# Supplementary material for: Tracking Charge Migration with Frequency-Matched Strobo-Spectroscopy
Source: J Phys Chem A. 2024 Jan 2;128(1):20–7. doi: 10.1021/acs.jpca.3c04234 (PMC10788909; doi:10.1021/acs.jpca.3c04234)
Supplement: Supplementary file 2 — jp3c04234_si_002.zip [file jp3c04234_si_002.zip › supplemental data/Data/dipoles/CM-orbital/tau=4.6250.txt]

# CM-orbital-resolved dipole moment for tau = 4.6250 o.c.
0.000000000000e+00 -1.706603541705e-03 2.359602496194e-05 1.638377480866e+00
2.500000000000e-01 -1.707058410146e-03 2.360298516163e-05 1.638690852022e+00
5.000000000000e-01 -1.708427054077e-03 2.362398085320e-05 1.639631853240e+00
7.500000000000e-01 -1.710734664764e-03 2.365931203480e-05 1.641200881791e+00
1.000000000000e+00 -1.713994232439e-03 2.370911855842e-05 1.643385805427e+00
1.250000000000e+00 -1.718185805346e-03 2.377328459352e-05 1.646161435104e+00
1.500000000000e+00 -1.723263313597e-03 2.385154274270e-05 1.649497207234e+00
1.750000000000e+00 -1.729177102569e-03 2.394371716874e-05 1.653368363658e+00
2.000000000000e+00 -1.735890830537e-03 2.404990082600e-05 1.657761696072e+00
2.250000000000e+00 -1.743388068018e-03 2.417047292325e-05 1.662673762270e+00
2.500000000000e+00 -1.751671222328e-03 2.430600706069e-05 1.668105651638e+00
2.750000000000e+00 -1.760754264305e-03 2.445719066191e-05 1.674061467156e+00
3.000000000000e+00 -1.770659452057e-03 2.462480637913e-05 1.680552094366e+00
3.250000000000e+00 -1.781420752620e-03 2.480975586555e-05 1.687600307548e+00
3.500000000000e+00 -1.793094526464e-03 2.501310021674e-05 1.695242858462e+00
3.750000000000e+00 -1.805768717599e-03 2.523604923357e-05 1.703527487239e+00
4.000000000000e+00 -1.819564890937e-03 2.547994755903e-05 1.712508132790e+00
4.250000000000e+00 -1.834626475563e-03 2.574617213050e-05 1.722240862536e+00
4.500000000000e+00 -1.851098533226e-03 2.603600828668e-05 1.732783090314e+00
4.750000000000e+00 -1.869109315231e-03 2.635050758268e-05 1.744193542684e+00
5.000000000000e+00 -1.888762339289e-03 2.669044008238e-05 1.756531573712e+00
5.250000000000e+00 -1.910135076497e-03 2.705628201277e-05 1.769854175231e+00
5.500000000000e+00 -1.933278135875e-03 2.744825444312e-05 1.784212680116e+00
5.750000000000e+00 -1.958211651250e-03 2.786637046728e-05 1.799649889360e+00
6.000000000000e+00 -1.984923023462e-03 2.831048423482e-05 1.816198734490e+00
6.250000000000e+00 -2.013373315431e-03 2.878035522186e-05 1.833882680881e+00
6.500000000000e+00 -2.043513015551e-03 2.927572063635e-05 1.852716901401e+00
6.750000000000e+00 -2.075301751434e-03 2.979636203179e-05 1.872709987177e+00
7.000000000000e+00 -2.108724999537e-03 3.034214544589e-05 1.893866010801e+00
7.250000000000e+00 -2.143801247988e-03 3.091302024122e-05 1.916186235098e+00
7.500000000000e+00 -2.180578415531e-03 3.150897963650e-05 1.939670813525e+00
7.750000000000e+00 -2.219122214633e-03 3.212998882865e-05 1.964320162673e+00
8.000000000000e+00 -2.259501213354e-03 3.277591143105e-05 1.990136327224e+00
8.250000000000e+00 -2.301772177536e-03 3.344647044776e-05 2.017123859978e+00
8.500000000000e+00 -2.345969576936e-03 3.414123655365e-05 2.045290662247e+00
8.750000000000e+00 -2.392101643172e-03 3.485964593214e-05 2.074648316440e+00
9.000000000000e+00 -2.440154454685e-03 3.560104868322e-05 2.105212256623e+00
9.250000000000e+00 -2.490101972244e-03 3.636478006519e-05 2.137001469533e+00
9.500000000000e+00 -2.541917775412e-03 3.715022009709e-05 2.170037938784e+00
9.750000000000e+00 -2.595584108589e-03 3.795681665708e-05 2.204346232561e+00
1.000000000000e+01 -2.651094539900e-03 3.878408953667e-05 2.239952492262e+00
1.025000000000e+01 -2.708451405436e-03 3.963160668657e-05 2.276883626632e+00
1.050000000000e+01 -2.767660627439e-03 4.049895605973e-05 2.315166343857e+00
1.075000000000e+01 -2.828727523064e-03 4.138572329343e-05 2.354826163342e+00
1.100000000000e+01 -2.891654873371e-03 4.229147354295e-05 2.395886041408e+00
1.125000000000e+01 -2.956444194739e-03 4.321573366922e-05 2.438365654502e+00
1.150000000000e+01 -3.023097239712e-03 4.415804232505e-05 2.482280195199e+00
1.175000000000e+01 -3.091616517856e-03 4.511794119405e-05 2.527639338225e+00
1.200000000000e+01 -3.162003436915e-03 4.609488152918e-05 2.574446929281e+00
1.225000000000e+01 -3.234252983843e-03 4.708825891728e-05 2.622700444901e+00
1.250000000000e+01 -3.308346424082e-03 4.809739304681e-05 2.672390609442e+00
1.275000000000e+01 -3.384244123181e-03 4.912149652231e-05 2.723501920486e+00
1.300000000000e+01 -3.461877576578e-03 5.015962282562e-05 2.776012129840e+00
1.325000000000e+01 -3.541145020642e-03 5.121067755240e-05 2.829892544277e+00
1.350000000000e+01 -3.621910240999e-03 5.227339928782e-05 2.885108635574e+00
1.375000000000e+01 -3.704002704802e-03 5.334634576051e-05 2.941619398338e+00
1.400000000000e+01 -3.787223047138e-03 5.442791234531e-05 2.999378819515e+00
1.425000000000e+01 -3.871347559037e-03 5.551632665093e-05 3.058335696441e+00
1.450000000000e+01 -3.956132391395e-03 5.660964150284e-05 3.118433084500e+00
1.475000000000e+01 -4.041318876889e-03 5.770575050087e-05 3.179609122715e+00
1.500000000000e+01 -4.126637546436e-03 5.880240292139e-05 3.241797481991e+00
1.525000000000e+01 -4.211811684124e-03 5.989722015723e-05 3.304927908851e+00
1.550000000000e+01 -4.296560866794e-03 6.098772644519e-05 3.368926852749e+00
1.575000000000e+01 -4.380604924168e-03 6.207138639766e-05 3.433718209292e+00
1.600000000000e+01 -4.463668292786e-03 6.314564877444e-05 3.499223871494e+00
1.625000000000e+01 -4.545484991991e-03 6.420800141305e-05 3.565364832035e+00
1.650000000000e+01 -4.625803281376e-03 6.525601515278e-05 3.632061785007e+00
1.675000000000e+01 -4.704389932037e-03 6.628739161174e-05 3.699236018525e+00
1.700000000000e+01 -4.781033397048e-03 6.730000237964e-05 3.766810107578e+00
1.725000000000e+01 -4.855545948457e-03 6.829192008856e-05 3.834708746865e+00
1.750000000000e+01 -4.927764727924e-03 6.926143880373e-05 3.902859359790e+00
1.775000000000e+01 -4.997551494088e-03 7.020708500893e-05 3.971192653943e+00
1.800000000000e+01 -5.064792462766e-03 7.112762112338e-05 4.039643071472e+00
1.825000000000e+01 -5.129397360190e-03 7.202204218543e-05 4.108149137101e+00
1.850000000000e+01 -5.191298980941e-03 7.288956588639e-05 4.176653712328e+00
1.875000000000e+01 -5.250452805206e-03 7.372963218791e-05 4.245104150094e+00
1.900000000000e+01 -5.306836373716e-03 7.454188688280e-05 4.313452408281e+00
1.925000000000e+01 -5.360449137939e-03 7.532616694170e-05 4.381655055046e+00
1.950000000000e+01 -5.411311769928e-03 7.608248713897e-05 4.449673246852e+00
1.975000000000e+01 -5.459465597581e-03 7.681103223173e-05 4.517472625624e+00
2.000000000000e+01 -5.504971265067e-03 7.751214197146e-05 4.585023163543e+00
2.025000000000e+01 -5.547907392623e-03 7.818629801432e-05 4.652298943252e+00
2.050000000000e+01 -5.588369075270e-03 7.883410977305e-05 4.719277873990e+00
2.075000000000e+01 -5.626466049827e-03 7.945629954825e-05 4.785941342901e+00
2.100000000000e+01 -5.662321348031e-03 8.005368831823e-05 4.852273805663e+00
2.125000000000e+01 -5.696069191456e-03 8.062718086932e-05 4.918262320627e+00
2.150000000000e+01 -5.727853450242e-03 8.117774907104e-05 4.983896037800e+00
2.175000000000e+01 -5.757825192786e-03 8.170641277622e-05 5.049165657288e+00
2.200000000000e+01 -5.786140331279e-03 8.221422103258e-05 5.114062875388e+00
2.225000000000e+01 -5.812956939795e-03 8.270223267934e-05 5.178579842118e+00
2.250000000000e+01 -5.838432050389e-03 8.317148191947e-05 5.242708658905e+00
2.275000000000e+01 -5.862719070926e-03 8.362298672296e-05 5.306440931006e+00
2.300000000000e+01 -5.885964523916e-03 8.405770804107e-05 5.369767408904e+00
2.325000000000e+01 -5.908305465648e-03 8.447654343366e-05 5.432677726287e+00
2.350000000000e+01 -5.929867780320e-03 8.488028791198e-05 5.495160248139e+00
2.375000000000e+01 -5.950763756165e-03 8.526962272731e-05 5.557202030274e+00
2.400000000000e+01 -5.971090938976e-03 8.564510312067e-05 5.618788892479e+00
2.425000000000e+01 -5.990931811321e-03 8.600722867069e-05 5.679905590969e+00
2.450000000000e+01 -6.010352652137e-03 8.635640869761e-05 5.740536079530e+00
2.475000000000e+01 -6.029403513468e-03 8.669292587726e-05 5.800663847986e+00
2.500000000000e+01 -6.048119263750e-03 8.701697011085e-05 5.860272311194e+00
2.525000000000e+01 -6.066519831612e-03 8.732866928959e-05 5.919345236459e+00
2.550000000000e+01 -6.084610842395e-03 8.762800760870e-05 5.977867192943e+00
2.575000000000e+01 -6.102385648876e-03 8.791494378246e-05 6.035824000196e+00
2.600000000000e+01 -6.119826997201e-03 8.818936829458e-05 6.093203161912e+00
2.625000000000e+01 -6.136907693931e-03 8.845113840614e-05 6.149994273112e+00
2.650000000000e+01 -6.153592225607e-03 8.870008595582e-05 6.206189387028e+00
2.675000000000e+01 -6.169839178167e-03 8.893605317922e-05 6.261783328628e+00
2.700000000000e+01 -6.185602465723e-03 8.915888602148e-05 6.316773944611e+00
2.725000000000e+01 -6.200832073887e-03 8.936843756513e-05 6.371162284598e+00
2.750000000000e+01 -6.215475621317e-03 8.956458322298e-05 6.424952705801e+00
2.775000000000e+01 -6.229480253825e-03 8.974722768912e-05 6.478152890589e+00
2.800000000000e+01 -6.242793655630e-03 8.991631138819e-05 6.530773774575e+00
2.825000000000e+01 -6.255364405114e-03 9.007182024842e-05 6.582829388093e+00
2.850000000000e+01 -6.267143013818e-03 9.021378931398e-05 6.634336611577e+00
2.875000000000e+01 -6.278083538211e-03 9.034228097385e-05 6.685314845578e+00
2.900000000000e+01 -6.288144632625e-03 9.045741493177e-05 6.735785603522e+00
2.925000000000e+01 -6.297289874369e-03 9.055936703123e-05 6.785772042678e+00
2.950000000000e+01 -6.305488250864e-03 9.064836776837e-05 6.835298448554e+00
2.975000000000e+01 -6.312715307057e-03 9.072470078098e-05 6.884389684662e+00
3.000000000000e+01 -6.318954365096e-03 9.078869692289e-05 6.933070623336e+00
3.025000000000e+01 -6.324197088168e-03 9.084076829810e-05 6.981365575821e+00
3.050000000000e+01 -6.328443599409e-03 9.088138577140e-05 7.029297741308e+00
3.075000000000e+01 -6.331702885495e-03 9.091107922651e-05 7.076888692336e+00
3.100000000000e+01 -6.333993532042e-03 9.093043911026e-05 7.124157910326e+00
3.125000000000e+01 -6.335344226607e-03 9.094010112201e-05 7.171122384766e+00
3.150000000000e+01 -6.335793691093e-03 9.094075872923e-05 7.217796287526e+00
3.175000000000e+01 -6.335390065783e-03 9.093316459821e-05 7.264190730362e+00
3.200000000000e+01 -6.334190201121e-03 9.091812039674e-05 7.310313611455e+00
3.225000000000e+01 -6.332259044616e-03 9.089646812130e-05 7.356169550956e+00
3.250000000000e+01 -6.329668814968e-03 9.086908021771e-05 7.401759917080e+00
3.275000000000e+01 -6.326497683507e-03 9.083684478986e-05 7.447082940560e+00
3.300000000000e+01 -6.322827960295e-03 9.080065051006e-05 7.492133913222e+00
3.325000000000e+01 -6.318744055584e-03 9.076136983488e-05 7.536905464770e+00
3.350000000000e+01 -6.314330501543e-03 9.071984011394e-05 7.581387905040e+00
3.375000000000e+01 -6.309670084476e-03 9.067684406186e-05 7.625569619369e+00
3.400000000000e+01 -6.304841998277e-03 9.063308919072e-05 7.669437504893e+00
3.425000000000e+01 -6.299919971855e-03 9.058918455013e-05 7.712977428591e+00
3.450000000000e+01 -6.294970379403e-03 9.054561296346e-05 7.756174692311e+00
3.475000000000e+01 -6.290050549636e-03 9.050273162972e-05 7.799014486341e+00
3.500000000000e+01 -6.285207507827e-03 9.046077901906e-05 7.841482314818e+00
3.525000000000e+01 -6.280477212601e-03 9.041983760455e-05 7.883564376248e+00
3.550000000000e+01 -6.275884256023e-03 9.037981323054e-05 7.925247883233e+00
3.575000000000e+01 -6.271441661204e-03 9.034039659020e-05 7.966521307061e+00
3.600000000000e+01 -6.267150963072e-03 9.030120159931e-05 8.007374533842e+00
3.625000000000e+01 -6.263002686411e-03 9.026168292323e-05 8.047798923711e+00
3.650000000000e+01 -6.258977103466e-03 9.022111262647e-05 8.087787270280e+00
3.675000000000e+01 -6.255045365852e-03 9.017863571190e-05 8.127333656872e+00
3.700000000000e+01 -6.251170809354e-03 9.013327472171e-05 8.166433215813e+00
3.725000000000e+01 -6.247310611171e-03 9.008394972468e-05 8.205081791524e+00
3.750000000000e+01 -6.243417528679e-03 9.002954898260e-05 8.243275520531e+00
3.775000000000e+01 -6.239441536456e-03 8.996884143367e-05 8.281010337205e+00
3.800000000000e+01 -6.235331485278e-03 8.990055697747e-05 8.318281423769e+00
3.825000000000e+01 -6.231036802994e-03 8.982346507055e-05 8.355082624882e+00
3.850000000000e+01 -6.226509170385e-03 8.973638474968e-05 8.391405844081e+00
3.875000000000e+01 -6.221704133466e-03 8.963821260372e-05 8.427240443440e+00
3.900000000000e+01 -6.216582553524e-03 8.952795407918e-05 8.462572665911e+00
3.925000000000e+01 -6.211111818948e-03 8.940475257826e-05 8.497385101059e+00
3.950000000000e+01 -6.205266768412e-03 8.926791788014e-05 8.531656213519e+00
3.975000000000e+01 -6.199030320455e-03 8.911695025410e-05 8.565359953112e+00
4.000000000000e+01 -6.192393827279e-03 8.895156210412e-05 8.598465461327e+00
4.025000000000e+01 -6.185357139826e-03 8.877169419938e-05 8.630936886606e+00
4.050000000000e+01 -6.177928405887e-03 8.857752199745e-05 8.662733315565e+00
4.075000000000e+01 -6.170123572530e-03 8.836946319285e-05 8.693808823397e+00
4.100000000000e+01 -6.161965602238e-03 8.814817592040e-05 8.724112643299e+00
4.125000000000e+01 -6.153483383301e-03 8.791453449511e-05 8.753589451532e+00
4.150000000000e+01 -6.144710375923e-03 8.766964438831e-05 8.782179758888e+00
4.175000000000e+01 -6.135683317504e-03 8.741482301622e-05 8.809820401650e+00
4.200000000000e+01 -6.126440870746e-03 8.715154096439e-05 8.836445114336e+00
4.225000000000e+01 -6.117021908342e-03 8.688143087823e-05 8.861985175028e+00
4.250000000000e+01 -6.107463945828e-03 8.660623465112e-05 8.886370101466e+00
4.275000000000e+01 -6.097801866694e-03 8.632777354764e-05 8.909528381691e+00
4.300000000000e+01 -6.088066694507e-03 8.604789779329e-05 8.931388227995e+00
4.325000000000e+01 -6.078285316551e-03 8.576855151315e-05 8.951878329646e+00
4.350000000000e+01 -6.068479947711e-03 8.549154539778e-05 8.970928591929e+00
4.375000000000e+01 -6.058667664171e-03 8.521878113327e-05 8.988470854530e+00
4.400000000000e+01 -6.048860637244e-03 8.495205319706e-05 9.004439565002e+00
4.425000000000e+01 -6.039066752199e-03 8.469303844635e-05 9.018772401002e+00
4.450000000000e+01 -6.029290325720e-03 8.444334640006e-05 9.031410839819e+00
4.475000000000e+01 -6.019533143187e-03 8.420448652197e-05 9.042300655477e+00
4.500000000000e+01 -6.009795718410e-03 8.397785443823e-05 9.051392346608e+00
4.525000000000e+01 -6.000078714290e-03 8.376472514326e-05 9.058641500701e+00
4.550000000000e+01 -5.990384420524e-03 8.356624953532e-05 9.064009083658e+00
4.575000000000e+01 -5.980718197379e-03 8.338345448039e-05 9.067461665746e+00
4.600000000000e+01 -5.971089812018e-03 8.321724191379e-05 9.068971594365e+00
4.625000000000e+01 -5.961514576039e-03 8.306838974234e-05 9.068517108808e+00
4.650000000000e+01 -5.952014247582e-03 8.293755278821e-05 9.066082413261e+00
4.675000000000e+01 -5.942617656987e-03 8.282526319564e-05 9.061657711106e+00
4.700000000000e+01 -5.933361008739e-03 8.273192936159e-05 9.055239206626e+00
4.725000000000e+01 -5.924287847233e-03 8.265783447231e-05 9.046829082382e+00
4.750000000000e+01 -5.915448656387e-03 8.260313441019e-05 9.036435446018e+00
4.775000000000e+01 -5.906900098928e-03 8.256785437896e-05 9.024072263337e+00
4.800000000000e+01 -5.898703940960e-03 8.255188411557e-05 9.009759257496e+00
4.825000000000e+01 -5.890925719859e-03 8.255497165927e-05 8.993521793830e+00
4.850000000000e+01 -5.883633215160e-03 8.257672101650e-05 8.975390723570e+00
4.875000000000e+01 -5.876894767682e-03 8.261658732953e-05 8.955402201616e+00
4.900000000000e+01 -5.870777511575e-03 8.267387278468e-05 8.933597460833e+00
4.925000000000e+01 -5.865345584507e-03 8.274772449848e-05 8.910022541320e+00
4.950000000000e+01 -5.860658373273e-03 8.283713435225e-05 8.884727970181e+00
4.975000000000e+01 -5.856768882865e-03 8.294092320030e-05 8.857768387723e+00
5.000000000000e+01 -5.853722278052e-03 8.305774807818e-05 8.829202117970e+00
5.025000000000e+01 -5.851554712343e-03 8.318616513286e-05 8.799090684832e+00
5.050000000000e+01 -5.850292254274e-03 8.332471284445e-05 8.767498271109e+00
5.075000000000e+01 -5.849949785741e-03 8.347166938499e-05 8.734491136907e+00
5.100000000000e+01 -5.850531089577e-03 8.362517666610e-05 8.700136988755e+00
5.125000000000e+01 -5.852028785469e-03 8.378334992667e-05 8.664504322133e+00
5.150000000000e+01 -5.854424725207e-03 8.394428305908e-05 8.627661740497e+00
5.175000000000e+01 -5.857690801768e-03 8.410604452991e-05 8.589677275390e+00
5.200000000000e+01 -5.861789755227e-03 8.426670249206e-05 8.550617709571e+00
5.225000000000e+01 -5.866675922285e-03 8.442434671904e-05 8.510547927056e+00
5.250000000000e+01 -5.872296496756e-03 8.457710921311e-05 8.469530309867e+00
5.275000000000e+01 -5.878592857987e-03 8.472323282613e-05 8.427624185165e+00
5.300000000000e+01 -5.885501582554e-03 8.486109573727e-05 8.384885353978e+00
5.325000000000e+01 -5.892955422538e-03 8.498923268288e-05 8.341365698828e+00
5.350000000000e+01 -5.900884182819e-03 8.510635477824e-05 8.297112897844e+00
5.375000000000e+01 -5.909215515774e-03 8.521134136852e-05 8.252170240278e+00
5.400000000000e+01 -5.917875402895e-03 8.530332068213e-05 8.206576559744e+00
5.425000000000e+01 -5.926788428899e-03 8.538171123784e-05 8.160366284650e+00
5.450000000000e+01 -5.935877853396e-03 8.544613293188e-05 8.113569599295e+00
5.475000000000e+01 -5.945065556841e-03 8.549643235445e-05 8.066212721421e+00
5.500000000000e+01 -5.954271855708e-03 8.553268890543e-05 8.018318274316e+00
5.525000000000e+01 -5.963415118852e-03 8.555519948439e-05 7.969905750947e+00
5.550000000000e+01 -5.972411279601e-03 8.556446322985e-05 7.920992049611e+00
5.575000000000e+01 -5.981173365392e-03 8.556115786643e-05 7.871592059194e+00
5.600000000000e+01 -5.989611002262e-03 8.554610393463e-05 7.821719282564e+00
5.625000000000e+01 -5.997630060733e-03 8.552025241504e-05 7.771386466844e+00
5.650000000000e+01 -6.005132467300e-03 8.548465408040e-05 7.720606228846e+00
5.675000000000e+01 -6.012016343194e-03 8.544040522929e-05 7.669391648307e+00
5.700000000000e+01 -6.018176328986e-03 8.538857274976e-05 7.617756815899e+00
5.725000000000e+01 -6.023504253373e-03 8.533021422436e-05 7.565717315716e+00
5.750000000000e+01 -6.027889959430e-03 8.526635823652e-05 7.513290631568e+00
5.775000000000e+01 -6.031222556206e-03 8.519796054951e-05 7.460496463881e+00
5.800000000000e+01 -6.033391939609e-03 8.512587654358e-05 7.407356951702e+00
5.825000000000e+01 -6.034290530107e-03 8.505084155747e-05 7.353896792885e+00
5.850000000000e+01 -6.033815333138e-03 8.497345666122e-05 7.300143262914e+00
5.875000000000e+01 -6.031870161653e-03 8.489417813731e-05 7.246126132304e+00
5.900000000000e+01 -6.028367843708e-03 8.481331177551e-05 7.191877488892e+00
5.925000000000e+01 -6.023232497126e-03 8.473101204620e-05 7.137431470404e+00
5.950000000000e+01 -6.016401685167e-03 8.464728546853e-05 7.082823919163e+00
5.975000000000e+01 -6.007828481477e-03 8.456199888332e-05 7.028091968630e+00
6.000000000000e+01 -5.997483301331e-03 8.447488988153e-05 6.973273576883e+00
6.025000000000e+01 -5.985355440113e-03 8.438557927121e-05 6.918407021358e+00
6.050000000000e+01 -5.971454260836e-03 8.429358654755e-05 6.863530368465e+00
6.075000000000e+01 -5.955809919269e-03 8.419834651233e-05 6.808680935322e+00
6.100000000000e+01 -5.938473637047e-03 8.409922592229e-05 6.753894756369e+00
6.125000000000e+01 -5.919517468859e-03 8.399553873220e-05 6.699206068590e+00
6.150000000000e+01 -5.899033564809e-03 8.388656160110e-05 6.644646827094e+00
6.175000000000e+01 -5.877132941080e-03 8.377154709024e-05 6.590246260646e+00
6.200000000000e+01 -5.853943767277e-03 8.364973454508e-05 6.536030475101e+00
6.225000000000e+01 -5.829609221647e-03 8.352036013834e-05 6.482022110361e+00
6.250000000000e+01 -5.804284915755e-03 8.338266529739e-05 6.428240054325e+00
6.275000000000e+01 -5.778135959811e-03 8.323589874862e-05 6.374699217100e+00
6.300000000000e+01 -5.751333812838e-03 8.307931916710e-05 6.321410364707e+00
6.325000000000e+01 -5.724052942519e-03 8.291219582754e-05 6.268380014284e+00
6.350000000000e+01 -5.696467427998e-03 8.273380797022e-05 6.215610388888e+00
6.375000000000e+01 -5.668747578325e-03 8.254344290543e-05 6.163099431835e+00
6.400000000000e+01 -5.641056661746e-03 8.234039408461e-05 6.110840879011e+00
6.425000000000e+01 -5.613547827734e-03 8.212395916540e-05 6.058824387890e+00
6.450000000000e+01 -5.586361295430e-03 8.189343907658e-05 6.007035720897e+00
6.475000000000e+01 -5.559621826279e-03 8.164813804387e-05 5.955456982434e+00
6.500000000000e+01 -5.533436542118e-03 8.138736666516e-05 5.904066904726e+00
6.525000000000e+01 -5.507893051498e-03 8.111044319092e-05 5.852841182236e+00
6.550000000000e+01 -5.483058013181e-03 8.081668587620e-05 5.801752848257e+00
6.575000000000e+01 -5.458976049196e-03 8.050544753499e-05 5.750772688752e+00
6.600000000000e+01 -5.435668937889e-03 8.017610668254e-05 5.699869690780e+00
6.625000000000e+01 -5.413135225564e-03 7.982807129883e-05 5.649011512103e+00
6.650000000000e+01 -5.391350133442e-03 7.946079385318e-05 5.598164971429e+00
6.675000000000e+01 -5.370265890123e-03 7.907378218833e-05 5.547296542831e+00
6.700000000000e+01 -5.349812321138e-03 7.866661493711e-05 5.496372853046e+00
6.725000000000e+01 -5.329897812651e-03 7.823894254572e-05 5.445361167259e+00
6.750000000000e+01 -5.310410599672e-03 7.779049183360e-05 5.394229857156e+00
6.775000000000e+01 -5.291220308368e-03 7.732108932026e-05 5.342948848070e+00
6.800000000000e+01 -5.272179843722e-03 7.683066590281e-05 5.291490032080e+00
6.825000000000e+01 -5.253127475943e-03 7.631926185003e-05 5.239827651906e+00
6.850000000000e+01 -5.233889236925e-03 7.578703157235e-05 5.187938644023e+00
6.875000000000e+01 -5.214281477344e-03 7.523424260655e-05 5.135802947917e+00
6.900000000000e+01 -5.194113692243e-03 7.466127879383e-05 5.083403772697e+00
6.925000000000e+01 -5.173191409324e-03 7.406866934639e-05 5.030727828511e+00
6.950000000000e+01 -5.151319204968e-03 7.345704564160e-05 4.977765515475e+00
6.975000000000e+01 -5.128303699859e-03 7.282714423484e-05 4.924511076545e+00
7.000000000000e+01 -5.103956682355e-03 7.217983480787e-05 4.870962706976e+00
7.025000000000e+01 -5.078098117212e-03 7.151608388978e-05 4.817122625657e+00
7.050000000000e+01 -5.050558891040e-03 7.083694600021e-05 4.762997099776e+00
7.075000000000e+01 -5.021183684701e-03 7.014361835914e-05 4.708596427508e+00
7.100000000000e+01 -4.989833444633e-03 6.943737403400e-05 4.653934869927e+00
7.125000000000e+01 -4.956387567357e-03 6.871956090063e-05 4.599030536998e+00
7.150000000000e+01 -4.920745779402e-03 6.799160875731e-05 4.543905220026e+00
7.175000000000e+01 -4.882829761309e-03 6.725501167584e-05 4.488584176779e+00
7.200000000000e+01 -4.842584278989e-03 6.651127640386e-05 4.433095863971e+00
7.225000000000e+01 -4.799978170809e-03 6.576196426780e-05 4.377471625188e+00
7.250000000000e+01 -4.755004951599e-03 6.500866734013e-05 4.321745333354e+00
7.275000000000e+01 -4.707683046900e-03 6.425299008814e-05 4.265952994512e+00
7.300000000000e+01 -4.658055760505e-03 6.349653437765e-05 4.210132321635e+00
7.325000000000e+01 -4.606190836321e-03 6.274088368247e-05 4.154322281146e+00
7.350000000000e+01 -4.552179833953e-03 6.198758832313e-05 4.098562626767e+00
7.375000000000e+01 -4.496137330075e-03 6.123815051459e-05 4.042893424407e+00
7.400000000000e+01 -4.438199966835e-03 6.049401035688e-05 3.987354582922e+00
7.425000000000e+01 -4.378525231530e-03 5.975653290169e-05 3.931985397229e+00
7.450000000000e+01 -4.317290088265e-03 5.902699655813e-05 3.876824114812e+00
7.475000000000e+01 -4.254689501348e-03 5.830658252623e-05 3.821907536214e+00
7.500000000000e+01 -4.190934821094e-03 5.759636709271e-05 3.767270655339e+00
7.525000000000e+01 -4.126251962846e-03 5.689731690606e-05 3.712946347849e+00
7.550000000000e+01 -4.060879444761e-03 5.621028171704e-05 3.658965113318e+00
7.575000000000e+01 -3.995066386367e-03 5.553598999142e-05 3.605354872745e+00
7.600000000000e+01 -3.929070418737e-03 5.487503777646e-05 3.552140823689e+00
7.625000000000e+01 -3.863155290952e-03 5.422792154705e-05 3.499345351252e+00
7.650000000000e+01 -3.797588306754e-03 5.359501780439e-05 3.446987991903e+00
7.675000000000e+01 -3.732637645752e-03 5.297658571618e-05 3.395085444874e+00
7.700000000000e+01 -3.668569568258e-03 5.237274168357e-05 3.343651624467e+00
7.725000000000e+01 -3.605645482284e-03 5.178348882920e-05 3.292697745910e+00
7.750000000000e+01 -3.544118869749e-03 5.120871489461e-05 3.242232436072e+00
7.775000000000e+01 -3.484232161506e-03 5.064818727740e-05 3.192261860479e+00
7.800000000000e+01 -3.426213655997e-03 5.010155115401e-05 3.142789859248e+00
7.825000000000e+01 -3.370274423779e-03 4.956832755049e-05 3.093818083234e+00
7.850000000000e+01 -3.316605358429e-03 4.904791329297e-05 3.045346123917e+00
7.875000000000e+01 -3.265374449827e-03 4.853957987788e-05 2.997371631366e+00
7.900000000000e+01 -3.216724215380e-03 4.804247360315e-05 2.949890416286e+00
7.925000000000e+01 -3.170769375706e-03 4.755561763015e-05 2.902896534741e+00
7.950000000000e+01 -3.127594840753e-03 4.707791625999e-05 2.856382356385e+00
7.975000000000e+01 -3.087254047188e-03 4.660816189642e-05 2.810338619630e+00
8.000000000000e+01 -3.049767725784e-03 4.614504523226e-05 2.764754479484e+00
8.025000000000e+01 -3.015123155439e-03 4.568716818040e-05 2.719617554580e+00
8.050000000000e+01 -2.983273856827e-03 4.523306111207e-05 2.674913983670e+00
8.075000000000e+01 -2.954139817636e-03 4.478120265428e-05 2.630628499478e+00
8.100000000000e+01 -2.927608176232e-03 4.433004185903e-05 2.586744533061e+00
8.125000000000e+01 -2.903534435553e-03 4.387802317357e-05 2.543244356139e+00
8.150000000000e+01 -2.881744147427e-03 4.342361146562e-05 2.500109274923e+00
8.175000000000e+01 -2.862035101014e-03 4.296531789830e-05 2.457319881744e+00
8.200000000000e+01 -2.844179966006e-03 4.250172732509e-05 2.414856373094e+00
8.225000000000e+01 -2.827929356755e-03 4.203152243384e-05 2.372698941984e+00
8.250000000000e+01 -2.813015301789e-03 4.155348889492e-05 2.330828244242e+00
8.275000000000e+01 -2.799155047146e-03 4.106658137024e-05 2.289225945033e+00
8.300000000000e+01 -2.786055184857e-03 4.056991716886e-05 2.247875338217e+00
8.325000000000e+01 -2.773416182728e-03 4.006277621774e-05 2.206762038635e+00
8.350000000000e+01 -2.760937125117e-03 3.954462218486e-05 2.165874732462e+00
8.375000000000e+01 -2.748320591031e-03 3.901512610305e-05 2.125205977394e+00
8.400000000000e+01 -2.735277613024e-03 3.847415356831e-05 2.084753029513e+00
8.425000000000e+01 -2.721532605173e-03 3.792175995718e-05 2.044518678925e+00
8.450000000000e+01 -2.706828211348e-03 3.735822487905e-05 2.004512063815e+00
8.475000000000e+01 -2.690929862370e-03 3.678404733071e-05 1.964749434544e+00
8.500000000000e+01 -2.673630031414e-03 3.619994599230e-05 1.925254835252e+00
8.525000000000e+01 -2.654752003427e-03 3.560686153498e-05 1.886060668059e+00
8.550000000000e+01 -2.634153110725e-03 3.500595871597e-05 1.847208108012e+00
8.575000000000e+01 -2.611727236538e-03 3.439862686355e-05 1.808747337228e+00
8.600000000000e+01 -2.587406620562e-03 3.378647998145e-05 1.770737572764e+00
8.625000000000e+01 -2.561162826309e-03 3.317135525080e-05 1.733246868817e+00
8.650000000000e+01 -2.533006932967e-03 3.255530893617e-05 1.696351681900e+00
8.675000000000e+01 -2.502988909534e-03 3.194060940356e-05 1.660136198787e+00
8.700000000000e+01 -2.471196259093e-03 3.132972766154e-05 1.624691435158e+00
8.725000000000e+01 -2.437751932377e-03 3.072532166984e-05 1.590114126391e+00
8.750000000000e+01 -2.402811598971e-03 3.013021314302e-05 1.556505441391e+00
8.775000000000e+01 -2.366560380041e-03 2.954737208480e-05 1.523969555149e+00
8.800000000000e+01 -2.329209213241e-03 2.897990289835e-05 1.492612132590e+00
8.825000000000e+01 -2.290990762259e-03 2.843099018240e-05 1.462538766409e+00
8.850000000000e+01 -2.252155062944e-03 2.790387106949e-05 1.433853430422e+00
8.875000000000e+01 -2.212965148317e-03 2.740180323493e-05 1.406656991144e+00
8.900000000000e+01 -2.173692474869e-03 2.692800003773e-05 1.381045832896e+00
8.925000000000e+01 -2.134612523701e-03 2.648560932744e-05 1.357110636238e+00
8.950000000000e+01 -2.096000621564e-03 2.607766700607e-05 1.334935339002e+00
8.975000000000e+01 -2.058127995989e-03 2.570705187427e-05 1.314596311812e+00
9.000000000000e+01 -2.021258149736e-03 2.537644172701e-05 1.296161758683e+00
9.025000000000e+01 -1.985643623338e-03 2.508827316194e-05 1.279691341791e+00
9.050000000000e+01 -1.951523233154e-03 2.484470354880e-05 1.265236031289e+00
9.075000000000e+01 -1.919119835771e-03 2.464757734050e-05 1.252838157072e+00
9.100000000000e+01 -1.888638671652e-03 2.449840320529e-05 1.242531639827e+00
9.125000000000e+01 -1.860266274649e-03 2.439833040402e-05 1.234342369388e+00
9.150000000000e+01 -1.834169925723e-03 2.434813456065e-05 1.228288694000e+00
9.175000000000e+01 -1.810497635536e-03 2.434821139408e-05 1.224381981827e+00
9.200000000000e+01 -1.789378648228e-03 2.439857864805e-05 1.222627215994e+00
9.225000000000e+01 -1.770924431988e-03 2.449888500911e-05 1.223023583703e+00
9.250000000000e+01 -1.755230124400e-03 2.464842734989e-05 1.225565032286e+00
9.275000000000e+01 -1.742376336880e-03 2.484617401022e-05 1.230240756251e+00
9.300000000000e+01 -1.732431262605e-03 2.509079481011e-05 1.237035600877e+00
9.325000000000e+01 -1.725452997746e-03 2.538069621516e-05 1.245930364568e+00
9.350000000000e+01 -1.721492001237e-03 2.571406234753e-05 1.256902000108e+00
9.375000000000e+01 -1.720593599962e-03 2.608889190620e-05 1.269923712194e+00
9.400000000000e+01 -1.722800454643e-03 2.650304421847e-05 1.284964961104e+00
9.425000000000e+01 -1.728154882714e-03 2.695428529531e-05 1.301991395166e+00
9.450000000000e+01 -1.736700928213e-03 2.744033113766e-05 1.320964722882e+00
9.475000000000e+01 -1.748486096419e-03 2.795888965829e-05 1.341842559765e+00
9.500000000000e+01 -1.763562665291e-03 2.850769944626e-05 1.364578265203e+00
9.525000000000e+01 -1.781988516949e-03 2.908456599526e-05 1.389120806275e+00
9.550000000000e+01 -1.803827437048e-03 2.968739259332e-05 1.415414664865e+00
9.575000000000e+01 -1.829148856097e-03 3.031420708294e-05 1.443399813865e+00
9.600000000000e+01 -1.858027025824e-03 3.096318350601e-05 1.473011784303e+00
9.625000000000e+01 -1.890539627877e-03 3.163265717082e-05 1.504181828799e+00
9.650000000000e+01 -1.926765849874e-03 3.232113515156e-05 1.536837197648e+00
9.675000000000e+01 -1.966783956474e-03 3.302729972970e-05 1.570901525896e+00
9.700000000000e+01 -2.010668383194e-03 3.375000738426e-05 1.606295325263e+00
9.725000000000e+01 -2.058486516922e-03 3.448828076652e-05 1.642936577778e+00
9.750000000000e+01 -2.110295099054e-03 3.524129695254e-05 1.680741408255e+00
9.775000000000e+01 -2.166136417471e-03 3.600836949050e-05 1.719624823675e+00
9.800000000000e+01 -2.226034350869e-03 3.678892781511e-05 1.759501489667e+00
9.825000000000e+01 -2.289990392144e-03 3.758248281502e-05 1.800286525407e+00
9.850000000000e+01 -2.357979733673e-03 3.838861521363e-05 1.841896285747e+00
9.875000000000e+01 -2.429947647542e-03 3.920695517726e-05 1.884249110986e+00
9.900000000000e+01 -2.505806039156e-03 4.003713140505e-05 1.927266017996e+00
9.925000000000e+01 -2.585430470983e-03 4.087875165920e-05 1.970871317649e+00
9.950000000000e+01 -2.668657605740e-03 4.173134024160e-05 2.014993142733e+00
9.975000000000e+01 -2.755283415228e-03 4.259434372642e-05 2.059563879890e+00
1.000000000000e+02 -2.845062138747e-03 4.346709891784e-05 2.104520502702e+00
1.002500000000e+02 -2.937706070303e-03 4.434880652146e-05 2.149804809815e+00
1.005000000000e+02 -3.032886220627e-03 4.523851062938e-05 2.195363575846e+00
1.007500000000e+02 -3.130233906661e-03 4.613508413706e-05 2.241148628667e+00
1.010000000000e+02 -3.229343314858e-03 4.703721992938e-05 2.287116865450e+00
1.012500000000e+02 -3.329775005210e-03 4.794342826334e-05 2.333230226052e+00
1.015000000000e+02 -3.431060347430e-03 4.885204115510e-05 2.379455635173e+00
1.017500000000e+02 -3.532706801344e-03 4.976122427539e-05 2.425764930409e+00
1.020000000000e+02 -3.634203960100e-03 5.066899562903e-05 2.472134781431e+00
1.022500000000e+02 -3.735030240991e-03 5.157325145591e-05 2.518546611602e+00
1.025000000000e+02 -3.834660076814e-03 5.247179904699e-05 2.564986518281e+00
1.027500000000e+02 -3.932571444453e-03 5.336239452863e-05 2.611445195643e+00
1.030000000000e+02 -4.028253523396e-03 5.424278506147e-05 2.657917849356e+00
1.032500000000e+02 -4.121214317370e-03 5.511075436448e-05 2.704404096346e+00
1.035000000000e+02 -4.210988054135e-03 5.596417141437e-05 2.750907841682e+00
1.037500000000e+02 -4.297142119085e-03 5.680103398717e-05 2.797437116922e+00
1.040000000000e+02 -4.379283371350e-03 5.761951421107e-05 2.844003870912e+00
1.042500000000e+02 -4.457063709455e-03 5.841799942138e-05 2.890623706339e+00
1.045000000000e+02 -4.530184696131e-03 5.919512716365e-05 2.937315549508e+00
1.047500000000e+02 -4.598401195011e-03 5.994981395069e-05 2.984101251183e+00
1.050000000000e+02 -4.661523931214e-03 6.068127665373e-05 3.031005120961e+00
1.052500000000e+02 -4.719420901238e-03 6.138904519382e-05 3.078053391757e+00
1.055000000000e+02 -4.772017729098e-03 6.207296644437e-05 3.125273625839e+00
1.057500000000e+02 -4.819296941447e-03 6.273319964240e-05 3.172694070963e+00
1.060000000000e+02 -4.861296264141e-03 6.337020223837e-05 3.220342980372e+00
1.062500000000e+02 -4.898105986703e-03 6.398470766036e-05 3.268247912842e+00
1.065000000000e+02 -4.929865693603e-03 6.457769646756e-05 3.316435030985e+00
1.067500000000e+02 -4.956760286846e-03 6.515036490912e-05 3.364928417136e+00
1.070000000000e+02 -4.979015559840e-03 6.570408581322e-05 3.413749425154e+00
1.072500000000e+02 -4.996893581338e-03 6.624036786773e-05 3.462916091554e+00
1.075000000000e+02 -5.010687919014e-03 6.676081318541e-05 3.512442612392e+00
1.077500000000e+02 -5.020718913515e-03 6.726707558780e-05 3.562338915024e+00
1.080000000000e+02 -5.027329021838e-03 6.776082188209e-05 3.612610324675e+00
1.082500000000e+02 -5.030878592191e-03 6.824370135419e-05 3.663257339917e+00
1.085000000000e+02 -5.031742044916e-03 6.871730776964e-05 3.714275518383e+00
1.087500000000e+02 -5.030304158213e-03 6.918315596294e-05 3.765655474904e+00
1.090000000000e+02 -5.026956910437e-03 6.964266543147e-05 3.817382982917e+00
1.092500000000e+02 -5.022096861538e-03 7.009714944861e-05 3.869439185167e+00
1.095000000000e+02 -5.016122852509e-03 7.054780583710e-05 3.921800882960e+00
1.097500000000e+02 -5.009434062226e-03 7.099571829758e-05 3.974440915782e+00
1.100000000000e+02 -5.002428279985e-03 7.144186041436e-05 4.027328593901e+00
1.102500000000e+02 -4.995500341420e-03 7.188710522832e-05 4.080430186926e+00
1.105000000000e+02 -4.989040701149e-03 7.233223967859e-05 4.133709445330e+00
1.107500000000e+02 -4.983433908354e-03 7.277797918659e-05 4.187128133320e+00
1.110000000000e+02 -4.979056957758e-03 7.322498302256e-05 4.240646574655e+00
1.112500000000e+02 -4.976277413726e-03 7.367386927212e-05 4.294224178772e+00
1.115000000000e+02 -4.975451255923e-03 7.412522760492e-05 4.347819955486e+00
1.117500000000e+02 -4.976920413558e-03 7.457962932764e-05 4.401392990760e+00
1.120000000000e+02 -4.981009952424e-03 7.503763352840e-05 4.454902894261e+00
1.122500000000e+02 -4.988024950723e-03 7.549978837385e-05 4.508310201214e+00
1.125000000000e+02 -4.998247059279e-03 7.596662726048e-05 4.561576732500e+00
1.127500000000e+02 -5.011930800048e-03 7.643865944512e-05 4.614665917769e+00
1.130000000000e+02 -5.029299735289e-03 7.691635643767e-05 4.667543072360e+00
1.132500000000e+02 -5.050542558488e-03 7.740013299931e-05 4.720175645440e+00
1.135000000000e+02 -5.075809304109e-03 7.789032365721e-05 4.772533430712e+00
1.137500000000e+02 -5.105207665264e-03 7.838715756275e-05 4.824588757139e+00
1.140000000000e+02 -5.138799718419e-03 7.889073175535e-05 4.876316654044e+00
1.142500000000e+02 -5.176599047987e-03 7.940098455525e-05 4.927695005377e+00
1.145000000000e+02 -5.218568506923e-03 7.991766498727e-05 4.978704689309e+00
1.147500000000e+02 -5.264618610643e-03 8.044030969179e-05 5.029329713566e+00
1.150000000000e+02 -5.314606747661e-03 8.096820849224e-05 5.079557343349e+00
1.152500000000e+02 -5.368337194345e-03 8.150042540730e-05 5.129378226700e+00
1.155000000000e+02 -5.425562150930e-03 8.203578401739e-05 5.178786514299e+00
1.157500000000e+02 -5.485983622564e-03 8.257283694424e-05 5.227779972333e+00
1.160000000000e+02 -5.549256252613e-03 8.310988284702e-05 5.276360085929e+00
1.162500000000e+02 -5.614991017954e-03 8.364498446647e-05 5.324532145519e+00
1.165000000000e+02 -5.682759808378e-03 8.417599113963e-05 5.372305314897e+00
1.167500000000e+02 -5.752100717088e-03 8.470057970253e-05 5.419692668147e+00
1.170000000000e+02 -5.822523970961e-03 8.521627220745e-05 5.466711196398e+00
1.172500000000e+02 -5.893518347909e-03 8.572041299557e-05 5.513381768588e+00
1.175000000000e+02 -5.964557871206e-03 8.621035410267e-05 5.559729047456e+00
1.177500000000e+02 -6.035108700709e-03 8.668345779173e-05 5.605781352476e+00
1.180000000000e+02 -6.104636239724e-03 8.713708946476e-05 5.651570460382e+00
1.182500000000e+02 -6.172612065802e-03 8.756868661075e-05 5.697131352039e+00
1.185000000000e+02 -6.238520565377e-03 8.797583803907e-05 5.742501891038e+00
1.187500000000e+02 -6.301865213372e-03 8.835628665202e-05 5.787722447884e+00
1.190000000000e+02 -6.362174359166e-03 8.870790126286e-05 5.832835468168e+00
1.192500000000e+02 -6.419006304201e-03 8.902879317912e-05 5.877884985047e+00
1.195000000000e+02 -6.471953658994e-03 8.931732960599e-05 5.922916092711e+00
1.197500000000e+02 -6.520647006050e-03 8.957213091784e-05 5.967974384092e+00
1.200000000000e+02 -6.564757863747e-03 8.979207326690e-05 6.013105356769e+00
1.202500000000e+02 -6.604000871999e-03 8.997628826496e-05 6.058353807760e+00
1.205000000000e+02 -6.638135303407e-03 9.012415754062e-05 6.103763218606e+00
1.207500000000e+02 -6.666965914272e-03 9.023529759966e-05 6.149375144808e+00
1.210000000000e+02 -6.690343217631e-03 9.030953910172e-05 6.195228619288e+00
1.212500000000e+02 -6.708163192494e-03 9.034694297660e-05 6.241359579700e+00
1.215000000000e+02 -6.720366462921e-03 9.034775231562e-05 6.287800328587e+00
1.217500000000e+02 -6.726937175382e-03 9.031237757315e-05 6.334579034242e+00
1.220000000000e+02 -6.727901593307e-03 9.024138824132e-05 6.381719279232e+00
1.222500000000e+02 -6.723326317015e-03 9.013550143966e-05 6.429239662069e+00
1.225000000000e+02 -6.713316325705e-03 8.999553732661e-05 6.477153457071e+00
1.227500000000e+02 -6.698012938288e-03 8.982243596162e-05 6.525468333637e+00
1.230000000000e+02 -6.677591508066e-03 8.961725218673e-05 6.574186143033e+00
1.232500000000e+02 -6.652259068376e-03 8.938114705972e-05 6.623302766565e+00
1.235000000000e+02 -6.622251837741e-03 8.911538450995e-05 6.672808033397e+00
1.237500000000e+02 -6.587832688567e-03 8.882133133828e-05 6.722685700781e+00
1.240000000000e+02 -6.549288436945e-03 8.850045891581e-05 6.772913502675e+00
1.242500000000e+02 -6.506927003243e-03 8.815434682671e-05 6.823463260826e+00
1.245000000000e+02 -6.461074481862e-03 8.778466683201e-05 6.874301055786e+00
1.247500000000e+02 -6.412072106957e-03 8.739319201309e-05 6.925387455193e+00
1.250000000000e+02 -6.360273107634e-03 8.698179499014e-05 6.976677797246e+00
1.252500000000e+02 -6.306039542713e-03 8.655244075437e-05 7.028122519885e+00
1.255000000000e+02 -6.249739019348e-03 8.610717677085e-05 7.079667535635e+00
1.257500000000e+02 -6.191741434026e-03 8.564812010076e-05 7.131254642511e+00
1.260000000000e+02 -6.132415750155e-03 8.517744377895e-05 7.182821966737e+00
1.262500000000e+02 -6.072126826373e-03 8.469736010458e-05 7.234304430782e+00
1.265000000000e+02 -6.011232452174e-03 8.421010269466e-05 7.285634237683e+00
1.267500000000e+02 -5.950080591136e-03 8.371790596193e-05 7.336741368803e+00
1.270000000000e+02 -5.889007041808e-03 8.322298034441e-05 7.387554083700e+00
1.272500000000e+02 -5.828333399345e-03 8.272748038055e-05 7.437999423185e+00
1.275000000000e+02 -5.768365381122e-03 8.223352607245e-05 7.488003702751e+00
1.277500000000e+02 -5.709391395623e-03 8.174317545309e-05 7.537493000764e+00
1.280000000000e+02 -5.651681749844e-03 8.125835269460e-05 7.586393626086e+00
1.282500000000e+02 -5.595488201642e-03 8.078096015970e-05 7.634632571908e+00
1.285000000000e+02 -5.541043483953e-03 8.031278099213e-05 7.682137938080e+00
1.287500000000e+02 -5.488561124351e-03 7.985545550560e-05 7.728839331675e+00
1.290000000000e+02 -5.438235757578e-03 7.941049439150e-05 7.774668225585e+00
1.292500000000e+02 -5.390243557944e-03 7.897928704126e-05 7.819558288333e+00
1.295000000000e+02 -5.344742917115e-03 7.856313302315e-05 7.863445663596e+00
1.297500000000e+02 -5.301875098929e-03 7.816316047110e-05 7.906269216822e+00
1.300000000000e+02 -5.261765034091e-03 7.778035333555e-05 7.947970726676e+00
1.302500000000e+02 -5.224522077272e-03 7.741557900695e-05 7.988495043159e+00
1.305000000000e+02 -5.190240787357e-03 7.706960677642e-05 8.027790189579e+00
1.307500000000e+02 -5.159001558522e-03 7.674311646380e-05 8.065807434854e+00
1.310000000000e+02 -5.130871198716e-03 7.643668509910e-05 8.102501313479e+00
1.312500000000e+02 -5.105903299946e-03 7.615081155055e-05 8.137829623735e+00
1.315000000000e+02 -5.084138553787e-03 7.588592661711e-05 8.171753381801e+00
1.317500000000e+02 -5.065604900468e-03 7.564237132071e-05 8.204236765290e+00
1.320000000000e+02 -5.050317540775e-03 7.542040919617e-05 8.235247024183e+00
1.322500000000e+02 -5.038278830007e-03 7.522024272716e-05 8.264754393817e+00
1.325000000000e+02 -5.029478034246e-03 7.504196061875e-05 8.292731987123e+00
1.327500000000e+02 -5.023890960323e-03 7.488556022850e-05 8.319155700450e+00
1.330000000000e+02 -5.021479571286e-03 7.475098011492e-05 8.344004108061e+00
1.332500000000e+02 -5.022191685236e-03 7.463808950223e-05 8.367258377137e+00
1.335000000000e+02 -5.025960670539e-03 7.454665862613e-05 8.388902182265e+00
1.337500000000e+02 -5.032705225284e-03 7.447636685290e-05 8.408921628861e+00
1.340000000000e+02 -5.042329433071e-03 7.442675866023e-05 8.427305194943e+00
1.342500000000e+02 -5.054722929079e-03 7.439721517363e-05 8.444043671661e+00
1.345000000000e+02 -5.069761353424e-03 7.438710873936e-05 8.459130110169e+00
1.347500000000e+02 -5.087307391616e-03 7.439575173551e-05 8.472559781178e+00
1.350000000000e+02 -5.107212000252e-03 7.442229903681e-05 8.484330125278e+00
1.352500000000e+02 -5.129315880300e-03 7.446571381969e-05 8.494440706240e+00
1.355000000000e+02 -5.153451367320e-03 7.452491584917e-05 8.502893159931e+00
1.357500000000e+02 -5.179444702418e-03 7.459881168828e-05 8.509691131839e+00
1.360000000000e+02 -5.207118620152e-03 7.468623986517e-05 8.514840216901e+00
1.362500000000e+02 -5.236295098603e-03 7.478600775462e-05 8.518347882174e+00
1.365000000000e+02 -5.266798218986e-03 7.489693478410e-05 8.520223387860e+00
1.367500000000e+02 -5.298457088177e-03 7.501781228819e-05 8.520477702968e+00
1.370000000000e+02 -5.331108688034e-03 7.514748913703e-05 8.519123418979e+00
1.372500000000e+02 -5.364600393959e-03 7.528490003417e-05 8.516174670848e+00
1.375000000000e+02 -5.398792063829e-03 7.542908187935e-05 8.511647058130e+00
1.377500000000e+02 -5.433557637122e-03 7.557919620421e-05 8.505557588623e+00
1.380000000000e+02 -5.468786050526e-03 7.573454966411e-05 8.497924637665e+00
1.382500000000e+02 -5.504381379318e-03 7.589461036131e-05 8.488767933974e+00
1.385000000000e+02 -5.540262139099e-03 7.605901721089e-05 8.478108571928e+00
1.387500000000e+02 -5.576359674393e-03 7.622758436057e-05 8.465969061239e+00
1.390000000000e+02 -5.612615664643e-03 7.640029646769e-05 8.452373403331e+00
1.392500000000e+02 -5.648978796106e-03 7.657729915972e-05 8.437347199105e+00
1.395000000000e+02 -5.685400665821e-03 7.675888037487e-05 8.420917787061e+00
1.397500000000e+02 -5.721831191639e-03 7.694544243983e-05 8.403114396897e+00
1.400000000000e+02 -5.758213649493e-03 7.713746973959e-05 8.383968320107e+00
1.402500000000e+02 -5.794479577243e-03 7.733549039582e-05 8.363513084512e+00
1.405000000000e+02 -5.830543872344e-03 7.754003382174e-05 8.341784620138e+00
1.407500000000e+02 -5.866300125441e-03 7.775158633652e-05 8.318821411002e+00
1.410000000000e+02 -5.901616634625e-03 7.797054587411e-05 8.294664615778e+00
1.412500000000e+02 -5.936333061218e-03 7.819717327365e-05 8.269358149754e+00
1.415000000000e+02 -5.970258175467e-03 7.843154463560e-05 8.242948718540e+00
1.417500000000e+02 -6.003168543892e-03 7.867355115521e-05 8.215485792962e+00
1.420000000000e+02 -6.034808761403e-03 7.892282490182e-05 8.187021526922e+00
1.422500000000e+02 -6.064892581024e-03 7.917882535477e-05 8.157610607733e+00
1.425000000000e+02 -6.093105578639e-03 7.944067443189e-05 8.127310052611e+00
1.427500000000e+02 -6.119109462042e-03 7.970716740222e-05 8.096178940959e+00
1.430000000000e+02 -6.142547651131e-03 7.997685929026e-05 8.064278107685e+00
1.432500000000e+02 -6.163051925780e-03 8.024805606094e-05 8.031669785508e+00
1.435000000000e+02 -6.180250275318e-03 8.051882329690e-05 7.998417229339e+00
1.437500000000e+02 -6.193775552386e-03 8.078701436068e-05 7.964584307419e+00
1.440000000000e+02 -6.203274955449e-03 8.105038306341e-05 7.930235096074e+00
1.442500000000e+02 -6.208420065033e-03 8.130659631733e-05 7.895433457932e+00
1.445000000000e+02 -6.208916673707e-03 8.155326674533e-05 7.860242640529e+00
1.447500000000e+02 -6.204514251123e-03 8.178798633332e-05 7.824724870199e+00
1.450000000000e+02 -6.195015218759e-03 8.200842939346e-05 7.788940976415e+00
1.452500000000e+02 -6.180283566539e-03 8.221243398651e-05 7.752950017051e+00
1.455000000000e+02 -6.160252018228e-03 8.239805408933e-05 7.716808938162e+00
1.457500000000e+02 -6.134927914976e-03 8.256361013714e-05 7.680572236394e+00
1.460000000000e+02 -6.104397428626e-03 8.270771125313e-05 7.644291656814e+00
1.462500000000e+02 -6.068828126033e-03 8.282930321230e-05 7.608015893997e+00
1.465000000000e+02 -6.028469321266e-03 8.292783403338e-05 7.571790329838e+00
1.467500000000e+02 -5.983650761214e-03 8.300311996329e-05 7.535656776330e+00
1.470000000000e+02 -5.934779214649e-03 8.305538813219e-05 7.499653258882e+00
1.472500000000e+02 -5.882333266603e-03 8.308533704179e-05 7.463813807592e+00
1.475000000000e+02 -5.826856330796e-03 8.309397269571e-05 7.428168293435e+00
1.477500000000e+02 -5.768948352286e-03 8.308266612633e-05 7.392742275204e+00
1.480000000000e+02 -5.709255809705e-03 8.305315964455e-05 7.357556894920e+00
1.482500000000e+02 -5.648460919539e-03 8.300750257456e-05 7.322628786856e+00
1.485000000000e+02 -5.587270681456e-03 8.294799421840e-05 7.287970028323e+00
1.487500000000e+02 -5.526405521231e-03 8.287712964919e-05 7.253588120191e+00
1.490000000000e+02 -5.466588075095e-03 8.279754633245e-05 7.219485986229e+00
1.492500000000e+02 -5.408532455468e-03 8.271197072546e-05 7.185662010339e+00
1.495000000000e+02 -5.352934288364e-03 8.262316643862e-05 7.152110100284e+00
1.497500000000e+02 -5.300461797375e-03 8.253388690987e-05 7.118819768716e+00
1.500000000000e+02 -5.251748037712e-03 8.244683350425e-05 7.085776252413e+00
1.502500000000e+02 -5.207384459355e-03 8.236462042380e-05 7.052960655097e+00
1.505000000000e+02 -5.167915872235e-03 8.228975213048e-05 7.020350119852e+00
1.507500000000e+02 -5.133836719957e-03 8.222459285323e-05 6.987918037312e+00
1.510000000000e+02 -5.105588552307e-03 8.217134317121e-05 6.955634275877e+00
1.512500000000e+02 -5.083558551685e-03 8.213204863544e-05 6.923465452629e+00
1.515000000000e+02 -5.068078854534e-03 8.210859235516e-05 6.891375228405e+00
1.517500000000e+02 -5.059426464498e-03 8.210269976500e-05 6.859324630891e+00
1.520000000000e+02 -5.057823469245e-03 8.211591332255e-05 6.827272401306e+00
1.522500000000e+02 -5.063437371145e-03 8.214959549005e-05 6.795175359291e+00
1.525000000000e+02 -5.076381288670e-03 8.220495344091e-05 6.762988779182e+00
1.527500000000e+02 -5.096713889796e-03 8.228303295066e-05 6.730666770266e+00
1.530000000000e+02 -5.124439014967e-03 8.238469591926e-05 6.698162652471e+00
1.532500000000e+02 -5.159504921211e-03 8.251060843184e-05 6.665429319554e+00
1.535000000000e+02 -5.201803174171e-03 8.266122960263e-05 6.632419582426e+00
1.537500000000e+02 -5.251167265356e-03 8.283678163043e-05 6.599086487176e+00
1.540000000000e+02 -5.307371101540e-03 8.303724483644e-05 6.565383603181e+00
1.542500000000e+02 -5.370127370715e-03 8.326235491676e-05 6.531265278038e+00
1.545000000000e+02 -5.439086183613e-03 8.351155889083e-05 6.496686858769e+00
1.547500000000e+02 -5.513833847935e-03 8.378396970893e-05 6.461604878778e+00
1.550000000000e+02 -5.593892418235e-03 8.407833218324e-05 6.425977209663e+00
1.552500000000e+02 -5.678719720769e-03 8.439304180186e-05 6.389763184143e+00
1.555000000000e+02 -5.767710377800e-03 8.472614378499e-05 6.352923685809e+00
1.557500000000e+02 -5.860197526334e-03 8.507528287197e-05 6.315421218174e+00
1.560000000000e+02 -5.955455773519e-03 8.543770026595e-05 6.277219945918e+00
1.562500000000e+02 -6.052705152441e-03 8.581025948173e-05 6.238285722245e+00
1.565000000000e+02 -6.151116254874e-03 8.618947382355e-05 6.198586103265e+00
1.567500000000e+02 -6.249816505307e-03 8.657152094327e-05 6.158090352579e+00
1.570000000000e+02 -6.347897476819e-03 8.695217219321e-05 6.116769442118e+00
1.572500000000e+02 -6.444423173262e-03 8.732691680394e-05 6.074596063163e+00
1.575000000000e+02 -6.538439359022e-03 8.769103227407e-05 6.031544636150e+00
1.577500000000e+02 -6.628983630938e-03 8.803961483139e-05 5.987591345969e+00
1.580000000000e+02 -6.715096132075e-03 8.836762239192e-05 5.942714184015e+00
1.582500000000e+02 -6.795830634486e-03 8.866995520074e-05 5.896893024573e+00
1.585000000000e+02 -6.870265988360e-03 8.894153872205e-05 5.850109713190e+00
1.587500000000e+02 -6.937517691367e-03 8.917739502809e-05 5.802348186641e+00
1.590000000000e+02 -6.996749351642e-03 8.937272378529e-05 5.753594615423e+00
1.592500000000e+02 -7.047183695569e-03 8.952298131143e-05 5.703837555226e+00
1.595000000000e+02 -7.088113038617e-03 8.962395862586e-05 5.653068125340e+00
1.597500000000e+02 -7.118909048340e-03 8.967185490241e-05 5.601280178768e+00
1.600000000000e+02 -7.139031588991e-03 8.966334434257e-05 5.548470487314e+00
1.602500000000e+02 -7.148036151612e-03 8.959563305835e-05 5.494638903948e+00
1.605000000000e+02 -7.145580035540e-03 8.946650821623e-05 5.439788526782e+00
1.607500000000e+02 -7.131426810724e-03 8.927436732395e-05 5.383925828149e+00
1.610000000000e+02 -7.105449245806e-03 8.901825620511e-05 5.327060775083e+00
1.612500000000e+02 -7.067630412913e-03 8.869785861240e-05 5.269206908055e+00
1.615000000000e+02 -7.018063242886e-03 8.831348950564e-05 5.210381405262e+00
1.617500000000e+02 -6.956948324058e-03 8.786607342406e-05 5.150605109704e+00
1.620000000000e+02 -6.884590157621e-03 8.735709435409e-05 5.089902529746e+00
1.622500000000e+02 -6.801392116061e-03 8.678856552921e-05 5.028301823101e+00
1.625000000000e+02 -6.707849973262e-03 8.616300110004e-05 4.965834746615e+00
1.627500000000e+02 -6.604544594291e-03 8.548329835550e-05 4.902536599420e+00
1.630000000000e+02 -6.492133790419e-03 8.475268143940e-05 4.838446137275e+00
1.632500000000e+02 -6.371343832773e-03 8.397464255072e-05 4.773605485021e+00
1.635000000000e+02 -6.242960561069e-03 8.315286807273e-05 4.708060025210e+00
1.637500000000e+02 -6.107820659894e-03 8.229113394448e-05 4.641858287056e+00
1.640000000000e+02 -5.966803043117e-03 8.139329262172e-05 4.575051818242e+00
1.642500000000e+02 -5.820820534095e-03 8.046321495914e-05 4.507695052036e+00
1.645000000000e+02 -5.670811953509e-03 7.950474015309e-05 4.439845162505e+00
1.647500000000e+02 -5.517734750747e-03 7.852164120475e-05 4.371561916549e+00
1.650000000000e+02 -5.362558065824e-03 7.751760093139e-05 4.302907512030e+00
1.652500000000e+02 -5.206256223734e-03 7.649619719341e-05 4.233946406833e+00
1.655000000000e+02 -5.049802606265e-03 7.546089645000e-05 4.164745141735e+00
1.657500000000e+02 -4.894163746312e-03 7.441505420491e-05 4.095372146674e+00
1.660000000000e+02 -4.740293573074e-03 7.336192053886e-05 4.025897537327e+00
1.662500000000e+02 -4.589127644353e-03 7.230464821659e-05 3.956392898307e+00
1.665000000000e+02 -4.441577247827e-03 7.124630077388e-05 3.886931053386e+00
1.667500000000e+02 -4.298523318701e-03 7.018986606910e-05 3.817585821940e+00
1.670000000000e+02 -4.160810068253e-03 6.913825878646e-05 3.748431760575e+00
1.672500000000e+02 -4.029238319044e-03 6.809432099930e-05 3.679543888475e+00
1.675000000000e+02 -3.904558571872e-03 6.706081904165e-05 3.610997395295e+00
1.677500000000e+02 -3.787463874493e-03 6.604043313355e-05 3.542867330701e+00
1.680000000000e+02 -3.678582567472e-03 6.503574081310e-05 3.475228275745e+00
1.682500000000e+02 -3.578471057871e-03 6.404919370218e-05 3.408153996278e+00
1.685000000000e+02 -3.487606725996e-03 6.308309016087e-05 3.341717082493e+00
1.687500000000e+02 -3.406381245588e-03 6.213954538820e-05 3.275988575250e+00
1.690000000000e+02 -3.335094426193e-03 6.122045377566e-05 3.211037586172e+00
1.692500000000e+02 -3.273948863674e-03 6.032745320980e-05 3.146930916817e+00
1.695000000000e+02 -3.223045478680e-03 5.946188989905e-05 3.083732684156e+00
1.697500000000e+02 -3.182380280136e-03 5.862478700044e-05 3.021503961243e+00
1.700000000000e+02 -3.151842293144e-03 5.781681301228e-05 2.960302440963e+00
1.702500000000e+02 -3.131213032703e-03 5.703825847411e-05 2.900182133880e+00
1.705000000000e+02 -3.120167386394e-03 5.628902411092e-05 2.841193106631e+00
1.707500000000e+02 -3.118276075251e-03 5.556861283892e-05 2.783381272551e+00
1.710000000000e+02 -3.125009533736e-03 5.487612664418e-05 2.726788237433e+00
1.712500000000e+02 -3.139743394866e-03 5.421027355104e-05 2.671451210662e+00
1.715000000000e+02 -3.161765436663e-03 5.356938537548e-05 2.617402979766e+00
1.717500000000e+02 -3.190283876108e-03 5.295144734097e-05 2.564671955372e+00
1.720000000000e+02 -3.224436769054e-03 5.235413156188e-05 2.513282278454e+00
1.722500000000e+02 -3.263302502187e-03 5.177483742655e-05 2.463253993298e+00
1.725000000000e+02 -3.305911085090e-03 5.121073804587e-05 2.414603272119e+00
1.727500000000e+02 -3.351256140838e-03 5.065883148514e-05 2.367342691223e+00
1.730000000000e+02 -3.398307305452e-03 5.011599666088e-05 2.321481540310e+00
1.732500000000e+02 -3.446022880117e-03 4.957905030323e-05 2.277026162669e+00
1.735000000000e+02 -3.493362526707e-03 4.904480567372e-05 2.233980305447e+00
1.737500000000e+02 -3.539299733532e-03 4.851013074278e-05 2.192345478551e+00
1.740000000000e+02 -3.582833940717e-03 4.797200404530e-05 2.152121300466e+00
1.742500000000e+02 -3.623002194668e-03 4.742756971696e-05 2.113305832459e+00
1.745000000000e+02 -3.658890089380e-03 4.687418822336e-05 2.075895881570e+00
1.747500000000e+02 -3.689641821943e-03 4.630948286238e-05 2.039887277473e+00
1.750000000000e+02 -3.714469344864e-03 4.573137664410e-05 2.005275106792e+00
1.752500000000e+02 -3.732660448771e-03 4.513811279933e-05 1.972053915213e+00
1.755000000000e+02 -3.743585707107e-03 4.452834742011e-05 1.940217863582e+00
1.757500000000e+02 -3.746704270117e-03 4.390111980893e-05 1.909760853162e+00
1.760000000000e+02 -3.741568644964e-03 4.325588560478e-05 1.880676608981e+00
1.762500000000e+02 -3.727828325251e-03 4.259248040134e-05 1.852958739562e+00
1.765000000000e+02 -3.705232387838e-03 4.191116826915e-05 1.826600764004e+00
1.767500000000e+02 -3.673630828555e-03 4.121263992504e-05 1.801596125818e+00
1.770000000000e+02 -3.632975075741e-03 4.049799487935e-05 1.777938185737e+00
1.772500000000e+02 -3.583317485670e-03 3.976872600409e-05 1.755620211678e+00
1.775000000000e+02 -3.524810194581e-03 3.902670028158e-05 1.734635358743e+00
1.777500000000e+02 -3.457703036781e-03 3.827413463348e-05 1.714976654588e+00
1.780000000000e+02 -3.382340944113e-03 3.751356806159e-05 1.696636981485e+00
1.782500000000e+02 -3.299160584565e-03 3.674783035487e-05 1.679609068164e+00
1.785000000000e+02 -3.208686491066e-03 3.598000872515e-05 1.663885480321e+00
1.787500000000e+02 -3.111526561941e-03 3.521341304316e-05 1.649458616936e+00
1.790000000000e+02 -3.008367032714e-03 3.445153928142e-05 1.636320704848e+00
1.792500000000e+02 -2.899966924595e-03 3.369803404130e-05 1.624463786712e+00
1.795000000000e+02 -2.787151896694e-03 3.295665823982e-05 1.613879700933e+00
1.797500000000e+02 -2.670807483918e-03 3.223125182436e-05 1.604560045293e+00
1.800000000000e+02 -2.551871667352e-03 3.152569966597e-05 1.596496118630e+00
1.802500000000e+02 -2.431326750854e-03 3.084389728805e-05 1.589678837310e+00
1.805000000000e+02 -2.310190542339e-03 3.018971806132e-05 1.584098620500e+00
1.807500000000e+02 -2.189506836955e-03 2.956698072695e-05 1.579745242303e+00
1.810000000000e+02 -2.070335246448e-03 2.897941732041e-05 1.576607649073e+00
1.812500000000e+02 -1.953740382665e-03 2.843064033511e-05 1.574673743960e+00
1.815000000000e+02 -1.840780501080e-03 2.792410997057e-05 1.573930141133e+00
1.817500000000e+02 -1.732495688680e-03 2.746309945903e-05 1.574361896559e+00
1.820000000000e+02 -1.629895736504e-03 2.705065996100e-05 1.575952223746e+00
1.822500000000e+02 -1.533947860231e-03 2.668958265759e-05 1.578682205399e+00
1.825000000000e+02 -1.445564451040e-03 2.638235996169e-05 1.582530513633e+00
1.827500000000e+02 -1.365591057547e-03 2.613114486527e-05 1.587473152733e+00
1.830000000000e+02 -1.294794816966e-03 2.593770907608e-05 1.593483239339e+00
1.832500000000e+02 -1.233853593252e-03 2.580340181202e-05 1.600530833179e+00
1.835000000000e+02 -1.183346014881e-03 2.572910910495e-05 1.608582835298e+00
1.837500000000e+02 -1.143742717414e-03 2.571521583153e-05 1.617602961356e+00
1.840000000000e+02 -1.115398969651e-03 2.576157149778e-05 1.627551802820e+00
1.842500000000e+02 -1.098548916808e-03 2.586746289784e-05 1.638386979522e+00
1.845000000000e+02 -1.093301570400e-03 2.603159384248e-05 1.650063390831e+00
1.847500000000e+02 -1.099638736445e-03 2.625207494897e-05 1.662533557662e+00
1.850000000000e+02 -1.117414892498e-03 2.652642428302e-05 1.675748058760e+00
1.852500000000e+02 -1.146359109864e-03 2.685158059881e-05 1.689656044184e+00
1.855000000000e+02 -1.186078939188e-03 2.722393006307e-05 1.704205822955e+00
1.857500000000e+02 -1.236066233778e-03 2.763934611383e-05 1.719345501165e+00
1.860000000000e+02 -1.295704746234e-03 2.809324267297e-05 1.735023662967e+00
1.862500000000e+02 -1.364279361785e-03 2.858064065372e-05 1.751190066743e+00
1.865000000000e+02 -1.440986733292e-03 2.909624451852e-05 1.767796347346e+00
1.867500000000e+02 -1.524947112594e-03 2.963452910526e-05 1.784796696224e+00
1.870000000000e+02 -1.615217120815e-03 3.018983315833e-05 1.802148512278e+00
1.872500000000e+02 -1.710803215026e-03 3.075645486836e-05 1.819812998063e+00
1.875000000000e+02 -1.810675607503e-03 3.132874528441e-05 1.837755698863e+00
1.877500000000e+02 -1.913782311618e-03 3.190124217620e-05 1.855946964736e+00
1.880000000000e+02 -2.019063202989e-03 3.246873507576e-05 1.874362338639e+00
1.882500000000e+02 -2.125463796750e-03 3.302635879593e-05 1.892982859568e+00
1.885000000000e+02 -2.231948639655e-03 3.356967946355e-05 1.911795283447e+00
1.887500000000e+02 -2.337513970461e-03 3.409477432217e-05 1.930792226841e+00
1.890000000000e+02 -2.441199586655e-03 3.459828364849e-05 1.949972231069e+00
1.892500000000e+02 -2.542099812505e-03 3.507744468911e-05 1.969339761330e+00
1.895000000000e+02 -2.639373326295e-03 3.553015053515e-05 1.988905139739e+00
1.897500000000e+02 -2.732251847038e-03 3.595496462283e-05 2.008684427481e+00
1.900000000000e+02 -2.820047602708e-03 3.635112433126e-05 2.028699256407e+00
1.902500000000e+02 -2.902159518120e-03 3.671853370341e-05 2.048976622013e+00
1.905000000000e+02 -2.978078058439e-03 3.705774300702e-05 2.069548640525e+00
1.907500000000e+02 -3.047388715405e-03 3.736991659786e-05 2.090452272747e+00
1.910000000000e+02 -3.109774154565e-03 3.765678977552e-05 2.111729020096e+00
1.912500000000e+02 -3.165015014443e-03 3.792061662161e-05 2.133424589387e+00
1.915000000000e+02 -3.212989416587e-03 3.816410991850e-05 2.155588528595e+00
1.917500000000e+02 -3.253671239174e-03 3.839037582490e-05 2.178273828673e+00
1.920000000000e+02 -3.287127225019e-03 3.860284436072e-05 2.201536490332e+00
1.922500000000e+02 -3.313513031379e-03 3.880519812194e-05 2.225435050416e+00
1.925000000000e+02 -3.333068283005e-03 3.900130021289e-05 2.250030067482e+00
1.927500000000e+02 -3.346110746601e-03 3.919511398165e-05 2.275383560691e+00
1.930000000000e+02 -3.353029744352e-03 3.939065336683e-05 2.301558407452e+00
1.932500000000e+02 -3.354278970296e-03 3.959192010475e-05 2.328617694730e+00
1.935000000000e+02 -3.350368702315e-03 3.980282603597e-05 2.356624034549e+00
1.937500000000e+02 -3.341857553560e-03 4.002714103282e-05 2.385638850020e+00
1.940000000000e+02 -3.329344033989e-03 4.026844722649e-05 2.415721634279e+00
1.942500000000e+02 -3.313457934277e-03 4.053009933802e-05 2.446929208676e+00
1.945000000000e+02 -3.294851714505e-03 4.081519082397e-05 2.479314976841e+00
1.947500000000e+02 -3.274191966322e-03 4.112651182483e-05 2.512928205755e+00
1.950000000000e+02 -3.252151016583e-03 4.146651420728e-05 2.547813339346e+00
1.952500000000e+02 -3.229398933938e-03 4.183731377153e-05 2.584009368300e+00
1.955000000000e+02 -3.206595995555e-03 4.224066914413e-05 2.621549258750e+00
1.957500000000e+02 -3.184385666817e-03 4.267797124086e-05 2.660459469612e+00
1.960000000000e+02 -3.163388161850e-03 4.315023746246e-05 2.700759556483e+00
1.962500000000e+02 -3.144194603686e-03 4.365810112064e-05 2.742461876491e+00
1.965000000000e+02 -3.127361877559e-03 4.420185211421e-05 2.785571397539e+00
1.967500000000e+02 -3.113408189567e-03 4.478142232464e-05 2.830085614365e+00
1.970000000000e+02 -3.102809352299e-03 4.539639415943e-05 2.875994575291e+00
1.972500000000e+02 -3.095995749905e-03 4.604602367028e-05 2.923281003032e+00
1.975000000000e+02 -3.093349963405e-03 4.672925940580e-05 2.971920520744e+00
1.977500000000e+02 -3.095205028787e-03 4.744477830856e-05 3.021881961365e+00
1.980000000000e+02 -3.101843301799e-03 4.819098398362e-05 3.073127755097e+00
1.982500000000e+02 -3.113495894593e-03 4.896604505583e-05 3.125614382675e+00
1.985000000000e+02 -3.130342656444e-03 4.976794198930e-05 3.179292880758e+00
1.987500000000e+02 -3.152512605783e-03 5.059449202488e-05 3.234109392091e+00
1.990000000000e+02 -3.180084747744e-03 5.144337791022e-05 3.290005736086e+00
1.992500000000e+02 -3.213089251468e-03 5.231218003324e-05 3.346920003211e+00
1.995000000000e+02 -3.251508959304e-03 5.319840917054e-05 3.404787155216e+00
1.997500000000e+02 -3.295281150174e-03 5.409953943150e-05 3.463539616270e+00
2.000000000000e+02 -3.344299528715e-03 5.501303641173e-05 3.523107859938e+00
2.002500000000e+02 -3.398416442563e-03 5.593638210533e-05 3.583420979330e+00
2.005000000000e+02 -3.457445231345e-03 5.686710012759e-05 3.644407229915e+00
2.007500000000e+02 -3.521162745833e-03 5.780277734121e-05 3.705994557765e+00
2.010000000000e+02 -3.589311919975e-03 5.874108079373e-05 3.768111092612e+00
2.012500000000e+02 -3.661604538338e-03 5.967977644197e-05 3.830685623982e+00
2.015000000000e+02 -3.737723926269e-03 6.061673711225e-05 3.893648042930e+00
2.017500000000e+02 -3.817327758352e-03 6.154993788796e-05 3.956929767432e+00
2.020000000000e+02 -3.900050786663e-03 6.247748290375e-05 4.020464136940e+00
2.022500000000e+02 -3.985507608187e-03 6.339761911037e-05 4.084186792746e+00
2.025000000000e+02 -4.073295462391e-03 6.430870147892e-05 4.148036030956e+00
2.027500000000e+02 -4.162997092849e-03 6.520921413172e-05 4.211953142086e+00
2.030000000000e+02 -4.254183549138e-03 6.609775013142e-05 4.275882724469e+00
2.032500000000e+02 -4.346417236990e-03 6.697298745847e-05 4.339772981814e+00
2.035000000000e+02 -4.439254684479e-03 6.783372357741e-05 4.403575992031e+00
2.037500000000e+02 -4.532249620077e-03 6.867885734721e-05 4.467247953406e+00
2.040000000000e+02 -4.624955918856e-03 6.950737833505e-05 4.530749395083e+00
2.042500000000e+02 -4.716930656332e-03 7.031836002225e-05 4.594045354487e+00
2.045000000000e+02 -4.807737173773e-03 7.111095408038e-05 4.657105509061e+00
2.047500000000e+02 -4.896948204898e-03 7.188438403199e-05 4.719904262461e+00
2.050000000000e+02 -4.984148959940e-03 7.263793897683e-05 4.782420774379e+00
2.052500000000e+02 -5.068940181726e-03 7.337096199542e-05 4.844638933635e+00
2.055000000000e+02 -5.150941104195e-03 7.408285110766e-05 4.906547267297e+00
2.057500000000e+02 -5.229792345452e-03 7.477305830866e-05 4.968138786914e+00
2.060000000000e+02 -5.305158699048e-03 7.544106929830e-05 5.029410769623e+00
2.062500000000e+02 -5.376731720656e-03 7.608639702841e-05 5.090364477707e+00
2.065000000000e+02 -5.444232172518e-03 7.670857765082e-05 5.151004820028e+00
2.067500000000e+02 -5.507412342794e-03 7.730716430313e-05 5.211339962095e+00
2.070000000000e+02 -5.566058192859e-03 7.788172144133e-05 5.271380892356e+00
2.072500000000e+02 -5.619991427816e-03 7.843182392780e-05 5.331140955933e+00
2.075000000000e+02 -5.669071289850e-03 7.895705066091e-05 5.390635364706e+00
2.077500000000e+02 -5.713196309104e-03 7.945698334444e-05 5.449880698374e+00
2.080000000000e+02 -5.752305699056e-03 7.993120939331e-05 5.508894404471e+00
2.082500000000e+02 -5.786380720539e-03 8.037933432120e-05 5.567694312940e+00
2.085000000000e+02 -5.815445716632e-03 8.080099040161e-05 5.626298171717e+00
2.087500000000e+02 -5.839568885778e-03 8.119584811550e-05 5.684723213358e+00
2.090000000000e+02 -5.858862878454e-03 8.156363148423e-05 5.742985762341e+00
2.092500000000e+02 -5.873484928026e-03 8.190413687637e-05 5.801100884114e+00
2.095000000000e+02 -5.883636572617e-03 8.221725255145e-05 5.859082080663e+00
2.097500000000e+02 -5.889563024549e-03 8.250298093357e-05 5.916941037064e+00
2.100000000000e+02 -5.891551863251e-03 8.276145953262e-05 5.974687412720e+00
2.102500000000e+02 -5.889931192232e-03 8.299298246373e-05 6.032328680167e+00
2.105000000000e+02 -5.885067062095e-03 8.319801932902e-05 6.089870004562e+00
2.107500000000e+02 -5.877360280211e-03 8.337723413945e-05 6.147314165140e+00
2.110000000000e+02 -5.867242379833e-03 8.353149785648e-05 6.204661507971e+00
2.112500000000e+02 -5.855170889127e-03 8.366188636533e-05 6.261909929537e+00
2.115000000000e+02 -5.841623865838e-03 8.376968955914e-05 6.319054885712e+00
2.117500000000e+02 -5.827093732049e-03 8.385641302255e-05 6.376089421530e+00
2.120000000000e+02 -5.812080495586e-03 8.392376450644e-05 6.433004216190e+00
2.122500000000e+02 -5.797084423468e-03 8.397363618221e-05 6.489787646467e+00
2.125000000000e+02 -5.782598286258e-03 8.400808191983e-05 6.546425857169e+00
2.127500000000e+02 -5.769099298980e-03 8.402928789719e-05 6.602902844214e+00
2.130000000000e+02 -5.757040918694e-03 8.403953822125e-05 6.659200546466e+00
2.132500000000e+02 -5.746844661133e-03 8.404117532296e-05 6.715298946822e+00
2.135000000000e+02 -5.738892119687e-03 8.403655768241e-05 6.771176183571e+00
2.137500000000e+02 -5.733517422681e-03 8.402801513041e-05 6.826808670821e+00
2.140000000000e+02 -5.731000205033e-03 8.401780255962e-05 6.882171234656e+00
2.142500000000e+02 -5.731559556267e-03 8.400805911171e-05 6.937237259820e+00
2.145000000000e+02 -5.735348933262e-03 8.400076544282e-05 6.991978851362e+00
2.147500000000e+02 -5.742452096695e-03 8.399770598644e-05 7.046367015583e+00
2.150000000000e+02 -5.752880477112e-03 8.400043414658e-05 7.100371854792e+00
2.152500000000e+02 -5.766571926125e-03 8.401024205903e-05 7.153962779371e+00
2.155000000000e+02 -5.783390903507e-03 8.402814778413e-05 7.207108739716e+00
2.157500000000e+02 -5.803130358130e-03 8.405490402788e-05 7.259778469421e+00
2.160000000000e+02 -5.825514866362e-03 8.409096566164e-05 7.311940747015e+00
2.162500000000e+02 -5.850205399537e-03 8.413648983649e-05 7.363564664568e+00
2.165000000000e+02 -5.876805307192e-03 8.419135298968e-05 7.414619907994e+00
2.167500000000e+02 -5.904867628610e-03 8.425515166330e-05 7.465077036752e+00
2.170000000000e+02 -5.933903296281e-03 8.432724105389e-05 7.514907764903e+00
2.172500000000e+02 -5.963390224720e-03 8.440676585431e-05 7.564085230923e+00
2.175000000000e+02 -5.992783063790e-03 8.449268690930e-05 7.612584255720e+00
2.177500000000e+02 -6.021523545257e-03 8.458376563406e-05 7.660381576867e+00
2.180000000000e+02 -6.049050707901e-03 8.467866146750e-05 7.707456057092e+00
2.182500000000e+02 -6.074811318685e-03 8.477598561515e-05 7.753788856650e+00
2.185000000000e+02 -6.098270095313e-03 8.487425289549e-05 7.799363567196e+00
2.187500000000e+02 -6.118919544951e-03 8.497193772938e-05 7.844166299813e+00
2.190000000000e+02 -6.136289307021e-03 8.506751203630e-05 7.888185724359e+00
2.192500000000e+02 -6.149954949240e-03 8.515951399807e-05 7.931413057189e+00
2.195000000000e+02 -6.159545838708e-03 8.524648739827e-05 7.973841996240e+00
2.197500000000e+02 -6.164752326476e-03 8.532700879513e-05 8.015468603130e+00
2.200000000000e+02 -6.165331894054e-03 8.539978338656e-05 8.056291135594e+00
2.202500000000e+02 -6.161114517115e-03 8.546364190759e-05 8.096309831040e+00
2.205000000000e+02 -6.152006767942e-03 8.551755099173e-05 8.135526649013e+00
2.207500000000e+02 -6.137995076502e-03 8.556062772899e-05 8.173944974001e+00
2.210000000000e+02 -6.119147672383e-03 8.559215075518e-05 8.211569290233e+00
2.212500000000e+02 -6.095615684256e-03 8.561157093998e-05 8.248404829919e+00
2.215000000000e+02 -6.067632916309e-03 8.561851882075e-05 8.284457209161e+00
2.217500000000e+02 -6.035514763900e-03 8.561281217001e-05 8.319732051906e+00
2.220000000000e+02 -5.999655770198e-03 8.559446085560e-05 8.354234617831e+00
2.222500000000e+02 -5.960526240033e-03 8.556367015930e-05 8.387969431484e+00
2.225000000000e+02 -5.918667493222e-03 8.552084315647e-05 8.420939929760e+00
2.227500000000e+02 -5.874686133640e-03 8.546658080061e-05 8.453148122420e+00
2.230000000000e+02 -5.829247081981e-03 8.540168122334e-05 8.484594280237e+00
2.232500000000e+02 -5.783065570289e-03 8.532713788365e-05 8.515276651352e+00
2.235000000000e+02 -5.736898182802e-03 8.524413598907e-05 8.545191207453e+00
2.237500000000e+02 -5.691532943363e-03 8.515404816450e-05 8.574331428865e+00
2.240000000000e+02 -5.647778649705e-03 8.505842754458e-05 8.602688127498e+00
2.242500000000e+02 -5.606453524452e-03 8.495899977068e-05 8.630249306716e+00
2.245000000000e+02 -5.568373336021e-03 8.485765159721e-05 8.657000064071e+00
2.247500000000e+02 -5.534339175960e-03 8.475641710623e-05 8.682922533822e+00
2.250000000000e+02 -5.505124913354e-03 8.465745961531e-05 8.707995866213e+00
2.252500000000e+02 -5.481464661106e-03 8.456304395602e-05 8.732196248212e+00
2.255000000000e+02 -5.464040287628e-03 8.447550657439e-05 8.755496960186e+00
2.257500000000e+02 -5.453469258826e-03 8.439726588622e-05 8.777868469509e+00
2.260000000000e+02 -5.450293069665e-03 8.433074915731e-05 8.799278560082e+00
2.262500000000e+02 -5.454966149436e-03 8.427834755381e-05 8.819692495957e+00
2.265000000000e+02 -5.467845826975e-03 8.424239488747e-05 8.839073220225e+00
2.267500000000e+02 -5.489183293785e-03 8.422506647118e-05 8.857381586787e+00
2.270000000000e+02 -5.519115857911e-03 8.422832960386e-05 8.874576624689e+00
2.272500000000e+02 -5.557660598483e-03 8.425400237005e-05 8.890615834333e+00
2.275000000000e+02 -5.604709646494e-03 8.430361437115e-05 8.905455513725e+00
2.277500000000e+02 -5.660027398715e-03 8.437835507291e-05 8.919051112648e+00
2.280000000000e+02 -5.723249367771e-03 8.447906500911e-05 8.931357614796e+00
2.282500000000e+02 -5.793883279735e-03 8.460611503169e-05 8.942329942038e+00
2.285000000000e+02 -5.871312186062e-03 8.475937861838e-05 8.951923380122e+00
2.287500000000e+02 -5.954799671190e-03 8.493833253559e-05 8.960094021552e+00
2.290000000000e+02 -6.043497279750e-03 8.514201153151e-05 8.966799218908e+00
2.292500000000e+02 -6.136453865418e-03 8.536894721181e-05 8.971998050361e+00
2.295000000000e+02 -6.232626923272e-03 8.561712785965e-05 8.975651784073e+00
2.297500000000e+02 -6.330895737219e-03 8.588407988111e-05 8.977724338838e+00
2.300000000000e+02 -6.430076072817e-03 8.616693629401e-05 8.978182739351e+00
2.302500000000e+02 -6.528936414593e-03 8.646244918223e-05 8.976997550802e+00
2.305000000000e+02 -6.626215333913e-03 8.676705152766e-05 8.974143289241e+00
2.307500000000e+02 -6.720639798502e-03 8.707690131862e-05 8.969598805817e+00
2.310000000000e+02 -6.810944005303e-03 8.738795119290e-05 8.963347623968e+00
2.312500000000e+02 -6.895888574566e-03 8.769603882006e-05 8.955378237815e+00
2.315000000000e+02 -6.974279561438e-03 8.799696731368e-05 8.945684347336e+00
2.317500000000e+02 -7.044987250091e-03 8.828657802440e-05 8.934265040071e+00
2.320000000000e+02 -7.106963984042e-03 8.856082725725e-05 8.921124895665e+00
2.322500000000e+02 -7.159261165286e-03 8.881586134679e-05 8.906274025602e+00
2.325000000000e+02 -7.201044602880e-03 8.904808466589e-05 8.889728026157e+00
2.327500000000e+02 -7.231608506969e-03 8.925421974032e-05 8.871507861255e+00
2.330000000000e+02 -7.250387215143e-03 8.943138057838e-05 8.851639656343e+00
2.332500000000e+02 -7.256965102431e-03 8.957712941696e-05 8.830154424486e+00
2.335000000000e+02 -7.251084001569e-03 8.968950146024e-05 8.807087714337e+00
2.337500000000e+02 -7.232648171354e-03 8.976701422470e-05 8.782479193337e+00
2.340000000000e+02 -7.201726975633e-03 8.980873119580e-05 8.756372181474e+00
2.342500000000e+02 -7.158554633272e-03 8.981432814625e-05 8.728813131848e+00
2.345000000000e+02 -7.103527775670e-03 8.978396235634e-05 8.699851088249e+00
2.347500000000e+02 -7.037200068663e-03 8.971844370878e-05 8.669537115289e+00
2.350000000000e+02 -6.960274982167e-03 8.961907436153e-05 8.637923731274e+00
2.352500000000e+02 -6.873596123568e-03 8.948762545413e-05 8.605064341409e+00
2.355000000000e+02 -6.778135837194e-03 8.932639179021e-05 8.571012698702e+00
2.357500000000e+02 -6.674981482167e-03 8.913817159445e-05 8.535822389008e+00
2.360000000000e+02 -6.565320869257e-03 8.892612191311e-05 8.499546363940e+00
2.362500000000e+02 -6.450426184532e-03 8.869380415222e-05 8.462236515820e+00
2.365000000000e+02 -6.331636823210e-03 8.844506305719e-05 8.423943313278e+00
2.367500000000e+02 -6.210341296249e-03 8.818399533433e-05 8.384715488817e+00
2.370000000000e+02 -6.087958959510e-03 8.791491648449e-05 8.344599790872e+00
2.372500000000e+02 -5.965921658412e-03 8.764226953284e-05 8.303640791390e+00
2.375000000000e+02 -5.845655489596e-03 8.737060011990e-05 8.261880751846e+00
2.377500000000e+02 -5.728562956378e-03 8.710446239202e-05 8.219359545187e+00
2.380000000000e+02 -5.616005924996e-03 8.684834114436e-05 8.176114625531e+00
2.382500000000e+02 -5.509289335829e-03 8.660661317236e-05 8.132181045621e+00
2.385000000000e+02 -5.409646051019e-03 8.638349688000e-05 8.087591511903e+00
2.387500000000e+02 -5.318222936682e-03 8.618298374960e-05 8.042376473822e+00
2.390000000000e+02 -5.236068132562e-03 8.600877268700e-05 7.996564239990e+00
2.392500000000e+02 -5.164119975445e-03 8.586424928583e-05 7.950181114254e+00
2.395000000000e+02 -5.103197477833e-03 8.575243861675e-05 7.903251546018e+00
2.397500000000e+02 -5.053992122383e-03 8.567596141804e-05 7.855798288259e+00
2.400000000000e+02 -5.017061516390e-03 8.563699893752e-05 7.807842557562e+00
2.402500000000e+02 -4.992824467194e-03 8.563726226524e-05 7.759404191328e+00
2.405000000000e+02 -4.981557833216e-03 8.567796676504e-05 7.710501798551e+00
2.407500000000e+02 -4.983394679330e-03 8.575981011844e-05 7.661152899199e+00
2.410000000000e+02 -4.998324228224e-03 8.588295534120e-05 7.611374052103e+00
2.412500000000e+02 -5.026193199295e-03 8.604702187340e-05 7.561180968444e+00
2.415000000000e+02 -5.066708645529e-03 8.625106731011e-05 7.510588610966e+00
2.417500000000e+02 -5.119442133589e-03 8.649361282573e-05 7.459611279500e+00
2.420000000000e+02 -5.183835413656e-03 8.677263025064e-05 7.408262684789e+00
2.422500000000e+02 -5.259207161969e-03 8.708556172546e-05 7.356556010154e+00
2.425000000000e+02 -5.344761173100e-03 8.742932412134e-05 7.304503966865e+00
2.427500000000e+02 -5.439595600051e-03 8.780033799050e-05 7.252118843305e+00
2.430000000000e+02 -5.542713310775e-03 8.819457134213e-05 7.199412551525e+00
2.432500000000e+02 -5.653033232575e-03 8.860757386553e-05 7.146396673101e+00
2.435000000000e+02 -5.769402608266e-03 8.903452113035e-05 7.093082508396e+00
2.437500000000e+02 -5.890609902031e-03 8.947026587991e-05 7.039481126145e+00
2.440000000000e+02 -6.015398395842e-03 8.990939569758e-05 6.985603419969e+00
2.442500000000e+02 -6.142480164221e-03 9.034629510696e-05 6.931460167637e+00
2.445000000000e+02 -6.270550280672e-03 9.077521488590e-05 6.877062096148e+00
2.447500000000e+02 -6.398301118820e-03 9.119034023322e-05 6.822419945739e+00
2.450000000000e+02 -6.524436474573e-03 9.158586317368e-05 6.767544540031e+00
2.452500000000e+02 -6.647685453894e-03 9.195605637857e-05 6.712446849997e+00
2.455000000000e+02 -6.766815760923e-03 9.229534563071e-05 6.657138057705e+00
2.457500000000e+02 -6.880646225641e-03 9.259838006936e-05 6.601629614341e+00
2.460000000000e+02 -6.988058562766e-03 9.286009945850e-05 6.545933285525e+00
2.462500000000e+02 -7.088007809573e-03 9.307579513354e-05 6.490061191554e+00
2.465000000000e+02 -7.179531819970e-03 9.324115886636e-05 6.434025827675e+00
2.467500000000e+02 -7.261759169014e-03 9.335234555111e-05 6.377840075988e+00
2.470000000000e+02 -7.333916005901e-03 9.340601879829e-05 6.321517193345e+00
2.472500000000e+02 -7.395331216260e-03 9.339936411493e-05 6.265070789029e+00
2.475000000000e+02 -7.445440606933e-03 9.333011725524e-05 6.208514776867e+00
2.477500000000e+02 -7.483789547981e-03 9.319658094076e-05 6.151863313980e+00
2.480000000000e+02 -7.510034297768e-03 9.299762790552e-05 6.095130723459e+00
2.482500000000e+02 -7.523942237204e-03 9.273270767060e-05 6.038331394706e+00
2.485000000000e+02 -7.525390570509e-03 9.240183012177e-05 5.981479680603e+00
2.487500000000e+02 -7.514364257446e-03 9.200554601971e-05 5.924589774146e+00
2.490000000000e+02 -7.490952255062e-03 9.154492632779e-05 5.867675589653e+00
2.492500000000e+02 -7.455343239588e-03 9.102152742882e-05 5.810750630607e+00
2.495000000000e+02 -7.407820067434e-03 9.043733304406e-05 5.753827871552e+00
2.497500000000e+02 -7.348753919413e-03 8.979479284582e-05 5.696919635225e+00
2.500000000000e+02 -7.278597470840e-03 8.909673006499e-05 5.640037493725e+00
2.502500000000e+02 -7.197877791986e-03 8.834627911092e-05 5.583192173201e+00
2.505000000000e+02 -7.107188649859e-03 8.754685154247e-05 5.526393491326e+00
2.507500000000e+02 -7.007182845148e-03 8.670210248252e-05 5.469650305336e+00
2.510000000000e+02 -6.898564262525e-03 8.581589244364e-05 5.412970498985e+00
2.512500000000e+02 -6.782080102039e-03 8.489224557703e-05 5.356360985189e+00
2.515000000000e+02 -6.658513044098e-03 8.393525389622e-05 5.299827745204e+00
2.517500000000e+02 -6.528673610697e-03 8.294909694004e-05 5.243375896295e+00
2.520000000000e+02 -6.393392799765e-03 8.193799725745e-05 5.187009777892e+00
2.522500000000e+02 -6.253514922729e-03 8.090617910000e-05 5.130733074574e+00
2.525000000000e+02 -6.109890778285e-03 7.985783809952e-05 5.074548948251e+00
2.527500000000e+02 -5.963371149668e-03 7.879710955336e-05 5.018460195612e+00
2.530000000000e+02 -5.814800685901e-03 7.772803709366e-05 4.962469417530e+00
2.532500000000e+02 -5.665012112794e-03 7.665456050701e-05 4.906579188670e+00
2.535000000000e+02 -5.514820911333e-03 7.558048399572e-05 4.850792238811e+00
2.537500000000e+02 -5.365020292119e-03 7.450944860235e-05 4.795111620454e+00
2.540000000000e+02 -5.216376616948e-03 7.344491398473e-05 4.739540872927e+00
2.542500000000e+02 -5.069625233687e-03 7.239013871316e-05 4.684084171000e+00
2.545000000000e+02 -4.925466612980e-03 7.134816094906e-05 4.628746448925e+00
2.547500000000e+02 -4.784562978735e-03 7.032176910512e-05 4.573533505531e+00
2.550000000000e+02 -4.647535241712e-03 6.931349869829e-05 4.518452078625e+00
2.552500000000e+02 -4.514960386523e-03 6.832564290182e-05 4.463509891870e+00
2.555000000000e+02 -4.387369120112e-03 6.736020067005e-05 4.408715665931e+00
2.557500000000e+02 -4.265244034459e-03 6.641887211392e-05 4.354079101624e+00
2.560000000000e+02 -4.149018057992e-03 6.550305357128e-05 4.299610829591e+00
2.562500000000e+02 -4.039073349443e-03 6.461383192280e-05 4.245322332744e+00
2.565000000000e+02 -3.935740386373e-03 6.375198846925e-05 4.191225838906e+00
2.567500000000e+02 -3.839297510814e-03 6.291799598604e-05 4.137334194435e+00
2.570000000000e+02 -3.749970748382e-03 6.211202485595e-05 4.083660718017e+00
2.572500000000e+02 -3.667933972371e-03 6.133395086863e-05 4.030219042301e+00
2.575000000000e+02 -3.593309343517e-03 6.058336952597e-05 3.977022947609e+00
2.577500000000e+02 -3.526168045905e-03 5.985961228538e-05 3.924086194875e+00
2.580000000000e+02 -3.466531175401e-03 5.916176503537e-05 3.871422359567e+00
2.582500000000e+02 -3.414370913987e-03 5.848868998748e-05 3.819044675395e+00
2.585000000000e+02 -3.369611819602e-03 5.783905644266e-05 3.766965889218e+00
2.587500000000e+02 -3.332132214449e-03 5.721136457007e-05 3.715198131407e+00
2.590000000000e+02 -3.301765617163e-03 5.660393527235e-05 3.663752805215e+00
2.592500000000e+02 -3.278302213544e-03 5.601497714541e-05 3.612640495023e+00
2.595000000000e+02 -3.261490398212e-03 5.544260350779e-05 3.561870896262e+00
2.597500000000e+02 -3.251038287272e-03 5.488485855742e-05 3.511452765337e+00
2.600000000000e+02 -3.246615104769e-03 5.433973801003e-05 3.461393888534e+00
2.602500000000e+02 -3.247852555643e-03 5.380520833781e-05 3.411701068580e+00
2.605000000000e+02 -3.254346314824e-03 5.327922301579e-05 3.362380126542e+00
2.607500000000e+02 -3.265657556121e-03 5.275972979824e-05 3.313435916736e+00
2.610000000000e+02 -3.281314327319e-03 5.224473453047e-05 3.264872352084e+00
2.612500000000e+02 -3.300813123973e-03 5.173228860295e-05 3.216692439019e+00
2.615000000000e+02 -3.323620732455e-03 5.122046078293e-05 3.168898317637e+00
2.617500000000e+02 -3.349176241952e-03 5.070737994026e-05 3.121491309196e+00
2.620000000000e+02 -3.376893115414e-03 5.019125337163e-05 3.074471965512e+00
2.622500000000e+02 -3.406161736099e-03 4.967036850001e-05 3.027840125449e+00
2.625000000000e+02 -3.436352139807e-03 4.914309772100e-05 2.981594972626e+00
2.627500000000e+02 -3.466817230979e-03 4.860790720768e-05 2.935735102775e+00
2.630000000000e+02 -3.496896457639e-03 4.806336183413e-05 2.890258594195e+00
2.632500000000e+02 -3.525920051016e-03 4.750813220314e-05 2.845163092787e+00
2.635000000000e+02 -3.553213733070e-03 4.694100319216e-05 2.800445904363e+00
2.637500000000e+02 -3.578103941942e-03 4.636088135826e-05 2.756104107303e+00
2.640000000000e+02 -3.599923583473e-03 4.576680201576e-05 2.712134679660e+00
2.642500000000e+02 -3.618018194470e-03 4.515793742532e-05 2.668534646386e+00
2.645000000000e+02 -3.631752517430e-03 4.453360460704e-05 2.625301253050e+00
2.647500000000e+02 -3.640517355174e-03 4.389327258159e-05 2.582432157196e+00
2.650000000000e+02 -3.643736621303e-03 4.323656939542e-05 2.539925650643e+00
2.652500000000e+02 -3.640874397483e-03 4.256328778160e-05 2.497780898577e+00
2.655000000000e+02 -3.631441976151e-03 4.187339088740e-05 2.455998208091e+00
2.657500000000e+02 -3.615004702287e-03 4.116701605661e-05 2.414579309071e+00
2.660000000000e+02 -3.591188584817e-03 4.044447781995e-05 2.373527658598e+00
2.662500000000e+02 -3.559686494400e-03 3.970626616187e-05 2.332848748849e+00
2.665000000000e+02 -3.520263921026e-03 3.895304235074e-05 2.292550428229e+00
2.667500000000e+02 -3.472763984072e-03 3.818567805583e-05 2.252643213019e+00
2.670000000000e+02 -3.417111871691e-03 3.740521740889e-05 2.213140598206e+00
2.672500000000e+02 -3.353318498706e-03 3.661288241005e-05 2.174059342157e+00
2.675000000000e+02 -3.281483262336e-03 3.581008216061e-05 2.135419733165e+00
2.677500000000e+02 -3.201795880403e-03 3.499839649171e-05 2.097245815034e+00
2.680000000000e+02 -3.114537263866e-03 3.417957129745e-05 2.059565568135e+00
2.682500000000e+02 -3.020079184109e-03 3.335553639539e-05 2.022411041950e+00
2.685000000000e+02 -2.918882797026e-03 3.252839648657e-05 1.985818418392e+00
2.687500000000e+02 -2.811496087083e-03 3.170042601525e-05 1.949828014264e+00
2.690000000000e+02 -2.698550137249e-03 3.087406420560e-05 1.914484204456e+00
2.692500000000e+02 -2.580754259475e-03 3.005190882563e-05 1.879835268352e+00
2.695000000000e+02 -2.458890019150e-03 2.923670694593e-05 1.845933161376e+00
2.697500000000e+02 -2.333804106940e-03 2.843134697836e-05 1.812833205555e+00
2.700000000000e+02 -2.206400136598e-03 2.763884361281e-05 1.780593707787e+00
2.702500000000e+02 -2.077629455889e-03 2.686232207888e-05 1.749275515310e+00
2.705000000000e+02 -1.948481029789e-03 2.610499935543e-05 1.718941510982e+00
2.707500000000e+02 -1.819970521405e-03 2.537016274337e-05 1.689656065286e+00
2.710000000000e+02 -1.693128691602e-03 2.466114480210e-05 1.661484454516e+00
2.712500000000e+02 -1.568989245945e-03 2.398129561981e-05 1.634492262738e+00
2.715000000000e+02 -1.448576305493e-03 2.333395234172e-05 1.608744777209e+00
2.717500000000e+02 -1.332891719625e-03 2.272240613579e-05 1.584306394459e+00
2.720000000000e+02 -1.222902450055e-03 2.214987064258e-05 1.561240048658e+00
2.722500000000e+02 -1.119528290786e-03 2.161944499771e-05 1.539606672948e+00
2.725000000000e+02 -1.023630110183e-03 2.113407839455e-05 1.519464704907e+00
2.727500000000e+02 -9.359988711724e-04 2.069653637526e-05 1.500869640397e+00
2.730000000000e+02 -8.573456047268e-04 2.030936750014e-05 1.483873642823e+00
2.732500000000e+02 -7.882925451854e-04 1.997487268629e-05 1.468525209045e+00
2.735000000000e+02 -7.293655499193e-04 1.969507585947e-05 1.454868894081e+00
2.737500000000e+02 -6.809879927563e-04 1.947169925171e-05 1.442945091900e+00
2.740000000000e+02 -6.434762101262e-04 1.930614308010e-05 1.432789871248e+00
2.742500000000e+02 -6.170365458557e-04 1.919946919687e-05 1.424434862617e+00
2.745000000000e+02 -6.017640217448e-04 1.915238972888e-05 1.417907192490e+00
2.747500000000e+02 -5.976427102125e-04 1.916526136009e-05 1.413229459921e+00
2.750000000000e+02 -6.045477414044e-04 1.923808484999e-05 1.410419751407e+00
2.752500000000e+02 -6.222488794026e-04 1.937050995671e-05 1.409491689130e+00
2.755000000000e+02 -6.504156236754e-04 1.956184754087e-05 1.410454508552e+00
2.757500000000e+02 -6.886236964017e-04 1.981108447507e-05 1.413313161927e+00
2.760000000000e+02 -7.363627420840e-04 2.011690443687e-05 1.418068443039e+00
2.762500000000e+02 -7.930451748114e-04 2.047771173841e-05 1.424717132205e+00
2.765000000000e+02 -8.580158896882e-04 2.089165842278e-05 1.433252156272e+00
2.767500000000e+02 -9.305627311127e-04 2.135667025560e-05 1.443662764149e+00
2.770000000000e+02 -1.009927400126e-03 2.187048552726e-05 1.455934712220e+00
2.772500000000e+02 -1.095316672504e-03 2.243068350288e-05 1.470050461110e+00
2.775000000000e+02 -1.185913612998e-03 2.303470777792e-05 1.485989377820e+00
2.777500000000e+02 -1.280888714238e-03 2.367989839019e-05 1.503727944062e+00
2.780000000000e+02 -1.379410756268e-03 2.436351985804e-05 1.523239967233e+00
2.782500000000e+02 -1.480657203096e-03 2.508278602292e-05 1.544496789673e+00
2.785000000000e+02 -1.583824037393e-03 2.583488151817e-05 1.567467497256e+00
2.787500000000e+02 -1.688134860350e-03 2.661698158857e-05 1.592119120179e+00
2.790000000000e+02 -1.792849170747e-03 2.742626916505e-05 1.618416828314e+00
2.792500000000e+02 -1.897269735712e-03 2.825994873384e-05 1.646324114279e+00
2.795000000000e+02 -2.000749020448e-03 2.911525956797e-05 1.675802967213e+00
2.797500000000e+02 -2.102694629829e-03 2.998948546390e-05 1.706814031035e+00
2.800000000000e+02 -2.202573743128e-03 3.087996306006e-05 1.739316750669e+00
2.802500000000e+02 -2.299916522757e-03 3.178408863738e-05 1.773269501467e+00
2.805000000000e+02 -2.394318560951e-03 3.269932524924e-05 1.808629705271e+00
2.807500000000e+02 -2.485442391128e-03 3.362320892042e-05 1.845353932262e+00
2.810000000000e+02 -2.573018107124e-03 3.455335546707e-05 1.883397989322e+00
2.812500000000e+02 -2.656843122315e-03 3.548746598270e-05 1.922716998969e+00
2.815000000000e+02 -2.736781122209e-03 3.642333505327e-05 1.963265468885e+00
2.817500000000e+02 -2.812760288010e-03 3.735885811573e-05 2.004997357024e+00
2.820000000000e+02 -2.884770861597e-03 3.829204078681e-05 2.047866133544e+00
2.822500000000e+02 -2.952862024952e-03 3.922100877005e-05 2.091824844359e+00
2.825000000000e+02 -3.017138286528e-03 4.014401854957e-05 2.136826178404e+00
2.827500000000e+02 -3.077755317121e-03 4.105946875557e-05 2.182822542689e+00
2.830000000000e+02 -3.134915330937e-03 4.196591181466e-05 2.229766147148e+00
2.832500000000e+02 -3.188862113590e-03 4.286206505080e-05 2.277609102580e+00
2.835000000000e+02 -3.239875665112e-03 4.374682138511e-05 2.326303532291e+00
2.837500000000e+02 -3.288266619787e-03 4.461925920943e-05 2.375801699691e+00
2.840000000000e+02 -3.334370405624e-03 4.547864487950e-05 2.426056150904e+00
2.842500000000e+02 -3.378541233971e-03 4.632444374755e-05 2.477019871761e+00
2.845000000000e+02 -3.421146089849e-03 4.715634550642e-05 2.528646458737e+00
2.847500000000e+02 -3.462558564208e-03 4.797422716302e-05 2.580890299494e+00
2.850000000000e+02 -3.503152710390e-03 4.877818242502e-05 2.633706761383e+00
2.852500000000e+02 -3.543296921606e-03 4.956847751517e-05 2.687052382320e+00
2.855000000000e+02 -3.583347913635e-03 5.034555309819e-05 2.740885062253e+00
2.857500000000e+02 -3.623645015420e-03 5.111003094016e-05 2.795164247245e+00
2.860000000000e+02 -3.664504716009e-03 5.186269888216e-05 2.849851102046e+00
2.862500000000e+02 -3.706215519870e-03 5.260448921374e-05 2.904908668315e+00
2.865000000000e+02 -3.749033253485e-03 5.333644460176e-05 2.960301999132e+00
2.867500000000e+02 -3.793176883188e-03 5.405970321276e-05 3.015998268088e+00
2.870000000000e+02 -3.838824788740e-03 5.477547087165e-05 3.071966847190e+00
2.872500000000e+02 -3.886111736602e-03 5.548499542932e-05 3.128179350002e+00
2.875000000000e+02 -3.935126593014e-03 5.618954065861e-05 3.184609635167e+00
2.877500000000e+02 -3.985910788573e-03 5.689036027781e-05 3.241233773016e+00
2.880000000000e+02 -4.038457689141e-03 5.758867851252e-05 3.298029967152e+00
2.882500000000e+02 -4.092712807244e-03 5.828566595742e-05 3.354978436706e+00
2.885000000000e+02 -4.148574858994e-03 5.898237595409e-05 3.412061255362e+00
2.887500000000e+02 -4.205897743084e-03 5.967976783147e-05 3.469262157178e+00
2.890000000000e+02 -4.264493494433e-03 6.037868437470e-05 3.526566303686e+00
2.892500000000e+02 -4.324135867155e-03 6.107982926257e-05 3.583960024548e+00
2.895000000000e+02 -4.384564702054e-03 6.178375420438e-05 3.641430531621e+00
2.897500000000e+02 -4.445490912462e-03 6.249084958540e-05 3.698965622687e+00
2.900000000000e+02 -4.506601976048e-03 6.320133839455e-05 3.756553372094e+00
2.902500000000e+02 -4.567567765021e-03 6.391527383354e-05 3.814181820490e+00
2.905000000000e+02 -4.628046653673e-03 6.463253948785e-05 3.871838679403e+00
2.907500000000e+02 -4.687691735206e-03 6.535285274442e-05 3.929511047218e+00
2.910000000000e+02 -4.746156932011e-03 6.607577075785e-05 3.987185149741e+00
2.912500000000e+02 -4.803102934333e-03 6.680070011983e-05 4.044846121805e+00
2.915000000000e+02 -4.858202855765e-03 6.752690588735e-05 4.102477817034e+00
2.917500000000e+02 -4.911147505629e-03 6.825352779746e-05 4.160062676071e+00
2.920000000000e+02 -4.961650285809e-03 6.897959625915e-05 4.217581631795e+00
2.922500000000e+02 -5.009451544505e-03 6.970404844939e-05 4.275014080437e+00
2.925000000000e+02 -5.054322314395e-03 7.042573861687e-05 4.332337899203e+00
2.927500000000e+02 -5.096067387910e-03 7.114345967313e-05 4.389529518913e+00
2.930000000000e+02 -5.134527975695e-03 7.185596333589e-05 4.446564059562e+00
2.932500000000e+02 -5.169583793881e-03 7.256197683858e-05 4.503415503997e+00
2.935000000000e+02 -5.201154743894e-03 7.326022132123e-05 4.560056933758e+00
2.937500000000e+02 -5.229201996683e-03 7.394942965347e-05 4.616460793532e+00
2.940000000000e+02 -5.253728744915e-03 7.462836363015e-05 4.672599206140e+00
2.942500000000e+02 -5.274780482698e-03 7.529583117497e-05 4.728444309291e+00
2.945000000000e+02 -5.292444939379e-03 7.595070247590e-05 4.783968616356e+00
2.947500000000e+02 -5.306851763159e-03 7.659192612058e-05 4.839145399998e+00
2.950000000000e+02 -5.318171830149e-03 7.721854441040e-05 4.893949072459e+00
2.952500000000e+02 -5.326616376258e-03 7.782970845466e-05 4.948355576176e+00
2.955000000000e+02 -5.332435764733e-03 7.842469218475e-05 5.002342754982e+00
2.957500000000e+02 -5.335918033146e-03 7.900290621496e-05 5.055890717680e+00
2.960000000000e+02 -5.337387079544e-03 7.956391011360e-05 5.108982171165e+00
2.962500000000e+02 -5.337200511932e-03 8.010742346523e-05 5.161602723290e+00
2.965000000000e+02 -5.335747127326e-03 8.063333566452e-05 5.213741152459e+00
2.967500000000e+02 -5.333443923014e-03 8.114170651710e-05 5.265389629380e+00
2.970000000000e+02 -5.330732651976e-03 8.163277760478e-05 5.316543897790e+00
2.972500000000e+02 -5.328075851563e-03 8.210699437997e-05 5.367203402515e+00
2.975000000000e+02 -5.325952314739e-03 8.256498073655e-05 5.417371367667e+00
2.977500000000e+02 -5.324851954804e-03 8.300753758925e-05 5.467054824317e+00
2.980000000000e+02 -5.325270158345e-03 8.343563593127e-05 5.516264585430e+00
2.982500000000e+02 -5.327701508857e-03 8.385040707812e-05 5.565015172237e+00
2.985000000000e+02 -5.332633010783e-03 8.425311091248e-05 5.613324692790e+00
2.987500000000e+02 -5.340536795014e-03 8.464512664050e-05 5.661214676466e+00
2.990000000000e+02 -5.351862557761e-03 8.502789531228e-05 5.708709870124e+00
2.992500000000e+02 -5.367029609408e-03 8.540294209849e-05 5.755837995473e+00
2.995000000000e+02 -5.386418846571e-03 8.577185767586e-05 5.802629479171e+00
2.997500000000e+02 -5.410364882908e-03 8.613619001768e-05 5.849117155328e+00
3.000000000000e+02 -5.439148411164e-03 8.649742751704e-05 5.895335947958e+00
3.002500000000e+02 -5.472989021222e-03 8.685697088956e-05 5.941322540917e+00
3.005000000000e+02 -5.512038530828e-03 8.721611440454e-05 5.987115031161e+00
3.007500000000e+02 -5.556375297560e-03 8.757591567030e-05 6.032752582363e+00
3.010000000000e+02 -5.605999420249e-03 8.793723159903e-05 6.078275073304e+00
3.012500000000e+02 -5.660829046451e-03 8.830068951388e-05 6.123722748817e+00
3.015000000000e+02 -5.720697999677e-03 8.866663609552e-05 6.169135874746e+00
3.017500000000e+02 -5.785354809924e-03 8.903511620706e-05 6.214554399796e+00
3.020000000000e+02 -5.854463243412e-03 8.940585702649e-05 6.260017626717e+00
3.022500000000e+02 -5.927604248850e-03 8.977825409145e-05 6.305563892067e+00
3.025000000000e+02 -6.004279499302e-03 9.015137245524e-05 6.351230261911e+00
3.027500000000e+02 -6.083916420181e-03 9.052394953210e-05 6.397052229225e+00
3.030000000000e+02 -6.165874516408e-03 9.089440918997e-05 6.443063432837e+00
3.032500000000e+02 -6.249452952225e-03 9.126087302480e-05 6.489295382826e+00
3.035000000000e+02 -6.333899227320e-03 9.162118500691e-05 6.535777198582e+00
3.037500000000e+02 -6.418418766942e-03 9.197294961219e-05 6.582535357480e+00
3.040000000000e+02 -6.502185235514e-03 9.231357133477e-05 6.629593459800e+00
3.042500000000e+02 -6.584351399936e-03 9.264029081410e-05 6.676971996722e+00
3.045000000000e+02 -6.664060275220e-03 9.295022673284e-05 6.724688140110e+00
3.047500000000e+02 -6.740456390910e-03 9.324042635370e-05 6.772755541441e+00
3.050000000000e+02 -6.812696903422e-03 9.350791077756e-05 6.821184150657e+00
3.052500000000e+02 -6.879962510224e-03 9.374972276632e-05 6.869980045220e+00
3.055000000000e+02 -6.941467863440e-03 9.396297047173e-05 6.919145285662e+00
3.057500000000e+02 -6.996471383596e-03 9.414486820455e-05 6.968677792149e+00
3.060000000000e+02 -7.044284483957e-03 9.429277864501e-05 7.018571238540e+00
3.062500000000e+02 -7.084279893565e-03 9.440425120077e-05 7.068814982263e+00
3.065000000000e+02 -7.115899317072e-03 9.447705780533e-05 7.119394011763e+00
3.067500000000e+02 -7.138660082922e-03 9.450922466811e-05 7.170288932902e+00
3.070000000000e+02 -7.152161103167e-03 9.449906081707e-05 7.221475976594e+00
3.072500000000e+02 -7.156087793210e-03 9.444518334512e-05 7.272927046153e+00
3.075000000000e+02 -7.150216310882e-03 9.434653929524e-05 7.324609787726e+00
3.077500000000e+02 -7.134416801539e-03 9.420241877756e-05 7.376487699246e+00
3.080000000000e+02 -7.108655959006e-03 9.401247481908e-05 7.428520262628e+00
3.082500000000e+02 -7.072998622821e-03 9.377675523584e-05 7.480663111432e+00
3.085000000000e+02 -7.027608681246e-03 9.349568937447e-05 7.532868220421e+00
3.087500000000e+02 -6.972749028134e-03 9.317008859036e-05 7.585084124435e+00
3.090000000000e+02 -6.908780686908e-03 9.280114050761e-05 7.637256159507e+00
3.092500000000e+02 -6.836161030991e-03 9.239048321483e-05 7.689326722765e+00
3.095000000000e+02 -6.755440915895e-03 9.194013662528e-05 7.741235552509e+00
3.097500000000e+02 -6.667260971573e-03 9.145249337011e-05 7.792920019846e+00
3.100000000000e+02 -6.572346756763e-03 9.093032673996e-05 7.844315432727e+00
3.102500000000e+02 -6.471502851011e-03 9.037676004545e-05 7.895355344890e+00
3.105000000000e+02 -6.365605871614e-03 8.979517928817e-05 7.945971868434e+00
3.107500000000e+02 -6.255596564433e-03 8.918936451741e-05 7.996095983148e+00
3.110000000000e+02 -6.142470587456e-03 8.856338142041e-05 8.045657840507e+00
3.112500000000e+02 -6.027268237940e-03 8.792151777062e-05 8.094587056123e+00
3.115000000000e+02 -5.911063196873e-03 8.726825917030e-05 8.142812988557e+00
3.117500000000e+02 -5.794950751255e-03 8.660824788317e-05 8.190264997832e+00
3.120000000000e+02 -5.680035391212e-03 8.594622849811e-05 8.236872684663e+00
3.122500000000e+02 -5.567418132453e-03 8.528700626451e-05 8.282566102770e+00
3.125000000000e+02 -5.458183597194e-03 8.463541071388e-05 8.327275948490e+00
3.127500000000e+02 -5.353387216648e-03 8.399621131472e-05 8.370933722578e+00
3.130000000000e+02 -5.254042742230e-03 8.337409579029e-05 8.413471865602e+00
3.132500000000e+02 -5.161110201571e-03 8.277360917766e-05 8.454823872871e+00
3.135000000000e+02 -5.075484748281e-03 8.219908574056e-05 8.494924385218e+00
3.137500000000e+02 -4.997986443438e-03 8.165461735385e-05 8.533709261264e+00
3.140000000000e+02 -4.929350999758e-03 8.114399809483e-05 8.571115641139e+00
3.142500000000e+02 -4.870221862074e-03 8.067067303780e-05 8.607081997145e+00
3.145000000000e+02 -4.821143579779e-03 8.023772482060e-05 8.641548181052e+00
3.147500000000e+02 -4.782556429063e-03 7.984784632581e-05 8.674455478474e+00
3.150000000000e+02 -4.754792527582e-03 7.950328190803e-05 8.705746665074e+00
3.152500000000e+02 -4.738073380285e-03 7.920584020582e-05 8.735366077090e+00
3.155000000000e+02 -4.732508752958e-03 7.895689839454e-05 8.763259698970e+00
3.157500000000e+02 -4.738096939178e-03 7.875738835719e-05 8.789375266419e+00
3.160000000000e+02 -4.754726205931e-03 7.860777914409e-05 8.813662398693e+00
3.162500000000e+02 -4.782177565885e-03 7.850807727947e-05 8.836072747338e+00
3.165000000000e+02 -4.820128650816e-03 7.845782782370e-05 8.856560172567e+00
3.167500000000e+02 -4.868158571732e-03 7.845609850443e-05 8.875080938036e+00
3.170000000000e+02 -4.925753778783e-03 7.850158136935e-05 8.891593933005e+00
3.172500000000e+02 -4.992314808025e-03 7.859262652990e-05 8.906060905251e+00
3.175000000000e+02 -5.067163816505e-03 7.872720253382e-05 8.918446709929e+00
3.177500000000e+02 -5.149552691464e-03 7.890296671975e-05 8.928719566956e+00
3.180000000000e+02 -5.238671631031e-03 7.911720302856e-05 8.936851317138e+00
3.182500000000e+02 -5.333658153361e-03 7.936690755134e-05 8.942817681031e+00
3.185000000000e+02 -5.433606370250e-03 7.964886322215e-05 8.946598500930e+00
3.187500000000e+02 -5.537576488419e-03 7.995965340526e-05 8.948177969259e+00
3.190000000000e+02 -5.644604342364e-03 8.029569132398e-05 8.947544834497e+00
3.192500000000e+02 -5.753710822339e-03 8.065327226481e-05 8.944692575369e+00
3.195000000000e+02 -5.863911229730e-03 8.102860653686e-05 8.939619548900e+00
3.197500000000e+02 -5.974224315213e-03 8.141778763709e-05 8.932329095752e+00
3.200000000000e+02 -6.083681003190e-03 8.181684423800e-05 8.922829606819e+00
3.202500000000e+02 -6.191332708792e-03 8.222183188530e-05 8.911134555682e+00
3.205000000000e+02 -6.296259147700e-03 8.262884906748e-05 8.897262484900e+00
3.207500000000e+02 -6.397575611428e-03 8.303405868776e-05 8.881236953942e+00
3.210000000000e+02 -6.494439716592e-03 8.343371768685e-05 8.863086457572e+00
3.212500000000e+02 -6.586057498457e-03 8.382420680586e-05 8.842844305764e+00
3.215000000000e+02 -6.671688900058e-03 8.420205835205e-05 8.820548476164e+00
3.217500000000e+02 -6.750652679941e-03 8.456398379447e-05 8.796241449963e+00
3.220000000000e+02 -6.822330679415e-03 8.490690117902e-05 8.769970019826e+00
3.222500000000e+02 -6.886171540480e-03 8.522795707133e-05 8.741785094304e+00
3.225000000000e+02 -6.941693799038e-03 8.552455032959e-05 8.711741482504e+00
3.227500000000e+02 -6.988488467265e-03 8.579434509509e-05 8.679897681863e+00
3.230000000000e+02 -7.026221124430e-03 8.603529291207e-05 8.646315652045e+00
3.232500000000e+02 -7.054633604395e-03 8.624564553297e-05 8.611060594644e+00
3.235000000000e+02 -7.073545298694e-03 8.642395857505e-05 8.574200724587e+00
3.237500000000e+02 -7.082854124347e-03 8.656906607615e-05 8.535807040168e+00
3.240000000000e+02 -7.082536963273e-03 8.668020878877e-05 8.495953093216e+00
3.242500000000e+02 -7.072649470326e-03 8.675700201033e-05 8.454714749151e+00
3.245000000000e+02 -7.053325319648e-03 8.679928533434e-05 8.412169945423e+00
3.247500000000e+02 -7.024775014876e-03 8.680720220092e-05 8.368398436509e+00
3.250000000000e+02 -6.987283755713e-03 8.678123512318e-05 8.323481531315e+00
3.252500000000e+02 -6.941208639620e-03 8.672217742148e-05 8.277501813676e+00
3.255000000000e+02 -6.886975110476e-03 8.663110176199e-05 8.230542850567e+00
3.257500000000e+02 -6.825072840680e-03 8.650932444382e-05 8.182688881397e+00
3.260000000000e+02 -6.756051030764e-03 8.635842475430e-05 8.134024492372e+00
3.262500000000e+02 -6.680512976175e-03 8.618022208898e-05 8.084634273268e+00
3.265000000000e+02 -6.599110255335e-03 8.597670565613e-05 8.034602461127e+00
3.267500000000e+02 -6.512536448977e-03 8.575003597031e-05 7.984012570220e+00
3.270000000000e+02 -6.421520868911e-03 8.550253228207e-05 7.932947015818e+00
3.272500000000e+02 -6.326821825698e-03 8.523662882015e-05 7.881486731289e+00
3.275000000000e+02 -6.229219755851e-03 8.495485007062e-05 7.829710787525e+00
3.277500000000e+02 -6.129510156255e-03 8.465971152610e-05 7.777696019053e+00
3.280000000000e+02 -6.028496446110e-03 8.435377879587e-05 7.725516658798e+00
3.282500000000e+02 -5.926983024284e-03 8.403958155359e-05 7.673243992031e+00
3.285000000000e+02 -5.825768255067e-03 8.371966531884e-05 7.620946032527e+00
3.287500000000e+02 -5.725637494618e-03 8.339659135922e-05 7.568687221640e+00
3.290000000000e+02 -5.627356537180e-03 8.307279986636e-05 7.516528161044e+00
3.292500000000e+02 -5.531665363893e-03 8.275062380417e-05 7.464525376639e+00
3.295000000000e+02 -5.439272149578e-03 8.243233705021e-05 7.412731120543e+00
3.297500000000e+02 -5.350847743800e-03 8.211998890414e-05 7.361193205578e+00
3.300000000000e+02 -5.267020557698e-03 8.181545591010e-05 7.309954881921e+00
3.302500000000e+02 -5.188371528244e-03 8.152048374602e-05 7.259054748660e+00
3.305000000000e+02 -5.115429725522e-03 8.123664378434e-05 7.208526705872e+00
3.307500000000e+02 -5.048668800392e-03 8.096531363241e-05 7.158399937976e+00
3.310000000000e+02 -4.988503821391e-03 8.070767007051e-05 7.108698935990e+00
3.312500000000e+02 -4.935288737137e-03 8.046469079695e-05 7.059443550000e+00
3.315000000000e+02 -4.889314482528e-03 8.023714440888e-05 7.010649075138e+00
3.317500000000e+02 -4.850807767854e-03 8.002558010928e-05 6.962326360581e+00
3.320000000000e+02 -4.819930491924e-03 7.983034656661e-05 6.914481948780e+00
3.322500000000e+02 -4.796779841443e-03 7.965159514151e-05 6.867118235590e+00
3.325000000000e+02 -4.781389038792e-03 7.948928507634e-05 6.820233649704e+00
3.327500000000e+02 -4.773728650271e-03 7.934319327305e-05 6.773822852361e+00
3.330000000000e+02 -4.773708535258e-03 7.921292606644e-05 6.727876945176e+00
3.332500000000e+02 -4.781180197645e-03 7.909793180474e-05 6.682383695400e+00
3.335000000000e+02 -4.795939548714e-03 7.899751492674e-05 6.637327766843e+00
3.337500000000e+02 -4.817729995227e-03 7.891085010495e-05 6.592690957343e+00
3.340000000000e+02 -4.846245777152e-03 7.883699693526e-05 6.548452443368e+00
3.342500000000e+02 -4.881135530575e-03 7.877491729735e-05 6.504589021187e+00
3.345000000000e+02 -4.922005916746e-03 7.872348908822e-05 6.461075354092e+00
3.347500000000e+02 -4.968425267065e-03 7.868149648896e-05 6.417884215533e+00
3.350000000000e+02 -5.019927234677e-03 7.864766014137e-05 6.374986732560e+00
3.352500000000e+02 -5.076014337742e-03 7.862066323711e-05 6.332352621568e+00
3.355000000000e+02 -5.136161468219e-03 7.859914190894e-05 6.289950424907e+00
3.357500000000e+02 -5.199819327370e-03 7.858168892441e-05 6.247747740660e+00
3.360000000000e+02 -5.266417808208e-03 7.856685410104e-05 6.205711449496e+00
3.362500000000e+02 -5.335369301598e-03 7.855315649055e-05 6.163807932254e+00
3.365000000000e+02 -5.406071927803e-03 7.853912122541e-05 6.122003285495e+00
3.367500000000e+02 -5.477912662153e-03 7.852323787308e-05 6.080263524177e+00
3.370000000000e+02 -5.550270567711e-03 7.850398320308e-05 6.038554778041e+00
3.372500000000e+02 -5.622520045733e-03 7.847979981257e-05 5.996843475571e+00
3.375000000000e+02 -5.694034119602e-03 7.844911518631e-05 5.955096515102e+00
3.377500000000e+02 -5.764187857264e-03 7.841035704062e-05 5.913281422881e+00
3.380000000000e+02 -5.832361747154e-03 7.836195111463e-05 5.871366495177e+00
3.382500000000e+02 -5.897945303950e-03 7.830232586684e-05 5.829320923477e+00
3.385000000000e+02 -5.960340564181e-03 7.822991988843e-05 5.787114902011e+00
3.387500000000e+02 -6.018965713482e-03 7.814319043811e-05 5.744719714348e+00
3.390000000000e+02 -6.073258525047e-03 7.804061734223e-05 5.702107801544e+00
3.392500000000e+02 -6.122679848317e-03 7.792071779139e-05 5.659252806382e+00
3.395000000000e+02 -6.166716958160e-03 7.778207329112e-05 5.616129600060e+00
3.397500000000e+02 -6.204886928970e-03 7.762331907266e-05 5.572714286876e+00
3.400000000000e+02 -6.236739905995e-03 7.744316116362e-05 5.528984189285e+00
3.402500000000e+02 -6.261862069981e-03 7.724038960555e-05 5.484917821634e+00
3.405000000000e+02 -6.279878622537e-03 7.701390219109e-05 5.440494843913e+00
3.407500000000e+02 -6.290456627949e-03 7.676271488175e-05 5.395696012947e+00
3.410000000000e+02 -6.293307747197e-03 7.648595589269e-05 5.350503119930e+00
3.412500000000e+02 -6.288190812633e-03 7.618288576719e-05 5.304898933027e+00
3.415000000000e+02 -6.274914203185e-03 7.585292215850e-05 5.258867136841e+00
3.417500000000e+02 -6.253337974233e-03 7.549565465209e-05 5.212392276644e+00
3.420000000000e+02 -6.223375832012e-03 7.511083280928e-05 5.165459717659e+00
3.422500000000e+02 -6.184996762047e-03 7.469838952248e-05 5.118055607131e+00
3.425000000000e+02 -6.138226372299e-03 7.425842326841e-05 5.070166859698e+00
3.427500000000e+02 -6.083147918361e-03 7.379124085716e-05 5.021781152889e+00
3.430000000000e+02 -6.019903072499e-03 7.329734348818e-05 4.972886939843e+00
3.432500000000e+02 -5.948692316368e-03 7.277739558176e-05 4.923473485876e+00
3.435000000000e+02 -5.869774831185e-03 7.223223575681e-05 4.873530917495e+00
3.437500000000e+02 -5.783467907494e-03 7.166287156757e-05 4.823050289119e+00
3.440000000000e+02 -5.690146040633e-03 7.107044203972e-05 4.772023672790e+00
3.442500000000e+02 -5.590239518535e-03 7.045623402663e-05 4.720444257747e+00
3.445000000000e+02 -5.484232422551e-03 6.982166357336e-05 4.668306464576e+00
3.447500000000e+02 -5.372660202875e-03 6.916826755304e-05 4.615606077947e+00
3.450000000000e+02 -5.256106851231e-03 6.849768245562e-05 4.562340383256e+00
3.452500000000e+02 -5.135201452050e-03 6.781157232610e-05 4.508508315738e+00
3.455000000000e+02 -5.010614214934e-03 6.711165652026e-05 4.454110611707e+00
3.457500000000e+02 -4.883052140838e-03 6.639970654546e-05 4.399149969661e+00
3.460000000000e+02 -4.753254142587e-03 6.567751232195e-05 4.343631206219e+00
3.462500000000e+02 -4.621985852008e-03 6.494686556846e-05 4.287561413847e+00
3.465000000000e+02 -4.490033940104e-03 6.420953692055e-05 4.230950111374e+00
3.467500000000e+02 -4.358200167005e-03 6.346726119341e-05 4.173809392349e+00
3.470000000000e+02 -4.227294906263e-03 6.272173371685e-05 4.116154058757e+00
3.472500000000e+02 -4.098130385662e-03 6.197459692406e-05 4.058001745285e+00
3.475000000000e+02 -3.971513623683e-03 6.122743140824e-05 3.999373027064e+00
3.477500000000e+02 -3.848239200104e-03 6.048174826073e-05 3.940291513833e+00
3.480000000000e+02 -3.729081841221e-03 5.973898341349e-05 3.880783922939e+00
3.482500000000e+02 -3.614788982748e-03 5.900049200405e-05 3.820880134051e+00
3.485000000000e+02 -3.506073336249e-03 5.826754485272e-05 3.760613221510e+00
3.487500000000e+02 -3.403605557114e-03 5.754132517966e-05 3.700019465603e+00
3.490000000000e+02 -3.308007048833e-03 5.682292639234e-05 3.639138338181e+00
3.492500000000e+02 -3.219842995267e-03 5.611335035546e-05 3.578012463965e+00
3.495000000000e+02 -3.139615702555e-03 5.541350556412e-05 3.516687555214e+00
3.497500000000e+02 -3.067758334526e-03 5.472420383457e-05 3.455212319659e+00
3.500000000000e+02 -3.004629173127e-03 5.404615961727e-05 3.393638339942e+00
3.502500000000e+02 -2.950506500874e-03 5.337998840182e-05 3.332019924964e+00
3.505000000000e+02 -2.905584142286e-03 5.272620432192e-05 3.270413932443e+00
3.507500000000e+02 -2.869967790315e-03 5.208521804220e-05 3.208879563056e+00
3.510000000000e+02 -2.843672181258e-03 5.145733457612e-05 3.147478127299e+00
3.512500000000e+02 -2.826619175145e-03 5.084275120579e-05 3.086272785041e+00
3.515000000000e+02 -2.818636874667e-03 5.024155549052e-05 3.025328261819e+00
3.517500000000e+02 -2.819459727018e-03 4.965372406035e-05 2.964710541881e+00
3.520000000000e+02 -2.828729707754e-03 4.907912170549e-05 2.904486543683e+00
3.522500000000e+02 -2.845998574157e-03 4.851750118490e-05 2.844723781583e+00
3.525000000000e+02 -2.870731176850e-03 4.796850415659e-05 2.785490016037e+00
3.527500000000e+02 -2.902309934498e-03 4.743166151280e-05 2.726852902430e+00
3.530000000000e+02 -2.940040380788e-03 4.690639965879e-05 2.668879637891e+00
3.532500000000e+02 -2.983157873026e-03 4.639204414972e-05 2.611636618916e+00
3.535000000000e+02 -3.030835335829e-03 4.588782276346e-05 2.555189107698e+00
3.537500000000e+02 -3.082192062736e-03 4.539287401031e-05 2.499600920979e+00
3.540000000000e+02 -3.136303391638e-03 4.490625605927e-05 2.444934136921e+00
3.542500000000e+02 -3.192211200982e-03 4.442695660922e-05 2.391248834136e+00
3.545000000000e+02 -3.248935009715e-03 4.395390582512e-05 2.338602855149e+00
3.547500000000e+02 -3.305483579603e-03 4.348599036691e-05 2.287051608300e+00
3.550000000000e+02 -3.360866742379e-03 4.302206291035e-05 2.236647897340e+00
3.552500000000e+02 -3.414107365530e-03 4.256095315028e-05 2.187441788974e+00
3.555000000000e+02 -3.464253131610e-03 4.210152416723e-05 2.139480514702e+00
3.557500000000e+02 -3.510388031762e-03 4.164265261117e-05 2.092808399551e+00
3.560000000000e+02 -3.551643486059e-03 4.118326118810e-05 2.047466829247e+00
3.562500000000e+02 -3.587208724831e-03 4.072232647070e-05 2.003494236823e+00
3.565000000000e+02 -3.616340478113e-03 4.025888661371e-05 1.960926123783e+00
3.567500000000e+02 -3.638371639533e-03 3.979208874857e-05 1.919795095683e+00
3.570000000000e+02 -3.652718916579e-03 3.932119653846e-05 1.880130923717e+00
3.572500000000e+02 -3.658889392457e-03 3.884560396958e-05 1.841960624486e+00
3.575000000000e+02 -3.656485920255e-03 3.836485069417e-05 1.805308549867e+00
3.577500000000e+02 -3.645211330014e-03 3.787863468363e-05 1.770196496351e+00
3.580000000000e+02 -3.624871421454e-03 3.738682230231e-05 1.736643826856e+00
3.582500000000e+02 -3.595376729207e-03 3.688945765964e-05 1.704667598004e+00
3.585000000000e+02 -3.556743051132e-03 3.638677077913e-05 1.674282703067e+00
3.587500000000e+02 -3.509090871626e-03 3.587918164824e-05 1.645502024210e+00
3.590000000000e+02 -3.452643701239e-03 3.536730421030e-05 1.618336587015e+00
3.592500000000e+02 -3.387725391147e-03 3.485194826483e-05 1.592795727803e+00
3.595000000000e+02 -3.314756467742e-03 3.433411975715e-05 1.568887266653e+00
3.597500000000e+02 -3.234249554129e-03 3.381501768759e-05 1.546617678514e+00
3.600000000000e+02 -3.146803948137e-03 3.329603650742e-05 1.525992271904e+00
3.602500000000e+02 -3.053099438828e-03 3.277876277716e-05 1.507015366566e+00
3.605000000000e+02 -2.953889435468e-03 3.226496821518e-05 1.489690461535e+00
3.607500000000e+02 -2.849993430788e-03 3.175660592844e-05 1.474020401275e+00
3.610000000000e+02 -2.742288862304e-03 3.125580541694e-05 1.460007525955e+00
3.612500000000e+02 -2.631702413009e-03 3.076486655171e-05 1.447653808608e+00
3.615000000000e+02 -2.519200847216e-03 3.028625295914e-05 1.436960964426e+00
3.617500000000e+02 -2.405781424444e-03 2.982258396336e-05 1.427930538880e+00
3.620000000000e+02 -2.292461995997e-03 2.937662078786e-05 1.420563963746e+00
3.622500000000e+02 -2.180270886398e-03 2.895125884861e-05 1.414862571503e+00
3.625000000000e+02 -2.070236621520e-03 2.854951392839e-05 1.410827574357e+00
3.627500000000e+02 -1.963377621010e-03 2.817450577181e-05 1.408459998874e+00
3.630000000000e+02 -1.860691972885e-03 2.782943931240e-05 1.407760569326e+00
3.632500000000e+02 -1.763147369488e-03 2.751758216363e-05 1.408729548815e+00
3.635000000000e+02 -1.671671331233e-03 2.724223944453e-05 1.411366530407e+00
3.637500000000e+02 -1.587141808162e-03 2.700672422534e-05 1.415670182597e+00
3.640000000000e+02 -1.510378249504e-03 2.681432477333e-05 1.421637954742e+00
3.642500000000e+02 -1.442133235844e-03 2.666826757225e-05 1.429265741679e+00
3.645000000000e+02 -1.383084739433e-03 2.657167671771e-05 1.438547521688e+00
3.647500000000e+02 -1.333829093143e-03 2.652752991553e-05 1.449474972100e+00
3.650000000000e+02 -1.294874717193e-03 2.653861164262e-05 1.462037070341e+00
3.652500000000e+02 -1.266636677360e-03 2.660746397545e-05 1.476219696435e+00
3.655000000000e+02 -1.249432125410e-03 2.673633622136e-05 1.492005245137e+00
3.657500000000e+02 -1.243476664513e-03 2.692713418298e-05 1.509372259059e+00
3.660000000000e+02 -1.248881710216e-03 2.718137120489e-05 1.528295097764e+00
3.662500000000e+02 -1.265652892434e-03 2.750012073355e-05 1.548743652069e+00
3.665000000000e+02 -1.293689510754e-03 2.788397328929e-05 1.570683114316e+00
3.667500000000e+02 -1.332785126370e-03 2.833299909843e-05 1.594073815718e+00
3.670000000000e+02 -1.382629244338e-03 2.884671604605e-05 1.618871137155e+00
3.672500000000e+02 -1.442810172688e-03 2.942406697687e-05 1.645025500861e+00
3.675000000000e+02 -1.512819000604e-03 3.006340483344e-05 1.672482446346e+00
3.677500000000e+02 -1.592054767287e-03 3.076248857511e-05 1.701182792680e+00
3.680000000000e+02 -1.679830795524e-03 3.151848871405e-05 1.731062886357e+00
3.682500000000e+02 -1.775382128002e-03 3.232800385836e-05 1.762054933134e+00
3.685000000000e+02 -1.877874079745e-03 3.318708796551e-05 1.794087408064e+00
3.687500000000e+02 -1.986411722256e-03 3.409128744503e-05 1.827085539333e+00
3.690000000000e+02 -2.100050284115e-03 3.503568827298e-05 1.860971855801e+00
3.692500000000e+02 -2.217806231679e-03 3.601497122777e-05 1.895666791837e+00
3.695000000000e+02 -2.338668982934e-03 3.702347481954e-05 1.931089336361e+00
3.697500000000e+02 -2.461612979013e-03 3.805526479567e-05 1.967157718782e+00
3.700000000000e+02 -2.585610050158e-03 3.910420751813e-05 2.003790117129e+00
3.702500000000e+02 -2.709641787349e-03 4.016404774843e-05 2.040905381313e+00
3.705000000000e+02 -2.832711831389e-03 4.122848861088e-05 2.078423757537e+00
3.707500000000e+02 -2.953857860727e-03 4.229127139541e-05 2.116267604844e+00
3.710000000000e+02 -3.072163075315e-03 4.334625527469e-05 2.154362095932e+00
3.712500000000e+02 -3.186767023456e-03 4.438749548116e-05 2.192635889184e+00
3.715000000000e+02 -3.296875606969e-03 4.540930859470e-05 2.231021768827e+00
3.717500000000e+02 -3.401770148335e-03 4.640636782538e-05 2.269457239884e+00
3.720000000000e+02 -3.500815315543e-03 4.737375490813e-05 2.307885077012e+00
3.722500000000e+02 -3.593465757032e-03 4.830702574773e-05 2.346253814609e+00
3.725000000000e+02 -3.679271352223e-03 4.920224215649e-05 2.384518178678e+00
3.727500000000e+02 -3.757881031548e-03 5.005603020838e-05 2.422639450056e+00
3.730000000000e+02 -3.829045219390e-03 5.086562789686e-05 2.460585758039e+00
3.732500000000e+02 -3.892616777326e-03 5.162891029878e-05 2.498332297890e+00
3.735000000000e+02 -3.948550501093e-03 5.234441102572e-05 2.535861472960e+00
3.737500000000e+02 -3.996901142665e-03 5.301133342345e-05 2.573162952840e+00
3.740000000000e+02 -4.037820134788e-03 5.362955926086e-05 2.610233653417e+00
3.742500000000e+02 -4.071551008414e-03 5.419964026757e-05 2.647077631953e+00
3.745000000000e+02 -4.098423630960e-03 5.472278312110e-05 2.683705900365e+00
3.747500000000e+02 -4.118847473720e-03 5.520082615013e-05 2.720136161633e+00
3.750000000000e+02 -4.133303919390e-03 5.563620689295e-05 2.756392467106e+00
3.752500000000e+02 -4.142337825979e-03 5.603192090392e-05 2.792504802426e+00
3.755000000000e+02 -4.146548596875e-03 5.639147286951e-05 2.828508611115e+00
3.757500000000e+02 -4.146580742000e-03 5.671882024030e-05 2.864444257191e+00
3.760000000000e+02 -4.143114207340e-03 5.701831066643e-05 2.900356440136e+00
3.762500000000e+02 -4.136854597689e-03 5.729461378656e-05 2.936293570221e+00
3.765000000000e+02 -4.128523348282e-03 5.755264969187e-05 2.972307113231e+00
3.767500000000e+02 -4.118848254497e-03 5.779751445231e-05 3.008450918550e+00
3.770000000000e+02 -4.108554119055e-03 5.803440455435e-05 3.044780536381e+00
3.772500000000e+02 -4.098353752648e-03 5.826854061330e-05 3.081352536957e+00
3.775000000000e+02 -4.088939574035e-03 5.850509371350e-05 3.118223842860e+00
3.777500000000e+02 -4.080975647494e-03 5.874911185832e-05 3.155451079072e+00
3.780000000000e+02 -4.075090396448e-03 5.900544949078e-05 3.193089951953e+00
3.782500000000e+02 -4.071869912247e-03 5.927870510625e-05 3.231194661863e+00
3.785000000000e+02 -4.071851998560e-03 5.957316359601e-05 3.269817355822e+00
3.787500000000e+02 -4.075521008146e-03 5.989274481968e-05 3.309007622900e+00
3.790000000000e+02 -4.083303405044e-03 6.024095125881e-05 3.348812035611e+00
3.792500000000e+02 -4.095563849603e-03 6.062082825961e-05 3.389273738711e+00
3.795000000000e+02 -4.112602104024e-03 6.103493407381e-05 3.430432086040e+00
3.797500000000e+02 -4.134650763445e-03 6.148531333949e-05 3.472322324357e+00
3.800000000000e+02 -4.161873628910e-03 6.197347743545e-05 3.514975324435e+00
3.802500000000e+02 -4.194364794452e-03 6.250039183597e-05 3.558417358126e+00
3.805000000000e+02 -4.232148387746e-03 6.306647056323e-05 3.602669918495e+00
3.807500000000e+02 -4.275178982747e-03 6.367157696369e-05 3.647749583287e+00
3.810000000000e+02 -4.323342679995e-03 6.431502989096e-05 3.693667919777e+00
3.812500000000e+02 -4.376458762283e-03 6.499561661286e-05 3.740431426950e+00
3.815000000000e+02 -4.434282002855e-03 6.571161056376e-05 3.788041517006e+00
3.817500000000e+02 -4.496505569198e-03 6.646079552711e-05 3.836494533807e+00
3.820000000000e+02 -4.562764417842e-03 6.724048937248e-05 3.885781803681e+00
3.822500000000e+02 -4.632639380780e-03 6.804758034265e-05 3.935889725120e+00
3.825000000000e+02 -4.705661628280e-03 6.887856303586e-05 3.986799887496e+00
3.827500000000e+02 -4.781317746430e-03 6.972957843532e-05 4.038489226115e+00
3.830000000000e+02 -4.859055301250e-03 7.059645803628e-05 4.090930210191e+00
3.832500000000e+02 -4.938288742511e-03 7.147477072281e-05 4.144091058776e+00
3.835000000000e+02 -5.018405891063e-03 7.235987456880e-05 4.197935993883e+00
3.837500000000e+02 -5.098774632053e-03 7.324696887734e-05 4.252425517425e+00
3.840000000000e+02 -5.178750087908e-03 7.413114942495e-05 4.307516723900e+00
3.842500000000e+02 -5.257681874754e-03 7.500746449854e-05 4.363163633606e+00
3.845000000000e+02 -5.334921702092e-03 7.587097270909e-05 4.419317558866e+00
3.847500000000e+02 -5.409830921829e-03 7.671679896290e-05 4.475927486015e+00
3.850000000000e+02 -5.481788174707e-03 7.754019514417e-05 4.532940482954e+00
3.852500000000e+02 -5.550196979634e-03 7.833659469883e-05 4.590302123437e+00
3.855000000000e+02 -5.614493103211e-03 7.910166958816e-05 4.647956919486e+00
3.857500000000e+02 -5.674151791864e-03 7.983138389811e-05 4.705848770468e+00
3.860000000000e+02 -5.728694604949e-03 8.052204414147e-05 4.763921408279e+00
3.862500000000e+02 -5.777695911225e-03 8.117034518720e-05 4.822118847738e+00
3.865000000000e+02 -5.820788895847e-03 8.177340813131e-05 4.880385830392e+00
3.867500000000e+02 -5.857670996152e-03 8.232882222770e-05 4.938668253638e+00
3.870000000000e+02 -5.888108746171e-03 8.283467999831e-05 4.996913590365e+00
3.872500000000e+02 -5.911941951517e-03 8.328959321749e-05 5.055071281277e+00
3.875000000000e+02 -5.929087070517e-03 8.369271218744e-05 5.113093106582e+00
3.877500000000e+02 -5.939539760360e-03 8.404373563120e-05 5.170933526300e+00
3.880000000000e+02 -5.943376568623e-03 8.434291277021e-05 5.228549985453e+00
3.882500000000e+02 -5.940755613784e-03 8.459103670630e-05 5.285903184209e+00
3.885000000000e+02 -5.931916263381e-03 8.478942529733e-05 5.342957306919e+00
3.887500000000e+02 -5.917177676068e-03 8.493989340566e-05 5.399680208388e+00
3.890000000000e+02 -5.896936455286e-03 8.504472272206e-05 5.456043556129e+00
3.892500000000e+02 -5.871663001257e-03 8.510669239306e-05 5.512022927100e+00
3.895000000000e+02 -5.841896655546e-03 8.512897615945e-05 5.567597856498e+00
3.897500000000e+02 -5.808240025617e-03 8.511508076767e-05 5.622751842161e+00
3.900000000000e+02 -5.771352084429e-03 8.506884488321e-05 5.677472300953e+00
3.902500000000e+02 -5.731940378255e-03 8.499423974018e-05 5.731750478820e+00
3.905000000000e+02 -5.690752277019e-03 8.489544133089e-05 5.785581321157e+00
3.907500000000e+02 -5.648565203115e-03 8.477677703511e-05 5.838963298276e+00
3.910000000000e+02 -5.606176388063e-03 8.464259478116e-05 5.891898194196e+00
3.912500000000e+02 -5.564391628258e-03 8.449722877249e-05 5.944390857817e+00
3.915000000000e+02 -5.524013931307e-03 8.434494342338e-05 5.996448927281e+00
3.917500000000e+02 -5.485831872908e-03 8.418986612274e-05 6.048082521681e+00
3.920000000000e+02 -5.450607872582e-03 8.403592786324e-05 6.099303913028e+00
3.922500000000e+02 -5.419066544875e-03 8.388681002849e-05 6.150127175702e+00
3.925000000000e+02 -5.391883431607e-03 8.374589493171e-05 6.200567829373e+00
3.927500000000e+02 -5.369674038148e-03 8.361622159569e-05 6.250642466922e+00
3.930000000000e+02 -5.352983584890e-03 8.350044604602e-05 6.300368382930e+00
3.932500000000e+02 -5.342277579125e-03 8.340080822949e-05 6.349763199009e+00
3.935000000000e+02 -5.337933440312e-03 8.331910638143e-05 6.398844503418e+00
3.937500000000e+02 -5.340233134041e-03 8.325667400649e-05 6.447629493457e+00
3.940000000000e+02 -5.349355847834e-03 8.321436549633e-05 6.496134635820e+00
3.942500000000e+02 -5.365371911767e-03 8.319254815328e-05 6.544375345494e+00
3.945000000000e+02 -5.388240107728e-03 8.319109986946e-05 6.592365680894e+00
3.947500000000e+02 -5.417806936374e-03 8.320941549622e-05 6.640118069988e+00
3.950000000000e+02 -5.453807559560e-03 8.324641833754e-05 6.687643053457e+00
3.952500000000e+02 -5.495868376182e-03 8.330057758590e-05 6.734949058134e+00
3.955000000000e+02 -5.543511235745e-03 8.336993244248e-05 6.782042193209e+00
3.957500000000e+02 -5.596159133998e-03 8.345212147548e-05 6.828926079975e+00
3.960000000000e+02 -5.653143446637e-03 8.354441044681e-05 6.875601702778e+00
3.962500000000e+02 -5.713712569069e-03 8.364374715841e-05 6.922067287515e+00
3.965000000000e+02 -5.777041666811e-03 8.374681177034e-05 6.968318212226e+00
3.967500000000e+02 -5.842243685895e-03 8.385004711545e-05 7.014346936550e+00
3.970000000000e+02 -5.908381140258e-03 8.394972314538e-05 7.060142965233e+00
3.972500000000e+02 -5.974478749781e-03 8.404199428938e-05 7.105692831002e+00
3.975000000000e+02 -6.039536529656e-03 8.412294530935e-05 7.150980109738e+00
3.977500000000e+02 -6.102543316021e-03 8.418866469737e-05 7.195985458186e+00
3.980000000000e+02 -6.162490408350e-03 8.423532254867e-05 7.240686678824e+00
3.982500000000e+02 -6.218385094997e-03 8.425923405750e-05 7.285058813918e+00
3.985000000000e+02 -6.269264152887e-03 8.425689318547e-05 7.329074262953e+00
3.987500000000e+02 -6.314206821312e-03 8.422504973962e-05 7.372702930084e+00
3.990000000000e+02 -6.352347382252e-03 8.416077424805e-05 7.415912395470e+00
3.992500000000e+02 -6.382887008667e-03 8.406150839255e-05 7.458668114513e+00
3.995000000000e+02 -6.405104917326e-03 8.392510811403e-05 7.500933640837e+00
3.997500000000e+02 -6.418368699349e-03 8.374989226881e-05 7.542670872881e+00
4.000000000000e+02 -6.422143682791e-03 8.353468277747e-05 7.583840322772e+00
4.002500000000e+02 -6.416001319896e-03 8.327883202186e-05 7.624401403873e+00
4.005000000000e+02 -6.399626453397e-03 8.298224807976e-05 7.664312735236e+00
4.007500000000e+02 -6.372823377171e-03 8.264541022146e-05 7.703532459200e+00
4.010000000000e+02 -6.335520623161e-03 8.226938209685e-05 7.742018569172e+00
4.012500000000e+02 -6.287774404808e-03 8.185579942047e-05 7.779729243685e+00
4.015000000000e+02 -6.229770657856e-03 8.140684813307e-05 7.816623181992e+00
4.017500000000e+02 -6.161825791203e-03 8.092521248040e-05 7.852659938603e+00
4.020000000000e+02 -6.084385732623e-03 8.041419024238e-05 7.887800250466e+00
4.022500000000e+02 -5.998023098113e-03 7.987754838307e-05 7.922006355851e+00
4.025000000000e+02 -5.903432993933e-03 7.931947414822e-05 7.955242297093e+00
4.027500000000e+02 -5.801427128779e-03 7.874454739096e-05 7.987474206926e+00
4.030000000000e+02 -5.692926308377e-03 7.815772431266e-05 8.018670572836e+00
4.032500000000e+02 -5.578951311924e-03 7.756413541496e-05 8.048802473683e+00
4.035000000000e+02 -5.460612197735e-03 7.696912273006e-05 8.077843789344e+00
4.037500000000e+02 -5.339096254454e-03 7.637818589318e-05 8.105771376722e+00
4.040000000000e+02 -5.215654546491e-03 7.579689266260e-05 8.132565211364e+00
4.042500000000e+02 -5.091587384059e-03 7.523080799576e-05 8.158208487719e+00
4.045000000000e+02 -4.968228685540e-03 7.468541937752e-05 8.182687682207e+00
4.047500000000e+02 -4.846929677949e-03 7.416606084878e-05 8.205992568357e+00
4.050000000000e+02 -4.729041998890e-03 7.367784376136e-05 8.228116189727e+00
4.052500000000e+02 -4.615900548490e-03 7.322559415598e-05 8.249054786458e+00
4.055000000000e+02 -4.508806383027e-03 7.281379864557e-05 8.268807671571e+00
4.057500000000e+02 -4.409009794979e-03 7.244656902866e-05 8.287377064100e+00
4.060000000000e+02 -4.317693913253e-03 7.212758000766e-05 8.304767874998e+00
4.062500000000e+02 -4.235959053453e-03 7.186002023293e-05 8.320987449638e+00
4.065000000000e+02 -4.164808057626e-03 7.164656412353e-05 8.336045272338e+00
4.067500000000e+02 -4.105132837123e-03 7.148934735524e-05 8.349952631762e+00
4.070000000000e+02 -4.057702294861e-03 7.138994856931e-05 8.362722260131e+00
4.072500000000e+02 -4.023151794473e-03 7.134938211545e-05 8.374367946918e+00
4.075000000000e+02 -4.001974334662e-03 7.136809224492e-05 8.384904139251e+00
4.077500000000e+02 -3.994513505462e-03 7.144594022590e-05 8.394345530859e+00
4.080000000000e+02 -4.000958362043e-03 7.158221425285e-05 8.402706656455e+00
4.082500000000e+02 -4.021340242765e-03 7.177565771058e-05 8.410001494104e+00
4.085000000000e+02 -4.055531634666e-03 7.202448670629e-05 8.416243090005e+00
4.087500000000e+02 -4.103246963048e-03 7.232640829474e-05 8.421443207263e+00
4.090000000000e+02 -4.164045451235e-03 7.267864674074e-05 8.425612015754e+00
4.092500000000e+02 -4.237335888233e-03 7.307797361164e-05 8.428757824230e+00
4.095000000000e+02 -4.322383252133e-03 7.352074188433e-05 8.430886862831e+00
4.097500000000e+02 -4.418317163821e-03 7.400292309379e-05 8.432003124112e+00
4.100000000000e+02 -4.524141862183e-03 7.452014644124e-05 8.432108258057e+00
4.102500000000e+02 -4.638747798207e-03 7.506773528990e-05 8.431201533548e+00
4.105000000000e+02 -4.760924608779e-03 7.564075955069e-05 8.429279862125e+00
4.107500000000e+02 -4.889375170326e-03 7.623409570712e-05 8.426337877664e+00
4.110000000000e+02 -5.022730802642e-03 7.684246939421e-05 8.422368079858e+00
4.112500000000e+02 -5.159567336934e-03 7.746049191992e-05 8.417361031975e+00
4.115000000000e+02 -5.298421728319e-03 7.808271722876e-05 8.411305602933e+00
4.117500000000e+02 -5.437809305591e-03 7.870367946988e-05 8.404189260095e+00
4.120000000000e+02 -5.576241123820e-03 7.931798855446e-05 8.395998389816e+00
4.122500000000e+02 -5.712241504623e-03 7.992041438651e-05 8.386718654035e+00
4.125000000000e+02 -5.844365236851e-03 8.050585658145e-05 8.376335359257e+00
4.127500000000e+02 -5.971214494635e-03 8.106941588223e-05 8.364833841911e+00
4.130000000000e+02 -6.091455096213e-03 8.160647889535e-05 8.352199856695e+00
4.132500000000e+02 -6.203831916464e-03 8.211276595943e-05 8.338419955573e+00
4.135000000000e+02 -6.307183261544e-03 8.258438619838e-05 8.323481861121e+00
4.137500000000e+02 -6.400454035232e-03 8.301782997822e-05 8.307374813526e+00
4.140000000000e+02 -6.482707454383e-03 8.341002273665e-05 8.290089899202e+00
4.142500000000e+02 -6.553135238358e-03 8.375838997102e-05 8.271620341856e+00
4.145000000000e+02 -6.611066000418e-03 8.406087032412e-05 8.251961765307e+00
4.147500000000e+02 -6.655971918140e-03 8.431593038552e-05 8.231112411695e+00
4.150000000000e+02 -6.687473490311e-03 8.452257764296e-05 8.209073322873e+00
4.152500000000e+02 -6.705342365211e-03 8.468036717146e-05 8.185848479111e+00
4.155000000000e+02 -6.709502355496e-03 8.478940162496e-05 8.161444891167e+00
4.157500000000e+02 -6.700028502799e-03 8.485032433525e-05 8.135872652365e+00
4.160000000000e+02 -6.677144315951e-03 8.486430652602e-05 8.109144947986e+00
4.162500000000e+02 -6.641217423713e-03 8.483302870954e-05 8.081278019332e+00
4.165000000000e+02 -6.592753422265e-03 8.475865658752e-05 8.052291093727e+00
4.167500000000e+02 -6.532388446786e-03 8.464381240073e-05 8.022206271026e+00
4.170000000000e+02 -6.460880274893e-03 8.449154090145e-05 7.991048378891e+00
4.172500000000e+02 -6.379098268073e-03 8.430522914016e-05 7.958844796418e+00
4.175000000000e+02 -6.288012387587e-03 8.408862023060e-05 7.925625245092e+00
4.177500000000e+02 -6.188681117257e-03 8.384585990664e-05 7.891421558958e+00
4.180000000000e+02 -6.082238806658e-03 8.358128818586e-05 7.856267434718e+00
4.182500000000e+02 -5.969882638347e-03 8.329944343849e-05 7.820198161623e+00
4.185000000000e+02 -5.852859066644e-03 8.300511000156e-05 7.783250344730e+00
4.187500000000e+02 -5.732449983524e-03 8.270306713176e-05 7.745461618443e+00
4.190000000000e+02 -5.609959016591e-03 8.239813652172e-05 7.706870361296e+00
4.192500000000e+02 -5.486697834516e-03 8.209518181843e-05 7.667515407562e+00
4.195000000000e+02 -5.363972364185e-03 8.179904286512e-05 7.627435771000e+00
4.197500000000e+02 -5.243069425261e-03 8.151446039856e-05 7.586670379310e+00
4.200000000000e+02 -5.125243762123e-03 8.124599898676e-05 7.545257816804e+00
4.202500000000e+02 -5.011705629760e-03 8.099803612549e-05 7.503236089985e+00
4.205000000000e+02 -4.903609131131e-03 8.077471942802e-05 7.460642412229e+00
4.207500000000e+02 -4.802041248820e-03 8.057991464294e-05 7.417513005147e+00
4.210000000000e+02 -4.708011788653e-03 8.041716001322e-05 7.373882928641e+00
4.212500000000e+02 -4.622444207041e-03 8.028962675216e-05 7.329785931121e+00
4.215000000000e+02 -4.546167423948e-03 8.020008716342e-05 7.285254324255e+00
4.217500000000e+02 -4.479908669047e-03 8.015087886487e-05 7.240318879914e+00
4.220000000000e+02 -4.424287521740e-03 8.014385756300e-05 7.195008748889e+00
4.222500000000e+02 -4.379811184375e-03 8.018039633592e-05 7.149351401943e+00
4.225000000000e+02 -4.346870697526e-03 8.026136105882e-05 7.103372583934e+00
4.227500000000e+02 -4.325738516397e-03 8.038709465055e-05 7.057096289342e+00
4.230000000000e+02 -4.316567156593e-03 8.055740863133e-05 7.010544748382e+00
4.232500000000e+02 -4.319389123297e-03 8.077158070782e-05 6.963738428102e+00
4.235000000000e+02 -4.334117822320e-03 8.102835734566e-05 6.916696037012e+00
4.237500000000e+02 -4.360549744561e-03 8.132596274996e-05 6.869434542372e+00
4.240000000000e+02 -4.398367640213e-03 8.166211270377e-05 6.821969190099e+00
4.242500000000e+02 -4.447144743706e-03 8.203404733378e-05 6.774313528530e+00
4.245000000000e+02 -4.506349915316e-03 8.243855281448e-05 6.726479434194e+00
4.247500000000e+02 -4.575353703140e-03 8.287198617754e-05 6.678477138405e+00
4.250000000000e+02 -4.653435232183e-03 8.333033370947e-05 6.630315256397e+00
4.252500000000e+02 -4.739789880011e-03 8.380925555418e-05 6.582000810793e+00
4.255000000000e+02 -4.833537590494e-03 8.430409818122e-05 6.533539260322e+00
4.257500000000e+02 -4.933731852327e-03 8.481000328187e-05 6.484934524723e+00
4.260000000000e+02 -5.039369373604e-03 8.532196405772e-05 6.436189012450e+00
4.262500000000e+02 -5.149399939555e-03 8.583484364785e-05 6.387303643530e+00
4.265000000000e+02 -5.262736726075e-03 8.634348404202e-05 6.338277878257e+00
4.267500000000e+02 -5.378266774608e-03 8.684267669462e-05 6.289109748101e+00
4.270000000000e+02 -5.494861724890e-03 8.732726261246e-05 6.239795884445e+00
4.272500000000e+02 -5.611388767670e-03 8.779225387201e-05 6.190331559366e+00
4.275000000000e+02 -5.726721675802e-03 8.823284506784e-05 6.140710724894e+00
4.277500000000e+02 -5.839751608743e-03 8.864446064444e-05 6.090926064053e+00
4.280000000000e+02 -5.949397657418e-03 8.902280692802e-05 6.040969049922e+00
4.282500000000e+02 -6.054617240166e-03 8.936393029962e-05 5.990830011325e+00
4.285000000000e+02 -6.154415908571e-03 8.966422094514e-05 5.940498214329e+00
4.287500000000e+02 -6.247856870168e-03 8.992043301692e-05 5.889961952254e+00
4.290000000000e+02 -6.334069588731e-03 9.012974463715e-05 5.839208652133e+00
4.292500000000e+02 -6.412257894037e-03 9.028976149486e-05 5.788224996113e+00
4.295000000000e+02 -6.481707342032e-03 9.039851774925e-05 5.736997057337e+00
4.297500000000e+02 -6.541791373640e-03 9.045447354949e-05 5.685510454521e+00
4.300000000000e+02 -6.591976502715e-03 9.045650547362e-05 5.633750523476e+00
4.302500000000e+02 -6.631826603535e-03 9.040388623974e-05 5.581702506664e+00
4.305000000000e+02 -6.661005885294e-03 9.029628047302e-05 5.529351761070e+00
4.307500000000e+02 -6.679280749230e-03 9.013370883887e-05 5.476683982013e+00
4.310000000000e+02 -6.686520634014e-03 8.991651720072e-05 5.423685446061e+00
4.312500000000e+02 -6.682697506899e-03 8.964534737793e-05 5.370343266509e+00
4.315000000000e+02 -6.667884172933e-03 8.932110721663e-05 5.316645661625e+00
4.317500000000e+02 -6.642251476031e-03 8.894493476977e-05 5.262582236938e+00
4.320000000000e+02 -6.606064197483e-03 8.851816941366e-05 5.208144269621e+00
4.322500000000e+02 -6.559675991955e-03 8.804232362658e-05 5.153325003293e+00
4.325000000000e+02 -6.503523319660e-03 8.751905624976e-05 5.098119938267e+00
4.327500000000e+02 -6.438118588547e-03 8.695014578947e-05 5.042527117545e+00
4.330000000000e+02 -6.364042570597e-03 8.633747508457e-05 4.986547409317e+00
4.332500000000e+02 -6.281936308790e-03 8.568301499473e-05 4.930184769364e+00
4.335000000000e+02 -6.192492610774e-03 8.498881181132e-05 4.873446487616e+00
4.337500000000e+02 -6.096447293495e-03 8.425697920053e-05 4.816343409950e+00
4.340000000000e+02 -5.994570370552e-03 8.348969344998e-05 4.758890127111e+00
4.342500000000e+02 -5.887657189916e-03 8.268919093518e-05 4.701105132659e+00
4.345000000000e+02 -5.776519797418e-03 8.185775018899e-05 4.643010935782e+00
4.347500000000e+02 -5.661978559839e-03 8.099771898737e-05 4.584634127631e+00
4.350000000000e+02 -5.544853846128e-03 8.011153557566e-05 4.526005402762e+00
4.352500000000e+02 -5.425958142120e-03 7.920169214720e-05 4.467159521035e+00
4.355000000000e+02 -5.306088546123e-03 7.827071827898e-05 4.408135216882e+00
4.357500000000e+02 -5.186019965577e-03 7.732117757031e-05 4.348975048849e+00
4.360000000000e+02 -5.066498669299e-03 7.635569325640e-05 4.289725194485e+00
4.362500000000e+02 -4.948236417298e-03 7.537693182721e-05 4.230435185214e+00
4.365000000000e+02 -4.831905234287e-03 7.438758509823e-05 4.171157588206e+00
4.367500000000e+02 -4.718132829974e-03 7.339035593240e-05 4.111947637049e+00
4.370000000000e+02 -4.607498688221e-03 7.238794541573e-05 4.052862815787e+00
4.372500000000e+02 -4.500530803735e-03 7.138303476606e-05 3.993962402491e+00
4.375000000000e+02 -4.397703156454e-03 7.037826622625e-05 3.935306979755e+00
4.377500000000e+02 -4.299433827952e-03 6.937622426437e-05 3.876957918217e+00
4.380000000000e+02 -4.206083805963e-03 6.837941631277e-05 3.818976842993e+00
4.382500000000e+02 -4.117956400005e-03 6.739025515398e-05 3.761425091427e+00
4.385000000000e+02 -4.035297365260e-03 6.641104282953e-05 3.704363170038e+00
4.387500000000e+02 -3.958295562091e-03 6.544395585317e-05 3.647850220675e+00
4.390000000000e+02 -3.887084216859e-03 6.449103648268e-05 3.591943503714e+00
4.392500000000e+02 -3.821742761583e-03 6.355418155607e-05 3.536697905617e+00
4.395000000000e+02 -3.762299181990e-03 6.263513679217e-05 3.482165480367e+00
4.397500000000e+02 -3.708733006141e-03 6.173549195329e-05 3.428395025783e+00
4.400000000000e+02 -3.660978583650e-03 6.085668233635e-05 3.375431706237e+00
4.402500000000e+02 -3.618928819790e-03 5.999998868211e-05 3.323316721676e+00
4.405000000000e+02 -3.582439236781e-03 5.916653937349e-05 3.272087026902e+00
4.407500000000e+02 -3.551332175757e-03 5.835731322004e-05 3.221775105647e+00
4.410000000000e+02 -3.525401322006e-03 5.757314156771e-05 3.172408794471e+00
4.412500000000e+02 -3.504416155786e-03 5.681471219163e-05 3.124011166119e+00
4.415000000000e+02 -3.488126469424e-03 5.608257715817e-05 3.076600461664e+00
4.417500000000e+02 -3.476266637519e-03 5.537714655732e-05 3.030190078943e+00
4.420000000000e+02 -3.468559672402e-03 5.469868680372e-05 2.984788612094e+00
4.422500000000e+02 -3.464721125044e-03 5.404731568850e-05 2.940399937997e+00
4.425000000000e+02 -3.464462484391e-03 5.342300216890e-05 2.897023354039e+00
4.427500000000e+02 -3.467494155992e-03 5.282555960084e-05 2.854653756166e+00
4.430000000000e+02 -3.473527943352e-03 5.225463636871e-05 2.813281862835e+00
4.432500000000e+02 -3.482279040498e-03 5.170970706547e-05 2.772894473711e+00
4.435000000000e+02 -3.493467551235e-03 5.119006313342e-05 2.733474766059e+00
4.437500000000e+02 -3.506819564548e-03 5.069480442169e-05 2.695002621565e+00
4.440000000000e+02 -3.522067782968e-03 5.022281495312e-05 2.657454979566e+00
4.442500000000e+02 -3.538951847240e-03 4.977278329107e-05 2.620806214321e+00
4.445000000000e+02 -3.557218152362e-03 4.934321922292e-05 2.585028529650e+00
4.447500000000e+02 -3.576619756516e-03 4.893241043930e-05 2.550092367608e+00
4.450000000000e+02 -3.596915959803e-03 4.853844743424e-05 2.515966825478e+00
4.452500000000e+02 -3.617872018827e-03 4.815918874407e-05 2.482620077142e+00
4.455000000000e+02 -3.639258797239e-03 4.779232334473e-05 2.450019792246e+00
4.457500000000e+02 -3.660852386165e-03 4.743538297367e-05 2.418133552009e+00
4.460000000000e+02 -3.682434079603e-03 4.708575935713e-05 2.386929251884e+00
4.462500000000e+02 -3.703790504799e-03 4.674073249303e-05 2.356375493883e+00
4.465000000000e+02 -3.724714200291e-03 4.639750497468e-05 2.326441955967e+00
4.467500000000e+02 -3.745004460228e-03 4.605323979670e-05 2.297099745457e+00
4.470000000000e+02 -3.764468498456e-03 4.570510297780e-05 2.268321721341e+00
4.472500000000e+02 -3.782922739708e-03 4.535030909364e-05 2.240082796150e+00
4.475000000000e+02 -3.800194234402e-03 4.498616847307e-05 2.212360201005e+00
4.477500000000e+02 -3.816122158590e-03 4.461013591703e-05 2.185133727245e+00
4.480000000000e+02 -3.830559292030e-03 4.421985926720e-05 2.158385930759e+00
4.482500000000e+02 -3.843373484843e-03 4.381322565730e-05 2.132102307398e+00
4.485000000000e+02 -3.854448944723e-03 4.338840597268e-05 2.106271432445e+00
4.487500000000e+02 -3.863687609970e-03 4.294389438167e-05 2.080885076403e+00
4.490000000000e+02 -3.871010142243e-03 4.247854569248e-05 2.055938280424e+00
4.492500000000e+02 -3.876356991446e-03 4.199160452628e-05 2.031429413963e+00
4.495000000000e+02 -3.879689127469e-03 4.148272632640e-05 2.007360199247e+00
4.497500000000e+02 -3.880988568931e-03 4.095199313531e-05 1.983735711504e+00
4.500000000000e+02 -3.880258964253e-03 4.039992267510e-05 1.960564365020e+00
4.502500000000e+02 -3.877525827133e-03 3.982746854012e-05 1.937857873525e+00
4.505000000000e+02 -3.872836641006e-03 3.923600988043e-05 1.915631193988e+00
4.507500000000e+02 -3.866261074094e-03 3.862734100260e-05 1.893902463606e+00
4.510000000000e+02 -3.857890886443e-03 3.800364958401e-05 1.872692916952e+00
4.512500000000e+02 -3.847839819176e-03 3.736748927441e-05 1.852026792160e+00
4.515000000000e+02 -3.836243702974e-03 3.672174818173e-05 1.831931233360e+00
4.517500000000e+02 -3.823260390076e-03 3.606961210295e-05 1.812436175096e+00
4.520000000000e+02 -3.809069901456e-03 3.541452498682e-05 1.793574220120e+00
4.522500000000e+02 -3.793874568939e-03 3.476014667439e-05 1.775380501194e+00
4.525000000000e+02 -3.777899450551e-03 3.411030897182e-05 1.757892535673e+00
4.527500000000e+02 -3.761392683081e-03 3.346897134743e-05 1.741150058671e+00
4.530000000000e+02 -3.744625941241e-03 3.284017602243e-05 1.725194839257e+00
4.532500000000e+02 -3.727894984564e-03 3.222800409244e-05 1.710070481643e+00
4.535000000000e+02 -3.711520030955e-03 3.163653232982e-05 1.695822199376e+00
4.537500000000e+02 -3.695845977145e-03 3.106979122697e-05 1.682496569314e+00
4.540000000000e+02 -3.681242254753e-03 3.053172473558e-05 1.670141258859e+00
4.542500000000e+02 -3.668102195305e-03 3.002615106457e-05 1.658804731928e+00
4.545000000000e+02 -3.656841703652e-03 2.955672548177e-05 1.648535926806e+00
4.547500000000e+02 -3.647897138113e-03 2.912690413731e-05 1.639383911123e+00
4.550000000000e+02 -3.641722218545e-03 2.873990968222e-05 1.631397517731e+00
4.552500000000e+02 -3.638783907216e-03 2.839869934299e-05 1.624624959740e+00
4.555000000000e+02 -3.639557171894e-03 2.810593378016e-05 1.619113431742e+00
4.557500000000e+02 -3.644518547254e-03 2.786394920964e-05 1.614908703115e+00
4.560000000000e+02 -3.654138630063e-03 2.767473070905e-05 1.612054705628e+00
4.562500000000e+02 -3.668873516750e-03 2.753989007948e-05 1.610593123692e+00
4.565000000000e+02 -3.689155318913e-03 2.746064518488e-05 1.610562994482e+00
4.567500000000e+02 -3.715381996006e-03 2.743780446279e-05 1.612000322342e+00
4.570000000000e+02 -3.747906668816e-03 2.747175553586e-05 1.614937717283e+00
4.572500000000e+02 -3.787026734929e-03 2.756245842311e-05 1.619404062242e+00
4.575000000000e+02 -3.832973104631e-03 2.770944446107e-05 1.625424217194e+00
4.577500000000e+02 -3.885899854596e-03 2.791182078571e-05 1.633018765234e+00
4.580000000000e+02 -3.945874746976e-03 2.816828090102e-05 1.642203805878e+00
4.582500000000e+02 -4.012870816935e-03 2.847712175053e-05 1.652990800451e+00
4.585000000000e+02 -4.086759597427e-03 2.883626715611e-05 1.665386471078e+00
4.587500000000e+02 -4.167306036125e-03 2.924329636841e-05 1.679392757607e+00
4.590000000000e+02 -4.254165756075e-03 2.969547963541e-05 1.695006829982e+00
4.592500000000e+02 -4.346884605614e-03 3.018981864988e-05 1.712221158318e+00
4.595000000000e+02 -4.444900767228e-03 3.072309097318e-05 1.731023638394e+00
4.597500000000e+02 -4.547549776354e-03 3.129189914561e-05 1.751397766706e+00
4.600000000000e+02 -4.654071957288e-03 3.189272147405e-05 1.773322867402e+00
4.602500000000e+02 -4.763622877924e-03 3.252196492542e-05 1.796774358659e+00
4.605000000000e+02 -4.875286247965e-03 3.317601532055e-05 1.821724059803e+00
4.607500000000e+02 -4.988089244622e-03 3.385128863809e-05 1.848140531002e+00
4.610000000000e+02 -5.101020357482e-03 3.454429625377e-05 1.875989434957e+00
4.612500000000e+02 -5.213048794773e-03 3.525167795179e-05 1.905233924277e+00
4.615000000000e+02 -5.323145821425e-03 3.597024410151e-05 1.935835035536e+00
4.617500000000e+02 -5.430306823735e-03 3.669701612583e-05 1.967752098344e+00
4.620000000000e+02 -5.533574365302e-03 3.742926419117e-05 2.000943138820e+00
4.622500000000e+02 -5.632060991600e-03 3.816453109132e-05 2.035365288354e+00
4.625000000000e+02 -5.724971946087e-03 3.890065511580e-05 2.070975177109e+00
4.627500000000e+02 -5.811626713436e-03 3.963578437202e-05 2.107729322137e+00
4.630000000000e+02 -5.891479267857e-03 4.036838758129e-05 2.145584497462e+00
4.632500000000e+02 -5.964136357317e-03 4.109725607640e-05 2.184498090106e+00
4.635000000000e+02 -6.029373610648e-03 4.182150280843e-05 2.224428429583e+00
4.637500000000e+02 -6.087148929807e-03 4.254055635933e-05 2.265335100225e+00
4.640000000000e+02 -6.137612836609e-03 4.325415138109e-05 2.307179228602e+00
4.642500000000e+02 -6.181115574653e-03 4.396231688322e-05 2.349923737955e+00
4.645000000000e+02 -6.218210530841e-03 4.466535493980e-05 2.393533578870e+00
4.647500000000e+02 -6.249653829770e-03 4.536380982334e-05 2.437975928261e+00
4.650000000000e+02 -6.276399927548e-03 4.605846727695e-05 2.483220347508e+00
4.652500000000e+02 -6.299592975978e-03 4.675032831675e-05 2.529238913909e+00
4.655000000000e+02 -6.320553940725e-03 4.744057622469e-05 2.576006303131e+00
4.657500000000e+02 -6.340763393261e-03 4.813056597197e-05 2.623499837488e+00
4.660000000000e+02 -6.361840056326e-03 4.882181141044e-05 2.671699491349e+00
4.662500000000e+02 -6.385515226082e-03 4.951593673469e-05 2.720587846858e+00
4.665000000000e+02 -6.413603351069e-03 5.021465505350e-05 2.770150011725e+00
4.667500000000e+02 -6.447969134318e-03 5.091974329555e-05 2.820373489019e+00
4.670000000000e+02 -6.490491649439e-03 5.163301466612e-05 2.871248007267e+00
4.672500000000e+02 -6.543026140593e-03 5.235630141256e-05 2.922765303430e+00
4.675000000000e+02 -6.607364174136e-03 5.309140158008e-05 2.974918873388e+00
4.677500000000e+02 -6.685192940429e-03 5.384004360670e-05 3.027703684244e+00
4.680000000000e+02 -6.778054727635e-03 5.460388112263e-05 3.081115859718e+00
4.682500000000e+02 -6.887307443077e-03 5.538445280664e-05 3.135152335447e+00
4.685000000000e+02 -7.014086967892e-03 5.618314937603e-05 3.189810500919e+00
4.687500000000e+02 -7.159272354756e-03 5.700118134794e-05 3.245087825920e+00
4.690000000000e+02 -7.323454673730e-03 5.783954868427e-05 3.300981484051e+00
4.692500000000e+02 -7.506910461112e-03 5.869901128547e-05 3.357487973505e+00
4.695000000000e+02 -7.709580204302e-03 5.958006057855e-05 3.414602750008e+00
4.697500000000e+02 -7.931052530991e-03 6.048289282262e-05 3.472319874123e+00
4.700000000000e+02 -8.170554782551e-03 6.140738285168e-05 3.530631676800e+00
4.702500000000e+02 -8.426950015330e-03 6.235306792465e-05 3.589528454865e+00
4.705000000000e+02 -8.698740759973e-03 6.331912650054e-05 3.648998197971e+00
4.707500000000e+02 -8.984079867517e-03 6.430436206353e-05 3.709026349034e+00
4.710000000000e+02 -9.280788014279e-03 6.530718686942e-05 3.769595606872e+00
4.712500000000e+02 -9.586377885705e-03 6.632562339287e-05 3.830685770363e+00
4.715000000000e+02 -9.898085052210e-03 6.735732253454e-05 3.892273624574e+00
4.717500000000e+02 -1.021290460465e-02 6.839954008137e-05 3.954332873677e+00
4.720000000000e+02 -1.052763332381e-02 6.944915441801e-05 4.016834117743e+00
4.722500000000e+02 -1.083891714968e-02 7.050268750536e-05 4.079744873090e+00
4.725000000000e+02 -1.114330236272e-02 7.155632827524e-05 4.143029636626e+00
4.727500000000e+02 -1.143729078178e-02 7.260596335959e-05 4.206649990319e+00
4.730000000000e+02 -1.171739708017e-02 7.364721295100e-05 4.270564744762e+00
4.732500000000e+02 -1.198020833673e-02 7.467547455309e-05 4.334730118888e+00
4.735000000000e+02 -1.222244383477e-02 7.568598037061e-05 4.399099951757e+00
4.737500000000e+02 -1.244101513659e-02 7.667384762394e-05 4.463625945350e+00
4.740000000000e+02 -1.263308439029e-02 7.763411034228e-05 4.528257931260e+00
4.742500000000e+02 -1.279612066253e-02 7.856181344024e-05 4.592944162500e+00
4.745000000000e+02 -1.292795253014e-02 7.945208392804e-05 4.657631620457e+00
4.747500000000e+02 -1.302681666330e-02 8.030019612490e-05 4.722266340363e+00
4.750000000000e+02 -1.309140067952e-02 8.110164272801e-05 4.786793745535e+00
4.752500000000e+02 -1.312087957341e-02 8.185220283366e-05 4.851158988478e+00
4.755000000000e+02 -1.311494491228e-02 8.254802680777e-05 4.915307299668e+00
4.757500000000e+02 -1.307382545827e-02 8.318569488211e-05 4.979184333772e+00
4.760000000000e+02 -1.299829886763e-02 8.376226427523e-05 5.042736512608e+00
4.762500000000e+02 -1.288969421445e-02 8.427535890529e-05 5.105911367639e+00
4.765000000000e+02 -1.274988453719e-02 8.472321404748e-05 5.168657866696e+00
4.767500000000e+02 -1.258126986743e-02 8.510469227768e-05 5.230926737939e+00
4.770000000000e+02 -1.238675031346e-02 8.541932727346e-05 5.292670772045e+00
4.772500000000e+02 -1.216968983695e-02 8.566735403037e-05 5.353845117502e+00
4.775000000000e+02 -1.193387077354e-02 8.584972492642e-05 5.414407553057e+00
4.777500000000e+02 -1.168343976373e-02 8.596813331774e-05 5.474318741097e+00
4.780000000000e+02 -1.142284592704e-02 8.602498905505e-05 5.533542466405e+00
4.782500000000e+02 -1.115677212942e-02 8.602339518313e-05 5.592045847371e+00
4.785000000000e+02 -1.089006033858e-02 8.596716085529e-05 5.649799523806e+00
4.787500000000e+02 -1.062763253271e-02 8.586076951453e-05 5.706777826153e+00
4.790000000000e+02 -1.037440859997e-02 8.570933112051e-05 5.762958912199e+00
4.792500000000e+02 -1.013522267867e-02 8.551851170596e-05 5.818324880459e+00
4.795000000000e+02 -9.914739727528e-03 8.529450859066e-05 5.872861851323e+00
4.797500000000e+02 -9.717373773365e-03 8.504398228970e-05 5.926560025729e+00
4.800000000000e+02 -9.547209537156e-03 8.477397470955e-05 5.979413702982e+00
4.802500000000e+02 -9.407928827574e-03 8.449182708178e-05 6.031421277724e+00
4.805000000000e+02 -9.302743279037e-03 8.420509803889e-05 6.082585197269e+00
4.807500000000e+02 -9.234334665483e-03 8.392147377911e-05 6.132911887314e+00
4.810000000000e+02 -9.204803959075e-03 8.364866651187e-05 6.182411650444e+00
4.812500000000e+02 -9.215630143901e-03 8.339431417356e-05 6.231098526862e+00
4.815000000000e+02 -9.267639608770e-03 8.316587774718e-05 6.278990123821e+00
4.817500000000e+02 -9.360986677796e-03 8.297052895553e-05 6.326107421219e+00
4.820000000000e+02 -9.495145716972e-03 8.281506548635e-05 6.372474541683e+00
4.822500000000e+02 -9.668914952842e-03 8.270578845035e-05 6.418118498433e+00
4.825000000000e+02 -9.880431858963e-03 8.264840865371e-05 6.463068919024e+00
4.827500000000e+02 -1.012719965332e-02 8.264792042581e-05 6.507357746308e+00
4.830000000000e+02 -1.040612462347e-02 8.270855367348e-05 6.551018926568e+00
4.832500000000e+02 -1.071356342073e-02 8.283369289108e-05 6.594088079035e+00
4.835000000000e+02 -1.104537953652e-02 8.302580981459e-05 6.636602157401e+00
4.837500000000e+02 -1.139700777233e-02 8.328641271796e-05 6.678599103739e+00
4.840000000000e+02 -1.176352595468e-02 8.361601140777e-05 6.720117501147e+00
4.842500000000e+02 -1.213973229586e-02 8.401407924641e-05 6.761196225099e+00
4.845000000000e+02 -1.252022718840e-02 8.447907227641e-05 6.801874100373e+00
4.847500000000e+02 -1.289949848806e-02 8.500843236875e-05 6.842189565610e+00
4.850000000000e+02 -1.327200834809e-02 8.559862090635e-05 6.882180348245e+00
4.852500000000e+02 -1.363228051615e-02 8.624514977892e-05 6.921883154429e+00
4.855000000000e+02 -1.397498723797e-02 8.694265829964e-05 6.961333374488e+00
4.857500000000e+02 -1.429503355514e-02 8.768499519979e-05 7.000564808228e+00
4.860000000000e+02 -1.458763810969e-02 8.846530386761e-05 7.039609412747e+00
4.862500000000e+02 -1.484840973443e-02 8.927611911616e-05 7.078497071142e+00
4.865000000000e+02 -1.507341776387e-02 9.010946817181e-05 7.117255388030e+00
4.867500000000e+02 -1.525925537907e-02 9.095699616024e-05 7.155909512364e+00
4.870000000000e+02 -1.540309554228e-02 9.181007969442e-05 7.194481982920e+00
4.872500000000e+02 -1.550273739919e-02 9.265994429658e-05 7.232992607376e+00
4.875000000000e+02 -1.555664388323e-02 9.349777279258e-05 7.271458362323e+00
4.877500000000e+02 -1.556396840022e-02 9.431480571942e-05 7.309893327582e+00
4.880000000000e+02 -1.552457155621e-02 9.510245020788e-05 7.348308639650e+00
4.882500000000e+02 -1.543902628162e-02 9.585237395160e-05 7.386712478471e+00
4.885000000000e+02 -1.530861237219e-02 9.655659283098e-05 7.425110070327e+00
4.887500000000e+02 -1.513529936742e-02 9.720754604889e-05 7.463503721535e+00
4.890000000000e+02 -1.492171893669e-02 9.779816436187e-05 7.501892864259e+00
4.892500000000e+02 -1.467112631773e-02 9.832192641715e-05 7.540274129501e+00
4.895000000000e+02 -1.438735209864e-02 9.877290809282e-05 7.578641427951e+00
4.897500000000e+02 -1.407474464584e-02 9.914581333542e-05 7.616986050138e+00
4.900000000000e+02 -1.373810410859e-02 9.943594188477e-05 7.655296778117e+00
4.902500000000e+02 -1.338260937373e-02 9.963939389548e-05 7.693560000167e+00
4.905000000000e+02 -1.301373874020e-02 9.975304466855e-05 7.731759840371e+00
4.907500000000e+02 -1.263718588094e-02 9.977446078641e-05 7.769878283382e+00
4.910000000000e+02 -1.225877280626e-02 9.970196362150e-05 7.807895306721e+00
4.912500000000e+02 -1.188436119224e-02 9.953468277507e-05 7.845789011983e+00
4.915000000000e+02 -1.151976351786e-02 9.927253827033e-05 7.883535747589e+00
4.917500000000e+02 -1.117065592995e-02 9.891626149675e-05 7.921110234791e+00
4.920000000000e+02 -1.084249377899e-02 9.846747847977e-05 7.958485678237e+00
4.922500000000e+02 -1.054043162262e-02 9.792874267320e-05 7.995633876880e+00
4.925000000000e+02 -1.026924834296e-02 9.730345370090e-05 8.032525316676e+00
4.927500000000e+02 -1.003327909718e-02 9.659595330305e-05 8.069129261357e+00
4.930000000000e+02 -9.836354334824e-03 9.581157055655e-05 8.105413823727e+00
4.932500000000e+02 -9.681747008814e-03 9.495660839573e-05 8.141346030976e+00
4.935000000000e+02 -9.572128279555e-03 9.403834954327e-05 8.176891878024e+00
4.937500000000e+02 -9.509531965974e-03 9.306505164702e-05 8.212016364838e+00
4.940000000000e+02 -9.495328343460e-03 9.204593021275e-05 8.246683528099e+00
4.942500000000e+02 -9.530207095729e-03 9.099112543684e-05 8.280856460189e+00
4.945000000000e+02 -9.614169628330e-03 8.991165413155e-05 8.314497321417e+00
4.947500000000e+02 -9.746530484625e-03 8.881934264915e-05 8.347567341048e+00
4.950000000000e+02 -9.925927879605e-03 8.772674357002e-05 8.380026817921e+00
4.952500000000e+02 -1.015034295171e-02 8.664703067712e-05 8.411835111084e+00
4.955000000000e+02 -1.041712739426e-02 8.559386512666e-05 8.442950633793e+00
4.957500000000e+02 -1.072303920012e-02 8.458126317784e-05 8.473330842135e+00
4.960000000000e+02 -1.106428591221e-02 8.362346784682e-05 8.502932228618e+00
4.962500000000e+02 -1.143657489105e-02 8.273474511064e-05 8.531710318070e+00
4.965000000000e+02 -1.183517019943e-02 8.192917865796e-05 8.559619668106e+00
4.967500000000e+02 -1.225495510662e-02 8.122047785206e-05 8.586613878362e+00
4.970000000000e+02 -1.269049975477e-02 8.062176834772e-05 8.612645608138e+00
4.972500000000e+02 -1.313613321025e-02 8.014537417012e-05 8.637666605566e+00
4.975000000000e+02 -1.358601883252e-02 7.980256798892e-05 8.661627748379e+00
4.977500000000e+02 -1.403423249918e-02 7.960338053503e-05 8.684479101378e+00
4.980000000000e+02 -1.447484225869e-02 7.955641744570e-05 8.706169988196e+00
4.982500000000e+02 -1.490198879688e-02 7.966863150691e-05 8.726649081812e+00
4.985000000000e+02 -1.530996533588e-02 7.994508067724e-05 8.745864511860e+00
4.987500000000e+02 -1.569329645500e-02 8.038877008770e-05 8.763763995710e+00
4.990000000000e+02 -1.604681414220e-02 8.100049639140e-05 8.780294987244e+00
4.992500000000e+02 -1.636573027943e-02 8.177873391479e-05 8.795404845838e+00
4.995000000000e+02 -1.664570471098e-02 8.271954013220e-05 8.809041031977e+00
4.997500000000e+02 -1.688290745014e-02 8.381647757216e-05 8.821151319770e+00
5.000000000000e+02 -1.707407435088e-02 8.506058349114e-05 8.831684028192e+00
5.002500000000e+02 -1.721655543447e-02 8.644038619526e-05 8.840588279865e+00
5.005000000000e+02 -1.730835473497e-02 8.794195875958e-05 8.847814270706e+00
5.007500000000e+02 -1.734816124980e-02 8.954901976685e-05 8.853313553723e+00
5.010000000000e+02 -1.733537049528e-02 9.124313772035e-05 8.857039346321e+00
5.012500000000e+02 -1.727009612001e-02 9.300383442112e-05 8.858946838452e+00
5.015000000000e+02 -1.715317165051e-02 9.480883547830e-05 8.858993505878e+00
5.017500000000e+02 -1.698614219343e-02 9.663439550570e-05 8.857139439020e+00
5.020000000000e+02 -1.677124649708e-02 9.845569736089e-05 8.853347658838e+00
5.022500000000e+02 -1.651138974998e-02 1.002471541489e-04 8.847584426275e+00
5.025000000000e+02 -1.621010736998e-02 1.019827678571e-04 8.839819557526e+00
5.027500000000e+02 -1.587152095639e-02 1.036365711337e-04 8.830026702326e+00
5.030000000000e+02 -1.550028642366e-02 1.051830684546e-04 8.818183628907e+00
5.032500000000e+02 -1.510153599779e-02 1.065976832623e-04 8.804272461664e+00
5.035000000000e+02 -1.468081397611e-02 1.078572120241e-04 8.788279918486e+00
5.037500000000e+02 -1.424400801765e-02 1.089402494896e-04 8.770197493607e+00
5.040000000000e+02 -1.379727578467e-02 1.098275941338e-04 8.750021634158e+00
5.042500000000e+02 -1.334696871128e-02 1.105026594019e-04 8.727753857318e+00
5.045000000000e+02 -1.289955266779e-02 1.109518399122e-04 8.703400855376e+00
5.047500000000e+02 -1.246152688542e-02 1.111648299649e-04 8.676974547845e+00
5.050000000000e+02 -1.203934137229e-02 1.111349101617e-04 8.648492096464e+00
5.052500000000e+02 -1.163931331729e-02 1.108591588859e-04 8.617975895035e+00
5.055000000000e+02 -1.126754339588e-02 1.103385871055e-04 8.585453509092e+00
5.057500000000e+02 -1.092983245155e-02 1.095782394153e-04 8.550957578139e+00
5.060000000000e+02 -1.063159928695e-02 1.085872478200e-04 8.514525696239e+00
5.062500000000e+02 -1.037780078018e-02 1.073786957572e-04 8.476200237142e+00
5.065000000000e+02 -1.017285528794e-02 1.059695025981e-04 8.436028168899e+00
5.067500000000e+02 -1.002057072579e-02 1.043802897583e-04 8.394060815767e+00
5.070000000000e+02 -9.924078571592e-03 1.026350851376e-04 8.350353613386e+00
5.072500000000e+02 -9.885775356168e-03 1.007609710992e-04 8.304965816933e+00
5.075000000000e+02 -9.907273208885e-03 9.878770078600e-05 8.257960205681e+00
5.077500000000e+02 -9.989360600651e-03 9.674726834438e-05 8.209402754431e+00
5.080000000000e+02 -1.013197446152e-02 9.467328939347e-05 8.159362288928e+00
5.082500000000e+02 -1.033418481652e-02 9.260053902227e-05 8.107910137551e+00
5.085000000000e+02 -1.059419243271e-02 9.056434671695e-05 8.055119761607e+00
5.087500000000e+02 -1.090934005546e-02 8.860005429576e-05 8.001066384469e+00
5.090000000000e+02 -1.127613720807e-02 8.674232649852e-05 7.945826617645e+00
5.092500000000e+02 -1.169029855525e-02 8.502454749992e-05 7.889478083105e+00
5.095000000000e+02 -1.214679565668e-02 8.347816841578e-05 7.832099047695e+00
5.097500000000e+02 -1.263992136626e-02 8.213218698316e-05 7.773768056970e+00
5.100000000000e+02 -1.316336644615e-02 8.101261171853e-05 7.714563580577e+00
5.102500000000e+02 -1.371030714492e-02 8.014192445568e-05 7.654563676878e+00
5.105000000000e+02 -1.427350230899e-02 7.953860894749e-05 7.593845663926e+00
5.107500000000e+02 -1.484539858286e-02 7.921675833755e-05 7.532485817568e+00
5.110000000000e+02 -1.541824177300e-02 7.918576443172e-05 7.470559083200e+00
5.112500000000e+02 -1.598419231583e-02 7.945007065968e-05 7.408138812116e+00
5.115000000000e+02 -1.653544282931e-02 8.000901126637e-05 7.345296518971e+00
5.117500000000e+02 -1.706433522586e-02 8.085674115293e-05 7.282101665725e+00
5.120000000000e+02 -1.756347548819e-02 8.198225656103e-05 7.218621467064e+00
5.122500000000e+02 -1.802584371871e-02 8.336950818807e-05 7.154920721902e+00
5.125000000000e+02 -1.844489762880e-02 8.499760613634e-05 7.091061669226e+00
5.127500000000e+02 -1.881466764638e-02 8.684111425419e-05 7.027103868377e+00
5.130000000000e+02 -1.912984203786e-02 8.887042755901e-05 6.963104102868e+00
5.132500000000e+02 -1.938584098148e-02 9.105223201999e-05 6.899116307752e+00
5.135000000000e+02 -1.957887806418e-02 9.335003447081e-05 6.835191518667e+00
5.137500000000e+02 -1.970600917919e-02 9.572475275099e-05 6.771377842284e+00
5.140000000000e+02 -1.976516786439e-02 9.813535941317e-05 6.707720446528e+00
5.142500000000e+02 -1.975518705461e-02 1.005395639489e-04 6.644261569019e+00
5.145000000000e+02 -1.967580748250e-02 1.028945186820e-04 6.581040543698e+00
5.147500000000e+02 -1.952767237059e-02 1.051575638575e-04 6.518093840337e+00
5.150000000000e+02 -1.931230962047e-02 1.072869416323e-04 6.455455119627e+00
5.152500000000e+02 -1.903210188243e-02 1.092425079053e-04 6.393155300676e+00
5.155000000000e+02 -1.869024507449e-02 1.109864251489e-04 6.331222635481e+00
5.157500000000e+02 -1.829069713683e-02 1.124838162273e-04 6.269682794695e+00
5.160000000000e+02 -1.783811785911e-02 1.137033699059e-04 6.208558960524e+00
5.162500000000e+02 -1.733780065710e-02 1.146178879700e-04 6.147871920572e+00
5.165000000000e+02 -1.679559818486e-02 1.152047646467e-04 6.087640169122e+00
5.167500000000e+02 -1.621784232346e-02 1.154463899851e-04 6.027880007400e+00
5.170000000000e+02 -1.561126009010e-02 1.153304713458e-04 5.968605647220e+00
5.172500000000e+02 -1.498288580186e-02 1.148502656922e-04 5.909829307243e+00
5.175000000000e+02 -1.433997151225e-02 1.140047252537e-04 5.851561315654e+00
5.177500000000e+02 -1.368989529911e-02 1.127985323269e-04 5.793810199521e+00
5.180000000000e+02 -1.304006986542e-02 1.112420432662e-04 5.736582780578e+00
5.182500000000e+02 -1.239785082120e-02 1.093511587227e-04 5.679884255223e+00
5.185000000000e+02 -1.177044699480e-02 1.071470725859e-04 5.623718280787e+00
5.187500000000e+02 -1.116483250374e-02 1.046559449658e-04 5.568087044223e+00
5.190000000000e+02 -1.058766309375e-02 1.019085209658e-04 5.512991338068e+00
5.192500000000e+02 -1.004519593412e-02 9.893961798013e-05 5.458430618660e+00
5.195000000000e+02 -9.543214968402e-03 9.578756156625e-05 5.404403067245e+00
5.197500000000e+02 -9.086962312868e-03 9.249356662194e-05 5.350905646288e+00
5.200000000000e+02 -8.681075913882e-03 8.910105345211e-05 5.297934143277e+00
5.202500000000e+02 -8.329535093332e-03 8.565496064186e-05 5.245483217834e+00
5.205000000000e+02 -8.035614032271e-03 8.220101300660e-05 5.193546445065e+00
5.207500000000e+02 -7.801843353131e-03 7.878497168617e-05 5.142116347992e+00
5.210000000000e+02 -7.629981062913e-03 7.545188714186e-05 5.091184435543e+00
5.212500000000e+02 -7.520992775688e-03 7.224536975953e-05 5.040741238041e+00
5.215000000000e+02 -7.475041247078e-03 6.920689665341e-05 4.990776334488e+00
5.217500000000e+02 -7.491486448230e-03 6.637510214050e-05 4.941278390531e+00
5.220000000000e+02 -7.568895360747e-03 6.378515754421e-05 4.892235185774e+00
5.222500000000e+02 -7.705062659920e-03 6.146824654016e-05 4.843633652826e+00
5.225000000000e+02 -7.897041372672e-03 5.945106291885e-05 4.795459908385e+00
5.227500000000e+02 -8.141183887114e-03 5.775539344444e-05 4.747699293079e+00
5.230000000000e+02 -8.433192506614e-03 5.639779222838e-05 4.700336412929e+00
5.232500000000e+02 -8.768178792871e-03 5.538934084204e-05 4.653355179117e+00
5.235000000000e+02 -9.140730922878e-03 5.473549593152e-05 4.606738855635e+00
5.237500000000e+02 -9.544987671739e-03 5.443603764968e-05 4.560470109028e+00
5.240000000000e+02 -9.974717678908e-03 5.448510296102e-05 4.514531057070e+00
5.242500000000e+02 -1.042340244887e-02 5.487131140161e-05 4.468903324607e+00
5.245000000000e+02 -1.088432144078e-02 5.557798330236e-05 4.423568099283e+00
5.247500000000e+02 -1.135063767897e-02 5.658342286566e-05 4.378506190095e+00
5.250000000000e+02 -1.181548228616e-02 5.786128182358e-05 4.333698086318e+00
5.252500000000e+02 -1.227203665036e-02 5.938098427058e-05 4.289124019244e+00
5.255000000000e+02 -1.271361097220e-02 6.110821991134e-05 4.244764023638e+00
5.257500000000e+02 -1.313371819168e-02 6.300547540117e-05 4.200598000881e+00
5.260000000000e+02 -1.352614270191e-02 6.503260571872e-05 4.156605781180e+00
5.262500000000e+02 -1.388500315192e-02 6.714744102176e-05 4.112767188281e+00
5.265000000000e+02 -1.420480930254e-02 6.930641210218e-05 4.069062103235e+00
5.267500000000e+02 -1.448051282575e-02 7.146519487281e-05 4.025470527775e+00
5.270000000000e+02 -1.470755178579e-02 7.357935708974e-05 3.981972652108e+00
5.272500000000e+02 -1.488188952685e-02 7.560500167433e-05 3.938548920359e+00
5.275000000000e+02 -1.500004799148e-02 7.749939898463e-05 3.895180099352e+00
5.277500000000e+02 -1.505913588642e-02 7.922160136939e-05 3.851847350201e+00
5.280000000000e+02 -1.505687248894e-02 8.073302958964e-05 3.808532299021e+00
5.282500000000e+02 -1.499160655679e-02 8.199803015171e-05 3.765217118172e+00
5.285000000000e+02 -1.486233174928e-02 8.298439220880e-05 3.721884604755e+00
5.287500000000e+02 -1.466869781961e-02 8.366381921701e-05 3.678518268029e+00
5.290000000000e+02 -1.441101837086e-02 8.401234982072e-05 3.635102417674e+00
5.292500000000e+02 -1.409027380321e-02 8.401072192257e-05 3.591622265204e+00
5.295000000000e+02 -1.370811071843e-02 8.364467577449e-05 3.548064024740e+00
5.297500000000e+02 -1.326683667146e-02 8.290519051973e-05 3.504415020010e+00
5.300000000000e+02 -1.276940854782e-02 8.178864747160e-05 3.460663804387e+00
5.302500000000e+02 -1.221941554391e-02 8.029690965891e-05 3.416800280377e+00
5.305000000000e+02 -1.162105520483e-02 7.843734538640e-05 3.372815825229e+00
5.307500000000e+02 -1.097910096330e-02 7.622278439587e-05 3.328703429591e+00
5.310000000000e+02 -1.029886325097e-02 7.367133291847e-05 3.284457830490e+00
5.312500000000e+02 -9.586141228433e-03 7.080614105645e-05 3.240075659887e+00
5.315000000000e+02 -8.847167515669e-03 6.765510333034e-05 3.195555589314e+00
5.317500000000e+02 -8.088544488452e-03 6.425046595182e-05 3.150898481839e+00
5.320000000000e+02 -7.317173394805e-03 6.062837095036e-05 3.106107542006e+00
5.322500000000e+02 -6.540175149029e-03 5.682834529047e-05 3.061188473376e+00
5.325000000000e+02 -5.764805372921e-03 5.289271634992e-05 3.016149624875e+00
5.327500000000e+02 -4.998362154983e-03 4.886598356932e-05 2.971002144181e+00
5.330000000000e+02 -4.248089559116e-03 4.479414108255e-05 2.925760115008e+00
5.332500000000e+02 -3.521076194100e-03 4.072400432073e-05 2.880440696169e+00
5.335000000000e+02 -2.824152100400e-03 3.670247733309e-05 2.835064239384e+00
5.337500000000e+02 -2.163784396499e-03 3.277582831446e-05 2.789654402397e+00
5.340000000000e+02 -1.545974762602e-03 2.898897589251e-05 2.744238234790e+00
5.342500000000e+02 -9.761602094674e-04 2.538476829389e-05 2.698846251438e+00
5.345000000000e+02 -4.591201473831e-04 2.200335017646e-05 2.653512475499e+00
5.347500000000e+02 1.108145200712e-06 1.888152462767e-05 2.608274454050e+00
5.350000000000e+02 4.013030602233e-04 1.605218541814e-05 2.563173247792e+00
5.352500000000e+02 7.391192719416e-04 1.354383124275e-05 2.518253379667e+00
5.355000000000e+02 1.013133048994e-03 1.138013807866e-05 2.473562755471e+00
5.357500000000e+02 1.222871079926e-03 9.579617927441e-06 2.429152542107e+00
5.360000000000e+02 1.368821543879e-03 8.155366680279e-06 2.385077008390e+00
5.362500000000e+02 1.452426257554e-03 7.114907673411e-06 2.341393332337e+00
5.365000000000e+02 1.476054673625e-03 6.460125077601e-06 2.298161364915e+00
5.367500000000e+02 1.442958886175e-03 6.187295598314e-06 2.255443365593e+00
5.370000000000e+02 1.357211920742e-03 6.287206435029e-06 2.213303699093e+00
5.372500000000e+02 1.223629379590e-03 6.745366016886e-06 2.171808509123e+00
5.375000000000e+02 1.047677404576e-03 7.542292997015e-06 2.131025363708e+00
5.377500000000e+02 8.353686639965e-04 8.653880874954e-06 2.091022881900e+00
5.380000000000e+02 5.931487683203e-04 1.005183271888e-05 2.051870348224e+00
5.382500000000e+02 3.277763999079e-04 1.170415255189e-05 2.013637316470e+00
5.385000000000e+02 4.619954142238e-05 1.357568619376e-05 1.976393211849e+00
5.387500000000e+02 -2.445690445298e-04 1.562870584679e-05 1.940206937515e+00
5.390000000000e+02 -5.375743453269e-04 1.782352167906e-05 1.905146488866e+00
5.392500000000e+02 -8.260369461504e-04 2.011911651706e-05 1.871278582790e+00
5.395000000000e+02 -1.103464108593e-03 2.247379356954e-05 1.838668306097e+00
5.397500000000e+02 -1.363751179105e-03 2.484582507534e-05 1.807378786869e+00
5.400000000000e+02 -1.601272475138e-03 2.719409351187e-05 1.777470892288e+00
5.402500000000e+02 -1.810960071779e-03 2.947871502551e-05 1.749002956070e+00
5.405000000000e+02 -1.988368265346e-03 3.166164239307e-05 1.722030535574e+00
5.407500000000e+02 -2.129725416003e-03 3.370722927137e-05 1.696606201987e+00
5.410000000000e+02 -2.231969879664e-03 3.558274931637e-05 1.672779360857e+00
5.412500000000e+02 -2.292772479938e-03 3.725886682204e-05 1.650596104853e+00
5.415000000000e+02 -2.310544796867e-03 3.871004713771e-05 1.630099097029e+00
5.417500000000e+02 -2.284432486075e-03 3.991489804442e-05 1.611327481148e+00
5.420000000000e+02 -2.214296588196e-03 4.085643897372e-05 1.594316820223e+00
5.422500000000e+02 -2.100681708924e-03 4.152229007962e-05 1.579099058605e+00
5.425000000000e+02 -1.944773552337e-03 4.190477986329e-05 1.565702507415e+00
5.427500000000e+02 -1.748344933800e-03 4.200096428669e-05 1.554151848062e+00
5.430000000000e+02 -1.513693961097e-03 4.181256255573e-05 1.544468155331e+00
5.432500000000e+02 -1.243573950721e-03 4.134580638121e-05 1.536668935198e+00
5.435000000000e+02 -9.411169821217e-04 4.061120920579e-05 1.530768176246e+00
5.437500000000e+02 -6.097533185069e-04 3.962326029014e-05 1.526776414131e+00
5.440000000000e+02 -2.531264207580e-04 3.840004828512e-05 1.524700804227e+00
5.442500000000e+02 1.249925135652e-04 3.696282855808e-05 1.524545204991e+00
5.445000000000e+02 5.207898646277e-04 3.533554391894e-05 1.526310268980e+00
5.447500000000e+02 9.304938683618e-04 3.354430862962e-05 1.529993538183e+00
5.450000000000e+02 1.350454103489e-03 3.161686889513e-05 1.535589546443e+00
5.452500000000e+02 1.777215482895e-03 2.958206391099e-05 1.543089925935e+00
5.455000000000e+02 2.207585663492e-03 2.746928668815e-05 1.552483514059e+00
5.457500000000e+02 2.638692274422e-03 2.530797244990e-05 1.563756465319e+00
5.460000000000e+02 3.068030490767e-03 2.312712170346e-05 1.576892360075e+00
5.462500000000e+02 3.493498043279e-03 2.095485357775e-05 1.591872314603e+00
5.465000000000e+02 3.913417390991e-03 1.881802283854e-05 1.608675088844e+00
5.467500000000e+02 4.326544074665e-03 1.674189476020e-05 1.627277188747e+00
5.470000000000e+02 4.732060547620e-03 1.474988387173e-05 1.647652966061e+00
5.472500000000e+02 5.129555859130e-03 1.286335822939e-05 1.669774712455e+00
5.475000000000e+02 5.518990925927e-03 1.110151089584e-05 1.693612745569e+00
5.477500000000e+02 5.900650783577e-03 9.481298684472e-06 1.719135490099e+00
5.480000000000e+02 6.275085116091e-03 8.017412477163e-06 1.746309551500e+00
5.482500000000e+02 6.643038354973e-03 6.722335786108e-06 1.775099782141e+00
5.485000000000e+02 7.005371365130e-03 5.606432414207e-06 1.805469341081e+00
5.487500000000e+02 7.362978579307e-03 4.678062366453e-06 1.837379749609e+00
5.490000000000e+02 7.716701195108e-03 3.943730050360e-06 1.870790940810e+00
5.492500000000e+02 8.067241652598e-03 3.408244495795e-06 1.905661307680e+00
5.495000000000e+02 8.415081690228e-03 3.074883918708e-06 1.941947749875e+00
5.497500000000e+02 8.760406246212e-03 2.945561728779e-06 1.979605721209e+00
5.500000000000e+02 9.103038363551e-03 3.020974483459e-06 2.018589280891e+00
5.502500000000e+02 9.442385313776e-03 3.300737157264e-06 2.058851149753e+00
5.505000000000e+02 9.777400472162e-03 3.783490558462e-06 2.100342774359e+00
5.507500000000e+02 1.010656181265e-02 4.466981619516e-06 2.143014400418e+00
5.510000000000e+02 1.042786812940e-02 5.348117150333e-06 2.186815158269e+00
5.512500000000e+02 1.073885479760e-02 6.422982666066e-06 2.231693160897e+00
5.515000000000e+02 1.103662800636e-02 7.686836819121e-06 2.277595617554e+00
5.517500000000e+02 1.131791773369e-02 9.134074535899e-06 2.324468961876e+00
5.520000000000e+02 1.157914778054e-02 1.075818007129e-05 2.372258997857e+00
5.522500000000e+02 1.181652109245e-02 1.255164502362e-05 2.420911060765e+00
5.525000000000e+02 1.202611826012e-02 1.450588596982e-05 2.470370196374e+00
5.527500000000e+02 1.220400582621e-02 1.661118164975e-05 2.520581354907e+00
5.530000000000e+02 1.234635131255e-02 1.885656686612e-05 2.571489599355e+00
5.532500000000e+02 1.244954237825e-02 2.122975675434e-05 2.623040328777e+00
5.535000000000e+02 1.251030531332e-02 2.371706788221e-05 2.675179510717e+00
5.537500000000e+02 1.252582029603e-02 2.630340708612e-05 2.727853923293e+00
5.540000000000e+02 1.249382883497e-02 2.897224447454e-05 2.781011400610e+00
5.542500000000e+02 1.241273271177e-02 3.170562695373e-05 2.834601083561e+00
5.545000000000e+02 1.228167880963e-02 3.448422955707e-05 2.888573665899e+00
5.547500000000e+02 1.210062843192e-02 3.728743836862e-05 2.942881633940e+00
5.550000000000e+02 1.187041130019e-02 4.009346606007e-05 2.997479500323e+00
5.552500000000e+02 1.159275918198e-02 4.287950887411e-05 3.052324020382e+00
5.555000000000e+02 1.127031968407e-02 4.562194100421e-05 3.107374390171e+00
5.557500000000e+02 1.090665242061e-02 4.829653590036e-05 3.162592428810e+00
5.560000000000e+02 1.050620135965e-02 5.087873226051e-05 3.217942728403e+00
5.562500000000e+02 1.007425125697e-02 5.334391764300e-05 3.273392785347e+00
5.565000000000e+02 9.616862866311e-03 5.566774623547e-05 3.328913097267e+00
5.567500000000e+02 9.140790698527e-03 5.782647788971e-05 3.384477229099e+00
5.570000000000e+02 8.653387224252e-03 5.979732711420e-05 3.440061854146e+00
5.572500000000e+02 8.162490763797e-03 6.155883018499e-05 3.495646757409e+00
5.575000000000e+02 7.676302915095e-03 6.309121345585e-05 3.551214811648e+00
5.577500000000e+02 7.203256390975e-03 6.437676018153e-05 3.606751923559e+00
5.580000000000e+02 6.751875187850e-03 6.540017021245e-05 3.662246948682e+00
5.582500000000e+02 6.330631834150e-03 6.614889806772e-05 3.717691586738e+00
5.585000000000e+02 5.947801047519e-03 6.661347316125e-05 3.773080246184e+00
5.587500000000e+02 5.611314736568e-03 6.678778495459e-05 3.828409889536e+00
5.590000000000e+02 5.328620092793e-03 6.666932969979e-05 3.883679860135e+00
5.592500000000e+02 5.106543002283e-03 6.625941083238e-05 3.938891687438e+00
5.595000000000e+02 4.951159984477e-03 6.556328607615e-05 3.994048885782e+00
5.597500000000e+02 4.867680199980e-03 6.459025527619e-05 4.049156729696e+00
5.600000000000e+02 4.860340235316e-03 6.335368631763e-05 4.104222029414e+00
5.602500000000e+02 4.932313762205e-03 6.187097298549e-05 4.159252890995e+00
5.605000000000e+02 5.085638362768e-03 6.016341937434e-05 4.214258470919e+00
5.607500000000e+02 5.321160134451e-03 5.825606167717e-05 4.269248731638e+00
5.610000000000e+02 5.638499032688e-03 5.617741468811e-05 4.324234189307e+00
5.612500000000e+02 6.036035718065e-03 5.395915054374e-05 4.379225662167e+00
5.615000000000e+02 6.510919211628e-03 5.163571822545e-05 4.434234024916e+00
5.617500000000e+02 7.059098137734e-03 4.924389875133e-05 4.489269962760e+00
5.620000000000e+02 7.675374355195e-03 4.682230318920e-05 4.544343732905e+00
5.622500000000e+02 8.353477104303e-03 4.441083385173e-05 4.599464936879e+00
5.625000000000e+02 9.086159114802e-03 4.205010437711e-05 4.654642301046e+00
5.627500000000e+02 9.865311579680e-03 3.978082647291e-05 4.709883471271e+00
5.630000000000e+02 1.068209487282e-02 3.764318530175e-05 4.765194823836e+00
5.632500000000e+02 1.152708522661e-02 3.567619575778e-05 4.820581292710e+00
5.635000000000e+02 1.239043080725e-02 3.391706938130e-05 4.876046216820e+00
5.637500000000e+02 1.326201713938e-02 3.240058340437e-05 4.931591208993e+00
5.640000000000e+02 1.413163524378e-02 3.115849675350e-05 4.987216046242e+00
5.642500000000e+02 1.498915125620e-02 3.021895468969e-05 5.042918586379e+00
5.645000000000e+02 1.582467177513e-02 2.960597238874e-05 5.098694706343e+00
5.647500000000e+02 1.662870281461e-02 2.933896410462e-05 5.154538267906e+00
5.650000000000e+02 1.739229820297e-02 2.943232874958e-05 5.210441109404e+00
5.652500000000e+02 1.810719499267e-02 2.989510892373e-05 5.266393058838e+00
5.655000000000e+02 1.876593318743e-02 3.073072678889e-05 5.322381974492e+00
5.657500000000e+02 1.936195747068e-02 3.193680638933e-05 5.378393809109e+00
5.660000000000e+02 1.988970042298e-02 3.350508524455e-05 5.434412690585e+00
5.662500000000e+02 2.034464410898e-02 3.542142328139e-05 5.490421029903e+00
5.665000000000e+02 2.072336197459e-02 3.766590677803e-05 5.546399638282e+00
5.667500000000e+02 2.102353755913e-02 4.021305575710e-05 5.602327868540e+00
5.670000000000e+02 2.124396372603e-02 4.303212588772e-05 5.658183760762e+00
5.672500000000e+02 2.138451992483e-02 4.608751059226e-05 5.713944204443e+00
5.675000000000e+02 2.144612955726e-02 4.933923680578e-05 5.769585108844e+00
5.677500000000e+02 2.143070055521e-02 5.274354337070e-05 5.825081573696e+00
5.680000000000e+02 2.134104814672e-02 5.625354273375e-05 5.880408068735e+00
5.682500000000e+02 2.118080304105e-02 5.981995329210e-05 5.935538615564e+00
5.685000000000e+02 2.095430979520e-02 6.339188457322e-05 5.990446962746e+00
5.687500000000e+02 2.066651424123e-02 6.691767408029e-05 6.045106765822e+00
5.690000000000e+02 2.032284621770e-02 7.034575187628e-05 6.099491759656e+00
5.692500000000e+02 1.992909793860e-02 7.362552557946e-05 6.153575931321e+00
5.695000000000e+02 1.949130533700e-02 7.670825958045e-05 6.207333678695e+00
5.697500000000e+02 1.901563042075e-02 7.954792832016e-05 6.260739970760e+00
5.700000000000e+02 1.850825154782e-02 8.210203587472e-05 6.313770495833e+00
5.702500000000e+02 1.797526185572e-02 8.433251373322e-05 6.366401806168e+00
5.705000000000e+02 1.742258168999e-02 8.620632388268e-05 6.418611445550e+00
5.707500000000e+02 1.685588158567e-02 8.769613228951e-05 6.470378078746e+00
5.710000000000e+02 1.628052353378e-02 8.878074867139e-05 6.521681599383e+00
5.712500000000e+02 1.570151681883e-02 8.944565542462e-05 6.572503235308e+00
5.715000000000e+02 1.512349130802e-02 8.968333882953e-05 6.622825641151e+00
5.717500000000e+02 1.455068918003e-02 8.949338148756e-05 6.672632973375e+00
5.720000000000e+02 1.398697137726e-02 8.888257109721e-05 6.721910958081e+00
5.722500000000e+02 1.343583960567e-02 8.786481649170e-05 6.770646943525e+00
5.725000000000e+02 1.290047166198e-02 8.646092324499e-05 6.818829932491e+00
5.727500000000e+02 1.238376643730e-02 8.469824301194e-05 6.866450603984e+00
5.730000000000e+02 1.188839657165e-02 8.261021117340e-05 6.913501314239e+00
5.732500000000e+02 1.141686510255e-02 8.023577279737e-05 6.959976080191e+00
5.735000000000e+02 1.097156289284e-02 7.761869626569e-05 7.005870542822e+00
5.737500000000e+02 1.055482370262e-02 7.480680125821e-05 7.051181912502e+00
5.740000000000e+02 1.016897343538e-02 7.185115614192e-05 7.095908890442e+00
5.742500000000e+02 9.816371235720e-03 6.880516155938e-05 7.140051573245e+00
5.745000000000e+02 9.499439389445e-03 6.572359691298e-05 7.183611335271e+00
5.747500000000e+02 9.220680285853e-03 6.266167218658e-05 7.226590692987e+00
5.750000000000e+02 8.982678203183e-03 5.967406360299e-05 7.268993148335e+00
5.752500000000e+02 8.788086022648e-03 5.681397671539e-05 7.310823017274e+00
5.755000000000e+02 8.639596549610e-03 5.413221151929e-05 7.352085242796e+00
5.757500000000e+02 8.539898869035e-03 5.167627673561e-05 7.392785193108e+00
5.760000000000e+02 8.491622325118e-03 4.948956248205e-05 7.432928452448e+00
5.762500000000e+02 8.497269128512e-03 4.761058585973e-05 7.472520601548e+00
5.765000000000e+02 8.559139116152e-03 4.607231436457e-05 7.511566996139e+00
5.767500000000e+02 8.679248902058e-03 4.490157645459e-05 7.550072543504e+00
5.770000000000e+02 8.859248570168e-03 4.411861699366e-05 7.588041482866e+00
5.772500000000e+02 9.100338858993e-03 4.373674394950e-05 7.625477169730e+00
5.775000000000e+02 9.403191344668e-03 4.376205355039e-05 7.662381873068e+00
5.777500000000e+02 9.767874737695e-03 4.419333659997e-05 7.698756582151e+00
5.780000000000e+02 1.019378898139e-02 4.502208983212e-05 7.734600831836e+00
5.782500000000e+02 1.067960912806e-02 4.623265414622e-05 7.769912547045e+00
5.785000000000e+02 1.122324161677e-02 4.780248433464e-05 7.804687906570e+00
5.787500000000e+02 1.182179229596e-02 4.970253857231e-05 7.838921234525e+00
5.790000000000e+02 1.247154973161e-02 5.189778005327e-05 7.872604913677e+00
5.792500000000e+02 1.316798151427e-02 5.434779775790e-05 7.905729330186e+00
5.795000000000e+02 1.390574725427e-02 5.700747227153e-05 7.938282842304e+00
5.797500000000e+02 1.467872575673e-02 5.982777559352e-05 7.970251780446e+00
5.800000000000e+02 1.548005735067e-02 6.275668903821e-05 8.001620475871e+00
5.802500000000e+02 1.630220264079e-02 6.574005245261e-05 8.032371314375e+00
5.805000000000e+02 1.713701483916e-02 6.872253017168e-05 8.062484819852e+00
5.807500000000e+02 1.797582650161e-02 7.164862197184e-05 8.091939763386e+00
5.810000000000e+02 1.880955147512e-02 7.446357296173e-05 8.120713292909e+00
5.812500000000e+02 1.962879877054e-02 7.711438572916e-05 8.148781087542e+00
5.815000000000e+02 2.042399894837e-02 7.955077478711e-05 8.176117530573e+00
5.817500000000e+02 2.118554298880e-02 8.172606592977e-05 8.202695895678e+00
5.820000000000e+02 2.190392930765e-02 8.359803364111e-05 8.228488550877e+00
5.822500000000e+02 2.256992109876e-02 8.512967613239e-05 8.253467167452e+00
5.825000000000e+02 2.317470835294e-02 8.628989073139e-05 8.277602940460e+00
5.827500000000e+02 2.371007562274e-02 8.705405797449e-05 8.300866807850e+00
5.830000000000e+02 2.416857009186e-02 8.740453370920e-05 8.323229672925e+00
5.832500000000e+02 2.454366880225e-02 8.733094498303e-05 8.344662621469e+00
5.835000000000e+02 2.482994066273e-02 8.683037206139e-05 8.365137133599e+00
5.837500000000e+02 2.502320034733e-02 8.590748904852e-05 8.384625283681e+00
5.840000000000e+02 2.512064830908e-02 8.457452257121e-05 8.403099929742e+00
5.842500000000e+02 2.512099221067e-02 8.285097218957e-05 8.420534886942e+00
5.845000000000e+02 2.502454390517e-02 8.076323579281e-05 8.436905084030e+00
5.847500000000e+02 2.483328619021e-02 7.834411335125e-05 8.452186702099e+00
5.850000000000e+02 2.455090522924e-02 7.563216561357e-05 8.466357292613e+00
5.852500000000e+02 2.418278410908e-02 7.267094219807e-05 8.479395876566e+00
5.855000000000e+02 2.373595547638e-02 6.950809726800e-05 8.491283023149e+00
5.857500000000e+02 2.321901267378e-02 6.619440918615e-05 8.502000907408e+00
5.860000000000e+02 2.264197844220e-02 6.278270784513e-05 8.511533349714e+00
5.862500000000e+02 2.201613424919e-02 5.932678164292e-05 8.519865835057e+00
5.865000000000e+02 2.135381189708e-02 5.588030310688e-05 8.526985515599e+00
5.867500000000e+02 2.066815191285e-02 5.249565734186e-05 8.532881197042e+00
5.870000000000e+02 1.997283490352e-02 4.922282569089e-05 8.537543309926e+00
5.872500000000e+02 1.928179061177e-02 4.610837260902e-05 8.540963869012e+00
5.875000000000e+02 1.860889314133e-02 4.319450950699e-05 8.543136421682e+00
5.877500000000e+02 1.796764987680e-02 4.051826445217e-05 8.544055988061e+00
5.880000000000e+02 1.737089267645e-02 3.811081299931e-05 8.543718995061e+00
5.882500000000e+02 1.683047963969e-02 3.599695577602e-05 8.542123206358e+00
5.885000000000e+02 1.635701813622e-02 3.419468446025e-05 8.539267650503e+00
5.887500000000e+02 1.595961505759e-02 3.271498711374e-05 8.535152549062e+00
5.890000000000e+02 1.564566392399e-02 3.156201583737e-05 8.529779246747e+00
5.892500000000e+02 1.542067486051e-02 3.073326219138e-05 8.523150145001e+00
5.895000000000e+02 1.528815276519e-02 3.021987361582e-05 8.515268639999e+00
5.897500000000e+02 1.524952901635e-02 3.000720868213e-05 8.506139067315e+00
5.900000000000e+02 1.530414662259e-02 3.007555190832e-05 8.495766652313e+00
5.902500000000e+02 1.544930057822e-02 3.040093236062e-05 8.484157467404e+00
5.905000000000e+02 1.568033217422e-02 3.095602881406e-05 8.471318397761e+00
5.907500000000e+02 1.599077234484e-02 3.171119453066e-05 8.457257112924e+00
5.910000000000e+02 1.637253015754e-02 3.263547836929e-05 8.441982045171e+00
5.912500000000e+02 1.681611959138e-02 3.369761551197e-05 8.425502375414e+00
5.915000000000e+02 1.731091661205e-02 3.486704510380e-05 8.407828023088e+00
5.917500000000e+02 1.784543875279e-02 3.611483078775e-05 8.388969640621e+00
5.920000000000e+02 1.840763779210e-02 3.741448902361e-05 8.368938612445e+00
5.922500000000e+02 1.898519724675e-02 3.874268281159e-05 8.347747054499e+00
5.925000000000e+02 1.956582603905e-02 4.007986075547e-05 8.325407815178e+00
5.927500000000e+02 2.013753936327e-02 4.141067470706e-05 8.301934476349e+00
5.930000000000e+02 2.068892088456e-02 4.272421226481e-05 8.277341352020e+00
5.932500000000e+02 2.120935806054e-02 4.401410408350e-05 8.251643485813e+00
5.935000000000e+02 2.168924766705e-02 4.527843700239e-05 8.224856644532e+00
5.937500000000e+02 2.212016623275e-02 4.651946904960e-05 8.196997308888e+00
5.940000000000e+02 2.249500495076e-02 4.774322881257e-05 8.168082659674e+00
5.942500000000e+02 2.280806739596e-02 4.895897766694e-05 8.138130559948e+00
5.945000000000e+02 2.305513152106e-02 5.017855252132e-05 8.107159532466e+00
5.947500000000e+02 2.323347700603e-02 5.141561971009e-05 8.075188732580e+00
5.950000000000e+02 2.334188022225e-02 5.268486700175e-05 8.042237917349e+00
5.952500000000e+02 2.338057966770e-02 5.400114722701e-05 8.008327409888e+00
5.955000000000e+02 2.335121425480e-02 5.537862758243e-05 7.973478061075e+00
5.957500000000e+02 2.325673716730e-02 5.682996653447e-05 7.937711208735e+00
5.960000000000e+02 2.310130855513e-02 5.836551833863e-05 7.901048633962e+00
5.962500000000e+02 2.289016811122e-02 5.999261038037e-05 7.863512517863e+00
5.965000000000e+02 2.262949164449e-02 6.171491146886e-05 7.825125396361e+00
5.967500000000e+02 2.232623169845e-02 6.353191174005e-05 7.785910117373e+00
5.970000000000e+02 2.198794673878e-02 6.543852712523e-05 7.745889797226e+00
5.972500000000e+02 2.162261943757e-02 6.742481182989e-05 7.705087779823e+00
5.975000000000e+02 2.123846745956e-02 6.947587011161e-05 7.663527598881e+00
5.977500000000e+02 2.084375107775e-02 7.157201252417e-05 7.621232939643e+00
5.980000000000e+02 2.044657933196e-02 7.368881494174e-05 7.578227605388e+00
5.982500000000e+02 2.005471984713e-02 7.579749372105e-05 7.534535487277e+00
5.985000000000e+02 1.967541829495e-02 7.786548504285e-05 7.490180533101e+00
5.987500000000e+02 1.931523036904e-02 7.985694577908e-05 7.445186721752e+00
5.990000000000e+02 1.897987341034e-02 8.173356862817e-05 7.399578037740e+00
5.992500000000e+02 1.867410267623e-02 8.345551022945e-05 7.353378448314e+00
5.995000000000e+02 1.840161723780e-02 8.498233628751e-05 7.306611880751e+00
5.997500000000e+02 1.816499907209e-02 8.627404215314e-05 7.259302204580e+00
6.000000000000e+02 1.796569067672e-02 8.729212347114e-05 7.211473208085e+00
6.002500000000e+02 1.780401136794e-02 8.800066245435e-05 7.163148581523e+00
6.005000000000e+02 1.767921403046e-02 8.836739859050e-05 7.114351896960e+00
6.007500000000e+02 1.758958121849e-02 8.836474982682e-05 7.065106592013e+00
6.010000000000e+02 1.753255800434e-02 8.797077474462e-05 7.015435945613e+00
6.012500000000e+02 1.750491745066e-02 8.716999689942e-05 6.965363063251e+00
6.015000000000e+02 1.750295124989e-02 8.595412490972e-05 6.914910850873e+00
6.017500000000e+02 1.752267772176e-02 8.432260512783e-05 6.864101994798e+00
6.020000000000e+02 1.756005643210e-02 8.228299066509e-05 6.812958936549e+00
6.022500000000e+02 1.761119891528e-02 7.985112252523e-05 6.761503845997e+00
6.025000000000e+02 1.767256542414e-02 7.705107014044e-05 6.709758595175e+00
6.027500000000e+02 1.774113571614e-02 7.391488672145e-05 6.657744722941e+00
6.030000000000e+02 1.781454736623e-02 7.048215385694e-05 6.605483403442e+00
6.032500000000e+02 1.789119223800e-02 6.679930388673e-05 6.552995407763e+00
6.035000000000e+02 1.797026623734e-02 6.291875207493e-05 6.500301062738e+00
6.037500000000e+02 1.805176874539e-02 5.889785138841e-05 6.447420205751e+00
6.040000000000e+02 1.813645082369e-02 5.479774816169e-05 6.394372136246e+00
6.042500000000e+02 1.822571331427e-02 5.068207936781e-05 6.341175561958e+00
6.045000000000e+02 1.832145975277e-02 4.661561423255e-05 6.287848545348e+00
6.047500000000e+02 1.842590860490e-02 4.266284376944e-05 6.234408439651e+00
6.050000000000e+02 1.854137606712e-02 3.888661431098e-05 6.180871827859e+00
6.052500000000e+02 1.867003860475e-02 3.534681232176e-05 6.127254458655e+00
6.055000000000e+02 1.881368674647e-02 3.209912678573e-05 6.073571174259e+00
6.057500000000e+02 1.897348474490e-02 2.919391158931e-05 6.019835845389e+00
6.060000000000e+02 1.914974725635e-02 2.667523163358e-05 5.966061296856e+00
6.062500000000e+02 1.934174715044e-02 2.458008508058e-05 5.912259238527e+00
6.065000000000e+02 1.954756537226e-02 2.293782147772e-05 5.858440196768e+00
6.067500000000e+02 1.976399279939e-02 2.176976966742e-05 5.804613442858e+00
6.070000000000e+02 1.998649179631e-02 2.108907553353e-05 5.750786931121e+00
6.072500000000e+02 2.020922266602e-02 2.090074687305e-05 5.696967233936e+00
6.075000000000e+02 2.042513614700e-02 2.120189218235e-05 5.643159488719e+00
6.077500000000e+02 2.062613195075e-02 2.198213419219e-05 5.589367345336e+00
6.080000000000e+02 2.080327754266e-02 2.322417648129e-05 5.535592927400e+00
6.082500000000e+02 2.094708063972e-02 2.490447457809e-05 5.481836799704e+00
6.085000000000e+02 2.104780581520e-02 2.699403777379e-05 5.428097948391e+00
6.087500000000e+02 2.109582093636e-02 2.945927066453e-05 5.374373776321e+00
6.090000000000e+02 2.108196255680e-02 3.226280659527e-05 5.320660111562e+00
6.092500000000e+02 2.099790129357e-02 3.536437004745e-05 5.266951234706e+00
6.095000000000e+02 2.083649590700e-02 3.872159897539e-05 5.213239924485e+00
6.097500000000e+02 2.059211770811e-02 4.229081941798e-05 5.159517524536e+00
6.100000000000e+02 2.026093284639e-02 4.602773716730e-05 5.105774031078e+00
6.102500000000e+02 1.984113143589e-02 4.988798695585e-05 5.051998205300e+00
6.105000000000e+02 1.933309048148e-02 5.382762328351e-05 4.998177706069e+00
6.107500000000e+02 1.873946711148e-02 5.780356030444e-05 4.944299250131e+00
6.110000000000e+02 1.806521381076e-02 6.177385387582e-05 4.890348789697e+00
6.112500000000e+02 1.731751855882e-02 6.569789238184e-05 4.836311717858e+00
6.115000000000e+02 1.650566810343e-02 6.953652277875e-05 4.782173087651e+00
6.117500000000e+02 1.564084226943e-02 7.325209563477e-05 4.727917852913e+00
6.120000000000e+02 1.473584551817e-02 7.680849545424e-05 4.673531124610e+00
6.122500000000e+02 1.380478537361e-02 8.017113127029e-05 4.618998433324e+00
6.125000000000e+02 1.286271075374e-02 8.330688786462e-05 4.564306007932e+00
6.127500000000e+02 1.192522169931e-02 8.618412105663e-05 4.509441049534e+00
6.130000000000e+02 1.100806517925e-02 8.877266780655e-05 4.454392014278e+00
6.132500000000e+02 1.012673001297e-02 9.104390294903e-05 4.399148883602e+00
6.135000000000e+02 9.296053895333e-03 9.297085242296e-05 4.343703434708e+00
6.137500000000e+02 8.529854971378e-03 9.452834688173e-05 4.288049493610e+00
6.140000000000e+02 7.840598894029e-03 9.569321678818e-05 4.232183173352e+00
6.142500000000e+02 7.239108994932e-03 9.644459055938e-05 4.176103098129e+00
6.145000000000e+02 6.734329641408e-03 9.676422758056e-05 4.119810599126e+00
6.147500000000e+02 6.333143978504e-03 9.663689818284e-05 4.063309893274e+00
6.150000000000e+02 6.040252469901e-03 9.605079368080e-05 4.006608232150e+00
6.152500000000e+02 5.858112104968e-03 9.499795746795e-05 3.949716024638e+00
6.155000000000e+02 5.786932585687e-03 9.347470687532e-05 3.892646935483e+00
6.157500000000e+02 5.824732309494e-03 9.148203209489e-05 3.835417951104e+00
6.160000000000e+02 5.967442162928e-03 8.902598428318e-05 3.778049423204e+00
6.162500000000e+02 6.209059550435e-03 8.611797334521e-05 3.720565080763e+00
6.165000000000e+02 6.541836851434e-03 8.277499552281e-05 3.662992020675e+00
6.167500000000e+02 6.956506004539e-03 7.901980240152e-05 3.605360669632e+00
6.170000000000e+02 7.442521243101e-03 7.488094631436e-05 3.547704726210e+00
6.172500000000e+02 7.988321845261e-03 7.039269780260e-05 3.490061077578e+00
6.175000000000e+02 8.581596510715e-03 6.559486102928e-05 3.432469697842e+00
6.177500000000e+02 9.209549947144e-03 6.053245584434e-05 3.374973524546e+00
6.180000000000e+02 9.859161380468e-03 5.525527817973e-05 3.317618316944e+00
6.182500000000e+02 1.051742556182e-02 4.981735209539e-05 3.260452495707e+00
6.185000000000e+02 1.117157774031e-02 4.427626489770e-05 3.203526964319e+00
6.187500000000e+02 1.180929310180e-02 3.869241131613e-05 3.146894912606e+00
6.190000000000e+02 1.241886172524e-02 3.312815241938e-05 3.090611603650e+00
6.192500000000e+02 1.298933282753e-02 2.764691727170e-05 3.034734141153e+00
6.195000000000e+02 1.351063354801e-02 2.231225163704e-05 2.979321221053e+00
6.197500000000e+02 1.397365953179e-02 1.718684371510e-05 2.924432867000e+00
6.200000000000e+02 1.437033824371e-02 1.233154441560e-05 2.870130146470e+00
6.202500000000e+02 1.469367057098e-02 7.804398103661e-06 2.816474874463e+00
6.205000000000e+02 1.493775159427e-02 3.659707198761e-06 2.763529304714e+00
6.207500000000e+02 1.509777355424e-02 -5.285393492316e-08 2.711355803779e+00
6.210000000000e+02 1.517001676022e-02 -3.289057809108e-06 2.660016524146e+00
6.212500000000e+02 1.515182996328e-02 -6.010863012440e-06 2.609573062251e+00
6.215000000000e+02 1.504160460621e-02 -8.187054278547e-06 2.560086123494e+00
6.217500000000e+02 1.483874608249e-02 -9.793782462464e-06 2.511615178171e+00
6.220000000000e+02 1.454364316550e-02 -1.081497998165e-05 2.464218133201e+00
6.222500000000e+02 1.415763953112e-02 -1.124266233077e-05 2.417951002112e+00
6.225000000000e+02 1.368300562320e-02 -1.107708962500e-05 2.372867599475e+00
6.227500000000e+02 1.312291453179e-02 -1.032680629695e-05 2.329019241301e+00
6.230000000000e+02 1.248141801115e-02 -9.008536993149e-06 2.286454477577e+00
6.232500000000e+02 1.176342534760e-02 -7.146959667026e-06 2.245218837465e+00
6.235000000000e+02 1.097467972766e-02 -4.774339557728e-06 2.205354611843e+00
6.237500000000e+02 1.012173314093e-02 -1.930046705761e-06 2.166900657679e+00
6.240000000000e+02 9.211916110708e-03 1.340040386238e-06 2.129892233630e+00
6.242500000000e+02 8.253299353006e-03 4.984240672412e-06 2.094360869595e+00
6.245000000000e+02 7.254645437240e-03 8.945860054316e-06 2.060334268457e+00
6.247500000000e+02 6.225349017202e-03 1.316406292781e-05 2.027836232047e+00
6.250000000000e+02 5.175361643617e-03 1.757487108819e-05 1.996886627318e+00
6.252500000000e+02 4.115101980539e-03 2.211206994321e-05 1.967501370011e+00
6.255000000000e+02 3.055348527748e-03 2.670821745732e-05 1.939692445984e+00
6.257500000000e+02 2.007116411782e-03 3.129570745791e-05 1.913467945675e+00
6.260000000000e+02 9.815177925623e-04 3.580777755585e-05 1.888832131729e+00
6.262500000000e+02 -1.039239172435e-05 4.017949549889e-05 1.865785514416e+00
6.265000000000e+02 -9.577828013120e-04 4.434871347697e-05 1.844324955697e+00
6.267500000000e+02 -1.850222609794e-03 4.825696439373e-05 1.824443775564e+00
6.270000000000e+02 -2.677863584297e-03 5.185029309424e-05 1.806131881978e+00
6.272500000000e+02 -3.431625173982e-03 5.508000588511e-05 1.789375903075e+00
6.275000000000e+02 -4.103377927105e-03 5.790333481515e-05 1.774159328130e+00
6.277500000000e+02 -4.686118384018e-03 6.028400079910e-05 1.760462662583e+00
6.280000000000e+02 -5.174135343208e-03 6.219268025753e-05 1.748263578433e+00
6.282500000000e+02 -5.563156689403e-03 6.360735972866e-05 1.737537080733e+00
6.285000000000e+02 -5.850479248892e-03 6.451359104670e-05 1.728255669080e+00
6.287500000000e+02 -6.035071778343e-03 6.490463008832e-05 1.720389510472e+00
6.290000000000e+02 -6.117649712655e-03 6.478146942349e-05 1.713906615728e+00
6.292500000000e+02 -6.100721267290e-03 6.415277057498e-05 1.708773017270e+00
6.295000000000e+02 -5.988597814517e-03 6.303468744068e-05 1.704952956524e+00
6.297500000000e+02 -5.787369488968e-03 6.145059265572e-05 1.702409076148e+00
6.300000000000e+02 -5.504847780719e-03 5.943071587963e-05 1.701102616131e+00
6.302500000000e+02 -5.150470518470e-03 5.701168719771e-05 1.700993619435e+00
6.305000000000e+02 -4.735173039493e-03 5.423599967533e-05 1.702041143362e+00
6.307500000000e+02 -4.271229557969e-03 5.115140420633e-05 1.704203476966e+00
6.310000000000e+02 -3.772061870981e-03 4.781022738601e-05 1.707438366533e+00
6.312500000000e+02 -3.252025554837e-03 4.426864092449e-05 1.711703246413e+00
6.315000000000e+02 -2.726171355913e-03 4.058587179231e-05 1.716955476020e+00
6.317500000000e+02 -2.209992231226e-03 3.682338102975e-05 1.723152581506e+00
6.320000000000e+02 -1.719155767153e-03 3.304400429180e-05 1.730252500731e+00
6.322500000000e+02 -1.269231923805e-03 2.931107840870e-05 1.738213830863e+00
6.325000000000e+02 -8.754175243963e-04 2.568755386928e-05 1.746996075400e+00
6.327500000000e+02 -5.522663441355e-04 2.223511218230e-05 1.756559890473e+00
6.330000000000e+02 -3.134274374140e-04 1.901329425805e-05 1.766867325986e+00
6.332500000000e+02 -1.713989655441e-04 1.607865363173e-05 1.777882061344e+00
6.335000000000e+02 -1.373008918421e-04 1.348394611281e-05 1.789569631136e+00
6.337500000000e+02 -2.206717282107e-04 1.127736562231e-05 1.801897639226e+00
6.340000000000e+02 -4.292928394214e-04 9.501839964648e-06 1.814835957323e+00
6.342500000000e+02 -7.690435903238e-04 8.194393451538e-06 1.828356906414e+00
6.345000000000e+02 -1.243789826382e-03 7.385589835568e-06 1.842435416406e+00
6.347500000000e+02 -1.855307708499e-03 7.099064125105e-06 1.857049161758e+00
6.350000000000e+02 -2.603243622479e-03 7.351149268281e-06 1.872178671203e+00
6.352500000000e+02 -3.485111086669e-03 8.150608477170e-06 1.887807407345e+00
6.355000000000e+02 -4.496324286461e-03 9.498478356434e-06 1.903921814688e+00
6.357500000000e+02 -5.630266812606e-03 1.138802449743e-05 1.920511335310e+00
6.360000000000e+02 -6.878394815621e-03 1.380481668067e-05 1.937568389088e+00
6.362500000000e+02 -8.230372029084e-03 1.672692418372e-05 1.955088318574e+00
6.365000000000e+02 -9.674233397553e-03 2.012522378658e-05 1.973069299885e+00
6.367500000000e+02 -1.119657527180e-02 2.396382860112e-05 1.991512217309e+00
6.370000000000e+02 -1.278276700947e-02 2.820061921349e-05 2.010420506821e+00
6.372500000000e+02 -1.441718151930e-02 3.278788389113e-05 2.029799966891e+00
6.375000000000e+02 -1.608343902789e-02 3.767304336380e-05 2.049658543555e+00
6.377500000000e+02 -1.776466112321e-02 4.279946299576e-05 2.070006089623e+00
6.380000000000e+02 -1.944372960316e-02 4.810732969987e-05 2.090854105496e+00
6.382500000000e+02 -2.110354657322e-02 5.353458227225e-05 2.112215465390e+00
6.385000000000e+02 -2.272729149239e-02 5.901788435364e-05 2.134104132779e+00
6.387500000000e+02 -2.429867142722e-02 6.449361542255e-05 2.156534874084e+00
6.390000000000e+02 -2.580216064002e-02 6.989887194081e-05 2.179522972073e+00
6.392500000000e+02 -2.722322702087e-02 7.517245362870e-05 2.203083948473e+00
6.395000000000e+02 -2.854854178127e-02 8.025582472293e-05 2.227233297823e+00
6.397500000000e+02 -2.976616991101e-02 8.509402805165e-05 2.251986238933e+00
6.400000000000e+02 -3.086574029242e-02 8.963653142699e-05 2.277357488486e+00
6.402500000000e+02 -3.183859207377e-02 9.383802092344e-05 2.303361058666e+00
6.405000000000e+02 -3.267789626499e-02 9.765909758988e-05 2.330010082989e+00
6.407500000000e+02 -3.337875309520e-02 1.010668432876e-04 2.357316671538e+00
6.410000000000e+02 -3.393825978754e-02 1.040352989227e-04 2.385291796175e+00
6.412500000000e+02 -3.435555411095e-02 1.065458272101e-04 2.413945206734e+00
6.415000000000e+02 -3.463182618106e-02 1.085873394547e-04 2.443285376590e+00
6.417500000000e+02 -3.477030576302e-02 1.101563632082e-04 2.473319476809e+00
6.420000000000e+02 -3.477621754162e-02 1.112570329224e-04 2.504053377118e+00
6.422500000000e+02 -3.465671080956e-02 1.119009209935e-04 2.535491670453e+00
6.425000000000e+02 -3.442076181894e-02 1.121067410975e-04 2.567637719011e+00
6.427500000000e+02 -3.407904665377e-02 1.118999220177e-04 2.600493719167e+00
6.430000000000e+02 -3.364379279090e-02 1.113120907270e-04 2.634060780927e+00
6.432500000000e+02 -3.312860248417e-02 1.103804359018e-04 2.668339020815e+00
6.435000000000e+02 -3.254825818114e-02 1.091469948376e-04 2.703327663135e+00
6.437500000000e+02 -3.191850560272e-02 1.076578584819e-04 2.739025148736e+00
6.440000000000e+02 -3.125582004479e-02 1.059623192824e-04 2.775429248749e+00
6.442500000000e+02 -3.057716064586e-02 1.041119826550e-04 2.812537178907e+00
6.445000000000e+02 -2.989971210932e-02 1.021598486835e-04 2.850345715520e+00
6.447500000000e+02 -2.924061993830e-02 1.001593880068e-04 2.888851309951e+00
6.450000000000e+02 -2.861672414299e-02 9.816363019832e-05 2.928050198926e+00
6.452500000000e+02 -2.804429282540e-02 9.622427488881e-05 2.967938511554e+00
6.455000000000e+02 -2.753876172566e-02 9.439084651730e-05 3.008512370903e+00
6.457500000000e+02 -2.711448462212e-02 9.270990470248e-05 3.049767987379e+00
6.460000000000e+02 -2.678449714178e-02 9.122431961420e-05 3.091701745215e+00
6.462500000000e+02 -2.656029946883e-02 8.997263110855e-05 3.134310279901e+00
6.465000000000e+02 -2.645166219514e-02 8.898849018846e-05 3.177590544203e+00
6.467500000000e+02 -2.646645828497e-02 8.830019405787e-05 3.221539862415e+00
6.470000000000e+02 -2.661052505918e-02 8.793032187174e-05 3.266155972936e+00
6.472500000000e+02 -2.688755923832e-02 8.789546774401e-05 3.311437054315e+00
6.475000000000e+02 -2.729904696867e-02 8.820608052248e-05 3.357381736930e+00
6.477500000000e+02 -2.784423081873e-02 8.886640299471e-05 3.403989098094e+00
6.480000000000e+02 -2.852011433705e-02 8.987450736317e-05 3.451258636958e+00
6.482500000000e+02 -2.932150455921e-02 9.122242865287e-05 3.499190233415e+00
6.485000000000e+02 -3.024109109848e-02 9.289638243590e-05 3.547784084851e+00
6.487500000000e+02 -3.126956113371e-02 9.487706654529e-05 3.597040625117e+00
6.490000000000e+02 -3.239574749116e-02 9.714004375636e-05 3.646960422927e+00
6.492500000000e+02 -3.360680746546e-02 9.965618971036e-05 3.697544062563e+00
6.495000000000e+02 -3.488842870938e-02 1.023921989839e-04 3.748792005013e+00
6.497500000000e+02 -3.622505887867e-02 1.053111455613e-04 3.800704434836e+00
6.500000000000e+02 -3.760015454349e-02 1.083730792899e-04 3.853281092017e+00
6.502500000000e+02 -3.899644527127e-02 1.115356683603e-04 3.906521093362e+00
6.505000000000e+02 -4.039620840518e-02 1.147548578065e-04 3.960422743597e+00
6.507500000000e+02 -4.178155012955e-02 1.179855478903e-04 4.014983342840e+00
6.510000000000e+02 -4.313468817827e-02 1.211822789797e-04 4.070198991960e+00
6.512500000000e+02 -4.443823217799e-02 1.242999147031e-04 4.126064398663e+00
6.515000000000e+02 -4.567545692014e-02 1.272943214524e-04 4.182572691042e+00
6.517500000000e+02 -4.683056539355e-02 1.301230216919e-04 4.239715238514e+00
6.520000000000e+02 -4.788893681986e-02 1.327458267761e-04 4.297481487254e+00
6.522500000000e+02 -4.883735752926e-02 1.351254351582e-04 4.355858810147e+00
6.525000000000e+02 -4.966423008108e-02 1.372279900914e-04 4.414832376956e+00
6.527500000000e+02 -5.035975895103e-02 1.390235884093e-04 4.474385045052e+00
6.530000000000e+02 -5.091610986910e-02 1.404867351142e-04 4.534497273631e+00
6.532500000000e+02 -5.132753971222e-02 1.415967362212e-04 4.595147063154e+00
6.535000000000e+02 -5.159049691253e-02 1.423380261214e-04 4.656309919737e+00
6.537500000000e+02 -5.170368850069e-02 1.427004228544e-04 4.717958846053e+00
6.540000000000e+02 -5.166811511270e-02 1.426793096920e-04 4.780064357616e+00
6.542500000000e+02 -5.148707043622e-02 1.422757365743e-04 4.842594524326e+00
6.545000000000e+02 -5.116610732463e-02 1.414964440619e-04 4.905515035920e+00
6.547500000000e+02 -5.071296820640e-02 1.403538039963e-04 4.968789290059e+00
6.550000000000e+02 -5.013748092019e-02 1.388656788749e-04 5.032378500923e+00
6.552500000000e+02 -4.945142172837e-02 1.370552035686e-04 5.096241827206e+00
6.555000000000e+02 -4.866834479172e-02 1.349504866153e-04 5.160336516706e+00
6.557500000000e+02 -4.780338086061e-02 1.325842382701e-04 5.224618065145e+00
6.560000000000e+02 -4.687300849486e-02 1.299933311662e-04 5.289040389205e+00
6.562500000000e+02 -4.589479795139e-02 1.272182940834e-04 5.353556007917e+00
6.565000000000e+02 -4.488713486968e-02 1.243027532090e-04 5.418116235304e+00
6.567500000000e+02 -4.386892426444e-02 1.212928210598e-04 5.482671376927e+00
6.570000000000e+02 -4.285928241936e-02 1.182364475424e-04 5.547170933088e+00
6.572500000000e+02 -4.187722065860e-02 1.151827370645e-04 5.611563805634e+00
6.575000000000e+02 -4.094132592390e-02 1.121812472423e-04 5.675798502901e+00
6.577500000000e+02 -4.006944646113e-02 1.092812865144e-04 5.739823349428e+00
6.580000000000e+02 -3.927838594067e-02 1.065311934910e-04 5.803586688069e+00
6.582500000000e+02 -3.858361485175e-02 1.039776269134e-04 5.867037085528e+00
6.585000000000e+02 -3.799900268102e-02 1.016648551630e-04 5.930123525965e+00
6.587500000000e+02 -3.753657851307e-02 9.963421151019e-05 5.992795606420e+00
6.590000000000e+02 -3.720632368909e-02 9.792342316570e-05 6.055003720130e+00
6.592500000000e+02 -3.701600194499e-02 9.656597749566e-05 6.116699231109e+00
6.595000000000e+02 -3.697103045355e-02 9.559068351381e-05 6.177834645940e+00
6.597500000000e+02 -3.707439403191e-02 9.502121540189e-05 6.238363769445e+00
6.600000000000e+02 -3.732660507767e-02 9.487572968284e-05 6.298241849676e+00
6.602500000000e+02 -3.772570925913e-02 9.516658379397e-05 6.357425718429e+00
6.605000000000e+02 -3.826733676166e-02 9.590009750815e-05 6.415873913369e+00
6.607500000000e+02 -3.894479838618e-02 9.707639842033e-05 6.473546786992e+00
6.610000000000e+02 -3.974922384463e-02 9.868933152274e-05 6.530406611171e+00
6.612500000000e+02 -4.066973939636e-02 1.007264918184e-04 6.586417661095e+00
6.615000000000e+02 -4.169368082501e-02 1.031693081151e-04 6.641546285812e+00
6.617500000000e+02 -4.280683722270e-02 1.059932002323e-04 6.695760974937e+00
6.620000000000e+02 -4.399372014537e-02 1.091678187675e-04 6.749032397567e+00
6.622500000000e+02 -4.523785281241e-02 1.126573479291e-04 6.801333443663e+00
6.625000000000e+02 -4.652207319846e-02 1.164208859913e-04 6.852639235574e+00
6.627500000000e+02 -4.782884548667e-02 1.204128908787e-04 6.902927142330e+00
6.630000000000e+02 -4.914057341222e-02 1.245836934608e-04 6.952176770086e+00
6.632500000000e+02 -5.043990942700e-02 1.288800703859e-04 7.000369939423e+00
6.635000000000e+02 -5.171005436349e-02 1.332458864640e-04 7.047490661242e+00
6.637500000000e+02 -5.293504084291e-02 1.376227882870e-04 7.093525090595e+00
6.640000000000e+02 -5.409999475336e-02 1.419509561885e-04 7.138461468539e+00
6.642500000000e+02 -5.519137046935e-02 1.461699104702e-04 7.182290066972e+00
6.645000000000e+02 -5.619715267398e-02 1.502193343177e-04 7.225003110115e+00
6.647500000000e+02 -5.710702166285e-02 1.540399547573e-04 7.266594696897e+00
6.650000000000e+02 -5.791247716931e-02 1.575744309179e-04 7.307060713957e+00
6.652500000000e+02 -5.860691795237e-02 1.607682627864e-04 7.346398745647e+00
6.655000000000e+02 -5.918567507480e-02 1.635706988951e-04 7.384607982199e+00
6.657500000000e+02 -5.964599714254e-02 1.659356356867e-04 7.421689121026e+00
6.660000000000e+02 -5.998699078364e-02 1.678224640930e-04 7.457644281179e+00
6.662500000000e+02 -6.020951580692e-02 1.691968590275e-04 7.492476910340e+00
6.665000000000e+02 -6.031604048042e-02 1.700314925256e-04 7.526191696743e+00
6.667500000000e+02 -6.031046486593e-02 1.703066525612e-04 7.558794498802e+00
6.670000000000e+02 -6.019791517007e-02 1.700107339362e-04 7.590292266523e+00
6.672500000000e+02 -5.998452329121e-02 1.691405999360e-04 7.620692987735e+00
6.675000000000e+02 -5.967719585120e-02 1.677017890302e-04 7.650005629220e+00
6.677500000000e+02 -5.928338778359e-02 1.657085516211e-04 7.678240100432e+00
6.680000000000e+02 -5.881088569176e-02 1.631836701050e-04 7.705407214475e+00
6.682500000000e+02 -5.826761409169e-02 1.601581168560e-04 7.731518667462e+00
6.685000000000e+02 -5.766146803280e-02 1.566706856206e-04 7.756587015515e+00
6.687500000000e+02 -5.700018121493e-02 1.527672257890e-04 7.780625663797e+00
6.690000000000e+02 -5.629123004871e-02 1.484998135435e-04 7.803648853345e+00
6.692500000000e+02 -5.554177543077e-02 1.439258062090e-04 7.825671649296e+00
6.695000000000e+02 -5.475864097928e-02 1.391067816345e-04 7.846709928425e+00
6.697500000000e+02 -5.394832271183e-02 1.341073860913e-04 7.866780360022e+00
6.700000000000e+02 -5.311702546107e-02 1.289941500480e-04 7.885900381792e+00
6.702500000000e+02 -5.227071769875e-02 1.238343188179e-04 7.904088167796e+00
6.705000000000e+02 -5.141519675707e-02 1.186946908494e-04 7.921362587780e+00
6.707500000000e+02 -5.055615479095e-02 1.136404254924e-04 7.937743157280e+00
6.710000000000e+02 -4.969923850251e-02 1.087339090780e-04 7.953249978786e+00
6.712500000000e+02 -4.885009676883e-02 1.040338830086e-04 7.967903675801e+00
6.715000000000e+02 -4.801441312722e-02 9.959460462441e-05 7.981725318342e+00
6.717500000000e+02 -4.719792169940e-02 9.546507786989e-05 7.994736346332e+00
6.720000000000e+02 -4.640640778807e-02 9.168844197641e-05 8.006958486468e+00
6.722500000000e+02 -4.564569513358e-02 8.830151039729e-05 8.018413671358e+00
6.725000000000e+02 -4.492162260262e-02 8.533443646286e-05 8.029123956345e+00
6.727500000000e+02 -4.424001271938e-02 8.281051317430e-05 8.039111437456e+00
6.730000000000e+02 -4.360663357583e-02 8.074610854505e-05 8.048398174385e+00
6.732500000000e+02 -4.302715423095e-02 7.915073099424e-05 8.057006111031e+00
6.735000000000e+02 -4.250709204010e-02 7.802722632747e-05 8.064957000805e+00
6.737500000000e+02 -4.205174884941e-02 7.737210275674e-05 8.072272332672e+00
6.740000000000e+02 -4.166613206128e-02 7.717597852488e-05 8.078973253702e+00
6.742500000000e+02 -4.135485633463e-02 7.742414675238e-05 8.085080493047e+00
6.745000000000e+02 -4.112202276015e-02 7.809724576219e-05 8.090614281239e+00
6.747500000000e+02 -4.097107448037e-02 7.917201821059e-05 8.095594265193e+00
6.750000000000e+02 -4.090463102011e-02 8.062213412302e-05 8.100039419608e+00
6.752500000000e+02 -4.092430800296e-02 8.241904651574e-05 8.103967950340e+00
6.755000000000e+02 -4.103053324502e-02 8.453284428314e-05 8.107397195151e+00
6.757500000000e+02 -4.122237472478e-02 8.693305990962e-05 8.110343518281e+00
6.760000000000e+02 -4.149739870835e-02 8.958938921494e-05 8.112822202573e+00
6.762500000000e+02 -4.185157862649e-02 9.247228313591e-05 8.114847336976e+00
6.765000000000e+02 -4.227927500142e-02 9.555337594996e-05 8.116431704761e+00
6.767500000000e+02 -4.277330429704e-02 9.880572319482e-05 8.117586671907e+00
6.770000000000e+02 -4.332510825920e-02 1.022038381193e-04 8.118322074489e+00
6.772500000000e+02 -4.392502546358e-02 1.057235296461e-04 8.118646111363e+00
6.775000000000e+02 -4.456265709814e-02 1.093415656092e-04 8.118565236048e+00
6.777500000000e+02 -4.522730720309e-02 1.130352016074e-04 8.118084055052e+00
6.780000000000e+02 -4.590846949889e-02 1.167816291628e-04 8.117205225450e+00
6.782500000000e+02 -4.659632481500e-02 1.205574067402e-04 8.115929357716e+00
6.785000000000e+02 -4.728221003757e-02 1.243379392943e-04 8.114254921500e+00
6.787500000000e+02 -4.795901929972e-02 1.280970712082e-04 8.112178152358e+00
6.790000000000e+02 -4.862150093908e-02 1.318068435075e-04 8.109692965592e+00
6.792500000000e+02 -4.926642176532e-02 1.354374570536e-04 8.106790875509e+00
6.795000000000e+02 -4.989258005147e-02 1.389574630167e-04 8.103460923847e+00
6.797500000000e+02 -5.050066137973e-02 1.423341806897e-04 8.099689620968e+00
6.800000000000e+02 -5.109294502058e-02 1.455343233540e-04 8.095460904659e+00
6.802500000000e+02 -5.167288236190e-02 1.485247954564e-04 8.090756117761e+00
6.805000000000e+02 -5.224457970841e-02 1.512736057167e-04 8.085554013118e+00
6.807500000000e+02 -5.281222735607e-02 1.537508344788e-04 8.079830786303e+00
6.810000000000e+02 -5.337952105341e-02 1.559295877904e-04 8.073560140900e+00
6.812500000000e+02 -5.394912265738e-02 1.577868702736e-04 8.066713387652e+00
6.815000000000e+02 -5.452220231762e-02 1.593042925266e-04 8.059259580405e+00
6.817500000000e+02 -5.509809739370e-02 1.604686785470e-04 8.051165685021e+00
6.820000000000e+02 -5.567411085967e-02 1.612724694459e-04 8.042396785558e+00
6.822500000000e+02 -5.624546135930e-02 1.617137652037e-04 8.032916318740e+00
6.825000000000e+02 -5.680538202453e-02 1.617962403462e-04 8.022686339724e+00
6.827500000000e+02 -5.734535586623e-02 1.615288786471e-04 8.011667809911e+00
6.830000000000e+02 -5.785546506923e-02 1.609255268162e-04 7.999820904239e+00
6.832500000000e+02 -5.832482529789e-02 1.600043183701e-04 7.987105334650e+00
6.835000000000e+02 -5.874207516813e-02 1.587870173887e-04 7.973480681284e+00
6.837500000000e+02 -5.909588828346e-02 1.572982600498e-04 7.958906730489e+00
6.840000000000e+02 -5.937548152402e-02 1.555648010101e-04 7.943343812836e+00
6.842500000000e+02 -5.957109467911e-02 1.536148410019e-04 7.926753139287e+00
6.845000000000e+02 -5.967442441496e-02 1.514773170493e-04 7.909097129771e+00
6.847500000000e+02 -5.967900074353e-02 1.491811393947e-04 7.890339735377e+00
6.850000000000e+02 -5.958049722964e-02 1.467547653420e-04 7.870446747020e+00
6.852500000000e+02 -5.937697033956e-02 1.442256990901e-04 7.849386088190e+00
6.855000000000e+02 -5.906902541517e-02 1.416200915508e-04 7.827128094304e+00
6.857500000000e+02 -5.865990432208e-02 1.389624604173e-04 7.803645767754e+00
6.860000000000e+02 -5.815549026717e-02 1.362755445981e-04 7.778915007436e+00
6.862500000000e+02 -5.756422387226e-02 1.335802964728e-04 7.752914817654e+00
6.865000000000e+02 -5.689692190401e-02 1.308960229350e-04 7.725627476731e+00
6.867500000000e+02 -5.616649428863e-02 1.282406743699e-04 7.697038683382e+00
6.870000000000e+02 -5.538755493697e-02 1.256312780463e-04 7.667137656345e+00
6.872500000000e+02 -5.457593120936e-02 1.230844902803e-04 7.635917209141e+00
6.875000000000e+02 -5.374808182503e-02 1.206172342600e-04 7.603373776612e+00
6.877500000000e+02 -5.292044523653e-02 1.182473665396e-04 7.569507412722e+00
6.880000000000e+02 -5.210874907212e-02 1.159943084832e-04 7.534321754084e+00
6.882500000000e+02 -5.132732043053e-02 1.138795698302e-04 7.497823942687e+00
6.885000000000e+02 -5.058844509264e-02 1.119270705095e-04 7.460024533192e+00
6.887500000000e+02 -4.990182384214e-02 1.101632020654e-04 7.420937360945e+00
6.890000000000e+02 -4.927417417901e-02 1.086165901206e-04 7.380579404212e+00
6.892500000000e+02 -4.870901533515e-02 1.073174329179e-04 7.338970614430e+00
6.895000000000e+02 -4.820666381285e-02 1.062965173742e-04 7.296133748013e+00
6.897500000000e+02 -4.776444802797e-02 1.055839052707e-04 7.252094177786e+00
6.900000000000e+02 -4.737713295189e-02 1.052073479609e-04 7.206879696436e+00
6.902500000000e+02 -4.703752595786e-02 1.051905472198e-04 7.160520322114e+00
6.905000000000e+02 -4.673721744815e-02 1.055513171446e-04 7.113048088897e+00
6.907500000000e+02 -4.646739635297e-02 1.062998593684e-04 7.064496831771e+00
6.910000000000e+02 -4.621967121188e-02 1.074372972421e-04 7.014901974581e+00
6.912500000000e+02 -4.598682632766e-02 1.089545912003e-04 6.964300298223e+00
6.915000000000e+02 -4.576344496638e-02 1.108318611155e-04 6.912729716816e+00
6.917500000000e+02 -4.554634466875e-02 1.130383417880e-04 6.860229035681e+00
6.920000000000e+02 -4.533478323130e-02 1.155329325239e-04 6.806837717626e+00
6.922500000000e+02 -4.513041706725e-02 1.182652623439e-04 6.752595638022e+00
6.925000000000e+02 -4.493701410875e-02 1.211773648140e-04 6.697542849092e+00
6.927500000000e+02 -4.475994732657e-02 1.242056368934e-04 6.641719351504e+00
6.930000000000e+02 -4.460551535573e-02 1.272831604840e-04 6.585164873114e+00
6.932500000000e+02 -4.448015281052e-02 1.303421348006e-04 6.527918673565e+00
6.935000000000e+02 -4.438960382719e-02 1.333162046166e-04 6.470019365592e+00
6.937500000000e+02 -4.433813563315e-02 1.361426534192e-04 6.411504771621e+00
6.940000000000e+02 -4.432786519926e-02 1.387642679005e-04 6.352411806794e+00
6.942500000000e+02 -4.435826177962e-02 1.411307020619e-04 6.292776402399e+00
6.945000000000e+02 -4.442587084215e-02 1.431993499430e-04 6.232633460772e+00
6.947500000000e+02 -4.452428519891e-02 1.449357004431e-04 6.172016844504e+00
6.950000000000e+02 -4.464436674170e-02 1.463132041521e-04 6.110959398268e+00
6.952500000000e+02 -4.477469711515e-02 1.473127220764e-04 6.049492992648e+00
6.955000000000e+02 -4.490221644304e-02 1.479216643372e-04 5.987648587615e+00
6.957500000000e+02 -4.501299095582e-02 1.481329431575e-04 5.925456305458e+00
6.960000000000e+02 -4.509304170273e-02 1.479438796050e-04 5.862945508859e+00
6.962500000000e+02 -4.512916088545e-02 1.473551889320e-04 5.800144873250e+00
6.965000000000e+02 -4.510964864606e-02 1.463701583405e-04 5.737082450195e+00
6.967500000000e+02 -4.502491340479e-02 1.449940997540e-04 5.673785719199e+00
6.970000000000e+02 -4.486789226696e-02 1.432341185266e-04 5.610281622714e+00
6.972500000000e+02 -4.463427067281e-02 1.410992119725e-04 5.546596590119e+00
6.975000000000e+02 -4.432249654098e-02 1.386006585595e-04 5.482756550171e+00
6.977500000000e+02 -4.393360666736e-02 1.357526393458e-04 5.418786940314e+00
6.980000000000e+02 -4.347089696116e-02 1.325729964981e-04 5.354712717806e+00
6.982500000000e+02 -4.293948186200e-02 1.290840270288e-04 5.290558380710e+00
6.985000000000e+02 -4.234579378059e-02 1.253131977565e-04 5.226348003927e+00
6.987500000000e+02 -4.169707671703e-02 1.212936837018e-04 5.162105296521e+00
6.990000000000e+02 -4.100092285534e-02 1.170646420969e-04 5.097853682808e+00
6.992500000000e+02 -4.026489261739e-02 1.126711612035e-04 5.033616406851e+00
6.995000000000e+02 -3.949624822880e-02 1.081638571178e-04 4.969416659935e+00
6.997500000000e+02 -3.870181457284e-02 1.035981157548e-04 4.905277725031e+00
7.000000000000e+02 -3.788796868073e-02 9.903301682732e-05 4.841223133574e+00
7.002500000000e+02 -3.706074354671e-02 9.452999562654e-05 4.777276825866e+00
7.005000000000e+02 -3.622602137715e-02 9.015132566467e-05 4.713463307824e+00
7.007500000000e+02 -3.538978207925e-02 8.595851351112e-05 4.649807795448e+00
7.010000000000e+02 -3.455836877204e-02 8.201070589664e-05 4.586336339583e+00
7.012500000000e+02 -3.373873051462e-02 7.836319928872e-05 4.523075924129e+00
7.015000000000e+02 -3.293860773026e-02 7.506613755678e-05 4.460054532792e+00
7.017500000000e+02 -3.216663000829e-02 7.216345409686e-05 4.397301180116e+00
7.020000000000e+02 -3.143230880412e-02 6.969210421476e-05 4.334845905686e+00
7.022500000000e+02 -3.074591501294e-02 6.768159641873e-05 4.272719730529e+00
7.025000000000e+02 -3.011824487849e-02 6.615381345915e-05 4.210954577430e+00
7.027500000000e+02 -2.956028876799e-02 6.512309393886e-05 4.149583158632e+00
7.030000000000e+02 -2.908282365212e-02 6.459651735366e-05 4.088638834109e+00
7.032500000000e+02 -2.869595901438e-02 6.457433618431e-05 4.028155445788e+00
7.035000000000e+02 -2.840867012547e-02 6.505049191244e-05 3.968167134069e+00
7.037500000000e+02 -2.822834944163e-02 6.601313521845e-05 3.908708140594e+00
7.040000000000e+02 -2.816041084116e-02 6.744511371820e-05 3.849812605325e+00
7.042500000000e+02 -2.820796989530e-02 6.932436999388e-05 3.791514360501e+00
7.045000000000e+02 -2.837162393606e-02 7.162423743071e-05 3.733846728939e+00
7.047500000000e+02 -2.864934101494e-02 7.431362018578e-05 3.676842327766e+00
7.050000000000e+02 -2.903646457572e-02 7.735707108153e-05 3.620532882748e+00
7.052500000000e+02 -2.952582878714e-02 8.071479672891e-05 3.564949054424e+00
7.055000000000e+02 -3.010797240435e-02 8.434262383036e-05 3.510120275920e+00
7.057500000000e+02 -3.077143573763e-02 8.819199091301e-05 3.456074604868e+00
7.060000000000e+02 -3.150311814081e-02 9.221001361095e-05 3.402838588066e+00
7.062500000000e+02 -3.228867144343e-02 9.633965312225e-05 3.350437136862e+00
7.065000000000e+02 -3.311290675376e-02 1.005200602159e-04 3.298893415370e+00
7.067500000000e+02 -3.396018975542e-02 1.046871077945e-04 3.248228737541e+00
7.070000000000e+02 -3.481480612283e-02 1.087741372965e-04 3.198462476620e+00
7.072500000000e+02 -3.566128030984e-02 1.127129114037e-04 3.149611984151e+00
7.075000000000e+02 -3.648463817363e-02 1.164347572438e-04 3.101692523195e+00
7.077500000000e+02 -3.727060799314e-02 1.198718658289e-04 3.054717215451e+00
7.080000000000e+02 -3.800576134715e-02 1.229587014415e-04 3.008697005985e+00
7.082500000000e+02 -3.867759842502e-02 1.256334593305e-04 2.963640649736e+00
7.085000000000e+02 -3.927458880946e-02 1.278395155476e-04 2.919554720265e+00
7.087500000000e+02 -3.978617800973e-02 1.295267957364e-04 2.876443646138e+00
7.090000000000e+02 -4.020277577564e-02 1.306530153230e-04 2.834309773499e+00
7.092500000000e+02 -4.051573761454e-02 1.311847279618e-04 2.793153457469e+00
7.095000000000e+02 -4.071735236364e-02 1.310981475447e-04 2.752973179932e+00
7.097500000000e+02 -4.080084732517e-02 1.303797214342e-04 2.713765690694e+00
7.100000000000e+02 -4.076041486947e-02 1.290264320012e-04 2.675526168983e+00
7.102500000000e+02 -4.059126480912e-02 1.270458323040e-04 2.638248399101e+00
7.105000000000e+02 -4.028970371157e-02 1.244558378354e-04 2.601924954108e+00
7.107500000000e+02 -3.985323339062e-02 1.212842775169e-04 2.566547382101e+00
7.110000000000e+02 -3.928066436532e-02 1.175682562550e-04 2.532106388378e+00
7.112500000000e+02 -3.857223450454e-02 1.133533541536e-04 2.498592008444e+00
7.115000000000e+02 -3.772972095549e-02 1.086926953752e-04 2.465993767220e+00
7.117500000000e+02 -3.675653845107e-02 1.036459354687e-04 2.434300822803e+00
7.120000000000e+02 -3.565780850609e-02 9.827818049343e-05 2.403502091248e+00
7.122500000000e+02 -3.444039711802e-02 9.265888338464e-05 2.373586355046e+00
7.125000000000e+02 -3.311290861574e-02 8.686071938727e-05 2.344542353479e+00
7.127500000000e+02 -3.168563587098e-02 8.095851440990e-05 2.316358859860e+00
7.130000000000e+02 -3.017046304836e-02 7.502811574875e-05 2.289024747895e+00
7.132500000000e+02 -2.858072170226e-02 6.914532890598e-05 2.262529048246e+00
7.135000000000e+02 -2.693100472323e-02 6.338486177826e-05 2.236861002158e+00
7.137500000000e+02 -2.523694190284e-02 5.781929081897e-05 2.212010113653e+00
7.140000000000e+02 -2.351494488871e-02 5.251808340184e-05 2.187966199850e+00
7.142500000000e+02 -2.178192787673e-02 4.754661426498e-05 2.164719447104e+00
7.145000000000e+02 -2.005501424055e-02 4.296522094721e-05 2.142260465730e+00
7.147500000000e+02 -1.835123504015e-02 3.882830168978e-05 2.120580351359e+00
7.150000000000e+02 -1.668722976842e-02 3.518346897710e-05 2.099670745247e+00
7.152500000000e+02 -1.507895607276e-02 3.207077148376e-05 2.079523894206e+00
7.155000000000e+02 -1.354141365463e-02 2.952199777828e-05 2.060132711224e+00
7.157500000000e+02 -1.208839042353e-02 2.756008989627e-05 2.041490828878e+00
7.160000000000e+02 -1.073223458013e-02 2.619868133588e-05 2.023592646057e+00
7.162500000000e+02 -9.483654718804e-03 2.544177308003e-05 2.006433368033e+00
7.165000000000e+02 -8.351553387333e-03 2.528357301643e-05 1.990009033111e+00
7.167500000000e+02 -7.342894416149e-03 2.570850427058e-05 1.974316527189e+00
7.170000000000e+02 -6.462603870288e-03 2.669138755967e-05 1.959353587618e+00
7.172500000000e+02 -5.713508187874e-03 2.819780764610e-05 1.945118790858e+00
7.175000000000e+02 -5.096306255841e-03 3.018465183915e-05 1.931611530283e+00
7.177500000000e+02 -4.609576402240e-03 3.260081493181e-05 1.918831983353e+00
7.180000000000e+02 -4.249818227134e-03 3.538805995515e-05 1.906781068382e+00
7.182500000000e+02 -4.011525595867e-03 3.848200813072e-05 1.895460399285e+00
7.185000000000e+02 -3.887292124195e-03 4.181324533076e-05 1.884872234952e+00
7.187500000000e+02 -3.867944388659e-03 4.530851183801e-05 1.875019433900e+00
7.190000000000e+02 -3.942703127815e-03 4.889195693672e-05 1.865905410844e+00
7.192500000000e+02 -4.099367475141e-03 5.248642545136e-05 1.857534105654e+00
7.195000000000e+02 -4.324520878760e-03 5.601475496564e-05 1.849909961957e+00
7.197500000000e+02 -4.603754492885e-03 5.940105621283e-05 1.843037919918e+00
7.200000000000e+02 -4.921904036150e-03 6.257195420412e-05 1.836923426953e+00
7.202500000000e+02 -5.263296798129e-03 6.545777019659e-05 1.831572462173e+00
7.205000000000e+02 -5.612003897911e-03 6.799362550097e-05 1.826991577723e+00
7.207500000000e+02 -5.952093504354e-03 7.012044379023e-05 1.823187952361e+00
7.210000000000e+02 -6.267880646573e-03 7.178586512183e-05 1.820169458831e+00
7.212500000000e+02 -6.544168880433e-03 7.294504521724e-05 1.817944736421e+00
7.215000000000e+02 -6.766479505402e-03 7.356128703562e-05 1.816523267280e+00
7.217500000000e+02 -6.921265022272e-03 7.360657666780e-05 1.815915454323e+00
7.220000000000e+02 -6.996101713935e-03 7.306196928047e-05 1.816132689888e+00
7.222500000000e+02 -6.979860466044e-03 7.191783796312e-05 1.817187418336e+00
7.225000000000e+02 -6.862850596689e-03 7.017396871481e-05 1.819093180954e+00
7.227500000000e+02 -6.636937744513e-03 6.783951999192e-05 1.821864646681e+00
7.230000000000e+02 -6.295631487840e-03 6.493282895406e-05 1.825517618826e+00
7.232500000000e+02 -5.834145516874e-03 6.148108396087e-05 1.830069022029e+00
7.235000000000e+02 -5.249427152340e-03 5.751985252686e-05 1.835536861919e+00
7.237500000000e+02 -4.540160434273e-03 5.309248972801e-05 1.841940162278e+00
7.240000000000e+02 -3.706740735610e-03 4.824939747700e-05 1.849298874501e+00
7.242500000000e+02 -2.751226049698e-03 4.304719726120e-05 1.857633764430e+00
7.245000000000e+02 -1.677264469089e-03 3.754780346868e-05 1.866966274009e+00
7.247500000000e+02 -4.900022335397e-04 3.181740317959e-05 1.877318361357e+00
7.250000000000e+02 8.040258614537e-04 2.592536834781e-05 1.888712320074e+00
7.252500000000e+02 2.197019658377e-03 1.994312651732e-05 1.901170580494e+00
7.255000000000e+02 3.680048936687e-03 1.394300011637e-05 1.914715494236e+00
7.257500000000e+02 5.243196885789e-03 7.997040150587e-06 1.929369105008e+00
7.260000000000e+02 6.875709507923e-03 2.175875420063e-06 1.945152907903e+00
7.262500000000e+02 8.566148365459e-03 -3.452404489429e-06 1.962087599694e+00
7.265000000000e+02 1.030254444636e-02 -8.823308605826e-06 1.980192822732e+00
7.267500000000e+02 1.207255097350e-02 -1.387692789037e-05 1.999486905743e+00
7.270000000000e+02 1.386359419271e-02 -1.855882920285e-05 2.019986603105e+00
7.272500000000e+02 1.566301936613e-02 -2.282083930719e-05 2.041706838039e+00
7.275000000000e+02 1.745823289160e-02 -2.662171319562e-05 2.064660450080e+00
7.277500000000e+02 1.923683723250e-02 -2.992766986196e-05 2.088857953646e+00
7.280000000000e+02 2.098676084313e-02 -3.271279705219e-05 2.114307307879e+00
7.282500000000e+02 2.269637938721e-02 -3.495931261854e-05 2.141013705305e+00
7.285000000000e+02 2.435463139513e-02 -3.665769740302e-05 2.168979379438e+00
7.287500000000e+02 2.595112450080e-02 -3.780667880257e-05 2.198203439003e+00
7.290000000000e+02 2.747623483069e-02 -3.841306045527e-05 2.228681729680e+00
7.292500000000e+02 2.892119811343e-02 -3.849147969914e-05 2.260406728394e+00
7.295000000000e+02 3.027819165555e-02 -3.806401039338e-05 2.293367473994e+00
7.297500000000e+02 3.154040715628e-02 -3.715964877701e-05 2.327549536764e+00
7.300000000000e+02 3.270211518892e-02 -3.581376181103e-05 2.362935028251e+00
7.302500000000e+02 3.375871838886e-02 -3.406736387726e-05 2.399502655125e+00
7.305000000000e+02 3.470679390001e-02 -3.196636645184e-05 2.437227816991e+00
7.307500000000e+02 3.554412538731e-02 -2.956077951136e-05 2.476082747518e+00
7.310000000000e+02 3.626972168905e-02 -2.690384837581e-05 2.516036700105e+00
7.312500000000e+02 3.688382317764e-02 -2.405116254028e-05 2.557056174826e+00
7.315000000000e+02 3.738789410700e-02 -2.105974410793e-05 2.599105185062e+00
7.317500000000e+02 3.778460153280e-02 -1.798713065823e-05 2.642145559181e+00
7.320000000000e+02 3.807777904476e-02 -1.489046243716e-05 2.686137274400e+00
7.322500000000e+02 3.827237600943e-02 -1.182558397866e-05 2.731038816954e+00
7.325000000000e+02 3.837439259572e-02 -8.846178478628e-06 2.776807562410e+00
7.327500000000e+02 3.839079964146e-02 -6.002956672108e-06 2.823400171410e+00
7.330000000000e+02 3.832944542090e-02 -3.342879158152e-06 2.870772992625e+00
7.332500000000e+02 3.819894875450e-02 -9.084371186407e-07 2.918882467893e+00
7.335000000000e+02 3.800858072862e-02 1.262981392913e-06 2.967685531261e+00
7.337500000000e+02 3.776813556046e-02 3.139645901457e-06 3.017139996788e+00
7.340000000000e+02 3.748779289125e-02 4.695950037187e-06 3.067204927483e+00
7.342500000000e+02 3.717797306357e-02 5.912775568662e-06 3.117840980470e+00
7.345000000000e+02 3.684918782034e-02 6.777760318488e-06 3.169010722444e+00
7.347500000000e+02 3.651188855500e-02 7.285468081791e-06 3.220678910465e+00
7.350000000000e+02 3.617631486362e-02 7.437422141682e-06 3.272812734438e+00
7.352500000000e+02 3.585234580857e-02 7.242023435328e-06 3.325382017425e+00
7.355000000000e+02 3.554935655206e-02 6.714370333838e-06 3.378359371317e+00
7.357500000000e+02 3.527608282695e-02 5.875960488649e-06 3.431720306045e+00
7.360000000000e+02 3.504049600961e-02 4.754273795565e-06 3.485443291367e+00
7.362500000000e+02 3.484969052108e-02 3.382257060675e-06 3.539509770785e+00
7.365000000000e+02 3.470978633047e-02 1.797708084506e-06 3.593904128536e+00
7.367500000000e+02 3.462584786471e-02 4.257303673483e-08 3.648613610673e+00
7.370000000000e+02 3.460182131609e-02 -1.837833684348e-06 3.703628202627e+00
7.372500000000e+02 3.464049108327e-02 -3.795669916762e-06 3.758940465517e+00
7.375000000000e+02 3.474345679376e-02 -5.781453551512e-06 3.814545335067e+00
7.377500000000e+02 3.491113114158e-02 -7.744973061163e-06 3.870439886784e+00
7.380000000000e+02 3.514275849319e-02 -9.636258951923e-06 3.926623071203e+00
7.382500000000e+02 3.543645445325e-02 -1.140648833195e-05 3.983095425256e+00
7.385000000000e+02 3.578926525357e-02 -1.300889402012e-05 4.039858763071e+00
7.387500000000e+02 3.619724604549e-02 -1.439963158142e-05 4.096915852918e+00
7.390000000000e+02 3.665555635065e-02 -1.553859598957e-05 4.154270085266e+00
7.392500000000e+02 3.715857106735e-02 -1.639016452271e-05 4.211925136287e+00
7.395000000000e+02 3.770000422442e-02 -1.692385333948e-05 4.269884634208e+00
7.397500000000e+02 3.827304314870e-02 -1.711487880479e-05 4.328151832367e+00
7.400000000000e+02 3.887049013868e-02 -1.694461191831e-05 4.386729294797e+00
7.402500000000e+02 3.948490855259e-02 -1.640092029331e-05 4.445618598816e+00
7.405000000000e+02 4.010877032316e-02 -1.547839310062e-05 4.504820059294e+00
7.407500000000e+02 4.073460197624e-02 -1.417844597984e-05 4.564332478523e+00
7.410000000000e+02 4.135512621371e-02 -1.250930675531e-05 4.624152925364e+00
7.412500000000e+02 4.196339647331e-02 -1.048588519156e-05 4.684276546364e+00
7.415000000000e+02 4.255292195965e-02 -8.129533337703e-06 4.744696411140e+00
7.417500000000e+02 4.311778095211e-02 -5.467675392001e-06 4.805403393489e+00
7.420000000000e+02 4.365272063872e-02 -2.533375113190e-06 4.866386088956e+00
7.422500000000e+02 4.415324197729e-02 6.352072519644e-07 4.927630768864e+00
7.425000000000e+02 4.461566728466e-02 3.995441950400e-06 4.989121371058e+00
7.427500000000e+02 4.503719189089e-02 7.500920880255e-06 5.050839523244e+00
7.430000000000e+02 4.541591564759e-02 1.110221604161e-05 5.112764601455e+00
7.432500000000e+02 4.575085820057e-02 1.474768171103e-05 5.174873816114e+00
7.435000000000e+02 4.604195408718e-02 1.838428619899e-05 5.237142327465e+00
7.437500000000e+02 4.629003171909e-02 2.195849029435e-05 5.299543383090e+00
7.440000000000e+02 4.649677330352e-02 2.541710923062e-05 5.362048477639e+00
7.442500000000e+02 4.666465919513e-02 2.870822974921e-05 5.424627528371e+00
7.445000000000e+02 4.679689534512e-02 3.178209140289e-05 5.487249065070e+00
7.447500000000e+02 4.689732653555e-02 3.459189861343e-05 5.549880429531e+00
7.450000000000e+02 4.697033622664e-02 3.709463384469e-05 5.612487981655e+00
7.452500000000e+02 4.702073608807e-02 3.925182799516e-05 5.675037308403e+00
7.455000000000e+02 4.705364672554e-02 4.103026220914e-05 5.737493432922e+00
7.457500000000e+02 4.707437320316e-02 4.240259383276e-05 5.799821020580e+00
7.460000000000e+02 4.708827802927e-02 4.334789861229e-05 5.861984579478e+00
7.462500000000e+02 4.710065463530e-02 4.385211670643e-05 5.923948653065e+00
7.465000000000e+02 4.711660433540e-02 4.390839510374e-05 5.985678003192e+00
7.467500000000e+02 4.714091934364e-02 4.351731343388e-05 6.047137780931e+00
7.470000000000e+02 4.717797486795e-02 4.268699614002e-05 6.108293686941e+00
7.472500000000e+02 4.723163174326e-02 4.143309169763e-05 6.169112115016e+00
7.475000000000e+02 4.730515249288e-02 3.977864963486e-05 6.229560286846e+00
7.477500000000e+02 4.740113144159e-02 3.775377888623e-05 6.289606365590e+00
7.480000000000e+02 4.752144113905e-02 3.539528335605e-05 6.349219564838e+00
7.482500000000e+02 4.766719522489e-02 3.274613328280e-05 6.408370231859e+00
7.485000000000e+02 4.783872919608e-02 2.985481287857e-05 6.467029931934e+00
7.487500000000e+02 4.803559864144e-02 2.677454341957e-05 6.525171502669e+00
7.490000000000e+02 4.825659567923e-02 2.356243299023e-05 6.582769113825e+00
7.492500000000e+02 4.849978256882e-02 2.027853047262e-05 6.639798301632e+00
7.495000000000e+02 4.876254242915e-02 1.698483322216e-05 6.696235999657e+00
7.497500000000e+02 4.904164531726e-02 1.374414104377e-05 6.752060548466e+00
7.500000000000e+02 4.933332970492e-02 1.061903213709e-05 6.807251713372e+00
7.502500000000e+02 4.963339556446e-02 7.670778879809e-06 6.861790673793e+00
7.505000000000e+02 4.993730814210e-02 4.958219882917e-06 6.915660012242e+00
7.507500000000e+02 5.024030955154e-02 2.536687233767e-06 6.968843694319e+00
7.510000000000e+02 5.053753330893e-02 4.570200138609e-07 7.021327029600e+00
7.512500000000e+02 5.082412269632e-02 -1.235419775425e-06 7.073096645061e+00
7.515000000000e+02 5.109534350512e-02 -2.501628586116e-06 7.124140429724e+00
7.517500000000e+02 5.134669182704e-02 -3.309737927115e-06 7.174447484071e+00
7.520000000000e+02 5.157398874653e-02 -3.635680711628e-06 7.224008051068e+00
7.522500000000e+02 5.177346610818e-02 -3.463754605221e-06 7.272813461163e+00
7.525000000000e+02 5.194182992536e-02 -2.787030995793e-06 7.320856045372e+00
7.527500000000e+02 5.207631112868e-02 -1.607632903244e-06 7.368129061630e+00
7.530000000000e+02 5.217469971409e-02 6.314280343034e-08 7.414626614294e+00
7.532500000000e+02 5.223535973844e-02 2.204883875978e-06 7.460343556444e+00
7.535000000000e+02 5.225723690407e-02 4.788284009599e-06 7.505275401762e+00
7.537500000000e+02 5.223985800273e-02 7.775539029725e-06 7.549418231343e+00
7.540000000000e+02 5.218332086373e-02 1.112091409308e-05 7.592768584378e+00
7.542500000000e+02 5.208829004964e-02 1.477149223941e-05 7.635323363022e+00
7.545000000000e+02 5.195598972679e-02 1.866808337528e-05 7.677079721727e+00
7.547500000000e+02 5.178820100330e-02 2.274629087856e-05 7.718034955244e+00
7.550000000000e+02 5.158726994947e-02 2.693769728485e-05 7.758186395736e+00
7.552500000000e+02 5.135611726941e-02 3.117112708001e-05 7.797531299085e+00
7.555000000000e+02 5.109825501888e-02 3.537399217263e-05 7.836066738523e+00
7.557500000000e+02 5.081780377837e-02 3.947380703700e-05 7.873789501885e+00
7.560000000000e+02 5.051950232567e-02 4.339945399057e-05 7.910695987724e+00
7.562500000000e+02 5.020871098608e-02 4.708256558808e-05 7.946782121046e+00
7.565000000000e+02 4.989139025995e-02 5.045863836375e-05 7.982043265577e+00
7.567500000000e+02 4.957405610399e-02 5.346829632732e-05 8.016474154557e+00
7.570000000000e+02 4.926370055436e-02 5.605830227490e-05 8.050068828297e+00
7.572500000000e+02 4.896768173739e-02 5.818239798322e-05 8.082820600863e+00
7.575000000000e+02 4.869357253344e-02 5.980197934843e-05 8.114722028494e+00
7.577500000000e+02 4.844898077883e-02 6.088662191195e-05 8.145764910370e+00
7.580000000000e+02 4.824134165555e-02 6.141445245669e-05 8.175940310134e+00
7.582500000000e+02 4.807769061319e-02 6.137235362449e-05 8.205238591783e+00
7.585000000000e+02 4.796443144003e-02 6.075605627479e-05 8.233649486942e+00
7.587500000000e+02 4.790710808093e-02 5.957011496188e-05 8.261162181859e+00
7.590000000000e+02 4.791019177375e-02 5.782775411839e-05 8.287765416731e+00
7.592500000000e+02 4.797689425018e-02 5.555063554760e-05 8.313447606714e+00
7.595000000000e+02 4.810901376772e-02 5.276852841074e-05 8.338196972263e+00
7.597500000000e+02 4.830682012121e-02 4.951886088714e-05 8.362001670074e+00
7.600000000000e+02 4.856898201693e-02 4.584620387399e-05 8.384849931070e+00
7.602500000000e+02 4.889253906274e-02 4.180163197026e-05 8.406730188255e+00
7.605000000000e+02 4.927291914268e-02 3.744198881547e-05 8.427631195653e+00
7.607500000000e+02 4.970400223225e-02 3.282907174440e-05 8.447542135936e+00
7.610000000000e+02 5.017823157929e-02 2.802871853980e-05 8.466452708223e+00
7.612500000000e+02 5.068677332385e-02 2.310979301348e-05 8.484353197768e+00
7.615000000000e+02 5.121972796083e-02 1.814316188686e-05 8.501234528061e+00
7.617500000000e+02 5.176639361769e-02 1.320065333912e-05 8.517088291921e+00
7.620000000000e+02 5.231558161271e-02 8.353986513776e-06 8.531906765574e+00
7.622500000000e+02 5.285598315051e-02 3.673737637239e-06 8.545682907466e+00
7.625000000000e+02 5.337658041068e-02 -7.716572034966e-07 8.558410343342e+00
7.627500000000e+02 5.386708640830e-02 -4.916844436931e-06 8.570083338309e+00
7.630000000000e+02 5.431840299599e-02 -8.700455532334e-06 8.580696760143e+00
7.632500000000e+02 5.472306407729e-02 -1.206594823022e-05 8.590246031649e+00
7.635000000000e+02 5.507564301303e-02 -1.496242589608e-05 8.598727075094e+00
7.637500000000e+02 5.537308939404e-02 -1.734544383009e-05 8.606136248098e+00
7.640000000000e+02 5.561496214625e-02 -1.917780754268e-05 8.612470271488e+00
7.642500000000e+02 5.580353181163e-02 -2.043037808458e-05 8.617726150649e+00
7.645000000000e+02 5.594373562901e-02 -2.108290950525e-05 8.621901093631e+00
7.647500000000e+02 5.604296713272e-02 -2.112468730944e-05 8.624992427720e+00
7.650000000000e+02 5.611070581487e-02 -2.055528329076e-05 8.626997519205e+00
7.652500000000e+02 5.615800824988e-02 -1.938515713862e-05 8.627913703224e+00
7.655000000000e+02 5.619688400928e-02 -1.763597561591e-05 8.627738226748e+00
7.657500000000e+02 5.623960363485e-02 -1.534071709725e-05 8.626468209805e+00
7.660000000000e+02 5.629799402287e-02 -1.254354712599e-05 8.624100630672e+00
7.662500000000e+02 5.638276571376e-02 -9.299130644014e-06 8.620632330801e+00
7.665000000000e+02 5.650292955533e-02 -5.671668537738e-06 8.616060040712e+00
7.667500000000e+02 5.666533770480e-02 -1.733561802802e-06 8.610380416822e+00
7.670000000000e+02 5.687438572958e-02 2.436269458700e-06 8.603590092760e+00
7.672500000000e+02 5.713187453012e-02 6.754387940677e-06 8.595685721665e+00
7.675000000000e+02 5.743704529536e-02 1.113498378236e-05 8.586664023603e+00
7.677500000000e+02 5.778675413025e-02 1.549210022234e-05 8.576521807007e+00
7.680000000000e+02 5.817577555458e-02 1.974186387901e-05 8.565255988880e+00
7.682500000000e+02 5.859718618850e-02 2.380463390667e-05 8.552863581097e+00
7.685000000000e+02 5.904280606060e-02 2.760688795914e-05 8.539341671228e+00
7.687500000000e+02 5.950366015900e-02 3.108282422240e-05 8.524687393613e+00
7.690000000000e+02 5.997042955780e-02 3.417578751566e-05 8.508897881810e+00
7.692500000000e+02 6.043388205409e-02 3.683933719179e-05 8.491970247820e+00
7.695000000000e+02 6.088525836477e-02 3.903795500532e-05 8.473901561294e+00
7.697500000000e+02 6.131661279814e-02 4.074746958269e-05 8.454688864645e+00
7.700000000000e+02 6.172109851027e-02 4.195519479983e-05 8.434329210809e+00
7.702500000000e+02 6.209319838131e-02 4.265981397056e-05 8.412819759538e+00
7.705000000000e+02 6.242888746046e-02 4.287098660677e-05 8.390157894738e+00
7.707500000000e+02 6.272572322767e-02 4.260873512596e-05 8.366341388868e+00
7.710000000000e+02 6.298285062014e-02 4.190260518105e-05 8.341368597356e+00
7.712500000000e+02 6.320091226310e-02 4.079057434311e-05 8.315238676350e+00
7.715000000000e+02 6.338185856990e-02 3.931773558477e-05 8.287951816858e+00
7.717500000000e+02 6.352865799032e-02 3.753477333773e-05 8.259509470152e+00
7.720000000000e+02 6.364492594304e-02 3.549634715827e-05 8.229914590630e+00
7.722500000000e+02 6.373449212385e-02 3.325937891949e-05 8.199171842364e+00
7.725000000000e+02 6.380094711374e-02 3.088134148727e-05 8.167287783651e+00
7.727500000000e+02 6.384721788658e-02 2.841865413974e-05 8.134271046140e+00
7.730000000000e+02 6.387521447441e-02 2.592522439443e-05 8.100132447867e+00
7.732500000000e+02 6.388560326828e-02 2.345122684336e-05 8.064885105066e+00
7.735000000000e+02 6.387773303926e-02 2.104234703404e-05 8.028544471927e+00
7.737500000000e+02 6.384974101965e-02 1.873916727022e-05 7.991128372316e+00
7.740000000000e+02 6.379882728778e-02 1.657691707191e-05 7.952656961329e+00
7.742500000000e+02 6.372167858265e-02 1.458552828826e-05 7.913152664509e+00
7.745000000000e+02 6.361499256680e-02 1.278987005959e-05 7.872640075891e+00
7.747500000000e+02 6.347603885001e-02 1.121008258556e-05 7.831145802430e+00
7.750000000000e+02 6.330319344363e-02 9.861919135434e-06 7.788698298150e+00
7.752500000000e+02 6.309637369983e-02 8.757015679511e-06 7.745327655799e+00
7.755000000000e+02 6.285731872627e-02 7.903044991625e-06 7.701065381709e+00
7.757500000000e+02 6.258967750031e-02 7.303718532720e-06 7.655944174508e+00
7.760000000000e+02 6.229888605419e-02 6.958648045063e-06 7.609997693533e+00
7.762500000000e+02 6.199184749689e-02 6.863174648930e-06 7.563260340194e+00
7.765000000000e+02 6.167645246103e-02 7.008142051484e-06 7.515767070581e+00
7.767500000000e+02 6.136099164272e-02 7.379783299982e-06 7.467553223592e+00
7.770000000000e+02 6.105352814629e-02 7.959813860731e-06 7.418654379325e+00
7.772500000000e+02 6.076129937218e-02 8.725702316220e-06 7.369106256598e+00
7.775000000000e+02 6.049020447895e-02 9.651211831857e-06 7.318944619697e+00
7.777500000000e+02 6.024442944389e-02 1.070718479187e-05 7.268205218844e+00
7.780000000000e+02 6.002623045708e-02 1.186251607199e-05 7.216923725488e+00
7.782500000000e+02 5.983588570813e-02 1.308524147015e-05 7.165135676142e+00
7.785000000000e+02 5.967179905421e-02 1.434364546116e-05 7.112876405053e+00
7.787500000000e+02 5.953072329550e-02 1.560728876235e-05 7.060180953007e+00
7.790000000000e+02 5.940806752173e-02 1.684788645887e-05 7.007083963130e+00
7.792500000000e+02 5.929824174600e-02 1.803996056424e-05 6.953619547166e+00
7.795000000000e+02 5.919500257280e-02 1.916127694337e-05 6.899821132895e+00
7.797500000000e+02 5.909177355499e-02 2.019309695889e-05 6.845721301636e+00
7.800000000000e+02 5.898191905183e-02 2.112028661450e-05 6.791351618000e+00
7.802500000000e+02 5.885896714214e-02 2.193134265394e-05 6.736742469120e+00
7.805000000000e+02 5.871678913966e-02 2.261842369167e-05 6.681922926826e+00
7.807500000000e+02 5.854974278775e-02 2.317745550653e-05 6.626920640307e+00
7.810000000000e+02 5.835279933247e-02 2.360833489967e-05 6.571761771832e+00
7.812500000000e+02 5.812166375717e-02 2.391519308442e-05 6.516470979683e+00
7.815000000000e+02 5.785290070230e-02 2.410673392414e-05 6.461071448312e+00
7.817500000000e+02 5.754405564626e-02 2.419654307245e-05 6.405584963485e+00
7.820000000000e+02 5.719376203593e-02 2.420319738364e-05 6.350032026789e+00
7.822500000000e+02 5.680182099701e-02 2.415018880747e-05 6.294431995097e+00
7.825000000000e+02 5.636922512745e-02 2.406549868644e-05 6.238803238686e+00
7.827500000000e+02 5.589811396623e-02 2.398079116184e-05 6.183163304214e+00
7.830000000000e+02 5.539165871099e-02 2.393021643776e-05 6.127529063129e+00
7.832500000000e+02 5.485386744031e-02 2.394887752644e-05 6.071916848019e+00
7.835000000000e+02 5.428933972433e-02 2.407105449917e-05 6.016342555225e+00
7.837500000000e+02 5.370299323802e-02 2.432832557334e-05 5.960821713178e+00
7.840000000000e+02 5.309979297023e-02 2.474776242073e-05 5.905369523043e+00
7.842500000000e+02 5.248453425578e-02 2.535034381385e-05 5.850000855818e+00
7.845000000000e+02 5.186170149687e-02 2.614975485010e-05 5.794730228702e+00
7.847500000000e+02 5.123543236007e-02 2.715166932019e-05 5.739571761640e+00
7.850000000000e+02 5.060960082888e-02 2.835355384592e-05 5.684539114739e+00
7.852500000000e+02 4.998800139146e-02 2.974499496697e-05 5.629645432277e+00
7.855000000000e+02 4.937461612349e-02 3.130845697288e-05 5.574903287764e+00
7.857500000000e+02 4.877391841077e-02 3.302035379973e-05 5.520324647578e+00
7.860000000000e+02 4.819116957239e-02 3.485226942967e-05 5.465920841233e+00
7.862500000000e+02 4.763264885149e-02 3.677217995515e-05 5.411702558568e+00
7.865000000000e+02 4.710577718737e-02 3.874552594962e-05 5.357679856850e+00
7.867500000000e+02 4.661910021741e-02 4.073603540472e-05 5.303862179283e+00
7.870000000000e+02 4.618211760283e-02 4.270624435276e-05 5.250258375810e+00
7.872500000000e+02 4.580496443493e-02 4.461771702266e-05 5.196876726402e+00
7.875000000000e+02 4.549797400988e-02 4.643102197821e-05 5.143724941231e+00
7.877500000000e+02 4.527116204446e-02 4.810554982523e-05 5.090810161893e+00
7.880000000000e+02 4.513369056462e-02 4.959934047644e-05 5.038138923684e+00
7.882500000000e+02 4.509336660669e-02 5.086898628842e-05 4.985717114956e+00
7.885000000000e+02 4.515622967669e-02 5.186978503829e-05 4.933549896685e+00
7.887500000000e+02 4.532626795056e-02 5.255620659031e-05 4.881641624515e+00
7.890000000000e+02 4.560528476441e-02 5.288271636628e-05 4.829995741150e+00
7.892500000000e+02 4.599291977296e-02 5.280497455740e-05 4.778614685455e+00
7.895000000000e+02 4.648680479922e-02 5.228131048507e-05 4.727499788714e+00
7.897500000000e+02 4.708282528442e-02 5.127433038216e-05 4.676651203606e+00
7.900000000000e+02 4.777543868446e-02 4.975263239804e-05 4.626067835934e+00
7.902500000000e+02 4.855800712017e-02 4.769238767738e-05 4.575747319125e+00
7.905000000000e+02 4.942309292112e-02 4.507872134704e-05 4.525686000010e+00
7.907500000000e+02 5.036268516460e-02 4.190672846388e-05 4.475878962475e+00
7.910000000000e+02 5.136832995994e-02 3.818208899628e-05 4.426320068603e+00
7.912500000000e+02 5.243115886682e-02 3.392122302520e-05 4.377002022912e+00
7.915000000000e+02 5.354182064356e-02 2.915104140228e-05 4.327916441580e+00
7.917500000000e+02 5.469034311077e-02 2.390828254348e-05 4.279053938198e+00
7.920000000000e+02 5.586595271235e-02 1.823859221464e-05 4.230404201604e+00
7.922500000000e+02 5.705689371588e-02 1.219539735825e-05 4.181956076695e+00
7.925000000000e+02 5.825028296258e-02 5.838689561222e-06 4.133697637126e+00
7.927500000000e+02 5.943203392770e-02 -7.661618622590e-07 4.085616251011e+00
7.930000000000e+02 6.058687557056e-02 -7.549517437561e-06 4.037698643504e+00
7.932500000000e+02 6.169847653587e-02 -1.443845721139e-05 3.989930956654e+00
7.935000000000e+02 6.274967776093e-02 -2.135759175589e-05 3.942298814361e+00
7.937500000000e+02 6.372281703220e-02 -2.822975849057e-05 3.894787392545e+00
7.940000000000e+02 6.460012959768e-02 -3.497663495025e-05 3.847381508153e+00
7.942500000000e+02 6.536418899747e-02 -4.151932364480e-05 3.800065720252e+00
7.945000000000e+02 6.599836509202e-02 -4.777897105002e-05 3.752824459738e+00
7.947500000000e+02 6.648726104265e-02 -5.367747844021e-05 3.705642176972e+00
7.950000000000e+02 6.681710833450e-02 -5.913835279048e-05 3.658503515813e+00
7.952500000000e+02 6.697609507200e-02 -6.408771382613e-05 3.611393504595e+00
7.955000000000e+02 6.695462353356e-02 -6.845547274675e-05 3.564297772810e+00
7.957500000000e+02 6.674548345014e-02 -7.217663878342e-05 3.517202774362e+00
7.960000000000e+02 6.634395251115e-02 -7.519272267717e-05 3.470096024774e+00
7.962500000000e+02 6.574782667625e-02 -7.745315217253e-05 3.422966337675e+00
7.965000000000e+02 6.495740403340e-02 -7.891666651341e-05 3.375804071952e+00
7.967500000000e+02 6.397542411019e-02 -7.955257317446e-05 3.328601368014e+00
7.970000000000e+02 6.280698189795e-02 -7.934179212163e-05 3.281352378756e+00
7.972500000000e+02 6.145943527224e-02 -7.827771783736e-05 3.234053504754e+00
7.975000000000e+02 5.994230008935e-02 -7.636672785877e-05 3.186703613093e+00
7.977500000000e+02 5.826714335574e-02 -7.362839228298e-05 3.139304249710e+00
7.980000000000e+02 5.644748043181e-02 -7.009539490838e-05 3.091859856934e+00
7.982500000000e+02 5.449865545014e-02 -6.581309161768e-05 3.044377969408e+00
7.985000000000e+02 5.243771515555e-02 -6.083884472280e-05 2.996869414887e+00
7.987500000000e+02 5.028326037292e-02 -5.524108104937e-05 2.949348506931e+00
7.990000000000e+02 4.805526383933e-02 -4.909810555825e-05 2.901833217307e+00
7.992500000000e+02 4.577485986912e-02 -4.249682695767e-05 2.854345349576e+00
7.995000000000e+02 4.346409053862e-02 -3.553130883904e-05 2.806910684535e+00
7.997500000000e+02 4.114561422258e-02 -2.830123420583e-05 2.759559103327e+00
8.000000000000e+02 3.884237920408e-02 -2.091031980328e-05 2.712324689516e+00
8.002500000000e+02 3.657726462069e-02 -1.346468746422e-05 2.665245787924e+00
8.005000000000e+02 3.437270114386e-02 -6.071234338045e-06 2.618365023548e+00
8.007500000000e+02 3.225028013471e-02 1.163988909703e-06 2.571729280985e+00
8.010000000000e+02 3.023036471130e-02 8.137380575646e-06 2.525389625823e+00
8.012500000000e+02 2.833171539700e-02 1.474937859600e-05 2.479401176259e+00
8.015000000000e+02 2.657114256749e-02 2.090597827023e-05 2.433822919066e+00
8.017500000000e+02 2.496319995253e-02 2.652017564928e-05 2.388717468464e+00
8.020000000000e+02 2.351992266900e-02 3.151334646601e-05 2.344150775018e+00
8.022500000000e+02 2.225062566563e-02 3.581649675452e-05 2.300191779893e+00
8.025000000000e+02 2.116176101388e-02 3.937139630861e-05 2.256912024940e+00
8.027500000000e+02 2.025684234927e-02 4.213154299865e-05 2.214385222405e+00
8.030000000000e+02 1.953642617791e-02 4.406298073006e-05 2.172686790066e+00
8.032500000000e+02 1.899816292887e-02 4.514487922511e-05 2.131893362273e+00
8.035000000000e+02 1.863689409341e-02 4.536994282645e-05 2.092082278907e+00
8.037500000000e+02 1.844480870779e-02 4.474454530518e-05 2.053331070010e+00
8.040000000000e+02 1.841163259414e-02 4.328866883421e-05 2.015716931074e+00
8.042500000000e+02 1.852485791871e-02 4.103557333787e-05 1.979316208369e+00
8.045000000000e+02 1.876999827947e-02 3.803123132928e-05 1.944203899599e+00
8.047500000000e+02 1.913085720140e-02 3.433355650859e-05 1.910453162350e+00
8.050000000000e+02 1.958981564112e-02 3.001138784364e-05 1.878134864105e+00
8.052500000000e+02 2.012811800130e-02 2.514331526063e-05 1.847317142339e+00
8.055000000000e+02 2.072616548490e-02 1.981631260672e-05 1.818065020145e+00
8.057500000000e+02 2.136380154531e-02 1.412425937092e-05 1.790440036798e+00
8.060000000000e+02 2.202059554031e-02 8.166344339144e-06 1.764499932446e+00
8.062500000000e+02 2.267611796717e-02 2.045406157447e-06 1.740298376123e+00
8.065000000000e+02 2.331020677068e-02 -4.133759505004e-06 1.717884717932e+00
8.067500000000e+02 2.390322547785e-02 -1.026610142568e-05 1.697303800785e+00
8.070000000000e+02 2.443630983440e-02 -1.624796419394e-05 1.678595816572e+00
8.072500000000e+02 2.489160495764e-02 -2.197871351772e-05 1.661796181563e+00
8.075000000000e+02 2.525248734285e-02 -2.736225365688e-05 1.646935487541e+00
8.077500000000e+02 2.550377604264e-02 -3.230845471675e-05 1.634039455791e+00
8.080000000000e+02 2.563192256440e-02 -3.673443262181e-05 1.623128968457e+00
8.082500000000e+02 2.562518666951e-02 -4.056571390215e-05 1.614220097616e+00
8.085000000000e+02 2.547378337158e-02 -4.373721324799e-05 1.607324209304e+00
8.087500000000e+02 2.517001086944e-02 -4.619407966661e-05 1.602448059020e+00
8.090000000000e+02 2.470834213070e-02 -4.789232989488e-05 1.599593957538e+00
8.092500000000e+02 2.408549214218e-02 -4.879934205310e-05 1.598759920717e+00
8.095000000000e+02 2.330044283163e-02 -4.889412623890e-05 1.599939882710e+00
8.097500000000e+02 2.235443936933e-02 -4.816744940922e-05 1.603123887169e+00
8.100000000000e+02 2.125094386591e-02 -4.662175077405e-05 1.608298320109e+00
8.102500000000e+02 1.999555515408e-02 -4.427089378897e-05 1.615446135272e+00
8.105000000000e+02 1.859589038750e-02 -4.113973324560e-05 1.624547098425e+00
8.107500000000e+02 1.706143730280e-02 -3.726354287656e-05 1.635578005436e+00
8.110000000000e+02 1.540337207741e-02 -3.268726832392e-05 1.648512921110e+00
8.112500000000e+02 1.363435333115e-02 -2.746465550879e-05 1.663323394686e+00
8.115000000000e+02 1.176829354080e-02 -2.165724826983e-05 1.679978678050e+00
8.117500000000e+02 9.820116034806e-03 -1.533329595355e-05 1.698445907279e+00
8.120000000000e+02 7.805499467486e-03 -8.566564620005e-06 1.718690290085e+00
8.122500000000e+02 5.740618673165e-03 -1.435087665203e-06 1.740675275148e+00
8.125000000000e+02 3.641884975332e-03 5.980116868837e-06 1.764362684864e+00
8.127500000000e+02 1.525693571669e-03 1.359635571205e-05 1.789712860630e+00
8.130000000000e+02 -5.918214450631e-04 2.133056246192e-05 1.816684761751e+00
8.132500000000e+02 -2.695014123942e-03 2.910056985983e-05 1.845236077183e+00
8.135000000000e+02 -4.768940917848e-03 3.682634214860e-05 1.875323296682e+00
8.137500000000e+02 -6.799548582694e-03 4.443112704489e-05 1.906901793830e+00
8.140000000000e+02 -8.773846661920e-03 5.184254412705e-05 1.939925875668e+00
8.142500000000e+02 -1.068004827366e-02 5.899353261968e-05 1.974348844123e+00
8.145000000000e+02 -1.250769497036e-02 6.582321548426e-05 2.010123032126e+00
8.147500000000e+02 -1.424774750110e-02 7.227762583537e-05 2.047199851956e+00
8.150000000000e+02 -1.589266183292e-02 7.831030602087e-05 2.085529826718e+00
8.152500000000e+02 -1.743643085701e-02 8.388273766513e-05 2.125062634769e+00
8.155000000000e+02 -1.887461301230e-02 8.896465554672e-05 2.165747145640e+00
8.157500000000e+02 -2.020433227721e-02 9.353419562397e-05 2.207531467340e+00
8.160000000000e+02 -2.142425744670e-02 9.757789835391e-05 2.250362997872e+00
8.162500000000e+02 -2.253456782436e-02 1.010905912471e-04 2.294188482457e+00
8.165000000000e+02 -2.353689391729e-02 1.040751182854e-04 2.338954083429e+00
8.167500000000e+02 -2.443424495518e-02 1.065419447171e-04 2.384605458895e+00
8.170000000000e+02 -2.523091741042e-02 1.085086857882e-04 2.431087852122e+00
8.172500000000e+02 -2.593239515595e-02 1.099995117932e-04 2.478346193046e+00
8.175000000000e+02 -2.654523197935e-02 1.110444597580e-04 2.526325210484e+00
8.177500000000e+02 -2.707692430532e-02 1.116786489445e-04 2.574969553411e+00
8.180000000000e+02 -2.753577957810e-02 1.119415172969e-04 2.624223926490e+00
8.182500000000e+02 -2.793077199915e-02 1.118759803301e-04 2.674033228533e+00
8.185000000000e+02 -2.827139965423e-02 1.115275740874e-04 2.724342706643e+00
8.187500000000e+02 -2.856753364469e-02 1.109435868332e-04 2.775098108381e+00
8.190000000000e+02 -2.882927074436e-02 1.101722102267e-04 2.826245849316e+00
8.192500000000e+02 -2.906678300974e-02 1.092617107915e-04 2.877733173514e+00
8.195000000000e+02 -2.929017280435e-02 1.082596425672e-04 2.929508328588e+00
8.197500000000e+02 -2.950932934058e-02 1.072121096209e-04 2.981520729521e+00
8.200000000000e+02 -2.973379217383e-02 1.061630896840e-04 3.033721129860e+00
8.202500000000e+02 -2.997262085575e-02 1.051538226856e-04 3.086061791440e+00
8.205000000000e+02 -3.023427295757e-02 1.042222924566e-04 3.138496639920e+00
8.207500000000e+02 -3.052649161545e-02 1.034027661679e-04 3.190981430399e+00
8.210000000000e+02 -3.085620416760e-02 1.027254341466e-04 3.243473889089e+00
8.212500000000e+02 -3.122943180770e-02 1.022161252588e-04 3.295933864609e+00
8.215000000000e+02 -3.165121276499e-02 1.018961191740e-04 3.348323451495e+00
8.217500000000e+02 -3.212553733413e-02 1.017820324842e-04 3.400607122165e+00
8.220000000000e+02 -3.265529775558e-02 1.018857823849e-04 3.452751827746e+00
8.222500000000e+02 -3.324225024843e-02 1.022146273755e-04 3.504727106655e+00
8.225000000000e+02 -3.388699229340e-02 1.027712887014e-04 3.556505159349e+00
8.227500000000e+02 -3.458895205582e-02 1.035541145183e-04 3.608060930138e+00
8.230000000000e+02 -3.534639258562e-02 1.045573131163e-04 3.659372154777e+00
8.232500000000e+02 -3.615642830660e-02 1.057712236986e-04 3.710419406735e+00
8.235000000000e+02 -3.701505471806e-02 1.071826257735e-04 3.761186128213e+00
8.237500000000e+02 -3.791719108893e-02 1.087750901933e-04 3.811658634224e+00
8.240000000000e+02 -3.885673534397e-02 1.105293409964e-04 3.861826113519e+00
8.242500000000e+02 -3.982663173023e-02 1.124236364214e-04 3.911680613875e+00
8.245000000000e+02 -4.081895048134e-02 1.144341623022e-04 3.961217000212e+00
8.247500000000e+02 -4.182498048811e-02 1.165354228617e-04 4.010432915272e+00
8.250000000000e+02 -4.283533392869e-02 1.187006312962e-04 4.059328713678e+00
8.252500000000e+02 -4.384006252688e-02 1.209020905580e-04 4.107907382611e+00
8.255000000000e+02 -4.482878656448e-02 1.231115637257e-04 4.156174459780e+00
8.257500000000e+02 -4.579083356730e-02 1.253006295877e-04 4.204137927996e+00
8.260000000000e+02 -4.671538600816e-02 1.274410206225e-04 4.251808097824e+00
8.262500000000e+02 -4.759163899604e-02 1.295049470466e-04 4.299197490040e+00
8.265000000000e+02 -4.840896217988e-02 1.314653990484e-04 4.346320695633e+00
8.267500000000e+02 -4.915706734964e-02 1.332964330575e-04 4.393194233855e+00
8.270000000000e+02 -4.982617619839e-02 1.349734360343e-04 4.439836394102e+00
8.272500000000e+02 -5.040719186251e-02 1.364733798306e-04 4.486267084044e+00
8.275000000000e+02 -5.089186511320e-02 1.377750521750e-04 4.532507659525e+00
8.277500000000e+02 -5.127295475001e-02 1.388592719738e-04 4.578580750112e+00
8.280000000000e+02 -5.154438546782e-02 1.397090961644e-04 4.624510093521e+00
8.282500000000e+02 -5.170138794942e-02 1.403099761063e-04 4.670320350425e+00
8.285000000000e+02 -5.174063189926e-02 1.406499435450e-04 4.716036931249e+00
8.287500000000e+02 -5.166034505469e-02 1.407197650033e-04 4.761685820057e+00
8.290000000000e+02 -5.146041005367e-02 1.405130604343e-04 4.807293393888e+00
8.292500000000e+02 -5.114245032389e-02 1.400264293112e-04 4.852886252298e+00
8.295000000000e+02 -5.070988439656e-02 1.392595351894e-04 4.898491043633e+00
8.297500000000e+02 -5.016796264819e-02 1.382151986873e-04 4.944134297090e+00
8.300000000000e+02 -4.952376667835e-02 1.368994428735e-04 4.989842260105e+00
8.302500000000e+02 -4.878618434154e-02 1.353215390054e-04 5.035640736872e+00
8.305000000000e+02 -4.796584621844e-02 1.334940173277e-04 5.081554935792e+00
8.307500000000e+02 -4.707503036301e-02 1.314326625502e-04 5.127609321672e+00
8.310000000000e+02 -4.612753273748e-02 1.291564676581e-04 5.173827474547e+00
8.312500000000e+02 -4.513850455222e-02 1.266875812057e-04 5.220231955299e+00
8.315000000000e+02 -4.412425835130e-02 1.240512137519e-04 5.266844178436e+00
8.317500000000e+02 -4.310204531350e-02 1.212755097712e-04 5.313684291364e+00
8.320000000000e+02 -4.208980679720e-02 1.183913839954e-04 5.360771060673e+00
8.322500000000e+02 -4.110590395428e-02 1.154323181211e-04 5.408121764189e+00
8.325000000000e+02 -4.016882968508e-02 1.124341164621e-04 5.455752090149e+00
8.327500000000e+02 -3.929690785389e-02 1.094346166621e-04 5.503676039304e+00
8.330000000000e+02 -3.850798573126e-02 1.064733563098e-04 5.551905847017e+00
8.332500000000e+02 -3.781912469942e-02 1.035911852150e-04 5.600451885866e+00
8.335000000000e+02 -3.724629691451e-02 1.008298518222e-04 5.649322601311e+00
8.337500000000e+02 -3.680409394198e-02 9.823151782007e-05 5.698524442708e+00
8.340000000000e+02 -3.650545390226e-02 9.583823295353e-05 5.748061801968e+00
8.342500000000e+02 -3.636141514363e-02 9.369138336282e-05 5.797936975651e+00
8.345000000000e+02 -3.638089768937e-02 9.183109131417e-05 5.848150108463e+00
8.347500000000e+02 -3.657052235510e-02 9.029560125595e-05 5.898699172293e+00
8.350000000000e+02 -3.693446922548e-02 8.912065399863e-05 5.949579955411e+00
8.352500000000e+02 -3.747437482133e-02 8.833884459364e-05 6.000786038162e+00
8.355000000000e+02 -3.818927640764e-02 8.797900680399e-05 6.052308807060e+00
8.357500000000e+02 -3.907559949279e-02 8.806561361643e-05 6.104137464174e+00
8.360000000000e+02 -4.012719317188e-02 8.861822555878e-05 6.156259062998e+00
8.362500000000e+02 -4.133540837676e-02 8.965096145494e-05 6.208658529581e+00
8.365000000000e+02 -4.268922525224e-02 9.117205626044e-05 6.261318719700e+00
8.367500000000e+02 -4.417542384444e-02 9.318356978222e-05 6.314220472814e+00
8.370000000000e+02 -4.577879855768e-02 9.568104732766e-05 6.367342674801e+00
8.372500000000e+02 -4.748241471493e-02 9.865334540379e-05 6.420662339177e+00
8.375000000000e+02 -4.926790176268e-02 1.020825370916e-04 6.474154671994e+00
8.377500000000e+02 -5.111578217626e-02 1.059439983407e-04 6.527793162047e+00
8.380000000000e+02 -5.300582807690e-02 1.102065480893e-04 6.581549672088e+00
8.382500000000e+02 -5.491744080573e-02 1.148327368311e-04 6.635394513998e+00
8.385000000000e+02 -5.683004469150e-02 1.197792512275e-04 6.689296551031e+00
8.387500000000e+02 -5.872348848353e-02 1.249974432038e-04 6.743223273857e+00
8.390000000000e+02 -6.057844223743e-02 1.304339868601e-04 6.797140892721e+00
8.392500000000e+02 -6.237678087537e-02 1.360316434522e-04 6.851014417682e+00
8.395000000000e+02 -6.410193960829e-02 1.417301987136e-04 6.904807741787e+00
8.397500000000e+02 -6.573923566498e-02 1.474674298816e-04 6.958483710367e+00
8.400000000000e+02 -6.727613894977e-02 1.531801709392e-04 7.012004197017e+00
8.402500000000e+02 -6.870248777700e-02 1.588054389501e-04 7.065330171151e+00
8.405000000000e+02 -7.001064488900e-02 1.642815951859e-04 7.118421761876e+00
8.407500000000e+02 -7.119558254902e-02 1.695494965210e-04 7.171238323320e+00
8.410000000000e+02 -7.225490670728e-02 1.745536156215e-04 7.223738494072e+00
8.412500000000e+02 -7.318881398090e-02 1.792430876212e-04 7.275880257552e+00
8.415000000000e+02 -7.399998820753e-02 1.835727388155e-04 7.327621000671e+00
8.417500000000e+02 -7.469344170740e-02 1.875038572513e-04 7.378917571441e+00
8.420000000000e+02 -7.527630822161e-02 1.910048735359e-04 7.429726335474e+00
8.422500000000e+02 -7.575759492359e-02 1.940518729249e-04 7.480003231384e+00
8.425000000000e+02 -7.614790187153e-02 1.966289086108e-04 7.529703826116e+00
8.427500000000e+02 -7.645911324528e-02 1.987281058611e-04 7.578783364367e+00
8.430000000000e+02 -7.670407553293e-02 2.003495775187e-04 7.627196827197e+00
8.432500000000e+02 -7.689625827336e-02 2.015011281948e-04 7.674898982504e+00
8.435000000000e+02 -7.704940855930e-02 2.021977672814e-04 7.721844434711e+00
8.437500000000e+02 -7.717720728453e-02 2.024610819808e-04 7.767987689475e+00
8.440000000000e+02 -7.729292205492e-02 2.023184493266e-04 7.813283202138e+00
8.442500000000e+02 -7.740907314313e-02 2.018021291861e-04 7.857685452381e+00
8.445000000000e+02 -7.753710736690e-02 2.009482745335e-04 7.901149002333e+00
8.447500000000e+02 -7.768709686981e-02 1.997959091716e-04 7.943628584159e+00
8.450000000000e+02 -7.786746345499e-02 1.983858670977e-04 7.985079180080e+00
8.452500000000e+02 -7.808474255573e-02 1.967597278368e-04 8.025456119533e+00
8.455000000000e+02 -7.834339534107e-02 1.949587756040e-04 8.064715186939e+00
8.457500000000e+02 -7.864567781437e-02 1.930230655779e-04 8.102812728858e+00
8.460000000000e+02 -7.899157868531e-02 1.909905571838e-04 8.139705790696e+00
8.462500000000e+02 -7.937882826840e-02 1.888963319569e-04 8.175352240510e+00
8.465000000000e+02 -7.980298491133e-02 1.867719404587e-04 8.209710908350e+00
8.467500000000e+02 -8.025759717902e-02 1.846448685009e-04 8.242741726882e+00
8.470000000000e+02 -8.073443724801e-02 1.825381816666e-04 8.274405872630e+00
8.472500000000e+02 -8.122379638400e-02 1.804703560887e-04 8.304665905497e+00
8.475000000000e+02 -8.171482965640e-02 1.784551914641e-04 8.333485904320e+00
8.477500000000e+02 -8.219593426350e-02 1.765019505029e-04 8.360831595475e+00
8.480000000000e+02 -8.265514468818e-02 1.746156761875e-04 8.386670478226e+00
8.482500000000e+02 -8.308052534229e-02 1.727975811578e-04 8.410971917853e+00
8.485000000000e+02 -8.346055172725e-02 1.710456260324e-04 8.433707273184e+00
8.487500000000e+02 -8.378446087325e-02 1.693552124933e-04 8.454849973599e+00
8.490000000000e+02 -8.404256658391e-02 1.677199408700e-04 8.474375584240e+00
8.492500000000e+02 -8.422654121097e-02 1.661323933113e-04 8.492261908897e+00
8.495000000000e+02 -8.432965271232e-02 1.645849094541e-04 8.508489014066e+00
8.497500000000e+02 -8.434697345098e-02 1.630703287077e-04 8.523039316344e+00
8.500000000000e+02 -8.427555207176e-02 1.615826136678e-04 8.535897617225e+00
8.502500000000e+02 -8.411455449506e-02 1.601173587413e-04 8.547051135468e+00
8.505000000000e+02 -8.386537584120e-02 1.586721608831e-04 8.556489581247e+00
8.507500000000e+02 -8.353170509784e-02 1.572468251249e-04 8.564205163377e+00
8.510000000000e+02 -8.311954335496e-02 1.558434188818e-04 8.570192661550e+00
8.512500000000e+02 -8.263715003125e-02 1.544662221422e-04 8.574449455901e+00
8.515000000000e+02 -8.209490610703e-02 1.531215724687e-04 8.576975559794e+00
8.517500000000e+02 -8.150508378658e-02 1.518176378538e-04 8.577773692031e+00
8.520000000000e+02 -8.088150876512e-02 1.505641553211e-04 8.576849293110e+00
8.522500000000e+02 -8.023912595738e-02 1.493721488234e-04 8.574210601489e+00
8.525000000000e+02 -7.959347496152e-02 1.482536623060e-04 8.569868672263e+00
8.527500000000e+02 -7.896010745410e-02 1.472215059862e-04 8.563837449048e+00
8.530000000000e+02 -7.835397753966e-02 1.462890200037e-04 8.556133781453e+00
8.532500000000e+02 -7.778885239662e-02 1.454697114214e-04 8.546777468878e+00
8.535000000000e+02 -7.727678660856e-02 1.447769055217e-04 8.535791291184e+00
8.537500000000e+02 -7.682770191326e-02 1.442235047223e-04 8.523200996973e+00
8.540000000000e+02 -7.644910485507e-02 1.438215682905e-04 8.509035311124e+00
8.542500000000e+02 -7.614595834314e-02 1.435818314308e-04 8.493325890115e+00
8.545000000000e+02 -7.592070769743e-02 1.435132167178e-04 8.476107252423e+00
8.547500000000e+02 -7.577344390527e-02 1.436223471285e-04 8.457416696338e+00
8.550000000000e+02 -7.570217433985e-02 1.439130978646e-04 8.437294162684e+00
8.552500000000e+02 -7.570316224495e-02 1.443862560560e-04 8.415782076058e+00
8.555000000000e+02 -7.577129493043e-02 1.450393176300e-04 8.392925153002e+00
8.557500000000e+02 -7.590044532202e-02 1.458663482104e-04 8.368770183744e+00
8.560000000000e+02 -7.608380177343e-02 1.468580389130e-04 8.343365792796e+00
8.562500000000e+02 -7.631415434435e-02 1.480018921576e-04 8.316762185088e+00
8.565000000000e+02 -7.658413878925e-02 1.492824948001e-04 8.289010884306e+00
8.567500000000e+02 -7.688644916838e-02 1.506818408794e-04 8.260164469560e+00
8.570000000000e+02 -7.721403410198e-02 1.521796587371e-04 8.230276315560e+00
8.572500000000e+02 -7.756028774187e-02 1.537537072298e-04 8.199400336791e+00
8.575000000000e+02 -7.791924035749e-02 1.553800180972e-04 8.167590743689e+00
8.577500000000e+02 -7.828573566023e-02 1.570330925572e-04 8.134901800012e+00
8.580000000000e+02 -7.865557145815e-02 1.586860741102e-04 8.101387586636e+00
8.582500000000e+02 -7.902557228683e-02 1.603109472583e-04 8.067101766680e+00
8.585000000000e+02 -7.939355116429e-02 1.618788141668e-04 8.032097348708e+00
8.587500000000e+02 -7.975813764048e-02 1.633603180343e-04 7.996426446060e+00
8.590000000000e+02 -8.011845019295e-02 1.647261540510e-04 7.960140035819e+00
8.592500000000e+02 -8.047363378926e-02 1.659477966428e-04 7.923287713169e+00
8.595000000000e+02 -8.082229339213e-02 1.669984102610e-04 7.885917454139e+00
8.597500000000e+02 -8.116190222323e-02 1.678537802352e-04 7.848075380825e+00
8.600000000000e+02 -8.148826440011e-02 1.684931941576e-04 7.809805545093e+00
8.602500000000e+02 -8.179513366212e-02 1.689002575142e-04 7.771149728480e+00
8.605000000000e+02 -8.207406945095e-02 1.690634553820e-04 7.732147269099e+00
8.607500000000e+02 -8.231459754205e-02 1.689764238743e-04 7.692834906993e+00
8.610000000000e+02 -8.250468588478e-02 1.686379266502e-04 7.653246662102e+00
8.612500000000e+02 -8.263151513709e-02 1.680515013103e-04 7.613413733653e+00
8.615000000000e+02 -8.268246747398e-02 1.672247897277e-04 7.573364422738e+00
8.617500000000e+02 -8.264622343784e-02 1.661687055817e-04 7.533124074769e+00
8.620000000000e+02 -8.251383535221e-02 1.648965983003e-04 7.492715039758e+00
8.622500000000e+02 -8.227964618503e-02 1.634234712600e-04 7.452156648449e+00
8.625000000000e+02 -8.194194007970e-02 1.617653583060e-04 7.411465210614e+00
8.627500000000e+02 -8.150325925306e-02 1.599389414485e-04 7.370654023507e+00
8.630000000000e+02 -8.097035241475e-02 1.579614456650e-04 7.329733412989e+00
8.632500000000e+02 -8.035378730649e-02 1.558506898609e-04 7.288710796856e+00
8.635000000000e+02 -7.966729189979e-02 1.536252572771e-04 7.247590778202e+00
8.637500000000e+02 -7.892691750343e-02 1.513049535296e-04 7.206375274891e+00
8.640000000000e+02 -7.815013387064e-02 1.489111102558e-04 7.165063671272e+00
8.642500000000e+02 -7.735494494563e-02 1.464668001583e-04 7.123653006637e+00
8.645000000000e+02 -7.655910266896e-02 1.439969101481e-04 7.082138181382e+00
8.647500000000e+02 -7.577945703003e-02 1.415280538718e-04 7.040512184366e+00
8.650000000000e+02 -7.503145368969e-02 1.390883151738e-04 6.998766322715e+00
8.652500000000e+02 -7.432875956357e-02 1.367068559015e-04 6.956890462405e+00
8.655000000000e+02 -7.368298996241e-02 1.344134399843e-04 6.914873262878e+00
8.657500000000e+02 -7.310350844988e-02 1.322379214579e-04 6.872702410072e+00
8.660000000000e+02 -7.259728408977e-02 1.302096993036e-04 6.830364837757e+00
8.662500000000e+02 -7.216881101923e-02 1.283572534287e-04 6.787846947413e+00
8.665000000000e+02 -7.182011271723e-02 1.267075639031e-04 6.745134821335e+00
8.667500000000e+02 -7.155086049874e-02 1.252855380324e-04 6.702214428406e+00
8.670000000000e+02 -7.135863855615e-02 1.241134007800e-04 6.659071829561e+00
8.672500000000e+02 -7.123936992855e-02 1.232100012253e-04 6.615693377848e+00
8.675000000000e+02 -7.118788975346e-02 1.225900401210e-04 6.572065910112e+00
8.677500000000e+02 -7.119862571325e-02 1.222632886978e-04 6.528176930380e+00
8.680000000000e+02 -7.126630120915e-02 1.222338120833e-04 6.484014776431e+00
8.682500000000e+02 -7.138656560851e-02 1.224993420312e-04 6.439568768500e+00
8.685000000000e+02 -7.155643643561e-02 1.230508406833e-04 6.394829335603e+00
8.687500000000e+02 -7.177446493738e-02 1.238724048468e-04 6.349788118312e+00
8.690000000000e+02 -7.204056126204e-02 1.249415251221e-04 6.304438049367e+00
8.692500000000e+02 -7.235547739543e-02 1.262297709908e-04 6.258773413398e+00
8.695000000000e+02 -7.272000008100e-02 1.277038477478e-04 6.212789889187e+00
8.697500000000e+02 -7.313396593883e-02 1.293269338457e-04 6.166484580923e+00
8.700000000000e+02 -7.359525483574e-02 1.310602094526e-04 6.119856038790e+00
8.702500000000e+02 -7.409893703377e-02 1.328643864895e-04 6.072904273686e+00
8.705000000000e+02 -7.463673993694e-02 1.347010929353e-04 6.025630765419e+00
8.707500000000e+02 -7.519695758930e-02 1.365339754147e-04 5.978038462998e+00
8.710000000000e+02 -7.576485960828e-02 1.383294164912e-04 5.930131773664e+00
8.712500000000e+02 -7.632357574200e-02 1.400568257334e-04 5.881916536285e+00
8.715000000000e+02 -7.685535586408e-02 1.416886293967e-04 5.833399974853e+00
8.717500000000e+02 -7.734303929291e-02 1.431999504255e-04 5.784590625338e+00
8.720000000000e+02 -7.777153820534e-02 1.445681766624e-04 5.735498239453e+00
8.722500000000e+02 -7.812911996902e-02 1.457725589926e-04 5.686133656080e+00
8.725000000000e+02 -7.840831506385e-02 1.467938943205e-04 5.636508650019e+00
8.727500000000e+02 -7.860632071946e-02 1.476145788617e-04 5.586635758214e+00
8.730000000000e+02 -7.872485991302e-02 1.482189636344e-04 5.536528100269e+00
8.732500000000e+02 -7.876951973385e-02 1.485939928905e-04 5.486199193271e+00
8.735000000000e+02 -7.874868347520e-02 1.487300902723e-04 5.435662774958e+00
8.737500000000e+02 -7.867223035821e-02 1.486221524501e-04 5.384932650269e+00
8.740000000000e+02 -7.855018832388e-02 1.482704880737e-04 5.334022550280e+00
8.742500000000e+02 -7.839155559642e-02 1.476815797682e-04 5.282946025244e+00
8.745000000000e+02 -7.820343940166e-02 1.468684894028e-04 5.231716347163e+00
8.747500000000e+02 -7.799063509574e-02 1.458508409798e-04 5.180346439371e+00
8.750000000000e+02 -7.775566491334e-02 1.446543557140e-04 5.128848807903e+00
8.752500000000e+02 -7.749923905138e-02 1.433099409369e-04 5.077235474184e+00
8.755000000000e+02 -7.722103409355e-02 1.418524411445e-04 5.025517912844e+00
8.757500000000e+02 -7.692062911802e-02 1.403191684851e-04 4.973706973778e+00
8.760000000000e+02 -7.659843655734e-02 1.387483669158e-04 4.921812802390e+00
8.762500000000e+02 -7.625646442625e-02 1.371777484812e-04 4.869844747955e+00
8.765000000000e+02 -7.589878868523e-02 1.356432194566e-04 4.817811283214e+00
8.767500000000e+02 -7.553165771894e-02 1.341778789624e-04 4.765719919245e+00
8.770000000000e+02 -7.516321884585e-02 1.328113290943e-04 4.713577140241e+00
8.772500000000e+02 -7.480291098229e-02 1.315692876890e-04 4.661388360899e+00
8.775000000000e+02 -7.446061880845e-02 1.304734657475e-04 4.609157904844e+00
8.777500000000e+02 -7.414571729271e-02 1.295416238008e-04 4.556889028574e+00
8.780000000000e+02 -7.386614356375e-02 1.287877367371e-04 4.504583964113e+00
8.782500000000e+02 -7.362762393219e-02 1.282221713988e-04 4.452243999990e+00
8.785000000000e+02 -7.343315239275e-02 1.278518183034e-04 4.399869579275e+00
8.787500000000e+02 -7.328277528551e-02 1.276801205769e-04 4.347460432007e+00
8.790000000000e+02 -7.317368920675e-02 1.277070048256e-04 4.295015707245e+00
8.792500000000e+02 -7.310061466236e-02 1.279287165004e-04 4.242534122250e+00
8.795000000000e+02 -7.305637262580e-02 1.283376092132e-04 4.190014107246e+00
8.797500000000e+02 -7.303256948862e-02 1.289219288502e-04 4.137453965760e+00
8.800000000000e+02 -7.302029054893e-02 1.296656772479e-04 4.084852022428e+00
8.802500000000e+02 -7.301071169228e-02 1.305485936193e-04 4.032206772105e+00
8.805000000000e+02 -7.299556204843e-02 1.315462987981e-04 3.979517042810e+00
8.807500000000e+02 -7.296739906777e-02 1.326306487016e-04 3.926782150833e+00
8.810000000000e+02 -7.291969032742e-02 1.337702847466e-04 3.874002062907e+00
8.812500000000e+02 -7.284672842150e-02 1.349313641974e-04 3.821177576144e+00
8.815000000000e+02 -7.274342384827e-02 1.360784503261e-04 3.768310494772e+00
8.817500000000e+02 -7.260503681990e-02 1.371754941488e-04 3.715403814321e+00
8.820000000000e+02 -7.242691499561e-02 1.381868681982e-04 3.662461918941e+00
8.822500000000e+02 -7.220428654940e-02 1.390783785131e-04 3.609490763798e+00
8.825000000000e+02 -7.193215915092e-02 1.398182075887e-04 3.556498066164e+00
8.827500000000e+02 -7.160533575657e-02 1.403777294235e-04 3.503493472015e+00
8.830000000000e+02 -7.121855873395e-02 1.407321830531e-04 3.450488718621e+00
8.832500000000e+02 -7.076675152704e-02 1.408611646495e-04 3.397497765774e+00
8.835000000000e+02 -7.024533462039e-02 1.407489556453e-04 3.344536910157e+00
8.837500000000e+02 -6.965057016435e-02 1.403846908868e-04 3.291624872329e+00
8.840000000000e+02 -6.897989045458e-02 1.397623814360e-04 3.238782855116e+00
8.842500000000e+02 -6.823217296295e-02 1.388808248326e-04 3.186034576967e+00
8.845000000000e+02 -6.740793683094e-02 1.377434419949e-04 3.133406283693e+00
8.847500000000e+02 -6.650943487033e-02 1.363580480986e-04 3.080926734881e+00
8.850000000000e+02 -6.554064078490e-02 1.347365885913e-04 3.028627171759e+00
8.852500000000e+02 -6.450714259316e-02 1.328948634817e-04 2.976541267580e+00
8.855000000000e+02 -6.341595165738e-02 1.308522252999e-04 2.924705060213e+00
8.857500000000e+02 -6.227525761002e-02 1.286312615743e-04 2.873156869182e+00
8.860000000000e+02 -6.109415333075e-02 1.262574490232e-04 2.821937196341e+00
8.862500000000e+02 -5.988235647032e-02 1.237587674066e-04 2.771088609609e+00
8.865000000000e+02 -5.864994975862e-02 1.211652621597e-04 2.720655608337e+00
8.867500000000e+02 -5.740715537358e-02 1.185085456519e-04 2.670684473141e+00
8.870000000000e+02 -5.616415453162e-02 1.158212362530e-04 2.621223090942e+00
8.872500000000e+02 -5.493095072443e-02 1.131363376353e-04 2.572320766976e+00
8.875000000000e+02 -5.371727420674e-02 1.104865713270e-04 2.524028015525e+00
8.877500000000e+02 -5.253251730866e-02 1.079036857448e-04 2.476396340628e+00
8.880000000000e+02 -5.138568737442e-02 1.054177580531e-04 2.429477994092e+00
8.882500000000e+02 -5.028536468520e-02 1.030565242029e-04 2.383325732334e+00
8.885000000000e+02 -4.923965384060e-02 1.008447673269e-04 2.337992569046e+00
8.887500000000e+02 -4.825611676218e-02 9.880377465443e-05 2.293531512389e+00
8.890000000000e+02 -4.734168668364e-02 9.695090852099e-05 2.249995323240e+00
8.892500000000e+02 -4.650255647429e-02 9.529927518692e-05 2.207436255562e+00
8.895000000000e+02 -4.574405150843e-02 9.385753336599e-05 2.165905827191e+00
8.897500000000e+02 -4.507048707611e-02 9.262980549810e-05 2.125454574354e+00
8.900000000000e+02 -4.448502773194e-02 9.161572567831e-05 2.086131842457e+00
8.902500000000e+02 -4.398955224876e-02 9.081057579871e-05 2.047985561962e+00
8.905000000000e+02 -4.358454144859e-02 9.020552787423e-05 2.011062052456e+00
8.907500000000e+02 -4.326899605317e-02 8.978796300310e-05 1.975405839652e+00
8.910000000000e+02 -4.304039058415e-02 8.954184714866e-05 1.941059465176e+00
8.912500000000e+02 -4.289467196607e-02 8.944816647655e-05 1.908063328260e+00
8.915000000000e+02 -4.282630113942e-02 8.948539603273e-05 1.876455527140e+00
8.917500000000e+02 -4.282833779938e-02 8.962999909870e-05 1.846271727069e+00
8.920000000000e+02 -4.289256265064e-02 8.985694281802e-05 1.817545018099e+00
8.922500000000e+02 -4.300963243494e-02 9.014022252743e-05 1.790305810814e+00
8.925000000000e+02 -4.316925891256e-02 9.045340036368e-05 1.764581733138e+00
8.927500000000e+02 -4.336040329766e-02 9.077018231241e-05 1.740397558874e+00
8.930000000000e+02 -4.357148031048e-02 9.106489960536e-05 1.717775126787e+00
8.932500000000e+02 -4.379056234974e-02 9.131303215432e-05 1.696733303433e+00
8.935000000000e+02 -4.400558018386e-02 9.149170601691e-05 1.677287947455e+00
8.937500000000e+02 -4.420451306801e-02 9.158014770796e-05 1.659451907643e+00
8.940000000000e+02 -4.437557123325e-02 9.156011350103e-05 1.643235010157e+00
8.942500000000e+02 -4.450736227831e-02 9.141623383521e-05 1.628644089037e+00
8.945000000000e+02 -4.458904705224e-02 9.113629824145e-05 1.615683015013e+00
8.947500000000e+02 -4.461047961371e-02 9.071150501519e-05 1.604352753883e+00
8.950000000000e+02 -4.456234092870e-02 9.013660674179e-05 1.594651410052e+00
8.952500000000e+02 -4.443625588691e-02 8.940996570458e-05 1.586574304971e+00
8.955000000000e+02 -4.422489818130e-02 8.853352430088e-05 1.580114063432e+00
8.957500000000e+02 -4.392208922256e-02 8.751270115917e-05 1.575260685529e+00
8.960000000000e+02 -4.352287780773e-02 8.635618955047e-05 1.572001647475e+00
8.962500000000e+02 -4.302360473848e-02 8.507567702029e-05 1.570322005972e+00
8.965000000000e+02 -4.242195700565e-02 8.368550769133e-05 1.570204485244e+00
8.967500000000e+02 -4.171699315113e-02 8.220226158753e-05 1.571629599157e+00
8.970000000000e+02 -4.090915738618e-02 8.064430319660e-05 1.574575743409e+00
8.972500000000e+02 -4.000026149550e-02 7.903127335510e-05 1.579019320099e+00
8.975000000000e+02 -3.899345149735e-02 7.738357039494e-05 1.584934835812e+00
8.977500000000e+02 -3.789314213651e-02 7.572180552565e-05 1.592295027569e+00
8.980000000000e+02 -3.670493466308e-02 7.406626895187e-05 1.601070966644e+00
8.982500000000e+02 -3.543550653152e-02 7.243639945087e-05 1.611232185312e+00
8.985000000000e+02 -3.409248496141e-02 7.085028420722e-05 1.622746792561e+00
8.987500000000e+02 -3.268430230108e-02 6.932418841540e-05 1.635581595941e+00
8.990000000000e+02 -3.122003717580e-02 6.787213118414e-05 1.649702231455e+00
8.992500000000e+02 -2.970924727057e-02 6.650551651546e-05 1.665073297057e+00
8.995000000000e+02 -2.816179616092e-02 6.523281659984e-05 1.681658486091e+00
8.997500000000e+02 -2.658767985605e-02 6.405933474174e-05 1.699420735628e+00
9.000000000000e+02 -2.499685472190e-02 6.298702886764e-05 1.718322373863e+00
9.002500000000e+02 -2.339907314248e-02 6.201441692719e-05 1.738325279876e+00
9.005000000000e+02 -2.180372824524e-02 6.113656100781e-05 1.759391048214e+00
9.007500000000e+02 -2.021971073289e-02 6.034513020367e-05 1.781481161065e+00
9.010000000000e+02 -1.865528252535e-02 5.962855157304e-05 1.804557166687e+00
9.012500000000e+02 -1.711796298663e-02 5.897222646359e-05 1.828580863493e+00
9.015000000000e+02 -1.561443709690e-02 5.835883530933e-05 1.853514488295e+00
9.017500000000e+02 -1.415048070754e-02 5.776870684859e-05 1.879320906941e+00
9.020000000000e+02 -1.273090580649e-02 5.718025329801e-05 1.905963805420e+00
9.022500000000e+02 -1.135952519264e-02 5.657045274884e-05 1.933407879414e+00
9.025000000000e+02 -1.003913920754e-02 5.591538971417e-05 1.961619017474e+00
9.027500000000e+02 -8.771537189520e-03 5.519081445787e-05 1.990564480530e+00
9.030000000000e+02 -7.557521807693e-03 5.437273366396e-05 2.020213067986e+00
9.032500000000e+02 -6.396950587353e-03 5.343800703747e-05 2.050535270080e+00
9.035000000000e+02 -5.288790238352e-03 5.236493103397e-05 2.081503408907e+00
9.037500000000e+02 -4.231191348560e-03 5.113381475161e-05 2.113091753653e+00
9.040000000000e+02 -3.221571298006e-03 4.972751359836e-05 2.145276622284e+00
9.042500000000e+02 -2.256713229333e-03 4.813192662065e-05 2.178036452102e+00
9.045000000000e+02 -1.332870694548e-03 4.633643318078e-05 2.211351853335e+00
9.047500000000e+02 -4.458826079364e-04 4.433426607553e-05 2.245205628597e+00
9.050000000000e+02 4.087093537773e-04 4.212281125160e-05 2.279582773072e+00
9.052500000000e+02 1.235539526513e-03 3.970382674573e-05 2.314470442653e+00
9.055000000000e+02 2.039297974010e-03 3.708357354198e-05 2.349857895589e+00
9.057500000000e+02 2.824612721780e-03 3.427286505439e-05 2.385736412870e+00
9.060000000000e+02 3.595937317985e-03 3.128701791438e-05 2.422099187053e+00
9.062500000000e+02 4.357445030161e-03 2.814572467794e-05 2.458941194881e+00
9.065000000000e+02 5.112932725112e-03 2.487283355659e-05 2.496259044373e+00
9.067500000000e+02 5.865736064889e-03 2.149604598675e-05 2.534050803838e+00
9.070000000000e+02 6.618655927720e-03 1.804654502668e-05 2.572315818324e+00
9.072500000000e+02 7.373899758502e-03 1.455854892782e-05 2.611054509869e+00
9.075000000000e+02 8.133037679986e-03 1.106880295637e-05 2.650268168607e+00
9.077500000000e+02 8.896972038322e-03 7.616029157692e-06 2.689958740407e+00
9.080000000000e+02 9.665924762374e-03 4.240326345939e-06 2.730128607595e+00
9.082500000000e+02 1.043943737288e-02 9.825300412436e-07 2.770780373986e+00
9.085000000000e+02 1.121638697000e-02 -2.116423636289e-06 2.811916651041e+00
9.087500000000e+02 1.199501499607e-02 -5.016147919479e-06 2.853539851518e+00
9.090000000000e+02 1.277296701484e-02 -7.677468390338e-06 2.895651994091e+00
9.092500000000e+02 1.354734434532e-02 -1.006305949122e-05 2.938254519031e+00
9.095000000000e+02 1.431476450271e-02 -1.213805481720e-05 2.981348119294e+00
9.097500000000e+02 1.507142958759e-02 -1.387062294742e-05 3.024932589054e+00
9.100000000000e+02 1.581320197887e-02 -1.523249797505e-05 3.069006690175e+00
9.102500000000e+02 1.653568485619e-02 -1.619945372996e-05 3.113568038994e+00
9.105000000000e+02 1.723430815281e-02 -1.675172032056e-05 3.158613013944e+00
9.107500000000e+02 1.790441524743e-02 -1.687432381697e-05 3.204136684371e+00
9.110000000000e+02 1.854135317578e-02 -1.655736432232e-05 3.250132760736e+00
9.112500000000e+02 1.914055918414e-02 -1.579620414124e-05 3.296593565994e+00
9.115000000000e+02 1.969764693326e-02 -1.459158458719e-05 3.343510027511e+00
9.117500000000e+02 2.020848950914e-02 -1.294966637055e-05 3.390871688986e+00
9.120000000000e+02 2.066929446111e-02 -1.088197632820e-05 3.438666741365e+00
9.122500000000e+02 2.107667794849e-02 -8.405289893071e-06 3.486882071851e+00
9.125000000000e+02 2.142772762753e-02 -5.541420847160e-06 3.535503329487e+00
9.127500000000e+02 2.172006236625e-02 -2.316950509867e-06 3.584515006369e+00
9.130000000000e+02 2.195188263757e-02 1.237120023201e-06 3.633900532712e+00
9.132500000000e+02 2.212201517220e-02 5.085773666813e-06 3.683642384635e+00
9.135000000000e+02 2.222994646358e-02 9.190451001923e-06 3.733722202450e+00
9.137500000000e+02 2.227585121808e-02 1.350955906562e-05 3.784120918908e+00
9.140000000000e+02 2.226061042007e-02 1.799902647492e-05 3.834818895304e+00
9.142500000000e+02 2.218582234908e-02 2.261289459893e-05 3.885796064565e+00
9.145000000000e+02 2.205380248636e-02 2.730392477618e-05 3.937032078844e+00
9.147500000000e+02 2.186757858560e-02 3.202422355233e-05 3.988506461400e+00
9.150000000000e+02 2.163087406138e-02 3.672587683207e-05 4.040198759695e+00
9.152500000000e+02 2.134808628180e-02 4.136157070361e-05 4.092088699724e+00
9.155000000000e+02 2.102425488376e-02 4.588520913004e-05 4.144156338675e+00
9.157500000000e+02 2.066502266000e-02 5.025250874435e-05 4.196382214917e+00
9.160000000000e+02 2.027659040706e-02 5.442156270535e-05 4.248747494240e+00
9.162500000000e+02 1.986566360286e-02 5.835336908103e-05 4.301234110087e+00
9.165000000000e+02 1.943939324349e-02 6.201231401309e-05 4.353824896761e+00
9.167500000000e+02 1.900531193014e-02 6.536660290049e-05 4.406503714540e+00
9.170000000000e+02 1.857126380121e-02 6.838863579306e-05 4.459255564307e+00
9.172500000000e+02 1.814532995017e-02 7.105531976254e-05 4.512066690778e+00
9.175000000000e+02 1.773574855460e-02 7.334831353634e-05 4.564924672207e+00
9.177500000000e+02 1.735082996967e-02 7.525420670934e-05 4.617818495797e+00
9.180000000000e+02 1.699886635967e-02 7.676462352646e-05 4.670738616466e+00
9.182500000000e+02 1.668803720243e-02 7.787624461825e-05 4.723676998158e+00
9.185000000000e+02 1.642631105999e-02 7.859075444061e-05 4.776627136838e+00
9.187500000000e+02 1.622134470735e-02 7.891479666847e-05 4.829584064000e+00
9.190000000000e+02 1.608038317953e-02 7.885971715418e-05 4.882544329629e+00
9.192500000000e+02 1.601015848223e-02 7.844132341661e-05 4.935505965014e+00
9.195000000000e+02 1.601679306301e-02 7.767959109692e-05 4.988468424058e+00
9.197500000000e+02 1.610570462674e-02 7.659823799674e-05 5.041432504096e+00
9.200000000000e+02 1.628151459195e-02 7.522430973073e-05 5.094400246200e+00
9.202500000000e+02 1.654796403489e-02 7.358772473534e-05 5.147374815301e+00
9.205000000000e+02 1.690783211398e-02 7.172075013462e-05 5.200360361872e+00
9.207500000000e+02 1.736286641169e-02 6.965743522913e-05 5.253361866154e+00
9.210000000000e+02 1.791371966970e-02 6.743304820694e-05 5.306384967181e+00
9.212500000000e+02 1.855990163856e-02 6.508348107809e-05 5.359435778285e+00
9.215000000000e+02 1.929974555885e-02 6.264466476694e-05 5.412520691426e+00
9.217500000000e+02 2.013038939177e-02 6.015199689582e-05 5.465646173052e+00
9.220000000000e+02 2.104777731228e-02 5.763978022685e-05 5.518818553562e+00
9.222500000000e+02 2.204667980137e-02 5.514069092882e-05 5.572043812930e+00
9.225000000000e+02 2.312073230008e-02 5.268528946625e-05 5.625327365566e+00
9.227500000000e+02 2.426249532998e-02 5.030157069433e-05 5.678673846394e+00
9.230000000000e+02 2.546353410493e-02 4.801456840539e-05 5.732086901455e+00
9.232500000000e+02 2.671451900266e-02 4.584601962190e-05 5.785568985772e+00
9.235000000000e+02 2.800534565779e-02 4.381409608584e-05 5.839121170408e+00
9.237500000000e+02 2.932527606955e-02 4.193320456147e-05 5.892742963137e+00
9.240000000000e+02 3.066309636344e-02 4.021386268238e-05 5.946432142752e+00
9.242500000000e+02 3.200729030873e-02 3.866264848312e-05 6.000184610864e+00
9.245000000000e+02 3.334622478774e-02 3.728222387234e-05 6.053994262339e+00
9.247500000000e+02 3.466834437014e-02 3.607142866399e-05 6.107852876128e+00
9.250000000000e+02 3.596237151528e-02 3.502544848552e-05 6.161750028147e+00
9.252500000000e+02 3.721750773996e-02 3.413604062424e-05 6.215673027488e+00
9.255000000000e+02 3.842363108335e-02 3.339181561512e-05 6.269606877466e+00
9.257500000000e+02 3.957148108491e-02 3.277857150558e-05 6.323534259567e+00
9.260000000000e+02 4.065283491655e-02 3.227966670030e-05 6.377435546202e+00
9.262500000000e+02 4.166066003018e-02 3.187643869745e-05 6.431288834786e+00
9.265000000000e+02 4.258924472840e-02 3.154864761110e-05 6.485070005313e+00
9.267500000000e+02 4.343430910676e-02 3.127492834898e-05 6.538752805833e+00
9.270000000000e+02 4.419308048034e-02 3.103326255943e-05 6.592308953095e+00
9.272500000000e+02 4.486434733132e-02 3.080143758069e-05 6.645708261616e+00
9.275000000000e+02 4.544847485108e-02 3.055751061762e-05 6.698918784371e+00
9.277500000000e+02 4.594739607055e-02 3.028023573245e-05 6.751906978977e+00
9.280000000000e+02 4.636456471275e-02 2.994947270293e-05 6.804637881234e+00
9.282500000000e+02 4.670488261371e-02 2.954658511162e-05 6.857075300649e+00
9.285000000000e+02 4.697459097302e-02 2.905479142554e-05 6.909182018951e+00
9.287500000000e+02 4.718113476748e-02 2.845943473503e-05 6.960920002672e+00
9.290000000000e+02 4.733299768104e-02 2.774826629340e-05 7.012250621526e+00
9.292500000000e+02 4.743950930730e-02 2.691167621555e-05 7.063134867303e+00
9.295000000000e+02 4.751062983461e-02 2.594283977642e-05 7.113533576611e+00
9.297500000000e+02 4.755671443487e-02 2.483783220214e-05 7.163407647914e+00
9.300000000000e+02 4.758826436788e-02 2.359567847018e-05 7.212718260849e+00
9.302500000000e+02 4.761566846332e-02 2.221836760521e-05 7.261427082244e+00
9.305000000000e+02 4.764894328102e-02 2.071084948191e-05 7.309496465481e+00
9.307500000000e+02 4.769747818478e-02 1.908096801678e-05 7.356889642328e+00
9.310000000000e+02 4.776979256176e-02 1.733935833695e-05 7.403570892637e+00
9.312500000000e+02 4.787331266371e-02 1.549932312914e-05 7.449505707182e+00
9.315000000000e+02 4.801417482996e-02 1.357668185753e-05 7.494660929076e+00
9.317500000000e+02 4.819706207492e-02 1.158958441719e-05 7.539004874906e+00
9.320000000000e+02 4.842507960410e-02 9.558353307737e-06 7.582507445363e+00
9.322500000000e+02 4.869967629024e-02 7.505270027547e-06 7.625140194802e+00
9.325000000000e+02 4.902061443741e-02 5.454332341392e-06 7.666876397163e+00
9.327500000000e+02 4.938599165351e-02 3.431021187134e-06 7.707691079446e+00
9.330000000000e+02 4.979231417966e-02 1.462039451811e-06 7.747561036922e+00
9.332500000000e+02 5.023462219856e-02 -4.249707684367e-07 7.786464808621e+00
9.335000000000e+02 5.070666449557e-02 -2.201730102847e-06 7.824382663160e+00
9.337500000000e+02 5.120112068317e-02 -3.839658671873e-06 7.861296533962e+00
9.340000000000e+02 5.170985986097e-02 -5.310240491690e-06 7.897189935942e+00
9.342500000000e+02 5.222422542004e-02 -6.585430775308e-06 7.932047894004e+00
9.345000000000e+02 5.273533001900e-02 -7.638102506563e-06 7.965856811175e+00
9.347500000000e+02 5.323435098214e-02 -8.442543868586e-06 7.998604365825e+00
9.350000000000e+02 5.371281038197e-02 -8.975000620914e-06 8.030279368700e+00
9.352500000000e+02 5.416282933441e-02 -9.214252873951e-06 8.060871616946e+00
9.355000000000e+02 5.457735301563e-02 -9.142225960324e-06 8.090371761606e+00
9.357500000000e+02 5.495033158423e-02 -8.744635360380e-06 8.118771155847e+00
9.360000000000e+02 5.527685413323e-02 -8.011493906723e-06 8.146061710445e+00
9.362500000000e+02 5.555323788531e-02 -6.937709811222e-06 8.172235769758e+00
9.365000000000e+02 5.577705950591e-02 -5.523646877170e-06 8.197285983637e+00
9.367500000000e+02 5.594713654909e-02 -3.775525615812e-06 8.221205201409e+00
9.370000000000e+02 5.606345750818e-02 -1.705741240116e-06 8.243986381061e+00
9.372500000000e+02 5.612706520322e-02 6.669402845272e-07 8.265622517891e+00
9.375000000000e+02 5.613989531903e-02 3.317215359677e-06 8.286106590643e+00
9.377500000000e+02 5.610458700043e-02 6.213410350508e-06 8.305431535666e+00
9.380000000000e+02 5.602426183119e-02 9.317766705763e-06 8.323590236766e+00
9.382500000000e+02 5.590229155484e-02 1.258686012934e-05 8.340575540772e+00
9.385000000000e+02 5.574206248527e-02 1.597221396518e-05 8.356380294041e+00
9.387500000000e+02 5.554675015575e-02 1.942109032568e-05 8.370997399864e+00
9.390000000000e+02 5.531911729809e-02 2.287744578028e-05 8.384419895326e+00
9.392500000000e+02 5.506134814517e-02 2.628303915894e-05 8.396641045789e+00
9.395000000000e+02 5.477493130575e-02 2.957867039888e-05 8.407654454847e+00
9.397500000000e+02 5.446060197248e-02 3.270552736739e-05 8.417454187044e+00
9.400000000000e+02 5.411835193431e-02 3.560660829199e-05 8.426034900597e+00
9.402500000000e+02 5.374751313666e-02 3.822819345703e-05 8.433391986742e+00
9.405000000000e+02 5.334691848638e-02 4.052130503379e-05 8.439521712207e+00
9.407500000000e+02 5.291514130893e-02 4.244311121404e-05 8.444421361192e+00
9.410000000000e+02 5.245080736776e-02 4.395827853806e-05 8.448089375687e+00
9.412500000000e+02 5.195296930066e-02 4.504019321125e-05 8.450525485105e+00
9.415000000000e+02 5.142151617762e-02 4.567195213184e-05 8.451730830415e+00
9.417500000000e+02 5.085759459705e-02 4.584712894284e-05 8.451708066364e+00
9.420000000000e+02 5.026400456082e-02 4.557022028284e-05 8.450461451424e+00
9.422500000000e+02 4.964553965792e-02 4.485676850857e-05 8.447996906600e+00
9.425000000000e+02 4.900923811333e-02 4.373308363601e-05 8.444322057563e+00
9.427500000000e+02 4.836451670984e-02 4.223559221031e-05 8.439446240204e+00
9.430000000000e+02 4.772316554651e-02 4.040976954228e-05 8.433380489280e+00
9.432500000000e+02 4.709918609399e-02 3.830872397118e-05 8.426137489039e+00
9.435000000000e+02 4.650846875776e-02 3.599143507935e-05 8.417731509786e+00
9.437500000000e+02 4.596830998955e-02 3.352068119264e-05 8.408178307467e+00
9.440000000000e+02 4.549678850566e-02 3.096082567888e-05 8.397495013658e+00
9.442500000000e+02 4.511202213400e-02 2.837553780902e-05 8.385699991735e+00
9.445000000000e+02 4.483134674225e-02 2.582549878666e-05 8.372812683658e+00
9.447500000000e+02 4.467045999904e-02 2.336627127386e-05 8.358853435527e+00
9.450000000000e+02 4.464258219961e-02 2.104636718497e-05 8.343843309630e+00
9.452500000000e+02 4.475768691179e-02 1.890568031948e-05 8.327803884819e+00
9.455000000000e+02 4.502185218508e-02 1.697441906126e-05 8.310757048532e+00
9.457500000000e+02 4.543677650242e-02 1.527246819144e-05 8.292724784103e+00
9.460000000000e+02 4.599949394529e-02 1.380930098652e-05 8.273728957780e+00
9.462500000000e+02 4.670231040310e-02 1.258444391566e-05 8.253791109957e+00
9.465000000000e+02 4.753296878202e-02 1.158844263813e-05 8.232932255372e+00
9.467500000000e+02 4.847503701271e-02 1.080427283423e-05 8.211172697145e+00
9.470000000000e+02 4.950849969513e-02 1.020911197291e-05 8.188531858866e+00
9.472500000000e+02 5.061052374453e-02 9.776368875974e-06 8.165028138562e+00
9.475000000000e+02 5.175636116612e-02 9.477854457818e-06 8.140678786791e+00
9.477500000000e+02 5.292034689742e-02 9.285941363457e-06 8.115499811291e+00
9.480000000000e+02 5.407694493472e-02 9.175667513822e-06 8.089505908555e+00
9.482500000000e+02 5.520179203332e-02 9.126692719547e-06 8.062710422362e+00
9.485000000000e+02 5.627268709480e-02 9.124683500450e-06 8.035125325905e+00
9.487500000000e+02 5.727047272645e-02 9.162439033261e-06 8.006761234773e+00
9.490000000000e+02 5.817977084661e-02 9.240545242678e-06 7.977627421006e+00
9.492500000000e+02 5.898952231393e-02 9.367362485219e-06 7.947731857132e+00
9.495000000000e+02 5.969329972797e-02 9.558607326848e-06 7.917081269465e+00
9.497500000000e+02 6.028937403095e-02 9.836429037180e-06 7.885681188325e+00
9.500000000000e+02 6.078050520756e-02 1.022793114794e-05 7.853536019635e+00
9.502500000000e+02 6.117345760159e-02 1.076329588592e-05 7.820649122205e+00
9.505000000000e+02 6.147825824837e-02 1.147357030826e-05 7.787022883693e+00
9.507500000000e+02 6.170721469580e-02 1.238830440622e-05 7.752658816082e+00
9.510000000000e+02 6.187375609920e-02 1.353309878604e-05 7.717557653456e+00
9.512500000000e+02 6.199116809666e-02 1.492728619437e-05 7.681719457711e+00
9.515000000000e+02 6.207131730430e-02 1.658190565548e-05 7.645143729563e+00
9.517500000000e+02 6.212347314554e-02 1.849813344201e-05 7.607829522976e+00
9.520000000000e+02 6.215333828705e-02 2.066635793152e-05 7.569775561074e+00
9.522500000000e+02 6.216238997618e-02 2.306596951873e-05 7.530980351546e+00
9.525000000000e+02 6.214761251271e-02 2.566593296444e-05 7.491442300079e+00
9.527500000000e+02 6.210166782968e-02 2.842612009216e-05 7.451159820987e+00
9.530000000000e+02 6.201350929491e-02 3.129938889135e-05 7.410131444440e+00
9.532500000000e+02 6.186939775958e-02 3.423419980447e-05 7.368355920427e+00
9.535000000000e+02 6.165423890321e-02 3.717758995947e-05 7.325832322185e+00
9.537500000000e+02 6.135311110432e-02 4.007827182997e-05 7.282560142765e+00
9.540000000000e+02 6.095285226065e-02 4.288957345142e-05 7.238539393708e+00
9.542500000000e+02 6.044354277613e-02 4.557196049532e-05 7.193770698309e+00
9.545000000000e+02 5.981974554119e-02 4.809497411923e-05 7.148255380961e+00
9.547500000000e+02 5.908138427796e-02 5.043837717167e-05 7.101995550185e+00
9.550000000000e+02 5.823418044894e-02 5.259241982000e-05 7.054994172879e+00
9.552500000000e+02 5.728961492228e-02 5.455722955580e-05 7.007255137931e+00
9.555000000000e+02 5.626442835872e-02 5.634138999672e-05 6.958783307321e+00
9.557500000000e+02 5.517971864550e-02 5.795986054738e-05 6.909584555388e+00
9.560000000000e+02 5.405972707592e-02 5.943144101037e-05 6.859665788598e+00
9.562500000000e+02 5.293043370045e-02 6.077599443138e-05 6.809034966432e+00
9.565000000000e+02 5.181808151155e-02 6.201166139913e-05 6.757701101179e+00
9.567500000000e+02 5.074775486224e-02 6.315232870180e-05 6.705674251512e+00
9.570000000000e+02 4.974211927256e-02 6.420554959213e-05 6.652965516660e+00
9.572500000000e+02 4.882040634092e-02 6.517106157933e-05 6.599587028697e+00
9.575000000000e+02 4.799770145415e-02 6.603999406898e-05 6.545551931993e+00
9.577500000000e+02 4.728456071495e-02 6.679481957661e-05 6.490874373755e+00
9.580000000000e+02 4.668695540794e-02 6.741002676081e-05 6.435569493567e+00
9.582500000000e+02 4.620652290060e-02 6.785343158094e-05 6.379653399995e+00
9.585000000000e+02 4.584108124845e-02 6.808804789879e-05 6.323143161972e+00
9.587500000000e+02 4.558536289679e-02 6.807431220535e-05 6.266056778354e+00
9.590000000000e+02 4.543190515666e-02 6.777270153144e-05 6.208413158701e+00
9.592500000000e+02 4.537204063776e-02 6.714635939167e-05 6.150232087738e+00
9.595000000000e+02 4.539692019508e-02 6.616345480120e-05 6.091534185306e+00
9.597500000000e+02 4.549849446548e-02 6.479960804662e-05 6.032340871218e+00
9.600000000000e+02 4.567038498298e-02 6.303979146235e-05 5.972674319246e+00
9.602500000000e+02 4.590856623507e-02 6.087967201973e-05 5.912557417205e+00
9.605000000000e+02 4.621178950305e-02 5.832634217418e-05 5.852013729797e+00
9.607500000000e+02 4.658168884938e-02 5.539833995738e-05 5.791067466358e+00
9.610000000000e+02 4.702252985085e-02 5.212493093182e-05 5.729743454616e+00
9.612500000000e+02 4.754059364612e-02 4.854466481558e-05 5.668067114141e+00
9.615000000000e+02 4.814321887538e-02 4.470334381090e-05 5.606064439479e+00
9.617500000000e+02 4.883757718044e-02 4.065152211755e-05 5.543761973395e+00
9.620000000000e+02 4.962928623134e-02 3.644175708459e-05 5.481186779648e+00
9.622500000000e+02 5.052100322458e-02 3.212586007470e-05 5.418366408204e+00
9.625000000000e+02 5.151115857222e-02 2.775240667749e-05 5.355328853170e+00
9.627500000000e+02 5.259299117921e-02 2.336475025408e-05 5.292102505218e+00
9.630000000000e+02 5.375402673683e-02 1.899975980310e-05 5.228716102459e+00
9.632500000000e+02 5.497609839266e-02 1.468740018823e-05 5.165198683199e+00
9.635000000000e+02 5.623594879741e-02 1.045120407206e-05 5.101579554926e+00
9.637500000000e+02 5.750638427127e-02 6.309539744814e-06 5.037888278799e+00
9.640000000000e+02 5.875788036373e-02 2.277560678332e-06 4.974154682893e+00
9.642500000000e+02 5.996048418305e-02 -1.630432037103e-06 4.910408908588e+00
9.645000000000e+02 6.108581040088e-02 -5.398522320760e-06 4.846681485894e+00
9.647500000000e+02 6.210892225040e-02 -9.006931583622e-06 4.783003435910e+00
9.650000000000e+02 6.300988651995e-02 -1.243028294534e-05 4.719406387274e+00
9.652500000000e+02 6.377483411914e-02 -1.563663723483e-05 4.655922694807e+00
9.655000000000e+02 6.439642025189e-02 -1.858747955696e-05 4.592585539562e+00
9.657500000000e+02 6.487363157619e-02 -2.123867196738e-05 4.529429002343e+00
9.660000000000e+02 6.521099333550e-02 -2.354236184629e-05 4.466488087676e+00
9.662500000000e+02 6.541727319608e-02 -2.544963588244e-05 4.403798698904e+00
9.665000000000e+02 6.550385591099e-02 -2.691367053045e-05 4.341397559792e+00
9.667500000000e+02 6.548300483232e-02 -2.789307855799e-05 4.279322077667e+00
9.670000000000e+02 6.536621586223e-02 -2.835507664967e-05 4.217610170505e+00
9.672500000000e+02 6.516287187457e-02 -2.827815665299e-05 4.156300068191e+00
9.675000000000e+02 6.487936461347e-02 -2.765403134528e-05 4.095430094957e+00
9.677500000000e+02 6.451876187632e-02 -2.648863676105e-05 4.035038470938e+00
9.680000000000e+02 6.408105366092e-02 -2.480216736200e-05 3.975163134412e+00
9.682500000000e+02 6.356391161895e-02 -2.262816270276e-05 3.915841612061e+00
9.685000000000e+02 6.296385416190e-02 -2.001183395081e-05 3.857110923805e+00
9.687500000000e+02 6.227763133390e-02 -1.700780450917e-05 3.799007548593e+00
9.690000000000e+02 6.150364868871e-02 -1.367756794349e-05 3.741567424738e+00
9.692500000000e+02 6.064323300241e-02 -1.008692341758e-05 3.684825979041e+00
9.695000000000e+02 5.970157455203e-02 -6.303639547012e-06 3.628818165892e+00
9.697500000000e+02 5.868822675304e-02 -2.395542761768e-06 3.573578495147e+00
9.700000000000e+02 5.761710072952e-02 1.570858441768e-06 3.519141041830e+00
9.702500000000e+02 5.650596838831e-02 5.531157405758e-06 3.465539394025e+00
9.705000000000e+02 5.537553237760e-02 9.423313631934e-06 3.412806566800e+00
9.707500000000e+02 5.424819016716e-02 1.318749373275e-05 3.360974848470e+00
9.710000000000e+02 5.314664058643e-02 1.676565617822e-05 3.310075606116e+00
9.712500000000e+02 5.209250167848e-02 2.010105839548e-05 3.260139023564e+00
9.715000000000e+02 5.110509120483e-02 2.313788577737e-05 3.211193841424e+00
9.717500000000e+02 5.020050151010e-02 2.582113866728e-05 3.163267048437e+00
9.720000000000e+02 4.939105047192e-02 2.809687033239e-05 3.116383612228e+00
9.722500000000e+02 4.868513987679e-02 2.991285510268e-05 3.070566194824e+00
9.725000000000e+02 4.808750357509e-02 3.121962508482e-05 3.025834938799e+00
9.727500000000e+02 4.759977181371e-02 3.197185353118e-05 2.982207262435e+00
9.730000000000e+02 4.722125724611e-02 3.212991091520e-05 2.939697739580e+00
9.732500000000e+02 4.694983366670e-02 3.166151419459e-05 2.898318009329e+00
9.735000000000e+02 4.678278545202e-02 3.054328419944e-05 2.858076735452e+00
9.737500000000e+02 4.671752494085e-02 2.876206322930e-05 2.818979630192e+00
9.740000000000e+02 4.675208123025e-02 2.631594841510e-05 2.781029482711e+00
9.742500000000e+02 4.688532635223e-02 2.321489938450e-05 2.744226234289e+00
9.745000000000e+02 4.711692436551e-02 1.948091203605e-05 2.708567068788e+00
9.747500000000e+02 4.744702330847e-02 1.514779722739e-05 2.674046494556e+00
9.750000000000e+02 4.787575875293e-02 1.026054423850e-05 2.640656446763e+00
9.752500000000e+02 4.840263951915e-02 4.874362220575e-06 2.608386387157e+00
9.755000000000e+02 4.902589503645e-02 -9.465007279885e-07 2.577223387400e+00
9.757500000000e+02 4.974188036397e-02 -7.130126512572e-06 2.547152227715e+00
9.760000000000e+02 5.054459992568e-02 -1.359837026102e-05 2.518155488905e+00
9.762500000000e+02 5.142540542512e-02 -2.026832822408e-05 2.490213652091e+00
9.765000000000e+02 5.237289464580e-02 -2.705377558374e-05 2.463305209194e+00
9.767500000000e+02 5.337301615000e-02 -3.386655149162e-05 2.437406792759e+00
9.770000000000e+02 5.440935483844e-02 -4.061784727352e-05 2.412493321709e+00
9.772500000000e+02 5.546356868202e-02 -4.721943486163e-05 2.388538179575e+00
9.775000000000e+02 5.651592194264e-02 -5.358484486523e-05 2.365513418331e+00
9.777500000000e+02 5.754586465336e-02 -5.963043069071e-05 2.343389993572e+00
9.780000000000e+02 5.853260628435e-02 -6.527639797579e-05 2.322138025891e+00
9.782500000000e+02 5.945564275387e-02 -7.044780992194e-05 2.301727092606e+00
9.785000000000e+02 6.029520386651e-02 -7.507555402314e-05 2.282126536042e+00
9.787500000000e+02 6.103260322304e-02 -7.909724729271e-05 2.263305780358e+00
9.790000000000e+02 6.165049432816e-02 -8.245810435270e-05 2.245234663740e+00
9.792500000000e+02 6.213303019452e-02 -8.511170122219e-05 2.227883746711e+00
9.795000000000e+02 6.246596113972e-02 -8.702068221836e-05 2.211224626237e+00
9.797500000000e+02 6.263667636143e-02 -8.815731304160e-05 2.195230202816e+00
9.800000000000e+02 6.263423672784e-02 -8.850394261697e-05 2.179874943887e+00
9.802500000000e+02 6.244939889253e-02 -8.805327051789e-05 2.165135085777e+00
9.805000000000e+02 6.207467496985e-02 -8.680850313811e-05 2.150988831363e+00
9.807500000000e+02 6.150441149740e-02 -8.478329627779e-05 2.137416483024e+00
9.810000000000e+02 6.073491820771e-02 -8.200158174729e-05 2.124400578019e+00
9.812500000000e+02 5.976461805559e-02 -7.849720252914e-05 2.111925979592e+00
9.815000000000e+02 5.859421520885e-02 -7.431340007946e-05 2.099979949503e+00
9.817500000000e+02 5.722687251300e-02 -6.950219320381e-05 2.088552234122e+00
9.820000000000e+02 5.566835447916e-02 -6.412359129274e-05 2.077635107258e+00
9.822500000000e+02 5.392714247817e-02 -5.824473551305e-05 2.067223446935e+00
9.825000000000e+02 5.201448035478e-02 -5.193888969143e-05 2.057314784045e+00
9.827500000000e+02 4.994434604631e-02 -4.528439122159e-05 2.047909344947e+00
9.830000000000e+02 4.773334562859e-02 -3.836353329084e-05 2.039010108789e+00
9.832500000000e+02 4.540051358490e-02 -3.126136177092e-05 2.030622825290e+00
9.835000000000e+02 4.296703120729e-02 -2.406444039260e-05 2.022756009576e+00
9.837500000000e+02 4.045587511653e-02 -1.685960140069e-05 2.015420932460e+00
9.840000000000e+02 3.789140037509e-02 -9.732679048274e-06 2.008631548237e+00
9.842500000000e+02 3.529888306807e-02 -2.767263530851e-06 2.002404397271e+00
9.845000000000e+02 3.270403770837e-02 3.956509474046e-06 1.996758468201e+00
9.847500000000e+02 3.013252906785e-02 1.036310735211e-05 1.991715008009e+00
9.850000000000e+02 2.760949553730e-02 1.638267445209e-05 1.987297323867e+00
9.852500000000e+02 2.515909929699e-02 2.195200022218e-05 1.983530529826e+00
9.855000000000e+02 2.280411502745e-02 2.701537357941e-05 1.980441288714e+00
9.857500000000e+02 2.056556831227e-02 3.152529469114e-05 1.978057527759e+00
9.860000000000e+02 1.846242169445e-02 3.544306671302e-05 1.976408177223e+00
9.862500000000e+02 1.651132281274e-02 3.873920923073e-05 1.975522879116e+00
9.865000000000e+02 1.472639811439e-02 4.139376192164e-05 1.975431743091e+00
9.867500000000e+02 1.311910888373e-02 4.339639051326e-05 1.976165084373e+00
9.870000000000e+02 1.169814497424e-02 4.474639305349e-05 1.977753212463e+00
9.872500000000e+02 1.046937579693e-02 4.545254492927e-05 1.980226209435e+00
9.875000000000e+02 9.435829900469e-03 4.553285263534e-05 1.983613754717e+00
9.877500000000e+02 8.597726214047e-03 4.501414081567e-05 1.987944941587e+00
9.880000000000e+02 7.952527187811e-03 4.393157838639e-05 1.993248131278e+00
9.882500000000e+02 7.495038739820e-03 4.232806331469e-05 1.999550800225e+00
9.885000000000e+02 7.217533535686e-03 4.025354373913e-05 2.006879410919e+00
9.887500000000e+02 7.109905606311e-03 3.776425258950e-05 2.015259289600e+00
9.890000000000e+02 7.159862641051e-03 3.492184159959e-05 2.024714507655e+00
9.892500000000e+02 7.353135098552e-03 3.179248088736e-05 2.035267781597e+00
9.895000000000e+02 7.673719213380e-03 2.844587352613e-05 2.046940377845e+00
9.897500000000e+02 8.104141552759e-03 2.495422683216e-05 2.059752034137e+00
9.900000000000e+02 8.625737226854e-03 2.139119765257e-05 2.073720894097e+00
9.902500000000e+02 9.218947850188e-03 1.783080004927e-05 2.088863457635e+00
9.905000000000e+02 9.863626618173e-03 1.434631054414e-05 2.105194551500e+00
9.907500000000e+02 1.053934337151e-02 1.100918505728e-05 2.122727310564e+00
9.910000000000e+02 1.122568996052e-02 7.887997697298e-06 2.141473181049e+00
9.912500000000e+02 1.190257453381e-02 5.047423273313e-06 2.161441935732e+00
9.915000000000e+02 1.255050172376e-02 2.547286655136e-06 2.182641700211e+00
9.917500000000e+02 1.315083259794e-02 4.417072798357e-07 2.205078996368e+00
9.920000000000e+02 1.368602245315e-02 -1.221693082504e-06 2.228758777039e+00
9.922500000000e+02 1.413983101085e-02 -2.402450957367e-06 2.253684478509e+00
9.925000000000e+02 1.449750474592e-02 -3.067801802148e-06 2.279858066033e+00
9.927500000000e+02 1.474593026372e-02 -3.193093617904e-06 2.307280076245e+00
9.930000000000e+02 1.487375560658e-02 -2.762053667643e-06 2.335949666036e+00
9.932500000000e+02 1.487148799241e-02 -1.766939313613e-06 2.365864634115e+00
9.935000000000e+02 1.473155967151e-02 -2.085366408444e-07 2.397021454895e+00
9.937500000000e+02 1.444836714435e-02 1.903994889502e-06 2.429415307501e+00
9.940000000000e+02 1.401829290948e-02 4.553394742729e-06 2.463040073466e+00
9.942500000000e+02 1.343969545963e-02 7.714685161753e-06 2.497888366306e+00
9.945000000000e+02 1.271288942074e-02 1.135567187407e-05 2.533951516411e+00
9.947500000000e+02 1.184009643722e-02 1.543752815492e-05 2.571219594544e+00
9.950000000000e+02 1.082538904156e-02 1.991551441841e-05 2.609681391832e+00
9.952500000000e+02 9.674608047371e-03 2.473976556758e-05 2.649324442631e+00
9.955000000000e+02 8.395274232361e-03 2.985610548747e-05 2.690135005606e+00
9.957500000000e+02 6.996476355360e-03 3.520694342071e-05 2.732098090826e+00
9.960000000000e+02 5.488753494277e-03 4.073217655626e-05 2.775197446847e+00
9.962500000000e+02 3.883956926534e-03 4.637013465794e-05 2.819415595063e+00
9.965000000000e+02 2.195105631055e-03 5.205850780543e-05 2.864733828025e+00
9.967500000000e+02 4.362261326520e-04 5.773527663919e-05 2.911132239091e+00
9.970000000000e+02 -1.377816593513e-03 6.333961297042e-05 2.958589755328e+00
9.972500000000e+02 -3.231496938683e-03 6.881274110318e-05 3.007084149010e+00
9.975000000000e+02 -5.108814879970e-03 7.409875089018e-05 3.056592089449e+00
9.977500000000e+02 -6.993488268810e-03 7.914534968603e-05 3.107089160318e+00
9.980000000000e+02 -8.869149141018e-03 8.390454271290e-05 3.158549903274e+00
9.982500000000e+02 -1.071954039646e-02 8.833322741833e-05 3.210947860956e+00
9.985000000000e+02 -1.252871521859e-02 9.239371036862e-05 3.264255601608e+00
9.987500000000e+02 -1.428123045373e-02 9.605412006153e-05 3.318444765339e+00
9.990000000000e+02 -1.596233603411e-02 9.928872648227e-05 3.373486099098e+00
9.992500000000e+02 -1.755815632663e-02 1.020781594550e-04 3.429349493323e+00
9.995000000000e+02 -1.905586173788e-02 1.044095266356e-04 3.486004016727e+00
9.997500000000e+02 -2.044382412529e-02 1.062764210045e-04 3.543417958532e+00
1.000000000000e+03 -2.171176343764e-02 1.076788471386e-04 3.601558856930e+00
1.000250000000e+03 -2.285087032782e-02 1.086230324380e-04 3.660393543830e+00
1.000500000000e+03 -2.385391342865e-02 1.091211580868e-04 3.719888182623e+00
1.000750000000e+03 -2.471532162698e-02 1.091909969051e-04 3.780008314253e+00
1.001000000000e+03 -2.543125135563e-02 1.088555004316e-04 3.840718895241e+00
1.001250000000e+03 -2.599962425657e-02 1.081422804447e-04 3.901984347868e+00
1.001500000000e+03 -2.642014156171e-02 1.070830455547e-04 3.963768611127e+00
1.001750000000e+03 -2.669428104275e-02 1.057130243767e-04 4.026035188603e+00
1.002000000000e+03 -2.682526124270e-02 1.040703239455e-04 4.088747208363e+00
1.002250000000e+03 -2.681798919129e-02 1.021952761167e-04 4.151867479631e+00
1.002500000000e+03 -2.667898534238e-02 1.001297745865e-04 4.215358554181e+00
1.002750000000e+03 -2.641628347150e-02 9.791660402669e-05 4.279182793351e+00
1.003000000000e+03 -2.603931646362e-02 9.559879237814e-05 4.343302434646e+00
1.003250000000e+03 -2.555878425995e-02 9.321898609507e-05 4.407679662119e+00
1.003500000000e+03 -2.498650370782e-02 9.081885231063e-05 4.472276679384e+00
1.003750000000e+03 -2.433525057033e-02 8.843853188906e-05 4.537055783352e+00
1.004000000000e+03 -2.361858653476e-02 8.611613262521e-05 4.601979439209e+00
1.004250000000e+03 -2.285068183760e-02 8.388727572425e-05 4.667010356714e+00
1.004500000000e+03 -2.204612901860e-02 8.178472958431e-05 4.732111564981e+00
1.004750000000e+03 -2.121975561737e-02 7.983809272574e-05 4.797246489126e+00
1.005000000000e+03 -2.038643423844e-02 7.807351080841e-05 4.862379023036e+00
1.005250000000e+03 -1.956089498649e-02 7.651348639412e-05 4.927473604006e+00
1.005500000000e+03 -1.875754121576e-02 7.517675587354e-05 4.992495283320e+00
1.005750000000e+03 -1.799027201357e-02 7.407822674482e-05 5.057409794115e+00
1.006000000000e+03 -1.727231249263e-02 7.322896855261e-05 5.122183619884e+00
1.006250000000e+03 -1.661605513640e-02 7.263626334469e-05 5.186784056953e+00
1.006500000000e+03 -1.603291323082e-02 7.230370582464e-05 5.251179275748e+00
1.006750000000e+03 -1.553318910479e-02 7.223136825632e-05 5.315338376360e+00
1.007000000000e+03 -1.512595675382e-02 7.241597058100e-05 5.379231444314e+00
1.007250000000e+03 -1.481896271254e-02 7.285111230876e-05 5.442829598250e+00
1.007500000000e+03 -1.461854418487e-02 7.352752039869e-05 5.506105035526e+00
1.007750000000e+03 -1.452956702011e-02 7.443333934778e-05 5.569031070192e+00
1.008000000000e+03 -1.455538154508e-02 7.555441419149e-05 5.631582170193e+00
1.008250000000e+03 -1.469779963114e-02 7.687455834898e-05 5.693733984780e+00
1.008500000000e+03 -1.495709145456e-02 7.837592237553e-05 5.755463365519e+00
1.008750000000e+03 -1.533200034499e-02 8.003928975589e-05 5.816748385644e+00
1.009000000000e+03 -1.581977876387e-02 8.184438584380e-05 5.877568345312e+00
1.009250000000e+03 -1.641624052290e-02 8.377017386157e-05 5.937903777552e+00
1.009500000000e+03 -1.711583228707e-02 8.579514936621e-05 5.997736439837e+00
1.009750000000e+03 -1.791172007648e-02 8.789761355438e-05 6.057049303175e+00
1.010000000000e+03 -1.879589115762e-02 9.005593305927e-05 6.115826533886e+00
1.010250000000e+03 -1.975927032346e-02 9.224878309086e-05 6.174053464555e+00
1.010500000000e+03 -2.079184776374e-02 9.445533889388e-05 6.231716562546e+00
1.010750000000e+03 -2.188281818194e-02 9.665549061030e-05 6.288803391946e+00
1.011000000000e+03 -2.302072929409e-02 9.883000470753e-05 6.345302566363e+00
1.011250000000e+03 -2.419363785065e-02 1.009606640170e-04 6.401203702306e+00
1.011500000000e+03 -2.538927123768e-02 1.030304025512e-04 6.456497362723e+00
1.011750000000e+03 -2.659519304108e-02 1.050234077528e-04 6.511175002768e+00
1.012000000000e+03 -2.779896984347e-02 1.069251971151e-04 6.565228907756e+00
1.012250000000e+03 -2.898833898904e-02 1.087226864485e-04 6.618652134767e+00
1.012500000000e+03 -3.015137384601e-02 1.104042382234e-04 6.671438448525e+00
1.012750000000e+03 -3.127664700536e-02 1.119597012523e-04 6.723582262496e+00
1.013000000000e+03 -3.235338613890e-02 1.133804303745e-04 6.775078576230e+00
1.013250000000e+03 -3.337162339752e-02 1.146593350874e-04 6.825922919336e+00
1.013500000000e+03 -3.432233152935e-02 1.157908697862e-04 6.876111293270e+00
1.013750000000e+03 -3.519754874652e-02 1.167710384732e-04 6.925640120525e+00
1.014000000000e+03 -3.599048587384e-02 1.175973957457e-04 6.974506194219e+00
1.014250000000e+03 -3.669561686176e-02 1.182690425054e-04 7.022706633084e+00
1.014500000000e+03 -3.730874846770e-02 1.187866151470e-04 7.070238839302e+00
1.014750000000e+03 -3.782707267618e-02 1.191522870990e-04 7.117100462663e+00
1.015000000000e+03 -3.824919520157e-02 1.193697026027e-04 7.163289366784e+00
1.015250000000e+03 -3.857514433755e-02 1.194439880977e-04 7.208803600598e+00
1.015500000000e+03 -3.880635853175e-02 1.193817613371e-04 7.253641373239e+00
1.015750000000e+03 -3.894565151596e-02 1.191910620527e-04 7.297801032452e+00
1.016000000000e+03 -3.899716092140e-02 1.188813060285e-04 7.341281045320e+00
1.016250000000e+03 -3.896627283926e-02 1.184632342600e-04 7.384079981878e+00
1.016500000000e+03 -3.885953349132e-02 1.179488538678e-04 7.426196498619e+00
1.016750000000e+03 -3.868454003182e-02 1.173513548084e-04 7.467629324607e+00
1.017000000000e+03 -3.844982003882e-02 1.166850162674e-04 7.508377246195e+00
1.017250000000e+03 -3.816469833694e-02 1.159650933071e-04 7.548439090445e+00
1.017500000000e+03 -3.783915235641e-02 1.152076798599e-04 7.587813709643e+00
1.017750000000e+03 -3.748366242428e-02 1.144295796920e-04 7.626499961433e+00
1.018000000000e+03 -3.710905626319e-02 1.136481225496e-04 7.664496688183e+00
1.018250000000e+03 -3.672635187812e-02 1.128809797684e-04 7.701802692202e+00
1.018500000000e+03 -3.634659955330e-02 1.121459666616e-04 7.738416710749e+00
1.018750000000e+03 -3.598072661788e-02 1.114608553385e-04 7.774337385768e+00
1.019000000000e+03 -3.563938564521e-02 1.108431288214e-04 7.809563230594e+00
1.019250000000e+03 -3.533280758269e-02 1.103097374347e-04 7.844092596571e+00
1.019500000000e+03 -3.507066221949e-02 1.098770020792e-04 7.877923633173e+00
1.019750000000e+03 -3.486192725317e-02 1.095603347999e-04 7.911054249737e+00
1.020000000000e+03 -3.471476789955e-02 1.093740143130e-04 7.943482071176e+00
1.020250000000e+03 -3.463642931820e-02 1.093310184511e-04 7.975204396134e+00
1.020500000000e+03 -3.463314321380e-02 1.094428519512e-04 8.006218149772e+00
1.020750000000e+03 -3.471005118779e-02 1.097194018906e-04 8.036519838331e+00
1.021000000000e+03 -3.487114628944e-02 1.101688029024e-04 8.066105503622e+00
1.021250000000e+03 -3.511923323344e-02 1.107973189023e-04 8.094970674500e+00
1.021500000000e+03 -3.545590878545e-02 1.116092573678e-04 8.123110321954e+00
1.021750000000e+03 -3.588156135300e-02 1.126069020102e-04 8.150518812708e+00
1.022000000000e+03 -3.639539038544e-02 1.137904726369e-04 8.177189867090e+00
1.022250000000e+03 -3.699544347703e-02 1.151581047947e-04 8.203116513835e+00
1.022500000000e+03 -3.767867192352e-02 1.167058529282e-04 8.228291052194e+00
1.022750000000e+03 -3.844100155251e-02 1.184277217670e-04 8.252705014543e+00
1.023000000000e+03 -3.927741698361e-02 1.203157635081e-04 8.276349133531e+00
1.023250000000e+03 -4.018205609071e-02 1.223601410042e-04 8.299213312434e+00
1.023500000000e+03 -4.114831191306e-02 1.245492084321e-04 8.321286605014e+00
1.023750000000e+03 -4.216893710083e-02 1.268696392445e-04 8.342557192359e+00
1.024000000000e+03 -4.323615012125e-02 1.293065629623e-04 8.363012378827e+00
1.024250000000e+03 -4.434173793427e-02 1.318437073874e-04 8.382638582884e+00
1.024500000000e+03 -4.547715513043e-02 1.344635898979e-04 8.401421349663e+00
1.024750000000e+03 -4.663361662193e-02 1.371476381261e-04 8.419345360425e+00
1.025000000000e+03 -4.780218357942e-02 1.398763518390e-04 8.436394464314e+00
1.025250000000e+03 -4.897384213680e-02 1.426294653652e-04 8.452551713057e+00
1.025500000000e+03 -5.013957574312e-02 1.453861041619e-04 8.467799407630e+00
1.025750000000e+03 -5.129043008999e-02 1.481249325532e-04 8.482119163018e+00
1.026000000000e+03 -5.241757455196e-02 1.508242953736e-04 8.495491974380e+00
1.026250000000e+03 -5.351235723222e-02 1.534623475105e-04 8.507898303970e+00
1.026500000000e+03 -5.456635987124e-02 1.560171799105e-04 8.519318168880e+00
1.026750000000e+03 -5.557144788542e-02 1.584669296969e-04 8.529731246417e+00
1.027000000000e+03 -5.651982355020e-02 1.607898932728e-04 8.539116979261e+00
1.027250000000e+03 -5.740407534231e-02 1.629646247788e-04 8.547454694250e+00
1.027500000000e+03 -5.821723284588e-02 1.649700324055e-04 8.554723719223e+00
1.027750000000e+03 -5.895281739622e-02 1.667854578738e-04 8.560903508922e+00
1.028000000000e+03 -5.960489865126e-02 1.683907729926e-04 8.565973767008e+00
1.028250000000e+03 -6.016814710486e-02 1.697665015187e-04 8.569914571418e+00
1.028500000000e+03 -6.063788764877e-02 1.708939497216e-04 8.572706496096e+00
1.028750000000e+03 -6.101014730516e-02 1.717553384961e-04 8.574330729928e+00
1.029000000000e+03 -6.128170437533e-02 1.723339510507e-04 8.574769190120e+00
1.029250000000e+03 -6.145012621633e-02 1.726143034450e-04 8.574004630635e+00
1.029500000000e+03 -6.151380307757e-02 1.725824309892e-04 8.572020743043e+00
1.029750000000e+03 -6.147197447155e-02 1.722260799315e-04 8.568802249736e+00
1.030000000000e+03 -6.132474912484e-02 1.715349229260e-04 8.564334988965e+00
1.030250000000e+03 -6.107311936690e-02 1.705008507304e-04 8.558605991514e+00
1.030500000000e+03 -6.071897095685e-02 1.691182631276e-04 8.551603548812e+00
1.030750000000e+03 -6.026508912952e-02 1.673843582128e-04 8.543317272677e+00
1.031000000000e+03 -5.971516177976e-02 1.652994177461e-04 8.533738147627e+00
1.031250000000e+03 -5.907377475837e-02 1.628670698576e-04 8.522858570193e+00
1.031500000000e+03 -5.834641181968e-02 1.600945502424e-04 8.510672391214e+00
1.031750000000e+03 -5.753943685577e-02 1.569929014101e-04 8.497174935812e+00
1.032000000000e+03 -5.666008121192e-02 1.535771601774e-04 8.482363033208e+00
1.032250000000e+03 -5.571641113201e-02 1.498664683784e-04 8.466235023849e+00
1.032500000000e+03 -5.471729119756e-02 1.458841457372e-04 8.448790771952e+00
1.032750000000e+03 -5.367233272102e-02 1.416576971440e-04 8.430031673178e+00
1.033000000000e+03 -5.259182202264e-02 1.372187678938e-04 8.409960646046e+00
1.033250000000e+03 -5.148663712461e-02 1.326029449657e-04 8.388582137117e+00
1.033500000000e+03 -5.036813943473e-02 1.278495493504e-04 8.365902105801e+00
1.033750000000e+03 -4.924804963500e-02 1.230014024175e-04 8.341928018772e+00
1.034000000000e+03 -4.813830360586e-02 1.181044443774e-04 8.316668842041e+00
1.034250000000e+03 -4.705089070260e-02 1.132072878065e-04 8.290135021524e+00
1.034500000000e+03 -4.599768046181e-02 1.083607011560e-04 8.262338477748e+00
1.034750000000e+03 -4.499023966266e-02 1.036170165397e-04 8.233292589546e+00
1.035000000000e+03 -4.403964737900e-02 9.902945748877e-05 8.203012178622e+00
1.035250000000e+03 -4.315631323350e-02 9.465143356419e-05 8.171513501882e+00
1.035500000000e+03 -4.234980608453e-02 9.053578982085e-05 8.138814234582e+00
1.035750000000e+03 -4.162869872587e-02 8.673385117053e-05 8.104933458229e+00
1.036000000000e+03 -4.100043512375e-02 8.329459739068e-05 8.069891641275e+00
1.036250000000e+03 -4.047122115844e-02 8.026380478715e-05 8.033710627270e+00
1.036500000000e+03 -4.004594474783e-02 7.768314392009e-05 7.996413609376e+00
1.036750000000e+03 -3.972812294139e-02 7.558930031093e-05 7.958025105377e+00
1.037000000000e+03 -3.951987585468e-02 7.401314350061e-05 7.918570924840e+00
1.037250000000e+03 -3.942192430999e-02 7.297896544012e-05 7.878078128437e+00
1.037500000000e+03 -3.943360776684e-02 7.250380978202e-05 7.836574977885e+00
1.037750000000e+03 -3.955291942227e-02 7.259694884509e-05 7.794090875370e+00
1.038000000000e+03 -3.977655590501e-02 7.325948614278e-05 7.750656291510e+00
1.038250000000e+03 -4.009997944473e-02 7.448409906066e-05 7.706302681492e+00
1.038500000000e+03 -4.051749038430e-02 7.625493930807e-05 7.661062389954e+00
1.038750000000e+03 -4.102230904942e-02 7.854775353971e-05 7.614968544276e+00
1.039000000000e+03 -4.160666746203e-02 8.133014601508e-05 7.568054935387e+00
1.039250000000e+03 -4.226190782524e-02 8.456196579340e-05 7.520355896514e+00
1.039500000000e+03 -4.297859521746e-02 8.819590370546e-05 7.471906164955e+00
1.039750000000e+03 -4.374663931044e-02 9.217821818164e-05 7.422740748902e+00
1.040000000000e+03 -4.455543286652e-02 9.644960463878e-05 7.372894781427e+00
1.040250000000e+03 -4.539400197127e-02 1.009461523051e-04 7.322403381745e+00
1.040500000000e+03 -4.625117128002e-02 1.056003964244e-04 7.271301508903e+00
1.040750000000e+03 -4.711573788088e-02 1.103423730310e-04 7.219623824831e+00
1.041000000000e+03 -4.797665117016e-02 1.151008297984e-04 7.167404554886e+00
1.041250000000e+03 -4.882319120156e-02 1.198043977185e-04 7.114677359708e+00
1.041500000000e+03 -4.964513831352e-02 1.243827653191e-04 7.061475209488e+00
1.041750000000e+03 -5.043292708738e-02 1.287678406685e-04 7.007830271331e+00
1.042000000000e+03 -5.117777594074e-02 1.328948800658e-04 6.953773802811e+00
1.042250000000e+03 -5.187178964757e-02 1.367035651995e-04 6.899336060681e+00
1.042500000000e+03 -5.250802869758e-02 1.401390028738e-04 6.844546219607e+00
1.042750000000e+03 -5.308054555721e-02 1.431526292280e-04 6.789432305040e+00
1.043000000000e+03 -5.358439212194e-02 1.457030081196e-04 6.734021141623e+00
1.043250000000e+03 -5.401559931885e-02 1.477564910611e-04 6.678338314982e+00
1.043500000000e+03 -5.437113841136e-02 1.492877324657e-04 6.622408149522e+00
1.043750000000e+03 -5.464887128739e-02 1.502800449590e-04 6.566253701222e+00
1.044000000000e+03 -5.484749591178e-02 1.507255753404e-04 6.509896764658e+00
1.044250000000e+03 -5.496649947411e-02 1.506253109623e-04 6.453357894550e+00
1.044500000000e+03 -5.500611888156e-02 1.499888992520e-04 6.396656438998e+00
1.044750000000e+03 -5.496731745221e-02 1.488343093848e-04 6.339810584095e+00
1.045000000000e+03 -5.485177756162e-02 1.471873149984e-04 6.282837407491e+00
1.045250000000e+03 -5.466190865096e-02 1.450808396963e-04 6.225752939019e+00
1.045500000000e+03 -5.440086739682e-02 1.425541844241e-04 6.168572226410e+00
1.045750000000e+03 -5.407258453805e-02 1.396521588146e-04 6.111309404327e+00
1.046000000000e+03 -5.368179159971e-02 1.364241442075e-04 6.053977765214e+00
1.046250000000e+03 -5.323404053865e-02 1.329231178087e-04 5.996589830672e+00
1.046500000000e+03 -5.273570694029e-02 1.292046588706e-04 5.939157424280e+00
1.046750000000e+03 -5.219397702952e-02 1.253259735039e-04 5.881691741054e+00
1.047000000000e+03 -5.161680496782e-02 1.213449377512e-04 5.824203420594e+00
1.047250000000e+03 -5.101284858425e-02 1.173191959414e-04 5.766702614672e+00
1.047500000000e+03 -5.039137619006e-02 1.133053109323e-04 5.709199059099e+00
1.047750000000e+03 -4.976215272022e-02 1.093579841342e-04 5.651702141406e+00
1.048000000000e+03 -4.913530593161e-02 1.055293411497e-04 5.594220967337e+00
1.048250000000e+03 -4.852117991423e-02 1.018682964854e-04 5.536764430379e+00
1.048500000000e+03 -4.793017874591e-02 9.841998133459e-05 5.479341273685e+00
1.048750000000e+03 -4.737260810532e-02 9.522525538835e-05 5.421960156937e+00
1.049000000000e+03 -4.685851346184e-02 9.232027627795e-05 5.364629714174e+00
1.049250000000e+03 -4.639752319810e-02 8.973615817412e-05 5.307358615881e+00
1.049500000000e+03 -4.599869022968e-02 8.749868499697e-05 5.250155621101e+00
1.049750000000e+03 -4.567034064500e-02 8.562811815305e-05 5.193029633158e+00
1.050000000000e+03 -4.541992033064e-02 8.413906202390e-05 5.135989745083e+00
1.050250000000e+03 -4.525384708722e-02 8.304041887292e-05 5.079045285427e+00
1.050500000000e+03 -4.517736634039e-02 8.233542361444e-05 5.022205859960e+00
1.050750000000e+03 -4.519440926690e-02 8.202174129671e-05 4.965481384523e+00
1.051000000000e+03 -4.530746387974e-02 8.209165293441e-05 4.908882117681e+00
1.051250000000e+03 -4.551745915137e-02 8.253230354102e-05 4.852418685470e+00
1.051500000000e+03 -4.582367130514e-02 8.332601557015e-05 4.796102100822e+00
1.051750000000e+03 -4.622365930484e-02 8.445065666515e-05 4.739943776049e+00
1.052000000000e+03 -4.671323736625e-02 8.588005191207e-05 4.683955527935e+00
1.052250000000e+03 -4.728649163908e-02 8.758444684168e-05 4.628149574415e+00
1.052500000000e+03 -4.793584626066e-02 8.953097293490e-05 4.572538521933e+00
1.052750000000e+03 -4.865218166034e-02 9.168420073352e-05 4.517135342155e+00
1.053000000000e+03 -4.942500617572e-02 9.400662749140e-05 4.461953342030e+00
1.053250000000e+03 -5.024267479757e-02 9.645919590356e-05 4.407006115911e+00
1.053500000000e+03 -5.109265257446e-02 9.900183649592e-05 4.352307494845e+00
1.053750000000e+03 -5.196180995392e-02 1.015940007158e-04 4.297871482907e+00
1.054000000000e+03 -5.283673952025e-02 1.041952059359e-04 4.243712185710e+00
1.054250000000e+03 -5.370407956811e-02 1.067655369671e-04 4.189843736597e+00
1.054500000000e+03 -5.455083197648e-02 1.092661567442e-04 4.136280210930e+00
1.054750000000e+03 -5.536465764827e-02 1.116598498526e-04 4.083035550492e+00
1.055000000000e+03 -5.613414152412e-02 1.139115164297e-04 4.030123478177e+00
1.055250000000e+03 -5.684901083975e-02 1.159886487062e-04 3.977557428049e+00
1.055500000000e+03 -5.750030443074e-02 1.178617935139e-04 3.925350475951e+00
1.055750000000e+03 -5.808048667586e-02 1.195049867545e-04 3.873515280794e+00
1.056000000000e+03 -5.858350044981e-02 1.208961338875e-04 3.822064043742e+00
1.056250000000e+03 -5.900477178482e-02 1.220173573081e-04 3.771008472206e+00
1.056500000000e+03 -5.934116046192e-02 1.228552620190e-04 3.720359766478e+00
1.056750000000e+03 -5.959087753460e-02 1.234011463119e-04 3.670128612376e+00
1.057000000000e+03 -5.975336968079e-02 1.236511160759e-04 3.620325192334e+00
1.057250000000e+03 -5.982918614703e-02 1.236061081807e-04 3.570959207828e+00
1.057500000000e+03 -5.981984340181e-02 1.232718264861e-04 3.522039908472e+00
1.057750000000e+03 -5.972769057902e-02 1.226585662494e-04 3.473576133064e+00
1.058000000000e+03 -5.955578858762e-02 1.217809403748e-04 3.425576355785e+00
1.058250000000e+03 -5.930781151765e-02 1.206575163242e-04 3.378048732930e+00
1.058500000000e+03 -5.898796716485e-02 1.193103891563e-04 3.331001153399e+00
1.058750000000e+03 -5.860094244899e-02 1.177646414679e-04 3.284441285299e+00
1.059000000000e+03 -5.815186807585e-02 1.160477641234e-04 3.238376618793e+00
1.059250000000e+03 -5.764630036630e-02 1.141890494492e-04 3.192814500466e+00
1.059500000000e+03 -5.709020994502e-02 1.122189572073e-04 3.147762160108e+00
1.059750000000e+03 -5.648997213588e-02 1.101684815947e-04 3.103226726061e+00
1.060000000000e+03 -5.585234964979e-02 1.080685314384e-04 3.059215228931e+00
1.060250000000e+03 -5.518446057558e-02 1.059493244238e-04 3.015734593264e+00
1.060500000000e+03 -5.449372514158e-02 1.038398532515e-04 2.972791617550e+00
1.060750000000e+03 -5.378778689464e-02 1.017673849884e-04 2.930392944133e+00
1.061000000000e+03 -5.307440835688e-02 9.975702511317e-05 2.888545018521e+00
1.061250000000e+03 -5.236133807225e-02 9.783133540267e-05 2.847254047330e+00
1.061500000000e+03 -5.165615764159e-02 9.601003015558e-05 2.806525950864e+00
1.061750000000e+03 -5.096611328798e-02 9.430974109978e-05 2.766366316647e+00
1.062000000000e+03 -5.029793556562e-02 9.274383735797e-05 2.726780366461e+00
1.062250000000e+03 -4.965766555642e-02 9.132232841738e-05 2.687772926163e+00
1.062500000000e+03 -4.905048894488e-02 9.005181897920e-05 2.649348418458e+00
1.062750000000e+03 -4.848059203406e-02 8.893552718575e-05 2.611510877098e+00
1.063000000000e+03 -4.795105210071e-02 8.797337101304e-05 2.574263977736e+00
1.063250000000e+03 -4.746376115558e-02 8.716209468138e-05 2.537611107653e+00
1.063500000000e+03 -4.701939796329e-02 8.649546328829e-05 2.501555451927e+00
1.063750000000e+03 -4.661744075926e-02 8.596449264095e-05 2.466100121236e+00
1.064000000000e+03 -4.625622847716e-02 8.555773704885e-05 2.431248295231e+00
1.064250000000e+03 -4.593305860966e-02 8.526160603511e-05 2.397003403409e+00
1.064500000000e+03 -4.564432202336e-02 8.506072550180e-05 2.363369315177e+00
1.064750000000e+03 -4.538566052163e-02 8.493832036122e-05 2.330350557488e+00
1.065000000000e+03 -4.515214206156e-02 8.487662296355e-05 2.297952530169e+00
1.065250000000e+03 -4.493844020114e-02 8.485729018795e-05 2.266181734050e+00
1.065500000000e+03 -4.473901072652e-02 8.486182613479e-05 2.235045986104e+00
1.065750000000e+03 -4.454825572256e-02 8.487199522722e-05 2.204554621331e+00
1.066000000000e+03 -4.436066978843e-02 8.487022057174e-05 2.174718679518e+00
1.066250000000e+03 -4.417096355334e-02 8.483995149677e-05 2.145551057557e+00
1.066500000000e+03 -4.397416305859e-02 8.476600309196e-05 2.117066631461e+00
1.066750000000e+03 -4.376568545219e-02 8.463484488089e-05 2.089282340468e+00
1.067000000000e+03 -4.354139209072e-02 8.443483753878e-05 2.062217227254e+00
1.067250000000e+03 -4.329762535684e-02 8.415642755369e-05 2.035892441952e+00
1.067500000000e+03 -4.303122994328e-02 8.379227769031e-05 2.010331198602e+00
1.067750000000e+03 -4.273956562664e-02 8.333734829019e-05 1.985558694724e+00
1.068000000000e+03 -4.242051463398e-02 8.278891971558e-05 1.961601993901e+00
1.068250000000e+03 -4.207248679366e-02 8.214657513012e-05 1.938489876202e+00
1.068500000000e+03 -4.169442446239e-02 8.141213264601e-05 1.916252661681e+00
1.068750000000e+03 -4.128580804707e-02 8.058954009688e-05 1.894922013013e+00
1.069000000000e+03 -4.084665991961e-02 7.968472958553e-05 1.874530720950e+00
1.069250000000e+03 -4.037754848042e-02 7.870545170524e-05 1.855112483403e+00
1.069500000000e+03 -3.987958389366e-02 7.766107125126e-05 1.836701675096e+00
1.069750000000e+03 -3.935440873999e-02 7.656235252035e-05 1.819333120785e+00
1.070000000000e+03 -3.880417453358e-02 7.542121468815e-05 1.803041867871e+00
1.070250000000e+03 -3.823150667058e-02 7.425047997595e-05 1.787862966813e+00
1.070500000000e+03 -3.763945182082e-02 7.306360036582e-05 1.773831256467e+00
1.070750000000e+03 -3.703141028742e-02 7.187437822354e-05 1.760981157702e+00
1.071000000000e+03 -3.641105242723e-02 7.069667671630e-05 1.749346473372e+00
1.071250000000e+03 -3.578222177399e-02 6.954412639340e-05 1.738960195348e+00
1.071500000000e+03 -3.514882825991e-02 6.842983144337e-05 1.729854315836e+00
1.071750000000e+03 -3.451473620956e-02 6.736608232336e-05 1.722059644567e+00
1.072000000000e+03 -3.388365150157e-02 6.636407627825e-05 1.715605627441e+00
1.072250000000e+03 -3.325901385130e-02 6.543365770617e-05 1.710520169334e+00
1.072500000000e+03 -3.264389939845e-02 6.458308190388e-05 1.706829460384e+00
1.072750000000e+03 -3.204093683071e-02 6.381880822839e-05 1.704557803311e+00
1.073000000000e+03 -3.145224251961e-02 6.314533466667e-05 1.703727447539e+00
1.073250000000e+03 -3.087937649953e-02 6.256507671573e-05 1.704358430350e+00
1.073500000000e+03 -3.032331895589e-02 6.207829361490e-05 1.706468423451e+00
1.073750000000e+03 -2.978447000351e-02 6.168307007670e-05 1.710072594041e+00
1.074000000000e+03 -2.926266934108e-02 6.137535838427e-05 1.715183477384e+00
1.074250000000e+03 -2.875723551680e-02 6.114911422561e-05 1.721810868510e+00
1.074500000000e+03 -2.826701889459e-02 6.099642904614e-05 1.729961726953e+00
1.074750000000e+03 -2.779046850526e-02 6.090776262274e-05 1.739640106615e+00
1.075000000000e+03 -2.732570643018e-02 6.087222516413e-05 1.750847104194e+00
1.075250000000e+03 -2.687060718088e-02 6.087790519421e-05 1.763580829841e+00
1.075500000000e+03 -2.642287845978e-02 6.091223602417e-05 1.777836399323e+00
1.075750000000e+03 -2.598014019427e-02 6.096238869585e-05 1.793605946197e+00
1.076000000000e+03 -2.554000021673e-02 6.101568103076e-05 1.810878658236e+00
1.076250000000e+03 -2.510012285893e-02 6.105998507902e-05 1.829640823810e+00
1.076500000000e+03 -2.465829206755e-02 6.108412316735e-05 1.849875902998e+00
1.076750000000e+03 -2.421246676500e-02 6.107823705445e-05 1.871564614102e+00
1.077000000000e+03 -2.376082847071e-02 6.103412424613e-05 1.894685026107e+00
1.077250000000e+03 -2.330182249296e-02 6.094548190241e-05 1.919212675417e+00
1.077500000000e+03 -2.283419214244e-02 6.080812630677e-05 1.945120686355e+00
1.077750000000e+03 -2.235700734585e-02 6.062015254910e-05 1.972379903685e+00
1.078000000000e+03 -2.186968743871e-02 6.038199248606e-05 2.000959042223e+00
1.078250000000e+03 -2.137201906368e-02 6.009640871579e-05 2.030824837531e+00
1.078500000000e+03 -2.086416828869e-02 5.976841120978e-05 2.061942215925e+00
1.078750000000e+03 -2.034668757308e-02 5.940511153379e-05 2.094274465753e+00
1.079000000000e+03 -1.982051593754e-02 5.901551019982e-05 2.127783425496e+00
1.079250000000e+03 -1.928697256329e-02 5.861023547957e-05 2.162429673388e+00
1.079500000000e+03 -1.874774204771e-02 5.820123519187e-05 2.198172730509e+00
1.079750000000e+03 -1.820485113001e-02 5.780143842302e-05 2.234971264446e+00
1.080000000000e+03 -1.766063568250e-02 5.742439181158e-05 2.272783301992e+00
1.080250000000e+03 -1.711769776093e-02 5.708388576528e-05 2.311566440262e+00
1.080500000000e+03 -1.657885250557e-02 5.679357589103e-05 2.351278060618e+00
1.080750000000e+03 -1.604706556621e-02 5.656661123776e-05 2.391875539792e+00
1.081000000000e+03 -1.552538132687e-02 5.641527427855e-05 2.433316455690e+00
1.081250000000e+03 -1.501684408962e-02 5.635064154816e-05 2.475558787637e+00
1.081500000000e+03 -1.452441352459e-02 5.638226968641e-05 2.518561107073e+00
1.081750000000e+03 -1.405087741309e-02 5.651791290298e-05 2.562282757283e+00
1.082000000000e+03 -1.359876309127e-02 5.676327391346e-05 2.606684020597e+00
1.082250000000e+03 -1.317025203357e-02 5.712179581022e-05 2.651726271237e+00
1.082500000000e+03 -1.276709939284e-02 5.759449532233e-05 2.697372112725e+00
1.082750000000e+03 -1.239056181503e-02 5.817984305689e-05 2.743585498959e+00
1.083000000000e+03 -1.204133625978e-02 5.887369210678e-05 2.790331838253e+00
1.083250000000e+03 -1.171951215379e-02 5.966925813022e-05 2.837578080171e+00
1.083500000000e+03 -1.142453958379e-02 6.055715458900e-05 2.885292783734e+00
1.083750000000e+03 -1.115521322558e-02 6.152548075167e-05 2.933446170129e+00
1.084000000000e+03 -1.090967519140e-02 6.255996821569e-05 2.982010156304e+00
1.084250000000e+03 -1.068543605059e-02 6.364418324070e-05 3.030958371089e+00
1.084500000000e+03 -1.047941271802e-02 6.475978115339e-05 3.080266157243e+00
1.084750000000e+03 -1.028798495834e-02 6.588681557396e-05 3.129910553279e+00
1.085000000000e+03 -1.010706613232e-02 6.700409067328e-05 3.179870263894e+00
1.085250000000e+03 -9.932189266595e-03 6.808956452106e-05 3.230125610961e+00
1.085500000000e+03 -9.758603678714e-03 6.912077825916e-05 3.280658474732e+00
1.085750000000e+03 -9.581381902603e-03 7.007531598985e-05 3.331452217433e+00
1.086000000000e+03 -9.395532547381e-03 7.093127646762e-05 3.382491597440e+00
1.086250000000e+03 -9.196117256829e-03 7.166776191503e-05 3.433762672400e+00
1.086500000000e+03 -8.978368915193e-03 7.226535835220e-05 3.485252689790e+00
1.086750000000e+03 -8.737807906430e-03 7.270660009706e-05 3.536949973399e+00
1.087000000000e+03 -8.470354309362e-03 7.297640976769e-05 3.588843800661e+00
1.087250000000e+03 -8.172433268795e-03 7.306250391831e-05 3.640924275221e+00
1.087500000000e+03 -7.841071562918e-03 7.295574815205e-05 3.693182200195e+00
1.087750000000e+03 -7.473983191785e-03 7.265045796917e-05 3.745608946177e+00
1.088000000000e+03 -7.069642706261e-03 7.214463836985e-05 3.798196325521e+00
1.088250000000e+03 -6.627344553526e-03 7.144015331850e-05 3.850936466949e+00
1.088500000000e+03 -6.147247438022e-03 7.054282080807e-05 3.903821695175e+00
1.088750000000e+03 -5.630403440824e-03 6.946243004252e-05 3.956844420998e+00
1.089000000000e+03 -5.078770437671e-03 6.821268405213e-05 4.009997036224e+00
1.089250000000e+03 -4.495208559660e-03 6.681106527076e-05 4.063271820598e+00
1.089500000000e+03 -3.883460064829e-03 6.527862512529e-05 4.116660857182e+00
1.089750000000e+03 -3.248113812299e-03 6.363970727671e-05 4.170155963113e+00
1.090000000000e+03 -2.594553764015e-03 6.192160290389e-05 4.223748628350e+00
1.090250000000e+03 -1.928893147358e-03 6.015415411334e-05 4.277429968616e+00
1.090500000000e+03 -1.257894928128e-03 5.836930628961e-05 4.331190689706e+00
1.090750000000e+03 -5.888797755615e-04 5.660061844201e-05 4.385021063657e+00
1.091000000000e+03 7.037714730099e-05 5.488274490131e-05 4.438910916316e+00
1.091250000000e+03 7.117591095877e-04 5.325089520911e-05 4.492849623878e+00
1.091500000000e+03 1.326928774216e-03 5.174028174312e-05 4.546826122416e+00
1.091750000000e+03 1.907455423958e-03 5.038556496023e-05 4.600828921944e+00
1.092000000000e+03 2.444946931669e-03 4.922030431190e-05 4.654846132545e+00
1.092250000000e+03 2.931183893215e-03 4.827642464489e-05 4.708865493595e+00
1.092500000000e+03 3.358255011587e-03 4.758370409094e-05 4.762874412175e+00
1.092750000000e+03 3.718690540178e-03 4.716929325546e-05 4.816860003515e+00
1.093000000000e+03 4.005592859917e-03 4.705726937099e-05 4.870809137276e+00
1.093250000000e+03 4.212762161171e-03 4.726823200288e-05 4.924708486376e+00
1.093500000000e+03 4.334814114910e-03 4.781894755893e-05 4.978544577121e+00
1.093750000000e+03 4.367289983378e-03 4.872203728010e-05 5.032303842169e+00
1.094000000000e+03 4.306754687312e-03 4.998573319429e-05 5.085972672850e+00
1.094250000000e+03 4.150884230350e-03 5.161368501877e-05 5.139537472761e+00
1.094500000000e+03 3.898537757964e-03 5.360481990085e-05 5.192984710145e+00
1.094750000000e+03 3.549816497212e-03 5.595325668081e-05 5.246300970002e+00
1.095000000000e+03 3.106104543481e-03 5.864829893126e-05 5.299473004972e+00
1.095250000000e+03 2.570094804988e-03 6.167447281064e-05 5.352487784419e+00
1.095500000000e+03 1.945794754075e-03 6.501163149988e-05 5.405332542850e+00
1.095750000000e+03 1.238516264024e-03 6.863511359304e-05 5.457994825238e+00
1.096000000000e+03 4.548451996292e-04 7.251596170985e-05 5.510462531472e+00
1.096250000000e+03 -3.974064940159e-04 7.662119472093e-05 5.562723957912e+00
1.096500000000e+03 -1.309267894152e-03 8.091413145317e-05 5.614767837858e+00
1.096750000000e+03 -2.270691864084e-03 8.535474606472e-05 5.666583377201e+00
1.097000000000e+03 -3.270656072991e-03 8.990008687862e-05 5.718160289234e+00
1.097250000000e+03 -4.297278619961e-03 9.450474437833e-05 5.769488825316e+00
1.097500000000e+03 -5.337947570712e-03 9.912134734860e-05 5.820559801707e+00
1.097750000000e+03 -6.379462802937e-03 1.037010555466e-04 5.871364622031e+00
1.098000000000e+03 -7.408188661086e-03 1.081941097470e-04 5.921895297083e+00
1.098250000000e+03 -8.410214180538e-03 1.125503987743e-04 5.972144454858e+00
1.098500000000e+03 -9.371520861590e-03 1.167200105617e-04 6.022105349253e+00
1.098750000000e+03 -1.027815427956e-02 1.206538577367e-04 6.071771859980e+00
1.099000000000e+03 -1.111639793381e-02 1.243043117722e-04 6.121138485872e+00
1.099250000000e+03 -1.187294687452e-02 1.276257050738e-04 6.170200333553e+00
1.099500000000e+03 -1.253507984107e-02 1.305749501624e-04 6.218953091952e+00
1.099750000000e+03 -1.309082563008e-02 1.331119801976e-04 6.267393008165e+00
1.100000000000e+03 -1.352912436875e-02 1.352003861210e-04 6.315516845491e+00
1.100250000000e+03 -1.383997717355e-02 1.368078992073e-04 6.363321843163e+00
1.100500000000e+03 -1.401458749776e-02 1.379068328943e-04 6.410805658494e+00
1.100750000000e+03 -1.404548646559e-02 1.384744843318e-04 6.457966309895e+00
1.101000000000e+03 -1.392664434172e-02 1.384934875785e-04 6.504802107177e+00
1.101250000000e+03 -1.365356569184e-02 1.379521023042e-04 6.551311574390e+00
1.101500000000e+03 -1.322336296632e-02 1.368444376115e-04 6.597493371867e+00
1.101750000000e+03 -1.263481437388e-02 1.351706162584e-04 6.643346204156e+00
1.102000000000e+03 -1.188839597100e-02 1.329368440157e-04 6.688868731458e+00
1.102250000000e+03 -1.098629670195e-02 1.301554189309e-04 6.734059468318e+00
1.102500000000e+03 -9.932406346625e-03 1.268446508853e-04 6.778916687141e+00
1.102750000000e+03 -8.732285670841e-03 1.230286978194e-04 6.823438311272e+00
1.103000000000e+03 -7.393111408482e-03 1.187373294075e-04 6.867621811760e+00
1.103250000000e+03 -5.923600042292e-03 1.140056204249e-04 6.911464102856e+00
1.103500000000e+03 -4.333913481123e-03 1.088735653368e-04 6.954961433875e+00
1.103750000000e+03 -2.635542914497e-03 1.033856176458e-04 6.998109286883e+00
1.104000000000e+03 -8.411767291827e-04 9.759017239794e-05 7.040902273721e+00
1.104250000000e+03 1.035448096645e-03 9.153899031691e-05 7.083334038325e+00
1.104500000000e+03 2.979706529983e-03 8.528657946677e-05 7.125397159591e+00
1.104750000000e+03 4.976258394002e-03 7.888953340687e-05 7.167083062456e+00
1.105000000000e+03 7.009228840904e-03 7.240583941812e-05 7.208381933056e+00
1.105250000000e+03 9.062394515468e-03 6.589417958322e-05 7.249282640645e+00
1.105500000000e+03 1.111937256098e-02 5.941322796313e-05 7.289772666723e+00
1.105750000000e+03 1.316380945721e-02 5.302092817838e-05 7.329838043558e+00
1.106000000000e+03 1.517956739623e-02 4.677380011389e-05 7.369463299085e+00
1.106250000000e+03 1.715090510129e-02 4.072627343313e-05 7.408631414002e+00
1.106500000000e+03 1.906265089349e-02 3.493005265642e-05 7.447323787827e+00
1.106750000000e+03 2.090036515743e-02 2.943352676815e-05 7.485520217365e+00
1.107000000000e+03 2.265049204719e-02 2.428122628462e-05 7.523198884816e+00
1.107250000000e+03 2.430049504509e-02 1.951334445185e-05 7.560336361673e+00
1.107500000000e+03 2.583897842471e-02 1.516531030135e-05 7.596907623432e+00
1.107750000000e+03 2.725579229024e-02 1.126742544688e-05 7.632886078182e+00
1.108000000000e+03 2.854211755905e-02 7.844645045246e-06 7.668243611627e+00
1.108250000000e+03 2.969053472430e-02 4.916369416130e-06 7.702950645014e+00
1.108500000000e+03 3.069507483552e-02 2.496270411934e-06 7.736976207900e+00
1.108750000000e+03 3.155124848548e-02 5.922571138794e-07 7.770288028940e+00
1.109000000000e+03 3.225606242912e-02 -7.935036169804e-07 7.802852638043e+00
1.109250000000e+03 3.280801278443e-02 -1.664482962377e-06 7.834635487572e+00
1.109500000000e+03 3.320706824000e-02 -2.029636331335e-06 7.865601084382e+00
1.109750000000e+03 3.345463088752e-02 -1.903166747280e-06 7.895713139434e+00
1.110000000000e+03 3.355348947353e-02 -1.304249427764e-06 7.924934727096e+00
1.110250000000e+03 3.350775193802e-02 -2.566797930315e-07 7.953228460024e+00
1.110500000000e+03 3.332277241724e-02 1.211506873378e-06 7.980556671562e+00
1.110750000000e+03 3.300506274347e-02 3.068461663341e-06 8.006881609713e+00
1.111000000000e+03 3.256219467374e-02 5.278996013575e-06 8.032165638208e+00
1.111250000000e+03 3.200269764407e-02 7.805126068267e-06 8.056371441864e+00
1.111500000000e+03 3.133594621732e-02 1.060652844515e-05 8.079462236975e+00
1.111750000000e+03 3.057204509386e-02 1.364107636029e-05 8.101401981896e+00
1.112000000000e+03 2.972170946114e-02 1.686546925461e-05 8.122155586746e+00
1.112250000000e+03 2.879614654930e-02 2.023576638827e-05 8.141689118663e+00
1.112500000000e+03 2.780693501388e-02 2.370790925432e-05 8.159970001378e+00
1.112750000000e+03 2.676590724047e-02 2.723829113987e-05 8.176967205686e+00
1.113000000000e+03 2.568503453558e-02 3.078429305706e-05 8.192651428706e+00
1.113250000000e+03 2.457631644538e-02 3.430479653224e-05 8.206995259874e+00
1.113500000000e+03 2.345167485165e-02 3.776070231631e-05 8.219973331171e+00
1.113750000000e+03 2.232285364581e-02 4.111537681611e-05 8.231562450678e+00
1.114000000000e+03 2.120132405774e-02 4.433505937204e-05 8.241741717209e+00
1.114250000000e+03 2.009819598884e-02 4.738922829636e-05 8.250492615464e+00
1.114500000000e+03 1.902413580451e-02 5.025091031044e-05 8.257799090268e+00
1.114750000000e+03 1.798928855600e-02 5.289693867816e-05 8.263647601002e+00
1.115000000000e+03 1.700320761406e-02 5.530814040530e-05 8.268027153780e+00
1.115250000000e+03 1.607478727804e-02 5.746947069832e-05 8.270929314829e+00
1.115500000000e+03 1.521220261235e-02 5.937007619169e-05 8.272348202676e+00
1.115750000000e+03 1.442285273652e-02 6.100326468994e-05 8.272280462689e+00
1.116000000000e+03 1.371330888778e-02 6.236643660046e-05 8.270725224339e+00
1.116250000000e+03 1.308926893900e-02 6.346094631990e-05 8.267684041835e+00
1.116500000000e+03 1.255551501500e-02 6.429190128648e-05 8.263160822391e+00
1.116750000000e+03 1.211587867317e-02 6.486791007590e-05 8.257161741289e+00
1.117000000000e+03 1.177321082212e-02 6.520080542000e-05 8.249695148206e+00
1.117250000000e+03 1.152935850542e-02 6.530528722073e-05 8.240771465950e+00
1.117500000000e+03 1.138514929258e-02 6.519854538589e-05 8.230403083670e+00
1.117750000000e+03 1.134038350932e-02 6.489985081545e-05 8.218604246735e+00
1.118000000000e+03 1.139383417510e-02 6.443013113375e-05 8.205390946846e+00
1.118250000000e+03 1.154325717176e-02 6.381155171559e-05 8.190780811310e+00
1.118500000000e+03 1.178540998555e-02 6.306709864251e-05 8.174792997077e+00
1.118750000000e+03 1.211608123437e-02 6.222016037849e-05 8.157448087607e+00
1.119000000000e+03 1.253013018330e-02 6.129412727141e-05 8.138767996287e+00
1.119250000000e+03 1.302153636083e-02 6.031204698040e-05 8.118775875617e+00
1.119500000000e+03 1.358345960004e-02 5.929626427251e-05 8.097496035538e+00
1.119750000000e+03 1.420830939419e-02 5.826809956080e-05 8.074953868160e+00
1.120000000000e+03 1.488782320352e-02 5.724757679335e-05 8.051175781335e+00
1.120250000000e+03 1.561315298040e-02 5.625319856903e-05 8.026189140158e+00
1.120500000000e+03 1.637495774130e-02 5.530174867865e-05 8.000022215546e+00
1.120750000000e+03 1.716350371045e-02 5.440813462990e-05 7.972704140323e+00
1.121000000000e+03 1.796876743747e-02 5.358527475310e-05 7.944264870177e+00
1.121250000000e+03 1.878054319937e-02 5.284402342537e-05 7.914735149507e+00
1.121500000000e+03 1.958855293385e-02 5.219313844407e-05 7.884146480243e+00
1.121750000000e+03 2.038255584128e-02 5.163928812524e-05 7.852531092377e+00
1.122000000000e+03 2.115246181771e-02 5.118707965990e-05 7.819921913814e+00
1.122250000000e+03 2.188844024778e-02 5.083913793247e-05 7.786352539605e+00
1.122500000000e+03 2.258103062293e-02 5.059621163470e-05 7.751857196997e+00
1.122750000000e+03 2.322125188058e-02 5.045730125791e-05 7.716470705877e+00
1.123000000000e+03 2.380070629816e-02 5.041979952153e-05 7.680228434335e+00
1.123250000000e+03 2.431168373297e-02 5.047969047611e-05 7.643166246117e+00
1.123500000000e+03 2.474726244686e-02 5.063173426970e-05 7.605320439852e+00
1.123750000000e+03 2.510140266290e-02 5.086970437940e-05 7.566727682349e+00
1.124000000000e+03 2.536903958276e-02 5.118661063616e-05 7.527424929105e+00
1.124250000000e+03 2.554616522412e-02 5.157489866980e-05 7.487449341281e+00
1.124500000000e+03 2.562990659607e-02 5.202671119617e-05 7.446838188786e+00
1.124750000000e+03 2.561858967833e-02 5.253415426199e-05 7.405628752219e+00
1.125000000000e+03 2.551179498532e-02 5.308939446669e-05 7.363858211316e+00
1.125250000000e+03 2.531039546073e-02 5.368492977681e-05 7.321563535387e+00
1.125500000000e+03 2.501658000516e-02 5.431377180334e-05 7.278781362156e+00
1.125750000000e+03 2.463385507770e-02 5.496958411177e-05 7.235547882056e+00
1.126000000000e+03 2.416702621496e-02 5.564679317532e-05 7.191898714460e+00
1.126250000000e+03 2.362215448419e-02 5.634066867805e-05 7.147868789799e+00
1.126500000000e+03 2.300648781192e-02 5.704736511428e-05 7.103492234496e+00
1.126750000000e+03 2.232836618932e-02 5.776392391096e-05 7.058802255749e+00
1.127000000000e+03 2.159710057243e-02 5.848823796126e-05 7.013831037304e+00
1.127250000000e+03 2.082282687731e-02 5.921897931793e-05 6.968609640381e+00
1.127500000000e+03 2.001633708737e-02 5.995550061408e-05 6.923167912823e+00
1.127750000000e+03 1.918889094932e-02 6.069770307846e-05 6.877534410759e+00
1.128000000000e+03 1.835201175562e-02 6.144587218579e-05 6.831736325817e+00
1.128250000000e+03 1.751727217244e-02 6.220052527742e-05 6.785799428298e+00
1.128500000000e+03 1.669607512032e-02 6.296224863903e-05 6.739748019355e+00
1.128750000000e+03 1.589943599054e-02 6.373152197062e-05 6.693604894982e+00
1.129000000000e+03 1.513777298302e-02 6.450855739870e-05 6.647391323838e+00
1.129250000000e+03 1.442071007040e-02 6.529318016474e-05 6.601127031014e+00
1.129500000000e+03 1.375690038452e-02 6.608470634997e-05 6.554830197151e+00
1.129750000000e+03 1.315387406823e-02 6.688185260156e-05 6.508517467833e+00
1.130000000000e+03 1.261791336781e-02 6.768268478829e-05 6.462203965664e+00
1.130250000000e+03 1.215396114219e-02 6.848458949268e-05 6.415903319846e+00
1.130500000000e+03 1.176556063095e-02 6.928428029532e-05 6.369627692532e+00
1.130750000000e+03 1.145483094484e-02 7.007786124738e-05 6.323387820567e+00
1.131000000000e+03 1.122247450900e-02 7.086087915939e-05 6.277193055843e+00
1.131250000000e+03 1.106781584776e-02 7.162841171676e-05 6.231051408518e+00
1.131500000000e+03 1.098887011108e-02 7.237519017167e-05 6.184969599699e+00
1.131750000000e+03 1.098243527047e-02 7.309572576056e-05 6.138953109018e+00
1.132000000000e+03 1.104420547931e-02 7.378444723882e-05 6.093006222644e+00
1.132250000000e+03 1.116890224421e-02 7.443583156466e-05 6.047132088840e+00
1.132500000000e+03 1.135041593633e-02 7.504453585935e-05 6.001332761003e+00
1.132750000000e+03 1.158195690881e-02 7.560558639821e-05 5.955609251583e+00
1.133000000000e+03 1.185620923624e-02 7.611444777939e-05 5.909961572503e+00
1.133250000000e+03 1.216548619919e-02 7.656713372747e-05 5.864388780839e+00
1.133500000000e+03 1.250188335860e-02 7.696030342866e-05 5.818889022148e+00
1.133750000000e+03 1.285742649601e-02 7.729133634440e-05 5.773459563939e+00
1.134000000000e+03 1.322421371925e-02 7.755838474977e-05 5.728096834077e+00
1.134250000000e+03 1.359454935198e-02 7.776040704421e-05 5.682796455622e+00
1.134500000000e+03 1.396106876362e-02 7.789717978834e-05 5.637553273158e+00
1.134750000000e+03 1.431685329870e-02 7.796929143980e-05 5.592361383994e+00
1.135000000000e+03 1.465553416780e-02 7.797812545832e-05 5.547214164034e+00
1.135250000000e+03 1.497138449546e-02 7.792574691851e-05 5.502104291864e+00
1.135500000000e+03 1.525939847112e-02 7.781487968608e-05 5.457023771930e+00
1.135750000000e+03 1.551535612307e-02 7.764882130573e-05 5.411963958779e+00
1.136000000000e+03 1.573587375695e-02 7.743132498042e-05 5.366915575804e+00
1.136250000000e+03 1.591843743162e-02 7.716646651948e-05 5.321868739365e+00
1.136500000000e+03 1.606141953342e-02 7.685850089376e-05 5.276812980624e+00
1.136750000000e+03 1.616407648272e-02 7.651171948522e-05 5.231737270858e+00
1.137000000000e+03 1.622652909765e-02 7.613029263884e-05 5.186630044831e+00
1.137250000000e+03 1.624972237964e-02 7.571811447538e-05 5.141479231547e+00
1.137500000000e+03 1.623536915227e-02 7.527864640797e-05 5.096272283828e+00
1.137750000000e+03 1.618587514646e-02 7.481477640889e-05 5.050996215082e+00
1.138000000000e+03 1.610425091978e-02 7.432869279564e-05 5.005637638480e+00
1.138250000000e+03 1.599401153667e-02 7.382177129545e-05 4.960182812259e+00
1.138500000000e+03 1.585906904220e-02 7.329448959514e-05 4.914617690936e+00
1.138750000000e+03 1.570362026986e-02 7.274638798319e-05 4.868927982355e+00
1.139000000000e+03 1.553203708838e-02 7.217605200288e-05 4.823099212669e+00
1.139250000000e+03 1.534876087566e-02 7.158113442488e-05 4.777116797262e+00
1.139500000000e+03 1.515820806917e-02 7.095841364427e-05 4.730966120096e+00
1.139750000000e+03 1.496468960461e-02 7.030388976856e-05 4.684632621513e+00
1.140000000000e+03 1.477234678182e-02 6.961291643132e-05 4.638101890857e+00
1.140250000000e+03 1.458510731444e-02 6.888036065356e-05 4.591359770154e+00
1.140500000000e+03 1.440666072396e-02 6.810078861846e-05 4.544392462179e+00
1.140750000000e+03 1.424045339838e-02 6.726866889076e-05 4.497186644305e+00
1.141000000000e+03 1.408970199765e-02 6.637858581079e-05 4.449729591779e+00
1.141250000000e+03 1.395742109558e-02 6.542545939967e-05 4.402009300189e+00
1.141500000000e+03 1.384646233229e-02 6.440475176439e-05 4.354014617668e+00
1.141750000000e+03 1.375955923974e-02 6.331266481852e-05 4.305735375799e+00
1.142000000000e+03 1.369937312955e-02 6.214631380724e-05 4.257162522148e+00
1.142250000000e+03 1.366853442654e-02 6.090387795660e-05 4.208288257431e+00
1.142500000000e+03 1.366967443822e-02 5.958471603631e-05 4.159106168045e+00
1.142750000000e+03 1.370544309185e-02 5.818944612937e-05 4.109611359752e+00
1.143000000000e+03 1.377850931592e-02 5.671999006884e-05 4.059800586432e+00
1.143250000000e+03 1.389154081254e-02 5.517957951570e-05 4.009672379850e+00
1.143500000000e+03 1.404716317175e-02 5.357272341536e-05 3.959227171061e+00
1.143750000000e+03 1.424789777443e-02 5.190514336773e-05 3.908467409354e+00
1.144000000000e+03 1.449608100975e-02 5.018367522303e-05 3.857397672918e+00
1.144250000000e+03 1.479376616284e-02 4.841614634085e-05 3.806024777557e+00
1.144500000000e+03 1.514261408041e-02 4.661124082300e-05 3.754357874049e+00
1.144750000000e+03 1.554377654300e-02 4.477833283584e-05 3.702408538278e+00
1.145000000000e+03 1.599777665223e-02 4.292732216346e-05 3.650190856203e+00
1.145250000000e+03 1.650439491751e-02 4.106846068228e-05 3.597721494723e+00
1.145500000000e+03 1.706256330714e-02 3.921218791622e-05 3.545019767888e+00
1.145750000000e+03 1.767027611960e-02 3.736896685289e-05 3.492107688602e+00
1.146000000000e+03 1.832451986273e-02 3.554913577714e-05 3.439010012334e+00
1.146250000000e+03 1.902122743337e-02 3.376277556316e-05 3.385754269089e+00
1.146500000000e+03 1.975526037230e-02 3.201959003674e-05 3.332370781807e+00
1.146750000000e+03 2.052041917213e-02 3.032880903692e-05 3.278892675127e+00
1.147000000000e+03 2.130948508571e-02 2.869911296469e-05 3.225355868708e+00
1.147250000000e+03 2.211429111731e-02 2.713857574352e-05 3.171799058824e+00
1.147500000000e+03 2.292582201937e-02 2.565462572296e-05 3.118263685909e+00
1.147750000000e+03 2.373434150221e-02 2.425402134906e-05 3.064793886364e+00
1.148000000000e+03 2.452954239179e-02 2.294284213120e-05 3.011436431151e+00
1.148250000000e+03 2.530071738872e-02 2.172648786866e-05 2.958240647471e+00
1.148500000000e+03 2.603694566754e-02 2.060968293721e-05 2.905258324486e+00
1.148750000000e+03 2.672729045447e-02 1.959648467387e-05 2.852543603317e+00
1.149000000000e+03 2.736100376516e-02 1.869028778392e-05 2.800152848648e+00
1.149250000000e+03 2.792773264121e-02 1.789382447434e-05 2.748144504306e+00
1.149500000000e+03 2.841772271588e-02 1.720915732029e-05 2.696578930465e+00
1.149750000000e+03 2.882201425638e-02 1.663766226231e-05 2.645518223904e+00
1.150000000000e+03 2.913262631042e-02 1.618000229986e-05 2.595026020936e+00
1.150250000000e+03 2.934272538016e-02 1.583609006103e-05 2.545167284329e+00
1.150500000000e+03 2.944677453350e-02 1.560504238113e-05 2.496008074177e+00
1.150750000000e+03 2.944066030075e-02 1.548512838079e-05 2.447615304616e+00
1.151000000000e+03 2.932179467950e-02 1.547371206212e-05 2.400056487570e+00
1.151250000000e+03 2.908918972874e-02 1.556719761753e-05 2.353399465274e+00
1.151500000000e+03 2.874350469559e-02 1.576097312422e-05 2.307712133572e+00
1.151750000000e+03 2.828706302510e-02 1.604936495028e-05 2.263062158106e+00
1.152000000000e+03 2.772383961278e-02 1.642560445012e-05 2.219516685887e+00
1.152250000000e+03 2.705941982653e-02 1.688180438514e-05 2.177142054244e+00
1.152500000000e+03 2.630092819884e-02 1.740895965671e-05 2.136003500202e+00
1.152750000000e+03 2.545693159902e-02 1.799696270582e-05 2.096164872079e+00
1.153000000000e+03 2.453731510687e-02 1.863464725635e-05 2.057688346420e+00
1.153250000000e+03 2.355313573687e-02 1.930985219162e-05 2.020634152009e+00
1.153500000000e+03 2.251645548508e-02 2.000951080336e-05 1.985060303438e+00
1.153750000000e+03 2.144015599853e-02 2.071976643392e-05 1.951022346650e+00
1.154000000000e+03 2.033774057194e-02 2.142610850489e-05 1.918573117793e+00
1.154250000000e+03 1.922312458717e-02 2.211353350773e-05 1.887762518046e+00
1.154500000000e+03 1.811042084936e-02 2.276672230123e-05 1.858637305373e+00
1.154750000000e+03 1.701372163419e-02 2.337023848478e-05 1.831240905436e+00
1.155000000000e+03 1.594688350549e-02 2.390873854630e-05 1.805613242415e+00
1.155250000000e+03 1.492331718918e-02 2.436720674256e-05 1.781790591467e+00
1.155500000000e+03 1.395578763574e-02 2.473115961962e-05 1.759805453397e+00
1.155750000000e+03 1.305622658214e-02 2.498687373517e-05 1.739686452651e+00
1.156000000000e+03 1.223556155955e-02 2.512164828011e-05 1.721458258936e+00
1.156250000000e+03 1.150356331124e-02 2.512402215579e-05 1.705141532936e+00
1.156500000000e+03 1.086871393147e-02 2.498398720560e-05 1.690752895937e+00
1.156750000000e+03 1.033809710945e-02 2.469323963775e-05 1.678304923261e+00
1.157000000000e+03 9.917311507644e-03 2.424534369239e-05 1.667806160838e+00
1.157250000000e+03 9.610407200292e-03 2.363590761345e-05 1.659261163914e+00
1.157500000000e+03 9.419845517857e-03 2.286274752406e-05 1.652670556828e+00
1.157750000000e+03 9.346481199422e-03 2.192602153223e-05 1.648031112269e+00
1.158000000000e+03 9.389566463216e-03 2.082833417075e-05 1.645335848312e+00
1.158250000000e+03 9.546774540675e-03 1.957481270537e-05 1.644574140993e+00
1.158500000000e+03 9.814242498170e-03 1.817314842881e-05 1.645731850519e+00
1.158750000000e+03 1.018663091791e-02 1.663360443513e-05 1.648791458607e+00
1.159000000000e+03 1.065719875976e-02 1.496898642750e-05 1.653732214472e+00
1.159250000000e+03 1.121789292809e-02 1.319457313645e-05 1.660530287349e+00
1.159500000000e+03 1.185944881440e-02 1.132801284545e-05 1.669158922740e+00
1.159750000000e+03 1.257150307006e-02 9.389176165608e-06 1.679588600553e+00
1.160000000000e+03 1.334271643424e-02 7.399969129324e-06 1.691787192985e+00
1.160250000000e+03 1.416090389608e-02 5.384112712836e-06 1.705720120260e+00
1.160500000000e+03 1.501317519280e-02 3.366880268585e-06 1.721350502998e+00
1.160750000000e+03 1.588608021070e-02 1.374807244436e-06 1.738639309968e+00
1.161000000000e+03 1.676576295956e-02 -5.646362593870e-07 1.757545500532e+00
1.161250000000e+03 1.763811984580e-02 -2.423394383999e-06 1.778026161575e+00
1.161500000000e+03 1.848896306111e-02 -4.173197370838e-06 1.800036639062e+00
1.161750000000e+03 1.930418861916e-02 -5.785952042703e-06 1.823530664260e+00
1.162000000000e+03 2.006994578985e-02 -7.234140065926e-06 1.848460476399e+00
1.162250000000e+03 2.077280919633e-02 -8.491222961149e-06 1.874776941548e+00
1.162500000000e+03 2.139994955332e-02 -9.532043444116e-06 1.902429670749e+00
1.162750000000e+03 2.193930311138e-02 -1.033321980259e-05 1.931367136964e+00
1.163000000000e+03 2.237973629913e-02 -1.087352491069e-05 1.961536794599e+00
1.163250000000e+03 2.271120416134e-02 -1.113424349758e-05 1.992885200882e+00
1.163500000000e+03 2.292489985203e-02 -1.109950480155e-05 2.025358143091e+00
1.163750000000e+03 2.301339242627e-02 -1.075657985902e-05 2.058900770392e+00
1.164000000000e+03 2.297075110066e-02 -1.009614389549e-05 2.093457734030e+00
1.164250000000e+03 2.279265256072e-02 -9.112494680191e-06 2.128973334706e+00
1.164500000000e+03 2.247646897704e-02 -7.803723820199e-06 2.165391678566e+00
1.164750000000e+03 2.202133535881e-02 -6.171838929175e-06 2.202656842926e+00
1.165000000000e+03 2.142819254987e-02 -4.222830580491e-06 2.240713049996e+00
1.165250000000e+03 2.069980516212e-02 -1.966681796112e-06 2.279504849482e+00
1.165500000000e+03 1.984075275750e-02 5.826800492381e-07 2.318977309025e+00
1.165750000000e+03 1.885739230921e-02 3.407496615287e-06 2.359076210642e+00
1.166000000000e+03 1.775779378084e-02 6.486346940032e-06 2.399748253780e+00
1.166250000000e+03 1.655164583005e-02 9.794382699435e-06 2.440941260857e+00
1.166500000000e+03 1.525013456755e-02 1.330362111737e-05 2.482604385367e+00
1.166750000000e+03 1.386579604615e-02 1.698330007008e-05 2.524688320024e+00
1.167000000000e+03 1.241234317714e-02 2.080027777684e-05 2.567145501500e+00
1.167250000000e+03 1.090447337899e-02 2.471947925062e-05 2.609930312914e+00
1.167500000000e+03 9.357654302355e-03 2.870439097910e-05 2.652999276045e+00
1.167750000000e+03 7.787898072753e-03 3.271757606774e-05 2.696311237522e+00
1.168000000000e+03 6.211521793531e-03 3.672121835249e-05 2.739827539462e+00
1.168250000000e+03 4.644904006043e-03 4.067767246665e-05 2.783512177706e+00
1.168500000000e+03 3.104239290906e-03 4.455001360901e-05 2.827331942837e+00
1.168750000000e+03 1.605295493360e-03 4.830257507285e-05 2.871256539224e+00
1.169000000000e+03 1.631806579989e-04 5.190146127537e-05 2.915258685627e+00
1.169250000000e+03 -1.207877939008e-03 5.531502896514e-05 2.959314188374e+00
1.169500000000e+03 -2.494736626562e-03 5.851431050835e-05 3.003401991202e+00
1.169750000000e+03 -3.685517348496e-03 6.147340162677e-05 3.047504197914e+00
1.170000000000e+03 -4.769764341509e-03 6.416979298612e-05 3.091606064758e+00
1.170250000000e+03 -5.738574378424e-03 6.658462182846e-05 3.135695967377e+00
1.170500000000e+03 -6.584696948024e-03 6.870285958530e-05 3.179765337049e+00
1.170750000000e+03 -7.302603584927e-03 7.051343370784e-05 3.223808568833e+00
1.171000000000e+03 -7.888528243793e-03 7.200928651416e-05 3.267822905394e+00
1.171250000000e+03 -8.340474727127e-03 7.318736075629e-05 3.311808292010e+00
1.171500000000e+03 -8.658198028648e-03 7.404853266882e-05 3.355767212395e+00
1.171750000000e+03 -8.843156436296e-03 7.459748742117e-05 3.399704501707e+00
1.172000000000e+03 -8.898438550754e-03 7.484252809239e-05 3.443627142392e+00
1.172250000000e+03 -8.828670440352e-03 7.479535949706e-05 3.487544048766e+00
1.172500000000e+03 -8.639901702543e-03 7.447083419967e-05 3.531465839234e+00
1.172750000000e+03 -8.339475497735e-03 7.388665659683e-05 3.575404601940e+00
1.173000000000e+03 -7.935888667550e-03 7.306307292282e-05 3.619373660868e+00
1.173250000000e+03 -7.438639742745e-03 7.202253438612e-05 3.663387339932e+00
1.173500000000e+03 -6.858072200282e-03 7.078935331620e-05 3.707460733324e+00
1.173750000000e+03 -6.205214253407e-03 6.938935028547e-05 3.751609483700e+00
1.174000000000e+03 -5.491616391010e-03 6.784949668640e-05 3.795849569070e+00
1.174250000000e+03 -4.729193085912e-03 6.619756498913e-05 3.840197106362e+00
1.174500000000e+03 -3.930064936582e-03 6.446177793601e-05 3.884668166015e+00
1.174750000000e+03 -3.106407312129e-03 6.267047098676e-05 3.929278604975e+00
1.175000000000e+03 -2.270303901761e-03 6.085176392431e-05 3.974043914571e+00
1.175250000000e+03 -1.433609554101e-03 5.903325237522e-05 4.018979089459e+00
1.175500000000e+03 -6.078186410506e-04 5.724171240618e-05 4.064098509152e+00
1.175750000000e+03 1.960554305921e-04 5.550282975333e-05 4.109415841370e+00
1.176000000000e+03 9.675931806765e-04 5.384094753336e-05 4.154943957259e+00
1.176250000000e+03 1.697070935411e-03 5.227884040318e-05 4.200694865786e+00
1.176500000000e+03 2.375553164535e-03 5.083751423676e-05 4.246679658976e+00
1.176750000000e+03 2.994973921665e-03 4.953603117203e-05 4.292908472823e+00
1.177000000000e+03 3.548207124880e-03 4.839136449622e-05 4.339390457625e+00
1.177250000000e+03 4.029125505309e-03 4.741827821622e-05 4.386133759955e+00
1.177500000000e+03 4.432648480500e-03 4.662924061857e-05 4.433145512955e+00
1.177750000000e+03 4.754776615782e-03 4.603435292486e-05 4.480431834503e+00
1.178000000000e+03 4.992615869317e-03 4.564130245843e-05 4.527997831648e+00
1.178250000000e+03 5.144387060345e-03 4.545536271786e-05 4.575847611288e+00
1.178500000000e+03 5.209425269603e-03 4.547939621863e-05 4.623984294363e+00
1.178750000000e+03 5.188165118012e-03 4.571391069927e-05 4.672410034554e+00
1.179000000000e+03 5.082113391298e-03 4.615709895883e-05 4.721126040715e+00
1.179250000000e+03 4.893811659678e-03 4.680489738829e-05 4.770132599764e+00
1.179500000000e+03 4.626784993957e-03 4.765108546143e-05 4.819429103498e+00
1.179750000000e+03 4.285480699535e-03 4.868739188743e-05 4.869014075715e+00
1.180000000000e+03 3.875195063676e-03 4.990361902357e-05 4.918885202174e+00
1.180250000000e+03 3.401992827229e-03 5.128776933602e-05 4.969039357941e+00
1.180500000000e+03 2.872615128220e-03 5.282620468564e-05 5.019472638782e+00
1.180750000000e+03 2.294381312137e-03 5.450379799427e-05 5.070180390790e+00
1.181000000000e+03 1.675083857622e-03 5.630409909563e-05 5.121157240852e+00
1.181250000000e+03 1.022878661203e-03 5.820951110749e-05 5.172397126396e+00
1.181500000000e+03 3.461721338522e-04 6.020147218563e-05 5.223893324286e+00
1.181750000000e+03 -3.464944567834e-04 6.226064434517e-05 5.275638481071e+00
1.182000000000e+03 -1.046558828971e-03 6.436710029747e-05 5.327624637411e+00
1.182250000000e+03 -1.745551981483e-03 6.650051844873e-05 5.379843254762e+00
1.182500000000e+03 -2.435209256132e-03 6.864037829085e-05 5.432285240200e+00
1.182750000000e+03 -3.107575923833e-03 7.076615527601e-05 5.484940964344e+00
1.183000000000e+03 -3.755108726948e-03 7.285753089256e-05 5.537800282763e+00
1.183250000000e+03 -4.370769318722e-03 7.489454873325e-05 5.590852549913e+00
1.183500000000e+03 -4.948110137537e-03 7.685782666317e-05 5.644086630330e+00
1.183750000000e+03 -5.481351020485e-03 7.872875799930e-05 5.697490909533e+00
1.184000000000e+03 -5.965445747247e-03 8.048968781207e-05 5.751053296478e+00
1.184250000000e+03 -6.396137564963e-03 8.212408974334e-05 5.804761226860e+00
1.184500000000e+03 -6.770003512285e-03 8.361673838508e-05 5.858601658455e+00
1.184750000000e+03 -7.084486114628e-03 8.495387240437e-05 5.912561066408e+00
1.185000000000e+03 -7.337913537346e-03 8.612334978517e-05 5.966625431259e+00
1.185250000000e+03 -7.529506200410e-03 8.711478859097e-05 6.020780226800e+00
1.185500000000e+03 -7.659372128443e-03 8.791969896366e-05 6.075010401540e+00
1.185750000000e+03 -7.728488602975e-03 8.853159973893e-05 6.129300360468e+00
1.186000000000e+03 -7.738673570619e-03 8.894610850782e-05 6.183633941355e+00
1.186250000000e+03 -7.692544730978e-03 8.916102631037e-05 6.237994391393e+00
1.186500000000e+03 -7.593467946382e-03 8.917640384251e-05 6.292364342212e+00
1.186750000000e+03 -7.445497679623e-03 8.899457884010e-05 6.346725782805e+00
1.187000000000e+03 -7.253307488900e-03 8.862018097541e-05 6.401060034168e+00
1.187250000000e+03 -7.022113208750e-03 8.806013162818e-05 6.455347724559e+00
1.187500000000e+03 -6.757592011949e-03 8.732362485916e-05 6.509568764626e+00
1.187750000000e+03 -6.465794912659e-03 8.642205103881e-05 6.563702326541e+00
1.188000000000e+03 -6.153057421297e-03 8.536892414224e-05 6.617726824862e+00
1.188250000000e+03 -5.825907257993e-03 8.417975224317e-05 6.671619901226e+00
1.188500000000e+03 -5.490973993972e-03 8.287190723569e-05 6.725358412326e+00
1.188750000000e+03 -5.154897914718e-03 8.146445779222e-05 6.778918422777e+00
1.189000000000e+03 -4.824242277658e-03 7.997799834233e-05 6.832275202315e+00
1.189250000000e+03 -4.505409699770e-03 7.843442299083e-05 6.885403227947e+00
1.189500000000e+03 -4.204562438341e-03 7.685667829280e-05 6.938276190761e+00
1.189750000000e+03 -3.927550595861e-03 7.526853369941e-05 6.990867008259e+00
1.190000000000e+03 -3.679845507375e-03 7.369433698487e-05 7.043147841429e+00
1.190250000000e+03 -3.466481046827e-03 7.215869475730e-05 7.095090116291e+00
1.190500000000e+03 -3.292004037786e-03 7.068619972039e-05 7.146664551080e+00
1.190750000000e+03 -3.160432152692e-03 6.930109516565e-05 7.197841187332e+00
1.191000000000e+03 -3.075220878616e-03 6.802701014694e-05 7.248589424672e+00
1.191250000000e+03 -3.039239514989e-03 6.688665923010e-05 7.298878060683e+00
1.191500000000e+03 -3.054755257807e-03 6.590153340402e-05 7.348675334493e+00
1.191750000000e+03 -3.123426024561e-03 6.509161038512e-05 7.397948972253e+00
1.192000000000e+03 -3.246300572639e-03 6.447507243423e-05 7.446666238767e+00
1.192250000000e+03 -3.423826464799e-03 6.406804725556e-05 7.494793989202e+00
1.192500000000e+03 -3.655864328565e-03 6.388437313626e-05 7.542298726184e+00
1.192750000000e+03 -3.941707447916e-03 6.393535209753e-05 7.589146659633e+00
1.193000000000e+03 -4.280108083531e-03 6.422955956725e-05 7.635303767627e+00
1.193250000000e+03 -4.669306264220e-03 6.477267452035e-05 7.680735862967e+00
1.193500000000e+03 -5.107063932501e-03 6.556734627527e-05 7.725408660669e+00
1.193750000000e+03 -5.590702392078e-03 6.661311204806e-05 7.769287848119e+00
1.194000000000e+03 -6.117140586953e-03 6.790629371545e-05 7.812339160236e+00
1.194250000000e+03 -6.682936733053e-03 6.943998329761e-05 7.854528455236e+00
1.194500000000e+03 -7.284330860542e-03 7.120410397865e-05 7.895821793541e+00
1.194750000000e+03 -7.917286084958e-03 7.318547088020e-05 7.936185520713e+00
1.195000000000e+03 -8.577531559565e-03 7.536789639540e-05 7.975586351127e+00
1.195250000000e+03 -9.260603890511e-03 7.773232086952e-05 8.013991454634e+00
1.195500000000e+03 -9.961887535802e-03 8.025701755615e-05 8.051368545326e+00
1.195750000000e+03 -1.067665524424e-02 8.291783702793e-05 8.087685970772e+00
1.196000000000e+03 -1.140010561001e-02 8.568848354384e-05 8.122912804307e+00
1.196250000000e+03 -1.212740150345e-02 8.854083311197e-05 8.157018936226e+00
1.196500000000e+03 -1.285370671686e-02 9.144528251684e-05 8.189975166064e+00
1.196750000000e+03 -1.357422210471e-02 9.437112745547e-05 8.221753294361e+00
1.197000000000e+03 -1.428422111570e-02 9.728696595210e-05 8.252326213516e+00
1.197250000000e+03 -1.497908516819e-02 1.001611248458e-04 8.281667996443e+00
1.197500000000e+03 -1.565433791933e-02 1.029620918552e-04 8.309753984341e+00
1.197750000000e+03 -1.630567993325e-02 1.056589575163e-04 8.336560869696e+00
1.198000000000e+03 -1.692902224853e-02 1.082218419024e-04 8.362066777325e+00
1.198250000000e+03 -1.752051957022e-02 1.106223260502e-04 8.386251339396e+00
1.198500000000e+03 -1.807660263394e-02 1.128339294898e-04 8.409095766689e+00
1.198750000000e+03 -1.859400899643e-02 1.148324579462e-04 8.430582912722e+00
1.199000000000e+03 -1.906981237977e-02 1.165963560592e-04 8.450697332138e+00
1.199250000000e+03 -1.950145037074e-02 1.181070527040e-04 8.469425331338e+00
1.199500000000e+03 -1.988674871423e-02 1.193492525077e-04 8.486755010661e+00
1.199750000000e+03 -2.022394410707e-02 1.203111826690e-04 8.502676298221e+00
1.200000000000e+03 -2.051170178318e-02 1.209847862552e-04 8.517180973867e+00
1.200250000000e+03 -2.074913129493e-02 1.213658669254e-04 8.530262683291e+00
1.200500000000e+03 -2.093579568830e-02 1.214541709131e-04 8.541916941510e+00
1.200750000000e+03 -2.107171830621e-02 1.212534093685e-04 8.552141125340e+00
1.201000000000e+03 -2.115738321682e-02 1.207712278485e-04 8.560934454622e+00
1.201250000000e+03 -2.119373032054e-02 1.200191100845e-04 8.568297962102e+00
1.201500000000e+03 -2.118214705265e-02 1.190122260916e-04 8.574234451571e+00
1.201750000000e+03 -2.112445328687e-02 1.177692200054e-04 8.578748444988e+00
1.202000000000e+03 -2.102288108191e-02 1.163119430111e-04 8.581846118756e+00
1.202250000000e+03 -2.088005151164e-02 1.146651403719e-04 8.583535228838e+00
1.202500000000e+03 -2.069894492639e-02 1.128560872038e-04 8.583825026755e+00
1.202750000000e+03 -2.048286843336e-02 1.109141870965e-04 8.582726166235e+00
1.203000000000e+03 -2.023541844208e-02 1.088705392760e-04 8.580250602583e+00
1.203250000000e+03 -1.996044238922e-02 1.067574603998e-04 8.576411484447e+00
1.203500000000e+03 -1.966199590202e-02 1.046079932469e-04 8.571223041277e+00
1.203750000000e+03 -1.934429886703e-02 1.024554579908e-04 8.564700466632e+00
1.204000000000e+03 -1.901169035358e-02 1.003329344138e-04 8.556859799230e+00
1.204250000000e+03 -1.866858162109e-02 9.827273900956e-05 8.547717804380e+00
1.204500000000e+03 -1.831941096971e-02 9.630595213786e-05 8.537291855017e+00
1.204750000000e+03 -1.796859715738e-02 9.446195795304e-05 8.525599817146e+00
1.205000000000e+03 -1.762049464259e-02 9.276801162650e-05 8.512659938838e+00
1.205250000000e+03 -1.727934943153e-02 9.124883940217e-05 8.498490746437e+00
1.205500000000e+03 -1.694925756926e-02 8.992628331414e-05 8.483110945665e+00
1.205750000000e+03 -1.663412410586e-02 8.881899177571e-05 8.466539334651e+00
1.206000000000e+03 -1.633762496059e-02 8.794217295105e-05 8.448794722722e+00
1.206250000000e+03 -1.606317038091e-02 8.730737235052e-05 8.429895863161e+00
1.206500000000e+03 -1.581387060402e-02 8.692231588031e-05 8.409861392842e+00
1.206750000000e+03 -1.559250427920e-02 8.679085646218e-05 8.388709786458e+00
1.207000000000e+03 -1.540148855497e-02 8.691294775090e-05 8.366459317769e+00
1.207250000000e+03 -1.524285281340e-02 8.728467526622e-05 8.343128034650e+00
1.207500000000e+03 -1.511821465358e-02 8.789835045989e-05 8.318733741696e+00
1.207750000000e+03 -1.502875845590e-02 8.874265903439e-05 8.293293991716e+00
1.208000000000e+03 -1.497521873340e-02 8.980286846039e-05 8.266826087423e+00
1.208250000000e+03 -1.495786492926e-02 9.106107696127e-05 8.239347086837e+00
1.208500000000e+03 -1.497649135747e-02 9.249650852647e-05 8.210873816567e+00
1.208750000000e+03 -1.503041087426e-02 9.408584389606e-05 8.181422889137e+00
1.209000000000e+03 -1.511845152044e-02 9.580358133035e-05 8.151010721945e+00
1.209250000000e+03 -1.523895862228e-02 9.762242618386e-05 8.119653559756e+00
1.209500000000e+03 -1.538980119087e-02 9.951369812458e-05 8.087367497912e+00
1.209750000000e+03 -1.556838207068e-02 1.014477477256e-04 8.054168504185e+00
1.210000000000e+03 -1.577165393084e-02 1.033943805641e-04 8.020072441326e+00
1.210250000000e+03 -1.599613962264e-02 1.053232789053e-04 7.985095087334e+00
1.210500000000e+03 -1.623795769551e-02 1.072044170901e-04 7.949252154040e+00
1.210750000000e+03 -1.649285333165e-02 1.090084654314e-04 7.912559304173e+00
1.211000000000e+03 -1.675623385309e-02 1.107071768418e-04 7.875032164989e+00
1.211250000000e+03 -1.702321006412e-02 1.122737510084e-04 7.836686341086e+00
1.211500000000e+03 -1.728864237305e-02 1.136831932835e-04 7.797537424646e+00
1.211750000000e+03 -1.754719201815e-02 1.149126063565e-04 7.757601004179e+00
1.212000000000e+03 -1.779337704122e-02 1.159413910040e-04 7.716892672687e+00
1.212250000000e+03 -1.802163257063e-02 1.167515839501e-04 7.675428033007e+00
1.212500000000e+03 -1.822637541512e-02 1.173280392818e-04 7.633222704808e+00
1.212750000000e+03 -1.840207180101e-02 1.176585797324e-04 7.590292331743e+00
1.213000000000e+03 -1.854330837098e-02 1.177341164587e-04 7.546652585988e+00
1.213250000000e+03 -1.864486431881e-02 1.175487281092e-04 7.502319177927e+00
1.213500000000e+03 -1.870178607696e-02 1.170996989698e-04 7.457307861769e+00
1.213750000000e+03 -1.870946090705e-02 1.163875126937e-04 7.411634446965e+00
1.214000000000e+03 -1.866369056874e-02 1.154158105296e-04 7.365314807697e+00
1.214250000000e+03 -1.856076371860e-02 1.141913029931e-04 7.318364893257e+00
1.214500000000e+03 -1.839752344503e-02 1.127236326826e-04 7.270800743254e+00
1.214750000000e+03 -1.817143336844e-02 1.110252178352e-04 7.222638498068e+00
1.215000000000e+03 -1.788063574044e-02 1.091110599851e-04 7.173894416096e+00
1.215250000000e+03 -1.752400633610e-02 1.069985567256e-04 7.124584884986e+00
1.215500000000e+03 -1.710119910150e-02 1.047072075127e-04 7.074726439232e+00
1.215750000000e+03 -1.661268617369e-02 1.022583493885e-04 7.024335770493e+00
1.216000000000e+03 -1.605978539566e-02 9.967487038934e-05 6.973429743780e+00
1.216250000000e+03 -1.544468110310e-02 9.698088414675e-05 6.922025405486e+00
1.216500000000e+03 -1.477043186271e-02 9.420143894370e-05 6.870139993822e+00
1.216750000000e+03 -1.404096680051e-02 9.136218475708e-05 6.817790946765e+00
1.217000000000e+03 -1.326107141605e-02 8.848905896283e-05 6.764995903210e+00
1.217250000000e+03 -1.243635956889e-02 8.560797610127e-05 6.711772704725e+00
1.217500000000e+03 -1.157323344769e-02 8.274450958579e-05 6.658139393472e+00
1.217750000000e+03 -1.067883232547e-02 7.992360423448e-05 6.604114202564e+00
1.218000000000e+03 -9.760968200626e-03 7.716930163840e-05 6.549715545941e+00
1.218250000000e+03 -8.828050192496e-03 7.450448636126e-05 6.494962003921e+00
1.218500000000e+03 -7.888998597603e-03 7.195064947862e-05 6.439872300575e+00
1.218750000000e+03 -6.953147839852e-03 6.952771505972e-05 6.384465280903e+00
1.219000000000e+03 -6.030140480016e-03 6.725382798667e-05 6.328759882029e+00
1.219250000000e+03 -5.129812611671e-03 6.514522392365e-05 6.272775100015e+00
1.219500000000e+03 -4.262072150997e-03 6.321610918006e-05 6.216529955259e+00
1.219750000000e+03 -3.436771609269e-03 6.147855542968e-05 6.160043450499e+00
1.220000000000e+03 -2.663576776814e-03 5.994250333896e-05 6.103334529532e+00
1.220250000000e+03 -1.951833346041e-03 5.861567855939e-05 6.046422033712e+00
1.220500000000e+03 -1.310432763919e-03 5.750358535167e-05 5.989324653083e+00
1.220750000000e+03 -7.476802116050e-04 5.660953171335e-05 5.932060879717e+00
1.221000000000e+03 -2.711665931104e-04 5.593467195045e-05 5.874648960772e+00
1.221250000000e+03 1.123539423821e-04 5.547806555070e-05 5.817106847363e+00
1.221500000000e+03 3.970772302427e-04 5.523675746671e-05 5.759452150046e+00
1.221750000000e+03 5.782524662136e-04 5.520587178701e-05 5.701702091353e+00
1.222000000000e+03 6.522733870719e-04 5.537871566186e-05 5.643873460788e+00
1.222250000000e+03 6.167538887729e-04 5.574689887147e-05 5.585982576051e+00
1.222500000000e+03 4.705893424692e-04 5.630045470492e-05 5.528045242216e+00
1.222750000000e+03 2.139986148064e-04 5.702797473323e-05 5.470076720782e+00
1.223000000000e+03 -1.514505773040e-04 5.791673822839e-05 5.412091697460e+00
1.223250000000e+03 -6.228375350556e-04 5.895285923990e-05 5.354104261125e+00
1.223500000000e+03 -1.195902351696e-03 6.012142191991e-05 5.296127882874e+00
1.223750000000e+03 -1.865081394372e-03 6.140662151538e-05 5.238175406783e+00
1.224000000000e+03 -2.623560395640e-03 6.279190385494e-05 5.180259042491e+00
1.224250000000e+03 -3.463348277919e-03 6.426009650623e-05 5.122390369442e+00
1.224500000000e+03 -4.375367143870e-03 6.579355441930e-05 5.064580344912e+00
1.224750000000e+03 -5.349559968261e-03 6.737429408873e-05 5.006839322148e+00
1.225000000000e+03 -6.375013044182e-03 6.898412667228e-05 4.949177075787e+00
1.225250000000e+03 -7.440090891866e-03 7.060479120516e-05 4.891602834386e+00
1.225500000000e+03 -8.532582938690e-03 7.221808106489e-05 4.834125321760e+00
1.225750000000e+03 -9.639858677827e-03 7.380596850518e-05 4.776752805601e+00
1.226000000000e+03 -1.074902926463e-02 7.535073118559e-05 4.719493153235e+00
1.226250000000e+03 -1.184711333968e-02 7.683507382752e-05 4.662353894667e+00
1.226500000000e+03 -1.292120408906e-02 7.824224538458e-05 4.605342291769e+00
1.226750000000e+03 -1.395863571838e-02 7.955615919231e-05 4.548465413488e+00
1.227000000000e+03 -1.494714643096e-02 8.076150542641e-05 4.491730216222e+00
1.227250000000e+03 -1.587503576551e-02 8.184385958604e-05 4.435143627803e+00
1.227500000000e+03 -1.673131441473e-02 8.278978650114e-05 4.378712635797e+00
1.227750000000e+03 -1.750584410628e-02 8.358693921090e-05 4.322444377306e+00
1.228000000000e+03 -1.818946588715e-02 8.422415173839e-05 4.266346230194e+00
1.228250000000e+03 -1.877411530463e-02 8.469152488164e-05 4.210425904732e+00
1.228500000000e+03 -1.925292325421e-02 8.498050727954e-05 4.154691534885e+00
1.228750000000e+03 -1.962030041575e-02 8.508396889961e-05 4.099151766000e+00
1.229000000000e+03 -1.987200547313e-02 8.499626202910e-05 4.043815840553e+00
1.229250000000e+03 -2.000519605916e-02 8.471327661969e-05 3.988693679975e+00
1.229500000000e+03 -2.001846110657e-02 8.423248548711e-05 3.933795959231e+00
1.229750000000e+03 -1.991183627160e-02 8.355297936097e-05 3.879134177925e+00
1.230000000000e+03 -1.968680004724e-02 8.267549315136e-05 3.824720721338e+00
1.230250000000e+03 -1.934625330290e-02 8.160242458785e-05 3.770568916343e+00
1.230500000000e+03 -1.889448018546e-02 8.033783627467e-05 3.716693075743e+00
1.230750000000e+03 -1.833709360536e-02 7.888745244675e-05 3.663108536331e+00
1.231000000000e+03 -1.768096358353e-02 7.725863972011e-05 3.609831684268e+00
1.231250000000e+03 -1.693413196776e-02 7.546037978887e-05 3.556879973235e+00
1.231500000000e+03 -1.610571271560e-02 7.350322820088e-05 3.504271930364e+00
1.231750000000e+03 -1.520577987006e-02 7.139925930438e-05 3.452027152157e+00
1.232000000000e+03 -1.424524533007e-02 6.916200109530e-05 3.400166291484e+00
1.232250000000e+03 -1.323572625757e-02 6.680635212275e-05 3.348711032168e+00
1.232500000000e+03 -1.218940570762e-02 6.434848780792e-05 3.297684056115e+00
1.232750000000e+03 -1.111888660875e-02 6.180574939274e-05 3.247108999083e+00
1.233000000000e+03 -1.003704182105e-02 5.919651879754e-05 3.197010398273e+00
1.233250000000e+03 -8.956861533794e-03 5.654007753475e-05 3.147413630619e+00
1.233500000000e+03 -7.891300429948e-03 5.385645478231e-05 3.098344844023e+00
1.233750000000e+03 -6.853125796487e-03 5.116625804391e-05 3.049830879992e+00
1.234000000000e+03 -5.854768834519e-03 4.849049181108e-05 3.001899189558e+00
1.234250000000e+03 -4.908180776731e-03 4.585036583352e-05 2.954577743531e+00
1.234500000000e+03 -4.024695374491e-03 4.326709176294e-05 2.907894936282e+00
1.234750000000e+03 -3.214899617074e-03 4.076166707062e-05 2.861879484563e+00
1.235000000000e+03 -2.488513596031e-03 3.835465827196e-05 2.816560322622e+00
1.235250000000e+03 -1.854281291711e-03 3.606598099495e-05 2.771966492842e+00
1.235500000000e+03 -1.319873283338e-03 3.391467892144e-05 2.728127033507e+00
1.235750000000e+03 -8.918015319612e-04 3.191870583316e-05 2.685070864674e+00
1.236000000000e+03 -5.753481801515e-04 3.009471525248e-05 2.642826671942e+00
1.236250000000e+03 -3.745085291780e-04 2.845783762664e-05 2.601422789589e+00
1.236500000000e+03 -2.919476950122e-04 2.702150476458e-05 2.560887083785e+00
1.236750000000e+03 -3.289731663993e-04 2.579727358529e-05 2.521246836283e+00
1.237000000000e+03 -4.855214401986e-04 2.479466414854e-05 2.482528629895e+00
1.237250000000e+03 -7.601593077099e-04 2.402102261842e-05 2.444758236665e+00
1.237500000000e+03 -1.150100858637e-03 2.348141017086e-05 2.407960508972e+00
1.237750000000e+03 -1.651237180071e-03 2.317851363881e-05 2.372159275620e+00
1.238000000000e+03 -2.258181711886e-03 2.311258804483e-05 2.337377242412e+00
1.238250000000e+03 -2.964327139813e-03 2.328141539187e-05 2.303635899579e+00
1.238500000000e+03 -3.761916510329e-03 2.368034019434e-05 2.270955435523e+00
1.238750000000e+03 -4.642125114014e-03 2.430226598135e-05 2.239354658927e+00
1.239000000000e+03 -5.595153642487e-03 2.513771691465e-05 2.208850929669e+00
1.239250000000e+03 -6.610331715882e-03 2.617493119100e-05 2.179460098772e+00
1.239500000000e+03 -7.676230576609e-03 2.739998042436e-05 2.151196458360e+00
1.239750000000e+03 -8.780782956084e-03 2.879691634231e-05 2.124072703315e+00
1.240000000000e+03 -9.911410698852e-03 3.034791132764e-05 2.098099903315e+00
1.240250000000e+03 -1.105515789908e-02 3.203347346747e-05 2.073287486258e+00
1.240500000000e+03 -1.219882805361e-02 3.383265298068e-05 2.049643234933e+00
1.240750000000e+03 -1.332912510812e-02 3.572326476523e-05 2.027173294261e+00
1.241000000000e+03 -1.443279626164e-02 3.768212960903e-05 2.005882191511e+00
1.241250000000e+03 -1.549677577438e-02 3.968532646495e-05 1.985772867079e+00
1.241500000000e+03 -1.650832847256e-02 4.170845300647e-05 1.966846718762e+00
1.241750000000e+03 -1.745519171045e-02 4.372689341250e-05 1.949103655171e+00
1.242000000000e+03 -1.832571453768e-02 4.571609000603e-05 1.932542160718e+00
1.242250000000e+03 -1.910899254815e-02 4.765181636446e-05 1.917159368666e+00
1.242500000000e+03 -1.979499813559e-02 4.951044413076e-05 1.902951145871e+00
1.242750000000e+03 -2.037470373709e-02 5.126921400717e-05 1.889912182969e+00
1.243000000000e+03 -2.084019712862e-02 5.290649748124e-05 1.878036091054e+00
1.243250000000e+03 -2.118478858238e-02 5.440205206786e-05 1.867315507448e+00
1.243500000000e+03 -2.140310606119e-02 5.573726304045e-05 1.857742201392e+00
1.243750000000e+03 -2.149117940978e-02 5.689537528125e-05 1.849307186338e+00
1.244000000000e+03 -2.144651158806e-02 5.786171101591e-05 1.842000834710e+00
1.244250000000e+03 -2.126813393780e-02 5.862386351602e-05 1.835812989866e+00
1.244500000000e+03 -2.095664713292e-02 5.917187711399e-05 1.830733081242e+00
1.244750000000e+03 -2.051424534048e-02 5.949841870351e-05 1.826750238134e+00
1.245000000000e+03 -1.994472076387e-02 5.959889290169e-05 1.823853396408e+00
1.245250000000e+03 -1.925345152742e-02 5.947155071509e-05 1.822031408073e+00
1.245500000000e+03 -1.844736689197e-02 5.911756056376e-05 1.821273139047e+00
1.245750000000e+03 -1.753489413868e-02 5.854105070000e-05 1.821567568630e+00
1.246000000000e+03 -1.652588156958e-02 5.774911210868e-05 1.822903875384e+00
1.246250000000e+03 -1.543150196252e-02 5.675175319983e-05 1.825271522909e+00
1.246500000000e+03 -1.426413290574e-02 5.556181593749e-05 1.828660333475e+00
1.246750000000e+03 -1.303721612102e-02 5.419486428607e-05 1.833060553882e+00
1.247000000000e+03 -1.176509778773e-02 5.266901641163e-05 1.838462917242e+00
1.247250000000e+03 -1.046284873499e-02 5.100473367703e-05 1.844858689807e+00
1.247500000000e+03 -9.146069345091e-03 4.922457177770e-05 1.852239715548e+00
1.247750000000e+03 -7.830679517792e-03 4.735289113209e-05 1.860598447631e+00
1.248000000000e+03 -6.532697646890e-03 4.541553331158e-05 1.869927971566e+00
1.248250000000e+03 -5.268012025574e-03 4.343946570481e-05 1.880222023003e+00
1.248500000000e+03 -4.052147814884e-03 4.145240109599e-05 1.891474993741e+00
1.248750000000e+03 -2.900034163387e-03 3.948239849344e-05 1.903681930005e+00
1.249000000000e+03 -1.825775251990e-03 3.755745048306e-05 1.916838525742e+00
1.249250000000e+03 -8.424298295800e-04 3.570506652165e-05 1.930941105659e+00
1.249500000000e+03 3.819640190822e-05 3.395185948701e-05 1.945986601645e+00
1.249750000000e+03 8.057420178635e-04 3.232314104143e-05 1.961972525214e+00
1.250000000000e+03 1.451459900163e-03 3.084253717447e-05 1.978896931540e+00
1.250250000000e+03 1.968362704589e-03 2.953163011338e-05 1.996758378312e+00
1.250500000000e+03 2.351341365676e-03 2.840963016831e-05 2.015555881988e+00
1.250750000000e+03 2.597252603976e-03 2.749308984959e-05 2.035288867366e+00
1.251000000000e+03 2.704973901368e-03 2.679566219763e-05 2.055957113396e+00
1.251250000000e+03 2.675425542848e-03 2.632790550305e-05 2.077560697925e+00
1.251500000000e+03 2.511556568871e-03 2.609714460047e-05 2.100099935589e+00
1.251750000000e+03 2.218297909754e-03 2.610738170050e-05 2.123575317067e+00
1.252000000000e+03 1.802479954711e-03 2.635926703054e-05 2.147987441696e+00
1.252250000000e+03 1.272719814528e-03 2.685011937348e-05 2.173336951916e+00
1.252500000000e+03 6.392768380186e-04 2.757400387249e-05 2.199624461902e+00
1.252750000000e+03 -8.611765180944e-05 2.852185738342e-05 2.226850486767e+00
1.253000000000e+03 -8.904542483084e-04 2.968166019590e-05 2.255015370050e+00
1.253250000000e+03 -1.759660211150e-03 3.103865337623e-05 2.284119207390e+00
1.253500000000e+03 -2.678827935840e-03 3.257558867786e-05 2.314161772349e+00
1.253750000000e+03 -3.632456235563e-03 3.427301557327e-05 2.345142437730e+00
1.254000000000e+03 -4.604696391160e-03 3.610958970146e-05 2.377060099704e+00
1.254250000000e+03 -5.579601688211e-03 3.806240706325e-05 2.409913098474e+00
1.254500000000e+03 -6.541373159492e-03 4.010734820217e-05 2.443699142462e+00
1.254750000000e+03 -7.474599574199e-03 4.221943662597e-05 2.478415230549e+00
1.255000000000e+03 -8.364486042305e-03 4.437319949660e-05 2.514057578796e+00
1.255250000000e+03 -9.197069395884e-03 4.654303153412e-05 2.550621547940e+00
1.255500000000e+03 -9.959415782983e-03 4.870353686981e-05 2.588101575361e+00
1.255750000000e+03 -1.063979823347e-02 5.082988968361e-05 2.626491110872e+00
1.256000000000e+03 -1.122785229803e-02 5.289816248852e-05 2.665782559565e+00
1.256250000000e+03 -1.171470750917e-02 5.488563823977e-05 2.705967229951e+00
1.256500000000e+03 -1.209309384814e-02 5.677110546728e-05 2.747035290715e+00
1.256750000000e+03 -1.235742147157e-02 5.853512693116e-05 2.788975735340e+00
1.257000000000e+03 -1.250383527756e-02 6.016028562827e-05 2.831776357683e+00
1.257250000000e+03 -1.253024193197e-02 6.163139709200e-05 2.875423736640e+00
1.257500000000e+03 -1.243631165469e-02 6.293569277147e-05 2.919903232649e+00
1.257750000000e+03 -1.222345388222e-02 6.406296558012e-05 2.965198994993e+00
1.258000000000e+03 -1.189477079799e-02 6.500568720408e-05 3.011293982528e+00
1.258250000000e+03 -1.145498546452e-02 6.575907849662e-05 3.058169994393e+00
1.258500000000e+03 -1.091035181341e-02 6.632115222172e-05 3.105807714861e+00
1.258750000000e+03 -1.026854237671e-02 6.669270825027e-05 3.154186767746e+00
1.259000000000e+03 -9.538521629958e-03 6.687729600907e-05 3.203285784212e+00
1.259250000000e+03 -8.730401369029e-03 6.688113655470e-05 3.253082479282e+00
1.259500000000e+03 -7.855284956714e-03 6.671300945629e-05 3.303553739484e+00
1.259750000000e+03 -6.925100663158e-03 6.638410316442e-05 3.354675719132e+00
1.260000000000e+03 -5.952425379080e-03 6.590783103769e-05 3.406423943102e+00
1.260250000000e+03 -4.950304604074e-03 6.529962097479e-05 3.458773417753e+00
1.260500000000e+03 -3.932067218807e-03 6.457667561569e-05 3.511698744874e+00
1.260750000000e+03 -2.911141489103e-03 6.375770988157e-05 3.565174240995e+00
1.261000000000e+03 -1.900871419982e-03 6.286267064848e-05 3.619174056713e+00
1.261250000000e+03 -9.143389335768e-04 6.191244507722e-05 3.673672298036e+00
1.261500000000e+03 3.580772965386e-05 6.092855703471e-05 3.728643145483e+00
1.261750000000e+03 9.375160653888e-04 5.993286136746e-05 3.784060970200e+00
1.262000000000e+03 1.779479504768e-03 5.894723797700e-05 3.839900446948e+00
1.262250000000e+03 2.551274308328e-03 5.799329375605e-05 3.896136659638e+00
1.262500000000e+03 3.243481050608e-03 5.709207280272e-05 3.952745201059e+00
1.262750000000e+03 3.847789261150e-03 5.626378277745e-05 4.009702263146e+00
1.263000000000e+03 4.357083806828e-03 5.552754040108e-05 4.066984717456e+00
1.263250000000e+03 4.765512978519e-03 5.490113520679e-05 4.124570185453e+00
1.263500000000e+03 5.068536724976e-03 5.440082051755e-05 4.182437096245e+00
1.263750000000e+03 5.262955153369e-03 5.404113011359e-05 4.240564731572e+00
1.264000000000e+03 5.346918515579e-03 5.383471943315e-05 4.298933258042e+00
1.264250000000e+03 5.319917403953e-03 5.379223998733e-05 4.357523744749e+00
1.264500000000e+03 5.182755390142e-03 5.392223794498e-05 4.416318167051e+00
1.264750000000e+03 4.937504036097e-03 5.423108539515e-05 4.475299395268e+00
1.265000000000e+03 4.587443508616e-03 5.472293518535e-05 4.534451169804e+00
1.265250000000e+03 4.136988069059e-03 5.539970698898e-05 4.593758061186e+00
1.265500000000e+03 3.591599464935e-03 5.626109867510e-05 4.653205416394e+00
1.265750000000e+03 2.957690965758e-03 5.730461927764e-05 4.712779292151e+00
1.266000000000e+03 2.242521987389e-03 5.852564835818e-05 4.772466375408e+00
1.266250000000e+03 1.454086399012e-03 5.991751697687e-05 4.832253892182e+00
1.266500000000e+03 6.009972444311e-04 6.147160526032e-05 4.892129506340e+00
1.266750000000e+03 -3.076320522531e-04 6.317745555537e-05 4.952081209233e+00
1.267000000000e+03 -1.262307290252e-03 6.502291364249e-05 5.012097201433e+00
1.267250000000e+03 -2.253271490891e-03 6.699428485979e-05 5.072165769613e+00
1.267500000000e+03 -3.270621875025e-03 6.907649332188e-05 5.132275158295e+00
1.267750000000e+03 -4.304422399015e-03 7.125325534840e-05 5.192413440498e+00
1.268000000000e+03 -5.344811853878e-03 7.350726529873e-05 5.252568387964e+00
1.268250000000e+03 -6.382106671319e-03 7.582038891621e-05 5.312727343254e+00
1.268500000000e+03 -7.406896594688e-03 7.817386667222e-05 5.372877096436e+00
1.268750000000e+03 -8.410133784886e-03 8.054852307599e-05 5.433003767227e+00
1.269000000000e+03 -9.383213661729e-03 8.292497687967e-05 5.493092696103e+00
1.269250000000e+03 -1.031804804998e-02 8.528385096276e-05 5.553128344145e+00
1.269500000000e+03 -1.120712949498e-02 8.760598277266e-05 5.613094205928e+00
1.269750000000e+03 -1.204358708689e-02 8.987263183374e-05 5.672972734335e+00
1.270000000000e+03 -1.282123364441e-02 9.206568559669e-05 5.732745280796e+00
1.270250000000e+03 -1.353460380118e-02 9.416785436828e-05 5.792392050603e+00
1.270500000000e+03 -1.417898350552e-02 9.616285895628e-05 5.851892074970e+00
1.270750000000e+03 -1.475043064762e-02 9.803560685895e-05 5.911223199529e+00
1.271000000000e+03 -1.524578791160e-02 9.977234696545e-05 5.970362091028e+00
1.271250000000e+03 -1.566268701270e-02 1.013608136800e-04 6.029284260456e+00
1.271500000000e+03 -1.599954529777e-02 1.027903541123e-04 6.087964103660e+00
1.271750000000e+03 -1.625555507442e-02 1.040520356169e-04 6.146374958343e+00
1.272000000000e+03 -1.643066613391e-02 1.051387318381e-04 6.204489177050e+00
1.272250000000e+03 -1.652556122952e-02 1.060451907544e-04 6.262278214212e+00
1.272500000000e+03 -1.654162717038e-02 1.067680851920e-04 6.319712727556e+00
1.272750000000e+03 -1.648091964244e-02 1.073059807108e-04 6.376762691034e+00
1.273000000000e+03 -1.634612330225e-02 1.076593724900e-04 6.433397518332e+00
1.273250000000e+03 -1.614050948062e-02 1.078306536291e-04 6.489586195457e+00
1.273500000000e+03 -1.586788922054e-02 1.078240807429e-04 6.545297420307e+00
1.273750000000e+03 -1.553256386885e-02 1.076456728109e-04 6.600499747206e+00
1.274000000000e+03 -1.513927447324e-02 1.073031223654e-04 6.655161735476e+00
1.274250000000e+03 -1.469314998364e-02 1.068056950037e-04 6.709252099246e+00
1.274500000000e+03 -1.419965321724e-02 1.061640797436e-04 6.762739857139e+00
1.274750000000e+03 -1.366452862304e-02 1.053902463240e-04 6.815594480267e+00
1.275000000000e+03 -1.309374812053e-02 1.044972834792e-04 6.867786036233e+00
1.275250000000e+03 -1.249345943512e-02 1.034992433817e-04 6.919285328444e+00
1.275500000000e+03 -1.186993350324e-02 1.024109529382e-04 6.970064028304e+00
1.275750000000e+03 -1.122951456340e-02 1.012478195740e-04 7.020094800064e+00
1.276000000000e+03 -1.057857012252e-02 1.000256532585e-04 7.069351416062e+00
1.276250000000e+03 -9.923443394637e-03 9.876047718899e-05 7.117808861967e+00
1.276500000000e+03 -9.270406549175e-03 9.746832658200e-05 7.165443430825e+00
1.276750000000e+03 -8.625615672407e-03 9.616506123303e-05 7.212232805302e+00
1.277000000000e+03 -7.995067468849e-03 9.486619684942e-05 7.258156127421e+00
1.277250000000e+03 -7.384557146688e-03 9.358673233004e-05 7.303194055392e+00
1.277500000000e+03 -6.799638057336e-03 9.234096998031e-05 7.347328807291e+00
1.277750000000e+03 -6.245582496140e-03 9.114238679547e-05 7.390544190998e+00
1.278000000000e+03 -5.727344079862e-03 9.000349348195e-05 7.432825620969e+00
1.278250000000e+03 -5.249521288164e-03 8.893568961360e-05 7.474160121326e+00
1.278500000000e+03 -4.816322582997e-03 8.794916662871e-05 7.514536316042e+00
1.278750000000e+03 -4.431532102943e-03 8.705280983728e-05 7.553944405575e+00
1.279000000000e+03 -4.098477329033e-03 8.625412007823e-05 7.592376131614e+00
1.279250000000e+03 -3.819997579371e-03 8.555915257272e-05 7.629824729425e+00
1.279500000000e+03 -3.598414631480e-03 8.497245796013e-05 7.666284869566e+00
1.279750000000e+03 -3.435503928934e-03 8.449704268987e-05 7.701752587950e+00
1.280000000000e+03 -3.332468879954e-03 8.413438063809e-05 7.736225207472e+00
1.280250000000e+03 -3.289916690989e-03 8.388440685586e-05 7.769701250226e+00
1.280500000000e+03 -3.307837825155e-03 8.374551631565e-05 7.802180343302e+00
1.280750000000e+03 -3.385587431475e-03 8.371458743117e-05 7.833663116676e+00
1.281000000000e+03 -3.521871826846e-03 8.378703447462e-05 7.864151097669e+00
1.281250000000e+03 -3.714738730088e-03 8.395685933862e-05 7.893646600844e+00
1.281500000000e+03 -3.961573362726e-03 8.421673063641e-05 7.922152616944e+00
1.281750000000e+03 -4.259099024075e-03 8.455807010846e-05 7.949672698686e+00
1.282000000000e+03 -4.603385944689e-03 8.497117100176e-05 7.976210850512e+00
1.282250000000e+03 -4.989865495029e-03 8.544529180396e-05 8.001771416785e+00
1.282500000000e+03 -5.413353715141e-03 8.596877116865e-05 8.026358977320e+00
1.282750000000e+03 -5.868081659951e-03 8.652916522878e-05 8.049978243696e+00
1.283000000000e+03 -6.347735600041e-03 8.711339346418e-05 8.072633965725e+00
1.283250000000e+03 -6.845505027857e-03 8.770788832765e-05 8.094330840883e+00
1.283500000000e+03 -7.354140561781e-03 8.829875384248e-05 8.115073436048e+00
1.283750000000e+03 -7.866020128153e-03 8.887192695448e-05 8.134866113915e+00
1.284000000000e+03 -8.373224271831e-03 8.941332048618e-05 8.153712973258e+00
1.284250000000e+03 -8.867619183410e-03 8.990901320283e-05 8.171617795073e+00
1.284500000000e+03 -9.340947533015e-03 9.034546897976e-05 8.188584003124e+00
1.284750000000e+03 -9.784925968354e-03 9.070962306337e-05 8.204614630962e+00
1.285000000000e+03 -1.019134773733e-02 9.098905076513e-05 8.219712303444e+00
1.285250000000e+03 -1.055218992593e-02 9.117212713552e-05 8.233879224332e+00
1.285500000000e+03 -1.085972298463e-02 9.124820552214e-05 8.247117176314e+00
1.285750000000e+03 -1.110662158282e-02 9.120768269655e-05 8.259427528729e+00
1.286000000000e+03 -1.128607509619e-02 9.104210362121e-05 8.270811253223e+00
1.286250000000e+03 -1.139189569729e-02 9.074431700382e-05 8.281268948050e+00
1.286500000000e+03 -1.141862316540e-02 9.030856441436e-05 8.290800865946e+00
1.286750000000e+03 -1.136162316063e-02 8.973055198624e-05 8.299406949379e+00
1.287000000000e+03 -1.121717803294e-02 8.900750580404e-05 8.307086868487e+00
1.287250000000e+03 -1.098256801801e-02 8.813821165529e-05 8.313840061684e+00
1.287500000000e+03 -1.065614066590e-02 8.712303801639e-05 8.319665779048e+00
1.287750000000e+03 -1.023736803246e-02 8.596394891972e-05 8.324563123862e+00
1.288000000000e+03 -9.726888776246e-03 8.466449659680e-05 8.328531095776e+00
1.288250000000e+03 -9.126534707724e-03 8.322979913872e-05 8.331568632395e+00
1.288500000000e+03 -8.439341356253e-03 8.166650863303e-05 8.333674646393e+00
1.288750000000e+03 -7.669540423839e-03 7.998275674337e-05 8.334848062601e+00
1.289000000000e+03 -6.822535418929e-03 7.818809398610e-05 8.335087848170e+00
1.289250000000e+03 -5.904858850797e-03 7.629341522200e-05 8.334393041384e+00
1.289500000000e+03 -4.924112450034e-03 7.431087621493e-05 8.332762772836e+00
1.289750000000e+03 -3.888889861791e-03 7.225379874931e-05 8.330196284378e+00
1.290000000000e+03 -2.808683517452e-03 7.013656850210e-05 8.326692939995e+00
1.290250000000e+03 -1.693775999198e-03 6.797452415386e-05 8.322252234343e+00
1.290500000000e+03 -5.551179250042e-04 6.578383908384e-05 8.316873793006e+00
1.290750000000e+03 5.958065226907e-04 6.358139580162e-05 8.310557370659e+00
1.291000000000e+03 1.747124220173e-03 6.138465335132e-05 8.303302841281e+00
1.291250000000e+03 2.886725841070e-03 5.921150875568e-05 8.295110186795e+00
1.291500000000e+03 4.002424675031e-03 5.708015011135e-05 8.285979478444e+00
1.291750000000e+03 5.082118770174e-03 5.500890441826e-05 8.275910856272e+00
1.292000000000e+03 6.113953904363e-03 5.301607899788e-05 8.264904505265e+00
1.292250000000e+03 7.086485363583e-03 5.111978526817e-05 8.252960626607e+00
1.292500000000e+03 7.988835081948e-03 4.933778472813e-05 8.240079408799e+00
1.292750000000e+03 8.810842255685e-03 4.768732988797e-05 8.226260995825e+00
1.293000000000e+03 9.543204342227e-03 4.618495404679e-05 8.211505455815e+00
1.293250000000e+03 1.017760718744e-02 4.484629493123e-05 8.195812747244e+00
1.293500000000e+03 1.070684082503e-02 4.368591774737e-05 8.179182687899e+00
1.293750000000e+03 1.112489945587e-02 4.271711230430e-05 8.161614925473e+00
1.294000000000e+03 1.142706497036e-02 4.195174765984e-05 8.143108908745e+00
1.294250000000e+03 1.160997094740e-02 4.140014318699e-05 8.123663864279e+00
1.294500000000e+03 1.167164670968e-02 4.107083529867e-05 8.103278777680e+00
1.294750000000e+03 1.161154189633e-02 4.097044468213e-05 8.081952378552e+00
1.295000000000e+03 1.143052910087e-02 4.110355024292e-05 8.059683134067e+00
1.295250000000e+03 1.113088634512e-02 4.147255514206e-05 8.036469248827e+00
1.295500000000e+03 1.071625848844e-02 4.207759535491e-05 8.012308673989e+00
1.295750000000e+03 1.019160018454e-02 4.291650346033e-05 7.987199123575e+00
1.296000000000e+03 9.563099030986e-03 4.398472758352e-05 7.961138102237e+00
1.296250000000e+03 8.838082273670e-03 4.527526528000e-05 7.934122941849e+00
1.296500000000e+03 8.024907447843e-03 4.677875289882e-05 7.906150849189e+00
1.296750000000e+03 7.132840730255e-03 4.848349632400e-05 7.877218962306e+00
1.297000000000e+03 6.171922885618e-03 5.037553868437e-05 7.847324418113e+00
1.297250000000e+03 5.152826106065e-03 5.243876754429e-05 7.816464429155e+00
1.297500000000e+03 4.086705522033e-03 5.465505292937e-05 7.784636367852e+00
1.297750000000e+03 2.985044946127e-03 5.700441840495e-05 7.751837860271e+00
1.298000000000e+03 1.859502725858e-03 5.946526047979e-05 7.718066884521e+00
1.298250000000e+03 7.217571521700e-04 6.201458257368e-05 7.683321875646e+00
1.298500000000e+03 -4.166434693878e-04 6.462823006859e-05 7.647601832782e+00
1.298750000000e+03 -1.544426185371e-03 6.728117266955e-05 7.610906429030e+00
1.299000000000e+03 -2.650730283975e-03 6.994781183048e-05 7.573236120584e+00
1.299250000000e+03 -3.725235145686e-03 7.260228763878e-05 7.534592254472e+00
1.299500000000e+03 -4.758276859467e-03 7.521878398062e-05 7.494977172320e+00
1.299750000000e+03 -5.740952271788e-03 7.777186358812e-05 7.454394308345e+00
1.300000000000e+03 -6.665209819630e-03 8.023678275501e-05 7.412848280651e+00
1.300250000000e+03 -7.523925851428e-03 8.258982275411e-05 7.370344973246e+00
1.300500000000e+03 -8.310965663797e-03 8.480860568819e-05 7.326891607538e+00
1.300750000000e+03 -9.021230177116e-03 8.687238249336e-05 7.282496803453e+00
1.301000000000e+03 -9.650686498640e-03 8.876230068949e-05 7.237170627118e+00
1.301250000000e+03 -1.019638382849e-02 9.046165845850e-05 7.190924626098e+00
1.301500000000e+03 -1.065645466468e-02 9.195613357954e-05 7.143771851097e+00
1.301750000000e+03 -1.103010128176e-02 9.323396649819e-05 7.095726863323e+00
1.302000000000e+03 -1.131757031856e-02 9.428611699733e-05 7.046805729805e+00
[truncated: 90,881 more chars]
