# Supplementary material for: Tracking Charge Migration with Frequency-Matched Strobo-Spectroscopy
Source: J Phys Chem A. 2024 Jan 2;128(1):20–7. doi: 10.1021/acs.jpca.3c04234 (PMC10788909; doi:10.1021/acs.jpca.3c04234)
Supplement: Supplementary file 2 — jp3c04234_si_002.zip [file jp3c04234_si_002.zip › supplemental data/Data/dipoles/CM-orbital/tau=4.6875.txt]

# CM-orbital-resolved dipole moment for tau = 4.6875 o.c.
0.000000000000e+00 -1.706603541705e-03 2.359602496194e-05 1.638377480866e+00
2.500000000000e-01 -1.707058410146e-03 2.360298516163e-05 1.638690852022e+00
5.000000000000e-01 -1.708427054077e-03 2.362398085320e-05 1.639631853240e+00
7.500000000000e-01 -1.710734664764e-03 2.365931203480e-05 1.641200881791e+00
1.000000000000e+00 -1.713994232439e-03 2.370911855842e-05 1.643385805427e+00
1.250000000000e+00 -1.718185805339e-03 2.377328461778e-05 1.646161435104e+00
1.500000000000e+00 -1.723263313597e-03 2.385154274342e-05 1.649497207234e+00
1.750000000000e+00 -1.729177102578e-03 2.394371716874e-05 1.653368363658e+00
2.000000000000e+00 -1.735890830536e-03 2.404990082600e-05 1.657761696072e+00
2.250000000000e+00 -1.743388068011e-03 2.417047292325e-05 1.662673762270e+00
2.500000000000e+00 -1.751671222319e-03 2.430600703970e-05 1.668105651638e+00
2.750000000000e+00 -1.760754264297e-03 2.445719061692e-05 1.674061467156e+00
3.000000000000e+00 -1.770659452018e-03 2.462480633156e-05 1.680552094366e+00
3.250000000000e+00 -1.781420752691e-03 2.480975584754e-05 1.687600307546e+00
3.500000000000e+00 -1.793094526464e-03 2.501310022276e-05 1.695242858455e+00
3.750000000000e+00 -1.805768717611e-03 2.523604921512e-05 1.703527487232e+00
4.000000000000e+00 -1.819564890983e-03 2.547994755916e-05 1.712508132782e+00
4.250000000000e+00 -1.834626475477e-03 2.574617218479e-05 1.722240862526e+00
4.500000000000e+00 -1.851098533245e-03 2.603600828213e-05 1.732783090301e+00
4.750000000000e+00 -1.869109315206e-03 2.635050757191e-05 1.744193542666e+00
5.000000000000e+00 -1.888762339227e-03 2.669044013823e-05 1.756531573689e+00
5.250000000000e+00 -1.910135076351e-03 2.705628196348e-05 1.769854175203e+00
5.500000000000e+00 -1.933278135737e-03 2.744825437692e-05 1.784212680093e+00
5.750000000000e+00 -1.958211651122e-03 2.786637044364e-05 1.799649889336e+00
6.000000000000e+00 -1.984923023374e-03 2.831048424226e-05 1.816198734469e+00
6.250000000000e+00 -2.013373315305e-03 2.878035516615e-05 1.833882680865e+00
6.500000000000e+00 -2.043513015542e-03 2.927572068795e-05 1.852716901392e+00
6.750000000000e+00 -2.075301751367e-03 2.979636202535e-05 1.872709987176e+00
7.000000000000e+00 -2.108724999644e-03 3.034214543429e-05 1.893866010804e+00
7.250000000000e+00 -2.143801247994e-03 3.091302025174e-05 1.916186235110e+00
7.500000000000e+00 -2.180578415545e-03 3.150897958110e-05 1.939670813553e+00
7.750000000000e+00 -2.219122214723e-03 3.212998879701e-05 1.964320162715e+00
8.000000000000e+00 -2.259501213348e-03 3.277591145856e-05 1.990136327280e+00
8.250000000000e+00 -2.301772177590e-03 3.344647044651e-05 2.017123860043e+00
8.500000000000e+00 -2.345969577042e-03 3.414123653916e-05 2.045290662313e+00
8.750000000000e+00 -2.392101643329e-03 3.485964595096e-05 2.074648316509e+00
9.000000000000e+00 -2.440154454784e-03 3.560104873379e-05 2.105212256688e+00
9.250000000000e+00 -2.490101972378e-03 3.636478003921e-05 2.137001469614e+00
9.500000000000e+00 -2.541917775460e-03 3.715022012390e-05 2.170037938865e+00
9.750000000000e+00 -2.595584108759e-03 3.795681659280e-05 2.204346232643e+00
1.000000000000e+01 -2.651094540104e-03 3.878408954505e-05 2.239952492353e+00
1.025000000000e+01 -2.708451405767e-03 3.963160667453e-05 2.276883626732e+00
1.050000000000e+01 -2.767660627738e-03 4.049895605757e-05 2.315166343961e+00
1.075000000000e+01 -2.828727523483e-03 4.138572327728e-05 2.354826163476e+00
1.100000000000e+01 -2.891654873802e-03 4.229147360485e-05 2.395886041552e+00
1.125000000000e+01 -2.956444195224e-03 4.321573365107e-05 2.438365654671e+00
1.150000000000e+01 -3.023097240185e-03 4.415804230096e-05 2.482280195353e+00
1.175000000000e+01 -3.091616518110e-03 4.511794116896e-05 2.527639338291e+00
1.200000000000e+01 -3.162003436893e-03 4.609488155105e-05 2.574446929199e+00
1.225000000000e+01 -3.234252983375e-03 4.708825894359e-05 2.622700444611e+00
1.250000000000e+01 -3.308346423256e-03 4.809739301803e-05 2.672390608928e+00
1.275000000000e+01 -3.384244122125e-03 4.912149652553e-05 2.723501919778e+00
1.300000000000e+01 -3.461877575315e-03 5.015962275132e-05 2.776012128946e+00
1.325000000000e+01 -3.541145019055e-03 5.121067749578e-05 2.829892543149e+00
1.350000000000e+01 -3.621910239186e-03 5.227339924493e-05 2.885108634192e+00
1.375000000000e+01 -3.704002702928e-03 5.334634570339e-05 2.941619396700e+00
1.400000000000e+01 -3.787223045061e-03 5.442791224947e-05 2.999378817626e+00
1.425000000000e+01 -3.871347556839e-03 5.551632652218e-05 3.058335694328e+00
1.450000000000e+01 -3.956132389224e-03 5.660964142365e-05 3.118433082202e+00
1.475000000000e+01 -4.041318875725e-03 5.770575045497e-05 3.179609120977e+00
1.500000000000e+01 -4.126637545278e-03 5.880240291592e-05 3.241797480127e+00
1.525000000000e+01 -4.211811682802e-03 5.989722008992e-05 3.304927906907e+00
1.550000000000e+01 -4.296560865412e-03 6.098772641938e-05 3.368926850764e+00
1.575000000000e+01 -4.380604922762e-03 6.207138635553e-05 3.433718207330e+00
1.600000000000e+01 -4.463668291190e-03 6.314564882495e-05 3.499223869586e+00
1.625000000000e+01 -4.545484990353e-03 6.420800141799e-05 3.565364830218e+00
1.650000000000e+01 -4.625803279754e-03 6.525601515772e-05 3.632061783318e+00
1.675000000000e+01 -4.704389930625e-03 6.628739162542e-05 3.699236017036e+00
1.700000000000e+01 -4.781033396061e-03 6.730000245164e-05 3.766810106360e+00
1.725000000000e+01 -4.855545948333e-03 6.829192017546e-05 3.834708746000e+00
1.750000000000e+01 -4.927764728925e-03 6.926143894972e-05 3.902859359375e+00
1.775000000000e+01 -4.997551496859e-03 7.020708516062e-05 3.971192654095e+00
1.800000000000e+01 -5.064792467800e-03 7.112762140632e-05 4.039643072335e+00
1.825000000000e+01 -5.129397368197e-03 7.202204250453e-05 4.108149138847e+00
1.850000000000e+01 -5.191298992590e-03 7.288956628504e-05 4.176653715157e+00
1.875000000000e+01 -5.250452821289e-03 7.372963271787e-05 4.245104154241e+00
1.900000000000e+01 -5.306836395076e-03 7.454188744535e-05 4.313452414004e+00
1.925000000000e+01 -5.360449165103e-03 7.532616761982e-05 4.381655062637e+00
1.950000000000e+01 -5.411311803825e-03 7.608248791191e-05 4.449673256625e+00
1.975000000000e+01 -5.459465638694e-03 7.681103310500e-05 4.517472637915e+00
2.000000000000e+01 -5.504971314272e-03 7.751214294480e-05 4.585023178709e+00
2.025000000000e+01 -5.547907450119e-03 7.818629907594e-05 4.652298961663e+00
2.050000000000e+01 -5.588369141665e-03 7.883411090967e-05 4.719277896018e+00
2.075000000000e+01 -5.626466125233e-03 7.945630077502e-05 4.785941368904e+00
2.100000000000e+01 -5.662321432580e-03 8.005368965522e-05 4.852273835977e+00
2.125000000000e+01 -5.696069284535e-03 8.062718224466e-05 4.918262355549e+00
2.150000000000e+01 -5.727853551408e-03 8.117775048791e-05 4.983896077581e+00
2.175000000000e+01 -5.757825301088e-03 8.170641424191e-05 5.049165702108e+00
2.200000000000e+01 -5.786140445442e-03 8.221422255450e-05 5.114062925354e+00
2.225000000000e+01 -5.812957058330e-03 8.270223420889e-05 5.178579897254e+00
2.250000000000e+01 -5.838432171690e-03 8.317148345791e-05 5.242708719124e+00
2.275000000000e+01 -5.862719192842e-03 8.362298834094e-05 5.306440996132e+00
2.300000000000e+01 -5.885964644306e-03 8.405770963466e-05 5.369767478656e+00
2.325000000000e+01 -5.908305582330e-03 8.447654501476e-05 5.432677800292e+00
2.350000000000e+01 -5.929867891160e-03 8.488028941400e-05 5.495160325931e+00
2.375000000000e+01 -5.950763859137e-03 8.526962416563e-05 5.557202111312e+00
2.400000000000e+01 -5.971091031978e-03 8.564510451670e-05 5.618788976159e+00
2.425000000000e+01 -5.990931893031e-03 8.600723000107e-05 5.679905676647e+00
2.450000000000e+01 -6.010352721231e-03 8.635640991492e-05 5.740536166549e+00
2.475000000000e+01 -6.029403569094e-03 8.669292703176e-05 5.800663935691e+00
2.500000000000e+01 -6.048119305627e-03 8.701697109262e-05 5.860272398950e+00
2.525000000000e+01 -6.066519859967e-03 8.732867018613e-05 5.919345323682e+00
2.550000000000e+01 -6.084610858182e-03 8.762800829143e-05 5.977867279108e+00
2.575000000000e+01 -6.102385653315e-03 8.791494433225e-05 6.035824084866e+00
2.600000000000e+01 -6.119826992361e-03 8.818936871061e-05 6.093203244744e+00
2.625000000000e+01 -6.136907682306e-03 8.845113863035e-05 6.149994353872e+00
2.650000000000e+01 -6.153592210023e-03 8.870008591436e-05 6.206189465557e+00
2.675000000000e+01 -6.169839162097e-03 8.893605301777e-05 6.261783404909e+00
2.700000000000e+01 -6.185602452612e-03 8.915888566438e-05 6.316774018706e+00
2.725000000000e+01 -6.200832066995e-03 8.936843706855e-05 6.371162356632e+00
2.750000000000e+01 -6.215475624327e-03 8.956458246617e-05 6.424952775953e+00
2.775000000000e+01 -6.229480269790e-03 8.974722667751e-05 6.478152959065e+00
2.800000000000e+01 -6.242793687149e-03 8.991631019681e-05 6.530773841574e+00
2.825000000000e+01 -6.255364454688e-03 9.007181886908e-05 6.582829453782e+00
2.850000000000e+01 -6.267143082717e-03 9.021378769386e-05 6.634336676052e+00
2.875000000000e+01 -6.278083627049e-03 9.034227901172e-05 6.685314908835e+00
2.900000000000e+01 -6.288144740951e-03 9.045741286590e-05 6.735785665430e+00
2.925000000000e+01 -6.297290000801e-03 9.055936465527e-05 6.785772102949e+00
2.950000000000e+01 -6.305488392867e-03 9.064836503314e-05 6.835298506725e+00
2.975000000000e+01 -6.312715460564e-03 9.072469772639e-05 6.884389740078e+00
3.000000000000e+01 -6.318954525744e-03 9.078869351467e-05 6.933070675134e+00
3.025000000000e+01 -6.324197249649e-03 9.084076453664e-05 6.981365622935e+00
3.050000000000e+01 -6.328443754647e-03 9.088138159749e-05 7.029297782465e+00
3.075000000000e+01 -6.331703026536e-03 9.091107456155e-05 7.076888726075e+00
3.100000000000e+01 -6.333993650305e-03 9.093043397859e-05 7.124157934999e+00
3.125000000000e+01 -6.335344311822e-03 9.094009544228e-05 7.171122398647e+00
3.150000000000e+01 -6.335793734259e-03 9.094075253377e-05 7.217796288615e+00
3.175000000000e+01 -6.335390055721e-03 9.093315777284e-05 7.264190716777e+00
3.200000000000e+01 -6.334190127508e-03 9.091811300668e-05 7.310313581032e+00
3.225000000000e+01 -6.332258896545e-03 9.089646013175e-05 7.356169501716e+00
3.250000000000e+01 -6.329668581853e-03 9.086907160930e-05 7.401759847045e+00
3.275000000000e+01 -6.326497354630e-03 9.083683553390e-05 7.447082847831e+00
3.300000000000e+01 -6.322827525361e-03 9.080064062267e-05 7.492133796069e+00
3.325000000000e+01 -6.318743505488e-03 9.076135936761e-05 7.536905321714e+00
3.350000000000e+01 -6.314329826662e-03 9.071982907441e-05 7.581387734379e+00
3.375000000000e+01 -6.309669276867e-03 9.067683237990e-05 7.625569420151e+00
3.400000000000e+01 -6.304841050939e-03 9.063307699117e-05 7.669437276205e+00
3.425000000000e+01 -6.299918879355e-03 9.058917187627e-05 7.712977169769e+00
3.450000000000e+01 -6.294969138027e-03 9.054559986035e-05 7.756174402995e+00
3.475000000000e+01 -6.290049157446e-03 9.050271807962e-05 7.799014166419e+00
3.500000000000e+01 -6.285205964986e-03 9.046076503733e-05 7.841481964447e+00
3.525000000000e+01 -6.280475521724e-03 9.041982345392e-05 7.883563995839e+00
3.550000000000e+01 -6.275882421933e-03 9.037979877394e-05 7.925247473430e+00
3.575000000000e+01 -6.271439691285e-03 9.034038203148e-05 7.966520868717e+00
3.600000000000e+01 -6.267148867396e-03 9.030118692255e-05 8.007374067994e+00
3.625000000000e+01 -6.263000478074e-03 9.026166828446e-05 8.047798431711e+00
3.650000000000e+01 -6.258974796757e-03 9.022109810439e-05 8.087786753142e+00
3.675000000000e+01 -6.255042979297e-03 9.017862139019e-05 8.127333116301e+00
3.700000000000e+01 -6.251168362162e-03 9.013326072360e-05 8.166432653007e+00
3.725000000000e+01 -6.247308126017e-03 9.008393614751e-05 8.205081208132e+00
3.750000000000e+01 -6.243415029910e-03 9.002953594744e-05 8.243274918173e+00
3.775000000000e+01 -6.239439049437e-03 8.996882901185e-05 8.281009717164e+00
3.800000000000e+01 -6.235329037566e-03 8.990054530097e-05 8.318280787644e+00
3.825000000000e+01 -6.231034422484e-03 8.982345419076e-05 8.355081974124e+00
3.850000000000e+01 -6.226506885755e-03 8.973637484708e-05 8.391405180114e+00
3.875000000000e+01 -6.221701973605e-03 8.963820377572e-05 8.427239767714e+00
3.900000000000e+01 -6.216580546856e-03 8.952794631248e-05 8.462571979726e+00
3.925000000000e+01 -6.211109992984e-03 8.940474602956e-05 8.497384405739e+00
3.950000000000e+01 -6.205265149972e-03 8.926791259722e-05 8.531655510477e+00
3.975000000000e+01 -6.199028934630e-03 8.911694626235e-05 8.565359243738e+00
4.000000000000e+01 -6.192392696869e-03 8.895155947466e-05 8.598464746988e+00
4.025000000000e+01 -6.185356284598e-03 8.877169302984e-05 8.630936168719e+00
4.050000000000e+01 -6.177927844555e-03 8.857752217661e-05 8.662732595505e+00
4.075000000000e+01 -6.170123318701e-03 8.836946485358e-05 8.693808102630e+00
4.100000000000e+01 -6.161965667084e-03 8.814817896508e-05 8.724111923280e+00
4.125000000000e+01 -6.153483774181e-03 8.791453893173e-05 8.753588733704e+00
4.150000000000e+01 -6.144711095953e-03 8.766965021584e-05 8.782179044715e+00
4.175000000000e+01 -6.135684366152e-03 8.741483015348e-05 8.809819692546e+00
4.200000000000e+01 -6.126442243243e-03 8.715154932534e-05 8.836444411719e+00
4.225000000000e+01 -6.117023595669e-03 8.688144046340e-05 8.861984480206e+00
4.250000000000e+01 -6.107465935247e-03 8.660624532841e-05 8.886369415647e+00
4.275000000000e+01 -6.097804141138e-03 8.632778529821e-05 8.909527706074e+00
4.300000000000e+01 -6.088069232992e-03 8.604791047154e-05 8.931387563603e+00
4.325000000000e+01 -6.078288094939e-03 8.576856502285e-05 8.951877677262e+00
4.350000000000e+01 -6.068482938097e-03 8.549155960019e-05 8.970927952301e+00
4.375000000000e+01 -6.058670835686e-03 8.521879593831e-05 8.988470228185e+00
4.400000000000e+01 -6.048863956446e-03 8.495206848189e-05 9.004438952053e+00
4.425000000000e+01 -6.039070183207e-03 8.469305405298e-05 9.018771801619e+00
4.450000000000e+01 -6.029293830968e-03 8.444336220093e-05 9.031410253800e+00
4.475000000000e+01 -6.019536683302e-03 8.420450240706e-05 9.042300082223e+00
4.500000000000e+01 -6.009799253449e-03 8.397787036868e-05 9.051391785573e+00
4.525000000000e+01 -6.000082203725e-03 8.376474088453e-05 9.058640950969e+00
4.550000000000e+01 -5.990387823368e-03 8.356626500411e-05 9.064008543548e+00
4.575000000000e+01 -5.980721474657e-03 8.338346959877e-05 9.067461134994e+00
4.600000000000e+01 -5.971092924247e-03 8.321725649749e-05 9.068971071156e+00
4.625000000000e+01 -5.961517485931e-03 8.306840370215e-05 9.068516591626e+00
4.650000000000e+01 -5.952016919807e-03 8.293756608604e-05 9.066081900504e+00
4.675000000000e+01 -5.942620058066e-03 8.282527572095e-05 9.061657200813e+00
4.700000000000e+01 -5.933363109409e-03 8.273194104133e-05 9.055238698130e+00
4.725000000000e+01 -5.924289619422e-03 8.265784524850e-05 9.046828573139e+00
4.750000000000e+01 -5.915450077581e-03 8.260314416117e-05 9.036434935683e+00
4.775000000000e+01 -5.906901148388e-03 8.256786314548e-05 9.024071749324e+00
4.800000000000e+01 -5.898704604187e-03 8.255189181619e-05 9.009758740004e+00
4.825000000000e+01 -5.890925984632e-03 8.255497826246e-05 8.993521271101e+00
4.850000000000e+01 -5.883633074408e-03 8.257672647810e-05 8.975390194000e+00
4.875000000000e+01 -5.876894219385e-03 8.261659166206e-05 8.955401665440e+00
4.900000000000e+01 -5.870776558414e-03 8.267387597063e-05 8.933596917742e+00
4.925000000000e+01 -5.865344234010e-03 8.274772654698e-05 8.910021992123e+00
4.950000000000e+01 -5.860656637150e-03 8.283713532739e-05 8.884727414354e+00
4.975000000000e+01 -5.856766778099e-03 8.294092305300e-05 8.857767825670e+00
5.000000000000e+01 -5.853719826127e-03 8.305774694636e-05 8.829201550528e+00
5.025000000000e+01 -5.851551939671e-03 8.318616302441e-05 8.799090112243e+00
5.050000000000e+01 -5.850289190332e-03 8.332470986191e-05 8.767497696164e+00
5.075000000000e+01 -5.849946465275e-03 8.347166557401e-05 8.734490560372e+00
5.100000000000e+01 -5.850527550573e-03 8.362517215987e-05 8.700136412441e+00
5.125000000000e+01 -5.852025069376e-03 8.378334479769e-05 8.664503747905e+00
5.150000000000e+01 -5.854420876332e-03 8.394427743227e-05 8.627661170467e+00
5.175000000000e+01 -5.857686866837e-03 8.410603856823e-05 8.589676711753e+00
5.200000000000e+01 -5.861785783385e-03 8.426669634684e-05 8.550617154583e+00
5.225000000000e+01 -5.866671963305e-03 8.442434051423e-05 8.510547383201e+00
5.250000000000e+01 -5.872292602037e-03 8.457710310003e-05 8.469529779546e+00
5.275000000000e+01 -5.878589078295e-03 8.472322701181e-05 8.427623671005e+00
5.300000000000e+01 -5.885497968839e-03 8.486109033926e-05 8.384884858436e+00
5.325000000000e+01 -5.892952023912e-03 8.498922788949e-05 8.341365224518e+00
5.350000000000e+01 -5.900881047530e-03 8.510635079648e-05 8.297112447291e+00
5.375000000000e+01 -5.909212691740e-03 8.521133829104e-05 8.252169815597e+00
5.400000000000e+01 -5.917872927551e-03 8.530331867301e-05 8.206576164036e+00
5.425000000000e+01 -5.926786344531e-03 8.538171046932e-05 8.160365919795e+00
5.450000000000e+01 -5.935876194528e-03 8.544613351327e-05 8.113569267537e+00
5.475000000000e+01 -5.945064355149e-03 8.549643434738e-05 8.066212424680e+00
5.500000000000e+01 -5.954271139765e-03 8.553269253367e-05 8.018318014088e+00
5.525000000000e+01 -5.963414904662e-03 8.555520467998e-05 7.969905529506e+00
5.550000000000e+01 -5.972411588022e-03 8.556447019079e-05 7.920991867750e+00
5.575000000000e+01 -5.981174202434e-03 8.556116651673e-05 7.871591918542e+00
5.600000000000e+01 -5.989612376904e-03 8.554611439826e-05 7.821719183531e+00
5.625000000000e+01 -5.997631968723e-03 8.552026457045e-05 7.771386410311e+00
5.650000000000e+01 -6.005134905437e-03 8.548466803832e-05 7.720606214829e+00
5.675000000000e+01 -6.012019298209e-03 8.544042091643e-05 7.669391677036e+00
5.700000000000e+01 -6.018179785392e-03 8.538859005511e-05 7.617756886883e+00
5.725000000000e+01 -6.023508189989e-03 8.533023313095e-05 7.565717428510e+00
5.750000000000e+01 -6.027894348486e-03 8.526637862782e-05 7.513290785111e+00
5.775000000000e+01 -6.031227370076e-03 8.519798232820e-05 7.460496657181e+00
5.800000000000e+01 -6.033397140341e-03 8.512589960724e-05 7.407357183296e+00
5.825000000000e+01 -6.034296082073e-03 8.505086581140e-05 7.353897061285e+00
5.850000000000e+01 -6.033821198065e-03 8.497348203401e-05 7.300143566329e+00
5.875000000000e+01 -6.031876290177e-03 8.489420451019e-05 7.246126469000e+00
5.900000000000e+01 -6.028374193184e-03 8.481333896887e-05 7.191877856900e+00
5.925000000000e+01 -6.023239019191e-03 8.473103991424e-05 7.137431867781e+00
5.950000000000e+01 -6.016408331706e-03 8.464731397878e-05 7.082824344026e+00
5.975000000000e+01 -6.007835205090e-03 8.456202791018e-05 7.028092419070e+00
6.000000000000e+01 -5.997490044102e-03 8.447491927016e-05 6.973274051416e+00
6.025000000000e+01 -5.985362154464e-03 8.438560901994e-05 6.918407518378e+00
6.050000000000e+01 -5.971460895254e-03 8.429361647408e-05 6.863530886692e+00
6.075000000000e+01 -5.955816422494e-03 8.419837669882e-05 6.808681473770e+00
6.100000000000e+01 -5.938479958542e-03 8.409925610167e-05 6.753895314339e+00
6.125000000000e+01 -5.919523558766e-03 8.399556900443e-05 6.699206645737e+00
6.150000000000e+01 -5.899039374763e-03 8.388659179348e-05 6.644647423422e+00
6.175000000000e+01 -5.877138424520e-03 8.377157713185e-05 6.590246876531e+00
6.200000000000e+01 -5.853948878120e-03 8.364976444949e-05 6.536031111367e+00
6.225000000000e+01 -5.829613922054e-03 8.352038980974e-05 6.482022768007e+00
6.250000000000e+01 -5.804289165133e-03 8.338269472200e-05 6.428240734942e+00
6.275000000000e+01 -5.778139723407e-03 8.323592785583e-05 6.374699922558e+00
6.300000000000e+01 -5.751337059409e-03 8.307934787441e-05 6.321411097235e+00
6.325000000000e+01 -5.724055646319e-03 8.291222414392e-05 6.268380776439e+00
6.350000000000e+01 -5.696469568383e-03 8.273383580010e-05 6.215611183516e+00
6.375000000000e+01 -5.668749140545e-03 8.254347026754e-05 6.163100262053e+00
6.400000000000e+01 -5.641057637292e-03 8.234042083916e-05 6.110841748182e+00
6.425000000000e+01 -5.613548215420e-03 8.212398540150e-05 6.058825299574e+00
6.450000000000e+01 -5.586361100552e-03 8.189346474546e-05 6.007036678873e+00
6.475000000000e+01 -5.559621062125e-03 8.164816314085e-05 5.955457990590e+00
6.500000000000e+01 -5.533435228578e-03 8.138739122010e-05 5.904067967121e+00
6.525000000000e+01 -5.507891213190e-03 8.111046720879e-05 5.852842303161e+00
6.550000000000e+01 -5.483055692467e-03 8.081670947788e-05 5.801754031521e+00
6.575000000000e+01 -5.458973280909e-03 8.050547075586e-05 5.750773938944e+00
6.600000000000e+01 -5.435665780037e-03 8.017612966280e-05 5.699871011671e+00
6.625000000000e+01 -5.413131724824e-03 7.982809411566e-05 5.649012908247e+00
6.650000000000e+01 -5.391346361403e-03 7.946081675303e-05 5.598166446414e+00
6.675000000000e+01 -5.370261908356e-03 7.907380533498e-05 5.547298100748e+00
6.700000000000e+01 -5.349808196307e-03 7.866663853059e-05 5.496374497865e+00
6.725000000000e+01 -5.329893628296e-03 7.823896687367e-05 5.445362901885e+00
6.750000000000e+01 -5.310406423964e-03 7.779051707055e-05 5.394231685287e+00
6.775000000000e+01 -5.291216227550e-03 7.732111585115e-05 5.342950772034e+00
6.800000000000e+01 -5.272175928959e-03 7.683069392708e-05 5.291492054796e+00
6.825000000000e+01 -5.253123811264e-03 7.631929171442e-05 5.239829774978e+00
6.850000000000e+01 -5.233885893507e-03 7.578706346284e-05 5.187940869454e+00
6.875000000000e+01 -5.214278532838e-03 7.523427689754e-05 5.135805276446e+00
6.900000000000e+01 -5.194111214381e-03 7.466131570372e-05 5.083406205320e+00
6.925000000000e+01 -5.173189465640e-03 7.406870911697e-05 5.030730365048e+00
6.950000000000e+01 -5.151317856376e-03 7.345708853140e-05 4.977768155948e+00
6.975000000000e+01 -5.128303000846e-03 7.282719039362e-05 4.924513819868e+00
7.000000000000e+01 -5.103956683676e-03 7.217988446742e-05 4.870965552294e+00
7.025000000000e+01 -5.078098858458e-03 7.151613706488e-05 4.817125571065e+00
7.050000000000e+01 -5.050560410561e-03 7.083700285382e-05 4.763000143703e+00
7.075000000000e+01 -5.021186005180e-03 7.014367893299e-05 4.708599567410e+00
7.100000000000e+01 -4.989836588414e-03 6.943743831736e-05 4.653938103534e+00
7.125000000000e+01 -4.956391544018e-03 6.871962884658e-05 4.599033861628e+00
7.150000000000e+01 -4.920750594036e-03 6.799168035884e-05 4.543908632940e+00
7.175000000000e+01 -4.882835407709e-03 6.725508684780e-05 4.488587675093e+00
7.200000000000e+01 -4.842590746001e-03 6.651135504557e-05 4.433099444869e+00
7.225000000000e+01 -4.799985442007e-03 6.576204624154e-05 4.377475286009e+00
7.250000000000e+01 -4.755012991490e-03 6.500875246973e-05 4.321749071075e+00
7.275000000000e+01 -4.707691829611e-03 6.425307829319e-05 4.265956806917e+00
7.300000000000e+01 -4.658065237490e-03 6.349662543559e-05 4.210136206109e+00
7.325000000000e+01 -4.606200966363e-03 6.274097742237e-05 4.154326235809e+00
7.350000000000e+01 -4.552190564714e-03 6.198768451815e-05 4.098566649875e+00
7.375000000000e+01 -4.496148607023e-03 6.123824909463e-05 4.042897514592e+00
7.400000000000e+01 -4.438211733821e-03 6.049411111961e-05 3.987358739302e+00
7.425000000000e+01 -4.378537419725e-03 5.975663563904e-05 3.931989619042e+00
7.450000000000e+01 -4.317302637410e-03 5.902710118671e-05 3.876828402116e+00
7.475000000000e+01 -4.254702346188e-03 5.830668891996e-05 3.821911889457e+00
7.500000000000e+01 -4.190947895616e-03 5.759647512057e-05 3.767275075471e+00
7.525000000000e+01 -4.126265202106e-03 5.689742653261e-05 3.712950836428e+00
7.550000000000e+01 -4.060892785012e-03 5.621039294632e-05 3.658969672467e+00
7.575000000000e+01 -3.995079765481e-03 5.553610274503e-05 3.605359505194e+00
7.600000000000e+01 -3.929083777525e-03 5.487515209568e-05 3.552145532778e+00
7.625000000000e+01 -3.863168573384e-03 5.422803747132e-05 3.499350140939e+00
7.650000000000e+01 -3.797601460956e-03 5.359513547551e-05 3.446992866750e+00
7.675000000000e+01 -3.732650623382e-03 5.297670514759e-05 3.395090410000e+00
7.700000000000e+01 -3.668582327608e-03 5.237286302473e-05 3.343656685613e+00
7.725000000000e+01 -3.605657985908e-03 5.178361224695e-05 3.292702909276e+00
7.750000000000e+01 -3.544131084638e-03 5.120884051382e-05 3.242237708278e+00
7.775000000000e+01 -3.484244062673e-03 5.064831524901e-05 3.192267248566e+00
7.800000000000e+01 -3.426225223708e-03 5.010168171699e-05 3.142795370526e+00
7.825000000000e+01 -3.370285643980e-03 4.956846086324e-05 3.093823725157e+00
7.850000000000e+01 -3.316616223098e-03 4.904804959152e-05 3.045351904011e+00
7.875000000000e+01 -3.265384956934e-03 4.853971935953e-05 2.997377557090e+00
7.900000000000e+01 -3.216734366406e-03 4.804261650601e-05 2.949896494912e+00
7.925000000000e+01 -3.170779185913e-03 4.755576411380e-05 2.902902773180e+00
7.950000000000e+01 -3.127604322602e-03 4.707806652887e-05 2.856388761106e+00
7.975000000000e+01 -3.087263220004e-03 4.660831618897e-05 2.810345196511e+00
8.000000000000e+01 -3.049776615640e-03 4.614520372748e-05 2.764761233675e+00
8.025000000000e+01 -3.015131791620e-03 4.568733108148e-05 2.719624490466e+00
8.050000000000e+01 -2.983282274887e-03 4.523322862268e-05 2.674921104683e+00
8.075000000000e+01 -2.954148055662e-03 4.478137494171e-05 2.630635808184e+00
8.100000000000e+01 -2.927616277762e-03 4.433021925890e-05 2.586752030970e+00
8.125000000000e+01 -2.903542446744e-03 4.387820571755e-05 2.543252043882e+00
8.150000000000e+01 -2.881752118554e-03 4.342379942981e-05 2.500117152261e+00
8.175000000000e+01 -2.862043086213e-03 4.296551150884e-05 2.457327947224e+00
8.200000000000e+01 -2.844188021712e-03 4.250192672445e-05 2.414864625040e+00
8.225000000000e+01 -2.827937542305e-03 4.203172775027e-05 2.372707377561e+00
8.250000000000e+01 -2.813023680373e-03 4.155370029799e-05 2.330836860747e+00
8.275000000000e+01 -2.799163682231e-03 4.106679901514e-05 2.289234738944e+00
8.300000000000e+01 -2.786064144964e-03 4.057014118389e-05 2.247884306443e+00
8.325000000000e+01 -2.773425537117e-03 4.006300666948e-05 2.206771177979e+00
8.350000000000e+01 -2.760946946199e-03 3.954485910360e-05 2.165884040262e+00
8.375000000000e+01 -2.748330951849e-03 3.901536957607e-05 2.125215451412e+00
8.400000000000e+01 -2.735288589737e-03 3.847440367530e-05 2.084762668403e+00
8.425000000000e+01 -2.721544276354e-03 3.792201667582e-05 2.044528482199e+00
8.450000000000e+01 -2.706840649656e-03 3.735848833950e-05 2.004522031863e+00
8.475000000000e+01 -2.690943150053e-03 3.678431737339e-05 1.964759569065e+00
8.500000000000e+01 -2.673644240793e-03 3.620022251655e-05 1.925265138888e+00
8.525000000000e+01 -2.654767215152e-03 3.560714462497e-05 1.886071144685e+00
8.550000000000e+01 -2.634169393179e-03 3.500624829095e-05 1.847218762459e+00
8.575000000000e+01 -2.611744664641e-03 3.439892295812e-05 1.808758175294e+00
8.600000000000e+01 -2.587425255566e-03 3.378678255389e-05 1.770748601090e+00
8.625000000000e+01 -2.561182730806e-03 3.317166432490e-05 1.733258094654e+00
8.650000000000e+01 -2.533028160177e-03 3.255562451013e-05 1.696363112939e+00
8.675000000000e+01 -2.503011505612e-03 3.194093158324e-05 1.660147843065e+00
8.700000000000e+01 -2.471220261909e-03 3.133005654796e-05 1.624703300655e+00
8.725000000000e+01 -2.437777367775e-03 3.072565731579e-05 1.590126221595e+00
8.750000000000e+01 -2.402838485094e-03 3.013055566284e-05 1.556517773936e+00
8.775000000000e+01 -2.366588723023e-03 2.954772157823e-05 1.523982133340e+00
8.800000000000e+01 -2.329239007590e-03 2.898025963993e-05 1.492624963840e+00
8.825000000000e+01 -2.291021991644e-03 2.843135431077e-05 1.462551858239e+00
8.850000000000e+01 -2.252187698453e-03 2.790424278665e-05 1.433866790249e+00
8.875000000000e+01 -2.212999148200e-03 2.740218263680e-05 1.406670626168e+00
8.900000000000e+01 -2.173727791518e-03 2.692838750443e-05 1.381059751629e+00
8.925000000000e+01 -2.134649093271e-03 2.648600486804e-05 1.357124846615e+00
8.950000000000e+01 -2.096038371207e-03 2.607807083083e-05 1.334949849772e+00
8.975000000000e+01 -2.058166849676e-03 2.570746417041e-05 1.314611133794e+00
9.000000000000e+01 -2.021298017636e-03 2.537686250192e-05 1.296176902778e+00
9.025000000000e+01 -1.985684411185e-03 2.508870252410e-05 1.279706820753e+00
9.050000000000e+01 -1.951564841778e-03 2.484514154949e-05 1.265251859497e+00
9.075000000000e+01 -1.919162162318e-03 2.464802392482e-05 1.252854350610e+00
9.100000000000e+01 -1.888681610368e-03 2.449885830152e-05 1.242548216529e+00
9.125000000000e+01 -1.860309718758e-03 2.439879386307e-05 1.234359348773e+00
9.150000000000e+01 -1.834213768719e-03 2.434860624601e-05 1.228306097156e+00
9.175000000000e+01 -1.810541771878e-03 2.434869109463e-05 1.224399831194e+00
9.200000000000e+01 -1.789422974349e-03 2.439906613211e-05 1.222645534950e+00
9.225000000000e+01 -1.770968848306e-03 2.449938004245e-05 1.223042396554e+00
9.250000000000e+01 -1.755274535305e-03 2.464892966259e-05 1.225584363474e+00
9.275000000000e+01 -1.742420651784e-03 2.484668329905e-05 1.230260630000e+00
9.300000000000e+01 -1.732475396992e-03 2.509131078504e-05 1.237056040579e+00
9.325000000000e+01 -1.725496873619e-03 2.538121846474e-05 1.245951392571e+00
9.350000000000e+01 -1.721535547561e-03 2.571459055878e-05 1.256923636997e+00
9.375000000000e+01 -1.720636753221e-03 2.608942592564e-05 1.269945976090e+00
9.400000000000e+01 -1.722843159399e-03 2.650358363804e-05 1.284987867619e+00
9.425000000000e+01 -1.728197091510e-03 2.695482980375e-05 1.302014956659e+00
9.450000000000e+01 -1.736742602187e-03 2.744088044193e-05 1.320988948541e+00
9.475000000000e+01 -1.748527205078e-03 2.795944342851e-05 1.341867454741e+00
9.500000000000e+01 -1.763603187427e-03 2.850825749476e-05 1.364603831946e+00
9.525000000000e+01 -1.782028439630e-03 2.908512799926e-05 1.389147042638e+00
9.550000000000e+01 -1.803866756283e-03 2.968795833408e-05 1.415441565263e+00
9.575000000000e+01 -1.829187576648e-03 3.031477629165e-05 1.443427369423e+00
9.600000000000e+01 -1.858065160684e-03 3.096375589504e-05 1.473039982799e+00
9.625000000000e+01 -1.890577197652e-03 3.163323249797e-05 1.504210654965e+00
9.650000000000e+01 -1.926802885509e-03 3.232171321596e-05 1.536866634472e+00
9.675000000000e+01 -1.966820492614e-03 3.302788031534e-05 1.570931553238e+00
9.700000000000e+01 -2.010704465407e-03 3.375059015040e-05 1.606325922262e+00
9.725000000000e+01 -2.058522192245e-03 3.448886560442e-05 1.642967721418e+00
9.750000000000e+01 -2.110330424641e-03 3.524188347551e-05 1.680773075501e+00
9.775000000000e+01 -2.166171448957e-03 3.600895748060e-05 1.719656990281e+00
9.800000000000e+01 -2.226069152931e-03 3.678951712038e-05 1.759534131920e+00
9.825000000000e+01 -2.290025024690e-03 3.758307308899e-05 1.800319619187e+00
9.850000000000e+01 -2.358014263631e-03 3.838920617541e-05 1.841929807792e+00
9.875000000000e+01 -2.429982135734e-03 3.920754647979e-05 1.884283038278e+00
9.900000000000e+01 -2.505840546458e-03 4.003772290967e-05 1.927300328357e+00
9.925000000000e+01 -2.585465054021e-03 4.087934289426e-05 1.970905989613e+00
9.950000000000e+01 -2.668692317196e-03 4.173193094248e-05 2.015028155677e+00
9.975000000000e+01 -2.755318301105e-03 4.259493352515e-05 2.059599213962e+00
1.000000000000e+02 -2.845097238117e-03 4.346768743937e-05 2.104556138894e+00
1.002500000000e+02 -2.937741418360e-03 4.434939327605e-05 2.149840729683e+00
1.005000000000e+02 -3.032921840444e-03 4.523909520882e-05 2.195399761915e+00
1.007500000000e+02 -3.130269817383e-03 4.613566605927e-05 2.241185063799e+00
1.010000000000e+02 -3.229379524551e-03 4.703779879595e-05 2.287153533535e+00
1.012500000000e+02 -3.329811516957e-03 4.794400336439e-05 2.333267111174e+00
1.015000000000e+02 -3.431097155788e-03 4.885261202869e-05 2.379492722428e+00
1.017500000000e+02 -3.532743894358e-03 4.976179036756e-05 2.425802205361e+00
1.020000000000e+02 -3.634241320354e-03 5.066955619587e-05 2.472172230443e+00
1.022500000000e+02 -3.735067845550e-03 5.157380610313e-05 2.518584221651e+00
1.025000000000e+02 -3.834697898645e-03 5.247234706765e-05 2.565024277254e+00
1.027500000000e+02 -3.932609453555e-03 5.336293541985e-05 2.611483092376e+00
1.030000000000e+02 -4.028291683899e-03 5.424331807788e-05 2.657955872978e+00
1.032500000000e+02 -4.121252593970e-03 5.511127901303e-05 2.704442237562e+00
1.035000000000e+02 -4.211026409756e-03 5.596468718619e-05 2.750946092089e+00
1.037500000000e+02 -4.297180509997e-03 5.680154033602e-05 2.797475468352e+00
1.040000000000e+02 -4.379321757116e-03 5.762001067189e-05 2.844042316890e+00
1.042500000000e+02 -4.457102047714e-03 5.841848551535e-05 2.890662241246e+00
1.045000000000e+02 -4.530222936231e-03 5.919560253240e-05 2.937354167695e+00
1.047500000000e+02 -4.598439289850e-03 5.995027829409e-05 2.984139948608e+00
1.050000000000e+02 -4.661561828568e-03 6.068172950424e-05 3.031043893950e+00
1.052500000000e+02 -4.719458544770e-03 6.138948637632e-05 3.078092237138e+00
1.055000000000e+02 -4.772055057690e-03 6.207339573758e-05 3.125312540864e+00
1.057500000000e+02 -4.819333889460e-03 6.273361675377e-05 3.172733053179e+00
1.060000000000e+02 -4.861332759613e-03 6.337060701761e-05 3.220382027492e+00
1.062500000000e+02 -4.898141952174e-03 6.398509985150e-05 3.268287022637e+00
1.065000000000e+02 -4.929901045329e-03 6.457807587915e-05 3.316474201198e+00
1.067500000000e+02 -4.956794935268e-03 6.515073141861e-05 3.364967645467e+00
1.070000000000e+02 -4.979049412840e-03 6.570443922813e-05 3.413788709681e+00
1.072500000000e+02 -4.996926532662e-03 6.624070800848e-05 3.462955428276e+00
1.075000000000e+02 -5.010719866850e-03 6.676113974549e-05 3.512481998829e+00
1.077500000000e+02 -5.020749749919e-03 6.726738846247e-05 3.562378347715e+00
1.080000000000e+02 -5.027358638017e-03 6.776112084664e-05 3.612649800004e+00
1.082500000000e+02 -5.030906878631e-03 6.824398619279e-05 3.663296853776e+00
1.085000000000e+02 -5.031768893897e-03 6.871757824820e-05 3.714315066379e+00
1.087500000000e+02 -5.030329465330e-03 6.918341185949e-05 3.765695052196e+00
1.090000000000e+02 -5.026980577409e-03 6.964290656597e-05 3.817422584589e+00
1.092500000000e+02 -5.022118795817e-03 7.009737572666e-05 3.869478805632e+00
1.095000000000e+02 -5.016142972924e-03 7.054801714088e-05 3.921840517076e+00
1.097500000000e+02 -5.009452293421e-03 7.099591447882e-05 3.974480556047e+00
1.100000000000e+02 -5.002444562665e-03 7.144204148507e-05 4.027368234137e+00
1.102500000000e+02 -4.995514628311e-03 7.188727106683e-05 4.080469820073e+00
1.105000000000e+02 -4.989052958498e-03 7.233239041196e-05 4.133749063306e+00
1.107500000000e+02 -4.983444118097e-03 7.277811495163e-05 4.187167728207e+00
1.110000000000e+02 -4.979065117189e-03 7.322510403487e-05 4.240686136226e+00
1.112500000000e+02 -4.976283534710e-03 7.367397574942e-05 4.294263697843e+00
1.115000000000e+02 -4.975455368010e-03 7.412531979434e-05 4.347859420245e+00
1.117500000000e+02 -4.976922559085e-03 7.457970761188e-05 4.401432389819e+00
1.120000000000e+02 -4.981010188478e-03 7.503769835818e-05 4.454942214949e+00
1.122500000000e+02 -4.988023352475e-03 7.549984019825e-05 4.508349428864e+00
1.125000000000e+02 -4.998243708302e-03 7.596666642432e-05 4.561615852857e+00
1.127500000000e+02 -5.011925797663e-03 7.643868660959e-05 4.614704914257e+00
1.130000000000e+02 -5.029293185071e-03 7.691637200166e-05 4.667581928756e+00
1.132500000000e+02 -5.050534583216e-03 7.740013753160e-05 4.720214343532e+00
1.135000000000e+02 -5.075800024284e-03 7.789031767336e-05 4.772571952679e+00
1.137500000000e+02 -5.105197219462e-03 7.838714155189e-05 4.824627083680e+00
1.140000000000e+02 -5.138788238960e-03 7.889070616945e-05 4.876354766361e+00
1.142500000000e+02 -5.176586683672e-03 7.940094988876e-05 4.927732883845e+00
1.145000000000e+02 -5.218555396983e-03 7.991762157325e-05 4.978742314964e+00
1.147500000000e+02 -5.264604908631e-03 8.044025793755e-05 5.029367067385e+00
1.150000000000e+02 -5.314592594331e-03 8.096814877731e-05 5.079594407156e+00
1.152500000000e+02 -5.368322741743e-03 8.150035811424e-05 5.129414983098e+00
1.155000000000e+02 -5.425547537155e-03 8.203570927409e-05 5.178822946876e+00
1.157500000000e+02 -5.485968993097e-03 8.257275505069e-05 5.227816066287e+00
1.160000000000e+02 -5.549241739754e-03 8.310979407500e-05 5.276395827671e+00
1.162500000000e+02 -5.614976751734e-03 8.364488897927e-05 5.324567523405e+00
1.165000000000e+02 -5.682745910470e-03 8.417588921328e-05 5.372340318985e+00
1.167500000000e+02 -5.752087301672e-03 8.470047144277e-05 5.419727290713e+00
1.170000000000e+02 -5.822511141908e-03 8.521615780285e-05 5.466745431573e+00
1.172500000000e+02 -5.893506198699e-03 8.572029262036e-05 5.513415612461e+00
1.175000000000e+02 -5.964546483297e-03 8.621022795671e-05 5.559762499283e+00
1.177500000000e+02 -6.035098143286e-03 8.668332609221e-05 5.605814412169e+00
1.180000000000e+02 -6.104626564178e-03 8.713695244067e-05 5.651603131548e+00
1.182500000000e+02 -6.172603312425e-03 8.756854439421e-05 5.697163638866e+00
1.185000000000e+02 -6.238512758031e-03 8.797569096106e-05 5.742533799773e+00
1.187500000000e+02 -6.301858351650e-03 8.835613470648e-05 5.787753987674e+00
1.190000000000e+02 -6.362168433635e-03 8.870774467373e-05 5.832866648293e+00
1.192500000000e+02 -6.419001285976e-03 8.902863202379e-05 5.877915816424e+00
1.195000000000e+02 -6.471949488870e-03 8.931716388719e-05 5.922946588687e+00
1.197500000000e+02 -6.520643619266e-03 8.957196059259e-05 5.968004557498e+00
1.200000000000e+02 -6.564755172578e-03 8.979189828803e-05 6.013135221804e+00
1.202500000000e+02 -6.603998770032e-03 8.997610851672e-05 6.058383379249e+00
1.205000000000e+02 -6.638133667119e-03 9.012397264913e-05 6.103792511803e+00
1.207500000000e+02 -6.666964604679e-03 9.023510733167e-05 6.149404175224e+00
1.210000000000e+02 -6.690342081481e-03 9.030934302212e-05 6.195257402542e+00
1.212500000000e+02 -6.708162064799e-03 9.034674056424e-05 6.241388131386e+00
1.215000000000e+02 -6.720365168436e-03 9.034754304471e-05 6.287828664123e+00
1.217500000000e+02 -6.726935532398e-03 9.031216080990e-05 6.334607168758e+00
1.220000000000e+02 -6.727899416685e-03 9.024116327386e-05 6.381747227425e+00
1.222500000000e+02 -6.723323420358e-03 9.013526764470e-05 6.429267438178e+00
1.225000000000e+02 -6.713312528416e-03 8.999529391321e-05 6.477181074557e+00
1.227500000000e+02 -6.698008061256e-03 8.982218228237e-05 6.525495805564e+00
1.230000000000e+02 -6.677585384026e-03 8.961698764970e-05 6.574213481553e+00
1.232500000000e+02 -6.652251542036e-03 8.938087099217e-05 6.623329983096e+00
1.235000000000e+02 -6.622242773905e-03 8.911509650003e-05 6.672835138139e+00
1.237500000000e+02 -6.587821971918e-03 8.882103093361e-05 6.722712702914e+00
1.240000000000e+02 -6.549275965042e-03 8.850014598408e-05 6.772940410915e+00
1.242500000000e+02 -6.506912707420e-03 8.815402110521e-05 6.823490082057e+00
1.245000000000e+02 -6.461058317455e-03 8.778432844916e-05 6.874327795744e+00
1.247500000000e+02 -6.412054055031e-03 8.739284118400e-05 6.925414118469e+00
1.250000000000e+02 -6.360253178309e-03 8.698143206023e-05 6.976704386752e+00
1.252500000000e+02 -6.306017772149e-03 8.655206622635e-05 7.028149037411e+00
1.255000000000e+02 -6.249715472609e-03 8.610679128007e-05 7.079693981104e+00
1.257500000000e+02 -6.191716203932e-03 8.564772450076e-05 7.131281014266e+00
1.260000000000e+02 -6.132388951500e-03 8.517703909866e-05 7.182848261552e+00
1.262500000000e+02 -6.072098603046e-03 8.469694739849e-05 7.234330643347e+00
1.265000000000e+02 -6.011202961083e-03 8.420968311473e-05 7.285660361351e+00
1.267500000000e+02 -5.950050017650e-03 8.371748088828e-05 7.336767394488e+00
1.270000000000e+02 -5.888975575445e-03 8.322255097645e-05 7.387580001182e+00
1.272500000000e+02 -5.828301255199e-03 8.272704821011e-05 7.438025219516e+00
1.275000000000e+02 -5.768332769278e-03 8.223309255201e-05 7.488029364161e+00
1.277500000000e+02 -5.709358547804e-03 8.174274205164e-05 7.537518510543e+00
1.280000000000e+02 -5.651648884257e-03 8.125792089630e-05 7.586418967085e+00
1.282500000000e+02 -5.595455552979e-03 8.078053145524e-05 7.634657723918e+00
1.285000000000e+02 -5.541011265675e-03 8.031235667588e-05 7.682162880960e+00
1.287500000000e+02 -5.488529560971e-03 7.985503707869e-05 7.728864042158e+00
1.290000000000e+02 -5.438205045661e-03 7.941008317872e-05 7.774692681071e+00
1.292500000000e+02 -5.390213899347e-03 7.897888432495e-05 7.819582463149e+00
1.295000000000e+02 -5.344714480820e-03 7.856273992490e-05 7.863469533399e+00
1.297500000000e+02 -5.301848053509e-03 7.816277817357e-05 7.906292754286e+00
1.300000000000e+02 -5.261739512177e-03 7.777998287117e-05 7.947993906532e+00
1.302500000000e+02 -5.224498205734e-03 7.741522139115e-05 7.988517837307e+00
1.305000000000e+02 -5.190218656528e-03 7.706926293327e-05 8.027812572654e+00
1.307500000000e+02 -5.158981247960e-03 7.674278712363e-05 8.065829378869e+00
1.310000000000e+02 -5.130852752732e-03 7.643637100929e-05 8.102522793791e+00
1.312500000000e+02 -5.105886747067e-03 7.615051340276e-05 8.137850613319e+00
1.315000000000e+02 -5.084123892047e-03 7.588564479333e-05 8.171773856753e+00
1.317500000000e+02 -5.065592105458e-03 7.564210643901e-05 8.204256701635e+00
1.320000000000e+02 -5.050306564992e-03 7.542016143525e-05 8.235266399388e+00
1.322500000000e+02 -5.038269602938e-03 7.522001240123e-05 8.264773186083e+00
1.325000000000e+02 -5.029470465177e-03 7.504174786127e-05 8.292750176328e+00
1.327500000000e+02 -5.023884937397e-03 7.488536498435e-05 8.319173267291e+00
1.330000000000e+02 -5.021474966859e-03 7.475080240371e-05 8.344021035002e+00
1.332500000000e+02 -5.022188355670e-03 7.463792910792e-05 8.367274647682e+00
1.335000000000e+02 -5.025958458782e-03 7.454651522523e-05 8.388917780856e+00
1.337500000000e+02 -5.032703966916e-03 7.447624025458e-05 8.408936541690e+00
1.340000000000e+02 -5.042328955682e-03 7.442664838314e-05 8.427319408887e+00
1.342500000000e+02 -5.054723056244e-03 7.439712068577e-05 8.444057174318e+00
1.345000000000e+02 -5.069761913487e-03 7.438702967744e-05 8.459142890684e+00
1.347500000000e+02 -5.087308215144e-03 7.439568744078e-05 8.472571828990e+00
1.350000000000e+02 -5.107212926642e-03 7.442224894075e-05 8.484341430428e+00
1.352500000000e+02 -5.129316761418e-03 7.446567734337e-05 8.494451259173e+00
1.355000000000e+02 -5.153452065632e-03 7.452489236606e-05 8.502902950492e+00
1.357500000000e+02 -5.179445115702e-03 7.459880072036e-05 8.509700152578e+00
1.360000000000e+02 -5.207118656200e-03 7.468624088772e-05 8.514848458287e+00
1.362500000000e+02 -5.236294692235e-03 7.478602033237e-05 8.518355334745e+00
1.365000000000e+02 -5.266797340510e-03 7.489695862542e-05 8.520230043319e+00
1.367500000000e+02 -5.298455735012e-03 7.501784708017e-05 8.520483552373e+00
1.370000000000e+02 -5.331106892012e-03 7.514753475502e-05 8.519128454180e+00
1.372500000000e+02 -5.364598214592e-03 7.528495647574e-05 8.516178882041e+00
1.375000000000e+02 -5.398789595336e-03 7.542914918957e-05 8.511650436466e+00
1.377500000000e+02 -5.433555005338e-03 7.557927465468e-05 8.505560125450e+00
1.380000000000e+02 -5.468783411093e-03 7.573463966973e-05 8.497926324658e+00
1.382500000000e+02 -5.504378917116e-03 7.589471220978e-05 8.488768762740e+00
1.385000000000e+02 -5.540260058184e-03 7.605913160216e-05 8.478108536093e+00
1.387500000000e+02 -5.576358202567e-03 7.622771194962e-05 8.465968154125e+00
1.390000000000e+02 -5.612615045656e-03 7.640043786977e-05 8.452371619366e+00
1.392500000000e+02 -5.648979278425e-03 7.657745521242e-05 8.437344534459e+00
1.395000000000e+02 -5.685402515594e-03 7.675905196244e-05 8.420914238248e+00
1.397500000000e+02 -5.721834664372e-03 7.694563035127e-05 8.403109962638e+00
1.400000000000e+02 -5.758218995103e-03 7.713767478612e-05 8.383963000540e+00
1.402500000000e+02 -5.794487038207e-03 7.733571323798e-05 8.363506881192e+00
1.405000000000e+02 -5.830553671142e-03 7.754027519688e-05 8.341777536366e+00
1.407500000000e+02 -5.866312466035e-03 7.775184671358e-05 8.318813451655e+00
1.410000000000e+02 -5.901631692092e-03 7.797082569810e-05 8.294655787341e+00
1.412500000000e+02 -5.936350983470e-03 7.819747277160e-05 8.269348460323e+00
1.415000000000e+02 -5.970279075438e-03 7.843186389511e-05 8.242938177602e+00
1.417500000000e+02 -6.003192501652e-03 7.867389009641e-05 8.215474411411e+00
1.420000000000e+02 -6.034835818099e-03 7.892318320937e-05 8.187009316879e+00
1.422500000000e+02 -6.064922741950e-03 7.917920258840e-05 8.157597582513e+00
1.425000000000e+02 -6.093138809975e-03 7.944106992316e-05 8.127296226453e+00
1.427500000000e+02 -6.119145694271e-03 7.970758027748e-05 8.096164329114e+00
1.430000000000e+02 -6.142586778206e-03 7.997728859246e-05 8.064262726060e+00
1.432500000000e+02 -6.163093808350e-03 8.024850054725e-05 8.031653650863e+00
1.435000000000e+02 -6.180294743422e-03 8.051928167055e-05 7.998400358868e+00
1.437500000000e+02 -6.193822406545e-03 8.078748526705e-05 7.964566719065e+00
1.440000000000e+02 -6.203323972481e-03 8.105086491283e-05 7.930216808075e+00
1.442500000000e+02 -6.208470998528e-03 8.130708761139e-05 7.895414489246e+00
1.445000000000e+02 -6.208969260782e-03 8.155376598379e-05 7.860223010304e+00
1.447500000000e+02 -6.204568211670e-03 8.178849184790e-05 7.824704598312e+00
1.450000000000e+02 -6.195070264026e-03 8.200893968621e-05 7.788920082882e+00
1.452500000000e+02 -6.180339397017e-03 8.221294742738e-05 7.752928522602e+00
1.455000000000e+02 -6.160308330886e-03 8.239856930503e-05 7.716786863661e+00
1.457500000000e+02 -6.134984402004e-03 8.256412563279e-05 7.680549603404e+00
1.460000000000e+02 -6.104453784238e-03 8.270822563772e-05 7.644268486943e+00
1.462500000000e+02 -6.068884043497e-03 8.282981523025e-05 7.607992209476e+00
1.465000000000e+02 -6.028524499594e-03 8.292834251974e-05 7.571766152883e+00
1.467500000000e+02 -5.983704902387e-03 8.300362369618e-05 7.535632129595e+00
1.470000000000e+02 -5.934832029453e-03 8.305588610114e-05 7.499628164847e+00
1.472500000000e+02 -5.882384471201e-03 8.308582828948e-05 7.463788289009e+00
1.475000000000e+02 -5.826905653195e-03 8.309445612956e-05 7.428142372663e+00
1.477500000000e+02 -5.768995519697e-03 8.308314073815e-05 7.392715975657e+00
1.480000000000e+02 -5.709300590995e-03 8.305362451597e-05 7.357530236275e+00
1.482500000000e+02 -5.648503068851e-03 8.300795675312e-05 7.322601791484e+00
1.485000000000e+02 -5.587309977789e-03 8.294843681725e-05 7.287942716990e+00
1.487500000000e+02 -5.526441762069e-03 8.287755967359e-05 7.253560512789e+00
1.490000000000e+02 -5.466621078758e-03 8.279796287611e-05 7.219458101794e+00
1.492500000000e+02 -5.408562060050e-03 8.271237287091e-05 7.185633867858e+00
1.495000000000e+02 -5.352960370755e-03 8.262355328653e-05 7.152081714434e+00
1.497500000000e+02 -5.300484249616e-03 8.253425761101e-05 7.118791155942e+00
1.500000000000e+02 -5.251766787674e-03 8.244718724223e-05 7.085747427154e+00
1.502500000000e+02 -5.207399471349e-03 8.236495651362e-05 7.052931630381e+00
1.505000000000e+02 -5.167927147682e-03 8.229006994112e-05 7.020320908318e+00
1.507500000000e+02 -5.133844295815e-03 8.222489190987e-05 6.987888648475e+00
1.510000000000e+02 -5.105592508318e-03 8.217162315116e-05 6.955604719126e+00
1.512500000000e+02 -5.083559007978e-03 8.213230937204e-05 6.923435736179e+00
1.515000000000e+02 -5.068075971095e-03 8.210883387930e-05 6.891345359421e+00
1.517500000000e+02 -5.059420442236e-03 8.210292227911e-05 6.859294615716e+00
1.520000000000e+02 -5.057814547743e-03 8.211611724060e-05 6.827242245594e+00
1.522500000000e+02 -5.063425825004e-03 8.214978155843e-05 6.795145068039e+00
1.525000000000e+02 -5.076367424171e-03 8.220512247159e-05 6.762958356920e+00
1.527500000000e+02 -5.096698040596e-03 8.228318603770e-05 6.730636221191e+00
1.530000000000e+02 -5.124421537097e-03 8.238483432407e-05 6.698131980577e+00
1.532500000000e+02 -5.159486176461e-03 8.251073334156e-05 6.665398528562e+00
1.535000000000e+02 -5.201783554925e-03 8.266134266074e-05 6.632388676385e+00
1.537500000000e+02 -5.251147169888e-03 8.283688425864e-05 6.599055469963e+00
1.540000000000e+02 -5.307350890291e-03 8.303733864359e-05 6.565352478720e+00
1.542500000000e+02 -5.370107430325e-03 8.326244140458e-05 6.531234050425e+00
1.545000000000e+02 -5.439066871809e-03 8.351163952691e-05 6.496655532224e+00
1.547500000000e+02 -5.513815504873e-03 8.378404590856e-05 6.461573457582e+00
1.550000000000e+02 -5.593875355859e-03 8.407840501126e-05 6.425945698302e+00
1.552500000000e+02 -5.678704225016e-03 8.439311243399e-05 6.389731587013e+00
1.555000000000e+02 -5.767696699449e-03 8.472621311056e-05 6.352892007468e+00
1.557500000000e+02 -5.860185884896e-03 8.507535159957e-05 6.315389462995e+00
1.560000000000e+02 -5.955446357066e-03 8.543776887582e-05 6.277188117807e+00
1.562500000000e+02 -6.052698094974e-03 8.581032815824e-05 6.238253826376e+00
1.565000000000e+02 -6.151111674275e-03 8.618954275930e-05 6.198554143197e+00
1.567500000000e+02 -6.249814480468e-03 8.657158994965e-05 6.158058331952e+00
1.570000000000e+02 -6.347898052177e-03 8.695224091448e-05 6.116737365075e+00
1.572500000000e+02 -6.444426372117e-03 8.732698475039e-05 6.074563931491e+00
1.575000000000e+02 -6.538445172456e-03 8.769109884840e-05 6.031512453937e+00
1.577500000000e+02 -6.628992031218e-03 8.803967942236e-05 5.987559114078e+00
1.580000000000e+02 -6.715107074585e-03 8.836768427953e-05 5.942681905807e+00
1.582500000000e+02 -6.795844053917e-03 8.867001367127e-05 5.896860699921e+00
1.585000000000e+02 -6.870281812904e-03 8.894159317818e-05 5.850077343775e+00
1.587500000000e+02 -6.937535838229e-03 8.917744492196e-05 5.802315773090e+00
1.590000000000e+02 -6.996769728046e-03 8.937276856444e-05 5.753562157605e+00
1.592500000000e+02 -7.047206204007e-03 8.952302060949e-05 5.703805052839e+00
1.595000000000e+02 -7.088137571892e-03 8.962399204882e-05 5.653035577302e+00
1.597500000000e+02 -7.118935494879e-03 8.967188236458e-05 5.601247583843e+00
1.600000000000e+02 -7.139059825680e-03 8.966336560759e-05 5.548437843510e+00
1.602500000000e+02 -7.148066047954e-03 8.959564818908e-05 5.494606209097e+00
1.605000000000e+02 -7.145611445218e-03 8.946651719061e-05 5.439755777982e+00
1.607500000000e+02 -7.131459575407e-03 8.927437023470e-05 5.383893022426e+00
1.610000000000e+02 -7.105483187120e-03 8.901825304344e-05 5.327027908854e+00
1.612500000000e+02 -7.067665334663e-03 8.869784950433e-05 5.269173977672e+00
1.615000000000e+02 -7.018098932592e-03 8.831347440738e-05 5.210348407463e+00
1.617500000000e+02 -6.956984519884e-03 8.786605207725e-05 5.150572038784e+00
1.620000000000e+02 -6.884626598386e-03 8.735706653118e-05 5.089869382377e+00
1.622500000000e+02 -6.801428503856e-03 8.678853077465e-05 5.028268595043e+00
1.625000000000e+02 -6.707885986862e-03 8.616295886082e-05 4.965801434089e+00
1.627500000000e+02 -6.604579885103e-03 8.548324775051e-05 4.902503198729e+00
1.630000000000e+02 -6.492167989753e-03 8.475262155777e-05 4.838412645476e+00
1.632500000000e+02 -6.371376549815e-03 8.397457220585e-05 4.773571899557e+00
1.635000000000e+02 -6.242991391725e-03 8.315278602636e-05 4.708026344582e+00
1.637500000000e+02 -6.107849188563e-03 8.229103853064e-05 4.641824510679e+00
1.640000000000e+02 -5.966828849007e-03 8.139318233491e-05 4.575017946689e+00
1.642500000000e+02 -5.820843197192e-03 8.046308797943e-05 4.507661087217e+00
1.645000000000e+02 -5.670831062712e-03 7.950459476708e-05 4.439811108068e+00
1.647500000000e+02 -5.517749909215e-03 7.852147566070e-05 4.371527777817e+00
1.650000000000e+02 -5.362568894271e-03 7.751741335399e-05 4.302873295774e+00
1.652500000000e+02 -5.206262380689e-03 7.649598599774e-05 4.233912123276e+00
1.655000000000e+02 -5.049803775944e-03 7.546065999611e-05 4.164710802144e+00
1.657500000000e+02 -4.894159656512e-03 7.441479116543e-05 4.095337765093e+00
1.660000000000e+02 -4.740283996620e-03 7.336162959037e-05 4.025863130331e+00
1.662500000000e+02 -4.589112404352e-03 7.230432836697e-05 3.956358485138e+00
1.665000000000e+02 -4.441556220864e-03 7.124595125496e-05 3.886896656003e+00
1.667500000000e+02 -4.298496437573e-03 7.018948658483e-05 3.817551465052e+00
1.670000000000e+02 -4.160777323751e-03 6.913784901591e-05 3.748397471688e+00
1.672500000000e+02 -4.029199759415e-03 6.809388110712e-05 3.679509697880e+00
1.675000000000e+02 -3.904514303859e-03 6.706034928619e-05 3.610963336017e+00
1.677500000000e+02 -3.787414061172e-03 6.603993436405e-05 3.542833438440e+00
1.680000000000e+02 -3.678527433185e-03 6.503521399798e-05 3.475194588668e+00
1.682500000000e+02 -3.578410860431e-03 6.404864009052e-05 3.408120555362e+00
1.685000000000e+02 -3.487541788780e-03 6.308251117959e-05 3.341683930718e+00
1.687500000000e+02 -3.406311932235e-03 6.213894274490e-05 3.275955757884e+00
1.690000000000e+02 -3.335021142277e-03 6.121982928312e-05 3.211005150518e+00
1.692500000000e+02 -3.273872049798e-03 6.032680894083e-05 3.146898912048e+00
1.695000000000e+02 -3.222965608659e-03 5.946122810824e-05 3.083701161164e+00
1.697500000000e+02 -3.182297854398e-03 5.862410989646e-05 3.021472972462e+00
1.700000000000e+02 -3.151757837142e-03 5.781612308942e-05 2.960272040256e+00
1.702500000000e+02 -3.131127088838e-03 5.703755809264e-05 2.900152376353e+00
1.705000000000e+02 -3.120080512795e-03 5.628831580978e-05 2.841164048571e+00
1.707500000000e+02 -3.118188833081e-03 5.556789915168e-05 2.783352971072e+00
1.710000000000e+02 -3.124922506086e-03 5.487541018509e-05 2.726760751105e+00
1.712500000000e+02 -3.139657144467e-03 5.420955685445e-05 2.671424598155e+00
1.715000000000e+02 -3.161680541194e-03 5.356867099077e-05 2.617377301288e+00
1.717500000000e+02 -3.190200887589e-03 5.295073777847e-05 2.564647270904e+00
1.720000000000e+02 -3.224356240986e-03 5.235342941945e-05 2.513258649457e+00
1.722500000000e+02 -3.263224957088e-03 5.177414521154e-05 2.463231480658e+00
1.725000000000e+02 -3.305837032896e-03 5.121005814177e-05 2.414581938110e+00
1.727500000000e+02 -3.351186055690e-03 5.065816645422e-05 2.367322597209e+00
1.730000000000e+02 -3.398241633891e-03 5.011534880875e-05 2.321462748863e+00
1.732500000000e+02 -3.445962029154e-03 4.957842194520e-05 2.277008735001e+00
1.735000000000e+02 -3.493306859803e-03 4.904419912463e-05 2.233964303858e+00
1.737500000000e+02 -3.539249571765e-03 4.850954816896e-05 2.192330963470e+00
1.740000000000e+02 -3.582789548378e-03 4.797144757557e-05 2.152108333098e+00
1.742500000000e+02 -3.622963790824e-03 4.742704138264e-05 2.113294471741e+00
1.745000000000e+02 -3.658857824271e-03 4.687368985304e-05 2.075886186945e+00
1.747500000000e+02 -3.689615801576e-03 4.630901630370e-05 2.039879305582e+00
1.750000000000e+02 -3.714449596887e-03 4.573094341503e-05 2.005268914610e+00
1.752500000000e+02 -3.732646959535e-03 4.513771439238e-05 1.972049556470e+00
1.755000000000e+02 -3.743578379217e-03 4.452798512372e-05 1.940215392165e+00
1.757500000000e+02 -3.746702971265e-03 4.390079471783e-05 1.909760319413e+00
1.760000000000e+02 -3.741573158049e-03 4.325559858881e-05 1.880678063302e+00
1.762500000000e+02 -3.727838406715e-03 4.259223217495e-05 1.852962228681e+00
1.765000000000e+02 -3.705247714614e-03 4.191095922401e-05 1.826606334523e+00
1.767500000000e+02 -3.673651061020e-03 4.121247038028e-05 1.801603820772e+00
1.770000000000e+02 -3.632999805188e-03 4.049786481083e-05 1.777948047919e+00
1.772500000000e+02 -3.583346291501e-03 3.976863534638e-05 1.755632280888e+00
1.775000000000e+02 -3.524842620647e-03 3.902664869013e-05 1.734649673472e+00
1.777500000000e+02 -3.457738608325e-03 3.827412168422e-05 1.714993251471e+00
1.780000000000e+02 -3.382379172299e-03 3.751359315041e-05 1.696655895679e+00
1.782500000000e+02 -3.299200975949e-03 3.674789270883e-05 1.679630333117e+00
1.785000000000e+02 -3.208728553794e-03 3.598010765962e-05 1.663909127983e+00
1.787500000000e+02 -3.111569812774e-03 3.521354754904e-05 1.649484677796e+00
1.790000000000e+02 -3.008411004511e-03 3.445170854485e-05 1.636349207663e+00
1.792500000000e+02 -2.900011171884e-03 3.369823712412e-05 1.624494758735e+00
1.795000000000e+02 -2.787196001860e-03 3.295689434502e-05 1.613913167828e+00
1.797500000000e+02 -2.670851061753e-03 3.223152014040e-05 1.604596030824e+00
1.800000000000e+02 -2.551914370494e-03 3.152599937156e-05 1.596534644713e+00
1.802500000000e+02 -2.431368272668e-03 3.084422772356e-05 1.589719923736e+00
1.805000000000e+02 -2.310230619757e-03 3.019007857952e-05 1.584142284713e+00
1.807500000000e+02 -2.189545253782e-03 2.956737092111e-05 1.579791499177e+00
1.810000000000e+02 -2.070371832448e-03 2.897983656405e-05 1.576656510651e+00
1.812500000000e+02 -1.953775016147e-03 2.843108822637e-05 1.574725219186e+00
1.815000000000e+02 -1.840813108643e-03 2.792458612053e-05 1.573984235562e+00
1.817500000000e+02 -1.732526244388e-03 2.746360353328e-05 1.574418612095e+00
1.820000000000e+02 -1.629924261039e-03 2.705119155150e-05 1.576011558399e+00
1.822500000000e+02 -1.533974419101e-03 2.669014143478e-05 1.578744153068e+00
1.825000000000e+02 -1.445589153181e-03 2.638294542703e-05 1.582595063925e+00
1.827500000000e+02 -1.365614052441e-03 2.613175637850e-05 1.587540290844e+00
1.830000000000e+02 -1.294816294276e-03 2.593834599054e-05 1.593552945901e+00
1.832500000000e+02 -1.233873775296e-03 2.580406354513e-05 1.600603084520e+00
1.835000000000e+02 -1.183365158419e-03 2.572979475116e-05 1.608657603261e+00
1.837500000000e+02 -1.143761108783e-03 2.571592435763e-05 1.617680213517e+00
1.840000000000e+02 -1.115416922651e-03 2.576230189905e-05 1.627631502595e+00
1.842500000000e+02 -1.098566766426e-03 2.586821407791e-05 1.638469086756e+00
1.845000000000e+02 -1.093319672617e-03 2.603236465593e-05 1.650147861740e+00
1.847500000000e+02 -1.099657461301e-03 2.625286426186e-05 1.662620345661e+00
1.850000000000e+02 -1.117434623217e-03 2.652723084823e-05 1.675837114484e+00
1.852500000000e+02 -1.146380235630e-03 2.685240334921e-05 1.689747316405e+00
1.855000000000e+02 -1.186101853467e-03 2.722476792316e-05 1.704299258682e+00
1.857500000000e+02 -1.236091327718e-03 2.764019811927e-05 1.719441046618e+00
1.860000000000e+02 -1.295732405281e-03 2.809410815655e-05 1.735121263683e+00
1.862500000000e+02 -1.364309959943e-03 2.858151895826e-05 1.751289668562e+00
1.865000000000e+02 -1.441020629028e-03 2.909713522697e-05 1.767897896490e+00
1.867500000000e+02 -1.524984643273e-03 2.963543200271e-05 1.784900140239e+00
1.870000000000e+02 -1.615258598468e-03 3.019074826657e-05 1.802253800044e+00
1.872500000000e+02 -1.710848921782e-03 3.075738254862e-05 1.819920080678e+00
1.875000000000e+02 -1.810725791106e-03 3.132968596356e-05 1.837864529539e+00
1.877500000000e+02 -1.913837182067e-03 3.190219647106e-05 1.856057499568e+00
1.880000000000e+02 -2.019122929371e-03 3.246970393206e-05 1.874474536746e+00
1.882500000000e+02 -2.125528503268e-03 3.302734332541e-05 1.893096682556e+00
1.885000000000e+02 -2.232018406292e-03 3.357068069929e-05 1.911910697199e+00
1.887500000000e+02 -2.337588828661e-03 3.409579371974e-05 1.930909199789e+00
1.890000000000e+02 -2.441279522318e-03 3.459932267505e-05 1.950090736030e+00
1.892500000000e+02 -2.542184763210e-03 3.507850477943e-05 1.969459773902e+00
1.895000000000e+02 -2.639463185396e-03 3.553123312194e-05 1.989026639845e+00
1.897500000000e+02 -2.732346463205e-03 3.595607122295e-05 2.008807397909e+00
1.900000000000e+02 -2.820146784771e-03 3.635225639045e-05 2.028823683927e+00
1.902500000000e+02 -2.902263037619e-03 3.671969260557e-05 2.049102496718e+00
1.905000000000e+02 -2.978185653249e-03 3.705893003872e-05 2.069675955738e+00
1.907500000000e+02 -3.047500095115e-03 3.737113290717e-05 2.090581025027e+00
1.910000000000e+02 -3.109889004931e-03 3.765803646083e-05 2.111859208935e+00
1.912500000000e+02 -3.165133002276e-03 3.792189452570e-05 2.133556217098e+00
1.915000000000e+02 -3.213110196041e-03 3.816541964591e-05 2.155721599955e+00
1.917500000000e+02 -3.253794454052e-03 3.839171798597e-05 2.178408350774e+00
1.920000000000e+02 -3.287252518856e-03 3.860421932367e-05 2.201672471943e+00
1.922500000000e+02 -3.313640046257e-03 3.880660581121e-05 2.225572502189e+00
1.925000000000e+02 -3.333196670607e-03 3.900274060856e-05 2.250169000510e+00
1.927500000000e+02 -3.346240164827e-03 3.919658668242e-05 2.275523987463e+00
1.930000000000e+02 -3.353159868920e-03 3.939215781165e-05 2.301700339761e+00
1.932500000000e+02 -3.354409494469e-03 3.959345553975e-05 2.328761143677e+00
1.935000000000e+02 -3.350499334815e-03 3.980439141540e-05 2.356769011522e+00
1.937500000000e+02 -3.341988030341e-03 4.002873501774e-05 2.385785363333e+00
1.940000000000e+02 -3.329474113733e-03 4.027006843504e-05 2.415869690503e+00
1.942500000000e+02 -3.313587401492e-03 4.053174601945e-05 2.447078811467e+00
1.945000000000e+02 -3.294980379687e-03 4.081686116877e-05 2.479466126656e+00
1.947500000000e+02 -3.274319666355e-03 4.112820369548e-05 2.513080899338e+00
1.950000000000e+02 -3.252277614367e-03 4.146822552606e-05 2.547967569278e+00
1.952500000000e+02 -3.229524320286e-03 4.183904201588e-05 2.584165122371e+00
1.955000000000e+02 -3.206720085176e-03 4.224241173156e-05 2.621706520202e+00
1.957500000000e+02 -3.184508399155e-03 4.267972546607e-05 2.660618216591e+00
1.960000000000e+02 -3.163509498592e-03 4.315200064298e-05 2.700919762253e+00
1.962500000000e+02 -3.144314529435e-03 4.365987032368e-05 2.742623508464e+00
1.965000000000e+02 -3.127480392119e-03 4.420362441893e-05 2.785734419799e+00
1.967500000000e+02 -3.113525310536e-03 4.478319488868e-05 2.830249986355e+00
1.970000000000e+02 -3.102925114359e-03 4.539816393018e-05 2.876160250270e+00
1.972500000000e+02 -3.096110198331e-03 4.604778770320e-05 2.923447931024e+00
1.975000000000e+02 -3.093463152896e-03 4.673101480709e-05 2.972088648008e+00
1.977500000000e+02 -3.095317019879e-03 4.744652229216e-05 3.022051230788e+00
1.980000000000e+02 -3.101954158738e-03 4.819271367459e-05 3.073298106731e+00
1.982500000000e+02 -3.113605681311e-03 4.896775787708e-05 3.125785753629e+00
1.985000000000e+02 -3.130451435686e-03 4.976963525738e-05 3.179465207895e+00
1.987500000000e+02 -3.152620433004e-03 5.059616335906e-05 3.234282608728e+00
1.990000000000e+02 -3.180191669657e-03 5.144502503374e-05 3.290179775238e+00
1.992500000000e+02 -3.213195304359e-03 5.231380088944e-05 3.347094797525e+00
1.995000000000e+02 -3.251614162357e-03 5.320000181999e-05 3.404962636552e+00
1.997500000000e+02 -3.295385504615e-03 5.410110216345e-05 3.463715716548e+00
2.000000000000e+02 -3.344403024737e-03 5.501456775905e-05 3.523284513041e+00
2.002500000000e+02 -3.398519036808e-03 5.593788068584e-05 3.583598117933e+00
2.005000000000e+02 -3.457546871730e-03 5.686856485285e-05 3.644584789860e+00
2.007500000000e+02 -3.521263342288e-03 5.780420721166e-05 3.706172474454e+00
2.010000000000e+02 -3.589411375375e-03 5.874247510759e-05 3.768289304994e+00
2.012500000000e+02 -3.661702715694e-03 5.968113459268e-05 3.830864071235e+00
2.015000000000e+02 -3.737820685213e-03 6.061805882762e-05 3.893826668067e+00
2.017500000000e+02 -3.817422919272e-03 6.155122276769e-05 3.957108514284e+00
2.020000000000e+02 -3.900144172606e-03 6.247873112228e-05 4.020642953375e+00
2.022500000000e+02 -3.985599006946e-03 6.339883078080e-05 4.084365627944e+00
2.025000000000e+02 -4.073384670710e-03 6.430987685943e-05 4.148214838234e+00
2.027500000000e+02 -4.163083884095e-03 6.521035367232e-05 4.212131876699e+00
2.030000000000e+02 -4.254267700589e-03 6.609885442790e-05 4.276061345144e+00
2.032500000000e+02 -4.346498524097e-03 6.697405720171e-05 4.339951450114e+00
2.035000000000e+02 -4.439332890834e-03 6.783475957517e-05 4.403754272755e+00
2.037500000000e+02 -4.532324537446e-03 6.867986052170e-05 4.467426014194e+00
2.040000000000e+02 -4.625027355130e-03 6.950834961705e-05 4.530927206681e+00
2.042500000000e+02 -4.716998436550e-03 7.031930044896e-05 4.594222890336e+00
2.045000000000e+02 -4.807801146735e-03 7.111186468714e-05 4.657282745425e+00
2.047500000000e+02 -4.897008244621e-03 7.188526599552e-05 4.720081178005e+00
2.050000000000e+02 -4.984204969456e-03 7.263879334699e-05 4.782597350169e+00
2.052500000000e+02 -5.068992095701e-03 7.337178992534e-05 4.844815152714e+00
2.055000000000e+02 -5.150988888971e-03 7.408365349210e-05 4.906723114569e+00
2.057500000000e+02 -5.229836003524e-03 7.477383625787e-05 4.968314248749e+00
2.060000000000e+02 -5.305198264818e-03 7.544182362010e-05 5.029585833654e+00
2.062500000000e+02 -5.376767265919e-03 7.608712849033e-05 5.090539132493e+00
2.065000000000e+02 -5.444263806064e-03 7.670928696377e-05 5.151179054856e+00
2.067500000000e+02 -5.507440189944e-03 7.730785193610e-05 5.211513766505e+00
2.070000000000e+02 -5.566082433857e-03 7.788238789336e-05 5.271554256305e+00
2.072500000000e+02 -5.620012243745e-03 7.843246932904e-05 5.331313869026e+00
2.075000000000e+02 -5.669088921933e-03 7.895767521099e-05 5.390807816745e+00
2.077500000000e+02 -5.713210986684e-03 7.945758696867e-05 5.450052678320e+00
2.080000000000e+02 -5.752317704146e-03 7.993179207658e-05 5.509065901272e+00
2.082500000000e+02 -5.786390353833e-03 8.037989575380e-05 5.567865315036e+00
2.085000000000e+02 -5.815453265108e-03 8.080153038456e-05 5.626468666459e+00
2.087500000000e+02 -5.839574684835e-03 8.119636623530e-05 5.684893188118e+00
2.090000000000e+02 -5.858867274132e-03 8.156412754376e-05 5.743155203929e+00
2.092500000000e+02 -5.873488241183e-03 8.190461029595e-05 5.801269778037e+00
2.095000000000e+02 -5.883639168401e-03 8.221770327554e-05 5.859250412720e+00
2.097500000000e+02 -5.889565258592e-03 8.250340861304e-05 5.917108792254e+00
2.100000000000e+02 -5.891554100593e-03 8.276186418349e-05 5.974854575837e+00
2.102500000000e+02 -5.889933767771e-03 8.299336398793e-05 6.032495234658e+00
2.105000000000e+02 -5.885070332292e-03 8.319837799947e-05 6.090035934256e+00
2.107500000000e+02 -5.877364581667e-03 8.337757026478e-05 6.147479453087e+00
2.110000000000e+02 -5.867248032167e-03 8.353181199744e-05 6.204826136512e+00
2.112500000000e+02 -5.855178196204e-03 8.366217911490e-05 6.262073880793e+00
2.115000000000e+02 -5.841633098533e-03 8.376996175194e-05 6.319218140190e+00
2.117500000000e+02 -5.827105136173e-03 8.385666560659e-05 6.376251958824e+00
2.120000000000e+02 -5.812094281888e-03 8.392399854448e-05 6.433166015680e+00
2.122500000000e+02 -5.797100762965e-03 8.397385289025e-05 6.489948685807e+00
2.125000000000e+02 -5.782617302465e-03 8.400828251243e-05 6.546586112736e+00
2.127500000000e+02 -5.769121066908e-03 8.402947372302e-05 6.603062290812e+00
2.130000000000e+02 -5.757065459706e-03 8.403971043694e-05 6.659359157160e+00
2.132500000000e+02 -5.746871934593e-03 8.404133524961e-05 6.715456693149e+00
2.135000000000e+02 -5.738922045523e-03 8.403670649429e-05 6.771333034142e+00
2.137500000000e+02 -5.733549840728e-03 8.402815388531e-05 6.826964593150e+00
2.140000000000e+02 -5.731034902475e-03 8.401793225879e-05 6.882326193768e+00
2.142500000000e+02 -5.731596264821e-03 8.400818056201e-05 6.937391218472e+00
2.145000000000e+02 -5.735387324993e-03 8.400087939481e-05 6.992131770231e+00
2.147500000000e+02 -5.742491786167e-03 8.399781291527e-05 7.046518853364e+00
2.150000000000e+02 -5.752921062859e-03 8.400053454105e-05 7.100522567237e+00
2.152500000000e+02 -5.766612929220e-03 8.401033623223e-05 7.154112321385e+00
2.155000000000e+02 -5.783431852788e-03 8.402823606712e-05 7.207257063313e+00
2.157500000000e+02 -5.803170725045e-03 8.405498648723e-05 7.259925525958e+00
2.160000000000e+02 -5.825554144280e-03 8.409104241053e-05 7.312086485488e+00
2.162500000000e+02 -5.850243048625e-03 8.413656103759e-05 7.363709033671e+00
2.165000000000e+02 -5.876840823280e-03 8.419141866120e-05 7.414762854687e+00
2.167500000000e+02 -5.904900503978e-03 8.425521192895e-05 7.465218508104e+00
2.170000000000e+02 -5.933933068047e-03 8.432729610941e-05 7.515047706958e+00
2.172500000000e+02 -5.963416457047e-03 8.440681607516e-05 7.564223590126e+00
2.175000000000e+02 -5.992805368876e-03 8.449273257743e-05 7.612720978528e+00
2.177500000000e+02 -6.021541590692e-03 8.458380705567e-05 7.660516610199e+00
2.180000000000e+02 -6.049064218704e-03 8.467869949033e-05 7.707589348530e+00
2.182500000000e+02 -6.074820087882e-03 8.477602089321e-05 7.753920354625e+00
2.185000000000e+02 -6.098273987393e-03 8.487428640622e-05 7.799493221200e+00
2.187500000000e+02 -6.118918480212e-03 8.497197045945e-05 7.844294060423e+00
2.190000000000e+02 -6.136283303145e-03 8.506754508622e-05 7.888311543436e+00
2.192500000000e+02 -6.149944067043e-03 8.515954869734e-05 7.931536887927e+00
2.195000000000e+02 -6.159530246623e-03 8.524652480255e-05 7.973963792975e+00
2.197500000000e+02 -6.164732223638e-03 8.532705005479e-05 8.015588321687e+00
2.200000000000e+02 -6.165307592293e-03 8.539982993916e-05 8.056408732615e+00
2.202500000000e+02 -6.161086344352e-03 8.546369485352e-05 8.096425264694e+00
2.205000000000e+02 -6.151975164985e-03 8.551761185255e-05 8.135639877795e+00
2.207500000000e+02 -6.137960486056e-03 8.556069761245e-05 8.174055957867e+00
2.210000000000e+02 -6.119110642546e-03 8.559223111082e-05 8.211677988919e+00
2.212500000000e+02 -6.095576754315e-03 8.561166288942e-05 8.248511204385e+00
2.215000000000e+02 -6.067592715928e-03 8.561862364123e-05 8.284561219551e+00
2.217500000000e+02 -6.035473907587e-03 8.561293094925e-05 8.319833659334e+00
2.220000000000e+02 -5.999614941434e-03 8.559459463056e-05 8.354333781908e+00
2.222500000000e+02 -5.960486102218e-03 8.556381999567e-05 8.388066112441e+00
2.225000000000e+02 -5.918628749902e-03 8.552101007403e-05 8.421034086024e+00
2.227500000000e+02 -5.874649485070e-03 8.546676574345e-05 8.453239711506e+00
2.230000000000e+02 -5.829213210491e-03 8.540188517595e-05 8.484683259098e+00
2.232500000000e+02 -5.783035161525e-03 8.532736174141e-05 8.515362974481e+00
2.235000000000e+02 -5.736871897336e-03 8.524438073620e-05 8.545274827732e+00
2.237500000000e+02 -5.691511414900e-03 8.515431466558e-05 8.574412297842e+00
2.240000000000e+02 -5.647762475255e-03 8.505871690498e-05 8.602766193668e+00
2.242500000000e+02 -5.606443254955e-03 8.495931300176e-05 8.630324516302e+00
2.245000000000e+02 -5.568369491823e-03 8.485798985602e-05 8.657072361361e+00
2.247500000000e+02 -5.534342200858e-03 8.475678144665e-05 8.682991859549e+00
2.250000000000e+02 -5.505135199091e-03 8.465785127054e-05 8.708062158532e+00
2.252500000000e+02 -5.481482522569e-03 8.456346418453e-05 8.732259442138e+00
2.255000000000e+02 -5.464065991558e-03 8.447595672487e-05 8.755556987974e+00
2.257500000000e+02 -5.453503005216e-03 8.439774732050e-05 8.777925260179e+00
2.260000000000e+02 -5.450334951225e-03 8.433126324203e-05 8.799332039346e+00
2.262500000000e+02 -5.455016196593e-03 8.427889558116e-05 8.819742586628e+00
2.265000000000e+02 -5.467903993264e-03 8.424297832146e-05 8.839119842183e+00
2.267500000000e+02 -5.489249454132e-03 8.422568645208e-05 8.857424657181e+00
2.270000000000e+02 -5.519189795649e-03 8.422898723640e-05 8.874616058279e+00
2.272500000000e+02 -5.557742054792e-03 8.425469878456e-05 8.890651543540e+00
2.275000000000e+02 -5.604798298082e-03 8.430435057216e-05 8.905487409061e+00
2.277500000000e+02 -5.660122810560e-03 8.437913170189e-05 8.919079103650e+00
2.280000000000e+02 -5.723351064507e-03 8.447988251381e-05 8.931381610112e+00
2.282500000000e+02 -5.793990731693e-03 8.460697354884e-05 8.942349850128e+00
2.285000000000e+02 -5.871424803163e-03 8.476027800117e-05 8.951939110242e+00
2.287500000000e+02 -5.954916859006e-03 8.493927271661e-05 8.960105483184e+00
2.290000000000e+02 -6.043618371671e-03 8.514299176765e-05 8.966806324535e+00
2.292500000000e+02 -6.136578182813e-03 8.536996674252e-05 8.972000715117e+00
2.295000000000e+02 -6.232753788263e-03 8.561818547698e-05 8.975649925524e+00
2.297500000000e+02 -6.331024452753e-03 8.588517419522e-05 8.977717880055e+00
2.300000000000e+02 -6.430205955665e-03 8.616806566855e-05 8.978171608293e+00
2.302500000000e+02 -6.529066792431e-03 8.646361175721e-05 8.976981680065e+00
2.305000000000e+02 -6.626345568577e-03 8.676824537529e-05 8.974122619440e+00
2.307500000000e+02 -6.720769269913e-03 8.707812421915e-05 8.969573283033e+00
2.310000000000e+02 -6.811072157335e-03 8.738920074347e-05 8.963317203375e+00
2.312500000000e+02 -6.896014869693e-03 8.769731262376e-05 8.955342881033e+00
2.315000000000e+02 -6.974403550492e-03 8.799826290123e-05 8.945644025843e+00
2.317500000000e+02 -7.045108499053e-03 8.828789286816e-05 8.934219732339e+00
2.320000000000e+02 -7.107082164245e-03 8.856215875816e-05 8.921074590447e+00
2.322500000000e+02 -7.159375953262e-03 8.881720683898e-05 8.906218718636e+00
2.325000000000e+02 -7.201155793312e-03 8.904944163673e-05 8.889667723584e+00
2.327500000000e+02 -7.231715884688e-03 8.925558552156e-05 8.871442575779e+00
2.330000000000e+02 -7.250490690200e-03 8.943275258361e-05 8.851569410849e+00
2.332500000000e+02 -7.257064580072e-03 8.957850497798e-05 8.830079248261e+00
2.335000000000e+02 -7.251179422202e-03 8.969087780544e-05 8.807007643970e+00
2.337500000000e+02 -7.232739579990e-03 8.976838874464e-05 8.782394274146e+00
2.340000000000e+02 -7.201814364913e-03 8.981010117529e-05 8.756282463296e+00
2.342500000000e+02 -7.158638102833e-03 8.981569120969e-05 8.728718672610e+00
2.345000000000e+02 -7.103607364139e-03 8.978531575102e-05 8.699751949625e+00
2.347500000000e+02 -7.037275902231e-03 8.971978522362e-05 8.669433365916e+00
2.350000000000e+02 -6.960347122017e-03 8.962040125923e-05 8.637815442782e+00
2.352500000000e+02 -6.873664698584e-03 8.948893526067e-05 8.604951591324e+00
2.355000000000e+02 -6.778200912759e-03 8.932768205785e-05 8.570895566818e+00
2.357500000000e+02 -6.675043169208e-03 8.913943991826e-05 8.535700960138e+00
2.360000000000e+02 -6.565379227828e-03 8.892736593588e-05 8.499420724512e+00
2.362500000000e+02 -6.450481293044e-03 8.869502165440e-05 8.462106756410e+00
2.365000000000e+02 -6.331688728350e-03 8.844625186785e-05 8.423809525571e+00
2.367500000000e+02 -6.210390038793e-03 8.818515329492e-05 8.384577767792e+00
2.370000000000e+02 -6.088004562436e-03 8.791604169389e-05 8.344458232474e+00
2.372500000000e+02 -5.965964136320e-03 8.764336011446e-05 8.303495493217e+00
2.375000000000e+02 -5.845694825513e-03 8.737165439243e-05 8.261731813131e+00
2.377500000000e+02 -5.728599149971e-03 8.710547874380e-05 8.219207065488e+00
2.380000000000e+02 -5.616038931820e-03 8.684931795913e-05 8.175958705494e+00
2.382500000000e+02 -5.509319095510e-03 8.660754897308e-05 8.132021786045e+00
2.385000000000e+02 -5.409672542534e-03 8.638439020422e-05 8.087429013485e+00
2.387500000000e+02 -5.318246080213e-03 8.618383322684e-05 8.042210837093e+00
2.390000000000e+02 -5.236087834320e-03 8.600957677440e-05 7.996395564793e+00
2.392500000000e+02 -5.164136207391e-03 8.586500678301e-05 7.950009499579e+00
2.395000000000e+02 -5.103210134660e-03 8.575314795090e-05 7.903077089704e+00
2.397500000000e+02 -5.054001095687e-03 8.567662110157e-05 7.855621086567e+00
2.400000000000e+02 -5.017066754752e-03 8.563760760166e-05 7.807662705123e+00
2.402500000000e+02 -4.992825926571e-03 8.563781842408e-05 7.759221780870e+00
2.405000000000e+02 -4.981555417788e-03 8.567846871715e-05 7.710316920334e+00
2.407500000000e+02 -4.983388331644e-03 8.576025629123e-05 7.660965641197e+00
2.410000000000e+02 -4.998313878400e-03 8.588334397397e-05 7.611184499523e+00
2.412500000000e+02 -5.026178845305e-03 8.604735132242e-05 7.560989204028e+00
2.415000000000e+02 -5.066690277091e-03 8.625133567355e-05 7.510394714553e+00
2.417500000000e+02 -5.119419783512e-03 8.649381844097e-05 7.459415328246e+00
2.420000000000e+02 -5.183809087421e-03 8.677277112218e-05 7.408064752597e+00
2.422500000000e+02 -5.259176913985e-03 8.708563605597e-05 7.356356168331e+00
2.425000000000e+02 -5.344727066298e-03 8.742933001998e-05 7.304302283768e+00
2.427500000000e+02 -5.439557753285e-03 8.780027367702e-05 7.251915385169e+00
2.430000000000e+02 -5.542671846154e-03 8.819443509028e-05 7.199207381966e+00
2.432500000000e+02 -5.652988304934e-03 8.860736400648e-05 7.146189853958e+00
2.435000000000e+02 -5.769354371247e-03 8.903423599668e-05 7.092874099080e+00
2.437500000000e+02 -5.890558533360e-03 8.946990401976e-05 7.039271184462e+00
2.440000000000e+02 -6.015344092216e-03 8.990895566513e-05 6.985392003007e+00
2.442500000000e+02 -6.142423122740e-03 9.034577560604e-05 6.931247331707e+00
2.445000000000e+02 -6.270490709795e-03 9.077461477042e-05 6.876847896019e+00
2.447500000000e+02 -6.398239204418e-03 9.118965842991e-05 6.822204437192e+00
2.450000000000e+02 -6.524372414885e-03 9.158509877452e-05 6.767327778008e+00
2.452500000000e+02 -6.647619433261e-03 9.195520856722e-05 6.712228889876e+00
2.455000000000e+02 -6.766747909152e-03 9.229441367661e-05 6.656918956617e+00
2.457500000000e+02 -6.880576694958e-03 9.259736349845e-05 6.601409428999e+00
2.460000000000e+02 -6.987987414921e-03 9.285899765094e-05 6.545712075366e+00
2.462500000000e+02 -7.087935129045e-03 9.307460781205e-05 6.489839015973e+00
2.465000000000e+02 -7.179457578305e-03 9.323988564980e-05 6.433802749288e+00
2.467500000000e+02 -7.261683361814e-03 9.335098623345e-05 6.377616157563e+00
2.470000000000e+02 -7.333838497761e-03 9.340457304277e-05 6.321292501300e+00
2.472500000000e+02 -7.395251897152e-03 9.339783187803e-05 6.264845389908e+00
2.475000000000e+02 -7.445359249996e-03 9.332849830040e-05 6.208288740554e+00
2.477500000000e+02 -7.483705881331e-03 9.319487526507e-05 6.151636712138e+00
2.480000000000e+02 -7.509948000416e-03 9.299583534356e-05 6.094903629415e+00
2.482500000000e+02 -7.523852924768e-03 9.273082817354e-05 6.038103883977e+00
2.485000000000e+02 -7.525297813314e-03 9.239986362780e-05 5.981251830257e+00
2.487500000000e+02 -7.514267551185e-03 9.200349256080e-05 5.924361663784e+00
2.490000000000e+02 -7.490851118056e-03 9.154278608828e-05 5.867447298307e+00
2.492500000000e+02 -7.455237070105e-03 9.101930033653e-05 5.810522241486e+00
2.495000000000e+02 -7.407708312953e-03 9.043501939135e-05 5.753599466221e+00
2.497500000000e+02 -7.348635933416e-03 8.979239286241e-05 5.696691299196e+00
2.500000000000e+02 -7.278472660439e-03 8.909424421663e-05 5.639809310377e+00
2.502500000000e+02 -7.197745501348e-03 8.834370769845e-05 5.582964229602e+00
2.505000000000e+02 -7.107048283050e-03 8.754419531171e-05 5.526165871940e+00
2.507500000000e+02 -7.007033777292e-03 8.669936199804e-05 5.469423097971e+00
2.510000000000e+02 -6.898405933258e-03 8.581306863759e-05 5.412743788437e+00
2.512500000000e+02 -6.781911963258e-03 8.488933945774e-05 5.356134858403e+00
2.515000000000e+02 -6.658334601017e-03 8.393226652814e-05 5.299602288220e+00
2.517500000000e+02 -6.528484427594e-03 8.294602961101e-05 5.243151194431e+00
2.520000000000e+02 -6.393192505745e-03 8.193485142938e-05 5.186785916664e+00
2.522500000000e+02 -6.253303220966e-03 8.090295651747e-05 5.130510136392e+00
2.525000000000e+02 -6.109667454722e-03 7.985454065262e-05 5.074327016622e+00
2.527500000000e+02 -5.963136079374e-03 7.879373918654e-05 5.018239352232e+00
2.530000000000e+02 -5.814553838046e-03 7.772459607544e-05 4.962249742426e+00
2.532500000000e+02 -5.664753564706e-03 7.665105122354e-05 4.906360760962e+00
2.535000000000e+02 -5.514550822802e-03 7.557690903998e-05 4.850575134169e+00
2.537500000000e+02 -5.364738949051e-03 7.450581076202e-05 4.794895914099e+00
2.540000000000e+02 -5.216084417190e-03 7.344121623529e-05 4.739326637964e+00
2.542500000000e+02 -5.069322654596e-03 7.238638417736e-05 4.683871476784e+00
2.545000000000e+02 -4.925154264062e-03 7.134435294798e-05 4.628535363546e+00
2.547500000000e+02 -4.784241565251e-03 7.031791094714e-05 4.573324094006e+00
2.550000000000e+02 -4.647205580691e-03 6.930959426524e-05 4.518244403518e+00
2.552500000000e+02 -4.514623352034e-03 6.832169589163e-05 4.463304011555e+00
2.555000000000e+02 -4.387025705699e-03 6.735621514209e-05 4.408511636712e+00
2.557500000000e+02 -4.264895300816e-03 6.641485219488e-05 4.353876976224e+00
2.560000000000e+02 -4.148665146017e-03 6.549900342018e-05 4.299410657711e+00
2.562500000000e+02 -4.038717432032e-03 6.460975586040e-05 4.245124160077e+00
2.565000000000e+02 -3.935382682028e-03 6.374789081190e-05 4.191029707801e+00
2.567500000000e+02 -3.838939290768e-03 6.291388138277e-05 4.137140144400e+00
2.570000000000e+02 -3.749613290830e-03 6.210789770791e-05 4.083468785001e+00
2.572500000000e+02 -3.667578557837e-03 6.132981569401e-05 4.030029259041e+00
2.575000000000e+02 -3.592957248623e-03 6.057923085034e-05 3.976835343997e+00
2.577500000000e+02 -3.525820495472e-03 5.985547451667e-05 3.923900797324e+00
2.580000000000e+02 -3.466189373819e-03 5.915763251388e-05 3.871239192371e+00
2.582500000000e+02 -3.414036000089e-03 5.848456690294e-05 3.818863760223e+00
2.585000000000e+02 -3.369284858161e-03 5.783494676026e-05 3.766787245516e+00
2.587500000000e+02 -3.331814185195e-03 5.720727206729e-05 3.715021776784e+00
2.590000000000e+02 -3.301457392260e-03 5.659986363774e-05 3.663578755298e+00
2.592500000000e+02 -3.278004557162e-03 5.601092956678e-05 3.612468764285e+00
2.595000000000e+02 -3.261203947629e-03 5.543858294860e-05 3.561701497944e+00
2.597500000000e+02 -3.250763547180e-03 5.488086753891e-05 3.511285711654e+00
2.600000000000e+02 -3.246352432635e-03 5.433577873193e-05 3.461229191058e+00
2.602500000000e+02 -3.247602166630e-03 5.380128262944e-05 3.411538738425e+00
2.605000000000e+02 -3.254108265224e-03 5.327533209928e-05 3.362220174434e+00
2.607500000000e+02 -3.265431747709e-03 5.275587464285e-05 3.313278353300e+00
2.610000000000e+02 -3.281100505817e-03 5.224091564585e-05 3.264717187947e+00
2.612500000000e+02 -3.300610880033e-03 5.172850622864e-05 3.216539684972e+00
2.615000000000e+02 -3.323429507561e-03 5.121671453517e-05 3.168747984774e+00
2.617500000000e+02 -3.348995333064e-03 5.070366908980e-05 3.121343409022e+00
2.620000000000e+02 -3.376721685183e-03 5.018757706968e-05 3.074326510126e+00
2.622500000000e+02 -3.405998819223e-03 4.966672520362e-05 3.027697127367e+00
2.625000000000e+02 -3.436196667245e-03 4.913948611773e-05 2.981454445966e+00
2.627500000000e+02 -3.466668024692e-03 4.860432548839e-05 2.935597061635e+00
2.630000000000e+02 -3.496752268801e-03 4.805980809527e-05 2.890123054979e+00
2.632500000000e+02 -3.525779556085e-03 4.750460439637e-05 2.845030072116e+00
2.635000000000e+02 -3.553075573827e-03 4.693749937967e-05 2.800315421710e+00
2.637500000000e+02 -3.577966727789e-03 4.635739949482e-05 2.755976183084e+00
2.640000000000e+02 -3.599785920427e-03 4.576334013459e-05 2.712009336594e+00
2.642500000000e+02 -3.617878705993e-03 4.515449375583e-05 2.668411909709e+00
2.645000000000e+02 -3.631609863023e-03 4.453017745082e-05 2.625181150460e+00
2.647500000000e+02 -3.640370253624e-03 4.388986060103e-05 2.582314719449e+00
2.650000000000e+02 -3.643583868879e-03 4.323317143021e-05 2.539810911444e+00
2.652500000000e+02 -3.640714890131e-03 4.255990315027e-05 2.497668895170e+00
2.655000000000e+02 -3.631274725768e-03 4.187001907438e-05 2.455888981109e+00
2.657500000000e+02 -3.614828856326e-03 4.116365698345e-05 2.414472903042e+00
2.660000000000e+02 -3.591003439643e-03 4.044113211005e-05 2.373424121754e+00
2.662500000000e+02 -3.559491511253e-03 3.970293447755e-05 2.332748133551e+00
2.665000000000e+02 -3.520058735948e-03 3.894972614674e-05 2.292452790679e+00
2.667500000000e+02 -3.472548419208e-03 3.818237931005e-05 2.252548613624e+00
2.670000000000e+02 -3.416885939508e-03 3.740193858690e-05 2.213049101145e+00
2.672500000000e+02 -3.353082409751e-03 3.660962660956e-05 2.173971015777e+00
2.675000000000e+02 -3.281237423767e-03 3.580685304341e-05 2.135334649518e+00
2.677500000000e+02 -3.201540895581e-03 3.499519831912e-05 2.097164049809e+00
2.680000000000e+02 -3.114273929693e-03 3.417640882700e-05 2.059487200744e+00
2.682500000000e+02 -3.019808481780e-03 3.335241506319e-05 2.022336155111e+00
2.685000000000e+02 -2.918605884446e-03 3.252532231063e-05 1.985747098301e+00
2.687500000000e+02 -2.811214284671e-03 3.169740545658e-05 1.949760350157e+00
2.690000000000e+02 -2.698264913195e-03 3.087110439906e-05 1.914420288519e+00
2.692500000000e+02 -2.580467214251e-03 3.004901724157e-05 1.879775195762e+00
2.695000000000e+02 -2.458602865043e-03 2.923389162984e-05 1.845877029966e+00
2.697500000000e+02 -2.333518646385e-03 2.842861633395e-05 1.812781115427e+00
2.700000000000e+02 -2.206118243154e-03 2.763620631463e-05 1.780545762427e+00
2.702500000000e+02 -2.077353045595e-03 2.685978700873e-05 1.749231819598e+00
2.705000000000e+02 -1.948212039925e-03 2.610257567850e-05 1.718902172176e+00
2.707500000000e+02 -1.819710883961e-03 2.536785949678e-05 1.689621192460e+00
2.710000000000e+02 -1.692880308245e-03 2.465897112547e-05 1.661454158338e+00
2.712500000000e+02 -1.568753961957e-03 2.397926044620e-05 1.634466655094e+00
2.715000000000e+02 -1.448355885453e-03 2.333206434063e-05 1.608723970754e+00
2.717500000000e+02 -1.332687821847e-03 2.272067369929e-05 1.584290502057e+00
2.720000000000e+02 -1.222716605106e-03 2.214830159228e-05 1.561229182775e+00
2.722500000000e+02 -1.119361878131e-03 2.161804660880e-05 1.539600944953e+00
2.725000000000e+02 -1.023484340580e-03 2.113285739017e-05 1.519464224153e+00
2.727500000000e+02 -9.358747696327e-04 2.069549854855e-05 1.500874513330e+00
2.730000000000e+02 -8.572439970076e-04 2.030851791812e-05 1.483883971951e+00
2.732500000000e+02 -7.882140460193e-04 1.997421558003e-05 1.468541091867e+00
2.735000000000e+02 -7.293105575637e-04 1.969461443124e-05 1.454890421945e+00
2.737500000000e+02 -6.809566857250e-04 1.947143592279e-05 1.442972348873e+00
2.740000000000e+02 -6.434685488334e-04 1.930607915018e-05 1.432822933026e+00
2.742500000000e+02 -6.170522747824e-04 1.919960505864e-05 1.424473795435e+00
2.745000000000e+02 -6.018026809003e-04 1.915272492575e-05 1.417952052172e+00
2.747500000000e+02 -5.977036469366e-04 1.916579446543e-05 1.413280291026e+00
2.750000000000e+02 -6.046301241390e-04 1.923881358340e-05 1.410476586502e+00
2.752500000000e+02 -6.223517183447e-04 1.937143141206e-05 1.409554548287e+00
2.755000000000e+02 -6.505377929105e-04 1.956295800271e-05 1.410523399020e+00
2.757500000000e+02 -6.887639535919e-04 1.981237962284e-05 1.413388077962e+00
2.760000000000e+02 -7.365197561544e-04 2.011837939181e-05 1.418149366061e+00
2.762500000000e+02 -7.932175488582e-04 2.047936125410e-05 1.424804030987e+00
2.765000000000e+02 -8.582021887649e-04 2.089347692824e-05 1.433344987553e+00
2.767500000000e+02 -9.307615047695e-04 2.135865167457e-05 1.443761473179e+00
2.770000000000e+02 -1.010137208559e-03 2.187262383174e-05 1.456039233745e+00
2.772500000000e+02 -1.095536107023e-03 2.243297241278e-05 1.470160720196e+00
2.775000000000e+02 -1.186141318179e-03 2.303714091439e-05 1.486105291020e+00
2.777500000000e+02 -1.281123405742e-03 2.368246947504e-05 1.503849420567e+00
2.780000000000e+02 -1.379651235446e-03 2.436622265908e-05 1.523366909904e+00
2.782500000000e+02 -1.480902371535e-03 2.508561411779e-05 1.544629096349e+00
2.785000000000e+02 -1.584072905820e-03 2.583782876855e-05 1.567605061692e+00
2.787500000000e+02 -1.688386555872e-03 2.662004200266e-05 1.592261833254e+00
2.790000000000e+02 -1.793102941800e-03 2.742943675879e-05 1.618564578790e+00
2.792500000000e+02 -1.897524952417e-03 2.826321769001e-05 1.646476789798e+00
2.795000000000e+02 -2.001005174743e-03 2.911862450841e-05 1.675960454815e+00
2.797500000000e+02 -2.102951330474e-03 2.999294089678e-05 1.706976217877e+00
2.800000000000e+02 -2.202830711425e-03 3.088350379357e-05 1.739483524321e+00
2.802500000000e+02 -2.300173586118e-03 3.178770965945e-05 1.773440750230e+00
2.805000000000e+02 -2.394575637086e-03 3.270302185243e-05 1.808805318677e+00
2.807500000000e+02 -2.485699491533e-03 3.362697654827e-05 1.845533800589e+00
2.810000000000e+02 -2.573275309504e-03 3.455718974926e-05 1.883582004252e+00
2.812500000000e+02 -2.657100575539e-03 3.549136296011e-05 1.922905053069e+00
2.815000000000e+02 -2.737039024529e-03 3.642729093178e-05 1.963457455872e+00
2.817500000000e+02 -2.813018880751e-03 3.736286916028e-05 2.005193171559e+00
2.820000000000e+02 -2.885030415504e-03 3.829610380601e-05 2.048065671273e+00
2.822500000000e+02 -2.953122833126e-03 3.922512061433e-05 2.092028001827e+00
2.825000000000e+02 -3.017400655864e-03 4.014817631681e-05 2.137032853138e+00
2.827500000000e+02 -3.078019547507e-03 4.106366986961e-05 2.183032633133e+00
2.830000000000e+02 -3.135181727664e-03 4.197015368709e-05 2.229979552929e+00
2.832500000000e+02 -3.189130964861e-03 4.286634538617e-05 2.277825724555e+00
2.835000000000e+02 -3.240147242049e-03 4.375113795699e-05 2.326523272770e+00
2.837500000000e+02 -3.288541168571e-03 4.462360993115e-05 2.376024462630e+00
2.840000000000e+02 -3.334648142654e-03 4.548302759527e-05 2.426281842161e+00
2.842500000000e+02 -3.378822341921e-03 4.632885645597e-05 2.477248399328e+00
2.845000000000e+02 -3.421430713693e-03 4.716078634190e-05 2.528877732966e+00
2.847500000000e+02 -3.462846808061e-03 4.797869422221e-05 2.581124233437e+00
2.850000000000e+02 -3.503444630581e-03 4.878267374178e-05 2.633943270408e+00
2.852500000000e+02 -3.543592529103e-03 4.957299075092e-05 2.687291385059e+00
2.855000000000e+02 -3.583647167567e-03 5.035008609849e-05 2.741126480089e+00
2.857500000000e+02 -3.623947823857e-03 5.111458148763e-05 2.795408004460e+00
2.860000000000e+02 -3.664810933591e-03 5.186726463724e-05 2.850097125771e+00
2.862500000000e+02 -3.706524949860e-03 5.260906782631e-05 2.905156888327e+00
2.865000000000e+02 -3.749345648782e-03 5.334103350735e-05 2.960552347728e+00
2.867500000000e+02 -3.793491948179e-03 5.406430006238e-05 3.016250679758e+00
2.870000000000e+02 -3.839142181075e-03 5.478007306234e-05 3.072221258625e+00
2.872500000000e+02 -3.886431083555e-03 5.548960061452e-05 3.128435698490e+00
2.875000000000e+02 -3.935447480079e-03 5.619414621313e-05 3.184867860099e+00
2.877500000000e+02 -3.986232779033e-03 5.689496393760e-05 3.241493814196e+00
2.880000000000e+02 -4.038780325259e-03 5.759327788987e-05 3.298291765180e+00
2.882500000000e+02 -4.093035636542e-03 5.829025897913e-05 3.355241930684e+00
2.885000000000e+02 -4.148897419416e-03 5.898696036974e-05 3.412326385205e+00
2.887500000000e+02 -4.206219588596e-03 5.968434169085e-05 3.469528861558e+00
2.890000000000e+02 -4.264814199156e-03 6.038324588897e-05 3.526834520487e+00
2.892500000000e+02 -4.324455047406e-03 6.108437685556e-05 3.584229688461e+00
2.895000000000e+02 -4.384882004051e-03 6.178828629311e-05 3.641701577107e+00
2.897500000000e+02 -4.445806034231e-03 6.249536485739e-05 3.699237981692e+00
2.900000000000e+02 -4.506914669063e-03 6.320583556518e-05 3.756826974286e+00
2.902500000000e+02 -4.567877839810e-03 6.391975180645e-05 3.814456593339e+00
2.905000000000e+02 -4.628353981412e-03 6.463699734571e-05 3.872114548661e+00
2.907500000000e+02 -4.687996247974e-03 6.535728948889e-05 3.929787934147e+00
2.910000000000e+02 -4.746458621695e-03 6.608018561743e-05 3.987462975461e+00
2.912500000000e+02 -4.803401849096e-03 6.680509222742e-05 4.045124804427e+00
2.915000000000e+02 -4.858499096205e-03 6.753127448317e-05 4.102757272819e+00
2.917500000000e+02 -4.911441215519e-03 6.825787214268e-05 4.160342819203e+00
2.920000000000e+02 -4.961941647850e-03 6.898391557789e-05 4.217862375000e+00
2.922500000000e+02 -5.009740774864e-03 6.970834198991e-05 4.275295335764e+00
2.925000000000e+02 -5.054609633462e-03 7.043000552864e-05 4.332619575094e+00
2.927500000000e+02 -5.096353047267e-03 7.114769912336e-05 4.389811526267e+00
2.930000000000e+02 -5.134812204903e-03 7.186017442168e-05 4.446846305408e+00
2.932500000000e+02 -5.169866834058e-03 7.256615866238e-05 4.503697897707e+00
2.935000000000e+02 -5.201436812789e-03 7.326437297364e-05 4.560339383616e+00
2.937500000000e+02 -5.229483293357e-03 7.395355007003e-05 4.616743208472e+00
2.940000000000e+02 -5.254009446023e-03 7.463245189829e-05 4.672881496216e+00
2.942500000000e+02 -5.275060716190e-03 7.529988627666e-05 4.728726383378e+00
2.945000000000e+02 -5.292724823658e-03 7.595472346658e-05 4.784250387188e+00
2.947500000000e+02 -5.307131359912e-03 7.659591203332e-05 4.839426779068e+00
2.950000000000e+02 -5.318451182844e-03 7.722249436015e-05 4.894229974754e+00
2.952500000000e+02 -5.326895488028e-03 7.783362150260e-05 4.948635917586e+00
2.955000000000e+02 -5.332714608409e-03 7.842856755005e-05 5.002622453539e+00
2.957500000000e+02 -5.336196553513e-03 7.900674312727e-05 5.056169693619e+00
2.960000000000e+02 -5.337665187755e-03 7.956770772621e-05 5.109260345674e+00
2.962500000000e+02 -5.337478102340e-03 8.011118116871e-05 5.161880021232e+00
2.965000000000e+02 -5.336024066670e-03 8.063705270392e-05 5.214017499597e+00
2.967500000000e+02 -5.333720059953e-03 8.114538204929e-05 5.265664954650e+00
2.970000000000e+02 -5.331007813318e-03 8.163641097245e-05 5.316818132186e+00
2.972500000000e+02 -5.328349848896e-03 8.211058480717e-05 5.367476478831e+00
2.975000000000e+02 -5.326224935404e-03 8.256852737201e-05 5.417643221449e+00
2.977500000000e+02 -5.325122968146e-03 8.301103941433e-05 5.467325393160e+00
2.980000000000e+02 -5.325539309123e-03 8.343909185435e-05 5.516533809190e+00
2.982500000000e+02 -5.327968518383e-03 8.385381565523e-05 5.565282992975e+00
2.985000000000e+02 -5.332897565643e-03 8.425647050603e-05 5.613591054552e+00
2.987500000000e+02 -5.340798576932e-03 8.464843546857e-05 5.661479526294e+00
2.990000000000e+02 -5.352121191911e-03 8.503115114442e-05 5.708973156512e+00
2.992500000000e+02 -5.367284689218e-03 8.540614253763e-05 5.756099669111e+00
2.995000000000e+02 -5.386669949820e-03 8.577499999091e-05 5.802889493824e+00
2.997500000000e+02 -5.410611544994e-03 8.613927118131e-05 5.849375466809e+00
3.000000000000e+02 -5.439390147788e-03 8.650044417299e-05 5.895592515227e+00
3.002500000000e+02 -5.473225296959e-03 8.685991932386e-05 5.941577324182e+00
3.005000000000e+02 -5.512268793831e-03 8.721899075920e-05 5.987367993671e+00
3.007500000000e+02 -5.556598977337e-03 8.757871548049e-05 6.033003690070e+00
3.010000000000e+02 -5.606215931184e-03 8.793995044840e-05 6.078524294761e+00
3.012500000000e+02 -5.661037788060e-03 8.830332275719e-05 6.123970054450e+00
3.015000000000e+02 -5.720898388281e-03 8.866917895700e-05 6.169381239105e+00
3.017500000000e+02 -5.785546263155e-03 8.903756371142e-05 6.214797799343e+00
3.020000000000e+02 -5.854645195869e-03 8.940820422149e-05 6.260259040327e+00
3.022500000000e+02 -5.927776165812e-03 8.978049603242e-05 6.305803301837e+00
3.025000000000e+02 -6.004440871600e-03 9.015350431826e-05 6.351467650149e+00
3.027500000000e+02 -6.084066787766e-03 9.052596662568e-05 6.397287580965e+00
3.030000000000e+02 -6.166013471184e-03 9.089630705245e-05 6.443296734654e+00
3.032500000000e+02 -6.249580144048e-03 9.126264752077e-05 6.489526622438e+00
3.035000000000e+02 -6.334014372197e-03 9.162283236491e-05 6.536006363632e+00
3.037500000000e+02 -6.418521644426e-03 9.197446636566e-05 6.582762438285e+00
3.040000000000e+02 -6.502275702813e-03 9.231495458267e-05 6.629818443979e+00
3.042500000000e+02 -6.584429387223e-03 9.264153798511e-05 6.677194871922e+00
3.045000000000e+02 -6.664125793422e-03 9.295133581097e-05 6.724908892025e+00
3.047500000000e+02 -6.740509507578e-03 9.324139597375e-05 6.772974156026e+00
3.050000000000e+02 -6.812737779959e-03 9.350873998074e-05 6.821400609217e+00
3.052500000000e+02 -6.879991379830e-03 9.375041144657e-05 6.870194326306e+00
3.055000000000e+02 -6.941485004205e-03 9.396351877919e-05 6.919357366191e+00
3.057500000000e+02 -6.996477170590e-03 9.414527715818e-05 6.968887642597e+00
3.060000000000e+02 -7.044279315435e-03 9.429304970612e-05 7.018778827427e+00
3.062500000000e+02 -7.084264250275e-03 9.440438652422e-05 7.069020271493e+00
3.065000000000e+02 -7.115873716441e-03 9.447706020130e-05 7.119596958860e+00
3.067500000000e+02 -7.138625088160e-03 9.450909729189e-05 7.170489489775e+00
3.070000000000e+02 -7.152117310281e-03 9.449880752183e-05 7.221674089733e+00
3.072500000000e+02 -7.156035831704e-03 9.444480847021e-05 7.273122656049e+00
3.075000000000e+02 -7.150156831272e-03 9.434604760961e-05 7.324802829172e+00
3.077500000000e+02 -7.134350475266e-03 9.420181560016e-05 7.376678100920e+00
3.080000000000e+02 -7.108583467149e-03 9.401176576462e-05 7.428707947481e+00
3.082500000000e+02 -7.072920654513e-03 9.377594622137e-05 7.480847996423e+00
3.085000000000e+02 -7.027525930990e-03 9.349478671578e-05 7.533050216746e+00
3.087500000000e+02 -6.972662164786e-03 9.316909879700e-05 7.585263138370e+00
3.090000000000e+02 -6.908690393013e-03 9.280007033963e-05 7.637432091278e+00
3.092500000000e+02 -6.836067948918e-03 9.238933947989e-05 7.689499468310e+00
3.095000000000e+02 -6.755345682077e-03 9.193892642931e-05 7.741405002566e+00
3.097500000000e+02 -6.667164177169e-03 9.145122354978e-05 7.793086061348e+00
3.100000000000e+02 -6.572248966513e-03 9.092900432991e-05 7.844477948397e+00
3.102500000000e+02 -6.471404581057e-03 9.037539187320e-05 7.895514214368e+00
3.105000000000e+02 -6.365507591507e-03 8.979377169432e-05 7.946126968241e+00
3.107500000000e+02 -6.255498686776e-03 8.918792409887e-05 7.996247187600e+00
3.110000000000e+02 -6.142373470549e-03 8.856191445161e-05 8.045805021843e+00
3.112500000000e+02 -6.027172164703e-03 8.792003008073e-05 8.094730085649e+00
3.115000000000e+02 -5.910968394894e-03 8.726675629930e-05 8.142951736383e+00
3.117500000000e+02 -5.794857356540e-03 8.660673481434e-05 8.190399334519e+00
3.120000000000e+02 -5.679943490576e-03 8.594470993625e-05 8.237002480552e+00
3.122500000000e+02 -5.567327715839e-03 8.528548639117e-05 8.282691229765e+00
3.125000000000e+02 -5.458094582171e-03 8.463389346583e-05 8.327396280217e+00
3.127500000000e+02 -5.353299476051e-03 8.399470004050e-05 8.371049133893e+00
3.130000000000e+02 -5.253956055814e-03 8.337259324234e-05 8.413582234925e+00
3.132500000000e+02 -5.161024289482e-03 8.277211774757e-05 8.454929081948e+00
3.135000000000e+02 -5.075399307024e-03 8.219760740868e-05 8.495024318192e+00
3.137500000000e+02 -4.997901094437e-03 8.165315381611e-05 8.533803807684e+00
3.140000000000e+02 -4.929265331988e-03 8.114255054198e-05 8.571204695165e+00
3.142500000000e+02 -4.870135471596e-03 8.066924225458e-05 8.607165456329e+00
3.145000000000e+02 -4.821056022332e-03 8.023631143028e-05 8.641625949733e+00
3.147500000000e+02 -4.782467273012e-03 7.984645074119e-05 8.674527466025e+00
3.150000000000e+02 -4.754701348404e-03 7.950190440995e-05 8.705812787260e+00
3.152500000000e+02 -4.737979795864e-03 7.920448106447e-05 8.735426254594e+00
3.155000000000e+02 -4.732412420029e-03 7.895555767773e-05 8.763313858442e+00
3.157500000000e+02 -4.737997549994e-03 7.875606620375e-05 8.789423342340e+00
3.160000000000e+02 -4.754623516341e-03 7.860647561464e-05 8.813704332120e+00
3.162500000000e+02 -4.782071410490e-03 7.850679259039e-05 8.836108484404e+00
3.165000000000e+02 -4.820018937609e-03 7.845656233346e-05 8.856589666022e+00
3.167500000000e+02 -4.868045287326e-03 7.845485242963e-05 8.875104148677e+00
3.170000000000e+02 -4.925636999660e-03 7.850035546209e-05 8.891610827612e+00
3.172500000000e+02 -4.992194701430e-03 7.859142147804e-05 8.906071457768e+00
3.175000000000e+02 -5.067040637383e-03 7.872601927550e-05 8.918450899620e+00
3.177500000000e+02 -5.149426780748e-03 7.890180635312e-05 8.928717379566e+00
3.180000000000e+02 -5.238543421327e-03 7.911606678485e-05 8.936842746120e+00
3.182500000000e+02 -5.333528154214e-03 7.936579673684e-05 8.942802725434e+00
3.185000000000e+02 -5.433475167761e-03 7.964777928207e-05 8.946577166385e+00
3.187500000000e+02 -5.537444727932e-03 7.995859781953e-05 8.948150266479e+00
3.190000000000e+02 -5.644472722177e-03 8.029466574389e-05 8.947510779825e+00
3.192500000000e+02 -5.753580096753e-03 8.065227828619e-05 8.944652192166e+00
3.195000000000e+02 -5.863782186288e-03 8.102764582010e-05 8.939572865862e+00
3.197500000000e+02 -5.974097751440e-03 8.141686172822e-05 8.932276145437e+00
3.200000000000e+02 -6.083557743320e-03 8.181595441731e-05 8.922770428859e+00
3.202500000000e+02 -6.191213575348e-03 8.222097954835e-05 8.911069194702e+00
3.205000000000e+02 -6.296144937252e-03 8.262803529674e-05 8.897190988832e+00
3.207500000000e+02 -6.397467113008e-03 8.303328457759e-05 8.881159377594e+00
3.210000000000e+02 -6.494337684106e-03 8.343298410418e-05 8.863002860414e+00
3.212500000000e+02 -6.585962630988e-03 8.382351432154e-05 8.842754750351e+00
3.215000000000e+02 -6.671601858852e-03 8.420140745355e-05 8.820453032214e+00
3.217500000000e+02 -6.750574052734e-03 8.456337469726e-05 8.796140189538e+00
3.220000000000e+02 -6.822260995553e-03 8.490633383212e-05 8.769863021980e+00
3.222500000000e+02 -6.886111247215e-03 8.522743131334e-05 8.741672440542e+00
3.225000000000e+02 -6.941643266592e-03 8.552406560405e-05 8.711623261198e+00
3.227500000000e+02 -6.988447979089e-03 8.579390084865e-05 8.679773983985e+00
3.230000000000e+02 -7.026190873356e-03 8.603488811840e-05 8.646186574882e+00
3.232500000000e+02 -7.054613688840e-03 8.624527918413e-05 8.610926239899e+00
3.235000000000e+02 -7.073535724915e-03 8.642362919542e-05 8.574061197605e+00
3.237500000000e+02 -7.082854792900e-03 8.656877204527e-05 8.535662452296e+00
3.240000000000e+02 -7.082547684716e-03 8.667994859690e-05 8.495803559085e+00
3.242500000000e+02 -7.072669939924e-03 8.675677399173e-05 8.454560388996e+00
3.245000000000e+02 -7.053355146931e-03 8.679908697792e-05 8.412010882743e+00
3.247500000000e+02 -7.024813688721e-03 8.680703110175e-05 8.368234799748e+00
3.250000000000e+02 -6.987330686674e-03 8.678108869201e-05 8.323313451926e+00
3.252500000000e+02 -6.941263121435e-03 8.672205276469e-05 8.277329427335e+00
3.255000000000e+02 -6.887036340769e-03 8.663099576159e-05 8.230366295821e+00
3.257500000000e+02 -6.825139945022e-03 8.650923367759e-05 8.182508299831e+00
3.260000000000e+02 -6.756123020691e-03 8.635834565951e-05 8.133840027780e+00
3.262500000000e+02 -6.680588808750e-03 8.618015082237e-05 8.084446071774e+00
3.265000000000e+02 -6.599188785854e-03 8.597663804114e-05 8.034410669922e+00
3.267500000000e+02 -6.512616490063e-03 8.574996768629e-05 7.983817338123e+00
3.270000000000e+02 -6.421601157056e-03 8.550245862124e-05 7.932748491725e+00
3.272500000000e+02 -6.326901051428e-03 8.523654498707e-05 7.881285063948e+00
3.275000000000e+02 -6.229296583232e-03 8.495475100118e-05 7.829506126065e+00
3.277500000000e+02 -6.129583210519e-03 8.465959175916e-05 7.777488510808e+00
3.280000000000e+02 -6.028564340213e-03 8.435363280371e-05 7.725306449578e+00
3.282500000000e+02 -5.927044373742e-03 8.403940355056e-05 7.673031226675e+00
3.285000000000e+02 -5.825821681761e-03 8.371944973279e-05 7.620730852562e+00
3.287500000000e+02 -5.725681646073e-03 8.339633247645e-05 7.568469765773e+00
3.290000000000e+02 -5.627390100063e-03 8.307249200751e-05 7.516308565559e+00
3.292500000000e+02 -5.531687076920e-03 8.275026117646e-05 7.464303774449e+00
3.295000000000e+02 -5.439280821091e-03 8.243191424723e-05 7.412507640009e+00
3.297500000000e+02 -5.350842266057e-03 8.211950021025e-05 7.360967971086e+00
3.300000000000e+02 -5.266999915754e-03 8.181489604817e-05 7.309728014407e+00
3.302500000000e+02 -5.188334815761e-03 8.151984774196e-05 7.258826364927e+00
3.305000000000e+02 -5.115376165616e-03 8.123592717865e-05 7.208296917395e+00
3.307500000000e+02 -5.048597756339e-03 8.096451216735e-05 7.158168851596e+00
3.310000000000e+02 -4.988414793731e-03 8.070678012809e-05 7.108466655120e+00
3.312500000000e+02 -4.935181384060e-03 8.046370924092e-05 7.059210173702e+00
3.315000000000e+02 -4.889188641139e-03 8.023606863006e-05 7.010414697037e+00
3.317500000000e+02 -4.850663452338e-03 8.002440826135e-05 6.962091069983e+00
3.320000000000e+02 -4.819767884488e-03 7.982907745546e-05 6.914245831974e+00
3.322500000000e+02 -4.796599317239e-03 7.965022821207e-05 6.866881374301e+00
3.325000000000e+02 -4.781191153538e-03 7.948782051409e-05 6.819996122549e+00
3.327500000000e+02 -4.773514160573e-03 7.934163211640e-05 6.773584733095e+00
3.330000000000e+02 -4.773478375053e-03 7.921127001029e-05 6.727638304915e+00
3.332500000000e+02 -4.780935486485e-03 7.909618346161e-05 6.682144601458e+00
3.335000000000e+02 -4.795681568653e-03 7.899567753283e-05 6.637088284713e+00
3.337500000000e+02 -4.817460192507e-03 7.890892770659e-05 6.592451149861e+00
3.340000000000e+02 -4.845965755457e-03 7.883499423592e-05 6.548212369686e+00
3.342500000000e+02 -4.880847024673e-03 7.877283975338e-05 6.504348738828e+00
3.345000000000e+02 -4.921710781550e-03 7.872134283179e-05 6.460834918122e+00
3.347500000000e+02 -4.968125457744e-03 7.867928810262e-05 6.417643680440e+00
3.350000000000e+02 -5.019624785693e-03 7.864539682381e-05 6.374746149803e+00
3.352500000000e+02 -5.075711342215e-03 7.861835257972e-05 6.332112041608e+00
3.355000000000e+02 -5.135860052370e-03 7.859679203401e-05 6.289709896616e+00
3.357500000000e+02 -5.199521638199e-03 7.857930818747e-05 6.247507312791e+00
3.360000000000e+02 -5.266125969920e-03 7.856445104762e-05 6.205471168779e+00
3.362500000000e+02 -5.335085405102e-03 7.855073982724e-05 6.163567845000e+00
3.365000000000e+02 -5.405798000293e-03 7.853669986080e-05 6.121763437264e+00
3.367500000000e+02 -5.477650638990e-03 7.852082036636e-05 6.080023959950e+00
3.370000000000e+02 -5.550022293240e-03 7.850157820272e-05 6.038315542673e+00
3.372500000000e+02 -5.622287201008e-03 7.847741553468e-05 5.996604613179e+00
3.375000000000e+02 -5.693818261868e-03 7.844675970359e-05 5.954858069807e+00
3.377500000000e+02 -5.763990331579e-03 7.840803772960e-05 5.913043438510e+00
3.380000000000e+02 -5.832183736707e-03 7.835967495251e-05 5.871129015332e+00
3.382500000000e+02 -5.897787740848e-03 7.830009905746e-05 5.829083991845e+00
3.385000000000e+02 -5.960204183232e-03 7.822774806407e-05 5.786878561700e+00
3.387500000000e+02 -6.018850970138e-03 7.814107825546e-05 5.744484008903e+00
3.390000000000e+02 -6.073165647091e-03 7.803856857111e-05 5.701872773439e+00
3.392500000000e+02 -6.122608766064e-03 7.791873526053e-05 5.659018498759e+00
3.395000000000e+02 -6.166667345913e-03 7.778015878768e-05 5.615896054832e+00
3.397500000000e+02 -6.204858179521e-03 7.762147340565e-05 5.572481545128e+00
3.400000000000e+02 -6.236731116297e-03 7.744138396298e-05 5.528752292695e+00
3.402500000000e+02 -6.261872072814e-03 7.723867944076e-05 5.484686809251e+00
3.405000000000e+02 -6.279905965154e-03 7.701225648010e-05 5.440264755528e+00
3.407500000000e+02 -6.290499599902e-03 7.676112998986e-05 5.395466885292e+00
3.410000000000e+02 -6.293364383317e-03 7.648442713545e-05 5.350274989787e+00
3.412500000000e+02 -6.288258915282e-03 7.618140736387e-05 5.304671835689e+00
3.415000000000e+02 -6.274991359841e-03 7.585148759254e-05 5.258641104270e+00
3.417500000000e+02 -6.253421591039e-03 7.549425648731e-05 5.212167341299e+00
3.420000000000e+02 -6.223463145092e-03 7.510946283767e-05 5.165235907828e+00
3.422500000000e+02 -6.185084893977e-03 7.469703873941e-05 5.117832950953e+00
3.425000000000e+02 -6.138312356211e-03 7.425708220968e-05 5.069945383421e+00
3.427500000000e+02 -6.083228719877e-03 7.378989982321e-05 5.021560879049e+00
3.430000000000e+02 -6.019975667578e-03 7.329599247638e-05 4.972667891091e+00
3.432500000000e+02 -5.948753713778e-03 7.277602438796e-05 4.923255683086e+00
3.435000000000e+02 -5.869822092759e-03 7.223083404512e-05 4.873314378091e+00
3.437500000000e+02 -5.783498241209e-03 7.166142927961e-05 4.822835031044e+00
3.440000000000e+02 -5.690156817934e-03 7.106894929651e-05 4.771809712760e+00
3.442500000000e+02 -5.590228293854e-03 7.045468140804e-05 4.720231609683e+00
3.445000000000e+02 -5.484197027043e-03 6.982004232589e-05 4.668095143625e+00
3.447500000000e+02 -5.372598754086e-03 6.916656982567e-05 4.615396098693e+00
3.450000000000e+02 -5.256017769929e-03 6.849590101851e-05 4.562131758827e+00
3.452500000000e+02 -5.135083510409e-03 6.780970090381e-05 4.508301059209e+00
3.455000000000e+02 -5.010466583773e-03 6.710969002832e-05 4.453904737611e+00
3.457500000000e+02 -4.882874386643e-03 6.639764128435e-05 4.398945492698e+00
3.460000000000e+02 -4.753046230603e-03 6.567534593052e-05 4.343428140669e+00
3.462500000000e+02 -4.621748170159e-03 6.494459706763e-05 4.287359774661e+00
3.465000000000e+02 -4.489767315468e-03 6.420716678399e-05 4.230749915190e+00
3.467500000000e+02 -4.357905843091e-03 6.346479168143e-05 4.173610656385e+00
3.470000000000e+02 -4.226974524141e-03 6.271916843628e-05 4.115956800386e+00
3.472500000000e+02 -4.097785977588e-03 6.197194111485e-05 4.057805982737e+00
3.475000000000e+02 -3.971147593356e-03 6.122469177711e-05 3.999178779855e+00
3.477500000000e+02 -3.847854282923e-03 6.047893313474e-05 3.940098802024e+00
3.480000000000e+02 -3.728681066132e-03 5.973610235316e-05 3.880592766858e+00
3.482500000000e+02 -3.614375635723e-03 5.899755587849e-05 3.820690554603e+00
3.485000000000e+02 -3.505650915622e-03 5.826456566554e-05 3.760425240434e+00
3.487500000000e+02 -3.403177720675e-03 5.753831588196e-05 3.699833104985e+00
3.490000000000e+02 -3.307577563580e-03 5.681990084366e-05 3.638953620422e+00
3.492500000000e+02 -3.219415685308e-03 5.611032282632e-05 3.577829412015e+00
3.495000000000e+02 -3.139194390182e-03 5.541049081398e-05 3.516506192704e+00
3.497500000000e+02 -3.067346787871e-03 5.472121666719e-05 3.455032670845e+00
3.500000000000e+02 -3.004231056769e-03 5.404321490732e-05 3.393460429956e+00
3.502500000000e+02 -2.950125312562e-03 5.337710073050e-05 3.331843780006e+00
3.505000000000e+02 -2.905223170689e-03 5.272338759818e-05 3.270239579966e+00
3.507500000000e+02 -2.869630072516e-03 5.208248568470e-05 3.208707032262e+00
3.510000000000e+02 -2.843360445410e-03 5.145469890433e-05 3.147307448994e+00
3.512500000000e+02 -2.826335821820e-03 5.084022344393e-05 3.086103992473e+00
3.515000000000e+02 -2.818383924086e-03 5.023914560923e-05 3.025161390393e+00
3.517500000000e+02 -2.819238801385e-03 4.965144060026e-05 2.964545629634e+00
3.520000000000e+02 -2.828542015000e-03 4.907697168996e-05 2.904323631930e+00
3.522500000000e+02 -2.845844874377e-03 4.851548995757e-05 2.844562914076e+00
3.525000000000e+02 -2.870611793452e-03 4.796663551571e-05 2.785331240327e+00
3.527500000000e+02 -2.902224730381e-03 4.742993722140e-05 2.726696268484e+00
3.530000000000e+02 -2.939988781848e-03 4.690482006597e-05 2.668725199596e+00
3.532500000000e+02 -2.983138858481e-03 4.639060765349e-05 2.611484432252e+00
3.535000000000e+02 -3.030847473955e-03 4.588652625115e-05 2.555039232417e+00
3.537500000000e+02 -3.082233514523e-03 4.539171271745e-05 2.499453418262e+00
3.540000000000e+02 -3.136371957744e-03 4.490522365422e-05 2.444789071356e+00
3.542500000000e+02 -3.192304338356e-03 4.442604546928e-05 2.391106270848e+00
3.545000000000e+02 -3.249049887356e-03 4.395310728500e-05 2.338462862115e+00
3.547500000000e+02 -3.305617107167e-03 4.348529444775e-05 2.286914253021e+00
3.550000000000e+02 -3.361015629914e-03 4.302145871454e-05 2.236513249054e+00
3.552500000000e+02 -3.414268170135e-03 4.256042936357e-05 2.187309917390e+00
3.555000000000e+02 -3.464422304921e-03 4.210106880584e-05 2.139351487996e+00
3.557500000000e+02 -3.510561984907e-03 4.164225359510e-05 2.092682287488e+00
3.560000000000e+02 -3.551818635701e-03 4.118290620556e-05 2.047343699114e+00
3.562500000000e+02 -3.587381556604e-03 4.072200337141e-05 2.003374157284e+00
3.565000000000e+02 -3.616507594671e-03 4.025858362888e-05 1.960809161280e+00
3.567500000000e+02 -3.638529815202e-03 3.979179460489e-05 1.919681316125e+00
3.570000000000e+02 -3.652865149610e-03 3.932090074560e-05 1.880020394192e+00
3.572500000000e+02 -3.659020946096e-03 3.884529697790e-05 1.841853409644e+00
3.575000000000e+02 -3.656600367622e-03 3.836452389405e-05 1.805204716054e+00
3.577500000000e+02 -3.645306590554e-03 3.787828090784e-05 1.770096110457e+00
3.580000000000e+02 -3.624945790544e-03 3.738643564272e-05 1.736546954746e+00
3.582500000000e+02 -3.595428904118e-03 3.688903372367e-05 1.704574308239e+00
3.585000000000e+02 -3.556772148502e-03 3.638630667280e-05 1.674193065743e+00
3.587500000000e+02 -3.509096439385e-03 3.587867619628e-05 1.645416109323e+00
3.590000000000e+02 -3.452625720732e-03 3.536675796492e-05 1.618254468041e+00
3.592500000000e+02 -3.387684274439e-03 3.485136351217e-05 1.592717480358e+00
3.595000000000e+02 -3.314693048595e-03 3.433350047224e-05 1.568812966589e+00
3.597500000000e+02 -3.234165066621e-03 3.381436950139e-05 1.546547404988e+00
3.600000000000e+02 -3.146700002450e-03 3.329536682470e-05 1.525926105841e+00
3.602500000000e+02 -3.052977994657e-03 3.277808038871e-05 1.506953388397e+00
3.605000000000e+02 -2.953752758580e-03 3.226428349565e-05 1.489632753773e+00
3.607500000000e+02 -2.849844055871e-03 3.175593035662e-05 1.473967045970e+00
3.610000000000e+02 -2.742129543938e-03 3.125515177474e-05 1.459958604971e+00
3.612500000000e+02 -2.631536082996e-03 3.076424833134e-05 1.447609400653e+00
3.615000000000e+02 -2.519030555074e-03 3.028568468721e-05 1.436921147144e+00
3.617500000000e+02 -2.405610289052e-03 2.982208041263e-05 1.427895386612e+00
3.620000000000e+02 -2.292293157068e-03 2.937619711482e-05 1.420533545255e+00
3.622500000000e+02 -2.180107449478e-03 2.895093008329e-05 1.414836950387e+00
3.625000000000e+02 -2.070081606088e-03 2.854929495363e-05 1.410806809181e+00
3.627500000000e+02 -1.963233921803e-03 2.817441097619e-05 1.408444139490e+00
3.630000000000e+02 -1.860562313282e-03 2.782948232491e-05 1.407749657811e+00
3.632500000000e+02 -1.763034263413e-03 2.751777563920e-05 1.408723619257e+00
3.635000000000e+02 -1.671577052616e-03 2.724259486445e-05 1.411365607097e+00
3.637500000000e+02 -1.587068363308e-03 2.700725168497e-05 1.415674280350e+00
3.640000000000e+02 -1.510327357833e-03 2.681503285135e-05 1.421647077344e+00
3.642500000000e+02 -1.442106312623e-03 2.666916323119e-05 1.429279882523e+00
3.645000000000e+02 -1.383082888454e-03 2.657276506818e-05 1.438566664130e+00
3.647500000000e+02 -1.333853101425e-03 2.652881428389e-05 1.449499087884e+00
3.650000000000e+02 -1.294925058441e-03 2.654009336894e-05 1.462066120630e+00
3.652500000000e+02 -1.266713521452e-03 2.660914274277e-05 1.476253632125e+00
3.655000000000e+02 -1.249535344875e-03 2.673820960533e-05 1.492044006171e+00
3.657500000000e+02 -1.243605853454e-03 2.692919819947e-05 1.509415775334e+00
3.660000000000e+02 -1.249036207281e-03 2.718362016965e-05 1.528343289436e+00
3.662500000000e+02 -1.265831792665e-03 2.750254732609e-05 1.548796429522e+00
3.665000000000e+02 -1.293891702178e-03 2.788656897978e-05 1.570740378968e+00
3.667500000000e+02 -1.333009302471e-03 2.833575391537e-05 1.594135460196e+00
3.670000000000e+02 -1.382873943999e-03 2.884961917543e-05 1.618937045928e+00
3.672500000000e+02 -1.443073792058e-03 2.942710653783e-05 1.645095550690e+00
3.675000000000e+02 -1.513099832158e-03 3.006656846888e-05 1.672556506839e+00
3.677500000000e+02 -1.592351020469e-03 3.076576326419e-05 1.701260726877e+00
3.680000000000e+02 -1.680140617496e-03 3.152186120392e-05 1.731144551444e+00
3.682500000000e+02 -1.775703634556e-03 3.233146080439e-05 1.762140180979e+00
3.685000000000e+02 -1.878205363000e-03 3.319061580540e-05 1.794176086283e+00
3.687500000000e+02 -1.986750886538e-03 3.409487297867e-05 1.827177491699e+00
3.690000000000e+02 -2.100395450687e-03 3.503931834170e-05 1.861066923462e+00
3.692500000000e+02 -2.218155562722e-03 3.601863321268e-05 1.895764813960e+00
3.695000000000e+02 -2.339020680653e-03 3.702715638784e-05 1.931190151631e+00
3.697500000000e+02 -2.461965319067e-03 3.805895414538e-05 1.967261165709e+00
3.700000000000e+02 -2.585961366630e-03 3.910789335509e-05 2.003896036041e+00
3.702500000000e+02 -2.709990501886e-03 4.016771955107e-05 2.041013614675e+00
3.705000000000e+02 -2.833056452414e-03 4.123213637233e-05 2.078534151374e+00
3.707500000000e+02 -2.954196978867e-03 4.229488561497e-05 2.116380010405e+00
3.710000000000e+02 -3.072495388329e-03 4.334982756882e-05 2.154476369795e+00
3.712500000000e+02 -3.187091319256e-03 4.439101780604e-05 2.192751895487e+00
3.715000000000e+02 -3.297190784346e-03 4.541277377301e-05 2.231139379034e+00
3.717500000000e+02 -3.402075205189e-03 4.640976931797e-05 2.269576334977e+00
3.720000000000e+02 -3.501109360799e-03 4.737708712912e-05 2.308005546889e+00
3.722500000000e+02 -3.593748007054e-03 4.831028379448e-05 2.346375560194e+00
3.725000000000e+02 -3.679541132701e-03 4.920542194908e-05 2.384641111080e+00
3.727500000000e+02 -3.758137777222e-03 5.005912848643e-05 2.422763491620e+00
3.730000000000e+02 -3.829288472762e-03 5.086864193296e-05 2.460710842093e+00
3.732500000000e+02 -3.892846197413e-03 5.163183853785e-05 2.498458369586e+00
3.735000000000e+02 -3.948765843572e-03 5.234725244813e-05 2.535988487526e+00
3.737500000000e+02 -3.997102286786e-03 5.301408781505e-05 2.573290877074e+00
3.740000000000e+02 -4.038007053445e-03 5.363222715607e-05 2.610362463483e+00
3.742500000000e+02 -4.071723776412e-03 5.420222290725e-05 2.647207313392e+00
3.745000000000e+02 -4.098582448125e-03 5.472528235814e-05 2.683836448260e+00
3.747500000000e+02 -4.118992619867e-03 5.520324447900e-05 2.720267578032e+00
3.750000000000e+02 -4.133435771529e-03 5.563854729035e-05 2.756524760934e+00
3.752500000000e+02 -4.142456876072e-03 5.603418677200e-05 2.792637989228e+00
3.755000000000e+02 -4.146655432567e-03 5.639366812685e-05 2.828642711387e+00
3.757500000000e+02 -4.146676021486e-03 5.672094916162e-05 2.864579294883e+00
3.760000000000e+02 -4.143198684988e-03 5.702037767696e-05 2.900492442471e+00
3.762500000000e+02 -4.136929099694e-03 5.729662361975e-05 2.936430566371e+00
3.765000000000e+02 -4.128588810117e-03 5.755460723456e-05 2.972445134330e+00
3.767500000000e+02 -4.118905650866e-03 5.779942480308e-05 3.008589995328e+00
3.770000000000e+02 -4.108604488115e-03 5.803627274570e-05 3.044920699144e+00
3.772500000000e+02 -4.098398220086e-03 5.827037188932e-05 3.081493815398e+00
3.775000000000e+02 -4.088979283243e-03 5.850689318540e-05 3.118366264047e+00
3.777500000000e+02 -4.081011789627e-03 5.875088453616e-05 3.155594667573e+00
3.780000000000e+02 -4.075124182605e-03 5.900720041993e-05 3.193234728881e+00
3.782500000000e+02 -4.071902583762e-03 5.928043934547e-05 3.231340644372e+00
3.785000000000e+02 -4.071884798241e-03 5.957488588648e-05 3.269964556270e+00
3.787500000000e+02 -4.075555158505e-03 5.989445972754e-05 3.309156048198e+00
3.790000000000e+02 -4.083340112251e-03 6.024266327609e-05 3.348961686743e+00
3.792500000000e+02 -4.095604281119e-03 6.062254142503e-05 3.389424610190e+00
3.795000000000e+02 -4.112647383177e-03 6.103665224919e-05 3.430584165178e+00
3.797500000000e+02 -4.134701947599e-03 6.148704009520e-05 3.472475590840e+00
3.800000000000e+02 -4.161931700786e-03 6.197521574927e-05 3.515129750248e+00
3.802500000000e+02 -4.194430645096e-03 6.250214439479e-05 3.558572906623e+00
3.805000000000e+02 -4.232222806324e-03 6.306823959509e-05 3.602826544365e+00
3.807500000000e+02 -4.275262658552e-03 6.367336396576e-05 3.647907232911e+00
3.810000000000e+02 -4.323436162391e-03 6.431683597877e-05 3.693826530022e+00
3.812500000000e+02 -4.376562486034e-03 6.499744212121e-05 3.740590926350e+00
3.815000000000e+02 -4.434396269126e-03 6.571345525991e-05 3.788201825602e+00
3.817500000000e+02 -4.496630515108e-03 6.646265841098e-05 3.836655562530e+00
3.820000000000e+02 -4.562900064618e-03 6.724236894465e-05 3.885943456456e+00
3.822500000000e+02 -4.632785566697e-03 6.804947421887e-05 3.936051897307e+00
3.825000000000e+02 -4.705818065772e-03 6.888046815334e-05 3.986962468321e+00
3.827500000000e+02 -4.781483996370e-03 6.973149128958e-05 4.038652098527e+00
3.830000000000e+02 -4.859230769266e-03 7.059837418469e-05 4.091093251360e+00
3.832500000000e+02 -4.938472704665e-03 7.147668538568e-05 4.144254141759e+00
3.835000000000e+02 -5.018597456657e-03 7.236178220463e-05 4.198098986816e+00
3.837500000000e+02 -5.098972812677e-03 7.324886350352e-05 4.252588286866e+00
3.840000000000e+02 -5.178953735852e-03 7.413302456344e-05 4.307679132893e+00
3.842500000000e+02 -5.257889759590e-03 7.500931341622e-05 4.363325545532e+00
3.845000000000e+02 -5.335132455419e-03 7.587278811133e-05 4.419478835090e+00
3.847500000000e+02 -5.410043102141e-03 7.671857358554e-05 4.476087989598e+00
3.850000000000e+02 -5.482000258837e-03 7.754192140769e-05 4.533100078329e+00
3.852500000000e+02 -5.550407354968e-03 7.833826476994e-05 4.590460675660e+00
3.855000000000e+02 -5.614700122944e-03 7.910327591928e-05 4.648114298021e+00
3.857500000000e+02 -5.674353751329e-03 7.983291871821e-05 4.706004846183e+00
3.860000000000e+02 -5.728889785211e-03 8.052349989315e-05 4.764076057221e+00
3.862500000000e+02 -5.777882583581e-03 8.117171463171e-05 4.822271950242e+00
3.865000000000e+02 -5.820965336551e-03 8.177468405801e-05 4.880537270466e+00
3.867500000000e+02 -5.857835508326e-03 8.232999786004e-05 4.938817921900e+00
3.870000000000e+02 -5.888259682996e-03 8.283574893203e-05 4.997061381654e+00
3.872500000000e+02 -5.912077724003e-03 8.329054961401e-05 5.055217097288e+00
3.875000000000e+02 -5.929206168338e-03 8.369355053514e-05 5.113236855071e+00
3.877500000000e+02 -5.939640790465e-03 8.404445114280e-05 5.171075120965e+00
3.880000000000e+02 -5.943458242284e-03 8.434350119021e-05 5.228689347350e+00
3.882500000000e+02 -5.940816786916e-03 8.459149453152e-05 5.286040241212e+00
3.885000000000e+02 -5.931955938825e-03 8.478974960494e-05 5.343091994038e+00
3.887500000000e+02 -5.917195058952e-03 8.494008225451e-05 5.399812468290e+00
3.890000000000e+02 -5.896930914332e-03 8.504477484328e-05 5.456173339095e+00
3.892500000000e+02 -5.871634106525e-03 8.510660751559e-05 5.512150191004e+00
3.895000000000e+02 -5.841844229317e-03 8.512875490560e-05 5.567722567976e+00
3.897500000000e+02 -5.808164087195e-03 8.511472467290e-05 5.622873975421e+00
3.900000000000e+02 -5.771252886505e-03 8.506835615660e-05 5.677591838156e+00
3.902500000000e+02 -5.731818457421e-03 8.499362172956e-05 5.731867411607e+00
3.905000000000e+02 -5.690608377719e-03 8.489469809139e-05 5.785695648401e+00
3.907500000000e+02 -5.648400327669e-03 8.477591373041e-05 5.839075027217e+00
3.910000000000e+02 -5.605991769104e-03 8.464161724900e-05 5.892007339700e+00
3.912500000000e+02 -5.564188758682e-03 8.449614374140e-05 5.944497443385e+00
3.915000000000e+02 -5.523794525871e-03 8.434375839733e-05 5.996552984018e+00
3.917500000000e+02 -5.485597831161e-03 8.418858915074e-05 6.048184086571e+00
3.920000000000e+02 -5.450361285226e-03 8.403456768741e-05 6.099403029428e+00
3.922500000000e+02 -5.418809693057e-03 8.388537587675e-05 6.150223894267e+00
3.925000000000e+02 -5.391618736559e-03 8.374439651357e-05 6.200662206177e+00
3.927500000000e+02 -5.369404017841e-03 8.361466884235e-05 6.250734561326e+00
3.930000000000e+02 -5.352710843816e-03 8.349884903822e-05 6.300458258108e+00
3.932500000000e+02 -5.342004784075e-03 8.339917717765e-05 6.349850922730e+00
3.935000000000e+02 -5.337663269589e-03 8.331745147341e-05 6.398930145739e+00
3.937500000000e+02 -5.339968335078e-03 8.325500517462e-05 6.447713124511e+00
3.940000000000e+02 -5.349100699287e-03 8.321269288764e-05 6.496216327058e+00
3.942500000000e+02 -5.365135205367e-03 8.319088274941e-05 6.544455167433e+00
3.945000000000e+02 -5.388037820592e-03 8.318945403607e-05 6.592443704454e+00
3.947500000000e+02 -5.417664256278e-03 8.320780295534e-05 6.640194364201e+00
3.950000000000e+02 -5.453760267462e-03 8.324485422914e-05 6.687717683590e+00
3.952500000000e+02 -5.495963617516e-03 8.329907836813e-05 6.735022086101e+00
3.955000000000e+02 -5.543807769818e-03 8.336851550578e-05 6.782113678865e+00
3.957500000000e+02 -5.596727247143e-03 8.345080558830e-05 6.828996076986e+00
3.960000000000e+02 -5.654064504905e-03 8.354321579904e-05 6.875670259797e+00
3.962500000000e+02 -5.715078338894e-03 8.364269595645e-05 6.922134449278e+00
3.965000000000e+02 -5.778953575262e-03 8.374592909188e-05 6.968384015824e+00
3.967500000000e+02 -5.844811860112e-03 8.384936206149e-05 7.014411414678e+00
3.970000000000e+02 -5.911723544781e-03 8.394927004940e-05 7.060206142761e+00
3.972500000000e+02 -5.978720175864e-03 8.404181421284e-05 7.105754727746e+00
3.975000000000e+02 -6.044807740513e-03 8.412308769656e-05 7.151040738116e+00
3.977500000000e+02 -6.108980147895e-03 8.418918905542e-05 7.196044824173e+00
3.980000000000e+02 -6.170232924466e-03 8.423630031934e-05 7.240744782737e+00
3.982500000000e+02 -6.227576876647e-03 8.426075025583e-05 7.285115649006e+00
3.985000000000e+02 -6.280051544773e-03 8.425904793399e-05 7.329129817107e+00
3.987500000000e+02 -6.326738338843e-03 8.422796016053e-05 7.372757184888e+00
3.990000000000e+02 -6.366773074852e-03 8.416457572347e-05 7.415965327421e+00
3.992500000000e+02 -6.399357927734e-03 8.406635583971e-05 7.458719694720e+00
3.995000000000e+02 -6.423772554460e-03 8.393117678393e-05 7.500983835614e+00
3.997500000000e+02 -6.439384418821e-03 8.375737863228e-05 7.542719644341e+00
4.000000000000e+02 -6.445658156857e-03 8.354380458425e-05 7.583887628975e+00
4.002500000000e+02 -6.442163903627e-03 8.328982828329e-05 7.624447199398e+00
4.005000000000e+02 -6.428584519474e-03 8.299537838802e-05 7.664356971582e+00
4.007500000000e+02 -6.404721595765e-03 8.266095378542e-05 7.703575085454e+00
4.010000000000e+02 -6.370500190249e-03 8.228763602261e-05 7.742059532321e+00
4.012500000000e+02 -6.325972203396e-03 8.187707684032e-05 7.779768489294e+00
4.015000000000e+02 -6.271318376877e-03 8.143147570489e-05 7.816660654721e+00
4.017500000000e+02 -6.206849013641e-03 8.095352766149e-05 7.852695582413e+00
4.020000000000e+02 -6.133002952479e-03 8.044653803468e-05 7.887834009992e+00
4.022500000000e+02 -6.050344804071e-03 7.991427744283e-05 7.922038175825e+00
4.025000000000e+02 -5.959560681208e-03 7.936093303942e-05 7.955272124043e+00
4.027500000000e+02 -5.861452415408e-03 7.879108040248e-05 7.987501989331e+00
4.030000000000e+02 -5.756930138761e-03 7.820966704053e-05 8.018696260944e+00
4.032500000000e+02 -5.647003190804e-03 7.762181081289e-05 8.048826021339e+00
4.035000000000e+02 -5.532769649597e-03 7.703283623522e-05 8.077865153655e+00
4.037500000000e+02 -5.415404410362e-03 7.644822125252e-05 8.105790518926e+00
4.040000000000e+02 -5.296145988617e-03 7.587350801166e-05 8.132582096289e+00
4.042500000000e+02 -5.176282130214e-03 7.531423145143e-05 8.158223085920e+00
4.045000000000e+02 -5.057134567096e-03 7.477584623303e-05 8.182699968083e+00
4.047500000000e+02 -4.940042867922e-03 7.426365008595e-05 8.206002522331e+00
4.050000000000e+02 -4.826347920020e-03 7.378271528594e-05 8.228123797574e+00
4.052500000000e+02 -4.717375045573e-03 7.333782727473e-05 8.249060038592e+00
4.055000000000e+02 -4.614416302347e-03 7.293343034784e-05 8.268810563832e+00
4.057500000000e+02 -4.518711939844e-03 7.257359225474e-05 8.287377597982e+00
4.060000000000e+02 -4.431434206295e-03 7.226194240093e-05 8.304766056653e+00
4.062500000000e+02 -4.353672581547e-03 7.200162477422e-05 8.320983290182e+00
4.065000000000e+02 -4.286420019124e-03 7.179527077034e-05 8.336038786179e+00
4.067500000000e+02 -4.230560287478e-03 7.164497536855e-05 8.349943837784e+00
4.070000000000e+02 -4.186856553591e-03 7.155227966385e-05 8.362711180217e+00
4.072500000000e+02 -4.155941342723e-03 7.151816433340e-05 8.374354605924e+00
4.075000000000e+02 -4.138308012105e-03 7.154304447637e-05 8.384888562947e+00
4.077500000000e+02 -4.134303905407e-03 7.162675792871e-05 8.394327747051e+00
4.080000000000e+02 -4.144125204090e-03 7.176857421096e-05 8.402686693266e+00
4.082500000000e+02 -4.167813632084e-03 7.196722337946e-05 8.409979379944e+00
4.085000000000e+02 -4.205255001813e-03 7.222091411319e-05 8.416218851181e+00
4.087500000000e+02 -4.256179678439e-03 7.252735229907e-05 8.421416869624e+00
4.090000000000e+02 -4.320164855866e-03 7.288376667325e-05 8.425583602739e+00
4.092500000000e+02 -4.396638748742e-03 7.328693912675e-05 8.428727356678e+00
4.095000000000e+02 -4.484886533517e-03 7.373323819559e-05 8.430854359037e+00
4.097500000000e+02 -4.584057993963e-03 7.421865537727e-05 8.431968597443e+00
4.100000000000e+02 -4.693176819279e-03 7.473884421780e-05 8.432071719548e+00
4.102500000000e+02 -4.811151288124e-03 7.528915519545e-05 8.431162990670e+00
4.105000000000e+02 -4.936786417316e-03 7.586468848522e-05 8.429239317166e+00
4.107500000000e+02 -5.068797324203e-03 7.646035232545e-05 8.426295330597e+00
4.110000000000e+02 -5.205823597876e-03 7.707090323733e-05 8.422323527560e+00
4.112500000000e+02 -5.346444686514e-03 7.769098200025e-05 8.417314467154e+00
4.115000000000e+02 -5.489196006923e-03 7.831517025464e-05 8.411257017607e+00
4.117500000000e+02 -5.632585595640e-03 7.893802604114e-05 8.404138643027e+00
4.120000000000e+02 -5.775111214860e-03 7.955417892683e-05 8.395945730404e+00
4.122500000000e+02 -5.915277589706e-03 8.015841316922e-05 8.386663939975e+00
4.125000000000e+02 -6.051613644034e-03 8.074563689528e-05 8.376278580019e+00
4.127500000000e+02 -6.182689508105e-03 8.131095063441e-05 8.364774988370e+00
4.130000000000e+02 -6.307133119164e-03 8.184973308731e-05 8.352138921788e+00
4.132500000000e+02 -6.423646159578e-03 8.235768878170e-05 8.338356936035e+00
4.135000000000e+02 -6.531019145009e-03 8.283090348024e-05 8.323416756495e+00
4.137500000000e+02 -6.628145484655e-03 8.326583689808e-05 8.307307629386e+00
4.140000000000e+02 -6.714034296780e-03 8.365937607568e-05 8.290020644974e+00
4.142500000000e+02 -6.787821788972e-03 8.400890184559e-05 8.271549033935e+00
4.145000000000e+02 -6.848781070092e-03 8.431230300748e-05 8.251888424833e+00
4.147500000000e+02 -6.896330213953e-03 8.456799251808e-05 8.231037066838e+00
4.150000000000e+02 -6.930038578174e-03 8.477492196096e-05 8.208996008207e+00
4.152500000000e+02 -6.949631199285e-03 8.493258991651e-05 8.185769234405e+00
4.155000000000e+02 -6.954991243780e-03 8.504104363447e-05 8.161363762937e+00
4.157500000000e+02 -6.946160581131e-03 8.510087420213e-05 8.135789692897e+00
4.160000000000e+02 -6.923338375374e-03 8.511320570984e-05 8.109060213642e+00
4.162500000000e+02 -6.886877767056e-03 8.507967815913e-05 8.081191572407e+00
4.165000000000e+02 -6.837280841784e-03 8.500242570675e-05 8.052202999046e+00
4.167500000000e+02 -6.775191698809e-03 8.488404881513e-05 8.022116597776e+00
4.170000000000e+02 -6.701388085119e-03 8.472758199810e-05 7.990957198496e+00
4.172500000000e+02 -6.616771339238e-03 8.453641398731e-05 7.958752181985e+00
4.175000000000e+02 -6.522355128004e-03 8.431430592348e-05 7.925531270843e+00
4.177500000000e+02 -6.419252724526e-03 8.406543357531e-05 7.891326299918e+00
4.180000000000e+02 -6.308663424114e-03 8.379418043905e-05 7.856170963985e+00
4.182500000000e+02 -6.191858055771e-03 8.350514342420e-05 7.820100552661e+00
4.185000000000e+02 -6.070163908277e-03 8.320317845434e-05 7.783151668839e+00
4.187500000000e+02 -5.944948916161e-03 8.289315002022e-05 7.745361945275e+00
4.190000000000e+02 -5.817605868526e-03 8.257997579403e-05 7.706769756003e+00
4.192500000000e+02 -5.689536361300e-03 8.226862499838e-05 7.667413933822e+00
4.195000000000e+02 -5.562134680557e-03 8.196405120942e-05 7.627333488498e+00
4.197500000000e+02 -5.436771991199e-03 8.167111550589e-05 7.586567343822e+00
4.200000000000e+02 -5.314781000605e-03 8.139450633754e-05 7.545154080215e+00
4.202500000000e+02 -5.197441298320e-03 8.113872559115e-05 7.503131700501e+00
4.205000000000e+02 -5.085965586433e-03 8.090804390551e-05 7.460537412560e+00
4.207500000000e+02 -4.981486928802e-03 8.070644588806e-05 7.417407433794e+00
4.210000000000e+02 -4.885047174608e-03 8.053758148113e-05 7.373776820728e+00
4.212500000000e+02 -4.797586551773e-03 8.040472362414e-05 7.329679316940e+00
4.215000000000e+02 -4.719934705632e-03 8.031073387674e-05 7.285147229702e+00
4.217500000000e+02 -4.652803129561e-03 8.025802356340e-05 7.240211326601e+00
4.220000000000e+02 -4.596779226629e-03 8.024850470684e-05 7.194900754770e+00
4.222500000000e+02 -4.552321917171e-03 8.028358702128e-05 7.149242979220e+00
4.225000000000e+02 -4.519758867720e-03 8.036415156346e-05 7.103263742292e+00
4.227500000000e+02 -4.499285137218e-03 8.049053345349e-05 7.056987034143e+00
4.230000000000e+02 -4.490963539716e-03 8.066251248554e-05 7.010435081789e+00
4.232500000000e+02 -4.494726424952e-03 8.087930988115e-05 6.963628347156e+00
4.235000000000e+02 -4.510379038459e-03 8.113959088127e-05 6.916585536801e+00
4.237500000000e+02 -4.537604038790e-03 8.144147422506e-05 6.869323614387e+00
4.240000000000e+02 -4.575967468777e-03 8.178254658003e-05 6.821857822899e+00
4.242500000000e+02 -4.624925802406e-03 8.215989535307e-05 6.774201708008e+00
4.245000000000e+02 -4.683833992921e-03 8.257013260982e-05 6.726367143930e+00
4.247500000000e+02 -4.751954450684e-03 8.300942319517e-05 6.678364360525e+00
4.250000000000e+02 -4.828466714312e-03 8.347354500310e-05 6.630201970286e+00
4.252500000000e+02 -4.912477883603e-03 8.395793723984e-05 6.581886994563e+00
4.255000000000e+02 -5.003033403501e-03 8.445771592511e-05 6.533424892293e+00
4.257500000000e+02 -5.099128226204e-03 8.496778606187e-05 6.484819582834e+00
4.260000000000e+02 -5.199718403728e-03 8.548290319249e-05 6.436073473020e+00
4.262500000000e+02 -5.303732498109e-03 8.599769582024e-05 6.387187484869e+00
4.265000000000e+02 -5.410082970864e-03 8.650677961400e-05 6.338161079159e+00
4.267500000000e+02 -5.517677343096e-03 8.700473202541e-05 6.288992288430e+00
4.270000000000e+02 -5.625429107856e-03 8.748619902338e-05 6.239677746294e+00
4.272500000000e+02 -5.732268431654e-03 8.794602119788e-05 6.190212725569e+00
4.275000000000e+02 -5.837152324333e-03 8.837924960275e-05 6.140591181816e+00
4.277500000000e+02 -5.939074232343e-03 8.878119858965e-05 6.090805800666e+00
4.280000000000e+02 -6.037072870649e-03 8.914750213118e-05 6.040848057034e+00
4.282500000000e+02 -6.130240300322e-03 8.947417545982e-05 5.990708283943e+00
4.285000000000e+02 -6.217729339090e-03 8.975762312990e-05 5.940375749637e+00
4.287500000000e+02 -6.298759934034e-03 8.999466054971e-05 5.889838751201e+00
4.290000000000e+02 -6.372624643142e-03 9.018257646920e-05 5.839084718972e+00
4.292500000000e+02 -6.438693279573e-03 9.031913718824e-05 5.788100337876e+00
4.295000000000e+02 -6.496416478292e-03 9.040258647361e-05 5.736871684479e+00
4.297500000000e+02 -6.545328251323e-03 9.043164201256e-05 5.685384380484e+00
4.300000000000e+02 -6.585047438459e-03 9.040548332570e-05 5.633623764683e+00
4.302500000000e+02 -6.615278200651e-03 9.032372672965e-05 5.581575082278e+00
4.305000000000e+02 -6.635809604056e-03 9.018641656269e-05 5.529223692721e+00
4.307500000000e+02 -6.646514212260e-03 8.999398324727e-05 5.476555294509e+00
4.310000000000e+02 -6.647345909859e-03 8.974720440036e-05 5.423556165995e+00
4.312500000000e+02 -6.638336973621e-03 8.944716842615e-05 5.370213423019e+00
4.315000000000e+02 -6.619594317249e-03 8.909523523273e-05 5.316515286082e+00
4.317500000000e+02 -6.591295196108e-03 8.869299128433e-05 5.262451362490e+00
4.320000000000e+02 -6.553682234347e-03 8.824221113407e-05 5.208012932934e+00
4.322500000000e+02 -6.507058048521e-03 8.774482017548e-05 5.153193241985e+00
4.325000000000e+02 -6.451779535978e-03 8.720285741420e-05 5.097987792225e+00
4.327500000000e+02 -6.388251944978e-03 8.661844069408e-05 5.042394630190e+00
4.330000000000e+02 -6.316922833738e-03 8.599374279869e-05 4.986414626358e+00
4.332500000000e+02 -6.238276079264e-03 8.533096850644e-05 4.930051738326e+00
4.335000000000e+02 -6.152825941534e-03 8.463233466668e-05 4.873313259177e+00
4.337500000000e+02 -6.061111386558e-03 8.390005769573e-05 4.816210037187e+00
4.340000000000e+02 -5.963690674478e-03 8.313634472742e-05 4.758756667497e+00
4.342500000000e+02 -5.861136362209e-03 8.234338899529e-05 4.700971645280e+00
4.345000000000e+02 -5.754030615822e-03 8.152335124664e-05 4.642877482761e+00
4.347500000000e+02 -5.642961061549e-03 8.067838706682e-05 4.584500775679e+00
4.350000000000e+02 -5.528516887013e-03 7.981067124416e-05 4.525872220082e+00
4.352500000000e+02 -5.411285237687e-03 7.892236421678e-05 4.467026579156e+00
4.355000000000e+02 -5.291848097396e-03 7.801560057599e-05 4.408002589781e+00
4.357500000000e+02 -5.170779654554e-03 7.709249294446e-05 4.348842814000e+00
4.360000000000e+02 -5.048643895600e-03 7.615516348433e-05 4.289593430611e+00
4.362500000000e+02 -4.925992345707e-03 7.520573677169e-05 4.230303973471e+00
4.365000000000e+02 -4.803362163978e-03 7.424633039679e-05 4.171027011501e+00
4.367500000000e+02 -4.681274366821e-03 7.327904967930e-05 4.111817779763e+00
4.370000000000e+02 -4.560232191377e-03 7.230598531122e-05 4.052733763526e+00
4.372500000000e+02 -4.440719528571e-03 7.132920448252e-05 3.993834242063e+00
4.375000000000e+02 -4.323199394147e-03 7.035074201028e-05 3.935179798350e+00
4.377500000000e+02 -4.208112431703e-03 6.937259059409e-05 3.876831803619e+00
4.380000000000e+02 -4.095875369711e-03 6.839669142553e-05 3.818851883317e+00
4.382500000000e+02 -3.986879457514e-03 6.742492503653e-05 3.761301374586e+00
4.385000000000e+02 -3.881488815234e-03 6.645910274630e-05 3.704240783960e+00
4.387500000000e+02 -3.780038838437e-03 6.550095992980e-05 3.647729252883e+00
4.390000000000e+02 -3.682834513066e-03 6.455215289403e-05 3.591824041130e+00
4.392500000000e+02 -3.590148800815e-03 6.361425388038e-05 3.536580034710e+00
4.395000000000e+02 -3.502221161667e-03 6.268874921930e-05 3.482049286001e+00
4.397500000000e+02 -3.419256219573e-03 6.177703863799e-05 3.428280591468e+00
4.400000000000e+02 -3.341422547118e-03 6.088043841038e-05 3.375319114490e+00
4.402500000000e+02 -3.268851770370e-03 6.000018329161e-05 3.323206052859e+00
4.405000000000e+02 -3.201637854099e-03 5.913742880659e-05 3.271978359194e+00
4.407500000000e+02 -3.139836647256e-03 5.829325346596e-05 3.221668514451e+00
4.410000000000e+02 -3.083465838209e-03 5.746865950104e-05 3.172304352565e+00
4.412500000000e+02 -3.032505191103e-03 5.666457386397e-05 3.123908941909e+00
4.415000000000e+02 -2.986897028105e-03 5.588185292610e-05 3.076500520619e+00
4.417500000000e+02 -2.946547066516e-03 5.512127252755e-05 3.030092482053e+00
4.420000000000e+02 -2.911325432647e-03 5.438352090928e-05 2.984693415740e+00
4.422500000000e+02 -2.881068087248e-03 5.366918833230e-05 2.940307193958e+00
4.425000000000e+02 -2.855578395954e-03 5.297876108909e-05 2.896933108305e+00
4.427500000000e+02 -2.834628868440e-03 5.231260796898e-05 2.854566050365e+00
4.430000000000e+02 -2.817963091570e-03 5.167096404973e-05 2.813196732458e+00
4.432500000000e+02 -2.805297840854e-03 5.105391442778e-05 2.772811949640e+00
4.435000000000e+02 -2.796325333071e-03 5.046137759787e-05 2.733394873854e+00
4.437500000000e+02 -2.790715712602e-03 4.989308909811e-05 2.694925381984e+00
4.440000000000e+02 -2.788119653007e-03 4.934856956607e-05 2.657380408863e+00
4.442500000000e+02 -2.788171237694e-03 4.882713689680e-05 2.620734324869e+00
4.445000000000e+02 -2.790490816748e-03 4.832791561118e-05 2.584959330302e+00
4.447500000000e+02 -2.794688354706e-03 4.784978610700e-05 2.550025864498e+00
4.450000000000e+02 -2.800366962521e-03 4.739140086699e-05 2.515903022546e+00
4.452500000000e+02 -2.807126657922e-03 4.695114366188e-05 2.482558976805e+00
4.455000000000e+02 -2.814568419519e-03 4.652718514747e-05 2.449961396307e+00
4.457500000000e+02 -2.822298258806e-03 4.611748850991e-05 2.418077861978e+00
4.460000000000e+02 -2.829931700028e-03 4.571982146978e-05 2.386876269990e+00
4.462500000000e+02 -2.837098338189e-03 4.533177943011e-05 2.356325223071e+00
4.465000000000e+02 -2.843446747598e-03 4.495081581862e-05 2.326394400991e+00
4.467500000000e+02 -2.848649429314e-03 4.457427706914e-05 2.297054912486e+00
4.470000000000e+02 -2.852407854712e-03 4.419944333692e-05 2.268279618887e+00
4.472500000000e+02 -2.854457231651e-03 4.382357324134e-05 2.240043434050e+00
4.475000000000e+02 -2.854571022682e-03 4.344395223663e-05 2.212323592510e+00
4.477500000000e+02 -2.852564957951e-03 4.305794315837e-05 2.185099886335e+00
4.480000000000e+02 -2.848300443723e-03 4.266303823597e-05 2.158354873367e+00
4.482500000000e+02 -2.841687252705e-03 4.225691062471e-05 2.132074050463e+00
4.485000000000e+02 -2.832685332837e-03 4.183746473060e-05 2.106245994598e+00
4.487500000000e+02 -2.821305777771e-03 4.140288286675e-05 2.080862475913e+00
4.490000000000e+02 -2.807610800384e-03 4.095167130980e-05 2.055918537744e+00
4.492500000000e+02 -2.791712667345e-03 4.048269831625e-05 2.031412548238e+00
4.495000000000e+02 -2.773771683624e-03 3.999522413767e-05 2.007346229095e+00
4.497500000000e+02 -2.753993109248e-03 3.948892727218e-05 1.983724657316e+00
4.500000000000e+02 -2.732623088028e-03 3.896392195077e-05 1.960556245460e+00
4.502500000000e+02 -2.709943733489e-03 3.842076781874e-05 1.937852707072e+00
4.505000000000e+02 -2.686267255250e-03 3.786046719170e-05 1.915629000087e+00
4.507500000000e+02 -2.661929438025e-03 3.728446081577e-05 1.893903261685e+00
4.510000000000e+02 -2.637282381968e-03 3.669461157518e-05 1.872696726500e+00
4.512500000000e+02 -2.612686813480e-03 3.609317995937e-05 1.852033635830e+00
4.515000000000e+02 -2.588504030090e-03 3.548279354684e-05 1.831941134099e+00
4.517500000000e+02 -2.565087805424e-03 3.486640914863e-05 1.812449158435e+00
4.520000000000e+02 -2.542776293398e-03 3.424727094475e-05 1.793590313688e+00
4.522500000000e+02 -2.521884268895e-03 3.362886231539e-05 1.775399737287e+00
4.525000000000e+02 -2.502695845811e-03 3.301485606536e-05 1.757914948717e+00
4.527500000000e+02 -2.485457975919e-03 3.240906074256e-05 1.741175686398e+00
4.530000000000e+02 -2.470374832402e-03 3.181536766836e-05 1.725223724222e+00
4.532500000000e+02 -2.457603327773e-03 3.123769603050e-05 1.710102668760e+00
4.535000000000e+02 -2.447249923120e-03 3.067994016037e-05 1.695857736823e+00
4.537500000000e+02 -2.439368809003e-03 3.014591716599e-05 1.682535507609e+00
4.540000000000e+02 -2.433961594657e-03 2.963931816663e-05 1.670183650808e+00
4.542500000000e+02 -2.430978523784e-03 2.916366106370e-05 1.658850631223e+00
4.545000000000e+02 -2.430321233918e-03 2.872224792985e-05 1.648585387099e+00
4.547500000000e+02 -2.431846983352e-03 2.831812466425e-05 1.639436985960e+00
4.550000000000e+02 -2.435374233187e-03 2.795404612294e-05 1.631454258431e+00
4.552500000000e+02 -2.440689369744e-03 2.763244452625e-05 1.624685414827e+00
4.555000000000e+02 -2.447554364925e-03 2.735540223969e-05 1.619177646529e+00
4.557500000000e+02 -2.455715080271e-03 2.712462946164e-05 1.614976718044e+00
4.560000000000e+02 -2.464909891211e-03 2.694144562546e-05 1.612126555899e+00
4.562500000000e+02 -2.474878415046e-03 2.680676622405e-05 1.610668838708e+00
4.565000000000e+02 -2.485369926208e-03 2.672109359017e-05 1.610642597145e+00
4.567500000000e+02 -2.496151283173e-03 2.668451388604e-05 1.612083829021e+00
4.570000000000e+02 -2.507014059677e-03 2.669669842981e-05 1.615025137323e+00
4.572500000000e+02 -2.517780683236e-03 2.675691197207e-05 1.619495398215e+00
4.575000000000e+02 -2.528309487898e-03 2.686402557489e-05 1.625519464902e+00
4.577500000000e+02 -2.538498552241e-03 2.701653698622e-05 1.633117913919e+00
4.580000000000e+02 -2.548288317949e-03 2.721259660288e-05 1.642306838733e+00
4.582500000000e+02 -2.557662987264e-03 2.745004047155e-05 1.653097694658e+00
4.585000000000e+02 -2.566650738334e-03 2.772642915150e-05 1.665497198765e+00
4.587500000000e+02 -2.575322897676e-03 2.803909200172e-05 1.679507285628e+00
4.590000000000e+02 -2.583792108789e-03 2.838517797599e-05 1.695125120991e+00
4.592500000000e+02 -2.592209764599e-03 2.876170985922e-05 1.712343170972e+00
4.595000000000e+02 -2.600762720894e-03 2.916564262206e-05 1.731149327476e+00
4.597500000000e+02 -2.609669630954e-03 2.959392371629e-05 1.751527084097e+00
4.600000000000e+02 -2.619176872084e-03 3.004355518627e-05 1.773455761271e+00
4.602500000000e+02 -2.629554284177e-03 3.051165424980e-05 1.796910775075e+00
4.605000000000e+02 -2.641090934667e-03 3.099550871621e-05 1.821863942467e+00
4.607500000000e+02 -2.654090746026e-03 3.149263750565e-05 1.848283821018e+00
4.610000000000e+02 -2.668868421963e-03 3.200085042099e-05 1.876136072178e+00
4.612500000000e+02 -2.685745454706e-03 3.251827660827e-05 1.905383845847e+00
4.615000000000e+02 -2.705046393839e-03 3.304340293978e-05 1.935988178591e+00
4.617500000000e+02 -2.727095505948e-03 3.357510286581e-05 1.967908397654e+00
4.620000000000e+02 -2.752213656438e-03 3.411265593486e-05 2.001102530005e+00
4.622500000000e+02 -2.780715663881e-03 3.465575093270e-05 2.035527705367e+00
4.625000000000e+02 -2.812907908557e-03 3.520448309255e-05 2.071140555184e+00
4.627500000000e+02 -2.849086375365e-03 3.575933948111e-05 2.107897597051e+00
4.630000000000e+02 -2.889534963670e-03 3.632117518745e-05 2.145755606681e+00
4.632500000000e+02 -2.934524125123e-03 3.689117742056e-05 2.184671972165e+00
4.635000000000e+02 -2.984309814977e-03 3.747082514546e-05 2.224605025699e+00
4.637500000000e+02 -3.039132761843e-03 3.806183942848e-05 2.265514354989e+00
4.640000000000e+02 -3.099217943402e-03 3.866612932973e-05 2.307361088171e+00
4.642500000000e+02 -3.164774264673e-03 3.928573470299e-05 2.350108153113e+00
4.645000000000e+02 -3.235994399080e-03 3.992276324882e-05 2.393720504149e+00
4.647500000000e+02 -3.313054725422e-03 4.057931075807e-05 2.438165321240e+00
4.650000000000e+02 -3.396115306254e-03 4.125741925504e-05 2.483412170548e+00
4.652500000000e+02 -3.485319851839e-03 4.195901449797e-05 2.529433131329e+00
4.655000000000e+02 -3.580795607865e-03 4.268583922976e-05 2.576202883802e+00
4.657500000000e+02 -3.682653025943e-03 4.343940683027e-05 2.623698753476e+00
4.660000000000e+02 -3.790985193003e-03 4.422097481113e-05 2.671900715482e+00
4.662500000000e+02 -3.905866901587e-03 4.503147922444e-05 2.720791354866e+00
4.665000000000e+02 -4.027353212478e-03 4.587150419030e-05 2.770355780096e+00
4.667500000000e+02 -4.155477514380e-03 4.674125919807e-05 2.820581494983e+00
4.670000000000e+02 -4.290248947675e-03 4.764056170423e-05 2.871458225945e+00
4.672500000000e+02 -4.431649222512e-03 4.856884030752e-05 2.922977709755e+00
4.675000000000e+02 -4.579628722533e-03 4.952510490164e-05 2.975133439838e+00
4.677500000000e+02 -4.734101988912e-03 5.050795270073e-05 3.027920380925e+00
4.680000000000e+02 -4.894942752142e-03 5.151560331018e-05 3.081334651938e+00
4.682500000000e+02 -5.061978541761e-03 5.254590906439e-05 3.135373185689e+00
4.685000000000e+02 -5.234984953757e-03 5.359637831234e-05 3.190033367154e+00
4.687500000000e+02 -5.413679810234e-03 5.466420433062e-05 3.245312662000e+00
4.690000000000e+02 -5.597717430932e-03 5.574630028110e-05 3.301208239227e+00
4.692500000000e+02 -5.786683244047e-03 5.683933788411e-05 3.357716593261e+00
4.695000000000e+02 -5.980088886910e-03 5.793978826721e-05 3.414833176642e+00
4.697500000000e+02 -6.177368079179e-03 5.904396569206e-05 3.472552046309e+00
4.700000000000e+02 -6.377873415355e-03 6.014807085192e-05 3.530865531922e+00
4.702500000000e+02 -6.580874437271e-03 6.124824229523e-05 3.589763929501e+00
4.705000000000e+02 -6.785556995167e-03 6.234059736532e-05 3.649235228206e+00
4.707500000000e+02 -6.991024109487e-03 6.342127648909e-05 3.709264872984e+00
4.710000000000e+02 -7.196298621363e-03 6.448647934984e-05 3.769835565454e+00
4.712500000000e+02 -7.400327539928e-03 6.553251564301e-05 3.830927108090e+00
4.715000000000e+02 -7.601988257052e-03 6.655586015680e-05 3.892516291683e+00
4.717500000000e+02 -7.800096782391e-03 6.755315669896e-05 3.954576826839e+00
4.720000000000e+02 -7.993417706644e-03 6.852125975543e-05 4.017079321122e+00
4.722500000000e+02 -8.180676391502e-03 6.945726456120e-05 4.079991299251e+00
4.725000000000e+02 -8.360572589542e-03 7.035853112417e-05 4.143277267037e+00
4.727500000000e+02 -8.531796176324e-03 7.122270392526e-05 4.206898815640e+00
4.730000000000e+02 -8.693044125253e-03 7.204772708036e-05 4.270814764757e+00
4.732500000000e+02 -8.843039219419e-03 7.283185672663e-05 4.334981341845e+00
4.735000000000e+02 -8.980549593571e-03 7.357367294297e-05 4.399352393691e+00
4.737500000000e+02 -9.104409584100e-03 7.427208967692e-05 4.463879628450e+00
4.740000000000e+02 -9.213540827603e-03 7.492632313350e-05 4.528512882268e+00
4.742500000000e+02 -9.306973841154e-03 7.553590804235e-05 4.593200409921e+00
4.745000000000e+02 -9.383869383857e-03 7.610070631189e-05 4.657889193007e+00
4.747500000000e+02 -9.443539302156e-03 7.662089192798e-05 4.722525262295e+00
4.750000000000e+02 -9.485466640372e-03 7.709693967922e-05 4.787054033723e+00
4.752500000000e+02 -9.509324170487e-03 7.752960852803e-05 4.851420649950e+00
4.755000000000e+02 -9.514991031261e-03 7.791994034728e-05 4.915570325503e+00
4.757500000000e+02 -9.502567053889e-03 7.826923469254e-05 4.979448696150e+00
4.760000000000e+02 -9.472384029832e-03 7.857902713027e-05 5.043002160605e+00
4.762500000000e+02 -9.425014018137e-03 7.885110037550e-05 5.106178222521e+00
4.765000000000e+02 -9.361273916341e-03 7.908744484802e-05 5.168925818226e+00
4.767500000000e+02 -9.282226340107e-03 7.929022579625e-05 5.231195639796e+00
4.770000000000e+02 -9.189176367746e-03 7.946177201074e-05 5.292940438668e+00
4.772500000000e+02 -9.083664165533e-03 7.960455810405e-05 5.354115320110e+00
4.775000000000e+02 -8.967453259082e-03 7.972118435734e-05 5.414678016659e+00
4.777500000000e+02 -8.842514454669e-03 7.981437248536e-05 5.474589142717e+00
4.780000000000e+02 -8.711005512715e-03 7.988692879241e-05 5.533812432831e+00
4.782500000000e+02 -8.575246726854e-03 7.994171392653e-05 5.592314953937e+00
4.785000000000e+02 -8.437692435746e-03 7.998166353221e-05 5.650067297065e+00
4.787500000000e+02 -8.300898942165e-03 8.000977135006e-05 5.707043741866e+00
4.790000000000e+02 -8.167489304055e-03 8.002907699473e-05 5.763222399516e+00
4.792500000000e+02 -8.040115415253e-03 8.004262589523e-05 5.818585325010e+00
4.795000000000e+02 -7.921418158090e-03 8.005349515786e-05 5.873118600441e+00
4.797500000000e+02 -7.813986097831e-03 8.006477941530e-05 5.926812393194e+00
4.800000000000e+02 -7.720313575754e-03 8.007956800646e-05 5.979660978969e+00
4.802500000000e+02 -7.642758899664e-03 8.010093776475e-05 6.031662733291e+00
4.805000000000e+02 -7.583503400020e-03 8.013194283227e-05 6.082820095887e+00
4.807500000000e+02 -7.544512196162e-03 8.017560168436e-05 6.133139494687e+00
4.810000000000e+02 -7.527497368597e-03 8.023487517553e-05 6.182631245235e+00
4.812500000000e+02 -7.533884324260e-03 8.031264926203e-05 6.231309411796e+00
4.815000000000e+02 -7.564782069542e-03 8.041170897466e-05 6.279191640161e+00
4.817500000000e+02 -7.620957965273e-03 8.053470956354e-05 6.326298957182e+00
4.820000000000e+02 -7.702817630854e-03 8.068416687149e-05 6.372655547309e+00
4.822500000000e+02 -7.810390421375e-03 8.086240331340e-05 6.418288496894e+00
4.825000000000e+02 -7.943320804237e-03 8.107151528838e-05 6.463227517883e+00
4.827500000000e+02 -8.100865838113e-03 8.131330842279e-05 6.507504650170e+00
4.830000000000e+02 -8.281898852951e-03 8.158929850235e-05 6.551153944575e+00
4.832500000000e+02 -8.484919637227e-03 8.190066771419e-05 6.594211135390e+00
4.835000000000e+02 -8.708070675181e-03 8.224822720412e-05 6.636713298471e+00
4.837500000000e+02 -8.949159448923e-03 8.263238732317e-05 6.678698504741e+00
4.840000000000e+02 -9.205686322086e-03 8.305312126566e-05 6.720205469545e+00
4.842500000000e+02 -9.474877956090e-03 8.350993183479e-05 6.761273203847e+00
4.845000000000e+02 -9.753725299694e-03 8.400186910928e-05 6.801940668221e+00
4.847500000000e+02 -1.003902574614e-02 8.452749166954e-05 6.842246435515e+00
4.850000000000e+02 -1.032742911032e-02 8.508486684711e-05 6.882228363827e+00
4.852500000000e+02 -1.061548630205e-02 8.567156463121e-05 6.921923283393e+00
4.855000000000e+02 -1.089970018929e-02 8.628467907726e-05 6.961366701049e+00
4.857500000000e+02 -1.117657801900e-02 8.692084741568e-05 7.000592522424e+00
4.860000000000e+02 -1.144268422725e-02 8.757627678485e-05 7.039632796915e+00
4.862500000000e+02 -1.169469302504e-02 8.824677376662e-05 7.078517486417e+00
4.865000000000e+02 -1.192944017574e-02 8.892779332231e-05 7.117274257392e+00
4.867500000000e+02 -1.214397271040e-02 8.961448042630e-05 7.155928300992e+00
4.870000000000e+02 -1.233559602813e-02 9.030171978333e-05 7.194502181048e+00
4.872500000000e+02 -1.250191787746e-02 9.098419306808e-05 7.233015706754e+00
4.875000000000e+02 -1.264088785585e-02 9.165642257156e-05 7.271485837854e+00
4.877500000000e+02 -1.275083257094e-02 9.231283200628e-05 7.309926612555e+00
4.880000000000e+02 -1.283048506946e-02 9.294780527017e-05 7.348349107563e+00
4.882500000000e+02 -1.287900878119e-02 9.355574604286e-05 7.386761418819e+00
4.885000000000e+02 -1.289601473175e-02 9.413113438050e-05 7.425168672325e+00
4.887500000000e+02 -1.288157237327e-02 9.466858344789e-05 7.463573052352e+00
4.890000000000e+02 -1.283621307832e-02 9.516289375291e-05 7.501973856354e+00
4.892500000000e+02 -1.276092677613e-02 9.560910583337e-05 7.540367562978e+00
4.895000000000e+02 -1.265715111260e-02 9.600255027978e-05 7.578747922465e+00
4.897500000000e+02 -1.252675383044e-02 9.633889045987e-05 7.617106055098e+00
4.900000000000e+02 -1.237200780954e-02 9.661410082490e-05 7.655430567360e+00
4.902500000000e+02 -1.219555980599e-02 9.682465428207e-05 7.693707671277e+00
4.905000000000e+02 -1.200039267029e-02 9.696757389183e-05 7.731921313918e+00
4.907500000000e+02 -1.178978191197e-02 9.704033218083e-05 7.770053310756e+00
4.910000000000e+02 -1.156724757696e-02 9.704093523441e-05 7.808083476649e+00
4.912500000000e+02 -1.133650189116e-02 9.696799517755e-05 7.845989761619e+00
4.915000000000e+02 -1.110139384428e-02 9.682071075387e-05 7.883748377073e+00
4.917500000000e+02 -1.086585153768e-02 9.659892590999e-05 7.921333922908e+00
4.920000000000e+02 -1.063382330921e-02 9.630321818604e-05 7.958719501397e+00
4.922500000000e+02 -1.040921847011e-02 9.593490656712e-05 7.995876828418e+00
4.925000000000e+02 -1.019584871191e-02 9.549598006819e-05 8.032776328872e+00
4.927500000000e+02 -9.997371046636e-03 9.498921085305e-05 8.069387225005e+00
4.930000000000e+02 -9.817233190467e-03 9.441820104297e-05 8.105677612623e+00
4.932500000000e+02 -9.658622095899e-03 9.378734730472e-05 8.141614522380e+00
4.935000000000e+02 -9.524416307839e-03 9.310184030792e-05 8.177163971655e+00
4.937500000000e+02 -9.417142838674e-03 9.236765912143e-05 8.212291004792e+00
4.940000000000e+02 -9.338939145402e-03 9.159155060484e-05 8.246959718726e+00
4.942500000000e+02 -9.291520730352e-03 9.078099679088e-05 8.281133281630e+00
4.945000000000e+02 -9.276154801602e-03 8.994417032104e-05 8.314773942065e+00
4.947500000000e+02 -9.293640377211e-03 8.908987701620e-05 8.347843027560e+00
4.950000000000e+02 -9.344295109838e-03 8.822748631523e-05 8.380300940391e+00
4.952500000000e+02 -9.427949019402e-03 8.736684928431e-05 8.412107147912e+00
4.955000000000e+02 -9.543945307104e-03 8.651819141992e-05 8.443220169115e+00
4.957500000000e+02 -9.691148191711e-03 8.569201805964e-05 8.473597563363e+00
4.960000000000e+02 -9.867957858247e-03 8.489903262238e-05 8.503195917979e+00
4.962500000000e+02 -1.007233225664e-02 8.414997834755e-05 8.531970841624e+00
4.965000000000e+02 -1.030181548679e-02 8.345549427455e-05 8.559876962470e+00
4.967500000000e+02 -1.055357253188e-02 8.282598811094e-05 8.586867933737e+00
4.970000000000e+02 -1.082442971189e-02 8.227149587994e-05 8.612896449679e+00
4.972500000000e+02 -1.111092044130e-02 8.180153766935e-05 8.637914272677e+00
4.975000000000e+02 -1.140933561968e-02 8.142494488875e-05 8.661872274092e+00
4.977500000000e+02 -1.171577778831e-02 8.114974404769e-05 8.684720489494e+00
4.980000000000e+02 -1.202621856615e-02 8.098304913942e-05 8.706408192143e+00
4.982500000000e+02 -1.233655812416e-02 8.093089980274e-05 8.726883983468e+00
4.985000000000e+02 -1.264268603176e-02 8.099809178852e-05 8.746095903966e+00
4.987500000000e+02 -1.294054242559e-02 8.118807323881e-05 8.763991563437e+00
4.990000000000e+02 -1.322617868607e-02 8.150283512845e-05 8.780518294814e+00
4.992500000000e+02 -1.349581643430e-02 8.194283386928e-05 8.795623328124e+00
4.995000000000e+02 -1.374590401411e-02 8.250692649753e-05 8.809253985595e+00
4.997500000000e+02 -1.397316978144e-02 8.319228885714e-05 8.821357901497e+00
5.000000000000e+02 -1.417467109739e-02 8.399437732518e-05 8.831883260390e+00
5.002500000000e+02 -1.434783841448e-02 8.490691717827e-05 8.840779053276e+00
5.005000000000e+02 -1.449051393260e-02 8.592190714118e-05 8.847995357412e+00
5.007500000000e+02 -1.460098399156e-02 8.702965976434e-05 8.853483626892e+00
5.010000000000e+02 -1.467800501320e-02 8.821892947092e-05 8.857196994222e+00
5.012500000000e+02 -1.472082270173e-02 8.947691308595e-05 8.859090590422e+00
5.015000000000e+02 -1.472918412933e-02 9.078940307958e-05 8.859121862299e+00
5.017500000000e+02 -1.470334295938e-02 9.214093120913e-05 8.857250897743e+00
5.020000000000e+02 -1.464405772553e-02 9.351505987878e-05 8.853440741743e+00
5.022500000000e+02 -1.455258352976e-02 9.489456500131e-05 8.847657720425e+00
5.025000000000e+02 -1.443065735986e-02 9.626162111492e-05 8.839871735309e+00
5.027500000000e+02 -1.428047745042e-02 9.759808882612e-05 8.830056563363e+00
5.030000000000e+02 -1.410467705759e-02 9.888580661557e-05 8.818190117071e+00
5.032500000000e+02 -1.390629311802e-02 1.001068948072e-04 8.804254702756e+00
5.035000000000e+02 -1.368873028902e-02 1.012440696020e-04 8.788237231023e+00
5.037500000000e+02 -1.345572066030e-02 1.022809229413e-04 8.770129418906e+00
5.040000000000e+02 -1.321127968815e-02 1.032022325501e-04 8.749927938676e+00
5.042500000000e+02 -1.295965865149e-02 1.039942670340e-04 8.727634552969e+00
5.045000000000e+02 -1.270529406082e-02 1.046450705553e-04 8.703256193148e+00
5.047500000000e+02 -1.245275414534e-02 1.051447158982e-04 8.676805020275e+00
5.050000000000e+02 -1.220668277708e-02 1.054855449065e-04 8.648298435172e+00
5.052500000000e+02 -1.197174096979e-02 1.056623727194e-04 8.617759050964e+00
5.055000000000e+02 -1.175254615456e-02 1.056726158107e-04 8.585214640097e+00
5.057500000000e+02 -1.155360962689e-02 1.055164174226e-04 8.550698033080e+00
5.060000000000e+02 -1.137927251358e-02 1.051967512756e-04 8.514246982887e+00
5.062500000000e+02 -1.123364096904e-02 1.047193604910e-04 8.475904006307e+00
5.065000000000e+02 -1.112052142063e-02 1.040927328718e-04 8.435716177476e+00
5.067500000000e+02 -1.104335686917e-02 1.033280814388e-04 8.393734907990e+00
5.070000000000e+02 -1.100516517040e-02 1.024391840158e-04 8.350015683373e+00
5.072500000000e+02 -1.100848080149e-02 1.014421752683e-04 8.304617790306e+00
5.075000000000e+02 -1.105530124712e-02 1.003553299057e-04 8.257604005430e+00
5.077500000000e+02 -1.114703930463e-02 9.919883214585e-05 8.209040279706e+00
5.080000000000e+02 -1.128448242321e-02 9.799433226648e-05 8.158995394948e+00
5.082500000000e+02 -1.146776029115e-02 9.676463278194e-05 8.107540613183e+00
5.085000000000e+02 -1.169632151293e-02 9.553334485882e-05 8.054749310553e+00
5.087500000000e+02 -1.196892045496e-02 9.432450607427e-05 8.000696612917e+00
5.090000000000e+02 -1.228361436430e-02 9.316208643342e-05 7.945459020556e+00
5.092500000000e+02 -1.263777148285e-02 9.206957990146e-05 7.889114037299e+00
5.095000000000e+02 -1.302809037030e-02 9.106951799590e-05 7.831739799766e+00
5.097500000000e+02 -1.345063060912e-02 9.018310736478e-05 7.773414720070e+00
5.100000000000e+02 -1.390085478335e-02 8.942983732765e-05 7.714217132228e+00
5.102500000000e+02 -1.437368149369e-02 8.882705951230e-05 7.654224952594e+00
5.105000000000e+02 -1.486354892594e-02 8.838961696891e-05 7.593515359977e+00
5.107500000000e+02 -1.536448805995e-02 8.812951867795e-05 7.532164488677e+00
5.110000000000e+02 -1.587020461163e-02 8.805567461212e-05 7.470247142337e+00
5.112500000000e+02 -1.637416853316e-02 8.817366595279e-05 7.407836531942e+00
5.115000000000e+02 -1.686970930080e-02 8.848557094715e-05 7.345004032914e+00
5.117500000000e+02 -1.735011555733e-02 8.898985226832e-05 7.281818968030e+00
5.120000000000e+02 -1.780873709075e-02 8.968130711912e-05 7.218348413227e+00
5.122500000000e+02 -1.823908750108e-02 9.055108353836e-05 7.154657029960e+00
5.125000000000e+02 -1.863494545627e-02 9.158676124346e-05 7.090806920415e+00
5.127500000000e+02 -1.899045296696e-02 9.277250119416e-05 7.026857508428e+00
5.130000000000e+02 -1.930020882902e-02 9.408925674559e-05 6.962865444221e+00
5.132500000000e+02 -1.955935564782e-02 9.551505159028e-05 6.898884532609e+00
5.135000000000e+02 -1.976365907868e-02 9.702531445718e-05 6.834965683763e+00
5.137500000000e+02 -1.990957795845e-02 9.859326560513e-05 6.771156885837e+00
5.140000000000e+02 -1.999432431065e-02 1.001903518182e-04 6.707503197061e+00
5.142500000000e+02 -2.001591231717e-02 1.017867186233e-04 6.644046757295e+00
5.145000000000e+02 -1.997319561361e-02 1.033517120895e-04 6.580826816182e+00
5.147500000000e+02 -1.986589239654e-02 1.048544246613e-04 6.517879777873e+00
5.150000000000e+02 -1.969459794051e-02 1.062642197878e-04 6.455239257215e+00
5.152500000000e+02 -1.946078454916e-02 1.075512729785e-04 6.392936149258e+00
5.155000000000e+02 -1.916678903736e-02 1.086871093021e-04 6.330998709250e+00
5.157500000000e+02 -1.881578790617e-02 1.096451222389e-04 6.269452637468e+00
5.160000000000e+02 -1.841176093248e-02 1.104010660148e-04 6.208321172817e+00
5.162500000000e+02 -1.795944371210e-02 1.109335141361e-04 6.147625191136e+00
5.165000000000e+02 -1.746426967412e-02 1.112242751265e-04 6.087383302382e+00
5.167500000000e+02 -1.693230263694e-02 1.112587579762e-04 6.027611952671e+00
5.170000000000e+02 -1.637016047223e-02 1.110262803971e-04 5.968325523350e+00
5.172500000000e+02 -1.578493098402e-02 1.105203195315e-04 5.909536431084e+00
5.175000000000e+02 -1.518408051021e-02 1.097386840368e-04 5.851255219415e+00
5.177500000000e+02 -1.457535688745e-02 1.086836113684e-04 5.793490654308e+00
5.180000000000e+02 -1.396668716814e-02 1.073618058356e-04 5.736249806263e+00
5.182500000000e+02 -1.336607210936e-02 1.057843954610e-04 5.679538136487e+00
5.185000000000e+02 -1.278147769114e-02 1.039668015932e-04 5.623359568128e+00
5.187500000000e+02 -1.222072631681e-02 1.019285370512e-04 5.567716561527e+00
5.190000000000e+02 -1.169138800834e-02 9.969297618506e-05 5.512610174018e+00
5.192500000000e+02 -1.120067391109e-02 9.728699197417e-05 5.458040124495e+00
5.195000000000e+02 -1.075533253252e-02 9.474052272423e-05 5.404004842851e+00
5.197500000000e+02 -1.036155121461e-02 9.208611939018e-05 5.350501521345e+00
5.200000000000e+02 -1.002486393742e-02 8.935841372495e-05 5.297526161291e+00
5.202500000000e+02 -9.750066811366e-03 8.659356360707e-05 5.245073609551e+00
5.205000000000e+02 -9.541143264290e-03 8.382866262224e-05 5.193137598119e+00
5.207500000000e+02 -9.401199892873e-03 8.110111424886e-05 5.141710780156e+00
5.210000000000e+02 -9.332413943608e-03 7.844799551260e-05 5.090784757697e+00
5.212500000000e+02 -9.335993963633e-03 7.590542736727e-05 5.040350117939e+00
5.215000000000e+02 -9.412153737045e-03 7.350795504379e-05 4.990396458460e+00
5.217500000000e+02 -9.560100836491e-03 7.128789491181e-05 4.940912422997e+00
5.220000000000e+02 -9.778039879100e-03 6.927480213181e-05 4.891885728970e+00
5.222500000000e+02 -1.006319127781e-02 6.749495471822e-05 4.843303202872e+00
5.225000000000e+02 -1.041182539192e-02 6.597087314303e-05 4.795150817219e+00
5.227500000000e+02 -1.081931194257e-02 6.472091216761e-05 4.747413726130e+00
5.230000000000e+02 -1.128018419713e-02 6.375893157509e-05 4.700076308272e+00
5.232500000000e+02 -1.178821686026e-02 6.309403231891e-05 4.653122212706e+00
5.235000000000e+02 -1.233651644650e-02 6.273038373111e-05 4.606534404905e+00
5.237500000000e+02 -1.291762224929e-02 6.266713871986e-05 4.560295219936e+00
5.240000000000e+02 -1.352361588321e-02 6.289842486332e-05 4.514386418164e+00
5.242500000000e+02 -1.414623720909e-02 6.341343090777e-05 4.468789242055e+00
5.245000000000e+02 -1.477700391381e-02 6.419657705825e-05 4.423484478538e+00
5.247500000000e+02 -1.540733231151e-02 6.522775873177e-05 4.378452522959e+00
5.250000000000e+02 -1.602865716520e-02 6.648265942710e-05 4.333673444178e+00
5.252500000000e+02 -1.663254781457e-02 6.793313344702e-05 4.289127052733e+00
5.255000000000e+02 -1.721081874675e-02 6.954765558775e-05 4.244792969311e+00
5.257500000000e+02 -1.775563301151e-02 7.129181622503e-05 4.200650694629e+00
5.260000000000e+02 -1.825959673272e-02 7.312885680236e-05 4.156679679974e+00
5.262500000000e+02 -1.871584385934e-02 7.502024299016e-05 4.112859396977e+00
5.265000000000e+02 -1.911811065683e-02 7.692626132447e-05 4.069169409859e+00
5.267500000000e+02 -1.946079925265e-02 7.880663476773e-05 4.025589446450e+00
5.270000000000e+02 -1.973903038383e-02 8.062114348317e-05 3.982099468613e+00
5.272500000000e+02 -1.994868573902e-02 8.233024302315e-05 3.938679746773e+00
5.275000000000e+02 -2.008644017108e-02 8.389567091013e-05 3.895310931914e+00
5.277500000000e+02 -2.014978471200e-02 8.528103418118e-05 3.851974130798e+00
5.280000000000e+02 -2.013704109960e-02 8.645236793706e-05 3.808650983096e+00
5.282500000000e+02 -2.004736877091e-02 8.737866186170e-05 3.765323738839e+00
5.285000000000e+02 -1.988076493990e-02 8.803234419755e-05 3.721975343437e+00
5.287500000000e+02 -1.963805871534e-02 8.838971662786e-05 3.678589521743e+00
5.290000000000e+02 -1.932089967265e-02 8.843133532868e-05 3.635150868762e+00
5.292500000000e+02 -1.893174140911e-02 8.814233351728e-05 3.591644942100e+00
5.295000000000e+02 -1.847381998031e-02 8.751267890802e-05 3.548058364071e+00
5.297500000000e+02 -1.795112781430e-02 8.653736283395e-05 3.504378924174e+00
5.300000000000e+02 -1.736838246755e-02 8.521651746929e-05 3.460595686633e+00
5.302500000000e+02 -1.673098941040e-02 8.355545124145e-05 3.416699107890e+00
5.305000000000e+02 -1.604499938386e-02 8.156460938905e-05 3.372681151581e+00
5.307500000000e+02 -1.531705832189e-02 7.925949660939e-05 3.328535415588e+00
5.310000000000e+02 -1.455435062527e-02 7.666046073262e-05 3.284257258315e+00
5.312500000000e+02 -1.376453497406e-02 7.379240944541e-05 3.239843929028e+00
5.315000000000e+02 -1.295567197567e-02 7.068447847694e-05 3.195294705662e+00
5.317500000000e+02 -1.213614461837e-02 6.736960232265e-05 3.150611031021e+00
5.320000000000e+02 -1.131457107600e-02 6.388405253954e-05 3.105796651063e+00
5.322500000000e+02 -1.049970958690e-02 6.026690110153e-05 3.060857757601e+00
5.325000000000e+02 -9.700356759219e-03 5.655942920696e-05 3.015803126360e+00
5.327500000000e+02 -8.925239476237e-03 5.280449828385e-05 2.970644252832e+00
5.330000000000e+02 -8.182900784782e-03 4.904589060906e-05 2.925395487411e+00
5.332500000000e+02 -7.481581967727e-03 4.532764790444e-05 2.880074158651e+00
5.335000000000e+02 -6.829101415015e-03 4.169335314419e-05 2.834700690873e+00
5.337500000000e+02 -6.232732676933e-03 3.818545085249e-05 2.789298709753e+00
5.340000000000e+02 -5.699083927472e-03 3.484456906583e-05 2.743895129037e+00
5.342500000000e+02 -5.233980836511e-03 3.170884428341e-05 2.698520223938e+00
5.345000000000e+02 -4.842356160024e-03 2.881334021909e-05 2.653207679178e+00
5.347500000000e+02 -4.528148597547e-03 2.618947074084e-05 2.607994612574e+00
5.350000000000e+02 -4.294213843262e-03 2.386448767014e-05 2.562921573044e+00
5.352500000000e+02 -4.142250681721e-03 2.186106507249e-05 2.518032504958e+00
5.355000000000e+02 -4.072744599096e-03 2.019694044228e-05 2.473374679355e+00
5.357500000000e+02 -4.084931352977e-03 1.888464553373e-05 2.428998592451e+00
5.360000000000e+02 -4.176782053391e-03 1.793132821493e-05 2.384957823357e+00
5.362500000000e+02 -4.345011602394e-03 1.733867094256e-05 2.341308859062e+00
5.365000000000e+02 -4.585110642710e-03 1.710289973642e-05 2.298110878180e+00
5.367500000000e+02 -4.891401960327e-03 1.721488908710e-05 2.255425503149e+00
5.370000000000e+02 -5.257119828785e-03 1.766035373565e-05 2.213316514811e+00
5.372500000000e+02 -5.674512266851e-03 1.842012706973e-05 2.171849539877e+00
5.375000000000e+02 -6.134963501523e-03 1.947051550827e-05 2.131091709134e+00
5.377500000000e+02 -6.629134720646e-03 2.078372244910e-05 2.091111293756e+00
5.380000000000e+02 -7.147120717529e-03 2.232833503268e-05 2.051977325797e+00
5.382500000000e+02 -7.678618486150e-03 2.406986112902e-05 2.013759205639e+00
5.385000000000e+02 -8.213104746589e-03 2.597130752116e-05 1.976526304270e+00
5.387500000000e+02 -8.740018972742e-03 2.799379195728e-05 1.940347566868e+00
5.390000000000e+02 -9.248947558630e-03 3.009717423194e-05 1.905291121666e+00
5.392500000000e+02 -9.729805912754e-03 3.224070167976e-05 1.871423901493e+00
5.395000000000e+02 -1.017301464716e-02 3.438365803313e-05 1.838811282398e+00
5.397500000000e+02 -1.056966653363e-02 3.648600577660e-05 1.807516744217e+00
5.400000000000e+02 -1.091168089223e-02 3.850901295335e-05 1.777601556557e+00
5.402500000000e+02 -1.119194276921e-02 4.041585703132e-05 1.749124493785e+00
5.405000000000e+02 -1.140442411698e-02 4.217219845931e-05 1.722141580371e+00
5.407500000000e+02 -1.154428531484e-02 4.374671251220e-05 1.696705868911e+00
5.410000000000e+02 -1.160795475784e-02 4.511158032319e-05 1.672867250052e+00
5.412500000000e+02 -1.159318578086e-02 4.624291898706e-05 1.650672295011e+00
5.415000000000e+02 -1.149908988897e-02 4.712115198266e-05 1.630164129377e+00
5.417500000000e+02 -1.132614546004e-02 4.773131176278e-05 1.611382336058e+00
5.420000000000e+02 -1.107618253428e-02 4.806326844328e-05 1.594362886461e+00
5.422500000000e+02 -1.075234352418e-02 4.811187736381e-05 1.579138096923e+00
5.425000000000e+02 -1.035902068388e-02 4.787704274664e-05 1.565736608183e+00
5.427500000000e+02 -9.901771660788e-03 4.736369362424e-05 1.554183386029e+00
5.430000000000e+02 -9.387213882605e-03 4.658166887023e-05 1.544499739581e+00
5.432500000000e+02 -8.822900406210e-03 4.554551468033e-05 1.536703356494e+00
5.435000000000e+02 -8.217178717698e-03 4.427419316702e-05 1.530808352077e+00
5.437500000000e+02 -7.579034948738e-03 4.279070820734e-05 1.526825330737e+00
5.440000000000e+02 -6.917926626268e-03 4.112165456699e-05 1.524761458875e+00
5.442500000000e+02 -6.243605785204e-03 3.929669546390e-05 1.524620546063e+00
5.445000000000e+02 -5.565936879239e-03 3.734798576741e-05 1.526403135337e+00
5.447500000000e+02 -4.894712266923e-03 3.530954504621e-05 1.530106600676e+00
5.450000000000e+02 -4.239467956649e-03 3.321659694411e-05 1.535725249041e+00
5.452500000000e+02 -3.609305030864e-03 3.110489850128e-05 1.543250429280e+00
5.455000000000e+02 -3.012718158104e-03 2.901006213507e-05 1.552670642804e+00
5.457500000000e+02 -2.457436490848e-03 2.696689066303e-05 1.563971658211e+00
5.460000000000e+02 -1.950279628099e-03 2.500875657130e-05 1.577136627485e+00
5.462500000000e+02 -1.497031261954e-03 2.316701115376e-05 1.592146201054e+00
5.465000000000e+02 -1.102334417196e-03 2.147045431683e-05 1.608978643046e+00
5.467500000000e+02 -7.696100728087e-04 1.994488080437e-05 1.627609944273e+00
5.470000000000e+02 -5.010009817502e-04 1.861270282186e-05 1.648013930240e+00
5.472500000000e+02 -2.973427124988e-04 1.749266002860e-05 1.670162365797e+00
5.475000000000e+02 -1.581623074203e-04 1.659962195172e-05 1.694025053862e+00
5.477500000000e+02 -8.170495854304e-05 1.594448010520e-05 1.719569926408e+00
5.480000000000e+02 -6.498801087967e-05 1.553411341487e-05 1.746763130193e+00
5.482500000000e+02 -1.038816186557e-04 1.537147280473e-05 1.775569103298e+00
5.485000000000e+02 -1.932136973083e-04 1.545572484346e-05 1.805950646225e+00
5.487500000000e+02 -3.268975894804e-04 1.578246909759e-05 1.837868984883e+00
5.490000000000e+02 -4.980783060931e-04 1.634401656508e-05 1.871283829247e+00
5.492500000000e+02 -6.992952361254e-04 1.712972035248e-05 1.906153426599e+00
5.495000000000e+02 -9.226556965065e-04 1.812634207993e-05 1.942434612831e+00
5.497500000000e+02 -1.160016834349e-03 1.931844669811e-05 1.980082862216e+00
5.500000000000e+02 -1.403169941340e-03 2.068880973580e-05 2.019052338791e+00
5.502500000000e+02 -1.644023314551e-03 2.221882625214e-05 2.059295950845e+00
5.505000000000e+02 -1.874779686143e-03 2.388891520097e-05 2.100765411258e+00
5.507500000000e+02 -2.088102928830e-03 2.567890299077e-05 2.143411305647e+00
5.510000000000e+02 -2.277270812006e-03 2.756838245685e-05 2.187183170201e+00
5.512500000000e+02 -2.436310661096e-03 2.953704257960e-05 2.232029582119e+00
5.515000000000e+02 -2.560114051940e-03 3.156495799125e-05 2.277898262593e+00
5.517500000000e+02 -2.644529421941e-03 3.363284110755e-05 2.324736195866e+00
5.520000000000e+02 -2.686429958256e-03 3.572225439907e-05 2.372489762784e+00
5.522500000000e+02 -2.683756695991e-03 3.781577752898e-05 2.421104892268e+00
5.525000000000e+02 -2.635535988596e-03 3.989713943089e-05 2.470527227537e+00
5.527500000000e+02 -2.541872323337e-03 4.195132914964e-05 2.520702310150e+00
5.530000000000e+02 -2.403917131931e-03 4.396463462802e-05 2.571575778008e+00
5.532500000000e+02 -2.223815586638e-03 4.592466990228e-05 2.623093576737e+00
5.535000000000e+02 -2.004632830875e-03 4.782036223849e-05 2.675202184410e+00
5.537500000000e+02 -1.750262934705e-03 4.964195559420e-05 2.727848843649e+00
5.540000000000e+02 -1.465322542501e-03 5.138095479995e-05 2.780981801207e+00
5.542500000000e+02 -1.155032799499e-03 5.303007566673e-05 2.834550548572e+00
5.545000000000e+02 -8.250911946816e-04 5.458317435297e-05 2.888506064962e+00
5.547500000000e+02 -4.815376294810e-04 5.603516884881e-05 2.942801053080e+00
5.550000000000e+02 -1.306173495706e-04 5.738195701083e-05 2.997390165674e+00
5.552500000000e+02 2.213583088584e-04 5.862032764006e-05 3.052230224137e+00
5.555000000000e+02 5.681470303474e-04 5.974787621421e-05 3.107280414004e+00
5.557500000000e+02 9.037086735140e-04 6.076291676593e-05 3.162502467960e+00
5.560000000000e+02 1.222330147006e-03 6.166440178823e-05 3.217860821211e+00
5.562500000000e+02 1.518741476094e-03 6.245184887602e-05 3.273322740755e+00
5.565000000000e+02 1.788223144440e-03 6.312527062949e-05 3.328858432743e+00
5.567500000000e+02 2.026699555792e-03 6.368511813223e-05 3.384441115321e+00
5.570000000000e+02 2.230818821273e-03 6.413223731744e-05 3.440047060650e+00
5.572500000000e+02 2.398019826705e-03 6.446783058864e-05 3.495655612928e+00
5.575000000000e+02 2.526581518386e-03 6.469343930826e-05 3.551249169559e+00
5.577500000000e+02 2.615656660955e-03 6.481093686367e-05 3.606813135668e+00
5.580000000000e+02 2.665288803131e-03 6.482253564394e-05 3.662335851202e+00
5.582500000000e+02 2.676410841043e-03 6.473081054467e-05 3.717808486529e+00
5.585000000000e+02 2.650828402275e-03 6.453873023773e-05 3.773224922112e+00
5.587500000000e+02 2.591184157991e-03 6.424970490543e-05 3.828581597421e+00
5.590000000000e+02 2.500906602868e-03 6.386764092142e-05 3.883877344025e+00
5.592500000000e+02 2.384142366443e-03 6.339700319957e-05 3.939113196107e+00
5.595000000000e+02 2.245675115327e-03 6.284287844996e-05 3.994292194334e+00
5.597500000000e+02 2.090829913564e-03 6.221104155482e-05 4.049419168178e+00
5.600000000000e+02 1.925366509647e-03 6.150801561580e-05 4.104500508053e+00
5.602500000000e+02 1.755363533719e-03 6.074113084401e-05 4.159543936985e+00
5.605000000000e+02 1.587094626938e-03 5.991856524570e-05 4.214558263518e+00
5.607500000000e+02 1.426900368390e-03 5.904936697673e-05 4.269553142327e+00
5.610000000000e+02 1.281057864791e-03 5.814347099667e-05 4.324538824389e+00
5.612500000000e+02 1.155651254786e-03 5.721168956271e-05 4.379525907857e+00
5.615000000000e+02 1.056445056821e-03 5.626567961842e-05 4.434525096149e+00
5.617500000000e+02 9.887642848092e-04 5.531788611712e-05 4.489546953989e+00
5.620000000000e+02 9.573831007495e-04 5.438145827188e-05 4.544601673098e+00
5.622500000000e+02 9.664254609675e-04 5.347014111856e-05 4.599698844266e+00
5.625000000000e+02 1.019278060245e-03 5.259815210010e-05 4.654847243613e+00
5.627500000000e+02 1.118520419554e-03 5.178002106965e-05 4.710054627690e+00
5.630000000000e+02 1.265870052956e-03 5.103042037236e-05 4.765327546994e+00
5.632500000000e+02 1.462147437831e-03 5.036396651947e-05 4.820671174718e+00
5.635000000000e+02 1.707257750994e-03 4.979501931407e-05 4.876089154926e+00
5.637500000000e+02 2.000192974406e-03 4.933745281158e-05 4.931583472018e+00
5.640000000000e+02 2.339050785227e-03 4.900442576994e-05 4.987154340020e+00
5.642500000000e+02 2.721072372400e-03 4.880816331873e-05 5.042800117915e+00
5.645000000000e+02 3.142695390067e-03 4.875971963925e-05 5.098517244849e+00
5.647500000000e+02 3.599622414317e-03 4.886875149412e-05 5.154300201937e+00
5.650000000000e+02 4.086901964432e-03 4.914330325398e-05 5.210141498959e+00
5.652500000000e+02 4.599020087740e-03 4.958960743309e-05 5.266031680617e+00
5.655000000000e+02 5.130000744071e-03 5.021190057825e-05 5.321959359748e+00
5.657500000000e+02 5.673512145950e-03 5.101226068713e-05 5.377911272915e+00
5.660000000000e+02 6.222977334207e-03 5.199047225574e-05 5.433872351123e+00
5.662500000000e+02 6.771686074838e-03 5.314391785252e-05 5.489825817893e+00
5.665000000000e+02 7.312906959099e-03 5.446750234286e-05 5.545753295851e+00
5.667500000000e+02 7.839996841414e-03 5.595361273975e-05 5.601634934253e+00
5.670000000000e+02 8.346505968205e-03 5.759211580225e-05 5.657449549516e+00
5.672500000000e+02 8.826278310526e-03 5.937039548551e-05 5.713174770506e+00
5.675000000000e+02 9.273543460013e-03 6.127343416906e-05 5.768787201253e+00
5.677500000000e+02 9.683001574184e-03 6.328393528574e-05 5.824262580822e+00
5.680000000000e+02 1.004989791425e-02 6.538249109350e-05 5.879575953484e+00
5.682500000000e+02 1.037008677241e-02 6.754779521304e-05 5.934701841452e+00
5.685000000000e+02 1.064008561938e-02 6.975689387384e-05 5.989614411682e+00
5.687500000000e+02 1.085711617448e-02 7.198547980278e-05 6.044287647989e+00
5.690000000000e+02 1.101913393046e-02 7.420822159318e-05 6.098695517492e+00
5.692500000000e+02 1.112484553992e-02 7.639912435548e-05 6.152812132428e+00
5.695000000000e+02 1.117371279511e-02 7.853191972051e-05 6.206611911031e+00
5.697500000000e+02 1.116594649296e-02 8.058044912790e-05 6.260069724521e+00
5.700000000000e+02 1.110248691040e-02 8.251910661730e-05 6.313161044417e+00
5.702500000000e+02 1.098497349889e-02 8.432332286856e-05 6.365862082447e+00
5.705000000000e+02 1.081570628375e-02 8.596990926088e-05 6.418149915495e+00
5.707500000000e+02 1.059759674376e-02 8.743751266424e-05 6.470002609217e+00
5.710000000000e+02 1.033411137212e-02 8.870692206633e-05 6.521399332380e+00
5.712500000000e+02 1.002921117154e-02 8.976149614168e-05 6.572320454740e+00
5.715000000000e+02 9.687284583282e-03 9.058748651525e-05 6.622747645281e+00
5.717500000000e+02 9.313080631084e-03 9.117426353050e-05 6.672663949335e+00
5.720000000000e+02 8.911639311115e-03 9.151457660767e-05 6.722053861758e+00
5.722500000000e+02 8.488223614912e-03 9.160470959210e-05 6.770903383426e+00
5.725000000000e+02 8.048253250533e-03 9.144457797688e-05 6.819200067609e+00
5.727500000000e+02 7.597242637963e-03 9.103775020161e-05 6.866933047198e+00
5.730000000000e+02 7.140742459703e-03 9.039141503642e-05 6.914093051897e+00
5.732500000000e+02 6.684286896035e-03 8.951628349993e-05 6.960672406986e+00
5.735000000000e+02 6.233346391915e-03 8.842642390286e-05 7.006665016398e+00
5.737500000000e+02 5.793286188976e-03 8.713902320695e-05 7.052066328133e+00
5.740000000000e+02 5.369330455456e-03 8.567413904739e-05 7.096873283909e+00
5.742500000000e+02 4.966531476424e-03 8.405437253448e-05 7.141084248141e+00
5.745000000000e+02 4.589743338401e-03 8.230445305091e-05 7.184698922020e+00
5.747500000000e+02 4.243599354307e-03 8.045084522559e-05 7.227718239554e+00
5.750000000000e+02 3.932491845777e-03 7.852131759356e-05 7.270144244535e+00
5.752500000000e+02 3.660553798905e-03 7.654448175437e-05 7.311979953186e+00
5.755000000000e+02 3.431641233526e-03 7.454933329989e-05 7.353229201171e+00
5.757500000000e+02 3.249314966938e-03 7.256478443995e-05 7.393896474988e+00
5.760000000000e+02 3.116821631019e-03 7.061920405960e-05 7.433986732762e+00
5.762500000000e+02 3.037072881434e-03 6.873997031029e-05 7.473505214557e+00
5.765000000000e+02 3.012622032764e-03 6.695304664700e-05 7.512457243081e+00
5.767500000000e+02 3.045638518687e-03 6.528257958754e-05 7.550848020429e+00
5.770000000000e+02 3.137879693811e-03 6.375053086519e-05 7.588682420825e+00
5.772500000000e+02 3.290660547196e-03 6.237632597392e-05 7.625964784186e+00
5.775000000000e+02 3.504821960502e-03 6.117659048305e-05 7.662698710433e+00
5.777500000000e+02 3.780698398694e-03 6.016490096308e-05 7.698886862158e+00
5.780000000000e+02 4.118086570875e-03 5.935155618339e-05 7.734530772739e+00
5.782500000000e+02 4.516215664859e-03 5.874342580403e-05 7.769630669180e+00
5.785000000000e+02 4.973721639038e-03 5.834385749007e-05 7.804185305770e+00
5.787500000000e+02 5.488626017630e-03 5.815263208003e-05 7.838191816568e+00
5.790000000000e+02 6.058320583985e-03 5.816597360844e-05 7.871645587106e+00
5.792500000000e+02 6.679560505695e-03 5.837661930858e-05 7.904540144779e+00
5.795000000000e+02 7.348465098714e-03 5.877393197118e-05 7.936867074302e+00
5.797500000000e+02 8.060527591616e-03 5.934411401320e-05 7.968615957752e+00
5.800000000000e+02 8.810636313782e-03 6.007040535341e-05 7.999774337352e+00
5.802500000000e+02 9.593104940300e-03 6.093336533763e-05 8.030327707145e+00
5.805000000000e+02 1.040171282127e-02 6.191124034027e-05 8.060259531548e+00
5.807500000000e+02 1.122975764538e-02 6.298030659335e-05 8.089551287356e+00
5.810000000000e+02 1.207011523653e-02 6.411523268265e-05 8.118182537291e+00
5.812500000000e+02 1.291531197033e-02 6.528954240467e-05 8.146131024140e+00
5.815000000000e+02 1.375760399170e-02 6.647608308394e-05 8.173372793255e+00
5.817500000000e+02 1.458906454164e-02 6.764749427218e-05 8.199882338184e+00
5.820000000000e+02 1.540168017851e-02 6.877667128322e-05 8.225632764952e+00
5.822500000000e+02 1.618745001893e-02 6.983724223492e-05 8.250595980438e+00
5.825000000000e+02 1.693849228114e-02 7.080402497531e-05 8.274742893531e+00
5.827500000000e+02 1.764715199842e-02 7.165347091331e-05 8.298043633901e+00
5.830000000000e+02 1.830611053219e-02 7.236410413164e-05 8.320467782010e+00
5.832500000000e+02 1.890849625271e-02 7.291687635219e-05 8.341984605595e+00
5.835000000000e+02 1.944799191557e-02 7.329548668097e-05 8.362563303815e+00
5.837500000000e+02 1.991893912234e-02 7.348672799287e-05 8.382173251835e+00
5.840000000000e+02 2.031643726317e-02 7.348074607860e-05 8.400784243926e+00
5.842500000000e+02 2.063643499751e-02 7.327117985095e-05 8.418366731976e+00
5.845000000000e+02 2.087581370929e-02 7.285529237525e-05 8.434892054199e+00
5.847500000000e+02 2.103246000896e-02 7.223403457740e-05 8.450332653255e+00
5.850000000000e+02 2.110532680349e-02 7.141203909136e-05 8.464662278673e+00
5.852500000000e+02 2.109448077370e-02 7.039754689861e-05 8.477856172054e+00
5.855000000000e+02 2.100113577675e-02 6.920226785198e-05 8.489891231129e+00
5.857500000000e+02 2.082766978011e-02 6.784117491024e-05 8.500746152695e+00
5.860000000000e+02 2.057762578576e-02 6.633221718561e-05 8.510401550208e+00
5.862500000000e+02 2.025569451447e-02 6.469604157339e-05 8.518840046708e+00
5.865000000000e+02 1.986767863844e-02 6.295565594922e-05 8.526046341341e+00
5.867500000000e+02 1.942043854774e-02 6.113595308443e-05 8.532007249123e+00
5.870000000000e+02 1.892181816597e-02 5.926326484695e-05 8.536711715070e+00
5.872500000000e+02 1.838055187361e-02 5.736489296590e-05 8.540150802743e+00
5.875000000000e+02 1.780615204991e-02 5.546862058345e-05 8.542317658720e+00
5.877500000000e+02 1.720877967115e-02 5.360220042622e-05 8.543207455247e+00
5.880000000000e+02 1.659909795069e-02 5.179285865584e-05 8.542817312695e+00
5.882500000000e+02 1.598811222661e-02 5.006677533281e-05 8.541146204649e+00
5.885000000000e+02 1.538699823228e-02 4.844857266284e-05 8.538194848376e+00
5.887500000000e+02 1.480692144269e-02 4.696083513889e-05 8.533965583490e+00
5.890000000000e+02 1.425885048949e-02 4.562381091291e-05 8.528462242300e+00
5.892500000000e+02 1.375336797379e-02 4.445498454472e-05 8.521690014997e+00
5.895000000000e+02 1.330048126771e-02 4.346874906772e-05 8.513655312199e+00
5.897500000000e+02 1.290943815388e-02 4.267616298353e-05 8.504365630042e+00
5.900000000000e+02 1.258854879242e-02 4.208476484679e-05 8.493829418354e+00
5.902500000000e+02 1.234501822645e-02 4.169845973137e-05 8.482055955841e+00
5.905000000000e+02 1.218479360591e-02 4.151751739032e-05 8.469055236291e+00
5.907500000000e+02 1.211242770618e-02 4.153861022296e-05 8.454837865270e+00
5.910000000000e+02 1.213096272211e-02 4.175490635419e-05 8.439414970103e+00
5.912500000000e+02 1.224183851623e-02 4.215628449133e-05 8.422798126396e+00
5.915000000000e+02 1.244482631006e-02 4.272959302193e-05 8.404999298306e+00
5.917500000000e+02 1.273799152810e-02 4.345896971875e-05 8.386030794659e+00
5.920000000000e+02 1.311768873170e-02 4.432623094155e-05 8.365905242154e+00
5.922500000000e+02 1.357858892714e-02 4.531130512930e-05 8.344635571526e+00
5.925000000000e+02 1.411374140148e-02 4.639274370205e-05 8.322235017380e+00
5.927500000000e+02 1.471467141913e-02 4.754822188757e-05 8.298717131374e+00
5.930000000000e+02 1.537151187152e-02 4.875504955876e-05 8.274095802954e+00
5.932500000000e+02 1.607317000412e-02 4.999070667716e-05 8.248385290052e+00
5.935000000000e+02 1.680752540246e-02 5.123339157706e-05 8.221600252934e+00
5.937500000000e+02 1.756165818215e-02 5.246248303639e-05 8.193755792659e+00
5.940000000000e+02 1.832210214822e-02 5.365900872620e-05 8.164867488730e+00
5.942500000000e+02 1.907511891751e-02 5.480606959302e-05 8.134951435208e+00
5.945000000000e+02 1.980698779880e-02 5.588920176960e-05 8.104024272990e+00
5.947500000000e+02 2.050430433384e-02 5.689666939201e-05 8.072103215693e+00
5.950000000000e+02 2.115428074743e-02 5.781967116647e-05 8.039206068371e+00
5.952500000000e+02 2.174504093006e-02 5.865246886755e-05 8.005351237752e+00
5.955000000000e+02 2.226590111090e-02 5.939242940839e-05 7.970557733261e+00
5.957500000000e+02 2.270762839286e-02 6.003996768839e-05 7.934845159098e+00
5.960000000000e+02 2.306266966265e-02 6.059839717870e-05 7.898233696892e+00
5.962500000000e+02 2.332534302309e-02 6.107369883054e-05 7.860744080056e+00
5.965000000000e+02 2.349198594680e-02 6.147420346361e-05 7.822397560877e+00
5.967500000000e+02 2.356105571541e-02 6.181019967727e-05 7.783215869900e+00
5.970000000000e+02 2.353317767517e-02 6.209348135783e-05 7.743221171670e+00
5.972500000000e+02 2.341114084137e-02 6.233684221979e-05 7.702436014658e+00
5.975000000000e+02 2.319983899006e-02 6.255349178877e-05 7.660883281161e+00
5.977500000000e+02 2.290616040502e-02 6.275660825739e-05 7.618586134337e+00
5.980000000000e+02 2.253882750681e-02 6.295877827636e-05 7.575567967815e+00
5.982500000000e+02 2.210819170039e-02 6.317136372244e-05 7.531852356855e+00
5.985000000000e+02 2.162598797987e-02 6.340407858121e-05 7.487463015506e+00
5.987500000000e+02 2.110505772859e-02 6.366449274431e-05 7.442423755224e+00
5.990000000000e+02 2.055904473514e-02 6.395755925714e-05 7.396758452674e+00
5.992500000000e+02 2.000207463815e-02 6.428543409054e-05 7.350491021987e+00
5.995000000000e+02 1.944842560073e-02 6.464722764751e-05 7.303645393614e+00
5.997500000000e+02 1.891219762485e-02 6.503886777401e-05 7.256245501079e+00
6.000000000000e+02 1.840699115384e-02 6.545307489478e-05 7.208315268537e+00
6.002500000000e+02 1.794560064218e-02 6.587944783454e-05 7.159878607099e+00
6.005000000000e+02 1.753973213854e-02 6.630465274191e-05 7.110959411107e+00
6.007500000000e+02 1.719975023186e-02 6.671271107905e-05 7.061581559209e+00
6.010000000000e+02 1.693446166769e-02 6.708539187486e-05 7.011768908190e+00
6.012500000000e+02 1.675093756272e-02 6.740266759789e-05 6.961545294163e+00
6.015000000000e+02 1.665438039749e-02 6.764326463657e-05 6.910934520628e+00
6.017500000000e+02 1.664803566340e-02 6.778526584778e-05 6.859960348164e+00
6.020000000000e+02 1.673315049071e-02 6.780675682205e-05 6.808646473483e+00
6.022500000000e+02 1.690897847346e-02 6.768650535285e-05 6.757016504685e+00
6.025000000000e+02 1.717282974367e-02 6.740462060612e-05 6.705093920761e+00
6.027500000000e+02 1.752016355538e-02 6.694323917289e-05 6.652902028172e+00
6.030000000000e+02 1.794472078429e-02 6.628718152596e-05 6.600463904095e+00
6.032500000000e+02 1.843869243056e-02 6.542455379752e-05 6.547802330743e+00
6.035000000000e+02 1.899291975399e-02 6.434729587490e-05 6.494939719675e+00
6.037500000000e+02 1.959712085479e-02 6.305165600459e-05 6.441898026409e+00
6.040000000000e+02 2.024013834614e-02 6.153856239638e-05 6.388698660824e+00
6.042500000000e+02 2.091020094536e-02 5.981393586940e-05 6.335362383589e+00
6.045000000000e+02 2.159519398262e-02 5.788888786443e-05 6.281909203980e+00
6.047500000000e+02 2.228293192426e-02 5.577974546464e-05 6.228358273780e+00
6.050000000000e+02 2.296142601792e-02 5.350795901041e-05 6.174727774521e+00
6.052500000000e+02 2.361914248177e-02 5.109994444280e-05 6.121034810718e+00
6.055000000000e+02 2.424524503094e-02 4.858675479799e-05 6.067295305239e+00
6.057500000000e+02 2.482981585278e-02 4.600361961252e-05 6.013523894189e+00
6.060000000000e+02 2.536405148395e-02 4.338937411733e-05 5.959733835631e+00
6.062500000000e+02 2.584042781020e-02 4.078577791064e-05 5.905936919612e+00
6.065000000000e+02 2.625283138783e-02 3.823672900885e-05 5.852143392773e+00
6.067500000000e+02 2.659665313876e-02 3.578739146939e-05 5.798361893959e+00
6.070000000000e+02 2.686884199971e-02 3.348325281816e-05 5.744599399402e+00
6.072500000000e+02 2.706791691287e-02 3.136912935542e-05 5.690861186466e+00
6.075000000000e+02 2.719393626324e-02 2.948814211229e-05 5.637150808940e+00
6.077500000000e+02 2.724842556966e-02 2.788068608736e-05 5.583470088491e+00
6.080000000000e+02 2.723426430145e-02 2.658341943451e-05 5.529819124073e+00
6.082500000000e+02 2.715553610686e-02 2.562827728778e-05 5.476196314911e+00
6.085000000000e+02 2.701734533972e-02 2.504161908476e-05 5.422598402397e+00
6.087500000000e+02 2.682560809421e-02 2.484341236106e-05 5.369020526104e+00
6.090000000000e+02 2.658682213561e-02 2.504653644098e-05 5.315456297120e+00
6.092500000000e+02 2.630782721980e-02 2.565626743134e-05 5.261897885540e+00
6.095000000000e+02 2.599556125481e-02 2.666991435366e-05 5.208336122758e+00
6.097500000000e+02 2.565682611113e-02 2.807663003904e-05 5.154760617759e+00
6.100000000000e+02 2.529806930823e-02 2.985744047981e-05 5.101159885934e+00
6.102500000000e+02 2.492519219991e-02 3.198547799094e-05 5.047521488783e+00
6.105000000000e+02 2.454339538708e-02 3.442629964759e-05 4.993832186907e+00
6.107500000000e+02 2.415706377109e-02 3.713855407447e-05 4.940078099224e+00
6.110000000000e+02 2.376970191154e-02 4.007478753901e-05 4.886244875633e+00
6.112500000000e+02 2.338391693180e-02 4.318238464801e-05 4.832317872908e+00
6.115000000000e+02 2.300145530120e-02 4.640465406960e-05 4.778282343874e+00
6.117500000000e+02 2.262328592812e-02 4.968203010008e-05 4.724123627629e+00
6.120000000000e+02 2.224973019595e-02 5.295334432931e-05 4.669827352492e+00
6.122500000000e+02 2.188062726452e-02 5.615718139373e-05 4.615379638425e+00
6.125000000000e+02 2.151552953365e-02 5.923317524203e-05 4.560767311080e+00
6.127500000000e+02 2.115391405944e-02 6.212329939773e-05 4.505978116362e+00
6.130000000000e+02 2.079539978322e-02 6.477308993966e-05 4.451000939162e+00
6.132500000000e+02 2.043995795850e-02 6.713276610615e-05 4.395826028861e+00
6.135000000000e+02 2.008810246056e-02 6.915822568959e-05 4.340445223613e+00
6.137500000000e+02 1.974104939655e-02 7.081184649468e-05 4.284852175920e+00
6.140000000000e+02 1.940083562754e-02 7.206311651983e-05 4.229042580496e+00
6.142500000000e+02 1.907038837040e-02 7.288910063991e-05 4.173014396617e+00
6.145000000000e+02 1.875354065374e-02 7.327470536828e-05 4.116768066377e+00
6.147500000000e+02 1.845498874614e-02 7.321273106622e-05 4.060306727812e+00
6.150000000000e+02 1.818019238206e-02 7.270373158044e-05 4.003636415785e+00
6.152500000000e+02 1.793522039279e-02 7.175570629706e-05 3.946766250168e+00
6.155000000000e+02 1.772654612080e-02 7.038364246409e-05 3.889708609354e+00
6.157500000000e+02 1.756080230732e-02 6.860891582006e-05 3.832479281914e+00
6.160000000000e+02 1.744450498593e-02 6.645855334786e-05 3.775097595050e+00
6.162500000000e+02 1.738375717205e-02 6.396441400461e-05 3.717586516993e+00
6.165000000000e+02 1.738394819234e-02 6.116236564610e-05 3.659972726663e+00
6.167500000000e+02 1.744945887460e-02 5.809140673405e-05 3.602286651138e+00
6.170000000000e+02 1.758339009719e-02 5.479278025416e-05 3.544562464019e+00
6.172500000000e+02 1.778732339852e-02 5.130912504800e-05 3.486838045629e+00
6.175000000000e+02 1.806112874139e-02 4.768367098593e-05 3.429154900353e+00
6.177500000000e+02 1.840282679008e-02 4.395950406499e-05 3.371558031479e+00
6.180000000000e+02 1.880851492517e-02 4.017890873878e-05 3.314095772712e+00
6.182500000000e+02 1.927235938011e-02 3.638280779983e-05 3.256819576861e+00
6.185000000000e+02 1.978665867293e-02 3.261029186882e-05 3.199783763207e+00
6.187500000000e+02 2.034197524516e-02 2.889825005620e-05 3.143045226020e+00
6.190000000000e+02 2.092733350653e-02 2.528108996158e-05 3.086663108580e+00
6.192500000000e+02 2.153047589914e-02 2.179055236876e-05 3.030698445037e+00
6.195000000000e+02 2.213817130003e-02 1.845559732613e-05 2.975213777754e+00
6.197500000000e+02 2.273656390217e-02 1.530235728919e-05 2.920272755939e+00
6.200000000000e+02 2.331154996515e-02 1.235414566744e-05 2.865939718918e+00
6.202500000000e+02 2.384917122108e-02 9.631499291674e-06 2.812279275404e+00
6.205000000000e+02 2.433601035561e-02 7.152245065062e-06 2.759355884434e+00
6.207500000000e+02 2.475957458749e-02 4.931578084427e-06 2.707233440416e+00
6.210000000000e+02 2.510865555426e-02 2.982134890861e-06 2.655974878269e+00
6.212500000000e+02 2.537365220507e-02 1.314052892637e-06 2.605641792843e+00
6.215000000000e+02 2.554684645410e-02 -6.498973206814e-08 2.556294090748e+00
6.217500000000e+02 2.562262262433e-02 -1.149765345460e-06 2.507989665686e+00
6.220000000000e+02 2.559762305479e-02 -1.937512018213e-06 2.460784114381e+00
6.222500000000e+02 2.547083624522e-02 -2.427984863995e-06 2.414730481237e+00
6.225000000000e+02 2.524361378664e-02 -2.623525434731e-06 2.369879046978e+00
6.227500000000e+02 2.491961809567e-02 -2.529158273284e-06 2.326277147048e+00
6.230000000000e+02 2.450470171884e-02 -2.152690852908e-06 2.283969032380e+00
6.232500000000e+02 2.400672530416e-02 -1.504822734005e-06 2.242995757083e+00
6.235000000000e+02 2.343531916476e-02 -5.992330931737e-07 2.203395102504e+00
6.237500000000e+02 2.280159902789e-02 5.473486472396e-07 2.165201524280e+00
6.240000000000e+02 2.211784556833e-02 1.915111493167e-06 2.128446122344e+00
6.242500000000e+02 2.139715810058e-02 3.481186070908e-06 2.093156633047e+00
6.245000000000e+02 2.065309592652e-02 5.219721661398e-06 2.059357430826e+00
6.247500000000e+02 1.989931732107e-02 7.102049030483e-06 2.027069543646e+00
6.250000000000e+02 1.914922828842e-02 9.096935662478e-06 1.996310675190e+00
6.252500000000e+02 1.841565215252e-02 1.117085611627e-05 1.967095227492e+00
6.255000000000e+02 1.771052777488e-02 1.328843051643e-05 1.939434330252e+00
6.257500000000e+02 1.704464624963e-02 1.541290302054e-05 1.913335863944e+00
6.260000000000e+02 1.642743038887e-02 1.750670160686e-05 1.888804488549e+00
6.262500000000e+02 1.586676310575e-02 1.953206188274e-05 1.865841664678e+00
6.265000000000e+02 1.536886564771e-02 2.145170420173e-05 1.844445681002e+00
6.267500000000e+02 1.493822749215e-02 2.322954556402e-05 1.824611678916e+00
6.270000000000e+02 1.457758575172e-02 2.483142906592e-05 1.806331680156e+00
6.272500000000e+02 1.428795189360e-02 2.622585262566e-05 1.789594625187e+00
6.275000000000e+02 1.406868068411e-02 2.738467430546e-05 1.774386412795e+00
6.277500000000e+02 1.391757699459e-02 2.828377542463e-05 1.760689958674e+00
6.280000000000e+02 1.383103216140e-02 2.890366106520e-05 1.748485260432e+00
6.282500000000e+02 1.380418564046e-02 2.922998016902e-05 1.737749486275e+00
6.285000000000e+02 1.383110119998e-02 2.925395318487e-05 1.728457075590e+00
6.287500000000e+02 1.390495457441e-02 2.897268341923e-05 1.720579866473e+00
6.290000000000e+02 1.401822117357e-02 2.838935499130e-05 1.714087238671e+00
6.292500000000e+02 1.416286177081e-02 2.751330072864e-05 1.708946282944e+00
6.295000000000e+02 1.433049934198e-02 2.635993833672e-05 1.705121991439e+00
6.297500000000e+02 1.451258063429e-02 2.495058161456e-05 1.702577467038e+00
6.300000000000e+02 1.470052312861e-02 2.331212101622e-05 1.701274155067e+00
6.302500000000e+02 1.488584351141e-02 2.147658466112e-05 1.701172091893e+00
6.305000000000e+02 1.506026471321e-02 1.948059624685e-05 1.702230167451e+00
6.307500000000e+02 1.521580700909e-02 1.736472598801e-05 1.704406401753e+00
6.310000000000e+02 1.534485824779e-02 1.517276857502e-05 1.707658228567e+00
6.312500000000e+02 1.544023130984e-02 1.295094616077e-05 1.711942785349e+00
6.315000000000e+02 1.549520600674e-02 1.074706917062e-05 1.717217204053e+00
6.317500000000e+02 1.550356345553e-02 8.609659185532e-06 1.723438899938e+00
6.320000000000e+02 1.545961191451e-02 6.587063069163e-06 1.730565854694e+00
6.322500000000e+02 1.535821104203e-02 4.726566025598e-06 1.738556890041e+00
6.325000000000e+02 1.519479444329e-02 3.073529252856e-06 1.747371929499e+00
6.327500000000e+02 1.496539530608e-02 1.670559922812e-06 1.756972244772e+00
6.330000000000e+02 1.466667585605e-02 5.567331251011e-07 1.767320684727e+00
6.332500000000e+02 1.429596157445e-02 -2.331213211915e-07 1.778381885502e+00
6.335000000000e+02 1.385128131644e-02 -6.690587412428e-07 1.790122459371e+00
6.337500000000e+02 1.333141231516e-02 -7.265732455131e-07 1.802511161753e+00
6.340000000000e+02 1.273592876904e-02 -3.870579338983e-07 1.815519035978e+00
6.342500000000e+02 1.206525199566e-02 3.618335575328e-07 1.829119534759e+00
6.345000000000e+02 1.132069898977e-02 1.525932343843e-06 1.843288618670e+00
6.347500000000e+02 1.050452629973e-02 3.104405977394e-06 1.858004832108e+00
6.350000000000e+02 9.619965456425e-03 5.089722100560e-06 1.873249356405e+00
6.352500000000e+02 8.671246324528e-03 7.467722591109e-06 1.889006040832e+00
6.355000000000e+02 7.663605228939e-03 1.021780564034e-05 1.905261412410e+00
6.357500000000e+02 6.603274334108e-03 1.331321629175e-05 1.922004664290e+00
6.360000000000e+02 5.497449973760e-03 1.672143761663e-05 1.939227623428e+00
6.362500000000e+02 4.354238489935e-03 2.040467695910e-05 1.956924698608e+00
6.365000000000e+02 3.182577826459e-03 2.432044357620e-05 1.975092807809e+00
6.367500000000e+02 1.992135907078e-03 2.842220252253e-05 1.993731286950e+00
6.370000000000e+02 7.931854919960e-04 3.266010459943e-05 2.012841778500e+00
6.372500000000e+02 -4.035414452231e-04 3.698177027181e-05 2.032428102299e+00
6.375000000000e+02 -1.587018391709e-03 4.133312717852e-05 2.052496107188e+00
6.377500000000e+02 -2.746103548259e-03 4.565927960601e-05 2.073053505682e+00
6.380000000000e+02 -3.869730097871e-03 4.990540014863e-05 2.094109692169e+00
6.382500000000e+02 -4.947103085053e-03 5.401763246943e-05 2.115675544828e+00
6.385000000000e+02 -5.967897447656e-03 5.794398268338e-05 2.137763215068e+00
6.387500000000e+02 -6.922452751369e-03 6.163519355773e-05 2.160385903927e+00
6.390000000000e+02 -7.801959295416e-03 6.504557957532e-05 2.183557630515e+00
6.392500000000e+02 -8.598630884299e-03 6.813381338736e-05 2.207292992956e+00
6.395000000000e+02 -9.305860369149e-03 7.086364481249e-05 2.231606927474e+00
6.397500000000e+02 -9.918353272914e-03 7.320454678614e-05 2.256514467125e+00
6.400000000000e+02 -1.043223788803e-02 7.513227186931e-05 2.282030506289e+00
6.402500000000e+02 -1.084514807546e-02 7.662929518740e-05 2.308169573154e+00
6.405000000000e+02 -1.115627756303e-02 7.768519290433e-05 2.334945615411e+00
6.407500000000e+02 -1.136640670635e-02 7.829685258745e-05 2.362371803156e+00
6.410000000000e+02 -1.147789807635e-02 7.846858524269e-05 2.390460351981e+00
6.412500000000e+02 -1.149466649282e-02 7.821213331832e-05 2.419222370400e+00
6.415000000000e+02 -1.142211954892e-02 7.754650007846e-05 2.448667733854e+00
6.417500000000e+02 -1.126707497701e-02 7.649771461549e-05 2.478804987725e+00
6.420000000000e+02 -1.103765556782e-02 7.509846402631e-05 2.509641280721e+00
6.422500000000e+02 -1.074316195000e-02 7.338759295233e-05 2.541182329404e+00
6.425000000000e+02 -1.039393120518e-02 7.140951048679e-05 2.573432413320e+00
6.427500000000e+02 -1.000117783416e-02 6.921349194111e-05 2.606394400639e+00
6.430000000000e+02 -9.576826674070e-03 6.685289521027e-05 2.640069801151e+00
6.432500000000e+02 -9.133334166883e-03 6.438430425587e-05 2.674458846263e+00
6.435000000000e+02 -8.683507116472e-03 6.186661837207e-05 2.709560590416e+00
6.437500000000e+02 -8.240315514779e-03 5.936008497645e-05 2.745373033305e+00
6.440000000000e+02 -7.816707746293e-03 5.692531129442e-05 2.781893256393e+00
6.442500000000e+02 -7.425425847808e-03 5.462225779565e-05 2.819117571755e+00
6.445000000000e+02 -7.078826094843e-03 5.250923810937e-05 2.857041677776e+00
6.447500000000e+02 -6.788705063700e-03 5.064193732338e-05 2.895660818768e+00
6.450000000000e+02 -6.566135460548e-03 4.907246888119e-05 2.934969942497e+00
6.452500000000e+02 -6.421310111704e-03 4.784848207981e-05 2.974963855098e+00
6.455000000000e+02 -6.363399462438e-03 4.701233999929e-05 3.015637366146e+00
6.457500000000e+02 -6.400421212954e-03 4.660037621776e-05 3.056985423962e+00
6.460000000000e+02 -6.539124908803e-03 4.664224753723e-05 3.099003237598e+00
6.462500000000e+02 -6.784893179854e-03 4.716039136807e-05 3.141686380801e+00
6.465000000000e+02 -7.141659441161e-03 4.816959927167e-05 3.185030881223e+00
6.467500000000e+02 -7.611844600682e-03 4.967671509779e-05 3.229033286864e+00
6.470000000000e+02 -8.196312621860e-03 5.168045989576e-05 3.273690715964e+00
6.472500000000e+02 -8.894346267207e-03 5.417138807612e-05 3.319000881528e+00
6.475000000000e+02 -9.703643297800e-03 5.713198083609e-05 3.364962099197e+00
6.477500000000e+02 -1.062033300246e-02 6.053686783761e-05 3.411573268601e+00
6.480000000000e+02 -1.163901378374e-02 6.435318604364e-05 3.458833836538e+00
6.482500000000e+02 -1.275281135674e-02 6.854106559515e-05 3.506743740461e+00
6.485000000000e+02 -1.395345631395e-02 7.305422215539e-05 3.555303326681e+00
6.487500000000e+02 -1.523138153473e-02 7.784066732430e-05 3.604513253995e+00
6.490000000000e+02 -1.657583773374e-02 8.284351677626e-05 3.654374380744e+00
6.492500000000e+02 -1.797502556681e-02 8.800187600291e-05 3.704887628292e+00
6.495000000000e+02 -1.941624376494e-02 9.325180250219e-05 3.756053837240e+00
6.497500000000e+02 -2.088605054925e-02 9.852731393861e-05 3.807873607263e+00
6.500000000000e+02 -2.237043683538e-02 1.037614311715e-04 3.860347126077e+00
6.502500000000e+02 -2.385500778425e-02 1.088872443497e-04 3.913473994742e+00
6.505000000000e+02 -2.532517263602e-02 1.138389714151e-04 3.967253038038e+00
6.507500000000e+02 -2.676633763385e-02 1.185530015502e-04 4.021682120196e+00
6.510000000000e+02 -2.816409942314e-02 1.229688996594e-04 4.076757959950e+00
6.512500000000e+02 -2.950444077911e-02 1.270303570504e-04 4.132475940198e+00
6.515000000000e+02 -3.077391720837e-02 1.306860732325e-04 4.188829935343e+00
6.517500000000e+02 -3.195984336695e-02 1.338905559197e-04 4.245812135004e+00
6.520000000000e+02 -3.305046347969e-02 1.366048182818e-04 4.303412890487e+00
6.522500000000e+02 -3.403511828637e-02 1.387969779404e-04 4.361620564792e+00
6.525000000000e+02 -3.490439014558e-02 1.404427271780e-04 4.420421408586e+00
6.527500000000e+02 -3.565024167927e-02 1.415256937045e-04 4.479799446285e+00
6.530000000000e+02 -3.626612852268e-02 1.420376590403e-04 4.539736389657e+00
6.532500000000e+02 -3.674709931326e-02 1.419786561356e-04 4.600211568423e+00
6.535000000000e+02 -3.708987584412e-02 1.413569372199e-04 4.661201884888e+00
6.537500000000e+02 -3.729290597093e-02 1.401888017955e-04 4.722681793484e+00
6.540000000000e+02 -3.735640341767e-02 1.384983170294e-04 4.784623301318e+00
6.542500000000e+02 -3.728235907915e-02 1.363169089123e-04 4.846995993731e+00
6.545000000000e+02 -3.707452993754e-02 1.336828445947e-04 4.909767080783e+00
6.547500000000e+02 -3.673841069604e-02 1.306406258227e-04 4.972901466470e+00
6.550000000000e+02 -3.628117772236e-02 1.272402842921e-04 5.036361837334e+00
6.552500000000e+02 -3.571161126567e-02 1.235366021886e-04 5.100108767661e+00
6.555000000000e+02 -3.504000156605e-02 1.195882801786e-04 5.164100845153e+00
6.557500000000e+02 -3.427802954879e-02 1.154570480310e-04 5.228294808091e+00
6.560000000000e+02 -3.343862878260e-02 1.112067414953e-04 5.292645692935e+00
6.562500000000e+02 -3.253583440143e-02 1.069023722676e-04 5.357107000239e+00
6.565000000000e+02 -3.158460925583e-02 1.026091855586e-04 5.421630858242e+00
6.567500000000e+02 -3.060066053701e-02 9.839172469522e-05 5.486168200633e+00
6.570000000000e+02 -2.960024307446e-02 9.431292432391e-05 5.550668950375e+00
6.572500000000e+02 -2.859994986139e-02 9.043323951199e-05 5.615082196945e+00
6.575000000000e+02 -2.761649792469e-02 8.680982403897e-05 5.679356384662e+00
6.577500000000e+02 -2.666650830901e-02 8.349576704486e-05 5.743439502517e+00
6.580000000000e+02 -2.576628228233e-02 8.053938840372e-05 5.807279261764e+00
6.582500000000e+02 -2.493158076745e-02 7.798361585473e-05 5.870823290262e+00
6.585000000000e+02 -2.417740498758e-02 7.586554634095e-05 5.934019306037e+00
6.587500000000e+02 -2.351778568590e-02 7.421591924953e-05 5.996815307203e+00
6.590000000000e+02 -2.296558113682e-02 7.305878361555e-05 6.059159747208e+00
6.592500000000e+02 -2.253228878131e-02 7.241119921603e-05 6.121001707427e+00
6.595000000000e+02 -2.222787353030e-02 7.228318157185e-05 6.182291078493e+00
6.597500000000e+02 -2.206061517848e-02 7.267762105101e-05 6.242978727159e+00
6.600000000000e+02 -2.203697890492e-02 7.359030644680e-05 6.303016659935e+00
6.602500000000e+02 -2.216151100294e-02 7.501009254998e-05 6.362358194746e+00
6.605000000000e+02 -2.243676206891e-02 7.691914567973e-05 6.420958116767e+00
6.607500000000e+02 -2.286323964224e-02 7.929324492570e-05 6.478772829487e+00
6.610000000000e+02 -2.343939125924e-02 8.210219159127e-05 6.535760512784e+00
6.612500000000e+02 -2.416161782426e-02 8.531030678829e-05 6.591881255828e+00
6.615000000000e+02 -2.502431760631e-02 8.887696912097e-05 6.647097202051e+00
6.617500000000e+02 -2.601995905944e-02 9.275721534710e-05 6.701372666252e+00
6.620000000000e+02 -2.713918174497e-02 9.690238705937e-05 6.754674260418e+00
6.622500000000e+02 -2.837092220923e-02 1.012608169055e-04 6.806970990288e+00
6.625000000000e+02 -2.970256356633e-02 1.057785349790e-04 6.858234357440e+00
6.627500000000e+02 -3.112010454896e-02 1.103999968683e-04 6.908438430552e+00
6.630000000000e+02 -3.260834668249e-02 1.150688142504e-04 6.957559919436e+00
6.632500000000e+02 -3.415109455798e-02 1.197284664938e-04 7.005578215736e+00
6.635000000000e+02 -3.573136822607e-02 1.243230238065e-04 7.052475434514e+00
6.637500000000e+02 -3.733162287479e-02 1.287978529325e-04 7.098236425598e+00
6.640000000000e+02 -3.893397433081e-02 1.331002495536e-04 7.142848774610e+00
6.642500000000e+02 -4.052042654458e-02 1.371800732153e-04 7.186302778009e+00
6.645000000000e+02 -4.207310079096e-02 1.409903027710e-04 7.228591413232e+00
6.647500000000e+02 -4.357446182981e-02 1.444875620335e-04 7.269710276823e+00
6.650000000000e+02 -4.500754147084e-02 1.476326120605e-04 7.309657514045e+00
6.652500000000e+02 -4.635615565529e-02 1.503907152199e-04 7.348433721586e+00
6.655000000000e+02 -4.760511644753e-02 1.527319819012e-04 7.386041848465e+00
6.657500000000e+02 -4.874043389067e-02 1.546316500354e-04 7.422487069416e+00
6.660000000000e+02 -4.974950705441e-02 1.560702922851e-04 7.457776643079e+00
6.662500000000e+02 -5.062130504838e-02 1.570339576298e-04 7.491919772172e+00
6.665000000000e+02 -5.134653142800e-02 1.575142448924e-04 7.524927439116e+00
6.667500000000e+02 -5.191777136367e-02 1.575083251391e-04 7.556812233679e+00
6.670000000000e+02 -5.232962206035e-02 1.570188923660e-04 7.587588189118e+00
6.672500000000e+02 -5.257879644459e-02 1.560540514236e-04 7.617270594288e+00
6.675000000000e+02 -5.266420401492e-02 1.546271578320e-04 7.645875819678e+00
6.677500000000e+02 -5.258700274190e-02 1.527566218351e-04 7.673421143939e+00
6.680000000000e+02 -5.235061578510e-02 1.504656256560e-04 7.699924573080e+00
6.682500000000e+02 -5.196071786214e-02 1.477817678383e-04 7.725404684442e+00
6.685000000000e+02 -5.142517941805e-02 1.447367977519e-04 7.749880463956e+00
6.687500000000e+02 -5.075397485509e-02 1.413662997898e-04 7.773371166334e+00
6.690000000000e+02 -4.995905085811e-02 1.377091777354e-04 7.795896187730e+00
6.692500000000e+02 -4.905415423726e-02 1.338072324401e-04 7.817474950625e+00
6.695000000000e+02 -4.805462206147e-02 1.297047003066e-04 7.838126807356e+00
6.697500000000e+02 -4.697714050825e-02 1.254477522785e-04 7.857870965477e+00
6.700000000000e+02 -4.583947089230e-02 1.210840218132e-04 7.876726425658e+00
6.702500000000e+02 -4.466015159626e-02 1.166620984113e-04 7.894711940607e+00
6.705000000000e+02 -4.345818513820e-02 1.122309807008e-04 7.911845989562e+00
6.707500000000e+02 -4.225271178125e-02 1.078395260725e-04 7.928146766815e+00
6.710000000000e+02 -4.106268072671e-02 1.035358353243e-04 7.943632187781e+00
6.712500000000e+02 -3.990652831043e-02 9.936680740691e-05 7.958319897611e+00
6.715000000000e+02 -3.880186610086e-02 9.537763254136e-05 7.972227293463e+00
6.717500000000e+02 -3.776518891209e-02 9.161130548996e-05 7.985371554718e+00
6.720000000000e+02 -3.681160877905e-02 8.810818373303e-05 7.997769669524e+00
6.722500000000e+02 -3.595461937345e-02 8.490555158272e-05 8.009438456892e+00
6.725000000000e+02 -3.520589462021e-02 8.203723133823e-05 8.020394605158e+00
6.727500000000e+02 -3.457512686282e-02 7.953326320942e-05 8.030654677156e+00
6.730000000000e+02 -3.406990464991e-02 7.741964603555e-05 8.040235140585e+00
6.732500000000e+02 -3.369563349317e-02 7.571811575996e-05 8.049152356364e+00
6.735000000000e+02 -3.345549882436e-02 7.444599334414e-05 8.057422593587e+00
6.737500000000e+02 -3.335047235433e-02 7.361607053127e-05 8.065061999885e+00
6.740000000000e+02 -3.337936054834e-02 7.323655410785e-05 8.072086584698e+00
6.742500000000e+02 -3.353889440526e-02 7.331105440997e-05 8.078512195023e+00
6.745000000000e+02 -3.382385949578e-02 7.383860114230e-05 8.084354455217e+00
6.747500000000e+02 -3.422726332347e-02 7.481370126730e-05 8.089628725139e+00
6.750000000000e+02 -3.474053772880e-02 7.622641865404e-05 8.094350034771e+00
6.752500000000e+02 -3.535377247768e-02 7.806247219308e-05 8.098533010244e+00
6.755000000000e+02 -3.605597449556e-02 8.030335961362e-05 8.102191806214e+00
6.757500000000e+02 -3.683534854423e-02 8.292649217428e-05 8.105339999604e+00
6.760000000000e+02 -3.767958987561e-02 8.590535657441e-05 8.107990503554e+00
6.762500000000e+02 -3.857618107182e-02 8.920970246468e-05 8.110155473711e+00
6.765000000000e+02 -3.951268569279e-02 9.280575939768e-05 8.111846177828e+00
6.767500000000e+02 -4.047702417288e-02 9.665650154264e-05 8.113072904319e+00
6.770000000000e+02 -4.145772724147e-02 1.007219584344e-04 8.113844821031e+00
6.772500000000e+02 -4.244415260066e-02 1.049595888766e-04 8.114169859489e+00
6.775000000000e+02 -4.342665783420e-02 1.093247181304e-04 8.114054596007e+00
6.777500000000e+02 -4.439672622941e-02 1.137710461537e-04 8.113504102810e+00
6.780000000000e+02 -4.534703477152e-02 1.182512212726e-04 8.112521843022e+00
6.782500000000e+02 -4.627147168929e-02 1.227174787555e-04 8.111109524930e+00
6.785000000000e+02 -4.716509853424e-02 1.271223285346e-04 8.109266993253e+00
6.787500000000e+02 -4.802406737318e-02 1.314192784353e-04 8.106992110221e+00
6.790000000000e+02 -4.884549750321e-02 1.355635684716e-04 8.104280663470e+00
6.792500000000e+02 -4.962732856625e-02 1.395129024420e-04 8.101126257618e+00
6.795000000000e+02 -5.036815464996e-02 1.432281376298e-04 8.097520248527e+00
6.797500000000e+02 -5.106705760550e-02 1.466739163487e-04 8.093451679894e+00
6.800000000000e+02 -5.172344945083e-02 1.498192116624e-04 8.088907240369e+00
6.802500000000e+02 -5.233693436097e-02 1.526377663282e-04 8.083871240854e+00
6.805000000000e+02 -5.290719811876e-02 1.551084094060e-04 8.078325612271e+00
6.807500000000e+02 -5.343392993701e-02 1.572152419061e-04 8.072249923390e+00
6.810000000000e+02 -5.391677511472e-02 1.589476820228e-04 8.065621431248e+00
6.812500000000e+02 -5.435532331278e-02 1.603003862074e-04 8.058415134286e+00
6.815000000000e+02 -5.474911875283e-02 1.612730075239e-04 8.050603868576e+00
6.817500000000e+02 -5.509768987163e-02 1.618699393603e-04 8.042158424200e+00
6.820000000000e+02 -5.540059463413e-02 1.620999746793e-04 8.033047672936e+00
6.822500000000e+02 -5.565746356178e-02 1.619757390604e-04 8.023238739216e+00
6.825000000000e+02 -5.586804639444e-02 1.615132026128e-04 8.012697178306e+00
6.827500000000e+02 -5.603224597499e-02 1.607311632999e-04 8.001387191806e+00
6.830000000000e+02 -5.615014665063e-02 1.596507212507e-04 7.989271857882e+00
6.832500000000e+02 -5.622203363108e-02 1.582947660796e-04 7.976313387649e+00
6.835000000000e+02 -5.624840364839e-02 1.566875020279e-04 7.962473402053e+00
6.837500000000e+02 -5.622997830244e-02 1.548540079221e-04 7.947713227048e+00
6.840000000000e+02 -5.616771819491e-02 1.528198214379e-04 7.931994204570e+00
6.842500000000e+02 -5.606284576687e-02 1.506105083003e-04 7.915278011803e+00
6.845000000000e+02 -5.591688202165e-02 1.482514835898e-04 7.897526993732e+00
6.847500000000e+02 -5.573169285023e-02 1.457677914860e-04 7.878704492361e+00
6.850000000000e+02 -5.550954667217e-02 1.431839692449e-04 7.858775176823e+00
6.852500000000e+02 -5.525317560825e-02 1.405239609261e-04 7.837705359202e+00
6.855000000000e+02 -5.496583545928e-02 1.378111120619e-04 7.815463308199e+00
6.857500000000e+02 -5.465135141716e-02 1.350682464286e-04 7.792019534576e+00
6.860000000000e+02 -5.431414253971e-02 1.323178043340e-04 7.767347061186e+00
6.862500000000e+02 -5.395921393924e-02 1.295820322936e-04 7.741421659672e+00
6.865000000000e+02 -5.359211233234e-02 1.268832196816e-04 7.714222075516e+00
6.867500000000e+02 -5.321883808493e-02 1.242439577751e-04 7.685730201479e+00
6.870000000000e+02 -5.284571887112e-02 1.216873948210e-04 7.655931244570e+00
6.872500000000e+02 -5.247924679374e-02 1.192374624586e-04 7.624813839798e+00
6.875000000000e+02 -5.212589192936e-02 1.169190396907e-04 7.592370149350e+00
6.877500000000e+02 -5.179190435008e-02 1.147580260555e-04 7.558595931512e+00
6.880000000000e+02 -5.148311976789e-02 1.127812976469e-04 7.523490567571e+00
6.882500000000e+02 -5.120478647307e-02 1.110165202126e-04 7.487057081096e+00
6.885000000000e+02 -5.096142644285e-02 1.094918127405e-04 7.449302116517e+00
6.887500000000e+02 -5.075674295417e-02 1.082352485162e-04 7.410235893043e+00
6.890000000000e+02 -5.059358177459e-02 1.072742172727e-04 7.369872144725e+00
6.892500000000e+02 -5.047394666318e-02 1.066346201198e-04 7.328228023600e+00
6.895000000000e+02 -5.039906527408e-02 1.063400283206e-04 7.285323979391e+00
6.897500000000e+02 -5.036949564208e-02 1.064107401267e-04 7.241183625163e+00
6.900000000000e+02 -5.038525869878e-02 1.068628725154e-04 7.195833566458e+00
6.902500000000e+02 -5.044598005237e-02 1.077075021900e-04 7.149303214059e+00
6.905000000000e+02 -5.055102297084e-02 1.089498511095e-04 7.101624573873e+00
6.907500000000e+02 -5.069959577834e-02 1.105886302765e-04 7.052832011351e+00
6.910000000000e+02 -5.089081978573e-02 1.126155641856e-04 7.002962008590e+00
6.912500000000e+02 -5.112374880399e-02 1.150151562890e-04 6.952052896861e+00
6.915000000000e+02 -5.139733677901e-02 1.177646373179e-04 6.900144578911e+00
6.917500000000e+02 -5.171035590461e-02 1.208341036496e-04 6.847278252890e+00
6.920000000000e+02 -5.206127351440e-02 1.241869777358e-04 6.793496120446e+00
6.922500000000e+02 -5.244810063575e-02 1.277806000686e-04 6.738841110993e+00
6.925000000000e+02 -5.286822879880e-02 1.315670242639e-04 6.683356600082e+00
6.927500000000e+02 -5.331827265949e-02 1.354938553947e-04 6.627086151750e+00
6.930000000000e+02 -5.379393589858e-02 1.395052962234e-04 6.570073265520e+00
6.932500000000e+02 -5.428991636622e-02 1.435431954370e-04 6.512361152823e+00
6.935000000000e+02 -5.479986202978e-02 1.475480673191e-04 6.453992529164e+00
6.937500000000e+02 -5.531638543884e-02 1.514602815983e-04 6.395009431624e+00
6.940000000000e+02 -5.583113981998e-02 1.552211004857e-04 6.335453065216e+00
6.942500000000e+02 -5.633495402826e-02 1.587736580322e-04 6.275363670011e+00
6.945000000000e+02 -5.681802074224e-02 1.620638670342e-04 6.214780415139e+00
6.947500000000e+02 -5.727012842423e-02 1.650412292336e-04 6.153741316236e+00
6.950000000000e+02 -5.768092553158e-02 1.676595367083e-04 6.092283175030e+00
6.952500000000e+02 -5.804020378140e-02 1.698774551035e-04 6.030441537322e+00
6.955000000000e+02 -5.833818959805e-02 1.716589904979e-04 5.968250674423e+00
6.957500000000e+02 -5.856582981853e-02 1.729738335192e-04 5.905743578054e+00
6.960000000000e+02 -5.871506294125e-02 1.737975900032e-04 5.842951974378e+00
6.962500000000e+02 -5.877906706552e-02 1.741119064414e-04 5.779906355087e+00
6.965000000000e+02 -5.875247512867e-02 1.739044958244e-04 5.716636020843e+00
6.967500000000e+02 -5.863155741419e-02 1.731690998304e-04 5.653169149724e+00
6.970000000000e+02 -5.841435677869e-02 1.719053725763e-04 5.589532870192e+00
6.972500000000e+02 -5.810078388451e-02 1.701187479072e-04 5.525753362028e+00
6.975000000000e+02 -5.769265582326e-02 1.678202672951e-04 5.461855960304e+00
6.977500000000e+02 -5.719368521311e-02 1.650264250172e-04 5.397865279687e+00
6.980000000000e+02 -5.660941281108e-02 1.617590311715e-04 5.333805347641e+00
6.982500000000e+02 -5.594707842020e-02 1.580450918455e-04 5.269699738558e+00
6.985000000000e+02 -5.521543902342e-02 1.539167375281e-04 5.205571715603e+00
6.987500000000e+02 -5.442453347620e-02 1.494111803099e-04 5.141444369086e+00
6.990000000000e+02 -5.358539708211e-02 1.445706776246e-04 5.077340743723e+00
6.992500000000e+02 -5.270974635492e-02 1.394425089957e-04 5.013283961042e+00
6.995000000000e+02 -5.180963636494e-02 1.340789035196e-04 4.949297321492e+00
6.997500000000e+02 -5.089711872337e-02 1.285369114225e-04 4.885404394951e+00
7.000000000000e+02 -4.998391061100e-02 1.228781590460e-04 4.821629090417e+00
7.002500000000e+02 -4.908109874504e-02 1.171684610163e-04 4.757995709389e+00
7.005000000000e+02 -4.819889776964e-02 1.114772531411e-04 4.694528984556e+00
7.007500000000e+02 -4.734647481737e-02 1.058768170670e-04 4.631254103658e+00
7.010000000000e+02 -4.653185383066e-02 1.004412879456e-04 4.568196723842e+00
7.012500000000e+02 -4.576190321078e-02 9.524544125780e-05 4.505382978328e+00
7.015000000000e+02 -4.504240339779e-02 9.036328682832e-05 4.442839478736e+00
7.017500000000e+02 -4.437818523487e-02 8.586649902390e-05 4.380593314365e+00
7.020000000000e+02 -4.377332160247e-02 8.182273416651e-05 4.318672048648e+00
7.022500000000e+02 -4.323135318033e-02 7.829393020287e-05 4.257103714259e+00
7.025000000000e+02 -4.275552141118e-02 7.533462442411e-05 4.195916802143e+00
7.027500000000e+02 -4.234898387344e-02 7.299038843439e-05 4.135140242145e+00
7.030000000000e+02 -4.201499050720e-02 7.129647874807e-05 4.074803373623e+00
7.032500000000e+02 -4.175699626979e-02 7.027674744592e-05 4.014935897856e+00
7.035000000000e+02 -4.157869695964e-02 6.994288528972e-05 3.955567809917e+00
7.037500000000e+02 -4.148398220197e-02 7.029404949424e-05 3.896729308973e+00
7.040000000000e+02 -4.147679943390e-02 7.131687590392e-05 3.838450679193e+00
7.042500000000e+02 -4.156094265983e-02 7.298590434043e-05 3.780762147897e+00
7.045000000000e+02 -4.173977396203e-02 7.526436662106e-05 3.723693715491e+00
7.047500000000e+02 -4.201590355721e-02 7.810531339839e-05 3.667274966653e+00
7.050000000000e+02 -4.239085130101e-02 8.145300946558e-05 3.611534866011e+00
7.052500000000e+02 -4.286471640067e-02 8.524452251230e-05 3.556501544162e+00
7.055000000000e+02 -4.343588610267e-02 8.941140319155e-05 3.502202086306e+00
7.057500000000e+02 -4.410080766275e-02 9.388139535702e-05 3.448662330616e+00
7.060000000000e+02 -4.485384518223e-02 9.858007177560e-05 3.395906684088e+00
7.062500000000e+02 -4.568723866053e-02 1.034323335278e-04 3.343957966964e+00
7.065000000000e+02 -4.659117234091e-02 1.083637126781e-04 3.292837290148e+00
7.067500000000e+02 -4.755395225267e-02 1.133014413107e-04 3.242563969369e+00
7.070000000000e+02 -4.856228475148e-02 1.181752742711e-04 3.193155477972e+00
7.072500000000e+02 -4.960163920358e-02 1.229180774122e-04 3.144627438203e+00
7.075000000000e+02 -5.065667130458e-02 1.274662060782e-04 3.096993643872e+00
7.077500000000e+02 -5.171167921587e-02 1.317597205024e-04 3.050266111637e+00
7.080000000000e+02 -5.275106181474e-02 1.357424938488e-04 3.004455150522e+00
7.082500000000e+02 -5.375974960289e-02 1.393622764850e-04 2.959569441982e+00
7.085000000000e+02 -5.472357996571e-02 1.425707735140e-04 2.915616123664e+00
7.087500000000e+02 -5.562959694319e-02 1.453237883216e-04 2.872600866600e+00
7.090000000000e+02 -5.646625884336e-02 1.475814652524e-04 2.830527943849e+00
7.092500000000e+02 -5.722355052514e-02 1.493086671861e-04 2.789400284309e+00
7.095000000000e+02 -5.789300117645e-02 1.504754784762e-04 2.749219513905e+00
7.097500000000e+02 -5.846761969890e-02 1.510578213052e-04 2.709985985185e+00
7.100000000000e+02 -5.894176786108e-02 1.510381585570e-04 2.671698799534e+00
7.102500000000e+02 -5.931099193761e-02 1.504062235547e-04 2.634355829404e+00
7.105000000000e+02 -5.957184100722e-02 1.491597287056e-04 2.597953746549e+00
7.107500000000e+02 -5.972169576792e-02 1.473049798602e-04 2.562488063693e+00
7.110000000000e+02 -5.975863349037e-02 1.448573516181e-04 2.527953195155e+00
7.112500000000e+02 -5.968134243047e-02 1.418415529708e-04 2.494342541214e+00
7.115000000000e+02 -5.948909736004e-02 1.382916452474e-04 2.461648597249e+00
7.117500000000e+02 -5.918179998046e-02 1.342507922286e-04 2.429863088047e+00
7.120000000000e+02 -5.876007256361e-02 1.297707153206e-04 2.398977122653e+00
7.122500000000e+02 -5.822539706451e-02 1.249108742203e-04 2.368981366090e+00
7.125000000000e+02 -5.758027423095e-02 1.197374058079e-04 2.339866218178e+00
7.127500000000e+02 -5.682838428509e-02 1.143218592235e-04 2.311621993525e+00
7.130000000000e+02 -5.597472340673e-02 1.087397217877e-04 2.284239093539e+00
7.132500000000e+02 -5.502569329532e-02 1.030688827978e-04 2.257708159851e+00
7.135000000000e+02 -5.398912802183e-02 9.738804355086e-05 2.232020206608e+00
7.137500000000e+02 -5.287424462637e-02 9.177512759373e-05 2.207166723201e+00
7.140000000000e+02 -5.169151352566e-02 8.630580101768e-05 2.183139747479e+00
7.142500000000e+02 -5.045245123756e-02 8.105208139003e-05 2.159931904310e+00
7.145000000000e+02 -4.916934572580e-02 7.608110322946e-05 2.137536418832e+00
7.147500000000e+02 -4.785493102194e-02 7.145406805886e-05 2.115947098631e+00
7.150000000000e+02 -4.652203086866e-02 6.722537257497e-05 2.095158300256e+00
7.152500000000e+02 -4.518319621364e-02 6.344193267083e-05 2.075164875628e+00
7.155000000000e+02 -4.385035801938e-02 6.014268346519e-05 2.055962114864e+00
7.157500000000e+02 -4.253451891998e-02 5.735824664821e-05 2.037545683663e+00
7.160000000000e+02 -4.124550112507e-02 5.511074110956e-05 2.019911564068e+00
7.162500000000e+02 -3.999176251975e-02 5.341371003009e-05 2.003056006048e+00
7.165000000000e+02 -3.878029072840e-02 5.227215380751e-05 1.986975485680e+00
7.167500000000e+02 -3.761657303278e-02 5.168263743804e-05 1.971666680894e+00
7.170000000000e+02 -3.650464058461e-02 5.163347071888e-05 1.957126456972e+00
7.172500000000e+02 -3.544717469943e-02 5.210494228383e-05 1.943351868470e+00
7.175000000000e+02 -3.444566285160e-02 5.306960992466e-05 1.930340173881e+00
7.177500000000e+02 -3.350058924993e-02 5.449265578247e-05 1.918088859632e+00
7.180000000000e+02 -3.261164156691e-02 5.633230782687e-05 1.906595676346e+00
7.182500000000e+02 -3.177791842542e-02 5.854033810862e-05 1.895858683633e+00
7.185000000000e+02 -3.099812366117e-02 6.106265524944e-05 1.885876299814e+00
7.187500000000e+02 -3.027073352992e-02 6.383999350290e-05 1.876647361618e+00
7.190000000000e+02 -2.959413039288e-02 6.680871479825e-05 1.868171185528e+00
7.192500000000e+02 -2.896669565203e-02 6.990171861398e-05 1.860447638199e+00
7.195000000000e+02 -2.838686238955e-02 7.304946194789e-05 1.853477207214e+00
7.197500000000e+02 -2.785312784677e-02 7.618107490234e-05 1.847261079609e+00
7.200000000000e+02 -2.736403160487e-02 7.922555889486e-05 1.841801220601e+00
7.202500000000e+02 -2.691810550106e-02 8.211304174302e-05 1.837100453767e+00
7.205000000000e+02 -2.651380346226e-02 8.477606275198e-05 1.833162543448e+00
7.207500000000e+02 -2.614942022948e-02 8.715085576141e-05 1.829992272243e+00
7.210000000000e+02 -2.582300730964e-02 8.917859204355e-05 1.827595513180e+00
7.212500000000e+02 -2.553229446702e-02 9.080654770227e-05 1.825979296775e+00
7.215000000000e+02 -2.527462331208e-02 9.198919824213e-05 1.825151864646e+00
7.217500000000e+02 -2.504689839465e-02 9.268912500207e-05 1.825122709955e+00
7.220000000000e+02 -2.484556019946e-02 9.287778124212e-05 1.825902604897e+00
7.222500000000e+02 -2.466658099120e-02 9.253606725884e-05 1.827503607399e+00
7.225000000000e+02 -2.450548499379e-02 9.165470223813e-05 1.829939052115e+00
7.227500000000e+02 -2.435739171358e-02 9.023438183922e-05 1.833223522746e+00
7.230000000000e+02 -2.421707910965e-02 8.828571340361e-05 1.837372804429e+00
7.232500000000e+02 -2.407906540171e-02 8.582894514983e-05 1.842403821803e+00
7.235000000000e+02 -2.393770331675e-02 8.289346968113e-05 1.848334558636e+00
7.237500000000e+02 -2.378728470230e-02 7.951714489668e-05 1.855183965477e+00
7.240000000000e+02 -2.362214858876e-02 7.574546140501e-05 1.862971852413e+00
7.242500000000e+02 -2.343679030442e-02 7.163054784537e-05 1.871718771779e+00
7.245000000000e+02 -2.322596557280e-02 6.723005839684e-05 1.881445888785e+00
7.247500000000e+02 -2.298478639734e-02 6.260597424637e-05 1.892174841671e+00
7.250000000000e+02 -2.270880570805e-02 5.782335115811e-05 1.903927591139e+00
7.252500000000e+02 -2.239408698919e-02 5.294903990885e-05 1.916726257464e+00
7.255000000000e+02 -2.203725765901e-02 4.805041568218e-05 1.930592944917e+00
7.257500000000e+02 -2.163554449962e-02 4.319414156995e-05 1.945549552292e+00
7.260000000000e+02 -2.118679108244e-02 3.844499355257e-05 1.961617568171e+00
7.262500000000e+02 -2.068945714184e-02 3.386477148179e-05 1.978817850936e+00
7.265000000000e+02 -2.014260143890e-02 2.951131233650e-05 1.997170393220e+00
7.267500000000e+02 -1.954584974849e-02 2.543762012314e-05 2.016694071977e+00
7.270000000000e+02 -1.889935074945e-02 2.169112523270e-05 2.037406386769e+00
7.272500000000e+02 -1.820372242448e-02 1.831307155373e-05 2.059323187845e+00
7.275000000000e+02 -1.745999292319e-02 1.533804194778e-05 2.082458401015e+00
7.277500000000e+02 -1.666953850933e-02 1.279361085435e-05 2.106823751234e+00
7.280000000000e+02 -1.583402326269e-02 1.070012678267e-05 2.132428494622e+00
7.282500000000e+02 -1.495534286516e-02 9.070611938417e-06 2.159279162685e+00
7.285000000000e+02 -1.403557573113e-02 7.910767638786e-06 2.187379326901e+00
7.287500000000e+02 -1.307694460249e-02 7.219091025329e-06 2.216729392063e+00
7.290000000000e+02 -1.208178903942e-02 6.987103130435e-06 2.247326421992e+00
7.292500000000e+02 -1.105255156898e-02 7.199613998199e-06 2.279164007444e+00
7.295000000000e+02 -9.991775839240e-03 7.835095365533e-06 2.312232177492e+00
7.297500000000e+02 -8.902118165102e-03 8.866125262214e-06 2.346517362113e+00
7.300000000000e+02 -7.786369190043e-03 1.025990259443e-05 2.382002404958e+00
7.302500000000e+02 -6.647485058634e-03 1.197878102413e-05 2.418666630382e+00
7.305000000000e+02 -5.488624804480e-03 1.398089996979e-05 2.456485963130e+00
7.307500000000e+02 -4.313190348244e-03 1.622087186789e-05 2.495433097994e+00
7.310000000000e+02 -3.124866716517e-03 1.865050070507e-05 2.535477718279e+00
7.312500000000e+02 -1.927658269446e-03 2.121951875139e-05 2.576586757530e+00
7.315000000000e+02 -7.259172153914e-04 2.387637713694e-05 2.618724698372e+00
7.317500000000e+02 4.756379687437e-04 2.656905816198e-05 2.661853903986e+00
7.320000000000e+02 1.671917464438e-03 2.924590114578e-05 2.705934974423e+00
7.322500000000e+02 2.857470756115e-03 3.185643350631e-05 2.750927119924e+00
7.325000000000e+02 4.026513704708e-03 3.435216742412e-05 2.796788545837e+00
7.327500000000e+02 5.172973538877e-03 3.668739266524e-05 2.843476840083e+00
7.330000000000e+02 6.290551100445e-03 3.881994061530e-05 2.890949357268e+00
7.332500000000e+02 7.372799319501e-03 4.071187691931e-05 2.939163593617e+00
7.335000000000e+02 8.413216624795e-03 4.233012969457e-05 2.988077545382e+00
7.337500000000e+02 9.405352423733e-03 4.364703844872e-05 3.037650047611e+00
7.340000000000e+02 1.034292220227e-02 4.464081107811e-05 3.087841087088e+00
7.342500000000e+02 1.121992866682e-02 4.529587681351e-05 3.138612087382e+00
7.345000000000e+02 1.203078543208e-02 4.560312737947e-05 3.189926162515e+00
7.347500000000e+02 1.277043969111e-02 4.556003324063e-05 3.241748336968e+00
7.350000000000e+02 1.343448994452e-02 4.517066133661e-05 3.294045731403e+00
7.352500000000e+02 1.401929534378e-02 4.444556402572e-05 3.346787713005e+00
7.355000000000e+02 1.452207337776e-02 4.340152318102e-05 3.399946009927e+00
7.357500000000e+02 1.494098286698e-02 4.206120566116e-05 3.453494791093e+00
7.360000000000e+02 1.527518998594e-02 4.045270686337e-05 3.507410711413e+00
7.362500000000e+02 1.552491534122e-02 3.860900064018e-05 3.561672924092e+00
7.365000000000e+02 1.569146087895e-02 3.656730621304e-05 3.616263060811e+00
7.367500000000e+02 1.577721591847e-02 3.436838501883e-05 3.671165182276e+00
7.370000000000e+02 1.578564222715e-02 3.205578428234e-05 3.726365700335e+00
7.372500000000e+02 1.572123875060e-02 2.967504334178e-05 3.781853273259e+00
7.375000000000e+02 1.558948685592e-02 2.727288578980e-05 3.837618677087e+00
7.377500000000e+02 1.539677767593e-02 2.489639617126e-05 3.893654653990e+00
7.380000000000e+02 1.515032333698e-02 2.259217033163e-05 3.949955740031e+00
7.382500000000e+02 1.485805390486e-02 2.040556944261e-05 4.006518075385e+00
7.385000000000e+02 1.452850297982e-02 1.837996409676e-05 4.063339197349e+00
7.387500000000e+02 1.417068367512e-02 1.655602728309e-05 4.120417821122e+00
7.390000000000e+02 1.379395825434e-02 1.497108985341e-05 4.177753608243e+00
7.392500000000e+02 1.340790342083e-02 1.365856599356e-05 4.235346927723e+00
7.395000000000e+02 1.302217382824e-02 1.264745376467e-05 4.293198612093e+00
7.397500000000e+02 1.264636676828e-02 1.196191449027e-05 4.351309710040e+00
7.400000000000e+02 1.228988926744e-02 1.162093715346e-05 4.409681241422e+00
7.402500000000e+02 1.196183043355e-02 1.163808800059e-05 4.468313955715e+00
7.405000000000e+02 1.167084057544e-02 1.202134677006e-05 4.527208098309e+00
7.407500000000e+02 1.142501882988e-02 1.277302956829e-05 4.586363187283e+00
7.410000000000e+02 1.123181064731e-02 1.388979577496e-05 4.645777803889e+00
7.412500000000e+02 1.109791634177e-02 1.536273719741e-05 4.705449399140e+00
7.415000000000e+02 1.102921119442e-02 1.717754663424e-05 4.765374120462e+00
7.417500000000e+02 1.103067895442e-02 1.931475216280e-05 4.825546656520e+00
7.420000000000e+02 1.110635773854e-02 2.175004367444e-05 4.885960107120e+00
7.422500000000e+02 1.125929991949e-02 2.445464428416e-05 4.946605875162e+00
7.425000000000e+02 1.149154538861e-02 2.739573286345e-05 5.007473584595e+00
7.427500000000e+02 1.180410942196e-02 3.053693294994e-05 5.068551019912e+00
7.430000000000e+02 1.219698311045e-02 3.383884379277e-05 5.129824094107e+00
7.432500000000e+02 1.266914851917e-02 3.725960276718e-05 5.191276836376e+00
7.435000000000e+02 1.321860593381e-02 4.075548117879e-05 5.252891406433e+00
7.437500000000e+02 1.384241486002e-02 4.428150088281e-05 5.314648127100e+00
7.440000000000e+02 1.453674601393e-02 4.779206409222e-05 5.376525539864e+00
7.442500000000e+02 1.529694554779e-02 5.124157897504e-05 5.438500476086e+00
7.445000000000e+02 1.611760866566e-02 5.458508739403e-05 5.500548146638e+00
7.447500000000e+02 1.699266333011e-02 5.777889162364e-05 5.562642244047e+00
7.450000000000e+02 1.791546108492e-02 6.078115199040e-05 5.624755057994e+00
7.452500000000e+02 1.887887344183e-02 6.355245605252e-05 5.686857600402e+00
7.455000000000e+02 1.987539158519e-02 6.605637234169e-05 5.748919738043e+00
7.457500000000e+02 2.089722632452e-02 6.825997203175e-05 5.810910331349e+00
7.460000000000e+02 2.193640726879e-02 7.013427717956e-05 5.872797376835e+00
7.462500000000e+02 2.298487980788e-02 7.165469061712e-05 5.934548151654e+00
7.465000000000e+02 2.403459938516e-02 7.280135398857e-05 5.996129358757e+00
7.467500000000e+02 2.507762257157e-02 7.355944643633e-05 6.057507271514e+00
7.470000000000e+02 2.610619388757e-02 7.391941382284e-05 6.118647876145e+00
7.472500000000e+02 2.711282867384e-02 7.387713181040e-05 6.179517012568e+00
7.475000000000e+02 2.809038913960e-02 7.343399528661e-05 6.240080510089e+00
7.477500000000e+02 2.903215485201e-02 7.259692421016e-05 6.300304321286e+00
7.480000000000e+02 2.993188378602e-02 7.137831540710e-05 6.360154648287e+00
7.482500000000e+02 3.078386586659e-02 6.979592306525e-05 6.419598067420e+00
7.485000000000e+02 3.158296559428e-02 6.787264433983e-05 6.478601646550e+00
7.487500000000e+02 3.232465368172e-02 6.563623982453e-05 6.537133055659e+00
7.490000000000e+02 3.300502957704e-02 6.311899361242e-05 6.595160676874e+00
7.492500000000e+02 3.362083125620e-02 6.035729465020e-05 6.652653704386e+00
7.495000000000e+02 3.416943545802e-02 5.739120382348e-05 6.709582241005e+00
7.497500000000e+02 3.464884823099e-02 5.426391423788e-05 6.765917388998e+00
7.500000000000e+02 3.505768716724e-02 5.102118696784e-05 6.821631335254e+00
7.502500000000e+02 3.539515709393e-02 4.771073804041e-05 6.876697430534e+00
7.505000000000e+02 3.566102105261e-02 4.438159340603e-05 6.931090262533e+00
7.507500000000e+02 3.585556862570e-02 4.108345771112e-05 6.984785722395e+00
7.510000000000e+02 3.597958361260e-02 3.786608015569e-05 7.037761064280e+00
7.512500000000e+02 3.603431314276e-02 3.477851699080e-05 7.089994957430e+00
7.515000000000e+02 3.602144070796e-02 3.186845791428e-05 7.141467532087e+00
7.517500000000e+02 3.594306182966e-02 2.918157664333e-05 7.192160407058e+00
7.520000000000e+02 3.580167118380e-02 2.676087879389e-05 7.242056727046e+00
7.522500000000e+02 3.560015283075e-02 2.464608105571e-05 7.291141173065e+00
7.525000000000e+02 3.534177888430e-02 2.287302695483e-05 7.339399962254e+00
7.527500000000e+02 3.503022057537e-02 2.147313716416e-05 7.386820853594e+00
7.530000000000e+02 3.466956322244e-02 2.047291485788e-05 7.433393124927e+00
7.532500000000e+02 3.426432875803e-02 1.989350709214e-05 7.479107539000e+00
7.535000000000e+02 3.381950749443e-02 1.975031443902e-05 7.523956312401e+00
7.537500000000e+02 3.334059004322e-02 2.005267099778e-05 7.567933056487e+00
7.540000000000e+02 3.283360044088e-02 2.080359878351e-05 7.611032705931e+00
7.542500000000e+02 3.230513036347e-02 2.199962675578e-05 7.653251449372e+00
7.545000000000e+02 3.176236361580e-02 2.363067886302e-05 7.694586631308e+00
7.547500000000e+02 3.121309145502e-02 2.568002641085e-05 7.735036649366e+00
7.550000000000e+02 3.066571374840e-02 2.812433702398e-05 7.774600838735e+00
7.552500000000e+02 3.012922369558e-02 3.093376286839e-05 7.813279345722e+00
7.555000000000e+02 2.961317231147e-02 3.407227664570e-05 7.851072991671e+00
7.557500000000e+02 2.912760634853e-02 3.749785678345e-05 7.887983128863e+00
7.560000000000e+02 2.868297331731e-02 4.116282983713e-05 7.924011489609e+00
7.562500000000e+02 2.828998939596e-02 4.501436006474e-05 7.959160030279e+00
7.565000000000e+02 2.795946991281e-02 4.899500088232e-05 7.993430771511e+00
7.567500000000e+02 2.770212580091e-02 5.304332225042e-05 8.026825637475e+00
7.570000000000e+02 2.752833217178e-02 5.709447039151e-05 8.059346296587e+00
7.572500000000e+02 2.744787690909e-02 6.108108063624e-05 8.090994007690e+00
7.575000000000e+02 2.746969664708e-02 6.493413586670e-05 8.121769469064e+00
7.577500000000e+02 2.760161252404e-02 6.858388662009e-05 8.151672688602e+00
7.580000000000e+02 2.785006890634e-02 7.196085015995e-05 8.180702853855e+00
7.582500000000e+02 2.821988885250e-02 7.499687121784e-05 8.208858227802e+00
7.585000000000e+02 2.871405214289e-02 7.762623167068e-05 8.236136061532e+00
7.587500000000e+02 2.933350258678e-02 7.978677981044e-05 8.262532521560e+00
7.590000000000e+02 3.007699597074e-02 8.142109060616e-05 8.288042648345e+00
7.592500000000e+02 3.094099100723e-02 8.247759911073e-05 8.312660330350e+00
7.595000000000e+02 3.191959391929e-02 8.291172884850e-05 8.336378310277e+00
7.597500000000e+02 3.300455742592e-02 8.268694285790e-05 8.359188210630e+00
7.600000000000e+02 3.418534201130e-02 8.177574371876e-05 8.381080589752e+00
7.602500000000e+02 3.544923877607e-02 8.016055403207e-05 8.402045019368e+00
7.605000000000e+02 3.678155561160e-02 7.783446910972e-05 8.422070186219e+00
7.607500000000e+02 3.816586709476e-02 7.480188415496e-05 8.441144016460e+00
7.610000000000e+02 3.958432232523e-02 7.107892398311e-05 8.459253817139e+00
7.612500000000e+02 4.101800804252e-02 6.669365774434e-05 8.476386434171e+00
7.615000000000e+02 4.244735808905e-02 6.168610049465e-05 8.492528421671e+00
7.617500000000e+02 4.385260397349e-02 5.610808583800e-05 8.507666220107e+00
7.620000000000e+02 4.521425096613e-02 5.002286676081e-05 8.521786336726e+00
7.622500000000e+02 4.651357469783e-02 4.350441462822e-05 8.534875526278e+00
7.625000000000e+02 4.773311764245e-02 3.663650772309e-05 8.546920965003e+00
7.627500000000e+02 4.885717732574e-02 2.951161962317e-05 8.557910415283e+00
7.630000000000e+02 4.987226991581e-02 2.222957345141e-05 8.567832376254e+00
7.632500000000e+02 5.076755046673e-02 1.489598200025e-05 8.576676215397e+00
7.635000000000e+02 5.153518128250e-02 7.620509761885e-06 8.584432280493e+00
7.637500000000e+02 5.217062063766e-02 5.149524905657e-07 8.591091985338e+00
7.640000000000e+02 5.267282635719e-02 -6.308827753820e-06 8.596647871142e+00
7.642500000000e+02 5.304434756081e-02 -1.274092005746e-05 8.601093637138e+00
7.645000000000e+02 5.329130653559e-02 -1.867567400057e-05 8.604424145702e+00
7.647500000000e+02 5.342325072264e-02 -2.401392931076e-05 8.606635395991e+00
7.650000000000e+02 5.345288796167e-02 -2.866519964104e-05 8.607724474912e+00
7.652500000000e+02 5.339569773313e-02 -3.254976758804e-05 8.607689481400e+00
7.655000000000e+02 5.326943633143e-02 -3.560064135438e-05 8.606529432306e+00
7.657500000000e+02 5.309354513213e-02 -3.776528113672e-05 8.604244149328e+00
7.660000000000e+02 5.288849211485e-02 -3.900706913473e-05 8.600834139718e+00
7.662500000000e+02 5.267505938068e-02 -3.930647146225e-05 8.596300466096e+00
7.665000000000e+02 5.247360966501e-02 -3.866177903067e-05 8.590644612891e+00
7.667500000000e+02 5.230336909086e-02 -3.708943951325e-05 8.583868363982e+00
7.670000000000e+02 5.218173943344e-02 -3.462391845135e-05 8.575973674293e+00
7.672500000000e+02 5.212369095020e-02 -3.131715284033e-05 8.566962566436e+00
7.675000000000e+02 5.214124093489e-02 -2.723747728203e-05 8.556837023709e+00
7.677500000000e+02 5.224306252879e-02 -2.246817447851e-05 8.545598916258e+00
7.680000000000e+02 5.243422047773e-02 -1.710556512161e-05 8.533249924736e+00
7.682500000000e+02 5.271606108723e-02 -1.125678783973e-05 8.519791493550e+00
7.685000000000e+02 5.308625295669e-02 -5.037289105225e-06 8.505224802922e+00
7.687500000000e+02 5.353896946332e-02 1.431919120609e-06 8.489550741870e+00
7.690000000000e+02 5.406521653076e-02 8.027106318087e-06 8.472769923802e+00
7.692500000000e+02 5.465327128792e-02 1.462467624730e-05 8.454882691520e+00
7.695000000000e+02 5.528922728521e-02 2.110397954549e-05 8.435889167522e+00
7.697500000000e+02 5.595760824021e-02 2.735003737425e-05 8.415789303587e+00
7.700000000000e+02 5.664202944868e-02 3.325606535987e-05 8.394582946591e+00
7.702500000000e+02 5.732588230418e-02 3.872568292873e-05 8.372269942559e+00
7.705000000000e+02 5.799300353698e-02 4.367479849185e-05 8.348850236837e+00
7.707500000000e+02 5.862830839190e-02 4.803312446683e-05 8.324324001229e+00
7.710000000000e+02 5.921835889016e-02 5.174532884553e-05 8.298691773685e+00
7.712500000000e+02 5.975184652133e-02 5.477173142482e-05 8.271954612463e+00
7.715000000000e+02 6.021996888598e-02 5.708856582490e-05 8.244114243519e+00
7.717500000000e+02 6.061669341889e-02 5.868779331344e-05 8.215173238981e+00
7.720000000000e+02 6.093889000360e-02 5.957649831148e-05 8.185135166126e+00
7.722500000000e+02 6.118633424277e-02 5.977591775647e-05 8.154004746246e+00
7.725000000000e+02 6.136157561221e-02 5.932005481624e-05 8.121787985261e+00
7.727500000000e+02 6.146968118637e-02 5.825398977091e-05 8.088492320878e+00
7.730000000000e+02 6.151785590269e-02 5.663200376038e-05 8.054126711829e+00
7.732500000000e+02 6.151496465281e-02 5.451550417543e-05 8.018701735202e+00
7.735000000000e+02 6.147097522061e-02 5.197075163205e-05 7.982229660732e+00
7.737500000000e+02 6.139634933852e-02 4.906662990739e-05 7.944724477309e+00
7.740000000000e+02 6.130142337816e-02 4.587252475988e-05 7.906201935462e+00
7.742500000000e+02 6.119580917481e-02 4.245633865843e-05 7.866679530061e+00
7.745000000000e+02 6.108786206182e-02 3.888277250044e-05 7.826176500944e+00
7.747500000000e+02 6.098424611670e-02 3.521190485045e-05 7.784713780290e+00
7.750000000000e+02 6.088963496913e-02 3.149814713299e-05 7.742313958799e+00
7.752500000000e+02 6.080656464677e-02 2.778957511626e-05 7.699001204804e+00
7.755000000000e+02 6.073545553524e-02 2.412767211787e-05 7.654801201246e+00
7.757500000000e+02 6.067479718504e-02 2.054737170334e-05 7.609741050960e+00
7.760000000000e+02 6.062148278791e-02 1.707747529722e-05 7.563849172901e+00
7.762500000000e+02 6.057126690493e-02 1.374131540779e-05 7.517155204168e+00
7.765000000000e+02 6.051930579690e-02 1.055754404128e-05 7.469689876753e+00
7.767500000000e+02 6.046073727313e-02 7.541051024185e-06 7.421484887898e+00
7.770000000000e+02 6.039125431798e-02 4.703812222617e-06 7.372572779229e+00
7.772500000000e+02 6.030762388518e-02 2.055858812494e-06 7.322986789555e+00
7.775000000000e+02 6.020811535870e-02 -3.939989521584e-07 7.272760728846e+00
7.777500000000e+02 6.009280513850e-02 -2.637569682967e-06 7.221928832884e+00
7.780000000000e+02 5.996374245755e-02 -4.666822681382e-06 7.170525641773e+00
7.782500000000e+02 5.982496537957e-02 -6.473611825319e-06 7.118585869250e+00
7.785000000000e+02 5.968237206206e-02 -8.049580975111e-06 7.066144293396e+00
7.787500000000e+02 5.954345782577e-02 -9.386235662767e-06 7.013235657135e+00
7.790000000000e+02 5.941693690869e-02 -1.047517491407e-05 6.959894573845e+00
7.792500000000e+02 5.931227737857e-02 -1.130846170957e-05 6.906155453194e+00
7.795000000000e+02 5.923917681183e-02 -1.187910173156e-05 6.852052427141e+00
7.797500000000e+02 5.920701198059e-02 -1.218160041097e-05 6.797619284031e+00
7.800000000000e+02 5.922429217984e-02 -1.221258828094e-05 6.742889400538e+00
7.802500000000e+02 5.929814794646e-02 -1.197148373999e-05 6.687895674517e+00
7.805000000000e+02 5.943387937678e-02 -1.146113307982e-05 6.632670448118e+00
7.807500000000e+02 5.963459065204e-02 -1.068835019163e-05 6.577245425732e+00
7.810000000000e+02 5.990092956873e-02 -9.664425699940e-06 6.521651583416e+00
7.812500000000e+02 6.023095292317e-02 -8.405401349471e-06 6.465919073569e+00
7.815000000000e+02 6.062012526367e-02 -6.932115672098e-06 6.410077124843e+00
7.817500000000e+02 6.106146082747e-02 -5.270002984670e-06 6.354153943416e+00
7.820000000000e+02 6.154580319271e-02 -3.448615224638e-06 6.298176620639e+00
7.822500000000e+02 6.206223774975e-02 -1.500846323527e-06 6.242171049441e+00
7.825000000000e+02 6.259860687348e-02 5.380926484111e-07 6.186161859254e+00
7.827500000000e+02 6.314210908802e-02 2.631876978881e-06 6.130172365685e+00
7.830000000000e+02 6.367993093233e-02 4.744381383148e-06 6.074224546902e+00
7.832500000000e+02 6.419988049337e-02 6.840984053513e-06 6.018339035158e+00
7.835000000000e+02 6.469096260832e-02 8.889769611164e-06 5.962535136198e+00
7.837500000000e+02 6.514386655087e-02 1.086251702256e-05 5.906830857201e+00
7.840000000000e+02 6.555131575326e-02 1.273540598404e-05 5.851242957211e+00
7.842500000000e+02 6.590826977545e-02 1.448938163967e-05 5.795786995896e+00
7.845000000000e+02 6.621195784035e-02 1.611017158959e-05 5.740477391834e+00
7.847500000000e+02 6.646175580821e-02 1.758797216272e-05 5.685327480299e+00
7.850000000000e+02 6.665893403890e-02 1.891686189356e-05 5.630349558943e+00
7.852500000000e+02 6.680630351836e-02 2.009402110154e-05 5.575554934686e+00
7.855000000000e+02 6.690781259694e-02 2.111884905448e-05 5.520953959255e+00
7.857500000000e+02 6.696814057790e-02 2.199207209297e-05 5.466556058180e+00
7.860000000000e+02 6.699233548548e-02 2.271492292322e-05 5.412369752864e+00
7.862500000000e+02 6.698553208916e-02 2.328844895227e-05 5.358402683190e+00
7.865000000000e+02 6.695278295303e-02 2.371298746665e-05 5.304661616921e+00
7.867500000000e+02 6.689900525573e-02 2.398781029908e-05 5.251152467328e+00
7.870000000000e+02 6.682904599893e-02 2.411092586502e-05 5.197880304296e+00
7.872500000000e+02 6.674784355000e-02 2.407900346210e-05 5.144849363825e+00
7.875000000000e+02 6.666065128832e-02 2.388737725165e-05 5.092063061969e+00
7.877500000000e+02 6.657328702144e-02 2.353009779840e-05 5.039523993893e+00
7.880000000000e+02 6.649235585663e-02 2.299999056499e-05 4.987233949173e+00
7.882500000000e+02 6.642541536101e-02 2.228873386637e-05 4.935193906662e+00
7.885000000000e+02 6.638104408768e-02 2.138694415310e-05 4.883404047041e+00
7.887500000000e+02 6.636880041865e-02 2.028431329074e-05 4.831863754493e+00
7.890000000000e+02 6.639906188377e-02 1.896983225200e-05 4.780571622145e+00
7.892500000000e+02 6.648274998519e-02 1.743213629826e-05 4.729525476458e+00
7.895000000000e+02 6.663095771301e-02 1.565993303193e-05 4.678722394450e+00
7.897500000000e+02 6.685450116127e-02 1.364254833222e-05 4.628158753481e+00
7.900000000000e+02 6.716342497344e-02 1.137060332257e-05 4.577830280186e+00
7.902500000000e+02 6.756649182082e-02 8.836712482946e-06 4.527732128002e+00
7.905000000000e+02 6.807068742666e-02 6.036166445816e-06 4.477858969357e+00
7.907500000000e+02 6.868076984174e-02 2.967547604232e-06 4.428205091307e+00
7.910000000000e+02 6.939889012239e-02 -3.668101386245e-07 4.378764505334e+00
7.912500000000e+02 7.022430671750e-02 -3.960552007909e-06 4.329531052572e+00
7.915000000000e+02 7.115321107824e-02 -7.803231773573e-06 4.280498489966e+00
7.917500000000e+02 7.217867821802e-02 -1.188046527284e-05 4.231660563846e+00
7.920000000000e+02 7.329074816189e-02 -1.617428114231e-05 4.183011044541e+00
7.922500000000e+02 7.447663921865e-02 -2.066351926552e-05 4.134543731328e+00
7.925000000000e+02 7.572108513544e-02 -2.532429665283e-05 4.086252417248e+00
7.927500000000e+02 7.700678207839e-02 -3.013041797895e-05 4.038130818612e+00
7.930000000000e+02 7.831492423055e-02 -3.505366389819e-05 3.990172477854e+00
7.932500000000e+02 7.962579750755e-02 -4.006391025782e-05 3.942370646854e+00
7.935000000000e+02 8.091940104055e-02 -4.512904179785e-05 3.894718169685e+00
7.937500000000e+02 8.217605413382e-02 -5.021471086528e-05 3.847207372604e+00
7.940000000000e+02 8.337695638446e-02 -5.528398490856e-05 3.799829987448e+00
7.942500000000e+02 8.450465872052e-02 -6.029696510934e-05 3.752577108312e+00
7.945000000000e+02 8.554342444674e-02 -6.521049284577e-05 3.705439207244e+00
7.947500000000e+02 8.647945555672e-02 -6.997805745632e-05 3.658406200935e+00
7.950000000000e+02 8.730098092569e-02 -7.454998236467e-05 3.611467573151e+00
7.952500000000e+02 8.799821906126e-02 -7.887395991188e-05 3.564612556423e+00
7.955000000000e+02 8.856323030892e-02 -8.289594700128e-05 3.517830348998e+00
7.957500000000e+02 8.898969812394e-02 -8.656140299074e-05 3.471110367480e+00
7.960000000000e+02 8.927267460214e-02 -8.981679387476e-05 3.424442510990e+00
7.962500000000e+02 8.940834157722e-02 -9.261127414681e-05 3.377817439877e+00
7.965000000000e+02 8.939381643115e-02 -9.489840268950e-05 3.331226839069e+00
7.967500000000e+02 8.922703747642e-02 -9.663777624258e-05 3.284663666781e+00
7.970000000000e+02 8.890675314311e-02 -9.779646747840e-05 3.238122396300e+00
7.972500000000e+02 8.843260711853e-02 -9.835012348719e-05 3.191599231230e+00
7.975000000000e+02 8.780531239226e-02 -9.828372080442e-05 3.145092308140e+00
7.977500000000e+02 8.702689492578e-02 -9.759193395709e-05 3.098601905971e+00
7.980000000000e+02 8.610095411405e-02 -9.627910656537e-05 3.052130639582e+00
7.982500000000e+02 8.503291760917e-02 -9.435891294193e-05 3.005683681683e+00
7.985000000000e+02 8.383022768272e-02 -9.185378320548e-05 2.959268979338e+00
7.987500000000e+02 8.250244137063e-02 -8.879419115013e-05 2.912897504626e+00
7.990000000000e+02 8.106119902187e-02 -8.521781942664e-05 2.866583498978e+00
7.992500000000e+02 7.952006584855e-02 -8.116882762391e-05 2.820344741363e+00
7.995000000000e+02 7.789423301502e-02 -7.669714816719e-05 2.774202793707e+00
7.997500000000e+02 7.620011236514e-02 -7.185789312103e-05 2.728183245204e+00
8.000000000000e+02 7.445484266673e-02 -6.671084130708e-05 2.682315907112e+00
8.002500000000e+02 7.267576155879e-02 -6.132000231701e-05 2.636634975369e+00
8.005000000000e+02 7.087987871782e-02 -5.575317614528e-05 2.591179122354e+00
8.007500000000e+02 6.908340097623e-02 -5.008146339738e-05 2.545991523944e+00
8.010000000000e+02 6.730134523629e-02 -4.437865198140e-05 2.501119810055e+00
8.012500000000e+02 6.554726711268e-02 -3.872042158112e-05 2.456615938540e+00
8.015000000000e+02 6.383311814622e-02 -3.318338458430e-05 2.412535991528e+00
8.017500000000e+02 6.216923208857e-02 -2.784386352489e-05 2.368939908933e+00
8.020000000000e+02 6.056442239454e-02 -2.277649020307e-05 2.325891155861e+00
8.022500000000e+02 5.902616605375e-02 -1.805267716598e-05 2.283456343474e+00
8.025000000000e+02 5.756083885828e-02 -1.373902331830e-05 2.241704809529e+00
8.027500000000e+02 5.617396355310e-02 -9.895729240622e-06 2.200708171687e+00
8.030000000000e+02 5.487043586165e-02 -6.575135296977e-06 2.160539858915e+00
8.032500000000e+02 5.365469831685e-02 -3.820462698478e-06 2.121274632966e+00
8.035000000000e+02 5.253083782503e-02 -1.664813339186e-06 2.082988100174e+00
8.037500000000e+02 5.150260158965e-02 -1.305144245456e-07 2.045756225953e+00
8.040000000000e+02 5.057332646055e-02 7.712146481431e-07 2.009654843556e+00
8.042500000000e+02 4.974580081070e-02 1.040229969662e-06 1.974759175883e+00
8.045000000000e+02 4.902207253940e-02 6.871456041391e-07 1.941143352378e+00
8.047500000000e+02 4.840323728680e-02 -2.672670662007e-07 1.908879948944e+00
8.050000000000e+02 4.788922823467e-02 -1.792849266241e-06 1.878039524800e+00
8.052500000000e+02 4.747864206450e-02 -3.850979069159e-06 1.848690194179e+00
8.055000000000e+02 4.716861707425e-02 -6.395519827229e-06 1.820897200903e+00
8.057500000000e+02 4.695478428863e-02 -9.373807270063e-06 1.794722531672e+00
8.060000000000e+02 4.683129594998e-02 -1.272761247512e-05 1.770224562945e+00
8.062500000000e+02 4.679092873806e-02 -1.639404414033e-05 1.747457727569e+00
8.065000000000e+02 4.682525399986e-02 -2.030642199219e-05 1.726472236133e+00
8.067500000000e+02 4.692485668519e-02 -2.439512147559e-05 1.707313843053e+00
8.070000000000e+02 4.707958292699e-02 -2.858841547546e-05 1.690023635868e+00
8.072500000000e+02 4.727879499211e-02 -3.281334792568e-05 1.674637901524e+00
8.075000000000e+02 4.751161340411e-02 -3.699665719567e-05 1.661188002479e+00
8.077500000000e+02 4.776712875952e-02 -4.106576711208e-05 1.649700332617e+00
8.080000000000e+02 4.803457441191e-02 -4.494985036704e-05 1.640196277297e+00
8.082500000000e+02 4.830345193728e-02 -4.858094353594e-05 1.632692250941e+00
8.085000000000e+02 4.856361558439e-02 -5.189510521172e-05 1.627199731905e+00
8.087500000000e+02 4.880531695939e-02 -5.483355268771e-05 1.623725371149e+00
8.090000000000e+02 4.901922790075e-02 -5.734376235936e-05 1.622271091574e+00
8.092500000000e+02 4.919644664256e-02 -5.938045213366e-05 1.622834257093e+00
8.095000000000e+02 4.932850903180e-02 -6.090643387954e-05 1.625407829009e+00
8.097500000000e+02 4.940740872957e-02 -6.189326648745e-05 1.629980571788e+00
8.100000000000e+02 4.942563681165e-02 -6.232169017908e-05 1.636537279836e+00
8.102500000000e+02 4.937624822410e-02 -6.218184179327e-05 1.645058997743e+00
8.105000000000e+02 4.925294650518e-02 -6.147321787905e-05 1.655523281080e+00
8.107500000000e+02 4.905018689589e-02 -6.020441593318e-05 1.667904454058e+00
8.110000000000e+02 4.876328690149e-02 -5.839266700342e-05 1.682173872958e+00
8.112500000000e+02 4.838853103570e-02 -5.606318073070e-05 1.698300203927e+00
8.115000000000e+02 4.792326387764e-02 -5.324835595952e-05 1.716249671149e+00
8.117500000000e+02 4.736595275440e-02 -4.998686550797e-05 1.735986320901e+00
8.120000000000e+02 4.671621519573e-02 -4.632266543947e-05 1.757472272903e+00
8.122500000000e+02 4.597480859187e-02 -4.230396813201e-05 1.780667933611e+00
8.125000000000e+02 4.514357392860e-02 -3.798218826301e-05 1.805532213801e+00
8.127500000000e+02 4.422533973681e-02 -3.341089597983e-05 1.832022724356e+00
8.130000000000e+02 4.322379420044e-02 -2.864480178180e-05 1.860095927890e+00
8.132500000000e+02 4.214332779151e-02 -2.373877323841e-05 1.889707302082e+00
8.135000000000e+02 4.098886449933e-02 -1.874690694165e-05 1.920811447101e+00
8.137500000000e+02 3.976568630124e-02 -1.372165577179e-05 1.953362206288e+00
8.140000000000e+02 3.847926757266e-02 -8.713021568074e-06 1.987312737093e+00
8.142500000000e+02 3.713512453411e-02 -3.767818669009e-06 2.022615595964e+00
8.145000000000e+02 3.573869074968e-02 1.070994920610e-06 2.059222781222e+00
8.147500000000e+02 3.429522121968e-02 5.764882553105e-06 2.097085790901e+00
8.150000000000e+02 3.280972851790e-02 1.028021732727e-05 2.136155647666e+00
8.152500000000e+02 3.128694964459e-02 1.458868875470e-05 2.176382932017e+00
8.155000000000e+02 2.973134153828e-02 1.866758815700e-05 2.217717807727e+00
8.157500000000e+02 2.814709926794e-02 2.249999375087e-05 2.260110033755e+00
8.160000000000e+02 2.653819262356e-02 2.607483675635e-05 2.303508985602e+00
8.162500000000e+02 2.490841396894e-02 2.938685432050e-05 2.347863670535e+00
8.165000000000e+02 2.326143163643e-02 3.243641992198e-05 2.393122745350e+00
8.167500000000e+02 2.160084456942e-02 3.522928096336e-05 2.439234540324e+00
8.170000000000e+02 1.993023156414e-02 3.777619949158e-05 2.486147084693e+00
8.172500000000e+02 1.825319583789e-02 4.009240978348e-05 2.533808145948e+00
8.175000000000e+02 1.657340048009e-02 4.219710237541e-05 2.582165277608e+00
8.177500000000e+02 1.489459656509e-02 4.411278632926e-05 2.631165880546e+00
8.180000000000e+02 1.322064158261e-02 4.586461310829e-05 2.680757280095e+00
8.182500000000e+02 1.155551293078e-02 4.747966139776e-05 2.730886820201e+00
8.185000000000e+02 9.903316056070e-03 4.898621042373e-05 2.781501972868e+00
8.187500000000e+02 8.268286339116e-03 5.041302523281e-05 2.832550470469e+00
8.190000000000e+02 6.654790308011e-03 5.178865484906e-05 2.883980447651e+00
8.192500000000e+02 5.067320655341e-03 5.314077689250e-05 2.935740608313e+00
8.195000000000e+02 3.510490765603e-03 5.449558293619e-05 2.987780394769e+00
8.197500000000e+02 1.989022010748e-03 5.587723545830e-05 3.040050180496e+00
8.200000000000e+02 5.077283466690e-04 5.730738981646e-05 3.092501455540e+00
8.202500000000e+02 -9.285087510929e-04 5.880478464451e-05 3.145087030775e+00
8.205000000000e+02 -2.314772163034e-03 6.038491433832e-05 3.197761232496e+00
8.207500000000e+02 -3.646150914949e-03 6.205978008259e-05 3.250480092066e+00
8.210000000000e+02 -4.917794436057e-03 6.383771773524e-05 3.303201543353e+00
8.212500000000e+02 -6.124975435299e-03 6.572330136662e-05 3.355885589554e+00
8.215000000000e+02 -7.263165852433e-03 6.771731893027e-05 3.408494479971e+00
8.217500000000e+02 -8.328120560870e-03 6.981681773152e-05 3.460992858033e+00
8.220000000000e+02 -9.315968381319e-03 7.201522066039e-05 3.513347892065e+00
8.222500000000e+02 -1.022330909976e-02 7.430248591300e-05 3.565529406865e+00
8.225000000000e+02 -1.104730926424e-02 7.666534255030e-05 3.617509970137e+00
8.227500000000e+02 -1.178579769621e-02 7.908757643904e-05 3.669264989272e+00
8.230000000000e+02 -1.243735204011e-02 8.155035888044e-05 3.720772758342e+00
8.232500000000e+02 -1.300137716998e-02 8.403261579307e-05 3.772014516046e+00
8.235000000000e+02 -1.347816726301e-02 8.651143528432e-05 3.822974452266e+00
8.237500000000e+02 -1.386895321855e-02 8.896250206342e-05 3.873639726431e+00
8.240000000000e+02 -1.417592839488e-02 9.136055358819e-05 3.924000434021e+00
8.242500000000e+02 -1.440225565895e-02 9.367985359443e-05 3.974049586291e+00
8.245000000000e+02 -1.455205050636e-02 9.589466701473e-05 4.023783038870e+00
8.247500000000e+02 -1.463034444773e-02 9.797973363071e-05 4.073199433150e+00
8.250000000000e+02 -1.464302590483e-02 9.991073294158e-05 4.122300100724e+00
8.252500000000e+02 -1.459676140608e-02 1.016647305890e-04 4.171088952705e+00
8.255000000000e+02 -1.449890038645e-02 1.032206012350e-04 4.219572373407e+00
8.257500000000e+02 -1.435736325824e-02 1.045594172798e-04 4.267759081727e+00
8.260000000000e+02 -1.418051789352e-02 1.056648017232e-04 4.315659994168e+00
8.262500000000e+02 -1.397704564857e-02 1.065232335381e-04 4.363288067574e+00
8.265000000000e+02 -1.375580265476e-02 1.071243108310e-04 4.410658154597e+00
8.267500000000e+02 -1.352567652042e-02 1.074609564086e-04 4.457786836121e+00
8.270000000000e+02 -1.329544297045e-02 1.075295679042e-04 4.504692251467e+00
8.272500000000e+02 -1.307362698365e-02 1.073301183027e-04 4.551393941751e+00
8.275000000000e+02 -1.286836830265e-02 1.068661866856e-04 4.597912675958e+00
8.277500000000e+02 -1.268729518566e-02 1.061449347211e-04 4.644270279337e+00
8.280000000000e+02 -1.253741045337e-02 1.051770381885e-04 4.690489474945e+00
8.282500000000e+02 -1.242498757038e-02 1.039765474297e-04 4.736593708664e+00
8.285000000000e+02 -1.235548236408e-02 1.025607058371e-04 4.782606988817e+00
8.287500000000e+02 -1.233345982494e-02 1.009497210622e-04 4.828553724329e+00
8.290000000000e+02 -1.236253548688e-02 9.916648504069e-05 4.874458560320e+00
8.292500000000e+02 -1.244533519021e-02 9.723627179606e-05 4.920346222350e+00
8.295000000000e+02 -1.258347230558e-02 9.518639069750e-05 4.966241359157e+00
8.297500000000e+02 -1.277754127955e-02 9.304579570207e-05 5.012168390135e+00
8.300000000000e+02 -1.302713179378e-02 9.084471339946e-05 5.058151353489e+00
8.302500000000e+02 -1.333085972251e-02 8.861423335155e-05 5.104213758884e+00
8.305000000000e+02 -1.368641625608e-02 8.638587759202e-05 5.150378447901e+00
8.307500000000e+02 -1.409063648395e-02 8.419118973182e-05 5.196667449425e+00
8.310000000000e+02 -1.453958345517e-02 8.206131227972e-05 5.243101847653e+00
8.312500000000e+02 -1.502864807761e-02 8.002657337330e-05 5.289701658746e+00
8.315000000000e+02 -1.555266513126e-02 7.811609098798e-05 5.336485700632e+00
8.317500000000e+02 -1.610604008641e-02 7.635739286449e-05 5.383471483709e+00
8.320000000000e+02 -1.668288740110e-02 7.477606295722e-05 5.430675101057e+00
8.322500000000e+02 -1.727717529452e-02 7.339541398688e-05 5.478111138080e+00
8.325000000000e+02 -1.788287738122e-02 7.223619471652e-05 5.525792572747e+00
8.327500000000e+02 -1.849412505796e-02 7.131633607729e-05 5.573730701662e+00
8.330000000000e+02 -1.910535994130e-02 7.065074266219e-05 5.621935077986e+00
8.332500000000e+02 -1.971148558321e-02 7.025113368220e-05 5.670413438138e+00
8.335000000000e+02 -2.030801000232e-02 7.012593288641e-05 5.719171670939e+00
8.337500000000e+02 -2.089118065796e-02 7.028020432456e-05 5.768213763550e+00
8.340000000000e+02 -2.145810138200e-02 7.071563311556e-05 5.817541792443e+00
8.342500000000e+02 -2.200683242514e-02 7.143057089876e-05 5.867155889899e+00
8.345000000000e+02 -2.253646424773e-02 7.242010838882e-05 5.917054254928e+00
8.347500000000e+02 -2.304716711458e-02 7.367619403767e-05 5.967233139075e+00
8.350000000000e+02 -2.354020974537e-02 7.518781504989e-05 6.017686875017e+00
8.352500000000e+02 -2.401795027894e-02 7.694121643564e-05 6.068407880680e+00
8.355000000000e+02 -2.448379557880e-02 7.892016864758e-05 6.119386703611e+00
8.357500000000e+02 -2.494213321876e-02 8.110626755631e-05 6.170612041503e+00
8.360000000000e+02 -2.539823481362e-02 8.347927344690e-05 6.222070799837e+00
8.362500000000e+02 -2.585813572169e-02 8.601746824793e-05 6.273748125542e+00
8.365000000000e+02 -2.632849204000e-02 8.869801897896e-05 6.325627473920e+00
8.367500000000e+02 -2.681642004959e-02 9.149737906422e-05 6.377690651198e+00
8.370000000000e+02 -2.732932047585e-02 9.439173326467e-05 6.429917886092e+00
8.372500000000e+02 -2.787469265092e-02 9.735731633528e-05 6.482287876960e+00
8.375000000000e+02 -2.845994176549e-02 1.003708159870e-04 6.534777863063e+00
8.377500000000e+02 -2.909218326674e-02 1.034097203744e-04 6.587363672190e+00
8.380000000000e+02 -2.977804845413e-02 1.064526408874e-04 6.640019787982e+00
8.382500000000e+02 -3.052349496552e-02 1.094796172673e-04 6.692719394877e+00
8.385000000000e+02 -3.133362618463e-02 1.124724173518e-04 6.745434437348e+00
8.387500000000e+02 -3.221252309063e-02 1.154147074749e-04 6.798135664057e+00
8.390000000000e+02 -3.316309250103e-02 1.182921949442e-04 6.850792670097e+00
8.392500000000e+02 -3.418693495317e-02 1.210928563128e-04 6.903373942251e+00
8.395000000000e+02 -3.528423581955e-02 1.238069973402e-04 6.955846889925e+00
8.397500000000e+02 -3.645368306102e-02 1.264272742370e-04 7.008177879619e+00
8.400000000000e+02 -3.769241380237e-02 1.289486734031e-04 7.060332263973e+00
8.402500000000e+02 -3.899599297502e-02 1.313684396524e-04 7.112274404257e+00
8.405000000000e+02 -4.035842562900e-02 1.336859532035e-04 7.163967694028e+00
8.407500000000e+02 -4.177220484828e-02 1.359025534101e-04 7.215374578299e+00
8.410000000000e+02 -4.322839598097e-02 1.380213108723e-04 7.266456571606e+00
8.412500000000e+02 -4.471675731786e-02 1.400467572649e-04 7.317174275307e+00
8.415000000000e+02 -4.622589624624e-02 1.419845898845e-04 7.367487395045e+00
8.417500000000e+02 -4.774345905705e-02 1.438413250766e-04 7.417354759886e+00
8.420000000000e+02 -4.925634987560e-02 1.456238993827e-04 7.466734341107e+00
8.422500000000e+02 -5.075097755267e-02 1.473393526352e-04 7.515583278756e+00
8.425000000000e+02 -5.221352056523e-02 1.489943873508e-04 7.563857908074e+00
8.427500000000e+02 -5.363020751979e-02 1.505950057649e-04 7.611513794303e+00
8.430000000000e+02 -5.498760423708e-02 1.521461583602e-04 7.658505769791e+00
8.432500000000e+02 -5.627290649729e-02 1.536514150956e-04 7.704787988292e+00
8.435000000000e+02 -5.747422451411e-02 1.551126786705e-04 7.750313976606e+00
8.437500000000e+02 -5.858086071030e-02 1.565299736318e-04 7.795036710133e+00
8.440000000000e+02 -5.958356292816e-02 1.579012751336e-04 7.838908685432e+00
8.442500000000e+02 -6.047475418922e-02 1.592224416125e-04 7.881882019085e+00
8.445000000000e+02 -6.124872152975e-02 1.604872220434e-04 7.923908543188e+00
8.447500000000e+02 -6.190176686283e-02 1.616872616045e-04 7.964939927887e+00
8.450000000000e+02 -6.243230768937e-02 1.628123024698e-04 8.004927806821e+00
8.452500000000e+02 -6.284092846636e-02 1.638504259025e-04 8.043823914688e+00
8.455000000000e+02 -6.313038477556e-02 1.647883535459e-04 8.081580246710e+00
8.457500000000e+02 -6.330555589885e-02 1.656118156030e-04 8.118149219604e+00
8.460000000000e+02 -6.337335227813e-02 1.663059803213e-04 8.153483848270e+00
8.462500000000e+02 -6.334257908433e-02 1.668559281230e-04 8.187537930557e+00
8.465000000000e+02 -6.322375953382e-02 1.672471568293e-04 8.220266239091e+00
8.467500000000e+02 -6.302892164396e-02 1.674661056096e-04 8.251624718147e+00
8.470000000000e+02 -6.277135167243e-02 1.675006790259e-04 8.281570679399e+00
8.472500000000e+02 -6.246532141149e-02 1.673407059193e-04 8.310063012887e+00
8.475000000000e+02 -6.212578663851e-02 1.669784827832e-04 8.337062366603e+00
8.477500000000e+02 -6.176807191866e-02 1.664092430594e-04 8.362531354311e+00
8.480000000000e+02 -6.140753670329e-02 1.656315176849e-04 8.386434716995e+00
8.482500000000e+02 -6.105924128409e-02 1.646473975769e-04 8.408739529433e+00
8.485000000000e+02 -6.073760717537e-02 1.634627412834e-04 8.429415347850e+00
8.487500000000e+02 -6.045608908172e-02 1.620873278368e-04 8.448434369588e+00
8.490000000000e+02 -6.022686379655e-02 1.605348857165e-04 8.465771576316e+00
8.492500000000e+02 -6.006054610505e-02 1.588230040423e-04 8.481404870573e+00
8.495000000000e+02 -5.996593924366e-02 1.569729325660e-04 8.495315163178e+00
8.497500000000e+02 -5.994983448469e-02 1.550092752736e-04 8.507486516488e+00
8.500000000000e+02 -6.001686091800e-02 1.529595761847e-04 8.517906201118e+00
8.502500000000e+02 -6.016939849003e-02 1.508538120350e-04 8.526564778471e+00
8.505000000000e+02 -6.040755671435e-02 1.487237817139e-04 8.533456127921e+00
8.507500000000e+02 -6.072922437465e-02 1.466024329606e-04 8.538577521412e+00
8.510000000000e+02 -6.113018958593e-02 1.445231441138e-04 8.541929616779e+00
8.512500000000e+02 -6.160432964554e-02 1.425189580620e-04 8.543516472177e+00
8.515000000000e+02 -6.214386392945e-02 1.406218110246e-04 8.543345512346e+00
8.517500000000e+02 -6.273965883622e-02 1.388617795633e-04 8.541427527816e+00
8.520000000000e+02 -6.338157214833e-02 1.372663812860e-04 8.537776609196e+00
8.522500000000e+02 -6.405882088125e-02 1.358599450933e-04 8.532410070366e+00
8.525000000000e+02 -6.476035566200e-02 1.346630619668e-04 8.525348387705e+00
8.527500000000e+02 -6.547522676485e-02 1.336921820292e-04 8.516615085322e+00
8.530000000000e+02 -6.619292601036e-02 1.329592768453e-04 8.506236609656e+00
8.532500000000e+02 -6.690369177510e-02 1.324716156522e-04 8.494242218199e+00
8.535000000000e+02 -6.759876628701e-02 1.322318199334e-04 8.480663811029e+00
8.537500000000e+02 -6.827059743379e-02 1.322379848638e-04 8.465535792813e+00
8.540000000000e+02 -6.891297932546e-02 1.324838932553e-04 8.448894896613e+00
8.542500000000e+02 -6.952112891523e-02 1.329593616341e-04 8.430780002836e+00
8.545000000000e+02 -7.009170069161e-02 1.336507041779e-04 8.411231968838e+00
8.547500000000e+02 -7.062273983370e-02 1.345412707709e-04 8.390293432450e+00
8.550000000000e+02 -7.111358037240e-02 1.356120509971e-04 8.368008621885e+00
8.552500000000e+02 -7.156469442799e-02 1.368423100040e-04 8.344423161282e+00
8.555000000000e+02 -7.197750047073e-02 1.382102536324e-04 8.319583875077e+00
8.557500000000e+02 -7.235413966963e-02 1.396936030160e-04 8.293538592614e+00
8.560000000000e+02 -7.269723001834e-02 1.412701751859e-04 8.266335954266e+00
8.562500000000e+02 -7.300960877970e-02 1.429184081750e-04 8.238025220141e+00
8.565000000000e+02 -7.329407441254e-02 1.446178021772e-04 8.208656082478e+00
8.567500000000e+02 -7.355313963257e-02 1.463492652317e-04 8.178278482908e+00
8.570000000000e+02 -7.378880781990e-02 1.480953552030e-04 8.146942435407e+00
8.572500000000e+02 -7.400238529177e-02 1.498404102594e-04 8.114697855802e+00
8.575000000000e+02 -7.419434179386e-02 1.515705642063e-04 8.081594398391e+00
8.577500000000e+02 -7.436423113845e-02 1.532736400432e-04 8.047681300189e+00
8.580000000000e+02 -7.451067977203e-02 1.549389659816e-04 8.013007232433e+00
8.582500000000e+02 -7.463145766673e-02 1.565570788573e-04 7.977620159814e+00
8.585000000000e+02 -7.472362716050e-02 1.581192969095e-04 7.941567206272e+00
8.587500000000e+02 -7.478378375162e-02 1.596173114647e-04 7.904894526140e+00
8.590000000000e+02 -7.480837181477e-02 1.610427389133e-04 7.867647182364e+00
8.592500000000e+02 -7.479407304787e-02 1.623866015006e-04 7.829869024586e+00
8.595000000000e+02 -7.473823192092e-02 1.636389102808e-04 7.791602571770e+00
8.597500000000e+02 -7.463929677491e-02 1.647883493223e-04 7.752888887731e+00
8.600000000000e+02 -7.449723136238e-02 1.658220600411e-04 7.713767455221e+00
8.602500000000e+02 -7.431386329017e-02 1.667255916433e-04 7.674276045423e+00
8.605000000000e+02 -7.409313754616e-02 1.674830479308e-04 7.634450577151e+00
8.607500000000e+02 -7.384124153168e-02 1.680774358303e-04 7.594324977063e+00
8.610000000000e+02 -7.356658692692e-02 1.684912235120e-04 7.553931035600e+00
8.612500000000e+02 -7.327963816441e-02 1.687070908747e-04 7.513298264812e+00
8.615000000000e+02 -7.299259117698e-02 1.687088396662e-04 7.472453761569e+00
8.617500000000e+02 -7.271891769323e-02 1.684824144946e-04 7.431422080764e+00
8.620000000000e+02 -7.247280123413e-02 1.680169707859e-04 7.390225123343e+00
8.622500000000e+02 -7.226849959532e-02 1.673059178217e-04 7.348882044106e+00
8.625000000000e+02 -7.211967411252e-02 1.663478604403e-04 7.307409183963e+00
8.627500000000e+02 -7.203872776199e-02 1.651473673937e-04 7.265820029877e+00
8.630000000000e+02 -7.203619105920e-02 1.637155039438e-04 7.224125211785e+00
8.632500000000e+02 -7.212019178685e-02 1.620701326460e-04 7.182332524445e+00
8.635000000000e+02 -7.229603195465e-02 1.602357105798e-04 7.140446995346e+00
8.637500000000e+02 -7.256589091371e-02 1.582429564417e-04 7.098470984536e+00
8.640000000000e+02 -7.292866205399e-02 1.561282038475e-04 7.056404320715e+00
8.642500000000e+02 -7.337992447389e-02 1.539324009562e-04 7.014244475875e+00
8.645000000000e+02 -7.391204735614e-02 1.516998955609e-04 6.971986763457e+00
8.647500000000e+02 -7.451442012670e-02 1.494770674630e-04 6.929624572203e+00
8.650000000000e+02 -7.517380292527e-02 1.473108436003e-04 6.887149621874e+00
8.652500000000e+02 -7.587479186815e-02 1.452471561619e-04 6.844552230764e+00
8.655000000000e+02 -7.660039085543e-02 1.433294172904e-04 6.801821601339e+00
8.657500000000e+02 -7.733268209503e-02 1.415970616392e-04 6.758946106952e+00
8.660000000000e+02 -7.805357867532e-02 1.400842124188e-04 6.715913579597e+00
8.662500000000e+02 -7.874563555356e-02 1.388185135355e-04 6.672711585550e+00
8.665000000000e+02 -7.939287857962e-02 1.378202582694e-04 6.629327690742e+00
8.667500000000e+02 -7.998160270950e-02 1.371017131886e-04 6.585749705033e+00
8.670000000000e+02 -8.050108349233e-02 1.366667853465e-04 6.541965899545e+00
8.672500000000e+02 -8.094413887802e-02 1.365110439336e-04 6.497965197182e+00
8.675000000000e+02 -8.130748732174e-02 1.366221079261e-04 6.453737330552e+00
8.677500000000e+02 -8.159186200143e-02 1.369803860043e-04 6.409272966873e+00
8.680000000000e+02 -8.180185369442e-02 1.375601669573e-04 6.364563801448e+00
8.682500000000e+02 -8.194549093966e-02 1.383309839157e-04 6.319602621388e+00
8.685000000000e+02 -8.203358171876e-02 1.392592014041e-04 6.274383342577e+00
8.687500000000e+02 -8.207887980653e-02 1.403096984518e-04 6.228901026535e+00
8.690000000000e+02 -8.209514765788e-02 1.414475494297e-04 6.183151879425e+00
8.692500000000e+02 -8.209621222128e-02 1.426395569711e-04 6.137133242760e+00
8.695000000000e+02 -8.209509983262e-02 1.438555508284e-04 6.090843576900e+00
8.697500000000e+02 -8.210333311241e-02 1.450693333822e-04 6.044282443927e+00
8.700000000000e+02 -8.213044681486e-02 1.462592286830e-04 5.997450491047e+00
8.702500000000e+02 -8.218375053408e-02 1.474082322980e-04 5.950349435624e+00
8.705000000000e+02 -8.226833271509e-02 1.485037709806e-04 5.902982050590e+00
8.707500000000e+02 -8.238727050301e-02 1.495372224180e-04 5.855352147883e+00
8.710000000000e+02 -8.254198636466e-02 1.505032392711e-04 5.807464556607e+00
8.712500000000e+02 -8.273267943046e-02 1.513989163190e-04 5.759325091861e+00
8.715000000000e+02 -8.295875999720e-02 1.522231174048e-04 5.710940510674e+00
8.717500000000e+02 -8.321922644290e-02 1.529757991674e-04 5.662318452485e+00
8.720000000000e+02 -8.351294434723e-02 1.536576375991e-04 5.613467363203e+00
8.722500000000e+02 -8.383881139376e-02 1.542698503238e-04 5.564396399426e+00
8.725000000000e+02 -8.419581665293e-02 1.548141644497e-04 5.515115323337e+00
8.727500000000e+02 -8.458301844119e-02 1.552929304073e-04 5.465634380828e+00
8.730000000000e+02 -8.499947696130e-02 1.557093063206e-04 5.415964171087e+00
8.732500000000e+02 -8.544417840440e-02 1.560673916129e-04 5.366115518917e+00
8.735000000000e+02 -8.591597530985e-02 1.563723451286e-04 5.316099341886e+00
8.737500000000e+02 -8.641355586354e-02 1.566303807222e-04 5.265926520450e+00
8.740000000000e+02 -8.693543969527e-02 1.568486333698e-04 5.215607782782e+00
8.742500000000e+02 -8.747997859357e-02 1.570349259357e-04 5.165153583832e+00
8.745000000000e+02 -8.804534155081e-02 1.571974757745e-04 5.114574005225e+00
8.747500000000e+02 -8.862945664367e-02 1.573445600902e-04 5.063878653562e+00
8.750000000000e+02 -8.922989835348e-02 1.574842282248e-04 5.013076564357e+00
8.752500000000e+02 -8.984372690718e-02 1.576240579418e-04 4.962176123986e+00
8.755000000000e+02 -9.046729728023e-02 1.577709722852e-04 4.911184988667e+00
8.757500000000e+02 -9.109607920529e-02 1.579311188171e-04 4.860110022072e+00
8.760000000000e+02 -9.172453165509e-02 1.581097882114e-04 4.808957239582e+00
8.762500000000e+02 -9.234608271884e-02 1.583113455069e-04 4.757731787286e+00
8.765000000000e+02 -9.295324284304e-02 1.585391492952e-04 4.706437931698e+00
8.767500000000e+02 -9.353786867089e-02 1.587954483564e-04 4.655079086319e+00
8.770000000000e+02 -9.409156109266e-02 1.590812663016e-04 4.603657868983e+00
8.772500000000e+02 -9.460615639675e-02 1.593963010350e-04 4.552176194138e+00
8.775000000000e+02 -9.507424454134e-02 1.597388805571e-04 4.500635386327e+00
8.777500000000e+02 -9.548964530955e-02 1.601060195908e-04 4.449036336546e+00
8.780000000000e+02 -9.584776233175e-02 1.604936074393e-04 4.397379657952e+00
8.782500000000e+02 -9.614576422982e-02 1.608967325844e-04 4.345665858260e+00
8.785000000000e+02 -9.638256246185e-02 1.613101208362e-04 4.293895510268e+00
8.787500000000e+02 -9.655858968396e-02 1.617286208487e-04 4.242069402765e+00
8.790000000000e+02 -9.667542410804e-02 1.621476562775e-04 4.190188690992e+00
8.792500000000e+02 -9.673532032249e-02 1.625635385592e-04 4.138255006880e+00
8.795000000000e+02 -9.674073569187e-02 1.629735539795e-04 4.086270555494e+00
8.797500000000e+02 -9.669393097227e-02 1.633757609463e-04 4.034238179207e+00
8.800000000000e+02 -9.659671710597e-02 1.637684859402e-04 3.982161417998e+00
8.802500000000e+02 -9.645037926665e-02 1.641495684164e-04 3.930044540914e+00
8.805000000000e+02 -9.625578413884e-02 1.645154555967e-04 3.877892569685e+00
8.807500000000e+02 -9.601363953519e-02 1.648603003482e-04 3.825711309224e+00
8.810000000000e+02 -9.572483895462e-02 1.651752340898e-04 3.773507364534e+00
8.812500000000e+02 -9.539081531983e-02 1.654479768536e-04 3.721288160158e+00
8.815000000000e+02 -9.501382512351e-02 1.656629104539e-04 3.669061972128e+00
8.817500000000e+02 -9.459709179428e-02 1.658016668822e-04 3.616837947322e+00
8.820000000000e+02 -9.414477547011e-02 1.658442114431e-04 3.564626142104e+00
8.822500000000e+02 -9.366175910919e-02 1.657703123509e-04 3.512437552137e+00
8.825000000000e+02 -9.315328792944e-02 1.655612077767e-04 3.460284164099e+00
8.827500000000e+02 -9.262451857281e-02 1.652012492727e-04 3.408179009024e+00
8.830000000000e+02 -9.208006214697e-02 1.646792756141e-04 3.356136245304e+00
8.832500000000e+02 -9.152359860024e-02 1.639895083302e-04 3.304171256550e+00
8.835000000000e+02 -9.095763528264e-02 1.631318151914e-04 3.252300785813e+00
8.837500000000e+02 -9.038344717470e-02 1.621112892103e-04 3.200543091705e+00
8.840000000000e+02 -8.980121063771e-02 1.609371877521e-04 3.148918136218e+00
8.842500000000e+02 -8.921029967123e-02 1.596213890989e-04 3.097447786869e+00
8.845000000000e+02 -8.860968872044e-02 1.581765888944e-04 3.046156026251e+00
8.847500000000e+02 -8.799838756222e-02 1.566145158019e-04 2.995069152440e+00
8.850000000000e+02 -8.737582485867e-02 1.549444412742e-04 2.944215950576e+00
8.852500000000e+02 -8.674211209311e-02 1.531722132205e-04 2.893627819989e+00
8.855000000000e+02 -8.609813915524e-02 1.512999610947e-04 2.843338841216e+00
8.857500000000e+02 -8.544548474193e-02 1.493265180766e-04 2.793385773281e+00
8.860000000000e+02 -8.478615840880e-02 1.472484940055e-04 2.743807977515e+00
8.862500000000e+02 -8.412221979898e-02 1.450618295051e-04 2.694647275390e+00
8.865000000000e+02 -8.345534756236e-02 1.427636046477e-04 2.645947743117e+00
8.867500000000e+02 -8.278643205524e-02 1.403538161125e-04 2.597755469934e+00
8.870000000000e+02 -8.211527098059e-02 1.378368650149e-04 2.550118291372e+00
8.872500000000e+02 -8.144042622623e-02 1.352225373784e-04 2.503085518621e+00
8.875000000000e+02 -8.075927368189e-02 1.325263378228e-04 2.456707686548e+00
8.877500000000e+02 -8.006825213707e-02 1.297691437656e-04 2.411036314919e+00
8.880000000000e+02 -7.936327596217e-02 1.269762342153e-04 2.366123707837e+00
8.882500000000e+02 -7.864025852540e-02 1.241758482912e-04 2.322022781329e+00
8.885000000000e+02 -7.789567681885e-02 1.213974810295e-04 2.278786892758e+00
8.887500000000e+02 -7.712709346832e-02 1.186701486285e-04 2.236469696192e+00
8.890000000000e+02 -7.633357503688e-02 1.160208503898e-04 2.195124959370e+00
8.892500000000e+02 -7.551594650331e-02 1.134733956421e-04 2.154806379787e+00
8.895000000000e+02 -7.467686240711e-02 1.110477114151e-04 2.115567333809e+00
8.897500000000e+02 -7.382068842185e-02 1.087596529737e-04 2.077460597103e+00
8.900000000000e+02 -7.295322203125e-02 1.066212730314e-04 2.040538021106e+00
8.902500000000e+02 -7.208130069548e-02 1.046414337884e-04 2.004850151543e+00
8.905000000000e+02 -7.121235365552e-02 1.028266123425e-04 1.970445842197e+00
8.907500000000e+02 -7.035396184017e-02 1.011817382053e-04 1.937371865272e+00
8.910000000000e+02 -6.951348207900e-02 9.971090860389e-05 1.905672514740e+00
8.912500000000e+02 -6.869777380934e-02 9.841787994694e-05 1.875389269495e+00
8.915000000000e+02 -6.791305175419e-02 9.730626660323e-05 1.846560494011e+00
8.917500000000e+02 -6.716486378025e-02 9.637945025912e-05 1.819221219368e+00
8.920000000000e+02 -6.645817543290e-02 9.564023232297e-05 1.793402966334e+00
8.922500000000e+02 -6.579752583392e-02 9.509032601315e-05 1.769133664878e+00
8.925000000000e+02 -6.518721210561e-02 9.472976480254e-05 1.746437619414e+00
8.927500000000e+02 -6.463145679803e-02 9.455642056791e-05 1.725335542661e+00
8.930000000000e+02 -6.413451731831e-02 9.456559506904e-05 1.705844598403e+00
8.932500000000e+02 -6.370070859530e-02 9.474981773241e-05 1.687978497297e+00
8.935000000000e+02 -6.333432322622e-02 9.509890795689e-05 1.671747586809e+00
8.937500000000e+02 -6.303945075161e-02 9.560026342406e-05 1.657158960139e+00
8.940000000000e+02 -6.281971146197e-02 9.623933270203e-05 1.644216532010e+00
8.942500000000e+02 -6.267793461558e-02 9.700022339354e-05 1.632921136968e+00
8.945000000000e+02 -6.261581673818e-02 9.786636095524e-05 1.623270605430e+00
8.947500000000e+02 -6.263359960342e-02 9.882113035509e-05 1.615259854508e+00
8.950000000000e+02 -6.272980443614e-02 9.984841582589e-05 1.608880955882e+00
8.952500000000e+02 -6.290105206156e-02 1.009329818684e-04 1.604123237151e+00
8.955000000000e+02 -6.314198721393e-02 1.020607384937e-04 1.600973394195e+00
8.957500000000e+02 -6.344531476825e-02 1.032188005107e-04 1.599415597323e+00
8.960000000000e+02 -6.380194113379e-02 1.043954038169e-04 1.599431634458e+00
8.962500000000e+02 -6.420120475307e-02 1.055797090139e-04 1.601001064558e+00
8.965000000000e+02 -6.463117379023e-02 1.067615376075e-04 1.604101360030e+00
8.967500000000e+02 -6.507897855443e-02 1.079310867586e-04 1.608708082142e+00
8.970000000000e+02 -6.553115631277e-02 1.090786671959e-04 1.614795024978e+00
8.972500000000e+02 -6.597397649547e-02 1.101944902981e-04 1.622334381529e+00
8.975000000000e+02 -6.639373515777e-02 1.112685323439e-04 1.631296874604e+00
8.977500000000e+02 -6.677699786602e-02 1.122904702922e-04 1.641651901763e+00
8.980000000000e+02 -6.711079693517e-02 1.132496946940e-04 1.653367648255e+00
8.982500000000e+02 -6.738277528973e-02 1.141353712583e-04 1.666411212904e+00
8.985000000000e+02 -6.758129731553e-02 1.149365470065e-04 1.680748711373e+00
8.987500000000e+02 -6.769552609346e-02 1.156422619795e-04 1.696345396412e+00
8.990000000000e+02 -6.771549302998e-02 1.162416688413e-04 1.713165767040e+00
8.992500000000e+02 -6.763215745707e-02 1.167241267189e-04 1.731173699329e+00
8.995000000000e+02 -6.743747858883e-02 1.170792858305e-04 1.750332575889e+00
8.997500000000e+02 -6.712449229601e-02 1.172971426900e-04 1.770605435467e+00
9.000000000000e+02 -6.668740081933e-02 1.173680881756e-04 1.791955130301e+00
9.002500000000e+02 -6.612166583573e-02 1.172829472505e-04 1.814344496967e+00
9.005000000000e+02 -6.542410633422e-02 1.170330285549e-04 1.837736531791e+00
9.007500000000e+02 -6.459298275980e-02 1.166101862202e-04 1.862094576074e+00
9.010000000000e+02 -6.362806637765e-02 1.160069072285e-04 1.887382501565e+00
9.012500000000e+02 -6.253068309748e-02 1.152164267182e-04 1.913564895269e+00
9.015000000000e+02 -6.130372647992e-02 1.142328737317e-04 1.940607239710e+00
9.017500000000e+02 -5.995163718338e-02 1.130514405806e-04 1.968476085487e+00
9.020000000000e+02 -5.848034570800e-02 1.116685654999e-04 1.997139213025e+00
9.022500000000e+02 -5.689718750933e-02 1.100821299332e-04 2.026565780903e+00
9.025000000000e+02 -5.521078604361e-02 1.082916474668e-04 2.056726458421e+00
9.027500000000e+02 -5.343091439201e-02 1.062984388809e-04 2.087593539342e+00
9.030000000000e+02 -5.156834481521e-02 1.041057872216e-04 2.119141036421e+00
9.032500000000e+02 -4.963468602197e-02 1.017190554440e-04 2.151344752930e+00
9.035000000000e+02 -4.764221825809e-02 9.914576527317e-05 2.184182330076e+00
9.037500000000e+02 -4.560373283067e-02 9.639563376387e-05 2.217633271163e+00
9.040000000000e+02 -4.353237346270e-02 9.348056081912e-05 2.251678937560e+00
9.042500000000e+02 -4.144148856210e-02 9.041457251982e-05 2.286302521516e+00
9.045000000000e+02 -3.934448909864e-02 8.721372094575e-05 2.321488990808e+00
9.047500000000e+02 -3.725471670079e-02 8.389594250155e-05 2.357225011857e+00
9.050000000000e+02 -3.518531759361e-02 8.048088338122e-05 2.393498848775e+00
9.052500000000e+02 -3.314912316803e-02 7.698969769651e-05 2.430300242958e+00
9.055000000000e+02 -3.115853515328e-02 7.344482066032e-05 2.467620277211e+00
9.057500000000e+02 -2.922541442535e-02 6.986973116271e-05 2.505451225304e+00
9.060000000000e+02 -2.736097366428e-02 6.628870711103e-05 2.543786392257e+00
9.062500000000e+02 -2.557567256861e-02 6.272657433362e-05 2.582619949372e+00
9.065000000000e+02 -2.387911795088e-02 5.920846303620e-05 2.621946765938e+00
9.067500000000e+02 -2.227996966868e-02 5.575957393150e-05 2.661762242092e+00
9.070000000000e+02 -2.078585237321e-02 5.240494896541e-05 2.702062145511e+00
9.072500000000e+02 -1.940327818199e-02 4.916926078649e-05 2.742842453903e+00
9.075000000000e+02 -1.813757997963e-02 4.607660195277e-05 2.784099205807e+00
9.077500000000e+02 -1.699285939542e-02 4.315032602917e-05 2.825828361545e+00
9.080000000000e+02 -1.597194847764e-02 4.041287164494e-05 2.868025674473e+00
9.082500000000e+02 -1.507638987038e-02 3.788556075840e-05 2.910686574898e+00
9.085000000000e+02 -1.430643508945e-02 3.558848185356e-05 2.953806066966e+00
9.087500000000e+02 -1.366105966043e-02 3.354033983596e-05 2.997378637495e+00
9.090000000000e+02 -1.313799840910e-02 3.175831905181e-05 3.041398179704e+00
9.092500000000e+02 -1.273379743857e-02 3.025795005265e-05 3.085857930094e+00
9.095000000000e+02 -1.244388252824e-02 2.905298091471e-05 3.130750419113e+00
9.097500000000e+02 -1.226264283983e-02 2.815525670008e-05 3.176067436492e+00
9.100000000000e+02 -1.218352579436e-02 2.757459438013e-05 3.221800008639e+00
9.102500000000e+02 -1.219914336408e-02 2.731867154873e-05 3.267938390959e+00
9.105000000000e+02 -1.230138567100e-02 2.739291989279e-05 3.314472072855e+00
9.107500000000e+02 -1.248153879605e-02 2.780041887396e-05 3.361389794005e+00
9.110000000000e+02 -1.273040589076e-02 2.854180750414e-05 3.408679573372e+00
9.112500000000e+02 -1.303842815937e-02 2.961520899764e-05 3.456328748417e+00
9.115000000000e+02 -1.339580337212e-02 3.101615877252e-05 3.504324023664e+00
9.117500000000e+02 -1.379260114609e-02 3.273756145047e-05 3.552651528252e+00
9.120000000000e+02 -1.421887235359e-02 3.476965425478e-05 3.601296880926e+00
9.122500000000e+02 -1.466475245147e-02 3.710000103929e-05 3.650245261102e+00
9.125000000000e+02 -1.512055715705e-02 3.971349726767e-05 3.699481486232e+00
9.127500000000e+02 -1.557687034360e-02 4.259240257620e-05 3.748990092579e+00
9.130000000000e+02 -1.602462335479e-02 4.571639778395e-05 3.798755420429e+00
9.132500000000e+02 -1.645516580400e-02 4.906266384516e-05 3.848761702510e+00
9.135000000000e+02 -1.686032759388e-02 5.260599067353e-05 3.898993152816e+00
9.137500000000e+02 -1.723247232090e-02 5.631890649788e-05 3.949434059277e+00
9.140000000000e+02 -1.756454221430e-02 6.017184165971e-05 4.000068874290e+00
9.142500000000e+02 -1.785009499758e-02 6.413331409411e-05 4.050882307804e+00
9.145000000000e+02 -1.808333302258e-02 6.817014728938e-05 4.101859417639e+00
9.147500000000e+02 -1.825912520155e-02 7.224771531630e-05 4.152985698048e+00
9.150000000000e+02 -1.837302214507e-02 7.633021435455e-05 4.204247167190e+00
9.152500000000e+02 -1.842126498921e-02 8.038096325941e-05 4.255630449152e+00
9.155000000000e+02 -1.840078831421e-02 8.436272978893e-05 4.307122852154e+00
9.157500000000e+02 -1.830921750925e-02 8.823807840397e-05 4.358712440985e+00
9.160000000000e+02 -1.814486100406e-02 9.196974993578e-05 4.410388101992e+00
9.162500000000e+02 -1.790669772474e-02 9.552105068522e-05 4.462139601355e+00
9.165000000000e+02 -1.759436028045e-02 9.885625743697e-05 4.513957633152e+00
9.167500000000e+02 -1.720811430723e-02 1.019410358475e-04 4.565833858091e+00
9.170000000000e+02 -1.674883447983e-02 1.047428637309e-04 4.617760931337e+00
9.172500000000e+02 -1.621797763648e-02 1.072314481594e-04 4.669732518747e+00
9.175000000000e+02 -1.561755343901e-02 1.093791142426e-04 4.721743300966e+00
9.177500000000e+02 -1.495009280703e-02 1.111612815241e-04 4.773788965094e+00
9.180000000000e+02 -1.421861445016e-02 1.125567767227e-04 4.825866183524e+00
9.182500000000e+02 -1.342658981533e-02 1.135481767323e-04 4.877972579800e+00
9.185000000000e+02 -1.257790644425e-02 1.141221273323e-04 4.930106681777e+00
9.187500000000e+02 -1.167683006093e-02 1.142696028165e-04 4.982267862440e+00
9.190000000000e+02 -1.072796542437e-02 1.139861461136e-04 5.034456268468e+00
9.192500000000e+02 -9.736216051765e-03 1.132719959548e-04 5.086672737176e+00
9.195000000000e+02 -8.706742920489e-03 1.121321698145e-04 5.138918703431e+00
9.197500000000e+02 -7.644921279885e-03 1.105765500742e-04 5.191196095927e+00
9.200000000000e+02 -6.556296155973e-03 1.086198357246e-04 5.243507225920e+00
9.202500000000e+02 -5.446535293301e-03 1.062814444379e-04 5.295854667644e+00
9.205000000000e+02 -4.321379888388e-03 1.035853431608e-04 5.348241133996e+00
9.207500000000e+02 -3.186592071589e-03 1.005598211235e-04 5.400669346923e+00
9.210000000000e+02 -2.047900096232e-03 9.723719108359e-05 5.453141905920e+00
9.212500000000e+02 -9.109415406185e-04 9.365342987461e-05 5.505661155322e+00
9.215000000000e+02 2.187959051911e-04 8.984776143411e-05 5.558229051642e+00
9.217500000000e+02 1.336032929378e-03 8.586218113468e-05 5.610847033789e+00
9.220000000000e+02 2.435758090039e-03 8.174093356575e-05 5.663515896253e+00
9.222500000000e+02 3.513284979770e-03 7.752994425855e-05 5.716235667984e+00
9.225000000000e+02 4.564306678555e-03 7.327621659201e-05 5.769005497626e+00
9.227500000000e+02 5.584948684351e-03 6.902719974591e-05 5.821823546593e+00
9.230000000000e+02 6.571814798463e-03 6.483014041031e-05 5.874686891234e+00
9.232500000000e+02 7.522030366482e-03 6.073142108048e-05 5.927591434837e+00
9.235000000000e+02 8.433277182080e-03 5.677590124656e-05 5.980531830298e+00
9.237500000000e+02 9.303820410511e-03 5.300627048163e-05 6.033501413594e+00
9.240000000000e+02 1.013252945693e-02 4.946241625223e-05 6.086492149366e+00
9.242500000000e+02 1.091888730865e-02 4.618082756325e-05 6.139494587588e+00
9.245000000000e+02 1.166298973839e-02 4.319404405320e-05 6.192497831260e+00
9.247500000000e+02 1.236553752758e-02 4.053013029440e-05 6.245489516779e+00
9.250000000000e+02 1.302781589206e-02 3.821224142722e-05 6.298455804204e+00
9.252500000000e+02 1.365166382210e-02 3.625825527767e-05 6.351381377395e+00
9.255000000000e+02 1.423943762052e-02 3.468046291855e-05 6.404249456666e+00
9.257500000000e+02 1.479395986318e-02 3.348536315023e-05 6.457041816670e+00
9.260000000000e+02 1.531846560250e-02 3.267353612380e-05 6.509738817110e+00
9.262500000000e+02 1.581653511825e-02 3.223962441518e-05 6.562319435773e+00
9.265000000000e+02 1.629202562914e-02 3.217239400718e-05 6.614761313470e+00
9.267500000000e+02 1.674899278649e-02 3.245490875645e-05 6.667040798913e+00
9.270000000000e+02 1.719161206223e-02 3.306478841567e-05 6.719133002042e+00
9.272500000000e+02 1.762409753895e-02 3.397456365392e-05 6.771011851139e+00
9.275000000000e+02 1.805061819672e-02 3.515213332878e-05 6.822650149448e+00
9.277500000000e+02 1.847521721170e-02 3.656129590765e-05 6.874019637988e+00
9.280000000000e+02 1.890173264371e-02 3.816235736182e-05 6.925091060458e+00
9.282500000000e+02 1.933371980395e-02 3.991280254606e-05 6.975834226124e+00
9.285000000000e+02 1.977437957092e-02 4.176801408035e-05 7.026218078604e+00
9.287500000000e+02 2.022649159821e-02 4.368206675828e-05 7.076210763725e+00
9.290000000000e+02 2.069235546660e-02 4.560853113841e-05 7.125779701715e+00
9.292500000000e+02 2.117374060207e-02 4.750127278430e-05 7.174891656879e+00
9.295000000000e+02 2.167184795194e-02 4.931522293133e-05 7.223512816161e+00
9.297500000000e+02 2.218728323594e-02 5.100720197193e-05 7.271608863626e+00
9.300000000000e+02 2.272004362508e-02 5.253670779148e-05 7.319145064832e+00
9.302500000000e+02 2.326951744079e-02 5.386663954060e-05 7.366086350678e+00
9.305000000000e+02 2.383449701251e-02 5.496395285301e-05 7.412397404138e+00
9.307500000000e+02 2.441320426458e-02 5.580023289067e-05 7.458042756515e+00
9.310000000000e+02 2.500332891558e-02 5.635222632691e-05 7.502986881919e+00
9.312500000000e+02 2.560207881917e-02 5.660229765581e-05 7.547194299059e+00
9.315000000000e+02 2.620624228444e-02 5.653872394004e-05 7.590629676003e+00
9.317500000000e+02 2.681226196426e-02 5.615588976635e-05 7.633257939348e+00
9.320000000000e+02 2.741631925801e-02 5.545439207053e-05 7.675044387613e+00
9.322500000000e+02 2.801442772641e-02 5.444102882315e-05 7.715954804397e+00
9.325000000000e+02 2.860253296344e-02 5.312867940652e-05 7.755955580519e+00
9.327500000000e+02 2.917661688501e-02 5.153605769853e-05 7.795013831452e+00
9.330000000000e+02 2.973280331793e-02 4.968735760150e-05 7.833097519115e+00
9.332500000000e+02 3.026746225513e-02 4.761178933246e-05 7.870175569637e+00
9.335000000000e+02 3.077731007820e-02 4.534302391063e-05 7.906217996246e+00
9.337500000000e+02 3.125950266395e-02 4.291854060420e-05 7.941196010084e+00
9.340000000000e+02 3.171171897838e-02 4.037890060879e-05 7.975082137034e+00
9.342500000000e+02 3.213223149743e-02 3.776695110447e-05 8.007850319536e+00
9.345000000000e+02 3.251996143430e-02 3.512700433853e-05 8.039476018059e+00
9.347500000000e+02 3.287451642031e-02 3.250393737639e-05 8.069936304714e+00
9.350000000000e+02 3.319620754849e-02 2.994230231143e-05 8.099209940618e+00
9.352500000000e+02 3.348604731693e-02 2.748543737197e-05 8.127277453066e+00
9.355000000000e+02 3.374572496942e-02 2.517459577148e-05 8.154121189183e+00
9.357500000000e+02 3.397756418937e-02 2.304812008422e-05 8.179725368292e+00
9.360000000000e+02 3.418446151373e-02 2.114065681733e-05 8.204076113110e+00
9.362500000000e+02 3.436980804803e-02 1.948244773253e-05 8.227161464334e+00
9.365000000000e+02 3.453740135019e-02 1.809883774578e-05 8.248971390973e+00
9.367500000000e+02 3.469134526132e-02 1.700965949492e-05 8.269497775643e+00
9.370000000000e+02 3.483594154557e-02 1.622891918487e-05 8.288734382303e+00
9.372500000000e+02 3.497558264679e-02 1.576455632885e-05 8.306676822527e+00
9.375000000000e+02 3.511463871362e-02 1.561820874046e-05 8.323322491537e+00
9.377500000000e+02 3.525735000532e-02 1.578531057228e-05 8.338670498793e+00
9.380000000000e+02 3.540772021978e-02 1.625526825988e-05 8.352721576654e+00
9.382500000000e+02 3.556942516898e-02 1.701166704474e-05 8.365477992454e+00
9.385000000000e+02 3.574572447848e-02 1.803267896736e-05 8.376943435659e+00
9.387500000000e+02 3.593938936213e-02 1.929157294173e-05 8.387122905448e+00
9.390000000000e+02 3.615264369145e-02 2.075732454918e-05 8.396022591744e+00
9.392500000000e+02 3.638712024636e-02 2.239531198536e-05 8.403649753871e+00
9.395000000000e+02 3.664383291045e-02 2.416808312061e-05 8.410012599410e+00
9.397500000000e+02 3.692316605989e-02 2.603617345989e-05 8.415120165750e+00
9.400000000000e+02 3.722487662262e-02 2.795897070235e-05 8.418982206173e+00
9.402500000000e+02 3.754812056793e-02 2.989557455960e-05 8.421609084499e+00
9.405000000000e+02 3.789148783672e-02 3.180567957900e-05 8.423011677180e+00
9.407500000000e+02 3.825305740731e-02 3.365036908140e-05 8.423201286638e+00
9.410000000000e+02 3.863046344767e-02 3.539294388513e-05 8.422189570106e+00
9.412500000000e+02 3.902098069855e-02 3.699966220996e-05 8.419988474584e+00
9.415000000000e+02 3.942161599855e-02 3.844038513612e-05 8.416610190517e+00
9.417500000000e+02 3.982921107600e-02 3.968915465938e-05 8.412067120124e+00
9.420000000000e+02 4.024055379782e-02 4.072465134364e-05 8.406371853466e+00
9.422500000000e+02 4.065249274527e-02 4.153052344194e-05 8.399537153363e+00
9.425000000000e+02 4.106204947355e-02 4.209560323321e-05 8.391575962585e+00
9.427500000000e+02 4.146652979645e-02 4.241396684593e-05 8.382501399255e+00
9.430000000000e+02 4.186362287213e-02 4.248486422156e-05 8.372326776989e+00
9.432500000000e+02 4.225148811376e-02 4.231258210227e-05 8.361065614534e+00
9.435000000000e+02 4.262882252200e-02 4.190612755986e-05 8.348731646147e+00
9.437500000000e+02 4.299490430503e-02 4.127877042048e-05 8.335338843936e+00
9.440000000000e+02 4.334961074613e-02 4.044754726246e-05 8.320901417941e+00
9.442500000000e+02 4.369340683354e-02 3.943263846679e-05 8.305433824429e+00
9.445000000000e+02 4.402730493674e-02 3.825664849083e-05 8.288950768126e+00
9.447500000000e+02 4.435279684259e-02 3.694389291023e-05 8.271467183864e+00
9.450000000000e+02 4.467176118338e-02 3.551965699689e-05 8.252998224071e+00
9.452500000000e+02 4.498635171359e-02 3.400947124194e-05 8.233559230406e+00
9.455000000000e+02 4.529887308750e-02 3.243842731157e-05 8.213165698272e+00
9.457500000000e+02 4.561165215442e-02 3.083056458900e-05 8.191833233084e+00
9.460000000000e+02 4.592691332814e-02 2.920835098988e-05 8.169577501415e+00
9.462500000000e+02 4.624666705074e-02 2.759228376933e-05 8.146414164671e+00
9.465000000000e+02 4.657261802662e-02 2.600061116917e-05 8.122358829382e+00
9.467500000000e+02 4.690610067942e-02 2.444920042910e-05 8.097426972564e+00
9.470000000000e+02 4.724804470274e-02 2.295153930953e-05 8.071633875605e+00
9.472500000000e+02 4.759897208720e-02 2.151885756327e-05 8.044994555695e+00
9.475000000000e+02 4.795902363570e-02 2.016033337582e-05 8.017523698699e+00
9.477500000000e+02 4.832801039846e-02 1.888357855628e-05 7.989235594681e+00
9.480000000000e+02 4.870548283267e-02 1.769492653508e-05 7.960144077887e+00
9.482500000000e+02 4.909080895485e-02 1.659987691660e-05 7.930262472566e+00
9.485000000000e+02 4.948325183446e-02 1.560351192997e-05 7.899603545816e+00
9.487500000000e+02 4.988203748868e-02 1.471081876656e-05 7.868179465765e+00
9.490000000000e+02 5.028640330412e-02 1.392713562179e-05 7.836001778941e+00
9.492500000000e+02 5.069562709608e-02 1.325836393304e-05 7.803081374855e+00
9.495000000000e+02 5.110902721706e-02 1.271110930740e-05 7.769428480917e+00
9.497500000000e+02 5.152594119534e-02 1.229269460462e-05 7.735052652715e+00
9.500000000000e+02 5.194568185258e-02 1.201110181753e-05 7.699962780951e+00
9.502500000000e+02 5.236748371552e-02 1.187480808992e-05 7.664167091028e+00
9.505000000000e+02 5.279043737947e-02 1.189251830491e-05 7.627673163136e+00
9.507500000000e+02 5.321342509716e-02 1.207282592233e-05 7.590487950296e+00
9.510000000000e+02 5.363506014556e-02 1.242382672725e-05 7.552617802286e+00
9.512500000000e+02 5.405363362979e-02 1.295269079410e-05 7.514068493256e+00
9.515000000000e+02 5.446706966136e-02 1.366519865795e-05 7.474845252047e+00
9.517500000000e+02 5.487288777948e-02 1.456533704675e-05 7.434952794382e+00
9.520000000000e+02 5.526817014354e-02 1.565483582353e-05 7.394395356075e+00
9.522500000000e+02 5.564953073484e-02 1.693271036665e-05 7.353176727027e+00
9.525000000000e+02 5.601308505890e-02 1.839491398570e-05 7.311300285521e+00
9.527500000000e+02 5.635442205263e-02 2.003404959372e-05 7.268769033002e+00
9.530000000000e+02 5.666858231133e-02 2.183910428744e-05 7.225585629003e+00
9.532500000000e+02 5.695005803608e-02 2.379530730981e-05 7.181752430557e+00
9.535000000000e+02 5.719281430175e-02 2.588416355698e-05 7.137271528779e+00
9.537500000000e+02 5.739036633575e-02 2.808360902598e-05 7.092144794195e+00
9.540000000000e+02 5.753591568160e-02 3.036836642306e-05 7.046373924391e+00
9.542500000000e+02 5.762256278884e-02 3.271044619602e-05 6.999960497040e+00
9.545000000000e+02 5.764361044199e-02 3.507984025988e-05 6.952906038653e+00
9.547500000000e+02 5.759293652900e-02 3.744539006301e-05 6.905212084782e+00
9.550000000000e+02 5.746544909623e-02 3.977575416039e-05 6.856880265845e+00
9.552500000000e+02 5.725757879972e-02 4.204045593778e-05 6.807912393599e+00
9.555000000000e+02 5.696778094612e-02 4.421091791176e-05 6.758310560422e+00
9.557500000000e+02 5.659699365587e-02 4.626139684796e-05 6.708077231613e+00
9.560000000000e+02 5.614902116676e-02 4.816975679156e-05 6.657215370764e+00
9.562500000000e+02 5.563077247419e-02 4.991800744636e-05 6.605728543320e+00
9.565000000000e+02 5.505233250880e-02 5.149254078457e-05 6.553621020704e+00
9.567500000000e+02 5.442684404878e-02 5.288404406870e-05 6.500897892825e+00
9.570000000000e+02 5.377019038636e-02 5.408709412544e-05 6.447565175124e+00
9.572500000000e+02 5.310048968959e-02 5.509945153209e-05 6.393629874440e+00
9.575000000000e+02 5.243744479435e-02 5.592114402572e-05 6.339100084534e+00
9.577500000000e+02 5.180158127379e-02 5.655336383065e-05 6.283985022774e+00
9.580000000000e+02 5.121343799670e-02 5.699738940768e-05 6.228295079110e+00
9.582500000000e+02 5.069276135230e-02 5.725355156647e-05 6.172041847325e+00
9.585000000000e+02 5.025775933453e-02 5.732023262839e-05 6.115238116732e+00
9.587500000000e+02 4.992445474958e-02 5.719320773467e-05 6.057897886514e+00
9.590000000000e+02 4.970617097629e-02 5.686508887140e-05 6.000036330951e+00
9.592500000000e+02 4.961315665375e-02 5.632523305193e-05 5.941669787803e+00
9.595000000000e+02 4.965235508332e-02 5.555989009565e-05 5.882815713865e+00
9.597500000000e+02 4.982730234213e-02 5.455258918319e-05 5.823492644120e+00
9.600000000000e+02 5.013813887883e-02 5.328476445290e-05 5.763720142867e+00
9.602500000000e+02 5.058171762184e-02 5.173658944657e-05 5.703518750144e+00
9.605000000000e+02 5.115179637989e-02 4.988797090022e-05 5.642909924854e+00
9.607500000000e+02 5.183930915795e-02 4.771965377132e-05 5.581915986260e+00
9.610000000000e+02 5.263271734267e-02 4.521442756042e-05 5.520560056294e+00
9.612500000000e+02 5.351844549751e-02 4.235840354774e-05 5.458866005782e+00
9.615000000000e+02 5.448140575184e-02 3.914232360849e-05 5.396858408729e+00
9.617500000000e+02 5.550560848557e-02 3.556286603407e-05 5.334562509111e+00
9.620000000000e+02 5.657484549494e-02 3.162389498404e-05 5.272004204300e+00
9.622500000000e+02 5.767341717651e-02 2.733758632703e-05 5.209210048803e+00
9.625000000000e+02 5.878685946668e-02 2.272534831771e-05 5.146207280347e+00
9.627500000000e+02 5.990261287907e-02 1.781844519042e-05 5.083023869126e+00
9.630000000000e+02 6.101056988795e-02 1.265820166363e-05 5.019688583366e+00
9.632500000000e+02 6.210343387696e-02 7.295753648773e-06 4.956231077958e+00
9.635000000000e+02 6.317684047354e-02 1.791246938165e-06 4.892681983888e+00
9.637500000000e+02 6.422920561885e-02 -3.787518722126e-06 4.829072999045e+00
9.640000000000e+02 6.526129652789e-02 -9.366967649277e-06 4.765436972667e+00
9.642500000000e+02 6.627555423273e-02 -1.487006941139e-05 4.701807965465e+00
9.645000000000e+02 6.727522578140e-02 -2.021897868976e-05 4.638221283942e+00
9.647500000000e+02 6.826339637813e-02 -2.533780415664e-05 4.574713480975e+00
9.650000000000e+02 6.924202152995e-02 -3.015530602163e-05 4.511322318813e+00
9.652500000000e+02 7.021107534764e-02 -3.460733419106e-05 4.448086694611e+00
9.655000000000e+02 7.116790921965e-02 -3.863880980126e-05 4.385046533163e+00
9.657500000000e+02 7.210689885023e-02 -4.220511479638e-05 4.322242655461e+00
9.660000000000e+02 7.301942885189e-02 -4.527283097577e-05 4.259716624041e+00
9.662500000000e+02 7.389421030837e-02 -4.781979435847e-05 4.197510583897e+00
9.665000000000e+02 7.471789912959e-02 -4.983453681986e-05 4.135667106158e+00
9.667500000000e+02 7.547595266206e-02 -5.131525806379e-05 4.074229031037e+00
9.670000000000e+02 7.615361871131e-02 -5.226845191153e-05 4.013239331987e+00
9.672500000000e+02 7.673696246401e-02 -5.270739684560e-05 3.952740988131e+00
9.675000000000e+02 7.721382092496e-02 -5.265065901855e-05 3.892776877025e+00
9.677500000000e+02 7.757461036918e-02 -5.212078820058e-05 3.833389661958e+00
9.680000000000e+02 7.781290989446e-02 -5.114325865718e-05 3.774621695649e+00
9.682500000000e+02 7.792580092616e-02 -4.974574155717e-05 3.716514914184e+00
9.685000000000e+02 7.791395783380e-02 -4.795770207019e-05 3.659110721945e+00
9.687500000000e+02 7.778151043077e-02 -4.581025852274e-05 3.602449874970e+00
9.690000000000e+02 7.753573352609e-02 -4.333627845207e-05 3.546572332118e+00
9.692500000000e+02 7.718659966880e-02 -4.057058521856e-05 3.491517114540e+00
9.695000000000e+02 7.674625895195e-02 -3.755022949961e-05 3.437322147693e+00
9.697500000000e+02 7.622848529728e-02 -3.431474600457e-05 3.384024101893e+00
9.700000000000e+02 7.564812231176e-02 -3.090636520095e-05 3.331658233966e+00
9.702500000000e+02 7.502054814023e-02 -2.737013121257e-05 3.280258233945e+00
9.705000000000e+02 7.436116954029e-02 -2.375393779427e-05 3.229856076303e+00
9.707500000000e+02 7.368494712193e-02 -2.010846567604e-05 3.180481892518e+00
9.710000000000e+02 7.300596306963e-02 -1.648703003146e-05 3.132163823727e+00
9.712500000000e+02 7.233703058562e-02 -1.294530542009e-05 3.084927902381e+00
9.715000000000e+02 7.168936647060e-02 -9.540908891076e-06 3.038797937717e+00
9.717500000000e+02 7.107235076817e-02 -6.332797232028e-06 2.993795373782e+00
9.720000000000e+02 7.049339502477e-02 -3.380448268031e-06 2.949939191861e+00
9.722500000000e+02 6.995795047225e-02 -7.427777264646e-07 2.907245770645e+00
9.725000000000e+02 6.946966826902e-02 1.523199896908e-06 2.865728798760e+00
9.727500000000e+02 6.903071488613e-02 3.363953496816e-06 2.825399174274e+00
9.730000000000e+02 6.864221942866e-02 4.731194445939e-06 2.786264928902e+00
9.732500000000e+02 6.830481219992e-02 5.583688147320e-06 2.748331213325e+00
9.735000000000e+02 6.801918698595e-02 5.889029342065e-06 2.711600280504e+00
9.737500000000e+02 6.778661718305e-02 5.625161907108e-06 2.676071557233e+00
9.740000000000e+02 6.760934133421e-02 4.781556443262e-06 2.641741719484e+00
9.742500000000e+02 6.749075754594e-02 3.359858562257e-06 2.608604834899e+00
9.745000000000e+02 6.743537998827e-02 1.373936769494e-06 2.576652535353e+00
9.747500000000e+02 6.744853990249e-02 -1.150677801931e-06 2.545874188583e+00
9.750000000000e+02 6.753586046083e-02 -4.177975922975e-06 2.516257100993e+00
9.752500000000e+02 6.770255628638e-02 -7.663136159575e-06 2.487786700559e+00
9.755000000000e+02 6.795264739011e-02 -1.155454225243e-05 2.460446714366e+00
9.757500000000e+02 6.828818423306e-02 -1.579591672454e-05 2.434219303570e+00
9.760000000000e+02 6.870859519243e-02 -2.032840656394e-05 2.409085189930e+00
9.762500000000e+02 6.921023961098e-02 -2.509239100346e-05 2.385023747199e+00
9.765000000000e+02 6.978622918807e-02 -3.002887269746e-05 2.362013075713e+00
9.767500000000e+02 7.042654108713e-02 -3.508041821673e-05 2.340030068823e+00
9.770000000000e+02 7.111840829913e-02 -4.019152713552e-05 2.319050484538e+00
9.772500000000e+02 7.184693728659e-02 -4.530855185905e-05 2.299049036978e+00
9.775000000000e+02 7.259587561363e-02 -5.037932895344e-05 2.279999519641e+00
9.777500000000e+02 7.334843615409e-02 -5.535263323653e-05 2.261874970852e+00
9.780000000000e+02 7.408808422759e-02 -6.017763069618e-05 2.244647885362e+00
9.782500000000e+02 7.479920387571e-02 -6.480352717933e-05 2.228290470700e+00
9.785000000000e+02 7.546758133075e-02 -6.917952461219e-05 2.212774935177e+00
9.787500000000e+02 7.608067740115e-02 -7.325517400375e-05 2.198073810317e+00
9.790000000000e+02 7.662768404420e-02 -7.698112821999e-05 2.184160264390e+00
9.792500000000e+02 7.709940374975e-02 -8.031025824937e-05 2.171008423690e+00
9.795000000000e+02 7.748799534346e-02 -8.319900171938e-05 2.158593643191e+00
9.797500000000e+02 7.778666366660e-02 -8.560882466688e-05 2.146892758213e+00
9.800000000000e+02 7.798934821492e-02 -8.750759192766e-05 2.135884256022e+00
9.802500000000e+02 7.809048480461e-02 -8.887072450162e-05 2.125548416338e+00
9.805000000000e+02 7.808487079026e-02 -8.968198282575e-05 2.115867377469e+00
9.807500000000e+02 7.796765729898e-02 -8.993380904840e-05 2.106825150660e+00
9.810000000000e+02 7.773447016080e-02 -8.962723029382e-05 2.098407619539e+00
9.812500000000e+02 7.738161865592e-02 -8.877132157600e-05 2.090602481630e+00
9.815000000000e+02 7.690637106896e-02 -8.738237492176e-05 2.083399218086e+00
9.817500000000e+02 7.630723605281e-02 -8.548285073665e-05 2.076789048382e+00
9.820000000000e+02 7.558421172284e-02 -8.310027010475e-05 2.070764905470e+00
9.822500000000e+02 7.473897209929e-02 -8.026619195897e-05 2.065321468939e+00
9.825000000000e+02 7.377495050299e-02 -7.701533333743e-05 2.060455192856e+00
9.827500000000e+02 7.269732750604e-02 -7.338494473541e-05 2.056164406622e+00
9.830000000000e+02 7.151291031541e-02 -6.941443031075e-05 2.052449409977e+00
9.832500000000e+02 7.022992946681e-02 -6.514520667747e-05 2.049312595002e+00
9.835000000000e+02 6.885777113306e-02 -6.062072215099e-05 2.046758544719e+00
9.837500000000e+02 6.740668488406e-02 -5.588656853769e-05 2.044794135274e+00
9.840000000000e+02 6.588748782446e-02 -5.099056311503e-05 2.043428567540e+00
9.842500000000e+02 6.431130168459e-02 -4.598272473436e-05 2.042673356299e+00
9.845000000000e+02 6.268934089201e-02 -4.091506214926e-05 2.042542253032e+00
9.847500000000e+02 6.103276123339e-02 -3.584112873845e-05 2.043051085273e+00
9.850000000000e+02 5.935257654412e-02 -3.081534133123e-05 2.044217556516e+00
9.852500000000e+02 5.765962725896e-02 -2.589208364653e-05 2.046060961408e+00
9.855000000000e+02 5.596459219941e-02 -2.112465227469e-05 2.048601874799e+00
9.857500000000e+02 5.427802029910e-02 -1.656412362810e-05 2.051861802484e+00
9.860000000000e+02 5.261036557149e-02 -1.225823126363e-05 2.055862853764e+00
9.862500000000e+02 5.097200223249e-02 -8.250336780341e-06 2.060627408914e+00
9.865000000000e+02 4.937320938033e-02 -4.578571926650e-06 2.066177824127e+00
9.867500000000e+02 4.782411736103e-02 -1.275192287875e-06 2.072536205196e+00
9.870000000000e+02 4.633461359199e-02 1.633817404312e-06 2.079724209015e+00
9.872500000000e+02 4.491421492048e-02 4.128902817174e-06 2.087762923382e+00
9.875000000000e+02 4.357191550855e-02 6.196885280418e-06 2.096672797409e+00
9.877500000000e+02 4.231602538986e-02 7.830725892000e-06 2.106473601460e+00
9.880000000000e+02 4.115401079874e-02 9.029186938708e-06 2.117184438505e+00
9.882500000000e+02 4.009235291981e-02 9.796417528740e-06 2.128823751325e+00
9.885000000000e+02 3.913643083949e-02 1.014155181203e-05 2.141409348433e+00
9.887500000000e+02 3.829044161630e-02 1.007832299738e-05 2.154958404896e+00
9.890000000000e+02 3.755735361523e-02 9.624760545585e-06 2.169487455102e+00
9.892500000000e+02 3.693889870374e-02 8.802939483826e-06 2.185012353428e+00
9.895000000000e+02 3.643558989458e-02 7.638804691734e-06 2.201548217063e+00
9.897500000000e+02 3.604676226115e-02 6.162031831985e-06 2.219109346139e+00
9.900000000000e+02 3.577062459698e-02 4.405895704079e-06 2.237709135934e+00
9.902500000000e+02 3.560430906909e-02 2.407117478592e-06 2.257359983519e+00
9.905000000000e+02 3.554391602978e-02 2.056375608961e-07 2.278073205666e+00
9.907500000000e+02 3.558454371166e-02 -2.155696946338e-06 2.299858971540e+00
9.910000000000e+02 3.572030378685e-02 -4.631562195545e-06 2.322726265363e+00
9.912500000000e+02 3.594432049370e-02 -7.174698192031e-06 2.346682866005e+00
9.915000000000e+02 3.624872305877e-02 -9.736568826330e-06 2.371735364995e+00
9.917500000000e+02 3.662463507664e-02 -1.226811569088e-05 2.397889204124e+00
9.920000000000e+02 3.706217176761e-02 -1.472057970911e-05 2.425148732602e+00
9.922500000000e+02 3.755045419918e-02 -1.704635839708e-05 2.453517274179e+00
9.925000000000e+02 3.807764913276e-02 -1.919986023932e-05 2.482997192842e+00
9.927500000000e+02 3.863104121614e-02 -2.113831600009e-05 2.513589961330e+00
9.930000000000e+02 3.919714191699e-02 -2.282252013489e-05 2.545296191418e+00
9.932500000000e+02 3.976183631389e-02 -2.421747102355e-05 2.578115661209e+00
9.935000000000e+02 4.031056467512e-02 -2.529287631001e-05 2.612047320189e+00
9.937500000000e+02 4.082853637323e-02 -2.602353873302e-05 2.647089245529e+00
9.940000000000e+02 4.130096584230e-02 -2.638959167323e-05 2.683238598980e+00
9.942500000000e+02 4.171332194780e-02 -2.637659830931e-05 2.720491568565e+00
9.945000000000e+02 4.205158482270e-02 -2.597554035697e-05 2.758843270632e+00
9.947500000000e+02 4.230249240311e-02 -2.518268189497e-05 2.798287692854e+00
9.950000000000e+02 4.245377774830e-02 -2.399936632996e-05 2.838817594277e+00
9.952500000000e+02 4.249437796722e-02 -2.243172718078e-05 2.880424465202e+00
9.955000000000e+02 4.241462150204e-02 -2.049037274848e-05 2.923098453583e+00
9.957500000000e+02 4.220637651165e-02 -1.819002253850e-05 2.966828360983e+00
9.960000000000e+02 4.186317283940e-02 -1.554915029048e-05 3.011601607633e+00
9.962500000000e+02 4.138028241568e-02 -1.258960277406e-05 3.057404267996e+00
9.965000000000e+02 4.075477430633e-02 -9.336241271030e-06 3.104221074296e+00
9.967500000000e+02 3.998553419895e-02 -5.816576085949e-06 3.152035464812e+00
9.970000000000e+02 3.907325593676e-02 -2.060407065851e-06 3.200829640030e+00
9.972500000000e+02 3.802041309742e-02 1.900521619136e-06 3.250584589467e+00
9.975000000000e+02 3.683120090062e-02 6.032883839963e-06 3.301280165850e+00
9.977500000000e+02 3.551146594427e-02 1.030212340150e-05 3.352895106516e+00
9.980000000000e+02 3.406861327829e-02 1.467282582662e-05 3.405407083415e+00
9.982500000000e+02 3.251150090419e-02 1.910909618585e-05 3.458792726335e+00
9.985000000000e+02 3.085031820535e-02 2.357495152547e-05 3.513027656920e+00
9.987500000000e+02 2.909645575785e-02 2.803471930479e-05 3.568086486329e+00
9.990000000000e+02 2.726236032856e-02 3.245344726632e-05 3.623942839084e+00
9.992500000000e+02 2.536138210544e-02 3.679731224213e-05 3.680569360113e+00
9.995000000000e+02 2.340761326982e-02 4.103402253267e-05 3.737937725889e+00
9.997500000000e+02 2.141571989174e-02 4.513320654681e-05 3.796018656456e+00
1.000000000000e+03 1.940076847615e-02 4.906678095370e-05 3.854781945367e+00
1.000250000000e+03 1.737805004856e-02 5.280927130835e-05 3.914196471207e+00
1.000500000000e+03 1.536290205552e-02 5.633808885472e-05 3.974230241808e+00
1.000750000000e+03 1.337053123446e-02 5.963377831383e-05 4.034850431118e+00
1.001000000000e+03 1.141583978016e-02 6.268020093039e-05 4.096023435327e+00
1.001250000000e+03 9.513254144335e-03 6.546465565507e-05 4.157714912909e+00
1.001500000000e+03 7.676562951787e-03 6.797792589439e-05 4.219889858343e+00
1.001750000000e+03 5.918759484236e-03 7.021428410692e-05 4.282512649753e+00
1.002000000000e+03 4.251898310238e-03 7.217142085089e-05 4.345547125917e+00
1.002250000000e+03 2.686958247816e-03 7.385033713023e-05 4.408956639301e+00
1.002500000000e+03 1.233723485233e-03 7.525517326998e-05 4.472704131412e+00
1.002750000000e+03 -9.932462204376e-05 7.639300985759e-05 4.536752193535e+00
1.003000000000e+03 -1.305100706494e-03 7.727363823648e-05 4.601063129757e+00
1.003250000000e+03 -2.377986971812e-03 7.790929690674e-05 4.665599028955e+00
1.003500000000e+03 -3.313894044780e-03 7.831441054698e-05 4.730321824360e+00
1.003750000000e+03 -4.110295173494e-03 7.850530323816e-05 4.795193366958e+00
1.004000000000e+03 -4.766248927161e-03 7.849992718942e-05 4.860175490598e+00
1.004250000000e+03 -5.282393690982e-03 7.831757519722e-05 4.925230088335e+00
1.004500000000e+03 -5.660929559373e-03 7.797860374256e-05 4.990319185287e+00
1.004750000000e+03 -5.905575261733e-03 7.750418732436e-05 5.055405019183e+00
1.005000000000e+03 -6.021506227027e-03 7.691607752464e-05 5.120450122165e+00
1.005250000000e+03 -6.015278884717e-03 7.623632636766e-05 5.185417405536e+00
1.005500000000e+03 -5.894734254755e-03 7.548705261182e-05 5.250270247510e+00
1.005750000000e+03 -5.668887458363e-03 7.469021612350e-05 5.314972580579e+00
1.006000000000e+03 -5.347808179770e-03 7.386739756540e-05 5.379488981813e+00
1.006250000000e+03 -4.942486835586e-03 7.303960220600e-05 5.443784760109e+00
1.006500000000e+03 -4.464694561359e-03 7.222705325274e-05 5.507826042516e+00
1.006750000000e+03 -3.926836860718e-03 7.144895729119e-05 5.571579857349e+00
1.007000000000e+03 -3.341803331877e-03 7.072330658847e-05 5.635014213892e+00
1.007250000000e+03 -2.722814335786e-03 7.006674311427e-05 5.698098173399e+00
1.007500000000e+03 -2.083268376119e-03 6.949437772905e-05 5.760801921235e+00
1.007750000000e+03 -1.436588589002e-03 6.901963060246e-05 5.823096825343e+00
1.008000000000e+03 -7.960719337027e-04 6.865409458326e-05 5.884955490790e+00
1.008250000000e+03 -1.747409707961e-04 6.840741848702e-05 5.946351806853e+00
1.008500000000e+03 4.147998534749e-04 6.828722033431e-05 6.007260980892e+00
1.008750000000e+03 9.605040729637e-04 6.829903417743e-05 6.067659574609e+00
1.009000000000e+03 1.451015644380e-03 6.844626841221e-05 6.127525516261e+00
1.009250000000e+03 1.875796839277e-03 6.873019535364e-05 6.186838120660e+00
1.009500000000e+03 2.225245496589e-03 6.914999491389e-05 6.245578082849e+00
1.009750000000e+03 2.490806436326e-03 6.970280056090e-05 6.303727479234e+00
1.010000000000e+03 2.665070637794e-03 7.038377862578e-05 6.361269748507e+00
1.010250000000e+03 2.741862654794e-03 7.118627503344e-05 6.418189663201e+00
1.010500000000e+03 2.716318137564e-03 7.210193485055e-05 6.474473304374e+00
1.010750000000e+03 2.584942731148e-03 7.312087720007e-05 6.530108009915e+00
1.011000000000e+03 2.345660063991e-03 7.423188117184e-05 6.585082333828e+00
1.011250000000e+03 1.997837850227e-03 7.542259237248e-05 6.639385978720e+00
1.011500000000e+03 1.542300624722e-03 7.667973314307e-05 6.693009740389e+00
1.011750000000e+03 9.813183998762e-04 7.798931522673e-05 6.745945426966e+00
1.012000000000e+03 3.185799178295e-04 7.933685843384e-05 6.798185790336e+00
1.012250000000e+03 -4.408573008141e-04 8.070762157233e-05 6.849724440889e+00
1.012500000000e+03 -1.290636523288e-03 8.208683036909e-05 6.900555759203e+00
1.012750000000e+03 -2.223188963439e-03 8.345990490988e-05 6.950674814604e+00
1.013000000000e+03 -3.229841652270e-03 8.481266720692e-05 7.000077272345e+00
1.013250000000e+03 -4.300941997817e-03 8.613152645939e-05 7.048759300990e+00
1.013500000000e+03 -5.425996915483e-03 8.740367126478e-05 7.096717489159e+00
1.013750000000e+03 -6.593827055338e-03 8.861724627141e-05 7.143948754608e+00
1.014000000000e+03 -7.792732008606e-03 8.976152228371e-05 7.190450261595e+00
1.014250000000e+03 -9.010665002382e-03 9.082701425422e-05 7.236219341571e+00
1.014500000000e+03 -1.023541437054e-02 9.180559954144e-05 7.281253419662e+00
1.014750000000e+03 -1.145478933297e-02 9.269064732209e-05 7.325549948160e+00
1.015000000000e+03 -1.265680625679e-02 9.347708255553e-05 7.369106345239e+00
1.015250000000e+03 -1.382987468232e-02 9.416145819729e-05 7.411919946731e+00
1.015500000000e+03 -1.496297723192e-02 9.474200510673e-05 7.453987961524e+00
1.015750000000e+03 -1.604584292964e-02 9.521865336912e-05 7.495307438664e+00
1.016000000000e+03 -1.706910857484e-02 9.559301030224e-05 7.535875241995e+00
1.016250000000e+03 -1.802446978558e-02 9.586834745998e-05 7.575688035281e+00
1.016500000000e+03 -1.890481237134e-02 9.604955616904e-05 7.614742273738e+00
1.016750000000e+03 -1.970432985627e-02 9.614308422171e-05 7.653034204737e+00
1.017000000000e+03 -2.041861671571e-02 9.615684058795e-05 7.690559875274e+00
1.017250000000e+03 -2.104474261680e-02 9.610008273062e-05 7.727315145929e+00
1.017500000000e+03 -2.158130347008e-02 9.598327758667e-05 7.763295709364e+00
1.017750000000e+03 -2.202844646019e-02 9.581795891064e-05 7.798497114468e+00
1.018000000000e+03 -2.238787337341e-02 9.561656453627e-05 7.832914792282e+00
1.018250000000e+03 -2.266281972601e-02 9.539223172500e-05 7.866544083136e+00
1.018500000000e+03 -2.285800836884e-02 9.515864497461e-05 7.899380266652e+00
1.018750000000e+03 -2.297958340786e-02 9.492984121026e-05 7.931418587274e+00
1.019000000000e+03 -2.303501910270e-02 9.471998364560e-05 7.962654281463e+00
1.019250000000e+03 -2.303300960367e-02 9.454323728852e-05 7.993082599385e+00
1.019500000000e+03 -2.298333849360e-02 9.441363787580e-05 8.022698822214e+00
1.019750000000e+03 -2.289672844039e-02 9.434483594081e-05 8.051498277134e+00
1.020000000000e+03 -2.278467545300e-02 9.434996477312e-05 8.079476342969e+00
1.020250000000e+03 -2.265926694867e-02 9.444151236038e-05 8.106628452299e+00
1.020500000000e+03 -2.253298725502e-02 9.463119531075e-05 8.132950086903e+00
1.020750000000e+03 -2.241851343333e-02 9.492983977905e-05 8.158436763610e+00
1.021000000000e+03 -2.232850345553e-02 9.534728502622e-05 8.183084015873e+00
1.021250000000e+03 -2.227538091101e-02 9.589229807699e-05 8.206887368908e+00
1.021500000000e+03 -2.227111964480e-02 9.657249779274e-05 8.229842305236e+00
1.021750000000e+03 -2.232703163049e-02 9.739428422390e-05 8.251944227708e+00
1.022000000000e+03 -2.245356187357e-02 9.836278530076e-05 8.273188415104e+00
1.022250000000e+03 -2.266009397427e-02 9.948183445735e-05 8.293569976162e+00
1.022500000000e+03 -2.295476916714e-02 1.007539326056e-04 8.313083795108e+00
1.022750000000e+03 -2.334432285908e-02 1.021801998277e-04 8.331724479261e+00
1.023000000000e+03 -2.383394126047e-02 1.037603359719e-04 8.349486302134e+00
1.023250000000e+03 -2.442714194792e-02 1.054926155168e-04 8.366363149932e+00
1.023500000000e+03 -2.512567951695e-02 1.073738723804e-04 8.382348461228e+00
1.023750000000e+03 -2.592948140781e-02 1.093994907242e-04 8.397435178975e+00
1.024000000000e+03 -2.683661270142e-02 1.115633814248e-04 8.411615694691e+00
1.024250000000e+03 -2.784327469934e-02 1.138580179026e-04 8.424881808569e+00
1.024500000000e+03 -2.894383469793e-02 1.162743963915e-04 8.437224684227e+00
1.024750000000e+03 -3.013089019477e-02 1.188020164572e-04 8.448634821268e+00
1.025000000000e+03 -3.139536441498e-02 1.214288871334e-04 8.459102029025e+00
1.025250000000e+03 -3.272663334209e-02 1.241415330547e-04 8.468615410567e+00
1.025500000000e+03 -3.411268227652e-02 1.269250080282e-04 8.477163361984e+00
1.025750000000e+03 -3.554028877974e-02 1.297629122116e-04 8.484733577733e+00
1.026000000000e+03 -3.699522972351e-02 1.326374228242e-04 8.491313068594e+00
1.026250000000e+03 -3.846250786850e-02 1.355293450698e-04 8.496888196063e+00
1.026500000000e+03 -3.992659443513e-02 1.384181624122e-04 8.501444715481e+00
1.026750000000e+03 -4.137168330461e-02 1.412821037668e-04 8.504967833115e+00
1.027000000000e+03 -4.278195027848e-02 1.440982451832e-04 8.507442279208e+00
1.027250000000e+03 -4.414181591585e-02 1.468426511422e-04 8.508852389617e+00
1.027500000000e+03 -4.543620257704e-02 1.494905160334e-04 8.509182203737e+00
1.027750000000e+03 -4.665078638285e-02 1.520163404542e-04 8.508415570563e+00
1.028000000000e+03 -4.777223328415e-02 1.543941296399e-04 8.506536267728e+00
1.028250000000e+03 -4.878842184584e-02 1.565976054612e-04 8.503528127771e+00
1.028500000000e+03 -4.968864309907e-02 1.586004592934e-04 8.499375173413e+00
1.028750000000e+03 -5.046377544254e-02 1.603766541095e-04 8.494061758134e+00
1.029000000000e+03 -5.110643528505e-02 1.619007363010e-04 8.487572711595e+00
1.029250000000e+03 -5.161109364090e-02 1.631481615301e-04 8.479893487032e+00
1.029500000000e+03 -5.197416140128e-02 1.640956441681e-04 8.471010308848e+00
1.029750000000e+03 -5.219404035136e-02 1.647215215167e-04 8.460910318654e+00
1.030000000000e+03 -5.227113518988e-02 1.650061909963e-04 8.449581714487e+00
1.030250000000e+03 -5.220783669719e-02 1.649325202250e-04 8.437013888613e+00
1.030500000000e+03 -5.200846357987e-02 1.644861818892e-04 8.423197552736e+00
1.030750000000e+03 -5.167917498128e-02 1.636560508763e-04 8.408124856645e+00
1.031000000000e+03 -5.122784709754e-02 1.624345741484e-04 8.391789490476e+00
1.031250000000e+03 -5.066393029718e-02 1.608181273403e-04 8.374186786166e+00
1.031500000000e+03 -4.999826838236e-02 1.588072991765e-04 8.355313790274e+00
1.031750000000e+03 -4.924290840928e-02 1.564071649867e-04 8.335169341072e+00
1.032000000000e+03 -4.841088070399e-02 1.536274740732e-04 8.313754114005e+00
1.032250000000e+03 -4.751597327554e-02 1.504827992591e-04 8.291070665988e+00
1.032500000000e+03 -4.657249296288e-02 1.469926161643e-04 8.267123457973e+00
1.032750000000e+03 -4.559502597044e-02 1.431813234776e-04 8.241918870586e+00
1.033000000000e+03 -4.459819539697e-02 1.390780598080e-04 8.215465193036e+00
1.033250000000e+03 -4.359643047424e-02 1.347166205492e-04 8.187772610132e+00
1.033500000000e+03 -4.260374688964e-02 1.301352170368e-04 8.158853176118e+00
1.033750000000e+03 -4.163354194873e-02 1.253761271361e-04 8.128720766411e+00
1.034000000000e+03 -4.069841337498e-02 1.204852827603e-04 8.097391028933e+00
1.034250000000e+03 -3.981000134593e-02 1.155117791147e-04 8.064881325490e+00
1.034500000000e+03 -3.897885637275e-02 1.105073154130e-04 8.031210654019e+00
1.034750000000e+03 -3.821433663832e-02 1.055255661656e-04 7.996399579207e+00
1.035000000000e+03 -3.752453353759e-02 1.006215382786e-04 7.960470140594e+00
1.035250000000e+03 -3.691622640841e-02 9.585081189606e-05 7.923445770421e+00
1.035500000000e+03 -3.639486521357e-02 9.126877117085e-05 7.885351197886e+00
1.035750000000e+03 -3.596458020539e-02 8.692988481826e-05 7.846212350298e+00
1.036000000000e+03 -3.562821455998e-02 8.288691233727e-05 7.806056261456e+00
1.036250000000e+03 -3.538737926148e-02 7.919014085056e-05 7.764910969119e+00
1.036500000000e+03 -3.524252514411e-02 7.588662208838e-05 7.722805418639e+00
1.036750000000e+03 -3.519303057047e-02 7.301945488725e-05 7.679769360496e+00
1.037000000000e+03 -3.523729756598e-02 7.062709934644e-05 7.635833259526e+00
1.037250000000e+03 -3.537285724532e-02 6.874276211466e-05 7.591028194449e+00
1.037500000000e+03 -3.559647748411e-02 6.739383983301e-05 7.545385764862e+00
1.037750000000e+03 -3.590427099078e-02 6.660141137374e-05 7.498937998639e+00
1.038000000000e+03 -3.629180067483e-02 6.637985606978e-05 7.451717260631e+00
1.038250000000e+03 -3.675417905794e-02 6.673654830375e-05 7.403756165436e+00
1.038500000000e+03 -3.728616172622e-02 6.767160434520e-05 7.355087485917e+00
1.038750000000e+03 -3.788222869667e-02 6.917784661145e-05 7.305744074474e+00
1.039000000000e+03 -3.853665791183e-02 7.124077472695e-05 7.255758776287e+00
1.039250000000e+03 -3.924358703436e-02 7.383867066066e-05 7.205164344946e+00
1.039500000000e+03 -3.999706179313e-02 7.694281033158e-05 7.153993367375e+00
1.039750000000e+03 -4.079107576733e-02 8.051780417861e-05 7.102278178346e+00
1.040000000000e+03 -4.161959759994e-02 8.452202042708e-05 7.050050783159e+00
1.040250000000e+03 -4.247658915100e-02 8.890805874137e-05 6.997342781163e+00
1.040500000000e+03 -4.335601619437e-02 9.362341703847e-05 6.944185283142e+00
1.040750000000e+03 -4.425185208300e-02 9.861117428292e-05 6.890608835880e+00
1.041000000000e+03 -4.515807782352e-02 1.038107453761e-04 6.836643347103e+00
1.041250000000e+03 -4.606867979768e-02 1.091587039304e-04 6.782318006371e+00
1.041500000000e+03 -4.697764862101e-02 1.145896471937e-04 6.727661215816e+00
1.041750000000e+03 -4.787898009548e-02 1.200370952735e-04 6.672700515720e+00
1.042000000000e+03 -4.876668316709e-02 1.254344078132e-04 6.617462520393e+00
1.042250000000e+03 -4.963479434193e-02 1.307157031004e-04 6.561972852165e+00
1.042500000000e+03 -5.047740441490e-02 1.358167681588e-04 6.506256085646e+00
1.042750000000e+03 -5.128869629075e-02 1.406759392135e-04 6.450335694722e+00
1.043000000000e+03 -5.206299621891e-02 1.452349431752e-04 6.394234007443e+00
1.043250000000e+03 -5.279484064847e-02 1.494396875765e-04 6.337972170754e+00
1.043500000000e+03 -5.347905530543e-02 1.532409949204e-04 6.281570122100e+00
1.043750000000e+03 -5.411084826245e-02 1.565952463420e-04 6.225046572393e+00
1.044000000000e+03 -5.468591191238e-02 1.594649410467e-04 6.168418998824e+00
1.044250000000e+03 -5.520053335936e-02 1.618191756367e-04 6.111703650526e+00
1.044500000000e+03 -5.565170387477e-02 1.636340162888e-04 6.054915564815e+00
1.044750000000e+03 -5.603722503211e-02 1.648927709609e-04 5.998068596429e+00
1.045000000000e+03 -5.635580453478e-02 1.655861549133e-04 5.941175458927e+00
1.045250000000e+03 -5.660713671892e-02 1.657123476097e-04 5.884247778143e+00
1.045500000000e+03 -5.679196307605e-02 1.652769422426e-04 5.827296157145e+00
1.045750000000e+03 -5.691210993206e-02 1.642927914642e-04 5.770330252075e+00
1.046000000000e+03 -5.697049619670e-02 1.627797361463e-04 5.713358857231e+00
1.046250000000e+03 -5.697112097346e-02 1.607642622464e-04 5.656390000524e+00
1.046500000000e+03 -5.691901642799e-02 1.582790400693e-04 5.599431045294e+00
1.046750000000e+03 -5.682017403167e-02 1.553623800322e-04 5.542488799476e+00
1.047000000000e+03 -5.668145167973e-02 1.520576297970e-04 5.485569630256e+00
1.047250000000e+03 -5.651044905873e-02 1.484124748408e-04 5.428679582269e+00
1.047500000000e+03 -5.631536971986e-02 1.444782023984e-04 5.371824498142e+00
1.047750000000e+03 -5.610486285520e-02 1.403089089362e-04 5.315010139486e+00
1.048000000000e+03 -5.588785356806e-02 1.359606817884e-04 5.258242305703e+00
1.048250000000e+03 -5.567335917486e-02 1.314907562673e-04 5.201526950743e+00
1.048500000000e+03 -5.547030215235e-02 1.269566802759e-04 5.144870292007e+00
1.048750000000e+03 -5.528731440826e-02 1.224154886013e-04 5.088278914200e+00
1.049000000000e+03 -5.513254259117e-02 1.179229093674e-04 5.031759860179e+00
1.049250000000e+03 -5.501345248612e-02 1.135326194918e-04 4.975320713665e+00
1.049500000000e+03 -5.493663968855e-02 1.092955515567e-04 4.918969664553e+00
1.049750000000e+03 -5.490764874839e-02 1.052592796297e-04 4.862715563557e+00
1.050000000000e+03 -5.493080700761e-02 1.014674703893e-04 4.806567956496e+00
1.050250000000e+03 -5.500907890435e-02 9.795942191654e-05 4.750537104773e+00
1.050500000000e+03 -5.514394817244e-02 9.476968698013e-05 4.694633989590e+00
1.050750000000e+03 -5.533533375504e-02 9.192776399250e-05 4.638870296192e+00
1.051000000000e+03 -5.558154797130e-02 8.945787633735e-05 4.583258386772e+00
1.051250000000e+03 -5.587930191148e-02 8.737881540749e-05 4.527811258052e+00
1.051500000000e+03 -5.622376351203e-02 8.570384425652e-05 4.472542487725e+00
1.051750000000e+03 -5.660867115869e-02 8.444067931015e-05 4.417466172062e+00
1.052000000000e+03 -5.702650225729e-02 8.359148545675e-05 4.362596856713e+00
1.052250000000e+03 -5.746869424764e-02 8.315298420172e-05 4.307949467920e+00
1.052500000000e+03 -5.792590906552e-02 8.311656158511e-05 4.253539236207e+00
1.052750000000e+03 -5.838833415026e-02 8.346842302376e-05 4.199381629270e+00
1.053000000000e+03 -5.884600579423e-02 8.418981827119e-05 4.145492285888e+00
1.053250000000e+03 -5.928914183800e-02 8.525731419984e-05 4.091886956819e+00
1.053500000000e+03 -5.970846890068e-02 8.664311989270e-05 4.038581453085e+00
1.053750000000e+03 -6.009552986095e-02 8.831548188432e-05 3.985591602087e+00
1.054000000000e+03 -6.044295868308e-02 9.023907032393e-05 3.932933210253e+00
1.054250000000e+03 -6.074471157782e-02 9.237550904992e-05 3.880622038294e+00
1.054500000000e+03 -6.099624792687e-02 9.468391661302e-05 3.828673770181e+00
1.054750000000e+03 -6.119465378624e-02 9.712149929461e-05 3.777104003625e+00
1.055000000000e+03 -6.133870932283e-02 9.964417335956e-05 3.725928226378e+00
1.055250000000e+03 -6.142889636817e-02 1.022072254510e-04 3.675161811800e+00
1.055500000000e+03 -6.146735250749e-02 1.047659796271e-04 3.624820004593e+00
1.055750000000e+03 -6.145777433228e-02 1.072764697097e-04 3.574917907229e+00
1.056000000000e+03 -6.140527112130e-02 1.096960944825e-04 3.525470476670e+00
1.056250000000e+03 -6.131618076255e-02 1.119842542026e-04 3.476492503957e+00
1.056500000000e+03 -6.119784379525e-02 1.141029437098e-04 3.427998608357e+00
1.056750000000e+03 -6.105834921829e-02 1.160173108131e-04 3.380003213056e+00
1.057000000000e+03 -6.090624950524e-02 1.176961585534e-04 3.332520527163e+00
1.057250000000e+03 -6.075025384587e-02 1.191123829289e-04 3.285564521390e+00
1.057500000000e+03 -6.059890906145e-02 1.202433951375e-04 3.239148889492e+00
1.057750000000e+03 -6.046027139595e-02 1.210714373446e-04 3.193287010185e+00
1.058000000000e+03 -6.034158273509e-02 1.215838393355e-04 3.147991899562e+00
1.058250000000e+03 -6.024896565568e-02 1.217732267219e-04 3.103276148073e+00
1.058500000000e+03 -6.018714737573e-02 1.216376412690e-04 3.059151856226e+00
1.058750000000e+03 -6.015923242080e-02 1.211805662205e-04 3.015630558319e+00
1.059000000000e+03 -6.016653737393e-02 1.204108530312e-04 2.972723144143e+00
1.059250000000e+03 -6.020850433082e-02 1.193425676423e-04 2.930439773512e+00
1.059500000000e+03 -6.028270021517e-02 1.179946890606e-04 2.888789798323e+00
1.059750000000e+03 -6.038491035761e-02 1.163906914677e-04 2.847781689289e+00
1.060000000000e+03 -6.050932477722e-02 1.145580117711e-04 2.807422976426e+00
1.060250000000e+03 -6.064881053408e-02 1.125274045856e-04 2.767720208071e+00
1.060500000000e+03 -6.079525670323e-02 1.103322000126e-04 2.728678933689e+00
1.060750000000e+03 -6.093997281350e-02 1.080074878575e-04 2.690303714673e+00
1.061000000000e+03 -6.107411704851e-02 1.055892564054e-04 2.652598166609e+00
1.061250000000e+03 -6.118912778008e-02 1.031135203616e-04 2.615565031551e+00
1.061500000000e+03 -6.127713131035e-02 1.006154680762e-04 2.579206286466e+00
1.061750000000e+03 -6.133129998406e-02 9.812867141545e-05 2.543523274456e+00
1.062000000000e+03 -6.134613869787e-02 9.568438274954e-05 2.508516869765e+00
1.062250000000e+03 -6.131768257149e-02 9.331095382523e-05 2.474187653289e+00
1.062500000000e+03 -6.124359631718e-02 9.103338458721e-05 2.440536113426e+00
1.062750000000e+03 -6.112317172603e-02 8.887303202582e-05 2.407562842902e+00
1.063000000000e+03 -6.095722898846e-02 8.684746374801e-05 2.375268744281e+00
1.063250000000e+03 -6.074793369600e-02 8.497045708189e-05 2.343655230747e+00
1.063500000000e+03 -6.049854543083e-02 8.325213008789e-05 2.312724406444e+00
1.063750000000e+03 -6.021312290754e-02 8.169917495299e-05 2.282479245892e+00
1.064000000000e+03 -5.989620513656e-02 8.031517442791e-05 2.252923739684e+00
1.064250000000e+03 -5.955249709078e-02 7.910096613714e-05 2.224063035539e+00
1.064500000000e+03 -5.918657612947e-02 7.805502950428e-05 2.195903542434e+00
1.064750000000e+03 -5.880264328301e-02 7.717386746489e-05 2.168453028224e+00
1.065000000000e+03 -5.840432845099e-02 7.645236223766e-05 2.141720686583e+00
1.065250000000e+03 -5.799456028589e-02 7.588408878759e-05 2.115717184204e+00
1.065500000000e+03 -5.757550674472e-02 7.546158044555e-05 2.090454697499e+00
1.065750000000e+03 -5.714858114045e-02 7.517654140793e-05 2.065946921720e+00
1.066000000000e+03 -5.671451231258e-02 7.502001343548e-05 2.042209068387e+00
1.066250000000e+03 -5.627346812465e-02 7.498250418370e-05 2.019257840678e+00
1.066500000000e+03 -5.582522487838e-02 7.505408973701e-05 1.997111401000e+00
1.066750000000e+03 -5.536936609241e-02 7.522450367706e-05 1.975789314011e+00
1.067000000000e+03 -5.490550022199e-02 7.548322460252e-05 1.955312478687e+00
1.067250000000e+03 -5.443348185927e-02 7.581957254288e-05 1.935703044959e+00
1.067500000000e+03 -5.395362222603e-02 7.622281975669e-05 1.916984317166e+00
1.067750000000e+03 -5.346687467810e-02 7.668232048672e-05 1.899180645729e+00
1.068000000000e+03 -5.297498162732e-02 7.718765812234e-05 1.882317309132e+00
1.068250000000e+03 -5.248057081175e-02 7.772879868465e-05 1.866420388440e+00
1.068500000000e+03 -5.198719051569e-02 7.829625060082e-05 1.851516634448e+00
1.068750000000e+03 -5.149927773131e-02 7.888121166416e-05 1.837633334653e+00
1.069000000000e+03 -5.102205374665e-02 7.947569875974e-05 1.824798174711e+00
1.069250000000e+03 -5.056134905293e-02 8.007264433962e-05 1.813039100890e+00
1.069500000000e+03 -5.012336284559e-02 8.066594679415e-05 1.802384181538e+00
1.069750000000e+03 -4.971436950711e-02 8.125046850399e-05 1.792861467097e+00
1.070000000000e+03 -4.934038869296e-02 8.182197960580e-05 1.784498848004e+00
1.070250000000e+03 -4.900684124493e-02 8.237704904915e-05 1.777323908557e+00
1.070500000000e+03 -4.871821472889e-02 8.291288939488e-05 1.771363774272e+00
1.070750000000e+03 -4.847776367094e-02 8.342716902135e-05 1.766644955734e+00
1.071000000000e+03 -4.828726815636e-02 8.391780108113e-05 1.763193179956e+00
1.071250000000e+03 -4.814687066096e-02 8.438272911718e-05 1.761033219742e+00
1.071500000000e+03 -4.805500544507e-02 8.481972528285e-05 1.760188709005e+00
1.071750000000e+03 -4.800842782243e-02 8.522621853180e-05 1.760681960840e+00
1.072000000000e+03 -4.800234206732e-02 8.559917317444e-05 1.762533775740e+00
1.072250000000e+03 -4.803061902204e-02 8.593503464363e-05 1.765763257268e+00
1.072500000000e+03 -4.808608672106e-02 8.622974800501e-05 1.770387635501e+00
1.072750000000e+03 -4.816087157358e-02 8.647888314298e-05 1.776422095140e+00
1.073000000000e+03 -4.824676395713e-02 8.667786138622e-05 1.783879625824e+00
1.073250000000e+03 -4.833558033152e-02 8.682222463366e-05 1.792770893031e+00
1.073500000000e+03 -4.841949614366e-02 8.690801036609e-05 1.803104122960e+00
1.073750000000e+03 -4.849132658863e-02 8.693217074887e-05 1.814885019810e+00
1.074000000000e+03 -4.854473909708e-02 8.689300662093e-05 1.828116700770e+00
1.074250000000e+03 -4.857438726746e-02 8.679058177144e-05 1.842799659190e+00
1.074500000000e+03 -4.857596605942e-02 8.662707890966e-05 1.858931735482e+00
1.074750000000e+03 -4.854619196400e-02 8.640706138147e-05 1.876508113659e+00
1.075000000000e+03 -4.848272191661e-02 8.613761048559e-05 1.895521322803e+00
1.075250000000e+03 -4.838402714424e-02 8.582825985626e-05 1.915961246024e+00
1.075500000000e+03 -4.824924186255e-02 8.549084394474e-05 1.937815132052e+00
1.075750000000e+03 -4.807800736443e-02 8.513915051903e-05 1.961067606957e+00
1.076000000000e+03 -4.787033043783e-02 8.478842804152e-05 1.985700683728e+00
1.076250000000e+03 -4.762646975607e-02 8.445478859953e-05 2.011693777739e+00
1.076500000000e+03 -4.734686393390e-02 8.415455386951e-05 2.039023712538e+00
1.076750000000e+03 -4.703210058561e-02 8.390358296775e-05 2.067664750005e+00
1.077000000000e+03 -4.668293226208e-02 8.371664592208e-05 2.097588616434e+00
1.077250000000e+03 -4.630032727671e-02 8.360687731962e-05 2.128764564919e+00
1.077500000000e+03 -4.588555065359e-02 8.358536217731e-05 2.161159448518e+00
1.077750000000e+03 -4.544025677568e-02 8.366087254472e-05 2.194737839260e+00
1.078000000000e+03 -4.496658191781e-02 8.383977319373e-05 2.229462174727e+00
1.078250000000e+03 -4.446721954957e-02 8.412609350186e-05 2.265292945063e+00
1.078500000000e+03 -4.394546479573e-02 8.452174804988e-05 2.302188925565e+00
1.078750000000e+03 -4.340521851120e-02 8.502687014705e-05 2.340107437376e+00
1.079000000000e+03 -4.285094384066e-02 8.564021744442e-05 2.379004649388e+00
1.079250000000e+03 -4.228757412597e-02 8.635959353442e-05 2.418835898298e+00
1.079500000000e+03 -4.172037616599e-02 8.718223790605e-05 2.459556032345e+00
1.079750000000e+03 -4.115477628166e-02 8.810512656318e-05 2.501119757379e+00
1.080000000000e+03 -4.059616193610e-02 8.912515044157e-05 2.543481984138e+00
1.080250000000e+03 -4.004967275608e-02 9.023914153625e-05 2.586598162217e+00
1.080500000000e+03 -3.951999453100e-02 9.144373404571e-05 2.630424591905e+00
1.080750000000e+03 -3.901117111594e-02 9.273507560412e-05 2.674918708482e+00
1.081000000000e+03 -3.852644525288e-02 9.410841131224e-05 2.720039330695e+00
1.081250000000e+03 -3.806813607668e-02 9.555757895971e-05 2.765746870580e+00
1.081500000000e+03 -3.763756073430e-02 9.707447366644e-05 2.812003502345e+00
1.081750000000e+03 -3.723500087948e-02 9.864853288616e-05 2.858773290294e+00
1.082000000000e+03 -3.685971335621e-02 1.002663013215e-04 2.906022277705e+00
1.082250000000e+03 -3.650998071133e-02 1.019111274865e-04 2.953718539913e+00
1.082500000000e+03 -3.618319548784e-02 1.035630345211e-04 3.001832204066e+00
1.082750000000e+03 -3.587596816524e-02 1.051987901269e-04 3.050335444228e+00
1.083000000000e+03 -3.558425185678e-02 1.067921946410e-04 3.099202451114e+00
1.083250000000e+03 -3.530347288046e-02 1.083145768083e-04 3.148409384804e+00
1.083500000000e+03 -3.502865968520e-02 1.097354794224e-04 3.197934312779e+00
1.083750000000e+03 -3.475456337856e-02 1.110234979043e-04 3.247757137208e+00
1.084000000000e+03 -3.447576575172e-02 1.121472253838e-04 3.297859510618e+00
1.084250000000e+03 -3.418677173472e-02 1.130762484744e-04 3.348224749712e+00
1.084500000000e+03 -3.388208789448e-02 1.137821373596e-04 3.398837738138e+00
1.084750000000e+03 -3.355628822334e-02 1.142393710145e-04 3.449684822719e+00
1.085000000000e+03 -3.320407141480e-02 1.144261548724e-04 3.500753710261e+00
1.085250000000e+03 -3.282031434282e-02 1.143250827404e-04 3.552033349231e+00
1.085500000000e+03 -3.240012655438e-02 1.139236067983e-04 3.603513811452e+00
1.085750000000e+03 -3.193891068383e-02 1.132143256754e-04 3.655186167567e+00
1.086000000000e+03 -3.143243072382e-02 1.121950642496e-04 3.707042349133e+00
1.086250000000e+03 -3.087689202300e-02 1.108687759888e-04 3.759075015382e+00
1.086500000000e+03 -3.026903003463e-02 1.092432762926e-04 3.811277403683e+00
1.086750000000e+03 -2.960620926508e-02 1.073308581110e-04 3.863643187775e+00
1.087000000000e+03 -2.888652500497e-02 1.051478078052e-04 3.916166322610e+00
1.087250000000e+03 -2.810890715096e-02 1.027138886328e-04 3.968840900743e+00
1.087500000000e+03 -2.727321593811e-02 1.000517985978e-04 4.021660999687e+00
1.087750000000e+03 -2.638032838709e-02 9.718666371275e-05 4.074620544848e+00
1.088000000000e+03 -2.543220580618e-02 9.414558297952e-05 4.127713172630e+00
1.088250000000e+03 -2.443193901968e-02 9.095723765817e-05 4.180932103620e+00
1.088500000000e+03 -2.338376872349e-02 8.765158948185e-05 4.234270034301e+00
1.088750000000e+03 -2.229307569459e-02 8.425965141196e-05 4.287719036087e+00
1.089000000000e+03 -2.116634239421e-02 8.081332907739e-05 4.341270474789e+00
1.089250000000e+03 -2.001108493212e-02 7.734531311290e-05 4.394914943452e+00
1.089500000000e+03 -1.883575951838e-02 7.388900511909e-05 4.448642220953e+00
1.089750000000e+03 -1.764964422839e-02 7.047844565716e-05 4.502441242784e+00
1.090000000000e+03 -1.646270228336e-02 6.714822622880e-05 4.556300094878e+00
1.090250000000e+03 -1.528543085935e-02 6.393336092045e-05 4.610206025877e+00
1.090500000000e+03 -1.412870054232e-02 6.086910014083e-05 4.664145477826e+00
1.090750000000e+03 -1.300359013083e-02 5.799067441731e-05 4.718104135014e+00
1.091000000000e+03 -1.192122134717e-02 5.533296499932e-05 4.772066985309e+00
1.091250000000e+03 -1.089259624047e-02 5.293009815288e-05 4.826018402001e+00
1.091500000000e+03 -9.928440647472e-03 5.081497677167e-05 4.879942231242e+00
1.091750000000e+03 -9.039055966094e-03 4.901876199298e-05 4.933821889534e+00
1.092000000000e+03 -8.234177845432e-03 4.757031739394e-05 4.987640472810e+00
1.092250000000e+03 -7.522846646030e-03 4.649565146991e-05 5.041380861949e+00
1.092500000000e+03 -6.913283719294e-03 4.581736205864e-05 5.095025836778e+00
1.092750000000e+03 -6.412779925666e-03 4.555412899604e-05 5.148558182657e+00
1.093000000000e+03 -6.027590412713e-03 4.572025533112e-05 5.201960797250e+00
1.093250000000e+03 -5.762837417711e-03 4.632528349643e-05 5.255216790543e+00
1.093500000000e+03 -5.622425030995e-03 4.737371173258e-05 5.308309575913e+00
1.093750000000e+03 -5.608958325273e-03 4.886479110411e-05 5.361222954641e+00
1.094000000000e+03 -5.723677969780e-03 5.079244861239e-05 5.413941189195e+00
1.094250000000e+03 -5.966400998335e-03 5.314528975653e-05 5.466449067411e+00
1.094500000000e+03 -6.335480310095e-03 5.590671476643e-05 5.518731956629e+00
1.094750000000e+03 -6.827773567232e-03 5.905511904508e-05 5.570775847586e+00
1.095000000000e+03 -7.438634827472e-03 6.256418234313e-05 5.622567390737e+00
1.095250000000e+03 -8.161919552981e-03 6.640319910700e-05 5.674093922514e+00
1.095500000000e+03 -8.990013660004e-03 7.053748429217e-05 5.725343485622e+00
1.095750000000e+03 -9.913884071865e-03 7.492883672891e-05 5.776304843675e+00
1.096000000000e+03 -1.092314861283e-02 7.953597719543e-05 5.826967487632e+00
1.096250000000e+03 -1.200617176426e-02 8.431502946360e-05 5.877321640288e+00
1.096500000000e+03 -1.315018036953e-02 8.922001251399e-05 5.927358254673e+00
1.096750000000e+03 -1.434140184494e-02 9.420332460003e-05 5.977069011253e+00
1.097000000000e+03 -1.556521866044e-02 9.921625301096e-05 6.026446306777e+00
1.097250000000e+03 -1.680634197021e-02 1.042094980284e-04 6.075483243974e+00
1.097500000000e+03 -1.804899755052e-02 1.091335687878e-04 6.124173614927e+00
1.097750000000e+03 -1.927712231325e-02 1.139392837576e-04 6.172511880740e+00
1.098000000000e+03 -2.047456738555e-02 1.185782250614e-04 6.220493146422e+00
1.098250000000e+03 -2.162530419514e-02 1.230032320702e-04 6.268113130674e+00
1.098500000000e+03 -2.271362986480e-02 1.271687244223e-04 6.315368129644e+00
1.098750000000e+03 -2.372436762421e-02 1.310312250791e-04 6.362254978142e+00
1.099000000000e+03 -2.464305994283e-02 1.345498037840e-04 6.408770998155e+00
1.099250000000e+03 -2.545615028024e-02 1.376864749590e-04 6.454913946776e+00
1.099500000000e+03 -2.615115022092e-02 1.404065856195e-04 6.500681958280e+00
1.099750000000e+03 -2.671679293953e-02 1.426792158743e-04 6.546073473796e+00
1.100000000000e+03 -2.714316531359e-02 1.444775350664e-04 6.591087174790e+00
1.100250000000e+03 -2.742182467831e-02 1.457791331653e-04 6.635721901588e+00
1.100500000000e+03 -2.754589136002e-02 1.465663032722e-04 6.679976576322e+00
1.100750000000e+03 -2.751012298753e-02 1.468262912797e-04 6.723850116561e+00
1.101000000000e+03 -2.731096807701e-02 1.465514969907e-04 6.767341346324e+00
1.101250000000e+03 -2.694659521072e-02 1.457396051905e-04 6.810448910319e+00
1.101500000000e+03 -2.641690642225e-02 1.443936742439e-04 6.853171179657e+00
1.101750000000e+03 -2.572352522975e-02 1.425221400984e-04 6.895506165263e+00
1.102000000000e+03 -2.486977024133e-02 1.401387702110e-04 6.937451424890e+00
1.102250000000e+03 -2.386060502179e-02 1.372625312095e-04 6.979003978818e+00
1.102500000000e+03 -2.270257473361e-02 1.339174035324e-04 7.020160221643e+00
1.102750000000e+03 -2.140372275514e-02 1.301321220296e-04 7.060915841545e+00
1.103000000000e+03 -1.997349198689e-02 1.259398341216e-04 7.101265742601e+00
1.103250000000e+03 -1.842261379846e-02 1.213777304046e-04 7.141203968270e+00
1.103500000000e+03 -1.676298146826e-02 1.164866171689e-04 7.180723632422e+00
1.103750000000e+03 -1.500751220103e-02 1.113104210956e-04 7.219816854967e+00
1.104000000000e+03 -1.317000080183e-02 1.058956624342e-04 7.258474699404e+00
1.104250000000e+03 -1.126496284663e-02 1.002909008805e-04 7.296687118868e+00
1.104500000000e+03 -9.307472244024e-03 9.454615987151e-05 7.334442905916e+00
1.104750000000e+03 -7.312993904135e-03 8.871233486252e-05 7.371729647851e+00
1.105000000000e+03 -5.297213464549e-03 8.284059391112e-05 7.408533690117e+00
1.105250000000e+03 -3.275866875738e-03 7.698178419174e-05 7.444840101870e+00
1.105500000000e+03 -1.264570526416e-03 7.118581270663e-05 7.480632652730e+00
1.105750000000e+03 7.213445499982e-04 6.550117477758e-05 7.515893794905e+00
1.106000000000e+03 2.666993058724e-03 5.997440600902e-05 7.550604653738e+00
1.106250000000e+03 4.558088754103e-03 5.464952532308e-05 7.584745026572e+00
1.106500000000e+03 6.381086835669e-03 4.956760279104e-05 7.618293393400e+00
1.106750000000e+03 8.123318824913e-03 4.476635021541e-05 7.651226932335e+00
1.107000000000e+03 9.773109854657e-03 4.027977268836e-05 7.683521552609e+00
1.107250000000e+03 1.131988826347e-02 3.613785974130e-05 7.715151931627e+00
1.107500000000e+03 1.275427392044e-02 3.236635247797e-05 7.746091569796e+00
1.107750000000e+03 1.406815529688e-02 2.898655898712e-05 7.776312852904e+00
1.108000000000e+03 1.525475075047e-02 2.601523080123e-05 7.805787126801e+00
1.108250000000e+03 1.630864782369e-02 2.346451504048e-05 7.834484786625e+00
1.108500000000e+03 1.722583397122e-02 2.134194584286e-05 7.862375373124e+00
1.108750000000e+03 1.800370281873e-02 1.965051669237e-05 7.889427683927e+00
1.109000000000e+03 1.864104986776e-02 1.838879220409e-05 7.915609892472e+00
1.109250000000e+03 1.913805199689e-02 1.755106834153e-05 7.940889677100e+00
1.109500000000e+03 1.949623035320e-02 1.712759561806e-05 7.965234359529e+00
1.109750000000e+03 1.971839903938e-02 1.710485437875e-05 7.988611050804e+00
1.110000000000e+03 1.980860588915e-02 1.746583880924e-05 8.010986802811e+00
1.110250000000e+03 1.977205468656e-02 1.819037288450e-05 8.032328766603e+00
1.110500000000e+03 1.961502400307e-02 1.925545368678e-05 8.052604353638e+00
1.110750000000e+03 1.934477256786e-02 2.063563094146e-05 8.071781400581e+00
1.111000000000e+03 1.896943754434e-02 2.230335804676e-05 8.089828335084e+00
1.111250000000e+03 1.849793035114e-02 2.422938473767e-05 8.106714341467e+00
1.111500000000e+03 1.793982420042e-02 2.638318266612e-05 8.122409524936e+00
1.111750000000e+03 1.730523910350e-02 2.873325200453e-05 8.136885072179e+00
1.112000000000e+03 1.660472811530e-02 3.124748068542e-05 8.150113408001e+00
1.112250000000e+03 1.584915997606e-02 3.389354857702e-05 8.162068345109e+00
1.112500000000e+03 1.504960421493e-02 3.663926653288e-05 8.172725226328e+00
1.112750000000e+03 1.421721797436e-02 3.945285593171e-05 8.182061057575e+00
1.113000000000e+03 1.336313589359e-02 4.230323899840e-05 8.190054630477e+00
1.113250000000e+03 1.249836324990e-02 4.516034792640e-05 8.196686631998e+00
1.113500000000e+03 1.163367482383e-02 4.799536894376e-05 8.201939743335e+00
1.113750000000e+03 1.077951785979e-02 5.078096464270e-05 8.205798722859e+00
1.114000000000e+03 9.945921481211e-03 5.349147668796e-05 8.208250475845e+00
1.114250000000e+03 9.142412279399e-03 5.610310301438e-05 8.209284107126e+00
1.114500000000e+03 8.377936420340e-03 5.859405407793e-05 8.208890961974e+00
1.114750000000e+03 7.660788574536e-03 6.094467959897e-05 8.207064648647e+00
1.115000000000e+03 6.998548309935e-03 6.313757022505e-05 8.203801045510e+00
1.115250000000e+03 6.398023536433e-03 6.515763576481e-05 8.199098295419e+00
1.115500000000e+03 5.865201098365e-03 6.699217289655e-05 8.192956787077e+00
1.115750000000e+03 5.405206584923e-03 6.863087994624e-05 8.185379118715e+00
1.116000000000e+03 5.022271271976e-03 7.006584487551e-05 8.176370054652e+00
1.116250000000e+03 4.719707362636e-03 7.129152996851e-05 8.165936471890e+00
1.116500000000e+03 4.499893942862e-03 7.230474083056e-05 8.154087291799e+00
1.116750000000e+03 4.364269604130e-03 7.310458917872e-05 8.140833413400e+00
1.117000000000e+03 4.313337342757e-03 7.369239584523e-05 8.126187630975e+00
1.117250000000e+03 4.346676306497e-03 7.407160056064e-05 8.110164557247e+00
1.117500000000e+03 4.462966086544e-03 7.424764311881e-05 8.092780533577e+00
1.117750000000e+03 4.660018142539e-03 7.422784354311e-05 8.074053547831e+00
1.118000000000e+03 4.934818469498e-03 7.402126291117e-05 8.054003145489e+00
1.118250000000e+03 5.283579106187e-03 7.363855483308e-05 8.032650341527e+00
1.118500000000e+03 5.701797180113e-03 7.309181466766e-05 8.010017538815e+00
1.118750000000e+03 6.184322964421e-03 7.239441629417e-05 7.986128443173e+00
1.119000000000e+03 6.725434460702e-03 7.156084563043e-05 7.961007981308e+00
1.119250000000e+03 7.318917313466e-03 7.060653370253e-05 7.934682226085e+00
1.119500000000e+03 7.958149975573e-03 6.954768360348e-05 7.907178319442e+00
1.119750000000e+03 8.636191823651e-03 6.840109748596e-05 7.878524400469e+00
1.120000000000e+03 9.345873346832e-03 6.718400277128e-05 7.848749536263e+00
1.120250000000e+03 1.007988661570e-02 6.591387727548e-05 7.817883652297e+00
1.120500000000e+03 1.083087558032e-02 6.460827600718e-05 7.785957469238e+00
1.120750000000e+03 1.159152381236e-02 6.328465825062e-05 7.753002435933e+00
1.121000000000e+03 1.235463941500e-02 6.196021547686e-05 7.719050665526e+00
1.121250000000e+03 1.311323568489e-02 6.065170024652e-05 7.684134870670e+00
1.121500000000e+03 1.386060585904e-02 5.937526364991e-05 7.648288297006e+00
1.121750000000e+03 1.459039365296e-02 5.814626527340e-05 7.611544658052e+00
1.122000000000e+03 1.529665403648e-02 5.697913171751e-05 7.573938064356e+00
1.122250000000e+03 1.597390993536e-02 5.588724090283e-05 7.535502954370e+00
1.122500000000e+03 1.661719720301e-02 5.488275569085e-05 7.496274019732e+00
1.122750000000e+03 1.722210496562e-02 5.397645384458e-05 7.456286130897e+00
1.123000000000e+03 1.778480316530e-02 5.317759970985e-05 7.415574258719e+00
1.123250000000e+03 1.830206373270e-02 5.249382800282e-05 7.374173395335e+00
1.123500000000e+03 1.877127279778e-02 5.193105577628e-05 7.332118472978e+00
1.123750000000e+03 1.919043102759e-02 5.149343563746e-05 7.289444282804e+00
1.124000000000e+03 1.955814969098e-02 5.118326133366e-05 7.246185392518e+00
1.124250000000e+03 1.987363420381e-02 5.100089045157e-05 7.202376066738e+00
1.124500000000e+03 2.013666526310e-02 5.094474449019e-05 7.158050186302e+00
1.124750000000e+03 2.034756894645e-02 5.101135685395e-05 7.113241173511e+00
1.125000000000e+03 2.050718637860e-02 5.119539202783e-05 7.067981916783e+00
1.125250000000e+03 2.061683509307e-02 5.148971301280e-05 7.022304703906e+00
1.125500000000e+03 2.067827181332e-02 5.188547395488e-05 6.976241155690e+00
1.125750000000e+03 2.069365109779e-02 5.237224974045e-05 6.929822168079e+00
1.126000000000e+03 2.066548394498e-02 5.293819520380e-05 6.883077860776e+00
1.126250000000e+03 2.059659884490e-02 5.357020394001e-05 6.836037528251e+00
1.126500000000e+03 2.049010210279e-02 5.425412186785e-05 6.788729601190e+00
1.126750000000e+03 2.034934126076e-02 5.497498144477e-05 6.741181611840e+00
1.127000000000e+03 2.017786981656e-02 5.571724100281e-05 6.693420168587e+00
1.127250000000e+03 1.997941551503e-02 5.646503886814e-05 6.645470931184e+00
1.127500000000e+03 1.975784912011e-02 5.720246137014e-05 6.597358596794e+00
1.127750000000e+03 1.951715548844e-02 5.791381704243e-05 6.549106888239e+00
1.128000000000e+03 1.926140532625e-02 5.858390164895e-05 6.500738547617e+00
1.128250000000e+03 1.899472718641e-02 5.919824471626e-05 6.452275333214e+00
1.128500000000e+03 1.872127876958e-02 5.974338330320e-05 6.403738019561e+00
1.128750000000e+03 1.844521703945e-02 6.020712555060e-05 6.355146402653e+00
1.129000000000e+03 1.817066641138e-02 6.057874961249e-05 6.306519301298e+00
1.129250000000e+03 1.790168436703e-02 6.084921192431e-05 6.257874564790e+00
1.129500000000e+03 1.764222476433e-02 6.101132088696e-05 6.209229082487e+00
1.129750000000e+03 1.739609814613e-02 6.105988080254e-05 6.160598786800e+00
1.130000000000e+03 1.716693012097e-02 6.099181710337e-05 6.111998662622e+00
1.130250000000e+03 1.695811778310e-02 6.080623536142e-05 6.063442756256e+00
1.130500000000e+03 1.677278435628e-02 6.050452784281e-05 6.014944180474e+00
1.130750000000e+03 1.661373303249e-02 6.009036623533e-05 5.966515118231e+00
1.131000000000e+03 1.648340265731e-02 5.956965482795e-05 5.918166833367e+00
1.131250000000e+03 1.638382389425e-02 5.895048341764e-05 5.869909673351e+00
1.131500000000e+03 1.631657810704e-02 5.824303572718e-05 5.821753071439e+00
1.131750000000e+03 1.628276175447e-02 5.745945909566e-05 5.773705557203e+00
1.132000000000e+03 1.628295391944e-02 5.661371824284e-05 5.725774753982e+00
1.132250000000e+03 1.631719249808e-02 5.572132321277e-05 5.677967390016e+00
1.132500000000e+03 1.638495565530e-02 5.479915552872e-05 5.630289295827e+00
1.132750000000e+03 1.648515345080e-02 5.386520515546e-05 5.582745415511e+00
1.133000000000e+03 1.661612651398e-02 5.293827910369e-05 5.535339805218e+00
1.133250000000e+03 1.677565515488e-02 5.203768994722e-05 5.488075640456e+00
1.133500000000e+03 1.696097766002e-02 5.118292842737e-05 5.440955223869e+00
1.133750000000e+03 1.716881741520e-02 5.039332698764e-05 5.393979985180e+00
1.134000000000e+03 1.739542000374e-02 4.968771268338e-05 5.347150489776e+00
1.134250000000e+03 1.763659876925e-02 4.908405893042e-05 5.300466446849e+00
1.134500000000e+03 1.788778880603e-02 4.859915244415e-05 5.253926710835e+00
1.134750000000e+03 1.814410891412e-02 4.824826868899e-05 5.207529291509e+00
1.135000000000e+03 1.840043060377e-02 4.804485449814e-05 5.161271360775e+00
1.135250000000e+03 1.865145386731e-02 4.800024025184e-05 5.115149259740e+00
1.135500000000e+03 1.889178794273e-02 4.812340242999e-05 5.069158511394e+00
1.135750000000e+03 1.911603869104e-02 4.842073506098e-05 5.023293826176e+00
1.136000000000e+03 1.931889891620e-02 4.889587183815e-05 4.977549117547e+00
1.136250000000e+03 1.949524309366e-02 4.954955436159e-05 4.931917515025e+00
1.136500000000e+03 1.964022327562e-02 5.037955460896e-05 4.886391383266e+00
1.136750000000e+03 1.974936928136e-02 5.138063503515e-05 4.840962338681e+00
1.137000000000e+03 1.981868686089e-02 5.254456437156e-05 4.795621275275e+00
1.137250000000e+03 1.984475460022e-02 5.386018430431e-05 4.750358392395e+00
1.137500000000e+03 1.982481933830e-02 5.531352043397e-05 4.705163226004e+00
1.137750000000e+03 1.975688707932e-02 5.688793904554e-05 4.660024686877e+00
1.138000000000e+03 1.963980353160e-02 5.856435514001e-05 4.614931103210e+00
1.138250000000e+03 1.947332811436e-02 6.032145922902e-05 4.569870269287e+00
1.138500000000e+03 1.925819543730e-02 6.213598942903e-05 4.524829502830e+00
1.138750000000e+03 1.899615893999e-02 6.398304122979e-05 4.479795704408e+00
1.139000000000e+03 1.869001972768e-02 6.583638485333e-05 4.434755427506e+00
1.139250000000e+03 1.834363497065e-02 6.766880135839e-05 4.389694957441e+00
1.139500000000e+03 1.796190163749e-02 6.945243693041e-05 4.344600389667e+00
1.139750000000e+03 1.755072003264e-02 7.115916011030e-05 4.299457727270e+00
1.140000000000e+03 1.711692909769e-02 7.276092005898e-05 4.254252972530e+00
1.140250000000e+03 1.666821967397e-02 7.423010207419e-05 4.208972240065e+00
1.140500000000e+03 1.621302068603e-02 7.553988286138e-05 4.163601862194e+00
1.140750000000e+03 1.576036439830e-02 7.666457103203e-05 4.118128515871e+00
1.141000000000e+03 1.531972942365e-02 7.757994038754e-05 4.072539346300e+00
1.141250000000e+03 1.490086646708e-02 7.826354647614e-05 4.026822096657e+00
1.141500000000e+03 1.451361054525e-02 7.869503064523e-05 3.980965253035e+00
1.141750000000e+03 1.416768333025e-02 7.885640424149e-05 3.934958184817e+00
1.142000000000e+03 1.387249148239e-02 7.873230914862e-05 3.888791288736e+00
1.142250000000e+03 1.363692546482e-02 7.831026332111e-05 3.842456146664e+00
1.142500000000e+03 1.346916458419e-02 7.758087928667e-05 3.795945675239e+00
1.142750000000e+03 1.337649378121e-02 7.653805412369e-05 3.749254276261e+00
1.143000000000e+03 1.336513543680e-02 7.517913842731e-05 3.702377997933e+00
1.143250000000e+03 1.344010259854e-02 7.350506746376e-05 3.655314682447e+00
1.143500000000e+03 1.360507588919e-02 7.152045907025e-05 3.608064116753e+00
1.143750000000e+03 1.386230721424e-02 6.923368549583e-05 3.560628179345e+00
1.144000000000e+03 1.421255398131e-02 6.665689191596e-05 3.513010974263e+00
1.144250000000e+03 1.465504118174e-02 6.380598058683e-05 3.465218971838e+00
1.144500000000e+03 1.518745664494e-02 6.070054648069e-05 3.417261127847e+00
1.144750000000e+03 1.580597715864e-02 5.736376287455e-05 3.369148993606e+00
1.145000000000e+03 1.650532129037e-02 5.382223133032e-05 3.320896826552e+00
1.145250000000e+03 1.727883432615e-02 5.010576184608e-05 3.272521670577e+00
1.145500000000e+03 1.811859607961e-02 4.624711465012e-05 3.224043434894e+00
1.145750000000e+03 1.901555211104e-02 4.228168997833e-05 3.175484956433e+00
1.146000000000e+03 1.995966770807e-02 3.824715805886e-05 3.126872036651e+00
1.146250000000e+03 2.094009514638e-02 3.418305027988e-05 3.078233475348e+00
1.146500000000e+03 2.194535781436e-02 3.013029451873e-05 3.029601073799e+00
1.146750000000e+03 2.296354183553e-02 2.613071936378e-05 2.981009628559e+00
1.147000000000e+03 2.398249428301e-02 2.222651619546e-05 2.932496905484e+00
1.147250000000e+03 2.499002461517e-02 1.845966658032e-05 2.884103589913e+00
1.147500000000e+03 2.597410310962e-02 1.487135342043e-05 2.835873226269e+00
1.147750000000e+03 2.692305512213e-02 1.150135161429e-05 2.787852131450e+00
1.148000000000e+03 2.782574571901e-02 8.387416972677e-06 2.740089296501e+00
1.148250000000e+03 2.867175197947e-02 5.564679165154e-06 2.692636264551e+00
1.148500000000e+03 2.945151984638e-02 3.065050197815e-06 2.645546995667e+00
1.148750000000e+03 3.015650160665e-02 9.166633272162e-07 2.598877710440e+00
1.149000000000e+03 3.077927330510e-02 -8.566519855147e-07 2.552686719687e+00
1.149250000000e+03 3.131362832871e-02 -2.235840804721e-06 2.507034235630e+00
1.149500000000e+03 3.175464730928e-02 -3.207033595048e-06 2.461982168169e+00
1.149750000000e+03 3.209874226005e-02 -3.761881076453e-06 2.417593905747e+00
1.150000000000e+03 3.234367726915e-02 -3.897812112935e-06 2.373934081854e+00
1.150250000000e+03 3.248856336121e-02 -3.618197346678e-06 2.331068327906e+00
1.150500000000e+03 3.253383106898e-02 -2.932417564577e-06 2.289063013630e+00
1.150750000000e+03 3.248118051525e-02 -1.855829421166e-06 2.247984976787e+00
1.151000000000e+03 3.233351419940e-02 -4.096323391045e-07 2.207901241886e+00
1.151250000000e+03 3.209485151160e-02 1.379373201521e-06 2.168878731714e+00
1.151500000000e+03 3.177023101594e-02 3.479126198302e-06 2.130983971555e+00
1.151750000000e+03 3.136560171029e-02 5.852745026541e-06 2.094282789911e+00
1.152000000000e+03 3.088770950032e-02 8.459051649923e-06 2.058840014557e+00
1.152250000000e+03 3.034397807738e-02 1.125318324524e-05 2.024719171356e+00
1.152500000000e+03 2.974239197680e-02 1.418726726074e-05 1.991982182092e+00
1.152750000000e+03 2.909138041414e-02 1.721115782904e-05 1.960689069884e+00
1.153000000000e+03 2.839970754713e-02 2.027321247289e-05 1.930897669594e+00
1.153250000000e+03 2.767636927779e-02 2.332109695322e-05 1.902663348111e+00
1.153500000000e+03 2.693049770995e-02 2.630260422720e-05 1.876038737803e+00
1.153750000000e+03 2.617127491870e-02 2.916646948142e-05 1.851073482715e+00
1.154000000000e+03 2.540785509467e-02 3.186318133661e-05 1.827814001393e+00
1.154250000000e+03 2.464929451077e-02 3.434570973826e-05 1.806303268827e+00
1.154500000000e+03 2.390448855524e-02 3.657024002821e-05 1.786580617037e+00
1.154750000000e+03 2.318211392548e-02 3.849684904805e-05 1.768681558497e+00
1.155000000000e+03 2.249057433346e-02 4.009008739123e-05 1.752637631246e+00
1.155250000000e+03 2.183794779268e-02 4.131948796957e-05 1.738476269063e+00
1.155500000000e+03 2.123193342548e-02 4.215998417334e-05 1.726220695481e+00
1.155750000000e+03 2.067979645531e-02 4.259228710890e-05 1.715889844360e+00
1.156000000000e+03 2.018830955575e-02 4.260309472570e-05 1.707498305492e+00
1.156250000000e+03 1.976369003168e-02 4.218523343572e-05 1.701056297021e+00
1.156500000000e+03 1.941153247748e-02 4.133771262485e-05 1.696569664384e+00
1.156750000000e+03 1.913673673985e-02 4.006567906967e-05 1.694039904285e+00
1.157000000000e+03 1.894343275524e-02 3.838027678593e-05 1.693464215143e+00
1.157250000000e+03 1.883490375930e-02 3.629842000660e-05 1.694835573018e+00
1.157500000000e+03 1.881350923147e-02 3.384248482985e-05 1.698142829871e+00
1.157750000000e+03 1.888061152683e-02 3.103992573825e-05 1.703370836524e+00
1.158000000000e+03 1.903650821171e-02 2.792282752542e-05 1.710500586011e+00
1.158250000000e+03 1.928037453964e-02 2.452739868417e-05 1.719509379070e+00
1.158500000000e+03 1.961021739791e-02 2.089342245434e-05 1.730371003962e+00
1.158750000000e+03 2.002284648024e-02 1.706366867452e-05 1.743055935993e+00
1.159000000000e+03 2.051386363477e-02 1.308328376623e-05 1.757531548565e+00
1.159250000000e+03 2.107767434060e-02 8.999162626866e-06 1.773762338405e+00
1.159500000000e+03 2.170752069075e-02 4.859322667972e-06 1.791710154093e+00
1.159750000000e+03 2.239553982421e-02 7.122788171499e-07 1.811334435157e+00
1.160000000000e+03 2.313284631507e-02 -3.393567594823e-06 1.832592453788e+00
1.160250000000e+03 2.390963706356e-02 -7.410511694339e-06 1.855439551827e+00
1.160500000000e+03 2.471531960338e-02 -1.129210662926e-05 1.879829381647e+00
1.160750000000e+03 2.553865894354e-02 -1.499368538124e-05 1.905714134669e+00
1.161000000000e+03 2.636794190547e-02 -1.847284846820e-05 1.933044767383e+00
1.161250000000e+03 2.719115408448e-02 -2.168990860418e-05 1.961771212937e+00
1.161500000000e+03 2.799616642626e-02 -2.460829365000e-05 1.991842581076e+00
1.161750000000e+03 2.877092616870e-02 -2.719490417732e-05 2.023207345690e+00
1.162000000000e+03 2.950364850118e-02 -2.942042640464e-05 2.055813515124e+00
1.162250000000e+03 3.018300467313e-02 -3.125960054265e-05 2.089608787693e+00
1.162500000000e+03 3.079830071962e-02 -3.269144080120e-05 2.124540691981e+00
1.162750000000e+03 3.133964583033e-02 -3.369941387338e-05 2.160556711609e+00
1.163000000000e+03 3.179810295264e-02 -3.427156509428e-05 2.197604396248e+00
1.163250000000e+03 3.216582276170e-02 -3.440060470503e-05 2.235631460935e+00
1.163500000000e+03 3.243615481786e-02 -3.408394222923e-05 2.274585874896e+00
1.163750000000e+03 3.260373546061e-02 -3.332367281492e-05 2.314415942127e+00
1.164000000000e+03 3.266455258340e-02 -3.212651964635e-05 2.355070378397e+00
1.164250000000e+03 3.261598370783e-02 -3.050372368091e-05 2.396498384569e+00
1.164500000000e+03 3.245680869548e-02 -2.847088386385e-05 2.438649719639e+00
1.164750000000e+03 3.218719911601e-02 -2.604775398118e-05 2.481474778669e+00
1.165000000000e+03 3.180868220545e-02 -2.325798877786e-05 2.524924673259e+00
1.165250000000e+03 3.132408353850e-02 -2.012884805799e-05 2.568951319956e+00
1.165500000000e+03 3.073744853263e-02 -1.669084705153e-05 2.613507534480e+00
1.165750000000e+03 3.005394757694e-02 -1.297738564027e-05 2.658547137514e+00
1.166000000000e+03 2.927976441873e-02 -9.024331442731e-06 2.704025065573e+00
1.166250000000e+03 2.842197298810e-02 -4.869575677302e-06 2.749897491070e+00
1.166500000000e+03 2.748840490243e-02 -5.525641498805e-07 2.796121949051e+00
1.166750000000e+03 2.648751037607e-02 3.886189664376e-06 2.842657466495e+00
1.167000000000e+03 2.542821727827e-02 8.405600030709e-06 2.889464698940e+00
1.167250000000e+03 2.431978896761e-02 1.296451231769e-05 2.936506060734e+00
1.167500000000e+03 2.317168649447e-02 1.752219811330e-05 2.983745859466e+00
1.167750000000e+03 2.199343556299e-02 2.203884696514e-05 3.031150417854e+00
1.168000000000e+03 2.079450247034e-02 2.647603712891e-05 3.078688194003e+00
1.168250000000e+03 1.958417974924e-02 3.079716887375e-05 3.126329883767e+00
1.168500000000e+03 1.837148391260e-02 3.496788885396e-05 3.174048513470e+00
1.168750000000e+03 1.716506586069e-02 3.895647659885e-05 3.221819516094e+00
1.169000000000e+03 1.597313536829e-02 4.273417176223e-05 3.269620785187e+00
1.169250000000e+03 1.480339901040e-02 4.627546921171e-05 3.317432714860e+00
1.169500000000e+03 1.366301231358e-02 4.955836337628e-05 3.365238212566e+00
1.169750000000e+03 1.255854412610e-02 5.256454635280e-05 3.413022696639e+00
1.170000000000e+03 1.149595399259e-02 5.527953376908e-05 3.460774065854e+00
1.170250000000e+03 1.048057917300e-02 5.769275933973e-05 3.508482654065e+00
1.170500000000e+03 9.517132106063e-03 5.979760663641e-05 3.556141158108e+00
1.170750000000e+03 8.609704126434e-03 6.159138655207e-05 3.603744552661e+00
1.171000000000e+03 7.761776770301e-03 6.307526033586e-05 3.651289981208e+00
1.171250000000e+03 6.976235887916e-03 6.425411617669e-05 3.698776636948e+00
1.171500000000e+03 6.255389722818e-03 6.513639599354e-05 3.746205625852e+00
1.171750000000e+03 5.600988654509e-03 6.573387670325e-05 3.793579817929e+00
1.172000000000e+03 5.014244120977e-03 6.606141493234e-05 3.840903692860e+00
1.172250000000e+03 4.495848286309e-03 6.613665149799e-05 3.888183174741e+00
1.172500000000e+03 4.045992764700e-03 6.597968445568e-05 3.935425461995e+00
1.172750000000e+03 3.664384556298e-03 6.561271993377e-05 3.982638858711e+00
1.173000000000e+03 3.350262097771e-03 6.505969739931e-05 4.029832601185e+00
1.173250000000e+03 3.102409127156e-03 6.434590306223e-05 4.077016688871e+00
1.173500000000e+03 2.919168818956e-03 6.349757105154e-05 4.124201715882e+00
1.173750000000e+03 2.798455782951e-03 6.254148667945e-05 4.171398712911e+00
1.174000000000e+03 2.737770349378e-03 6.150458919132e-05 4.218618990836e+00
1.174250000000e+03 2.734213070649e-03 6.041358488870e-05 4.265873995123e+00
1.174500000000e+03 2.784501203364e-03 5.929457718731e-05 4.313175169307e+00
1.174750000000e+03 2.884988744983e-03 5.817271530603e-05 4.360533826540e+00
1.175000000000e+03 3.031687906917e-03 5.707187252577e-05 4.407961036503e+00
1.175250000000e+03 3.220296111377e-03 5.601434281285e-05 4.455467519367e+00
1.175500000000e+03 3.446226983873e-03 5.502059921259e-05 4.503063552278e+00
1.175750000000e+03 3.704644273347e-03 5.410908740594e-05 4.550758889990e+00
1.176000000000e+03 3.990501964875e-03 5.329602125531e-05 4.598562693398e+00
1.176250000000e+03 4.298587001436e-03 5.259525010101e-05 4.646483471847e+00
1.176500000000e+03 4.623565929529e-03 5.201817051900e-05 4.694529034887e+00
1.176750000000e+03 4.960035056040e-03 5.157368663539e-05 4.742706454244e+00
1.177000000000e+03 5.302571851230e-03 5.126820171406e-05 4.791022034579e+00
1.177250000000e+03 5.645788652133e-03 5.110564958188e-05 4.839481293510e+00
1.177500000000e+03 5.984386386357e-03 5.108756709962e-05 4.888088948333e+00
1.177750000000e+03 6.313208317206e-03 5.121321809839e-05 4.936848908619e+00
1.178000000000e+03 6.627292587381e-03 5.147974529912e-05 4.985764275123e+00
1.178250000000e+03 6.921922584170e-03 5.188234548503e-05 5.034837344304e+00
1.178500000000e+03 7.192674689627e-03 5.241446765555e-05 5.084069612516e+00
1.178750000000e+03 7.435461951449e-03 5.306804003488e-05 5.133461788731e+00
1.179000000000e+03 7.646574154304e-03 5.383370904100e-05 5.183013803277e+00
1.179250000000e+03 7.822712764247e-03 5.470108492248e-05 5.232724822667e+00
1.179500000000e+03 7.961021366071e-03 5.565900350418e-05 5.282593262680e+00
1.179750000000e+03 8.059110641833e-03 5.669577145820e-05 5.332616805202e+00
1.180000000000e+03 8.115079239586e-03 5.779940679565e-05 5.382792409854e+00
1.180250000000e+03 8.127528806454e-03 5.895787461152e-05 5.433116330665e+00
1.180500000000e+03 8.095574407786e-03 6.015930432357e-05 5.483584130416e+00
1.180750000000e+03 8.018850085438e-03 6.139218353116e-05 5.534190694739e+00
1.181000000000e+03 7.897509729884e-03 6.264552765417e-05 5.584930245486e+00
1.181250000000e+03 7.732222590098e-03 6.390902256337e-05 5.635796357279e+00
1.181500000000e+03 7.524165641753e-03 6.517312961976e-05 5.686781966956e+00
1.181750000000e+03 7.275009998719e-03 6.642916342078e-05 5.737879389652e+00
1.182000000000e+03 6.986903576527e-03 6.766933171601e-05 5.789080330307e+00
1.182250000000e+03 6.662448200622e-03 6.888674615321e-05 5.840375898544e+00
1.182500000000e+03 6.304673028106e-03 7.007539459039e-05 5.891756616515e+00
1.182750000000e+03 5.917000967398e-03 7.123009504267e-05 5.943212434515e+00
1.183000000000e+03 5.503211193618e-03 7.234641664142e-05 5.994732737073e+00
1.183250000000e+03 5.067394446195e-03 7.342059020565e-05 6.046306356024e+00
1.183500000000e+03 4.613903844091e-03 7.444939923965e-05 6.097921574583e+00
1.183750000000e+03 4.147299098163e-03 7.543006922253e-05 6.149566136232e+00
1.184000000000e+03 3.672286284975e-03 7.636015295159e-05 6.201227247217e+00
1.184250000000e+03 3.193652944161e-03 7.723742138080e-05 6.252891577213e+00
1.184500000000e+03 2.716199769871e-03 7.805976568684e-05 6.304545259896e+00
1.184750000000e+03 2.244670242764e-03 7.882511310861e-05 6.356173886319e+00
1.185000000000e+03 1.783679754132e-03 7.953136397071e-05 6.407762499085e+00
1.185250000000e+03 1.337645580335e-03 8.017633525384e-05 6.459295579407e+00
1.185500000000e+03 9.107198698563e-04 8.075774777747e-05 6.510757033102e+00
1.185750000000e+03 5.067273375236e-04 8.127322355267e-05 6.562130172992e+00
1.186000000000e+03 1.291084640902e-04 8.172032351494e-05 6.613397696460e+00
1.186250000000e+03 -2.191285345688e-04 8.209657577160e-05 6.664541663122e+00
1.186500000000e+03 -5.354483276974e-04 8.239954710210e-05 6.715543467658e+00
1.186750000000e+03 -8.178184012297e-04 8.262690924218e-05 6.766383813442e+00
1.187000000000e+03 -1.064729630771e-03 8.277654537642e-05 6.817042684617e+00
1.187250000000e+03 -1.275205569719e-03 8.284667670996e-05 6.867499319293e+00
1.187500000000e+03 -1.448803733819e-03 8.283594263969e-05 6.917732183371e+00
1.187750000000e+03 -1.585605994564e-03 8.274351018195e-05 6.967718947964e+00
1.188000000000e+03 -1.686200121412e-03 8.256919799926e-05 7.017436469971e+00
1.188250000000e+03 -1.751656655015e-03 8.231358189945e-05 7.066860777188e+00
1.188500000000e+03 -1.783497100413e-03 8.197808487678e-05 7.115967059468e+00
1.188750000000e+03 -1.783659037546e-03 8.156505890067e-05 7.164729666083e+00
1.189000000000e+03 -1.754457521847e-03 8.107783266081e-05 7.213122110106e+00
1.189250000000e+03 -1.698545137483e-03 8.052080215451e-05 7.261117080794e+00
1.189500000000e+03 -1.618869711997e-03 7.989944638248e-05 7.308686462714e+00
1.189750000000e+03 -1.518634791075e-03 7.922032149843e-05 7.355801364612e+00
1.190000000000e+03 -1.401258772581e-03 7.849100579693e-05 7.402432154924e+00
1.190250000000e+03 -1.270335370920e-03 7.772009231852e-05 7.448548504418e+00
1.190500000000e+03 -1.129597596397e-03 7.691713196276e-05 7.494119438389e+00
1.190750000000e+03 -9.828800366727e-04 7.609252972748e-05 7.539113392287e+00
1.191000000000e+03 -8.340852378650e-04 7.525743091419e-05 7.583498277127e+00
1.191250000000e+03 -6.871482131623e-04 7.442359257831e-05 7.627241546467e+00
1.191500000000e+03 -5.460034560804e-04 7.360324967270e-05 7.670310272301e+00
1.191750000000e+03 -4.145500218224e-04 7.280892623140e-05 7.712671220982e+00
1.192000000000e+03 -2.966170667473e-04 7.205326193283e-05 7.754290935563e+00
1.192250000000e+03 -1.959278015513e-04 7.134883837831e-05 7.795135821011e+00
1.192500000000e+03 -1.160620924081e-04 7.070795846259e-05 7.835172228888e+00
1.192750000000e+03 -6.041757809830e-05 7.014245791243e-05 7.874366548315e+00
1.193000000000e+03 -3.216981309495e-05 6.966353502796e-05 7.912685293754e+00
1.193250000000e+03 -3.423097426117e-05 6.928155633687e-05 7.950095198404e+00
1.193500000000e+03 -6.920867916313e-05 6.900586987832e-05 7.986563305380e+00
1.193750000000e+03 -1.393654641000e-04 6.884465472529e-05 8.022057059454e+00
1.194000000000e+03 -2.465788188666e-04 6.880477371993e-05 8.056544401598e+00
1.194250000000e+03 -3.923043109725e-04 6.889164136806e-05 8.089993860945e+00
1.194500000000e+03 -5.775422992494e-04 6.910912500538e-05 8.122374646496e+00
1.194750000000e+03 -8.028079699439e-04 6.945945887463e-05 8.153656740581e+00
1.195000000000e+03 -1.068108031386e-03 6.994316876144e-05 8.183810988884e+00
1.195250000000e+03 -1.372923223850e-03 7.055904396305e-05 8.212809190717e+00
1.195500000000e+03 -1.716198378761e-03 7.130413000767e-05 8.240624187337e+00
1.195750000000e+03 -2.096340452565e-03 7.217374424781e-05 8.267229948923e+00
1.196000000000e+03 -2.511225865285e-03 7.316151843487e-05 8.292601658262e+00
1.196250000000e+03 -2.958216112479e-03 7.425946236977e-05 8.316715793848e+00
1.196500000000e+03 -3.434183849255e-03 7.545805632297e-05 8.339550208035e+00
1.196750000000e+03 -3.935547957173e-03 7.674636387917e-05 8.361084202783e+00
1.197000000000e+03 -4.458317983343e-03 7.811216790488e-05 8.381298601264e+00
1.197250000000e+03 -4.998147586992e-03 7.954212735023e-05 8.400175814250e+00
1.197500000000e+03 -5.550395611062e-03 8.102194655682e-05 8.417699903158e+00
1.197750000000e+03 -6.110194933436e-03 8.253656108220e-05 8.433856634799e+00
1.198000000000e+03 -6.672526890518e-03 8.407036594094e-05 8.448633532639e+00
1.198250000000e+03 -7.232300723988e-03 8.560743733479e-05 8.462019917902e+00
1.198500000000e+03 -7.784436344775e-03 8.713174959521e-05 8.474006946154e+00
1.198750000000e+03 -8.323948659408e-03 8.862739366663e-05 8.484587632291e+00
1.199000000000e+03 -8.846032148446e-03 9.007881967149e-05 8.493756868485e+00
1.199250000000e+03 -9.346144389976e-03 9.147107474475e-05 8.501511432233e+00
1.199500000000e+03 -9.820085196771e-03 9.279003292634e-05 8.507849981992e+00
1.199750000000e+03 -1.026407270642e-02 9.402261993918e-05 8.512773044858e+00
1.200000000000e+03 -1.067481068763e-02 9.515702484675e-05 8.516282989859e+00
1.200250000000e+03 -1.104955037515e-02 9.618289456287e-05 8.518383992336e+00
1.200500000000e+03 -1.138614136208e-02 9.709151011764e-05 8.519081984752e+00
1.200750000000e+03 -1.168307143880e-02 9.787594454758e-05 8.518384596058e+00
1.201000000000e+03 -1.193949766072e-02 9.853119618317e-05 8.516301080649e+00
1.201250000000e+03 -1.215526096480e-02 9.905428538640e-05 8.512842234687e+00
1.201500000000e+03 -1.233089217702e-02 9.944433105222e-05 8.508020303445e+00
1.201750000000e+03 -1.246760163975e-02 9.970258717984e-05 8.501848878213e+00
1.202000000000e+03 -1.256725753805e-02 9.983245840303e-05 8.494342785223e+00
1.202250000000e+03 -1.263234932933e-02 9.983945673592e-05 8.485517967409e+00
1.202500000000e+03 -1.266594248391e-02 9.973110859740e-05 8.475391360408e+00
1.202750000000e+03 -1.267161831568e-02 9.951687680176e-05 8.463980764484e+00
1.203000000000e+03 -1.265340582909e-02 9.920808114108e-05 8.451304714012e+00
1.203250000000e+03 -1.261570250554e-02 9.881768638231e-05 8.437382346676e+00
1.203500000000e+03 -1.256319105866e-02 9.836007797309e-05 8.422233273183e+00
1.203750000000e+03 -1.250074766147e-02 9.785084427408e-05 8.405877450579e+00
1.204000000000e+03 -1.243334786083e-02 9.730652609391e-05 8.388335060055e+00
1.204250000000e+03 -1.236597125577e-02 9.674434330512e-05 8.369626390997e+00
1.204500000000e+03 -1.230350521248e-02 9.618190850008e-05 8.349771733668e+00
1.204750000000e+03 -1.225065377302e-02 9.563689670747e-05 8.328791279880e+00
1.205000000000e+03 -1.221184878073e-02 9.512673100842e-05 8.306705035241e+00
1.205250000000e+03 -1.219116867803e-02 9.466829955881e-05 8.283532742060e+00
1.205500000000e+03 -1.219226448733e-02 9.427763972009e-05 8.259293815114e+00
1.205750000000e+03 -1.221829701989e-02 9.396963918254e-05 8.234007288002e+00
1.206000000000e+03 -1.227188267293e-02 9.375775554077e-05 8.207691774556e+00
1.206250000000e+03 -1.235505289201e-02 9.365376135481e-05 8.180365440007e+00
1.206500000000e+03 -1.246922451956e-02 9.366751559695e-05 8.152045986835e+00
1.206750000000e+03 -1.261518396395e-02 9.380676850532e-05 8.122750650501e+00
1.207000000000e+03 -1.279308372668e-02 9.407700264591e-05 8.092496206042e+00
1.207250000000e+03 -1.300245183450e-02 9.448131659923e-05 8.061298986290e+00
1.207500000000e+03 -1.324221325585e-02 9.502034884024e-05 8.029174906590e+00
1.207750000000e+03 -1.351072314352e-02 9.569225109635e-05 7.996139499825e+00
1.208000000000e+03 -1.380580983035e-02 9.649270241294e-05 7.962207955585e+00
1.208250000000e+03 -1.412482762200e-02 9.741497420152e-05 7.927395167088e+00
1.208500000000e+03 -1.446471627379e-02 9.845003474249e-05 7.891715779992e+00
1.208750000000e+03 -1.482206686102e-02 9.958669908794e-05 7.855184245549e+00
1.209000000000e+03 -1.519319163621e-02 1.008118172887e-04 7.817814875287e+00
1.209250000000e+03 -1.557419531525e-02 1.021104955277e-04 7.779621895094e+00
1.209500000000e+03 -1.596104717759e-02 1.034663488484e-04 7.740619499893e+00
1.209750000000e+03 -1.634965155254e-02 1.048617843394e-04 7.700821906826e+00
1.210000000000e+03 -1.673591413505e-02 1.062783258408e-04 7.660243404657e+00
1.210250000000e+03 -1.711580425339e-02 1.076968190507e-04 7.618898401224e+00
1.210500000000e+03 -1.748541040890e-02 1.090978113957e-04 7.576801466180e+00
1.210750000000e+03 -1.784098840795e-02 1.104618790408e-04 7.533967369448e+00
1.211000000000e+03 -1.817900131142e-02 1.117699159371e-04 7.490411114655e+00
1.211250000000e+03 -1.849615088559e-02 1.130034194187e-04 7.446147967000e+00
1.211500000000e+03 -1.878940029867e-02 1.141447699016e-04 7.401193476839e+00
1.211750000000e+03 -1.905598741020e-02 1.151774786873e-04 7.355563495598e+00
1.212000000000e+03 -1.929343054240e-02 1.160864114238e-04 7.309274188519e+00
1.212250000000e+03 -1.949952629625e-02 1.168579789275e-04 7.262342040749e+00
1.212500000000e+03 -1.967234092220e-02 1.174802971362e-04 7.214783860318e+00
1.212750000000e+03 -1.981019596997e-02 1.179433096578e-04 7.166616772777e+00
1.213000000000e+03 -1.991165002113e-02 1.182388779828e-04 7.117858216225e+00
1.213250000000e+03 -1.997547729463e-02 1.183608335214e-04 7.068525929211e+00
1.213500000000e+03 -2.000064531571e-02 1.183049963105e-04 7.018637934818e+00
1.213750000000e+03 -1.998629191109e-02 1.180691597148e-04 6.968212525800e+00
1.214000000000e+03 -1.993170452869e-02 1.176530438325e-04 6.917268241010e+00
1.214250000000e+03 -1.983630122550e-02 1.170582172780e-04 6.865823846072e+00
1.214500000000e+03 -1.969961595149e-02 1.162880102744e-04 6.813898308130e+00
1.214750000000e+03 -1.952128909230e-02 1.153473848503e-04 6.761510769017e+00
1.215000000000e+03 -1.930106173706e-02 1.142427823657e-04 6.708680522476e+00
1.215250000000e+03 -1.903877793020e-02 1.129820084136e-04 6.655426984100e+00
1.215500000000e+03 -1.873439144076e-02 1.115740499850e-04 6.601769665759e+00
1.215750000000e+03 -1.838797848135e-02 1.100289086398e-04 6.547728150472e+00
1.216000000000e+03 -1.799975811744e-02 1.083574231139e-04 6.493322061954e+00
1.216250000000e+03 -1.757011514781e-02 1.065711107749e-04 6.438571042883e+00
1.216500000000e+03 -1.709963060684e-02 1.046820157141e-04 6.383494725347e+00
1.216750000000e+03 -1.658911398068e-02 1.027025529120e-04 6.328112707502e+00
1.217000000000e+03 -1.603963828691e-02 1.006453667341e-04 6.272444530945e+00
1.217250000000e+03 -1.545257873309e-02 9.852317270820e-05 6.216509653701e+00
1.217500000000e+03 -1.482964946129e-02 9.634868631550e-05 6.160327429478e+00
1.217750000000e+03 -1.417294090587e-02 9.413450103482e-05 6.103917084065e+00
1.218000000000e+03 -1.348495339142e-02 9.189300108020e-05 6.047297695646e+00
1.218250000000e+03 -1.276862907955e-02 8.963629502790e-05 5.990488169580e+00
1.218500000000e+03 -1.202737676692e-02 8.737614085927e-05 5.933507218791e+00
1.218750000000e+03 -1.126509026900e-02 8.512394116955e-05 5.876373344301e+00
1.219000000000e+03 -1.048616088842e-02 8.289072553269e-05 5.819104810599e+00
1.219250000000e+03 -9.695478789613e-03 8.068709317419e-05 5.761719626920e+00
1.219500000000e+03 -8.898425667447e-03 7.852321913929e-05 5.704235524966e+00
1.219750000000e+03 -8.100855683954e-03 7.640885589247e-05 5.646669940137e+00
1.220000000000e+03 -7.309067017367e-03 7.435334264086e-05 5.589039986728e+00
1.220250000000e+03 -6.529760196541e-03 7.236561398904e-05 5.531362438750e+00
1.220500000000e+03 -5.769985150224e-03 7.045421524968e-05 5.473653710485e+00
1.220750000000e+03 -5.037077962140e-03 6.862732078747e-05 5.415929832531e+00
1.221000000000e+03 -4.338585267124e-03 6.689271890500e-05 5.358206433463e+00
1.221250000000e+03 -3.682178649939e-03 6.525781770853e-05 5.300498721154e+00
1.221500000000e+03 -3.075559897271e-03 6.372966243265e-05 5.242821463417e+00
1.221750000000e+03 -2.526357574412e-03 6.231492428718e-05 5.185188970257e+00
1.222000000000e+03 -2.042016186033e-03 6.101987982224e-05 5.127615081310e+00
1.222250000000e+03 -1.629680115320e-03 5.985038337056e-05 5.070113150485e+00
1.222500000000e+03 -1.296073159883e-03 5.881182994510e-05 5.012696038456e+00
1.222750000000e+03 -1.047376225091e-03 5.790910580161e-05 4.955376105014e+00
1.223000000000e+03 -8.891043516417e-04 5.714653127428e-05 4.898165205972e+00
1.223250000000e+03 -8.259863855663e-04 5.652779310367e-05 4.841074696260e+00
1.223500000000e+03 -8.618478950595e-04 5.605585980573e-05 4.784115435125e+00
1.223750000000e+03 -9.995010304891e-04 5.573289267885e-05 4.727297798465e+00
1.224000000000e+03 -1.240643325540e-03 5.556015095176e-05 4.670631696503e+00
1.224250000000e+03 -1.585766369277e-03 5.553788240345e-05 4.614126596181e+00
1.224500000000e+03 -2.034079484285e-03 5.566522103112e-05 4.557791551266e+00
1.224750000000e+03 -2.583446918299e-03 5.594008151691e-05 4.501635237389e+00
1.225000000000e+03 -3.230343967504e-03 5.635903702600e-05 4.445665993952e+00
1.225250000000e+03 -3.969831563445e-03 5.691720965323e-05 4.389891871801e+00
1.225500000000e+03 -4.795552769777e-03 5.760817136369e-05 4.334320686508e+00
1.225750000000e+03 -5.699749663387e-03 5.842384874971e-05 4.278960077456e+00
1.226000000000e+03 -6.673305113969e-03 5.935444893559e-05 4.223817571475e+00
1.226250000000e+03 -7.705807483132e-03 6.038839941322e-05 4.168900650883e+00
1.226500000000e+03 -8.785638980845e-03 6.151230928969e-05 4.114216825474e+00
1.226750000000e+03 -9.900088457145e-03 6.271096282093e-05 4.059773706491e+00
1.227000000000e+03 -1.103548527218e-02 6.396733126693e-05 4.005579084042e+00
1.227250000000e+03 -1.217735631282e-02 6.526262598275e-05 3.951641004481e+00
1.227500000000e+03 -1.331060266001e-02 6.657638670202e-05 3.897967847978e+00
1.227750000000e+03 -1.441969303916e-02 6.788660465765e-05 3.844568406986e+00
1.228000000000e+03 -1.548887405819e-02 6.916989145792e-05 3.791451960749e+00
1.228250000000e+03 -1.650239132587e-02 7.040168352565e-05 3.738628349838e+00
1.228500000000e+03 -1.744472061813e-02 7.155649156995e-05 3.686108044921e+00
1.228750000000e+03 -1.830080360687e-02 7.260819014970e-05 3.633902212956e+00
1.229000000000e+03 -1.905628540462e-02 7.353034321383e-05 3.582022778465e+00
1.229250000000e+03 -1.969774950983e-02 7.429656589089e-05 3.530482477896e+00
1.229500000000e+03 -2.021294621716e-02 7.488091280344e-05 3.479294909830e+00
1.229750000000e+03 -2.059101010276e-02 7.525829871113e-05 3.428474576647e+00
1.230000000000e+03 -2.082266317471e-02 7.540493363090e-05 3.378036920923e+00
1.230250000000e+03 -2.090039902837e-02 7.529876855430e-05 3.327998352875e+00
1.230500000000e+03 -2.081864569773e-02 7.491994559186e-05 3.278376271946e+00
1.230750000000e+03 -2.057390213540e-02 7.425123998908e-05 3.229189078970e+00
1.231000000000e+03 -2.016484778802e-02 7.327849027225e-05 3.180456182405e+00
1.231250000000e+03 -1.959242061185e-02 7.199100113470e-05 3.132197995484e+00
1.231500000000e+03 -1.885986226087e-02 7.038191167869e-05 3.084435925753e+00
1.231750000000e+03 -1.797273063871e-02 6.844852419516e-05 3.037192358034e+00
1.232000000000e+03 -1.693887527171e-02 6.619257457521e-05 2.990490627994e+00
1.232250000000e+03 -1.576837968446e-02 6.362044857874e-05 2.944354989982e+00
1.232500000000e+03 -1.447346711215e-02 6.074332624526e-05 2.898810575989e+00
1.232750000000e+03 -1.306837203282e-02 5.757725216429e-05 2.853883347219e+00
1.233000000000e+03 -1.156918047729e-02 5.414313139274e-05 2.809600039077e+00
1.233250000000e+03 -9.993638013484e-03 5.046663907504e-05 2.765988097615e+00
1.233500000000e+03 -8.360929674617e-03 4.657804669916e-05 2.723075608396e+00
1.233750000000e+03 -6.691436087918e-03 4.251196723956e-05 2.680891218661e+00
1.234000000000e+03 -5.006466238688e-03 3.830701741395e-05 2.639464050756e+00
1.234250000000e+03 -3.327973384951e-03 3.400539701190e-05 2.598823608497e+00
1.234500000000e+03 -1.678256575443e-03 2.965238085792e-05 2.558999675518e+00
1.234750000000e+03 -7.965413675842e-05 2.529577609431e-05 2.520022206939e+00
1.235000000000e+03 1.445768644013e-03 2.098529618064e-05 2.481921213184e+00
1.235250000000e+03 2.876531491860e-03 1.677188621863e-05 2.444726637065e+00
1.235500000000e+03 4.192046025395e-03 1.270701018777e-05 2.408468225387e+00
1.235750000000e+03 5.372913806280e-03 8.841906622897e-06 2.373175394301e+00
1.236000000000e+03 6.401210166905e-03 5.226829618121e-06 2.338877090213e+00
1.236250000000e+03 7.260749904042e-03 1.910278951078e-06 2.305601647769e+00
1.236500000000e+03 7.937330501041e-03 -1.061759897558e-06 2.273376644646e+00
1.236750000000e+03 8.418950160931e-03 -3.646522211770e-06 2.242228756556e+00
1.237000000000e+03 8.695995924068e-03 -5.805195637476e-06 2.212183612060e+00
1.237250000000e+03 8.761400314021e-03 -7.503575050583e-06 2.183265650331e+00
1.237500000000e+03 8.610764312038e-03 -8.712662853766e-06 2.155497983283e+00
1.237750000000e+03 8.242442932791e-03 -9.409200056792e-06 2.128902262768e+00
1.238000000000e+03 7.657595748582e-03 -9.576128690181e-06 2.103498556937e+00
1.238250000000e+03 6.860197150084e-03 -9.202954461357e-06 2.079305234712e+00
1.238500000000e+03 5.857010617689e-03 -8.286060211027e-06 2.056338862946e+00
1.238750000000e+03 4.657522237997e-03 -6.828872814640e-06 2.034614114870e+00
1.239000000000e+03 3.273839303000e-03 -4.841947382622e-06 2.014143694390e+00
1.239250000000e+03 1.720549634043e-03 -2.342951106543e-06 1.994938273909e+00
1.239500000000e+03 1.454861942668e-05 6.434570930247e-07 1.977006450428e+00
1.239750000000e+03 -1.825168461796e-03 4.085858068242e-06 1.960354717500e+00
1.240000000000e+03 -3.777744407399e-03 7.946409010168e-06 1.944987454719e+00
1.240250000000e+03 -5.820724003334e-03 1.218127579045e-05 1.930906936477e+00
1.240500000000e+03 -7.930343696615e-03 1.674116842898e-05 1.918113357071e+00
1.240750000000e+03 -1.008184108325e-02 2.157196525354e-05 1.906604873201e+00
1.241000000000e+03 -1.224977949930e-02 2.661541835899e-05 1.896377665010e+00
1.241250000000e+03 -1.440838553808e-02 3.180993718627e-05 1.887426011199e+00
1.241500000000e+03 -1.653189286953e-02 3.709143524946e-05 1.879742380122e+00
1.241750000000e+03 -1.859488837147e-02 4.239423046876e-05 1.873317534400e+00
1.242000000000e+03 -2.057265551418e-02 4.765198587256e-05 1.868140646576e+00
1.242250000000e+03 -2.244150979845e-02 5.279867723298e-05 1.864199427460e+00
1.242500000000e+03 -2.417912181134e-02 5.776957351356e-05 1.861480261324e+00
1.242750000000e+03 -2.576482226969e-02 6.250221237725e-05 1.859968347780e+00
1.243000000000e+03 -2.717988595292e-02 6.693735940341e-05 1.859647851234e+00
1.243250000000e+03 -2.840778791117e-02 7.101992788150e-05 1.860502049749e+00
1.243500000000e+03 -2.943443119431e-02 7.469985051120e-05 1.862513489140e+00
1.243750000000e+03 -3.024833899250e-02 7.793287823635e-05 1.865664132832e+00
1.244000000000e+03 -3.084081125414e-02 8.068129962888e-05 1.869935511824e+00
1.244250000000e+03 -3.120604279619e-02 8.291456222137e-05 1.875308870849e+00
1.244500000000e+03 -3.134119841991e-02 8.460977251604e-05 1.881765306668e+00
1.244750000000e+03 -3.124644806666e-02 8.575209901082e-05 1.889285902016e+00
1.245000000000e+03 -3.092495959336e-02 8.633502051147e-05 1.897851851456e+00
1.245250000000e+03 -3.038284697584e-02 8.636043807869e-05 1.907444575834e+00
1.245500000000e+03 -2.962908038798e-02 8.583865673403e-05 1.918045830441e+00
1.245750000000e+03 -2.867535411793e-02 8.478821749730e-05 1.929637800285e+00
1.246000000000e+03 -2.753591715805e-02 8.323559174689e-05 1.942203184828e+00
1.246250000000e+03 -2.622737088699e-02 8.121472035291e-05 1.955725273819e+00
1.246500000000e+03 -2.476843225495e-02 7.876645004434e-05 1.970188009054e+00
1.246750000000e+03 -2.317967157125e-02 7.593784653115e-05 1.985576038479e+00
1.247000000000e+03 -2.148322428709e-02 7.278139380093e-05 2.001874757911e+00
1.247250000000e+03 -1.970248297391e-02 6.935410725245e-05 2.019070343139e+00
1.247500000000e+03 -1.786177438894e-02 6.571657687524e-05 2.037149774375e+00
1.247750000000e+03 -1.598602375280e-02 6.193195404694e-05 2.056100849846e+00
1.248000000000e+03 -1.410041319361e-02 5.806490650515e-05 2.075912193933e+00
1.248250000000e+03 -1.223003706931e-02 5.418055855039e-05 2.096573256691e+00
1.248500000000e+03 -1.039955977928e-02 5.034343848984e-05 2.118074308053e+00
1.248750000000e+03 -8.632880207148e-03 4.661645299117e-05 2.140406425649e+00
1.249000000000e+03 -6.952807462680e-03 4.305990649320e-05 2.163561479040e+00
1.249250000000e+03 -5.380752143297e-03 3.973058411422e-05 2.187532108335e+00
1.249500000000e+03 -3.936437676124e-03 3.668091388431e-05 2.212311698649e+00
1.249750000000e+03 -2.637635211007e-03 3.395822054630e-05 2.237894352248e+00
1.250000000000e+03 -1.499926446666e-03 3.160408318301e-05 2.264274855730e+00
1.250250000000e+03 -5.364978296051e-04 2.965380634753e-05 2.291448643521e+00
1.250500000000e+03 2.420319428745e-04 2.813600573168e-05 2.319411759575e+00
1.250750000000e+03 8.277469301167e-04 2.707231791677e-05 2.348160813787e+00
1.251000000000e+03 1.215529748922e-03 2.647723126514e-05 2.377692934409e+00
1.251250000000e+03 1.403118639989e-03 2.635803182199e-05 2.408005718819e+00
1.251500000000e+03 1.391120666074e-03 2.671487050568e-05 2.439097176587e+00
1.251750000000e+03 1.182986298211e-03 2.754093037019e-05 2.470965672029e+00
1.252000000000e+03 7.849395315357e-04 2.882270232232e-05 2.503609858207e+00
1.252250000000e+03 2.058713046712e-04 3.054034124456e-05 2.537028610320e+00
1.252500000000e+03 -5.428088054181e-04 3.266811125932e-05 2.571220950695e+00
1.252750000000e+03 -1.447354593670e-03 3.517489264543e-05 2.606185971597e+00
1.253000000000e+03 -2.491898126586e-03 3.802473811729e-05 2.641922754080e+00
1.253250000000e+03 -3.658696422949e-03 4.117750379393e-05 2.678430280142e+00
1.253500000000e+03 -4.928400125020e-03 4.458948957209e-05 2.715707345804e+00
1.253750000000e+03 -6.280346507133e-03 4.821410127134e-05 2.753752467201e+00
1.254000000000e+03 -7.692865229590e-03 5.200251787221e-05 2.792563789648e+00
1.254250000000e+03 -9.143598654116e-03 5.590440384814e-05 2.832138991762e+00
1.254500000000e+03 -1.060982588137e-02 5.986858741250e-05 2.872475194658e+00
1.254750000000e+03 -1.206879026527e-02 6.384373732407e-05 2.913568868652e+00
1.255000000000e+03 -1.349802183828e-02 6.777902035107e-05 2.955415747497e+00
1.255250000000e+03 -1.487565243896e-02 7.162473939160e-05 2.998010744260e+00
1.255500000000e+03 -1.618071778730e-02 7.533294437984e-05 3.041347875052e+00
1.255750000000e+03 -1.739344235160e-02 7.885800984353e-05 3.085420188601e+00
1.256000000000e+03 -1.849550396986e-02 8.215717865234e-05 3.130219707360e+00
1.256250000000e+03 -1.947027382598e-02 8.519106362595e-05 3.175737376111e+00
1.256500000000e+03 -2.030302916981e-02 8.792410490852e-05 3.221963022692e+00
1.256750000000e+03 -2.098113651327e-02 9.032498080630e-05 3.268885331024e+00
1.257000000000e+03 -2.149420155392e-02 9.236696487161e-05 3.316491825276e+00
1.257250000000e+03 -2.183418802420e-02 9.402823074336e-05 3.364768870089e+00
1.257500000000e+03 -2.199549954547e-02 9.529208835221e-05 3.413701681556e+00
1.257750000000e+03 -2.197502603338e-02 9.614716403850e-05 3.463274351999e+00
1.258000000000e+03 -2.177215797407e-02 9.658752414671e-05 3.513469890451e+00
1.258250000000e+03 -2.138876115662e-02 9.661271610631e-05 3.564270272209e+00
1.258500000000e+03 -2.082912256085e-02 9.622775708587e-05 3.615656504575e+00
1.258750000000e+03 -2.009985856560e-02 9.544303943798e-05 3.667608700280e+00
1.259000000000e+03 -1.920979716318e-02 9.427418128582e-05 3.720106164683e+00
1.259250000000e+03 -1.816982716073e-02 9.274179760183e-05 3.773127489027e+00
1.259500000000e+03 -1.699272413643e-02 9.087121268886e-05 3.826650653517e+00
1.259750000000e+03 -1.569295279713e-02 8.869210608700e-05 3.880653136232e+00
1.260000000000e+03 -1.428644748951e-02 8.623810179520e-05 3.935112025627e+00
1.260250000000e+03 -1.279037905601e-02 8.354630749427e-05 3.990004137744e+00
1.260500000000e+03 -1.122290629144e-02 8.065680021349e-05 4.045306133152e+00
1.260750000000e+03 -9.602920840486e-03 7.761207859397e-05 4.100994634786e+00
1.261000000000e+03 -7.949785717833e-03 7.445648064405e-05 4.157046342836e+00
1.261250000000e+03 -6.283073106023e-03 7.123557904509e-05 4.213438145853e+00
1.261500000000e+03 -4.622305889465e-03 6.799556507120e-05 4.270147226930e+00
1.261750000000e+03 -2.986704656390e-03 6.478262725493e-05 4.327151162081e+00
1.262000000000e+03 -1.394945694169e-03 6.164233688646e-05 4.384428010562e+00
1.262250000000e+03 1.350682357183e-04 5.861904747156e-05 4.441956395035e+00
1.262500000000e+03 1.586420638530e-03 5.575531828567e-05 4.499715570509e+00
1.262750000000e+03 2.943375521766e-03 5.309136906584e-05 4.557685481163e+00
1.263000000000e+03 4.191550659935e-03 5.066457415545e-05 4.615846804008e+00
1.263250000000e+03 5.318068075503e-03 4.850900355780e-05 4.674180978713e+00
1.263500000000e+03 6.311681348134e-03 4.665501274165e-05 4.732670222961e+00
1.263750000000e+03 7.162877550424e-03 4.512889100278e-05 4.791297533397e+00
1.264000000000e+03 7.863953681007e-03 4.395257014336e-05 4.850046672021e+00
1.264250000000e+03 8.409068909999e-03 4.314339214670e-05 4.908902137577e+00
1.264500000000e+03 8.794270508929e-03 4.271394469116e-05 4.967849123426e+00
1.264750000000e+03 9.017496059959e-03 4.267195903601e-05 5.026873461609e+00
1.265000000000e+03 9.078551171042e-03 4.302026148228e-05 5.085961554529e+00
1.265250000000e+03 8.979066250371e-03 4.375682198091e-05 5.145100294535e+00
1.265500000000e+03 8.722431030005e-03 4.487485551710e-05 5.204276973500e+00
1.265750000000e+03 8.313709578951e-03 4.636293358515e-05 5.263479183403e+00
1.266000000000e+03 7.759539052530e-03 4.820519720458e-05 5.322694708654e+00
1.266250000000e+03 7.068011349371e-03 5.038161734233e-05 5.381911413229e+00
1.266500000000e+03 6.248541175350e-03 5.286829903611e-05 5.441117123402e+00
1.266750000000e+03 5.311723692465e-03 5.563782526297e-05 5.500299507453e+00
1.267000000000e+03 4.269180899632e-03 5.865964453838e-05 5.559445955757e+00
1.267250000000e+03 3.133402571432e-03 6.190048736543e-05 5.618543460887e+00
1.267500000000e+03 1.917580539080e-03 6.532481436625e-05 5.677578501906e+00
1.267750000000e+03 6.354416304983e-04 6.889528256510e-05 5.736536932302e+00
1.268000000000e+03 -6.989213028159e-04 7.257323117055e-05 5.795403875495e+00
1.268250000000e+03 -2.071215573025e-03 7.631917293299e-05 5.854163627393e+00
1.268500000000e+03 -3.467112382981e-03 8.009329333986e-05 5.912799569270e+00
1.268750000000e+03 -4.872404378010e-03 8.385594386773e-05 5.971294091300e+00
1.269000000000e+03 -6.273156427127e-03 8.756812768412e-05 6.029628527726e+00
1.269250000000e+03 -7.655847745695e-03 9.119197046439e-05 6.087783105698e+00
1.269500000000e+03 -9.007503794749e-03 9.469117004957e-05 6.145736907632e+00
1.269750000000e+03 -1.031581694288e-02 9.803142007472e-05 6.203467847757e+00
1.270000000000e+03 -1.156925495347e-02 1.011808018189e-04 6.260952663817e+00
1.270250000000e+03 -1.275715619479e-02 1.041101465885e-04 6.318166923659e+00
1.270500000000e+03 -1.386981199200e-02 1.067933515854e-04 6.375085046296e+00
1.270750000000e+03 -1.489853480214e-02 1.092076049802e-04 6.431680338183e+00
1.271000000000e+03 -1.583571290768e-02 1.113336571099e-04 6.487925043272e+00
1.271250000000e+03 -1.667485165339e-02 1.131559883910e-04 6.543790406835e+00
1.271500000000e+03 -1.741060084742e-02 1.146629228809e-04 6.599246752026e+00
1.271750000000e+03 -1.803877095964e-02 1.158467005328e-04 6.654263567867e+00
1.272000000000e+03 -1.855633619892e-02 1.167034949224e-04 6.708809608447e+00
1.272250000000e+03 -1.896142713918e-02 1.172333776213e-04 6.762853001283e+00
1.272500000000e+03 -1.925331323846e-02 1.174402318638e-04 6.816361363620e+00
1.272750000000e+03 -1.943237547364e-02 1.173316307539e-04 6.869301925875e+00
1.273000000000e+03 -1.950007261729e-02 1.169186914411e-04 6.921641659375e+00
1.273250000000e+03 -1.945889866323e-02 1.162158191056e-04 6.973347408755e+00
1.273500000000e+03 -1.931233410541e-02 1.152404738456e-04 7.024386026365e+00
1.273750000000e+03 -1.906479261447e-02 1.140129001377e-04 7.074724507598e+00
1.274000000000e+03 -1.872156306712e-02 1.125558248726e-04 7.124330125495e+00
1.274250000000e+03 -1.828874569511e-02 1.108941130089e-04 7.173170564445e+00
1.274500000000e+03 -1.777318727582e-02 1.090544310216e-04 7.221214050334e+00
1.274750000000e+03 -1.718241046869e-02 1.070649011869e-04 7.268429477444e+00
1.275000000000e+03 -1.652454269191e-02 1.049547363803e-04 7.314786530087e+00
1.275250000000e+03 -1.580824010397e-02 1.027538721247e-04 7.360255799036e+00
1.275500000000e+03 -1.504261096592e-02 1.004926084455e-04 7.404808891099e+00
1.275750000000e+03 -1.423713467396e-02 9.820125398621e-05 7.448418532162e+00
1.276000000000e+03 -1.340157978838e-02 9.590977742213e-05 7.491058662109e+00
1.276250000000e+03 -1.254591820334e-02 9.364747561685e-05 7.532704522436e+00
1.276500000000e+03 -1.168023772416e-02 9.144266374694e-05 7.573332734595e+00
1.276750000000e+03 -1.081465157784e-02 8.932239272230e-05 7.612921370256e+00
1.277000000000e+03 -9.959205897273e-03 8.731215736368e-05 7.651450012673e+00
1.277250000000e+03 -9.123785117994e-03 8.543564235813e-05 7.688899807882e+00
1.277500000000e+03 -8.318015720136e-03 8.371449859970e-05 7.725253507236e+00
1.277750000000e+03 -7.551169208302e-03 8.216814140752e-05 7.760495500430e+00
1.278000000000e+03 -6.832064424649e-03 8.081357732642e-05 7.794611837511e+00
1.278250000000e+03 -6.168970874909e-03 7.966522716046e-05 7.827590242141e+00
1.278500000000e+03 -5.569513571427e-03 7.873482139367e-05 7.859420113892e+00
1.278750000000e+03 -5.040581329557e-03 7.803131240236e-05 7.890092521273e+00
1.279000000000e+03 -4.588238667049e-03 7.756078379109e-05 7.919600182878e+00
1.279250000000e+03 -4.217644264818e-03 7.732640556896e-05 7.947937439854e+00
1.279500000000e+03 -3.932976912765e-03 7.732841995808e-05 7.975100218281e+00
1.279750000000e+03 -3.737369509563e-03 7.756414968621e-05 8.001085979960e+00
1.280000000000e+03 -3.632854577127e-03 7.802803539206e-05 8.025893665558e+00
1.280250000000e+03 -3.620321141145e-03 7.871169811197e-05 8.049523627525e+00
1.280500000000e+03 -3.699485454459e-03 7.960402497142e-05 8.071977555690e+00
1.280750000000e+03 -3.868875087164e-03 8.069129621549e-05 8.093258392999e+00
1.281000000000e+03 -4.125829422576e-03 8.195733155278e-05 8.113370246506e+00
1.281250000000e+03 -4.466515454498e-03 8.338365717583e-05 8.132318291162e+00
1.281500000000e+03 -4.885960482232e-03 8.494970273382e-05 8.150108670318e+00
1.281750000000e+03 -5.378100135963e-03 8.663301989650e-05 8.166748390248e+00
1.282000000000e+03 -5.935843894663e-03 8.840951289593e-05 8.182245215985e+00
1.282250000000e+03 -6.551154572529e-03 9.025370682933e-05 8.196607562934e+00
1.282500000000e+03 -7.215143553038e-03 9.213909362996e-05 8.209844392967e+00
1.282750000000e+03 -7.918178141933e-03 9.403836461275e-05 8.221965109262e+00
1.283000000000e+03 -8.650001463089e-03 9.592372884740e-05 8.232979458227e+00
1.283250000000e+03 -9.399861591023e-03 9.776724320892e-05 8.242897434540e+00
1.283500000000e+03 -1.015664879569e-02 9.954114295543e-05 8.251729192632e+00
1.283750000000e+03 -1.090903841343e-02 1.012181743416e-04 8.259484967915e+00
1.284000000000e+03 -1.164563710753e-02 1.027719260702e-04 8.266175003775e+00
1.284250000000e+03 -1.235513016163e-02 1.041771543260e-04 8.271809491354e+00
1.284500000000e+03 -1.302642742637e-02 1.054100985278e-04 8.276398516631e+00
1.284750000000e+03 -1.364880554824e-02 1.064487810817e-04 8.279952020106e+00
1.285000000000e+03 -1.421204430013e-02 1.072732878533e-04 8.282479767371e+00
1.285250000000e+03 -1.470655559554e-02 1.078660458078e-04 8.283991328617e+00
1.285500000000e+03 -1.512350305152e-02 1.082120398565e-04 8.284496070406e+00
1.285750000000e+03 -1.545491079152e-02 1.082989554500e-04 8.284003157474e+00
1.286000000000e+03 -1.569376093029e-02 1.081174245911e-04 8.282521561593e+00
1.286250000000e+03 -1.583407771118e-02 1.076611515896e-04 8.280060080963e+00
1.286500000000e+03 -1.587099817415e-02 1.069270032207e-04 8.276627365690e+00
1.286750000000e+03 -1.580082847414e-02 1.059150661753e-04 8.272231949353e+00
1.287000000000e+03 -1.562108566022e-02 1.046286665115e-04 8.266882284772e+00
1.287250000000e+03 -1.533052420264e-02 1.030743445945e-04 8.260586784644e+00
1.287500000000e+03 -1.492914897265e-02 1.012617915392e-04 8.253353860514e+00
1.287750000000e+03 -1.441821312917e-02 9.920374152950e-05 8.245191964768e+00
1.288000000000e+03 -1.380020236596e-02 9.691582358870e-05 8.236109631396e+00
1.288250000000e+03 -1.307880728575e-02 9.441637325747e-05 8.226115510491e+00
1.288500000000e+03 -1.225888212711e-02 9.172622254613e-05 8.215218403621e+00
1.288750000000e+03 -1.134639380752e-02 8.886845736500e-05 8.203427288516e+00
1.289000000000e+03 -1.034835923144e-02 8.586812315461e-05 8.190751342301e+00
1.289250000000e+03 -9.272774390122e-03 8.275191163593e-05 8.177199952412e+00
1.289500000000e+03 -8.128533779959e-03 7.954783845679e-05 8.162782724163e+00
1.289750000000e+03 -6.925343070924e-03 7.628490557446e-05 8.147509474875e+00
1.290000000000e+03 -5.673623881596e-03 7.299274901545e-05 8.131390223519e+00
1.290250000000e+03 -4.384412939900e-03 6.970128260783e-05 8.114435168355e+00
1.290500000000e+03 -3.069255413899e-03 6.644034206407e-05 8.096654655925e+00
1.290750000000e+03 -1.740093241873e-03 6.323932298516e-05 8.078059142717e+00
1.291000000000e+03 -4.091491907842e-04 6.012686220741e-05 8.058659149094e+00
1.291250000000e+03 9.111928317005e-04 5.713052904871e-05 8.038465202984e+00
1.291500000000e+03 2.208510551536e-03 5.427648959591e-05 8.017487781738e+00
1.291750000000e+03 3.470468911556e-03 5.158923439283e-05 7.995737244297e+00
1.292000000000e+03 4.684947229411e-03 4.909133543410e-05 7.973223762609e+00
1.292250000000e+03 5.840167581899e-03 4.680323185330e-05 7.949957248624e+00
1.292500000000e+03 6.924822958716e-03 4.474300649318e-05 7.925947281746e+00
1.292750000000e+03 7.928205030384e-03 4.292631748876e-05 7.901203033725e+00
1.293000000000e+03 8.840329222541e-03 4.136624281226e-05 7.875733197818e+00
1.293250000000e+03 9.652056037044e-03 4.007316142296e-05 7.849545921197e+00
1.293500000000e+03 1.035520800516e-02 3.905475095861e-05 7.822648739930e+00
1.293750000000e+03 1.094267921580e-02 3.831596946197e-05 7.795048522298e+00
1.294000000000e+03 1.140853622173e-02 3.785907193155e-05 7.766751419677e+00
1.294250000000e+03 1.174810968978e-02 3.768366429605e-05 7.737762823945e+00
1.294500000000e+03 1.195807300201e-02 3.778679136515e-05 7.708087337127e+00
1.294750000000e+03 1.203650755668e-02 3.816294277689e-05 7.677728750329e+00
1.295000000000e+03 1.198295200348e-02 3.880424672431e-05 7.646690035536e+00
1.295250000000e+03 1.179843558357e-02 3.970059812647e-05 7.614973347071e+00
1.295500000000e+03 1.148549178804e-02 4.083979129973e-05 7.582580037817e+00
1.295750000000e+03 1.104815296142e-02 4.220767049024e-05 7.549510686397e+00
1.296000000000e+03 1.049192370788e-02 4.378829312016e-05 7.515765138289e+00
1.296250000000e+03 9.823734632157e-03 4.556409581952e-05 7.481342556333e+00
1.296500000000e+03 9.051873532597e-03 4.751606693784e-05 7.446241485099e+00
1.296750000000e+03 8.185895590931e-03 4.962392284746e-05 7.410459925912e+00
1.297000000000e+03 7.236514420996e-03 5.186628257259e-05 7.373995419193e+00
1.297250000000e+03 6.215471915616e-03 5.422084949869e-05 7.336845139088e+00
1.297500000000e+03 5.135391943717e-03 5.666458980377e-05 7.299005991816e+00
1.297750000000e+03 4.009616436915e-03 5.917390626908e-05 7.260474723377e+00
1.298000000000e+03 2.852028764825e-03 6.172483895944e-05 7.221248028672e+00
1.298250000000e+03 1.676864807765e-03 6.429326852683e-05 7.181322666291e+00
1.298500000000e+03 4.985161769638e-04 6.685505900431e-05 7.140695572088e+00
1.298750000000e+03 -6.686724326385e-04 6.938625736702e-05 7.099363974688e+00
1.299000000000e+03 -1.810607898721e-03 7.186329972222e-05 7.057325507082e+00
1.299250000000e+03 -2.913651953522e-03 7.426319398041e-05 7.014578316620e+00
1.299500000000e+03 -3.964819984141e-03 7.656372768158e-05 6.971121168642e+00
1.299750000000e+03 -4.951970871834e-03 7.874366499355e-05 6.926953545318e+00
1.300000000000e+03 -5.863986111055e-03 8.078291898933e-05 6.882075736241e+00
1.300250000000e+03 -6.690933399487e-03 8.266277521571e-05 6.836488921434e+00
1.300500000000e+03 -7.424211838379e-03 8.436606178486e-05 6.790195244985e+00
1.300750000000e+03 -8.056678016456e-03 8.587733561818e-05 6.743197879120e+00
1.301000000000e+03 -8.582747613050e-03 8.718307472430e-05 6.695501078049e+00
1.301250000000e+03 -8.998472738263e-03 8.827184075955e-05 6.647110221435e+00
1.301500000000e+03 -9.301592905641e-03 8.913443009417e-05 6.598031847266e+00
1.301750000000e+03 -9.491557556826e-03 8.976399508021e-05 6.548273674124e+00
[truncated: 94,241 more chars]
