# Supplementary material for: Tracking Charge Migration with Frequency-Matched Strobo-Spectroscopy
Source: J Phys Chem A. 2024 Jan 2;128(1):20–7. doi: 10.1021/acs.jpca.3c04234 (PMC10788909; doi:10.1021/acs.jpca.3c04234)
Supplement: Supplementary file 2 — jp3c04234_si_002.zip [file jp3c04234_si_002.zip › supplemental data/Data/dipoles/CM-orbital/tau=4.7500.txt]

# CM-orbital-resolved dipole moment for tau = 4.7500 o.c.
0.000000000000e+00 -1.706603541705e-03 2.359602496194e-05 1.638377480866e+00
2.500000000000e-01 -1.707058410154e-03 2.360298516163e-05 1.638690852022e+00
5.000000000000e-01 -1.708427054077e-03 2.362398085320e-05 1.639631853240e+00
7.500000000000e-01 -1.710734664764e-03 2.365931203480e-05 1.641200881791e+00
1.000000000000e+00 -1.713994232439e-03 2.370911855842e-05 1.643385805427e+00
1.250000000000e+00 -1.718185805346e-03 2.377328459352e-05 1.646161435104e+00
1.500000000000e+00 -1.723263313597e-03 2.385154274270e-05 1.649497207234e+00
1.750000000000e+00 -1.729177102569e-03 2.394371716791e-05 1.653368363658e+00
2.000000000000e+00 -1.735890830528e-03 2.404990082600e-05 1.657761696072e+00
2.250000000000e+00 -1.743388068018e-03 2.417047292325e-05 1.662673762270e+00
2.500000000000e+00 -1.751671222328e-03 2.430600703970e-05 1.668105651638e+00
2.750000000000e+00 -1.760754264305e-03 2.445719062164e-05 1.674061467156e+00
3.000000000000e+00 -1.770659452042e-03 2.462480633156e-05 1.680552094367e+00
3.250000000000e+00 -1.781420752650e-03 2.480975584587e-05 1.687600307546e+00
3.500000000000e+00 -1.793094526367e-03 2.501310021960e-05 1.695242858455e+00
3.750000000000e+00 -1.805768717634e-03 2.523604923294e-05 1.703527487232e+00
4.000000000000e+00 -1.819564890919e-03 2.547994754215e-05 1.712508132782e+00
4.250000000000e+00 -1.834626475599e-03 2.574617215770e-05 1.722240862527e+00
4.500000000000e+00 -1.851098533220e-03 2.603600830370e-05 1.732783090303e+00
4.750000000000e+00 -1.869109315221e-03 2.635050756725e-05 1.744193542670e+00
5.000000000000e+00 -1.888762339200e-03 2.669044007592e-05 1.756531573689e+00
5.250000000000e+00 -1.910135076362e-03 2.705628195276e-05 1.769854175197e+00
5.500000000000e+00 -1.933278135737e-03 2.744825435483e-05 1.784212680080e+00
5.750000000000e+00 -1.958211651016e-03 2.786637048394e-05 1.799649889315e+00
6.000000000000e+00 -1.984923023268e-03 2.831048427537e-05 1.816198734445e+00
6.250000000000e+00 -2.013373315267e-03 2.878035522749e-05 1.833882680842e+00
6.500000000000e+00 -2.043513015523e-03 2.927572064831e-05 1.852716901379e+00
6.750000000000e+00 -2.075301751442e-03 2.979636203654e-05 1.872709987185e+00
7.000000000000e+00 -2.108724999685e-03 3.034214543368e-05 1.893866010836e+00
7.250000000000e+00 -2.143801248177e-03 3.091302025937e-05 1.916186235156e+00
7.500000000000e+00 -2.180578415736e-03 3.150897960055e-05 1.939670813600e+00
7.750000000000e+00 -2.219122214767e-03 3.212998876986e-05 1.964320162757e+00
8.000000000000e+00 -2.259501213565e-03 3.277591145379e-05 1.990136327308e+00
8.250000000000e+00 -2.301772177660e-03 3.344647043796e-05 2.017123860055e+00
8.500000000000e+00 -2.345969576999e-03 3.414123655909e-05 2.045290662307e+00
8.750000000000e+00 -2.392101643283e-03 3.485964596794e-05 2.074648316479e+00
9.000000000000e+00 -2.440154454658e-03 3.560104869849e-05 2.105212256627e+00
9.250000000000e+00 -2.490101972228e-03 3.636478005681e-05 2.137001469513e+00
9.500000000000e+00 -2.541917775297e-03 3.715022008877e-05 2.170037938722e+00
9.750000000000e+00 -2.595584108450e-03 3.795681663715e-05 2.204346232458e+00
1.000000000000e+01 -2.651094539756e-03 3.878408953972e-05 2.239952492131e+00
1.025000000000e+01 -2.708451405241e-03 3.963160660897e-05 2.276883626477e+00
1.050000000000e+01 -2.767660627206e-03 4.049895609470e-05 2.315166343680e+00
1.075000000000e+01 -2.828727522943e-03 4.138572326112e-05 2.354826163172e+00
1.100000000000e+01 -2.891654873206e-03 4.229147358714e-05 2.395886041216e+00
1.125000000000e+01 -2.956444194622e-03 4.321573365601e-05 2.438365654281e+00
1.150000000000e+01 -3.023097239576e-03 4.415804229263e-05 2.482280194966e+00
1.175000000000e+01 -3.091616517680e-03 4.511794116902e-05 2.527639337968e+00
1.200000000000e+01 -3.162003436641e-03 4.609488153429e-05 2.574446928992e+00
1.225000000000e+01 -3.234252983510e-03 4.708825893160e-05 2.622700444591e+00
1.250000000000e+01 -3.308346423778e-03 4.809739306952e-05 2.672390609131e+00
1.275000000000e+01 -3.384244123075e-03 4.912149651684e-05 2.723501920224e+00
1.300000000000e+01 -3.461877576569e-03 5.015962278010e-05 2.776012129614e+00
1.325000000000e+01 -3.541145020595e-03 5.121067757891e-05 2.829892544033e+00
1.350000000000e+01 -3.621910241088e-03 5.227339932024e-05 2.885108635284e+00
1.375000000000e+01 -3.704002704715e-03 5.334634580176e-05 2.941619397980e+00
1.400000000000e+01 -3.787223047143e-03 5.442791235399e-05 2.999378819074e+00
1.425000000000e+01 -3.871347558919e-03 5.551632667952e-05 3.058335695920e+00
1.450000000000e+01 -3.956132391318e-03 5.660964145246e-05 3.118433083906e+00
1.475000000000e+01 -4.041318876818e-03 5.770575052788e-05 3.179609122049e+00
1.500000000000e+01 -4.126637546241e-03 5.880240293940e-05 3.241797481248e+00
1.525000000000e+01 -4.211811683830e-03 5.989722012503e-05 3.304927908027e+00
1.550000000000e+01 -4.296560866480e-03 6.098772644952e-05 3.368926851840e+00
1.575000000000e+01 -4.380604923795e-03 6.207138641362e-05 3.433718208303e+00
1.600000000000e+01 -4.463668292262e-03 6.314564878668e-05 3.499223870431e+00
1.625000000000e+01 -4.545484991339e-03 6.420800141479e-05 3.565364830907e+00
1.650000000000e+01 -4.625803280597e-03 6.525601515875e-05 3.632061783822e+00
1.675000000000e+01 -4.704389930985e-03 6.628739158676e-05 3.699236017296e+00
1.700000000000e+01 -4.781033395815e-03 6.730000233821e-05 3.766810106307e+00
1.725000000000e+01 -4.855545946878e-03 6.829192006891e-05 3.834708745546e+00
1.750000000000e+01 -4.927764726003e-03 6.926143876604e-05 3.902859358410e+00
1.775000000000e+01 -4.997551491939e-03 7.020708490738e-05 3.971192652482e+00
1.800000000000e+01 -5.064792460326e-03 7.112762104966e-05 4.039643069912e+00
1.825000000000e+01 -5.129397357569e-03 7.202204205370e-05 4.108149135286e+00
1.850000000000e+01 -5.191298977951e-03 7.288956575566e-05 4.176653710375e+00
1.875000000000e+01 -5.250452802066e-03 7.372963210314e-05 4.245104147997e+00
1.900000000000e+01 -5.306836370301e-03 7.454188675834e-05 4.313452406024e+00
1.925000000000e+01 -5.360449134210e-03 7.532616682462e-05 4.381655052620e+00
1.950000000000e+01 -5.411311765929e-03 7.608248701271e-05 4.449673244240e+00
1.975000000000e+01 -5.459465593282e-03 7.681103204835e-05 4.517472622802e+00
2.000000000000e+01 -5.504971260510e-03 7.751214185328e-05 4.585023160498e+00
2.025000000000e+01 -5.547907387928e-03 7.818629784689e-05 4.652298939971e+00
2.050000000000e+01 -5.588369070486e-03 7.883410962903e-05 4.719277870448e+00
2.075000000000e+01 -5.626466044715e-03 7.945629946146e-05 4.785941339080e+00
2.100000000000e+01 -5.662321342983e-03 8.005368820124e-05 4.852273801542e+00
2.125000000000e+01 -5.696069186189e-03 8.062718074336e-05 4.918262316186e+00
2.150000000000e+01 -5.727853445076e-03 8.117774900634e-05 4.983896033023e+00
2.175000000000e+01 -5.757825187749e-03 8.170641276153e-05 5.049165652171e+00
2.200000000000e+01 -5.786140326202e-03 8.221422098406e-05 5.114062869917e+00
2.225000000000e+01 -5.812956934761e-03 8.270223266316e-05 5.178579836287e+00
2.250000000000e+01 -5.838432045606e-03 8.317148192988e-05 5.242708652709e+00
2.275000000000e+01 -5.862719066252e-03 8.362298675901e-05 5.306440924444e+00
2.300000000000e+01 -5.885964519397e-03 8.405770803999e-05 5.369767401977e+00
2.325000000000e+01 -5.908305461365e-03 8.447654348256e-05 5.432677718998e+00
2.350000000000e+01 -5.929867776400e-03 8.488028798384e-05 5.495160240493e+00
2.375000000000e+01 -5.950763752066e-03 8.526962278074e-05 5.557202022069e+00
2.400000000000e+01 -5.971090935669e-03 8.564510315745e-05 5.618788884137e+00
2.425000000000e+01 -5.990931808388e-03 8.600722874613e-05 5.679905582287e+00
2.450000000000e+01 -6.010352649577e-03 8.635640880381e-05 5.740536070513e+00
2.475000000000e+01 -6.029403511288e-03 8.669292601321e-05 5.800663838637e+00
2.500000000000e+01 -6.048119261965e-03 8.701697024271e-05 5.860272301515e+00
2.525000000000e+01 -6.066519830312e-03 8.732866946565e-05 5.919345226448e+00
2.550000000000e+01 -6.084610841326e-03 8.762800775561e-05 5.977867182598e+00
2.575000000000e+01 -6.102385648197e-03 8.791494394494e-05 6.035823989514e+00
2.600000000000e+01 -6.119826996935e-03 8.818936844598e-05 6.093203150888e+00
2.625000000000e+01 -6.136907693965e-03 8.845113860684e-05 6.149994261744e+00
2.650000000000e+01 -6.153592225993e-03 8.870008607476e-05 6.206189375284e+00
2.675000000000e+01 -6.169839178978e-03 8.893605337637e-05 6.261783316510e+00
2.700000000000e+01 -6.185602466917e-03 8.915888621042e-05 6.316773932110e+00
2.725000000000e+01 -6.200832075413e-03 8.936843777427e-05 6.371162271701e+00
2.750000000000e+01 -6.215475623356e-03 8.956458339443e-05 6.424952692493e+00
2.775000000000e+01 -6.229480256416e-03 8.974722785882e-05 6.478152876861e+00
2.800000000000e+01 -6.242793658774e-03 8.991631155009e-05 6.530773760421e+00
2.825000000000e+01 -6.255364409123e-03 9.007182049700e-05 6.582829373512e+00
2.850000000000e+01 -6.267143018696e-03 9.021378949739e-05 6.634336596571e+00
2.875000000000e+01 -6.278083544295e-03 9.034228111018e-05 6.685314830148e+00
2.900000000000e+01 -6.288144639946e-03 9.045741512320e-05 6.735785587682e+00
2.925000000000e+01 -6.297289883254e-03 9.055936725233e-05 6.785772026436e+00
2.950000000000e+01 -6.305488261460e-03 9.064836796385e-05 6.835298431932e+00
2.975000000000e+01 -6.312715319484e-03 9.072470097421e-05 6.884389667687e+00
3.000000000000e+01 -6.318954379878e-03 9.078869716020e-05 6.933070606045e+00
3.025000000000e+01 -6.324197105516e-03 9.084076854918e-05 6.981365558247e+00
3.050000000000e+01 -6.328443619509e-03 9.088138607016e-05 7.029297723491e+00
3.075000000000e+01 -6.331702908585e-03 9.091107956100e-05 7.076888674328e+00
3.100000000000e+01 -6.333993558624e-03 9.093043950595e-05 7.124157892181e+00
3.125000000000e+01 -6.335344256902e-03 9.094010154090e-05 7.171122366545e+00
3.150000000000e+01 -6.335793725446e-03 9.094075917279e-05 7.217796269299e+00
3.175000000000e+01 -6.335390104481e-03 9.093316507783e-05 7.264190712199e+00
3.200000000000e+01 -6.334190244227e-03 9.091812095952e-05 7.310313593434e+00
3.225000000000e+01 -6.332259092525e-03 9.089646873656e-05 7.356169533161e+00
3.250000000000e+01 -6.329668867816e-03 9.086908087008e-05 7.401759899601e+00
3.275000000000e+01 -6.326497741328e-03 9.083684552361e-05 7.447082923482e+00
3.300000000000e+01 -6.322828022794e-03 9.080065133460e-05 7.492133896656e+00
3.325000000000e+01 -6.318744123043e-03 9.076137065914e-05 7.536905448815e+00
3.350000000000e+01 -6.314330573662e-03 9.071984109654e-05 7.581387889797e+00
3.375000000000e+01 -6.309670161085e-03 9.067684510700e-05 7.625569604941e+00
3.400000000000e+01 -6.304842079267e-03 9.063309025020e-05 7.669437491387e+00
3.425000000000e+01 -6.299920056974e-03 9.058918565799e-05 7.712977416115e+00
3.450000000000e+01 -6.294970468559e-03 9.054561418437e-05 7.756174680966e+00
3.475000000000e+01 -6.290050642498e-03 9.050273292993e-05 7.799014476231e+00
3.500000000000e+01 -6.285207604245e-03 9.046078032118e-05 7.841482306044e+00
3.525000000000e+01 -6.280477312386e-03 9.041983904065e-05 7.883564368913e+00
3.550000000000e+01 -6.275884358763e-03 9.037981467408e-05 7.925247877448e+00
3.575000000000e+01 -6.271441766617e-03 9.034039808373e-05 7.966521302936e+00
3.600000000000e+01 -6.267151071004e-03 9.030120313408e-05 8.007374531479e+00
3.625000000000e+01 -6.263002796298e-03 9.026168448337e-05 8.047798923220e+00
3.650000000000e+01 -6.258977215249e-03 9.022111423049e-05 8.087787271773e+00
3.675000000000e+01 -6.255045479100e-03 9.017863733221e-05 8.127333660465e+00
3.700000000000e+01 -6.251170924050e-03 9.013327640076e-05 8.166433221621e+00
3.725000000000e+01 -6.247310726648e-03 9.008395145080e-05 8.205081799667e+00
3.750000000000e+01 -6.243417645050e-03 9.002955072177e-05 8.243275531251e+00
3.775000000000e+01 -6.239441652831e-03 8.996884317822e-05 8.281010350386e+00
3.800000000000e+01 -6.235331601766e-03 8.990055869487e-05 8.318281439659e+00
3.825000000000e+01 -6.231036919045e-03 8.982346684597e-05 8.355082643612e+00
3.850000000000e+01 -6.226509285987e-03 8.973638648876e-05 8.391405865788e+00
3.875000000000e+01 -6.221704248162e-03 8.963821437757e-05 8.427240468258e+00
3.900000000000e+01 -6.216582667017e-03 8.952795579972e-05 8.462572693975e+00
3.925000000000e+01 -6.211111931086e-03 8.940475431415e-05 8.497385132512e+00
3.950000000000e+01 -6.205266878852e-03 8.926791959396e-05 8.531656248489e+00
3.975000000000e+01 -6.199030429140e-03 8.911695186919e-05 8.565359991742e+00
4.000000000000e+01 -6.192393934003e-03 8.895156373243e-05 8.598465503755e+00
4.025000000000e+01 -6.185357244298e-03 8.877169585350e-05 8.630936932966e+00
4.050000000000e+01 -6.177928508207e-03 8.857752359170e-05 8.662733365987e+00
4.075000000000e+01 -6.170123672846e-03 8.836946477284e-05 8.693808877906e+00
4.100000000000e+01 -6.161965699605e-03 8.814817743116e-05 8.724112702214e+00
4.125000000000e+01 -6.153483478289e-03 8.791453591475e-05 8.753589514855e+00
4.150000000000e+01 -6.144710468362e-03 8.766964585458e-05 8.782179826723e+00
4.175000000000e+01 -6.135683408146e-03 8.741482442826e-05 8.809820473793e+00
4.200000000000e+01 -6.126440958312e-03 8.715154232303e-05 8.836445191449e+00
4.225000000000e+01 -6.117021993554e-03 8.688143217425e-05 8.861985256869e+00
4.250000000000e+01 -6.107464028831e-03 8.660623591925e-05 8.886370188093e+00
4.275000000000e+01 -6.097801947568e-03 8.632777482417e-05 8.909528473183e+00
4.300000000000e+01 -6.088066773402e-03 8.604789896730e-05 8.931388324393e+00
4.325000000000e+01 -6.078285393632e-03 8.576855265408e-05 8.951878430952e+00
4.350000000000e+01 -6.068480023140e-03 8.549154645629e-05 8.970928698185e+00
4.375000000000e+01 -6.058667738023e-03 8.521878219406e-05 8.988470965738e+00
4.400000000000e+01 -6.048860709888e-03 8.495205422704e-05 9.004439681131e+00
4.425000000000e+01 -6.039066823709e-03 8.469303942504e-05 9.018772522046e+00
4.450000000000e+01 -6.029290396265e-03 8.444334730742e-05 9.031410965756e+00
4.475000000000e+01 -6.019533212495e-03 8.420448739108e-05 9.042300785559e+00
4.500000000000e+01 -6.009795787437e-03 8.397785529826e-05 9.051392482165e+00
4.525000000000e+01 -6.000078782655e-03 8.376472596872e-05 9.058641640975e+00
4.550000000000e+01 -5.990384487843e-03 8.356625032083e-05 9.064009227978e+00
4.575000000000e+01 -5.980718264637e-03 8.338345526038e-05 9.067461815223e+00
4.600000000000e+01 -5.971089878759e-03 8.321724266655e-05 9.068971748355e+00
4.625000000000e+01 -5.961514642346e-03 8.306839042926e-05 9.068517267217e+00
4.650000000000e+01 -5.952014313463e-03 8.293755350156e-05 9.066082575985e+00
4.675000000000e+01 -5.942617721750e-03 8.282526382603e-05 9.061657877497e+00
4.700000000000e+01 -5.933361073501e-03 8.273192999758e-05 9.055239377709e+00
4.725000000000e+01 -5.924287911283e-03 8.265783510369e-05 9.046829257535e+00
4.750000000000e+01 -5.915448719663e-03 8.260313499872e-05 9.036435625148e+00
4.775000000000e+01 -5.906900160717e-03 8.256785497426e-05 9.024072445530e+00
4.800000000000e+01 -5.898704002280e-03 8.255188470196e-05 9.009759444196e+00
4.825000000000e+01 -5.890925779778e-03 8.255497222215e-05 8.993521984166e+00
4.850000000000e+01 -5.883633273158e-03 8.257672154696e-05 8.975390916403e+00
4.875000000000e+01 -5.876894824050e-03 8.261658786007e-05 8.955402397790e+00
4.900000000000e+01 -5.870777566125e-03 8.267387323296e-05 8.933597660223e+00
4.925000000000e+01 -5.865345637345e-03 8.274772495365e-05 8.910022744757e+00
4.950000000000e+01 -5.860658423740e-03 8.283713478957e-05 8.884728176664e+00
4.975000000000e+01 -5.856768930884e-03 8.294092355512e-05 8.857768597040e+00
5.000000000000e+01 -5.853722323318e-03 8.305774847528e-05 8.829202330067e+00
5.025000000000e+01 -5.851554755285e-03 8.318616549821e-05 8.799090898789e+00
5.050000000000e+01 -5.850292293540e-03 8.332471320591e-05 8.767498488522e+00
5.075000000000e+01 -5.849949821704e-03 8.347166972533e-05 8.734491356804e+00
5.100000000000e+01 -5.850531122331e-03 8.362517698279e-05 8.700137211065e+00
5.125000000000e+01 -5.852028816005e-03 8.378335023723e-05 8.664504546166e+00
5.150000000000e+01 -5.854424750698e-03 8.394428335906e-05 8.627661967482e+00
5.175000000000e+01 -5.857690823455e-03 8.410604481740e-05 8.589677504599e+00
5.200000000000e+01 -5.861789773118e-03 8.426670272352e-05 8.550617941053e+00
5.225000000000e+01 -5.866675936367e-03 8.442434697267e-05 8.510548160683e+00
5.250000000000e+01 -5.872296507139e-03 8.457710941279e-05 8.469530545655e+00
5.275000000000e+01 -5.878592864595e-03 8.472323309516e-05 8.427624423096e+00
5.300000000000e+01 -5.885501585561e-03 8.486109593656e-05 8.384885594046e+00
5.325000000000e+01 -5.892955421890e-03 8.498923286662e-05 8.341365940999e+00
5.350000000000e+01 -5.900884178689e-03 8.510635498721e-05 8.297113142218e+00
5.375000000000e+01 -5.909215511217e-03 8.521134157674e-05 8.252170486391e+00
5.400000000000e+01 -5.917875392286e-03 8.530332089884e-05 8.206576808470e+00
5.425000000000e+01 -5.926788418526e-03 8.538171143080e-05 8.160366535248e+00
5.450000000000e+01 -5.935877837370e-03 8.544613313738e-05 8.113569852516e+00
5.475000000000e+01 -5.945065538688e-03 8.549643252079e-05 8.066212976943e+00
5.500000000000e+01 -5.954271838285e-03 8.553268909722e-05 8.018318531824e+00
5.525000000000e+01 -5.963415097260e-03 8.555519967035e-05 7.969906011190e+00
5.550000000000e+01 -5.972411259310e-03 8.556446340061e-05 7.920992311981e+00
5.575000000000e+01 -5.981173342225e-03 8.556115803671e-05 7.871592324353e+00
5.600000000000e+01 -5.989610980906e-03 8.554610416620e-05 7.821719550046e+00
5.625000000000e+01 -5.997630037933e-03 8.552025259675e-05 7.771386737033e+00
5.650000000000e+01 -6.005132446550e-03 8.548465430308e-05 7.720606501496e+00
5.675000000000e+01 -6.012016323005e-03 8.544040546449e-05 7.669391923667e+00
5.700000000000e+01 -6.018176310864e-03 8.538857297688e-05 7.617757093841e+00
5.725000000000e+01 -6.023504237969e-03 8.533021450075e-05 7.565717596379e+00
5.750000000000e+01 -6.027889946003e-03 8.526635852701e-05 7.513290914852e+00
5.775000000000e+01 -6.031222547885e-03 8.519796086540e-05 7.460496749926e+00
5.800000000000e+01 -6.033391932799e-03 8.512587690715e-05 7.407357240414e+00
5.825000000000e+01 -6.034290530545e-03 8.505084190841e-05 7.353897084330e+00
5.850000000000e+01 -6.033815338544e-03 8.497345712608e-05 7.300143557031e+00
5.875000000000e+01 -6.031870169169e-03 8.489417864588e-05 7.246126429207e+00
5.900000000000e+01 -6.028367860193e-03 8.481331229632e-05 7.191877788402e+00
5.925000000000e+01 -6.023232515867e-03 8.473101257356e-05 7.137431772662e+00
5.950000000000e+01 -6.016401714044e-03 8.464728602436e-05 7.082824224009e+00
5.975000000000e+01 -6.007828516907e-03 8.456199954476e-05 7.028092276117e+00
6.000000000000e+01 -5.997483339597e-03 8.447489049362e-05 6.973273887123e+00
6.025000000000e+01 -5.985355485067e-03 8.438558000226e-05 6.918407334221e+00
6.050000000000e+01 -5.971454316151e-03 8.429358729867e-05 6.863530683794e+00
6.075000000000e+01 -5.955809981529e-03 8.419834737033e-05 6.808681253207e+00
6.100000000000e+01 -5.938473706258e-03 8.409922677205e-05 6.753895076781e+00
6.125000000000e+01 -5.919517544753e-03 8.399553968172e-05 6.699206391512e+00
6.150000000000e+01 -5.899033647395e-03 8.388656257197e-05 6.644647152492e+00
6.175000000000e+01 -5.877133027681e-03 8.377154805653e-05 6.590246588584e+00
6.200000000000e+01 -5.853943860589e-03 8.364973560038e-05 6.536030805454e+00
6.225000000000e+01 -5.829609323542e-03 8.352036125467e-05 6.482022443031e+00
6.250000000000e+01 -5.804285022151e-03 8.338266646049e-05 6.428240389421e+00
6.275000000000e+01 -5.778136073762e-03 8.323589993717e-05 6.374699554484e+00
6.300000000000e+01 -5.751333931276e-03 8.307932039428e-05 6.321410704426e+00
6.325000000000e+01 -5.724053067065e-03 8.291219707565e-05 6.268380356302e+00
6.350000000000e+01 -5.696467558083e-03 8.273380925092e-05 6.215610733169e+00
6.375000000000e+01 -5.668747713756e-03 8.254344420716e-05 6.163099778351e+00
6.400000000000e+01 -5.641056800879e-03 8.234039549637e-05 6.110841227804e+00
6.425000000000e+01 -5.613547972792e-03 8.212396062501e-05 6.058824738809e+00
6.450000000000e+01 -5.586361444772e-03 8.189344055148e-05 6.007036073952e+00
6.475000000000e+01 -5.559621979902e-03 8.164813957295e-05 5.955457337649e+00
6.500000000000e+01 -5.533436695908e-03 8.138736822264e-05 5.904067262198e+00
6.525000000000e+01 -5.507893208221e-03 8.111044476039e-05 5.852841541834e+00
6.550000000000e+01 -5.483058176104e-03 8.081668746640e-05 5.801753209674e+00
6.575000000000e+01 -5.458976210278e-03 8.050544915192e-05 5.750773052449e+00
6.600000000000e+01 -5.435669105158e-03 8.017610841277e-05 5.699870056219e+00
6.625000000000e+01 -5.413135388735e-03 7.982807303306e-05 5.649011879734e+00
6.650000000000e+01 -5.391350302956e-03 7.946079561966e-05 5.598165340756e+00
6.675000000000e+01 -5.370266054875e-03 7.907378395716e-05 5.547296914269e+00
6.700000000000e+01 -5.349812485945e-03 7.866661672376e-05 5.496373226332e+00
6.725000000000e+01 -5.329897981866e-03 7.823894440556e-05 5.445361542019e+00
6.750000000000e+01 -5.310410763527e-03 7.779049366768e-05 5.394230233946e+00
6.775000000000e+01 -5.291220475469e-03 7.732109118022e-05 5.342949226247e+00
6.800000000000e+01 -5.272180005256e-03 7.683066780445e-05 5.291490412162e+00
6.825000000000e+01 -5.253127638933e-03 7.631926380033e-05 5.239828033292e+00
6.850000000000e+01 -5.233889395240e-03 7.578703349850e-05 5.187939027147e+00
6.875000000000e+01 -5.214281635356e-03 7.523424453082e-05 5.135803332238e+00
6.900000000000e+01 -5.194113846677e-03 7.466128078021e-05 5.083404158579e+00
6.925000000000e+01 -5.173191561999e-03 7.406867131998e-05 5.030728215440e+00
6.950000000000e+01 -5.151319355439e-03 7.345704766965e-05 4.977765903787e+00
6.975000000000e+01 -5.128303847358e-03 7.282714621190e-05 4.924511465724e+00
7.000000000000e+01 -5.103956829188e-03 7.217983684399e-05 4.870963097344e+00
7.025000000000e+01 -5.078098260452e-03 7.151608594877e-05 4.817123016681e+00
7.050000000000e+01 -5.050559035187e-03 7.083694806506e-05 4.762997491771e+00
7.075000000000e+01 -5.021183824935e-03 7.014362050053e-05 4.708596819934e+00
7.100000000000e+01 -4.989833587780e-03 6.943737618342e-05 4.653935263066e+00
7.125000000000e+01 -4.956387706434e-03 6.871956305390e-05 4.599030930317e+00
7.150000000000e+01 -4.920745923351e-03 6.799161091678e-05 4.543905613763e+00
7.175000000000e+01 -4.882829901684e-03 6.725501386620e-05 4.488584570405e+00
7.200000000000e+01 -4.842584420634e-03 6.651127865567e-05 4.433096257492e+00
7.225000000000e+01 -4.799978319203e-03 6.576196657862e-05 4.377472018662e+00
7.250000000000e+01 -4.755005097829e-03 6.500866966164e-05 4.321745726198e+00
7.275000000000e+01 -4.707683200904e-03 6.425299252416e-05 4.265953386941e+00
7.300000000000e+01 -4.658055913360e-03 6.349653686777e-05 4.210132713095e+00
7.325000000000e+01 -4.606190998089e-03 6.274088618810e-05 4.154322671771e+00
7.350000000000e+01 -4.552179995647e-03 6.198759088807e-05 4.098563016091e+00
7.375000000000e+01 -4.496137500941e-03 6.123815313383e-05 4.042893812475e+00
7.400000000000e+01 -4.438200143083e-03 6.049401304692e-05 3.987354969426e+00
7.425000000000e+01 -4.378525409755e-03 5.975653567322e-05 3.931985781828e+00
7.450000000000e+01 -4.317290275490e-03 5.902699940644e-05 3.876824497524e+00
7.475000000000e+01 -4.254689694617e-03 5.830658547670e-05 3.821907916764e+00
7.500000000000e+01 -4.190935018471e-03 5.759637000741e-05 3.767271033437e+00
7.525000000000e+01 -4.126252166521e-03 5.689731987082e-05 3.712946723387e+00
7.550000000000e+01 -4.060879654622e-03 5.621028478173e-05 3.658965486087e+00
7.575000000000e+01 -3.995066602492e-03 5.553599311817e-05 3.605355242575e+00
7.600000000000e+01 -3.929070640777e-03 5.487504093110e-05 3.552141190409e+00
7.625000000000e+01 -3.863155518353e-03 5.422792476389e-05 3.499345714687e+00
7.650000000000e+01 -3.797588539404e-03 5.359502106805e-05 3.446988351900e+00
7.675000000000e+01 -3.732637880574e-03 5.297658900244e-05 3.395085801225e+00
7.700000000000e+01 -3.668569809448e-03 5.237274505843e-05 3.343651977128e+00
7.725000000000e+01 -3.605645727248e-03 5.178349218368e-05 3.292698094708e+00
7.750000000000e+01 -3.544119114105e-03 5.120871832476e-05 3.242232780808e+00
7.775000000000e+01 -3.484232411137e-03 5.064819077574e-05 3.192262201139e+00
7.800000000000e+01 -3.426213907233e-03 5.010155453761e-05 3.142790195685e+00
7.825000000000e+01 -3.370274675680e-03 4.956833095607e-05 3.093818415322e+00
7.850000000000e+01 -3.316605610198e-03 4.904791672741e-05 3.045346451551e+00
7.875000000000e+01 -3.265374700488e-03 4.853958332141e-05 2.997371954442e+00
7.900000000000e+01 -3.216724460853e-03 4.804247701629e-05 2.949890734716e+00
7.925000000000e+01 -3.170769621789e-03 4.755562105885e-05 2.902896848412e+00
7.950000000000e+01 -3.127595083359e-03 4.707791965120e-05 2.856382665213e+00
7.975000000000e+01 -3.087254282712e-03 4.660816516647e-05 2.810338923580e+00
8.000000000000e+01 -3.049767958851e-03 4.614504852488e-05 2.764754778367e+00
8.025000000000e+01 -3.015123380674e-03 4.568717138781e-05 2.719617848459e+00
8.050000000000e+01 -2.983274077813e-03 4.523306425114e-05 2.674914272289e+00
8.075000000000e+01 -2.954140030127e-03 4.478120561816e-05 2.630628782979e+00
8.100000000000e+01 -2.927608382978e-03 4.433004475587e-05 2.586744811148e+00
8.125000000000e+01 -2.903534633577e-03 4.387802599692e-05 2.543244629015e+00
8.150000000000e+01 -2.881744337751e-03 4.342361415757e-05 2.500109542419e+00
8.175000000000e+01 -2.862035283640e-03 4.296532058026e-05 2.457320143657e+00
8.200000000000e+01 -2.844180140315e-03 4.250172985065e-05 2.414856629716e+00
8.225000000000e+01 -2.827929522386e-03 4.203152488019e-05 2.372699192975e+00
8.250000000000e+01 -2.813015459878e-03 4.155349124499e-05 2.330828489947e+00
8.275000000000e+01 -2.799155195801e-03 4.106658358735e-05 2.289226185098e+00
8.300000000000e+01 -2.786055327006e-03 4.056991929749e-05 2.247875573017e+00
8.325000000000e+01 -2.773416315255e-03 4.006277822372e-05 2.206762267859e+00
8.350000000000e+01 -2.760937252178e-03 3.954462405764e-05 2.165874956436e+00
8.375000000000e+01 -2.748320708357e-03 3.901512782342e-05 2.125206195865e+00
8.400000000000e+01 -2.735277723238e-03 3.847415514088e-05 2.084753242649e+00
8.425000000000e+01 -2.721532711535e-03 3.792176149986e-05 2.044518886806e+00
8.450000000000e+01 -2.706828308472e-03 3.735822642253e-05 2.004512266312e+00
8.475000000000e+01 -2.690929956236e-03 3.678404878862e-05 1.964749631758e+00
8.500000000000e+01 -2.673630116512e-03 3.619994729726e-05 1.925255027088e+00
8.525000000000e+01 -2.654752085856e-03 3.560686277382e-05 1.886060854538e+00
8.550000000000e+01 -2.634153184863e-03 3.500595989275e-05 1.847208289060e+00
8.575000000000e+01 -2.611727308015e-03 3.439862796406e-05 1.808747512772e+00
8.600000000000e+01 -2.587406684248e-03 3.378648104380e-05 1.770737742759e+00
8.625000000000e+01 -2.561162886805e-03 3.317135623856e-05 1.733247033098e+00
8.650000000000e+01 -2.533006986187e-03 3.255530983501e-05 1.696351840487e+00
8.675000000000e+01 -2.502988958682e-03 3.194061030021e-05 1.660136351377e+00
8.700000000000e+01 -2.471196302327e-03 3.132972847522e-05 1.624691581700e+00
8.725000000000e+01 -2.437751968900e-03 3.072532259488e-05 1.590114267016e+00
8.750000000000e+01 -2.402811629705e-03 3.013021390014e-05 1.556505575482e+00
8.775000000000e+01 -2.366560404757e-03 2.954737287600e-05 1.523969683102e+00
8.800000000000e+01 -2.329209230618e-03 2.897990364095e-05 1.492612253706e+00
8.825000000000e+01 -2.290990774029e-03 2.843099086705e-05 1.462538881121e+00
8.850000000000e+01 -2.252155066184e-03 2.790387172769e-05 1.433853537953e+00
8.875000000000e+01 -2.212965144013e-03 2.740180375818e-05 1.406657091639e+00
8.900000000000e+01 -2.173692464867e-03 2.692800060247e-05 1.381045926623e+00
8.925000000000e+01 -2.134612503366e-03 2.648560970919e-05 1.357110722248e+00
8.950000000000e+01 -2.096000593014e-03 2.607766736068e-05 1.334935417515e+00
8.975000000000e+01 -2.058127961268e-03 2.570705215493e-05 1.314596383111e+00
9.000000000000e+01 -2.021258106534e-03 2.537644190159e-05 1.296161822197e+00
9.025000000000e+01 -1.985643571329e-03 2.508827322789e-05 1.279691397382e+00
9.050000000000e+01 -1.951523172598e-03 2.484470359604e-05 1.265236078834e+00
9.075000000000e+01 -1.919119766783e-03 2.464757722431e-05 1.252838196459e+00
9.100000000000e+01 -1.888638594290e-03 2.449840300417e-05 1.242531670959e+00
9.125000000000e+01 -1.860266188970e-03 2.439833009921e-05 1.234342392177e+00
9.150000000000e+01 -1.834169832182e-03 2.434813407082e-05 1.228288708362e+00
9.175000000000e+01 -1.810497534184e-03 2.434821079389e-05 1.224381987686e+00
9.200000000000e+01 -1.789378538234e-03 2.439857783887e-05 1.222627212855e+00
9.225000000000e+01 -1.770924315733e-03 2.449888411865e-05 1.223023572315e+00
9.250000000000e+01 -1.755230000911e-03 2.464842623856e-05 1.225565012172e+00
9.275000000000e+01 -1.742376206337e-03 2.484617274073e-05 1.230240727342e+00
9.300000000000e+01 -1.732431124750e-03 2.509079341662e-05 1.237035562759e+00
9.325000000000e+01 -1.725452853292e-03 2.538069455343e-05 1.245930317571e+00
9.350000000000e+01 -1.721491850673e-03 2.571406051627e-05 1.256901944565e+00
9.375000000000e+01 -1.720593442816e-03 2.608888991024e-05 1.269923647405e+00
9.400000000000e+01 -1.722800291619e-03 2.650304211105e-05 1.284964887753e+00
9.425000000000e+01 -1.728154713713e-03 2.695428302985e-05 1.301991312611e+00
9.450000000000e+01 -1.736700753712e-03 2.744032873581e-05 1.320964631869e+00
9.475000000000e+01 -1.748485916471e-03 2.795888699578e-05 1.341842459672e+00
9.500000000000e+01 -1.763562480572e-03 2.850769663604e-05 1.364578156836e+00
9.525000000000e+01 -1.781988327456e-03 2.908456301459e-05 1.389120689393e+00
9.550000000000e+01 -1.803827242509e-03 2.968738943585e-05 1.415414539258e+00
9.575000000000e+01 -1.829148657692e-03 3.031420389499e-05 1.443399680372e+00
9.600000000000e+01 -1.858026822413e-03 3.096318009668e-05 1.473011642433e+00
9.625000000000e+01 -1.890539420254e-03 3.163265366335e-05 1.504181679068e+00
9.650000000000e+01 -1.926765638954e-03 3.232113150758e-05 1.536837040507e+00
9.675000000000e+01 -1.966783740248e-03 3.302729607257e-05 1.570901361007e+00
9.700000000000e+01 -2.010668163745e-03 3.375000357619e-05 1.606295153300e+00
9.725000000000e+01 -2.058486291653e-03 3.448827684416e-05 1.642936398460e+00
9.750000000000e+01 -2.110294870751e-03 3.524129290972e-05 1.680741222183e+00
9.775000000000e+01 -2.166136182450e-03 3.600836537754e-05 1.719624630631e+00
9.800000000000e+01 -2.226034112353e-03 3.678892374626e-05 1.759501290141e+00
9.825000000000e+01 -2.289990146109e-03 3.758247867919e-05 1.800286319245e+00
9.850000000000e+01 -2.357979483577e-03 3.838861101299e-05 1.841896073308e+00
9.875000000000e+01 -2.429947389244e-03 3.920695093135e-05 1.884248892202e+00
9.900000000000e+01 -2.505805776046e-03 4.003712713646e-05 1.927265793081e+00
9.925000000000e+01 -2.585430199222e-03 4.087874734818e-05 1.970871086619e+00
9.950000000000e+01 -2.668657328764e-03 4.173133589169e-05 2.014992905670e+00
9.975000000000e+01 -2.755283131094e-03 4.259433937687e-05 2.059563636829e+00
1.000000000000e+02 -2.845061846131e-03 4.346709459610e-05 2.104520253750e+00
1.002500000000e+02 -2.937705771976e-03 4.434880217563e-05 2.149804554859e+00
1.005000000000e+02 -3.032885914605e-03 4.523850623694e-05 2.195363315061e+00
1.007500000000e+02 -3.130233595111e-03 4.613507980517e-05 2.241148361836e+00
1.010000000000e+02 -3.229342996835e-03 4.703721559399e-05 2.287116592789e+00
1.012500000000e+02 -3.329774682340e-03 4.794342385378e-05 2.333229947249e+00
1.015000000000e+02 -3.431060019851e-03 4.885203675412e-05 2.379455350495e+00
1.017500000000e+02 -3.532706469849e-03 4.976121993075e-05 2.425764639450e+00
1.020000000000e+02 -3.634203625916e-03 5.066899120235e-05 2.472134484481e+00
1.022500000000e+02 -3.735029904167e-03 5.157324701258e-05 2.518546308168e+00
1.025000000000e+02 -3.834659738699e-03 5.247179470344e-05 2.564986208443e+00
1.027500000000e+02 -3.932571106969e-03 5.336239013529e-05 2.611444879499e+00
1.030000000000e+02 -4.028253185152e-03 5.424278062743e-05 2.657917526280e+00
1.032500000000e+02 -4.121213982106e-03 5.511074986886e-05 2.704403766688e+00
1.035000000000e+02 -4.210987721152e-03 5.596416691300e-05 2.750907505011e+00
1.037500000000e+02 -4.297141787089e-03 5.680102947112e-05 2.797436772755e+00
1.040000000000e+02 -4.379283045096e-03 5.761950966832e-05 2.844003519651e+00
1.042500000000e+02 -4.457063387652e-03 5.841799483952e-05 2.890623347500e+00
1.045000000000e+02 -4.530184376913e-03 5.919512256472e-05 2.937315182543e+00
1.047500000000e+02 -4.598400880997e-03 5.994980931054e-05 2.984100876211e+00
1.050000000000e+02 -4.661523622974e-03 6.068127188805e-05 3.031004737812e+00
1.052500000000e+02 -4.719420602008e-03 6.138904042344e-05 3.078053000677e+00
1.055000000000e+02 -4.772017436143e-03 6.207296168959e-05 3.125273226263e+00
1.057500000000e+02 -4.819296655095e-03 6.273319481456e-05 3.172693662736e+00
1.060000000000e+02 -4.861295980740e-03 6.337019732222e-05 3.220342562804e+00
1.062500000000e+02 -4.898105709533e-03 6.398470266755e-05 3.268247486326e+00
1.065000000000e+02 -4.929865422516e-03 6.457769138143e-05 3.316434595435e+00
1.067500000000e+02 -4.956760021107e-03 6.515035977692e-05 3.364927972421e+00
1.070000000000e+02 -4.979015302282e-03 6.570408068887e-05 3.413748971922e+00
1.072500000000e+02 -4.996893327847e-03 6.624036263875e-05 3.462915629095e+00
1.075000000000e+02 -5.010687665953e-03 6.676080784157e-05 3.512442140042e+00
1.077500000000e+02 -5.020718662695e-03 6.726707021543e-05 3.562338433414e+00
1.080000000000e+02 -5.027328772385e-03 6.776081649190e-05 3.612609833883e+00
1.082500000000e+02 -5.030878342864e-03 6.824369590575e-05 3.663256839967e+00
1.085000000000e+02 -5.031741797261e-03 6.871730229546e-05 3.714275010251e+00
1.087500000000e+02 -5.030303906080e-03 6.918315038304e-05 3.765654957084e+00
1.090000000000e+02 -5.026956657206e-03 6.964265981810e-05 3.817382457165e+00
1.092500000000e+02 -5.022096602055e-03 7.009714382139e-05 3.869438650100e+00
1.095000000000e+02 -5.016122589058e-03 7.054780021409e-05 3.921800340218e+00
1.097500000000e+02 -5.009433791840e-03 7.099571265445e-05 3.974440364873e+00
1.100000000000e+02 -5.002428000842e-03 7.144185478303e-05 4.027328034366e+00
1.102500000000e+02 -4.995500054273e-03 7.188709959566e-05 4.080429620340e+00
1.105000000000e+02 -4.989040403855e-03 7.233223400532e-05 4.133708870656e+00
1.107500000000e+02 -4.983433600530e-03 7.277797354374e-05 4.187127552057e+00
1.110000000000e+02 -4.979056639124e-03 7.322497741816e-05 4.240645985880e+00
1.112500000000e+02 -4.976277082454e-03 7.367386368065e-05 4.294223583891e+00
1.115000000000e+02 -4.975450913178e-03 7.412522202563e-05 4.347819353702e+00
1.117500000000e+02 -4.976920056627e-03 7.457962373117e-05 4.401392383393e+00
1.120000000000e+02 -4.981009582288e-03 7.503762803043e-05 4.454902281089e+00
1.122500000000e+02 -4.988024567686e-03 7.549978288848e-05 4.508309582507e+00
1.125000000000e+02 -4.998246663076e-03 7.596662178028e-05 4.561576108555e+00
1.127500000000e+02 -5.011930394501e-03 7.643865408200e-05 4.614665288465e+00
1.130000000000e+02 -5.029299314685e-03 7.691635104828e-05 4.667542438783e+00
1.132500000000e+02 -5.050542130518e-03 7.740012766669e-05 4.720175007151e+00
1.135000000000e+02 -5.075808862675e-03 7.789031839628e-05 4.772532788646e+00
1.137500000000e+02 -5.105207218826e-03 7.838715230971e-05 4.824588111013e+00
1.140000000000e+02 -5.138799260799e-03 7.889072661307e-05 4.876316004617e+00
1.142500000000e+02 -5.176598588325e-03 7.940097944806e-05 4.927694352541e+00
1.145000000000e+02 -5.218568039301e-03 7.991766000612e-05 4.978704033632e+00
1.147500000000e+02 -5.264618144450e-03 8.044030475751e-05 5.029329055100e+00
1.150000000000e+02 -5.314606277261e-03 8.096820359771e-05 5.079556682451e+00
1.152500000000e+02 -5.368336728988e-03 8.150042065033e-05 5.129377563617e+00
1.155000000000e+02 -5.425561685852e-03 8.203577936147e-05 5.178785849141e+00
1.157500000000e+02 -5.485983166282e-03 8.257283235080e-05 5.227779305538e+00
1.160000000000e+02 -5.549255801568e-03 8.310987838786e-05 5.276359417355e+00
1.162500000000e+02 -5.614990579034e-03 8.364498005065e-05 5.324531475791e+00
1.165000000000e+02 -5.682759379643e-03 8.417598687727e-05 5.372304643644e+00
1.167500000000e+02 -5.752100303647e-03 8.470057550264e-05 5.419691996136e+00
1.170000000000e+02 -5.822523573062e-03 8.521626812688e-05 5.466710523440e+00
1.172500000000e+02 -5.893517966925e-03 8.572040899354e-05 5.513381094374e+00
1.175000000000e+02 -5.964557508936e-03 8.621035023054e-05 5.559728372885e+00
1.177500000000e+02 -6.035108359346e-03 8.668345397364e-05 5.605780676757e+00
1.180000000000e+02 -6.104635917553e-03 8.713708579550e-05 5.651569784566e+00
1.182500000000e+02 -6.172611768074e-03 8.756868301998e-05 5.697130675096e+00
1.185000000000e+02 -6.238520290310e-03 8.797583456163e-05 5.742501213557e+00
1.187500000000e+02 -6.301864957304e-03 8.835628321238e-05 5.787721770417e+00
1.190000000000e+02 -6.362174125655e-03 8.870789793208e-05 5.832834790197e+00
1.192500000000e+02 -6.419006097575e-03 8.902878999675e-05 5.877884306084e+00
1.195000000000e+02 -6.471953468542e-03 8.931732647569e-05 5.922915413892e+00
1.197500000000e+02 -6.520646836747e-03 8.957212789878e-05 5.967973704811e+00
1.200000000000e+02 -6.564757714579e-03 8.979207023946e-05 6.013104677072e+00
1.202500000000e+02 -6.604000742184e-03 8.997628531957e-05 6.058353127676e+00
1.205000000000e+02 -6.638135197935e-03 9.012415467727e-05 6.103762537684e+00
1.207500000000e+02 -6.666965826078e-03 9.023529476193e-05 6.149374463573e+00
1.210000000000e+02 -6.690343145339e-03 9.030953635553e-05 6.195227937785e+00
1.212500000000e+02 -6.708163128215e-03 9.034694026727e-05 6.241358898437e+00
1.215000000000e+02 -6.720366411739e-03 9.034774957811e-05 6.287799647183e+00
1.217500000000e+02 -6.726937135967e-03 9.031237490190e-05 6.334578352792e+00
1.220000000000e+02 -6.727901563895e-03 9.024138557487e-05 6.381718597816e+00
1.222500000000e+02 -6.723326295778e-03 9.013549880368e-05 6.429238980790e+00
1.225000000000e+02 -6.713316317027e-03 8.999553470801e-05 6.477152775671e+00
1.227500000000e+02 -6.698012933773e-03 8.982243333044e-05 6.525467652630e+00
1.230000000000e+02 -6.677591505383e-03 8.961724960305e-05 6.574185462553e+00
1.232500000000e+02 -6.652259059996e-03 8.938114442636e-05 6.623302087066e+00
1.235000000000e+02 -6.622251826943e-03 8.911538186410e-05 6.672807354654e+00
1.237500000000e+02 -6.587832676989e-03 8.882132865096e-05 6.722685022699e+00
1.240000000000e+02 -6.549288413981e-03 8.850045629202e-05 6.772912825940e+00
1.242500000000e+02 -6.506926970782e-03 8.815434415232e-05 6.823462585332e+00
1.245000000000e+02 -6.461074439798e-03 8.778466417389e-05 6.874300381477e+00
1.247500000000e+02 -6.412072049147e-03 8.739318930068e-05 6.925386782594e+00
1.250000000000e+02 -6.360273035164e-03 8.698179222869e-05 6.976677126213e+00
1.252500000000e+02 -6.306039452420e-03 8.655243797917e-05 7.028121850742e+00
1.255000000000e+02 -6.249738910410e-03 8.610717394791e-05 7.079666868515e+00
1.257500000000e+02 -6.191741306386e-03 8.564811719597e-05 7.131253977450e+00
1.260000000000e+02 -6.132415600632e-03 8.517744079933e-05 7.182821304053e+00
1.262500000000e+02 -6.072126658425e-03 8.469735712252e-05 7.234303770321e+00
1.265000000000e+02 -6.011232260563e-03 8.421009960138e-05 7.285633579930e+00
1.267500000000e+02 -5.950080381835e-03 8.371790286255e-05 7.336740713426e+00
1.270000000000e+02 -5.889006808361e-03 8.322297710947e-05 7.387553431332e+00
1.272500000000e+02 -5.828333149879e-03 8.272747706892e-05 7.437998773309e+00
1.275000000000e+02 -5.768365107814e-03 8.223352274436e-05 7.488003056141e+00
1.277500000000e+02 -5.709391108342e-03 8.174317205548e-05 7.537492356719e+00
1.280000000000e+02 -5.651681440036e-03 8.125834915451e-05 7.586392985518e+00
1.282500000000e+02 -5.595487880432e-03 8.078095659558e-05 7.634631933927e+00
1.285000000000e+02 -5.541043142084e-03 8.031277722756e-05 7.682137303748e+00
1.287500000000e+02 -5.488560773648e-03 7.985545175565e-05 7.728838699897e+00
1.290000000000e+02 -5.438235388971e-03 7.941049057161e-05 7.774667597563e+00
1.292500000000e+02 -5.390243183232e-03 7.897928312134e-05 7.819557662785e+00
1.295000000000e+02 -5.344742527397e-03 7.856312896529e-05 7.863445041851e+00
1.297500000000e+02 -5.301874705648e-03 7.816315636611e-05 7.906268597398e+00
1.300000000000e+02 -5.261764629094e-03 7.778034912209e-05 7.947970111029e+00
1.302500000000e+02 -5.224521671179e-03 7.741557470015e-05 7.988494429628e+00
1.305000000000e+02 -5.190240373197e-03 7.706960233353e-05 8.027789579700e+00
1.307500000000e+02 -5.159001145156e-03 7.674311190570e-05 8.065806826813e+00
1.310000000000e+02 -5.130870781271e-03 7.643668042995e-05 8.102500708863e+00
1.312500000000e+02 -5.105902884547e-03 7.615080690271e-05 8.137829020636e+00
1.315000000000e+02 -5.084138138576e-03 7.588592179164e-05 8.171752781790e+00
1.317500000000e+02 -5.065604488161e-03 7.564236645338e-05 8.204236166365e+00
1.320000000000e+02 -5.050317132048e-03 7.542040425126e-05 8.235246427930e+00
1.322500000000e+02 -5.038278424784e-03 7.522023773093e-05 8.264753798133e+00
1.325000000000e+02 -5.029477636091e-03 7.504195558011e-05 8.292731393606e+00
1.327500000000e+02 -5.023890565809e-03 7.488555508081e-05 8.319155106955e+00
1.330000000000e+02 -5.021479182992e-03 7.475097494941e-05 8.344003515177e+00
1.332500000000e+02 -5.022191306935e-03 7.463808429653e-05 8.367257785591e+00
1.335000000000e+02 -5.025960295661e-03 7.454665328679e-05 8.388901589781e+00
1.337500000000e+02 -5.032704862342e-03 7.447636154811e-05 8.408921037120e+00
1.340000000000e+02 -5.042329077473e-03 7.442675332839e-05 8.427304602571e+00
1.342500000000e+02 -5.054722575037e-03 7.439720979388e-05 8.444043077305e+00
1.345000000000e+02 -5.069761006593e-03 7.438710339872e-05 8.459129514602e+00
1.347500000000e+02 -5.087307057960e-03 7.439574638565e-05 8.472559185142e+00
1.350000000000e+02 -5.107211673225e-03 7.442229369850e-05 8.484329527429e+00
1.352500000000e+02 -5.129315559930e-03 7.446570849301e-05 8.494440106348e+00
1.355000000000e+02 -5.153451046906e-03 7.452491049936e-05 8.502892556755e+00
1.357500000000e+02 -5.179444387761e-03 7.459880636684e-05 8.509690526178e+00
1.360000000000e+02 -5.207118311011e-03 7.468623465612e-05 8.514839608580e+00
1.362500000000e+02 -5.236294794447e-03 7.478600253916e-05 8.518347271052e+00
1.365000000000e+02 -5.266797919513e-03 7.489692971893e-05 8.520222773830e+00
1.367500000000e+02 -5.298456792722e-03 7.501780726643e-05 8.520477085953e+00
1.370000000000e+02 -5.331108398440e-03 7.514748419851e-05 8.519122799778e+00
1.372500000000e+02 -5.364600106743e-03 7.528489520142e-05 8.516174048583e+00
1.375000000000e+02 -5.398791778376e-03 7.542907708580e-05 8.511646432834e+00
1.377500000000e+02 -5.433557352998e-03 7.557919144441e-05 8.505556960362e+00
1.380000000000e+02 -5.468785767009e-03 7.573454513837e-05 8.497924006533e+00
1.382500000000e+02 -5.504381098365e-03 7.589460586577e-05 8.488767299537e+00
1.385000000000e+02 -5.540261858650e-03 7.605901279792e-05 8.478107934940e+00
1.387500000000e+02 -5.576359390266e-03 7.622757999373e-05 8.465968422322e+00
1.390000000000e+02 -5.612615383414e-03 7.640029215494e-05 8.452372761756e+00
1.392500000000e+02 -5.648978508754e-03 7.657729494362e-05 8.437346555893e+00
1.395000000000e+02 -5.685400375273e-03 7.675887616201e-05 8.420917142078e+00
1.397500000000e+02 -5.721830904852e-03 7.694543832357e-05 8.403113750022e+00
1.400000000000e+02 -5.758213352803e-03 7.713746562552e-05 8.383967672187e+00
1.402500000000e+02 -5.794479284549e-03 7.733548634720e-05 8.363512435317e+00
1.405000000000e+02 -5.830543568170e-03 7.754002977900e-05 8.341783970256e+00
1.407500000000e+02 -5.866299825793e-03 7.775158226742e-05 8.318820760509e+00
1.410000000000e+02 -5.901616323286e-03 7.797054176656e-05 8.294663964892e+00
1.412500000000e+02 -5.936332754522e-03 7.819716914931e-05 8.269357499036e+00
1.415000000000e+02 -5.970257856994e-03 7.843154045042e-05 8.242948067823e+00
1.417500000000e+02 -6.003168230069e-03 7.867354692831e-05 8.215485143141e+00
1.420000000000e+02 -6.034808437558e-03 7.892282055944e-05 8.187020877453e+00
1.422500000000e+02 -6.064892260420e-03 7.917882095215e-05 8.157609959901e+00
1.425000000000e+02 -6.093105250428e-03 7.944066994181e-05 8.127309405500e+00
1.427500000000e+02 -6.119109135075e-03 7.970716281827e-05 8.096178296199e+00
1.430000000000e+02 -6.142547319740e-03 7.997685463493e-05 8.064277464037e+00
1.432500000000e+02 -6.163051592693e-03 8.024805124718e-05 8.031669144884e+00
1.435000000000e+02 -6.180249940626e-03 8.051881836912e-05 7.998416590252e+00
1.437500000000e+02 -6.193775213303e-03 8.078700927711e-05 7.964583671976e+00
1.440000000000e+02 -6.203274617376e-03 8.105037787209e-05 7.930234462602e+00
1.442500000000e+02 -6.208419719946e-03 8.130659096078e-05 7.895432828628e+00
1.445000000000e+02 -6.208916331713e-03 8.155326125775e-05 7.860242013619e+00
1.447500000000e+02 -6.204513899654e-03 8.178798071326e-05 7.824724247907e+00
1.450000000000e+02 -6.195014871852e-03 8.200842361805e-05 7.788940356907e+00
1.452500000000e+02 -6.180283208503e-03 8.221242805442e-05 7.752949402538e+00
1.455000000000e+02 -6.160251665357e-03 8.239804808483e-05 7.716808326772e+00
1.457500000000e+02 -6.134927549703e-03 8.256360394449e-05 7.680571630326e+00
1.460000000000e+02 -6.104397069219e-03 8.270770492602e-05 7.644291054139e+00
1.462500000000e+02 -6.068827752551e-03 8.282929674508e-05 7.608015296943e+00
1.465000000000e+02 -6.028468953910e-03 8.292782751923e-05 7.571789736389e+00
1.467500000000e+02 -5.983650378822e-03 8.300311331672e-05 7.535656188770e+00
1.470000000000e+02 -5.934778838388e-03 8.305538139136e-05 7.499652675070e+00
1.472500000000e+02 -5.882332875083e-03 8.308533022544e-05 7.463813229895e+00
1.475000000000e+02 -5.826855933996e-03 8.309396582221e-05 7.428167720837e+00
1.477500000000e+02 -5.768947950582e-03 8.308265918147e-05 7.392741707768e+00
1.480000000000e+02 -5.709255402946e-03 8.305315266430e-05 7.357556332720e+00
1.482500000000e+02 -5.648460516977e-03 8.300749555504e-05 7.322628228830e+00
1.485000000000e+02 -5.587270265342e-03 8.294798721226e-05 7.287969476881e+00
1.487500000000e+02 -5.526405099553e-03 8.287712264746e-05 7.253587574296e+00
1.490000000000e+02 -5.466587655140e-03 8.279753939633e-05 7.219485444821e+00
1.492500000000e+02 -5.408532026255e-03 8.271196377269e-05 7.185661475732e+00
1.495000000000e+02 -5.352933855306e-03 8.262315956131e-05 7.152109571386e+00
1.497500000000e+02 -5.300461360832e-03 8.253388006751e-05 7.118819245592e+00
1.500000000000e+02 -5.251747598651e-03 8.244682674530e-05 7.085775734315e+00
1.502500000000e+02 -5.207384016505e-03 8.236461373781e-05 7.052960143073e+00
1.505000000000e+02 -5.167915427286e-03 8.228974556684e-05 7.020349614912e+00
1.507500000000e+02 -5.133836271701e-03 8.222458639381e-05 6.987917538631e+00
1.510000000000e+02 -5.105588101376e-03 8.217133684130e-05 6.955633783624e+00
1.512500000000e+02 -5.083558098362e-03 8.213204247629e-05 6.923464966956e+00
1.515000000000e+02 -5.068078398019e-03 8.210858631655e-05 6.891374749404e+00
1.517500000000e+02 -5.059426004914e-03 8.210269384759e-05 6.859324158735e+00
1.520000000000e+02 -5.057823007337e-03 8.211590754659e-05 6.827271936206e+00
1.522500000000e+02 -5.063436907126e-03 8.214958983280e-05 6.795174901413e+00
1.525000000000e+02 -5.076380821939e-03 8.220494790626e-05 6.762988328661e+00
1.527500000000e+02 -5.096713421749e-03 8.228302764660e-05 6.730666327313e+00
1.530000000000e+02 -5.124438546030e-03 8.238469069033e-05 6.698162217268e+00
1.532500000000e+02 -5.159504450883e-03 8.251060331016e-05 6.665428892223e+00
1.535000000000e+02 -5.201802691094e-03 8.266122460635e-05 6.632419163034e+00
1.537500000000e+02 -5.251166794648e-03 8.283677672519e-05 6.599086076086e+00
1.540000000000e+02 -5.307370630869e-03 8.303724012057e-05 6.565383200374e+00
1.542500000000e+02 -5.370126901194e-03 8.326235029188e-05 6.531264883691e+00
1.545000000000e+02 -5.439085703758e-03 8.351155427622e-05 6.496686473126e+00
1.547500000000e+02 -5.513833380979e-03 8.378396525643e-05 6.461604501591e+00
1.550000000000e+02 -5.593891942975e-03 8.407832770302e-05 6.425976841493e+00
1.552500000000e+02 -5.678719258106e-03 8.439303749078e-05 6.389762824418e+00
1.555000000000e+02 -5.767709909435e-03 8.472613947902e-05 6.352923335316e+00
1.557500000000e+02 -5.860197070390e-03 8.507527863255e-05 6.315420876051e+00
1.560000000000e+02 -5.955455321843e-03 8.543769611491e-05 6.277219612622e+00
1.562500000000e+02 -6.052704706151e-03 8.581025544083e-05 6.238285397735e+00
1.565000000000e+02 -6.151115809807e-03 8.618946979300e-05 6.198585788134e+00
1.567500000000e+02 -6.249816072076e-03 8.657151691396e-05 6.158090045529e+00
1.570000000000e+02 -6.347897049154e-03 8.695216823160e-05 6.116769144400e+00
1.572500000000e+02 -6.444422757600e-03 8.732691292701e-05 6.074595773283e+00
1.575000000000e+02 -6.538438953271e-03 8.769102840828e-05 6.031544355452e+00
1.577500000000e+02 -6.628983237270e-03 8.803961102391e-05 5.987591072799e+00
1.580000000000e+02 -6.715095752773e-03 8.836761862169e-05 5.942713919791e+00
1.582500000000e+02 -6.795830267602e-03 8.866995142082e-05 5.896892767501e+00
1.585000000000e+02 -6.870265636583e-03 8.894153508229e-05 5.850109463900e+00
1.587500000000e+02 -6.937517356924e-03 8.917739145264e-05 5.802347944961e+00
1.590000000000e+02 -6.996749034865e-03 8.937272024762e-05 5.753594381114e+00
1.592500000000e+02 -7.047183399038e-03 8.952297788639e-05 5.703837328098e+00
1.595000000000e+02 -7.088112762119e-03 8.962395526771e-05 5.653067905123e+00
1.597500000000e+02 -7.118908794570e-03 8.967185163861e-05 5.601279965263e+00
1.600000000000e+02 -7.139031358033e-03 8.966334118055e-05 5.548470280221e+00
1.602500000000e+02 -7.148035945409e-03 8.959562996755e-05 5.494638703035e+00
1.605000000000e+02 -7.145579854029e-03 8.946650527630e-05 5.439788331727e+00
1.607500000000e+02 -7.131426655377e-03 8.927436452510e-05 5.383925638695e+00
1.610000000000e+02 -7.105449117099e-03 8.901825360377e-05 5.327060590923e+00
1.612500000000e+02 -7.067630311859e-03 8.869785608548e-05 5.269206728928e+00
1.615000000000e+02 -7.018063178940e-03 8.831348717420e-05 5.210381231720e+00
1.617500000000e+02 -6.956948279288e-03 8.786607122516e-05 5.150604939797e+00
1.620000000000e+02 -6.884590149466e-03 8.735709237040e-05 5.089902364750e+00
1.622500000000e+02 -6.801392127078e-03 8.678856367755e-05 5.028301661185e+00
1.625000000000e+02 -6.707850020172e-03 8.616299944164e-05 4.965834589035e+00
1.627500000000e+02 -6.604544659577e-03 8.548329677688e-05 4.902536444358e+00
1.630000000000e+02 -6.492133889360e-03 8.475268011382e-05 4.838445985970e+00
1.632500000000e+02 -6.371343949150e-03 8.397464135099e-05 4.773605335815e+00
1.635000000000e+02 -6.242960700948e-03 8.315286702812e-05 4.708059878575e+00
1.637500000000e+02 -6.107820827387e-03 8.229113311176e-05 4.641858143363e+00
1.640000000000e+02 -5.966803230300e-03 8.139329188123e-05 4.575051676641e+00
1.642500000000e+02 -5.820820733666e-03 8.046321437746e-05 4.507694911843e+00
1.645000000000e+02 -5.670812168329e-03 7.950473973084e-05 4.439845024113e+00
1.647500000000e+02 -5.517734981964e-03 7.852164098146e-05 4.371561780242e+00
1.650000000000e+02 -5.362558303206e-03 7.751760081068e-05 4.302907376702e+00
1.652500000000e+02 -5.206256467751e-03 7.649619714697e-05 4.233946272873e+00
1.655000000000e+02 -5.049802853690e-03 7.546089648369e-05 4.164745009040e+00
1.657500000000e+02 -4.894163993651e-03 7.441505442102e-05 4.095372015174e+00
1.660000000000e+02 -4.740293817055e-03 7.336192081828e-05 4.025897406968e+00
1.662500000000e+02 -4.589127880938e-03 7.230464857824e-05 3.956392769390e+00
1.665000000000e+02 -4.441577473253e-03 7.124630106523e-05 3.886930925546e+00
1.667500000000e+02 -4.298523529326e-03 7.018986649365e-05 3.817585695190e+00
1.670000000000e+02 -4.160810261020e-03 6.913825924995e-05 3.748431634939e+00
1.672500000000e+02 -4.029238490034e-03 6.809432148844e-05 3.679543764017e+00
1.675000000000e+02 -3.904558718486e-03 6.706081942853e-05 3.610997272077e+00
1.677500000000e+02 -3.787463993939e-03 6.604043357847e-05 3.542867208814e+00
1.680000000000e+02 -3.678582663585e-03 6.503574118441e-05 3.475228155180e+00
1.682500000000e+02 -3.578471122404e-03 6.404919410996e-05 3.408153877323e+00
1.685000000000e+02 -3.487606757274e-03 6.308309049538e-05 3.341716965283e+00
1.687500000000e+02 -3.406381234890e-03 6.213954565809e-05 3.275988459941e+00
1.690000000000e+02 -3.335094387216e-03 6.122045392820e-05 3.211037472907e+00
1.692500000000e+02 -3.273948781074e-03 6.032745322379e-05 3.146930805732e+00
1.695000000000e+02 -3.223045367244e-03 5.946188992975e-05 3.083732575522e+00
1.697500000000e+02 -3.182380125524e-03 5.862478688257e-05 3.021503855109e+00
1.700000000000e+02 -3.151842110720e-03 5.781681285219e-05 2.960302337711e+00
1.702500000000e+02 -3.131212809860e-03 5.703825817374e-05 2.900182033474e+00
1.705000000000e+02 -3.120167138299e-03 5.628902373297e-05 2.841193009545e+00
1.707500000000e+02 -3.118275791494e-03 5.556861239925e-05 2.783381178668e+00
1.710000000000e+02 -3.125009228744e-03 5.487612617500e-05 2.726788147310e+00
1.712500000000e+02 -3.139743060727e-03 5.421027303565e-05 2.671451124101e+00
1.715000000000e+02 -3.161765086762e-03 5.356938479226e-05 2.617402897392e+00
1.717500000000e+02 -3.190283505244e-03 5.295144668033e-05 2.564671876921e+00
1.720000000000e+02 -3.224436388852e-03 5.235413089411e-05 2.513282204611e+00
1.722500000000e+02 -3.263302110485e-03 5.177483680419e-05 2.463253923697e+00
1.725000000000e+02 -3.305910691211e-03 5.121073739170e-05 2.414603207494e+00
1.727500000000e+02 -3.351255745699e-03 5.065883093477e-05 2.367342631149e+00
1.730000000000e+02 -3.398306915863e-03 5.011599617186e-05 2.321481485568e+00
1.732500000000e+02 -3.446022500179e-03 4.957904985506e-05 2.277026112742e+00
1.735000000000e+02 -3.493362159406e-03 4.904480527509e-05 2.233980261210e+00
1.737500000000e+02 -3.539299385853e-03 4.851013052024e-05 2.192345439404e+00
1.740000000000e+02 -3.582833613701e-03 4.797200389170e-05 2.152121267254e+00
1.742500000000e+02 -3.623001896971e-03 4.742756976944e-05 2.113305804601e+00
1.745000000000e+02 -3.658889818469e-03 4.687418836968e-05 2.075895859939e+00
1.747500000000e+02 -3.689641589292e-03 4.630948324902e-05 2.039887261384e+00
1.750000000000e+02 -3.714469144325e-03 4.573137718161e-05 2.005275097176e+00
1.752500000000e+02 -3.732660294227e-03 4.513811345716e-05 1.972053911331e+00
1.755000000000e+02 -3.743585589193e-03 4.452834838142e-05 1.940217866388e+00
1.757500000000e+02 -3.746704204285e-03 4.390112094652e-05 1.909760861886e+00
1.760000000000e+02 -3.741568618855e-03 4.325588697740e-05 1.880676624606e+00
1.762500000000e+02 -3.727828354820e-03 4.259248203650e-05 1.852958761373e+00
1.765000000000e+02 -3.705232458813e-03 4.191117007518e-05 1.826600792891e+00
1.767500000000e+02 -3.673630956458e-03 4.121264198162e-05 1.801596161128e+00
1.770000000000e+02 -3.632975245554e-03 4.049799717273e-05 1.777938228293e+00
1.772500000000e+02 -3.583317711098e-03 3.976872853209e-05 1.755620260823e+00
1.775000000000e+02 -3.524810461053e-03 3.902670299621e-05 1.734635415366e+00
1.777500000000e+02 -3.457703354805e-03 3.827413755064e-05 1.714976717994e+00
1.780000000000e+02 -3.382341301071e-03 3.751357125831e-05 1.696637052467e+00
1.782500000000e+02 -3.299160982913e-03 3.674783377852e-05 1.679609146422e+00
1.785000000000e+02 -3.208686931276e-03 3.598001237104e-05 1.663885565819e+00
1.787500000000e+02 -3.111527034363e-03 3.521341678889e-05 1.649458710157e+00
1.790000000000e+02 -3.008367536441e-03 3.445154322659e-05 1.636320805629e+00
1.792500000000e+02 -2.899967456662e-03 3.369803810294e-05 1.624463895011e+00
1.795000000000e+02 -2.787152450781e-03 3.295666247194e-05 1.613879817032e+00
1.797500000000e+02 -2.670808056024e-03 3.223125618979e-05 1.604560169124e+00
1.800000000000e+02 -2.551872252593e-03 3.152570410039e-05 1.596496250255e+00
1.802500000000e+02 -2.431327343374e-03 3.084390179206e-05 1.589678976832e+00
1.805000000000e+02 -2.310191137933e-03 3.018972261992e-05 1.584098767988e+00
1.807500000000e+02 -2.189507432614e-03 2.956698538137e-05 1.579745397747e+00
1.810000000000e+02 -2.070335835607e-03 2.897942191732e-05 1.576607812570e+00
1.812500000000e+02 -1.953740960492e-03 2.843064491020e-05 1.574673915584e+00
1.815000000000e+02 -1.840781063218e-03 2.792411450281e-05 1.573930320945e+00
1.817500000000e+02 -1.732496230690e-03 2.746310396318e-05 1.574362084634e+00
1.820000000000e+02 -1.629896251592e-03 2.705066424796e-05 1.575952420315e+00
1.822500000000e+02 -1.533948347811e-03 2.668958696089e-05 1.578682410400e+00
1.825000000000e+02 -1.445564907986e-03 2.638236416710e-05 1.582530727149e+00
1.827500000000e+02 -1.365591481410e-03 2.613114886896e-05 1.587473374853e+00
1.830000000000e+02 -1.294795208948e-03 2.593771294321e-05 1.593483469918e+00
1.832500000000e+02 -1.233853948600e-03 2.580340555111e-05 1.600531072503e+00
1.835000000000e+02 -1.183346332643e-03 2.572911272769e-05 1.608583083442e+00
1.837500000000e+02 -1.143742994528e-03 2.571521920816e-05 1.617603218657e+00
1.840000000000e+02 -1.115399211803e-03 2.576157470133e-05 1.627552068832e+00
1.842500000000e+02 -1.098549119794e-03 2.586746587818e-05 1.638387254816e+00
1.845000000000e+02 -1.093301740298e-03 2.603159672943e-05 1.650063674904e+00
1.847500000000e+02 -1.099638871040e-03 2.625207765991e-05 1.662533851085e+00
1.850000000000e+02 -1.117414997788e-03 2.652642679349e-05 1.675748360995e+00
1.852500000000e+02 -1.146359185529e-03 2.685158301924e-05 1.689656355808e+00
1.855000000000e+02 -1.186078990925e-03 2.722393234481e-05 1.704206143362e+00
1.857500000000e+02 -1.236066263096e-03 2.763934828220e-05 1.719345830903e+00
1.860000000000e+02 -1.295704758373e-03 2.809324480896e-05 1.735024001347e+00
1.862500000000e+02 -1.364279359518e-03 2.858064269548e-05 1.751190414281e+00
1.865000000000e+02 -1.440986721359e-03 2.909624657307e-05 1.767796703266e+00
1.867500000000e+02 -1.524947094738e-03 2.963453106236e-05 1.784797060985e+00
1.870000000000e+02 -1.615217100688e-03 3.018983511943e-05 1.802148885041e+00
1.872500000000e+02 -1.710803197268e-03 3.075645688635e-05 1.819813379219e+00
1.875000000000e+02 -1.810675594953e-03 3.132874735381e-05 1.837756087519e+00
1.877500000000e+02 -1.913782308747e-03 3.190124429456e-05 1.855947361186e+00
1.880000000000e+02 -2.019063212431e-03 3.246873729934e-05 1.874362742248e+00
1.882500000000e+02 -2.125463821152e-03 3.302636111885e-05 1.892983269682e+00
1.885000000000e+02 -2.231948682394e-03 3.356968181548e-05 1.911795700240e+00
1.887500000000e+02 -2.337514032788e-03 3.409477685309e-05 1.930792649378e+00
1.890000000000e+02 -2.441199671234e-03 3.459828634592e-05 1.949972659423e+00
1.892500000000e+02 -2.542099920426e-03 3.507744748504e-05 1.969340194814e+00
1.895000000000e+02 -2.639373458085e-03 3.553015349747e-05 1.988905577907e+00
1.897500000000e+02 -2.732252003264e-03 3.595496776002e-05 2.008684869875e+00
1.900000000000e+02 -2.820047782958e-03 3.635112759548e-05 2.028699702408e+00
1.902500000000e+02 -2.902159722824e-03 3.671853714299e-05 2.048977071484e+00
1.905000000000e+02 -2.978078285754e-03 3.705774657328e-05 2.069549092731e+00
1.907500000000e+02 -3.047388965054e-03 3.736992024023e-05 2.090452727476e+00
1.910000000000e+02 -3.109774423961e-03 3.765679361897e-05 2.111729476731e+00
1.912500000000e+02 -3.165015302668e-03 3.792062050986e-05 2.133425047629e+00
1.915000000000e+02 -3.212989720982e-03 3.816411389074e-05 2.155588987965e+00
1.917500000000e+02 -3.253671556331e-03 3.839037988093e-05 2.178274288882e+00
1.920000000000e+02 -3.287127553765e-03 3.860284843210e-05 2.201536950838e+00
1.922500000000e+02 -3.313513367244e-03 3.880520219943e-05 2.225435511172e+00
1.925000000000e+02 -3.333068624712e-03 3.900130426843e-05 2.250030527764e+00
1.927500000000e+02 -3.346111088645e-03 3.919511798881e-05 2.275384020732e+00
1.930000000000e+02 -3.353030086637e-03 3.939065732922e-05 2.301558866300e+00
1.932500000000e+02 -3.354279307995e-03 3.959192396924e-05 2.328618152425e+00
1.935000000000e+02 -3.350369030624e-03 3.980282980157e-05 2.356624491427e+00
1.937500000000e+02 -3.341857873033e-03 4.002714454365e-05 2.385639304772e+00
1.940000000000e+02 -3.329344337782e-03 4.026845061131e-05 2.415722087880e+00
1.942500000000e+02 -3.313458221998e-03 4.053010246094e-05 2.446929660316e+00
1.945000000000e+02 -3.294851985804e-03 4.081519376631e-05 2.479315425644e+00
1.947500000000e+02 -3.274192215987e-03 4.112651445745e-05 2.512928652397e+00
1.950000000000e+02 -3.252151239806e-03 4.146651659737e-05 2.547813784586e+00
1.952500000000e+02 -3.229399131904e-03 4.183731581645e-05 2.584009811136e+00
1.955000000000e+02 -3.206596166419e-03 4.224067083206e-05 2.621549699220e+00
1.957500000000e+02 -3.184385811495e-03 4.267797260182e-05 2.660459906705e+00
1.960000000000e+02 -3.163388277509e-03 4.315023851148e-05 2.700759991037e+00
1.962500000000e+02 -3.144194689412e-03 4.365810188883e-05 2.742462308467e+00
1.965000000000e+02 -3.127361933298e-03 4.420185237752e-05 2.785571826947e+00
1.967500000000e+02 -3.113408213997e-03 4.478142230252e-05 2.830086042039e+00
1.970000000000e+02 -3.102809347681e-03 4.539639380094e-05 2.875995000325e+00
1.972500000000e+02 -3.095995716928e-03 4.604602290045e-05 2.923281425435e+00
1.975000000000e+02 -3.093349903639e-03 4.672925828167e-05 2.971920940520e+00
1.977500000000e+02 -3.095204943851e-03 4.744477686897e-05 3.021882378474e+00
1.980000000000e+02 -3.101843193131e-03 4.819098214903e-05 3.073128168769e+00
1.982500000000e+02 -3.113495764056e-03 4.896604304813e-05 3.125614793661e+00
1.985000000000e+02 -3.130342507265e-03 4.976793967124e-05 3.179293289836e+00
1.987500000000e+02 -3.152512439855e-03 5.059448943648e-05 3.234109798465e+00
1.990000000000e+02 -3.180084565479e-03 5.144337504112e-05 3.290006138997e+00
1.992500000000e+02 -3.213089059918e-03 5.231217694437e-05 3.346920404035e+00
1.995000000000e+02 -3.251508755547e-03 5.319840592707e-05 3.404787552522e+00
1.997500000000e+02 -3.295280939325e-03 5.409953604549e-05 3.463540010670e+00
2.000000000000e+02 -3.344299317447e-03 5.501303288338e-05 3.523108252007e+00
2.002500000000e+02 -3.398416225244e-03 5.593637842288e-05 3.583421367719e+00
2.005000000000e+02 -3.457445018611e-03 5.686709642988e-05 3.644407615733e+00
2.007500000000e+02 -3.521162530237e-03 5.780277359152e-05 3.705994939763e+00
2.010000000000e+02 -3.589311712906e-03 5.874107700857e-05 3.768111471763e+00
2.012500000000e+02 -3.661604330498e-03 5.967977267857e-05 3.830685999137e+00
2.015000000000e+02 -3.737723729576e-03 6.061673332688e-05 3.893648414930e+00
2.017500000000e+02 -3.817327561623e-03 6.154993414365e-05 3.956930135233e+00
2.020000000000e+02 -3.900050602224e-03 6.247747922133e-05 4.020464501269e+00
2.022500000000e+02 -3.985507423582e-03 6.339761543808e-05 4.084187152665e+00
2.025000000000e+02 -4.073295289347e-03 6.430869791760e-05 4.148036387081e+00
2.027500000000e+02 -4.162996918692e-03 6.520921061745e-05 4.211953493594e+00
2.030000000000e+02 -4.254183384052e-03 6.609774664237e-05 4.275883071861e+00
2.032500000000e+02 -4.346417068936e-03 6.697298406161e-05 4.339773324393e+00
2.035000000000e+02 -4.439254521911e-03 6.783372026098e-05 4.403576330195e+00
2.037500000000e+02 -4.532249452345e-03 6.867885408277e-05 4.467248286583e+00
2.040000000000e+02 -4.624955751939e-03 6.950737510500e-05 4.530749723578e+00
2.042500000000e+02 -4.716930481781e-03 7.031835684407e-05 4.594045677847e+00
2.045000000000e+02 -4.807736994701e-03 7.111095087117e-05 4.657105827508e+00
2.047500000000e+02 -4.896948015815e-03 7.188438086730e-05 4.719904575664e+00
2.050000000000e+02 -4.984148760468e-03 7.263793575535e-05 4.782421082488e+00
2.052500000000e+02 -5.068939970282e-03 7.337095883142e-05 4.844639236439e+00
2.055000000000e+02 -5.150940876590e-03 7.408284788751e-05 4.906547564882e+00
2.057500000000e+02 -5.229792104657e-03 7.477305510076e-05 4.968139079191e+00
2.060000000000e+02 -5.305158436968e-03 7.544106600235e-05 5.029411056613e+00
2.062500000000e+02 -5.376731444840e-03 7.608639368079e-05 5.090364759441e+00
2.065000000000e+02 -5.444231877505e-03 7.670857423156e-05 5.151005096532e+00
2.067500000000e+02 -5.507412020175e-03 7.730716066054e-05 5.211340233333e+00
2.070000000000e+02 -5.566057857430e-03 7.788171779860e-05 5.271381158558e+00
2.072500000000e+02 -5.619991062223e-03 7.843182014650e-05 5.331141216972e+00
2.075000000000e+02 -5.669070913329e-03 7.895704679409e-05 5.390635620930e+00
2.077500000000e+02 -5.713195900340e-03 7.945697926293e-05 5.449880949581e+00
2.080000000000e+02 -5.752305282366e-03 7.993120521593e-05 5.508894651144e+00
2.082500000000e+02 -5.786380285113e-03 8.037932998733e-05 5.567694555039e+00
2.085000000000e+02 -5.815445251058e-03 8.080098594548e-05 5.626298409166e+00
2.087500000000e+02 -5.839568416947e-03 8.119584352939e-05 5.684723446801e+00
2.090000000000e+02 -5.858862395541e-03 8.156362680731e-05 5.742985991723e+00
2.092500000000e+02 -5.873484418400e-03 8.190413198222e-05 5.801101109282e+00
2.095000000000e+02 -5.883636063483e-03 8.221724763310e-05 5.859082302404e+00
2.097500000000e+02 -5.889562505712e-03 8.250297584322e-05 5.916941255254e+00
2.100000000000e+02 -5.891551336526e-03 8.276145435096e-05 5.974687627524e+00
2.102500000000e+02 -5.889930650945e-03 8.299297717915e-05 6.032328891470e+00
2.105000000000e+02 -5.885066518086e-03 8.319801396997e-05 6.089870212835e+00
2.107500000000e+02 -5.877359743421e-03 8.337722870666e-05 6.147314371022e+00
2.110000000000e+02 -5.867241844382e-03 8.353149238535e-05 6.204661711179e+00
2.112500000000e+02 -5.855170358033e-03 8.366188078834e-05 6.261910130298e+00
2.115000000000e+02 -5.841623340706e-03 8.376968398141e-05 6.319055084139e+00
2.117500000000e+02 -5.827093216327e-03 8.385640740408e-05 6.376089617355e+00
2.120000000000e+02 -5.812079992565e-03 8.392375884647e-05 6.433004409998e+00
2.122500000000e+02 -5.797083935709e-03 8.397363054091e-05 6.489787838338e+00
2.125000000000e+02 -5.782597815787e-03 8.400807629577e-05 6.546426047238e+00
2.127500000000e+02 -5.769098842021e-03 8.402928232029e-05 6.602903032973e+00
2.130000000000e+02 -5.757040481012e-03 8.403953263672e-05 6.659200733617e+00
2.132500000000e+02 -5.746844246228e-03 8.404116986221e-05 6.715299132384e+00
2.135000000000e+02 -5.738891736399e-03 8.403655230141e-05 6.771176367281e+00
2.137500000000e+02 -5.733517065291e-03 8.402800979981e-05 6.826808853057e+00
2.140000000000e+02 -5.730999864472e-03 8.401779736272e-05 6.882171415804e+00
2.142500000000e+02 -5.731559253979e-03 8.400805406586e-05 6.937237439192e+00
2.145000000000e+02 -5.735348647720e-03 8.400076048412e-05 6.991979029654e+00
2.147500000000e+02 -5.742451838915e-03 8.399770114961e-05 7.046367192444e+00
2.150000000000e+02 -5.752880258058e-03 8.400042938850e-05 7.100372029877e+00
2.152500000000e+02 -5.766571724158e-03 8.401023744983e-05 7.153962953267e+00
2.155000000000e+02 -5.783390738876e-03 8.402814339853e-05 7.207108911813e+00
2.157500000000e+02 -5.803130210199e-03 8.405489972163e-05 7.259778640211e+00
2.160000000000e+02 -5.825514752649e-03 8.409096151291e-05 7.311940915926e+00
2.162500000000e+02 -5.850205301904e-03 8.413648586589e-05 7.363564832003e+00
2.165000000000e+02 -5.876805238358e-03 8.419134914506e-05 7.414620073430e+00
2.167500000000e+02 -5.904867575603e-03 8.425514790342e-05 7.465077200507e+00
2.170000000000e+02 -5.933903265492e-03 8.432723744106e-05 7.514907926526e+00
2.172500000000e+02 -5.963390208872e-03 8.440676242161e-05 7.564085390633e+00
2.175000000000e+02 -5.992783062475e-03 8.449268361985e-05 7.612584413143e+00
2.177500000000e+02 -6.021523557876e-03 8.458376246456e-05 7.660381732106e+00
2.180000000000e+02 -6.049050726673e-03 8.467865839043e-05 7.707456209871e+00
2.182500000000e+02 -6.074811349936e-03 8.477598264842e-05 7.753789006951e+00
2.185000000000e+02 -6.098270131886e-03 8.487425001469e-05 7.799363714850e+00
2.187500000000e+02 -6.118919585675e-03 8.497193498189e-05 7.844166444655e+00
2.190000000000e+02 -6.136289348458e-03 8.506750936338e-05 7.888185866295e+00
2.192500000000e+02 -6.149954990057e-03 8.515951139940e-05 7.931413196049e+00
2.195000000000e+02 -6.159545875551e-03 8.524648484790e-05 7.973842131932e+00
2.197500000000e+02 -6.164752358134e-03 8.532700628819e-05 8.015468735474e+00
2.200000000000e+02 -6.165331917312e-03 8.539978101088e-05 8.056291264516e+00
2.202500000000e+02 -6.161114530518e-03 8.546363951786e-05 8.096309956363e+00
2.205000000000e+02 -6.152006769068e-03 8.551754865394e-05 8.135526770662e+00
2.207500000000e+02 -6.137995048331e-03 8.556062529982e-05 8.173945092054e+00
2.210000000000e+02 -6.119147644425e-03 8.559214842188e-05 8.211569404117e+00
2.212500000000e+02 -6.095615624629e-03 8.561156856404e-05 8.248404940023e+00
2.215000000000e+02 -6.067632853445e-03 8.561851653441e-05 8.284457314825e+00
2.217500000000e+02 -6.035514669534e-03 8.561280981076e-05 8.319732153656e+00
2.220000000000e+02 -5.999655668638e-03 8.559445848286e-05 8.354234714874e+00
2.222500000000e+02 -5.960526108634e-03 8.556366781520e-05 8.387969524456e+00
2.225000000000e+02 -5.918667350516e-03 8.552084082689e-05 8.420940017837e+00
2.227500000000e+02 -5.874685970354e-03 8.546657845226e-05 8.453148205907e+00
2.230000000000e+02 -5.829246893477e-03 8.540167883520e-05 8.484594359348e+00
2.232500000000e+02 -5.783065365477e-03 8.532713544296e-05 8.515276725363e+00
2.235000000000e+02 -5.736897958635e-03 8.524413360808e-05 8.545191276648e+00
2.237500000000e+02 -5.691532702404e-03 8.515404574183e-05 8.574331493455e+00
2.240000000000e+02 -5.647778386882e-03 8.505842511233e-05 8.602688186772e+00
2.242500000000e+02 -5.606453244712e-03 8.495899730090e-05 8.630249360945e+00
2.245000000000e+02 -5.568373050932e-03 8.485764919089e-05 8.657000113451e+00
2.247500000000e+02 -5.534338879213e-03 8.475641472702e-05 8.682922577952e+00
2.250000000000e+02 -5.505124594226e-03 8.465745725897e-05 8.707995904839e+00
2.252500000000e+02 -5.481464332398e-03 8.456304165563e-05 8.732196281465e+00
2.255000000000e+02 -5.464039952581e-03 8.447550428969e-05 8.755496988013e+00
2.257500000000e+02 -5.453468936832e-03 8.439726369167e-05 8.777868491883e+00
2.260000000000e+02 -5.450292747233e-03 8.433074708744e-05 8.799278576735e+00
2.262500000000e+02 -5.454965807680e-03 8.427834552249e-05 8.819692506760e+00
2.265000000000e+02 -5.467845488983e-03 8.424239295293e-05 8.839073225164e+00
2.267500000000e+02 -5.489182961341e-03 8.422506460917e-05 8.857381585727e+00
2.270000000000e+02 -5.519115533996e-03 8.422832790944e-05 8.874576617560e+00
2.272500000000e+02 -5.557660287232e-03 8.425400081125e-05 8.890615820968e+00
2.275000000000e+02 -5.604709372217e-03 8.430361311232e-05 8.905455493814e+00
2.277500000000e+02 -5.660027141836e-03 8.437835398709e-05 8.919051086184e+00
2.280000000000e+02 -5.723249110700e-03 8.447906402714e-05 8.931357581997e+00
2.282500000000e+02 -5.793883046233e-03 8.460611426198e-05 8.942329902545e+00
2.285000000000e+02 -5.871311978310e-03 8.475937803462e-05 8.951923333834e+00
2.287500000000e+02 -5.954799504579e-03 8.493833228096e-05 8.960093967904e+00
2.290000000000e+02 -6.043497140807e-03 8.514201147453e-05 8.966799158185e+00
2.292500000000e+02 -6.136453748923e-03 8.536894738892e-05 8.971997982962e+00
2.295000000000e+02 -6.232626844370e-03 8.561712832916e-05 8.975651708984e+00
2.297500000000e+02 -6.330895690096e-03 8.588408057789e-05 8.977724256951e+00
2.300000000000e+02 -6.430076062558e-03 8.616693730307e-05 8.978182650153e+00
2.302500000000e+02 -6.528936437995e-03 8.646245042784e-05 8.976997453712e+00
2.305000000000e+02 -6.626215399055e-03 8.676705304458e-05 8.974143185267e+00
2.307500000000e+02 -6.720639894307e-03 8.707690310505e-05 8.969598693907e+00
2.310000000000e+02 -6.810944149036e-03 8.738795324448e-05 8.963347505179e+00
2.312500000000e+02 -6.895888744990e-03 8.769604110778e-05 8.955378111097e+00
2.315000000000e+02 -6.974279784397e-03 8.799696988229e-05 8.945684213806e+00
2.317500000000e+02 -7.044987496108e-03 8.828658080642e-05 8.934264898669e+00
2.320000000000e+02 -7.106964286465e-03 8.856083038758e-05 8.921124747592e+00
2.322500000000e+02 -7.159261486101e-03 8.881586464576e-05 8.906273869760e+00
2.325000000000e+02 -7.201044981786e-03 8.904808823293e-05 8.889727863838e+00
2.327500000000e+02 -7.231608899900e-03 8.925422352651e-05 8.871507691339e+00
2.330000000000e+02 -7.250387666359e-03 8.943138459969e-05 8.851639480188e+00
2.332500000000e+02 -7.256965587240e-03 8.957713366534e-05 8.830154241587e+00
2.335000000000e+02 -7.251084518060e-03 8.968950588409e-05 8.807087524831e+00
2.337500000000e+02 -7.232648717503e-03 8.976701881638e-05 8.782478997366e+00
2.340000000000e+02 -7.201727549200e-03 8.980873599837e-05 8.756371979230e+00
2.342500000000e+02 -7.158555231090e-03 8.981433309205e-05 8.728812923456e+00
2.345000000000e+02 -7.103528395604e-03 8.978396741008e-05 8.699850873955e+00
2.347500000000e+02 -7.037200706933e-03 8.971844886924e-05 8.669536895228e+00
2.350000000000e+02 -6.960275618681e-03 8.961907957913e-05 8.637923505246e+00
2.352500000000e+02 -6.873596789270e-03 8.948763085267e-05 8.605064110515e+00
2.355000000000e+02 -6.778136498085e-03 8.932639718429e-05 8.571012462316e+00
2.357500000000e+02 -6.674982160495e-03 8.913817706560e-05 8.535822148160e+00
2.360000000000e+02 -6.565321540624e-03 8.892612742079e-05 8.499546118134e+00
2.362500000000e+02 -6.450426859701e-03 8.869380964321e-05 8.462236265966e+00
2.365000000000e+02 -6.331637489262e-03 8.844506856834e-05 8.423943058992e+00
2.367500000000e+02 -6.210341951414e-03 8.818400075600e-05 8.384715230935e+00
2.370000000000e+02 -6.087959599915e-03 8.791492187174e-05 8.344599529317e+00
2.372500000000e+02 -5.965922278174e-03 8.764227488031e-05 8.303640526462e+00
2.375000000000e+02 -5.845656085880e-03 8.737060537806e-05 8.261880483762e+00
2.377500000000e+02 -5.728563538640e-03 8.710446761198e-05 8.219359274076e+00
2.380000000000e+02 -5.616006462274e-03 8.684834617151e-05 8.176114351925e+00
2.382500000000e+02 -5.509289839340e-03 8.660661810192e-05 8.132180769613e+00
2.385000000000e+02 -5.409646536829e-03 8.638350165768e-05 8.087591233724e+00
2.387500000000e+02 -5.318223361429e-03 8.618298828439e-05 8.042376193805e+00
2.390000000000e+02 -5.236068513840e-03 8.600877709233e-05 7.996563958306e+00
2.392500000000e+02 -5.164120339856e-03 8.586425362933e-05 7.950180831142e+00
2.395000000000e+02 -5.103197769932e-03 8.575244265233e-05 7.903251261683e+00
2.397500000000e+02 -5.053992369049e-03 8.567596526679e-05 7.855798002901e+00
2.400000000000e+02 -5.017061717512e-03 8.563700261544e-05 7.807842271384e+00
2.402500000000e+02 -4.992824650458e-03 8.563726579539e-05 7.759403904638e+00
2.405000000000e+02 -4.981557972902e-03 8.567797012310e-05 7.710501511467e+00
2.407500000000e+02 -4.983394745603e-03 8.575981317097e-05 7.661152611728e+00
2.410000000000e+02 -4.998324252396e-03 8.588295824888e-05 7.611373764526e+00
2.412500000000e+02 -5.026193183273e-03 8.604702469114e-05 7.561180680892e+00
2.415000000000e+02 -5.066708591559e-03 8.625106987242e-05 7.510588323586e+00
2.417500000000e+02 -5.119442066976e-03 8.649361535351e-05 7.459610992591e+00
2.420000000000e+02 -5.183835314799e-03 8.677263261012e-05 7.408262398308e+00
2.422500000000e+02 -5.259207013720e-03 8.708556394194e-05 7.356555723939e+00
2.425000000000e+02 -5.344761000679e-03 8.742932615327e-05 7.304503681206e+00
2.427500000000e+02 -5.439595407761e-03 8.780033994257e-05 7.252118558282e+00
2.430000000000e+02 -5.542713100481e-03 8.819457319681e-05 7.199412267144e+00
2.432500000000e+02 -5.653033017545e-03 8.860757566004e-05 7.146396389728e+00
2.435000000000e+02 -5.769402376790e-03 8.903452280271e-05 7.093082225491e+00
2.437500000000e+02 -5.890609664823e-03 8.947026753589e-05 7.039480843996e+00
2.440000000000e+02 -6.015398156273e-03 8.990939728648e-05 6.985603138580e+00
2.442500000000e+02 -6.142479923480e-03 9.034629655696e-05 6.931459887362e+00
2.445000000000e+02 -6.270550048218e-03 9.077521631420e-05 6.877061816286e+00
2.447500000000e+02 -6.398300884779e-03 9.119034160263e-05 6.822419666968e+00
2.450000000000e+02 -6.524436260805e-03 9.158586456187e-05 6.767544261643e+00
2.452500000000e+02 -6.647685253080e-03 9.195605773896e-05 6.712446572310e+00
2.455000000000e+02 -6.766815561000e-03 9.229534681698e-05 6.657137781121e+00
2.457500000000e+02 -6.880646057864e-03 9.259838129599e-05 6.601629338021e+00
2.460000000000e+02 -6.988058396691e-03 9.286010061060e-05 6.545933010300e+00
2.462500000000e+02 -7.088007682207e-03 9.307579629231e-05 6.490060916524e+00
2.465000000000e+02 -7.179531693965e-03 9.324115999992e-05 6.434025553739e+00
2.467500000000e+02 -7.261759087648e-03 9.335234665220e-05 6.377839802182e+00
2.470000000000e+02 -7.333915925582e-03 9.340601977845e-05 6.321516920668e+00
2.472500000000e+02 -7.395331183814e-03 9.339936512082e-05 6.265070516422e+00
2.475000000000e+02 -7.445440600318e-03 9.333011820820e-05 6.208514504835e+00
2.477500000000e+02 -7.483789566715e-03 9.319658187051e-05 6.151863042569e+00
2.480000000000e+02 -7.510034342002e-03 9.299762883191e-05 6.095130452643e+00
2.482500000000e+02 -7.523942306274e-03 9.273270857282e-05 6.038331124535e+00
2.485000000000e+02 -7.525390663888e-03 9.240183094089e-05 5.981479411072e+00
2.487500000000e+02 -7.514364351871e-03 9.200554670225e-05 5.924589506034e+00
2.490000000000e+02 -7.490952394768e-03 9.154492706409e-05 5.867675321511e+00
2.492500000000e+02 -7.455343380398e-03 9.102152805626e-05 5.810750363987e+00
2.495000000000e+02 -7.407820248639e-03 9.043733373063e-05 5.753827604938e+00
2.497500000000e+02 -7.348754102512e-03 8.979479343710e-05 5.696919370237e+00
2.500000000000e+02 -7.278597687370e-03 8.909673067536e-05 5.640037228824e+00
2.502500000000e+02 -7.197878010185e-03 8.834627959234e-05 5.583191910047e+00
2.505000000000e+02 -7.107188894326e-03 8.754685206636e-05 5.526393228360e+00
2.507500000000e+02 -7.007183090690e-03 8.670210290468e-05 5.469650044264e+00
2.510000000000e+02 -6.898564525507e-03 8.581589284520e-05 5.412970238234e+00
2.512500000000e+02 -6.782080371147e-03 8.489224596830e-05 5.356360725637e+00
2.515000000000e+02 -6.658513316113e-03 8.393525425698e-05 5.299827486950e+00
2.517500000000e+02 -6.528673883636e-03 8.294909717135e-05 5.243375639406e+00
2.520000000000e+02 -6.393393070902e-03 8.193799742726e-05 5.187009523242e+00
2.522500000000e+02 -6.253515189188e-03 8.090617923354e-05 5.130732820683e+00
2.525000000000e+02 -6.109891037788e-03 7.985783824188e-05 5.074548695983e+00
2.527500000000e+02 -5.963371399565e-03 7.879710954778e-05 5.018459945094e+00
2.530000000000e+02 -5.814800924042e-03 7.772803701597e-05 4.962469168843e+00
2.532500000000e+02 -5.665012344631e-03 7.665456033973e-05 4.906578942515e+00
2.535000000000e+02 -5.514821119799e-03 7.558048366049e-05 4.850791994104e+00
2.537500000000e+02 -5.365020482890e-03 7.450944819340e-05 4.795111377880e+00
2.540000000000e+02 -5.216376799165e-03 7.344491345707e-05 4.739540633129e+00
2.542500000000e+02 -5.069625385754e-03 7.239013806479e-05 4.684083933109e+00
2.545000000000e+02 -4.925466743585e-03 7.134816021417e-05 4.628746213530e+00
2.547500000000e+02 -4.784563086720e-03 7.032176823515e-05 4.573533272759e+00
2.550000000000e+02 -4.647535339495e-03 6.931349778894e-05 4.518451849031e+00
2.552500000000e+02 -4.514960449049e-03 6.832564175002e-05 4.463509664795e+00
2.555000000000e+02 -4.387369158600e-03 6.736019944029e-05 4.408715441876e+00
2.557500000000e+02 -4.265244049034e-03 6.641887080203e-05 4.354078880743e+00
2.560000000000e+02 -4.149018061302e-03 6.550305214625e-05 4.299610612347e+00
2.562500000000e+02 -4.039073329814e-03 6.461383039844e-05 4.245322118982e+00
2.565000000000e+02 -3.935740332319e-03 6.375198679159e-05 4.191225628513e+00
2.567500000000e+02 -3.839297433460e-03 6.291799420793e-05 4.137333987831e+00
2.570000000000e+02 -3.749970649589e-03 6.211202297265e-05 4.083660515411e+00
2.572500000000e+02 -3.667933850724e-03 6.133394886995e-05 4.030218843814e+00
2.575000000000e+02 -3.593309208481e-03 6.058336748027e-05 3.977022753644e+00
2.577500000000e+02 -3.526167881849e-03 5.985961008184e-05 3.924086005212e+00
2.580000000000e+02 -3.466530990135e-03 5.916176276982e-05 3.871422174570e+00
2.582500000000e+02 -3.414370707882e-03 5.848868755501e-05 3.819044495249e+00
2.585000000000e+02 -3.369611592633e-03 5.783905393347e-05 3.766965714095e+00
2.587500000000e+02 -3.332131969223e-03 5.721136195569e-05 3.715197961594e+00
2.590000000000e+02 -3.301765349160e-03 5.660393257975e-05 3.663752640701e+00
2.592500000000e+02 -3.278301924520e-03 5.601497430610e-05 3.612640336072e+00
2.595000000000e+02 -3.261490087228e-03 5.544260058227e-05 3.561870743077e+00
2.597500000000e+02 -3.251037955439e-03 5.488485554761e-05 3.511452618030e+00
2.600000000000e+02 -3.246614748980e-03 5.433973486946e-05 3.461393747279e+00
2.602500000000e+02 -3.247852179472e-03 5.380520511014e-05 3.411700933587e+00
2.605000000000e+02 -3.254345916402e-03 5.327921963619e-05 3.362379997934e+00
2.607500000000e+02 -3.265657134787e-03 5.275972635441e-05 3.313435794671e+00
2.610000000000e+02 -3.281313883255e-03 5.224473095386e-05 3.264872236695e+00
2.612500000000e+02 -3.300812657302e-03 5.173228492078e-05 3.216692330453e+00
2.615000000000e+02 -3.323620243867e-03 5.122045697631e-05 3.168898216012e+00
2.617500000000e+02 -3.349175728569e-03 5.070737596988e-05 3.121491214429e+00
2.620000000000e+02 -3.376892585570e-03 5.019124939531e-05 3.074471878133e+00
2.622500000000e+02 -3.406161184486e-03 4.967036427672e-05 3.027840045090e+00
2.625000000000e+02 -3.436351574359e-03 4.914309351009e-05 2.981594899916e+00
2.627500000000e+02 -3.466816647842e-03 4.860790280875e-05 2.935735037223e+00
2.630000000000e+02 -3.496895865101e-03 4.806335740587e-05 2.890258536495e+00
2.632500000000e+02 -3.525919445992e-03 4.750812763105e-05 2.845163042342e+00
2.635000000000e+02 -3.553213123753e-03 4.694099871302e-05 2.800445861945e+00
2.637500000000e+02 -3.578103329158e-03 4.636087678292e-05 2.756104072596e+00
2.640000000000e+02 -3.599922970235e-03 4.576679733903e-05 2.712134652709e+00
2.642500000000e+02 -3.618017584470e-03 4.515793276078e-05 2.668534627205e+00
2.645000000000e+02 -3.631751914230e-03 4.453359996365e-05 2.625301241662e+00
2.647500000000e+02 -3.640516762627e-03 4.389326789825e-05 2.582432153596e+00
2.650000000000e+02 -3.643736042738e-03 4.323656475427e-05 2.539925654827e+00
2.652500000000e+02 -3.640873836764e-03 4.256328317143e-05 2.497780910509e+00
2.655000000000e+02 -3.631441436897e-03 4.187338634259e-05 2.455998227757e+00
2.657500000000e+02 -3.615004187895e-03 4.116701159920e-05 2.414579336421e+00
2.660000000000e+02 -3.591188098497e-03 4.044447341806e-05 2.373527693591e+00
2.662500000000e+02 -3.559686039282e-03 3.970626188446e-05 2.332848791426e+00
2.665000000000e+02 -3.520263497079e-03 3.895303819432e-05 2.292550477805e+00
2.667500000000e+02 -3.472763599012e-03 3.818567401892e-05 2.252643270591e+00
2.670000000000e+02 -3.417111522029e-03 3.740521348194e-05 2.213140662626e+00
2.672500000000e+02 -3.353318191596e-03 3.661287863449e-05 2.174059414419e+00
2.675000000000e+02 -3.281482996308e-03 3.581007848244e-05 2.135419812657e+00
2.677500000000e+02 -3.201795656292e-03 3.499839303223e-05 2.097245901702e+00
2.680000000000e+02 -3.114537082147e-03 3.417956799923e-05 2.059565661872e+00
2.682500000000e+02 -3.020079042158e-03 3.335553332132e-05 2.022411142196e+00
2.685000000000e+02 -2.918882699354e-03 3.252839360524e-05 1.985818526060e+00
2.687500000000e+02 -2.811496030502e-03 3.170042331793e-05 1.949828128798e+00
2.690000000000e+02 -2.698550118599e-03 3.087406167654e-05 1.914484325424e+00
2.692500000000e+02 -2.580754280742e-03 3.005190644931e-05 1.879835396549e+00
2.695000000000e+02 -2.458890076754e-03 2.923670472801e-05 1.845933296380e+00
2.697500000000e+02 -2.333804197800e-03 2.843134500174e-05 1.812833347054e+00
2.700000000000e+02 -2.206400259586e-03 2.763884177720e-05 1.780593856487e+00
2.702500000000e+02 -2.077629607202e-03 2.686232047469e-05 1.749275670884e+00
2.705000000000e+02 -1.948481206105e-03 2.610499791511e-05 1.718941673467e+00
2.707500000000e+02 -1.819970719593e-03 2.537016141965e-05 1.689656234496e+00
2.710000000000e+02 -1.693128907099e-03 2.466114367339e-05 1.661484630960e+00
2.712500000000e+02 -1.568989475157e-03 2.398129465786e-05 1.634492446279e+00
2.715000000000e+02 -1.448576544732e-03 2.333395143933e-05 1.608744967904e+00
2.717500000000e+02 -1.332891964644e-03 2.272240540627e-05 1.584306592383e+00
2.720000000000e+02 -1.222902698899e-03 2.214987009022e-05 1.561240253784e+00
2.722500000000e+02 -1.119528535265e-03 2.161944451445e-05 1.539606885634e+00
2.725000000000e+02 -1.023630348368e-03 2.113407815849e-05 1.519464925097e+00
2.727500000000e+02 -9.359990993454e-04 2.069653624959e-05 1.500869868183e+00
2.730000000000e+02 -8.573458223772e-04 2.030936745323e-05 1.483873878203e+00
2.732500000000e+02 -7.882927425267e-04 1.997487278765e-05 1.468525452254e+00
2.735000000000e+02 -7.293657268120e-04 1.969507601657e-05 1.454869145103e+00
2.737500000000e+02 -6.809881467620e-04 1.947169954730e-05 1.442945350775e+00
2.740000000000e+02 -6.434763426014e-04 1.930614343543e-05 1.432790138004e+00
2.742500000000e+02 -6.170366470458e-04 1.919946965584e-05 1.424435137301e+00
2.745000000000e+02 -6.017640941245e-04 1.915239028177e-05 1.417907475088e+00
2.747500000000e+02 -5.976427564687e-04 1.916526196011e-05 1.413229750447e+00
2.750000000000e+02 -6.045477523385e-04 1.923808550086e-05 1.410420049758e+00
2.752500000000e+02 -6.222488588028e-04 1.937051071682e-05 1.409491995266e+00
2.755000000000e+02 -6.504155717388e-04 1.956184829943e-05 1.410454822399e+00
2.757500000000e+02 -6.886236140155e-04 1.981108534271e-05 1.413313483355e+00
2.760000000000e+02 -7.363626304333e-04 2.011690534148e-05 1.418068771909e+00
2.762500000000e+02 -7.930450354815e-04 2.047771271962e-05 1.424717468338e+00
2.765000000000e+02 -8.580157278449e-04 2.089165952673e-05 1.433252499603e+00
2.767500000000e+02 -9.305625435622e-04 2.135667141773e-05 1.443663114210e+00
2.770000000000e+02 -1.009927195227e-03 2.187048668578e-05 1.455935069024e+00
2.772500000000e+02 -1.095316448885e-03 2.243068466762e-05 1.470050824117e+00
2.775000000000e+02 -1.185913376476e-03 2.303470905196e-05 1.485989746871e+00
2.777500000000e+02 -1.280888469061e-03 2.367989967439e-05 1.503728318847e+00
2.780000000000e+02 -1.379410506293e-03 2.436352126120e-05 1.523240347430e+00
2.782500000000e+02 -1.480656953045e-03 2.508278749028e-05 1.544497174929e+00
2.785000000000e+02 -1.583823791430e-03 2.583488302760e-05 1.567467887223e+00
2.787500000000e+02 -1.688134623005e-03 2.661698320544e-05 1.592119514647e+00
2.790000000000e+02 -1.792848946572e-03 2.742627085528e-05 1.618417226613e+00
2.792500000000e+02 -1.897269528207e-03 2.825995043498e-05 1.646324516323e+00
2.795000000000e+02 -2.000748835460e-03 2.911526146188e-05 1.675803372353e+00
2.797500000000e+02 -2.102694469378e-03 2.998948742708e-05 1.706814439156e+00
2.800000000000e+02 -2.202573613612e-03 3.087996508566e-05 1.739317161172e+00
2.802500000000e+02 -2.299916426377e-03 3.178409080484e-05 1.773269914114e+00
2.805000000000e+02 -2.394318501042e-03 3.269932751312e-05 1.808630119717e+00
2.807500000000e+02 -2.485442370119e-03 3.362321131040e-05 1.845354348203e+00
2.810000000000e+02 -2.573018127813e-03 3.455335797997e-05 1.883398406436e+00
2.812500000000e+02 -2.656843186436e-03 3.548746861165e-05 1.922717416998e+00
2.815000000000e+02 -2.736781231231e-03 3.642333788734e-05 1.963265887567e+00
2.817500000000e+02 -2.812760443045e-03 3.735886103692e-05 2.004997776140e+00
2.820000000000e+02 -2.884771059034e-03 3.829204389813e-05 2.047866552911e+00
2.822500000000e+02 -2.952862272401e-03 3.922101206791e-05 2.091825263798e+00
2.825000000000e+02 -3.017138579538e-03 4.014402195041e-05 2.136826597792e+00
2.827500000000e+02 -3.077755654715e-03 4.105947236160e-05 2.182822961910e+00
2.830000000000e+02 -3.134915711516e-03 4.196591559941e-05 2.229766566145e+00
2.832500000000e+02 -3.188862531561e-03 4.286206889673e-05 2.277609521255e+00
2.835000000000e+02 -3.239876124488e-03 4.374682540567e-05 2.326303950778e+00
2.837500000000e+02 -3.288267114435e-03 4.461926340002e-05 2.375802117956e+00
2.840000000000e+02 -3.334370929906e-03 4.547864917548e-05 2.426056568900e+00
2.842500000000e+02 -3.378541788472e-03 4.632444813094e-05 2.477020289794e+00
2.845000000000e+02 -3.421146668442e-03 4.715635007094e-05 2.528646876814e+00
2.847500000000e+02 -3.462559162628e-03 4.797423183903e-05 2.580890717767e+00
2.850000000000e+02 -3.503153324103e-03 4.877818721399e-05 2.633707180004e+00
2.852500000000e+02 -3.543297546135e-03 4.956848230564e-05 2.687052801487e+00
2.855000000000e+02 -3.583348544236e-03 5.034555792174e-05 2.740885482165e+00
2.857500000000e+02 -3.623645648344e-03 5.111003580460e-05 2.795164667881e+00
2.860000000000e+02 -3.664505344328e-03 5.186270381635e-05 2.849851524108e+00
2.862500000000e+02 -3.706216139928e-03 5.260449412550e-05 2.904909091795e+00
2.865000000000e+02 -3.749033861326e-03 5.333644941585e-05 2.960302424268e+00
2.867500000000e+02 -3.793177473943e-03 5.405970807862e-05 3.015998695154e+00
2.870000000000e+02 -3.838825358526e-03 5.477547567348e-05 3.071967276362e+00
2.872500000000e+02 -3.886112281299e-03 5.548500013056e-05 3.128179781558e+00
2.875000000000e+02 -3.935127109735e-03 5.618954526146e-05 3.184610069311e+00
2.877500000000e+02 -3.985911274689e-03 5.689036477438e-05 3.241234209961e+00
2.880000000000e+02 -4.038458141955e-03 5.758868287986e-05 3.298030407141e+00
2.882500000000e+02 -4.092713229204e-03 5.828567021890e-05 3.354978879400e+00
2.885000000000e+02 -4.148575240424e-03 5.898238002755e-05 3.412061701878e+00
2.887500000000e+02 -4.205898087412e-03 5.967977177454e-05 3.469262607193e+00
2.890000000000e+02 -4.264493801166e-03 6.037868808847e-05 3.526566757391e+00
2.892500000000e+02 -4.324136136521e-03 6.107983285750e-05 3.583960482006e+00
2.895000000000e+02 -4.384564934528e-03 6.178375760876e-05 3.641430992865e+00
2.897500000000e+02 -4.445491108847e-03 6.249085278631e-05 3.698966087778e+00
2.900000000000e+02 -4.506602137469e-03 6.320134145360e-05 3.756553841040e+00
2.902500000000e+02 -4.567567893086e-03 6.391527666716e-05 3.814182293285e+00
2.905000000000e+02 -4.628046750013e-03 6.463254220346e-05 3.871839156023e+00
2.907500000000e+02 -4.687691802503e-03 6.535285527379e-05 3.929511527547e+00
2.910000000000e+02 -4.746156971964e-03 6.607577323076e-05 3.987185633633e+00
2.912500000000e+02 -4.803102949973e-03 6.680070239676e-05 4.044846609082e+00
2.915000000000e+02 -4.858202850197e-03 6.752690807543e-05 4.102478307531e+00
2.917500000000e+02 -4.911147477550e-03 6.825352982659e-05 4.160063168669e+00
2.920000000000e+02 -4.961650246944e-03 6.897959822602e-05 4.217582127969e+00
2.922500000000e+02 -5.009451494081e-03 6.970405030970e-05 4.275014579059e+00
2.925000000000e+02 -5.054322256232e-03 7.042574038571e-05 4.332338399986e+00
2.927500000000e+02 -5.096067324925e-03 7.114346137926e-05 4.389530021507e+00
2.930000000000e+02 -5.134527911515e-03 7.185596503184e-05 4.446564563644e+00
2.932500000000e+02 -5.169583731707e-03 7.256197846853e-05 4.503416009241e+00
2.935000000000e+02 -5.201154679554e-03 7.326022297136e-05 4.560057438903e+00
2.937500000000e+02 -5.229201947022e-03 7.394943128611e-05 4.616461299858e+00
2.940000000000e+02 -5.253728705705e-03 7.462836530228e-05 4.672599712421e+00
2.942500000000e+02 -5.274780456297e-03 7.529583281896e-05 4.728444815095e+00
2.945000000000e+02 -5.292444927749e-03 7.595070415184e-05 4.783969121257e+00
2.947500000000e+02 -5.306851768241e-03 7.659192786974e-05 4.839145903586e+00
2.950000000000e+02 -5.318171853311e-03 7.721854620674e-05 4.893949574317e+00
2.952500000000e+02 -5.326616418610e-03 7.782971031176e-05 4.948356075881e+00
2.955000000000e+02 -5.332435826746e-03 7.842469411107e-05 5.002343252125e+00
2.957500000000e+02 -5.335918115300e-03 7.900290821700e-05 5.055891211872e+00
2.960000000000e+02 -5.337387182406e-03 7.956391217129e-05 5.108982661980e+00
2.962500000000e+02 -5.337200635416e-03 8.010742559356e-05 5.161603210325e+00
2.965000000000e+02 -5.335747270172e-03 8.063333792113e-05 5.213741635366e+00
2.967500000000e+02 -5.333444085182e-03 8.114170885998e-05 5.265390107783e+00
2.970000000000e+02 -5.330732832338e-03 8.163277999573e-05 5.316544371332e+00
2.972500000000e+02 -5.328076048421e-03 8.210699682196e-05 5.367203870868e+00
2.975000000000e+02 -5.325952526714e-03 8.256498326653e-05 5.417371830518e+00
2.977500000000e+02 -5.324852185089e-03 8.300754021223e-05 5.467055281389e+00
2.980000000000e+02 -5.325270394917e-03 8.343563859789e-05 5.516265036433e+00
2.982500000000e+02 -5.327701754768e-03 8.385040980008e-05 5.565015616933e+00
2.985000000000e+02 -5.332633262672e-03 8.425311363808e-05 5.613325130923e+00
2.987500000000e+02 -5.340537050600e-03 8.464512937620e-05 5.661215107823e+00
2.990000000000e+02 -5.351862815994e-03 8.502789804912e-05 5.708710294516e+00
2.992500000000e+02 -5.367029870468e-03 8.540294490483e-05 5.755838412811e+00
2.995000000000e+02 -5.386419106842e-03 8.577186039987e-05 5.802629889220e+00
2.997500000000e+02 -5.410365142263e-03 8.613619275091e-05 5.849117558075e+00
3.000000000000e+02 -5.439148665947e-03 8.649743022968e-05 5.895336343180e+00
3.002500000000e+02 -5.472989272299e-03 8.685697350971e-05 5.941322928650e+00
3.005000000000e+02 -5.512038775550e-03 8.721611700455e-05 5.987115411261e+00
3.007500000000e+02 -5.556375535270e-03 8.757591814998e-05 6.032752954811e+00
3.010000000000e+02 -5.605999649640e-03 8.793723399914e-05 6.078275438052e+00
3.012500000000e+02 -5.660829266792e-03 8.830069177987e-05 6.123723105845e+00
3.015000000000e+02 -5.720698209610e-03 8.866663829218e-05 6.169136223975e+00
3.017500000000e+02 -5.785355010507e-03 8.903511834379e-05 6.214554741372e+00
3.020000000000e+02 -5.854463433427e-03 8.940585900469e-05 6.260017960585e+00
3.022500000000e+02 -5.927604432391e-03 8.977825591974e-05 6.305564219210e+00
3.025000000000e+02 -6.004279667611e-03 9.015137413962e-05 6.351230580410e+00
3.027500000000e+02 -6.083916578044e-03 9.052395111733e-05 6.397052540165e+00
3.030000000000e+02 -6.165874664509e-03 9.089441064936e-05 6.443063736180e+00
3.032500000000e+02 -6.249453090764e-03 9.126087431358e-05 6.489295678664e+00
3.035000000000e+02 -6.333899357607e-03 9.162118615380e-05 6.535777486875e+00
3.037500000000e+02 -6.418418887382e-03 9.197295063870e-05 6.582535639177e+00
3.040000000000e+02 -6.502185352955e-03 9.231357227940e-05 6.629593733240e+00
3.042500000000e+02 -6.584351512068e-03 9.264029165637e-05 6.676972262722e+00
3.045000000000e+02 -6.664060382168e-03 9.295022741992e-05 6.724688398757e+00
3.047500000000e+02 -6.740456492115e-03 9.324042698269e-05 6.772755792754e+00
3.050000000000e+02 -6.812696998979e-03 9.350791127063e-05 6.821184394673e+00
3.052500000000e+02 -6.879962599931e-03 9.374972324522e-05 6.869980281993e+00
3.055000000000e+02 -6.941467947850e-03 9.396297085057e-05 6.919145515200e+00
3.057500000000e+02 -6.996471461635e-03 9.414486848239e-05 6.968678014482e+00
3.060000000000e+02 -7.044284555660e-03 9.429277883363e-05 7.018571453713e+00
3.062500000000e+02 -7.084279958577e-03 9.440425136267e-05 7.068815190316e+00
3.065000000000e+02 -7.115899375184e-03 9.447705795498e-05 7.119394212720e+00
3.067500000000e+02 -7.138660134053e-03 9.450922474971e-05 7.170289126765e+00
3.070000000000e+02 -7.152161146909e-03 9.449906084497e-05 7.221476163388e+00
3.072500000000e+02 -7.156087829481e-03 9.444518333790e-05 7.272927225880e+00
3.075000000000e+02 -7.150216339254e-03 9.434653924939e-05 7.324609960397e+00
3.077500000000e+02 -7.134416821869e-03 9.420241872610e-05 7.376487864853e+00
3.080000000000e+02 -7.108655962604e-03 9.401247479299e-05 7.428520421465e+00
3.082500000000e+02 -7.072998626590e-03 9.377675521619e-05 7.480663262855e+00
3.085000000000e+02 -7.027608676469e-03 9.349568930853e-05 7.532868364729e+00
3.087500000000e+02 -6.972749014462e-03 9.317008857276e-05 7.585084261618e+00
3.090000000000e+02 -6.908780664159e-03 9.280114053944e-05 7.637256289535e+00
3.092500000000e+02 -6.836160999083e-03 9.239048320847e-05 7.689326845608e+00
3.095000000000e+02 -6.755440874674e-03 9.194013674285e-05 7.741235668146e+00
3.097500000000e+02 -6.667260920773e-03 9.145249347051e-05 7.792920128209e+00
3.100000000000e+02 -6.572346696240e-03 9.093032686222e-05 7.844315533789e+00
3.102500000000e+02 -6.471502780877e-03 9.037676025617e-05 7.895355438603e+00
3.105000000000e+02 -6.365605792226e-03 8.979517952812e-05 7.945971954756e+00
3.107500000000e+02 -6.255596475847e-03 8.918936473368e-05 7.996096062034e+00
3.110000000000e+02 -6.142470490034e-03 8.856338171762e-05 8.045657911910e+00
3.112500000000e+02 -6.027268131488e-03 8.792151810630e-05 8.094587120007e+00
3.115000000000e+02 -5.911063081550e-03 8.726825952096e-05 8.142813044843e+00
3.117500000000e+02 -5.794950628691e-03 8.660824828360e-05 8.190265046486e+00
3.120000000000e+02 -5.680035262214e-03 8.594622892882e-05 8.236872725634e+00
3.122500000000e+02 -5.567417998435e-03 8.528700672045e-05 8.282566136017e+00
3.125000000000e+02 -5.458183459308e-03 8.463541119860e-05 8.327275973974e+00
3.127500000000e+02 -5.353387076308e-03 8.399621190525e-05 8.370933740261e+00
3.130000000000e+02 -5.254042600846e-03 8.337409637915e-05 8.413471875438e+00
3.132500000000e+02 -5.161110062412e-03 8.277360988454e-05 8.454823874791e+00
3.135000000000e+02 -5.075484613042e-03 8.219908644758e-05 8.494924379161e+00
3.137500000000e+02 -4.997986313240e-03 8.165461814183e-05 8.533709247226e+00
3.140000000000e+02 -4.929350877881e-03 8.114399895931e-05 8.571115619025e+00
3.142500000000e+02 -4.870221760368e-03 8.067067396031e-05 8.607081966329e+00
3.145000000000e+02 -4.821143478520e-03 8.023772580790e-05 8.641548142705e+00
3.147500000000e+02 -4.782556341589e-03 7.984784742684e-05 8.674455431925e+00
3.150000000000e+02 -4.754792456241e-03 7.950328300732e-05 8.705746610253e+00
3.152500000000e+02 -4.738073327521e-03 7.920584145465e-05 8.735366013902e+00
3.155000000000e+02 -4.732508721293e-03 7.895689973894e-05 8.763259627334e+00
3.157500000000e+02 -4.738096931133e-03 7.875738982965e-05 8.789375186251e+00
3.160000000000e+02 -4.754726223521e-03 7.860778073823e-05 8.813662309846e+00
3.162500000000e+02 -4.782177611223e-03 7.850807895279e-05 8.836072649691e+00
3.165000000000e+02 -4.820128726005e-03 7.845782969437e-05 8.856560066009e+00
3.167500000000e+02 -4.868158677953e-03 7.845610044813e-05 8.875080822334e+00
3.170000000000e+02 -4.925753917565e-03 7.850158352193e-05 8.891593808049e+00
3.172500000000e+02 -4.992314980413e-03 7.859262882967e-05 8.906060770809e+00
3.175000000000e+02 -5.067164022883e-03 7.872720494093e-05 8.918446565816e+00
3.177500000000e+02 -5.149552932263e-03 7.890296938740e-05 8.928719412960e+00
3.180000000000e+02 -5.238671906256e-03 7.911720583487e-05 8.936851153036e+00
3.182500000000e+02 -5.333658463074e-03 7.936691054783e-05 8.942817506620e+00
3.185000000000e+02 -5.433606713676e-03 7.964886637554e-05 8.946598315950e+00
3.187500000000e+02 -5.537576864804e-03 7.995965672813e-05 8.948177773473e+00
3.190000000000e+02 -5.644604750606e-03 8.029569478329e-05 8.947544627680e+00
3.192500000000e+02 -5.753711260375e-03 8.065327590692e-05 8.944692357297e+00
3.195000000000e+02 -5.863911694588e-03 8.102861028506e-05 8.939619319267e+00
3.197500000000e+02 -5.974224804336e-03 8.141779159657e-05 8.932328854312e+00
3.200000000000e+02 -6.083681513398e-03 8.181684827979e-05 8.922829353285e+00
3.202500000000e+02 -6.191333236857e-03 8.222183597290e-05 8.911134289789e+00
3.205000000000e+02 -6.296259689819e-03 8.262885329827e-05 8.897262206386e+00
3.207500000000e+02 -6.397576163742e-03 8.303406297486e-05 8.881236662564e+00
3.210000000000e+02 -6.494440275009e-03 8.343372200051e-05 8.863086153072e+00
3.212500000000e+02 -6.586058059078e-03 8.382421113323e-05 8.842843987892e+00
3.215000000000e+02 -6.671689458970e-03 8.420206273965e-05 8.820548144675e+00
3.217500000000e+02 -6.750653233073e-03 8.456398820178e-05 8.796241104638e+00
3.220000000000e+02 -6.822331223738e-03 8.490690549304e-05 8.769969660410e+00
3.222500000000e+02 -6.886172072391e-03 8.522796132326e-05 8.741784720607e+00
3.225000000000e+02 -6.941694314834e-03 8.552455448241e-05 8.711741094324e+00
3.227500000000e+02 -6.988488964452e-03 8.579434920336e-05 8.679897278990e+00
3.230000000000e+02 -7.026221599926e-03 8.603529688714e-05 8.646315234326e+00
3.232500000000e+02 -7.054634055865e-03 8.624564939730e-05 8.611060161915e+00
3.235000000000e+02 -7.073545723875e-03 8.642396227407e-05 8.574200276707e+00
3.237500000000e+02 -7.082854521330e-03 8.656906957441e-05 8.535806577009e+00
3.240000000000e+02 -7.082537330594e-03 8.668021207375e-05 8.495952614651e+00
3.242500000000e+02 -7.072649806563e-03 8.675700521907e-05 8.454714255081e+00
3.245000000000e+02 -7.053325623465e-03 8.679928828878e-05 8.412169435845e+00
3.247500000000e+02 -7.024775285860e-03 8.680720491455e-05 8.368397911320e+00
3.250000000000e+02 -6.987283993302e-03 8.678123755476e-05 8.323480990508e+00
3.252500000000e+02 -6.941208843604e-03 8.672217963726e-05 8.277501257241e+00
3.255000000000e+02 -6.886975280987e-03 8.663110370105e-05 8.230542278518e+00
3.257500000000e+02 -6.825072977936e-03 8.650932607290e-05 8.182688293772e+00
3.260000000000e+02 -6.756051135204e-03 8.635842612870e-05 8.134023889233e+00
3.262500000000e+02 -6.680513048497e-03 8.618022318152e-05 8.084633654706e+00
3.265000000000e+02 -6.599110295698e-03 8.597670643651e-05 8.034601827224e+00
3.267500000000e+02 -6.512536458137e-03 8.575003642841e-05 7.984011921114e+00
3.270000000000e+02 -6.421520847508e-03 8.550253246373e-05 7.932946351650e+00
3.272500000000e+02 -6.326821774334e-03 8.523662867110e-05 7.881486052220e+00
3.275000000000e+02 -6.229219675127e-03 8.495484965587e-05 7.829710093749e+00
3.277500000000e+02 -6.129510046636e-03 8.465971072449e-05 7.777695310782e+00
3.280000000000e+02 -6.028496308523e-03 8.435377768115e-05 7.725515936249e+00
3.282500000000e+02 -5.926982859569e-03 8.403958015643e-05 7.673243255450e+00
3.285000000000e+02 -5.825768063649e-03 8.371966359202e-05 7.620945282167e+00
3.287500000000e+02 -5.725637277789e-03 8.339658921289e-05 7.568686457777e+00
3.290000000000e+02 -5.627356295689e-03 8.307279752398e-05 7.516527383961e+00
3.292500000000e+02 -5.531665098248e-03 8.275062109608e-05 7.464524586629e+00
3.295000000000e+02 -5.439271860571e-03 8.243233407901e-05 7.412730317913e+00
3.297500000000e+02 -5.350847432180e-03 8.211998563429e-05 7.361192390638e+00
3.300000000000e+02 -5.267020224042e-03 8.181545239336e-05 7.309954055001e+00
3.302500000000e+02 -5.188371173119e-03 8.152047988955e-05 7.259053910091e+00
3.305000000000e+02 -5.115429349671e-03 8.123663971360e-05 7.208525855994e+00
3.307500000000e+02 -5.048668404501e-03 8.096530927068e-05 7.158399077148e+00
3.310000000000e+02 -4.988503406583e-03 8.070766547857e-05 7.108698064559e+00
3.312500000000e+02 -4.935288304600e-03 8.046468597106e-05 7.059442668276e+00
3.315000000000e+02 -4.889314031887e-03 8.023713935917e-05 7.010648183560e+00
3.317500000000e+02 -4.850807299978e-03 8.002557481901e-05 6.962325459488e+00
3.320000000000e+02 -4.819930007741e-03 7.983034113143e-05 6.914481038521e+00
3.322500000000e+02 -4.796779341206e-03 7.965158946702e-05 6.867117316581e+00
3.325000000000e+02 -4.781388523439e-03 7.948927923079e-05 6.820232722312e+00
3.327500000000e+02 -4.773728120241e-03 7.934318725014e-05 6.773821916968e+00
3.330000000000e+02 -4.773707991195e-03 7.921291982971e-05 6.727876002169e+00
3.332500000000e+02 -4.781179640281e-03 7.909792544053e-05 6.682382745184e+00
3.335000000000e+02 -4.795938979022e-03 7.899750837828e-05 6.637326809765e+00
3.337500000000e+02 -4.817729413231e-03 7.891084345557e-05 6.592689993842e+00
3.340000000000e+02 -4.846245184229e-03 7.883699003838e-05 6.548451473829e+00
3.342500000000e+02 -4.881134927302e-03 7.877491023034e-05 6.504588046006e+00
3.345000000000e+02 -4.922005303058e-03 7.872348190496e-05 6.461074373641e+00
3.347500000000e+02 -4.968424644134e-03 7.868148916232e-05 6.417883230243e+00
3.350000000000e+02 -5.019926603130e-03 7.864765264282e-05 6.374985742845e+00
3.352500000000e+02 -5.076013697678e-03 7.862065550110e-05 6.332351627812e+00
3.355000000000e+02 -5.136160820209e-03 7.859913400649e-05 6.289949427511e+00
3.357500000000e+02 -5.199818670629e-03 7.858168081659e-05 6.247746739977e+00
3.360000000000e+02 -5.266417143599e-03 7.856684582511e-05 6.205710445958e+00
3.362500000000e+02 -5.335368635904e-03 7.855314801550e-05 6.163806926518e+00
3.365000000000e+02 -5.406071249495e-03 7.853911254532e-05 6.122002277462e+00
3.367500000000e+02 -5.477911977902e-03 7.852322897156e-05 6.080262514472e+00
3.370000000000e+02 -5.550269877898e-03 7.850397406581e-05 6.038553767055e+00
3.372500000000e+02 -5.622519351177e-03 7.847979049733e-05 5.996842463699e+00
3.375000000000e+02 -5.694033420549e-03 7.844910565263e-05 5.955095502713e+00
3.377500000000e+02 -5.764187154547e-03 7.841034732251e-05 5.913280410356e+00
3.380000000000e+02 -5.832361040850e-03 7.836194112334e-05 5.871365482873e+00
3.382500000000e+02 -5.897944594061e-03 7.830231566452e-05 5.829319911757e+00
3.385000000000e+02 -5.960339851066e-03 7.822990942441e-05 5.787113891231e+00
3.387500000000e+02 -6.018964997172e-03 7.814317972421e-05 5.744718704856e+00
3.390000000000e+02 -6.073257805653e-03 7.804060633457e-05 5.702106793679e+00
3.392500000000e+02 -6.122679126034e-03 7.792070652710e-05 5.659251800471e+00
3.395000000000e+02 -6.166716232422e-03 7.778206176329e-05 5.616128596441e+00
3.397500000000e+02 -6.204886199392e-03 7.762330730210e-05 5.572713285852e+00
3.400000000000e+02 -6.236739172088e-03 7.744314910738e-05 5.528983191158e+00
3.402500000000e+02 -6.261861330918e-03 7.724037727225e-05 5.484916826704e+00
3.405000000000e+02 -6.279877877194e-03 7.701388960765e-05 5.440493852473e+00
3.407500000000e+02 -6.290455875673e-03 7.676270199533e-05 5.395695024729e+00
3.410000000000e+02 -6.293306985597e-03 7.648594273096e-05 5.350502136292e+00
3.412500000000e+02 -6.288190040965e-03 7.618287231462e-05 5.304897953690e+00
3.415000000000e+02 -6.274913419710e-03 7.585290840653e-05 5.258866162061e+00
3.417500000000e+02 -6.253337177114e-03 7.549564063405e-05 5.212391306656e+00
3.420000000000e+02 -6.223375019499e-03 7.511081852932e-05 5.165458752705e+00
3.422500000000e+02 -6.184995932359e-03 7.469837491919e-05 5.118054647433e+00
3.425000000000e+02 -6.138225523806e-03 7.425840838682e-05 5.070165905472e+00
3.427500000000e+02 -6.083147049072e-03 7.379122569851e-05 5.021780204338e+00
3.430000000000e+02 -6.019902180228e-03 7.329732808442e-05 4.972885997152e+00
3.432500000000e+02 -5.948691399921e-03 7.277737993799e-05 4.923472549235e+00
3.435000000000e+02 -5.869773889100e-03 7.223221992494e-05 4.873529987083e+00
3.437500000000e+02 -5.783466938385e-03 7.166285548540e-05 4.823049365099e+00
3.440000000000e+02 -5.690145042471e-03 7.107042567733e-05 4.772022755291e+00
3.442500000000e+02 -5.590238491253e-03 7.045621747909e-05 4.720443346923e+00
3.445000000000e+02 -5.484231365617e-03 6.982164684319e-05 4.668305560598e+00
3.447500000000e+02 -5.372659116102e-03 6.916825063699e-05 4.615605180933e+00
3.450000000000e+02 -5.256105735389e-03 6.849766541772e-05 4.562339493350e+00
3.452500000000e+02 -5.135200307690e-03 6.781155515181e-05 4.508507433053e+00
3.455000000000e+02 -5.010613042564e-03 6.711163927001e-05 4.454109736340e+00
3.457500000000e+02 -4.883050941986e-03 6.639968916122e-05 4.399149101718e+00
3.460000000000e+02 -4.753252918854e-03 6.567749489650e-05 4.343630345786e+00
3.462500000000e+02 -4.621984604945e-03 6.494684808814e-05 4.287560561002e+00
3.465000000000e+02 -4.490032671778e-03 6.420951940109e-05 4.230949266192e+00
3.467500000000e+02 -4.358198879998e-03 6.346724359252e-05 4.173808554900e+00
3.470000000000e+02 -4.227293603000e-03 6.272171621319e-05 4.116153229106e+00
3.472500000000e+02 -4.098129068988e-03 6.197457948029e-05 4.058000923494e+00
3.475000000000e+02 -3.971512296499e-03 6.122741396994e-05 3.999372213190e+00
3.477500000000e+02 -3.848237865479e-03 6.048173095571e-05 3.940290707926e+00
3.480000000000e+02 -3.729080502482e-03 5.973896613976e-05 3.880783125056e+00
3.482500000000e+02 -3.614787642976e-03 5.900047490945e-05 3.820879344244e+00
3.485000000000e+02 -3.506071998750e-03 5.826752781887e-05 3.760612439833e+00
3.487500000000e+02 -3.403604225270e-03 5.754130826638e-05 3.700018692110e+00
3.490000000000e+02 -3.308005725455e-03 5.682290963924e-05 3.639137572934e+00
3.492500000000e+02 -3.219841683197e-03 5.611333383718e-05 3.578011707031e+00
3.495000000000e+02 -3.139614404541e-03 5.541348921995e-05 3.516686806664e+00
3.497500000000e+02 -3.067757052941e-03 5.472418766328e-05 3.455211579572e+00
3.500000000000e+02 -3.004627910129e-03 5.404614367346e-05 3.393637608411e+00
3.502500000000e+02 -2.950505258457e-03 5.337997263333e-05 3.332019202086e+00
3.505000000000e+02 -2.905582922544e-03 5.272618872446e-05 3.270413218324e+00
3.507500000000e+02 -2.869966594199e-03 5.208520269007e-05 3.208878857828e+00
3.510000000000e+02 -2.843671010257e-03 5.145731945455e-05 3.147477431097e+00
3.512500000000e+02 -2.826618030410e-03 5.084273628966e-05 3.086272098011e+00
3.515000000000e+02 -2.818635757032e-03 5.024154080202e-05 3.025327584121e+00
3.517500000000e+02 -2.819458637068e-03 4.965370953422e-05 2.964709873694e+00
3.520000000000e+02 -2.828728646147e-03 4.907910736635e-05 2.904485885197e+00
3.522500000000e+02 -2.845997540944e-03 4.851748706894e-05 2.844723132996e+00
3.525000000000e+02 -2.870730172547e-03 4.796849027958e-05 2.785489377568e+00
3.527500000000e+02 -2.902308958890e-03 4.743164785653e-05 2.726852274307e+00
3.530000000000e+02 -2.940039433708e-03 4.690638616295e-05 2.668879020352e+00
3.532500000000e+02 -2.983156954311e-03 4.639203087908e-05 2.611636012209e+00
3.535000000000e+02 -3.030834444841e-03 4.588780976428e-05 2.555188512073e+00
3.537500000000e+02 -3.082191198911e-03 4.539286115454e-05 2.499600336699e+00
3.540000000000e+02 -3.136302554607e-03 4.490624344455e-05 2.444933564248e+00
3.542500000000e+02 -3.192210389828e-03 4.442694408169e-05 2.391248273339e+00
3.545000000000e+02 -3.248934223686e-03 4.395389361811e-05 2.338602306498e+00
3.547500000000e+02 -3.305482818028e-03 4.348597843426e-05 2.287051072068e+00
3.550000000000e+02 -3.360866004459e-03 4.302205107184e-05 2.236647373791e+00
3.552500000000e+02 -3.414106650355e-03 4.256094160165e-05 2.187441278385e+00
3.555000000000e+02 -3.464252438484e-03 4.210151280451e-05 2.139480017345e+00
3.557500000000e+02 -3.510387359619e-03 4.164264155476e-05 2.092807915694e+00
3.560000000000e+02 -3.551642834175e-03 4.118325034433e-05 2.047466359160e+00
3.562500000000e+02 -3.587208092647e-03 4.072231593341e-05 2.003493780774e+00
3.565000000000e+02 -3.616339865260e-03 4.025887634271e-05 1.960925682041e+00
3.567500000000e+02 -3.638371045788e-03 3.979207873883e-05 1.919794668519e+00
3.570000000000e+02 -3.652718341926e-03 3.932118687594e-05 1.880130511402e+00
3.572500000000e+02 -3.658888837277e-03 3.884559468689e-05 1.841960227297e+00
3.575000000000e+02 -3.656485385021e-03 3.836484162034e-05 1.805308168088e+00
3.577500000000e+02 -3.645210815439e-03 3.787862598448e-05 1.770196130224e+00
3.580000000000e+02 -3.624870928473e-03 3.738681400761e-05 1.736643476683e+00
3.582500000000e+02 -3.595376258980e-03 3.688944978356e-05 1.704667264048e+00
3.585000000000e+02 -3.556742605076e-03 3.638676332351e-05 1.674282385638e+00
3.587500000000e+02 -3.509090451025e-03 3.587917453093e-05 1.645501723609e+00
3.590000000000e+02 -3.452643307628e-03 3.536729756662e-05 1.618336303537e+00
3.592500000000e+02 -3.387725026303e-03 3.485194208952e-05 1.592795461739e+00
3.595000000000e+02 -3.314756133432e-03 3.433411412512e-05 1.568887018300e+00
3.597500000000e+02 -3.234249252150e-03 3.381501252978e-05 1.546617448170e+00
3.600000000000e+02 -3.146803680057e-03 3.329603184979e-05 1.525992059865e+00
3.602500000000e+02 -3.053099206459e-03 3.277875866620e-05 1.507015173129e+00
3.605000000000e+02 -2.953889240564e-03 3.226496462921e-05 1.489690286998e+00
3.607500000000e+02 -2.849993274956e-03 3.175660291735e-05 1.474020245922e+00
3.610000000000e+02 -2.742288746749e-03 3.125580293942e-05 1.460007390094e+00
3.612500000000e+02 -2.631702339007e-03 3.076486462003e-05 1.447653692530e+00
3.615000000000e+02 -2.519200815798e-03 3.028625166049e-05 1.436960868397e+00
3.617500000000e+02 -2.405781436472e-03 2.982258326420e-05 1.427930463208e+00
3.620000000000e+02 -2.292462052040e-03 2.937662074542e-05 1.420563908689e+00
3.622500000000e+02 -2.180270986830e-03 2.895125943958e-05 1.414862537363e+00
3.625000000000e+02 -2.070236766617e-03 2.854951505485e-05 1.410827561409e+00
3.627500000000e+02 -1.963377810616e-03 2.817450754958e-05 1.408460007389e+00
3.630000000000e+02 -1.860692206687e-03 2.782944168384e-05 1.407760599549e+00
3.632500000000e+02 -1.763147646792e-03 2.751758520625e-05 1.408729601040e+00
3.635000000000e+02 -1.671671651238e-03 2.724224303502e-05 1.411366604883e+00
3.637500000000e+02 -1.587142169621e-03 2.700672835698e-05 1.415670279571e+00
3.640000000000e+02 -1.510378651299e-03 2.681432947982e-05 1.421638074453e+00
3.642500000000e+02 -1.442133676377e-03 2.666827289896e-05 1.429265884355e+00
3.645000000000e+02 -1.383085217157e-03 2.657168259648e-05 1.438547687541e+00
3.647500000000e+02 -1.333829605994e-03 2.652753628782e-05 1.449475161329e+00
3.650000000000e+02 -1.294875263301e-03 2.653861861970e-05 1.462037283126e+00
3.652500000000e+02 -1.266637254913e-03 2.660747144048e-05 1.476219932931e+00
3.655000000000e+02 -1.249432732607e-03 2.673634415548e-05 1.492005505481e+00
3.657500000000e+02 -1.243477299435e-03 2.692714269226e-05 1.509372543357e+00
3.660000000000e+02 -1.248882370943e-03 2.718138011937e-05 1.528295406100e+00
3.662500000000e+02 -1.265653577074e-03 2.750013006347e-05 1.548743984486e+00
3.665000000000e+02 -1.293690217366e-03 2.788398311937e-05 1.570683470835e+00
3.667500000000e+02 -1.332785853425e-03 2.833300928809e-05 1.594074196325e+00
3.670000000000e+02 -1.382629990104e-03 2.884672665848e-05 1.618871541804e+00
3.672500000000e+02 -1.442810935721e-03 2.942407795622e-05 1.645025929471e+00
3.675000000000e+02 -1.512819776874e-03 3.006341613743e-05 1.672482898837e+00
3.677500000000e+02 -1.592055561318e-03 3.076250032283e-05 1.701183268832e+00
3.680000000000e+02 -1.679831603675e-03 3.151850074867e-05 1.731063386022e+00
3.682500000000e+02 -1.775382949385e-03 3.232801619307e-05 1.762055456098e+00
3.685000000000e+02 -1.877874913984e-03 3.318710062419e-05 1.794087954080e+00
3.687500000000e+02 -1.986412569034e-03 3.409130036158e-05 1.827086108123e+00
3.690000000000e+02 -2.100051143351e-03 3.503570150254e-05 1.860972447058e+00
3.692500000000e+02 -2.217807103302e-03 3.601498466388e-05 1.895667405234e+00
3.695000000000e+02 -2.338669867484e-03 3.702348860701e-05 1.931089971549e+00
3.697500000000e+02 -2.461613877028e-03 3.805527884734e-05 1.967158375395e+00
3.700000000000e+02 -2.585610962443e-03 3.910422170630e-05 2.003790794786e+00
3.702500000000e+02 -2.709642714935e-03 4.016406230295e-05 2.040906079619e+00
3.705000000000e+02 -2.832712775163e-03 4.122850336241e-05 2.078424476087e+00
3.707500000000e+02 -2.953858821766e-03 4.229128634062e-05 2.116268343220e+00
3.710000000000e+02 -3.072164055234e-03 4.334627050187e-05 2.154362853712e+00
3.712500000000e+02 -3.186768023818e-03 4.438751092595e-05 2.192636665948e+00
3.715000000000e+02 -3.296876629273e-03 4.540932427333e-05 2.231022564146e+00
3.717500000000e+02 -3.401771194114e-03 4.640638371831e-05 2.269458053327e+00
3.720000000000e+02 -3.500816386143e-03 4.737377114086e-05 2.307885908151e+00
3.722500000000e+02 -3.593466853790e-03 4.830704214681e-05 2.346254663016e+00
3.725000000000e+02 -3.679272476579e-03 4.920225879612e-05 2.384519043927e+00
3.727500000000e+02 -3.757882186597e-03 5.005604715666e-05 2.422640331960e+00
3.730000000000e+02 -3.829046401976e-03 5.086564499837e-05 2.460586655728e+00
3.732500000000e+02 -3.892617990331e-03 5.162892769914e-05 2.498333211190e+00
3.735000000000e+02 -3.948551744509e-03 5.234442866578e-05 2.535862401452e+00
3.737500000000e+02 -3.996902416138e-03 5.301135136432e-05 2.573163896118e+00
3.740000000000e+02 -4.037821437839e-03 5.362957737665e-05 2.610234611080e+00
3.742500000000e+02 -4.071552339935e-03 5.419965861292e-05 2.647078603589e+00
3.745000000000e+02 -4.098424989644e-03 5.472280169927e-05 2.683706885598e+00
3.747500000000e+02 -4.118848858753e-03 5.520084501448e-05 2.720137160117e+00
3.750000000000e+02 -4.133305328428e-03 5.563622597976e-05 2.756393478405e+00
3.752500000000e+02 -4.142339256062e-03 5.603194016299e-05 2.792505826170e+00
3.755000000000e+02 -4.146550045104e-03 5.639149228581e-05 2.828509646906e+00
3.757500000000e+02 -4.146582204890e-03 5.671883989070e-05 2.864445304641e+00
3.760000000000e+02 -4.143115692733e-03 5.701833048011e-05 2.900357499155e+00
3.762500000000e+02 -4.136856080116e-03 5.729463373380e-05 2.936294639880e+00
3.765000000000e+02 -4.128524834576e-03 5.755266968446e-05 2.972308193407e+00
3.767500000000e+02 -4.118849740683e-03 5.779753454682e-05 3.008452008861e+00
3.770000000000e+02 -4.108555600381e-03 5.803442471722e-05 3.044781636406e+00
3.772500000000e+02 -4.098355226196e-03 5.826856083416e-05 3.081353646372e+00
3.775000000000e+02 -4.088941035318e-03 5.850511398431e-05 3.118224961263e+00
3.777500000000e+02 -4.080977092656e-03 5.874913199935e-05 3.155452206068e+00
3.780000000000e+02 -4.075091821919e-03 5.900546957976e-05 3.193091087142e+00
3.782500000000e+02 -4.071871314619e-03 5.927872514841e-05 3.231195804831e+00
3.785000000000e+02 -4.071853374637e-03 5.957318350744e-05 3.269818506189e+00
3.787500000000e+02 -4.075522355394e-03 5.989276457821e-05 3.309008780223e+00
3.790000000000e+02 -4.083304720855e-03 6.024097092705e-05 3.348813199497e+00
3.792500000000e+02 -4.095565132295e-03 6.062084765560e-05 3.389274908718e+00
3.795000000000e+02 -4.112603352411e-03 6.103495325274e-05 3.430433261728e+00
3.797500000000e+02 -4.134651976493e-03 6.148533228775e-05 3.472323505301e+00
3.800000000000e+02 -4.161874806316e-03 6.197349610326e-05 3.514976510189e+00
3.802500000000e+02 -4.194365936173e-03 6.250041019878e-05 3.558418548242e+00
3.805000000000e+02 -4.232149494567e-03 6.306648867346e-05 3.602671112525e+00
3.807500000000e+02 -4.275180055584e-03 6.367159474494e-05 3.647750780775e+00
3.810000000000e+02 -4.323343720335e-03 6.431504731139e-05 3.693669120267e+00
3.812500000000e+02 -4.376459772495e-03 6.499563376883e-05 3.740432629988e+00
3.815000000000e+02 -4.434282984650e-03 6.571162739627e-05 3.788042722122e+00
3.817500000000e+02 -4.496506524918e-03 6.646081192957e-05 3.836495740530e+00
3.820000000000e+02 -4.562765350444e-03 6.724050546403e-05 3.885783011544e+00
3.822500000000e+02 -4.632640293014e-03 6.804759610962e-05 3.935890933649e+00
3.825000000000e+02 -4.705662511794e-03 6.887857840548e-05 3.986801095832e+00
3.827500000000e+02 -4.781318626440e-03 6.972959350257e-05 4.038490434556e+00
3.830000000000e+02 -4.859056169751e-03 7.059647274810e-05 4.090931417895e+00
3.832500000000e+02 -4.938289601986e-03 7.147478509931e-05 4.144092265247e+00
3.835000000000e+02 -5.018406744320e-03 7.235988870249e-05 4.197937198659e+00
3.837500000000e+02 -5.098775481359e-03 7.324698265385e-05 4.252426720030e+00
3.840000000000e+02 -5.178750935295e-03 7.413116287014e-05 4.307517923847e+00
3.842500000000e+02 -5.257682721729e-03 7.500747768410e-05 4.363164830474e+00
3.845000000000e+02 -5.334922550426e-03 7.587098554948e-05 4.419318752156e+00
3.847500000000e+02 -5.409831772175e-03 7.671681156607e-05 4.475928675246e+00
3.850000000000e+02 -5.481789027779e-03 7.754020747044e-05 4.532941667657e+00
3.852500000000e+02 -5.550197835648e-03 7.833660671361e-05 4.590303303146e+00
3.855000000000e+02 -5.614493962023e-03 7.910168132064e-05 4.647958093763e+00
3.857500000000e+02 -5.674152652577e-03 7.983139536188e-05 4.705849938858e+00
3.860000000000e+02 -5.728695466423e-03 8.052205532574e-05 4.763922570338e+00
3.862500000000e+02 -5.777696772155e-03 8.117035606819e-05 4.822120003026e+00
3.865000000000e+02 -5.820789754613e-03 8.177341877155e-05 4.880386978445e+00
3.867500000000e+02 -5.857671849752e-03 8.232883261222e-05 4.938669394109e+00
3.870000000000e+02 -5.888109593074e-03 8.283469005019e-05 4.996914722794e+00
3.872500000000e+02 -5.911942789167e-03 8.328960302206e-05 5.055072405268e+00
3.875000000000e+02 -5.929087896353e-03 8.369272165004e-05 5.113094221740e+00
3.877500000000e+02 -5.939540571583e-03 8.404374488055e-05 5.170934632258e+00
3.880000000000e+02 -5.943377362737e-03 8.434292169002e-05 5.228551081821e+00
3.882500000000e+02 -5.940756398135e-03 8.459104532851e-05 5.285904270603e+00
3.885000000000e+02 -5.931917015702e-03 8.478943362800e-05 5.342958383119e+00
3.887500000000e+02 -5.917178403509e-03 8.493990130515e-05 5.399681274035e+00
3.890000000000e+02 -5.896937167361e-03 8.504473035736e-05 5.456044611077e+00
3.892500000000e+02 -5.871663671137e-03 8.510669965109e-05 5.512023970793e+00
3.895000000000e+02 -5.841897292300e-03 8.512898301588e-05 5.567598888858e+00
3.897500000000e+02 -5.808240627763e-03 8.511508731224e-05 5.622752862948e+00
3.900000000000e+02 -5.771352649958e-03 8.506885102014e-05 5.677473309972e+00
3.902500000000e+02 -5.731940905000e-03 8.499424545982e-05 5.731751475850e+00
3.905000000000e+02 -5.690752765032e-03 8.489544665247e-05 5.785582306097e+00
3.907500000000e+02 -5.648565650029e-03 8.477678191671e-05 5.838964270872e+00
3.910000000000e+02 -5.606176794776e-03 8.464259929319e-05 5.891899154463e+00
3.912500000000e+02 -5.564391994096e-03 8.449723278406e-05 5.944391805586e+00
3.915000000000e+02 -5.524014255507e-03 8.434494701012e-05 5.996449862421e+00
3.917500000000e+02 -5.485832157722e-03 8.418986923439e-05 6.048083444224e+00
3.920000000000e+02 -5.450608117604e-03 8.403593056772e-05 6.099304822887e+00
3.922500000000e+02 -5.419066751031e-03 8.388681221597e-05 6.150128072859e+00
3.925000000000e+02 -5.391883600009e-03 8.374589667912e-05 6.200568713841e+00
3.927500000000e+02 -5.369674169798e-03 8.361622292397e-05 6.250643338713e+00
3.930000000000e+02 -5.352983681800e-03 8.350044691849e-05 6.300369242023e+00
3.932500000000e+02 -5.342277643220e-03 8.340080864896e-05 6.349764045506e+00
3.935000000000e+02 -5.337933472777e-03 8.331910632819e-05 6.398845337355e+00
3.937500000000e+02 -5.340233234312e-03 8.325667349393e-05 6.447630314880e+00
3.940000000000e+02 -5.349357698749e-03 8.321436506695e-05 6.496135444806e+00
3.942500000000e+02 -5.365381804317e-03 8.319254956043e-05 6.544376142073e+00
3.945000000000e+02 -5.388271650590e-03 8.319110681834e-05 6.592366465202e+00
3.947500000000e+02 -5.417883117732e-03 8.320943368140e-05 6.640118842091e+00
3.950000000000e+02 -5.453962153203e-03 8.324645567007e-05 6.687643813415e+00
3.952500000000e+02 -5.496146746711e-03 8.330064405296e-05 6.734949806021e+00
3.955000000000e+02 -5.543970638632e-03 8.337004009001e-05 6.782042929085e+00
3.957500000000e+02 -5.596868604564e-03 8.345228454193e-05 6.828926804434e+00
3.960000000000e+02 -5.654183425990e-03 8.354464580479e-05 6.875602414738e+00
3.962500000000e+02 -5.715174216060e-03 8.364407467840e-05 6.922067987527e+00
3.965000000000e+02 -5.779026107369e-03 8.374725532515e-05 6.968318900285e+00
3.967500000000e+02 -5.844861115178e-03 8.385063577399e-05 7.014347612605e+00
3.970000000000e+02 -5.911749895132e-03 8.395049216917e-05 7.060143629199e+00
3.972500000000e+02 -5.978724364317e-03 8.404298692177e-05 7.105693482768e+00
3.975000000000e+02 -6.044790812135e-03 8.412421410520e-05 7.150980749160e+00
3.977500000000e+02 -6.108943462509e-03 8.419027321674e-05 7.195986085109e+00
3.980000000000e+02 -6.170178160848e-03 8.423734714336e-05 7.240687293022e+00
3.982500000000e+02 -6.227505962102e-03 8.426176521920e-05 7.285059415137e+00
3.985000000000e+02 -6.279966680263e-03 8.426003741432e-05 7.329074850923e+00
3.987500000000e+02 -6.326641923887e-03 8.422893075258e-05 7.372703504490e+00
3.990000000000e+02 -6.366667713402e-03 8.416553452867e-05 7.415912955974e+00
3.992500000000e+02 -6.399246363457e-03 8.406731009572e-05 7.458668660756e+00
3.995000000000e+02 -6.423657643600e-03 8.393213414729e-05 7.500934172435e+00
3.997500000000e+02 -6.439269098225e-03 8.375834653657e-05 7.542671389453e+00
4.000000000000e+02 -6.445545388882e-03 8.354479035411e-05 7.583840823928e+00
4.002500000000e+02 -6.442056641590e-03 8.329083896150e-05 7.624401889214e+00
4.005000000000e+02 -6.428485664088e-03 8.299642062728e-05 7.664313204320e+00
4.007500000000e+02 -6.404633959535e-03 8.266203361623e-05 7.703532911520e+00
4.010000000000e+02 -6.370426440071e-03 8.228875888427e-05 7.742019004496e+00
4.012500000000e+02 -6.325914842753e-03 8.187824747802e-05 7.779729661571e+00
4.015000000000e+02 -6.271279699403e-03 8.143269807354e-05 7.816623582083e+00
4.017500000000e+02 -6.206831054201e-03 8.095480485196e-05 7.852660320573e+00
4.020000000000e+02 -6.133007488314e-03 8.044787206093e-05 7.887800614094e+00
4.022500000000e+02 -6.050373284200e-03 7.991566927357e-05 7.922006700859e+00
4.025000000000e+02 -5.959614245076e-03 7.936238258519e-05 7.955242623290e+00
4.027500000000e+02 -5.861531857846e-03 7.879258645824e-05 7.987474514120e+00
4.030000000000e+02 -5.757035862339e-03 7.821122732565e-05 8.018670860908e+00
4.032500000000e+02 -5.647135249393e-03 7.762342204959e-05 8.048802742516e+00
4.035000000000e+02 -5.532927706444e-03 7.703449400448e-05 8.077844038878e+00
4.037500000000e+02 -5.415587755909e-03 7.644992017081e-05 8.105771606901e+00
4.040000000000e+02 -5.296353506992e-03 7.587524157088e-05 8.132565422130e+00
4.042500000000e+02 -5.176512373220e-03 7.531599229746e-05 8.158208679064e+00
4.045000000000e+02 -5.057385696689e-03 7.477762613631e-05 8.182687854092e+00
4.047500000000e+02 -4.940312736720e-03 7.426544012495e-05 8.205992720713e+00
4.050000000000e+02 -4.826634068601e-03 7.378450582529e-05 8.228116322449e+00
4.052500000000e+02 -4.717674738766e-03 7.333960802469e-05 8.249054899324e+00
4.055000000000e+02 -4.614727462292e-03 7.293519102053e-05 8.268807764322e+00
4.057500000000e+02 -4.519035996406e-03 7.257532342281e-05 8.287377136368e+00
4.060000000000e+02 -4.431779009351e-03 7.226363630577e-05 8.304767926236e+00
4.062500000000e+02 -4.354054676633e-03 7.200327601248e-05 8.320987479172e+00
4.065000000000e+02 -4.286866221268e-03 7.179687655243e-05 8.336045279307e+00
4.067500000000e+02 -4.231108618736e-03 7.164653562031e-05 8.349952615099e+00
4.070000000000e+02 -4.187556620410e-03 7.155379717522e-05 8.362722218557e+00
4.072500000000e+02 -4.156854264225e-03 7.151964481764e-05 8.374367878937e+00
4.075000000000e+02 -4.139506018635e-03 7.154449720262e-05 8.384904043106e+00
4.077500000000e+02 -4.135869643882e-03 7.162819613332e-05 8.394345404549e+00
4.080000000000e+02 -4.146150881538e-03 7.177001574415e-05 8.402706497266e+00
4.082500000000e+02 -4.170400058898e-03 7.196869197040e-05 8.410001300463e+00
4.085000000000e+02 -4.208510547012e-03 7.222244016764e-05 8.416242858786e+00
4.087500000000e+02 -4.260219221630e-03 7.252897415852e-05 8.421442935474e+00
4.090000000000e+02 -4.325108818611e-03 7.288553215104e-05 8.425611700320e+00
4.092500000000e+02 -4.402612148901e-03 7.328890680189e-05 8.428757461308e+00
4.095000000000e+02 -4.492018193100e-03 7.373547894635e-05 8.430886450142e+00
4.097500000000e+02 -4.592479789191e-03 7.422125409703e-05 8.432002657693e+00
4.100000000000e+02 -4.703023051363e-03 7.474190086793e-05 8.432107734422e+00
4.102500000000e+02 -4.822558204278e-03 7.529278659948e-05 8.431200949266e+00
4.105000000000e+02 -4.949891855258e-03 7.586902953477e-05 8.429279213880e+00
4.107500000000e+02 -5.083740348695e-03 7.646555728627e-05 8.426337162276e+00
4.110000000000e+02 -5.222744292462e-03 7.707714636260e-05 8.422367294372e+00
4.112500000000e+02 -5.365483987697e-03 7.769845828595e-05 8.417360173743e+00
4.115000000000e+02 -5.510495480690e-03 7.832409561045e-05 8.411304669659e+00
4.117500000000e+02 -5.656287320809e-03 7.894863731861e-05 8.404188249876e+00
4.120000000000e+02 -5.801357547503e-03 7.956673315473e-05 8.395997301238e+00
4.122500000000e+02 -5.944210975943e-03 8.017318695447e-05 8.386717486211e+00
4.125000000000e+02 -6.083376306733e-03 8.076292475928e-05 8.376334111390e+00
4.127500000000e+02 -6.217423121498e-03 8.133106335681e-05 8.364832515215e+00
4.130000000000e+02 -6.344978365987e-03 8.187299510926e-05 8.352198451654e+00
4.132500000000e+02 -6.464742233835e-03 8.238443580033e-05 8.338418473787e+00
4.135000000000e+02 -6.575503158441e-03 8.286147921219e-05 8.323480304854e+00
4.137500000000e+02 -6.676151825775e-03 8.330059031816e-05 8.307373185737e+00
4.140000000000e+02 -6.765693902421e-03 8.369865709368e-05 8.290088203488e+00
4.142500000000e+02 -6.843261434753e-03 8.405305798093e-05 8.271618582468e+00
4.145000000000e+02 -6.908122585879e-03 8.436167542489e-05 8.251959947081e+00
4.147500000000e+02 -6.959689796715e-03 8.462291243880e-05 8.231110540017e+00
4.150000000000e+02 -6.997526115505e-03 8.483570672976e-05 8.209071403620e+00
4.152500000000e+02 -7.021349651509e-03 8.499953974289e-05 8.185846518569e+00
4.155000000000e+02 -7.031036233156e-03 8.511443826259e-05 8.161442895935e+00
4.157500000000e+02 -7.026620064357e-03 8.518097016513e-05 8.135870629282e+00
4.160000000000e+02 -7.008292463166e-03 8.520023368649e-05 8.109142904005e+00
4.162500000000e+02 -6.976398880684e-03 8.517384141918e-05 8.081275961386e+00
4.165000000000e+02 -6.931433897194e-03 8.510389829558e-05 8.052289028642e+00
4.167500000000e+02 -6.874034735147e-03 8.499297511516e-05 8.022204204943e+00
4.170000000000e+02 -6.804972474655e-03 8.484407603421e-05 7.991046318868e+00
4.172500000000e+02 -6.725140503358e-03 8.466055907366e-05 7.958842747693e+00
4.175000000000e+02 -6.635542627880e-03 8.444615557085e-05 7.925623212718e+00
4.177500000000e+02 -6.537281198660e-03 8.420501188550e-05 7.891419547195e+00
4.180000000000e+02 -6.431544259296e-03 8.394148367938e-05 7.856265446939e+00
4.182500000000e+02 -6.319591927845e-03 8.366014301248e-05 7.820196200163e+00
4.185000000000e+02 -6.202741779271e-03 8.336582366519e-05 7.783248410814e+00
4.187500000000e+02 -6.082353523137e-03 8.306337217345e-05 7.745459712080e+00
4.190000000000e+02 -5.959813414240e-03 8.275769079030e-05 7.706868481180e+00
4.192500000000e+02 -5.836518359038e-03 8.245373640489e-05 7.667513551002e+00
4.195000000000e+02 -5.713859678806e-03 8.215645314852e-05 7.627433933876e+00
4.197500000000e+02 -5.593207130181e-03 8.187069626384e-05 7.586668556028e+00
4.200000000000e+02 -5.475893257002e-03 8.160115016015e-05 7.545256000341e+00
4.202500000000e+02 -5.363198306695e-03 8.135231457390e-05 7.503234271691e+00
4.205000000000e+02 -5.256336004432e-03 8.112845922129e-05 7.460640582039e+00
4.207500000000e+02 -5.156440236988e-03 8.093356851557e-05 7.417511151644e+00
4.210000000000e+02 -5.064552887070e-03 8.077129228154e-05 7.373881038872e+00
4.212500000000e+02 -4.981612924205e-03 8.064490258647e-05 7.329783990944e+00
4.215000000000e+02 -4.908446846014e-03 8.055725890629e-05 7.285252318267e+00
4.217500000000e+02 -4.845760595240e-03 8.051076822571e-05 7.240316791063e+00
4.220000000000e+02 -4.794133236638e-03 8.050733577861e-05 7.195006560766e+00
4.222500000000e+02 -4.754012127251e-03 8.054836097643e-05 7.149349095705e+00
4.225000000000e+02 -4.725709874435e-03 8.063471058051e-05 7.103370140512e+00
4.227500000000e+02 -4.709402932255e-03 8.076670133178e-05 7.057093689233e+00
4.230000000000e+02 -4.705131862816e-03 8.094408952647e-05 7.010541971742e+00
4.232500000000e+02 -4.712803339539e-03 8.116606849745e-05 6.963735454887e+00
4.235000000000e+02 -4.732193585107e-03 8.143126996094e-05 6.916692847274e+00
4.237500000000e+02 -4.762953453324e-03 8.173777448256e-05 6.869431116421e+00
4.240000000000e+02 -4.804614837707e-03 8.208312574082e-05 6.821965508716e+00
4.242500000000e+02 -4.856598385405e-03 8.246436282619e-05 6.774309573188e+00
4.245000000000e+02 -4.918222295299e-03 8.287804453602e-05 6.726475186723e+00
4.247500000000e+02 -4.988712216933e-03 8.332027951802e-05 6.678472583461e+00
4.250000000000e+02 -5.067211780693e-03 8.378678604598e-05 6.630310378256e+00
4.252500000000e+02 -5.152794108391e-03 8.427294156310e-05 6.581995595911e+00
4.255000000000e+02 -5.244473586947e-03 8.477379924590e-05 6.533533696967e+00
4.257500000000e+02 -5.341218135897e-03 8.528420059867e-05 6.484928602990e+00
4.260000000000e+02 -5.441961822641e-03 8.579883827417e-05 6.436182724668e+00
4.262500000000e+02 -5.545617236442e-03 8.631228057868e-05 6.387296983782e+00
4.265000000000e+02 -5.651087830359e-03 8.681908603875e-05 6.338270844642e+00
4.267500000000e+02 -5.757279892443e-03 8.731378057195e-05 6.289102339663e+00
4.270000000000e+02 -5.863114149488e-03 8.779096521225e-05 6.239788103386e+00
4.272500000000e+02 -5.967536977423e-03 8.824544413610e-05 6.190323410555e+00
4.275000000000e+02 -6.069531006854e-03 8.867224211723e-05 6.140702215900e+00
4.277500000000e+02 -6.168124828271e-03 8.906665898101e-05 6.090917205006e+00
4.280000000000e+02 -6.262401757507e-03 8.942432764047e-05 6.040959853660e+00
4.282500000000e+02 -6.351507777899e-03 8.974127758116e-05 5.990820493102e+00
4.285000000000e+02 -6.434658268029e-03 9.001394459257e-05 5.940488391762e+00
4.287500000000e+02 -6.511143853278e-03 9.023919316592e-05 5.889951845114e+00
4.290000000000e+02 -6.580334810799e-03 9.041437942633e-05 5.839198282168e+00
4.292500000000e+02 -6.641684533835e-03 9.053735694961e-05 5.788214386788e+00
4.295000000000e+02 -6.694731876828e-03 9.060647714820e-05 5.736986233548e+00
4.297500000000e+02 -6.739102039059e-03 9.062058536810e-05 5.685499442333e+00
4.300000000000e+02 -6.774506309496e-03 9.057900814660e-05 5.633739349743e+00
4.302500000000e+02 -6.800740860996e-03 9.048152785476e-05 5.581691198864e+00
4.305000000000e+02 -6.817684295127e-03 9.032837183534e-05 5.529340346798e+00
4.307500000000e+02 -6.825294260774e-03 9.012016878285e-05 5.476672488744e+00
4.310000000000e+02 -6.823603391104e-03 8.985790768976e-05 5.423673900793e+00
4.312500000000e+02 -6.812714334056e-03 8.954289780247e-05 5.370331695440e+00
4.315000000000e+02 -6.792794173373e-03 8.917672607586e-05 5.316634089842e+00
4.317500000000e+02 -6.764068437992e-03 8.876120864668e-05 5.262570687937e+00
4.320000000000e+02 -6.726814563087e-03 8.829834764765e-05 5.208132765338e+00
4.322500000000e+02 -6.681355236265e-03 8.779028987188e-05 5.153313563586e+00
4.325000000000e+02 -6.628051603119e-03 8.723928491153e-05 5.098108580783e+00
4.327500000000e+02 -6.567296579061e-03 8.664764481664e-05 5.042515857572e+00
4.330000000000e+02 -6.499508319173e-03 8.601771666406e-05 4.986536259408e+00
4.332500000000e+02 -6.425124040492e-03 8.535185516148e-05 4.930173739406e+00
4.335000000000e+02 -6.344594267083e-03 8.465239831740e-05 4.873435584571e+00
4.337500000000e+02 -6.258377582234e-03 8.392165067633e-05 4.816332637807e+00
4.340000000000e+02 -6.166936053595e-03 8.316187204899e-05 4.758879486764e+00
4.342500000000e+02 -6.070731208409e-03 8.237526923996e-05 4.701094622136e+00
4.345000000000e+02 -5.970220817219e-03 8.156397619519e-05 4.643000549983e+00
4.347500000000e+02 -5.865856420706e-03 8.073008037679e-05 4.584623858779e+00
4.350000000000e+02 -5.758081266459e-03 7.987564549744e-05 4.525995240122e+00
4.352500000000e+02 -5.647329005865e-03 7.900267930469e-05 4.467149451635e+00
4.355000000000e+02 -5.534022999858e-03 7.811312347505e-05 4.408125224009e+00
4.357500000000e+02 -5.418576261590e-03 7.720885847154e-05 4.348965114742e+00
4.360000000000e+02 -5.301391845118e-03 7.629173872897e-05 4.289715298951e+00
4.362500000000e+02 -5.182863494896e-03 7.536358864454e-05 4.230425306331e+00
4.365000000000e+02 -5.063376627016e-03 7.442619698625e-05 4.171147702581e+00
4.367500000000e+02 -4.943309460770e-03 7.348131677937e-05 4.111937720237e+00
4.370000000000e+02 -4.823034187215e-03 7.253066737839e-05 4.052852842574e+00
4.372500000000e+02 -4.702918083322e-03 7.157593182028e-05 3.993952347417e+00
4.375000000000e+02 -4.583324435142e-03 7.061875306061e-05 3.935296817375e+00
4.377500000000e+02 -4.464613242085e-03 6.966073054723e-05 3.876947623643e+00
4.380000000000e+02 -4.347141562077e-03 6.870341700771e-05 3.818966392175e+00
4.382500000000e+02 -4.231263453218e-03 6.774831488812e-05 3.761414461767e+00
4.385000000000e+02 -4.117329496805e-03 6.679687436378e-05 3.704352340672e+00
4.387500000000e+02 -4.005685857276e-03 6.585049174232e-05 3.647839172925e+00
4.390000000000e+02 -3.896672882514e-03 6.491051230467e-05 3.591932221469e+00
4.392500000000e+02 -3.790623292585e-03 6.397822979196e-05 3.536686375679e+00
4.395000000000e+02 -3.687860022438e-03 6.305488944186e-05 3.482153692777e+00
4.397500000000e+02 -3.588693826066e-03 6.214169106392e-05 3.428382974133e+00
4.400000000000e+02 -3.493420548783e-03 6.123979563313e-05 3.375419387913e+00
4.402500000000e+02 -3.402318274586e-03 6.035032996574e-05 3.323304137688e+00
4.405000000000e+02 -3.315644322486e-03 5.947439080170e-05 3.272074183458e+00
4.407500000000e+02 -3.233632290831e-03 5.861304867413e-05 3.221762012151e+00
4.410000000000e+02 -3.156489076127e-03 5.776734892410e-05 3.172395464956e+00
4.412500000000e+02 -3.084392058677e-03 5.693831287854e-05 3.123997618875e+00
4.415000000000e+02 -3.017486454707e-03 5.612694183452e-05 3.076586719125e+00
4.417500000000e+02 -2.955882789126e-03 5.533420525436e-05 3.030176167568e+00
4.420000000000e+02 -2.899654634896e-03 5.456103208476e-05 2.984774562172e+00
4.422500000000e+02 -2.848836766796e-03 5.380829779514e-05 2.940385783338e+00
4.425000000000e+02 -2.803423545219e-03 5.307681526637e-05 2.897009131672e+00
4.427500000000e+02 -2.763367642072e-03 5.236731731026e-05 2.854639505899e+00
4.430000000000e+02 -2.728579150226e-03 5.168043703646e-05 2.813267626870e+00
4.432500000000e+02 -2.698925088297e-03 5.101668699131e-05 2.772880295959e+00
4.435000000000e+02 -2.674229413223e-03 5.037643810965e-05 2.733460692290e+00
4.437500000000e+02 -2.654273435360e-03 4.975989809294e-05 2.694988697785e+00
4.440000000000e+02 -2.638796876749e-03 4.916707534208e-05 2.657441252488e+00
4.442500000000e+02 -2.627499330116e-03 4.859778423238e-05 2.620792730021e+00
4.445000000000e+02 -2.620042262832e-03 4.805165071101e-05 2.585015333497e+00
4.447500000000e+02 -2.616051807017e-03 4.752805489405e-05 2.550079503393e+00
4.450000000000e+02 -2.615121986659e-03 4.702614145871e-05 2.515954335120e+00
4.452500000000e+02 -2.616818840049e-03 4.654477330318e-05 2.482607999698e+00
4.455000000000e+02 -2.620684850244e-03 4.608258039848e-05 2.450008164105e+00
4.457500000000e+02 -2.626244059017e-03 4.563795997950e-05 2.418122406100e+00
4.460000000000e+02 -2.633007747037e-03 4.520908150771e-05 2.386918617291e+00
4.462500000000e+02 -2.640480514153e-03 4.479390451714e-05 2.356365395678e+00
4.465000000000e+02 -2.648167022250e-03 4.439020184319e-05 2.326432414949e+00
4.467500000000e+02 -2.655578934326e-03 4.399558937243e-05 2.297090778072e+00
4.470000000000e+02 -2.662242237536e-03 4.360756069488e-05 2.268313339542e+00
4.472500000000e+02 -2.667704407315e-03 4.322352623398e-05 2.240075007485e+00
4.475000000000e+02 -2.671541589087e-03 4.284085704620e-05 2.212353008687e+00
4.477500000000e+02 -2.673365365493e-03 4.245693117888e-05 2.185127130342e+00
4.480000000000e+02 -2.672829139498e-03 4.206918191821e-05 2.158379925095e+00
4.482500000000e+02 -2.669633870213e-03 4.167514786896e-05 2.132096883240e+00
4.485000000000e+02 -2.663533042726e-03 4.127252188299e-05 2.106266578811e+00
4.487500000000e+02 -2.654336809683e-03 4.085919851685e-05 2.080880778854e+00
4.490000000000e+02 -2.641915120789e-03 4.043332214196e-05 2.055934522179e+00
4.492500000000e+02 -2.626199829355e-03 3.999332825474e-05 2.031426176395e+00
4.495000000000e+02 -2.607185636380e-03 3.953797915959e-05 2.007357462389e+00
4.497500000000e+02 -2.584929827097e-03 3.906639703033e-05 1.983733454539e+00
4.500000000000e+02 -2.559550910348e-03 3.857808994795e-05 1.960562567652e+00
4.502500000000e+02 -2.531225885270e-03 3.807297106190e-05 1.937856513238e+00
4.505000000000e+02 -2.500186489408e-03 3.755136718833e-05 1.915630251383e+00
4.507500000000e+02 -2.466714136012e-03 3.701402612219e-05 1.893901919652e+00
4.510000000000e+02 -2.431133813906e-03 3.646211254926e-05 1.872692754278e+00
4.512500000000e+02 -2.393806917145e-03 3.589719658043e-05 1.852026995484e+00
4.515000000000e+02 -2.355123321056e-03 3.532123547967e-05 1.831931789951e+00
4.517500000000e+02 -2.315492610883e-03 3.473654841241e-05 1.812437075138e+00
4.520000000000e+02 -2.275334836137e-03 3.414578508751e-05 1.793575457092e+00
4.522500000000e+02 -2.235070861697e-03 3.355188884954e-05 1.775382072226e+00
4.525000000000e+02 -2.195112684076e-03 3.295805451034e-05 1.757894441875e+00
4.527500000000e+02 -2.155853780176e-03 3.236768346415e-05 1.741152305400e+00
4.530000000000e+02 -2.117659856253e-03 3.178433487466e-05 1.725197436401e+00
4.532500000000e+02 -2.080860251531e-03 3.121167538930e-05 1.710073443809e+00
4.535000000000e+02 -2.045740169158e-03 3.065342767891e-05 1.695825546451e+00
4.537500000000e+02 -2.012534040980e-03 3.011331842551e-05 1.682500325024e+00
4.540000000000e+02 -1.981420211693e-03 2.959502735556e-05 1.670145453145e+00
4.542500000000e+02 -1.952517161283e-03 2.910213723817e-05 1.658809399379e+00
4.545000000000e+02 -1.925881416561e-03 2.863808626993e-05 1.648541106951e+00
4.547500000000e+02 -1.901507297913e-03 2.820612197174e-05 1.639389648269e+00
4.550000000000e+02 -1.879328449647e-03 2.780925957194e-05 1.631403860697e+00
4.552500000000e+02 -1.859221247997e-03 2.745024313541e-05 1.624631961509e+00
4.555000000000e+02 -1.841009944646e-03 2.713151058137e-05 1.619121149043e+00
4.557500000000e+02 -1.824473291626e-03 2.685516277343e-05 1.614917195922e+00
4.560000000000e+02 -1.809352612555e-03 2.662293702327e-05 1.612064036562e+00
4.562500000000e+02 -1.795360982734e-03 2.643618570147e-05 1.610603357372e+00
4.565000000000e+02 -1.782193144148e-03 2.629585890224e-05 1.610574196826e+00
4.567500000000e+02 -1.769536065922e-03 2.620249341084e-05 1.612012559800e+00
4.570000000000e+02 -1.757079565041e-03 2.615620691859e-05 1.614951056061e+00
4.572500000000e+02 -1.744526955019e-03 2.615669867584e-05 1.619418567494e+00
4.575000000000e+02 -1.731605206721e-03 2.620325613573e-05 1.625439952219e+00
4.577500000000e+02 -1.718074590806e-03 2.629476900012e-05 1.633035790691e+00
4.580000000000e+02 -1.703737402235e-03 2.642974956585e-05 1.642222179016e+00
4.582500000000e+02 -1.688445716908e-03 2.660636090840e-05 1.653010574403e+00
4.585000000000e+02 -1.672107929653e-03 2.682245191921e-05 1.665407694205e+00
4.587500000000e+02 -1.654694010229e-03 2.707559856380e-05 1.679415472930e+00
4.590000000000e+02 -1.636239384348e-03 2.736315203775e-05 1.695031074477e+00
4.592500000000e+02 -1.616847363988e-03 2.768229258354e-05 1.712246963360e+00
4.595000000000e+02 -1.596690204526e-03 2.803008770014e-05 1.731051028224e+00
4.597500000000e+02 -1.576008724660e-03 2.840355409783e-05 1.751426759105e+00
4.600000000000e+02 -1.555110512631e-03 2.879972230627e-05 1.773353473438e+00
4.602500000000e+02 -1.534366902918e-03 2.921570189066e-05 1.796806582781e+00
4.605000000000e+02 -1.514208619599e-03 2.964874099418e-05 1.821757900030e+00
4.607500000000e+02 -1.495120160091e-03 3.009629692743e-05 1.848175979247e+00
4.610000000000e+02 -1.477633252884e-03 3.055609944239e-05 1.876026477509e+00
4.612500000000e+02 -1.462319112161e-03 3.102618959175e-05 1.905272542324e+00
4.615000000000e+02 -1.449780035121e-03 3.150496695092e-05 1.935875205851e+00
4.617500000000e+02 -1.440640098244e-03 3.199122899317e-05 1.967793793995e+00
4.620000000000e+02 -1.435535523623e-03 3.248419801766e-05 2.000986329959e+00
4.622500000000e+02 -1.435104473500e-03 3.298353359055e-05 2.035409943026e+00
4.625000000000e+02 -1.439976841739e-03 3.348933836148e-05 2.071021262056e+00
4.627500000000e+02 -1.450763881333e-03 3.400214979188e-05 2.107776802971e+00
4.630000000000e+02 -1.468047996783e-03 3.452292123104e-05 2.145633341832e+00
4.632500000000e+02 -1.492372912845e-03 3.505299045597e-05 2.184548264714e+00
4.635000000000e+02 -1.524234217006e-03 3.559403980033e-05 2.224479903154e+00
4.637500000000e+02 -1.564070668782e-03 3.614804624855e-05 2.265387843341e+00
4.640000000000e+02 -1.612256214148e-03 3.671722343365e-05 2.307233214023e+00
4.642500000000e+02 -1.669092943095e-03 3.730395945747e-05 2.349978940741e+00
4.645000000000e+02 -1.734805055882e-03 3.791074746945e-05 2.393589976461e+00
4.647500000000e+02 -1.809534012945e-03 3.854009298976e-05 2.438033500346e+00
4.650000000000e+02 -1.893334887576e-03 3.919445973277e-05 2.483279075834e+00
4.652500000000e+02 -1.986174116999e-03 3.987619417387e-05 2.529298781904e+00
4.655000000000e+02 -2.087928558918e-03 4.058744545371e-05 2.576067295462e+00
4.657500000000e+02 -2.198386021819e-03 4.133009676532e-05 2.623561939531e+00
4.660000000000e+02 -2.317247237884e-03 4.210572798324e-05 2.671762688577e+00
4.662500000000e+02 -2.444129110084e-03 4.291553350647e-05 2.720652124264e+00
4.665000000000e+02 -2.578569364546e-03 4.376027388783e-05 2.770215353135e+00
4.667500000000e+02 -2.720032329674e-03 4.464024015741e-05 2.820439876476e+00
4.670000000000e+02 -2.867915824448e-03 4.555522411354e-05 2.871315420423e+00
4.672500000000e+02 -3.021558819706e-03 4.650451177932e-05 2.922833719071e+00
4.675000000000e+02 -3.180249881055e-03 4.748684372094e-05 2.974988264952e+00
4.677500000000e+02 -3.343235983727e-03 4.850042086302e-05 3.027774021544e+00
4.680000000000e+02 -3.509731753928e-03 4.954293559184e-05 3.081187108656e+00
4.682500000000e+02 -3.678928724156e-03 5.061158435823e-05 3.135224458034e+00
4.685000000000e+02 -3.850004480789e-03 5.170309598498e-05 3.189883454901e+00
4.687500000000e+02 -4.022131484029e-03 5.281376963584e-05 3.245161566802e+00
4.690000000000e+02 -4.194485465235e-03 5.393952061136e-05 3.301055962885e+00
4.692500000000e+02 -4.366253264356e-03 5.507593391080e-05 3.357563139237e+00
4.695000000000e+02 -4.536639958455e-03 5.621832261765e-05 3.414678549747e+00
4.697500000000e+02 -4.704875180404e-03 5.736179065124e-05 3.472396254050e+00
4.700000000000e+02 -4.870218671274e-03 5.850129889590e-05 3.530708583158e+00
4.702500000000e+02 -5.031964933285e-03 5.963173974693e-05 3.589605835160e+00
4.705000000000e+02 -5.189446961252e-03 6.074800226985e-05 3.649076002196e+00
4.707500000000e+02 -5.342039236607e-03 6.184504291437e-05 3.709104531002e+00
4.710000000000e+02 -5.489159793269e-03 6.291794636173e-05 3.769674125637e+00
4.712500000000e+02 -5.630271496564e-03 6.396200334172e-05 3.830764591529e+00
4.715000000000e+02 -5.764882875276e-03 6.497279012116e-05 3.892352721622e+00
4.717500000000e+02 -5.892547988245e-03 6.594619315833e-05 3.954412229695e+00
4.720000000000e+02 -6.012866199433e-03 6.687847432338e-05 4.016913725885e+00
4.722500000000e+02 -6.125481427735e-03 6.776631917260e-05 4.079824738109e+00
4.725000000000e+02 -6.230081025271e-03 6.860687647739e-05 4.143109775434e+00
4.727500000000e+02 -6.326394909178e-03 6.939779084242e-05 4.206730432555e+00
4.730000000000e+02 -6.414194317339e-03 7.013722648044e-05 4.270645532884e+00
4.732500000000e+02 -6.493291145803e-03 7.082388427906e-05 4.334811308020e+00
4.735000000000e+02 -6.563537138705e-03 7.145701366409e-05 4.399181608883e+00
4.737500000000e+02 -6.624823956630e-03 7.203642028183e-05 4.463708148307e+00
4.740000000000e+02 -6.677083276775e-03 7.256242853337e-05 4.528340766981e+00
4.742500000000e+02 -6.720287746683e-03 7.303587861054e-05 4.593027724885e+00
4.745000000000e+02 -6.754452203404e-03 7.345812226134e-05 4.657716007672e+00
4.747500000000e+02 -6.779635844140e-03 7.383098750202e-05 4.722351651674e+00
4.750000000000e+02 -6.795944739753e-03 7.415674189892e-05 4.786880077658e+00
4.752500000000e+02 -6.803534909660e-03 7.443804805865e-05 4.851246431489e+00
4.755000000000e+02 -6.802615984461e-03 7.467793248009e-05 4.915395932686e+00
4.757500000000e+02 -6.793454908505e-03 7.487972685985e-05 4.979274220237e+00
4.760000000000e+02 -6.776379826552e-03 7.504701992572e-05 5.042827695371e+00
4.762500000000e+02 -6.751784140467e-03 7.518363126827e-05 5.106003863942e+00
4.765000000000e+02 -6.720130164396e-03 7.529353439836e-05 5.168751663069e+00
4.767500000000e+02 -6.681952535614e-03 7.538079747110e-05 5.231021785146e+00
4.770000000000e+02 -6.637860921919e-03 7.544953874727e-05 5.292766980157e+00
4.772500000000e+02 -6.588542007482e-03 7.550387848582e-05 5.353942351839e+00
4.775000000000e+02 -6.534760447514e-03 7.554789008016e-05 5.414505627434e+00
4.777500000000e+02 -6.477358630778e-03 7.558556942086e-05 5.474417417939e+00
4.780000000000e+02 -6.417255120145e-03 7.562077784040e-05 5.533641451340e+00
4.782500000000e+02 -6.355441648022e-03 7.565718903849e-05 5.592144787866e+00
4.785000000000e+02 -6.292978316607e-03 7.569829650073e-05 5.649898008403e+00
4.787500000000e+02 -6.230986963732e-03 7.574738215099e-05 5.706875384709e+00
4.790000000000e+02 -6.170642735817e-03 7.580750275921e-05 5.763055017511e+00
4.792500000000e+02 -6.113163684317e-03 7.588144286283e-05 5.818418951407e+00
4.795000000000e+02 -6.059798642829e-03 7.597174163929e-05 5.872953257328e+00
4.797500000000e+02 -6.011813201130e-03 7.608068391424e-05 5.926648092777e+00
4.800000000000e+02 -5.970474172599e-03 7.621028883129e-05 5.979497721047e+00
4.802500000000e+02 -5.937032585115e-03 7.636231695943e-05 6.031500509585e+00
4.805000000000e+02 -5.912705589115e-03 7.653827836460e-05 6.082658888745e+00
4.807500000000e+02 -5.898657544158e-03 7.673944319936e-05 6.132979278528e+00
4.810000000000e+02 -5.895980580169e-03 7.696684300393e-05 6.182471988235e+00
4.812500000000e+02 -5.905675106893e-03 7.722128237056e-05 6.231151078018e+00
4.815000000000e+02 -5.928630626076e-03 7.750334667966e-05 6.279034188918e+00
4.817500000000e+02 -5.965607226268e-03 7.781340378657e-05 6.326142348816e+00
4.820000000000e+02 -6.017218242160e-03 7.815163539046e-05 6.372499742826e+00
4.822500000000e+02 -6.083914497476e-03 7.851801782266e-05 6.418133460666e+00
4.825000000000e+02 -6.165970457252e-03 7.891232053253e-05 6.463073220300e+00
4.827500000000e+02 -6.263472523338e-03 7.933408392674e-05 6.507351068094e+00
4.830000000000e+02 -6.376309982043e-03 7.978265420808e-05 6.551001066013e+00
4.832500000000e+02 -6.504168775853e-03 8.025717319207e-05 6.594058959748e+00
4.835000000000e+02 -6.646528344918e-03 8.075657102985e-05 6.636561839022e+00
4.837500000000e+02 -6.802661554900e-03 8.127956654877e-05 6.678547789655e+00
4.840000000000e+02 -6.971638055362e-03 8.182465316320e-05 6.720055544312e+00
4.842500000000e+02 -7.152330867098e-03 8.239009175573e-05 6.761124131752e+00
4.845000000000e+02 -7.343426158490e-03 8.297393660334e-05 6.801792531640e+00
4.847500000000e+02 -7.543436314150e-03 8.357402009521e-05 6.842099336482e+00
4.850000000000e+02 -7.750715895484e-03 8.418795638526e-05 6.882082424330e+00
4.852500000000e+02 -7.963480410466e-03 8.481313100525e-05 6.921778645896e+00
4.855000000000e+02 -8.179827874792e-03 8.544672450642e-05 6.961223527631e+00
4.857500000000e+02 -8.397762432627e-03 8.608572332877e-05 7.000450994214e+00
4.860000000000e+02 -8.615219909283e-03 8.672692577971e-05 7.039493114105e+00
4.862500000000e+02 -8.830095177753e-03 8.736697111092e-05 7.078379865597e+00
4.865000000000e+02 -9.040270544572e-03 8.800236340153e-05 7.117138930207e+00
4.867500000000e+02 -9.243644915582e-03 8.862949043495e-05 7.155795513501e+00
4.870000000000e+02 -9.438163630420e-03 8.924465427174e-05 7.194372188843e+00
4.872500000000e+02 -9.621847841865e-03 8.984409102225e-05 7.232888775158e+00
4.875000000000e+02 -9.792823858136e-03 9.042399939013e-05 7.271362235984e+00
4.877500000000e+02 -9.949351149740e-03 9.098057464416e-05 7.309806613292e+00
4.880000000000e+02 -1.008984945192e-02 9.151004195143e-05 7.348232980962e+00
4.882500000000e+02 -1.021292370603e-02 9.200868916887e-05 7.386649432035e+00
4.885000000000e+02 -1.031738725100e-02 9.247290107789e-05 7.425061082699e+00
4.887500000000e+02 -1.040228199778e-02 9.289919297692e-05 7.463470107573e+00
4.890000000000e+02 -1.046689609100e-02 9.328424490671e-05 7.501875787616e+00
4.892500000000e+02 -1.051077783722e-02 9.362493496881e-05 7.540274585695e+00
4.895000000000e+02 -1.053374647009e-02 9.391837292561e-05 7.578660230480e+00
4.897500000000e+02 -1.053589889418e-02 9.416192904613e-05 7.617023819990e+00
4.900000000000e+02 -1.051761224578e-02 9.435320125473e-05 7.655353936958e+00
4.902500000000e+02 -1.047954263287e-02 9.449016026747e-05 7.693636767503e+00
4.905000000000e+02 -1.042261908587e-02 9.457123420278e-05 7.731856234700e+00
4.907500000000e+02 -1.034803350196e-02 9.459517494187e-05 7.769994127383e+00
4.910000000000e+02 -1.025722634634e-02 9.456112883535e-05 7.808030236411e+00
4.912500000000e+02 -1.015186830495e-02 9.446869568913e-05 7.845942489518e+00
4.915000000000e+02 -1.003383840575e-02 9.431789138734e-05 7.883707077514e+00
4.917500000000e+02 -9.905198471166e-03 9.410920910963e-05 7.921298583228e+00
4.920000000000e+02 -9.768164748995e-03 9.384369090359e-05 7.958690094626e+00
4.922500000000e+02 -9.625076576882e-03 9.352288923964e-05 7.995853317648e+00
4.925000000000e+02 -9.478363122976e-03 9.314881555683e-05 8.032758670353e+00
4.927500000000e+02 -9.330508210806e-03 9.272402896834e-05 8.069375374468e+00
4.930000000000e+02 -9.184014210186e-03 9.225166015472e-05 8.105671526874e+00
4.932500000000e+02 -9.041365177738e-03 9.173538616955e-05 8.141614164897e+00
4.935000000000e+02 -8.904989979697e-03 9.117940080805e-05 8.177169316005e+00
4.937500000000e+02 -8.777225843830e-03 9.058840282924e-05 8.212302038185e+00
4.940000000000e+02 -8.660283082500e-03 8.996757405308e-05 8.246976444381e+00
4.942500000000e+02 -8.556211418505e-03 8.932254696270e-05 8.281155720806e+00
4.945000000000e+02 -8.466868560279e-03 8.865936580504e-05 8.314802135167e+00
4.947500000000e+02 -8.393891631856e-03 8.798443920266e-05 8.347877033606e+00
4.950000000000e+02 -8.338671814455e-03 8.730448785468e-05 8.380340837056e+00
4.952500000000e+02 -8.302332840803e-03 8.662648401128e-05 8.412153027403e+00
4.955000000000e+02 -8.285713625096e-03 8.595757650257e-05 8.443272135586e+00
4.957500000000e+02 -8.289355425291e-03 8.530502254672e-05 8.473655727658e+00
4.960000000000e+02 -8.313493902213e-03 8.467615613242e-05 8.503260391578e+00
4.962500000000e+02 -8.358056181675e-03 8.407827923387e-05 8.532041729457e+00
4.965000000000e+02 -8.422663018186e-03 8.351856610586e-05 8.559954354527e+00
4.967500000000e+02 -8.506636139295e-03 8.300399558542e-05 8.586951896201e+00
4.970000000000e+02 -8.609010543294e-03 8.254127423410e-05 8.612987015302e+00
4.972500000000e+02 -8.728551689093e-03 8.213675853641e-05 8.638011431131e+00
4.975000000000e+02 -8.863777115549e-03 8.179635257163e-05 8.661975961193e+00
4.977500000000e+02 -9.012982263450e-03 8.152545947629e-05 8.684830578478e+00
4.980000000000e+02 -9.174269858233e-03 8.132893474999e-05 8.706524483995e+00
4.982500000000e+02 -9.345582384698e-03 8.121099541164e-05 8.727006199263e+00
4.985000000000e+02 -9.524736928836e-03 8.117512139380e-05 8.746223676456e+00
4.987500000000e+02 -9.709461991688e-03 8.122400336757e-05 8.764124433311e+00
4.990000000000e+02 -9.897435233901e-03 8.135948561663e-05 8.780655706666e+00
4.992500000000e+02 -1.008632153450e-02 8.158253823135e-05 8.795764627006e+00
4.995000000000e+02 -1.027381092956e-02 8.189321922414e-05 8.809398420204e+00
4.997500000000e+02 -1.045765538858e-02 8.229061577011e-05 8.821504625815e+00
5.000000000000e+02 -1.063570410884e-02 8.277281525565e-05 8.832031339868e+00
5.002500000000e+02 -1.080593651119e-02 8.333689140541e-05 8.840927471844e+00
5.005000000000e+02 -1.096649278637e-02 8.397888577660e-05 8.848143029056e+00
5.007500000000e+02 -1.111570114748e-02 8.469382919085e-05 8.853629408682e+00
5.010000000000e+02 -1.125210170430e-02 8.547581184085e-05 8.857339700524e+00
5.012500000000e+02 -1.137446685802e-02 8.631793222263e-05 8.859229011054e+00
5.015000000000e+02 -1.148181765461e-02 8.721237347573e-05 8.859254782535e+00
5.017500000000e+02 -1.157343636844e-02 8.815042254848e-05 8.857377112680e+00
5.020000000000e+02 -1.164887544661e-02 8.912266363306e-05 8.853559087195e+00
5.022500000000e+02 -1.170796238893e-02 9.011908808917e-05 8.847767083211e+00
5.025000000000e+02 -1.175080147196e-02 9.112913486656e-05 8.839971084384e+00
5.027500000000e+02 -1.177777184708e-02 9.214183887588e-05 8.830144965602e+00
5.030000000000e+02 -1.178952245985e-02 9.314599461327e-05 8.818266759171e+00
5.032500000000e+02 -1.178696412019e-02 9.413033408856e-05 8.804318904153e+00
5.035000000000e+02 -1.177125873169e-02 9.508368287670e-05 8.788288470275e+00
5.037500000000e+02 -1.174380573576e-02 9.599512203110e-05 8.770167336026e+00
5.040000000000e+02 -1.170622622555e-02 9.685418469862e-05 8.749952355981e+00
5.042500000000e+02 -1.166034450992e-02 9.765104273557e-05 8.727645477936e+00
5.045000000000e+02 -1.160816730063e-02 9.837668855422e-05 8.703253823712e+00
5.047500000000e+02 -1.155186061332e-02 9.902310123064e-05 8.676789746604e+00
5.050000000000e+02 -1.149372409924e-02 9.958340957736e-05 8.648270837359e+00
5.052500000000e+02 -1.143616286038e-02 1.000520551661e-04 8.617719892843e+00
5.055000000000e+02 -1.138165668894e-02 1.004248852047e-04 8.585164861946e+00
5.057500000000e+02 -1.133272653199e-02 1.006992560248e-04 8.550638733672e+00
5.060000000000e+02 -1.129189847871e-02 1.008741413409e-04 8.514179413049e+00
5.062500000000e+02 -1.126166531811e-02 1.009501036371e-04 8.475829541321e+00
5.065000000000e+02 -1.124444630718e-02 1.009293339714e-04 8.435636305235e+00
5.067500000000e+02 -1.124254547137e-02 1.008156947865e-04 8.393651203221e+00
5.070000000000e+02 -1.125810905308e-02 1.006146535053e-04 8.349929785209e+00
5.072500000000e+02 -1.129308317259e-02 1.003331897572e-04 8.304531379648e+00
5.075000000000e+02 -1.134917229613e-02 9.997970564471e-05 8.257518780842e+00
5.077500000000e+02 -1.142779957083e-02 9.956394660668e-05 8.208957934644e+00
5.080000000000e+02 -1.153006975519e-02 9.909673400735e-05 8.158917595857e+00
5.082500000000e+02 -1.165673571833e-02 9.858978582042e-05 8.107468973820e+00
5.085000000000e+02 -1.180816949683e-02 9.805557512857e-05 8.054685377253e+00
5.087500000000e+02 -1.198433853872e-02 9.750714095985e-05 8.000641842075e+00
5.090000000000e+02 -1.218478771689e-02 9.695777602903e-05 7.945414762526e+00
5.092500000000e+02 -1.240862767105e-02 9.642080210548e-05 7.889081517700e+00
5.095000000000e+02 -1.265453033211e-02 9.590926035202e-05 7.831720110322e+00
5.097500000000e+02 -1.292073150359e-02 9.543574602497e-05 7.773408804537e+00
5.100000000000e+02 -1.320504122809e-02 9.501216160263e-05 7.714225774853e+00
5.102500000000e+02 -1.350486227253e-02 9.464944852094e-05 7.654248773993e+00
5.105000000000e+02 -1.381721626529e-02 9.435735626839e-05 7.593554809670e+00
5.107500000000e+02 -1.413877767773e-02 9.414422560106e-05 7.532219840215e+00
5.110000000000e+02 -1.446591562011e-02 9.401681498653e-05 7.470318494143e+00
5.112500000000e+02 -1.479474234576e-02 9.398013696396e-05 7.407923805738e+00
5.115000000000e+02 -1.512116818716e-02 9.403732382407e-05 7.345106975846e+00
5.117500000000e+02 -1.544096185519e-02 9.418952644324e-05 7.281937155754e+00
5.120000000000e+02 -1.574981489321e-02 9.443584788710e-05 7.218481254556e+00
5.122500000000e+02 -1.604340947506e-02 9.477331356539e-05 7.154803772689e+00
5.125000000000e+02 -1.631748784685e-02 9.519687854148e-05 7.090966658385e+00
5.127500000000e+02 -1.656792256607e-02 9.569947525312e-05 7.027029189643e+00
5.130000000000e+02 -1.679078608673e-02 9.627209711496e-05 6.963047880136e+00
5.132500000000e+02 -1.698241851289e-02 9.690392358347e-05 6.899076408701e+00
5.135000000000e+02 -1.713949237414e-02 9.758248181138e-05 6.835165571212e+00
5.137500000000e+02 -1.725907321704e-02 9.829384077187e-05 6.771363254833e+00
5.140000000000e+02 -1.733867528301e-02 9.902283841876e-05 6.707714431302e+00
5.142500000000e+02 -1.737631104567e-02 9.975333161702e-05 6.644261170048e+00
5.145000000000e+02 -1.737053409101e-02 1.004684793076e-04 6.581042667767e+00
5.147500000000e+02 -1.732047447808e-02 1.011510488058e-04 6.518095294817e+00
5.150000000000e+02 -1.722586623656e-02 1.017837097273e-04 6.455452652399e+00
5.152500000000e+02 -1.708706633666e-02 1.023493537518e-04 6.393145643444e+00
5.155000000000e+02 -1.690506500912e-02 1.028314137197e-04 6.331202553589e+00
5.157500000000e+02 -1.668148727192e-02 1.032141790938e-04 6.269649136258e+00
5.160000000000e+02 -1.641858552840e-02 1.034831011816e-04 6.208508706474e+00
5.162500000000e+02 -1.611922340172e-02 1.036250845751e-04 6.147802239208e+00
5.165000000000e+02 -1.578685082485e-02 1.036287585666e-04 6.087548465153e+00
5.167500000000e+02 -1.542547059163e-02 1.034847241921e-04 6.027763971854e+00
5.170000000000e+02 -1.503959653222e-02 1.031857734943e-04 5.968463300975e+00
5.172500000000e+02 -1.463420368222e-02 1.027270786007e-04 5.909659046782e+00
5.175000000000e+02 -1.421467056918e-02 1.021063249126e-04 5.851361944859e+00
5.177500000000e+02 -1.378671452149e-02 1.013238190174e-04 5.793580965837e+00
5.180000000000e+02 -1.335632019784e-02 1.003825611775e-04 5.736323394071e+00
5.182500000000e+02 -1.292966272513e-02 9.928825573266e-05 5.679594912047e+00
5.185000000000e+02 -1.251302543016e-02 9.804927549723e-05 5.623399667901e+00
5.187500000000e+02 -1.211271420552e-02 9.667657445475e-05 5.567740349011e+00
5.190000000000e+02 -1.173496852829e-02 9.518361883404e-05 5.512618237990e+00
5.192500000000e+02 -1.138587088842e-02 9.358618872163e-05 5.458033275670e+00
5.195000000000e+02 -1.107125484231e-02 9.190213115409e-05 5.403984106676e+00
5.197500000000e+02 -1.079661383974e-02 9.015111533667e-05 5.350468128926e+00
5.200000000000e+02 -1.056701174572e-02 8.835432782844e-05 5.297481537946e+00
5.202500000000e+02 -1.038699652550e-02 8.653413441614e-05 5.245019360130e+00
5.205000000000e+02 -1.026051925533e-02 8.471372815139e-05 5.193075490420e+00
5.207500000000e+02 -1.019085979111e-02 8.291673584593e-05 5.141642726916e+00
5.210000000000e+02 -1.018056053339e-02 8.116681163603e-05 5.090712795454e+00
5.212500000000e+02 -1.023137014598e-02 7.948723560702e-05 5.040276385451e+00
5.215000000000e+02 -1.034419786815e-02 7.790044615694e-05 4.990323172164e+00
5.217500000000e+02 -1.051907995259e-02 7.642764088378e-05 4.940841852232e+00
5.220000000000e+02 -1.075515892525e-02 7.508840216860e-05 4.891820168608e+00
5.222500000000e+02 -1.105067672265e-02 7.390030802223e-05 4.843244945338e+00
5.225000000000e+02 -1.140298223084e-02 7.287857856611e-05 4.795102123863e+00
5.227500000000e+02 -1.180855400754e-02 7.203576764167e-05 4.747376796838e+00
5.230000000000e+02 -1.226303825889e-02 7.138149432750e-05 4.700053251168e+00
5.232500000000e+02 -1.276130189481e-02 7.092222000188e-05 4.653115013727e+00
5.235000000000e+02 -1.329750043524e-02 7.066108756054e-05 4.606544896686e+00
5.237500000000e+02 -1.386515918921e-02 7.059781975285e-05 4.560325051676e+00
5.240000000000e+02 -1.445726654073e-02 7.072866621111e-05 4.514437024982e+00
5.242500000000e+02 -1.506637689037e-02 7.104642835321e-05 4.468861818242e+00
5.245000000000e+02 -1.568472170532e-02 7.154053855771e-05 4.423579949885e+00
5.247500000000e+02 -1.630432530134e-02 7.219719657992e-05 4.378571522548e+00
5.250000000000e+02 -1.691712313945e-02 7.299955768922e-05 4.333816291796e+00
5.252500000000e+02 -1.751508069093e-02 7.392798000100e-05 4.289293736801e+00
5.255000000000e+02 -1.809030907903e-02 7.496032283977e-05 4.244983133580e+00
5.257500000000e+02 -1.863517689091e-02 7.607228572398e-05 4.200863629315e+00
5.260000000000e+02 -1.914241493812e-02 7.723778322993e-05 4.156914318223e+00
5.262500000000e+02 -1.960521286548e-02 7.842935371224e-05 4.113114316501e+00
5.265000000000e+02 -2.001730681124e-02 7.961859325295e-05 4.069442840862e+00
5.267500000000e+02 -2.037305620656e-02 8.077661002948e-05 4.025879285040e+00
5.270000000000e+02 -2.066750984909e-02 8.187449038674e-05 3.982403298571e+00
5.272500000000e+02 -2.089646045280e-02 8.288376586540e-05 3.938994863259e+00
5.275000000000e+02 -2.105648838574e-02 8.377688012171e-05 3.895634375842e+00
5.277500000000e+02 -2.114499410744e-02 8.452764065195e-05 3.852302726767e+00
5.280000000000e+02 -2.116022046405e-02 8.511165526859e-05 3.808981382765e+00
5.282500000000e+02 -2.110126533147e-02 8.550674449831e-05 3.765652471932e+00
5.285000000000e+02 -2.096808534835e-02 8.569332243594e-05 3.722298867220e+00
5.287500000000e+02 -2.076149170455e-02 8.565474121672e-05 3.678904280082e+00
5.290000000000e+02 -2.048313849363e-02 8.537759336114e-05 3.635453350563e+00
5.292500000000e+02 -2.013550447373e-02 8.485196725908e-05 3.591931740801e+00
5.295000000000e+02 -1.972186841361e-02 8.407165328539e-05 3.548326238806e+00
5.297500000000e+02 -1.924627878672e-02 8.303429263051e-05 3.504624859324e+00
5.300000000000e+02 -1.871351765799e-02 8.174146891232e-05 3.460816948220e+00
5.302500000000e+02 -1.812905831807e-02 8.019873529380e-05 3.416893298357e+00
5.305000000000e+02 -1.749901748294e-02 7.841556987070e-05 3.372846257615e+00
5.307500000000e+02 -1.683010050423e-02 7.640531130726e-05 3.328669851798e+00
5.310000000000e+02 -1.612954063466e-02 7.418498909340e-05 3.284359902943e+00
5.312500000000e+02 -1.540503185160e-02 7.177507516656e-05 3.239914150614e+00
5.315000000000e+02 -1.466465456777e-02 6.919920444304e-05 3.195332382044e+00
5.317500000000e+02 -1.391679540280e-02 6.648382119395e-05 3.150616557537e+00
5.320000000000e+02 -1.317006049420e-02 6.365780586715e-05 3.105770937229e+00
5.322500000000e+02 -1.243318181370e-02 6.075202851177e-05 3.060802214404e+00
5.325000000000e+02 -1.171491795793e-02 5.779886846100e-05 3.015719641524e+00
5.327500000000e+02 -1.102394918723e-02 5.483170196177e-05 2.970535154230e+00
5.330000000000e+02 -1.036876657574e-02 5.188437178369e-05 2.925263497841e+00
5.332500000000e+02 -9.757557641642e-03 4.899065663713e-05 2.879922338891e+00
5.335000000000e+02 -9.198088106985e-03 4.618369316395e-05 2.834532374900e+00
5.337500000000e+02 -8.697582070094e-03 4.349543254095e-05 2.789117433383e+00
5.340000000000e+02 -8.262602641686e-03 4.095611839111e-05 2.743704551151e+00
5.342500000000e+02 -7.898934209344e-03 3.859375265833e-05 2.698324045772e+00
5.345000000000e+02 -7.611469872837e-03 3.643363221631e-05 2.653009561288e+00
5.347500000000e+02 -7.404106162058e-03 3.449791946195e-05 2.607798091559e+00
5.350000000000e+02 -7.279647901647e-03 3.280525827259e-05 2.562729982884e+00
5.352500000000e+02 -7.239726285560e-03 3.137047196400e-05 2.517848902721e+00
5.355000000000e+02 -7.284732670008e-03 3.020430976966e-05 2.473201777710e+00
5.357500000000e+02 -7.413770975288e-03 2.931327196865e-05 2.428838703269e+00
5.360000000000e+02 -7.624630541287e-03 2.869951244960e-05 2.384812810738e+00
5.362500000000e+02 -7.913782023842e-03 2.836082161228e-05 2.341180106167e+00
5.365000000000e+02 -8.276397137628e-03 2.829068711352e-05 2.297999268183e+00
5.367500000000e+02 -8.706393116503e-03 2.847843129164e-05 2.255331411200e+00
5.370000000000e+02 -9.196503012264e-03 2.890942290176e-05 2.213239818613e+00
5.372500000000e+02 -9.738369695471e-03 2.956535511853e-05 2.171789639442e+00
5.375000000000e+02 -1.032266468351e-02 3.042458646754e-05 2.131047562632e+00
5.377500000000e+02 -1.093922762327e-02 3.146253272227e-05 2.091081462613e+00
5.380000000000e+02 -1.157722669155e-02 3.265210732672e-05 2.051960030578e+00
5.382500000000e+02 -1.222533490301e-02 3.396419580085e-05 2.013752389108e+00
5.385000000000e+02 -1.287191994046e-02 3.536815750085e-05 1.976527699875e+00
5.387500000000e+02 -1.350524464357e-02 3.683234819082e-05 1.940354771006e+00
5.390000000000e+02 -1.411367253312e-02 3.832464853340e-05 1.905301666812e+00
5.392500000000e+02 -1.468587568910e-02 3.981299770475e-05 1.871435328462e+00
5.395000000000e+02 -1.521104000983e-02 4.126591905887e-05 1.838821209754e+00
5.397500000000e+02 -1.567906466039e-02 4.265303465342e-05 1.807522933247e+00
5.400000000000e+02 -1.608075054225e-02 4.394555687617e-05 1.777601970179e+00
5.402500000000e+02 -1.640797482640e-02 4.511675464164e-05 1.749117348643e+00
5.405000000000e+02 -1.665384799326e-02 4.614238941525e-05 1.722125390602e+00
5.407500000000e+02 -1.681284986117e-02 4.700111041031e-05 1.696679481757e+00
5.410000000000e+02 -1.688094214811e-02 4.767480816728e-05 1.672829872022e+00
5.412500000000e+02 -1.685565510773e-02 4.814892358529e-05 1.650623508942e+00
5.415000000000e+02 -1.673614667828e-02 4.841269948502e-05 1.630103902546e+00
5.417500000000e+02 -1.652323213630e-02 4.845937448028e-05 1.611311018350e+00
5.420000000000e+02 -1.621938424183e-02 4.828631648654e-05 1.594281199834e+00
5.422500000000e+02 -1.582870287815e-02 4.789508965447e-05 1.579047115597e+00
5.425000000000e+02 -1.535685512257e-02 4.729145287830e-05 1.565637731191e+00
5.427500000000e+02 -1.481098519940e-02 4.648528395201e-05 1.554078299964e+00
5.430000000000e+02 -1.419959720625e-02 4.549043148222e-05 1.544390374877e+00
5.432500000000e+02 -1.353241117773e-02 4.432449329259e-05 1.536591836157e+00
5.435000000000e+02 -1.282019514541e-02 4.300852039416e-05 1.530696933959e+00
5.437500000000e+02 -1.207457648299e-02 4.156665406707e-05 1.526716345557e+00
5.440000000000e+02 -1.130783407727e-02 4.002569317049e-05 1.524657242253e+00
5.442500000000e+02 -1.053267698191e-02 3.841460664256e-05 1.524523369151e+00
5.445000000000e+02 -9.762012553690e-03 3.676399653549e-05 1.526315134831e+00
5.447500000000e+02 -9.008707123563e-03 3.510551388347e-05 1.530029707546e+00
5.450000000000e+02 -8.285345857766e-03 3.347125158695e-05 1.535661121522e+00
5.452500000000e+02 -7.603995281946e-03 3.189312472118e-05 1.543200390195e+00
5.455000000000e+02 -6.975972111935e-03 3.040224456682e-05 1.552635622984e+00
5.457500000000e+02 -6.411625148646e-03 2.902830588714e-05 1.563952149040e+00
5.460000000000e+02 -5.920133583085e-03 2.779901133140e-05 1.577132644335e+00
5.462500000000e+02 -5.509325192418e-03 2.673953402818e-05 1.592157258385e+00
5.465000000000e+02 -5.185520170382e-03 2.587202801688e-05 1.609003743623e+00
5.467500000000e+02 -4.953403023568e-03 2.521521722726e-05 1.627647583309e+00
5.470000000000e+02 -4.815925060320e-03 2.478405861583e-05 1.648062114417e+00
5.472500000000e+02 -4.774241175164e-03 2.458949312487e-05 1.670218648040e+00
5.475000000000e+02 -4.827681728422e-03 2.463829318503e-05 1.694086583347e+00
5.477500000000e+02 -4.973760498914e-03 2.493298503856e-05 1.719633512295e+00
5.480000000000e+02 -5.208219365207e-03 2.547187922250e-05 1.746825318412e+00
5.482500000000e+02 -5.525108789296e-03 2.624919880914e-05 1.775626263639e+00
5.485000000000e+02 -5.916902753331e-03 2.725528100345e-05 1.805999067980e+00
5.487500000000e+02 -6.374646233545e-03 2.847685840163e-05 1.837904977738e+00
5.490000000000e+02 -6.888131641713e-03 2.989740972997e-05 1.871303826784e+00
5.492500000000e+02 -7.446101526033e-03 3.149756872178e-05 1.906154088873e+00
5.495000000000e+02 -8.036471902420e-03 3.325557488651e-05 1.942412925030e+00
5.497500000000e+02 -8.646573034596e-03 3.514776052768e-05 1.980036226009e+00
5.500000000000e+02 -9.263400940264e-03 3.714905341592e-05 2.018978653560e+00
5.502500000000e+02 -9.873874688981e-03 3.923348753518e-05 2.059193681974e+00
5.505000000000e+02 -1.046509454405e-02 4.137470919771e-05 2.100633643254e+00
5.507500000000e+02 -1.102459397327e-02 4.354646453678e-05 2.143249778299e+00
5.510000000000e+02 -1.154058081339e-02 4.572306111095e-05 2.186992296323e+00
5.512500000000e+02 -1.200216300071e-02 4.787979608362e-05 2.231810446542e+00
5.515000000000e+02 -1.239955264804e-02 4.999333826050e-05 2.277652601852e+00
5.517500000000e+02 -1.272424624023e-02 5.204206681034e-05 2.324466359639e+00
5.520000000000e+02 -1.296917570732e-02 5.400635561378e-05 2.372198657491e+00
5.522500000000e+02 -1.312882930085e-02 5.586880580297e-05 2.420795909142e+00
5.525000000000e+02 -1.319933898646e-02 5.761442984248e-05 2.470204156343e+00
5.527500000000e+02 -1.317853452165e-02 5.923079029360e-05 2.520369241743e+00
5.530000000000e+02 -1.306596284618e-02 6.070805951502e-05 2.571236997885e+00
5.532500000000e+02 -1.286287387324e-02 6.203904214427e-05 2.622753452205e+00
5.535000000000e+02 -1.257217354287e-02 6.321914764743e-05 2.674865049096e+00
5.537500000000e+02 -1.219834617269e-02 6.424634169469e-05 2.727518881549e+00
5.540000000000e+02 -1.174734827979e-02 6.512104540540e-05 2.780662933628e+00
5.542500000000e+02 -1.122647694706e-02 6.584599630155e-05 2.834246326107e+00
5.545000000000e+02 -1.064421513454e-02 6.642607809240e-05 2.888219568342e+00
5.547500000000e+02 -1.001005826190e-02 6.686812375420e-05 2.942534804260e+00
5.550000000000e+02 -9.334325592817e-03 6.718069491388e-05 2.997146051392e+00
5.552500000000e+02 -8.627959133207e-03 6.737384042205e-05 3.052009433990e+00
5.555000000000e+02 -7.902315519083e-03 6.745883973983e-05 3.107083397143e+00
5.557500000000e+02 -7.168954165237e-03 6.744793633626e-05 3.162328901730e+00
5.560000000000e+02 -6.439423948986e-03 6.735406066607e-05 3.217709603663e+00
5.562500000000e+02 -5.725055498682e-03 6.719055676666e-05 3.273191998727e+00
5.565000000000e+02 -5.036758515650e-03 6.697090608293e-05 3.328745549417e+00
5.567500000000e+02 -4.384830968502e-03 6.670846256762e-05 3.384342775793e+00
5.570000000000e+02 -3.778782032535e-03 6.641620085224e-05 3.439959314961e+00
5.572500000000e+02 -3.227170015436e-03 6.610647823885e-05 3.495573955461e+00
5.575000000000e+02 -2.737461176841e-03 6.579082413033e-05 3.551168632262e+00
5.577500000000e+02 -2.315908944263e-03 6.547975340804e-05 3.606728394286e+00
5.580000000000e+02 -1.967456728499e-03 6.518261080349e-05 3.662241339841e+00
5.582500000000e+02 -1.695665172984e-03 6.490744883428e-05 3.717698524071e+00
5.585000000000e+02 -1.502666077268e-03 6.466094511667e-05 3.773093834433e+00
5.587500000000e+02 -1.389141075432e-03 6.444835112795e-05 3.828423848153e+00
5.590000000000e+02 -1.354328328561e-03 6.427348476548e-05 3.883687658890e+00
5.592500000000e+02 -1.396054478237e-03 6.413875726768e-05 3.938886686603e+00
5.595000000000e+02 -1.510792640900e-03 6.404523792905e-05 3.994024464447e+00
5.597500000000e+02 -1.693743134730e-03 6.399274717794e-05 4.049106417961e+00
5.600000000000e+02 -1.938938155675e-03 6.397998484012e-05 4.104139619966e+00
5.602500000000e+02 -2.239365282514e-03 6.400468321160e-05 4.159132545471e+00
5.605000000000e+02 -2.587109703428e-03 6.406377683654e-05 4.214094811276e+00
5.607500000000e+02 -2.973511112347e-03 6.415358459391e-05 4.269036910706e+00
5.610000000000e+02 -3.389331936167e-03 6.427000399520e-05 4.323969950611e+00
5.612500000000e+02 -3.824934696153e-03 6.440871620036e-05 4.378905382562e+00
5.615000000000e+02 -4.270464305244e-03 6.456537970403e-05 4.433854737176e+00
5.617500000000e+02 -4.716031845999e-03 6.473582050062e-05 4.488829367331e+00
5.620000000000e+02 -5.151896507647e-03 6.491620418578e-05 4.543840194967e+00
5.622500000000e+02 -5.568641817209e-03 6.510319927913e-05 4.598897469107e+00
5.625000000000e+02 -5.957343474559e-03 6.529412005221e-05 4.654010539288e+00
5.627500000000e+02 -6.309724723236e-03 6.548704117409e-05 4.709187641119e+00
5.630000000000e+02 -6.618297696320e-03 6.568089183842e-05 4.764435702128e+00
5.632500000000e+02 -6.876486739115e-03 6.587552177298e-05 4.819760165986e+00
5.635000000000e+02 -7.078733324491e-03 6.607173719159e-05 4.875164838576e+00
5.637500000000e+02 -7.220579080605e-03 6.627129816375e-05 4.930651757918e+00
5.640000000000e+02 -7.298727551696e-03 6.647691098602e-05 4.986221086708e+00
5.642500000000e+02 -7.311082431929e-03 6.669219339270e-05 5.041871031070e+00
5.645000000000e+02 -7.256762772127e-03 6.692159252866e-05 5.097597785444e+00
5.647500000000e+02 -7.136095661312e-03 6.717028610342e-05 5.153395500495e+00
5.650000000000e+02 -6.950586239469e-03 6.744406646328e-05 5.209256278303e+00
5.652500000000e+02 -6.702866643514e-03 6.774920161426e-05 5.265170193497e+00
5.655000000000e+02 -6.396625449991e-03 6.809228169763e-05 5.321125333438e+00
5.657500000000e+02 -6.036518912690e-03 6.848004687088e-05 5.377107864459e+00
5.660000000000e+02 -5.628066516824e-03 6.891920494359e-05 5.433102119861e+00
5.662500000000e+02 -5.177532959220e-03 6.941624097123e-05 5.489090700329e+00
5.665000000000e+02 -4.691799261469e-03 6.997722025545e-05 5.545054600435e+00
5.667500000000e+02 -4.178225313082e-03 7.060759093511e-05 5.600973339311e+00
5.670000000000e+02 -3.644507272289e-03 7.131198910881e-05 5.656825114709e+00
5.672500000000e+02 -3.098531524213e-03 7.209405041955e-05 5.712586955531e+00
5.675000000000e+02 -2.548229377259e-03 7.295623387757e-05 5.768234894384e+00
5.677500000000e+02 -2.001433311738e-03 7.389966016583e-05 5.823744133675e+00
5.680000000000e+02 -1.465739061496e-03 7.492397093584e-05 5.879089223786e+00
5.682500000000e+02 -9.483752179900e-04 7.602721290015e-05 5.934244242175e+00
5.685000000000e+02 -4.560817078795e-04 7.720574930570e-05 5.989182965039e+00
5.687500000000e+02 4.998982486404e-06 7.845420509034e-05 6.043879045133e+00
5.690000000000e+02 4.294173113670e-04 7.976544697988e-05 6.098306182544e+00
5.692500000000e+02 8.124972021373e-04 8.113060091111e-05 6.152438289616e+00
5.695000000000e+02 1.150399210615e-03 8.253911053024e-05 6.206249654827e+00
5.697500000000e+02 1.440167649096e-03 8.397879766397e-05 6.259715091124e+00
5.700000000000e+02 1.679758532197e-03 8.543607124617e-05 6.312810083664e+00
5.702500000000e+02 1.868049179278e-03 8.689609494600e-05 6.365510929367e+00
5.705000000000e+02 2.004830960097e-03 8.834293096871e-05 6.417794859245e+00
5.707500000000e+02 2.090783160273e-03 8.975982691356e-05 6.469640158935e+00
5.710000000000e+02 2.127430205452e-03 9.112944651696e-05 6.521026278484e+00
5.712500000000e+02 2.117085036603e-03 9.243415279400e-05 6.571933924053e+00
5.715000000000e+02 2.062776964308e-03 9.365634933356e-05 6.622345149314e+00
5.717500000000e+02 1.968170334550e-03 9.477873384059e-05 6.672243423945e+00
5.720000000000e+02 1.837472264317e-03 9.578464566695e-05 6.721613697593e+00
5.722500000000e+02 1.675334264985e-03 9.665835903297e-05 6.770442445964e+00
5.725000000000e+02 1.486749164081e-03 9.738536959369e-05 6.818717705826e+00
5.727500000000e+02 1.276947190657e-03 9.795266625051e-05 6.866429090127e+00
5.730000000000e+02 1.051292001692e-03 9.834897687250e-05 6.913567792380e+00
5.732500000000e+02 8.151804300777e-04 9.856497777816e-05 6.960126572841e+00
5.735000000000e+02 5.739476741048e-04 9.859347653460e-05 7.006099728486e+00
5.737500000000e+02 3.327800375970e-04 9.842956722886e-05 7.051483046307e+00
5.740000000000e+02 9.663668675203e-05 9.807073551626e-05 7.096273741428e+00
5.742500000000e+02 -1.298177694989e-04 9.751693246757e-05 7.140470376012e+00
5.745000000000e+02 -3.422694471338e-04 9.677059455657e-05 7.184072764764e+00
5.747500000000e+02 -5.367991827659e-04 9.583661167636e-05 7.227081864573e+00
5.750000000000e+02 -7.099142861929e-04 9.472228642129e-05 7.269499647143e+00
5.752500000000e+02 -8.585682821440e-04 9.343722723604e-05 7.311328960038e+00
5.755000000000e+02 -9.801691675620e-04 9.199322072989e-05 7.352573374646e+00
5.757500000000e+02 -1.072577102074e-03 9.040408192162e-05 7.393237021341e+00
5.760000000000e+02 -1.134092537681e-03 8.868546315061e-05 7.433324416862e+00
5.762500000000e+02 -1.163436179249e-03 8.685463978372e-05 7.472840283897e+00
5.765000000000e+02 -1.159722245698e-03 8.493027951409e-05 7.511789363661e+00
5.767500000000e+02 -1.122426499897e-03 8.293219361480e-05 7.550176226713e+00
5.770000000000e+02 -1.051350834629e-03 8.088108274462e-05 7.588005082882e+00
5.772500000000e+02 -9.465858537179e-04 7.879825383517e-05 7.625279591012e+00
5.775000000000e+02 -8.084732692440e-04 7.670533376336e-05 7.662002674197e+00
5.777500000000e+02 -6.375696973240e-04 7.462402464309e-05 7.698176341395e+00
5.780000000000e+02 -4.346127192211e-04 7.257582989406e-05 7.733801515832e+00
5.782500000000e+02 -2.004914139326e-04 7.058176403890e-05 7.768877877287e+00
5.785000000000e+02 6.377920366066e-05 6.866209413758e-05 7.803403714251e+00
5.787500000000e+02 3.570773073685e-04 6.683608978059e-05 7.837375794779e+00
5.790000000000e+02 6.781889743655e-04 6.512177926168e-05 7.870789250832e+00
5.792500000000e+02 1.025816433282e-03 6.353571706758e-05 7.903637483712e+00
5.795000000000e+02 1.398580727090e-03 6.209275235297e-05 7.935912089637e+00
5.797500000000e+02 1.795020869926e-03 6.080589014504e-05 7.967602804188e+00
5.800000000000e+02 2.213587865750e-03 5.968614317953e-05 7.998697470888e+00
5.802500000000e+02 2.652635130507e-03 5.874228632069e-05 8.029182032896e+00
5.805000000000e+02 3.110408527759e-03 5.798076829905e-05 8.059040544460e+00
5.807500000000e+02 3.585033571445e-03 5.740566270676e-05 8.088255208292e+00
5.810000000000e+02 4.074502164027e-03 5.701856125839e-05 8.116806435677e+00
5.812500000000e+02 4.576662266667e-03 5.681854990858e-05 8.144672925203e+00
5.815000000000e+02 5.089206141976e-03 5.680223947718e-05 8.171831768147e+00
5.817500000000e+02 5.609664457951e-03 5.696379599340e-05 8.198258568950e+00
5.820000000000e+02 6.135401632891e-03 5.729500401730e-05 8.223927588502e+00
5.822500000000e+02 6.663615412990e-03 5.778537285303e-05 8.248811904778e+00
5.825000000000e+02 7.191343297131e-03 5.842227300329e-05 8.272883586461e+00
5.827500000000e+02 7.715471250191e-03 5.919110492597e-05 8.296113885133e+00
5.830000000000e+02 8.232751159374e-03 6.007548693829e-05 8.318473434544e+00
5.832500000000e+02 8.739822026693e-03 6.105752479529e-05 8.339932462801e+00
5.835000000000e+02 9.233238236708e-03 6.211805595219e-05 8.360461009796e+00
5.837500000000e+02 9.709503875979e-03 6.323687276663e-05 8.380029148729e+00
5.840000000000e+02 1.016511213696e-02 6.439302959793e-05 8.398607210070e+00
5.842500000000e+02 1.059659139298e-02 6.556518188436e-05 8.416166001844e+00
5.845000000000e+02 1.100055489327e-02 6.673189417050e-05 8.432677027570e+00
5.847500000000e+02 1.137375530013e-02 6.787195660302e-05 8.448112695735e+00
5.850000000000e+02 1.171314244154e-02 6.896470466425e-05 8.462446519258e+00
5.852500000000e+02 1.201592302650e-02 6.999033456978e-05 8.475653302607e+00
5.855000000000e+02 1.227962194312e-02 7.093020764662e-05 8.487709312519e+00
5.857500000000e+02 1.250214254796e-02 7.176713810864e-05 8.498592432589e+00
5.860000000000e+02 1.268182603815e-02 7.248565301146e-05 8.508282296938e+00
5.862500000000e+02 1.281750728220e-02 7.307221585104e-05 8.516760403557e+00
5.865000000000e+02 1.290856589559e-02 7.351550581436e-05 8.524010204793e+00
5.867500000000e+02 1.295497161716e-02 7.380657866984e-05 8.530017174117e+00
5.870000000000e+02 1.295732164139e-02 7.393895794033e-05 8.534768849775e+00
5.872500000000e+02 1.291686895292e-02 7.390874782309e-05 8.538254854402e+00
5.875000000000e+02 1.283553992105e-02 7.371470094636e-05 8.540466891499e+00
5.877500000000e+02 1.271593966689e-02 7.335822775115e-05 8.541398719257e+00
5.880000000000e+02 1.256134478557e-02 7.284335879593e-05 8.541046103436e+00
5.882500000000e+02 1.237568163809e-02 7.217668127274e-05 8.539406750407e+00
5.885000000000e+02 1.216349019068e-02 7.136724163834e-05 8.536480222977e+00
5.887500000000e+02 1.192987261190e-02 7.042631684609e-05 8.532267841123e+00
5.890000000000e+02 1.168042662503e-02 6.936721672077e-05 8.526772570642e+00
5.892500000000e+02 1.142116399730e-02 6.820510642802e-05 8.519998902628e+00
5.895000000000e+02 1.115841458017e-02 6.695672617332e-05 8.511952726161e+00
5.897500000000e+02 1.089871867485e-02 6.564008164420e-05 8.502641199329e+00
5.900000000000e+02 1.064870828118e-02 6.427412928778e-05 8.492072619071e+00
5.902500000000e+02 1.041498020126e-02 6.287847937406e-05 8.480256293839e+00
5.905000000000e+02 1.020396517914e-02 6.147303948606e-05 8.467202423788e+00
5.907500000000e+02 1.002179417884e-02 6.007765380889e-05 8.452921987619e+00
5.910000000000e+02 9.874165870677e-03 5.871177947395e-05 8.437426639786e+00
5.912500000000e+02 9.766219965029e-03 5.739417526163e-05 8.420728621698e+00
5.915000000000e+02 9.702417112141e-03 5.614259810582e-05 8.402840684281e+00
5.917500000000e+02 9.686430549309e-03 5.497350581829e-05 8.383776026062e+00
5.920000000000e+02 9.721050519160e-03 5.390182103643e-05 8.363548244626e+00
5.922500000000e+02 9.808106683477e-03 5.294071979620e-05 8.342171304140e+00
5.925000000000e+02 9.948406680075e-03 5.210144280163e-05 8.319659513854e+00
5.927500000000e+02 1.014169721342e-02 5.139317691025e-05 8.296027521611e+00
5.930000000000e+02 1.038664534863e-02 5.082296758563e-05 8.271290316270e+00
5.932500000000e+02 1.068084248769e-02 5.039568714291e-05 8.245463239751e+00
5.935000000000e+02 1.102083291774e-02 5.011398435040e-05 8.218562006975e+00
5.937500000000e+02 1.140216325240e-02 4.997831632853e-05 8.190602729222e+00
5.940000000000e+02 1.181945659997e-02 4.998701984041e-05 8.161601941762e+00
5.942500000000e+02 1.226650689249e-02 5.013641389207e-05 8.131576630923e+00
5.945000000000e+02 1.273639348653e-02 5.042093270180e-05 8.100544260266e+00
5.947500000000e+02 1.322161493891e-02 5.083327412453e-05 8.068522793512e+00
5.950000000000e+02 1.371423759362e-02 5.136458595983e-05 8.035530712352e+00
5.952500000000e+02 1.420605730539e-02 5.200466563948e-05 8.001587028214e+00
5.955000000000e+02 1.468877198033e-02 5.274216920012e-05 7.966711286845e+00
5.957500000000e+02 1.515415984613e-02 5.356483344174e-05 7.930923564807e+00
5.960000000000e+02 1.559426083600e-02 5.445970252010e-05 7.894244458206e+00
5.962500000000e+02 1.600155788931e-02 5.541335272671e-05 7.856695062611e+00
5.965000000000e+02 1.636915257796e-02 5.641211405569e-05 7.818296945821e+00
5.967500000000e+02 1.669093336523e-02 5.744228454915e-05 7.779072112237e+00
5.970000000000e+02 1.696173066711e-02 5.849033126998e-05 7.739042961859e+00
5.972500000000e+02 1.717745711275e-02 5.954307679912e-05 7.698232242111e+00
5.975000000000e+02 1.733522807504e-02 6.058784523399e-05 7.656662995947e+00
5.977500000000e+02 1.743345994495e-02 6.161259137488e-05 7.614358507258e+00
5.980000000000e+02 1.747194379557e-02 6.260616632042e-05 7.571342242154e+00
5.982500000000e+02 1.745189055788e-02 6.355826858001e-05 7.527637791709e+00
5.985000000000e+02 1.737594638248e-02 6.445956697337e-05 7.483268815154e+00
5.987500000000e+02 1.724817645229e-02 6.530170103600e-05 7.438258984810e+00
5.990000000000e+02 1.707401578972e-02 6.607721411717e-05 7.392631937413e+00
5.992500000000e+02 1.686018832869e-02 6.677966799779e-05 7.346411226268e+00
5.995000000000e+02 1.661459400631e-02 6.740357278398e-05 7.299620283702e+00
5.997500000000e+02 1.634616578602e-02 6.794431012319e-05 7.252282388379e+00
6.000000000000e+02 1.606469939480e-02 6.839804770703e-05 7.204420639948e+00
6.002500000000e+02 1.578065871462e-02 6.876164362424e-05 7.156057944470e+00
6.005000000000e+02 1.550496187056e-02 6.903253930304e-05 7.107217001030e+00
6.007500000000e+02 1.524875100901e-02 6.920864491272e-05 7.057920300376e+00
6.010000000000e+02 1.502315140191e-02 6.928823447497e-05 7.008190130145e+00
6.012500000000e+02 1.483902609725e-02 6.926982664751e-05 6.958048578294e+00
6.015000000000e+02 1.470672933958e-02 6.915209301381e-05 6.907517550227e+00
6.017500000000e+02 1.463586695267e-02 6.893377800926e-05 6.856618778479e+00
6.020000000000e+02 1.463506690052e-02 6.861363906790e-05 6.805373840174e+00
6.022500000000e+02 1.471176670298e-02 6.819040266695e-05 6.753804170807e+00
6.025000000000e+02 1.487202248080e-02 6.766273148009e-05 6.701931074565e+00
6.027500000000e+02 1.512034361469e-02 6.702925907245e-05 6.649775734823e+00
6.030000000000e+02 1.545955869347e-02 6.628862874863e-05 6.597359210838e+00
6.032500000000e+02 1.589071427342e-02 6.543956157312e-05 6.544702434547e+00
6.035000000000e+02 1.641301068988e-02 6.448095634881e-05 6.491826194430e+00
6.037500000000e+02 1.702377629538e-02 6.341201495108e-05 6.438751109915e+00
6.040000000000e+02 1.771848125570e-02 6.223238864059e-05 6.385497594284e+00
6.042500000000e+02 1.849079090674e-02 6.094234516887e-05 6.332085807906e+00
6.045000000000e+02 1.933265842066e-02 5.954299252089e-05 6.278535593603e+00
6.047500000000e+02 2.023445427865e-02 5.803644377811e-05 6.224866404575e+00
6.050000000000e+02 2.118513024634e-02 5.642599295910e-05 6.171097219730e+00
6.052500000000e+02 2.217241459005e-02 5.471635445986e-05 6.117246442693e+00
6.055000000000e+02 2.318303399908e-02 5.291385825526e-05 6.063331794909e+00
6.057500000000e+02 2.420295752178e-02 5.102660325101e-05 6.009370199076e+00
6.060000000000e+02 2.521765754294e-02 4.906459992979e-05 5.955377650549e+00
6.062500000000e+02 2.621238174242e-02 4.703988727894e-05 5.901369089698e+00
6.065000000000e+02 2.717243088958e-02 4.496661019759e-05 5.847358264769e+00
6.067500000000e+02 2.808343607225e-02 4.286104592824e-05 5.793357598131e+00
6.070000000000e+02 2.893162970133e-02 4.074157685433e-05 5.739378054189e+00
6.072500000000e+02 2.970410476557e-02 3.862860558490e-05 5.685429010870e+00
6.075000000000e+02 3.038905720429e-02 3.654440515091e-05 5.631518139702e+00
6.077500000000e+02 3.097600603512e-02 3.451290305947e-05 5.577651299825e+00
6.080000000000e+02 3.145598856681e-02 3.255940278127e-05 5.523832443036e+00
6.082500000000e+02 3.182172551252e-02 3.071020800358e-05 5.470063539982e+00
6.085000000000e+02 3.206775579336e-02 2.899221776984e-05 5.416344524208e+00
6.087500000000e+02 3.219053668551e-02 2.743249633952e-05 5.362673261501e+00
6.090000000000e+02 3.218851137545e-02 2.605769642117e-05 5.309045543568e+00
6.092500000000e+02 3.206213975399e-02 2.489349832563e-05 5.255455109829e+00
6.095000000000e+02 3.181389632209e-02 2.396400958823e-05 5.201893698639e+00
6.097500000000e+02 3.144823260270e-02 2.329114822994e-05 5.148351128943e+00
6.100000000000e+02 3.097150619983e-02 2.289402332759e-05 5.094815412170e+00
6.102500000000e+02 3.039187962970e-02 2.278836372963e-05 5.041272897993e+00
6.105000000000e+02 2.971918622645e-02 2.298584809507e-05 4.987708447170e+00
6.107500000000e+02 2.896477077343e-02 2.349361642479e-05 4.934105638956e+00
6.110000000000e+02 2.814130060404e-02 2.431383246942e-05 4.880447001105e+00
6.112500000000e+02 2.726255639578e-02 2.544327815693e-05 4.826714271931e+00
6.115000000000e+02 2.634319885327e-02 2.687306226629e-05 4.772888678678e+00
6.117500000000e+02 2.539852154045e-02 2.858843116255e-05 4.718951242758e+00
6.120000000000e+02 2.444418675505e-02 3.056870720386e-05 4.664883093147e+00
6.122500000000e+02 2.349595573225e-02 3.278734521797e-05 4.610665799277e+00
6.125000000000e+02 2.256941109718e-02 3.521217300700e-05 4.556281702797e+00
6.127500000000e+02 2.167968323253e-02 3.780570201450e-05 4.501714259544e+00
6.130000000000e+02 2.084118034279e-02 4.052560672393e-05 4.446948370717e+00
6.132500000000e+02 2.006733376898e-02 4.332535248705e-05 4.391970713879e+00
6.135000000000e+02 1.937036010652e-02 4.615494179283e-05 4.336770056396e+00
6.137500000000e+02 1.876104875496e-02 4.896173876734e-05 4.281337555042e+00
6.140000000000e+02 1.824857916682e-02 5.169145768999e-05 4.225667032434e+00
6.142500000000e+02 1.784037429503e-02 5.428919989969e-05 4.169755232954e+00
6.145000000000e+02 1.754199276476e-02 5.670054214008e-05 4.113602047770e+00
6.147500000000e+02 1.735706423876e-02 5.887267269500e-05 4.057210710351e+00
6.150000000000e+02 1.728726942977e-02 6.075552500684e-05 4.000587962901e+00
6.152500000000e+02 1.733236510013e-02 6.230288733508e-05 3.943744185398e+00
6.155000000000e+02 1.749025255220e-02 6.347346002317e-05 3.886693494846e+00
6.157500000000e+02 1.775708736188e-02 6.423183832541e-05 3.829453807697e+00
6.160000000000e+02 1.812742623295e-02 6.454941984851e-05 3.772046868854e+00
6.162500000000e+02 1.859440418005e-02 6.440509063305e-05 3.714498249372e+00
6.165000000000e+02 1.914993795508e-02 6.378582673217e-05 3.656837309287e+00
6.167500000000e+02 1.978494506520e-02 6.268711818908e-05 3.599097132562e+00
6.170000000000e+02 2.048957464967e-02 6.111318183383e-05 3.541314430046e+00
6.172500000000e+02 2.125343767523e-02 5.907698820409e-05 3.483529416995e+00
6.175000000000e+02 2.206583253996e-02 5.660008026487e-05 3.425785662824e+00
6.177500000000e+02 2.291595748359e-02 5.371219052003e-05 3.368129916797e+00
6.180000000000e+02 2.379310137796e-02 5.045067184434e-05 3.310611910925e+00
6.182500000000e+02 2.468681153624e-02 4.685973888280e-05 3.253284140620e+00
6.185000000000e+02 2.558703166529e-02 4.298955076104e-05 3.196201625193e+00
6.187500000000e+02 2.648420977592e-02 3.889514983635e-05 3.139421649721e+00
6.190000000000e+02 2.736937251789e-02 3.463529410225e-05 3.083003487841e+00
6.192500000000e+02 2.823417055721e-02 3.027119961840e-05 3.027008108827e+00
6.195000000000e+02 2.907089444784e-02 2.586523797801e-05 2.971497868343e+00
6.197500000000e+02 2.987246657816e-02 2.147961564250e-05 2.916536187018e+00
6.200000000000e+02 3.063241200636e-02 1.717507987437e-05 2.862187212590e+00
6.202500000000e+02 3.134481657210e-02 1.300967074233e-05 2.808515477099e+00
6.205000000000e+02 3.200427591392e-02 9.037567128473e-06 2.755585539811e+00
6.207500000000e+02 3.260584366494e-02 5.308043497271e-06 2.703461628317e+00
6.210000000000e+02 3.314498387925e-02 1.864568960647e-06 2.652207277617e+00
6.212500000000e+02 3.361753452937e-02 -1.255932281230e-06 2.601884964669e+00
6.215000000000e+02 3.401968621924e-02 -4.023644326251e-06 2.552555751852e+00
6.217500000000e+02 3.434797994120e-02 -6.416236006529e-06 2.504278939223e+00
6.220000000000e+02 3.459932790102e-02 -8.419049373987e-06 2.457111722603e+00
6.222500000000e+02 3.477105526185e-02 -1.002509595124e-05 2.411108877762e+00
6.225000000000e+02 3.486096640017e-02 -1.123487700300e-05 2.366322455017e+00
6.227500000000e+02 3.486742838852e-02 -1.205602941837e-05 2.322801509219e+00
6.230000000000e+02 3.478947363148e-02 -1.250282720616e-05 2.280591847520e+00
6.232500000000e+02 3.462691059380e-02 -1.259554280145e-05 2.239735819618e+00
6.235000000000e+02 3.438044246492e-02 -1.235971509109e-05 2.200272131692e+00
6.237500000000e+02 3.405178068557e-02 -1.182532225516e-05 2.162235707514e+00
6.240000000000e+02 3.364375197469e-02 -1.102591318045e-05 2.125657576999e+00
6.242500000000e+02 3.316038624790e-02 -9.997705842507e-06 2.090564809846e+00
6.245000000000e+02 3.260698048577e-02 -8.778695091444e-06 2.056980486713e+00
6.247500000000e+02 3.199013348234e-02 -7.407726219044e-06 2.024923700632e+00
6.250000000000e+02 3.131774244999e-02 -5.923733997298e-06 1.994409599013e+00
6.252500000000e+02 3.059895898130e-02 -4.364939863610e-06 1.965449457450e+00
6.255000000000e+02 2.984410293823e-02 -2.768163724076e-06 1.938050774283e+00
6.257500000000e+02 2.906452929461e-02 -1.168224469966e-06 1.912217400364e+00
6.260000000000e+02 2.827245288667e-02 4.025545879971e-07 1.887949676911e+00
6.262500000000e+02 2.748072969843e-02 1.914750891563e-06 1.865244601118e+00
6.265000000000e+02 2.670260225785e-02 3.342139589912e-06 1.844095990099e+00
6.267500000000e+02 2.595141267959e-02 4.661902656078e-06 1.824494664239e+00
6.270000000000e+02 2.524029286821e-02 5.854744078992e-06 1.806428620090e+00
6.272500000000e+02 2.458183965484e-02 6.904931498547e-06 1.789883214556e+00
6.275000000000e+02 2.398778526848e-02 7.800267600250e-06 1.774841332271e+00
6.277500000000e+02 2.346867386679e-02 8.532006686990e-06 1.761283557662e+00
6.280000000000e+02 2.303355393115e-02 9.094729247427e-06 1.749188326211e+00
6.282500000000e+02 2.268969913524e-02 9.486181704543e-06 1.738532076874e+00
6.285000000000e+02 2.244236489439e-02 9.707099487388e-06 1.729289383144e+00
6.287500000000e+02 2.229459262542e-02 9.761014275633e-06 1.721433081143e+00
6.290000000000e+02 2.224706750938e-02 9.654061591979e-06 1.714934384311e+00
6.292500000000e+02 2.229803794510e-02 9.394782572947e-06 1.709762992756e+00
6.295000000000e+02 2.244329787603e-02 8.993941445434e-06 1.705887192408e+00
6.297500000000e+02 2.267623815352e-02 8.464342750675e-06 1.703273955075e+00
6.300000000000e+02 2.298796549199e-02 7.820655819779e-06 1.701889036802e+00
6.302500000000e+02 2.336748418921e-02 7.079254520315e-06 1.701697076778e+00
6.305000000000e+02 2.380194249554e-02 6.258045183283e-06 1.702661705429e+00
6.307500000000e+02 2.427692956491e-02 5.376312836841e-06 1.704745658220e+00
6.310000000000e+02 2.477682251773e-02 4.454545715044e-06 1.707910903546e+00
6.312500000000e+02 2.528516597337e-02 3.514265397186e-06 1.712118783243e+00
6.315000000000e+02 2.578508019493e-02 2.577830170464e-06 1.717330170214e+00
6.317500000000e+02 2.625967876858e-02 1.668233006180e-06 1.723505643434e+00
6.320000000000e+02 2.669248857220e-02 8.088706045517e-07 1.730605681515e+00
6.322500000000e+02 2.706785700698e-02 2.328928924711e-08 1.738590873950e+00
6.325000000000e+02 2.737133281705e-02 -6.650884624704e-07 1.747422151042e+00
6.327500000000e+02 2.759001317660e-02 -1.233270904122e-06 1.757061027538e+00
6.330000000000e+02 2.771284249870e-02 -1.659021919342e-06 1.767469861094e+00
6.332500000000e+02 2.773085818082e-02 -1.921211945394e-06 1.778612118677e+00
6.335000000000e+02 2.763737522603e-02 -2.000185229500e-06 1.790452647697e+00
6.337500000000e+02 2.742810569016e-02 -1.878140145406e-06 1.802957948603e+00
6.340000000000e+02 2.710121247284e-02 -1.539515887633e-06 1.816096440239e+00
6.342500000000e+02 2.665729717799e-02 -9.713761123520e-07 1.829838713469e+00
6.345000000000e+02 2.609932540064e-02 -1.637847190650e-07 1.844157768787e+00
6.347500000000e+02 2.543249433676e-02 8.898413721148e-07 1.859029228396e+00
6.350000000000e+02 2.466404913631e-02 2.192412308505e-06 1.874431518627e+00
6.352500000000e+02 2.380305728109e-02 3.742882522723e-06 1.890346019335e+00
6.355000000000e+02 2.286014861665e-02 5.536030731418e-06 1.906757170795e+00
6.357500000000e+02 2.184723345518e-02 7.562295572056e-06 1.923652540474e+00
6.360000000000e+02 2.077720609034e-02 9.807697476411e-06 1.941022840647e+00
6.362500000000e+02 1.966364702492e-02 1.225383460948e-05 1.958861901809e+00
6.365000000000e+02 1.852052954801e-02 1.487798245922e-05 1.977166595166e+00
6.367500000000e+02 1.736194274789e-02 1.765328015274e-05 1.995936711831e+00
6.370000000000e+02 1.620183364418e-02 2.054902947737e-05 2.015174794495e+00
6.372500000000e+02 1.505377775997e-02 2.353108282921e-05 2.034885931901e+00
6.375000000000e+02 1.393077723827e-02 2.656234223500e-05 2.055077514170e+00
6.377500000000e+02 1.284509218560e-02 2.960333889321e-05 2.075758961439e+00
6.380000000000e+02 1.180810113543e-02 3.261290682285e-05 2.096941426077e+00
6.382500000000e+02 1.083019210544e-02 3.554892180682e-05 2.118637480524e+00
6.385000000000e+02 9.920679512917e-03 3.836909731650e-05 2.140860796419e+00
6.387500000000e+02 9.087743135276e-03 4.103182612272e-05 2.163625820273e+00
6.390000000000e+02 8.338385567848e-03 4.349703435585e-05 2.186947458132e+00
6.392500000000e+02 7.678402969966e-03 4.572704951758e-05 2.210840769965e+00
6.395000000000e+02 7.112364808308e-03 4.768743807526e-05 2.235320685871e+00
6.397500000000e+02 6.643599328312e-03 4.934780695123e-05 2.260401744712e+00
6.400000000000e+02 6.274182241540e-03 5.068254485660e-05 2.286097862104e+00
6.402500000000e+02 6.004925151553e-03 5.167147693763e-05 2.312422131412e+00
6.405000000000e+02 5.835366854039e-03 5.230045650620e-05 2.339386657530e+00
6.407500000000e+02 5.763762919075e-03 5.256181574029e-05 2.367002427947e+00
6.410000000000e+02 5.787081865667e-03 5.245469826440e-05 2.395279217689e+00
6.412500000000e+02 5.901003042656e-03 5.198524776434e-05 2.424225530294e+00
6.415000000000e+02 6.099927869085e-03 5.116667542698e-05 2.453848570437e+00
6.417500000000e+02 6.376998640326e-03 5.001920455938e-05 2.484154247962e+00
6.420000000000e+02 6.724138165823e-03 4.856984060422e-05 2.515147208466e+00
6.422500000000e+02 7.132105563323e-03 4.685201593357e-05 2.546830888090e+00
6.425000000000e+02 7.590574077896e-03 4.490510404115e-05 2.579207588351e+00
6.427500000000e+02 8.088236416711e-03 4.277379603948e-05 2.612278567111e+00
6.430000000000e+02 8.612929866850e-03 4.050737769007e-05 2.646044141944e+00
6.432500000000e+02 9.151791560845e-03 3.815889648662e-05 2.680503802375e+00
6.435000000000e+02 9.691432211105e-03 3.578425332185e-05 2.715656327062e+00
6.437500000000e+02 1.021813396079e-02 3.344121544491e-05 2.751499903209e+00
6.440000000000e+02 1.071806521335e-02 3.118838054483e-05 2.788032245859e+00
6.442500000000e+02 1.117750580009e-02 2.908411730571e-05 2.825250712958e+00
6.445000000000e+02 1.158308204168e-02 2.718548809760e-05 2.863152416300e+00
6.447500000000e+02 1.192200286711e-02 2.554718292383e-05 2.901734325805e+00
6.450000000000e+02 1.218229021611e-02 2.422048565970e-05 2.940993365070e+00
6.452500000000e+02 1.235300044040e-02 2.325228864014e-05 2.980926498642e+00
6.455000000000e+02 1.242442919575e-02 2.268417600143e-05 3.021530810167e+00
6.457500000000e+02 1.238829388705e-02 2.255159501513e-05 3.062803568727e+00
6.460000000000e+02 1.223789112592e-02 2.288312937507e-05 3.104742286812e+00
6.462500000000e+02 1.196822340678e-02 2.369988981302e-05 3.147344765307e+00
6.465000000000e+02 1.157609340432e-02 2.501503770497e-05 3.190609129387e+00
6.467500000000e+02 1.106016354045e-02 2.683344446094e-05 3.234533850902e+00
6.470000000000e+02 1.042098001721e-02 2.915150428967e-05 3.279117761147e+00
6.472500000000e+02 9.660962073662e-03 3.195709441020e-05 3.324360049171e+00
6.475000000000e+02 8.784356490041e-03 3.522969068004e-05 3.370260250156e+00
6.477500000000e+02 7.797160756889e-03 3.894063371157e-05 3.416818218372e+00
6.480000000000e+02 6.707016258375e-03 4.305354026532e-05 3.464034088354e+00
6.482500000000e+02 5.523075315773e-03 4.752486405962e-05 3.511908222860e+00
6.485000000000e+02 4.255846201023e-03 5.230457942554e-05 3.560441144957e+00
6.487500000000e+02 2.917018939091e-03 5.733698590182e-05 3.609633458054e+00
6.490000000000e+02 1.519276532591e-03 6.256161652343e-05 3.659485751932e+00
6.492500000000e+02 7.609603070258e-05 6.791422794866e-05 3.709998493646e+00
6.495000000000e+02 -1.398457784063e-03 7.332786364947e-05 3.761171907430e+00
6.497500000000e+02 -2.889941530133e-03 7.873396326313e-05 3.813005841542e+00
6.500000000000e+02 -4.383742216111e-03 8.406350243539e-05 3.865499625727e+00
6.502500000000e+02 -5.865282946535e-03 8.924813530573e-05 3.918651917456e+00
6.505000000000e+02 -7.320222903645e-03 9.422132549528e-05 3.972460542966e+00
6.507500000000e+02 -8.734648823873e-03 9.891944749474e-05 4.026922333125e+00
6.510000000000e+02 -1.009525679119e-02 1.032828312907e-04 4.082032955184e+00
6.512500000000e+02 -1.138952182696e-02 1.072567368061e-04 4.137786746234e+00
6.515000000000e+02 -1.260585394595e-02 1.107922401178e-04 4.194176549322e+00
6.517500000000e+02 -1.373374065792e-02 1.138470177602e-04 4.251193553779e+00
6.520000000000e+02 -1.476387262643e-02 1.163860153905e-04 4.308827145996e+00
6.522500000000e+02 -1.568825372174e-02 1.183819918172e-04 4.367064770036e+00
6.525000000000e+02 -1.650029394648e-02 1.198159311371e-04 4.425891802223e+00
6.527500000000e+02 -1.719488292387e-02 1.206773134738e-04 4.485291443065e+00
6.530000000000e+02 -1.776844661549e-02 1.209642493816e-04 4.545244626081e+00
6.532500000000e+02 -1.821898253613e-02 1.206834678519e-04 4.605729948339e+00
6.535000000000e+02 -1.854607733632e-02 1.198501705305e-04 4.666723621607e+00
6.537500000000e+02 -1.875090201157e-02 1.184877460463e-04 4.728199447185e+00
6.540000000000e+02 -1.883618894745e-02 1.166273615449e-04 4.790128813683e+00
6.542500000000e+02 -1.880618641193e-02 1.143074294690e-04 4.852480718947e+00
6.545000000000e+02 -1.866659513243e-02 1.115729705140e-04 4.915221815278e+00
6.547500000000e+02 -1.842448390203e-02 1.084748757413e-04 4.978316477868e+00
6.550000000000e+02 -1.808818670803e-02 1.050690853819e-04 5.041726894964e+00
6.552500000000e+02 -1.766718367808e-02 1.014157007168e-04 5.105413179033e+00
6.555000000000e+02 -1.717196506663e-02 9.757803907565e-05 5.169333496814e+00
6.557500000000e+02 -1.661388143866e-02 9.362164924112e-05 5.233444215880e+00
6.560000000000e+02 -1.600498354052e-02 8.961330746521e-05 5.297700067665e+00
6.562500000000e+02 -1.535785115451e-02 8.562000933468e-05 5.362054320917e+00
6.565000000000e+02 -1.468541764070e-02 8.170796060672e-05 5.426458968178e+00
6.567500000000e+02 -1.400078921108e-02 7.794159653934e-05 5.490864916996e+00
6.570000000000e+02 -1.331706494453e-02 7.438264028181e-05 5.555222188609e+00
6.572500000000e+02 -1.264715905225e-02 7.108921138804e-05 5.619480120079e+00
6.575000000000e+02 -1.200362778050e-02 6.811499524625e-05 5.683587563610e+00
6.577500000000e+02 -1.139850560348e-02 6.550845490436e-05 5.747493090183e+00
6.580000000000e+02 -1.084315091020e-02 6.331225241349e-05 5.811145183219e+00
6.582500000000e+02 -1.034810570835e-02 6.156262010631e-05 5.874492435113e+00
6.585000000000e+02 -9.922969394493e-03 6.028886234405e-05 5.937483729013e+00
6.587500000000e+02 -9.576289711054e-03 5.951301849785e-05 6.000068422435e+00
6.590000000000e+02 -9.315470682202e-03 5.924961805948e-05 6.062196512760e+00
6.592500000000e+02 -9.146699473878e-03 5.950543981459e-05 6.123818803944e+00
6.595000000000e+02 -9.074891902943e-03 6.027953110449e-05 6.184887056699e+00
6.597500000000e+02 -9.103656679792e-03 6.156331202808e-05 6.245354133465e+00
6.600000000000e+02 -9.235278151304e-03 6.334075541509e-05 6.305174128980e+00
6.602500000000e+02 -9.470717018956e-03 6.558865349118e-05 6.364302501059e+00
6.605000000000e+02 -9.809627857041e-03 6.827704038406e-05 6.422696184446e+00
6.607500000000e+02 -1.025039249740e-02 7.136966876600e-05 6.480313695730e+00
6.610000000000e+02 -1.079016827297e-02 7.482457415478e-05 6.537115240905e+00
6.612500000000e+02 -1.142494903867e-02 7.859475767955e-05 6.593062799931e+00
6.615000000000e+02 -1.214963848222e-02 8.262890293373e-05 6.648120221639e+00
6.617500000000e+02 -1.295813303883e-02 8.687215653055e-05 6.702253293958e+00
6.620000000000e+02 -1.384341443267e-02 9.126695138384e-05 6.755429826450e+00
6.622500000000e+02 -1.479764843996e-02 9.575387082586e-05 6.807619707804e+00
6.625000000000e+02 -1.581229077910e-02 1.002725208450e-04 6.858794976696e+00
6.627500000000e+02 -1.687819598769e-02 1.047623972871e-04 6.908929866736e+00
6.630000000000e+02 -1.798573108826e-02 1.091637777338e-04 6.958000864379e+00
6.632500000000e+02 -1.912488996514e-02 1.134185725828e-04 7.005986747184e+00
6.635000000000e+02 -2.028540810889e-02 1.174711401544e-04 7.052868614958e+00
6.637500000000e+02 -2.145687846162e-02 1.212690570720e-04 7.098629925619e+00
6.640000000000e+02 -2.262886429128e-02 1.247638401341e-04 7.143256510837e+00
6.642500000000e+02 -2.379100918575e-02 1.279115947531e-04 7.186736581973e+00
6.645000000000e+02 -2.493314584184e-02 1.306735987546e-04 7.229060740111e+00
6.647500000000e+02 -2.604539862218e-02 1.330167884817e-04 7.270221961340e+00
6.650000000000e+02 -2.711828226354e-02 1.349141417033e-04 7.310215577259e+00
6.652500000000e+02 -2.814279557758e-02 1.363450107048e-04 7.349039244888e+00
6.655000000000e+02 -2.911050797226e-02 1.372953551578e-04 7.386692897324e+00
6.657500000000e+02 -3.001364236770e-02 1.377578328645e-04 7.423178694884e+00
6.660000000000e+02 -3.084514913269e-02 1.377318251868e-04 7.458500951137e+00
6.662500000000e+02 -3.159877328820e-02 1.372233730780e-04 7.492666047628e+00
6.665000000000e+02 -3.226911666890e-02 1.362450150792e-04 7.525682346975e+00
6.667500000000e+02 -3.285168895273e-02 1.348155229111e-04 7.557560076878e+00
6.670000000000e+02 -3.334295433882e-02 1.329595741755e-04 7.588311219926e+00
6.672500000000e+02 -3.374036655783e-02 1.307073364880e-04 7.617949377483e+00
6.675000000000e+02 -3.404239852526e-02 1.280939873491e-04 7.646489638424e+00
6.677500000000e+02 -3.424856022653e-02 1.251591691431e-04 7.673948428918e+00
6.680000000000e+02 -3.435940946988e-02 1.219463939301e-04 7.700343363827e+00
6.682500000000e+02 -3.437655296193e-02 1.185023554980e-04 7.725693093756e+00
6.685000000000e+02 -3.430263638434e-02 1.148762383331e-04 7.750017145888e+00
6.687500000000e+02 -3.414132642654e-02 1.111191503484e-04 7.773335772596e+00
6.690000000000e+02 -3.389728093806e-02 1.072832831669e-04 7.795669796820e+00
6.692500000000e+02 -3.357611059722e-02 1.034211679440e-04 7.817040468204e+00
6.695000000000e+02 -3.318432930791e-02 9.958494677295e-05 7.837469323217e+00
6.697500000000e+02 -3.272929450301e-02 9.582568002528e-05 7.856978056111e+00
6.700000000000e+02 -3.221913809864e-02 9.219264351676e-05 7.875588401093e+00
6.702500000000e+02 -3.166268692389e-02 8.873266464959e-05 7.893322026133e+00
6.705000000000e+02 -3.106937376579e-02 8.548949919354e-05 7.910200440964e+00
6.707500000000e+02 -3.044913986413e-02 8.250316649155e-05 7.926244917909e+00
6.710000000000e+02 -2.981232860424e-02 7.980942788102e-05 7.941476426821e+00
6.712500000000e+02 -2.916957170940e-02 7.743940183827e-05 7.955915584481e+00
6.715000000000e+02 -2.853166910352e-02 7.541914657175e-05 7.969582613786e+00
6.717500000000e+02 -2.790946267284e-02 7.376932902259e-05 7.982497317724e+00
6.720000000000e+02 -2.731370587513e-02 7.250501191489e-05 7.994679060403e+00
6.722500000000e+02 -2.675493014725e-02 7.163552645045e-05 8.006146755369e+00
6.725000000000e+02 -2.624330940373e-02 7.116443163666e-05 8.016918863047e+00
6.727500000000e+02 -2.578852448341e-02 7.108954450194e-05 8.027013388546e+00
6.730000000000e+02 -2.539962898769e-02 7.140310237652e-05 8.036447880389e+00
6.732500000000e+02 -2.508491800744e-02 7.209202590677e-05 8.045239432906e+00
6.735000000000e+02 -2.485180207279e-02 7.313826873256e-05 8.053404679202e+00
6.737500000000e+02 -2.470668761162e-02 7.451926179824e-05 8.060959786649e+00
6.740000000000e+02 -2.465486670979e-02 7.620843787345e-05 8.067920439451e+00
6.742500000000e+02 -2.470041787779e-02 7.817583185737e-05 8.074301818540e+00
6.745000000000e+02 -2.484612044248e-02 8.038874175317e-05 8.080118573181e+00
6.747500000000e+02 -2.509338534713e-02 8.281243622391e-05 8.085384780299e+00
6.750000000000e+02 -2.544220440813e-02 8.541089251096e-05 8.090113899563e+00
6.752500000000e+02 -2.589112094939e-02 8.814754862091e-05 8.094318717774e+00
6.755000000000e+02 -2.643722375747e-02 9.098604762936e-05 8.098011287964e+00
6.757500000000e+02 -2.707616691776e-02 9.389095553491e-05 8.101202857949e+00
6.760000000000e+02 -2.780221619736e-02 9.682843634151e-05 8.103903798835e+00
6.762500000000e+02 -2.860832400322e-02 9.976686100713e-05 8.106123523752e+00
6.765000000000e+02 -2.948623205142e-02 1.026773339061e-04 8.107870409291e+00
6.767500000000e+02 -3.042660234964e-02 1.055341231124e-04 8.109151710217e+00
6.770000000000e+02 -3.141917381885e-02 1.083149802201e-04 8.109973479332e+00
6.772500000000e+02 -3.245294332071e-02 1.110013434838e-04 8.110340483225e+00
6.775000000000e+02 -3.351636630393e-02 1.135784166370e-04 8.110256125289e+00
6.777500000000e+02 -3.459757393927e-02 1.160351278689e-04 8.109722366681e+00
6.780000000000e+02 -3.568459994100e-02 1.183639688613e-04 8.108739655908e+00
6.782500000000e+02 -3.676561233945e-02 1.205607282098e-04 8.107306857662e+00
6.785000000000e+02 -3.782914206625e-02 1.226241284032e-04 8.105421191435e+00
6.787500000000e+02 -3.886430277741e-02 1.245553855806e-04 8.103078170213e+00
6.790000000000e+02 -3.986099386626e-02 1.263577117284e-04 8.100271548336e+00
6.792500000000e+02 -4.081008097415e-02 1.280357818468e-04 8.096993273083e+00
6.795000000000e+02 -4.170354781034e-02 1.295951870799e-04 8.093233444614e+00
6.797500000000e+02 -4.253461547833e-02 1.310418993612e-04 8.088980280159e+00
6.800000000000e+02 -4.329782540875e-02 1.323817663363e-04 8.084220089051e+00
6.802500000000e+02 -4.398908505041e-02 1.336200565678e-04 8.078937256094e+00
6.805000000000e+02 -4.460567653598e-02 1.347610721178e-04 8.073114235318e+00
6.807500000000e+02 -4.514623007288e-02 1.358078389032e-04 8.066731558004e+00
6.810000000000e+02 -4.561066643498e-02 1.367618837348e-04 8.059767851970e+00
6.812500000000e+02 -4.600011272805e-02 1.376230771353e-04 8.052199879662e+00
6.815000000000e+02 -4.631679766566e-02 1.383896270407e-04 8.044002594181e+00
6.817500000000e+02 -4.656393320993e-02 1.390581863676e-04 8.035149212157e+00
6.820000000000e+02 -4.674558782172e-02 1.396239258225e-04 8.025611311646e+00
6.822500000000e+02 -4.686655846375e-02 1.400807184802e-04 8.015358948128e+00
6.825000000000e+02 -4.693224487084e-02 1.404214323155e-04 8.004360796987e+00
6.827500000000e+02 -4.694853113895e-02 1.406382600861e-04 7.992584315795e+00
6.830000000000e+02 -4.692167543039e-02 1.407230872473e-04 7.979995931493e+00
6.832500000000e+02 -4.685820973726e-02 1.406678903410e-04 7.966561248066e+00
6.835000000000e+02 -4.676484859666e-02 1.404652005507e-04 7.952245274755e+00
6.837500000000e+02 -4.664840430017e-02 1.401084801823e-04 7.937012672909e+00
6.840000000000e+02 -4.651570713493e-02 1.395924836863e-04 7.920828018472e+00
6.842500000000e+02 -4.637352634602e-02 1.389137532916e-04 7.903656077600e+00
6.845000000000e+02 -4.622848925592e-02 1.380709896034e-04 7.885462091302e+00
6.847500000000e+02 -4.608699670777e-02 1.370654590685e-04 7.866212068597e+00
6.850000000000e+02 -4.595513251167e-02 1.359012948353e-04 7.845873080121e+00
6.852500000000e+02 -4.583856808973e-02 1.345857531229e-04 7.824413551701e+00
6.855000000000e+02 -4.574246324015e-02 1.331294100282e-04 7.801803549185e+00
6.857500000000e+02 -4.567136808627e-02 1.315462808993e-04 7.778015059955e+00
6.860000000000e+02 -4.562912939120e-02 1.298538548469e-04 7.753022256255e+00
6.862500000000e+02 -4.561880801475e-02 1.280730198037e-04 7.726801740325e+00
6.865000000000e+02 -4.564261530618e-02 1.262278928900e-04 7.699332777053e+00
6.867500000000e+02 -4.570187212236e-02 1.243455285851e-04 7.670597491776e+00
6.870000000000e+02 -4.579699948175e-02 1.224555188550e-04 7.640581054662e+00
6.872500000000e+02 -4.592754142624e-02 1.205894853082e-04 7.609271824027e+00
6.875000000000e+02 -4.609222549898e-02 1.187804757193e-04 7.576661473213e+00
6.877500000000e+02 -4.628905678770e-02 1.170622763995e-04 7.542745072817e+00
6.880000000000e+02 -4.651544565451e-02 1.154686692348e-04 7.507521155908e+00
6.882500000000e+02 -4.676835954969e-02 1.140326490819e-04 7.470991736503e+00
6.885000000000e+02 -4.704449387089e-02 1.127856252663e-04 7.433162312703e+00
6.887500000000e+02 -4.734044804101e-02 1.117566699576e-04 7.394041823208e+00
6.890000000000e+02 -4.765289876794e-02 1.109718104858e-04 7.353642590518e+00
6.892500000000e+02 -4.797875637468e-02 1.104533783099e-04 7.311980224879e+00
6.895000000000e+02 -4.831529568372e-02 1.102195152641e-04 7.269073509168e+00
6.897500000000e+02 -4.866025196310e-02 1.102837794720e-04 7.224944253864e+00
6.900000000000e+02 -4.901187752855e-02 1.106549206449e-04 7.179617141116e+00
6.902500000000e+02 -4.936895512910e-02 1.113367533410e-04 7.133119540556e+00
6.905000000000e+02 -4.973077020712e-02 1.123281868673e-04 7.085481312740e+00
6.907500000000e+02 -5.009704619737e-02 1.136233890107e-04 7.036734600247e+00
6.910000000000e+02 -5.046784955944e-02 1.152120469545e-04 6.986913602436e+00
6.912500000000e+02 -5.084347478470e-02 1.170797521827e-04 6.936054352796e+00
6.915000000000e+02 -5.122431861543e-02 1.192083796158e-04 6.884194476903e+00
6.917500000000e+02 -5.161075526932e-02 1.215765717204e-04 6.831372962060e+00
6.920000000000e+02 -5.200302123212e-02 1.241602324088e-04 6.777629913096e+00
6.922500000000e+02 -5.240111867198e-02 1.269330097088e-04 6.723006323628e+00
6.925000000000e+02 -5.280474207344e-02 1.298667144232e-04 6.667543840535e+00
6.927500000000e+02 -5.321323123771e-02 1.329316688450e-04 6.611284546409e+00
6.930000000000e+02 -5.362554987801e-02 1.360970725855e-04 6.554270744447e+00
6.932500000000e+02 -5.404028693298e-02 1.393313016870e-04 6.496544756334e+00
6.935000000000e+02 -5.445567542625e-02 1.426020369325e-04 6.438148738011e+00
6.937500000000e+02 -5.486962210987e-02 1.458765388481e-04 6.379124505662e+00
6.940000000000e+02 -5.527974125877e-02 1.491218273081e-04 6.319513378719e+00
6.942500000000e+02 -5.568338661521e-02 1.523048104130e-04 6.259356043711e+00
6.945000000000e+02 -5.607767681587e-02 1.553924271747e-04 6.198692432355e+00
6.947500000000e+02 -5.645951246666e-02 1.583518000017e-04 6.137561619644e+00
6.950000000000e+02 -5.682558555478e-02 1.611504060059e-04 6.076001740654e+00
6.952500000000e+02 -5.717238463625e-02 1.637562709279e-04 6.014049925661e+00
6.955000000000e+02 -5.749620123202e-02 1.661381884030e-04 5.951742251875e+00
6.957500000000e+02 -5.779314539406e-02 1.682659639094e-04 5.889113715366e+00
6.960000000000e+02 -5.805917707802e-02 1.701106774969e-04 5.826198216271e+00
6.962500000000e+02 -5.829016106320e-02 1.716449623982e-04 5.763028561001e+00
6.965000000000e+02 -5.848195011666e-02 1.728432944249e-04 5.699636478244e+00
6.967500000000e+02 -5.863049820470e-02 1.736822882396e-04 5.636052646982e+00
6.970000000000e+02 -5.873200375744e-02 1.741410018103e-04 5.572306737897e+00
6.972500000000e+02 -5.878307552392e-02 1.742012437931e-04 5.508427462266e+00
6.975000000000e+02 -5.878091451146e-02 1.738478954118e-04 5.444442632076e+00
6.977500000000e+02 -5.872349733395e-02 1.730692429734e-04 5.380379225500e+00
6.980000000000e+02 -5.860974896824e-02 1.718573317284e-04 5.316263459908e+00
6.982500000000e+02 -5.843968951695e-02 1.702083423487e-04 5.252120869940e+00
6.985000000000e+02 -5.821454063650e-02 1.681229855587e-04 5.187976389034e+00
6.987500000000e+02 -5.793678266754e-02 1.656069162017e-04 5.123854435599e+00
6.990000000000e+02 -5.761015293227e-02 1.626711471344e-04 5.059779000780e+00
6.992500000000e+02 -5.723958514968e-02 1.593324513031e-04 4.995773739204e+00
6.995000000000e+02 -5.683109062396e-02 1.556137206178e-04 4.931862060436e+00
6.997500000000e+02 -5.639159001522e-02 1.515442537832e-04 4.868067221459e+00
7.000000000000e+02 -5.592870659296e-02 1.471599357016e-04 4.804412418990e+00
7.002500000000e+02 -5.545053693701e-02 1.425032739736e-04 4.740920880917e+00
7.005000000000e+02 -5.496541417413e-02 1.376232550165e-04 4.677615955561e+00
7.007500000000e+02 -5.448168130159e-02 1.325749932840e-04 4.614521197595e+00
7.010000000000e+02 -5.400748846524e-02 1.274191508504e-04 4.551660449068e+00
7.012500000000e+02 -5.355062658308e-02 1.222211216220e-04 4.489057913235e+00
7.015000000000e+02 -5.311840334016e-02 1.170499827141e-04 4.426738219689e+00
7.017500000000e+02 -5.271756521210e-02 1.119772334640e-04 4.364726477688e+00
7.020000000000e+02 -5.235426198731e-02 1.070753748959e-04 4.303048316103e+00
7.022500000000e+02 -5.203404774614e-02 1.024163401139e-04 4.241729906497e+00
7.025000000000e+02 -5.176190753154e-02 9.806986768718e-05 4.180797968199e+00
7.027500000000e+02 -5.154229778595e-02 9.410187358547e-05 4.120279752189e+00
7.030000000000e+02 -5.137918734640e-02 9.057288586814e-05 4.060203002652e+00
7.032500000000e+02 -5.127608749099e-02 8.753660783534e-05 4.000595895776e+00
7.035000000000e+02 -5.123606115864e-02 8.503866443307e-05 3.941486954223e+00
7.037500000000e+02 -5.126170575614e-02 8.311558093368e-05 3.882904939267e+00
7.040000000000e+02 -5.135510751896e-02 8.179402463090e-05 3.824878721686e+00
7.042500000000e+02 -5.151776949289e-02 8.109032265591e-05 3.767437133004e+00
7.045000000000e+02 -5.175052001660e-02 8.101026095181e-05 3.710608801945e+00
7.047500000000e+02 -5.205341094998e-02 8.154915153988e-05 3.654421979568e+00
7.050000000000e+02 -5.242561668275e-02 8.269214355261e-05 3.598904356850e+00
7.052500000000e+02 -5.286534696804e-02 8.441472675078e-05 3.544082881455e+00
7.055000000000e+02 -5.336978452344e-02 8.668340873635e-05 3.489983577358e+00
7.057500000000e+02 -5.393505738151e-02 8.945651950223e-05 3.436631373423e+00
7.060000000000e+02 -5.455625230029e-02 9.268509792132e-05 3.384049944086e+00
7.062500000000e+02 -5.522747275594e-02 9.631383332304e-05 3.332261567890e+00
7.065000000000e+02 -5.594194026910e-02 1.002820345758e-04 3.281287006404e+00
7.067500000000e+02 -5.669213419002e-02 1.045246068176e-04 3.231145405173e+00
7.070000000000e+02 -5.746996274179e-02 1.089730326579e-04 3.181854220886e+00
7.072500000000e+02 -5.826695458679e-02 1.135563454274e-04 3.133429172858e+00
7.075000000000e+02 -5.907446017111e-02 1.182021061916e-04 3.085884222167e+00
7.077500000000e+02 -5.988385107058e-02 1.228373791744e-04 3.039231575015e+00
7.080000000000e+02 -6.068670715330e-02 1.273897128017e-04 2.993481712330e+00
7.082500000000e+02 -6.147498293765e-02 1.317881229315e-04 2.948643441215e+00
7.085000000000e+02 -6.224114687214e-02 1.359640754439e-04 2.904723968991e+00
7.087500000000e+02 -6.297829071320e-02 1.398524558900e-04 2.861728994572e+00
7.090000000000e+02 -6.368020751956e-02 1.433925145786e-04 2.819662816827e+00
7.092500000000e+02 -6.434144091168e-02 1.465287619352e-04 2.778528453698e+00
7.095000000000e+02 -6.495730752490e-02 1.492117933636e-04 2.738327770271e+00
7.097500000000e+02 -6.552389725675e-02 1.513990270001e-04 2.699061609965e+00
7.100000000000e+02 -6.603805417674e-02 1.530553296803e-04 2.660729924993e+00
7.102500000000e+02 -6.649734289165e-02 1.541535209053e-04 2.623331900588e+00
7.105000000000e+02 -6.690000087113e-02 1.546747362636e-04 2.586866069681e+00
7.107500000000e+02 -6.724487962695e-02 1.546086617456e-04 2.551330413615e+00
7.110000000000e+02 -6.753137417230e-02 1.539536291836e-04 2.516722446307e+00
7.112500000000e+02 -6.775934407748e-02 1.527165920186e-04 2.483039279902e+00
7.115000000000e+02 -6.792902394519e-02 1.509129828711e-04 2.450277672269e+00
7.117500000000e+02 -6.804092666169e-02 1.485664692476e-04 2.418434056559e+00
7.120000000000e+02 -6.809574533735e-02 1.457086264240e-04 2.387504556428e+00
7.122500000000e+02 -6.809425371717e-02 1.423785136268e-04 2.357484988892e+00
7.125000000000e+02 -6.803721681151e-02 1.386221740103e-04 2.328370860601e+00
7.127500000000e+02 -6.792531652585e-02 1.344920879782e-04 2.300157362114e+00
7.130000000000e+02 -6.775909921909e-02 1.300464567084e-04 2.272839362524e+00
7.132500000000e+02 -6.753895537906e-02 1.253484315150e-04 2.246411411630e+00
7.135000000000e+02 -6.726513384174e-02 1.204652159285e-04 2.220867749567e+00
7.137500000000e+02 -6.693779423665e-02 1.154670215208e-04 2.196202328017e+00
7.140000000000e+02 -6.655709414174e-02 1.104259378390e-04 2.172408839227e+00
7.142500000000e+02 -6.612330697414e-02 1.054146572185e-04 2.149480757437e+00
7.145000000000e+02 -6.563695873284e-02 1.005051046175e-04 2.127411382323e+00
7.147500000000e+02 -6.509897261165e-02 9.576700688702e-05 2.106193889974e+00
7.150000000000e+02 -6.451080588834e-02 9.126644538468e-05 2.085821378100e+00
7.152500000000e+02 -6.387456544044e-02 8.706444336570e-05 2.066286911466e+00
7.155000000000e+02 -6.319308871723e-02 8.321565218561e-05 2.047583554710e+00
7.157500000000e+02 -6.246998003815e-02 7.976719058114e-05 2.029704399910e+00
7.160000000000e+02 -6.170959667017e-02 7.675769807097e-05 2.012642580958e+00
7.162500000000e+02 -6.091698350206e-02 7.421664670632e-05 1.996391278631e+00
7.165000000000e+02 -6.009775947234e-02 7.216393931297e-05 1.980943721401e+00
7.167500000000e+02 -5.925796501746e-02 7.060981646595e-05 1.966293179350e+00
7.170000000000e+02 -5.840388130460e-02 6.955506040221e-05 1.952432962170e+00
7.172500000000e+02 -5.754183590320e-02 6.899147515213e-05 1.939356423712e+00
7.175000000000e+02 -5.667801050442e-02 6.890260291301e-05 1.927056976089e+00
7.177500000000e+02 -5.581826441492e-02 6.926461753737e-05 1.915528122115e+00
7.180000000000e+02 -5.496798689460e-02 7.004733370899e-05 1.904763507306e+00
7.182500000000e+02 -5.413198828954e-02 7.121526295545e-05 1.894756990898e+00
7.185000000000e+02 -5.331443484452e-02 7.272865223604e-05 1.885502740609e+00
7.187500000000e+02 -5.251882907818e-02 7.454444909927e-05 1.876995347420e+00
7.190000000000e+02 -5.174803320336e-02 7.661715684901e-05 1.869229954195e+00
7.192500000000e+02 -5.100432808200e-02 7.889955082691e-05 1.862202400485e+00
7.195000000000e+02 -5.028949898551e-02 8.134325926995e-05 1.855909371440e+00
7.197500000000e+02 -4.960493640438e-02 8.389921870486e-05 1.850348547492e+00
7.200000000000e+02 -4.895173954925e-02 8.651803404089e-05 1.845518753048e+00
7.202500000000e+02 -4.833081208926e-02 8.915028565487e-05 1.841420090658e+00
7.205000000000e+02 -4.774293988453e-02 9.174682498364e-05 1.838054066925e+00
7.207500000000e+02 -4.718884454933e-02 9.425910296273e-05 1.835423698732e+00
7.210000000000e+02 -4.666920891179e-02 9.663956822173e-05 1.833533601545e+00
7.212500000000e+02 -4.618467409484e-02 9.884215853134e-05 1.832390062441e+00
7.215000000000e+02 -4.573581099645e-02 1.008228888299e-04 1.832001091567e+00
7.217500000000e+02 -4.532307126091e-02 1.025405694669e-04 1.832376456305e+00
7.220000000000e+02 -4.494672468721e-02 1.039575700334e-04 1.833527699553e+00
7.222500000000e+02 -4.460679137571e-02 1.050406316490e-04 1.835468141252e+00
7.225000000000e+02 -4.430297605348e-02 1.057616917716e-04 1.838212860010e+00
7.227500000000e+02 -4.403461249588e-02 1.060986651577e-04 1.841778659302e+00
7.230000000000e+02 -4.380062369820e-02 1.060361092939e-04 1.846184013434e+00
7.232500000000e+02 -4.359950089943e-02 1.055657515551e-04 1.851448989037e+00
7.235000000000e+02 -4.342930459230e-02 1.046868551658e-04 1.857595144996e+00
7.237500000000e+02 -4.328768519304e-02 1.034063572961e-04 1.864645401873e+00
7.240000000000e+02 -4.317192221570e-02 1.017387762176e-04 1.872623883542e+00
7.242500000000e+02 -4.307897709870e-02 9.970591205882e-05 1.881555727161e+00
7.245000000000e+02 -4.300555383391e-02 9.733632907641e-05 1.891466860876e+00
7.247500000000e+02 -4.294816176552e-02 9.466465314575e-05 1.902383751033e+00
7.250000000000e+02 -4.290317522524e-02 9.173072181259e-05 1.914333121366e+00
7.252500000000e+02 -4.286688385406e-02 8.857862049699e-05 1.927341646852e+00
7.255000000000e+02 -4.283553047663e-02 8.525565383077e-05 1.941435628423e+00
7.257500000000e+02 -4.280533473569e-02 8.181129264601e-05 1.956640654123e+00
7.260000000000e+02 -4.277250135499e-02 7.829613535101e-05 1.972981253788e+00
7.262500000000e+02 -4.273321541697e-02 7.476091809205e-05 1.990480554462e+00
7.265000000000e+02 -4.268362747956e-02 7.125560064636e-05 2.009159944355e+00
7.267500000000e+02 -4.261983343143e-02 6.782854526918e-05 2.029038750633e+00
7.270000000000e+02 -4.253785407320e-02 6.452580042804e-05 2.050133939935e+00
7.272500000000e+02 -4.243362018259e-02 6.139049036735e-05 2.072459843352e+00
7.275000000000e+02 -4.230296807837e-02 5.846231009762e-05 2.096027914155e+00
7.277500000000e+02 -4.214164991238e-02 5.577711280155e-05 2.120846517025e+00
7.280000000000e+02 -4.194536191508e-02 5.336658311775e-05 2.146920755585e+00
7.282500000000e+02 -4.170979181440e-02 5.125797232783e-05 2.174252335514e+00
7.285000000000e+02 -4.143068559745e-02 4.947389176890e-05 2.202839466696e+00
7.287500000000e+02 -4.110393181723e-02 4.803217582250e-05 2.232676802547e+00
7.290000000000e+02 -4.072566093214e-02 4.694572405026e-05 2.263755419468e+00
7.292500000000e+02 -4.029235505193e-02 4.622240057228e-05 2.296062832649e+00
7.295000000000e+02 -3.980096361974e-02 4.586495961498e-05 2.329583049594e+00
7.297500000000e+02 -3.924902035581e-02 4.587100044431e-05 2.364296663097e+00
7.300000000000e+02 -3.863475491631e-02 4.623291672665e-05 2.400180978785e+00
7.302500000000e+02 -3.795719526850e-02 4.693795149427e-05 2.437210181397e+00
7.305000000000e+02 -3.721625549641e-02 4.796828640088e-05 2.475355536965e+00
7.307500000000e+02 -3.641280420519e-02 4.930120959756e-05 2.514585628427e+00
7.310000000000e+02 -3.554871080588e-02 5.090934261043e-05 2.554866625875e+00
7.312500000000e+02 -3.462686639902e-02 5.276098526624e-05 2.596162587064e+00
7.315000000000e+02 -3.365117688716e-02 5.482056334338e-05 2.638435783457e+00
7.317500000000e+02 -3.262652857918e-02 5.704918753441e-05 2.681647051031e+00
7.320000000000e+02 -3.155872512553e-02 5.940528513332e-05 2.725756155963e+00
7.322500000000e+02 -3.045439822666e-02 6.184535424042e-05 2.770722173730e+00
7.325000000000e+02 -2.932089337845e-02 6.432479517812e-05 2.816503870569e+00
7.327500000000e+02 -2.816613493580e-02 6.679878355192e-05 2.863060084146e+00
7.330000000000e+02 -2.699847405605e-02 6.922317625171e-05 2.910350093311e+00
7.332500000000e+02 -2.582652506225e-02 7.155541836854e-05 2.958333971257e+00
7.335000000000e+02 -2.465899593448e-02 7.375542142693e-05 3.006972916425e+00
7.337500000000e+02 -2.350451863492e-02 7.578638011338e-05 3.056229553730e+00
7.340000000000e+02 -2.237148562205e-02 7.761550123167e-05 3.106068202196e+00
7.342500000000e+02 -2.126789816103e-02 7.921461843741e-05 3.156455106225e+00
7.345000000000e+02 -2.020123163053e-02 8.056066776094e-05 3.207358625827e+00
7.347500000000e+02 -1.917832197309e-02 8.163603415745e-05 3.258749386585e+00
7.350000000000e+02 -1.820527634771e-02 8.242874910644e-05 3.310600388073e+00
7.352500000000e+02 -1.728740941888e-02 8.293249812888e-05 3.362887070889e+00
7.355000000000e+02 -1.642920539321e-02 8.314650955565e-05 3.415587345049e+00
7.357500000000e+02 -1.563430422843e-02 8.307530905868e-05 3.468681581157e+00
7.360000000000e+02 -1.490550919550e-02 8.272835914486e-05 3.522152566275e+00
7.362500000000e+02 -1.424481177825e-02 8.211960884660e-05 3.575985428753e+00
7.365000000000e+02 -1.365342914218e-02 8.126696257890e-05 3.630167534188e+00
7.367500000000e+02 -1.313184903102e-02 8.019171207543e-05 3.684688354589e+00
7.370000000000e+02 -1.267987711751e-02 7.891794873785e-05 3.739539316024e+00
7.372500000000e+02 -1.229668197859e-02 7.747198184982e-05 3.794713624653e+00
7.375000000000e+02 -1.198083400558e-02 7.588175213100e-05 3.850206077103e+00
7.377500000000e+02 -1.173033551232e-02 7.417628931794e-05 3.906012854429e+00
7.380000000000e+02 -1.154264065465e-02 7.238525218844e-05 3.962131305731e+00
7.382500000000e+02 -1.141466467489e-02 7.053848479044e-05 4.018559720448e+00
7.385000000000e+02 -1.134278434843e-02 6.866563010896e-05 4.075297095744e+00
7.387500000000e+02 -1.132283135361e-02 6.679579741545e-05 4.132342897820e+00
7.390000000000e+02 -1.135008296225e-02 6.495727612754e-05 4.189696823969e+00
7.392500000000e+02 -1.141925312090e-02 6.317728708150e-05 4.247358564092e+00
7.395000000000e+02 -1.152448941524e-02 6.148176193924e-05 4.305327568050e+00
7.397500000000e+02 -1.165938001717e-02 5.989514233420e-05 4.363602820895e+00
7.400000000000e+02 -1.181697429858e-02 5.844018719944e-05 4.422182627073e+00
7.402500000000e+02 -1.198982133856e-02 5.713778481845e-05 4.481064410457e+00
7.405000000000e+02 -1.217002805040e-02 5.600676120424e-05 4.540244529666e+00
7.407500000000e+02 -1.234933885032e-02 5.506368545993e-05 4.599718114470e+00
7.410000000000e+02 -1.251923606718e-02 5.432266934682e-05 4.659478921596e+00
7.412500000000e+02 -1.267106085435e-02 5.379516841014e-05 4.719519216828e+00
7.415000000000e+02 -1.279615138580e-02 5.348978776995e-05 4.779829681153e+00
7.417500000000e+02 -1.288599507320e-02 5.341209763868e-05 4.840399343548e+00
7.420000000000e+02 -1.293239021743e-02 5.356449723656e-05 4.901215540012e+00
7.422500000000e+02 -1.292761223556e-02 5.394608550896e-05 4.962263899757e+00
7.425000000000e+02 -1.286457823315e-02 5.455258539797e-05 5.023528354470e+00
7.427500000000e+02 -1.273700550734e-02 5.537633009017e-05 5.084991173752e+00
7.430000000000e+02 -1.253955706977e-02 5.640631252413e-05 5.146633019307e+00
7.432500000000e+02 -1.226797056851e-02 5.762830496062e-05 5.208433020358e+00
7.435000000000e+02 -1.191916476762e-02 5.902504886790e-05 5.270368862712e+00
7.437500000000e+02 -1.149132127098e-02 6.057651775435e-05 5.332416892555e+00
7.440000000000e+02 -1.098393774915e-02 6.226023516182e-05 5.394552228802e+00
7.442500000000e+02 -1.039785161147e-02 6.405167198417e-05 5.456748882306e+00
7.445000000000e+02 -9.735233593702e-03 6.592468547326e-05 5.518979879491e+00
7.447500000000e+02 -8.999551137857e-03 6.785199356510e-05 5.581217386204e+00
7.450000000000e+02 -8.195503527951e-03 6.980567627618e-05 5.643432831051e+00
7.452500000000e+02 -7.328930689674e-03 7.175768713055e-05 5.705597025310e+00
7.455000000000e+02 -6.406698898102e-03 7.368036107630e-05 5.767680278222e+00
7.457500000000e+02 -5.436566645836e-03 7.554690392969e-05 5.829652506356e+00
7.460000000000e+02 -4.427035304170e-03 7.733184760225e-05 5.891483336281e+00
7.462500000000e+02 -3.387188637982e-03 7.901147195044e-05 5.953142200018e+00
7.465000000000e+02 -2.326525816568e-03 8.056418685831e-05 6.014598422958e+00
7.467500000000e+02 -1.254792118024e-03 8.197084640349e-05 6.075821304716e+00
7.470000000000e+02 -1.818116773411e-04 8.321498744449e-05 6.136780192716e+00
7.472500000000e+02 8.826740810639e-04 8.428302738239e-05 6.197444548997e+00
7.475000000000e+02 1.929159409251e-03 8.516440190406e-05 6.257784011734e+00
7.477500000000e+02 2.948515351922e-03 8.585164106653e-05 6.317768450500e+00
7.480000000000e+02 3.932117649333e-03 8.634039126373e-05 6.377368018299e+00
7.482500000000e+02 4.871958940145e-03 8.662938641046e-05 6.436553198532e+00
7.485000000000e+02 5.760745158929e-03 8.672037445248e-05 6.495294850911e+00
7.487500000000e+02 6.591974434904e-03 8.661800037202e-05 6.553564253358e+00
7.490000000000e+02 7.360000095439e-03 8.632966344518e-05 6.611333145034e+00
7.492500000000e+02 8.060077065908e-03 8.586532630064e-05 6.668573766071e+00
7.495000000000e+02 8.688394756686e-03 8.523730907545e-05 6.725258900119e+00
7.497500000000e+02 9.242096480763e-03 8.446006200083e-05 6.781361915056e+00
7.500000000000e+02 9.719287949718e-03 8.354990100135e-05 6.836856805493e+00
7.502500000000e+02 1.011903552614e-02 8.252471920253e-05 6.891718234066e+00
7.505000000000e+02 1.044135682415e-02 8.140367741044e-05 6.945921577268e+00
7.507500000000e+02 1.068720274458e-02 8.020693313010e-05 6.999442967811e+00
7.510000000000e+02 1.085843294096e-02 7.895532735852e-05 7.052259339749e+00
7.512500000000e+02 1.095778433438e-02 7.767009542553e-05 7.104348472677e+00
7.515000000000e+02 1.098883331486e-02 7.637252431711e-05 7.155689037142e+00
7.517500000000e+02 1.095595050546e-02 7.508363710848e-05 7.206260635654e+00
7.520000000000e+02 1.086425023921e-02 7.382389006211e-05 7.256043850063e+00
7.522500000000e+02 1.071953176690e-02 7.261287167432e-05 7.305020281707e+00
7.525000000000e+02 1.052821340372e-02 7.146901168914e-05 7.353172589510e+00
7.527500000000e+02 1.029726117185e-02 7.040930359137e-05 7.400484534137e+00
7.530000000000e+02 1.003410863540e-02 6.944904467751e-05 7.446941009049e+00
7.532500000000e+02 9.746571832865e-03 6.860159615268e-05 7.492528076249e+00
7.535000000000e+02 9.442758324744e-03 6.787816541962e-05 7.537232997920e+00
7.537500000000e+02 9.130971087236e-03 6.728761556357e-05 7.581044260789e+00
7.540000000000e+02 8.819608843057e-03 6.683630263554e-05 7.623951595207e+00
7.542500000000e+02 8.517065309543e-03 6.652794287798e-05 7.665945994802e+00
7.545000000000e+02 8.231627007702e-03 6.636351055081e-05 7.707019723116e+00
7.547500000000e+02 7.971372105330e-03 6.634118348972e-05 7.747166312087e+00
7.550000000000e+02 7.744073588466e-03 6.645632039748e-05 7.786380558684e+00
7.552500000000e+02 7.557106410847e-03 6.670142350609e-05 7.824658503959e+00
7.555000000000e+02 7.417361718213e-03 6.706628860736e-05 7.861997404957e+00
7.557500000000e+02 7.331169385358e-03 6.753811550017e-05 7.898395693508e+00
7.560000000000e+02 7.304230700881e-03 6.810156092452e-05 7.933852921846e+00
7.562500000000e+02 7.341562182330e-03 6.873896721793e-05 7.968369694233e+00
7.565000000000e+02 7.447451455343e-03 6.943060931264e-05 8.001947583896e+00
7.567500000000e+02 7.625425704985e-03 7.015483763848e-05 8.034589034924e+00
7.570000000000e+02 7.878232655728e-03 7.088847923756e-05 8.066297249286e+00
7.572500000000e+02 8.207834030766e-03 7.160719346305e-05 8.097076060277e+00
7.575000000000e+02 8.615409423815e-03 7.228582500146e-05 8.126929787364e+00
7.577500000000e+02 9.101372897238e-03 7.289879590622e-05 8.155863088705e+00
7.580000000000e+02 9.665396716697e-03 7.342052494955e-05 8.183880793415e+00
7.582500000000e+02 1.030644262681e-02 7.382586148247e-05 8.210987727526e+00
7.585000000000e+02 1.102280133034e-02 7.409052712118e-05 8.237188540425e+00
7.587500000000e+02 1.181213249000e-02 7.419156224178e-05 8.262487519741e+00
7.590000000000e+02 1.267150975004e-02 7.410776784134e-05 8.286888415536e+00
7.592500000000e+02 1.359746136910e-02 7.382013499022e-05 8.310394262562e+00
7.595000000000e+02 1.458601108768e-02 7.331225534221e-05 8.333007216359e+00
7.597500000000e+02 1.563271261192e-02 7.257070155436e-05 8.354728398706e+00
7.600000000000e+02 1.673267943613e-02 7.158536735230e-05 8.375557761126e+00
7.602500000000e+02 1.788061220998e-02 7.034976396428e-05 8.395493968685e+00
7.605000000000e+02 1.907082077572e-02 6.886125741296e-05 8.414534306805e+00
7.607500000000e+02 2.029724519441e-02 6.712123579083e-05 8.432674614680e+00
7.610000000000e+02 2.155347614183e-02 6.513522085502e-05 8.449909247022e+00
7.612500000000e+02 2.283277645113e-02 6.291292586313e-05 8.466231065442e+00
7.615000000000e+02 2.412810385861e-02 6.046821428976e-05 8.481631461360e+00
7.617500000000e+02 2.543213944954e-02 5.781895882279e-05 8.496100407609e+00
7.620000000000e+02 2.673731847790e-02 5.498686600411e-05 8.509626541508e+00
7.622500000000e+02 2.803586777185e-02 5.199721198840e-05 8.522197274945e+00
7.625000000000e+02 2.931984777566e-02 4.887841792883e-05 8.533798931096e+00
7.627500000000e+02 3.058120349938e-02 4.566172897835e-05 8.544416902129e+00
7.630000000000e+02 3.181181884739e-02 4.238075385393e-05 8.554035828072e+00
7.632500000000e+02 3.300358151771e-02 3.907093005207e-05 8.562639788727e+00
7.635000000000e+02 3.414845122692e-02 3.576893890161e-05 8.570212507676e+00
7.637500000000e+02 3.523853865860e-02 3.251211698363e-05 8.576737561077e+00
7.640000000000e+02 3.626618898896e-02 2.933789776544e-05 8.582198588612e+00
7.642500000000e+02 3.722407163868e-02 2.628315283121e-05 8.586579500554e+00
7.645000000000e+02 3.810527933375e-02 2.338352515746e-05 8.589864678126e+00
7.647500000000e+02 3.890342947292e-02 2.067288651691e-05 8.592039162011e+00
7.650000000000e+02 3.961277188257e-02 1.818276343107e-05 8.593088826281e+00
7.652500000000e+02 4.022829982864e-02 1.594179647527e-05 8.593000534509e+00
7.655000000000e+02 4.074586320199e-02 1.397525191038e-05 8.591762275712e+00
7.657500000000e+02 4.116228205610e-02 1.230462126706e-05 8.589363278254e+00
7.660000000000e+02 4.147545796944e-02 1.094729948489e-05 8.585794100563e+00
7.662500000000e+02 4.168448146306e-02 9.916356241008e-06 8.581046699147e+00
7.665000000000e+02 4.178972752576e-02 9.220361015083e-06 8.575114465948e+00
7.667500000000e+02 4.179294704810e-02 8.863285339472e-06 8.567992254714e+00
7.670000000000e+02 4.169733465928e-02 8.844503396388e-06 8.559676372321e+00
7.672500000000e+02 4.150758266853e-02 9.158863622488e-06 8.550164556797e+00
7.675000000000e+02 4.122990915497e-02 9.796841631937e-06 8.539455925200e+00
7.677500000000e+02 4.087206870237e-02 1.074474708729e-05 8.527550925268e+00
7.680000000000e+02 4.044332176152e-02 1.198501146524e-05 8.514451243406e+00
7.682500000000e+02 3.995437925577e-02 1.349650379368e-05 8.500159733576e+00
7.685000000000e+02 3.941729750111e-02 1.525490903825e-05 8.484680304317e+00
7.687500000000e+02 3.884534123973e-02 1.723311864357e-05 8.468017836875e+00
7.690000000000e+02 3.825279717313e-02 1.940166537448e-05 8.450178065312e+00
7.692500000000e+02 3.765475661328e-02 2.172915283322e-05 8.431167494579e+00
7.695000000000e+02 3.706685886960e-02 2.418270233948e-05 8.410993297821e+00
7.697500000000e+02 3.650500846623e-02 2.672839648135e-05 8.389663233266e+00
7.700000000000e+02 3.598507011949e-02 2.933170706687e-05 8.367185572402e+00
7.702500000000e+02 3.552254790544e-02 3.195790057084e-05 8.343569027613e+00
7.705000000000e+02 3.513225911094e-02 3.457245948260e-05 8.318822720069e+00
7.707500000000e+02 3.482800661635e-02 3.714146695749e-05 8.292956137070e+00
7.710000000000e+02 3.462226092589e-02 3.963196306758e-05 8.265979117903e+00
7.712500000000e+02 3.452585843534e-02 4.201227487402e-05 8.237901853205e+00
7.715000000000e+02 3.454772382115e-02 4.425232747632e-05 8.208734899741e+00
7.717500000000e+02 3.469462374646e-02 4.632392734150e-05 8.178489209324e+00
7.720000000000e+02 3.497095865623e-02 4.820099909600e-05 8.147176173181e+00
7.722500000000e+02 3.537859869642e-02 4.985979500335e-05 8.114807664952e+00
7.725000000000e+02 3.591676979638e-02 5.127909758321e-05 8.081396119227e+00
7.727500000000e+02 3.658199375003e-02 5.244035445626e-05 8.046954579441e+00
7.730000000000e+02 3.736808754027e-02 5.332780912873e-05 8.011496786511e+00
7.732500000000e+02 3.826622369360e-02 5.392863388304e-05 7.975037232847e+00
7.735000000000e+02 3.926505489233e-02 5.423301256163e-05 7.937591236078e+00
7.737500000000e+02 4.035090358153e-02 5.423419747705e-05 7.899175004311e+00
7.740000000000e+02 4.150801537818e-02 5.392857013639e-05 7.859805674637e+00
7.742500000000e+02 4.271887663959e-02 5.331569811612e-05 7.819501367426e+00
7.745000000000e+02 4.396459013125e-02 5.239837826149e-05 7.778281199970e+00
7.747500000000e+02 4.522530657263e-02 5.118267872847e-05 7.736165312044e+00
7.750000000000e+02 4.648070054400e-02 4.967797595321e-05 7.693174852539e+00
7.752500000000e+02 4.771048430457e-02 4.789699597932e-05 7.649331973986e+00
7.755000000000e+02 4.889494401093e-02 4.585579286792e-05 7.604659791427e+00
7.757500000000e+02 5.001548965312e-02 4.357372678029e-05 7.559182347305e+00
7.760000000000e+02 5.105519907241e-02 4.107343583254e-05 7.512924551335e+00
7.762500000000e+02 5.199933781580e-02 3.838071443427e-05 7.465912111172e+00
7.765000000000e+02 5.283583437180e-02 3.552431953582e-05 7.418171465505e+00
7.767500000000e+02 5.355568553810e-02 3.253570395595e-05 7.369729702035e+00
7.770000000000e+02 5.415327323285e-02 2.944867462173e-05 7.320614475336e+00
7.772500000000e+02 5.462657686520e-02 2.629893872538e-05 7.270853928792e+00
7.775000000000e+02 5.497726904756e-02 2.312359696879e-05 7.220476619517e+00
7.777500000000e+02 5.521068660152e-02 1.996051214992e-05 7.169511438806e+00
7.780000000000e+02 5.533567952169e-02 1.684761271861e-05 7.117987546288e+00
7.782500000000e+02 5.536434060178e-02 1.382213968237e-05 7.065934309440e+00
7.785000000000e+02 5.531162324076e-02 1.091985508320e-05 7.013381242533e+00
7.787500000000e+02 5.519486452759e-02 8.174247411091e-06 6.960357964252e+00
7.790000000000e+02 5.503322469079e-02 5.615746651616e-06 6.906894151568e+00
7.792500000000e+02 5.484706657965e-02 3.270984218068e-06 6.853019512073e+00
7.795000000000e+02 5.465729048847e-02 1.162130825405e-06 6.798763752874e+00
7.797500000000e+02 5.448465044793e-02 -6.936758266685e-07 6.744156565659e+00
7.800000000000e+02 5.434906899351e-02 -2.284787869428e-06 6.689227606561e+00
7.802500000000e+02 5.426897666297e-02 -3.605369121695e-06 6.634006487676e+00
7.805000000000e+02 5.426069386938e-02 -4.655590589514e-06 6.578522762510e+00
7.807500000000e+02 5.433787845458e-02 -5.441647435933e-06 6.522805912508e+00
7.810000000000e+02 5.451105682516e-02 -5.975668898262e-06 6.466885326037e+00
7.812500000000e+02 5.478725992323e-02 -6.275392745086e-06 6.410790274314e+00
7.815000000000e+02 5.516977748132e-02 -6.363746652499e-06 6.354549873148e+00
7.817500000000e+02 5.565804546451e-02 -6.268223911005e-06 6.298193035091e+00
7.820000000000e+02 5.624768012489e-02 -6.020092478964e-06 6.241748410247e+00
7.822500000000e+02 5.693065843545e-02 -5.653450838278e-06 6.185244313713e+00
7.825000000000e+02 5.769565272071e-02 -5.204152226684e-06 6.128708641279e+00
7.827500000000e+02 5.852850438551e-02 -4.708600320674e-06 6.072168777753e+00
7.830000000000e+02 5.941283351564e-02 -4.202471314330e-06 6.015651494051e+00
7.832500000000e+02 6.033075390868e-02 -3.719389195717e-06 5.959182845633e+00
7.835000000000e+02 6.126367611841e-02 -3.289628790037e-06 5.902788062323e+00
7.837500000000e+02 6.219314985379e-02 -2.938896336457e-06 5.846491448405e+00
7.840000000000e+02 6.310171120799e-02 -2.687271304452e-06 5.790316283117e+00
7.842500000000e+02 6.397368389197e-02 -2.548372541294e-06 5.734284729286e+00
7.845000000000e+02 6.479588408729e-02 -2.528809361108e-06 5.678417761832e+00
7.847500000000e+02 6.555819857034e-02 -2.627974942354e-06 5.622735098150e+00
7.850000000000e+02 6.625399376704e-02 -2.838204195083e-06 5.567255150787e+00
7.852500000000e+02 6.688034203843e-02 -3.145311158970e-06 5.511994988008e+00
7.855000000000e+02 6.743805109787e-02 -3.529486642284e-06 5.456970312294e+00
7.857500000000e+02 6.793150661266e-02 -3.966522428317e-06 5.402195439949e+00
7.860000000000e+02 6.836833320038e-02 -4.429292876584e-06 5.347683301141e+00
7.862500000000e+02 6.875890394557e-02 -4.889420109039e-06 5.293445444876e+00
7.865000000000e+02 6.911572670901e-02 -5.319028923284e-06 5.239492054611e+00
7.867500000000e+02 6.945274414382e-02 -5.692496778342e-06 5.185831971700e+00
7.870000000000e+02 6.978458351324e-02 -5.988103277343e-06 5.132472733856e+00
7.872500000000e+02 7.012580092321e-02 -6.189500434600e-06 5.079420609213e+00
7.875000000000e+02 7.049014893188e-02 -6.286926399562e-06 5.026680647870e+00
7.877500000000e+02 7.088990459878e-02 -6.278114373232e-06 4.974256738436e+00
7.880000000000e+02 7.133528936287e-02 -6.168864939732e-06 4.922151653510e+00
7.882500000000e+02 7.183399642512e-02 -5.973273752902e-06 4.870367111778e+00
7.885000000000e+02 7.239085214191e-02 -5.713557133441e-06 4.818903822052e+00
7.887500000000e+02 7.300762157223e-02 -5.419575863974e-06 4.767761518362e+00
7.890000000000e+02 7.368296567465e-02 -5.128053089609e-06 4.716938995338e+00
7.892500000000e+02 7.441256075760e-02 -4.881462376094e-06 4.666434109311e+00
7.895000000000e+02 7.518937270661e-02 -4.726657313409e-06 4.616243782333e+00
7.897500000000e+02 7.600408472281e-02 -4.713260289002e-06 4.566363969580e+00
7.900000000000e+02 7.684565671938e-02 -4.891866052736e-06 4.516789630337e+00
7.902500000000e+02 7.770199583377e-02 -5.312090432030e-06 4.467514669687e+00
7.905000000000e+02 7.856069832593e-02 -6.020555926689e-06 4.418531892140e+00
7.907500000000e+02 7.940982287585e-02 -7.058861493603e-06 4.369832942838e+00
7.910000000000e+02 8.023864209339e-02 -8.461654514708e-06 4.321408269880e+00
7.912500000000e+02 8.103832020690e-02 -1.025489704021e-05 4.273247104288e+00
7.915000000000e+02 8.180246474260e-02 -1.245441601069e-05 4.225337461265e+00
7.917500000000e+02 8.252750425604e-02 -1.506484364294e-05 4.177666180589e+00
7.920000000000e+02 8.321285663749e-02 -1.807908585749e-05 4.130219000928e+00
7.922500000000e+02 8.386086696973e-02 -2.147829223773e-05 4.082980669422e+00
7.925000000000e+02 8.447651050316e-02 -2.523237407448e-05 4.035935089981e+00
7.927500000000e+02 8.506687905703e-02 -2.930110179405e-05 3.989065500465e+00
7.930000000000e+02 8.564048724062e-02 -3.363568406906e-05 3.942354676777e+00
7.932500000000e+02 8.620645178895e-02 -3.818074235873e-05 3.895785151136e+00
7.935000000000e+02 8.677361321246e-02 -4.287652455154e-05 3.849339443279e+00
7.937500000000e+02 8.734967001520e-02 -4.766122706867e-05 3.803000286352e+00
7.940000000000e+02 8.794040131024e-02 -5.247323668045e-05 3.756750854112e+00
7.942500000000e+02 8.854903748841e-02 -5.725315517568e-05 3.710574967574e+00
7.945000000000e+02 8.917583319866e-02 -6.194546169055e-05 3.664457296504e+00
7.947500000000e+02 8.981786862440e-02 -6.649973535597e-05 3.618383538593e+00
7.950000000000e+02 9.046908832970e-02 -7.087138323006e-05 3.572340581828e+00
7.952500000000e+02 9.112056706659e-02 -7.502188288186e-05 3.526316661292e+00
7.955000000000e+02 9.176096508688e-02 -7.891858582770e-05 3.480301495169e+00
7.957500000000e+02 9.237713136868e-02 -8.253418254056e-05 3.434286416464e+00
7.960000000000e+02 9.295479784475e-02 -8.584592918023e-05 3.388264489962e+00
7.962500000000e+02 9.347931695681e-02 -8.883477045166e-05 3.342230633563e+00
7.965000000000e+02 9.393638615531e-02 -9.148445880594e-05 3.296181722750e+00
7.967500000000e+02 9.431272139680e-02 -9.378077507860e-05 3.250116687184e+00
7.970000000000e+02 9.459665388326e-02 -9.571092404373e-05 3.204036612432e+00
7.972500000000e+02 9.477862047086e-02 -9.726314679126e-05 3.157944823864e+00
7.975000000000e+02 9.485153851636e-02 -9.842657787096e-05 3.111846964945e+00
7.977500000000e+02 9.481106363678e-02 -9.919131040526e-05 3.065751087473e+00
7.980000000000e+02 9.465571291852e-02 -9.954864155465e-05 3.019667722552e+00
7.982500000000e+02 9.438686402084e-02 -9.949152427299e-05 2.973609970291e+00
7.985000000000e+02 9.400862386452e-02 -9.901513187049e-05 2.927593597262e+00
7.987500000000e+02 9.352756372637e-02 -9.811751957159e-05 2.881637130898e+00
7.990000000000e+02 9.295234102888e-02 -9.680034413792e-05 2.835761986142e+00
7.992500000000e+02 9.229320691076e-02 -9.506962784075e-05 2.789992581261e+00
7.995000000000e+02 9.156144079776e-02 -9.293658316670e-05 2.744356481266e+00
7.997500000000e+02 9.076873289951e-02 -9.041837215290e-05 2.698884521225e+00
8.000000000000e+02 8.992657595908e-02 -8.753882199447e-05 2.653610939790e+00
8.002500000000e+02 8.904570689974e-02 -8.432900531860e-05 2.608573481560e+00
8.005000000000e+02 8.813565620419e-02 -8.082762133160e-05 2.563813470832e+00
8.007500000000e+02 8.720445455612e-02 -7.708109812715e-05 2.519375854410e+00
8.010000000000e+02 8.625852294922e-02 -7.314331409958e-05 2.475309185048e+00
8.012500000000e+02 8.530276621781e-02 -6.907491478836e-05 2.431665555541e+00
8.015000000000e+02 8.434085820695e-02 -6.494214363761e-05 2.388500475076e+00
8.017500000000e+02 8.337568430252e-02 -6.081519520915e-05 2.345872685721e+00
8.020000000000e+02 8.240988897054e-02 -5.676617491290e-05 2.303843931936e+00
8.022500000000e+02 8.144645370982e-02 -5.286675454949e-05 2.262478675284e+00
8.025000000000e+02 8.048923049784e-02 -4.918567676826e-05 2.221843771179e+00
8.027500000000e+02 7.954335396968e-02 -4.578628236343e-05 2.182008109792e+00
8.030000000000e+02 7.861546984504e-02 -4.272425492002e-05 2.143042230369e+00
8.032500000000e+02 7.771373781508e-02 -4.004578743819e-05 2.105017912017e+00
8.035000000000e+02 7.684759493566e-02 -3.778628404835e-05 2.068007745246e+00
8.037500000000e+02 7.602729678034e-02 -3.596972216804e-05 2.032084691162e+00
8.040000000000e+02 7.526328095742e-02 -3.460871201277e-05 1.997321621475e+00
8.042500000000e+02 7.456542360113e-02 -3.370520763160e-05 1.963790855432e+00
8.045000000000e+02 7.394227195711e-02 -3.325173708504e-05 1.931563677495e+00
8.047500000000e+02 7.340034282321e-02 -3.323303522940e-05 1.900709864210e+00
8.050000000000e+02 7.294356824485e-02 -3.362783576086e-05 1.871297197322e+00
8.052500000000e+02 7.257295364620e-02 -3.441064441495e-05 1.843391005666e+00
8.055000000000e+02 7.228648849897e-02 -3.555327703128e-05 1.817053708642e+00
8.057500000000e+02 7.207931871170e-02 -3.702603100253e-05 1.792344404241e+00
8.060000000000e+02 7.194415893573e-02 -3.879839767679e-05 1.769318502746e+00
8.062500000000e+02 7.187189576733e-02 -4.083929579418e-05 1.748027396378e+00
8.065000000000e+02 7.185230923595e-02 -4.311689524358e-05 1.728518204729e+00
8.067500000000e+02 7.187482987470e-02 -4.559814133387e-05 1.710833585968e+00
8.070000000000e+02 7.192924903806e-02 -4.824813513662e-05 1.695011588774e+00
8.072500000000e+02 7.200630565785e-02 -5.102954626091e-05 1.681085595686e+00
8.075000000000e+02 7.209809917314e-02 -5.390221487570e-05 1.669084279540e+00
8.077500000000e+02 7.219829468234e-02 -5.682306892238e-05 1.659031636307e+00
8.080000000000e+02 7.230212432069e-02 -5.974643856405e-05 1.650947005546e+00
8.082500000000e+02 7.240620278595e-02 -6.262477273486e-05 1.644845145835e+00
8.085000000000e+02 7.250820967244e-02 -6.540973143984e-05 1.640736275781e+00
8.087500000000e+02 7.260648999231e-02 -6.805353549166e-05 1.638626156534e+00
8.090000000000e+02 7.269964608855e-02 -7.051046959780e-05 1.638516131768e+00
8.092500000000e+02 7.278617168094e-02 -7.273835862889e-05 1.640403211432e+00
8.095000000000e+02 7.286418653730e-02 -7.469990631140e-05 1.644280122238e+00
8.097500000000e+02 7.293129144639e-02 -7.636373960448e-05 1.650135418291e+00
8.100000000000e+02 7.298456400542e-02 -7.770511239477e-05 1.657953580774e+00
8.102500000000e+02 7.302067501442e-02 -7.870620183839e-05 1.667715184398e+00
8.105000000000e+02 7.303610286624e-02 -7.935603074158e-05 1.679397092900e+00
8.107500000000e+02 7.302740055937e-02 -7.965005569729e-05 1.692972717088e+00
8.110000000000e+02 7.299147339698e-02 -7.958952823720e-05 1.708412292545e+00
8.112500000000e+02 7.292581459598e-02 -7.918070851543e-05 1.725683220341e+00
8.115000000000e+02 7.282866560579e-02 -7.843405305080e-05 1.744750418277e+00
8.117500000000e+02 7.269907175412e-02 -7.736345588918e-05 1.765576696101e+00
8.120000000000e+02 7.253682756877e-02 -7.598562262007e-05 1.788123100390e+00
8.122500000000e+02 7.234231299368e-02 -7.431959299914e-05 1.812349256293e+00
8.125000000000e+02 7.211624453045e-02 -7.238642121757e-05 1.838213668336e+00
8.127500000000e+02 7.185937560037e-02 -7.020899134613e-05 1.865673950090e+00
8.130000000000e+02 7.157217952838e-02 -6.781190065888e-05 1.894687026460e+00
8.132500000000e+02 7.125456147265e-02 -6.522136607240e-05 1.925209246169e+00
8.135000000000e+02 7.090562859797e-02 -6.246507586091e-05 1.957196468259e+00
8.137500000000e+02 7.052355127572e-02 -5.957194047027e-05 1.990604074118e+00
8.140000000000e+02 7.010552559470e-02 -5.657172491944e-05 2.025386969499e+00
8.142500000000e+02 6.964784460413e-02 -5.349452861464e-05 2.061499539716e+00
8.145000000000e+02 6.914606428146e-02 -5.037012334408e-05 2.098895617319e+00
8.147500000000e+02 6.859524766101e-02 -4.722721517633e-05 2.137528431137e+00
8.150000000000e+02 6.799025617190e-02 -4.409267145172e-05 2.177350585331e+00
8.152500000000e+02 6.732605972200e-02 -4.099076846550e-05 2.218314039444e+00
8.155000000000e+02 6.659803242518e-02 -3.794253156750e-05 2.260370120427e+00
8.157500000000e+02 6.580220830930e-02 -3.496521674026e-05 2.303469549227e+00
8.160000000000e+02 6.493547598804e-02 -3.207196736002e-05 2.347562489415e+00
8.162500000000e+02 6.399570149909e-02 -2.927171259309e-05 2.392598604099e+00
8.165000000000e+02 6.298177547185e-02 -2.656918834071e-05 2.438527128936e+00
8.167500000000e+02 6.189359133778e-02 -2.396520423356e-05 2.485296947724e+00
8.170000000000e+02 6.073196742579e-02 -2.145703824943e-05 2.532856671194e+00
8.172500000000e+02 5.949853042296e-02 -1.903892589394e-05 2.581154717092e+00
8.175000000000e+02 5.819558178982e-02 -1.670259968059e-05 2.630139389501e+00
8.177500000000e+02 5.682596554974e-02 -1.443783586144e-05 2.679758961312e+00
8.180000000000e+02 5.539295519006e-02 -1.223296632732e-05 2.729961758706e+00
8.182500000000e+02 5.390017334203e-02 -1.007532782346e-05 2.780696253729e+00
8.185000000000e+02 5.235154903883e-02 -7.951638536174e-06 2.831911165169e+00
8.187500000000e+02 5.075131406361e-02 -5.848298821970e-06 2.883555569385e+00
8.190000000000e+02 4.910403473524e-02 -3.751628918691e-06 2.935579028629e+00
8.192500000000e+02 4.741466645693e-02 -1.648054824110e-06 2.987931726014e+00
8.195000000000e+02 4.568862232969e-02 4.757262668242e-07 3.040564621258e+00
8.197500000000e+02 4.393183799165e-02 2.632578064654e-06 3.093429607664e+00
8.200000000000e+02 4.215082328593e-02 4.834740287479e-06 3.146479686689e+00
8.202500000000e+02 4.035268618232e-02 7.093611652464e-06 3.199669140516e+00
8.205000000000e+02 3.854512215504e-02 9.419493305546e-06 3.252953703919e+00
8.207500000000e+02 3.673636611050e-02 1.182129053404e-05 3.306290742647e+00
8.210000000000e+02 3.493510368932e-02 1.430619164403e-05 3.359639410686e+00
8.212500000000e+02 3.315034953889e-02 1.687932927294e-05 3.412960812557e+00
8.215000000000e+02 3.139129662674e-02 1.954345599839e-05 3.466218143157e+00
8.217500000000e+02 2.966714742613e-02 2.229865361172e-05 3.519376811989e+00
8.220000000000e+02 2.798693851842e-02 2.514210029683e-05 3.572404563162e+00
8.222500000000e+02 2.635936753141e-02 2.806789858831e-05 3.625271567944e+00
8.225000000000e+02 2.479263331347e-02 3.106702785222e-05 3.677950499318e+00
8.227500000000e+02 2.329429784504e-02 3.412738556921e-05 3.730416604203e+00
8.230000000000e+02 2.187117390294e-02 3.723394308405e-05 3.782647738839e+00
8.232500000000e+02 2.052924275974e-02 4.036900716808e-05 3.834624402210e+00
8.235000000000e+02 1.927360104286e-02 4.351258113075e-05 3.886329754224e+00
8.237500000000e+02 1.810843465259e-02 4.664280946232e-05 3.937749603154e+00
8.240000000000e+02 1.703701543076e-02 4.973648469594e-05 3.988872399997e+00
8.242500000000e+02 1.606171492453e-02 5.276959573741e-05 4.039689203716e+00
8.245000000000e+02 1.518402958012e-02 5.571789114778e-05 4.090193632707e+00
8.247500000000e+02 1.440461069153e-02 5.855743617100e-05 4.140381818910e+00
8.250000000000e+02 1.372329511995e-02 6.126514431959e-05 4.190252336300e+00
8.252500000000e+02 1.313913295684e-02 6.381925356944e-05 4.239806118608e+00
8.255000000000e+02 1.265040883157e-02 6.619974941025e-05 4.289046383512e+00
8.257500000000e+02 1.225465832752e-02 6.838871269055e-05 4.337978531856e+00
8.260000000000e+02 1.194867897631e-02 7.037058973092e-05 4.386610050268e+00
8.262500000000e+02 1.172853962723e-02 7.213239333631e-05 4.434950396780e+00
8.265000000000e+02 1.158958898071e-02 7.366383420260e-05 4.483010899719e+00
8.267500000000e+02 1.152647008335e-02 7.495737893592e-05 4.530804633388e+00
8.270000000000e+02 1.153314202374e-02 7.600825867984e-05 4.578346300287e+00
8.272500000000e+02 1.160291397338e-02 7.681442456939e-05 4.625652098881e+00
8.275000000000e+02 1.172849139075e-02 7.737647965178e-05 4.672739604445e+00
8.277500000000e+02 1.190203906400e-02 7.769757232198e-05 4.719627629258e+00
8.280000000000e+02 1.211525956386e-02 7.778326989921e-05 4.766336081325e+00
8.282500000000e+02 1.235948513061e-02 7.764143110472e-05 4.812885830381e+00
8.285000000000e+02 1.262578435046e-02 7.728204926413e-05 4.859298552138e+00
8.287500000000e+02 1.290507706845e-02 7.671710783799e-05 4.905596584540e+00
8.290000000000e+02 1.318825756507e-02 7.596040835395e-05 4.951802768120e+00
8.292500000000e+02 1.346631943983e-02 7.502741123114e-05 4.997940292319e+00
8.295000000000e+02 1.373048044589e-02 7.393505284184e-05 5.044032535321e+00
8.297500000000e+02 1.397230207485e-02 7.270156775602e-05 5.090102904487e+00
8.300000000000e+02 1.418380144923e-02 7.134628056579e-05 5.136174680302e+00
8.302500000000e+02 1.435755235139e-02 6.988941735447e-05 5.182270857326e+00
8.305000000000e+02 1.448677315801e-02 6.835190069268e-05 5.228413992265e+00
8.307500000000e+02 1.456539985286e-02 6.675512273693e-05 5.274626060188e+00
8.310000000000e+02 1.458814407722e-02 6.512074464238e-05 5.320928305556e+00
8.312500000000e+02 1.455053480023e-02 6.347049578925e-05 5.367341110489e+00
8.315000000000e+02 1.444894472251e-02 6.182597243937e-05 5.413883864517e+00
8.317500000000e+02 1.428060181205e-02 6.020845179930e-05 5.460574842758e+00
8.320000000000e+02 1.404358713019e-02 5.863872203035e-05 5.507431091133e+00
8.322500000000e+02 1.373682031926e-02 5.713693101397e-05 5.554468317363e+00
8.325000000000e+02 1.336003361869e-02 5.572245347460e-05 5.601700799026e+00
8.327500000000e+02 1.291373733520e-02 5.441378590562e-05 5.649141279546e+00
8.330000000000e+02 1.239917629861e-02 5.322846367739e-05 5.696800891282e+00
8.332500000000e+02 1.181828017606e-02 5.218298388546e-05 5.744689074604e+00
8.335000000000e+02 1.117360773724e-02 5.129275147175e-05 5.792813517740e+00
8.337500000000e+02 1.046828766729e-02 5.057203788517e-05 5.841180081629e+00
8.340000000000e+02 9.705954453771e-03 5.003395171896e-05 5.889792765802e+00
8.342500000000e+02 8.890682830224e-03 4.969040647385e-05 5.938653651774e+00
8.345000000000e+02 8.026919128134e-03 4.955209010155e-05 5.987762877793e+00
8.347500000000e+02 7.119411084832e-03 4.962843071507e-05 6.037118623621e+00
8.350000000000e+02 6.173137383997e-03 4.992754582933e-05 6.086717085250e+00
8.352500000000e+02 5.193235577379e-03 5.045618823041e-05 6.136552490876e+00
8.355000000000e+02 4.184931210271e-03 5.121966891475e-05 6.186617097166e+00
8.357500000000e+02 3.153466924147e-03 5.222177136785e-05 6.236901215847e+00
8.360000000000e+02 2.104033046953e-03 5.346465532177e-05 6.287393248758e+00
8.362500000000e+02 1.041700726556e-03 5.494874408760e-05 6.338079715452e+00
8.365000000000e+02 -2.864275316508e-05 5.667260256856e-05 6.388945305237e+00
8.367500000000e+02 -1.102355104033e-03 5.863281803542e-05 6.439972934593e+00
8.370000000000e+02 -2.175095406694e-03 6.082396569465e-05 6.491143793868e+00
8.372500000000e+02 -3.242875905012e-03 6.323841379327e-05 6.542437421743e+00
8.375000000000e+02 -4.302107059824e-03 6.586621715635e-05 6.593831757796e+00
8.377500000000e+02 -5.349635649699e-03 6.869511565699e-05 6.645303219367e+00
8.380000000000e+02 -6.382774394415e-03 7.171045752358e-05 6.696826756972e+00
8.382500000000e+02 -7.399322722789e-03 7.489504495689e-05 6.748375928631e+00
8.385000000000e+02 -8.397578033811e-03 7.822928355747e-05 6.799922953551e+00
8.387500000000e+02 -9.376337194081e-03 8.169126283558e-05 6.851438778573e+00
8.390000000000e+02 -1.033488885534e-02 8.525687010214e-05 6.902893130288e+00
8.392500000000e+02 -1.127299677838e-02 8.889998245154e-05 6.954254565066e+00
8.395000000000e+02 -1.219087478977e-02 9.259272101506e-05 7.005490517796e+00
8.397500000000e+02 -1.308915327174e-02 9.630576094286e-05 7.056567344754e+00
8.400000000000e+02 -1.396883927025e-02 1.000086921770e-04 7.107450358259e+00
8.402500000000e+02 -1.483126962485e-02 1.036704263970e-04 7.158103862170e+00
8.405000000000e+02 -1.567805858896e-02 1.072596331646e-04 7.208491182522e+00
8.407500000000e+02 -1.651104262574e-02 1.107452165484e-04 7.258574694146e+00
8.410000000000e+02 -1.733222140217e-02 1.140968314494e-04 7.308315848216e+00
8.412500000000e+02 -1.814369815566e-02 1.172853517514e-04 7.357675198372e+00
8.415000000000e+02 -1.894761889502e-02 1.202833662961e-04 7.406612427302e+00
8.417500000000e+02 -1.974611441858e-02 1.230656621827e-04 7.455086376371e+00
8.420000000000e+02 -2.054124300389e-02 1.256096654133e-04 7.503055077901e+00
8.422500000000e+02 -2.133493589499e-02 1.278959192760e-04 7.550475790203e+00
8.425000000000e+02 -2.212894862166e-02 1.299084209144e-04 7.597305040749e+00
8.427500000000e+02 -2.292481489496e-02 1.316349259486e-04 7.643498672913e+00
8.430000000000e+02 -2.372380539298e-02 1.330672180455e-04 7.689011898773e+00
8.432500000000e+02 -2.452689244022e-02 1.342013061184e-04 7.733799361280e+00
8.435000000000e+02 -2.533471987172e-02 1.350375519260e-04 7.777815205283e+00
8.437500000000e+02 -2.614757570003e-02 1.355806916671e-04 7.821013151665e+00
8.440000000000e+02 -2.696537186465e-02 1.358398165583e-04 7.863346584969e+00
8.442500000000e+02 -2.778762864721e-02 1.358282514808e-04 7.904768649724e+00
8.445000000000e+02 -2.861346217179e-02 1.355633666331e-04 7.945232349550e+00
8.447500000000e+02 -2.944158036093e-02 1.350663019079e-04 7.984690663786e+00
8.450000000000e+02 -3.027028129644e-02 1.343616314944e-04 8.023096662198e+00
8.452500000000e+02 -3.109746073973e-02 1.334769501899e-04 8.060403637827e+00
8.455000000000e+02 -3.192062307460e-02 1.324423959859e-04 8.096565236281e+00
8.457500000000e+02 -3.273690207188e-02 1.312901340183e-04 8.131535602220e+00
8.460000000000e+02 -3.354308624500e-02 1.300537491998e-04 8.165269520505e+00
8.462500000000e+02 -3.433565431281e-02 1.287676313448e-04 8.197722572328e+00
8.465000000000e+02 -3.511081691813e-02 1.274663724101e-04 8.228851287646e+00
8.467500000000e+02 -3.586456749979e-02 1.261841085151e-04 8.258613304691e+00
8.470000000000e+02 -3.659274065063e-02 1.249538631033e-04 8.286967526978e+00
8.472500000000e+02 -3.729108003657e-02 1.238069060769e-04 8.313874288723e+00
8.475000000000e+02 -3.795531308496e-02 1.227721263387e-04 8.339295513020e+00
8.477500000000e+02 -3.858123411802e-02 1.218754533018e-04 8.363194873730e+00
8.480000000000e+02 -3.916479384382e-02 1.211393758192e-04 8.385537949901e+00
8.482500000000e+02 -3.970219634555e-02 1.205824760938e-04 8.406292387073e+00
8.485000000000e+02 -4.019000035449e-02 1.202189913557e-04 8.425428047590e+00
8.487500000000e+02 -4.062522413921e-02 1.200584956461e-04 8.442917151374e+00
8.490000000000e+02 -4.100545447345e-02 1.201057046263e-04 8.458734428409e+00
8.492500000000e+02 -4.132895413016e-02 1.203603540468e-04 8.472857251616e+00
8.495000000000e+02 -4.159476606602e-02 1.208171536446e-04 8.485265753204e+00
8.497500000000e+02 -4.180281515928e-02 1.214658287518e-04 8.495942968484e+00
8.500000000000e+02 -4.195399586043e-02 1.222912977608e-04 8.504874918257e+00
8.502500000000e+02 -4.205025219149e-02 1.232739433531e-04 8.512050741240e+00
8.505000000000e+02 -4.209463543670e-02 1.243899924031e-04 8.517462749803e+00
8.507500000000e+02 -4.209134664063e-02 1.256119910573e-04 8.521106543106e+00
8.510000000000e+02 -4.204574919696e-02 1.269093789995e-04 8.522981034101e+00
8.512500000000e+02 -4.196435921537e-02 1.282491563146e-04 8.523088532108e+00
8.515000000000e+02 -4.185480181785e-02 1.295966003337e-04 8.521434762409e+00
8.517500000000e+02 -4.172573366986e-02 1.309160706113e-04 8.518028868153e+00
8.520000000000e+02 -4.158673169263e-02 1.321718297562e-04 8.512883442488e+00
8.522500000000e+02 -4.144814002349e-02 1.333289017829e-04 8.506014469938e+00
8.525000000000e+02 -4.132088508027e-02 1.343539512058e-04 8.497441323061e+00
8.527500000000e+02 -4.121625511876e-02 1.352161616746e-04 8.487186667058e+00
8.530000000000e+02 -4.114565781298e-02 1.358881049234e-04 8.475276414335e+00
8.532500000000e+02 -4.112035668881e-02 1.363464976577e-04 8.461739593753e+00
8.535000000000e+02 -4.115120055180e-02 1.365729220270e-04 8.446608263570e+00
8.537500000000e+02 -4.124834869959e-02 1.365544624403e-04 8.429917347667e+00
8.540000000000e+02 -4.142100445444e-02 1.362841764427e-04 8.411704508539e+00
8.542500000000e+02 -4.167715972952e-02 1.357613777967e-04 8.392009953031e+00
8.545000000000e+02 -4.202336118499e-02 1.349918867396e-04 8.370876266171e+00
8.547500000000e+02 -4.246450077831e-02 1.339881288927e-04 8.348348200358e+00
8.550000000000e+02 -4.300363732833e-02 1.327690186282e-04 8.324472454723e+00
8.552500000000e+02 -4.364185500848e-02 1.313596848168e-04 8.299297459896e+00
8.555000000000e+02 -4.437816066863e-02 1.297910621428e-04 8.272873130687e+00
8.557500000000e+02 -4.520942525984e-02 1.280993615991e-04 8.245250620905e+00
8.560000000000e+02 -4.613037111598e-02 1.263253082782e-04 8.216482069439e+00
8.562500000000e+02 -4.713360639125e-02 1.245133080567e-04 8.186620341198e+00
8.565000000000e+02 -4.820970885988e-02 1.227105053038e-04 8.155718771563e+00
8.567500000000e+02 -4.934735447073e-02 1.209657429510e-04 8.123830900902e+00
8.570000000000e+02 -5.053349514397e-02 1.193284548399e-04 8.091010223676e+00
8.572500000000e+02 -5.175357746694e-02 1.178475205917e-04 8.057309934576e+00
8.575000000000e+02 -5.299180750475e-02 1.165700991934e-04 8.022782689227e+00
8.577500000000e+02 -5.423145033123e-02 1.155403955594e-04 7.987480368493e+00
8.580000000000e+02 -5.545516628750e-02 1.147986152566e-04 7.951453857664e+00
8.582500000000e+02 -5.664537785420e-02 1.143799073011e-04 7.914752838354e+00
8.585000000000e+02 -5.778465724481e-02 1.143133508840e-04 7.877425596045e+00
8.587500000000e+02 -5.885613836475e-02 1.146210783596e-04 7.839518842569e+00
8.590000000000e+02 -5.984392592271e-02 1.153175601149e-04 7.801077558222e+00
8.592500000000e+02 -6.073351359921e-02 1.164090399648e-04 7.762144847733e+00
8.595000000000e+02 -6.151217658014e-02 1.178931542604e-04 7.722761819463e+00
8.597500000000e+02 -6.216935084062e-02 1.197587492688e-04 7.682967476577e+00
8.600000000000e+02 -6.269696825718e-02 1.219859086720e-04 7.642798630179e+00
8.602500000000e+02 -6.308974352149e-02 1.245461927139e-04 7.602289831378e+00
8.605000000000e+02 -6.334540968159e-02 1.274031175775e-04 7.561473314267e+00
8.607500000000e+02 -6.346487543023e-02 1.305128411454e-04 7.520378962101e+00
8.610000000000e+02 -6.345230779651e-02 1.338250585222e-04 7.479034285803e+00
8.612500000000e+02 -6.331512773822e-02 1.372840908103e-04 7.437464417876e+00
8.615000000000e+02 -6.306391428562e-02 1.408301392471e-04 7.395692121009e+00
8.617500000000e+02 -6.271222075102e-02 1.444006831619e-04 7.353737804445e+00
8.620000000000e+02 -6.227629319394e-02 1.479319690643e-04 7.311619562334e+00
8.622500000000e+02 -6.177471328635e-02 1.513605621301e-04 7.269353213505e+00
8.625000000000e+02 -6.122796268598e-02 1.546249102310e-04 7.226952356751e+00
8.627500000000e+02 -6.065792604544e-02 1.576669184128e-04 7.184428435381e+00
8.630000000000e+02 -6.008734668599e-02 1.604333581206e-04 7.141790811370e+00
8.632500000000e+02 -5.953925129133e-02 1.628771359831e-04 7.099046848766e+00
8.635000000000e+02 -5.903636096433e-02 1.649585831699e-04 7.056202005836e+00
8.637500000000e+02 -5.860050697723e-02 1.666464134003e-04 7.013259935602e+00
8.640000000000e+02 -5.825206911226e-02 1.679184604803e-04 6.970222593889e+00
8.642500000000e+02 -5.800945323851e-02 1.687621720845e-04 6.927090353452e+00
8.645000000000e+02 -5.788862344466e-02 1.691748321949e-04 6.883862128956e+00
8.647500000000e+02 -5.790270419191e-02 1.691635301254e-04 6.840535497135e+00
8.650000000000e+02 -5.806166125188e-02 1.687448349299e-04 6.797106830900e+00
8.652500000000e+02 -5.837207226430e-02 1.679442194488e-04 6.753571431189e+00
8.655000000000e+02 -5.883699172871e-02 1.667952409474e-04 6.709923661192e+00
8.657500000000e+02 -5.945591452649e-02 1.653385024858e-04 6.666157084216e+00
8.660000000000e+02 -6.022483655404e-02 1.636204254455e-04 6.622264595358e+00
8.662500000000e+02 -6.113641258251e-02 1.616919144271e-04 6.578238558156e+00
8.665000000000e+02 -6.218020437361e-02 1.596069083869e-04 6.534070935710e+00
8.667500000000e+02 -6.334301262381e-02 1.574208256658e-04 6.489753420982e+00
8.670000000000e+02 -6.460928043239e-02 1.551890555759e-04 6.445277560541e+00
8.672500000000e+02 -6.596155812286e-02 1.529654621480e-04 6.400634877444e+00
8.675000000000e+02 -6.738101301779e-02 1.508009853481e-04 6.355816988694e+00
8.677500000000e+02 -6.884796794580e-02 1.487423528036e-04 6.310815717458e+00
8.680000000000e+02 -7.034245174962e-02 1.468309682660e-04 6.265623201825e+00
8.682500000000e+02 -7.184474273537e-02 1.451019855387e-04 6.220231998032e+00
8.685000000000e+02 -7.333588568979e-02 1.435836236071e-04 6.174635178108e+00
8.687500000000e+02 -7.479816581816e-02 1.422967163791e-04 6.128826422776e+00
8.690000000000e+02 -7.621551895952e-02 1.412545087664e-04 6.082800105994e+00
8.692500000000e+02 -7.757386710660e-02 1.404627366116e-04 6.036551374562e+00
8.695000000000e+02 -7.886136256307e-02 1.399199657595e-04 5.990076217590e+00
8.697500000000e+02 -8.006853505665e-02 1.396181552213e-04 5.943371527863e+00
8.700000000000e+02 -8.118833808557e-02 1.395434385193e-04 5.896435153056e+00
8.702500000000e+02 -8.221609618199e-02 1.396770597794e-04 5.849265935912e+00
8.705000000000e+02 -8.314936136409e-02 1.399964987061e-04 5.801863742880e+00
8.707500000000e+02 -8.398769234191e-02 1.404766610390e-04 5.754229480832e+00
8.710000000000e+02 -8.473237449519e-02 1.410910133925e-04 5.706365101260e+00
8.712500000000e+02 -8.538610246690e-02 1.418128240719e-04 5.658273591839e+00
8.715000000000e+02 -8.595264865431e-02 1.426161248930e-04 5.609958955314e+00
8.717500000000e+02 -8.643654060696e-02 1.434766979928e-04 5.561426175823e+00
8.720000000000e+02 -8.684276815432e-02 1.443728980461e-04 5.512681172563e+00
8.722500000000e+02 -8.717653805678e-02 1.452861846933e-04 5.463730742053e+00
8.725000000000e+02 -8.744308410181e-02 1.462014962482e-04 5.414582483238e+00
8.727500000000e+02 -8.764754750147e-02 1.471074399758e-04 5.365244719837e+00
8.730000000000e+02 -8.779491467707e-02 1.479962698525e-04 5.315726402791e+00
8.732500000000e+02 -8.789001383039e-02 1.488637007140e-04 5.266037000685e+00
8.735000000000e+02 -8.793756784192e-02 1.497085896907e-04 5.216186391370e+00
8.737500000000e+02 -8.794227908638e-02 1.505325092316e-04 5.166184729051e+00
8.740000000000e+02 -8.790895070049e-02 1.513392423262e-04 5.116042324050e+00
8.742500000000e+02 -8.784261450393e-02 1.521342137596e-04 5.065769501297e+00
8.745000000000e+02 -8.774866793098e-02 1.529238905589e-04 5.015376479377e+00
8.747500000000e+02 -8.763299415182e-02 1.537151826954e-04 4.964873234255e+00
8.750000000000e+02 -8.750206868917e-02 1.545148348765e-04 4.914269391492e+00
8.752500000000e+02 -8.736303436161e-02 1.553288365351e-04 4.863574118453e+00
8.755000000000e+02 -8.722374183496e-02 1.561618713517e-04 4.812796032087e+00
8.757500000000e+02 -8.709275011223e-02 1.570168311469e-04 4.761943139372e+00
8.760000000000e+02 -8.697927395390e-02 1.578944155792e-04 4.711022784370e+00
8.762500000000e+02 -8.689307442399e-02 1.587928541633e-04 4.660041624018e+00
8.765000000000e+02 -8.684428385710e-02 1.597077770034e-04 4.609005624092e+00
8.767500000000e+02 -8.684316115663e-02 1.606322636284e-04 4.557920074909e+00
8.770000000000e+02 -8.689977783557e-02 1.615570785965e-04 4.506789626013e+00
8.772500000000e+02 -8.702364155196e-02 1.624710925717e-04 4.455618326082e+00
8.775000000000e+02 -8.722327267224e-02 1.633618707134e-04 4.404409691254e+00
8.777500000000e+02 -8.750575544417e-02 1.642163800352e-04 4.353166762823e+00
8.780000000000e+02 -8.787629394908e-02 1.650217598148e-04 4.301892178426e+00
8.782500000000e+02 -8.833780600595e-02 1.657660826312e-04 4.250588244014e+00
8.785000000000e+02 -8.889058954934e-02 1.664390283198e-04 4.199257007467e+00
8.787500000000e+02 -8.953209261114e-02 1.670324095557e-04 4.147900335250e+00
8.790000000000e+02 -9.025681142318e-02 1.675404986522e-04 4.096519982331e+00
8.792500000000e+02 -9.105633048226e-02 1.679601243625e-04 4.045117680990e+00
8.795000000000e+02 -9.191950768168e-02 1.682905459453e-04 3.993695215448e+00
8.797500000000e+02 -9.283279447151e-02 1.685331309558e-04 3.942254509083e+00
8.800000000000e+02 -9.378067006071e-02 1.686908912058e-04 3.890797705395e+00
8.802500000000e+02 -9.474616140904e-02 1.687679380578e-04 3.839327264939e+00
8.805000000000e+02 -9.571141425393e-02 1.687689308515e-04 3.787846049360e+00
8.807500000000e+02 -9.665828131458e-02 1.686985716835e-04 3.736357414521e+00
8.810000000000e+02 -9.756889416899e-02 1.685611910862e-04 3.684865298054e+00
8.812500000000e+02 -9.842619567529e-02 1.683604377170e-04 3.633374319821e+00
8.815000000000e+02 -9.921440974921e-02 1.680990602819e-04 3.581889876597e+00
8.817500000000e+02 -9.991943668623e-02 1.677787670199e-04 3.530418245313e+00
8.820000000000e+02 -1.005291726578e-01 1.674001145210e-04 3.478966704621e+00
8.822500000000e+02 -1.010337408022e-01 1.669623873258e-04 3.427543658702e+00
8.825000000000e+02 -1.014256454109e-01 1.664634579118e-04 3.376158789487e+00
8.827500000000e+02 -1.016998329817e-01 1.658996156448e-04 3.324823216591e+00
8.830000000000e+02 -1.018536774330e-01 1.652654078109e-04 3.273549682670e+00
8.832500000000e+02 -1.018868741436e-01 1.645535260769e-04 3.222352743427e+00
8.835000000000e+02 -1.018012658519e-01 1.637548353790e-04 3.171248970311e+00
8.837500000000e+02 -1.016005886319e-01 1.628585727316e-04 3.120257145759e+00
8.840000000000e+02 -1.012901731074e-01 1.618528010139e-04 3.069398450208e+00
8.842500000000e+02 -1.008766068098e-01 1.607251087686e-04 3.018696624124e+00
8.845000000000e+02 -1.003673919442e-01 1.594635335478e-04 2.968178100352e+00
8.847500000000e+02 -9.977063451882e-02 1.580576464228e-04 2.917872097655e+00
8.850000000000e+02 -9.909477984245e-02 1.564996708148e-04 2.867810673114e+00
8.852500000000e+02 -9.834842692134e-02 1.547855251143e-04 2.818028732163e+00
8.855000000000e+02 -9.754023077165e-02 1.529156554979e-04 2.768563998321e+00
8.857500000000e+02 -9.667889466974e-02 1.508955569679e-04 2.719456946621e+00
8.860000000000e+02 -9.577324096182e-02 1.487359150451e-04 2.670750705788e+00
8.862500000000e+02 -9.483233742420e-02 1.464523558605e-04 2.622490934245e+00
8.865000000000e+02 -9.386564723701e-02 1.440648440797e-04 2.574725674225e+00
8.867500000000e+02 -9.288316647346e-02 1.415968156641e-04 2.527505184827e+00
8.870000000000e+02 -9.189551132322e-02 1.390741622898e-04 2.480881762977e+00
8.872500000000e+02 -9.091392954082e-02 1.365242020204e-04 2.434909529146e+00
8.875000000000e+02 -8.995021010335e-02 1.339747470793e-04 2.389644201872e+00
8.877500000000e+02 -8.901648906171e-02 1.314533513064e-04 2.345142834365e+00
8.880000000000e+02 -8.812495480845e-02 1.289867739848e-04 2.301463530431e+00
8.882500000000e+02 -8.728747206740e-02 1.266006356284e-04 2.258665105403e+00
8.885000000000e+02 -8.651515152036e-02 1.243192062836e-04 2.216806729515e+00
8.887500000000e+02 -8.581790530759e-02 1.221652376346e-04 2.175947541124e+00
8.890000000000e+02 -8.520402739643e-02 1.201597402979e-04 2.136146207479e+00
8.892500000000e+02 -8.467983654645e-02 1.183216636360e-04 2.097460506930e+00
8.895000000000e+02 -8.424941032352e-02 1.166674237996e-04 2.059946862748e+00
8.897500000000e+02 -8.391443614762e-02 1.152103391503e-04 2.023659929329e+00
8.900000000000e+02 -8.367418960795e-02 1.139600109538e-04 1.988652155307e+00
8.902500000000e+02 -8.352564589759e-02 1.129217900493e-04 1.954973409613e+00
8.905000000000e+02 -8.346371393308e-02 1.120964436591e-04 1.922670655065e+00
8.907500000000e+02 -8.348157135172e-02 1.114801241657e-04 1.891787647091e+00
8.910000000000e+02 -8.357107512055e-02 1.110647477270e-04 1.862364728488e+00
8.912500000000e+02 -8.372321123153e-02 1.108387749599e-04 1.834438669966e+00
8.915000000000e+02 -8.392854879044e-02 1.107883548207e-04 1.808042599097e+00
8.917500000000e+02 -8.417766182540e-02 1.108986758974e-04 1.783205953029e+00
8.920000000000e+02 -8.446148969945e-02 1.111553642986e-04 1.759954522681e+00
8.922500000000e+02 -8.477161283041e-02 1.115456847047e-04 1.738310520869e+00
8.925000000000e+02 -8.510043299420e-02 1.120593286963e-04 1.718292679739e+00
8.927500000000e+02 -8.544125449996e-02 1.126886735996e-04 1.699916383143e+00
8.930000000000e+02 -8.578827526430e-02 1.134284064780e-04 1.683193755340e+00
8.932500000000e+02 -8.613649661657e-02 1.142745119573e-04 1.668133772499e+00
8.935000000000e+02 -8.648157306152e-02 1.152228809003e-04 1.654742323052e+00
8.937500000000e+02 -8.681962587063e-02 1.162677299886e-04 1.643022230447e+00
8.940000000000e+02 -8.714704637774e-02 1.174001235260e-04 1.632973258293e+00
8.942500000000e+02 -8.746032670544e-02 1.186069020196e-04 1.624592045776e+00
8.945000000000e+02 -8.775593545251e-02 1.198702353833e-04 1.617872067683e+00
8.947500000000e+02 -8.803026596063e-02 1.211679243594e-04 1.612803576782e+00
8.950000000000e+02 -8.827965911399e-02 1.224745623149e-04 1.609373597975e+00
8.952500000000e+02 -8.850050627319e-02 1.237633714106e-04 1.607565939846e+00
8.955000000000e+02 -8.868940378118e-02 1.250085213745e-04 1.607361312368e+00
8.957500000000e+02 -8.884333794706e-02 1.261876381655e-04 1.608737525363e+00
8.960000000000e+02 -8.895987564691e-02 1.272841560655e-04 1.611669741547e+00
8.962500000000e+02 -8.903731734373e-02 1.282891513732e-04 1.616130829570e+00
8.965000000000e+02 -8.907479175662e-02 1.292023716355e-04 1.622091761534e+00
8.967500000000e+02 -8.907228221510e-02 1.300322750141e-04 1.629522000637e+00
8.970000000000e+02 -8.903056558569e-02 1.307950054319e-04 1.638389905583e+00
8.972500000000e+02 -8.895109080582e-02 1.315124349160e-04 1.648663038653e+00
8.975000000000e+02 -8.883579302845e-02 1.322094902281e-04 1.660308423560e+00
8.977500000000e+02 -8.868688385830e-02 1.329111380703e-04 1.673292667841e+00
8.980000000000e+02 -8.850662541513e-02 1.336394021249e-04 1.687582012138e+00
8.982500000000e+02 -8.829713206826e-02 1.344108115734e-04 1.703142262762e+00
8.985000000000e+02 -8.806020631790e-02 1.352345730265e-04 1.719938688819e+00
8.987500000000e+02 -8.779723811356e-02 1.361116774706e-04 1.737935875812e+00
8.990000000000e+02 -8.750915803746e-02 1.370349894257e-04 1.757097622147e+00
8.992500000000e+02 -8.719644720477e-02 1.379902533494e-04 1.777386883253e+00
8.995000000000e+02 -8.685917479260e-02 1.389578243891e-04 1.798765824164e+00
8.997500000000e+02 -8.649704441373e-02 1.399148478202e-04 1.821195985465e+00
9.000000000000e+02 -8.610943112013e-02 1.408375563332e-04 1.844638560087e+00
9.002500000000e+02 -8.569539115100e-02 1.417033659515e-04 1.869054775614e+00
9.005000000000e+02 -8.525364432940e-02 1.424924855279e-04 1.894406339623e+00
9.007500000000e+02 -8.478253417587e-02 1.431888550711e-04 1.920655909413e+00
9.010000000000e+02 -8.427998242281e-02 1.437803308255e-04 1.947767538695e+00
9.012500000000e+02 -8.374345870594e-02 1.442581600484e-04 1.975707057805e+00
9.015000000000e+02 -8.316999124473e-02 1.446158881322e-04 2.004442352140e+00
9.017500000000e+02 -8.255623138260e-02 1.448479275813e-04 2.033943520203e+00
9.020000000000e+02 -8.189858313147e-02 1.449480540151e-04 2.064182906333e+00
9.022500000000e+02 -8.119339230468e-02 1.449080954932e-04 2.095135021906e+00
9.025000000000e+02 -8.043717994022e-02 1.447170406078e-04 2.126776381587e+00
9.027500000000e+02 -7.962689274846e-02 1.443607163674e-04 2.159085288859e+00
9.030000000000e+02 -7.876014353850e-02 1.438220999733e-04 2.192041613179e+00
9.032500000000e+02 -7.783540494641e-02 1.430822302278e-04 2.225626589398e+00
9.035000000000e+02 -7.685213255230e-02 1.421215982306e-04 2.259822668404e+00
9.037500000000e+02 -7.581080529167e-02 1.409218476617e-04 2.294613436956e+00
9.040000000000e+02 -7.471287202268e-02 1.394675539898e-04 2.329983599977e+00
9.042500000000e+02 -7.356062659403e-02 1.377478790228e-04 2.365919022702e+00
9.045000000000e+02 -7.235702557843e-02 1.357578860444e-04 2.402406799971e+00
9.047500000000e+02 -7.110549508137e-02 1.334993929940e-04 2.439435333254e+00
9.050000000000e+02 -6.980975081048e-02 1.309812673578e-04 2.476994376566e+00
9.052500000000e+02 -6.847367564358e-02 1.282191831710e-04 2.515075033697e+00
9.055000000000e+02 -6.710126637123e-02 1.252348906949e-04 2.553669682309e+00
9.057500000000e+02 -6.569666202419e-02 1.220551302423e-04 2.592771821147e+00
9.060000000000e+02 -6.426425096560e-02 1.187103541395e-04 2.632375844937e+00
9.062500000000e+02 -6.280882843809e-02 1.152334054459e-04 2.672476759662e+00
9.065000000000e+02 -6.133578040938e-02 1.116583094652e-04 2.713069863829e+00
9.067500000000e+02 -5.985125272496e-02 1.080193109134e-04 2.754150423314e+00
9.070000000000e+02 -5.836227602195e-02 1.043502173310e-04 2.795713368196e+00
9.072500000000e+02 -5.687681013772e-02 1.006840348912e-04 2.837753037644e+00
9.075000000000e+02 -5.540369354226e-02 9.705292430279e-05 2.880262991983e+00
9.077500000000e+02 -5.395249483607e-02 9.348838915618e-05 2.923235900005e+00
9.080000000000e+02 -5.253327059538e-02 9.002155924123e-05 2.966663504585e+00
9.082500000000e+02 -5.115625587535e-02 8.668352243779e-05 3.010536656523e+00
9.085000000000e+02 -4.983151755751e-02 8.350558853654e-05 3.054845401362e+00
9.087500000000e+02 -4.856860615667e-02 8.051937287520e-05 3.099579101233e+00
9.090000000000e+02 -4.737624281207e-02 7.775666622883e-05 3.144726566342e+00
9.092500000000e+02 -4.626206894391e-02 7.524907702411e-05 3.190276181729e+00
9.095000000000e+02 -4.523248008423e-02 7.302745446852e-05 3.236216009297e+00
9.097500000000e+02 -4.429255184290e-02 7.112115073049e-05 3.282533858131e+00
9.100000000000e+02 -4.344605325059e-02 6.955716813969e-05 3.329217315399e+00
9.102500000000e+02 -4.269553374189e-02 6.835929698745e-05 3.376253745628e+00
9.105000000000e+02 -4.204246002329e-02 6.754730416211e-05 3.423630262317e+00
9.107500000000e+02 -4.148737701482e-02 6.713625945701e-05 3.471333685972e+00
9.110000000000e+02 -4.103006227370e-02 6.713602192707e-05 3.519350499054e+00
9.112500000000e+02 -4.066965322648e-02 6.755094986927e-05 3.567666814092e+00
9.115000000000e+02 -4.040472820112e-02 6.837982669800e-05 3.616268363327e+00
9.117500000000e+02 -4.023332914675e-02 6.961596262328e-05 3.665140517408e+00
9.120000000000e+02 -4.015293179913e-02 7.124748534398e-05 3.714268337148e+00
9.122500000000e+02 -4.016036420085e-02 7.325771739608e-05 3.763636656436e+00
9.125000000000e+02 -4.025169665432e-02 7.562564534572e-05 3.813230191029e+00
9.127500000000e+02 -4.042211581405e-02 7.832637855182e-05 3.863033666743e+00
9.130000000000e+02 -4.066581140937e-02 8.133160842114e-05 3.913031955486e+00
9.132500000000e+02 -4.097589034680e-02 8.461000053400e-05 3.963210211477e+00
9.135000000000e+02 -4.134433701823e-02 8.812752571183e-05 4.013553998386e+00
9.137500000000e+02 -4.176203114597e-02 9.184774472010e-05 4.064049398269e+00
9.140000000000e+02 -4.221882426723e-02 9.573203021374e-05 4.114683102417e+00
9.142500000000e+02 -4.270367524579e-02 9.973978195285e-05 4.165442478318e+00
9.145000000000e+02 -4.320483440046e-02 1.038286481663e-04 4.216315615642e+00
9.147500000000e+02 -4.371006433459e-02 1.079547773955e-04 4.267291356665e+00
9.150000000000e+02 -4.420688188393e-02 1.120731398935e-04 4.318359312119e+00
9.152500000000e+02 -4.468280403759e-02 1.161379265341e-04 4.369509869816e+00
9.155000000000e+02 -4.512558502458e-02 1.201030326458e-04 4.420734202816e+00
9.157500000000e+02 -4.552342923566e-02 1.239226256167e-04 4.472024277279e+00
9.160000000000e+02 -4.586517317671e-02 1.275517796249e-04 4.523372865526e+00
9.162500000000e+02 -4.614043095805e-02 1.309471599354e-04 4.574773563616e+00
9.165000000000e+02 -4.633970287124e-02 1.340677266258e-04 4.626220812464e+00
9.167500000000e+02 -4.645444998169e-02 1.368754266692e-04 4.677709919670e+00
9.170000000000e+02 -4.647714095661e-02 1.393358448789e-04 4.729237078278e+00
9.172500000000e+02 -4.640127513767e-02 1.414187616676e-04 4.780799377467e+00
9.175000000000e+02 -4.622139767193e-02 1.430986681697e-04 4.832394802090e+00
9.177500000000e+02 -4.593310328541e-02 1.443551740942e-04 4.884022215460e+00
9.180000000000e+02 -4.553304312409e-02 1.451732113301e-04 4.935681323954e+00
9.182500000000e+02 -4.501893157418e-02 1.455431844741e-04 4.987372621327e+00
9.185000000000e+02 -4.438956473952e-02 1.454610177658e-04 5.039097313233e+00
9.187500000000e+02 -4.364483820677e-02 1.449280804346e-04 5.090857222801e+00
9.190000000000e+02 -4.278576727669e-02 1.439510302808e-04 5.142654680276e+00
9.192500000000e+02 -4.181451250231e-02 1.425416086136e-04 5.194492399972e+00
9.195000000000e+02 -4.073439033942e-02 1.407162838089e-04 5.246373348322e+00
9.197500000000e+02 -3.954988327082e-02 1.384959969837e-04 5.298300607144e+00
9.200000000000e+02 -3.826662606000e-02 1.359057964535e-04 5.350277235392e+00
9.202500000000e+02 -3.689138274079e-02 1.329744665952e-04 5.402306132954e+00
9.205000000000e+02 -3.543199721966e-02 1.297341370283e-04 5.454389908458e+00
9.207500000000e+02 -3.389732300456e-02 1.262198806893e-04 5.506530752660e+00
9.210000000000e+02 -3.229713540864e-02 1.224693083075e-04 5.558730319075e+00
9.212500000000e+02 -3.064201932501e-02 1.185221383883e-04 5.610989611155e+00
9.215000000000e+02 -2.894324021969e-02 1.144197544776e-04 5.663308875881e+00
9.217500000000e+02 -2.721260305401e-02 1.102047488399e-04 5.715687504958e+00
9.220000000000e+02 -2.546229708726e-02 1.059204420411e-04 5.768123941036e+00
9.222500000000e+02 -2.370473522898e-02 1.016103906434e-04 5.820615590539e+00
9.225000000000e+02 -2.195238979892e-02 9.731787965492e-05 5.873158741142e+00
9.227500000000e+02 -2.021762901891e-02 9.308540557224e-05 5.925748487822e+00
9.230000000000e+02 -1.851255657497e-02 8.895416008503e-05 5.978378663649e+00
9.232500000000e+02 -1.684885764570e-02 8.496352228224e-05 6.031041779514e+00
9.235000000000e+02 -1.523765309017e-02 8.115057026020e-05 6.083728972518e+00
9.237500000000e+02 -1.368936300210e-02 7.754959770176e-05 6.136429964790e+00
9.240000000000e+02 -1.221358281284e-02 7.419170989706e-05 6.189133030948e+00
9.242500000000e+02 -1.081896799933e-02 7.110443519789e-05 6.241824981554e+00
9.245000000000e+02 -9.513134398424e-03 6.831140267136e-05 6.294491154312e+00
9.247500000000e+02 -8.302570166128e-03 6.583207519459e-05 6.347115419522e+00
9.250000000000e+02 -7.192561965121e-03 6.368155212241e-05 6.399680196778e+00
9.252500000000e+02 -6.187135209525e-03 6.187043278413e-05 6.452166483615e+00
9.255000000000e+02 -5.289012159674e-03 6.040475670921e-05 6.504553891210e+00
9.257500000000e+02 -4.499580995829e-03 5.928599320557e-05 6.556820695794e+00
9.260000000000e+02 -3.818885641076e-03 5.851111078847e-05 6.608943892505e+00
9.262500000000e+02 -3.245632029158e-03 5.807269737959e-05 6.660899255885e+00
9.265000000000e+02 -2.777206290599e-03 5.795913983789e-05 6.712661413080e+00
9.267500000000e+02 -2.409716258252e-03 5.815489896396e-05 6.764203911288e+00
9.270000000000e+02 -2.138042160217e-03 5.864074959278e-05 6.815499300024e+00
9.272500000000e+02 -1.955910007918e-03 5.939411077188e-05 6.866519204703e+00
9.275000000000e+02 -1.855974215637e-03 6.038939864031e-05 6.917234413512e+00
9.277500000000e+02 -1.829920856542e-03 6.159843170261e-05 6.967614954127e+00
9.280000000000e+02 -1.868579498961e-03 6.299084058500e-05 7.017630182258e+00
9.282500000000e+02 -1.962051996195e-03 6.453450466848e-05 7.067248859818e+00
9.285000000000e+02 -2.099848907034e-03 6.619599403210e-05 7.116439239935e+00
9.287500000000e+02 -2.271035322962e-03 6.794102659471e-05 7.165169150858e+00
9.290000000000e+02 -2.464384348948e-03 6.973493276344e-05 7.213406072610e+00
9.292500000000e+02 -2.668532771068e-03 7.154310586194e-05 7.261117221327e+00
9.295000000000e+02 -2.872140004712e-03 7.333146640143e-05 7.308269625532e+00
9.297500000000e+02 -3.064046279239e-03 7.506687927522e-05 7.354830200751e+00
9.300000000000e+02 -3.233428101907e-03 7.671758155886e-05 7.400765827751e+00
9.302500000000e+02 -3.369949419545e-03 7.825362394248e-05 7.446043422827e+00
9.305000000000e+02 -3.463905833487e-03 7.964723833678e-05 7.490630009709e+00
9.307500000000e+02 -3.506359302980e-03 8.087315902527e-05 7.534492786131e+00
9.310000000000e+02 -3.489262207089e-03 8.190891546803e-05 7.577599195150e+00
9.312500000000e+02 -3.405567600471e-03 8.273514221083e-05 7.619916989149e+00
9.315000000000e+02 -3.249325126481e-03 8.333580666572e-05 7.661414295433e+00
9.317500000000e+02 -3.015761385027e-03 8.369839764463e-05 7.702059681609e+00
9.320000000000e+02 -2.701342944111e-03 8.381405020877e-05 7.741822216061e+00
9.322500000000e+02 -2.303824145080e-03 8.367763994355e-05 7.780671534903e+00
9.325000000000e+02 -1.822275871687e-03 8.328780979364e-05 7.818577901119e+00
9.327500000000e+02 -1.257097255400e-03 8.264695482049e-05 7.855512266952e+00
9.330000000000e+02 -6.100075911648e-04 8.176114880476e-05 7.891446331470e+00
9.332500000000e+02 1.159797864371e-04 8.064002559183e-05 7.926352604323e+00
9.335000000000e+02 9.166061850300e-04 7.929659849995e-05 7.960204459010e+00
9.337500000000e+02 1.786434678036e-03 7.774703579769e-05 7.992976194832e+00
9.340000000000e+02 2.718939003358e-03 7.601042855546e-05 8.024643088509e+00
9.342500000000e+02 3.706609897527e-03 7.410848822906e-05 8.055181450485e+00
9.345000000000e+02 4.741078609508e-03 7.206520728825e-05 8.084568678913e+00
9.347500000000e+02 5.813255246370e-03 6.990646440500e-05 8.112783307665e+00
9.350000000000e+02 6.913478854895e-03 6.765962603275e-05 8.139805056929e+00
9.352500000000e+02 8.031677990467e-03 6.535313193029e-05 8.165614881669e+00
9.355000000000e+02 9.157539098475e-03 6.301605845815e-05 8.190195014162e+00
9.357500000000e+02 1.028068128169e-02 6.067767240647e-05 8.213529011038e+00
9.360000000000e+02 1.139083401739e-02 5.836698515835e-05 8.235601792196e+00
9.362500000000e+02 1.247801677521e-02 5.611229105096e-05 8.256399684340e+00
9.365000000000e+02 1.353271476798e-02 5.394074813361e-05 8.275910456308e+00
9.367500000000e+02 1.454605045087e-02 5.187808036389e-05 8.294123358220e+00
9.370000000000e+02 1.550994318784e-02 4.994807817399e-05 8.311029152338e+00
9.372500000000e+02 1.641725829170e-02 4.817226350906e-05 8.326620146859e+00
9.375000000000e+02 1.726193647476e-02 4.656958778931e-05 8.340890220230e+00
9.377500000000e+02 1.803910730270e-02 4.515607199376e-05 8.353834846806e+00
9.380000000000e+02 1.874517654059e-02 4.394468326885e-05 8.365451112172e+00
9.382500000000e+02 1.937789344739e-02 4.294514751504e-05 8.375737728232e+00
9.385000000000e+02 1.993638672091e-02 4.216380180724e-05 8.384695036763e+00
9.387500000000e+02 2.042117740572e-02 4.160350342741e-05 8.392325010350e+00
9.390000000000e+02 2.083415973325e-02 4.126360193421e-05 8.398631242127e+00
9.392500000000e+02 2.117855248659e-02 4.113996637564e-05 8.403618927410e+00
9.395000000000e+02 2.145882728384e-02 4.122505285317e-05 8.407294837867e+00
9.397500000000e+02 2.168060706920e-02 4.150803673611e-05 8.409667283816e+00
9.400000000000e+02 2.185054102107e-02 4.197499919975e-05 8.410746067922e+00
9.402500000000e+02 2.197616458632e-02 4.260914724302e-05 8.410542428876e+00
9.405000000000e+02 2.206573724580e-02 4.339109288690e-05 8.409068974669e+00
9.407500000000e+02 2.212806576453e-02 4.429917182866e-05 8.406339608293e+00
9.410000000000e+02 2.217232216958e-02 4.530978277087e-05 8.402369440376e+00
9.412500000000e+02 2.220784650904e-02 4.639777195178e-05 8.397174698393e+00
9.415000000000e+02 2.224395273418e-02 4.753682719605e-05 8.390772624390e+00
9.417500000000e+02 2.228973619577e-02 4.869990777859e-05 8.383181363881e+00
9.420000000000e+02 2.235388540255e-02 4.985966700607e-05 8.374419856282e+00
9.422500000000e+02 2.244451076270e-02 5.098888967459e-05 8.364507714594e+00
9.425000000000e+02 2.256898927455e-02 5.206095645374e-05 8.353465100744e+00
9.427500000000e+02 2.273382708312e-02 5.305023064950e-05 8.341312609392e+00
9.430000000000e+02 2.294454589641e-02 5.393248216984e-05 8.328071141589e+00
9.432500000000e+02 2.320559021240e-02 5.468534169195e-05 8.313761786447e+00
9.435000000000e+02 2.352025768098e-02 5.528862185400e-05 8.298405698377e+00
9.437500000000e+02 2.389065296546e-02 5.572463531264e-05 8.282023990239e+00
9.440000000000e+02 2.431766691350e-02 5.597847847855e-05 8.264637620453e+00
9.442500000000e+02 2.480098151626e-02 5.603826867170e-05 8.246267285839e+00
9.445000000000e+02 2.533910300005e-02 5.589532233771e-05 8.226933333193e+00
9.447500000000e+02 2.592942082647e-02 5.554429707921e-05 8.206655660445e+00
9.450000000000e+02 2.656829380200e-02 5.498326783421e-05 8.185453645530e+00
9.452500000000e+02 2.725115757012e-02 5.421376305664e-05 8.163346066166e+00
9.455000000000e+02 2.797265255617e-02 5.324073497354e-05 8.140351042200e+00
9.457500000000e+02 2.872676676069e-02 5.207247934927e-05 8.116485981493e+00
9.460000000000e+02 2.950699031847e-02 5.072050040050e-05 8.091767536141e+00
9.462500000000e+02 3.030647829499e-02 4.919932442976e-05 8.066211567816e+00
9.465000000000e+02 3.111821848124e-02 4.752624460463e-05 8.039833121925e+00
9.467500000000e+02 3.193520071227e-02 4.572105143177e-05 8.012646410501e+00
9.470000000000e+02 3.275058353949e-02 4.380587732444e-05 7.984664803355e+00
9.472500000000e+02 3.355785327840e-02 4.180462749009e-05 7.955900827828e+00
9.475000000000e+02 3.435097009008e-02 3.974265046927e-05 7.926366175522e+00
9.477500000000e+02 3.512449539188e-02 3.764641110651e-05 7.896071722843e+00
9.480000000000e+02 3.587369687729e-02 3.554304882114e-05 7.865027546943e+00
9.482500000000e+02 3.659462639118e-02 3.345993414683e-05 7.833242960039e+00
9.485000000000e+02 3.728416976087e-02 3.142422803062e-05 7.800726543210e+00
9.487500000000e+02 3.794006745860e-02 2.946244328950e-05 7.767486185793e+00
9.490000000000e+02 3.856090586328e-02 2.760001920901e-05 7.733529133527e+00
9.492500000000e+02 3.914608362353e-02 2.586091360621e-05 7.698862031524e+00
9.495000000000e+02 3.969575114736e-02 2.426723177873e-05 7.663490978740e+00
9.497500000000e+02 4.021072741752e-02 2.283886981913e-05 7.627421583838e+00
9.500000000000e+02 4.069240078164e-02 2.159323281356e-05 7.590659017067e+00
9.502500000000e+02 4.114261286327e-02 2.054499059437e-05 7.553208069889e+00
9.505000000000e+02 4.156353291384e-02 1.970588569641e-05 7.515073213849e+00
9.507500000000e+02 4.195753185199e-02 1.908460198904e-05 7.476258654688e+00
9.510000000000e+02 4.232705520124e-02 1.868669529129e-05 7.436768390252e+00
9.512500000000e+02 4.267450523980e-02 1.851461519067e-05 7.396606264009e+00
9.515000000000e+02 4.300213495358e-02 1.856780244508e-05 7.355776016910e+00
9.517500000000e+02 4.331195773509e-02 1.884276956343e-05 7.314281336879e+00
9.520000000000e+02 4.360567522183e-02 1.933326127679e-05 7.272125905856e+00
9.522500000000e+02 4.388462528546e-02 2.003052310720e-05 7.229313444472e+00
9.525000000000e+02 4.414975137129e-02 2.092354596273e-05 7.185847754285e+00
9.527500000000e+02 4.440159360066e-02 2.199933777686e-05 7.141732757300e+00
9.530000000000e+02 4.464030485137e-02 2.324322136271e-05 7.096972534535e+00
9.532500000000e+02 4.486568405345e-02 2.463914178175e-05 7.051571359897e+00
9.535000000000e+02 4.507723557406e-02 2.616993701599e-05 7.005533734439e+00
9.537500000000e+02 4.527424536883e-02 2.781761288265e-05 6.958864417891e+00
9.540000000000e+02 4.545587379799e-02 2.956359944278e-05 6.911568458912e+00
9.542500000000e+02 4.562126038054e-02 3.138897360555e-05 6.863651223359e+00
9.545000000000e+02 4.576964011143e-02 3.327463268885e-05 6.815118426554e+00
9.547500000000e+02 4.590045714847e-02 3.520148169481e-05 6.765976154270e+00
9.550000000000e+02 4.601348442810e-02 3.715052102601e-05 6.716230892591e+00
9.552500000000e+02 4.610893421887e-02 3.910291832260e-05 6.665889551424e+00
9.555000000000e+02 4.618755819612e-02 4.104004855929e-05 6.614959487579e+00
9.557500000000e+02 4.625073129923e-02 4.294349662429e-05 6.563448527783e+00
9.560000000000e+02 4.630051090978e-02 4.479503333352e-05 6.511364980923e+00
9.562500000000e+02 4.633967584435e-02 4.657655969853e-05 6.458717666715e+00
9.565000000000e+02 4.637172722689e-02 4.827004226363e-05 6.405515915994e+00
9.567500000000e+02 4.640086512667e-02 4.985743387245e-05 6.351769594651e+00
9.570000000000e+02 4.643192596726e-02 5.132057670554e-05 6.297489099373e+00
9.572500000000e+02 4.647029186911e-02 5.264117276124e-05 6.242685367684e+00
9.575000000000e+02 4.652176837097e-02 5.380077315584e-05 6.187369875402e+00
9.577500000000e+02 4.659243785663e-02 5.478070516660e-05 6.131554638542e+00
9.580000000000e+02 4.668849242576e-02 5.556213852487e-05 6.075252200219e+00
9.582500000000e+02 4.681605537170e-02 5.612615642883e-05 6.018475627065e+00
9.585000000000e+02 4.698099762794e-02 5.645384439634e-05 5.961238502915e+00
9.587500000000e+02 4.718875831736e-02 5.652659390989e-05 5.903554912764e+00
9.590000000000e+02 4.744417791283e-02 5.632635620484e-05 5.845439441272e+00
9.592500000000e+02 4.775135313886e-02 5.583597704414e-05 5.786907158606e+00
9.595000000000e+02 4.811351982208e-02 5.503962837294e-05 5.727973621406e+00
9.597500000000e+02 4.853297050506e-02 5.392327078710e-05 5.668654868535e+00
9.600000000000e+02 4.901100971787e-02 5.247516536766e-05 5.608967425536e+00
9.602500000000e+02 4.954794837082e-02 5.068641170763e-05 5.548928314028e+00
9.605000000000e+02 5.014313584538e-02 4.855148954988e-05 5.488555067903e+00
9.607500000000e+02 5.079502616789e-02 4.606878085381e-05 5.427865757001e+00
9.610000000000e+02 5.150127238286e-02 4.324104447037e-05 5.366879018792e+00
9.612500000000e+02 5.225884173566e-02 4.007581795915e-05 5.305614098123e+00
9.615000000000e+02 5.306414351918e-02 3.658572174223e-05 5.244090895076e+00
9.617500000000e+02 5.391316115298e-02 3.278864489303e-05 5.182330020280e+00
9.620000000000e+02 5.480158054975e-02 2.870779523145e-05 5.120352856820e+00
9.622500000000e+02 5.572490786678e-02 2.437160292451e-05 5.058181627518e+00
9.625000000000e+02 5.667857124843e-02 1.981347276692e-05 4.995839466051e+00
9.627500000000e+02 5.765800288674e-02 1.507138464588e-05 4.933350490041e+00
9.630000000000e+02 5.865869950644e-02 1.018736929995e-05 4.870739874238e+00
9.632500000000e+02 5.967626104658e-02 5.206841378447e-06 4.808033921513e+00
9.635000000000e+02 6.070640870371e-02 1.778383847961e-07 4.745260129776e+00
9.637500000000e+02 6.174498526932e-02 -4.849821674979e-06 4.682447248568e+00
9.640000000000e+02 6.278793895633e-02 -9.825423535503e-06 4.619625332789e+00
9.642500000000e+02 6.383129620055e-02 -1.469827250358e-05 4.556825777570e+00
9.645000000000e+02 6.487112403833e-02 -1.941860271246e-05 4.494081341401e+00
9.647500000000e+02 6.590348644178e-02 -2.393845691004e-05 4.431426155110e+00
9.650000000000e+02 6.692439519165e-02 -2.821251450047e-05 4.368895710435e+00
9.652500000000e+02 6.792976084233e-02 -3.219885268091e-05 4.306526831259e+00
9.655000000000e+02 6.891534385362e-02 -3.585961872252e-05 4.244357624197e+00
9.657500000000e+02 6.987670978616e-02 -3.916159901521e-05 4.182427411420e+00
9.660000000000e+02 7.080919720511e-02 -4.207668827666e-05 4.120776639289e+00
9.662500000000e+02 7.170789785852e-02 -4.458223153933e-05 4.059446770214e+00
9.665000000000e+02 7.256765694952e-02 -4.666123948618e-05 3.998480157701e+00
9.667500000000e+02 7.338310432805e-02 -4.830249254406e-05 3.937919897255e+00
9.670000000000e+02 7.414871319727e-02 -4.950050502023e-05 3.877809668817e+00
9.672500000000e+02 7.485889630262e-02 -5.025537967571e-05 3.818193563127e+00
9.675000000000e+02 7.550813864252e-02 -5.057255746455e-05 3.759115897575e+00
9.677500000000e+02 7.609116142373e-02 -5.046246838286e-05 3.700621031429e+00
9.680000000000e+02 7.660311987417e-02 -4.994013937329e-05 3.642753166641e+00
9.682500000000e+02 7.703981440427e-02 -4.902474191559e-05 3.585556160409e+00
9.685000000000e+02 7.739791121875e-02 -4.773913614234e-05 3.529073336010e+00
9.687500000000e+02 7.767515479261e-02 -4.610943318964e-05 3.473347301562e+00
9.690000000000e+02 7.787055777256e-02 -4.416459779913e-05 3.418419778015e+00
9.692500000000e+02 7.798455399603e-02 -4.193611196379e-05 3.364331438101e+00
9.695000000000e+02 7.801910262552e-02 -3.945770928468e-05 3.311121757269e+00
9.697500000000e+02 7.797773501765e-02 -3.676518919410e-05 3.258828876941e+00
9.700000000000e+02 7.786554052392e-02 -3.389628461928e-05 3.207489479749e+00
9.702500000000e+02 7.768909234641e-02 -3.089058368663e-05 3.157138675772e+00
9.705000000000e+02 7.745631891351e-02 -2.778946983897e-05 3.107809898448e+00
9.707500000000e+02 7.717632971022e-02 -2.463605174008e-05 3.059534808570e+00
9.710000000000e+02 7.685920689952e-02 -2.147505194494e-05 3.012343202585e+00
9.712500000000e+02 7.651577277849e-02 -1.835262300073e-05 2.966262935416e+00
9.715000000000e+02 7.615734870157e-02 -1.531607434246e-05 2.921319824541e+00
9.717500000000e+02 7.579550779667e-02 -1.241348012018e-05 2.877537586044e+00
9.720000000000e+02 7.544183641922e-02 -9.693177522474e-06 2.834937739647e+00
9.722500000000e+02 7.510770260436e-02 -7.203158217256e-06 2.793539547045e+00
9.725000000000e+02 7.480403949789e-02 -4.990351096801e-06 2.753359918338e+00
9.727500000000e+02 7.454114210478e-02 -3.099834067016e-06 2.714413352444e+00
9.730000000000e+02 7.432848067159e-02 -1.573979582170e-06 2.676711846649e+00
9.732500000000e+02 7.417453212791e-02 -4.515867709221e-07 2.640264842025e+00
9.735000000000e+02 7.408663123378e-02 2.330009963025e-07 2.605079141017e+00
9.737500000000e+02 7.407084763888e-02 4.507283110355e-07 2.571158863957e+00
9.740000000000e+02 7.413188866928e-02 1.786218260247e-07 2.538505382978e+00
9.742500000000e+02 7.427303696274e-02 -5.995269409809e-07 2.507117299435e+00
9.745000000000e+02 7.449611899728e-02 -1.892565984180e-06 2.476990407888e+00
9.747500000000e+02 7.480151133199e-02 -3.701545803259e-06 2.448117700395e+00
9.750000000000e+02 7.518817879637e-02 -6.019429400178e-06 2.420489382469e+00
9.752500000000e+02 7.565374460789e-02 -8.830994112780e-06 2.394092925471e+00
9.755000000000e+02 7.619458045905e-02 -1.211290013381e-05 2.368913132452e+00
9.757500000000e+02 7.680591679421e-02 -1.583397652444e-05 2.344932252037e+00
9.760000000000e+02 7.748195959508e-02 -1.995567753738e-05 2.322130116771e+00
9.762500000000e+02 7.821600833703e-02 -2.443277574116e-05 2.300484315535e+00
9.765000000000e+02 7.900056865499e-02 -2.921415802082e-05 2.279970396695e+00
9.767500000000e+02 7.982745622940e-02 -3.424373148514e-05 2.260562098549e+00
9.770000000000e+02 8.068789042198e-02 -3.946149494066e-05 2.242231602664e+00
9.772500000000e+02 8.157257941267e-02 -4.480463178949e-05 2.224949804740e+00
9.775000000000e+02 8.247180044220e-02 -5.020861084640e-05 2.208686597132e+00
9.777500000000e+02 8.337548043716e-02 -5.560826080003e-05 2.193411156925e+00
9.780000000000e+02 8.427328233052e-02 -6.093877810787e-05 2.179092234981e+00
9.782500000000e+02 8.515470094851e-02 -6.613666180053e-05 2.165698436324e+00
9.785000000000e+02 8.600917110375e-02 -7.114052914600e-05 2.153198498197e+00
9.787500000000e+02 8.682618860940e-02 -7.589183481935e-05 2.141561551346e+00
9.790000000000e+02 8.759544020148e-02 -8.033548436456e-05 2.130757364065e+00
9.792500000000e+02 8.830694214333e-02 -8.442037238016e-05 2.120756583794e+00
9.795000000000e+02 8.895117492424e-02 -8.809984828254e-05 2.111530944633e+00
9.797500000000e+02 8.951921635102e-02 -9.133215729235e-05 2.103053480404e+00
9.800000000000e+02 9.000285583581e-02 -9.408084369800e-05 2.095298699246e+00
9.802500000000e+02 9.039469812666e-02 -9.631516820838e-05 2.088242767595e+00
9.805000000000e+02 9.068823942166e-02 -9.801049475150e-05 2.081863653022e+00
9.807500000000e+02 9.087793134738e-02 -9.914869218350e-05 2.076141277401e+00
9.810000000000e+02 9.095922195331e-02 -9.971848954113e-05 2.071057637559e+00
9.812500000000e+02 9.092858257111e-02 -9.971577803652e-05 2.066596908621e+00
9.815000000000e+02 9.078353272446e-02 -9.914385660678e-05 2.062745550369e+00
9.817500000000e+02 9.052265244138e-02 -9.801354565619e-05 2.059492365924e+00
9.820000000000e+02 9.014560641239e-02 -9.634320184534e-05 2.056828571682e+00
9.822500000000e+02 8.965316654083e-02 -9.415857636386e-05 2.054747825067e+00
9.825000000000e+02 8.904724535122e-02 -9.149254644339e-05 2.053246243773e+00
9.827500000000e+02 8.833093110438e-02 -8.838469549000e-05 2.052322390550e+00
9.830000000000e+02 8.750853001184e-02 -8.488078084676e-05 2.051977257197e+00
9.832500000000e+02 8.658559563465e-02 -8.103206990934e-05 2.052214203755e+00
9.835000000000e+02 8.556894580212e-02 -7.689458537569e-05 2.053038886614e+00
9.837500000000e+02 8.446665019788e-02 -7.252825049769e-05 2.054459148854e+00
9.840000000000e+02 8.328798729320e-02 -6.799597413676e-05 2.056484906637e+00
9.842500000000e+02 8.204335358137e-02 -6.336265539861e-05 2.059127987581e+00
9.845000000000e+02 8.074412935868e-02 -5.869412864104e-05 2.062401953815e+00
9.847500000000e+02 7.940250086185e-02 -5.405604841313e-05 2.066321897426e+00
9.850000000000e+02 7.803124849960e-02 -4.951272244089e-05 2.070904212157e+00
9.852500000000e+02 7.664351389914e-02 -4.512591509717e-05 2.076166344356e+00
9.855000000000e+02 7.525255998345e-02 -4.095365021195e-05 2.082126529764e+00
9.857500000000e+02 7.387153816598e-02 -3.704906182950e-05 2.088803512153e+00
9.860000000000e+02 7.251327703871e-02 -3.345933485283e-05 2.096216281284e+00
9.862500000000e+02 7.119010276060e-02 -3.022479916898e-05 2.104383794282e+00
9.865000000000e+02 6.991369831883e-02 -2.737822210400e-05 2.113324743978e+00
9.867500000000e+02 6.869500287760e-02 -2.494435677017e-05 2.123057342521e+00
9.870000000000e+02 6.754414677929e-02 -2.293976935877e-05 2.133599150832e+00
9.872500000000e+02 6.647041047532e-02 -2.137295135088e-05 2.144966964229e+00
9.875000000000e+02 6.548219364141e-02 -2.024470946421e-05 2.157176752630e+00
9.877500000000e+02 6.458698268826e-02 -1.954881936525e-05 2.170243644533e+00
9.880000000000e+02 6.379129744249e-02 -1.927284639613e-05 2.184181977177e+00
9.882500000000e+02 6.310061628238e-02 -1.939911963050e-05 2.199005372207e+00
9.885000000000e+02 6.251926971932e-02 -1.990571128829e-05 2.214726853877e+00
9.887500000000e+02 6.205031693113e-02 -2.076738377918e-05 2.231358970134e+00
9.890000000000e+02 6.169541054656e-02 -2.195638784599e-05 2.248913922098e+00
9.892500000000e+02 6.145467620837e-02 -2.344308505436e-05 2.267403670410e+00
9.895000000000e+02 6.132661972322e-02 -2.519632126555e-05 2.286840018773e+00
9.897500000000e+02 6.130808560203e-02 -2.718359461054e-05 2.307234657009e+00
9.900000000000e+02 6.139427691642e-02 -2.937101673442e-05 2.328599165410e+00
9.902500000000e+02 6.157884095885e-02 -3.172313779076e-05 2.350944976847e+00
9.905000000000e+02 6.185402021598e-02 -3.420273332674e-05 2.374283304721e+00
9.907500000000e+02 6.221085546028e-02 -3.677063997029e-05 2.398625043761e+00
9.910000000000e+02 6.263942446008e-02 -3.938573357440e-05 2.423980653888e+00
9.912500000000e+02 6.312909491586e-02 -4.200512167821e-05 2.450360043375e+00
9.915000000000e+02 6.366876974527e-02 -4.458459644785e-05 2.477772448722e+00
9.917500000000e+02 6.424710487770e-02 -4.707936302542e-05 2.506226334682e+00
9.920000000000e+02 6.485268508915e-02 -4.944504738846e-05 2.535729306749e+00
9.922500000000e+02 6.547415019521e-02 -5.163884149209e-05 2.566288040482e+00
9.925000000000e+02 6.610027189698e-02 -5.362073110027e-05 2.597908224146e+00
9.927500000000e+02 6.671998916686e-02 -5.535474318286e-05 2.630594508609e+00
9.930000000000e+02 6.732241692935e-02 -5.681006128944e-05 2.664350455790e+00
9.932500000000e+02 6.789684508035e-02 -5.796186861173e-05 2.699178489976e+00
9.935000000000e+02 6.843275305300e-02 -5.879188085922e-05 2.735079820229e+00
9.937500000000e+02 6.891985210922e-02 -5.928849076098e-05 2.772054364221e+00
9.940000000000e+02 6.934816979290e-02 -5.944653169099e-05 2.810100660325e+00
9.942500000000e+02 6.970818462213e-02 -5.926670322801e-05 2.849215750787e+00
9.945000000000e+02 6.999099664040e-02 -5.875470498243e-05 2.889395092392e+00
9.947500000000e+02 7.018853165340e-02 -5.792022419646e-05 2.930632441956e+00
9.950000000000e+02 7.029374716976e-02 -5.677584808858e-05 2.972919791217e+00
9.952500000000e+02 7.030082836853e-02 -5.533605588395e-05 3.016247294810e+00
9.955000000000e+02 7.020533909639e-02 -5.361635477222e-05 3.060603265434e+00
9.957500000000e+02 7.000431941052e-02 -5.163266444477e-05 3.105974175576e+00
9.960000000000e+02 6.969630731976e-02 -4.940095928357e-05 3.152344719700e+00
9.962500000000e+02 6.928128364867e-02 -4.693718049803e-05 3.199697912515e+00
9.965000000000e+02 6.876054662277e-02 -4.425738861302e-05 3.248015195548e+00
9.967500000000e+02 6.813652050101e-02 -4.137807462698e-05 3.297276595324e+00
9.970000000000e+02 6.741252678774e-02 -3.831656850972e-05 3.347460859005e+00
9.972500000000e+02 6.659253446941e-02 -3.509143971364e-05 3.398545608483e+00
9.975000000000e+02 6.568091847556e-02 -3.172281205310e-05 3.450507481316e+00
9.977500000000e+02 6.468225229343e-02 -2.823251829648e-05 3.503322233338e+00
9.980000000000e+02 6.360114924999e-02 -2.464407551839e-05 3.556964833958e+00
9.982500000000e+02 6.244216701363e-02 -2.098243778625e-05 3.611409533837e+00
9.985000000000e+02 6.120977979973e-02 -1.727351336375e-05 3.666629891150e+00
9.987500000000e+02 5.990840952883e-02 -1.354354347410e-05 3.722598796394e+00
9.990000000000e+02 5.854250616423e-02 -9.818375975801e-06 3.779288474665e+00
9.992500000000e+02 5.711665793010e-02 -6.122699752364e-06 3.836670484625e+00
9.995000000000e+02 5.563571072142e-02 -2.479317823739e-06 3.894715719870e+00
9.997500000000e+02 5.410487589806e-02 1.091472812742e-06 3.953394417980e+00
1.000000000000e+03 5.252980843103e-02 4.572339867892e-06 4.012676190312e+00
1.000250000000e+03 5.091664231477e-02 7.949185207939e-06 4.072530052894e+00
1.000500000000e+03 4.927197638349e-02 1.121119958869e-05 4.132924487030e+00
1.000750000000e+03 4.760281081501e-02 1.435073211709e-05 4.193827504476e+00
1.001000000000e+03 4.591644077799e-02 1.736299168542e-05 4.255206720180e+00
1.001250000000e+03 4.422031962557e-02 2.024562464217e-05 4.317029431595e+00
1.001500000000e+03 4.252190554207e-02 2.299823557425e-05 4.379262681411e+00
1.001750000000e+03 4.082851057087e-02 2.562189038341e-05 4.441873324701e+00
1.002000000000e+03 3.914716596116e-02 2.811865976482e-05 4.504828071147e+00
1.002250000000e+03 3.748451781947e-02 3.049125136048e-05 4.568093512486e+00
1.002500000000e+03 3.584676323032e-02 3.274274412748e-05 4.631636140909e+00
1.002750000000e+03 3.423962723014e-02 3.487644837588e-05 4.695422343110e+00
1.003000000000e+03 3.266838249800e-02 3.689587066089e-05 4.759418394982e+00
1.003250000000e+03 3.113790048289e-02 3.880478080573e-05 4.823590443003e+00
1.003500000000e+03 2.965272748193e-02 4.060733410521e-05 4.887904495002e+00
1.003750000000e+03 2.821716773215e-02 4.230822794385e-05 4.952326411919e+00
1.004000000000e+03 2.683536422258e-02 4.391283719871e-05 5.016821917643e+00
1.004250000000e+03 2.551135991121e-02 4.542730305052e-05 5.081356621021e+00
1.004500000000e+03 2.424913376811e-02 4.685860558160e-05 5.145896059633e+00
1.004750000000e+03 2.305260082694e-02 4.821448808873e-05 5.210405759780e+00
1.005000000000e+03 2.192557775540e-02 4.950329456208e-05 5.274851314897e+00
1.005250000000e+03 2.087171466839e-02 5.073375609185e-05 5.339198476638e+00
1.005500000000e+03 1.989439833164e-02 5.191472120739e-05 5.403413256208e+00
1.005750000000e+03 1.899663809144e-02 5.305480290460e-05 5.467462029876e+00
1.006000000000e+03 1.818094349868e-02 5.416202822656e-05 5.531311644561e+00
1.006250000000e+03 1.744920560134e-02 5.524355410180e-05 5.594929519244e+00
1.006500000000e+03 1.680259282169e-02 5.630538084128e-05 5.658283736749e+00
1.006750000000e+03 1.624146892750e-02 5.735213540997e-05 5.721343128264e+00
1.007000000000e+03 1.576534080981e-02 5.838693676397e-05 5.784077343220e+00
1.007250000000e+03 1.537283792886e-02 5.941134707751e-05 5.846456908865e+00
1.007500000000e+03 1.506172376793e-02 6.042540390985e-05 5.908453278646e+00
1.007750000000e+03 1.482893640080e-02 6.142772581708e-05 5.970038871148e+00
1.008000000000e+03 1.467065301832e-02 6.241567744375e-05 6.031187102118e+00
1.008250000000e+03 1.458237166451e-02 6.338557619812e-05 6.091872407215e+00
1.008500000000e+03 1.455900285675e-02 6.433291934535e-05 6.152070267132e+00
1.008750000000e+03 1.459496416665e-02 6.525261661167e-05 6.211757223747e+00
1.009000000000e+03 1.468427123225e-02 6.613921074802e-05 6.270910892614e+00
1.009250000000e+03 1.482062091767e-02 6.698707278160e-05 6.329509980669e+00
1.009500000000e+03 1.499746295041e-02 6.779057394879e-05 6.387534287980e+00
1.009750000000e+03 1.520805998081e-02 6.854418857349e-05 6.444964718115e+00
1.010000000000e+03 1.544553541428e-02 6.924260604935e-05 6.501783268534e+00
1.010250000000e+03 1.570291288405e-02 6.988079985137e-05 6.557973028122e+00
1.010500000000e+03 1.597314862309e-02 7.045406834960e-05 6.613518151748e+00
1.010750000000e+03 1.624916283599e-02 7.095806531948e-05 6.668403840270e+00
1.011000000000e+03 1.652387205762e-02 7.138882986313e-05 6.722616302359e+00
1.011250000000e+03 1.679022663238e-02 7.174282171829e-05 6.776142707886e+00
1.011500000000e+03 1.704125729492e-02 7.201696642431e-05 6.828971144316e+00
1.011750000000e+03 1.727012963650e-02 7.220871703353e-05 6.881090552196e+00
1.012000000000e+03 1.747021032691e-02 7.231613148848e-05 6.932490672002e+00
1.012250000000e+03 1.763514126554e-02 7.233796196557e-05 6.983161978558e+00
1.012500000000e+03 1.775892079842e-02 7.227376325661e-05 7.033095615029e+00
1.012750000000e+03 1.783599038650e-02 7.212400189174e-05 7.082283337380e+00
1.013000000000e+03 1.786132064008e-02 7.189013870143e-05 7.130717451182e+00
1.013250000000e+03 1.783049503407e-02 7.157471822020e-05 7.178390757800e+00
1.013500000000e+03 1.773978577915e-02 7.118146150745e-05 7.225296499277e+00
1.013750000000e+03 1.758622063195e-02 7.071529330321e-05 7.271428316955e+00
1.014000000000e+03 1.736763473794e-02 7.018235762749e-05 7.316780205243e+00
1.014250000000e+03 1.708270739348e-02 6.959002132154e-05 7.361346474588e+00
1.014500000000e+03 1.673098135069e-02 6.894681304728e-05 7.405121717435e+00
1.014750000000e+03 1.631286439428e-02 6.826232950635e-05 7.448100778196e+00
1.015000000000e+03 1.582961333302e-02 6.754712598525e-05 7.490278726531e+00
1.015250000000e+03 1.528330149394e-02 6.681258058888e-05 7.531650833895e+00
1.015500000000e+03 1.467677133569e-02 6.607073910872e-05 7.572212553389e+00
1.015750000000e+03 1.401357393035e-02 6.533414630497e-05 7.611959499981e+00
1.016000000000e+03 1.329789840102e-02 6.461567296021e-05 7.650887438016e+00
1.016250000000e+03 1.253449244409e-02 6.392834144789e-05 7.688992266296e+00
1.016500000000e+03 1.172857713611e-02 6.328515156928e-05 7.726270006463e+00
1.016750000000e+03 1.088575762878e-02 6.269892516936e-05 7.762716795464e+00
1.017000000000e+03 1.001193173479e-02 6.218216746051e-05 7.798328876033e+00
1.017250000000e+03 9.113197632259e-03 6.174691351657e-05 7.833102590650e+00
1.017500000000e+03 8.195761658485e-03 6.140460931919e-05 7.867034375098e+00
1.017750000000e+03 7.265847951815e-03 6.116601887862e-05 7.900120752008e+00
1.018000000000e+03 6.329608810638e-03 6.104110062721e-05 7.932358323991e+00
1.018250000000e+03 5.393038224140e-03 6.103893566961e-05 7.963743766276e+00
1.018500000000e+03 4.461886846432e-03 6.116765245504e-05 7.994273817424e+00
1.018750000000e+03 3.541579591076e-03 6.143435289782e-05 8.023945267751e+00
1.019000000000e+03 2.637137067610e-03 6.184501203649e-05 8.052754947608e+00
1.019250000000e+03 1.753098927564e-03 6.240453636391e-05 8.080699710688e+00
1.019500000000e+03 8.934521331026e-04 6.311665323419e-05 8.107776416565e+00
1.019750000000e+03 6.156419204945e-05 6.398382673253e-05 8.133981911355e+00
1.020000000000e+03 -7.398783295980e-04 6.500723137232e-05 8.159313003353e+00
1.020250000000e+03 -1.508922637302e-03 6.618671073524e-05 8.183766438594e+00
1.020500000000e+03 -2.244393173361e-03 6.752074950245e-05 8.207338874530e+00
1.020750000000e+03 -2.945924748130e-03 6.900643854518e-05 8.230026848639e+00
1.021000000000e+03 -3.613981944570e-03 7.063945931376e-05 8.251826748630e+00
1.021250000000e+03 -4.249864680200e-03 7.241408448391e-05 8.272734779753e+00
1.021500000000e+03 -4.855698196369e-03 7.432319644138e-05 8.292746930843e+00
1.021750000000e+03 -5.434406199633e-03 7.635833554512e-05 8.311858942137e+00
1.022000000000e+03 -5.989667176855e-03 7.850973998116e-05 8.330066268293e+00
1.022250000000e+03 -6.525852403073e-03 8.076641943303e-05 8.347364046208e+00
1.022500000000e+03 -7.047946562393e-03 8.311627677515e-05 8.363747061347e+00
1.022750000000e+03 -7.561451274306e-03 8.554624485965e-05 8.379209715860e+00
1.023000000000e+03 -8.072273028150e-03 8.804243025609e-05 8.393745998673e+00
1.023250000000e+03 -8.586597576985e-03 9.059028160494e-05 8.407349457822e+00
1.023500000000e+03 -9.110753695864e-03 9.317477392026e-05 8.420013178748e+00
1.023750000000e+03 -9.651069148312e-03 9.578059726678e-05 8.431729761617e+00
1.024000000000e+03 -1.021372284519e-02 9.839235306411e-05 8.442491308303e+00
1.024250000000e+03 -1.080459671543e-02 1.009947397879e-04 8.452289414747e+00
1.024500000000e+03 -1.142913018779e-02 1.035727593773e-04 8.461115164621e+00
1.024750000000e+03 -1.209218171438e-02 1.061119193016e-04 8.468959136674e+00
1.025000000000e+03 -1.279789866303e-02 1.085983335514e-04 8.475811411828e+00
1.025250000000e+03 -1.354959953169e-02 1.110188759391e-04 8.481661594199e+00
1.025500000000e+03 -1.434966907993e-02 1.133613282900e-04 8.486498833273e+00
1.025750000000e+03 -1.519946946792e-02 1.156144600768e-04 8.490311859004e+00
1.026000000000e+03 -1.609926775958e-02 1.177681080707e-04 8.493089020702e+00
1.026250000000e+03 -1.704818163208e-02 1.198132642081e-04 8.494818334064e+00
1.026500000000e+03 -1.804414425148e-02 1.217420803131e-04 8.495487536636e+00
1.026750000000e+03 -1.908388886722e-02 1.235478301720e-04 8.495084150080e+00
1.027000000000e+03 -2.016295409260e-02 1.252248972393e-04 8.493595547853e+00
1.027250000000e+03 -2.127570960762e-02 1.267687319811e-04 8.491009031831e+00
1.027500000000e+03 -2.241540308034e-02 1.281757850928e-04 8.487311913037e+00
1.027750000000e+03 -2.357422670292e-02 1.294434240907e-04 8.482491599707e+00
1.028000000000e+03 -2.474340440253e-02 1.305698394054e-04 8.476535689376e+00
1.028250000000e+03 -2.591329737814e-02 1.315539396169e-04 8.469432066251e+00
1.028500000000e+03 -2.707352708576e-02 1.323952438938e-04 8.461169001689e+00
1.028750000000e+03 -2.821311610223e-02 1.330937780731e-04 8.451735258249e+00
1.029000000000e+03 -2.932064261209e-02 1.336499513346e-04 8.441120195381e+00
1.029250000000e+03 -3.038440882404e-02 1.340644447259e-04 8.429313876478e+00
1.029500000000e+03 -3.139262105823e-02 1.343381334212e-04 8.416307176795e+00
1.029750000000e+03 -3.233357696916e-02 1.344720073815e-04 8.402091888725e+00
1.030000000000e+03 -3.319586301282e-02 1.344670920752e-04 8.386660829109e+00
1.030250000000e+03 -3.396855246574e-02 1.343243889219e-04 8.370007940517e+00
1.030500000000e+03 -3.464140647025e-02 1.340448678055e-04 8.352128390656e+00
1.030750000000e+03 -3.520507369629e-02 1.336294398377e-04 8.333018667830e+00
1.031000000000e+03 -3.565128206076e-02 1.330789546377e-04 8.312676666635e+00
1.031250000000e+03 -3.597302964807e-02 1.323942203844e-04 8.291101776754e+00
1.031500000000e+03 -3.616475457226e-02 1.315760257718e-04 8.268294951376e+00
1.031750000000e+03 -3.622250042558e-02 1.306252442275e-04 8.244258782299e+00
1.032000000000e+03 -3.614405330899e-02 1.295428721697e-04 8.218997551786e+00
1.032250000000e+03 -3.592906431407e-02 1.283300809658e-04 8.192517285440e+00
1.032500000000e+03 -3.557914267557e-02 1.269884089786e-04 8.164825789107e+00
1.032750000000e+03 -3.509792395545e-02 1.255198763435e-04 8.135932680796e+00
1.033000000000e+03 -3.449110206854e-02 1.239271137995e-04 8.105849401479e+00
1.033250000000e+03 -3.376643342555e-02 1.222135133382e-04 8.074589223681e+00
1.033500000000e+03 -3.293370266418e-02 1.203833593141e-04 8.042167241890e+00
1.033750000000e+03 -3.200465352358e-02 1.184419719772e-04 8.008600355069e+00
1.034000000000e+03 -3.099287856511e-02 1.163958529588e-04 7.973907227858e+00
1.034250000000e+03 -2.991367528572e-02 1.142528650878e-04 7.938108249590e+00
1.034500000000e+03 -2.878386134348e-02 1.120223441353e-04 7.901225469176e+00
1.034750000000e+03 -2.762155849510e-02 1.097152079074e-04 7.863282528296e+00
1.035000000000e+03 -2.644594193844e-02 1.073440419408e-04 7.824304572359e+00
1.035250000000e+03 -2.527696458833e-02 1.049231602285e-04 7.784318160304e+00
1.035500000000e+03 -2.413505647496e-02 1.024686801794e-04 7.743351154643e+00
1.035750000000e+03 -2.304080818238e-02 9.999849416079e-05 7.701432611912e+00
1.036000000000e+03 -2.201464156015e-02 9.753222176376e-05 7.658592655373e+00
1.036250000000e+03 -2.107647510201e-02 9.509114095746e-05 7.614862350587e+00
1.036500000000e+03 -2.024538939868e-02 9.269805453338e-05 7.570273568115e+00
1.036750000000e+03 -1.953929859624e-02 9.037711371832e-05 7.524858846268e+00
1.037000000000e+03 -1.897463469489e-02 8.815360609291e-05 7.478651246677e+00
1.037250000000e+03 -1.856604859865e-02 8.605368565620e-05 7.431684214871e+00
1.037500000000e+03 -1.832613580422e-02 8.410405684212e-05 7.383991434287e+00
1.037750000000e+03 -1.826519028505e-02 8.233161942095e-05 7.335606684931e+00
1.038000000000e+03 -1.839099399158e-02 8.076311103558e-05 7.286563699974e+00
1.038250000000e+03 -1.870864209927e-02 7.942468158739e-05 7.236896033216e+00
1.038500000000e+03 -1.922041319000e-02 7.834148191546e-05 7.186636924331e+00
1.038750000000e+03 -1.992568556984e-02 7.753723440576e-05 7.135819170424e+00
1.039000000000e+03 -2.082089898884e-02 7.703374894266e-05 7.084475010231e+00
1.039250000000e+03 -2.189957073673e-02 7.685049913531e-05 7.032636006605e+00
1.039500000000e+03 -2.315235822533e-02 7.700420423704e-05 6.980332946445e+00
1.039750000000e+03 -2.456717652235e-02 7.750838588186e-05 6.927595741543e+00
1.040000000000e+03 -2.612936291785e-02 7.837300492353e-05 6.874453344439e+00
1.040250000000e+03 -2.782189117818e-02 7.960413235233e-05 6.820933671307e+00
1.040500000000e+03 -2.962563023399e-02 8.120362232114e-05 6.767063537743e+00
1.040750000000e+03 -3.151964606161e-02 8.316888302456e-05 6.712868601208e+00
1.041000000000e+03 -3.348153878187e-02 8.549268465594e-05 6.658373318424e+00
1.041250000000e+03 -3.548781151062e-02 8.816302612227e-05 6.603600913854e+00
1.041500000000e+03 -3.751426408753e-02 9.116307816351e-05 6.548573356899e+00
1.041750000000e+03 -3.953640331743e-02 9.447119403305e-05 6.493311354170e+00
1.042000000000e+03 -4.152986318786e-02 9.806099915713e-05 6.437834353160e+00
1.042250000000e+03 -4.347082559517e-02 1.019015612347e-04 6.382160555490e+00
1.042500000000e+03 -4.533643517564e-02 1.059576332858e-04 6.326306945321e+00
1.042750000000e+03 -4.710519779763e-02 1.101899850202e-04 6.270289325740e+00
1.043000000000e+03 -4.875735827555e-02 1.145558138207e-04 6.214122369394e+00
1.043250000000e+03 -5.027524569284e-02 1.190092104295e-04 6.157819677197e+00
1.043500000000e+03 -5.164358356278e-02 1.235017091150e-04 6.101393849413e+00
1.043750000000e+03 -5.284975412449e-02 1.279828951966e-04 6.044856564884e+00
1.044000000000e+03 -5.388401206447e-02 1.324010693591e-04 5.988218669128e+00
1.044250000000e+03 -5.473964440342e-02 1.367039608754e-04 5.931490270603e+00
1.044500000000e+03 -5.541306909286e-02 1.408394734067e-04 5.874680842544e+00
1.044750000000e+03 -5.590387272351e-02 1.447564565134e-04 5.817799330079e+00
1.045000000000e+03 -5.621478559974e-02 1.484054885934e-04 5.760854260663e+00
1.045250000000e+03 -5.635159345374e-02 1.517396567667e-04 5.703853856231e+00
1.045500000000e+03 -5.632299175774e-02 1.547153244741e-04 5.646806146006e+00
1.045750000000e+03 -5.614038125149e-02 1.572928641166e-04 5.589719077896e+00
1.046000000000e+03 -5.581761318198e-02 1.594373461531e-04 5.532600627353e+00
1.046250000000e+03 -5.537068557694e-02 1.611191614229e-04 5.475458901937e+00
1.046500000000e+03 -5.481740458244e-02 1.623145825299e-04 5.418302240105e+00
1.046750000000e+03 -5.417700631579e-02 1.630062185734e-04 5.361139302734e+00
1.047000000000e+03 -5.346975819914e-02 1.631833839557e-04 5.303979155899e+00
1.047250000000e+03 -5.271654295158e-02 1.628423580287e-04 5.246831343036e+00
1.047500000000e+03 -5.193842984773e-02 1.619865119959e-04 5.189705946414e+00
1.047750000000e+03 -5.115625077996e-02 1.606263281770e-04 5.132613635236e+00
1.048000000000e+03 -5.039018273067e-02 1.587792834224e-04 5.075565700749e+00
1.048250000000e+03 -4.965934975083e-02 1.564696119638e-04 5.018574076139e+00
1.048500000000e+03 -4.898144881119e-02 1.537279320425e-04 4.961651343761e+00
1.048750000000e+03 -4.837241264628e-02 1.505907639793e-04 4.904810726244e+00
1.049000000000e+03 -4.784611348088e-02 1.470999327377e-04 4.848066062841e+00
1.049250000000e+03 -4.741411504409e-02 1.433018647924e-04 4.791431774920e+00
1.049500000000e+03 -4.708547944976e-02 1.392468037604e-04 4.734922814411e+00
1.049750000000e+03 -4.686663292665e-02 1.349879469082e-04 4.678554605688e+00
1.050000000000e+03 -4.676129285716e-02 1.305805270773e-04 4.622342972146e+00
1.050250000000e+03 -4.677045982440e-02 1.260808555441e-04 4.566304060612e+00
1.050500000000e+03 -4.689247160563e-02 1.215453428416e-04 4.510454253738e+00
1.050750000000e+03 -4.712312056744e-02 1.170295203030e-04 4.454810082581e+00
1.051000000000e+03 -4.745583039991e-02 1.125870839624e-04 4.399388138856e+00
1.051250000000e+03 -4.788188451800e-02 1.082689646111e-04 4.344204982935e+00
1.051500000000e+03 -4.839070398705e-02 1.041224670163e-04 4.289277061145e+00
1.051750000000e+03 -4.897016331846e-02 1.001905273693e-04 4.234620625217e+00
1.052000000000e+03 -4.960693738665e-02 9.651098556129e-05 4.180251664679e+00
1.052250000000e+03 -5.028686563044e-02 9.311599211542e-05 4.126185840148e+00
1.052500000000e+03 -5.099532775718e-02 9.003155987797e-05 4.072438436495e+00
1.052750000000e+03 -5.171761657320e-02 8.727723373467e-05 4.019024323929e+00
1.053000000000e+03 -5.243929915947e-02 8.486590125517e-05 3.965957933070e+00
1.053250000000e+03 -5.314655639382e-02 8.280374952160e-05 3.913253243201e+00
1.053500000000e+03 -5.382649248324e-02 8.109037923010e-05 3.860923782242e+00
1.053750000000e+03 -5.446740603728e-02 7.971901550133e-05 3.808982646398e+00
1.054000000000e+03 -5.505901900260e-02 7.867691015295e-05 3.757442517530e+00
1.054250000000e+03 -5.559265721915e-02 7.794587339341e-05 3.706315703275e+00
1.054500000000e+03 -5.606137955690e-02 7.750290318581e-05 3.655614184852e+00
1.054750000000e+03 -5.646005729043e-02 7.732091857016e-05 3.605349665871e+00
1.055000000000e+03 -5.678540404617e-02 7.736957871185e-05 3.555533624532e+00
1.055250000000e+03 -5.703595216327e-02 7.761616639076e-05 3.506177382593e+00
1.055500000000e+03 -5.721199140167e-02 7.802650323424e-05 3.457292153608e+00
1.055750000000e+03 -5.731545905400e-02 7.856588207200e-05 3.408889109670e+00
1.056000000000e+03 -5.734979990421e-02 7.919998164377e-05 3.360979430149e+00
1.056250000000e+03 -5.731979661601e-02 7.989574520245e-05 3.313574344868e+00
1.056500000000e+03 -5.723137094444e-02 8.062219121494e-05 3.266685180827e+00
1.056750000000e+03 -5.709137639556e-02 8.135114418331e-05 3.220323381506e+00
1.057000000000e+03 -5.690737190289e-02 8.205785151127e-05 3.174500532822e+00
1.057250000000e+03 -5.668740025947e-02 8.272148129507e-05 3.129228359938e+00
1.057500000000e+03 -5.643976181868e-02 8.332551145815e-05 3.084518727022e+00
1.057750000000e+03 -5.617280462381e-02 8.385793685417e-05 3.040383609865e+00
1.058000000000e+03 -5.589472609906e-02 8.431135139239e-05 2.996835065614e+00
1.058250000000e+03 -5.561339985650e-02 8.468288399943e-05 2.953885185124e+00
1.058500000000e+03 -5.533622932042e-02 8.497398530802e-05 2.911546038472e+00
1.058750000000e+03 -5.507003604105e-02 8.519011351704e-05 2.869829605510e+00
1.059000000000e+03 -5.482098142213e-02 8.534027842669e-05 2.828747705888e+00
1.059250000000e+03 -5.459452708375e-02 8.543648803569e-05 2.788311922268e+00
1.059500000000e+03 -5.439543217462e-02 8.549311124936e-05 2.748533523174e+00
1.059750000000e+03 -5.422778578240e-02 8.552617973689e-05 2.709423389925e+00
1.060000000000e+03 -5.409506895922e-02 8.555264150426e-05 2.670991947290e+00
1.060250000000e+03 -5.400024031390e-02 8.558960636862e-05 2.633249106266e+00
1.060500000000e+03 -5.394583591567e-02 8.565358860627e-05 2.596204218256e+00
1.060750000000e+03 -5.393407351862e-02 8.575977924183e-05 2.559866044632e+00
1.061000000000e+03 -5.396695031341e-02 8.592137590471e-05 2.524242743727e+00
1.061250000000e+03 -5.404632311076e-02 8.614898705983e-05 2.489341876823e+00
1.061500000000e+03 -5.417396360471e-02 8.645013950584e-05 2.455170430518e+00
1.061750000000e+03 -5.435157421951e-02 8.682888474379e-05 2.421734864258e+00
1.062000000000e+03 -5.458076968823e-02 8.728555554888e-05 2.389041166322e+00
1.062250000000e+03 -5.486300942806e-02 8.781663796970e-05 2.357094937132e+00
1.062500000000e+03 -5.519949473671e-02 8.841480863342e-05 2.325901474282e+00
1.062750000000e+03 -5.559102504554e-02 8.906910243786e-05 2.295465876132e+00
1.063000000000e+03 -5.603782627534e-02 8.976522125365e-05 2.265793153946e+00
1.063250000000e+03 -5.653936435973e-02 9.048597909697e-05 2.236888336932e+00
1.063500000000e+03 -5.709415000602e-02 9.121184531885e-05 2.208756594262e+00
1.063750000000e+03 -5.769955601029e-02 9.192158987709e-05 2.181403337642e+00
1.064000000000e+03 -5.835165516010e-02 9.259298405437e-05 2.154834330016e+00
1.064250000000e+03 -5.904509496512e-02 9.320354127915e-05 2.129055785771e+00
1.064500000000e+03 -5.977301903821e-02 9.373126510789e-05 2.104074456735e+00
1.064750000000e+03 -6.052704208394e-02 9.415537098098e-05 2.079897706115e+00
1.065000000000e+03 -6.129728695016e-02 9.445696192531e-05 2.056533583491e+00
1.065250000000e+03 -6.207248067298e-02 9.461962261484e-05 2.033990869544e+00
1.065500000000e+03 -6.284011585634e-02 9.462992662976e-05 2.012279127427e+00
1.065750000000e+03 -6.358666744414e-02 9.447782871158e-05 1.991408729276e+00
1.066000000000e+03 -6.429786506441e-02 9.415694511686e-05 1.971390879478e+00
1.066250000000e+03 -6.495900899658e-02 9.366470960681e-05 1.952237621487e+00
1.066500000000e+03 -6.555533084153e-02 9.300242878305e-05 1.933961847815e+00
1.066750000000e+03 -6.607237842598e-02 9.217522245245e-05 1.916577292141e+00
1.067000000000e+03 -6.649642344704e-02 9.119187774295e-05 1.900098522245e+00
1.067250000000e+03 -6.681487800127e-02 9.006462553757e-05 1.884540928804e+00
1.067500000000e+03 -6.701670898772e-02 8.880885649346e-05 1.869920712889e+00
1.067750000000e+03 -6.709283777802e-02 8.744279132858e-05 1.856254873588e+00
1.068000000000e+03 -6.703651161092e-02 8.598712231087e-05 1.843561197026e+00
1.068250000000e+03 -6.684363183091e-02 8.446463677425e-05 1.831858247033e+00
1.068500000000e+03 -6.651302460608e-02 8.289983117915e-05 1.821165357398e+00
1.068750000000e+03 -6.604663282335e-02 8.131852592302e-05 1.811502622140e+00
1.069000000000e+03 -6.544962906849e-02 7.974749145045e-05 1.802890886975e+00
1.069250000000e+03 -6.473041860643e-02 7.821406270789e-05 1.795351730167e+00
1.069500000000e+03 -6.390053292492e-02 7.674575663461e-05 1.788907435239e+00
1.069750000000e+03 -6.297441671904e-02 7.536989728002e-05 1.783580946664e+00
1.070000000000e+03 -6.196909050918e-02 7.411321802883e-05 1.779395806127e+00
1.070250000000e+03 -6.090371956410e-02 7.300146353717e-05 1.776376058581e+00
1.070500000000e+03 -5.979908282190e-02 7.205897605900e-05 1.774546133246e+00
1.070750000000e+03 -5.867698068314e-02 7.130827762872e-05 1.773930681738e+00
1.071000000000e+03 -5.755959290746e-02 7.076964940311e-05 1.774554389942e+00
1.071250000000e+03 -5.646882783656e-02 7.046070876143e-05 1.776441741104e+00
1.071500000000e+03 -5.542568574707e-02 7.039604801323e-05 1.779616758577e+00
1.071750000000e+03 -5.444967224833e-02 7.058687368203e-05 1.784102702967e+00
1.072000000000e+03 -5.355828636934e-02 7.104070677147e-05 1.789921762946e+00
1.072250000000e+03 -5.276660545202e-02 7.176115840321e-05 1.797094712650e+00
1.072500000000e+03 -5.208698450185e-02 7.274780484157e-05 1.805640583246e+00
1.072750000000e+03 -5.152887302329e-02 7.399613864287e-05 1.815576320463e+00
1.073000000000e+03 -5.109875320353e-02 7.549763618273e-05 1.826916471857e+00
1.073250000000e+03 -5.080018772894e-02 7.723992018882e-05 1.839672891579e+00
1.073500000000e+03 -5.063396605325e-02 7.920702912709e-05 1.853854488082e+00
1.073750000000e+03 -5.059832427282e-02 8.137975989653e-05 1.869466998437e+00
1.074000000000e+03 -5.068922418166e-02 8.373609698661e-05 1.886512823767e+00
1.074250000000e+03 -5.090066401631e-02 8.625169004262e-05 1.904990907136e+00
1.074500000000e+03 -5.122500219684e-02 8.890037076376e-05 1.924896663477e+00
1.074750000000e+03 -5.165327583220e-02 9.165468940708e-05 1.946221959445e+00
1.075000000000e+03 -5.217549979965e-02 9.448639450890e-05 1.968955140817e+00
1.075250000000e+03 -5.278093635092e-02 9.736697147009e-05 1.993081102261e+00
1.075500000000e+03 -5.345833078111e-02 1.002681173848e-04 2.018581404188e+00
1.075750000000e+03 -5.419610751403e-02 1.031621630399e-04 2.045434409265e+00
1.076000000000e+03 -5.498253157522e-02 1.060224666868e-04 2.073615463648e+00
1.076250000000e+03 -5.580583439364e-02 1.088237613381e-04 2.103097095473e+00
1.076500000000e+03 -5.665430938417e-02 1.115424642704e-04 2.133849233715e+00
1.076750000000e+03 -5.751638137522e-02 1.141569494620e-04 2.165839449008e+00
1.077000000000e+03 -5.838065600366e-02 1.166477870347e-04 2.199033192468e+00
1.077250000000e+03 -5.923595192874e-02 1.189979485234e-04 2.233394060503e+00
1.077500000000e+03 -6.007132448813e-02 1.211929813441e-04 2.268884045456e+00
1.077750000000e+03 -6.087608119834e-02 1.232211391413e-04 2.305463802934e+00
1.078000000000e+03 -6.163979922224e-02 1.250734709765e-04 2.343092905412e+00
1.078250000000e+03 -6.235234970107e-02 1.267438596638e-04 2.381730090978e+00
1.078500000000e+03 -6.300393091538e-02 1.282289902799e-04 2.421333509808e+00
1.078750000000e+03 -6.358512524242e-02 1.295282647749e-04 2.461860947969e+00
1.079000000000e+03 -6.408697422067e-02 1.306436346795e-04 2.503270047426e+00
1.079250000000e+03 -6.450108764412e-02 1.315793829958e-04 2.545518501738e+00
1.079500000000e+03 -6.481977573551e-02 1.323418346496e-04 2.588564243746e+00
1.079750000000e+03 -6.503621569169e-02 1.329390400761e-04 2.632365611706e+00
1.080000000000e+03 -6.514463439831e-02 1.333804211855e-04 2.676881507130e+00
1.080250000000e+03 -6.514051096882e-02 1.336764298933e-04 2.722071537249e+00
1.080500000000e+03 -6.502077580085e-02 1.338382190818e-04 2.767896151682e+00
1.080750000000e+03 -6.478399745965e-02 1.338773603634e-04 2.814316772314e+00
1.081000000000e+03 -6.443053528717e-02 1.338056158909e-04 2.861295920003e+00
1.081250000000e+03 -6.396264542765e-02 1.336347810632e-04 2.908797340532e+00
1.081500000000e+03 -6.338451660069e-02 1.333765861598e-04 2.956786129367e+00
1.081750000000e+03 -6.270222739615e-02 1.330426543870e-04 3.005228855111e+00
1.082000000000e+03 -6.192361502169e-02 1.326444928378e-04 3.054093679453e+00
1.082250000000e+03 -6.105805286269e-02 1.321934898496e-04 3.103350467525e+00
1.082500000000e+03 -6.011614508830e-02 1.317008912120e-04 3.152970889249e+00
1.082750000000e+03 -5.910934678552e-02 1.311777180188e-04 3.202928498852e+00
1.083000000000e+03 -5.804953425363e-02 1.306346018082e-04 3.253198791874e+00
1.083250000000e+03 -5.694855169934e-02 1.300815158062e-04 3.303759232353e+00
1.083500000000e+03 -5.581776552348e-02 1.295273981146e-04 3.354589246444e+00
1.083750000000e+03 -5.466765745730e-02 1.289796750071e-04 3.405670179875e+00
1.084000000000e+03 -5.350748520886e-02 1.284437115207e-04 3.456985219675e+00
1.084250000000e+03 -5.234503440109e-02 1.279222307295e-04 3.508519276995e+00
1.084500000000e+03 -5.118647781389e-02 1.274147481312e-04 3.560258846767e+00
1.084750000000e+03 -5.003635028563e-02 1.269170862047e-04 3.612191830115e+00
1.085000000000e+03 -4.889763621921e-02 1.264210252589e-04 3.664307350543e+00
1.085250000000e+03 -4.777196017499e-02 1.259141412705e-04 3.716595546755e+00
1.085500000000e+03 -4.665985843625e-02 1.253798758587e-04 3.769047376429e+00
1.085750000000e+03 -4.556110774045e-02 1.247978729436e-04 3.821654412867e+00
1.086000000000e+03 -4.447507713945e-02 1.241445807233e-04 3.874408668185e+00
1.086250000000e+03 -4.340107338032e-02 1.233941165033e-04 3.927302422748e+00
1.086500000000e+03 -4.233864599415e-02 1.225193501909e-04 3.980328085402e+00
1.086750000000e+03 -4.128782635114e-02 1.214931703530e-04 4.033478077347e+00
1.087000000000e+03 -4.024928091908e-02 1.202898340827e-04 4.086744736861e+00
1.087250000000e+03 -3.922436685803e-02 1.188863440852e-04 4.140120246064e+00
1.087500000000e+03 -3.821508813363e-02 1.172637606862e-04 4.193596585545e+00
1.087750000000e+03 -3.722396203770e-02 1.154083643549e-04 4.247165492829e+00
1.088000000000e+03 -3.625381287544e-02 1.133125961357e-04 4.300818444525e+00
1.088250000000e+03 -3.530751889875e-02 1.109757088744e-04 4.354546637787e+00
1.088500000000e+03 -3.438774164724e-02 1.084041089913e-04 4.408340975245e+00
1.088750000000e+03 -3.349666942100e-02 1.056113605722e-04 4.462192056448e+00
1.089000000000e+03 -3.263580371307e-02 1.026178628087e-04 4.516090158926e+00
1.089250000000e+03 -3.180581354946e-02 9.945023725177e-05 4.570025218879e+00
1.089500000000e+03 -3.100647533755e-02 9.614047538309e-05 4.623986806267e+00
1.089750000000e+03 -3.023670743851e-02 9.272491061782e-05 4.677964095879e+00
1.090000000000e+03 -2.949469944143e-02 8.924308995037e-05 4.731945836312e+00
1.090250000000e+03 -2.877812634916e-02 8.573661767738e-05 4.785920315060e+00
1.090500000000e+03 -2.808443118583e-02 8.224804603360e-05 4.839875332128e+00
1.090750000000e+03 -2.741115032163e-02 7.881986839964e-05 4.893798171473e+00
1.091000000000e+03 -2.675625406139e-02 7.549366571111e-05 4.947675582840e+00
1.091250000000e+03 -2.611847181436e-02 7.230943493872e-05 5.001493772376e+00
1.091500000000e+03 -2.549757272705e-02 6.930511048314e-05 5.055238405014e+00
1.091750000000e+03 -2.489457620454e-02 6.651627464638e-05 5.108894617983e+00
1.092000000000e+03 -2.431187303946e-02 6.397602992678e-05 5.162447052751e+00
1.092250000000e+03 -2.375324480511e-02 6.171500467297e-05 5.215879896627e+00
1.092500000000e+03 -2.322377843039e-02 5.976144061920e-05 5.269176943085e+00
1.092750000000e+03 -2.272968068341e-02 5.814131301904e-05 5.322321665726e+00
1.093000000000e+03 -2.227800666488e-02 5.687844087221e-05 5.375297304286e+00
1.093250000000e+03 -2.187632076450e-02 5.599453001850e-05 5.428086964772e+00
1.093500000000e+03 -2.153231677684e-02 5.550913515054e-05 5.480673727997e+00
1.093750000000e+03 -2.125342289775e-02 5.543949525727e-05 5.533040766523e+00
1.094000000000e+03 -2.104641966657e-02 5.580023965635e-05 5.585171465545e+00
1.094250000000e+03 -2.091709814594e-02 5.660298523327e-05 5.637049546149e+00
1.094500000000e+03 -2.086997635685e-02 5.785581887899e-05 5.688659185561e+00
1.094750000000e+03 -2.090809292802e-02 5.956271537205e-05 5.739985132919e+00
1.095000000000e+03 -2.103288577580e-02 6.172292619555e-05 5.791012817057e+00
1.095250000000e+03 -2.124415574146e-02 6.433037370210e-05 5.841728440596e+00
1.095500000000e+03 -2.154011388522e-02 6.737311824012e-05 5.892119061405e+00
1.095750000000e+03 -2.191750038584e-02 7.083292798138e-05 5.942172658099e+00
1.096000000000e+03 -2.237175759067e-02 7.468495922877e-05 5.991878174615e+00
1.096250000000e+03 -2.289724307160e-02 7.889774775532e-05 6.041225548744e+00
1.096500000000e+03 -2.348746136616e-02 8.343322619747e-05 6.090205722409e+00
1.096750000000e+03 -2.413529265271e-02 8.824703324142e-05 6.138810629914e+00
1.097000000000e+03 -2.483320560849e-02 9.328904478750e-05 6.187033173605e+00
1.097250000000e+03 -2.557343624074e-02 9.850411124701e-05 6.234867182548e+00
1.097500000000e+03 -2.634812408497e-02 1.038329799344e-04 6.282307359484e+00
1.097750000000e+03 -2.714939990517e-02 1.092132134048e-04 6.329349217937e+00
1.098000000000e+03 -2.796942427775e-02 1.145803821029e-04 6.375989012480e+00
1.098250000000e+03 -2.880038098830e-02 1.198692842014e-04 6.422223664551e+00
1.098500000000e+03 -2.963443346691e-02 1.250151259545e-04 6.468050685639e+00
1.098750000000e+03 -3.046365576995e-02 1.299546774608e-04 6.513468103492e+00
1.099000000000e+03 -3.127995054896e-02 1.346273709448e-04 6.558474384003e+00
1.099250000000e+03 -3.207496945192e-02 1.389762941194e-04 6.603068360268e+00
1.099500000000e+03 -3.284004820705e-02 1.429490495520e-04 6.647249163896e+00
1.099750000000e+03 -3.356616987026e-02 1.464984747677e-04 6.691016152608e+00
1.100000000000e+03 -3.424396380763e-02 1.495831999835e-04 6.734368847253e+00
1.100250000000e+03 -3.486374940432e-02 1.521680644562e-04 6.777306859650e+00
1.100500000000e+03 -3.541562344491e-02 1.542243742704e-04 6.819829827159e+00
1.100750000000e+03 -3.588959465879e-02 1.557300419881e-04 6.861937335542e+00
1.101000000000e+03 -3.627575554210e-02 1.566695957551e-04 6.903628845080e+00
1.101250000000e+03 -3.656448976316e-02 1.570341087415e-04 6.944903603005e+00
1.101500000000e+03 -3.674669873591e-02 1.568210356982e-04 6.985760556746e+00
1.101750000000e+03 -3.681404251599e-02 1.560340076850e-04 7.026198253271e+00
1.102000000000e+03 -3.675917559313e-02 1.546825697114e-04 7.066214738933e+00
1.102250000000e+03 -3.657597261226e-02 1.527819190195e-04 7.105807447405e+00
1.102500000000e+03 -3.625972513905e-02 1.503526009687e-04 7.144973090434e+00
1.102750000000e+03 -3.580730711090e-02 1.474201995327e-04 7.183707541228e+00
1.103000000000e+03 -3.521729531581e-02 1.440150168289e-04 7.222005723031e+00
1.103250000000e+03 -3.449004236727e-02 1.401717486481e-04 7.259861501619e+00
1.103500000000e+03 -3.362770188259e-02 1.359291357572e-04 7.297267581628e+00
1.103750000000e+03 -3.263420195858e-02 1.313295989298e-04 7.334215416326e+00
1.104000000000e+03 -3.151517199386e-02 1.264188450621e-04 7.370695130305e+00
1.104250000000e+03 -3.027783016703e-02 1.212454376434e-04 7.406695453506e+00
1.104500000000e+03 -2.893083391547e-02 1.158603063688e-04 7.442203675926e+00
1.104750000000e+03 -2.748410474288e-02 1.103162046263e-04 7.477205618050e+00
1.105000000000e+03 -2.594863500531e-02 1.046672633674e-04 7.511685619526e+00
1.105250000000e+03 -2.433628534414e-02 9.896828523720e-05 7.545626545390e+00
1.105500000000e+03 -2.265958081481e-02 9.327408619794e-05 7.579009808695e+00
1.105750000000e+03 -2.093151294895e-02 8.763882928320e-05 7.611815407428e+00
1.106000000000e+03 -1.916535346022e-02 8.211532970331e-05 7.644021976926e+00
1.106250000000e+03 -1.737448430653e-02 7.675435304227e-05 7.675606847830e+00
1.106500000000e+03 -1.557224597259e-02 7.160392678165e-05 7.706546117738e+00
1.106750000000e+03 -1.377180681389e-02 6.670868635153e-05 7.736814729570e+00
1.107000000000e+03 -1.198605020667e-02 6.210926112030e-05 7.766386550814e+00
1.107250000000e+03 -1.022748265693e-02 5.784173855466e-05 7.795234464064e+00
1.107500000000e+03 -8.508154000517e-03 5.393719559582e-05 7.823330454555e+00
1.107750000000e+03 -6.839594208909e-03 5.042134071523e-05 7.850645707328e+00
1.108000000000e+03 -5.232756546136e-03 4.731425134558e-05 7.877150704257e+00
1.108250000000e+03 -3.697965759418e-03 4.463022316553e-05 7.902815326117e+00
1.108500000000e+03 -2.244872776172e-03 4.237774846833e-05 7.927608961896e+00
1.108750000000e+03 -8.824030338163e-04 4.055959014654e-05 7.951500620404e+00
1.109000000000e+03 3.812909332339e-04 3.917298282990e-05 7.974459051139e+00
1.109250000000e+03 1.538887025246e-03 3.820992416084e-05 7.996452869263e+00
1.109500000000e+03 2.583947980647e-03 3.765757478522e-05 8.017450688900e+00
1.109750000000e+03 3.510985479737e-03 3.749871038333e-05 8.037421261322e+00
1.110000000000e+03 4.315518823434e-03 3.771225855398e-05 8.056333619214e+00
1.110250000000e+03 4.994139454812e-03 3.827383972982e-05 8.074157224895e+00
1.110500000000e+03 5.544565165931e-03 3.915636821072e-05 8.090862121003e+00
1.110750000000e+03 5.965693436857e-03 4.033066979967e-05 8.106419082705e+00
1.111000000000e+03 6.257640307308e-03 4.176605149298e-05 8.120799768452e+00
1.111250000000e+03 6.421768364209e-03 4.343083451458e-05 8.133976868420e+00
1.111500000000e+03 6.460696606936e-03 4.529289584063e-05 8.145924246977e+00
1.111750000000e+03 6.378295387714e-03 4.732017169576e-05 8.156617080822e+00
1.112000000000e+03 6.179658197250e-03 4.948109616429e-05 8.166031986962e+00
1.112250000000e+03 5.871054346032e-03 5.174489494658e-05 8.174147142059e+00
1.112500000000e+03 5.459861112738e-03 5.408193055315e-05 8.180942391749e+00
1.112750000000e+03 4.954474828774e-03 5.646399090256e-05 8.186399345833e+00
1.113000000000e+03 4.364206492861e-03 5.886445634373e-05 8.190501466392e+00
1.113250000000e+03 3.699159186766e-03 6.125842038382e-05 8.193234138903e+00
1.113500000000e+03 2.970094005737e-03 6.362281653075e-05 8.194584733193e+00
1.113750000000e+03 2.188286229048e-03 6.593648842274e-05 8.194542651112e+00
1.114000000000e+03 1.365375710973e-03 6.818021251384e-05 8.193099363379e+00
1.114250000000e+03 5.132144747013e-04 7.033670159404e-05 8.190248428312e+00
1.114500000000e+03 -3.562834938484e-04 7.239059554742e-05 8.185985511490e+00
1.114750000000e+03 -1.231289161810e-03 7.432843091468e-05 8.180308376631e+00
1.115000000000e+03 -2.100197340333e-03 7.613861002065e-05 8.173216885408e+00
1.115250000000e+03 -2.951755845783e-03 7.781135470944e-05 8.164712966275e+00
1.115500000000e+03 -3.775183214316e-03 7.933866609644e-05 8.154800595796e+00
1.115750000000e+03 -4.560272056449e-03 8.071426869186e-05 8.143485748753e+00
1.116000000000e+03 -5.297479549995e-03 8.193356288755e-05 8.130776363519e+00
1.116250000000e+03 -5.978001840301e-03 8.299358173652e-05 8.116682278647e+00
1.116500000000e+03 -6.593835405108e-03 8.389291341457e-05 8.101215178193e+00
1.116750000000e+03 -7.137825227373e-03 8.463160908037e-05 8.084388531644e+00
1.117000000000e+03 -7.603698934531e-03 8.521110561607e-05 8.066217515500e+00
1.117250000000e+03 -7.986092027845e-03 8.563419261245e-05 8.046718952534e+00
1.117500000000e+03 -8.280560414973e-03 8.590490165031e-05 8.025911226591e+00
1.117750000000e+03 -8.483586309851e-03 8.602840122521e-05 8.003814215761e+00
1.118000000000e+03 -8.592574458970e-03 8.601088024007e-05 7.980449211006e+00
1.118250000000e+03 -8.605841491372e-03 8.585942314807e-05 7.955838835345e+00
1.118500000000e+03 -8.522600176028e-03 8.558187971661e-05 7.930006972948e+00
1.118750000000e+03 -8.342937000467e-03 8.518672276916e-05 7.902978688066e+00
1.119000000000e+03 -8.067785175863e-03 8.468290087832e-05 7.874780145206e+00
1.119250000000e+03 -7.698894097527e-03 8.407969159066e-05 7.845438538656e+00
1.119500000000e+03 -7.238794038530e-03 8.338655048751e-05 7.814982012263e+00
1.119750000000e+03 -6.690757769547e-03 8.261296550086e-05 7.783439584408e+00
1.120000000000e+03 -6.058758792764e-03 8.176831663342e-05 7.750841072210e+00
1.120250000000e+03 -5.347426406215e-03 8.086173727623e-05 7.717217016171e+00
1.120500000000e+03 -4.561997817997e-03 7.990200471822e-05 7.682598600312e+00
1.120750000000e+03 -3.708267132599e-03 7.889745754042e-05 7.647017579808e+00
1.121000000000e+03 -2.792531514875e-03 7.785587689593e-05 7.610506199414e+00
1.121250000000e+03 -1.821534475750e-03 7.678442968034e-05 7.573097115741e+00
1.121500000000e+03 -8.024063275997e-04 7.568960176349e-05 7.534823317856e+00
1.121750000000e+03 2.573973182843e-04 7.457718064655e-05 7.495718044998e+00
1.122000000000e+03 1.350160733256e-03 7.345225793895e-05 7.455814709627e+00
1.122250000000e+03 2.467973734564e-03 7.231922123094e-05 7.415146813230e+00
1.122500000000e+03 3.602801085891e-03 7.118182360133e-05 7.373747869643e+00
1.122750000000e+03 4.746551221011e-03 7.004322165347e-05 7.331651323832e+00
1.123000000000e+03 5.891147338147e-03 6.890601833559e-05 7.288890476143e+00
1.123250000000e+03 7.028598974283e-03 6.777236987365e-05 7.245498407915e+00
1.123500000000e+03 8.151072009574e-03 6.664401862189e-05 7.201507909090e+00
1.123750000000e+03 9.250959470410e-03 6.552245295313e-05 7.156951411001e+00
1.124000000000e+03 1.032095091259e-02 6.440899689727e-05 7.111860922994e+00
1.124250000000e+03 1.135409819172e-02 6.330489182482e-05 7.066267973783e+00
1.124500000000e+03 1.234388096875e-02 6.221139523691e-05 7.020203558633e+00
1.124750000000e+03 1.328426732853e-02 6.112987741422e-05 6.973698092192e+00
1.125000000000e+03 1.416977053868e-02 6.006189711910e-05 6.926781368674e+00
1.125250000000e+03 1.499550297758e-02 5.900924588556e-05 6.879482526865e+00
1.125500000000e+03 1.575722255554e-02 5.797400769139e-05 6.831830024338e+00
1.125750000000e+03 1.645137596627e-02 5.695858820615e-05 6.783851616017e+00
1.126000000000e+03 1.707513406818e-02 5.596571896332e-05 6.735574341135e+00
1.126250000000e+03 1.762642073882e-02 5.499844381779e-05 6.687024516937e+00
1.126500000000e+03 1.810393554473e-02 5.406008265596e-05 6.638227736426e+00
1.126750000000e+03 1.850716725870e-02 5.315417872984e-05 6.589208873860e+00
1.127000000000e+03 1.883639986796e-02 5.228442710759e-05 6.539992093746e+00
1.127250000000e+03 1.909270907793e-02 5.145458847416e-05 6.490600866068e+00
1.127500000000e+03 1.927795114506e-02 5.066838640796e-05 6.441057981104e+00
1.127750000000e+03 1.939474085442e-02 4.992940223877e-05 6.391385570320e+00
1.128000000000e+03 1.944642037572e-02 4.924097438144e-05 6.341605126661e+00
1.128250000000e+03 1.943701758156e-02 4.860606211388e-05 6.291737525969e+00
1.128500000000e+03 1.937119385188e-02 4.802714801647e-05 6.241803047397e+00
1.128750000000e+03 1.925418111518e-02 4.750614388274e-05 6.191821391807e+00
1.129000000000e+03 1.909170798982e-02 4.704429989252e-05 6.141811700443e+00
1.129250000000e+03 1.888991703793e-02 4.664211191063e-05 6.091792564605e+00
1.129500000000e+03 1.865527245522e-02 4.629927434102e-05 6.041782035349e+00
1.129750000000e+03 1.839446011941e-02 4.601471641677e-05 5.991797629175e+00
1.130000000000e+03 1.811428223809e-02 4.578654422915e-05 5.941856321114e+00
1.130250000000e+03 1.782154773510e-02 4.561206871145e-05 5.891974541818e+00
1.130500000000e+03 1.752296109335e-02 4.548786744299e-05 5.842168157696e+00
1.130750000000e+03 1.722501143011e-02 4.540986588780e-05 5.792452454945e+00
1.131000000000e+03 1.693386424214e-02 4.537345597699e-05 5.742842110917e+00
1.131250000000e+03 1.665525742217e-02 4.537362698645e-05 5.693351159500e+00
1.131500000000e+03 1.639440457104e-02 4.540505822620e-05 5.643992958610e+00
1.131750000000e+03 1.615590601491e-02 4.546235040956e-05 5.594780142025e+00
1.132000000000e+03 1.594367089107e-02 4.554018969849e-05 5.545724578852e+00
1.132250000000e+03 1.576084995258e-02 4.563352694376e-05 5.496837318193e+00
1.132500000000e+03 1.560978254228e-02 4.573775694361e-05 5.448128543124e+00
1.132750000000e+03 1.549195641103e-02 4.584889709436e-05 5.399607511569e+00
1.133000000000e+03 1.540798408276e-02 4.596374750729e-05 5.351282508663e+00
1.133250000000e+03 1.535759361984e-02 4.608004165074e-05 5.303160788484e+00
1.133500000000e+03 1.533963674202e-02 4.619656922841e-05 5.255248524818e+00
1.133750000000e+03 1.535211370041e-02 4.631327258361e-05 5.207550764821e+00
1.134000000000e+03 1.539221393319e-02 4.643131575596e-05 5.160071378984e+00
1.134250000000e+03 1.545637427358e-02 4.655311475918e-05 5.112813023452e+00
1.134500000000e+03 1.554035252016e-02 4.668233590988e-05 5.065777102865e+00
1.134750000000e+03 1.563931646448e-02 4.682385546456e-05 5.018963743656e+00
1.135000000000e+03 1.574794595451e-02 4.698368084391e-05 4.972371767112e+00
1.135250000000e+03 1.586054775472e-02 4.716884401715e-05 4.925998676884e+00
1.135500000000e+03 1.597118014854e-02 4.738725176587e-05 4.879840650727e+00
1.135750000000e+03 1.607378541010e-02 4.764749770611e-05 4.833892541871e+00
1.136000000000e+03 1.616232749693e-02 4.795865616075e-05 4.788147888630e+00
1.136250000000e+03 1.623093193409e-02 4.833004919613e-05 4.742598935474e+00
1.136500000000e+03 1.627402560263e-02 4.877099145731e-05 4.697236660048e+00
1.136750000000e+03 1.628647273272e-02 4.929051602517e-05 4.652050814004e+00
1.137000000000e+03 1.626370418178e-02 4.989709582096e-05 4.607029972696e+00
1.137250000000e+03 1.620183869467e-02 5.059835595791e-05 4.562161594587e+00
1.137500000000e+03 1.609779081507e-02 5.140078992460e-05 4.517432092556e+00
1.137750000000e+03 1.594936653793e-02 5.230947456636e-05 4.472826915409e+00
1.138000000000e+03 1.575534092055e-02 5.332780646453e-05 4.428330639839e+00
1.138250000000e+03 1.551551893275e-02 5.445725852005e-05 4.383927073630e+00
1.138500000000e+03 1.523077599757e-02 5.569715845571e-05 4.339599368873e+00
1.138750000000e+03 1.490307879916e-02 5.704450055494e-05 4.295330146893e+00
1.139000000000e+03 1.453548322218e-02 5.849379222020e-05 4.251101630302e+00
1.139250000000e+03 1.413211308104e-02 6.003693798065e-05 4.206895788507e+00
1.139500000000e+03 1.369811520771e-02 6.166317785206e-05 4.162694487141e+00
1.139750000000e+03 1.323959653617e-02 6.335906724436e-05 4.118479650923e+00
1.140000000000e+03 1.276353924818e-02 6.510851647409e-05 4.074233427514e+00
1.140250000000e+03 1.227770041068e-02 6.689287776923e-05 4.029938363934e+00
1.140500000000e+03 1.179049284795e-02 6.869109416505e-05 3.985577580624e+00
1.140750000000e+03 1.131085404922e-02 7.047989830053e-05 3.941134955928e+00
1.141000000000e+03 1.084810150125e-02 7.223407033460e-05 3.896595308019e+00
1.141250000000e+03 1.041177861046e-02 7.392674613385e-05 3.851944576877e+00
1.141500000000e+03 1.001149496113e-02 7.552977626921e-05 3.807170010416e+00
1.141750000000e+03 9.656761094183e-03 7.701413025921e-05 3.762260342623e+00
1.142000000000e+03 9.356822444635e-03 7.835033958431e-05 3.717205967690e+00
1.142250000000e+03 9.120495638930e-03 7.950897282036e-05 3.671999113191e+00
1.142500000000e+03 8.956008497969e-03 8.046113837065e-05 3.626633999960e+00
1.142750000000e+03 8.870847850308e-03 8.117899977428e-05 3.581106996660e+00
1.143000000000e+03 8.871617399716e-03 8.163631342373e-05 3.535416760189e+00
1.143250000000e+03 8.963908367874e-03 8.180894533155e-05 3.489564370229e+00
1.143500000000e+03 9.152184734421e-03 8.167538444762e-05 3.443553445216e+00
1.143750000000e+03 9.439685549073e-03 8.121723405530e-05 3.397390247023e+00
1.144000000000e+03 9.828345637730e-03 8.041967041372e-05 3.351083771218e+00
1.144250000000e+03 1.031873673080e-02 7.927185511369e-05 3.304645819589e+00
1.144500000000e+03 1.091002869909e-02 7.776729812203e-05 3.258091061010e+00
1.144750000000e+03 1.159997311226e-02 7.590415575420e-05 3.211437072246e+00
1.145000000000e+03 1.238490896349e-02 7.368545903766e-05 3.164704362965e+00
1.145250000000e+03 1.325978901672e-02 7.111926280853e-05 3.117916387076e+00
1.145500000000e+03 1.421822931686e-02 6.821871268167e-05 3.071099533779e+00
1.145750000000e+03 1.525257833353e-02 6.500202991297e-05 3.024283105178e+00
1.146000000000e+03 1.635400572684e-02 6.149240467468e-05 2.977499277479e+00
1.146250000000e+03 1.751261076338e-02 5.771779769251e-05 2.930783044891e+00
1.146500000000e+03 1.871754631048e-02 5.371065878781e-05 2.884172149869e+00
1.146750000000e+03 1.995715767786e-02 4.950756068892e-05 2.837706998191e+00
1.147000000000e+03 2.121913556386e-02 4.514875128825e-05 2.791430557883e+00
1.147250000000e+03 2.249067739724e-02 4.067764054097e-05 2.745388246072e+00
1.147500000000e+03 2.375865868174e-02 3.614021741377e-05 2.699627799768e+00
1.147750000000e+03 2.500980757759e-02 3.158441986378e-05 2.654199135209e+00
1.148000000000e+03 2.623088398706e-02 2.705945568454e-05 2.609154192359e+00
1.148250000000e+03 2.740885665140e-02 2.261509833965e-05 2.564546768600e+00
1.148500000000e+03 2.853107901134e-02 1.830095777022e-05 2.520432338851e+00
1.148750000000e+03 2.958545823214e-02 1.416574918253e-05 2.476867865798e+00
1.149000000000e+03 3.056061724430e-02 1.025656399939e-05 2.433911598479e+00
1.149250000000e+03 3.144604643659e-02 6.618158547161e-06 2.391622861369e+00
1.149500000000e+03 3.223224306556e-02 3.292272667627e-06 2.350061835001e+00
1.149750000000e+03 3.291083741096e-02 3.169863610764e-07 2.309289328360e+00
1.150000000000e+03 3.347470384008e-02 -2.273873877606e-06 2.269366545006e+00
1.150250000000e+03 3.391805573380e-02 -4.451269358219e-06 2.230354844017e+00
1.150500000000e+03 3.423652437752e-02 -6.191419628432e-06 2.192315497294e+00
1.150750000000e+03 3.442722035941e-02 -7.476198072232e-06 2.155309444735e+00
1.151000000000e+03 3.448877821190e-02 -8.293450332042e-06 2.119397048950e+00
1.151250000000e+03 3.442138319706e-02 -8.637229077679e-06 2.084637851450e+00
1.151500000000e+03 3.422678250520e-02 -8.507945606584e-06 2.051090331487e+00
1.151750000000e+03 3.390827853259e-02 -7.912431405965e-06 2.018811669977e+00
1.152000000000e+03 3.347070556557e-02 -6.863909369437e-06 1.987857520008e+00
1.152250000000e+03 3.292039200665e-02 -5.381882262123e-06 1.958281784704e+00
1.152500000000e+03 3.226510452558e-02 -3.491926664129e-06 1.930136405538e+00
1.152750000000e+03 3.151397923661e-02 -1.225409151595e-06 1.903471160485e+00
1.153000000000e+03 3.067743564793e-02 1.380883627194e-06 1.878333475153e+00
1.153250000000e+03 2.976707747736e-02 4.285188983488e-06 1.854768246315e+00
1.153500000000e+03 2.879557911284e-02 7.441282088932e-06 1.832817679355e+00
1.153750000000e+03 2.777655744306e-02 1.079906761919e-05 1.812521140793e+00
1.154000000000e+03 2.672443173772e-02 1.430520236567e-05 1.793915025337e+00
1.154250000000e+03 2.565427098860e-02 1.790376034810e-05 1.777032638344e+00
1.154500000000e+03 2.458162919714e-02 2.153699228491e-05 1.761904094488e+00
1.154750000000e+03 2.352237150998e-02 2.514607112150e-05 1.748556231233e+00
1.155000000000e+03 2.249249029468e-02 2.867185630551e-05 1.737012538853e+00
1.155250000000e+03 2.150791474402e-02 3.205569749090e-05 1.727293104999e+00
1.155500000000e+03 2.058431399028e-02 3.524023337279e-05 1.719414575436e+00
1.155750000000e+03 1.973689714083e-02 3.817014219226e-05 1.713390128648e+00
1.156000000000e+03 1.898021138247e-02 4.079290855932e-05 1.709229465961e+00
1.156250000000e+03 1.832794123806e-02 4.305955858502e-05 1.706938814495e+00
1.156500000000e+03 1.779271118103e-02 4.492535391162e-05 1.706520944188e+00
1.156750000000e+03 1.738589468039e-02 4.635043888734e-05 1.707975197589e+00
1.157000000000e+03 1.711743200831e-02 4.730043477558e-05 1.711297530765e+00
1.157250000000e+03 1.699566022007e-02 4.774696993176e-05 1.716480566194e+00
1.157500000000e+03 1.702715830859e-02 4.766814073898e-05 1.723513655987e+00
1.157750000000e+03 1.721660943261e-02 4.704889812496e-05 1.732382953841e+00
1.158000000000e+03 1.756668450290e-02 4.588134818562e-05 1.743071496495e+00
1.158250000000e+03 1.807794860462e-02 4.416496716161e-05 1.755559292475e+00
1.158500000000e+03 1.874879403450e-02 4.190672067056e-05 1.769823418176e+00
1.158750000000e+03 1.957540021200e-02 3.912109062101e-05 1.785838119483e+00
1.159000000000e+03 2.055172485704e-02 3.582999782001e-05 1.803574919470e+00
1.159250000000e+03 2.166952615823e-02 3.206262555205e-05 1.823002730591e+00
1.159500000000e+03 2.291841865478e-02 2.785513756182e-05 1.844087971479e+00
1.159750000000e+03 2.428596113329e-02 2.325030077130e-05 1.866794687178e+00
1.160000000000e+03 2.575778034193e-02 1.829700230904e-05 1.891084673745e+00
1.160250000000e+03 2.731772585868e-02 1.304967792265e-05 1.916917605828e+00
1.160500000000e+03 2.894805914945e-02 7.567647079321e-06 1.944251168343e+00
1.160750000000e+03 3.062967117500e-02 1.914370914680e-06 1.973041191481e+00
1.161000000000e+03 3.234232964269e-02 -3.843365210976e-06 2.003241789835e+00
1.161250000000e+03 3.406494954404e-02 -9.636326272405e-06 2.034805505612e+00
1.161500000000e+03 3.577588595439e-02 -1.539375357670e-05 2.067683456207e+00
1.161750000000e+03 3.745324231223e-02 -2.104432288022e-05 2.101825486582e+00
1.162000000000e+03 3.907519039621e-02 -2.651712407065e-05 2.137180326608e+00
1.162250000000e+03 4.062029630118e-02 -3.174264452221e-05 2.173695753227e+00
1.162500000000e+03 4.206784590574e-02 -3.665374183487e-05 2.211318757952e+00
1.162750000000e+03 4.339816446865e-02 -4.118658982277e-05 2.249995719284e+00
1.163000000000e+03 4.459292332597e-02 -4.528158189232e-05 2.289672579430e+00
1.163250000000e+03 4.563542831066e-02 -4.888417790475e-05 2.330295025627e+00
1.163500000000e+03 4.651088327026e-02 -5.194567985192e-05 2.371808674644e+00
1.163750000000e+03 4.720662344029e-02 -5.442392330149e-05 2.414159259743e+00
1.164000000000e+03 4.771231454776e-02 -5.628387616033e-05 2.457292819738e+00
1.164250000000e+03 4.802011190110e-02 -5.749813039072e-05 2.501155887617e+00
1.164500000000e+03 4.812477834039e-02 -5.804728750716e-05 2.545695678865e+00
1.164750000000e+03 4.802375665593e-02 -5.792021629589e-05 2.590860276728e+00
1.165000000000e+03 4.771719660463e-02 -5.711420040058e-05 2.636598813640e+00
1.165250000000e+03 4.720793517885e-02 -5.563496010955e-05 2.682861646571e+00
1.165500000000e+03 4.650143268798e-02 -5.349655204392e-05 2.729600525559e+00
1.165750000000e+03 4.560566422974e-02 -5.072114789784e-05 2.776768752608e+00
1.166000000000e+03 4.453097093776e-02 -4.733869713922e-05 2.824321330195e+00
1.166250000000e+03 4.328987426756e-02 -4.338648002422e-05 2.872215097719e+00
1.166500000000e+03 4.189685663178e-02 -3.890855419686e-05 2.920408853819e+00
1.166750000000e+03 4.036811551616e-02 -3.395510983592e-05 2.968863464949e+00
1.167000000000e+03 3.872129371240e-02 -2.858173559817e-05 3.017541957365e+00
1.167250000000e+03 3.697519244424e-02 -2.284861302052e-05 3.066409592436e+00
1.167500000000e+03 3.514947413922e-02 -1.681963913872e-05 3.115433925873e+00
1.167750000000e+03 3.326435765766e-02 -1.056151034382e-05 3.164584847772e+00
1.168000000000e+03 3.134031493124e-02 -4.142768710164e-06 3.213834606977e+00
1.168250000000e+03 2.939777100753e-02 2.367171225925e-06 3.263157815992e+00
1.168500000000e+03 2.745681501929e-02 8.899009868391e-06 3.312531440050e+00
1.168750000000e+03 2.553692505485e-02 1.538453821837e-05 3.361934769716e+00
1.169000000000e+03 2.365671101491e-02 2.175758614628e-05 3.411349376427e+00
1.169250000000e+03 2.183367995005e-02 2.795493068070e-05 3.460759054776e+00
1.169500000000e+03 2.008402560689e-02 3.391715210471e-05 3.510149751459e+00
1.169750000000e+03 1.842244583927e-02 3.958941899249e-05 3.559509480683e+00
1.170000000000e+03 1.686198826099e-02 4.492219455363e-05 3.608828231873e+00
1.170250000000e+03 1.541392736941e-02 4.987184612928e-05 3.658097865983e+00
1.170500000000e+03 1.408767127017e-02 5.440115616870e-05 3.707312008214e+00
1.170750000000e+03 1.289070134049e-02 5.847971684436e-05 3.756465932828e+00
1.171000000000e+03 1.182854076622e-02 6.208421410156e-05 3.805556448143e+00
1.171250000000e+03 1.090475420735e-02 6.519858915316e-05 3.854581778499e+00
1.171500000000e+03 1.012097615031e-02 6.781407840903e-05 3.903541446589e+00
1.171750000000e+03 9.476964216417e-03 6.992913981657e-05 3.952436160236e+00
1.172000000000e+03 8.970678518700e-03 7.154926091255e-05 4.001267700465e+00
1.172250000000e+03 8.598383234744e-03 7.268665609525e-05 4.050038813936e+00
1.172500000000e+03 8.354765509706e-03 7.335987841739e-05 4.098753113048e+00
1.172750000000e+03 8.233072833874e-03 7.359333108045e-05 4.147414979364e+00
1.173000000000e+03 8.225264044991e-03 7.341670027802e-05 4.196029472925e+00
1.173250000000e+03 8.322169098809e-03 7.286432987683e-05 4.244602249722e+00
1.173500000000e+03 8.513658815274e-03 7.197454105751e-05 4.293139482172e+00
1.173750000000e+03 8.788818904020e-03 7.078891231768e-05 4.341647785689e+00
1.174000000000e+03 9.136126492430e-03 6.935153177892e-05 4.390134149792e+00
1.174250000000e+03 9.543627947130e-03 6.770824104871e-05 4.438605871471e+00
1.174500000000e+03 9.999112985687e-03 6.590588194108e-05 4.487070493846e+00
1.174750000000e+03 1.049028660927e-02 6.399155048892e-05 4.535535744722e+00
1.175000000000e+03 1.100493512369e-02 6.201187512744e-05 4.584009476673e+00
1.175250000000e+03 1.153108383344e-02 6.001232903274e-05 4.632499609832e+00
1.175500000000e+03 1.205714763647e-02 5.803658064318e-05 4.681014072103e+00
1.175750000000e+03 1.257207045989e-02 5.612589375051e-05 4.729560741860e+00
1.176000000000e+03 1.306545446810e-02 5.431859012828e-05 4.778147388170e+00
1.176250000000e+03 1.352767651784e-02 5.264956891704e-05 4.826781612182e+00
1.176500000000e+03 1.394999163716e-02 5.114988534216e-05 4.875470787014e+00
1.176750000000e+03 1.432462250789e-02 4.984640913280e-05 4.924221998033e+00
1.177000000000e+03 1.464483370026e-02 4.876156091010e-05 4.973041983059e+00
1.177250000000e+03 1.490499021421e-02 4.791311543542e-05 5.021937073211e+00
1.177500000000e+03 1.510060024446e-02 4.731408963160e-05 5.070913133940e+00
1.177750000000e+03 1.522833984994e-02 4.697269722301e-05 5.119975509277e+00
1.178000000000e+03 1.528606237106e-02 4.689238533118e-05 5.169128965653e+00
1.178250000000e+03 1.527278877238e-02 4.707195806400e-05 5.218377641576e+00
1.178500000000e+03 1.518868337945e-02 4.750575253021e-05 5.267724997227e+00
1.178750000000e+03 1.503501210986e-02 4.818388440958e-05 5.317173770183e+00
1.179000000000e+03 1.481408537985e-02 4.909256607358e-05 5.366725936192e+00
1.179250000000e+03 1.452918872273e-02 5.021449164752e-05 5.416382671437e+00
1.179500000000e+03 1.418449933317e-02 5.152925810409e-05 5.466144323545e+00
1.179750000000e+03 1.378499303947e-02 5.301382781381e-05 5.516010385951e+00
1.180000000000e+03 1.333634160319e-02 5.464302921213e-05 5.565979480724e+00
1.180250000000e+03 1.284480544624e-02 5.639007485198e-05 5.616049342030e+00
1.180500000000e+03 1.231712009563e-02 5.822709761100e-05 5.666216810420e+00
1.180750000000e+03 1.176038147024e-02 6.012568603175e-05 5.716477829546e+00
1.181000000000e+03 1.118193056967e-02 6.205741190185e-05 5.766827448868e+00
1.181250000000e+03 1.058923980681e-02 6.399433824247e-05 5.817259830597e+00
1.181500000000e+03 9.989802571884e-03 6.590949851579e-05 5.867768260278e+00
1.181750000000e+03 9.391026963975e-03 6.777733851265e-05 5.918345163339e+00
1.182000000000e+03 8.800136147165e-03 6.957410777275e-05 5.968982119590e+00
1.182250000000e+03 8.224074470710e-03 7.127820001770e-05 6.019669884235e+00
1.182500000000e+03 7.669421137587e-03 7.287043243312e-05 6.070398410124e+00
1.182750000000e+03 7.142311591107e-03 7.433426001885e-05 6.121156866598e+00
1.183000000000e+03 6.648366382463e-03 7.565592683184e-05 6.171933664550e+00
1.183250000000e+03 6.192627947227e-03 7.682455047897e-05 6.222716474998e+00
1.183500000000e+03 5.779505201335e-03 7.783214492132e-05 6.273492251962e+00
1.183750000000e+03 5.412725936477e-03 7.867358708130e-05 6.324247250868e+00
1.184000000000e+03 5.095296957652e-03 7.934651155045e-05 6.374967045547e+00
1.184250000000e+03 4.829472965170e-03 7.985118092554e-05 6.425636546370e+00
1.184500000000e+03 4.616733311899e-03 8.019030473552e-05 6.476240012913e+00
1.184750000000e+03 4.457768804917e-03 8.036882204959e-05 6.526761068899e+00
1.185000000000e+03 4.352477580100e-03 8.039365389143e-05 6.577182712215e+00
1.185250000000e+03 4.299972816087e-03 8.027345229505e-05 6.627487327418e+00
1.185500000000e+03 4.298600762074e-03 8.001833126892e-05 6.677656693630e+00
1.185750000000e+03 4.345972467991e-03 7.963958250007e-05 6.727671995681e+00
1.186000000000e+03 4.439006585056e-03 7.914940757270e-05 6.777513831161e+00
1.186250000000e+03 4.573985841165e-03 7.856064630099e-05 6.827162219804e+00
1.186500000000e+03 4.746625939437e-03 7.788652901669e-05 6.876596612406e+00
1.186750000000e+03 4.952154645810e-03 7.714046323257e-05 6.925795898183e+00
1.187000000000e+03 5.185401866768e-03 7.633580886593e-05 6.974738413740e+00
1.187250000000e+03 5.440898124008e-03 7.548567969112e-05 7.023401951813e+00
1.187500000000e+03 5.712977238903e-03 7.460279138985e-05 7.071763768550e+00
1.187750000000e+03 5.995883717371e-03 7.369931834170e-05 7.119800592226e+00
1.188000000000e+03 6.283879718943e-03 7.278677573938e-05 7.167488630844e+00
1.188250000000e+03 6.571349084048e-03 7.187593052543e-05 7.214803579681e+00
1.188500000000e+03 6.852896675210e-03 7.097671936207e-05 7.261720628332e+00
1.188750000000e+03 7.123437390874e-03 7.009823472845e-05 7.308214467566e+00
1.189000000000e+03 7.378275869825e-03 6.924871468172e-05 7.354259296041e+00
1.189250000000e+03 7.613172538822e-03 6.843550634339e-05 7.399828826952e+00
1.189500000000e+03 7.824394684716e-03 6.766504861108e-05 7.444896295134e+00
1.189750000000e+03 8.008753036456e-03 6.694293657569e-05 7.489434464130e+00
1.190000000000e+03 8.163620612183e-03 6.627396318926e-05 7.533415635311e+00
1.190250000000e+03 8.286937490421e-03 6.566215816417e-05 7.576811657747e+00
1.190500000000e+03 8.377200481696e-03 6.511084309135e-05 7.619593939803e+00
1.190750000000e+03 8.433438248313e-03 6.462269277854e-05 7.661733464813e+00
1.191000000000e+03 8.455176664347e-03 6.419978912667e-05 7.703200808197e+00
1.191250000000e+03 8.442393361436e-03 6.384370702547e-05 7.743966160803e+00
1.191500000000e+03 8.395467068422e-03 6.355556874257e-05 7.783999354595e+00
1.191750000000e+03 8.315121899525e-03 6.333610362208e-05 7.823269896670e+00
1.192000000000e+03 8.202371544353e-03 6.318566929409e-05 7.861747006443e+00
1.192250000000e+03 8.058464077996e-03 6.310431492682e-05 7.899399661855e+00
1.192500000000e+03 7.884830592334e-03 6.309183005529e-05 7.936196652449e+00
1.192750000000e+03 7.683039044605e-03 6.314776321073e-05 7.972106638550e+00
1.193000000000e+03 7.454754755847e-03 6.327143079218e-05 8.007098220942e+00
1.193250000000e+03 7.201708261146e-03 6.346191853104e-05 8.041140015706e+00
1.193500000000e+03 6.925671354580e-03 6.371807050770e-05 8.074200739611e+00
1.193750000000e+03 6.628440710961e-03 6.403846859696e-05 8.106249301329e+00
1.194000000000e+03 6.311828720074e-03 6.442140217411e-05 8.137254899526e+00
1.194250000000e+03 5.977661233839e-03 6.486482879309e-05 8.167187129261e+00
1.194500000000e+03 5.627780145364e-03 6.536633447152e-05 8.196016091782e+00
1.194750000000e+03 5.264050257547e-03 6.592308868555e-05 8.223712509923e+00
1.195000000000e+03 4.888368203185e-03 6.653179601346e-05 8.250247845703e+00
1.195250000000e+03 4.502673017236e-03 6.718865313729e-05 8.275594421465e+00
1.195500000000e+03 4.108955460827e-03 6.788931634494e-05 8.299725539846e+00
1.195750000000e+03 3.709265791892e-03 6.862887541031e-05 8.322615603717e+00
1.196000000000e+03 3.305718247552e-03 6.940183960083e-05 8.344240233464e+00
1.196250000000e+03 2.900491369192e-03 7.020213463704e-05 8.364576380524e+00
1.196500000000e+03 2.495823372995e-03 7.102311673338e-05 8.383602435788e+00
1.196750000000e+03 2.094001810268e-03 7.185760748790e-05 8.401298331125e+00
1.197000000000e+03 1.697347858952e-03 7.269794442161e-05 8.417645633904e+00
1.197250000000e+03 1.308194482871e-03 7.353605006463e-05 8.432627632102e+00
1.197500000000e+03 9.288592265751e-04 7.436350638781e-05 8.446229409794e+00
1.197750000000e+03 5.616123480336e-04 7.517168457716e-05 8.458437912680e+00
1.198000000000e+03 2.086404968066e-04 7.595189524323e-05 8.469242001644e+00
1.198250000000e+03 -1.279923223973e-04 7.669549294076e-05 8.478632495802e+00
1.198500000000e+03 -4.463858802842e-04 7.739402625265e-05 8.486602202574e+00
1.198750000000e+03 -7.448451697032e-04 7.803941117865e-05 8.493145937099e+00
1.199000000000e+03 -1.021921159745e-03 7.862409870665e-05 8.498260528063e+00
1.199250000000e+03 -1.276449167539e-03 7.914125517708e-05 8.501944812575e+00
1.199500000000e+03 -1.507584066663e-03 7.958493697471e-05 8.504199619226e+00
1.199750000000e+03 -1.714830237360e-03 7.995025816723e-05 8.505027738177e+00
1.200000000000e+03 -1.898066703017e-03 8.023354954770e-05 8.504433881631e+00
1.200250000000e+03 -2.057565445934e-03 8.043250265205e-05 8.502424631955e+00
1.200500000000e+03 -2.194002442384e-03 8.054629409865e-05 8.499008379085e+00
1.200750000000e+03 -2.308463031400e-03 8.057568969927e-05 8.494195249024e+00
1.201000000000e+03 -2.402437827444e-03 8.052311849632e-05 8.487997020821e+00
1.201250000000e+03 -2.477813947133e-03 8.039272241961e-05 8.480427036119e+00
1.201500000000e+03 -2.536857704699e-03 8.019037138737e-05 8.471500099141e+00
1.201750000000e+03 -2.582190441472e-03 7.992365065571e-05 8.461232369310e+00
1.202000000000e+03 -2.616760721499e-03 7.960181238334e-05 8.449641247490e+00
1.202250000000e+03 -2.643808703208e-03 7.923565176521e-05 8.436745255776e+00
1.202500000000e+03 -2.666827350319e-03 7.883742015369e-05 8.422563912799e+00
1.202750000000e+03 -2.689517811829e-03 7.842069898101e-05 8.407117605613e+00
1.203000000000e+03 -2.715744069853e-03 7.800022950150e-05 8.390427458952e+00
1.203250000000e+03 -2.749482243419e-03 7.759166738330e-05 8.372515203822e+00
1.203500000000e+03 -2.794768752415e-03 7.721135727468e-05 8.353403046520e+00
1.203750000000e+03 -2.855647071278e-03 7.687610449386e-05 8.333113539458e+00
1.204000000000e+03 -2.936111859447e-03 7.660290976799e-05 8.311669456064e+00
1.204250000000e+03 -3.040055036353e-03 7.640865632447e-05 8.289093669555e+00
1.204500000000e+03 -3.171209287939e-03 7.630987673590e-05 8.265409039004e+00
1.204750000000e+03 -3.333092953117e-03 7.632246931405e-05 8.240638302690e+00
1.205000000000e+03 -3.528956048159e-03 7.646141449069e-05 8.214803980065e+00
1.205250000000e+03 -3.761726616221e-03 7.674050436512e-05 8.187928284460e+00
1.205500000000e+03 -4.033961141122e-03 7.717208883601e-05 8.160033044901e+00
1.205750000000e+03 -4.347795180030e-03 7.776683492591e-05 8.131139641503e+00
1.206000000000e+03 -4.704899690586e-03 7.853350908635e-05 8.101268950399e+00
1.206250000000e+03 -5.106439500566e-03 7.947878205231e-05 8.070441303160e+00
1.206500000000e+03 -5.553038158141e-03 8.060706132984e-05 8.038676455989e+00
1.206750000000e+03 -6.044747132030e-03 8.192035343518e-05 8.005993573271e+00
1.207000000000e+03 -6.581022150547e-03 8.341815764359e-05 7.972411220436e+00
1.207250000000e+03 -7.160705963257e-03 8.509739373352e-05 7.937947370250e+00
1.207500000000e+03 -7.782019059415e-03 8.695236285636e-05 7.902619417343e+00
1.207750000000e+03 -8.442558398976e-03 8.897474571690e-05 7.866444204486e+00
1.208000000000e+03 -9.139304855458e-03 9.115363447862e-05 7.829438056241e+00
1.208250000000e+03 -9.868639416707e-03 9.347560066669e-05 7.791616820551e+00
1.208500000000e+03 -1.062636865243e-02 9.592479945852e-05 7.752995917577e+00
1.208750000000e+03 -1.140775927095e-02 9.848311456820e-05 7.713590394268e+00
1.209000000000e+03 -1.220758126052e-02 1.011303409072e-04 7.673414982291e+00
1.209250000000e+03 -1.302015980339e-02 1.038443145889e-04 7.632484160456e+00
1.209500000000e+03 -1.383943511053e-02 1.066011794696e-04 7.590812219482e+00
1.209750000000e+03 -1.465902887557e-02 1.093756764822e-04 7.548413326729e+00
1.210000000000e+03 -1.547231730494e-02 1.121414065572e-04 7.505301592485e+00
1.210250000000e+03 -1.627250898422e-02 1.148711259514e-04 7.461491134874e+00
1.210500000000e+03 -1.705272662700e-02 1.175370632866e-04 7.416996142877e+00
1.210750000000e+03 -1.780609150630e-02 1.201112500683e-04 7.371830936636e+00
1.211000000000e+03 -1.852580913393e-02 1.225658609448e-04 7.326010025425e+00
1.211250000000e+03 -1.920525449362e-02 1.248735565600e-04 7.279548159197e+00
1.211500000000e+03 -1.983805625136e-02 1.270078293668e-04 7.232460377489e+00
1.211750000000e+03 -2.041817806446e-02 1.289433435955e-04 7.184762051493e+00
1.212000000000e+03 -2.093999606883e-02 1.306562674775e-04 7.136468920313e+00
1.212250000000e+03 -2.139837116451e-02 1.321245915472e-04 7.087597122198e+00
1.212500000000e+03 -2.178871549189e-02 1.333284286685e-04 7.038163215789e+00
1.212750000000e+03 -2.210705173779e-02 1.342502925604e-04 6.988184197277e+00
1.213000000000e+03 -2.235006438252e-02 1.348753489938e-04 6.937677510592e+00
1.213250000000e+03 -2.251514272996e-02 1.351916328805e-04 6.886661048649e+00
1.213500000000e+03 -2.260041527727e-02 1.351902497959e-04 6.835153147081e+00
1.213750000000e+03 -2.260477358554e-02 1.348655196042e-04 6.783172575047e+00
1.214000000000e+03 -2.252788736885e-02 1.342150810882e-04 6.730738515580e+00
1.214250000000e+03 -2.237020998315e-02 1.332399652843e-04 6.677870539362e+00
1.214500000000e+03 -2.213297228477e-02 1.319446520059e-04 6.624588577483e+00
1.214750000000e+03 -2.181816901875e-02 1.303370270268e-04 6.570912881322e+00
1.215000000000e+03 -2.142853278446e-02 1.284283267463e-04 6.516863985505e+00
1.215250000000e+03 -2.096750148217e-02 1.262330454308e-04 6.462462657978e+00
1.215500000000e+03 -2.043917400291e-02 1.237687705406e-04 6.407729854696e+00
1.215750000000e+03 -1.984826039590e-02 1.210560194335e-04 6.352686662837e+00
1.216000000000e+03 -1.920002269421e-02 1.181180177680e-04 6.297354246466e+00
1.216250000000e+03 -1.850020929822e-02 1.149804077584e-04 6.241753790145e+00
1.216500000000e+03 -1.775498523923e-02 1.116709642276e-04 6.185906435964e+00
1.216750000000e+03 -1.697085672050e-02 1.082192895459e-04 6.129833224026e+00
1.217000000000e+03 -1.615459231171e-02 1.046564521320e-04 6.073555032861e+00
1.217250000000e+03 -1.531314359299e-02 1.010146036810e-04 6.017092514703e+00
1.217500000000e+03 -1.445356397079e-02 9.732659143213e-05 5.960466036470e+00
1.217750000000e+03 -1.358292836801e-02 9.362555635081e-05 5.903695621142e+00
1.218000000000e+03 -1.270825563221e-02 8.994450588803e-05 5.846800886859e+00
1.218250000000e+03 -1.183643328436e-02 8.631595475658e-05 5.789800993023e+00
1.218500000000e+03 -1.097414717623e-02 8.277149847222e-05 5.732714586303e+00
1.218750000000e+03 -1.012781608746e-02 7.934139968971e-05 5.675559752654e+00
1.219000000000e+03 -9.303533137033e-03 7.605422133253e-05 5.618353969031e+00
1.219250000000e+03 -8.507013788935e-03 7.293647079548e-05 5.561114063714e+00
1.219500000000e+03 -7.743551762346e-03 7.001228304812e-05 5.503856179351e+00
1.219750000000e+03 -7.017982846520e-03 6.730313178455e-05 5.446595744049e+00
1.220000000000e+03 -6.334657133568e-03 6.482751963371e-05 5.389347444603e+00
1.220250000000e+03 -5.697419289094e-03 6.260080268186e-05 5.332125210015e+00
1.220500000000e+03 -5.109596979135e-03 6.063501606487e-05 5.274942201915e+00
1.220750000000e+03 -4.573996945351e-03 5.893873999263e-05 5.217810809386e+00
1.221000000000e+03 -4.092908170955e-03 5.751702067577e-05 5.160742654745e+00
1.221250000000e+03 -3.668111454360e-03 5.637134188569e-05 5.103748607161e+00
1.221500000000e+03 -3.300894575268e-03 5.549964760743e-05 5.046838802814e+00
1.221750000000e+03 -2.992072040900e-03 5.489641436091e-05 4.990022673545e+00
1.222000000000e+03 -2.742008608501e-03 5.455277489103e-05 4.933308986164e+00
1.222250000000e+03 -2.550645355292e-03 5.445668622894e-05 4.876705885826e+00
1.222500000000e+03 -2.417527481274e-03 5.459314956138e-05 4.820220951037e+00
1.222750000000e+03 -2.341832760742e-03 5.494446230783e-05 4.763861251969e+00
1.223000000000e+03 -2.322399728854e-03 5.549051056664e-05 4.707633418862e+00
1.223250000000e+03 -2.357754798004e-03 5.620909254264e-05 4.651543713804e+00
1.223500000000e+03 -2.446137591459e-03 5.707627067225e-05 4.595598108480e+00
1.223750000000e+03 -2.585523851304e-03 5.806673889658e-05 4.539802366364e+00
1.224000000000e+03 -2.773645446202e-03 5.915420626190e-05 4.484162128088e+00
1.224250000000e+03 -3.008007358059e-03 6.031177921009e-05 4.428682998382e+00
1.224500000000e+03 -3.285900995060e-03 6.151235719207e-05 4.373370634835e+00
1.224750000000e+03 -3.604414504744e-03 6.272901219093e-05 4.318230836482e+00
1.225000000000e+03 -3.960439669441e-03 6.393535522947e-05 4.263269631310e+00
1.225250000000e+03 -4.350676076147e-03 6.510588360290e-05 4.208493361905e+00
1.225500000000e+03 -4.771632757289e-03 6.621630027068e-05 4.153908767326e+00
1.225750000000e+03 -5.219628335982e-03 6.724380805287e-05 4.099523062267e+00
1.226000000000e+03 -5.690789777853e-03 6.816735901585e-05 4.045344010168e+00
1.226250000000e+03 -6.181050874484e-03 6.896787252808e-05 3.991379991233e+00
1.226500000000e+03 -6.686151337575e-03 6.962843845867e-05 3.937640064171e+00
1.226750000000e+03 -7.201637203797e-03 7.013442847714e-05 3.884134020190e+00
1.227000000000e+03 -7.722863783281e-03 7.047358464249e-05 3.830872431499e+00
1.227250000000e+03 -8.245001566832e-03 7.063607212446e-05 3.777866690934e+00
1.227500000000e+03 -8.763046252842e-03 7.061448674264e-05 3.725129043783e+00
1.227750000000e+03 -9.271833604745e-03 7.040382161019e-05 3.672672613901e+00
1.228000000000e+03 -9.766059752396e-03 7.000139732805e-05 3.620511419433e+00
1.228250000000e+03 -1.024030755333e-02 6.940675993181e-05 3.568660384157e+00
1.228500000000e+03 -1.068907947095e-02 6.862155197332e-05 3.517135338797e+00
1.228750000000e+03 -1.110683715615e-02 6.764934902798e-05 3.465953018438e+00
1.229000000000e+03 -1.148804802109e-02 6.649548821061e-05 3.415131051036e+00
1.229250000000e+03 -1.182723842171e-02 6.516688028618e-05 3.364687941560e+00
1.229500000000e+03 -1.211905326975e-02 6.367181072686e-05 3.314643050875e+00
1.229750000000e+03 -1.235832183080e-02 6.201973971101e-05 3.265016567766e+00
1.230000000000e+03 -1.254012854494e-02 6.022110248977e-05 3.215829479226e+00
1.230250000000e+03 -1.265988861674e-02 5.828711818912e-05 3.167103533829e+00
1.230500000000e+03 -1.271342673945e-02 5.622960812740e-05 3.118861204439e+00
1.230750000000e+03 -1.269705830403e-02 5.406083095147e-05 3.071125644915e+00
1.231000000000e+03 -1.260767121162e-02 5.179333417121e-05 3.023920646849e+00
1.231250000000e+03 -1.244280717662e-02 4.943982772945e-05 2.977270592169e+00
1.231500000000e+03 -1.220074065227e-02 4.701307921767e-05 2.931200404108e+00
1.231750000000e+03 -1.188055377808e-02 4.452583280945e-05 2.885735497939e+00
1.232000000000e+03 -1.148220547452e-02 4.199075106429e-05 2.840901728303e+00
1.232250000000e+03 -1.100659315998e-02 3.942038100169e-05 2.796725337739e+00
1.232500000000e+03 -1.045560509756e-02 3.682714088224e-05 2.753232902925e+00
1.232750000000e+03 -9.832161681947e-03 3.422332677544e-05 2.710451280456e+00
1.233000000000e+03 -9.140244607106e-03 3.162113667077e-05 2.668407553186e+00
1.233250000000e+03 -8.384911607892e-03 2.903270840518e-05 2.627128974778e+00
1.233500000000e+03 -7.572296339343e-03 2.647016838822e-05 2.586642914454e+00
1.233750000000e+03 -6.709591693883e-03 2.394569224601e-05 2.546976800603e+00
1.234000000000e+03 -5.805016958427e-03 2.147154890927e-05 2.508158064299e+00
1.234250000000e+03 -4.867766893763e-03 1.906016355990e-05 2.470214081017e+00
1.234500000000e+03 -3.907943117128e-03 1.672417326812e-05 2.433172111007e+00
1.234750000000e+03 -2.936468647962e-03 1.447646614036e-05 2.397059238479e+00
1.235000000000e+03 -1.964984454677e-03 1.233020717512e-05 2.361902307924e+00
1.235250000000e+03 -1.005730033039e-03 1.029884785900e-05 2.327727858227e+00
1.235500000000e+03 -7.140808391676e-05 8.396114257792e-06 2.294562053567e+00
1.235750000000e+03 8.249640453002e-04 6.635973511554e-06 2.262430611416e+00
1.236000000000e+03 1.670216499551e-03 5.032559710988e-06 2.231358726165e+00
1.236250000000e+03 2.451198543846e-03 3.600109813762e-06 2.201370989685e+00
1.236500000000e+03 3.154959511025e-03 2.352844061276e-06 2.172491307103e+00
1.236750000000e+03 3.768934773661e-03 1.304804533281e-06 2.144742809423e+00
1.237000000000e+03 4.281135552290e-03 4.696892566824e-07 2.118147761544e+00
1.237250000000e+03 4.680338617252e-03 -1.393440120512e-07 2.092727467648e+00
1.237500000000e+03 4.956273629926e-03 -5.098975481843e-07 2.068502172888e+00
1.237750000000e+03 5.099804569554e-03 -6.305676630569e-07 2.045490963669e+00
1.238000000000e+03 5.103102207083e-03 -4.912260544998e-07 2.023711665815e+00
1.238250000000e+03 4.959804404356e-03 -8.326861739016e-08 2.003180742952e+00
1.238500000000e+03 4.665161681676e-03 6.001168574021e-07 1.983913196108e+00
1.238750000000e+03 4.216163878607e-03 1.563674847799e-06 1.965922464713e+00
1.239000000000e+03 3.611647072940e-03 2.809818622690e-06 1.949220332761e+00
1.239250000000e+03 2.852376323486e-03 4.338383568947e-06 1.933816839532e+00
1.239500000000e+03 1.941102447534e-03 6.146404533169e-06 1.919720197193e+00
1.239750000000e+03 8.825923122820e-04 8.227920612641e-06 1.906936718495e+00
1.240000000000e+03 -3.163713474247e-04 1.057382106145e-05 1.895470753819e+00
1.240250000000e+03 -1.647020622941e-03 1.317173650722e-05 1.885324640129e+00
1.240500000000e+03 -3.098662825076e-03 1.600597763241e-05 1.876498665225e+00
1.240750000000e+03 -4.658773407318e-03 1.905753501569e-05 1.868991045461e+00
1.241000000000e+03 -6.313118668623e-03 2.230413774837e-05 1.862797920963e+00
1.241250000000e+03 -8.045908981705e-03 2.572037881443e-05 1.857913366936e+00
1.241500000000e+03 -9.839978519037e-03 2.927790295712e-05 1.854329425511e+00
1.241750000000e+03 -1.167699222999e-02 3.294566435585e-05 1.852036154294e+00
1.242000000000e+03 -1.353767530439e-02 3.669024863029e-05 1.851021695122e+00
1.242250000000e+03 -1.540206315947e-02 4.047625769393e-05 1.851272360289e+00
1.242500000000e+03 -1.724976709248e-02 4.426675000302e-05 1.852772740031e+00
1.242750000000e+03 -1.906025343372e-02 4.802373610166e-05 1.855505825146e+00
1.243000000000e+03 -2.081313095607e-02 5.170871729229e-05 1.859453146066e+00
1.243250000000e+03 -2.248844186660e-02 5.528325745643e-05 1.864594929945e+00
1.243500000000e+03 -2.406695294668e-02 5.870957704088e-05 1.870910266732e+00
1.243750000000e+03 -2.553044094016e-02 6.195117749264e-05 1.878377289246e+00
1.244000000000e+03 -2.686196892135e-02 6.497345226103e-05 1.886973362181e+00
1.244250000000e+03 -2.804614723260e-02 6.774428268508e-05 1.896675273679e+00
1.244500000000e+03 -2.906937695448e-02 7.023462290232e-05 1.907459435146e+00
1.244750000000e+03 -2.992006894015e-02 7.241904216160e-05 1.919302076494e+00
1.245000000000e+03 -3.058883675050e-02 7.427622144646e-05 1.932179442096e+00
1.245250000000e+03 -3.106865956151e-02 7.578939564465e-05 1.946067981189e+00
1.245500000000e+03 -3.135500951318e-02 7.694670897479e-05 1.960944526874e+00
1.245750000000e+03 -3.144594529576e-02 7.774149314282e-05 1.976786468472e+00
1.246000000000e+03 -3.134216545958e-02 7.817248175704e-05 1.993571907371e+00
1.246250000000e+03 -3.104702181378e-02 7.824390913802e-05 2.011279797676e+00
1.246500000000e+03 -3.056649393868e-02 7.796551963535e-05 2.029890072072e+00
1.246750000000e+03 -2.990911985947e-02 7.735247086613e-05 2.049383745295e+00
1.247000000000e+03 -2.908588908635e-02 7.642514590686e-05 2.069743001667e+00
1.247250000000e+03 -2.811009441373e-02 7.520886303633e-05 2.090951259972e+00
1.247500000000e+03 -2.699714645152e-02 7.373349381681e-05 2.112993218166e+00
1.247750000000e+03 -2.576435471840e-02 7.203299936048e-05 2.135854879875e+00
1.248000000000e+03 -2.443067560542e-02 7.014488452883e-05 2.159523559501e+00
1.248250000000e+03 -2.301643270865e-02 6.810958631318e-05 2.183987868903e+00
1.248500000000e+03 -2.154301482459e-02 6.596980796830e-05 2.209237688587e+00
1.248750000000e+03 -2.003255418259e-02 6.376980845230e-05 2.235264121238e+00
1.249000000000e+03 -1.850759152557e-02 6.155466241836e-05 2.262059431041e+00
1.249250000000e+03 -1.699073416076e-02 5.936950741925e-05 2.289616972451e+00
1.249500000000e+03 -1.550431101609e-02 5.725878804796e-05 2.317931106344e+00
1.249750000000e+03 -1.407003168244e-02 5.526551617754e-05 2.346997107347e+00
1.250000000000e+03 -1.270865494171e-02 5.343055761073e-05 2.376811066050e+00
1.250250000000e+03 -1.143967195497e-02 5.179196060859e-05 2.407369783573e+00
1.250500000000e+03 -1.028100975663e-02 5.038433740046e-05 2.438670663658e+00
1.250750000000e+03 -9.248760102489e-03 4.923831060119e-05 2.470711600886e+00
1.251000000000e+03 -8.356937296559e-03 4.838003058771e-05 2.503490870732e+00
1.251250000000e+03 -7.617270610762e-03 4.783077819243e-05 2.537007015753e+00
1.251500000000e+03 -7.039031938571e-03 4.760664895911e-05 2.571258737399e+00
1.251750000000e+03 -6.628905238984e-03 4.771833678632e-05 2.606244785390e+00
1.252000000000e+03 -6.390894775062e-03 4.817099689169e-05 2.641963854839e+00
1.252250000000e+03 -6.326279429556e-03 4.896422768233e-05 2.678414482153e+00
1.252500000000e+03 -6.433606720498e-03 5.009212989246e-05 2.715594950242e+00
1.252750000000e+03 -6.708733021890e-03 5.154345046013e-05 2.753503194194e+00
1.253000000000e+03 -7.144903695568e-03 5.330182320751e-05 2.792136715424e+00
1.253250000000e+03 -7.732873057571e-03 5.534608614224e-05 2.831492502021e+00
1.253500000000e+03 -8.461064609548e-03 5.765065100491e-05 2.871566952456e+00
1.253750000000e+03 -9.315761896170e-03 6.018596837865e-05 2.912355810930e+00
1.254000000000e+03 -1.028133447528e-02 6.291903315739e-05 2.953854105228e+00
1.254250000000e+03 -1.134048672085e-02 6.581392217597e-05 2.996056097021e+00
1.254500000000e+03 -1.247453143878e-02 6.883237319052e-05 3.038955237430e+00
1.254750000000e+03 -1.366368088973e-02 7.193438411199e-05 3.082544131030e+00
1.255000000000e+03 -1.488734852658e-02 7.507881917304e-05 3.126814511244e+00
1.255250000000e+03 -1.612446060524e-02 7.822402104182e-05 3.171757221913e+00
1.255500000000e+03 -1.735377016820e-02 8.132841217467e-05 3.217362207879e+00
1.255750000000e+03 -1.855416813150e-02 8.435107845003e-05 3.263618516847e+00
1.256000000000e+03 -1.970498922875e-02 8.725232954909e-05 3.310514307442e+00
1.256250000000e+03 -2.078630659269e-02 8.999422427172e-05 3.358036867248e+00
1.256500000000e+03 -2.177921125226e-02 9.254105775977e-05 3.406172637474e+00
1.256750000000e+03 -2.266607361732e-02 9.485980746002e-05 3.454907247999e+00
1.257000000000e+03 -2.343078273548e-02 9.692052900448e-05 3.504225557165e+00
1.257250000000e+03 -2.405896108620e-02 9.869670278526e-05 3.554111699645e+00
1.257500000000e+03 -2.453815141230e-02 1.001655197438e-04 3.604549139419e+00
1.257750000000e+03 -2.485797602489e-02 1.013081222465e-04 3.655520729900e+00
1.258000000000e+03 -2.501026368126e-02 1.021097847400e-04 3.707008777204e+00
1.258250000000e+03 -2.498914428005e-02 1.025600416352e-04 3.758995107580e+00
1.258500000000e+03 -2.479111320069e-02 1.026527638106e-04 3.811461139601e+00
1.258750000000e+03 -2.441505962291e-02 1.023861745826e-04 3.864387956663e+00
1.259000000000e+03 -2.386226432064e-02 1.017628232748e-04 3.917756382880e+00
1.259250000000e+03 -2.313636571041e-02 1.007895094311e-04 3.971547059336e+00
1.259500000000e+03 -2.224329238974e-02 9.947715451572e-05 4.025740519785e+00
1.259750000000e+03 -2.119117014706e-02 9.784064816823e-05 4.080317266690e+00
1.260000000000e+03 -1.999019736381e-02 9.589864047249e-05 4.135257844565e+00
1.260250000000e+03 -1.865249893886e-02 9.367331072671e-05 4.190542911985e+00
1.260500000000e+03 -1.719195331522e-02 9.119009500044e-05 4.246153309320e+00
1.260750000000e+03 -1.562400262440e-02 8.847739317172e-05 4.302070123255e+00
1.261000000000e+03 -1.396544174275e-02 8.556624316278e-05 4.358274745813e+00
1.261250000000e+03 -1.223419556859e-02 8.248997858587e-05 4.414748927678e+00
1.261500000000e+03 -1.044908280894e-02 7.928386294440e-05 4.471474825082e+00
1.261750000000e+03 -8.629571654554e-03 7.598470662362e-05 4.528435039115e+00
1.262000000000e+03 -6.795531535478e-03 7.263047302902e-05 4.585612646873e+00
1.262250000000e+03 -4.966981775331e-03 6.925987085088e-05 4.642991223904e+00
1.262500000000e+03 -3.163842080836e-03 6.591193975378e-05 4.700554857221e+00
1.262750000000e+03 -1.405688083346e-03 6.262563214313e-05 4.758288147970e+00
1.263000000000e+03 2.884861553204e-04 5.943939310524e-05 4.816176204051e+00
1.263250000000e+03 1.900494574769e-03 5.639074446356e-05 4.874204622422e+00
1.263500000000e+03 3.413172775885e-03 5.351587370833e-05 4.932359459795e+00
1.263750000000e+03 4.810575824354e-03 5.084923492404e-05 4.990627193648e+00
1.264000000000e+03 6.078157818036e-03 4.842316556591e-05 5.048994673164e+00
1.264250000000e+03 7.202932619453e-03 4.626751899045e-05 5.107449059455e+00
1.264500000000e+03 8.173612167369e-03 4.440932256203e-05 5.165977758163e+00
1.264750000000e+03 8.980722554527e-03 4.287244482912e-05 5.224568343533e+00
1.265000000000e+03 9.616695392242e-03 4.167736390920e-05 5.283208476281e+00
1.265250000000e+03 1.007593615948e-02 4.084089385478e-05 5.341885815040e+00
1.265500000000e+03 1.035486586490e-02 4.037596283163e-05 5.400587924872e+00
1.265750000000e+03 1.045193850962e-02 4.029145929371e-05 5.459302182695e+00
1.266000000000e+03 1.036763254517e-02 4.059211898516e-05 5.518015682329e+00
1.266250000000e+03 1.010441980184e-02 4.127845235297e-05 5.576715139192e+00
1.266500000000e+03 9.666708096719e-03 4.234672988987e-05 5.635386798965e+00
1.266750000000e+03 9.060763916005e-03 4.378901054428e-05 5.694016348096e+00
1.267000000000e+03 8.294612179382e-03 4.559322805894e-05 5.752588831028e+00
1.267250000000e+03 7.377916374375e-03 4.774332786733e-05 5.811088573486e+00
1.267500000000e+03 6.321842673399e-03 5.021944744926e-05 5.869499112840e+00
1.267750000000e+03 5.138905959836e-03 5.299815112009e-05 5.927803138356e+00
1.268000000000e+03 3.842804017441e-03 5.605270502435e-05 5.985982440372e+00
1.268250000000e+03 2.448240231699e-03 5.935339289515e-05 6.044017869217e+00
1.268500000000e+03 9.707363793964e-04 6.286787024504e-05 6.101889306593e+00
1.268750000000e+03 -5.735590143548e-04 6.656154586973e-05 6.159575646033e+00
1.269000000000e+03 -2.168067684477e-03 7.039799251440e-05 6.217054786862e+00
1.269250000000e+03 -3.795978093311e-03 7.433937488929e-05 6.274303637330e+00
1.269500000000e+03 -5.440441763058e-03 7.834689503020e-05 6.331298130898e+00
1.269750000000e+03 -7.084764654279e-03 8.238125973253e-05 6.388013251334e+00
1.270000000000e+03 -8.712593038623e-03 8.640308706234e-05 6.444423069546e+00
1.270250000000e+03 -1.030809065884e-02 9.037338016213e-05 6.500500789537e+00
1.270500000000e+03 -1.185610552723e-02 9.425398038185e-05 6.556218803756e+00
1.270750000000e+03 -1.334232477049e-02 9.800798244999e-05 6.611548756006e+00
1.271000000000e+03 -1.475341579374e-02 1.016001360164e-04 6.666461612416e+00
1.271250000000e+03 -1.607715243588e-02 1.049972244926e-04 6.720927738748e+00
1.271500000000e+03 -1.730252516224e-02 1.081684158963e-04 6.774916982994e+00
1.271750000000e+03 -1.841983440252e-02 1.110855726117e-04 6.828398762606e+00
1.272000000000e+03 -1.942076575120e-02 1.137235562628e-04 6.881342155329e+00
1.272250000000e+03 -2.029844867118e-02 1.160604715842e-04 6.933715992223e+00
1.272500000000e+03 -2.104749611354e-02 1.180778605268e-04 6.985488952789e+00
1.272750000000e+03 -2.166402710956e-02 1.197608712246e-04 7.036629660597e+00
1.273000000000e+03 -2.214567088523e-02 1.210983927479e-04 7.087106779323e+00
1.273250000000e+03 -2.249155664078e-02 1.220831571780e-04 7.136889107293e+00
1.273500000000e+03 -2.270228389982e-02 1.227117794640e-04 7.185945671631e+00
1.273750000000e+03 -2.277988138222e-02 1.229847504157e-04 7.234245819527e+00
1.274000000000e+03 -2.272774833804e-02 1.229064131550e-04 7.281759307889e+00
1.274250000000e+03 -2.255058528374e-02 1.224849024851e-04 7.328456389639e+00
1.274500000000e+03 -2.225431287203e-02 1.217320360157e-04 7.374307896664e+00
1.274750000000e+03 -2.184597841972e-02 1.206631668128e-04 7.419285319698e+00
1.275000000000e+03 -2.133365634511e-02 1.192970090521e-04 7.463360883543e+00
1.275250000000e+03 -2.072633789025e-02 1.176554233224e-04 7.506507618816e+00
1.275500000000e+03 -2.003381748358e-02 1.157631762347e-04 7.548699428575e+00
1.275750000000e+03 -1.926657161648e-02 1.136476649548e-04 7.589911151007e+00
1.276000000000e+03 -1.843563658625e-02 1.113386161270e-04 7.630118616696e+00
1.276250000000e+03 -1.755248260284e-02 1.088677489368e-04 7.669298701367e+00
1.276500000000e+03 -1.662888740276e-02 1.062684489146e-04 7.707429373659e+00
1.276750000000e+03 -1.567681113683e-02 1.035753992584e-04 7.744489737412e+00
1.277000000000e+03 -1.470827198189e-02 1.008241724201e-04 7.780460069263e+00
1.277250000000e+03 -1.373522480204e-02 9.805083535566e-05 7.815321851296e+00
1.277500000000e+03 -1.276944367432e-02 9.529154922222e-05 7.849057798150e+00
1.277750000000e+03 -1.182240862905e-02 9.258213260405e-05 7.881651879807e+00
1.278000000000e+03 -1.090519804987e-02 8.995763510164e-05 7.913089339836e+00
1.278250000000e+03 -1.002838644575e-02 8.745195727841e-05 7.943356708099e+00
1.278500000000e+03 -9.201949093770e-03 8.509744131049e-05 7.972441809982e+00
1.278750000000e+03 -8.435173808763e-03 8.292445477651e-05 8.000333771621e+00
1.279000000000e+03 -7.736578727602e-03 8.096101167443e-05 8.027023019869e+00
1.279250000000e+03 -7.113838554776e-03 7.923242699959e-05 8.052501279852e+00
1.279500000000e+03 -6.573717607594e-03 7.776098878423e-05 8.076761568044e+00
1.279750000000e+03 -6.122011356909e-03 7.656566506958e-05 8.099798182912e+00
1.280000000000e+03 -5.763493980895e-03 7.566184328808e-05 8.121606690440e+00
1.280250000000e+03 -5.501875353152e-03 7.506111596703e-05 8.142183908257e+00
1.280500000000e+03 -5.339764780176e-03 7.477110584123e-05 8.161527885551e+00
1.280750000000e+03 -5.278643858189e-03 7.479531445281e-05 8.179637881083e+00
1.281000000000e+03 -5.318845514065e-03 7.513311812404e-05 8.196514336136e+00
1.281250000000e+03 -5.459542838080e-03 7.577971613409e-05 8.212158846287e+00
1.281500000000e+03 -5.698746402715e-03 7.672612463125e-05 8.226574130596e+00
1.281750000000e+03 -6.033308712589e-03 7.795928492044e-05 8.239763995425e+00
1.282000000000e+03 -6.458940300657e-03 7.946220353719e-05 8.251733299124e+00
1.282250000000e+03 -6.970233062712e-03 8.121413491780e-05 8.262487910138e+00
1.282500000000e+03 -7.560695758800e-03 8.319082064331e-05 8.272034666543e+00
1.282750000000e+03 -8.222798200909e-03 8.536477215024e-05 8.280381329458e+00
1.283000000000e+03 -8.948027814931e-03 8.770560089646e-05 8.287536538112e+00
1.283250000000e+03 -9.726956380808e-03 9.018038373929e-05 8.293509759493e+00
1.283500000000e+03 -1.054931937829e-02 9.275406613843e-05 8.298311240354e+00
1.283750000000e+03 -1.140410627638e-02 9.538989168981e-05 8.301951954403e+00
1.284000000000e+03 -1.227966306936e-02 9.804985809714e-05 8.304443552586e+00
1.284250000000e+03 -1.316380599395e-02 1.006951898830e-04 8.305798309345e+00
1.284500000000e+03 -1.404394616894e-02 1.032868236484e-04 8.306029072790e+00
1.284750000000e+03 -1.490722487381e-02 1.057858990870e-04 8.305149211771e+00
1.285000000000e+03 -1.574065747450e-02 1.081542550757e-04 8.303172567505e+00
1.285250000000e+03 -1.653128620233e-02 1.103549269817e-04 8.300113403203e+00
1.285500000000e+03 -1.726633860239e-02 1.123525755234e-04 8.295986357748e+00
1.285750000000e+03 -1.793339104084e-02 1.141139412880e-04 8.290806399892e+00
1.286000000000e+03 -1.852053399192e-02 1.156083116255e-04 8.284588785936e+00
1.286250000000e+03 -1.901653837734e-02 1.168079124817e-04 8.277349017268e+00
1.286500000000e+03 -1.941101849738e-02 1.176882674009e-04 8.269102802248e+00
1.286750000000e+03 -1.969459003993e-02 1.182285231802e-04 8.259866019390e+00
1.287000000000e+03 -1.985902032918e-02 1.184117337704e-04 8.249654682133e+00
1.287250000000e+03 -1.989736682190e-02 1.182250952455e-04 8.238484907274e+00
1.287500000000e+03 -1.980410367716e-02 1.176601345787e-04 8.226372881897e+00
1.287750000000e+03 -1.957523068447e-02 1.167128432251e-04 8.213334834213e+00
1.288000000000e+03 -1.920836342815e-02 1.153837577172e-04 8.199387005531e+00
1.288250000000e+03 -1.870280402512e-02 1.136779903584e-04 8.184545619821e+00
1.288500000000e+03 -1.805958754363e-02 1.116051965042e-04 8.168826856119e+00
1.288750000000e+03 -1.728150421297e-02 1.091794878769e-04 8.152246820502e+00
1.289000000000e+03 -1.637309680027e-02 1.064192875299e-04 8.134821515825e+00
1.289250000000e+03 -1.534063177580e-02 1.033471646041e-04 8.116566809783e+00
1.289500000000e+03 -1.419204286190e-02 9.998958178337e-05 8.097498405057e+00
1.289750000000e+03 -1.293685049872e-02 9.637658647288e-05 8.077631802057e+00
1.290000000000e+03 -1.158605426182e-02 9.254146616047e-05 8.056982265372e+00
1.290250000000e+03 -1.015200330946e-02 8.852040740553e-05 8.035564781993e+00
1.290500000000e+03 -8.648243490410e-03 8.435207732974e-05 8.013394023075e+00
1.290750000000e+03 -7.089346148775e-03 8.007715164635e-05 7.990484297373e+00
1.291000000000e+03 -5.490719249952e-03 7.573785879267e-05 7.966849508505e+00
1.291250000000e+03 -3.868405375648e-03 7.137746493541e-05 7.942503104773e+00
1.291500000000e+03 -2.238869153635e-03 6.703977668462e-05 7.917458031350e+00
1.291750000000e+03 -6.187781234094e-04 6.276861518323e-05 7.891726681571e+00
1.292000000000e+03 9.752198469307e-04 5.860734251967e-05 7.865320844974e+00
1.292250000000e+03 2.526718341554e-03 5.459830823157e-05 7.838251659293e+00
1.292500000000e+03 4.019769686822e-03 5.078232366881e-05 7.810529564034e+00
1.292750000000e+03 5.439095259887e-03 4.719818986640e-05 7.782164253791e+00
1.293000000000e+03 6.770284137787e-03 4.388222460391e-05 7.753164638317e+00
1.293250000000e+03 7.999977617011e-03 4.086781952478e-05 7.723538807341e+00
1.293500000000e+03 9.116038161412e-03 3.818502853958e-05 7.693293998473e+00
1.293750000000e+03 1.010769847723e-02 3.586019849219e-05 7.662436574771e+00
1.294000000000e+03 1.096568957046e-02 3.391566649796e-05 7.630972010288e+00
1.294250000000e+03 1.168234805197e-02 3.236944485482e-05 7.598904881519e+00
1.294500000000e+03 1.225169865708e-02 3.123495920521e-05 7.566238871277e+00
1.294750000000e+03 1.266951417507e-02 3.052094568759e-05 7.532976780620e+00
1.295000000000e+03 1.293335022125e-02 3.023132100360e-05 7.499120553316e+00
1.295250000000e+03 1.304255845235e-02 3.036511660501e-05 7.464671307485e+00
1.295500000000e+03 1.299827486671e-02 3.091648371026e-05 7.429629380727e+00
1.295750000000e+03 1.280338736824e-02 3.187475768621e-05 7.393994383713e+00
1.296000000000e+03 1.246248102199e-02 3.322458547969e-05 7.357765265444e+00
1.296250000000e+03 1.198176623875e-02 3.494610503904e-05 7.320940384224e+00
1.296500000000e+03 1.136898674284e-02 3.701518736832e-05 7.283517589832e+00
1.296750000000e+03 1.063331112350e-02 3.940373164832e-05 7.245494312760e+00
1.297000000000e+03 9.785212038836e-03 4.208001048450e-05 7.206867656454e+00
1.297250000000e+03 8.836329032372e-03 4.500905639276e-05 7.167634498694e+00
1.297500000000e+03 7.799323549038e-03 4.815308276412e-05 7.127791591980e+00
1.297750000000e+03 6.687721522837e-03 5.147197720820e-05 7.087335669782e+00
1.298000000000e+03 5.515751033946e-03 5.492377449834e-05 7.046263549793e+00
1.298250000000e+03 4.298171862059e-03 5.846518903593e-05 7.004572239369e+00
1.298500000000e+03 3.050102747595e-03 6.205214541175e-05 6.962259035900e+00
1.298750000000e+03 1.786844917022e-03 6.564032614617e-05 6.919321625949e+00
1.299000000000e+03 5.237060506371e-04 6.918572269451e-05 6.875758177450e+00
1.299250000000e+03 -7.241754696393e-04 7.264518321320e-05 6.831567427796e+00
1.299500000000e+03 -1.942003276500e-03 7.597692116210e-05 6.786748763467e+00
1.299750000000e+03 -3.115491506484e-03 7.914104050877e-05 6.741302293230e+00
1.300000000000e+03 -4.231027843556e-03 8.210003536868e-05 6.695228912100e+00
1.300250000000e+03 -5.275828888673e-03 8.481924142892e-05 6.648530357051e+00
1.300500000000e+03 -6.238086312127e-03 8.726725185237e-05 6.601209253422e+00
1.300750000000e+03 -7.107104099266e-03 8.941629555290e-05 6.553269152354e+00
1.301000000000e+03 -7.873422615983e-03 9.124255834869e-05 6.504714558917e+00
1.301250000000e+03 -8.528930685890e-03 9.272646307862e-05 6.455550951576e+00
1.301500000000e+03 -9.066961961424e-03 9.385290273722e-05 6.405784792834e+00
[truncated: 97,960 more chars]
