# Supplementary material for: Tracking Charge Migration with Frequency-Matched Strobo-Spectroscopy
Source: J Phys Chem A. 2024 Jan 2;128(1):20–7. doi: 10.1021/acs.jpca.3c04234 (PMC10788909; doi:10.1021/acs.jpca.3c04234)
Supplement: Supplementary file 2 — jp3c04234_si_002.zip [file jp3c04234_si_002.zip › supplemental data/Data/dipoles/CM-orbital/tau=4.8125.txt]

# CM-orbital-resolved dipole moment for tau = 4.8125 o.c.
0.000000000000e+00 -1.706603541705e-03 2.359602496194e-05 1.638377480866e+00
2.500000000000e-01 -1.707058410154e-03 2.360298516163e-05 1.638690852022e+00
5.000000000000e-01 -1.708427054077e-03 2.362398085320e-05 1.639631853240e+00
7.500000000000e-01 -1.710734664764e-03 2.365931203480e-05 1.641200881791e+00
1.000000000000e+00 -1.713994232439e-03 2.370911855842e-05 1.643385805427e+00
1.250000000000e+00 -1.718185805339e-03 2.377328461778e-05 1.646161435104e+00
1.500000000000e+00 -1.723263313597e-03 2.385154274270e-05 1.649497207234e+00
1.750000000000e+00 -1.729177102569e-03 2.394371716874e-05 1.653368363658e+00
2.000000000000e+00 -1.735890830536e-03 2.404990082600e-05 1.657761696072e+00
2.250000000000e+00 -1.743388068011e-03 2.417047291847e-05 1.662673762270e+00
2.500000000000e+00 -1.751671222270e-03 2.430600703879e-05 1.668105651638e+00
2.750000000000e+00 -1.760754264220e-03 2.445719065022e-05 1.674061467156e+00
3.000000000000e+00 -1.770659452010e-03 2.462480634757e-05 1.680552094367e+00
3.250000000000e+00 -1.781420752673e-03 2.480975585092e-05 1.687600307547e+00
3.500000000000e+00 -1.793094526382e-03 2.501310026015e-05 1.695242858458e+00
3.750000000000e+00 -1.805768717590e-03 2.523604928217e-05 1.703527487233e+00
4.000000000000e+00 -1.819564890930e-03 2.547994750166e-05 1.712508132786e+00
4.250000000000e+00 -1.834626475510e-03 2.574617216297e-05 1.722240862533e+00
4.500000000000e+00 -1.851098533204e-03 2.603600829240e-05 1.732783090314e+00
4.750000000000e+00 -1.869109315270e-03 2.635050757363e-05 1.744193542688e+00
5.000000000000e+00 -1.888762339409e-03 2.669044010589e-05 1.756531573721e+00
5.250000000000e+00 -1.910135076492e-03 2.705628199112e-05 1.769854175244e+00
5.500000000000e+00 -1.933278135844e-03 2.744825441031e-05 1.784212680132e+00
5.750000000000e+00 -1.958211651249e-03 2.786637049040e-05 1.799649889378e+00
6.000000000000e+00 -1.984923023394e-03 2.831048423660e-05 1.816198734510e+00
6.250000000000e+00 -2.013373315427e-03 2.878035520815e-05 1.833882680901e+00
6.500000000000e+00 -2.043513015568e-03 2.927572063616e-05 1.852716901418e+00
6.750000000000e+00 -2.075301751467e-03 2.979636202580e-05 1.872709987193e+00
7.000000000000e+00 -2.108724999617e-03 3.034214544118e-05 1.893866010815e+00
7.250000000000e+00 -2.143801248103e-03 3.091302031638e-05 1.916186235109e+00
7.500000000000e+00 -2.180578415543e-03 3.150897962201e-05 1.939670813535e+00
7.750000000000e+00 -2.219122214634e-03 3.212998879215e-05 1.964320162682e+00
8.000000000000e+00 -2.259501213407e-03 3.277591144710e-05 1.990136327234e+00
8.250000000000e+00 -2.301772177559e-03 3.344647040157e-05 2.017123859991e+00
8.500000000000e+00 -2.345969577003e-03 3.414123653805e-05 2.045290662264e+00
8.750000000000e+00 -2.392101643264e-03 3.485964594341e-05 2.074648316463e+00
9.000000000000e+00 -2.440154454711e-03 3.560104875294e-05 2.105212256643e+00
9.250000000000e+00 -2.490101972394e-03 3.636478002517e-05 2.137001469565e+00
9.500000000000e+00 -2.541917775545e-03 3.715022012246e-05 2.170037938811e+00
9.750000000000e+00 -2.595584108748e-03 3.795681662466e-05 2.204346232584e+00
1.000000000000e+01 -2.651094540065e-03 3.878408955527e-05 2.239952492290e+00
1.025000000000e+01 -2.708451405691e-03 3.963160663556e-05 2.276883626665e+00
1.050000000000e+01 -2.767660627633e-03 4.049895609615e-05 2.315166343893e+00
1.075000000000e+01 -2.828727523319e-03 4.138572329487e-05 2.354826163403e+00
1.100000000000e+01 -2.891654873593e-03 4.229147358625e-05 2.395886041482e+00
1.125000000000e+01 -2.956444195169e-03 4.321573366811e-05 2.438365654618e+00
1.150000000000e+01 -3.023097240226e-03 4.415804231339e-05 2.482280195366e+00
1.175000000000e+01 -3.091616518445e-03 4.511794126766e-05 2.527639338432e+00
1.200000000000e+01 -3.162003437523e-03 4.609488154589e-05 2.574446929512e+00
1.225000000000e+01 -3.234252984286e-03 4.708825896424e-05 2.622700445140e+00
1.250000000000e+01 -3.308346424489e-03 4.809739307296e-05 2.672390609720e+00
1.275000000000e+01 -3.384244123739e-03 4.912149659747e-05 2.723501920868e+00
1.300000000000e+01 -3.461877577072e-03 5.015962283822e-05 2.776012130359e+00
1.325000000000e+01 -3.541145021084e-03 5.121067758804e-05 2.829892544901e+00
1.350000000000e+01 -3.621910241451e-03 5.227339931713e-05 2.885108636287e+00
1.375000000000e+01 -3.704002705145e-03 5.334634582133e-05 2.941619399134e+00
1.400000000000e+01 -3.787223047460e-03 5.442791236665e-05 2.999378820404e+00
1.425000000000e+01 -3.871347559335e-03 5.551632672857e-05 3.058335697442e+00
1.450000000000e+01 -3.956132391608e-03 5.660964156542e-05 3.118433085638e+00
1.475000000000e+01 -4.041318877992e-03 5.770575057409e-05 3.179609124722e+00
1.500000000000e+01 -4.126637547559e-03 5.880240300857e-05 3.241797484161e+00
1.525000000000e+01 -4.211811685340e-03 5.989722022290e-05 3.304927911205e+00
1.550000000000e+01 -4.296560867880e-03 6.098772656243e-05 3.368926855297e+00
1.575000000000e+01 -4.380604925478e-03 6.207138646649e-05 3.433718212065e+00
1.600000000000e+01 -4.463668294161e-03 6.314564888293e-05 3.499223874492e+00
1.625000000000e+01 -4.545484993651e-03 6.420800156123e-05 3.565364835253e+00
1.650000000000e+01 -4.625803283428e-03 6.525601525445e-05 3.632061788444e+00
1.675000000000e+01 -4.704389934509e-03 6.628739171358e-05 3.699236022205e+00
1.700000000000e+01 -4.781033400232e-03 6.730000249569e-05 3.766810111520e+00
1.725000000000e+01 -4.855545952306e-03 6.829192024752e-05 3.834708751089e+00
1.750000000000e+01 -4.927764732485e-03 6.926143896643e-05 3.902859364309e+00
1.775000000000e+01 -4.997551499735e-03 7.020708518909e-05 3.971192658769e+00
1.800000000000e+01 -5.064792469402e-03 7.112762135059e-05 4.039643076623e+00
1.825000000000e+01 -5.129397367788e-03 7.202204235890e-05 4.108149142595e+00
1.850000000000e+01 -5.191298989601e-03 7.288956614851e-05 4.176653718186e+00
1.875000000000e+01 -5.250452815081e-03 7.372963247987e-05 4.245104156347e+00
1.900000000000e+01 -5.306836384700e-03 7.454188719422e-05 4.313452414952e+00
1.925000000000e+01 -5.360449149903e-03 7.532616726447e-05 4.381655062166e+00
1.950000000000e+01 -5.411311782918e-03 7.608248745211e-05 4.449673254444e+00
1.975000000000e+01 -5.459465611362e-03 7.681103248403e-05 4.517472633716e+00
2.000000000000e+01 -5.504971279709e-03 7.751214229834e-05 4.585023172164e+00
2.025000000000e+01 -5.547907407999e-03 7.818629830367e-05 4.652298952432e+00
2.050000000000e+01 -5.588369091339e-03 7.883411006532e-05 4.719277883757e+00
2.075000000000e+01 -5.626466066252e-03 7.945629983475e-05 4.785941353281e+00
2.100000000000e+01 -5.662321365089e-03 8.005368856631e-05 4.852273816680e+00
2.125000000000e+01 -5.696069208737e-03 8.062718109067e-05 4.918262332303e+00
2.150000000000e+01 -5.727853467917e-03 8.117774925814e-05 4.983896050161e+00
2.175000000000e+01 -5.757825210652e-03 8.170641296271e-05 5.049165670353e+00
2.200000000000e+01 -5.786140349009e-03 8.221422116664e-05 5.114062889173e+00
2.225000000000e+01 -5.812956957530e-03 8.270223277224e-05 5.178579856641e+00
2.250000000000e+01 -5.838432068072e-03 8.317148198525e-05 5.242708674167e+00
2.275000000000e+01 -5.862719088498e-03 8.362298679726e-05 5.306440947014e+00
2.300000000000e+01 -5.885964541213e-03 8.405770802114e-05 5.369767425664e+00
2.325000000000e+01 -5.908305482769e-03 8.447654342647e-05 5.432677743804e+00
2.350000000000e+01 -5.929867797226e-03 8.488028786410e-05 5.495160266417e+00
2.375000000000e+01 -5.950763772792e-03 8.526962260230e-05 5.557202049314e+00
2.400000000000e+01 -5.971090955238e-03 8.564510303791e-05 5.618788912281e+00
2.425000000000e+01 -5.990931827299e-03 8.600722853055e-05 5.679905611543e+00
2.450000000000e+01 -6.010352667841e-03 8.635640855467e-05 5.740536100885e+00
2.475000000000e+01 -6.029403528968e-03 8.669292575497e-05 5.800663870136e+00
2.500000000000e+01 -6.048119279036e-03 8.701696991295e-05 5.860272334158e+00
2.525000000000e+01 -6.066519846640e-03 8.732866914285e-05 5.919345260260e+00
2.550000000000e+01 -6.084610857340e-03 8.762800746326e-05 5.977867217608e+00
2.575000000000e+01 -6.102385663750e-03 8.791494360655e-05 6.035824025759e+00
2.600000000000e+01 -6.119827012012e-03 8.818936813779e-05 6.093203188412e+00
2.625000000000e+01 -6.136907708601e-03 8.845113827424e-05 6.149994300592e+00
2.650000000000e+01 -6.153592240170e-03 8.870008575046e-05 6.206189415536e+00
2.675000000000e+01 -6.169839192768e-03 8.893605307378e-05 6.261783358213e+00
2.700000000000e+01 -6.185602480221e-03 8.915888594896e-05 6.316773975324e+00
2.725000000000e+01 -6.200832088029e-03 8.936843753488e-05 6.371162316487e+00
2.750000000000e+01 -6.215475634997e-03 8.956458313444e-05 6.424952738912e+00
2.775000000000e+01 -6.229480266865e-03 8.974722761557e-05 6.478152924971e+00
2.800000000000e+01 -6.242793667704e-03 8.991631135630e-05 6.530773810269e+00
2.825000000000e+01 -6.255364416114e-03 9.007182022086e-05 6.582829425138e+00
2.850000000000e+01 -6.267143023114e-03 9.021378925814e-05 6.634336649996e+00
2.875000000000e+01 -6.278083545574e-03 9.034228089230e-05 6.685314885389e+00
2.900000000000e+01 -6.288144637367e-03 9.045741493557e-05 6.735785644731e+00
2.925000000000e+01 -6.297289876008e-03 9.055936698762e-05 6.785772085277e+00
2.950000000000e+01 -6.305488248601e-03 9.064836763797e-05 6.835298492523e+00
2.975000000000e+01 -6.312715300017e-03 9.072470064012e-05 6.884389729965e+00
3.000000000000e+01 -6.318954352740e-03 9.078869672599e-05 6.933070669923e+00
3.025000000000e+01 -6.324197069446e-03 9.084076806423e-05 6.981365623622e+00
3.050000000000e+01 -6.328443573461e-03 9.088138546182e-05 7.029297790241e+00
3.075000000000e+01 -6.331702851126e-03 9.091107886691e-05 7.076888742298e+00
3.100000000000e+01 -6.333993488461e-03 9.093043866246e-05 7.124157961186e+00
3.125000000000e+01 -6.335344172748e-03 9.094010058122e-05 7.171122436408e+00
3.150000000000e+01 -6.335793626211e-03 9.094075807123e-05 7.217796339770e+00
3.175000000000e+01 -6.335389989167e-03 9.093316379241e-05 7.264190783023e+00
3.200000000000e+01 -6.334190112140e-03 9.091811946016e-05 7.310313664344e+00
3.225000000000e+01 -6.332258943175e-03 9.089646702906e-05 7.356169603836e+00
3.250000000000e+01 -6.329668701108e-03 9.086907897418e-05 7.401759969736e+00
3.275000000000e+01 -6.326497557421e-03 9.083684336686e-05 7.447082992756e+00
3.300000000000e+01 -6.322827822061e-03 9.080064892547e-05 7.492133964770e+00
3.325000000000e+01 -6.318743906121e-03 9.076136805897e-05 7.536905515541e+00
3.350000000000e+01 -6.314330340592e-03 9.071983815928e-05 7.581387954510e+00
3.375000000000e+01 -6.309669912905e-03 9.067684196848e-05 7.625569667529e+00
3.400000000000e+01 -6.304841816469e-03 9.063308690599e-05 7.669437551517e+00
3.425000000000e+01 -6.299919780359e-03 9.058918211646e-05 7.712977473450e+00
3.450000000000e+01 -6.294970178695e-03 9.054561041100e-05 7.756174735211e+00
3.475000000000e+01 -6.290050340521e-03 9.050272889197e-05 7.799014527060e+00
3.500000000000e+01 -6.285207290921e-03 9.046077612967e-05 7.841482353154e+00
3.525000000000e+01 -6.280476988607e-03 9.041983459593e-05 7.883564411981e+00
3.550000000000e+01 -6.275884025646e-03 9.037981009347e-05 7.925247916147e+00
3.575000000000e+01 -6.271441425072e-03 9.034039331482e-05 7.966521336919e+00
3.600000000000e+01 -6.267150722167e-03 9.030119824119e-05 8.007374560410e+00
3.625000000000e+01 -6.263002441412e-03 9.026167944365e-05 8.047798946736e+00
3.650000000000e+01 -6.258976855298e-03 9.022110906151e-05 8.087787289509e+00
3.675000000000e+01 -6.255045115698e-03 9.017863207172e-05 8.127333672184e+00
3.700000000000e+01 -6.251170557254e-03 9.013327100049e-05 8.166433226633e+00
3.725000000000e+01 -6.247310358316e-03 9.008394594764e-05 8.205081797701e+00
3.750000000000e+01 -6.243417276056e-03 9.002954521181e-05 8.243275521871e+00
3.775000000000e+01 -6.239441284396e-03 8.996883762896e-05 8.281010333131e+00
3.800000000000e+01 -6.235331234755e-03 8.990055318173e-05 8.318281414043e+00
3.825000000000e+01 -6.231036554650e-03 8.982346127578e-05 8.355082609122e+00
3.850000000000e+01 -6.226508924979e-03 8.973638094051e-05 8.391405821886e+00
3.875000000000e+01 -6.221703891589e-03 8.963820890584e-05 8.427240414457e+00
3.900000000000e+01 -6.216582315674e-03 8.952795032582e-05 8.462572629617e+00
3.925000000000e+01 -6.211111585440e-03 8.940474892316e-05 8.497385056957e+00
3.950000000000e+01 -6.205266539762e-03 8.926791424138e-05 8.531656161199e+00
3.975000000000e+01 -6.199030097141e-03 8.911694663899e-05 8.565359892110e+00
4.000000000000e+01 -6.192393609910e-03 8.895155859920e-05 8.598465391180e+00
4.025000000000e+01 -6.185356928068e-03 8.877169080054e-05 8.630936806862e+00
4.050000000000e+01 -6.177928200324e-03 8.857751865182e-05 8.662733225765e+00
4.075000000000e+01 -6.170123373611e-03 8.836945995555e-05 8.693808723018e+00
4.100000000000e+01 -6.161965409223e-03 8.814817277555e-05 8.724112532094e+00
4.125000000000e+01 -6.153483197247e-03 8.791453139018e-05 8.753589328820e+00
4.150000000000e+01 -6.144710195406e-03 8.766964145548e-05 8.782179624641e+00
4.175000000000e+01 -6.135683143821e-03 8.741482019747e-05 8.809820255050e+00
4.200000000000e+01 -6.126440703062e-03 8.715153821354e-05 8.836444955239e+00
4.225000000000e+01 -6.117021745653e-03 8.688142824095e-05 8.861985003551e+00
4.250000000000e+01 -6.107463789250e-03 8.660623215606e-05 8.886369916481e+00
4.275000000000e+01 -6.097801714502e-03 8.632777112319e-05 8.909528183927e+00
4.300000000000e+01 -6.088066546972e-03 8.604789549213e-05 8.931388016776e+00
4.325000000000e+01 -6.078285173803e-03 8.576854934753e-05 8.951878104150e+00
4.350000000000e+01 -6.068479808612e-03 8.549154326137e-05 8.970928353302e+00
4.375000000000e+01 -6.058667528569e-03 8.521877915477e-05 8.988470602028e+00
4.400000000000e+01 -6.048860504866e-03 8.495205127673e-05 9.004439297811e+00
4.425000000000e+01 -6.039066622828e-03 8.469303666730e-05 9.018772120558e+00
4.450000000000e+01 -6.029290198757e-03 8.444334469312e-05 9.031410545399e+00
4.475000000000e+01 -6.019533018046e-03 8.420448482913e-05 9.042300346405e+00
4.500000000000e+01 -6.009795595059e-03 8.397785291217e-05 9.051392023660e+00
4.525000000000e+01 -6.000078592990e-03 8.376472366364e-05 9.058641164610e+00
4.550000000000e+01 -5.990384300169e-03 8.356624818534e-05 9.064008733276e+00
4.575000000000e+01 -5.980718078309e-03 8.338345321265e-05 9.067461301870e+00
4.600000000000e+01 -5.971089694124e-03 8.321724067964e-05 9.068971217195e+00
4.625000000000e+01 -5.961514459308e-03 8.306838857486e-05 9.068516718558e+00
4.650000000000e+01 -5.952014132070e-03 8.293755172650e-05 9.066082010140e+00
4.675000000000e+01 -5.942617542771e-03 8.282526219924e-05 9.061657295381e+00
4.700000000000e+01 -5.933360896709e-03 8.273192844407e-05 9.055238779202e+00
4.725000000000e+01 -5.924287736264e-03 8.265783363692e-05 9.046828642381e+00
4.750000000000e+01 -5.915448547898e-03 8.260313361105e-05 9.036434995078e+00
4.775000000000e+01 -5.906899992036e-03 8.256785368604e-05 9.024071800373e+00
4.800000000000e+01 -5.898703837279e-03 8.255188356115e-05 9.009758784409e+00
4.825000000000e+01 -5.890925618324e-03 8.255497113915e-05 8.993521309243e+00
4.850000000000e+01 -5.883633116893e-03 8.257672057094e-05 8.975390228675e+00
4.875000000000e+01 -5.876894672905e-03 8.261658694825e-05 8.955401696805e+00
4.900000000000e+01 -5.870777420857e-03 8.267387242111e-05 8.933596946444e+00
4.925000000000e+01 -5.865345498141e-03 8.274772422487e-05 8.910022017688e+00
4.950000000000e+01 -5.860658291677e-03 8.283713415672e-05 8.884727438716e+00
4.975000000000e+01 -5.856768806257e-03 8.294092301689e-05 8.857767847688e+00
5.000000000000e+01 -5.853722206929e-03 8.305774797265e-05 8.829201569704e+00
5.025000000000e+01 -5.851554647604e-03 8.318616508443e-05 8.799090127877e+00
5.050000000000e+01 -5.850292195958e-03 8.332471288386e-05 8.767497706554e+00
5.075000000000e+01 -5.849949733195e-03 8.347166944869e-05 8.734490565754e+00
5.100000000000e+01 -5.850531043867e-03 8.362517674268e-05 8.700136410522e+00
5.125000000000e+01 -5.852028748284e-03 8.378335008102e-05 8.664503736419e+00
5.150000000000e+01 -5.854424693855e-03 8.394428326852e-05 8.627661148831e+00
5.175000000000e+01 -5.857690778162e-03 8.410604471049e-05 8.589676677176e+00
5.200000000000e+01 -5.861789741816e-03 8.426670272224e-05 8.550617104460e+00
5.225000000000e+01 -5.866675915168e-03 8.442434693456e-05 8.510547316168e+00
5.250000000000e+01 -5.872296500475e-03 8.457710944057e-05 8.469529692278e+00
5.275000000000e+01 -5.878592868132e-03 8.472323308781e-05 8.427623561830e+00
5.300000000000e+01 -5.885501604049e-03 8.486109599301e-05 8.384884724029e+00
5.325000000000e+01 -5.892955450029e-03 8.498923291764e-05 8.341365063070e+00
5.350000000000e+01 -5.900884218779e-03 8.510635501707e-05 8.297112255916e+00
5.375000000000e+01 -5.909215562980e-03 8.521134159312e-05 8.252169591616e+00
5.400000000000e+01 -5.917875455438e-03 8.530332091936e-05 8.206575905159e+00
5.425000000000e+01 -5.926788492267e-03 8.538171144215e-05 8.160365623202e+00
5.450000000000e+01 -5.935877920970e-03 8.544613313774e-05 8.113568931711e+00
5.475000000000e+01 -5.945065631373e-03 8.549643248043e-05 8.066212047186e+00
5.500000000000e+01 -5.954271939043e-03 8.553268904207e-05 8.018317592940e+00
5.525000000000e+01 -5.963415204975e-03 8.555519955175e-05 7.969905063067e+00
5.550000000000e+01 -5.972411372547e-03 8.556446331834e-05 7.920991354418e+00
5.575000000000e+01 -5.981173459760e-03 8.556115790337e-05 7.871591357201e+00
5.600000000000e+01 -5.989611100792e-03 8.554610398823e-05 7.821718573150e+00
5.625000000000e+01 -5.997630158915e-03 8.552025233169e-05 7.771385750318e+00
5.650000000000e+01 -6.005132566853e-03 8.548465400268e-05 7.720605504841e+00
5.675000000000e+01 -6.012016440714e-03 8.544040507694e-05 7.669390916939e+00
5.700000000000e+01 -6.018176424255e-03 8.538857255574e-05 7.617756076940e+00
5.725000000000e+01 -6.023504345159e-03 8.533021401677e-05 7.565716569287e+00
5.750000000000e+01 -6.027890044902e-03 8.526635794417e-05 7.513289877467e+00
5.775000000000e+01 -6.031222636875e-03 8.519796021153e-05 7.460495702226e+00
5.800000000000e+01 -6.033392009728e-03 8.512587607315e-05 7.407356182354e+00
5.825000000000e+01 -6.034290593440e-03 8.505084100441e-05 7.353896015906e+00
5.850000000000e+01 -6.033815385795e-03 8.497345606923e-05 7.300142478265e+00
5.875000000000e+01 -6.031870199117e-03 8.489417745727e-05 7.246125340110e+00
5.900000000000e+01 -6.028367871071e-03 8.481331100127e-05 7.191876689053e+00
5.925000000000e+01 -6.023232506026e-03 8.473101115350e-05 7.137430663086e+00
5.950000000000e+01 -6.016401678170e-03 8.464728448659e-05 7.082823104354e+00
5.975000000000e+01 -6.007828461185e-03 8.456199780049e-05 7.028091146247e+00
6.000000000000e+01 -5.997483259217e-03 8.447488861113e-05 6.973272747202e+00
6.025000000000e+01 -5.985355378896e-03 8.438557792850e-05 6.918406184320e+00
6.050000000000e+01 -5.971454183225e-03 8.429358503503e-05 6.863529523979e+00
6.075000000000e+01 -5.955809821057e-03 8.419834491222e-05 6.808680083545e+00
6.100000000000e+01 -5.938473517581e-03 8.409922417621e-05 6.753893897336e+00
6.125000000000e+01 -5.919517327324e-03 8.399553682206e-05 6.699205202346e+00
6.150000000000e+01 -5.899033398049e-03 8.388655957792e-05 6.644645953764e+00
6.175000000000e+01 -5.877132751806e-03 8.377154489550e-05 6.590245380146e+00
6.200000000000e+01 -5.853943555305e-03 8.364973222702e-05 6.536029587452e+00
6.225000000000e+01 -5.829608988800e-03 8.352035768094e-05 6.482021215508e+00
6.250000000000e+01 -5.804284658414e-03 8.338266268365e-05 6.428239152412e+00
6.275000000000e+01 -5.778135681099e-03 8.323589592907e-05 6.374698308019e+00
6.300000000000e+01 -5.751333510326e-03 8.307931620172e-05 6.321409448529e+00
6.325000000000e+01 -5.724052618601e-03 8.291219271234e-05 6.268379090993e+00
6.350000000000e+01 -5.696467082934e-03 8.273380467758e-05 6.215609458463e+00
6.375000000000e+01 -5.668747212832e-03 8.254343947708e-05 6.163098494263e+00
6.400000000000e+01 -5.641056275508e-03 8.234039047172e-05 6.110839934345e+00
6.425000000000e+01 -5.613547424206e-03 8.212395538459e-05 6.058823435993e+00
6.450000000000e+01 -5.586360872182e-03 8.189343515544e-05 6.007034761925e+00
6.475000000000e+01 -5.559621389278e-03 8.164813395958e-05 5.955456016165e+00
6.500000000000e+01 -5.533436087051e-03 8.138736245997e-05 5.904065931418e+00
6.525000000000e+01 -5.507892582792e-03 8.111043880774e-05 5.852840201790e+00
6.550000000000e+01 -5.483057536491e-03 8.081668135049e-05 5.801751860406e+00
6.575000000000e+01 -5.458975558098e-03 8.050544279922e-05 5.750771694007e+00
6.600000000000e+01 -5.435668442808e-03 8.017610181249e-05 5.699868688670e+00
6.625000000000e+01 -5.413134718386e-03 7.982806628454e-05 5.649010503182e+00
6.650000000000e+01 -5.391349626514e-03 7.946078875595e-05 5.598163955246e+00
6.675000000000e+01 -5.370265374533e-03 7.907377691108e-05 5.547295519928e+00
6.700000000000e+01 -5.349811803551e-03 7.866660956596e-05 5.496371823286e+00
6.725000000000e+01 -5.329897299614e-03 7.823893705422e-05 5.445360130413e+00
6.750000000000e+01 -5.310410082968e-03 7.779048624038e-05 5.394228813938e+00
6.775000000000e+01 -5.291219798415e-03 7.732108361241e-05 5.342947798025e+00
6.800000000000e+01 -5.272179333144e-03 7.683066013339e-05 5.291488975933e+00
6.825000000000e+01 -5.253126972942e-03 7.631925595267e-05 5.239826589279e+00
6.850000000000e+01 -5.233888736274e-03 7.578702554825e-05 5.187937575605e+00
6.875000000000e+01 -5.214280984359e-03 7.523423646535e-05 5.135801873424e+00
6.900000000000e+01 -5.194113203755e-03 7.466127259612e-05 5.083402692828e+00
6.925000000000e+01 -5.173190927364e-03 7.406866306736e-05 5.030726743051e+00
6.950000000000e+01 -5.151318728962e-03 7.345703922301e-05 4.977764425112e+00
6.975000000000e+01 -5.128303228777e-03 7.282713774304e-05 4.924509981122e+00
7.000000000000e+01 -5.103956217262e-03 7.217982826146e-05 4.870961607244e+00
7.025000000000e+01 -5.078097654609e-03 7.151607717534e-05 4.817121521488e+00
7.050000000000e+01 -5.050558434102e-03 7.083693922227e-05 4.762995991940e+00
7.075000000000e+01 -5.021183226891e-03 7.014361147137e-05 4.708595315940e+00
7.100000000000e+01 -4.989832990996e-03 6.943736701090e-05 4.653933755421e+00
7.125000000000e+01 -4.956387109217e-03 6.871955373744e-05 4.599029419538e+00
7.150000000000e+01 -4.920745323540e-03 6.799160149196e-05 4.543904100411e+00
7.175000000000e+01 -4.882829297047e-03 6.725500420254e-05 4.488583055060e+00
7.200000000000e+01 -4.842583813890e-03 6.651126881174e-05 4.433094740949e+00
7.225000000000e+01 -4.799977698583e-03 6.576195650440e-05 4.377470501156e+00
7.250000000000e+01 -4.755004470478e-03 6.500865933007e-05 4.321744208734e+00
7.275000000000e+01 -4.707682554955e-03 6.425298198628e-05 4.265951869816e+00
7.300000000000e+01 -4.658055251299e-03 6.349652605470e-05 4.210131197144e+00
7.325000000000e+01 -4.606190317688e-03 6.274087513750e-05 4.154321157698e+00
7.350000000000e+01 -4.552179295010e-03 6.198757958664e-05 4.098561504551e+00
7.375000000000e+01 -4.496136778278e-03 6.123814155984e-05 4.042892304168e+00
7.400000000000e+01 -4.438199396511e-03 6.049400120015e-05 3.987353465050e+00
7.425000000000e+01 -4.378524637961e-03 5.975652349172e-05 3.931984282084e+00
7.450000000000e+01 -4.317289477049e-03 5.902698693919e-05 3.876823003089e+00
7.475000000000e+01 -4.254688868395e-03 5.830657270509e-05 3.821906428305e+00
7.500000000000e+01 -4.190934163748e-03 5.759635696462e-05 3.767269551647e+00
7.525000000000e+01 -4.126251282865e-03 5.689730652797e-05 3.712945248946e+00
7.550000000000e+01 -4.060878742681e-03 5.621027111496e-05 3.658964019704e+00
7.575000000000e+01 -3.995065661421e-03 5.553597921082e-05 3.605353784843e+00
7.600000000000e+01 -3.929069671520e-03 5.487502672602e-05 3.552139741973e+00
7.625000000000e+01 -3.863154521796e-03 5.422791023765e-05 3.499344276144e+00
7.650000000000e+01 -3.797587516661e-03 5.359500629751e-05 3.446986923839e+00
7.675000000000e+01 -3.732636833354e-03 5.297657401024e-05 3.395084384227e+00
7.700000000000e+01 -3.668568736248e-03 5.237272973546e-05 3.343650571648e+00
7.725000000000e+01 -3.605644635021e-03 5.178347675538e-05 3.292696701366e+00
7.750000000000e+01 -3.544118003092e-03 5.120870276462e-05 3.242231400077e+00
7.775000000000e+01 -3.484231279786e-03 5.064817498121e-05 3.192260833420e+00
7.800000000000e+01 -3.426212764574e-03 5.010153868190e-05 3.142788841512e+00
7.825000000000e+01 -3.370273521212e-03 4.956831498465e-05 3.093817075087e+00
7.850000000000e+01 -3.316604446843e-03 4.904790063837e-05 3.045345125659e+00
7.875000000000e+01 -3.265373527465e-03 4.853956721490e-05 2.997370643266e+00
7.900000000000e+01 -3.216723287982e-03 4.804246091797e-05 2.949889438633e+00
7.925000000000e+01 -3.170768445660e-03 4.755560484832e-05 2.902895567776e+00
7.950000000000e+01 -3.127593912847e-03 4.707790352759e-05 2.856381400298e+00
7.975000000000e+01 -3.087253117705e-03 4.660814920604e-05 2.810337674702e+00
8.000000000000e+01 -3.049766802085e-03 4.614503252495e-05 2.764753545797e+00
8.025000000000e+01 -3.015122234851e-03 4.568715555189e-05 2.719616632451e+00
8.050000000000e+01 -2.983272945353e-03 4.523304857140e-05 2.674913073087e+00
8.075000000000e+01 -2.954138913324e-03 4.478119018200e-05 2.630627600799e+00
8.100000000000e+01 -2.927607283809e-03 4.433002955448e-05 2.586743646190e+00
8.125000000000e+01 -2.903533554003e-03 4.387801096375e-05 2.543243481470e+00
8.150000000000e+01 -2.881743279572e-03 4.342359943318e-05 2.500108412461e+00
8.175000000000e+01 -2.862034248058e-03 4.296530611531e-05 2.457319031616e+00
8.200000000000e+01 -2.844179128791e-03 4.250171571876e-05 2.414855535433e+00
8.225000000000e+01 -2.827928535858e-03 4.203151099177e-05 2.372698116766e+00
8.250000000000e+01 -2.813014498991e-03 4.155347770415e-05 2.330827431944e+00
8.275000000000e+01 -2.799154261290e-03 4.106657039854e-05 2.289225145486e+00
8.300000000000e+01 -2.786054419101e-03 4.056990644963e-05 2.247874551937e+00
8.325000000000e+01 -2.773415434219e-03 4.006276573715e-05 2.206761265499e+00
8.350000000000e+01 -2.760936398206e-03 3.954461185865e-05 2.165873972987e+00
8.375000000000e+01 -2.748319881295e-03 3.901511604196e-05 2.125205231536e+00
8.400000000000e+01 -2.735276925746e-03 3.847414380040e-05 2.084752297783e+00
8.425000000000e+01 -2.721531937933e-03 3.792175043749e-05 2.044517961470e+00
8.450000000000e+01 -2.706827564407e-03 3.735821570963e-05 2.004511360970e+00
8.475000000000e+01 -2.690929235583e-03 3.678403833840e-05 1.964748746612e+00
8.500000000000e+01 -2.673629425057e-03 3.619993719436e-05 1.925254162610e+00
8.525000000000e+01 -2.654751417539e-03 3.560685300152e-05 1.886060011057e+00
8.550000000000e+01 -2.634152542626e-03 3.500595039890e-05 1.847207467054e+00
8.575000000000e+01 -2.611726691930e-03 3.439861872478e-05 1.808746712674e+00
8.600000000000e+01 -2.587406094525e-03 3.378647205210e-05 1.770736965101e+00
8.625000000000e+01 -2.561162323658e-03 3.317134751982e-05 1.733246278333e+00
8.650000000000e+01 -2.533006449999e-03 3.255530140847e-05 1.696351109162e+00
8.675000000000e+01 -2.502988449700e-03 3.194060210832e-05 1.660135644011e+00
8.700000000000e+01 -2.471195821204e-03 3.132972047817e-05 1.624690898814e+00
8.725000000000e+01 -2.437751516457e-03 3.072531481149e-05 1.590113608922e+00
8.750000000000e+01 -2.402811205466e-03 3.013020642995e-05 1.556504943130e+00
8.775000000000e+01 -2.366560009555e-03 2.954736554361e-05 1.523969076798e+00
8.800000000000e+01 -2.329208865364e-03 2.897989658046e-05 1.492611673912e+00
8.825000000000e+01 -2.290990438994e-03 2.843098406266e-05 1.462538328364e+00
8.850000000000e+01 -2.252154761948e-03 2.790386516910e-05 1.433853012696e+00
8.875000000000e+01 -2.212964871219e-03 2.740179751562e-05 1.406656594350e+00
8.900000000000e+01 -2.173692223880e-03 2.692799465384e-05 1.381045457771e+00
8.925000000000e+01 -2.134612295031e-03 2.648560409768e-05 1.357110282267e+00
8.950000000000e+01 -2.096000417572e-03 2.607766204449e-05 1.334935006881e+00
8.975000000000e+01 -2.058127819298e-03 2.570704727684e-05 1.314596002292e+00
9.000000000000e+01 -2.021257998328e-03 2.537643743550e-05 1.296161471677e+00
9.025000000000e+01 -1.985643495179e-03 2.508826915698e-05 1.279691077215e+00
9.050000000000e+01 -1.951523130952e-03 2.484469991548e-05 1.265235789929e+00
9.075000000000e+01 -1.919119759858e-03 2.464757408921e-05 1.252837939296e+00
9.100000000000e+01 -1.888638622069e-03 2.449840032459e-05 1.242531446017e+00
9.125000000000e+01 -1.860266251438e-03 2.439832799345e-05 1.234342199921e+00
9.150000000000e+01 -1.834169930522e-03 2.434813253244e-05 1.228288549666e+00
9.175000000000e+01 -1.810497666662e-03 2.434820985153e-05 1.224381862562e+00
9.200000000000e+01 -1.789378704454e-03 2.439857746322e-05 1.222627121723e+00
9.225000000000e+01 -1.770924514494e-03 2.449888440942e-05 1.223023515136e+00
9.250000000000e+01 -1.755230233350e-03 2.464842721750e-05 1.225564990073e+00
9.275000000000e+01 -1.742376471045e-03 2.484617443238e-05 1.230240740200e+00
9.300000000000e+01 -1.732431421251e-03 2.509079571472e-05 1.237035610792e+00
9.325000000000e+01 -1.725453180940e-03 2.538069764035e-05 1.245930400922e+00
9.350000000000e+01 -1.721492208739e-03 2.571406435847e-05 1.256902063286e+00
9.375000000000e+01 -1.720593830604e-03 2.608889444444e-05 1.269923801503e+00
9.400000000000e+01 -1.722800708309e-03 2.650304728735e-05 1.284965077144e+00
9.425000000000e+01 -1.728155158375e-03 2.695428890592e-05 1.301991537102e+00
9.450000000000e+01 -1.736701225922e-03 2.744033531793e-05 1.320964891170e+00
9.475000000000e+01 -1.748486415107e-03 2.795889432639e-05 1.341842753427e+00
9.500000000000e+01 -1.763563004792e-03 2.850770466004e-05 1.364578484228e+00
9.525000000000e+01 -1.781988877114e-03 2.908457170037e-05 1.389121050620e+00
9.550000000000e+01 -1.803827816826e-03 2.968739879566e-05 1.415414933366e+00
9.575000000000e+01 -1.829149256147e-03 3.031421383051e-05 1.443400106704e+00
9.600000000000e+01 -1.858027444584e-03 3.096319066040e-05 1.473012100263e+00
9.625000000000e+01 -1.890540065886e-03 3.163266477152e-05 1.504182167647e+00
9.650000000000e+01 -1.926766307019e-03 3.232114317095e-05 1.536837558768e+00
9.675000000000e+01 -1.966784432584e-03 3.302730822854e-05 1.570901908699e+00
9.700000000000e+01 -2.010668879754e-03 3.375001619815e-05 1.606295729359e+00
9.725000000000e+01 -2.058487031213e-03 3.448828997524e-05 1.642937002104e+00
9.750000000000e+01 -2.110295634107e-03 3.524130642221e-05 1.680741852629e+00
9.775000000000e+01 -2.166136970336e-03 3.600837928441e-05 1.719625287169e+00
9.800000000000e+01 -2.226034924890e-03 3.678893792014e-05 1.759501972059e+00
9.825000000000e+01 -2.289990983978e-03 3.758249317207e-05 1.800287025942e+00
9.850000000000e+01 -2.357980346944e-03 3.838862580810e-05 1.841896804178e+00
9.875000000000e+01 -2.429948278413e-03 3.920696594528e-05 1.884249646725e+00
9.900000000000e+01 -2.505806691249e-03 4.003714237633e-05 1.927266570780e+00
9.925000000000e+01 -2.585431140575e-03 4.087876283032e-05 1.970871887089e+00
9.950000000000e+01 -2.668658296159e-03 4.173135154609e-05 2.014993728568e+00
9.975000000000e+01 -2.755284122609e-03 4.259435516984e-05 2.059564481913e+00
1.000000000000e+02 -2.845062864355e-03 4.346711050948e-05 2.104521120709e+00
1.002500000000e+02 -2.937706813519e-03 4.434881810575e-05 2.149805443646e+00
1.005000000000e+02 -3.032886980704e-03 4.523852227853e-05 2.195364225397e+00
1.007500000000e+02 -3.130234683482e-03 4.613509596829e-05 2.241149293742e+00
1.010000000000e+02 -3.229344106050e-03 4.703723180335e-05 2.287117546253e+00
1.012500000000e+02 -3.329775810698e-03 4.794344013054e-05 2.333230922308e+00
1.015000000000e+02 -3.431061165582e-03 4.885205312347e-05 2.379456347224e+00
1.017500000000e+02 -3.532707630885e-03 4.976123628181e-05 2.425765657975e+00
1.020000000000e+02 -3.634204800182e-03 5.066900764619e-05 2.472135524974e+00
1.022500000000e+02 -3.735031089182e-03 5.157326358043e-05 2.518547370826e+00
1.025000000000e+02 -3.834660933310e-03 5.247181125989e-05 2.564987293755e+00
1.027500000000e+02 -3.932572307209e-03 5.336240686959e-05 2.611445987309e+00
1.030000000000e+02 -4.028254389755e-03 5.424279740118e-05 2.657918657147e+00
1.032500000000e+02 -4.121215188853e-03 5.511076678552e-05 2.704404920977e+00
1.035000000000e+02 -4.210988928097e-03 5.596418394690e-05 2.750908683125e+00
1.037500000000e+02 -4.297142992417e-03 5.680104657299e-05 2.797437975119e+00
1.040000000000e+02 -4.379284247166e-03 5.761952690372e-05 2.844004746708e+00
1.042500000000e+02 -4.457064584884e-03 5.841801225123e-05 2.890624599699e+00
1.045000000000e+02 -4.530185567832e-03 5.919514013963e-05 2.937316460357e+00
1.047500000000e+02 -4.598402067513e-03 5.994982711771e-05 2.984102180491e+00
1.050000000000e+02 -4.661524801348e-03 6.068128991821e-05 3.031006068633e+00
1.052500000000e+02 -4.719421768832e-03 6.138905863623e-05 3.078054358066e+00
1.055000000000e+02 -4.772018593742e-03 6.207298013272e-05 3.125274611006e+00
1.057500000000e+02 -4.819297803151e-03 6.273321345646e-05 3.172695075204e+00
1.060000000000e+02 -4.861297122568e-03 6.337021621294e-05 3.220344003857e+00
1.062500000000e+02 -4.898106842150e-03 6.398472182681e-05 3.268248955745e+00
1.065000000000e+02 -4.929866542952e-03 6.457771078661e-05 3.316436092814e+00
1.067500000000e+02 -4.956761134114e-03 6.515037942351e-05 3.364929498583e+00
1.070000000000e+02 -4.979016408512e-03 6.570410052101e-05 3.413750526937e+00
1.072500000000e+02 -4.996894429018e-03 6.624038279682e-05 3.462917213056e+00
1.075000000000e+02 -5.010688766298e-03 6.676082825069e-05 3.512443753556e+00
1.077500000000e+02 -5.020719758290e-03 6.726709082047e-05 3.562340074996e+00
1.080000000000e+02 -5.027329868433e-03 6.776083734700e-05 3.612611504103e+00
1.082500000000e+02 -5.030879444501e-03 6.824371703687e-05 3.663258539456e+00
1.085000000000e+02 -5.031742901291e-03 6.871732359506e-05 3.714276736992e+00
1.087500000000e+02 -5.030305018076e-03 6.918317186960e-05 3.765656711550e+00
1.090000000000e+02 -5.026957779756e-03 6.964268151163e-05 3.817384238928e+00
1.092500000000e+02 -5.022097738035e-03 7.009716561107e-05 3.869440458694e+00
1.095000000000e+02 -5.016123741454e-03 7.054782213919e-05 3.921802175086e+00
1.097500000000e+02 -5.009434963610e-03 7.099573471794e-05 3.974442225422e+00
1.100000000000e+02 -5.002429194769e-03 7.144187698552e-05 4.027329919954e+00
1.102500000000e+02 -4.995501273047e-03 7.188712189518e-05 4.080431530281e+00
1.105000000000e+02 -4.989041650214e-03 7.233225639131e-05 4.133710804233e+00
1.107500000000e+02 -4.983434876906e-03 7.277799594121e-05 4.187129508508e+00
1.110000000000e+02 -4.979057947755e-03 7.322499990176e-05 4.240647964431e+00
1.112500000000e+02 -4.976278425281e-03 7.367388616317e-05 4.294225583727e+00
1.115000000000e+02 -4.975452291930e-03 7.412524452566e-05 4.347821373997e+00
1.117500000000e+02 -4.976921472557e-03 7.457964624397e-05 4.401394423312e+00
1.120000000000e+02 -4.981011036411e-03 7.503765049621e-05 4.454904339760e+00
1.122500000000e+02 -4.988026060058e-03 7.549980537319e-05 4.508311659081e+00
1.125000000000e+02 -4.998248193983e-03 7.596664417511e-05 4.561578202157e+00
1.127500000000e+02 -5.011931959922e-03 7.643867642890e-05 4.614667398639e+00
1.130000000000e+02 -5.029300919865e-03 7.691637331853e-05 4.667544563868e+00
1.132500000000e+02 -5.050543767162e-03 7.740014985400e-05 4.720177147013e+00
1.135000000000e+02 -5.075810535757e-03 7.789034050756e-05 4.772534941791e+00
1.137500000000e+02 -5.105208918210e-03 7.838717431641e-05 4.824590277188e+00
1.140000000000e+02 -5.138800990795e-03 7.889074844011e-05 4.876318182536e+00
1.142500000000e+02 -5.176600341841e-03 7.940100118856e-05 4.927696541669e+00
1.145000000000e+02 -5.218569812060e-03 7.991768154006e-05 4.978706233221e+00
1.147500000000e+02 -5.264619932328e-03 8.044032612503e-05 5.029331264446e+00
1.150000000000e+02 -5.314608075470e-03 8.096822479198e-05 5.079558900886e+00
1.152500000000e+02 -5.368338532396e-03 8.150044161284e-05 5.129379790526e+00
1.155000000000e+02 -5.425563489349e-03 8.203580010355e-05 5.178788083966e+00
1.157500000000e+02 -5.485984964454e-03 8.257285283722e-05 5.227781547761e+00
1.160000000000e+02 -5.549257588944e-03 8.310989863733e-05 5.276361666529e+00
1.162500000000e+02 -5.614992350428e-03 8.364500002547e-05 5.324533731519e+00
1.165000000000e+02 -5.682761129834e-03 8.417600659974e-05 5.372306905591e+00
1.167500000000e+02 -5.752102027245e-03 8.470059499135e-05 5.419694264045e+00
1.170000000000e+02 -5.822525264662e-03 8.521628729757e-05 5.466712796689e+00
1.172500000000e+02 -5.893519623014e-03 8.572042786206e-05 5.513383373598e+00
1.175000000000e+02 -5.964559124268e-03 8.621036885800e-05 5.559730657607e+00
1.177500000000e+02 -6.035109930007e-03 8.668347232774e-05 5.605782966884e+00
1.180000000000e+02 -6.104637440034e-03 8.713710380986e-05 5.651572080060e+00
1.182500000000e+02 -6.172613239219e-03 8.756870078050e-05 5.697132975994e+00
1.185000000000e+02 -6.238521707278e-03 8.797585205847e-05 5.742503519900e+00
1.187500000000e+02 -6.301866318049e-03 8.835630039994e-05 5.787724082268e+00
1.190000000000e+02 -6.362175433281e-03 8.870791491078e-05 5.832837107041e+00
1.192500000000e+02 -6.419007342417e-03 8.902880670189e-05 5.877886629087e+00
1.195000000000e+02 -6.471954654704e-03 8.931734294604e-05 5.922917742559e+00
1.197500000000e+02 -6.520647963827e-03 8.957214413674e-05 5.967976039229e+00
1.200000000000e+02 -6.564758789792e-03 8.979208636170e-05 6.013107016719e+00
1.202500000000e+02 -6.604001760405e-03 8.997630125329e-05 6.058355473091e+00
1.205000000000e+02 -6.638136154365e-03 9.012417038978e-05 6.103764889290e+00
1.207500000000e+02 -6.666966728996e-03 9.023531032251e-05 6.149376820785e+00
1.210000000000e+02 -6.690343996725e-03 9.030955171901e-05 6.195230300481e+00
1.212500000000e+02 -6.708163937546e-03 9.034695549653e-05 6.241361265985e+00
1.215000000000e+02 -6.720367175360e-03 9.034776471820e-05 6.287802019795e+00
1.217500000000e+02 -6.726937850560e-03 9.031238981241e-05 6.334580730589e+00
1.220000000000e+02 -6.727902240137e-03 9.024140038741e-05 6.381720980043e+00
1.222500000000e+02 -6.723326937564e-03 9.013551356038e-05 6.429241367044e+00
1.225000000000e+02 -6.713316928612e-03 8.999554928887e-05 6.477155165521e+00
1.227500000000e+02 -6.698013519978e-03 8.982244782252e-05 6.525470045578e+00
1.230000000000e+02 -6.677592071215e-03 8.961726395304e-05 6.574187858084e+00
1.232500000000e+02 -6.652259610799e-03 8.938115874357e-05 6.623304484603e+00
1.235000000000e+02 -6.622252367887e-03 8.911539609247e-05 6.672809753597e+00
1.237500000000e+02 -6.587833213847e-03 8.882134282526e-05 6.722687422457e+00
1.240000000000e+02 -6.549288955473e-03 8.850047038875e-05 6.772915225575e+00
1.242500000000e+02 -6.506927515432e-03 8.815435815837e-05 6.823464984689e+00
1.245000000000e+02 -6.461074995982e-03 8.778467812862e-05 6.874302779637e+00
1.247500000000e+02 -6.412072621960e-03 8.739320319812e-05 6.925389178856e+00
1.250000000000e+02 -6.360273629249e-03 8.698180614247e-05 6.976679519937e+00
1.252500000000e+02 -6.306040072082e-03 8.655245186220e-05 7.028124241218e+00
1.255000000000e+02 -6.249739559571e-03 8.610718782393e-05 7.079669255058e+00
1.257500000000e+02 -6.191741987199e-03 8.564813111817e-05 7.131256359430e+00
1.260000000000e+02 -6.132416318609e-03 8.517745471293e-05 7.182823680709e+00
1.262500000000e+02 -6.072127411989e-03 8.469737105185e-05 7.234306141188e+00
1.265000000000e+02 -6.011233056808e-03 8.421011356630e-05 7.285635944106e+00
1.267500000000e+02 -5.950081216116e-03 8.371791689202e-05 7.336743070647e+00
1.270000000000e+02 -5.889007688704e-03 8.322299115765e-05 7.387555780583e+00
1.272500000000e+02 -5.828334069091e-03 8.272749121288e-05 7.438001114547e+00
1.275000000000e+02 -5.768366074281e-03 8.223353693992e-05 7.488005388239e+00
1.277500000000e+02 -5.709392112984e-03 8.174318637560e-05 7.537494679857e+00
1.280000000000e+02 -5.651682491440e-03 8.125836362038e-05 7.586395298471e+00
1.282500000000e+02 -5.595488967902e-03 8.078097112382e-05 7.634634237107e+00
1.285000000000e+02 -5.541044274233e-03 8.031279193252e-05 7.682139595850e+00
1.287500000000e+02 -5.488561938790e-03 7.985546658557e-05 7.728840981573e+00
1.290000000000e+02 -5.438236595417e-03 7.941050553506e-05 7.774669867419e+00
1.292500000000e+02 -5.390244418879e-03 7.897929825351e-05 7.819559921746e+00
1.295000000000e+02 -5.344743799750e-03 7.856314430230e-05 7.863447288465e+00
1.297500000000e+02 -5.301876002928e-03 7.816317184275e-05 7.906270832870e+00
1.300000000000e+02 -5.261765957546e-03 7.778036488992e-05 7.947972333867e+00
1.302500000000e+02 -5.224523019954e-03 7.741559060606e-05 7.988496641315e+00
1.305000000000e+02 -5.190241747272e-03 7.706961849516e-05 8.027791778755e+00
1.307500000000e+02 -5.159002535014e-03 7.674312829886e-05 8.065809014979e+00
1.310000000000e+02 -5.130872189587e-03 7.643669705062e-05 8.102502884707e+00
1.312500000000e+02 -5.105904304552e-03 7.615082373566e-05 8.137831186140e+00
1.315000000000e+02 -5.084139569793e-03 7.588593888327e-05 8.171754935608e+00
1.317500000000e+02 -5.065605926651e-03 7.564238376676e-05 8.204238309796e+00
1.320000000000e+02 -5.050318574428e-03 7.542042177178e-05 8.235248561516e+00
1.322500000000e+02 -5.038279868627e-03 7.522025547529e-05 8.264755922484e+00
1.325000000000e+02 -5.029479078181e-03 7.504197356792e-05 8.292733509375e+00
1.327500000000e+02 -5.023892004002e-03 7.488557328825e-05 8.319157214834e+00
1.330000000000e+02 -5.021480617872e-03 7.475099334994e-05 8.344005616960e+00
1.332500000000e+02 -5.022192729912e-03 7.463810286470e-05 8.367259880153e+00
1.335000000000e+02 -5.025961708040e-03 7.454667202483e-05 8.388903678994e+00
1.337500000000e+02 -5.032706261568e-03 7.447638040523e-05 8.408923121839e+00
1.340000000000e+02 -5.042330462402e-03 7.442677231978e-05 8.427306683760e+00
1.342500000000e+02 -5.054723944142e-03 7.439722880087e-05 8.444045155917e+00
1.345000000000e+02 -5.069762363971e-03 7.438712250882e-05 8.459131592516e+00
1.347500000000e+02 -5.087308390670e-03 7.439576549709e-05 8.472561261219e+00
1.350000000000e+02 -5.107212986699e-03 7.442231281254e-05 8.484331603626e+00
1.352500000000e+02 -5.129316853012e-03 7.446572750175e-05 8.494442183476e+00
1.355000000000e+02 -5.153452319618e-03 7.452492945065e-05 8.502894635705e+00
1.357500000000e+02 -5.179445639469e-03 7.459882522878e-05 8.509692607637e+00
1.360000000000e+02 -5.207119541705e-03 7.468625330626e-05 8.514841693239e+00
1.362500000000e+02 -5.236296004157e-03 7.478602102678e-05 8.518349359528e+00
1.365000000000e+02 -5.266799108714e-03 7.489694790469e-05 8.520224866666e+00
1.367500000000e+02 -5.298457961891e-03 7.501782524186e-05 8.520479183613e+00
1.370000000000e+02 -5.331109548284e-03 7.514750184803e-05 8.519124902623e+00
1.372500000000e+02 -5.364601238074e-03 7.528491259612e-05 8.516176156934e+00
1.375000000000e+02 -5.398792892302e-03 7.542909418942e-05 8.511648546909e+00
1.377500000000e+02 -5.433558450458e-03 7.557920822224e-05 8.505559080304e+00
1.380000000000e+02 -5.468786849516e-03 7.573456148591e-05 8.497926132410e+00
1.382500000000e+02 -5.504382166848e-03 7.589462190527e-05 8.488769431362e+00
1.385000000000e+02 -5.540262911600e-03 7.605902854105e-05 8.478110073159e+00
1.387500000000e+02 -5.576360435286e-03 7.622759541839e-05 8.465970565774e+00
1.390000000000e+02 -5.612616419041e-03 7.640030724984e-05 8.452374910807e+00
1.392500000000e+02 -5.648979536681e-03 7.657730969440e-05 8.437348710302e+00
1.395000000000e+02 -5.685401396751e-03 7.675889064937e-05 8.420919301613e+00
1.397500000000e+02 -5.721831921068e-03 7.694545260015e-05 8.403115914397e+00
1.400000000000e+02 -5.758214365019e-03 7.713747965793e-05 8.383969841077e+00
1.402500000000e+02 -5.794480293024e-03 7.733550019526e-05 8.363514608465e+00
1.405000000000e+02 -5.830544574336e-03 7.754004346228e-05 8.341786147214e+00
1.407500000000e+02 -5.866300830105e-03 7.775159584764e-05 8.318822941001e+00
1.410000000000e+02 -5.901617325847e-03 7.797055527450e-05 8.294666148444e+00
1.412500000000e+02 -5.936333755478e-03 7.819718263588e-05 8.269359685309e+00
1.415000000000e+02 -5.970258856543e-03 7.843155394810e-05 8.242950256330e+00
1.417500000000e+02 -6.003169228105e-03 7.867356043892e-05 8.215487333515e+00
1.420000000000e+02 -6.034809433691e-03 7.892283416563e-05 8.187023069177e+00
1.422500000000e+02 -6.064893255071e-03 7.917883469982e-05 8.157612152619e+00
1.425000000000e+02 -6.093106242958e-03 7.944068381627e-05 8.127311598658e+00
1.427500000000e+02 -6.119110126207e-03 7.970717689232e-05 8.096180489415e+00
1.430000000000e+02 -6.142548308692e-03 7.997686892189e-05 8.064279656766e+00
1.432500000000e+02 -6.163052580724e-03 8.024806582801e-05 8.031671336718e+00
1.435000000000e+02 -6.180250927684e-03 8.051883326332e-05 7.998418780663e+00
1.437500000000e+02 -6.193776202833e-03 8.078702449793e-05 7.964585859548e+00
1.440000000000e+02 -6.203275604621e-03 8.105039336512e-05 7.930236648783e+00
1.442500000000e+02 -6.208420713945e-03 8.130660686170e-05 7.895435011001e+00
1.445000000000e+02 -6.208917322905e-03 8.155327751130e-05 7.860244193731e+00
1.447500000000e+02 -6.204514901726e-03 8.178799734399e-05 7.824726423311e+00
1.450000000000e+02 -6.195015871761e-03 8.200844067061e-05 7.788942529208e+00
1.452500000000e+02 -6.180284223518e-03 8.221244548523e-05 7.752951569292e+00
1.455000000000e+02 -6.160252679744e-03 8.239806588262e-05 7.716810489641e+00
1.457500000000e+02 -6.134928573485e-03 8.256362212225e-05 7.680573787942e+00
1.460000000000e+02 -6.104398104092e-03 8.270772351021e-05 7.644293206119e+00
1.462500000000e+02 -6.068828800030e-03 8.282931571355e-05 7.608017442976e+00
1.465000000000e+02 -6.028470015048e-03 8.292784677622e-05 7.571791876142e+00
1.467500000000e+02 -5.983651455727e-03 8.300313285606e-05 7.535658321889e+00
1.470000000000e+02 -5.934779931911e-03 8.305540125425e-05 7.499654801293e+00
1.472500000000e+02 -5.882333986394e-03 8.308535037077e-05 7.463815348877e+00
1.475000000000e+02 -5.826857074665e-03 8.309398616882e-05 7.428169831122e+00
1.477500000000e+02 -5.768949100241e-03 8.308267968271e-05 7.392743811351e+00
1.480000000000e+02 -5.709256582046e-03 8.305317335064e-05 7.357558426984e+00
1.482500000000e+02 -5.648461706454e-03 8.300751627618e-05 7.322630315775e+00
1.485000000000e+02 -5.587271475093e-03 8.294800796518e-05 7.287971554939e+00
1.487500000000e+02 -5.526406337213e-03 8.287714337038e-05 7.253589641986e+00
1.490000000000e+02 -5.466588905691e-03 8.279756007520e-05 7.219487503931e+00
1.492500000000e+02 -5.408533296416e-03 8.271198435666e-05 7.185663524711e+00
1.495000000000e+02 -5.352935144756e-03 8.262317997371e-05 7.152111609803e+00
1.497500000000e+02 -5.300462671712e-03 8.253390027133e-05 7.118821271945e+00
1.500000000000e+02 -5.251748925750e-03 8.244684673789e-05 7.085777749900e+00
1.502500000000e+02 -5.207385361460e-03 8.236463341116e-05 7.052962146406e+00
1.505000000000e+02 -5.167916789905e-03 8.228976496422e-05 7.020351605254e+00
1.507500000000e+02 -5.133837651774e-03 8.222460541291e-05 6.987919515290e+00
1.510000000000e+02 -5.105589498497e-03 8.217135551836e-05 6.955635745892e+00
1.512500000000e+02 -5.083559511645e-03 8.213206073851e-05 6.923466914042e+00
1.515000000000e+02 -5.068079827638e-03 8.210860418720e-05 6.891376680504e+00
1.517500000000e+02 -5.059427450800e-03 8.210271126721e-05 6.859326073027e+00
1.520000000000e+02 -5.057824469502e-03 8.211592454166e-05 6.827273832865e+00
1.522500000000e+02 -5.063438384830e-03 8.214960645211e-05 6.795176779531e+00
1.525000000000e+02 -5.076382315457e-03 8.220496411546e-05 6.762990187390e+00
1.527500000000e+02 -5.096714929436e-03 8.228304348473e-05 6.730668165737e+00
1.530000000000e+02 -5.124440067174e-03 8.238470622887e-05 6.698164034487e+00
1.532500000000e+02 -5.159505973125e-03 8.251061840725e-05 6.665430687272e+00
1.535000000000e+02 -5.201804237105e-03 8.266123940182e-05 6.632420935432e+00
1.537500000000e+02 -5.251168350597e-03 8.283679127363e-05 6.599087824841e+00
1.540000000000e+02 -5.307372183337e-03 8.303725433456e-05 6.565384924822e+00
1.542500000000e+02 -5.370128472234e-03 8.326236432363e-05 6.531266583009e+00
1.545000000000e+02 -5.439087279301e-03 8.351156812095e-05 6.496688146745e+00
1.547500000000e+02 -5.513834958663e-03 8.378397886560e-05 6.461606148892e+00
1.550000000000e+02 -5.593893520141e-03 8.407834118615e-05 6.425978462007e+00
1.552500000000e+02 -5.678720822286e-03 8.439305080896e-05 6.389764418031e+00
1.555000000000e+02 -5.767711476563e-03 8.472615276156e-05 6.352924900930e+00
1.557500000000e+02 -5.860198619724e-03 8.507529179488e-05 6.315422414211e+00
1.560000000000e+02 -5.955456865227e-03 8.543770926350e-05 6.277221122139e+00
1.562500000000e+02 -6.052706225962e-03 8.581026841722e-05 6.238286879519e+00
1.565000000000e+02 -6.151117313676e-03 8.618948278072e-05 6.198587240961e+00
1.567500000000e+02 -6.249817546440e-03 8.657152983627e-05 6.158091470638e+00
1.570000000000e+02 -6.347898496579e-03 8.695218117799e-05 6.116770540550e+00
1.572500000000e+02 -6.444424169100e-03 8.732692581195e-05 6.074597142034e+00
1.575000000000e+02 -6.538440327054e-03 8.769104126174e-05 6.031545695590e+00
1.577500000000e+02 -6.628984568863e-03 8.803962386203e-05 5.987592386161e+00
1.580000000000e+02 -6.715097035865e-03 8.836763135942e-05 5.942715205155e+00
1.582500000000e+02 -6.795831502570e-03 8.866996415480e-05 5.896894026963e+00
1.585000000000e+02 -6.870266812739e-03 8.894154761102e-05 5.850110696236e+00
1.587500000000e+02 -6.937518479817e-03 8.917740394587e-05 5.802349152533e+00
1.590000000000e+02 -6.996750090636e-03 8.937273258963e-05 5.753595562744e+00
1.592500000000e+02 -7.047184397091e-03 8.952299010820e-05 5.703838486313e+00
1.595000000000e+02 -7.088113686327e-03 8.962396730125e-05 5.653069038779e+00
1.597500000000e+02 -7.118909657802e-03 8.967186358019e-05 5.601281077021e+00
1.600000000000e+02 -7.139032142283e-03 8.966335285551e-05 5.548471369004e+00
1.602500000000e+02 -7.148036666793e-03 8.959564152591e-05 5.494639771592e+00
1.605000000000e+02 -7.145580493872e-03 8.946651647962e-05 5.439789379064e+00
1.607500000000e+02 -7.131427231410e-03 8.927437553186e-05 5.383926667574e+00
1.610000000000e+02 -7.105449610757e-03 8.901826423935e-05 5.327061600451e+00
1.612500000000e+02 -7.067630742007e-03 8.869786655996e-05 5.269207721820e+00
1.615000000000e+02 -7.018063527783e-03 8.831349737223e-05 5.210382207176e+00
1.617500000000e+02 -6.956948566406e-03 8.786608108910e-05 5.150605900441e+00
1.620000000000e+02 -6.884590358355e-03 8.735710192548e-05 5.089903309880e+00
1.622500000000e+02 -6.801392276971e-03 8.678857290439e-05 5.028302593300e+00
1.625000000000e+02 -6.707850096593e-03 8.616300831735e-05 4.965835507475e+00
1.627500000000e+02 -6.604544674286e-03 8.548330534269e-05 4.902537350836e+00
1.630000000000e+02 -6.492133845546e-03 8.475268829550e-05 4.838446881276e+00
1.632500000000e+02 -6.371343850489e-03 8.397464918583e-05 4.773606220768e+00
1.635000000000e+02 -6.242960558080e-03 8.315287454502e-05 4.708060754592e+00
1.637500000000e+02 -6.107820632407e-03 8.229114025185e-05 4.641859009875e+00
1.640000000000e+02 -5.966802994381e-03 8.139329874962e-05 4.575052534983e+00
1.642500000000e+02 -5.820820462474e-03 8.046322089966e-05 4.507695762604e+00
1.645000000000e+02 -5.670811872448e-03 7.950474593291e-05 4.439845868364e+00
1.647500000000e+02 -5.517734659228e-03 7.852164681563e-05 4.371562617493e+00
1.650000000000e+02 -5.362557964752e-03 7.751760642519e-05 4.302908207928e+00
1.652500000000e+02 -5.206256120677e-03 7.649620246564e-05 4.233947098441e+00
1.655000000000e+02 -5.049802507402e-03 7.546090159283e-05 4.164745829695e+00
1.657500000000e+02 -4.894163653838e-03 7.441505923775e-05 4.095372830710e+00
1.660000000000e+02 -4.740293491470e-03 7.336192546858e-05 4.025898217594e+00
1.662500000000e+02 -4.589127578047e-03 7.230465297189e-05 3.956393574889e+00
1.665000000000e+02 -4.441577201722e-03 7.124630541619e-05 3.886931726310e+00
1.667500000000e+02 -4.298523297232e-03 7.018987070573e-05 3.817586491218e+00
1.670000000000e+02 -4.160810075989e-03 6.913826337243e-05 3.748432426182e+00
1.672500000000e+02 -4.029238359811e-03 6.809432560598e-05 3.679544550339e+00
1.675000000000e+02 -3.904558649969e-03 6.706082350910e-05 3.610998053298e+00
1.677500000000e+02 -3.787463993512e-03 6.604043765054e-05 3.542867984690e+00
1.680000000000e+02 -3.678582737516e-03 6.503574535979e-05 3.475228925412e+00
1.682500000000e+02 -3.578471275614e-03 6.404919835853e-05 3.408154641569e+00
1.685000000000e+02 -3.487606987201e-03 6.308309488604e-05 3.341717723187e+00
1.687500000000e+02 -3.406381559291e-03 6.213955014192e-05 3.275989210983e+00
1.690000000000e+02 -3.335094793761e-03 6.122045862539e-05 3.211038216639e+00
1.692500000000e+02 -3.273949286597e-03 6.032745811796e-05 3.146931541678e+00
1.695000000000e+02 -3.223045964571e-03 5.946189502792e-05 3.083733303132e+00
1.697500000000e+02 -3.182380814334e-03 5.862479216526e-05 3.021504573815e+00
1.700000000000e+02 -3.151842882139e-03 5.781681837400e-05 2.960303046808e+00
1.702500000000e+02 -3.131213675329e-03 5.703826385106e-05 2.900182732606e+00
1.705000000000e+02 -3.120168081004e-03 5.628902960833e-05 2.841193697820e+00
1.707500000000e+02 -3.118276819324e-03 5.556861845996e-05 2.783381855794e+00
1.710000000000e+02 -3.125010324718e-03 5.487613239288e-05 2.726788812295e+00
1.712500000000e+02 -3.139744228911e-03 5.421027939376e-05 2.671451776730e+00
1.715000000000e+02 -3.161766310332e-03 5.356939121928e-05 2.617403536599e+00
1.717500000000e+02 -3.190284784660e-03 5.295145325240e-05 2.564672502577e+00
1.720000000000e+02 -3.224437708426e-03 5.235413749011e-05 2.513282815588e+00
1.722500000000e+02 -3.263303466685e-03 5.177484339797e-05 2.463254519989e+00
1.725000000000e+02 -3.305912070066e-03 5.121074398592e-05 2.414603787925e+00
1.727500000000e+02 -3.351257139853e-03 5.065883741703e-05 2.367343195806e+00
1.730000000000e+02 -3.398308313512e-03 5.011600250648e-05 2.321482033242e+00
1.732500000000e+02 -3.446023890556e-03 4.957905601277e-05 2.277026643627e+00
1.735000000000e+02 -3.493363533887e-03 4.904481128265e-05 2.233980774065e+00
1.737500000000e+02 -3.539300730262e-03 4.851013618576e-05 2.192345934531e+00
1.740000000000e+02 -3.582834921984e-03 4.797200934542e-05 2.152121743385e+00
1.742500000000e+02 -3.623003153002e-03 4.742757478846e-05 2.113306262096e+00
1.745000000000e+02 -3.658891019273e-03 4.687419313568e-05 2.075896297527e+00
1.747500000000e+02 -3.689642716617e-03 4.630948753567e-05 2.039887679503e+00
1.750000000000e+02 -3.714470198804e-03 4.573138102440e-05 2.005275494517e+00
1.752500000000e+02 -3.732661255433e-03 4.513811685075e-05 1.972054288412e+00
1.755000000000e+02 -3.743586461419e-03 4.452835120858e-05 1.940218221845e+00
1.757500000000e+02 -3.746704966201e-03 4.390112324959e-05 1.909761196258e+00
1.760000000000e+02 -3.741569278087e-03 4.325588871074e-05 1.880676936505e+00
1.762500000000e+02 -3.727828890447e-03 4.259248313257e-05 1.852959051288e+00
1.765000000000e+02 -3.705232880685e-03 4.191117062255e-05 1.826601059476e+00
1.767500000000e+02 -3.673631245086e-03 4.121264185125e-05 1.801596404810e+00
1.770000000000e+02 -3.632975412174e-03 4.049799642025e-05 1.777938447773e+00
1.772500000000e+02 -3.583317739527e-03 3.976872721217e-05 1.755620456471e+00
1.775000000000e+02 -3.524810357383e-03 3.902670100661e-05 1.734635586218e+00
1.777500000000e+02 -3.457703119155e-03 3.827413492771e-05 1.714976863684e+00
1.780000000000e+02 -3.382340934443e-03 3.751356799939e-05 1.696637172429e+00
1.782500000000e+02 -3.299160491590e-03 3.674782990915e-05 1.679609239939e+00
1.785000000000e+02 -3.208686310908e-03 3.598000788732e-05 1.663885632845e+00
1.787500000000e+02 -3.111526293532e-03 3.521341173870e-05 1.649458749940e+00
1.790000000000e+02 -3.008366682454e-03 3.445153760701e-05 1.636320817521e+00
1.792500000000e+02 -2.899966493263e-03 3.369803199171e-05 1.624463878822e+00
1.795000000000e+02 -2.787151387429e-03 3.295665581160e-05 1.613879772102e+00
1.797500000000e+02 -2.670806901473e-03 3.223124907847e-05 1.604560094945e+00
1.800000000000e+02 -2.551871016047e-03 3.152569653400e-05 1.596496146343e+00
1.802500000000e+02 -2.431326036595e-03 3.084389380889e-05 1.589678842676e+00
1.805000000000e+02 -2.310189771234e-03 3.018971429961e-05 1.584098603075e+00
1.807500000000e+02 -2.189506017725e-03 2.956697675158e-05 1.579745201572e+00
1.810000000000e+02 -2.070334384663e-03 2.897941304544e-05 1.576607584622e+00
1.812500000000e+02 -1.953739485810e-03 2.843063590405e-05 1.574673655355e+00
1.815000000000e+02 -1.840779574550e-03 2.792410530003e-05 1.573930028050e+00
1.817500000000e+02 -1.732494743109e-03 2.746309457927e-05 1.574361758466e+00
1.820000000000e+02 -1.629894780562e-03 2.705065498884e-05 1.575952060215e+00
1.822500000000e+02 -1.533946902015e-03 2.668957758586e-05 1.578682016012e+00
1.825000000000e+02 -1.445563499327e-03 2.638235486210e-05 1.582530297981e+00
1.827500000000e+02 -1.365590120529e-03 2.613113978048e-05 1.587472910436e+00
1.830000000000e+02 -1.294793905850e-03 2.593770399895e-05 1.593482969802e+00
1.832500000000e+02 -1.233852712456e-03 2.580339676195e-05 1.600530536254e+00
1.835000000000e+02 -1.183345168467e-03 2.572910414081e-05 1.608582510918e+00
1.837500000000e+02 -1.143741915349e-03 2.571521083369e-05 1.617602609019e+00
1.840000000000e+02 -1.115398220291e-03 2.576156658277e-05 1.627551422015e+00
1.842500000000e+02 -1.098548220657e-03 2.586745810193e-05 1.638386570577e+00
1.845000000000e+02 -1.093300936481e-03 2.603158915812e-05 1.650062953075e+00
1.847500000000e+02 -1.099638164494e-03 2.625207040441e-05 1.662533091556e+00
1.850000000000e+02 -1.117414388787e-03 2.652641985995e-05 1.675747563733e+00
1.852500000000e+02 -1.146358673336e-03 2.685157623389e-05 1.689655520859e+00
1.855000000000e+02 -1.186078573282e-03 2.722392585200e-05 1.704205270877e+00
1.857500000000e+02 -1.236065936667e-03 2.763934200389e-05 1.719344921123e+00
1.860000000000e+02 -1.295704518747e-03 2.809323869229e-05 1.735023054633e+00
1.862500000000e+02 -1.364279200827e-03 2.858063676439e-05 1.751189431097e+00
1.865000000000e+02 -1.440986637118e-03 2.909624068775e-05 1.767795684206e+00
1.867500000000e+02 -1.524947077410e-03 2.963452521693e-05 1.784796006747e+00
1.870000000000e+02 -1.615217142213e-03 3.018982934488e-05 1.802147796451e+00
1.872500000000e+02 -1.710803288618e-03 3.075645105000e-05 1.819812257212e+00
1.875000000000e+02 -1.810675726928e-03 3.132874141185e-05 1.837754933142e+00
1.877500000000e+02 -1.913782471683e-03 3.190123819291e-05 1.855946175590e+00
1.880000000000e+02 -2.019063396358e-03 3.246873101040e-05 1.874361526677e+00
1.882500000000e+02 -2.125464016805e-03 3.302635459929e-05 1.892982025760e+00
1.885000000000e+02 -2.231948878638e-03 3.356967508797e-05 1.911794428828e+00
1.887500000000e+02 -2.337514220988e-03 3.409476976537e-05 1.930791352490e+00
1.890000000000e+02 -2.441199840960e-03 3.459827886859e-05 1.949971338111e+00
1.892500000000e+02 -2.542100063187e-03 3.507743969902e-05 1.969338850928e+00
1.895000000000e+02 -2.639373565548e-03 3.553014531932e-05 1.988904213084e+00
1.897500000000e+02 -2.732252067536e-03 3.595495910802e-05 2.008683485786e+00
1.900000000000e+02 -2.820047796948e-03 3.635111861661e-05 2.028698300732e+00
1.902500000000e+02 -2.902159680205e-03 3.671852764481e-05 2.048975653912e+00
1.905000000000e+02 -2.978078181303e-03 3.705773664603e-05 2.069547660951e+00
1.907500000000e+02 -3.047388794316e-03 3.736990993747e-05 2.090451283168e+00
1.910000000000e+02 -3.109774183718e-03 3.765678291431e-05 2.111728021550e+00
1.912500000000e+02 -3.165014990365e-03 3.792060944993e-05 2.133423583195e+00
1.915000000000e+02 -3.212989335235e-03 3.816410246815e-05 2.155587515858e+00
1.917500000000e+02 -3.253671097632e-03 3.839036809694e-05 2.178272810554e+00
1.920000000000e+02 -3.287127021369e-03 3.860283643253e-05 2.201535467914e+00
1.922500000000e+02 -3.313512764560e-03 3.880519000429e-05 2.225434024793e+00
1.925000000000e+02 -3.333067952600e-03 3.900129189319e-05 2.250029039649e+00
1.927500000000e+02 -3.346110351693e-03 3.919510553552e-05 2.275382531963e+00
1.930000000000e+02 -3.353029289235e-03 3.939064487596e-05 2.301557378061e+00
1.932500000000e+02 -3.354278455719e-03 3.959191155195e-05 2.328616665839e+00
1.935000000000e+02 -3.350368129634e-03 3.980281744562e-05 2.356623007513e+00
1.937500000000e+02 -3.341856930110e-03 4.002713245907e-05 2.385637824435e+00
1.940000000000e+02 -3.329343360003e-03 4.026843881158e-05 2.415720612035e+00
1.942500000000e+02 -3.313457217003e-03 4.053009105046e-05 2.446928189745e+00
1.945000000000e+02 -3.294850961760e-03 4.081518271157e-05 2.479313960921e+00
1.947500000000e+02 -3.274191181681e-03 4.112650399318e-05 2.512927194118e+00
1.950000000000e+02 -3.252150204011e-03 4.146650672826e-05 2.547812333142e+00
1.952500000000e+02 -3.229398102940e-03 4.183730662702e-05 2.584008367049e+00
1.955000000000e+02 -3.206595155052e-03 4.224066240749e-05 2.621548261878e+00
1.957500000000e+02 -3.184384821663e-03 4.267796494883e-05 2.660458478149e+00
1.960000000000e+02 -3.163387319083e-03 4.315023171669e-05 2.700758570623e+00
1.962500000000e+02 -3.144193770200e-03 4.365809596113e-05 2.742460896374e+00
1.965000000000e+02 -3.127361060266e-03 4.420184749271e-05 2.785570423207e+00
1.967500000000e+02 -3.113407393479e-03 4.478141829800e-05 2.830084646757e+00
1.970000000000e+02 -3.102808585442e-03 4.539639080992e-05 2.875993613581e+00
1.972500000000e+02 -3.095995018094e-03 4.604602091982e-05 2.923280047190e+00
1.975000000000e+02 -3.093349272967e-03 4.672925722252e-05 2.971919569908e+00
1.977500000000e+02 -3.095204383583e-03 4.744477680649e-05 3.021881016340e+00
1.980000000000e+02 -3.101842706425e-03 4.819098308101e-05 3.073126815859e+00
1.982500000000e+02 -3.113495352950e-03 4.896604486515e-05 3.125613449164e+00
1.985000000000e+02 -3.130342172815e-03 4.976794238895e-05 3.179291953688e+00
1.987500000000e+02 -3.152512180815e-03 5.059449299530e-05 3.234108469919e+00
1.990000000000e+02 -3.180084384375e-03 5.144337941707e-05 3.290004819519e+00
1.992500000000e+02 -3.213088954143e-03 5.231218210361e-05 3.346919092907e+00
1.995000000000e+02 -3.251508723344e-03 5.319841168877e-05 3.404786249783e+00
1.997500000000e+02 -3.295280978755e-03 5.409954238891e-05 3.463538716389e+00
2.000000000000e+02 -3.344299421638e-03 5.501303982755e-05 3.523106965618e+00
2.002500000000e+02 -3.398416399207e-03 5.593638579748e-05 3.583420090588e+00
2.005000000000e+02 -3.457445250375e-03 5.686710420261e-05 3.644406346785e+00
2.007500000000e+02 -3.521162826115e-03 5.780278167400e-05 3.705993680293e+00
2.010000000000e+02 -3.589312064684e-03 5.874108538334e-05 3.768110221379e+00
2.012500000000e+02 -3.661604734359e-03 5.967978122870e-05 3.830684758014e+00
2.015000000000e+02 -3.737724182516e-03 6.061674208685e-05 3.893647183288e+00
2.017500000000e+02 -3.817328059899e-03 6.154994289573e-05 3.956928913276e+00
2.020000000000e+02 -3.900051142575e-03 6.247748806498e-05 4.020463289235e+00
2.022500000000e+02 -3.985508003212e-03 6.339762426036e-05 4.084185950794e+00
2.025000000000e+02 -4.073295905014e-03 6.430870666321e-05 4.148035195613e+00
2.027500000000e+02 -4.162997568077e-03 6.520921930825e-05 4.211952312790e+00
2.030000000000e+02 -4.254184064689e-03 6.609775525065e-05 4.275881901962e+00
2.032500000000e+02 -4.346417778731e-03 6.697299254010e-05 4.339772165660e+00
2.035000000000e+02 -4.439255258825e-03 6.783372861521e-05 4.403575182868e+00
2.037500000000e+02 -4.532250214666e-03 6.867886230341e-05 4.467247150904e+00
2.040000000000e+02 -4.624956538116e-03 6.950738322464e-05 4.530748599773e+00
2.042500000000e+02 -4.716931290282e-03 7.031836480917e-05 4.594044566137e+00
2.045000000000e+02 -4.807737824598e-03 7.111095875728e-05 4.657104728090e+00
2.047500000000e+02 -4.896948865882e-03 7.188438868030e-05 4.719903488726e+00
2.050000000000e+02 -4.984149630078e-03 7.263794355739e-05 4.782420008187e+00
2.052500000000e+02 -5.068940858226e-03 7.337096656551e-05 4.844638174916e+00
2.055000000000e+02 -5.150941782311e-03 7.408285558563e-05 4.906546516244e+00
2.057500000000e+02 -5.229793027443e-03 7.477306281450e-05 4.968138043519e+00
2.060000000000e+02 -5.305159375684e-03 7.544107382548e-05 5.029410033959e+00
2.062500000000e+02 -5.376732399205e-03 7.608640154472e-05 5.090363749821e+00
2.065000000000e+02 -5.444232845825e-03 7.670858221373e-05 5.151004099928e+00
2.067500000000e+02 -5.507413010139e-03 7.730716889448e-05 5.211339249772e+00
2.070000000000e+02 -5.566058851834e-03 7.788172611226e-05 5.271380187784e+00
2.072500000000e+02 -5.619992077540e-03 7.843182869319e-05 5.331140259059e+00
2.075000000000e+02 -5.669071929263e-03 7.895705548061e-05 5.390634675459e+00
2.077500000000e+02 -5.713196925334e-03 7.945698821571e-05 5.449880016474e+00
2.080000000000e+02 -5.752306314590e-03 7.993121445976e-05 5.508893730149e+00
2.082500000000e+02 -5.786381323024e-03 8.037933955940e-05 5.567693645870e+00
2.085000000000e+02 -5.815446292712e-03 8.080099573335e-05 5.626297511506e+00
2.087500000000e+02 -5.839569461077e-03 8.119585361183e-05 5.684722560300e+00
2.090000000000e+02 -5.858863439714e-03 8.156363715864e-05 5.742985115997e+00
2.092500000000e+02 -5.873485462356e-03 8.190414266798e-05 5.801100243968e+00
2.095000000000e+02 -5.883637105027e-03 8.221725859775e-05 5.859081447103e+00
2.097500000000e+02 -5.889563542983e-03 8.250298711468e-05 5.916940409546e+00
2.100000000000e+02 -5.891552367781e-03 8.276146586886e-05 5.974686790993e+00
2.102500000000e+02 -5.889931673149e-03 8.299298897035e-05 6.032328063636e+00
2.105000000000e+02 -5.885067538912e-03 8.319802608384e-05 6.089869393701e+00
2.107500000000e+02 -5.877360744037e-03 8.337724101418e-05 6.147313559347e+00
2.110000000000e+02 -5.867242830862e-03 8.353150492199e-05 6.204660906979e+00
2.112500000000e+02 -5.855171327877e-03 8.366189352349e-05 6.261909333125e+00
2.115000000000e+02 -5.841624292157e-03 8.376969691665e-05 6.319054293651e+00
2.117500000000e+02 -5.827094147168e-03 8.385642048028e-05 6.376088833161e+00
2.120000000000e+02 -5.812080899946e-03 8.392377206376e-05 6.433003631757e+00
2.122500000000e+02 -5.797084818424e-03 8.397364384646e-05 6.489787065763e+00
2.125000000000e+02 -5.782598666925e-03 8.400808965514e-05 6.546425280421e+00
2.127500000000e+02 -5.769099668248e-03 8.402929576837e-05 6.602902270885e+00
2.130000000000e+02 -5.757041276629e-03 8.403954611294e-05 6.659199976413e+00
2.132500000000e+02 -5.746845008291e-03 8.404118328961e-05 6.715298379918e+00
2.135000000000e+02 -5.738892464694e-03 8.403656572115e-05 6.771175619346e+00
2.137500000000e+02 -5.733517747675e-03 8.402802316013e-05 6.826808109958e+00
2.140000000000e+02 -5.731000518909e-03 8.401781062531e-05 6.882170676731e+00
2.142500000000e+02 -5.731559869909e-03 8.400806713546e-05 6.937236704466e+00
2.145000000000e+02 -5.735349225604e-03 8.400077347323e-05 6.991978299250e+00
2.147500000000e+02 -5.742452378364e-03 8.399771397100e-05 7.046366466403e+00
2.150000000000e+02 -5.752880748715e-03 8.400044203546e-05 7.100371308584e+00
2.152500000000e+02 -5.766572187526e-03 8.401024991880e-05 7.153962236214e+00
2.155000000000e+02 -5.783391165409e-03 8.402815557348e-05 7.207108199432e+00
2.157500000000e+02 -5.803130601334e-03 8.405491172550e-05 7.259777932687e+00
2.160000000000e+02 -5.825515110195e-03 8.409097330306e-05 7.311940213466e+00
2.162500000000e+02 -5.850205628168e-03 8.413649738095e-05 7.363564134854e+00
2.165000000000e+02 -5.876805536137e-03 8.419136046126e-05 7.414619381870e+00
2.167500000000e+02 -5.904867847609e-03 8.425515897698e-05 7.465076514844e+00
2.170000000000e+02 -5.933903515746e-03 8.432724825677e-05 7.514907247093e+00
2.172500000000e+02 -5.963390440260e-03 8.440677299812e-05 7.564084717800e+00
2.175000000000e+02 -5.992783279694e-03 8.449269399316e-05 7.612583747298e+00
2.177500000000e+02 -6.021523764052e-03 8.458377265697e-05 7.660381073676e+00
2.180000000000e+02 -6.049050927229e-03 8.467866843531e-05 7.707455559292e+00
2.182500000000e+02 -6.074811548583e-03 8.477599249795e-05 7.753788364690e+00
2.185000000000e+02 -6.098270332761e-03 8.487425974241e-05 7.799363081392e+00
2.187500000000e+02 -6.118919793295e-03 8.497194453830e-05 7.844165820493e+00
2.190000000000e+02 -6.136289565864e-03 8.506751878279e-05 7.888185251946e+00
2.192500000000e+02 -6.149955221956e-03 8.515952072988e-05 7.931412592020e+00
2.195000000000e+02 -6.159546124483e-03 8.524649409988e-05 7.973841538766e+00
2.197500000000e+02 -6.164752628345e-03 8.532701551545e-05 8.015468153683e+00
2.200000000000e+02 -6.165332211238e-03 8.539979006450e-05 8.056290694636e+00
2.202500000000e+02 -6.161114851492e-03 8.546364853743e-05 8.096309398890e+00
2.205000000000e+02 -6.152007119244e-03 8.551755762790e-05 8.135526226115e+00
2.207500000000e+02 -6.137995445260e-03 8.556063427290e-05 8.173944560667e+00
2.210000000000e+02 -6.119148058284e-03 8.559215730955e-05 8.211568886894e+00
2.212500000000e+02 -6.095616086822e-03 8.561157745582e-05 8.248404436868e+00
2.215000000000e+02 -6.067633335076e-03 8.561852530767e-05 8.284456826778e+00
2.217500000000e+02 -6.035515185617e-03 8.561281860175e-05 8.319731680840e+00
2.220000000000e+02 -5.999656219148e-03 8.559446717790e-05 8.354234257725e+00
2.222500000000e+02 -5.960526693018e-03 8.556367644280e-05 8.387969083304e+00
2.225000000000e+02 -5.918667967939e-03 8.552084934074e-05 8.420939593055e+00
2.227500000000e+02 -5.874686620038e-03 8.546658685832e-05 8.453147797822e+00
2.230000000000e+02 -5.829247573596e-03 8.540168717469e-05 8.484593968266e+00
2.232500000000e+02 -5.783066073906e-03 8.532714364340e-05 8.515276351561e+00
2.235000000000e+02 -5.736898693247e-03 8.524414160685e-05 8.545190920376e+00
2.237500000000e+02 -5.691533460609e-03 8.515405354298e-05 8.574331154935e+00
2.240000000000e+02 -5.647779167242e-03 8.505843275697e-05 8.602687866266e+00
2.242500000000e+02 -5.606454043400e-03 8.495900475269e-05 8.630249058616e+00
2.245000000000e+02 -5.568373864069e-03 8.485765642166e-05 8.656999829484e+00
2.247500000000e+02 -5.534339690934e-03 8.475642159367e-05 8.682922312267e+00
2.250000000000e+02 -5.505125423382e-03 8.465746384903e-05 8.707995658058e+00
2.252500000000e+02 -5.481465164542e-03 8.456304792179e-05 8.732196053508e+00
2.255000000000e+02 -5.464040781093e-03 8.447551018348e-05 8.755496778990e+00
2.257500000000e+02 -5.453469757788e-03 8.439726929263e-05 8.777868301936e+00
2.260000000000e+02 -5.450293555314e-03 8.433075220665e-05 8.799278405974e+00
2.262500000000e+02 -5.454966599187e-03 8.427835021715e-05 8.819692355318e+00
2.265000000000e+02 -5.467846256479e-03 8.424239718938e-05 8.839073093127e+00
2.267500000000e+02 -5.489183700543e-03 8.422506840300e-05 8.857381473204e+00
2.270000000000e+02 -5.519116238982e-03 8.422833114138e-05 8.874576524618e+00
2.272500000000e+02 -5.557660950824e-03 8.425400352222e-05 8.890615747710e+00
2.275000000000e+02 -5.604709989781e-03 8.430361517139e-05 8.905455440312e+00
2.277500000000e+02 -5.660027706942e-03 8.437835548283e-05 8.919051052488e+00
2.280000000000e+02 -5.723249618306e-03 8.447906493750e-05 8.931357568161e+00
2.282500000000e+02 -5.793883489807e-03 8.460611452060e-05 8.942329908611e+00
2.285000000000e+02 -5.871312353244e-03 8.475937769792e-05 8.951923359814e+00
2.287500000000e+02 -5.954799804890e-03 8.493833120496e-05 8.960094013825e+00
2.290000000000e+02 -6.043497353131e-03 8.514200973236e-05 8.966799224463e+00
2.292500000000e+02 -6.136453887757e-03 8.536894499023e-05 8.971998068685e+00
2.295000000000e+02 -6.232626895615e-03 8.561712521435e-05 8.975651814543e+00
2.297500000000e+02 -6.330895650203e-03 8.588407679647e-05 8.977724382264e+00
2.300000000000e+02 -6.430075927189e-03 8.616693273039e-05 8.978182795107e+00
2.302500000000e+02 -6.528936209522e-03 8.646244522179e-05 8.976997618705e+00
2.305000000000e+02 -6.626215066976e-03 8.676704713795e-05 8.974143369131e+00
2.307500000000e+02 -6.720639460187e-03 8.707689652368e-05 8.969598896986e+00
2.310000000000e+02 -6.810943611603e-03 8.738794594315e-05 8.963347727276e+00
2.312500000000e+02 -6.895888102917e-03 8.769603315142e-05 8.955378351987e+00
2.315000000000e+02 -6.974279037311e-03 8.799696126527e-05 8.945684473242e+00
2.317500000000e+02 -7.044986643826e-03 8.828657153920e-05 8.934265176376e+00
2.320000000000e+02 -7.106963329653e-03 8.856082043923e-05 8.921125043287e+00
2.322500000000e+02 -7.159260426187e-03 8.881585411405e-05 8.906274183119e+00
2.325000000000e+02 -7.201043820349e-03 8.904807711754e-05 8.889728194525e+00
2.327500000000e+02 -7.231607639793e-03 8.925421178566e-05 8.871508038996e+00
2.330000000000e+02 -7.250386310157e-03 8.943137236442e-05 8.851639844416e+00
2.332500000000e+02 -7.256964139009e-03 8.957712093646e-05 8.830154621984e+00
2.335000000000e+02 -7.251082982327e-03 8.968949262783e-05 8.807087920974e+00
2.337500000000e+02 -7.232647098571e-03 8.976700508156e-05 8.782479408777e+00
2.340000000000e+02 -7.201725853012e-03 8.980872183684e-05 8.756372405439e+00
2.342500000000e+02 -7.158553463674e-03 8.981431850694e-05 8.728813363944e+00
2.345000000000e+02 -7.103526563218e-03 8.978395244322e-05 8.699851328181e+00
2.347500000000e+02 -7.037198817241e-03 8.971843355074e-05 8.669537362627e+00
2.350000000000e+02 -6.960273695807e-03 8.961906407096e-05 8.637923985694e+00
2.352500000000e+02 -6.873594807625e-03 8.948761491359e-05 8.605064602476e+00
2.355000000000e+02 -6.778134496405e-03 8.932638104672e-05 8.571012966037e+00
2.357500000000e+02 -6.674980122506e-03 8.913816076964e-05 8.535822662179e+00
2.360000000000e+02 -6.565319489137e-03 8.892611093800e-05 8.499546642174e+00
2.362500000000e+02 -6.450424804332e-03 8.869379311430e-05 8.462236799356e+00
2.365000000000e+02 -6.331635440239e-03 8.844505193581e-05 8.423943601032e+00
2.367500000000e+02 -6.210339921272e-03 8.818398416055e-05 8.384715780853e+00
2.370000000000e+02 -6.087957597137e-03 8.791490527862e-05 8.344600086424e+00
2.372500000000e+02 -5.965920314224e-03 8.764225838476e-05 8.303641090017e+00
2.375000000000e+02 -5.845654171929e-03 8.737058902267e-05 8.261881053016e+00
2.377500000000e+02 -5.728561684639e-03 8.710445138402e-05 8.219359848311e+00
2.380000000000e+02 -5.616004680009e-03 8.684833022807e-05 8.176114930357e+00
2.382500000000e+02 -5.509288137954e-03 8.660660243984e-05 8.132181351526e+00
2.385000000000e+02 -5.409644926496e-03 8.638348629569e-05 8.087591818413e+00
2.387500000000e+02 -5.318221852033e-03 8.618297328131e-05 8.042376780505e+00
2.390000000000e+02 -5.236067114741e-03 8.600876249942e-05 7.996564546331e+00
2.392500000000e+02 -5.164119056505e-03 8.586423942158e-05 7.950181419826e+00
2.395000000000e+02 -5.103196609064e-03 8.575242893691e-05 7.903251850336e+00
2.397500000000e+02 -5.053991332883e-03 8.567595208805e-05 7.855798590942e+00
2.400000000000e+02 -5.017060810593e-03 8.563698991290e-05 7.807842858214e+00
2.402500000000e+02 -4.992823878539e-03 8.563725368649e-05 7.759404489690e+00
2.405000000000e+02 -4.981557304785e-03 8.567795842679e-05 7.710502094026e+00
2.407500000000e+02 -4.983394242068e-03 8.575980210757e-05 7.661153191546e+00
2.410000000000e+02 -4.998323883508e-03 8.588294774936e-05 7.611374341014e+00
2.412500000000e+02 -5.026192945989e-03 8.604701472772e-05 7.561181253634e+00
2.415000000000e+02 -5.066708482622e-03 8.625106047516e-05 7.510588892187e+00
2.417500000000e+02 -5.119442083180e-03 8.649360653060e-05 7.459611556739e+00
2.420000000000e+02 -5.183835425736e-03 8.677262422407e-05 7.408262957442e+00
2.422500000000e+02 -5.259207255764e-03 8.708555606177e-05 7.356556278237e+00
2.425000000000e+02 -5.344761344468e-03 8.742931879180e-05 7.304504230240e+00
2.427500000000e+02 -5.439595844445e-03 8.780033299208e-05 7.252119101872e+00
2.430000000000e+02 -5.542713619673e-03 8.819456668141e-05 7.199412805142e+00
2.432500000000e+02 -5.653033609592e-03 8.860756951790e-05 7.146396922027e+00
2.435000000000e+02 -5.769403029967e-03 8.903451702466e-05 7.093082752019e+00
2.437500000000e+02 -5.890610367748e-03 8.947026203324e-05 7.039481364698e+00
2.440000000000e+02 -6.015398898309e-03 8.990939209130e-05 6.985603653452e+00
2.442500000000e+02 -6.142480696227e-03 9.034629162280e-05 6.931460396087e+00
2.445000000000e+02 -6.270550832155e-03 9.077521151274e-05 6.877062319571e+00
2.447500000000e+02 -6.398301671858e-03 9.119033698290e-05 6.822420164539e+00
2.450000000000e+02 -6.524437039104e-03 9.158586011920e-05 6.767544753576e+00
2.452500000000e+02 -6.647686011217e-03 9.195605334320e-05 6.712447058692e+00
2.455000000000e+02 -6.766816287836e-03 9.229534256211e-05 6.657138262052e+00
2.457500000000e+02 -6.880646742915e-03 9.259837705503e-05 6.601629813606e+00
2.460000000000e+02 -6.988059029433e-03 9.286009634377e-05 6.545933480656e+00
2.462500000000e+02 -7.088008253716e-03 9.307579202825e-05 6.490061381768e+00
2.465000000000e+02 -7.179532194954e-03 9.324115560422e-05 6.434026014012e+00
2.467500000000e+02 -7.261759508969e-03 9.335234225649e-05 6.377840257577e+00
2.470000000000e+02 -7.333916260758e-03 9.340601528923e-05 6.321517371323e+00
2.472500000000e+02 -7.395331425066e-03 9.339936052419e-05 6.265070962426e+00
2.475000000000e+02 -7.445440742180e-03 9.333011347354e-05 6.208514946295e+00
2.477500000000e+02 -7.483789604690e-03 9.319657695869e-05 6.151863479585e+00
2.480000000000e+02 -7.510034270723e-03 9.299762367140e-05 6.095130885319e+00
2.482500000000e+02 -7.523942123848e-03 9.273270321439e-05 6.038331552923e+00
2.485000000000e+02 -7.525390368183e-03 9.240182540490e-05 5.981479835275e+00
2.487500000000e+02 -7.514363963356e-03 9.200554109901e-05 5.924589925360e+00
2.490000000000e+02 -7.490951869578e-03 9.154492114422e-05 5.867675737454e+00
2.492500000000e+02 -7.455342761419e-03 9.102152197413e-05 5.810750775095e+00
2.495000000000e+02 -7.407819498252e-03 9.043732727315e-05 5.753828012755e+00
2.497500000000e+02 -7.348753243972e-03 8.979478681895e-05 5.696919774018e+00
2.500000000000e+02 -7.278596725154e-03 8.909672389557e-05 5.640037628524e+00
2.502500000000e+02 -7.197876949520e-03 8.834627261273e-05 5.583192305660e+00
2.505000000000e+02 -7.107187741769e-03 8.754684490556e-05 5.526393619842e+00
2.507500000000e+02 -7.007181853660e-03 8.670209560505e-05 5.469650431537e+00
2.510000000000e+02 -6.898563212322e-03 8.581588543713e-05 5.412970621223e+00
2.512500000000e+02 -6.782078990611e-03 8.489223848793e-05 5.356361104265e+00
2.515000000000e+02 -6.658511878555e-03 8.393524668893e-05 5.299827861104e+00
2.517500000000e+02 -6.528672399550e-03 8.294908960529e-05 5.243376008967e+00
2.520000000000e+02 -6.393391551179e-03 8.193798985950e-05 5.187009887301e+00
2.522500000000e+02 -6.253513646082e-03 8.090617174542e-05 5.130733180622e+00
2.525000000000e+02 -6.109889483126e-03 7.985783085857e-05 5.074549050873e+00
2.527500000000e+02 -5.963369845434e-03 7.879710231382e-05 5.018460294768e+00
2.530000000000e+02 -5.814799382394e-03 7.772802996134e-05 4.962469513103e+00
2.532500000000e+02 -5.665010827739e-03 7.665455353029e-05 4.906579281169e+00
2.535000000000e+02 -5.514819639325e-03 7.558047719644e-05 4.850792326923e+00
2.537500000000e+02 -5.365019050628e-03 7.450944199541e-05 4.795111704653e+00
2.540000000000e+02 -5.216375425482e-03 7.344490765288e-05 4.739540953591e+00
2.542500000000e+02 -5.069624080661e-03 7.239013267657e-05 4.684084246997e+00
2.545000000000e+02 -4.925465517413e-03 7.134815529908e-05 4.628746520611e+00
2.547500000000e+02 -4.784561948348e-03 7.032176373759e-05 4.573533572757e+00
2.550000000000e+02 -4.647534297082e-03 6.931349380129e-05 4.518452141665e+00
2.552500000000e+02 -4.514959509946e-03 6.832563828743e-05 4.463509949772e+00
2.555000000000e+02 -4.387368329056e-03 6.736019645243e-05 4.408715718884e+00
2.557500000000e+02 -4.265243334575e-03 6.641886830014e-05 4.354079149460e+00
2.560000000000e+02 -4.149017467633e-03 6.550305025513e-05 4.299610872476e+00
2.562500000000e+02 -4.039072858019e-03 6.461382900422e-05 4.245322370112e+00
2.565000000000e+02 -3.935739986339e-03 6.375198594072e-05 4.191225870315e+00
2.567500000000e+02 -3.839297214825e-03 6.291799391825e-05 4.137334219932e+00
2.570000000000e+02 -3.749970559311e-03 6.211202325285e-05 4.083660737428e+00
2.572500000000e+02 -3.667933888538e-03 6.133394964308e-05 4.030219055355e+00
2.575000000000e+02 -3.593309373864e-03 6.058336876669e-05 3.977022954302e+00
2.577500000000e+02 -3.526168173421e-03 5.985961188323e-05 3.924086194585e+00
2.580000000000e+02 -3.466531404925e-03 5.916176504334e-05 3.871422352204e+00
2.582500000000e+02 -3.414371243654e-03 5.848869033406e-05 3.819044660736e+00
2.585000000000e+02 -3.369612244843e-03 5.783905717366e-05 3.766965866966e+00
2.587500000000e+02 -3.332132732248e-03 5.721136560799e-05 3.715198101307e+00
2.590000000000e+02 -3.301766222253e-03 5.660393666179e-05 3.663752766985e+00
2.592500000000e+02 -3.278302900499e-03 5.601497881699e-05 3.612640448384e+00
2.595000000000e+02 -3.261491161168e-03 5.544260546189e-05 3.561870840936e+00
2.597500000000e+02 -3.251039119581e-03 5.488486076499e-05 3.511452701023e+00
2.600000000000e+02 -3.246615997473e-03 5.433974043265e-05 3.461393814917e+00
2.602500000000e+02 -3.247853505386e-03 5.380521100398e-05 3.411700985408e+00
2.605000000000e+02 -3.254347311785e-03 5.327922578335e-05 3.362380033474e+00
2.607500000000e+02 -3.265658591812e-03 5.275973275098e-05 3.313435813482e+00
2.610000000000e+02 -3.281315393412e-03 5.224473752757e-05 3.264872238334e+00
2.612500000000e+02 -3.300814211766e-03 5.173229171646e-05 3.216692314482e+00
2.615000000000e+02 -3.323621833247e-03 5.122046397679e-05 3.168898182006e+00
2.617500000000e+02 -3.349177346616e-03 5.070738312693e-05 3.121491162191e+00
2.620000000000e+02 -3.376894215271e-03 5.019125654829e-05 3.074471806844e+00
2.622500000000e+02 -3.406162822439e-03 4.967037155995e-05 3.027839954845e+00
2.625000000000e+02 -3.436353203473e-03 4.914310075410e-05 2.981594789825e+00
2.627500000000e+02 -3.466818260746e-03 4.860791006195e-05 2.935734907197e+00
2.630000000000e+02 -3.496897451166e-03 4.806336465327e-05 2.890258386228e+00
2.632500000000e+02 -3.525920994401e-03 4.750813481216e-05 2.845162871541e+00
2.635000000000e+02 -3.553214624332e-03 4.694100571928e-05 2.800445670331e+00
2.637500000000e+02 -3.578104771323e-03 4.636088368337e-05 2.756103859948e+00
2.640000000000e+02 -3.599924344244e-03 4.576680404816e-05 2.712134418815e+00
2.642500000000e+02 -3.618018880811e-03 4.515793925847e-05 2.668534371896e+00
2.645000000000e+02 -3.631753123936e-03 4.453360616488e-05 2.625300964787e+00
2.647500000000e+02 -3.640517877438e-03 4.389327390170e-05 2.582431855049e+00
2.650000000000e+02 -3.643737055348e-03 4.323657042590e-05 2.539925334534e+00
2.652500000000e+02 -3.640874740313e-03 4.256328860450e-05 2.497780568433e+00
2.655000000000e+02 -3.631442225531e-03 4.187339144235e-05 2.455997863887e+00
2.657500000000e+02 -3.615004857009e-03 4.116701633880e-05 2.414578950763e+00
2.660000000000e+02 -3.591188644366e-03 4.044447785165e-05 2.373527286213e+00
2.662500000000e+02 -3.559686459151e-03 3.970626593175e-05 2.332848362390e+00
2.665000000000e+02 -3.520263792132e-03 3.895304185930e-05 2.292550027752e+00
2.667500000000e+02 -3.472763763858e-03 3.818567733216e-05 2.252642798568e+00
2.670000000000e+02 -3.417111560195e-03 3.740521642609e-05 2.213140169289e+00
2.672500000000e+02 -3.353318105049e-03 3.661288118467e-05 2.174058899943e+00
2.675000000000e+02 -3.281482788398e-03 3.581008078751e-05 2.135419277215e+00
2.677500000000e+02 -3.201795331130e-03 3.499839495641e-05 2.097245345463e+00
2.680000000000e+02 -3.114536644996e-03 3.417956963506e-05 2.059565085000e+00
2.682500000000e+02 -3.020078499318e-03 3.335553461434e-05 2.022410544860e+00
2.685000000000e+02 -2.918882058091e-03 3.252839456258e-05 1.985817908431e+00
2.687500000000e+02 -2.811495298771e-03 3.170042396977e-05 1.949827491033e+00
2.690000000000e+02 -2.698549306972e-03 3.087406210986e-05 1.914483668073e+00
2.692500000000e+02 -2.580753395142e-03 3.005190661964e-05 1.879834718899e+00
2.695000000000e+02 -2.458889128885e-03 2.923670474658e-05 1.845932598929e+00
2.697500000000e+02 -2.333803197957e-03 2.843134471714e-05 1.812832629860e+00
2.700000000000e+02 -2.206399218715e-03 2.763884131379e-05 1.780593119583e+00
2.702500000000e+02 -2.077628536411e-03 2.686231973190e-05 1.749274914343e+00
2.705000000000e+02 -1.948480116689e-03 2.610499705599e-05 1.718940897287e+00
2.707500000000e+02 -1.819969622471e-03 2.537016035467e-05 1.689655438676e+00
2.710000000000e+02 -1.693127813689e-03 2.466114241845e-05 1.661483815463e+00
2.712500000000e+02 -1.568988396321e-03 2.398129326661e-05 1.634491611039e+00
2.715000000000e+02 -1.448575491007e-03 2.333394999215e-05 1.608744112866e+00
2.717500000000e+02 -1.332890946135e-03 2.272240372420e-05 1.584305717465e+00
2.720000000000e+02 -1.222901723131e-03 2.214986820093e-05 1.561239359036e+00
2.722500000000e+02 -1.119527615522e-03 2.161944254037e-05 1.539605970672e+00
2.725000000000e+02 -1.023629490705e-03 2.113407593221e-05 1.519463989973e+00
2.727500000000e+02 -9.359983112547e-04 2.069653386416e-05 1.500868912811e+00
2.730000000000e+02 -8.573451101674e-04 2.030936494568e-05 1.483872902515e+00
2.732500000000e+02 -7.882921119842e-04 1.997487007271e-05 1.468524456176e+00
2.735000000000e+02 -7.293651823281e-04 1.969507311606e-05 1.454868128603e+00
2.737500000000e+02 -6.809876916442e-04 1.947169648370e-05 1.442944313847e+00
2.740000000000e+02 -6.434759753034e-04 1.930614019952e-05 1.432789080688e+00
2.742500000000e+02 -6.170363767379e-04 1.919946617207e-05 1.424434059612e+00
2.745000000000e+02 -6.017639168815e-04 1.915238657785e-05 1.417906377142e+00
2.747500000000e+02 -5.976426670788e-04 1.916525809037e-05 1.413228632365e+00
2.750000000000e+02 -6.045477569413e-04 1.923808141535e-05 1.410418911800e+00
2.752500000000e+02 -6.222489499628e-04 1.937050637690e-05 1.409490837659e+00
2.755000000000e+02 -6.504157453908e-04 1.956184371693e-05 1.410453645456e+00
2.757500000000e+02 -6.886238648541e-04 1.981108053317e-05 1.413312287459e+00
2.760000000000e+02 -7.363629521319e-04 2.011690025921e-05 1.418067557495e+00
2.762500000000e+02 -7.930454209489e-04 2.047770740249e-05 1.424716235914e+00
2.765000000000e+02 -8.580161693543e-04 2.089165399177e-05 1.433251249742e+00
2.767500000000e+02 -9.305630323280e-04 2.135666555220e-05 1.443661847548e+00
2.770000000000e+02 -1.009927722292e-03 2.187048069913e-05 1.455933786267e+00
2.772500000000e+02 -1.095317004753e-03 2.243067840313e-05 1.470049526028e+00
2.775000000000e+02 -1.185913951363e-03 2.303470261794e-05 1.485988434275e+00
2.777500000000e+02 -1.280889052829e-03 2.367989301449e-05 1.503726992624e+00
2.780000000000e+02 -1.379411088647e-03 2.436351444332e-05 1.523239008508e+00
2.782500000000e+02 -1.480657523901e-03 2.508278041127e-05 1.544495824275e+00
2.785000000000e+02 -1.583824340640e-03 2.583487575028e-05 1.567466525848e+00
2.787500000000e+02 -1.688135140638e-03 2.661697583517e-05 1.592118143441e+00
2.790000000000e+02 -1.792849423103e-03 2.742626331290e-05 1.618415846930e+00
2.792500000000e+02 -1.897269955290e-03 2.825994278666e-05 1.646323128956e+00
2.795000000000e+02 -2.000749202966e-03 2.911525364563e-05 1.675801978655e+00
2.797500000000e+02 -2.102694769917e-03 2.998947947189e-05 1.706813040074e+00
2.800000000000e+02 -2.202573840325e-03 3.087995701262e-05 1.739315757759e+00
2.802500000000e+02 -2.299916572417e-03 3.178408264909e-05 1.773268507416e+00
2.805000000000e+02 -2.394318560907e-03 3.269931925709e-05 1.808628710740e+00
2.807500000000e+02 -2.485442339075e-03 3.362320308131e-05 1.845352937903e+00
2.810000000000e+02 -2.573018001967e-03 3.455334953317e-05 1.883396995721e+00
2.812500000000e+02 -2.656842962736e-03 3.548746015805e-05 1.922716006714e+00
2.815000000000e+02 -2.736780907876e-03 3.642332934875e-05 1.963264478485e+00
2.817500000000e+02 -2.812760018887e-03 3.735885237841e-05 2.004996368960e+00
2.820000000000e+02 -2.884770534333e-03 3.829203515660e-05 2.047865148244e+00
2.822500000000e+02 -2.952861648189e-03 3.922100318177e-05 2.091823862163e+00
2.825000000000e+02 -3.017137858008e-03 4.014401295457e-05 2.136825199622e+00
2.827500000000e+02 -3.077754838750e-03 4.105946331648e-05 2.182821567538e+00
2.830000000000e+02 -3.134914804869e-03 4.196590636782e-05 2.229765175806e+00
2.832500000000e+02 -3.188861539152e-03 4.286205960183e-05 2.277608135081e+00
2.835000000000e+02 -3.239875051758e-03 4.374681597413e-05 2.326302568800e+00
2.837500000000e+02 -3.288265967544e-03 4.461925386195e-05 2.375800740107e+00
2.840000000000e+02 -3.334369716006e-03 4.547863953022e-05 2.426055195020e+00
2.842500000000e+02 -3.378540515197e-03 4.632443827809e-05 2.477018919627e+00
2.845000000000e+02 -3.421145343877e-03 4.715634005015e-05 2.528645510019e+00
2.847500000000e+02 -3.462557795547e-03 4.797422168584e-05 2.580889353925e+00
2.850000000000e+02 -3.503151923340e-03 4.877817694435e-05 2.633705818616e+00
2.852500000000e+02 -3.543296120935e-03 4.956847187756e-05 2.687051441988e+00
2.855000000000e+02 -3.583347103895e-03 5.034554742944e-05 2.740884123939e+00
2.857500000000e+02 -3.623644202637e-03 5.111002523506e-05 2.795163310256e+00
2.860000000000e+02 -3.664503902741e-03 5.186269318794e-05 2.849850166366e+00
2.862500000000e+02 -3.706214711570e-03 5.260448345182e-05 2.904907733210e+00
2.865000000000e+02 -3.749032455467e-03 5.333643873981e-05 2.960301064078e+00
2.867500000000e+02 -3.793176099366e-03 5.405969738115e-05 3.015997332593e+00
2.870000000000e+02 -3.838824023839e-03 5.477546501231e-05 3.071965910665e+00
2.872500000000e+02 -3.886110994787e-03 5.548498959704e-05 3.128178411952e+00
2.875000000000e+02 -3.935125878227e-03 5.618953479908e-05 3.184608695091e+00
2.877500000000e+02 -3.985910105142e-03 5.689035450124e-05 3.241232830408e+00
2.880000000000e+02 -4.038457040476e-03 5.758867275976e-05 3.298029021590e+00
2.882500000000e+02 -4.092712196617e-03 5.828566033972e-05 3.354977487723e+00
2.885000000000e+02 -4.148574289749e-03 5.898237038923e-05 3.412060302548e+00
2.887500000000e+02 -4.205897218057e-03 5.967976245175e-05 3.469261200194e+00
2.890000000000e+02 -4.264493015963e-03 6.037867912315e-05 3.526565342281e+00
2.892500000000e+02 -4.324135437704e-03 6.107982423659e-05 3.583959058439e+00
2.895000000000e+02 -4.384564323442e-03 6.178374940496e-05 3.641429560585e+00
2.897500000000e+02 -4.445490586044e-03 6.249084499751e-05 3.698964646588e+00
2.900000000000e+02 -4.506601702657e-03 6.320133411294e-05 3.756552390849e+00
2.902500000000e+02 -4.567567545154e-03 6.391526982291e-05 3.814180834095e+00
2.905000000000e+02 -4.628046487741e-03 6.463253583522e-05 3.871837687939e+00
2.907500000000e+02 -4.687691623196e-03 6.535284946513e-05 3.929510050766e+00
2.910000000000e+02 -4.746156872452e-03 6.607576790521e-05 3.987184148445e+00
2.912500000000e+02 -4.803102926412e-03 6.680069760798e-05 4.044845115871e+00
2.915000000000e+02 -4.858202898216e-03 6.752690380099e-05 4.102476806771e+00
2.917500000000e+02 -4.911147592211e-03 6.825352608009e-05 4.160061660932e+00
2.920000000000e+02 -4.961650422506e-03 6.897959499239e-05 4.217580613890e+00
2.922500000000e+02 -5.009451724870e-03 6.970404760551e-05 4.275013059360e+00
2.925000000000e+02 -5.054322535914e-03 7.042573814803e-05 4.332336875470e+00
2.927500000000e+02 -5.096067646829e-03 7.114345966944e-05 4.389528493035e+00
2.930000000000e+02 -5.134528268825e-03 7.185596372511e-05 4.446563032142e+00
2.932500000000e+02 -5.169584117651e-03 7.256197759614e-05 4.503414475698e+00
2.935000000000e+02 -5.201155087060e-03 7.326022246551e-05 4.560055904343e+00
2.937500000000e+02 -5.229202369291e-03 7.394943109229e-05 4.616459765388e+00
2.940000000000e+02 -5.253729135714e-03 7.462836540431e-05 4.672598179163e+00
2.942500000000e+02 -5.274780887220e-03 7.529583324301e-05 4.728443284210e+00
2.945000000000e+02 -5.292445353378e-03 7.595070479069e-05 4.783967593948e+00
2.947500000000e+02 -5.306852182139e-03 7.659192867054e-05 4.839144381048e+00
2.950000000000e+02 -5.318172249935e-03 7.721854717818e-05 4.893948057766e+00
2.952500000000e+02 -5.326616792511e-03 7.782971130627e-05 4.948354566544e+00
2.955000000000e+02 -5.332436173095e-03 7.842469513589e-05 5.002341751223e+00
2.957500000000e+02 -5.335918429703e-03 7.900290927002e-05 5.055889720623e+00
2.960000000000e+02 -5.337387460683e-03 7.956391315916e-05 5.108981181593e+00
2.962500000000e+02 -5.337200874147e-03 8.010742652953e-05 5.161601742003e+00
2.965000000000e+02 -5.335747467131e-03 8.063333867536e-05 5.213740180273e+00
2.967500000000e+02 -5.333444238045e-03 8.114170945600e-05 5.265388667057e+00
2.970000000000e+02 -5.330732939672e-03 8.163278036355e-05 5.316542946080e+00
2.972500000000e+02 -5.328076109470e-03 8.210699696112e-05 5.367202462160e+00
2.975000000000e+02 -5.325952541436e-03 8.256498316794e-05 5.417370439381e+00
2.977500000000e+02 -5.324852153872e-03 8.300753974716e-05 5.467053908805e+00
2.980000000000e+02 -5.325270318042e-03 8.343563789209e-05 5.516263683331e+00
2.982500000000e+02 -5.327701632761e-03 8.385040877953e-05 5.565014284175e+00
2.985000000000e+02 -5.332633098517e-03 8.425311230795e-05 5.613323819337e+00
2.987500000000e+02 -5.340536846215e-03 8.464512773992e-05 5.661213818210e+00
2.990000000000e+02 -5.351862573517e-03 8.502789614892e-05 5.708709027558e+00
2.992500000000e+02 -5.367029592272e-03 8.540294263248e-05 5.755837169148e+00
2.995000000000e+02 -5.386418795531e-03 8.577185781380e-05 5.802628669426e+00
2.997500000000e+02 -5.410364800272e-03 8.613618995176e-05 5.849116362656e+00
3.000000000000e+02 -5.439148296698e-03 8.649742715997e-05 5.895335172609e+00
3.002500000000e+02 -5.472988878810e-03 8.685697024621e-05 5.941321783320e+00
3.005000000000e+02 -5.512038360904e-03 8.721611352774e-05 5.987114291501e+00
3.007500000000e+02 -5.556375102777e-03 8.757591457190e-05 6.032751860899e+00
3.010000000000e+02 -5.605999202222e-03 8.793723025663e-05 6.078274370201e+00
3.012500000000e+02 -5.660828807356e-03 8.830068800292e-05 6.123722064217e+00
3.015000000000e+02 -5.720697741067e-03 8.866663444754e-05 6.169135208680e+00
3.017500000000e+02 -5.785354535126e-03 8.903511444960e-05 6.214553752462e+00
3.020000000000e+02 -5.854462953951e-03 8.940585515818e-05 6.260016998090e+00
3.022500000000e+02 -5.927603951360e-03 8.977825215664e-05 6.305563283105e+00
3.025000000000e+02 -6.004279186958e-03 9.015137046561e-05 6.351229670702e+00
3.027500000000e+02 -6.083916099801e-03 9.052394753334e-05 6.397051656638e+00
3.030000000000e+02 -6.165874190185e-03 9.089440723642e-05 6.443062878787e+00
3.032500000000e+02 -6.249452622180e-03 9.126087113995e-05 6.489294847202e+00
3.035000000000e+02 -6.333898895469e-03 9.162118311651e-05 6.535776681197e+00
3.037500000000e+02 -6.418418432541e-03 9.197294782587e-05 6.582534859104e+00
3.040000000000e+02 -6.502184906509e-03 9.231356973446e-05 6.629592978568e+00
3.042500000000e+02 -6.584351075985e-03 9.264028935707e-05 6.676971533223e+00
3.045000000000e+02 -6.664059957868e-03 9.295022544062e-05 6.724687694193e+00
3.047500000000e+02 -6.740456080717e-03 9.324042525638e-05 6.772755112877e+00
3.050000000000e+02 -6.812696601765e-03 9.350790984644e-05 6.821183739225e+00
3.052500000000e+02 -6.879962217814e-03 9.374972209869e-05 6.869979650721e+00
3.055000000000e+02 -6.941467581813e-03 9.396296996275e-05 6.919144907846e+00
3.057500000000e+02 -6.996471112750e-03 9.414486788842e-05 6.968677430786e+00
3.060000000000e+02 -7.044284224512e-03 9.429277852430e-05 7.018570893444e+00
3.062500000000e+02 -7.084279645712e-03 9.440425126220e-05 7.068814653231e+00
3.065000000000e+02 -7.115899081313e-03 9.447705813639e-05 7.119393698602e+00
3.067500000000e+02 -7.138659859775e-03 9.450922516788e-05 7.170288635409e+00
3.070000000000e+02 -7.152160893186e-03 9.449906151138e-05 7.221475694570e+00
3.072500000000e+02 -7.156087596728e-03 9.444518418836e-05 7.272926779430e+00
3.075000000000e+02 -7.150216128135e-03 9.434654025670e-05 7.324609536137e+00
3.077500000000e+02 -7.134416633170e-03 9.420241992317e-05 7.376487462644e+00
3.080000000000e+02 -7.108655796823e-03 9.401247607774e-05 7.428520041186e+00
3.082500000000e+02 -7.072998484903e-03 9.377675657091e-05 7.480662904411e+00
3.085000000000e+02 -7.027608559563e-03 9.349569074846e-05 7.532868028032e+00
3.087500000000e+02 -6.972748923373e-03 9.317009006080e-05 7.585083946604e+00
3.090000000000e+02 -6.908780600126e-03 9.280114200266e-05 7.637255996176e+00
3.092500000000e+02 -6.836160963055e-03 9.239048469201e-05 7.689326573889e+00
3.095000000000e+02 -6.755440867949e-03 9.194013813116e-05 7.741235418070e+00
3.097500000000e+02 -6.667260943918e-03 9.145249484460e-05 7.792919899796e+00
3.100000000000e+02 -6.572346750988e-03 9.093032818744e-05 7.844315327094e+00
3.102500000000e+02 -6.471502868056e-03 9.037676146456e-05 7.895355253685e+00
3.105000000000e+02 -6.365605912339e-03 8.979518059862e-05 7.945971791690e+00
3.107500000000e+02 -6.255596629609e-03 8.918936570329e-05 7.996095920911e+00
3.110000000000e+02 -6.142470678340e-03 8.856338250246e-05 8.045657792839e+00
3.112500000000e+02 -6.027268354839e-03 8.792151874293e-05 8.094587023092e+00
3.115000000000e+02 -5.911063340255e-03 8.726826002295e-05 8.142812970247e+00
3.117500000000e+02 -5.794950921746e-03 8.660824853982e-05 8.190264994338e+00
3.120000000000e+02 -5.680035588146e-03 8.594622897692e-05 8.236872696082e+00
3.122500000000e+02 -5.567418355523e-03 8.528700654931e-05 8.282566129212e+00
3.125000000000e+02 -5.458183845581e-03 8.463541085149e-05 8.327275990077e+00
3.127500000000e+02 -5.353387489199e-03 8.399621124180e-05 8.370933779441e+00
3.130000000000e+02 -5.254043037274e-03 8.337409551593e-05 8.413471937874e+00
3.132500000000e+02 -5.161110518581e-03 8.277360869419e-05 8.454823960677e+00
3.135000000000e+02 -5.075485084618e-03 8.219908503876e-05 8.494924488701e+00
3.137500000000e+02 -4.997986795257e-03 8.165461644141e-05 8.533709380640e+00
3.140000000000e+02 -4.929351364398e-03 8.114399695364e-05 8.571115776554e+00
3.142500000000e+02 -4.870222246010e-03 8.067067165693e-05 8.607082148215e+00
3.145000000000e+02 -4.821143956814e-03 8.023772315352e-05 8.641548349237e+00
3.147500000000e+02 -4.782556804967e-03 7.984784440840e-05 8.674455663476e+00
3.150000000000e+02 -4.754792899065e-03 7.950327969466e-05 8.705746867060e+00
3.152500000000e+02 -4.738073742073e-03 7.920583777007e-05 8.735366296371e+00
3.155000000000e+02 -4.732509100178e-03 7.895689565321e-05 8.763259935872e+00
3.157500000000e+02 -4.738097266889e-03 7.875738538571e-05 8.789375521306e+00
3.160000000000e+02 -4.754726508936e-03 7.860777584376e-05 8.813662671890e+00
3.162500000000e+02 -4.782177838968e-03 7.850807372356e-05 8.836073039237e+00
3.165000000000e+02 -4.820128889052e-03 7.845782400404e-05 8.856560483577e+00
3.167500000000e+02 -4.868158769984e-03 7.845609435278e-05 8.875081268597e+00
3.170000000000e+02 -4.925753931991e-03 7.850157695152e-05 8.891594283583e+00
3.172500000000e+02 -4.992314911552e-03 7.859262178045e-05 8.906061276344e+00
3.175000000000e+02 -5.067163865690e-03 7.872719750485e-05 8.918447102040e+00
3.177500000000e+02 -5.149552681797e-03 7.890296137350e-05 8.928719980656e+00
3.180000000000e+02 -5.238671558833e-03 7.911719737996e-05 8.936851752995e+00
3.182500000000e+02 -5.333658015253e-03 7.936690159382e-05 8.942818139664e+00
3.185000000000e+02 -5.433606162802e-03 7.964885692863e-05 8.946598982932e+00
3.187500000000e+02 -5.537576209102e-03 7.995964678548e-05 8.948178475266e+00
3.190000000000e+02 -5.644603989409e-03 8.029568437273e-05 8.947545365179e+00
3.192500000000e+02 -5.753710393519e-03 8.065326499948e-05 8.944693131390e+00
3.195000000000e+02 -5.863910723477e-03 8.102859884851e-05 8.939620130928e+00
3.197500000000e+02 -5.974223730309e-03 8.141777968587e-05 8.932329704452e+00
3.200000000000e+02 -6.083680339432e-03 8.181683592945e-05 8.922830242844e+00
3.202500000000e+02 -6.191331966410e-03 8.222182322154e-05 8.911135219675e+00
3.205000000000e+02 -6.296258322372e-03 8.262884010249e-05 8.897263176848e+00
3.207500000000e+02 -6.397574715100e-03 8.303404942900e-05 8.881237675877e+00
3.210000000000e+02 -6.494438745877e-03 8.343370809424e-05 8.863087209459e+00
3.212500000000e+02 -6.586056456153e-03 8.382419688013e-05 8.842845088211e+00
3.215000000000e+02 -6.671687789414e-03 8.420204810811e-05 8.820549289742e+00
3.217500000000e+02 -6.750651504424e-03 8.456397339437e-05 8.796242295274e+00
3.220000000000e+02 -6.822329443993e-03 8.490689048526e-05 8.769970897381e+00
3.222500000000e+02 -6.886170250036e-03 8.522794619487e-05 8.741786004633e+00
3.225000000000e+02 -6.941692459040e-03 8.552453921085e-05 8.711742426096e+00
3.227500000000e+02 -6.988487084736e-03 8.579433384182e-05 8.679898658613e+00
3.230000000000e+02 -7.026219705025e-03 8.603528152767e-05 8.646316663389e+00
3.232500000000e+02 -7.054632155533e-03 8.624563406126e-05 8.611061640466e+00
3.235000000000e+02 -7.073543827732e-03 8.642394703137e-05 8.574201805197e+00
3.237500000000e+02 -7.082852639087e-03 8.656905451679e-05 8.535808155848e+00
3.240000000000e+02 -7.082535471713e-03 8.668019729485e-05 8.495954244179e+00
3.242500000000e+02 -7.072647980549e-03 8.675699066354e-05 8.454715935581e+00
3.245000000000e+02 -7.053323839479e-03 8.679927411770e-05 8.412171167533e+00
3.247500000000e+02 -7.024773552816e-03 8.680719120022e-05 8.368399694347e+00
3.250000000000e+02 -6.987282320028e-03 8.678122434747e-05 8.323482824957e+00
3.252500000000e+02 -6.941207238666e-03 8.672216697103e-05 8.277503143130e+00
3.255000000000e+02 -6.886973752383e-03 8.663109164064e-05 8.230544215799e+00
3.257500000000e+02 -6.825071533259e-03 8.650931475590e-05 8.182690282325e+00
3.260000000000e+02 -6.756049781748e-03 8.635841557253e-05 8.134025928865e+00
3.262500000000e+02 -6.680511793092e-03 8.618021345003e-05 8.084635745162e+00
3.265000000000e+02 -6.599109144941e-03 8.597669754673e-05 8.034603968182e+00
3.267500000000e+02 -6.512535423498e-03 8.575002850816e-05 7.984014112428e+00
3.270000000000e+02 -6.421519923071e-03 8.550252545836e-05 7.932948592410e+00
3.272500000000e+02 -6.326820971063e-03 8.523662274285e-05 7.881488342166e+00
3.275000000000e+02 -6.229219001203e-03 8.495484477702e-05 7.829712432638e+00
3.277500000000e+02 -6.129509499113e-03 8.465970703617e-05 7.777697697360e+00
3.280000000000e+02 -6.028495894389e-03 8.435377515548e-05 7.725518370173e+00
3.282500000000e+02 -5.926982581636e-03 8.403957881806e-05 7.673245736002e+00
3.285000000000e+02 -5.825767924755e-03 8.371966348411e-05 7.620947808583e+00
3.287500000000e+02 -5.725637279416e-03 8.339659041923e-05 7.568689029245e+00
3.290000000000e+02 -5.627356438973e-03 8.307279999212e-05 7.516529999627e+00
3.292500000000e+02 -5.531665384022e-03 8.275062488416e-05 7.464527245603e+00
3.295000000000e+02 -5.439272289262e-03 8.243233914970e-05 7.412733019270e+00
3.297500000000e+02 -5.350848004198e-03 8.211999202390e-05 7.361195133423e+00
3.300000000000e+02 -5.267020938305e-03 8.181546008645e-05 7.309956838222e+00
3.302500000000e+02 -5.188372028457e-03 8.152048887816e-05 7.259056732734e+00
3.305000000000e+02 -5.115430344661e-03 8.123665001167e-05 7.208528717019e+00
3.307500000000e+02 -5.048669536693e-03 8.096532084650e-05 7.158401975487e+00
3.310000000000e+02 -4.988504673043e-03 8.070767830595e-05 7.108700999117e+00
3.312500000000e+02 -4.935289702136e-03 8.046469998621e-05 7.059445637941e+00
3.315000000000e+02 -4.889315556570e-03 8.023715456146e-05 7.010651187199e+00
3.317500000000e+02 -4.850808947487e-03 8.002559121723e-05 6.962328495946e+00
3.320000000000e+02 -4.819931773262e-03 7.983035864617e-05 6.914484106649e+00
3.322500000000e+02 -4.796781219469e-03 7.965160809831e-05 6.867120415149e+00
3.325000000000e+02 -4.781390508743e-03 7.948929890622e-05 6.820235850128e+00
3.327500000000e+02 -4.773730206464e-03 7.934320791600e-05 6.773825072811e+00
3.330000000000e+02 -4.773710171611e-03 7.921294143567e-05 6.727879184803e+00
3.332500000000e+02 -4.781181907949e-03 7.909794794561e-05 6.682385953356e+00
3.335000000000e+02 -4.795941326601e-03 7.899753174784e-05 6.637330042245e+00
3.337500000000e+02 -4.817731833683e-03 7.891086762457e-05 6.592693249305e+00
3.340000000000e+02 -4.846247669332e-03 7.883701503195e-05 6.548454751000e+00
3.342500000000e+02 -4.881137469054e-03 7.877493592168e-05 6.504591343585e+00
3.345000000000e+02 -4.922007893416e-03 7.872350829430e-05 6.461077690316e+00
3.347500000000e+02 -4.968427274991e-03 7.868151616730e-05 6.417886564692e+00
3.350000000000e+02 -5.019929266423e-03 7.864768026941e-05 6.374989093738e+00
3.352500000000e+02 -5.076016385638e-03 7.862068373965e-05 6.332354993811e+00
3.355000000000e+02 -5.136163525048e-03 7.859916279584e-05 6.289952807256e+00
3.357500000000e+02 -5.199821384671e-03 7.858171010211e-05 6.247750132132e+00
3.360000000000e+02 -5.266419859902e-03 7.856687558208e-05 6.205713849172e+00
3.362500000000e+02 -5.335371347914e-03 7.855317832381e-05 6.163810339446e+00
3.365000000000e+02 -5.406073950519e-03 7.853914334163e-05 6.122005698756e+00
3.367500000000e+02 -5.477914662179e-03 7.852326020602e-05 6.080265942805e+00
3.370000000000e+02 -5.550272538925e-03 7.850400580137e-05 6.038557201047e+00
3.372500000000e+02 -5.622521984704e-03 7.847982267162e-05 5.996845902046e+00
3.375000000000e+02 -5.694036022354e-03 7.844913832253e-05 5.955098944076e+00
3.377500000000e+02 -5.764189721134e-03 7.841038042208e-05 5.913283853458e+00
3.380000000000e+02 -5.832363569895e-03 7.836197472622e-05 5.871368926408e+00
3.382500000000e+02 -5.897947083513e-03 7.830234981146e-05 5.829323354435e+00
3.385000000000e+02 -5.960342300028e-03 7.822994410359e-05 5.787117331791e+00
3.387500000000e+02 -6.018967405512e-03 7.814321500504e-05 5.744722142058e+00
3.390000000000e+02 -6.073260180976e-03 7.804064221892e-05 5.702110226009e+00
3.392500000000e+02 -6.122681455478e-03 7.792074307122e-05 5.659255227360e+00
3.395000000000e+02 -6.166718525445e-03 7.778209893960e-05 5.616132016412e+00
3.397500000000e+02 -6.204888459169e-03 7.762334510705e-05 5.572716697774e+00
3.400000000000e+02 -6.236741402595e-03 7.744318767966e-05 5.528986593931e+00
3.402500000000e+02 -6.261863536968e-03 7.724041661680e-05 5.484920219259e+00
3.405000000000e+02 -6.279880064431e-03 7.701392972090e-05 5.440497233769e+00
3.407500000000e+02 -6.290458050186e-03 7.676274292992e-05 5.395698393789e+00
3.410000000000e+02 -6.293309154352e-03 7.648598449592e-05 5.350505492143e+00
3.412500000000e+02 -6.288192211080e-03 7.618291496445e-05 5.304901295405e+00
3.415000000000e+02 -6.274915599058e-03 7.585295192913e-05 5.258869488750e+00
3.417500000000e+02 -6.253339373735e-03 7.549568501530e-05 5.212394617473e+00
3.420000000000e+02 -6.223377241953e-03 7.511086386386e-05 5.165462046839e+00
3.422500000000e+02 -6.184998189347e-03 7.469842124000e-05 5.118057924119e+00
3.425000000000e+02 -6.138227823637e-03 7.425845564843e-05 5.070169163972e+00
3.427500000000e+02 -6.083149393276e-03 7.379127386098e-05 5.021783443298e+00
3.430000000000e+02 -6.019904591997e-03 7.329737719097e-05 4.972889217256e+00
3.432500000000e+02 -5.948693880126e-03 7.277742996015e-05 4.923475749205e+00
3.435000000000e+02 -5.869776446187e-03 7.223227080200e-05 4.873533166361e+00
3.437500000000e+02 -5.783469579985e-03 7.166290726526e-05 4.823052523156e+00
3.440000000000e+02 -5.690147775755e-03 7.107047840249e-05 4.772025891638e+00
3.442500000000e+02 -5.590241322349e-03 7.045627101412e-05 4.720446461106e+00
3.445000000000e+02 -5.484234300082e-03 6.982170117067e-05 4.668308652204e+00
3.447500000000e+02 -5.372662158763e-03 6.916830575648e-05 4.615608249583e+00
3.450000000000e+02 -5.256108890750e-03 6.849772125817e-05 4.562342538739e+00
3.452500000000e+02 -5.135203578053e-03 6.781161170416e-05 4.508510454816e+00
3.455000000000e+02 -5.010616430361e-03 6.711169645157e-05 4.454112734239e+00
3.457500000000e+02 -4.883054448322e-03 6.639974691949e-05 4.399152075514e+00
3.460000000000e+02 -4.753256543950e-03 6.567755320078e-05 4.343633295274e+00
3.462500000000e+02 -4.621988348081e-03 6.494690681624e-05 4.287563486005e+00
3.465000000000e+02 -4.490036531416e-03 6.420957850076e-05 4.230952166561e+00
3.467500000000e+02 -4.358202853191e-03 6.346730315698e-05 4.173811430506e+00
3.470000000000e+02 -4.227297686376e-03 6.272177596722e-05 4.116156079840e+00
3.472500000000e+02 -4.098133258155e-03 6.197463943355e-05 4.058003749259e+00
3.475000000000e+02 -3.971516586268e-03 6.122747409787e-05 3.999375013902e+00
3.477500000000e+02 -3.848242249911e-03 6.048179119522e-05 3.940293483512e+00
3.480000000000e+02 -3.729084974898e-03 5.973902644082e-05 3.880785875434e+00
3.482500000000e+02 -3.614792196272e-03 5.900053514823e-05 3.820882069331e+00
3.485000000000e+02 -3.506076625126e-03 5.826758803426e-05 3.760615139537e+00
3.487500000000e+02 -3.403608916649e-03 5.754136832128e-05 3.700021366322e+00
3.490000000000e+02 -3.308010473103e-03 5.682296956988e-05 3.639140221521e+00
3.492500000000e+02 -3.219846478149e-03 5.611339347328e-05 3.578014329834e+00
3.495000000000e+02 -3.139619237884e-03 5.541354858465e-05 3.516689403486e+00
3.497500000000e+02 -3.067761915390e-03 5.472424674241e-05 3.455214150181e+00
3.500000000000e+02 -3.004632792492e-03 5.404620235372e-05 3.393640152525e+00
3.502500000000e+02 -2.950510151034e-03 5.338003089997e-05 3.332021719377e+00
3.505000000000e+02 -2.905587815783e-03 5.272624665323e-05 3.270415708410e+00
3.507500000000e+02 -2.869971478675e-03 5.208526010683e-05 3.208881320263e+00
3.510000000000e+02 -2.843675876545e-03 5.145737640669e-05 3.147479865370e+00
3.512500000000e+02 -2.826622872327e-03 5.084279268333e-05 3.086274503678e+00
3.515000000000e+02 -2.818640559232e-03 5.024159673006e-05 3.025329960307e+00
3.517500000000e+02 -2.819463393571e-03 4.965376486127e-05 2.964712219809e+00
3.520000000000e+02 -2.828733348361e-03 4.907916214172e-05 2.904488200473e+00
3.522500000000e+02 -2.846002180291e-03 4.851754127028e-05 2.844725416589e+00
3.525000000000e+02 -2.870734740611e-03 4.796854381556e-05 2.785491628591e+00
3.527500000000e+02 -2.902313447924e-03 4.743170064467e-05 2.726854491784e+00
3.530000000000e+02 -2.940043835997e-03 4.690643836175e-05 2.668881203276e+00
3.532500000000e+02 -2.983161262668e-03 4.639208236901e-05 2.611638159501e+00
3.535000000000e+02 -3.030838652712e-03 4.588786048720e-05 2.555190622617e+00
3.537500000000e+02 -3.082195299872e-03 4.539291119723e-05 2.499602409306e+00
3.540000000000e+02 -3.136306542559e-03 4.490629267034e-05 2.444935597714e+00
3.542500000000e+02 -3.192214259363e-03 4.442699258714e-05 2.391250266413e+00
3.545000000000e+02 -3.248937969847e-03 4.395394128753e-05 2.338604257892e+00
3.547500000000e+02 -3.305486436132e-03 4.348602513984e-05 2.287052980454e+00
3.550000000000e+02 -3.360869490199e-03 4.302209697704e-05 2.236649237810e+00
3.552500000000e+02 -3.414110000577e-03 4.256098647323e-05 2.187443096668e+00
3.555000000000e+02 -3.464255649620e-03 4.210155669213e-05 2.139481788492e+00
3.557500000000e+02 -3.510390429062e-03 4.164268436527e-05 2.092809638304e+00
3.560000000000e+02 -3.551645759587e-03 4.118329205244e-05 2.047468031785e+00
3.562500000000e+02 -3.587210872758e-03 4.072235651020e-05 2.003495402568e+00
3.565000000000e+02 -3.616342496323e-03 4.025891572332e-05 1.960927250356e+00
3.567500000000e+02 -3.638373526994e-03 3.979211689373e-05 1.919796182464e+00
3.570000000000e+02 -3.652720672086e-03 3.932122367670e-05 1.880131969495e+00
3.572500000000e+02 -3.658891015037e-03 3.884563009829e-05 1.841961628004e+00
3.575000000000e+02 -3.656487409253e-03 3.836487564579e-05 1.805309509891e+00
3.577500000000e+02 -3.645212685748e-03 3.787865846414e-05 1.770197411713e+00
3.580000000000e+02 -3.624872643729e-03 3.738684487070e-05 1.736644696365e+00
3.582500000000e+02 -3.595377818697e-03 3.688947904859e-05 1.704668420407e+00
3.585000000000e+02 -3.556744008971e-03 3.638679083456e-05 1.674283477198e+00
3.587500000000e+02 -3.509091699050e-03 3.587920033268e-05 1.645502748891e+00
3.590000000000e+02 -3.452644399983e-03 3.536732156956e-05 1.618337261081e+00
3.592500000000e+02 -3.387725963504e-03 3.485196418929e-05 1.592796350126e+00
3.595000000000e+02 -3.314756916167e-03 3.433413422649e-05 1.568887836100e+00
3.597500000000e+02 -3.234249881407e-03 3.381503063044e-05 1.546618193960e+00
3.600000000000e+02 -3.146804156889e-03 3.329604795471e-05 1.525992732272e+00
3.602500000000e+02 -3.053099532507e-03 3.277877264837e-05 1.507015770795e+00
3.605000000000e+02 -2.953889417173e-03 3.226497648973e-05 1.489690808614e+00
3.607500000000e+02 -2.849993304333e-03 3.175661259600e-05 1.474020690190e+00
3.610000000000e+02 -2.742288631025e-03 3.125581045207e-05 1.460007755739e+00
3.612500000000e+02 -2.631702080747e-03 3.076486990622e-05 1.447653978284e+00
3.615000000000e+02 -2.519200417609e-03 3.028625462784e-05 1.436961073105e+00
3.617500000000e+02 -2.405780901100e-03 2.982258401030e-05 1.427930585697e+00
3.620000000000e+02 -2.292461382718e-03 2.937661921368e-05 1.420563947815e+00
3.622500000000e+02 -2.180270186898e-03 2.895125562472e-05 1.414862492025e+00
3.625000000000e+02 -2.070235837861e-03 2.854950902706e-05 1.410827431072e+00
3.627500000000e+02 -1.963376759416e-03 2.817449925721e-05 1.408459789976e+00
3.630000000000e+02 -1.860691035334e-03 2.782943109453e-05 1.407760294581e+00
3.632500000000e+02 -1.763146358782e-03 2.751757239344e-05 1.408729207561e+00
3.635000000000e+02 -1.671670250198e-03 2.724222814146e-05 1.411366121983e+00
3.637500000000e+02 -1.587140658960e-03 2.700671137856e-05 1.415669706371e+00
3.640000000000e+02 -1.510377034615e-03 2.681431045526e-05 1.421637410171e+00
3.642500000000e+02 -1.442131957153e-03 2.666825177275e-05 1.429265128234e+00
3.645000000000e+02 -1.383083399250e-03 2.657165946759e-05 1.438546839167e+00
3.647500000000e+02 -1.333827691362e-03 2.652751127502e-05 1.449474219568e+00
3.650000000000e+02 -1.294873255577e-03 2.653859168883e-05 1.462036247707e+00
3.652500000000e+02 -1.266635156602e-03 2.660744276589e-05 1.476218803395e+00
3.655000000000e+02 -1.249430546141e-03 2.673631364297e-05 1.492004281471e+00
3.657500000000e+02 -1.243475027049e-03 2.692711045976e-05 1.509371224621e+00
3.660000000000e+02 -1.248880014950e-03 2.718134628127e-05 1.528293992475e+00
3.662500000000e+02 -1.265651139346e-03 2.750009461722e-05 1.548742475928e+00
3.665000000000e+02 -1.293687702018e-03 2.788394616424e-05 1.570681867428e+00
3.667500000000e+02 -1.332783257288e-03 2.833297087912e-05 1.594072498196e+00
3.670000000000e+02 -1.382627319376e-03 2.884668690731e-05 1.618869749257e+00
3.672500000000e+02 -1.442808186307e-03 2.942403683370e-05 1.645024042927e+00
3.675000000000e+02 -1.512816954704e-03 3.006337375613e-05 1.672480918765e+00
3.677500000000e+02 -1.592052661437e-03 3.076245657760e-05 1.701181195931e+00
3.680000000000e+02 -1.679828628977e-03 3.151845591839e-05 1.731061220986e+00
3.682500000000e+02 -1.775379900044e-03 3.232797020716e-05 1.762053199760e+00
3.685000000000e+02 -1.877871789805e-03 3.318705351854e-05 1.794085607372e+00
3.687500000000e+02 -1.986409369640e-03 3.409125221576e-05 1.827083672057e+00
3.690000000000e+02 -2.100047868260e-03 3.503565230326e-05 1.860969922743e+00
3.692500000000e+02 -2.217803751984e-03 3.601493455768e-05 1.895664793838e+00
3.695000000000e+02 -2.338666438962e-03 3.702343742701e-05 1.931087274310e+00
3.697500000000e+02 -2.461610370378e-03 3.805522667796e-05 1.967155593604e+00
3.700000000000e+02 -2.585607376283e-03 3.910416865044e-05 2.003787929779e+00
3.702500000000e+02 -2.709639048155e-03 4.016400828136e-05 2.040903132753e+00
3.705000000000e+02 -2.832709026733e-03 4.122844845483e-05 2.078421448746e+00
3.707500000000e+02 -2.953854990527e-03 4.229123054300e-05 2.116265236811e+00
3.710000000000e+02 -3.072160140216e-03 4.334621374341e-05 2.154359669671e+00
3.712500000000e+02 -3.186764023754e-03 4.438745329671e-05 2.192633405698e+00
3.715000000000e+02 -3.296872543692e-03 4.540926568131e-05 2.231019229129e+00
3.717500000000e+02 -3.401767022193e-03 4.640632425329e-05 2.269454644967e+00
3.720000000000e+02 -3.500812127792e-03 4.737371062963e-05 2.307882427876e+00
3.722500000000e+02 -3.593462509495e-03 4.830698075720e-05 2.346251112259e+00
3.725000000000e+02 -3.679268046984e-03 4.920219646423e-05 2.384515424092e+00
3.727500000000e+02 -3.757877670697e-03 5.005598381277e-05 2.422636644208e+00
3.730000000000e+02 -3.829041805537e-03 5.086558075193e-05 2.460582901893e+00
3.732500000000e+02 -3.892613313958e-03 5.162886247737e-05 2.498329392415e+00
3.735000000000e+02 -3.948546991860e-03 5.234436246368e-05 2.535858519112e+00
3.737500000000e+02 -3.996897591427e-03 5.301128411661e-05 2.573159951562e+00
3.740000000000e+02 -4.037816545646e-03 5.362950926932e-05 2.610230605658e+00
3.742500000000e+02 -4.071547385760e-03 5.419958961364e-05 2.647074538642e+00
3.745000000000e+02 -4.098419979362e-03 5.472273175178e-05 2.683702762447e+00
3.747500000000e+02 -4.118843798141e-03 5.520077414062e-05 2.720132980021e+00
3.750000000000e+02 -4.133300224149e-03 5.563615426118e-05 2.756389242707e+00
3.752500000000e+02 -4.142334115580e-03 5.603186766828e-05 2.792501536152e+00
3.755000000000e+02 -4.146544876389e-03 5.639141902741e-05 2.828505303877e+00
3.757500000000e+02 -4.146577016478e-03 5.671876594682e-05 2.864440909944e+00
3.760000000000e+02 -4.143110481186e-03 5.701825585683e-05 2.900353053767e+00
3.762500000000e+02 -4.136850875208e-03 5.729455856407e-05 2.936290145658e+00
3.765000000000e+02 -4.128519633727e-03 5.755259398060e-05 2.972303651419e+00
3.767500000000e+02 -4.118844552376e-03 5.779745845977e-05 3.008447420438e+00
3.770000000000e+02 -4.108550431928e-03 5.803434824686e-05 3.044777002966e+00
3.772500000000e+02 -4.098350084188e-03 5.826848413057e-05 3.081348969194e+00
3.775000000000e+02 -4.088935927043e-03 5.850503705160e-05 3.118220241756e+00
3.777500000000e+02 -4.080972024216e-03 5.874905503800e-05 3.155447445638e+00
3.780000000000e+02 -4.075086798880e-03 5.900539262127e-05 3.193086287236e+00
3.782500000000e+02 -4.071866341700e-03 5.927864826497e-05 3.231190966926e+00
3.785000000000e+02 -4.071848455757e-03 5.957310686955e-05 3.269813631746e+00
3.787500000000e+02 -4.075517493220e-03 5.989268822970e-05 3.309003870791e+00
3.790000000000e+02 -4.083299917980e-03 6.024089486398e-05 3.348808256598e+00
3.792500000000e+02 -4.095560389305e-03 6.062077214503e-05 3.389269933951e+00
3.795000000000e+02 -4.112598669571e-03 6.103487831813e-05 3.430428256683e+00
3.797500000000e+02 -4.134647353367e-03 6.148525801083e-05 3.472318471599e+00
3.800000000000e+02 -4.161870243362e-03 6.197342256400e-05 3.514971449612e+00
3.802500000000e+02 -4.194361427236e-03 6.250033747238e-05 3.558413462204e+00
3.805000000000e+02 -4.232145038578e-03 6.306641682816e-05 3.602666002850e+00
3.807500000000e+02 -4.275175648837e-03 6.367152380252e-05 3.647745649180e+00
3.810000000000e+02 -4.323339358667e-03 6.431497742906e-05 3.693663968485e+00
3.812500000000e+02 -4.376455451370e-03 6.499556488612e-05 3.740427459759e+00
3.815000000000e+02 -4.434278699232e-03 6.571155956997e-05 3.788037535224e+00
3.817500000000e+02 -4.496502271488e-03 6.646074529865e-05 3.836490538754e+00
3.820000000000e+02 -4.562761124078e-03 6.724043995804e-05 3.885777796678e+00
3.822500000000e+02 -4.632636089392e-03 6.804753179912e-05 3.935885707488e+00
3.825000000000e+02 -4.705658337978e-03 6.887851527607e-05 3.986795860567e+00
3.827500000000e+02 -4.781314457482e-03 6.972953162665e-05 4.038485191254e+00
3.830000000000e+02 -4.859052013647e-03 7.059641207435e-05 4.090926168738e+00
3.832500000000e+02 -4.938285457076e-03 7.147472565330e-05 4.144087012064e+00
3.835000000000e+02 -5.018402609918e-03 7.235983043991e-05 4.197931943293e+00
3.837500000000e+02 -5.098771357284e-03 7.324692565563e-05 4.252421464271e+00
3.840000000000e+02 -5.178746823163e-03 7.413110707982e-05 4.307512669560e+00
3.842500000000e+02 -5.257678623953e-03 7.500742313313e-05 4.363159579416e+00
3.845000000000e+02 -5.334918470246e-03 7.587093223313e-05 4.419313506169e+00
3.847500000000e+02 -5.409827714859e-03 7.671675950896e-05 4.475923436150e+00
3.850000000000e+02 -5.481784998977e-03 7.754015657860e-05 4.532936437250e+00
3.852500000000e+02 -5.550193842190e-03 7.833655706449e-05 4.590298083223e+00
3.855000000000e+02 -5.614490016192e-03 7.910163290734e-05 4.647952886586e+00
3.857500000000e+02 -5.674148754593e-03 7.983134817816e-05 4.705844745107e+00
3.860000000000e+02 -5.728691630754e-03 8.052200936168e-05 4.763917392231e+00
3.862500000000e+02 -5.777693009239e-03 8.117031139579e-05 4.822114842245e+00
3.865000000000e+02 -5.820786075288e-03 8.177337533530e-05 4.880381836671e+00
3.867500000000e+02 -5.857668266105e-03 8.232879045217e-05 4.938664272874e+00
3.870000000000e+02 -5.888106116174e-03 8.283464922285e-05 4.996909623711e+00
3.872500000000e+02 -5.911939429929e-03 8.328956351070e-05 5.055067329882e+00
3.875000000000e+02 -5.929084667236e-03 8.369268347358e-05 5.113089171431e+00
3.877500000000e+02 -5.939537481943e-03 8.404370804979e-05 5.170929608522e+00
3.880000000000e+02 -5.943374422485e-03 8.434288630138e-05 5.228546086033e+00
3.882500000000e+02 -5.940753606564e-03 8.459101132544e-05 5.285899304103e+00
3.885000000000e+02 -5.931914400630e-03 8.478940105275e-05 5.342953447034e+00
3.887500000000e+02 -5.917175962593e-03 8.493987025407e-05 5.399676369585e+00
3.890000000000e+02 -5.896934894380e-03 8.504470078841e-05 5.456039739220e+00
3.892500000000e+02 -5.871661595666e-03 8.510667165437e-05 5.512019132841e+00
3.895000000000e+02 -5.841895406229e-03 8.512895659227e-05 5.567594085620e+00
3.897500000000e+02 -5.808238932552e-03 8.511506244624e-05 5.622748095330e+00
3.900000000000e+02 -5.771351146664e-03 8.506882777393e-05 5.677468578783e+00
3.902500000000e+02 -5.731939592840e-03 8.499422388494e-05 5.731746781873e+00
3.905000000000e+02 -5.690751639576e-03 8.489542669080e-05 5.785577649952e+00
3.907500000000e+02 -5.648564707648e-03 8.477676365692e-05 5.838959653197e+00
3.910000000000e+02 -5.606176029863e-03 8.464258270605e-05 5.891894575808e+00
3.912500000000e+02 -5.564391399377e-03 8.449721790360e-05 5.944387266432e+00
3.915000000000e+02 -5.524013823278e-03 8.434493377274e-05 5.996445363237e+00
3.917500000000e+02 -5.485831876464e-03 8.418985772993e-05 6.048078985280e+00
3.920000000000e+02 -5.450607977950e-03 8.403592070491e-05 6.099300404543e+00
3.922500000000e+02 -5.419066741849e-03 8.388680401636e-05 6.150123695371e+00
3.925000000000e+02 -5.391883709341e-03 8.374589007706e-05 6.200564377406e+00
3.927500000000e+02 -5.369674385641e-03 8.361621794756e-05 6.250639043508e+00
3.930000000000e+02 -5.352983991505e-03 8.350044354632e-05 6.300364988206e+00
3.932500000000e+02 -5.342278033386e-03 8.340080681704e-05 6.349759833197e+00
3.935000000000e+02 -5.337933931544e-03 8.331910603585e-05 6.398841166630e+00
3.937500000000e+02 -5.340233749390e-03 8.325667473350e-05 6.447626185827e+00
3.940000000000e+02 -5.349358258650e-03 8.321436772638e-05 6.496131357483e+00
3.942500000000e+02 -5.365382397901e-03 8.319255367320e-05 6.544372096554e+00
3.945000000000e+02 -5.388272267237e-03 8.319111224814e-05 6.592362461554e+00
3.947500000000e+02 -5.417883749136e-03 8.320944048026e-05 6.640114880368e+00
3.950000000000e+02 -5.453962791117e-03 8.324646366992e-05 6.687639893717e+00
3.952500000000e+02 -5.496147384226e-03 8.330065328141e-05 6.734945928449e+00
3.955000000000e+02 -5.543971270077e-03 8.337005050996e-05 6.782039093772e+00
3.957500000000e+02 -5.596869234485e-03 8.345229608289e-05 6.828923010999e+00
3.960000000000e+02 -5.654184033778e-03 8.354465830568e-05 6.875598664499e+00
3.962500000000e+02 -5.715174808577e-03 8.364408818443e-05 6.922064280194e+00
3.965000000000e+02 -5.779026683161e-03 8.374726976734e-05 6.968315236138e+00
3.967500000000e+02 -5.844861675721e-03 8.385065114785e-05 7.014343992033e+00
3.970000000000e+02 -5.911750451832e-03 8.395050842205e-05 7.060140052261e+00
3.972500000000e+02 -5.978724901689e-03 8.404300388448e-05 7.105689950683e+00
3.975000000000e+02 -6.044791343477e-03 8.412423181339e-05 7.150977262123e+00
3.977500000000e+02 -6.108943992674e-03 8.419029153528e-05 7.195982643702e+00
3.980000000000e+02 -6.170178695803e-03 8.423736609453e-05 7.240683897969e+00
3.982500000000e+02 -6.227506508093e-03 8.426178475163e-05 7.285056067209e+00
3.985000000000e+02 -6.279967244113e-03 8.426005741713e-05 7.329071550953e+00
3.987500000000e+02 -6.326642512696e-03 8.422895123394e-05 7.372700253396e+00
3.990000000000e+02 -6.366668334536e-03 8.416555537169e-05 7.415909754738e+00
3.992500000000e+02 -6.399247023681e-03 8.406733140551e-05 7.458665510439e+00
3.995000000000e+02 -6.423658351006e-03 8.393215566202e-05 7.500931074127e+00
3.997500000000e+02 -6.439269859229e-03 8.375836835153e-05 7.542668344351e+00
4.000000000000e+02 -6.445546209018e-03 8.354481237330e-05 7.583837833296e+00
4.002500000000e+02 -6.442057527904e-03 8.329086121087e-05 7.624398954294e+00
4.005000000000e+02 -6.428486620997e-03 8.299644298787e-05 7.664310326491e+00
4.007500000000e+02 -6.404634987199e-03 8.266205598079e-05 7.703530092285e+00
4.010000000000e+02 -6.370427547470e-03 8.228878128932e-05 7.742016245112e+00
4.012500000000e+02 -6.325916029528e-03 8.187826988254e-05 7.779726963552e+00
4.015000000000e+02 -6.271280966226e-03 8.143272044048e-05 7.816620946912e+00
4.017500000000e+02 -6.206832400691e-03 8.095482712925e-05 7.852657749739e+00
4.020000000000e+02 -6.133008914972e-03 8.044789420242e-05 7.887798109018e+00
4.022500000000e+02 -6.050374788153e-03 7.991569118601e-05 7.922004263038e+00
4.025000000000e+02 -5.959615822855e-03 7.936240426984e-05 7.955240254168e+00
4.027500000000e+02 -5.861533503594e-03 7.879260784485e-05 7.987472215169e+00
4.030000000000e+02 -5.757037570243e-03 7.821124838900e-05 8.018668633527e+00
4.032500000000e+02 -5.647137012192e-03 7.762344279580e-05 8.048800588079e+00
4.035000000000e+02 -5.532929516344e-03 7.703451435298e-05 8.077841958724e+00
4.037500000000e+02 -5.415589604073e-03 7.644994009073e-05 8.105769602322e+00
4.040000000000e+02 -5.296355384004e-03 7.587526099623e-05 8.132563494348e+00
4.042500000000e+02 -5.176514268799e-03 7.531601131736e-05 8.158206829241e+00
4.045000000000e+02 -5.057387599769e-03 7.477764460748e-05 8.182686083343e+00
4.047500000000e+02 -4.940314635742e-03 7.426545803413e-05 8.205991030082e+00
4.050000000000e+02 -4.826635952277e-03 7.378452318801e-05 8.228114712904e+00
4.052500000000e+02 -4.717676594592e-03 7.333962477302e-05 8.249053371815e+00
4.055000000000e+02 -4.614729278382e-03 7.293520712118e-05 8.268806319693e+00
4.057500000000e+02 -4.519037761030e-03 7.257533883470e-05 8.287375775432e+00
4.060000000000e+02 -4.431780710576e-03 7.226365108920e-05 8.304766649776e+00
4.062500000000e+02 -4.354056302804e-03 7.200329011600e-05 8.320986287903e+00
4.065000000000e+02 -4.286867761512e-03 7.179688989525e-05 8.336044173906e+00
4.067500000000e+02 -4.231110062708e-03 7.164654822445e-05 8.349951596218e+00
4.070000000000e+02 -4.187557958075e-03 7.155380900517e-05 8.362721286819e+00
4.072500000000e+02 -4.156855486498e-03 7.151965578639e-05 8.374367034942e+00
4.075000000000e+02 -4.139507117032e-03 7.154450741190e-05 8.384903287449e+00
4.077500000000e+02 -4.135870611164e-03 7.162820541423e-05 8.394344737821e+00
4.080000000000e+02 -4.146151711061e-03 7.177002416653e-05 8.402705920052e+00
4.082500000000e+02 -4.170400745175e-03 7.196869940410e-05 8.410000813357e+00
4.085000000000e+02 -4.208511085026e-03 7.222244661467e-05 8.416242462361e+00
4.087500000000e+02 -4.260219608725e-03 7.252897964441e-05 8.421442630381e+00
4.090000000000e+02 -4.325109051810e-03 7.288553661053e-05 8.425611487181e+00
4.092500000000e+02 -4.402612226552e-03 7.328891010824e-05 8.428757340799e+00
4.095000000000e+02 -4.492018115661e-03 7.373548114420e-05 8.430886422965e+00
4.097500000000e+02 -4.592479556172e-03 7.422125512707e-05 8.432002724492e+00
4.100000000000e+02 -4.703022664612e-03 7.474190067835e-05 8.432107895910e+00
4.102500000000e+02 -4.822557666479e-03 7.529278513671e-05 8.431201206151e+00
4.105000000000e+02 -4.949891169250e-03 7.586902678891e-05 8.429279566860e+00
4.107500000000e+02 -5.083739518952e-03 7.646555321425e-05 8.426337612067e+00
4.110000000000e+02 -5.222743323789e-03 7.707714087193e-05 8.422367841657e+00
4.112500000000e+02 -5.365482885651e-03 7.769845147226e-05 8.417360819172e+00
4.115000000000e+02 -5.510494251231e-03 7.832408740055e-05 8.411305413843e+00
4.117500000000e+02 -5.656285970628e-03 7.894862763325e-05 8.404189093403e+00
4.120000000000e+02 -5.801356083526e-03 7.956672209972e-05 8.395998244609e+00
4.122500000000e+02 -5.944209405536e-03 8.017317449030e-05 8.386718529861e+00
4.125000000000e+02 -6.083374639646e-03 8.076291091835e-05 8.376335256148e+00
4.127500000000e+02 -6.217421361294e-03 8.133104809141e-05 8.364833760414e+00
4.130000000000e+02 -6.344976523067e-03 8.187297847720e-05 8.352199797901e+00
4.132500000000e+02 -6.464740316173e-03 8.238441785133e-05 8.338419921114e+00
4.135000000000e+02 -6.575501174051e-03 8.286146005571e-05 8.323481853182e+00
4.137500000000e+02 -6.676149782676e-03 8.330056988720e-05 8.307374834831e+00
4.140000000000e+02 -6.765691807997e-03 8.369863556418e-05 8.290089953004e+00
4.142500000000e+02 -6.843259296812e-03 8.405303542033e-05 8.271620431902e+00
4.145000000000e+02 -6.908120411511e-03 8.436165185965e-05 8.251961895798e+00
4.147500000000e+02 -6.959687593255e-03 8.462288797234e-05 8.231112587239e+00
4.150000000000e+02 -6.997523889560e-03 8.483568154388e-05 8.209073548422e+00
4.152500000000e+02 -7.021347409156e-03 8.499951384819e-05 8.185848759884e+00
4.155000000000e+02 -7.031033980282e-03 8.511441177050e-05 8.161445232559e+00
4.157500000000e+02 -7.026617806468e-03 8.518094318261e-05 8.135873059864e+00
4.160000000000e+02 -7.008290204948e-03 8.520020639863e-05 8.109145427093e+00
4.162500000000e+02 -6.976396627146e-03 8.517381386539e-05 8.081278575395e+00
4.165000000000e+02 -6.931431652602e-03 8.510387057920e-05 8.052291731897e+00
4.167500000000e+02 -6.874032488243e-03 8.499294735151e-05 8.022206996119e+00
4.170000000000e+02 -6.804970685755e-03 8.484404852721e-05 7.991049195231e+00
4.172500000000e+02 -6.725142363281e-03 8.466053298103e-05 7.958845707757e+00
4.175000000000e+02 -6.635557144590e-03 8.444613367653e-05 7.925626254502e+00
4.177500000000e+02 -6.537325612443e-03 8.420499937106e-05 7.891422668674e+00
4.180000000000e+02 -6.431645784714e-03 8.394148811600e-05 7.856268646054e+00
4.182500000000e+02 -6.319788844013e-03 8.366017431904e-05 7.820199474829e+00
4.185000000000e+02 -6.203083949523e-03 8.336589408087e-05 7.783251758939e+00
4.187500000000e+02 -6.082902453376e-03 8.306349641718e-05 7.745463131550e+00
4.190000000000e+02 -5.960641946936e-03 8.275788567200e-05 7.706871969879e+00
4.192500000000e+02 -5.837710101252e-03 8.245402153453e-05 7.667517106828e+00
4.195000000000e+02 -5.715508239048e-03 8.215685146812e-05 7.627437554759e+00
4.197500000000e+02 -5.595415229880e-03 8.187123455344e-05 7.586672239925e+00
4.200000000000e+02 -5.478771783024e-03 8.160186023948e-05 7.545259745239e+00
4.202500000000e+02 -5.366865349017e-03 8.135323430905e-05 7.503238075611e+00
4.205000000000e+02 -5.260915915420e-03 8.112963400730e-05 7.460644443049e+00
4.207500000000e+02 -5.162062745102e-03 8.093505252227e-05 7.417515067861e+00
4.210000000000e+02 -5.071352276941e-03 8.077315016869e-05 7.373885008462e+00
4.212500000000e+02 -4.989727297393e-03 8.064721101736e-05 7.329788012122e+00
4.215000000000e+02 -4.918017466760e-03 8.056010820795e-05 7.285256389307e+00
4.217500000000e+02 -4.856931322358e-03 8.051426383249e-05 7.240320910282e+00
4.220000000000e+02 -4.807050030150e-03 8.051159990508e-05 7.195010726529e+00
4.222500000000e+02 -4.768822621700e-03 8.055353387737e-05 7.149353306420e+00
4.225000000000e+02 -4.742562994450e-03 8.064095177318e-05 7.103374394625e+00
4.227500000000e+02 -4.728448514840e-03 8.077419047275e-05 7.057097984686e+00
4.230000000000e+02 -4.726520378935e-03 8.095302736086e-05 7.010546308125e+00
4.232500000000e+02 -4.736685414993e-03 8.117667666849e-05 6.963739830198e+00
4.235000000000e+02 -4.758719687432e-03 8.144379105385e-05 6.916697260060e+00
4.237500000000e+02 -4.792273446058e-03 8.175247189326e-05 6.869435565240e+00
4.240000000000e+02 -4.836877509197e-03 8.210028222283e-05 6.821969992132e+00
4.242500000000e+02 -4.891950927449e-03 8.248427951213e-05 6.774314089763e+00
4.245000000000e+02 -4.956809743970e-03 8.290103904551e-05 6.726479735566e+00
4.247500000000e+02 -5.030676777395e-03 8.334668355994e-05 6.678477162009e+00
4.250000000000e+02 -5.112692244577e-03 8.381694317061e-05 6.630314985599e+00
4.252500000000e+02 -5.201925110125e-03 8.430720386135e-05 6.582000230570e+00
4.255000000000e+02 -5.297384913412e-03 8.481252424872e-05 6.533538357390e+00
4.257500000000e+02 -5.398034034499e-03 8.532774752668e-05 6.484933287756e+00
4.260000000000e+02 -5.502800334007e-03 8.584756445729e-05 6.436187432250e+00
4.262500000000e+02 -5.610589593196e-03 8.636653706370e-05 6.387301713198e+00
4.265000000000e+02 -5.720297945414e-03 8.687921411166e-05 6.338275593346e+00
4.267500000000e+02 -5.830823950400e-03 8.738010736137e-05 6.289107106725e+00
4.270000000000e+02 -5.941080357670e-03 8.786380011669e-05 6.239792887382e+00
4.272500000000e+02 -6.050005475493e-03 8.832507476922e-05 6.190328210106e+00
4.275000000000e+02 -6.156573976342e-03 8.875893119539e-05 6.140707029672e+00
4.277500000000e+02 -6.259806812693e-03 8.916064108228e-05 6.090922031837e+00
4.280000000000e+02 -6.358780204329e-03 8.952580677499e-05 6.040964692362e+00
4.282500000000e+02 -6.452633818720e-03 8.985042502760e-05 5.990825342672e+00
4.285000000000e+02 -6.540577575884e-03 9.013089792048e-05 5.940493251306e+00
4.287500000000e+02 -6.621896150266e-03 9.036405448010e-05 5.889956713881e+00
4.290000000000e+02 -6.695952264936e-03 9.054721501853e-05 5.839203159568e+00
4.292500000000e+02 -6.762190752743e-03 9.067819746045e-05 5.788219272384e+00
4.295000000000e+02 -6.820141722375e-03 9.075531923541e-05 5.736991127097e+00
4.297500000000e+02 -6.869422206402e-03 9.077739406141e-05 5.685504343756e+00
4.300000000000e+02 -6.909736555898e-03 9.074372058815e-05 5.633744259158e+00
4.302500000000e+02 -6.940875731406e-03 9.065405739989e-05 5.581696116528e+00
4.305000000000e+02 -6.962715175002e-03 9.050861274124e-05 5.529345273129e+00
4.307500000000e+02 -6.975211581147e-03 9.030800129509e-05 5.476677424331e+00
4.310000000000e+02 -6.978398841319e-03 9.005320340880e-05 5.423678846339e+00
4.312500000000e+02 -6.972382926799e-03 8.974552452334e-05 5.370336651748e+00
4.315000000000e+02 -6.957336033386e-03 8.938655323892e-05 5.316639057814e+00
4.317500000000e+02 -6.933490202556e-03 8.897811176786e-05 5.262575668539e+00
4.320000000000e+02 -6.901130286831e-03 8.852221272634e-05 5.208137759559e+00
4.322500000000e+02 -6.860586735343e-03 8.802101705144e-05 5.153318572382e+00
4.325000000000e+02 -6.812228174247e-03 8.747679086804e-05 5.098113605167e+00
4.327500000000e+02 -6.756454062808e-03 8.689186497771e-05 5.042520898332e+00
4.330000000000e+02 -6.693687494195e-03 8.626860553398e-05 4.986541317212e+00
4.332500000000e+02 -6.624368349828e-03 8.560938675217e-05 4.930178814750e+00
4.335000000000e+02 -6.548946905565e-03 8.491656419415e-05 4.873440677715e+00
4.337500000000e+02 -6.467877994778e-03 8.419245759500e-05 4.816337748727e+00
4.340000000000e+02 -6.381615903933e-03 8.343933752239e-05 4.758884615108e+00
4.342500000000e+02 -6.290609920916e-03 8.265941691341e-05 4.701099767182e+00
4.345000000000e+02 -6.195300783639e-03 8.185482897466e-05 4.643005710584e+00
4.347500000000e+02 -6.096117994229e-03 8.102765401954e-05 4.584629033279e+00
4.350000000000e+02 -5.993477684118e-03 8.017994054699e-05 4.526000426427e+00
4.352500000000e+02 -5.887781386314e-03 7.931367224098e-05 4.467154647062e+00
4.355000000000e+02 -5.779415557705e-03 7.843075859601e-05 4.408130425282e+00
4.357500000000e+02 -5.668751919260e-03 7.753303880256e-05 4.348970317965e+00
4.360000000000e+02 -5.556148386057e-03 7.662231749159e-05 4.289720499599e+00
4.362500000000e+02 -5.441950417740e-03 7.570036092222e-05 4.230430499156e+00
4.365000000000e+02 -5.326492841264e-03 7.476889199329e-05 4.171152881657e+00
4.367500000000e+02 -5.210101954311e-03 7.382959131194e-05 4.111942878940e+00
4.370000000000e+02 -5.093097772344e-03 7.288410033995e-05 4.052857973583e+00
4.372500000000e+02 -4.975796304866e-03 7.193401957731e-05 3.993957442722e+00
4.375000000000e+02 -4.858511708919e-03 7.098090680058e-05 3.935301868302e+00
4.377500000000e+02 -4.741558243920e-03 7.002627490152e-05 3.876952620856e+00
4.380000000000e+02 -4.625251878080e-03 6.907159069464e-05 3.818971325748e+00
4.382500000000e+02 -4.509911456869e-03 6.811827303616e-05 3.761419321227e+00
4.385000000000e+02 -4.395859394500e-03 6.716769270221e-05 3.704357115056e+00
4.387500000000e+02 -4.283421813599e-03 6.622117274729e-05 3.647843850854e+00
4.390000000000e+02 -4.172928107725e-03 6.527999312025e-05 3.591936791234e+00
4.392500000000e+02 -4.064709945134e-03 6.434539201014e-05 3.536690825331e+00
4.395000000000e+02 -3.959099760118e-03 6.341857010714e-05 3.482158010224e+00
4.397500000000e+02 -3.856428815212e-03 6.250069565458e-05 3.428387147243e+00
4.400000000000e+02 -3.757024724396e-03 6.159291211222e-05 3.375423404630e+00
4.402500000000e+02 -3.661208632705e-03 6.069634356298e-05 3.323307986164e+00
4.405000000000e+02 -3.569292021307e-03 5.981210005190e-05 3.272077852149e+00
4.407500000000e+02 -3.481573327966e-03 5.894128176587e-05 3.221765489930e+00
4.410000000000e+02 -3.398334316483e-03 5.808497991405e-05 3.172398741232e+00
4.412500000000e+02 -3.319836398731e-03 5.724427885789e-05 3.124000683702e+00
4.415000000000e+02 -3.246316904566e-03 5.642025882210e-05 3.076589563332e+00
4.417500000000e+02 -3.177985293887e-03 5.561398426782e-05 3.030178782816e+00
4.420000000000e+02 -3.115019457753e-03 5.482649407973e-05 2.984776941008e+00
4.422500000000e+02 -3.057562284720e-03 5.405878774861e-05 2.940387919301e+00
4.425000000000e+02 -3.005718338557e-03 5.331181504067e-05 2.897011019314e+00
4.427500000000e+02 -2.959550781742e-03 5.258645726575e-05 2.854641140854e+00
4.430000000000e+02 -2.919078617419e-03 5.188350636928e-05 2.813269005825e+00
4.432500000000e+02 -2.884274298534e-03 5.120364203792e-05 2.772881416849e+00
4.435000000000e+02 -2.855061799668e-03 5.054740923655e-05 2.733461553597e+00
4.437500000000e+02 -2.831315211996e-03 4.991519513128e-05 2.694989299478e+00
4.440000000000e+02 -2.812857904593e-03 4.930719072962e-05 2.657441595330e+00
4.442500000000e+02 -2.799462258226e-03 4.872339503550e-05 2.620792815642e+00
4.445000000000e+02 -2.790850011200e-03 4.816361793175e-05 2.585015164301e+00
4.447500000000e+02 -2.786693528306e-03 4.762742121242e-05 2.550079082460e+00
4.450000000000e+02 -2.786617666220e-03 4.711412692923e-05 2.515953666093e+00
4.452500000000e+02 -2.790202715667e-03 4.662276883377e-05 2.482607086625e+00
4.455000000000e+02 -2.796987872618e-03 4.615213889964e-05 2.450007011340e+00
4.457500000000e+02 -2.806475615666e-03 4.570078473556e-05 2.418121018151e+00
4.460000000000e+02 -2.818136899226e-03 4.526701274629e-05 2.386916998694e+00
4.462500000000e+02 -2.831416992109e-03 4.484890249154e-05 2.356363550842e+00
4.465000000000e+02 -2.845742220908e-03 4.444432792611e-05 2.326430348032e+00
4.467500000000e+02 -2.860527157998e-03 4.405098358867e-05 2.297088492866e+00
4.470000000000e+02 -2.875182441811e-03 4.366641629538e-05 2.268310839379e+00
4.472500000000e+02 -2.889122712539e-03 4.328806125897e-05 2.240072295115e+00
4.475000000000e+02 -2.901774862358e-03 4.291328251463e-05 2.212350086234e+00
4.477500000000e+02 -2.912586185272e-03 4.253941616597e-05 2.185123999214e+00
4.480000000000e+02 -2.921032479398e-03 4.216381633279e-05 2.158376585944e+00
4.482500000000e+02 -2.926625841409e-03 4.178390220863e-05 2.132093335967e+00
4.485000000000e+02 -2.928922024522e-03 4.139720573068e-05 2.106262822539e+00
4.487500000000e+02 -2.927527286168e-03 4.100141756433e-05 2.080876811942e+00
4.490000000000e+02 -2.922104520420e-03 4.059443503732e-05 2.055930342280e+00
4.492500000000e+02 -2.912378613848e-03 4.017440441953e-05 2.031421780479e+00
4.495000000000e+02 -2.898140865636e-03 3.973975843574e-05 2.007352846790e+00
4.497500000000e+02 -2.879252370934e-03 3.928925224075e-05 1.983728615081e+00
4.500000000000e+02 -2.855646399934e-03 3.882199374083e-05 1.960557499697e+00
4.502500000000e+02 -2.827329470724e-03 3.833746877910e-05 1.937851211794e+00
4.505000000000e+02 -2.794381350645e-03 3.783555573589e-05 1.915624711168e+00
4.507500000000e+02 -2.756953656963e-03 3.731654095440e-05 1.893896135227e+00
4.510000000000e+02 -2.715267218563e-03 3.678112380390e-05 1.872686720140e+00
4.512500000000e+02 -2.669608103955e-03 3.623041393316e-05 1.852020706191e+00
4.515000000000e+02 -2.620322516538e-03 3.566592333412e-05 1.831925240196e+00
4.517500000000e+02 -2.567810407612e-03 3.508955159659e-05 1.812430259887e+00
4.520000000000e+02 -2.512518067554e-03 3.450356409324e-05 1.793568371683e+00
4.522500000000e+02 -2.454929701823e-03 3.391056550589e-05 1.775374712480e+00
4.525000000000e+02 -2.395558265907e-03 3.331346689800e-05 1.757886804222e+00
4.527500000000e+02 -2.334935588637e-03 3.271544874561e-05 1.741144386961e+00
4.530000000000e+02 -2.273602091664e-03 3.211991968230e-05 1.725189235118e+00
4.532500000000e+02 -2.212096331458e-03 3.153047191723e-05 1.710064958548e+00
4.535000000000e+02 -2.150944534269e-03 3.095083362914e-05 1.695816777100e+00
4.537500000000e+02 -2.090650434246e-03 3.038482029213e-05 1.682491272592e+00
4.540000000000e+02 -2.031685621494e-03 2.983628346664e-05 1.670136119850e+00
4.542500000000e+02 -1.974480686056e-03 2.930906015200e-05 1.658799788721e+00
4.545000000000e+02 -1.919417384636e-03 2.880692188584e-05 1.648531223776e+00
4.547500000000e+02 -1.866822101458e-03 2.833352427006e-05 1.639379498803e+00
4.550000000000e+02 -1.816960693560e-03 2.789235865636e-05 1.631393452569e+00
4.552500000000e+02 -1.770034992579e-03 2.748670530989e-05 1.624621303752e+00
4.555000000000e+02 -1.726181003266e-03 2.711958989293e-05 1.619110252059e+00
4.557500000000e+02 -1.685468737943e-03 2.679374241463e-05 1.614906071417e+00
4.560000000000e+02 -1.647903856165e-03 2.651156009303e-05 1.612052697456e+00
4.562500000000e+02 -1.613430959854e-03 2.627507424818e-05 1.610591817685e+00
4.565000000000e+02 -1.581938331265e-03 2.608592233602e-05 1.610562471530e+00
4.567500000000e+02 -1.553264194734e-03 2.594532436812e-05 1.612000664657e+00
4.570000000000e+02 -1.527204006059e-03 2.585406601202e-05 1.614939007428e+00
4.572500000000e+02 -1.503518857335e-03 2.581248728162e-05 1.619406382119e+00
4.575000000000e+02 -1.481944484032e-03 2.582047823463e-05 1.625427647027e+00
4.577500000000e+02 -1.462200911534e-03 2.587748200111e-05 1.633023382554e+00
4.580000000000e+02 -1.444002257914e-03 2.598250485247e-05 1.642209684550e+00
4.582500000000e+02 -1.427066671583e-03 2.613413499791e-05 1.652998009748e+00
4.585000000000e+02 -1.411125989037e-03 2.633056797419e-05 1.665395074822e+00
4.587500000000e+02 -1.395935057482e-03 2.656964066786e-05 1.679402813426e+00
4.590000000000e+02 -1.381280404448e-03 2.684887287538e-05 1.695018388652e+00
4.592500000000e+02 -1.366988165208e-03 2.716551470242e-05 1.712234263241e+00
4.595000000000e+02 -1.352931067888e-03 2.751660178463e-05 1.731038325203e+00
4.597500000000e+02 -1.339034375009e-03 2.789901418321e-05 1.751414063032e+00
4.600000000000e+02 -1.325280601864e-03 2.830954109354e-05 1.773340792787e+00
4.602500000000e+02 -1.311713016294e-03 2.874494653926e-05 1.796793924638e+00
4.605000000000e+02 -1.298437761931e-03 2.920203295473e-05 1.821745270128e+00
4.607500000000e+02 -1.285624524733e-03 2.967771673545e-05 1.848163382009e+00
4.610000000000e+02 -1.273505879920e-03 3.016909933631e-05 1.876013916114e+00
4.612500000000e+02 -1.262375075564e-03 3.067351549541e-05 1.905260018838e+00
4.615000000000e+02 -1.252582524915e-03 3.118859182150e-05 1.935862721326e+00
4.617500000000e+02 -1.244530835344e-03 3.171230022769e-05 1.967781348591e+00
4.620000000000e+02 -1.238668705194e-03 3.224299894361e-05 2.000973923101e+00
4.622500000000e+02 -1.235483537438e-03 3.277946164007e-05 2.035397573554e+00
4.625000000000e+02 -1.235493156855e-03 3.332090031671e-05 2.071008928377e+00
4.627500000000e+02 -1.239236547231e-03 3.386697430249e-05 2.107764503208e+00
4.630000000000e+02 -1.247263882501e-03 3.441778937971e-05 2.145621073973e+00
4.632500000000e+02 -1.260126044854e-03 3.497388382329e-05 2.184536026729e+00
4.635000000000e+02 -1.278363711916e-03 3.553620463720e-05 2.224467693126e+00
4.637500000000e+02 -1.302496392419e-03 3.610607308449e-05 2.265375659566e+00
4.640000000000e+02 -1.333011434850e-03 3.668514056976e-05 2.307221055093e+00
4.642500000000e+02 -1.370353281219e-03 3.727533871287e-05 2.349966804931e+00
4.645000000000e+02 -1.414913169323e-03 3.787881875555e-05 2.393577864421e+00
4.647500000000e+02 -1.467019448120e-03 3.849786666921e-05 2.438021411165e+00
4.650000000000e+02 -1.526928763282e-03 3.913485171272e-05 2.483267009647e+00
4.652500000000e+02 -1.594818294902e-03 3.979215461999e-05 2.529286739234e+00
4.655000000000e+02 -1.670779152781e-03 4.047208468641e-05 2.576055277133e+00
4.657500000000e+02 -1.754811209891e-03 4.117680733109e-05 2.623549946629e+00
4.660000000000e+02 -1.846819487697e-03 4.190829953518e-05 2.671750722370e+00
4.662500000000e+02 -1.946612078949e-03 4.266825921359e-05 2.720640186076e+00
4.665000000000e+02 -2.053899890831e-03 4.345804402112e-05 2.770203444324e+00
4.667500000000e+02 -2.168298072957e-03 4.427862209341e-05 2.820427998276e+00
4.670000000000e+02 -2.289329267579e-03 4.513052722613e-05 2.871303573862e+00
4.672500000000e+02 -2.416428446090e-03 4.601383567887e-05 2.922821904848e+00
4.675000000000e+02 -2.548949461729e-03 4.692810827114e-05 2.974976483400e+00
4.677500000000e+02 -2.686172965792e-03 4.787237978127e-05 3.027762272506e+00
4.680000000000e+02 -2.827315797732e-03 4.884517143819e-05 3.081175391437e+00
4.682500000000e+02 -2.971541413133e-03 4.984448630449e-05 3.135212771333e+00
4.685000000000e+02 -3.117971229828e-03 5.086782087152e-05 3.189871796791e+00
4.687500000000e+02 -3.265696609206e-03 5.191218747752e-05 3.245149934716e+00
4.690000000000e+02 -3.413791239845e-03 5.297414636635e-05 3.301044353619e+00
4.692500000000e+02 -3.561323730654e-03 5.404984644258e-05 3.357551548966e+00
4.695000000000e+02 -3.707370071910e-03 5.513507346350e-05 3.414666974067e+00
4.697500000000e+02 -3.851025754705e-03 5.622530426988e-05 3.472384688029e+00
4.700000000000e+02 -3.991417336818e-03 5.731576727608e-05 3.530697021435e+00
4.702500000000e+02 -4.127713249600e-03 5.840151301414e-05 3.589594272013e+00
4.705000000000e+02 -4.259133591234e-03 5.947747813548e-05 3.649064431645e+00
4.707500000000e+02 -4.384958863531e-03 6.053855762761e-05 3.709092946914e+00
4.710000000000e+02 -4.504537394355e-03 6.157966938944e-05 3.769662521793e+00
4.712500000000e+02 -4.617291389209e-03 6.259583836649e-05 3.830752961810e+00
4.715000000000e+02 -4.722721706790e-03 6.358228417513e-05 3.892341060178e+00
4.717500000000e+02 -4.820411007258e-03 6.453445597188e-05 3.954400530594e+00
4.720000000000e+02 -4.910025511839e-03 6.544810965162e-05 4.016901983915e+00
4.722500000000e+02 -4.991315564888e-03 6.631937035811e-05 4.079812948360e+00
4.725000000000e+02 -5.064114500238e-03 6.714478638828e-05 4.143097933575e+00
4.727500000000e+02 -5.128336643795e-03 6.792137797162e-05 4.206718534852e+00
4.730000000000e+02 -5.183973912002e-03 6.864667710238e-05 4.270633576308e+00
4.732500000000e+02 -5.231091748526e-03 6.931876119573e-05 4.334799290210e+00
4.735000000000e+02 -5.269823983809e-03 6.993628108476e-05 4.399169528317e+00
4.737500000000e+02 -5.300367455387e-03 7.049848490739e-05 4.463696004232e+00
4.740000000000e+02 -5.322975899656e-03 7.100519588019e-05 4.528328559515e+00
4.742500000000e+02 -5.337953808101e-03 7.145682124685e-05 4.593015455014e+00
4.745000000000e+02 -5.345650036684e-03 7.185436109314e-05 4.657703677262e+00
4.747500000000e+02 -5.346451804838e-03 7.219938296840e-05 4.722339263460e+00
4.750000000000e+02 -5.340778823569e-03 7.249399292589e-05 4.786867635295e+00
4.752500000000e+02 -5.329077889764e-03 7.274079672576e-05 4.851233939512e+00
4.755000000000e+02 -5.311818152823e-03 7.294287149964e-05 4.915383396459e+00
4.757500000000e+02 -5.289486832172e-03 7.310370834956e-05 4.979261645991e+00
4.760000000000e+02 -5.262585670534e-03 7.322716435165e-05 5.042815090127e+00
4.762500000000e+02 -5.231628279238e-03 7.331743157740e-05 5.105991235517e+00
4.765000000000e+02 -5.197138090420e-03 7.337895419690e-05 5.168739019976e+00
4.767500000000e+02 -5.159647088105e-03 7.341636256192e-05 5.231009136592e+00
4.770000000000e+02 -5.119695127652e-03 7.343441919369e-05 5.292754335943e+00
4.772500000000e+02 -5.077829831690e-03 7.343795867495e-05 5.353929721689e+00
4.775000000000e+02 -5.034606931236e-03 7.343182578448e-05 5.414493023412e+00
4.777500000000e+02 -4.990590945697e-03 7.342082928535e-05 5.474404850592e+00
4.780000000000e+02 -4.946356069719e-03 7.340967123878e-05 5.533628932135e+00
4.782500000000e+02 -4.902487234966e-03 7.340287498153e-05 5.592132328506e+00
4.785000000000e+02 -4.859580933947e-03 7.340477567225e-05 5.649885620606e+00
4.787500000000e+02 -4.818245664269e-03 7.341947140910e-05 5.706863080275e+00
4.790000000000e+02 -4.779101980255e-03 7.345079405227e-05 5.763042808229e+00
4.792500000000e+02 -4.742781796038e-03 7.350224455685e-05 5.818406848917e+00
4.795000000000e+02 -4.709927057055e-03 7.357700206156e-05 5.872941273115e+00
4.797500000000e+02 -4.681187293825e-03 7.367790000662e-05 5.926636238164e+00
4.800000000000e+02 -4.657216366427e-03 7.380740256643e-05 5.979486007156e+00
4.802500000000e+02 -4.638668037914e-03 7.396759829245e-05 6.031488947376e+00
4.805000000000e+02 -4.626190613907e-03 7.416020052714e-05 6.082647489037e+00
4.807500000000e+02 -4.620420615984e-03 7.438654787298e-05 6.132968051987e+00
4.810000000000e+02 -4.621975430099e-03 7.464760157949e-05 6.182460945600e+00
4.812500000000e+02 -4.631445269312e-03 7.494395265190e-05 6.231140230033e+00
4.815000000000e+02 -4.649384465776e-03 7.527583076100e-05 6.279023546476e+00
4.817500000000e+02 -4.676302171148e-03 7.564310753166e-05 6.326131923084e+00
4.820000000000e+02 -4.712652840722e-03 7.604533566488e-05 6.372489545352e+00
4.822500000000e+02 -4.758826655286e-03 7.648173842131e-05 6.418123503524e+00
4.825000000000e+02 -4.815140043499e-03 7.695121384538e-05 6.463063516135e+00
4.827500000000e+02 -4.881826477845e-03 7.745233011916e-05 6.507341630488e+00
4.830000000000e+02 -4.959027840097e-03 7.798337459089e-05 6.550991909306e+00
4.832500000000e+02 -5.046786654196e-03 7.854235957555e-05 6.594050099323e+00
4.835000000000e+02 -5.145039286068e-03 7.912703335045e-05 6.636553291373e+00
4.837500000000e+02 -5.253610280211e-03 7.973490148047e-05 6.678539572492e+00
4.840000000000e+02 -5.372208097542e-03 8.036323207730e-05 6.720047676629e+00
4.842500000000e+02 -5.500422338247e-03 8.100907087297e-05 6.761116633858e+00
4.845000000000e+02 -5.637722474557e-03 8.166928564701e-05 6.801785425212e+00
4.847500000000e+02 -5.783458289841e-03 8.234056918038e-05 6.842092644594e+00
4.850000000000e+02 -5.936861986972e-03 8.301946947661e-05 6.882076171338e+00
4.852500000000e+02 -6.097052036711e-03 8.370239533220e-05 6.921772857542e+00
4.855000000000e+02 -6.263038907537e-03 8.438565180657e-05 6.961218230868e+00
4.857500000000e+02 -6.433732376806e-03 8.506546341769e-05 7.000446217233e+00
4.860000000000e+02 -6.607950479843e-03 8.573800912715e-05 7.039488886104e+00
4.862500000000e+02 -6.784430201412e-03 8.639944587066e-05 7.078376216702e+00
4.865000000000e+02 -6.961839553996e-03 8.704594203812e-05 7.117135891392e+00
4.867500000000e+02 -7.138791033068e-03 8.767371069773e-05 7.155793116265e+00
4.870000000000e+02 -7.313856484978e-03 8.827903708405e-05 7.194370465622e+00
4.872500000000e+02 -7.485582917658e-03 8.885829881822e-05 7.232887757226e+00
4.875000000000e+02 -7.652509250546e-03 8.940799808951e-05 7.271361956449e+00
4.877500000000e+02 -7.813184017922e-03 8.992479121495e-05 7.309807103086e+00
4.880000000000e+02 -7.966183338947e-03 9.040551523420e-05 7.348234271997e+00
4.882500000000e+02 -8.110129466902e-03 9.084721407132e-05 7.386651555012e+00
4.885000000000e+02 -8.243709420165e-03 9.124716279066e-05 7.425064067345e+00
4.887500000000e+02 -8.365693240580e-03 9.160288993432e-05 7.463473982437e+00
4.890000000000e+02 -8.474952147731e-03 9.191219920926e-05 7.501880579843e+00
4.892500000000e+02 -8.570475614664e-03 9.217318796559e-05 7.540280320881e+00
4.895000000000e+02 -8.651387810329e-03 9.238426600547e-05 7.578666932542e+00
4.897500000000e+02 -8.716962623312e-03 9.254416839019e-05 7.617031511109e+00
4.900000000000e+02 -8.766636967208e-03 9.265190833857e-05 7.655362637624e+00
4.902500000000e+02 -8.800022590147e-03 9.270688569032e-05 7.693646497151e+00
4.905000000000e+02 -8.816915432559e-03 9.270897806796e-05 7.731867009595e+00
4.907500000000e+02 -8.817302587672e-03 9.265837777109e-05 7.770005964366e+00
4.910000000000e+02 -8.801367086288e-03 9.255564026078e-05 7.808043150973e+00
4.912500000000e+02 -8.769489624863e-03 9.240172078126e-05 7.845956496889e+00
4.915000000000e+02 -8.722247813673e-03 9.219791246742e-05 7.883722193216e+00
4.917500000000e+02 -8.660412251040e-03 9.194589795172e-05 7.921314823745e+00
4.920000000000e+02 -8.584939880348e-03 9.164779494131e-05 7.958707478138e+00
4.922500000000e+02 -8.496964094282e-03 9.130607195115e-05 7.995871864768e+00
4.925000000000e+02 -8.397782243089e-03 9.092350927728e-05 8.032778404912e+00
4.927500000000e+02 -8.288840186487e-03 9.050326353913e-05 8.069396324294e+00
4.930000000000e+02 -8.171714504097e-03 9.004884195188e-05 8.105693724514e+00
4.932500000000e+02 -8.048092264327e-03 8.956409525288e-05 8.141637648289e+00
4.935000000000e+02 -7.919748827477e-03 8.905316497226e-05 8.177194128953e+00
4.937500000000e+02 -7.788523885706e-03 8.852045267063e-05 8.212328230767e+00
4.940000000000e+02 -7.656296260426e-03 8.797059222962e-05 8.247004073064e+00
4.942500000000e+02 -7.524957764192e-03 8.740841437063e-05 8.281184848355e+00
4.945000000000e+02 -7.396386669622e-03 8.683890717495e-05 8.314832830237e+00
4.947500000000e+02 -7.272421282284e-03 8.626717362595e-05 8.347909370071e+00
4.950000000000e+02 -7.154834015574e-03 8.569838715294e-05 8.380374892905e+00
4.952500000000e+02 -7.045306531678e-03 8.513774563787e-05 8.412188883327e+00
4.955000000000e+02 -6.945406371265e-03 8.459041727624e-05 8.443309873188e+00
4.957500000000e+02 -6.856565521533e-03 8.406148710666e-05 8.473695427278e+00
4.960000000000e+02 -6.780061370321e-03 8.355595718709e-05 8.503302129767e+00
4.962500000000e+02 -6.717000393259e-03 8.307868012100e-05 8.532085576127e+00
4.965000000000e+02 -6.668304849584e-03 8.263429030800e-05 8.560000369809e+00
4.967500000000e+02 -6.634702686022e-03 8.222717803563e-05 8.587000127078e+00
4.970000000000e+02 -6.616720827619e-03 8.186145768027e-05 8.613037492052e+00
4.972500000000e+02 -6.614681931419e-03 8.154093824686e-05 8.638064163719e+00
4.975000000000e+02 -6.628704544760e-03 8.126907223147e-05 8.662030935593e+00
4.977500000000e+02 -6.658706590059e-03 8.104894468300e-05 8.684887753147e+00
4.980000000000e+02 -6.704412017739e-03 8.088327711492e-05 8.706583786504e+00
4.982500000000e+02 -6.765360393341e-03 8.077440188536e-05 8.727067523132e+00
4.985000000000e+02 -6.840919083841e-03 8.072420729910e-05 8.746286878648e+00
4.987500000000e+02 -6.930297837772e-03 8.073412281970e-05 8.764189331921e+00
4.990000000000e+02 -7.032565190937e-03 8.080512005962e-05 8.780722079371e+00
4.992500000000e+02 -7.146666344718e-03 8.093771190221e-05 8.795832210157e+00
4.995000000000e+02 -7.271442270959e-03 8.113194606665e-05 8.809466908691e+00
4.997500000000e+02 -7.405649432057e-03 8.138737491944e-05 8.821573674608e+00
5.000000000000e+02 -7.547979800594e-03 8.170304382749e-05 8.832100562115e+00
5.002500000000e+02 -7.697080999364e-03 8.207748813546e-05 8.840996446549e+00
5.005000000000e+02 -7.851575915105e-03 8.250871197410e-05 8.848211301003e+00
5.007500000000e+02 -8.010081797184e-03 8.299421443728e-05 8.853696493590e+00
5.010000000000e+02 -8.171228393511e-03 8.353102559963e-05 8.857405090231e+00
5.012500000000e+02 -8.333675240728e-03 8.411564433433e-05 8.859292179506e+00
5.015000000000e+02 -8.496127574639e-03 8.474406308104e-05 8.859315192556e+00
5.017500000000e+02 -8.657351068329e-03 8.541173229590e-05 8.857434223481e+00
5.020000000000e+02 -8.816185448541e-03 8.611367258213e-05 8.853612360357e+00
5.022500000000e+02 -8.971556642257e-03 8.684455882524e-05 8.847815997534e+00
5.025000000000e+02 -9.122487753991e-03 8.759867498523e-05 8.840015135034e+00
5.027500000000e+02 -9.268109065056e-03 8.836996237035e-05 8.830183678709e+00
5.030000000000e+02 -9.407666512203e-03 8.915210320809e-05 8.818299697251e+00
5.032500000000e+02 -9.540529453201e-03 8.993860384660e-05 8.804345680547e+00
5.035000000000e+02 -9.666196920497e-03 9.072283628619e-05 8.788308745826e+00
5.037500000000e+02 -9.784303101935e-03 9.149813088274e-05 8.770180838671e+00
5.040000000000e+02 -9.894621286476e-03 9.225787549780e-05 8.749958876155e+00
5.042500000000e+02 -9.997066832636e-03 9.299561041456e-05 8.727644880027e+00
5.045000000000e+02 -1.009169841900e-02 9.370512773488e-05 8.703246048942e+00
5.047500000000e+02 -1.017871800971e-02 9.438056214323e-05 8.676774817688e+00
5.050000000000e+02 -1.025846873356e-02 9.501648500052e-05 8.648248854422e+00
5.052500000000e+02 -1.033143097680e-02 9.560801249092e-05 8.617691042844e+00
5.055000000000e+02 -1.039821603875e-02 9.615087404510e-05 8.585129411976e+00
5.057500000000e+02 -1.045955728227e-02 9.664146546109e-05 8.550597030217e+00
5.060000000000e+02 -1.051629873847e-02 9.707694408617e-05 8.514131877045e+00
5.062500000000e+02 -1.056938096927e-02 9.745519776719e-05 8.475776668515e+00
5.065000000000e+02 -1.061982434177e-02 9.777492491830e-05 8.435578652158e+00
5.067500000000e+02 -1.066870991867e-02 9.803569368180e-05 8.393589385141e+00
5.070000000000e+02 -1.071715786341e-02 9.823792587535e-05 8.349864466688e+00
5.072500000000e+02 -1.076630417271e-02 9.838287345496e-05 8.304463265753e+00
5.075000000000e+02 -1.081727585347e-02 9.847259622675e-05 8.257448607588e+00
5.077500000000e+02 -1.087116517560e-02 9.850998809258e-05 8.208886459008e+00
5.080000000000e+02 -1.092900336888e-02 9.849860868860e-05 8.158845584768e+00
5.082500000000e+02 -1.099173451725e-02 9.844261775779e-05 8.107397198016e+00
5.085000000000e+02 -1.106019012960e-02 9.834674249004e-05 8.054614594840e+00
5.087500000000e+02 -1.113506527714e-02 9.821624216266e-05 8.000572792422e+00
5.090000000000e+02 -1.121689630191e-02 9.805672625701e-05 7.945348154746e+00
5.092500000000e+02 -1.130604103854e-02 9.787405174033e-05 7.889018024435e+00
5.095000000000e+02 -1.140266186694e-02 9.767414684772e-05 7.831660353896e+00
5.097500000000e+02 -1.150671229201e-02 9.746300757357e-05 7.773353351278e+00
5.100000000000e+02 -1.161792737926e-02 9.724655388821e-05 7.714175129287e+00
5.102500000000e+02 -1.173581843997e-02 9.703048826096e-05 7.654203368270e+00
5.105000000000e+02 -1.185967248453e-02 9.682018525983e-05 7.593514999841e+00
5.107500000000e+02 -1.198855635232e-02 9.662057155374e-05 7.532185902647e+00
5.110000000000e+02 -1.212132581350e-02 9.643603903778e-05 7.470290618957e+00
5.112500000000e+02 -1.225663985451e-02 9.627035272236e-05 7.407902095956e+00
5.115000000000e+02 -1.239297948490e-02 9.612656926322e-05 7.345091445299e+00
5.117500000000e+02 -1.252867118193e-02 9.600697087483e-05 7.281927728519e+00
5.120000000000e+02 -1.266191419126e-02 9.591301301939e-05 7.218477765429e+00
5.122500000000e+02 -1.279081159477e-02 9.584528816950e-05 7.154805968732e+00
5.125000000000e+02 -1.291340399579e-02 9.580350498403e-05 7.090974201429e+00
5.127500000000e+02 -1.302770561371e-02 9.578648585104e-05 7.027041659802e+00
5.130000000000e+02 -1.313174194243e-02 9.579218100420e-05 6.963064780304e+00
5.132500000000e+02 -1.322358823636e-02 9.581769960720e-05 6.899097169988e+00
5.135000000000e+02 -1.330140819102e-02 9.585936083095e-05 6.835189559407e+00
5.137500000000e+02 -1.336349187602e-02 9.591275837073e-05 6.771389777857e+00
5.140000000000e+02 -1.340829275363e-02 9.597284076091e-05 6.707742747609e+00
5.142500000000e+02 -1.343446254052e-02 9.603400035607e-05 6.644290498025e+00
5.145000000000e+02 -1.344088376305e-02 9.609019844631e-05 6.581072196036e+00
5.147500000000e+02 -1.342669917136e-02 9.613507128339e-05 6.518124193377e+00
5.150000000000e+02 -1.339133790148e-02 9.616205127735e-05 6.455480084453e+00
5.152500000000e+02 -1.333453752847e-02 9.616450001115e-05 6.393170777795e+00
5.155000000000e+02 -1.325636192620e-02 9.613584181559e-05 6.331224577430e+00
5.157500000000e+02 -1.315721480233e-02 9.606969939926e-05 6.269667268177e+00
5.160000000000e+02 -1.303784840198e-02 9.596002740872e-05 6.208522209804e+00
5.162500000000e+02 -1.289936748603e-02 9.580124314909e-05 6.147810432454e+00
5.165000000000e+02 -1.274322828531e-02 9.558835213061e-05 6.087550736721e+00
5.167500000000e+02 -1.257123240662e-02 9.531706652738e-05 6.027759788881e+00
5.170000000000e+02 -1.238551535848e-02 9.498391558613e-05 5.968452219563e+00
5.172500000000e+02 -1.218852970969e-02 9.458634696480e-05 5.909640720224e+00
5.175000000000e+02 -1.198302272830e-02 9.412279496762e-05 5.851336130307e+00
5.177500000000e+02 -1.177200867937e-02 9.359275572535e-05 5.793547529627e+00
5.180000000000e+02 -1.155873591274e-02 9.299684681402e-05 5.736282315513e+00
5.182500000000e+02 -1.134664923737e-02 9.233683361015e-05 5.679546285907e+00
5.185000000000e+02 -1.113934742354e-02 9.161564023116e-05 5.623343705340e+00
5.187500000000e+02 -1.094053685012e-02 9.083732363002e-05 5.567677377511e+00
5.190000000000e+02 -1.075398110590e-02 9.000711233237e-05 5.512548699553e+00
5.192500000000e+02 -1.058344730858e-02 8.913133455263e-05 5.457957724016e+00
5.195000000000e+02 -1.043264913781e-02 8.821730854461e-05 5.403903203146e+00
5.197500000000e+02 -1.030518773202e-02 8.727326709290e-05 5.350382637431e+00
5.200000000000e+02 -1.020449086582e-02 8.630824175335e-05 5.297392314614e+00
5.202500000000e+02 -1.013375165759e-02 8.533192135021e-05 5.244927350139e+00
5.205000000000e+02 -1.009586767939e-02 8.435451306332e-05 5.192981715049e+00
5.207500000000e+02 -1.009338206417e-02 8.338657023907e-05 5.141548273997e+00
5.210000000000e+02 -1.012842752111e-02 8.243882169631e-05 5.090618808694e+00
5.212500000000e+02 -1.020267478706e-02 8.152195345557e-05 5.040184049152e+00
5.215000000000e+02 -1.031728643255e-02 8.064638411995e-05 4.990233703760e+00
5.217500000000e+02 -1.047287713804e-02 7.982210373311e-05 4.940756482903e+00
5.220000000000e+02 -1.066948129531e-02 7.905845982711e-05 4.891740134203e+00
5.222500000000e+02 -1.090652893058e-02 7.836395171290e-05 4.843171468788e+00
5.225000000000e+02 -1.118283060538e-02 7.774603745769e-05 4.795036400690e+00
5.227500000000e+02 -1.149657253190e-02 7.721096098071e-05 4.747319979322e+00
5.230000000000e+02 -1.184532242302e-02 7.676359029721e-05 4.700006432451e+00
5.232500000000e+02 -1.222604674420e-02 7.640727622979e-05 4.653079211705e+00
5.235000000000e+02 -1.263514001583e-02 7.614374375722e-05 4.606521037700e+00
5.237500000000e+02 -1.306846554094e-02 7.597300923456e-05 4.560313954530e+00
5.240000000000e+02 -1.352140740841e-02 7.589332129412e-05 4.514439385436e+00
5.242500000000e+02 -1.398893233446e-02 7.590115040043e-05 4.468878194170e+00
5.245000000000e+02 -1.446566077407e-02 7.599119771612e-05 4.423610747168e+00
5.247500000000e+02 -1.494594475072e-02 7.615643807365e-05 4.378616982322e+00
5.250000000000e+02 -1.542395101819e-02 7.638819697520e-05 4.333876479234e+00
5.252500000000e+02 -1.589374832982e-02 7.667625743299e-05 4.289368531850e+00
5.255000000000e+02 -1.634939555338e-02 7.700900151117e-05 4.245072223938e+00
5.257500000000e+02 -1.678503045887e-02 7.737357245979e-05 4.200966506057e+00
5.260000000000e+02 -1.719495617074e-02 7.775606597649e-05 4.157030274171e+00
5.262500000000e+02 -1.757372426482e-02 7.814174186371e-05 4.113242447916e+00
5.265000000000e+02 -1.791621369535e-02 7.851525503350e-05 4.069582052254e+00
5.267500000000e+02 -1.821770331968e-02 7.886090418999e-05 4.026028297561e+00
5.270000000000e+02 -1.847393788148e-02 7.916289305790e-05 3.982560661998e+00
5.272500000000e+02 -1.868118607981e-02 7.940559622122e-05 3.939158971510e+00
5.275000000000e+02 -1.883629107286e-02 7.957383041801e-05 3.895803486193e+00
5.277500000000e+02 -1.893671204461e-02 7.965311973468e-05 3.852474982369e+00
5.280000000000e+02 -1.898055758596e-02 7.962995815688e-05 3.809154838582e+00
5.282500000000e+02 -1.896661070409e-02 7.949206122917e-05 3.765825123418e+00
5.285000000000e+02 -1.889434562381e-02 7.922860069542e-05 3.722468681451e+00
5.287500000000e+02 -1.876393717802e-02 7.883042192458e-05 3.679069228674e+00
5.290000000000e+02 -1.857626263254e-02 7.829023800726e-05 3.635611443977e+00
5.292500000000e+02 -1.833289670597e-02 7.760279729560e-05 3.592081062912e+00
5.295000000000e+02 -1.803609989498e-02 7.676502413181e-05 3.548464981243e+00
5.297500000000e+02 -1.768880039592e-02 7.577612556292e-05 3.504751354651e+00
5.300000000000e+02 -1.729456958302e-02 7.463766301563e-05 3.460929701312e+00
5.302500000000e+02 -1.685759084503e-02 7.335358443028e-05 3.416991014248e+00
5.305000000000e+02 -1.638262203885e-02 7.193020567720e-05 3.372927869739e+00
5.307500000000e+02 -1.587495153344e-02 7.037618908473e-05 3.328734538532e+00
5.310000000000e+02 -1.534034775485e-02 6.870245730795e-05 3.284407106337e+00
5.312500000000e+02 -1.478500300220e-02 6.692203478920e-05 3.239943589695e+00
5.315000000000e+02 -1.421547165348e-02 6.504987671629e-05 3.195344054075e+00
5.317500000000e+02 -1.363860260648e-02 6.310265433887e-05 3.150610739854e+00
5.320000000000e+02 -1.306146682621e-02 6.109852785910e-05 3.105748182780e+00
5.322500000000e+02 -1.249127994019e-02 5.905686616206e-05 3.060763334868e+00
5.325000000000e+02 -1.193531954996e-02 5.699794333799e-05 3.015665691247e+00
5.327500000000e+02 -1.140083874780e-02 5.494261469211e-05 2.970467404720e+00
5.330000000000e+02 -1.089497469717e-02 5.291197097854e-05 2.925183407671e+00
5.332500000000e+02 -1.042465426209e-02 5.092701593526e-05 2.879831517876e+00
5.335000000000e+02 -9.996496060440e-03 4.900828252144e-05 2.834432547426e+00
5.337500000000e+02 -9.616711230119e-03 4.717548189087e-05 2.789010391546e+00
5.340000000000e+02 -9.291002876381e-03 4.544716144603e-05 2.743592114778e+00
5.342500000000e+02 -9.024466889761e-03 4.384038092881e-05 2.698208012082e+00
5.345000000000e+02 -8.821494865340e-03 4.237038314769e-05 2.652891660409e+00
5.347500000000e+02 -8.685681990523e-03 4.105031001275e-05 2.607679942671e+00
5.350000000000e+02 -8.619741588229e-03 3.989097517945e-05 2.562613047549e+00
5.352500000000e+02 -8.625428559930e-03 3.890066284903e-05 2.517734446414e+00
5.355000000000e+02 -8.703474290280e-03 3.808496453708e-05 2.473090835258e+00
5.357500000000e+02 -8.853534942990e-03 3.744667102884e-05 2.428732044748e+00
5.360000000000e+02 -9.074155603090e-03 3.698571806640e-05 2.384710920886e+00
5.362500000000e+02 -9.362751663463e-03 3.669918624985e-05 2.341083163753e+00
5.365000000000e+02 -9.715609820409e-03 3.658135546777e-05 2.297907138175e+00
5.367500000000e+02 -1.012790882131e-02 3.662381283179e-05 2.255243642762e+00
5.370000000000e+02 -1.059376215475e-02 3.681561098398e-05 2.213155652101e+00
5.372500000000e+02 -1.110628134189e-02 3.714347254738e-05 2.171708021678e+00
5.375000000000e+02 -1.165766153216e-02 3.759203756987e-05 2.130967170377e+00
5.377500000000e+02 -1.223928703806e-02 3.814414616449e-05 2.091000734995e+00
5.380000000000e+02 -1.284185613625e-02 3.878115053957e-05 2.051877206220e+00
5.382500000000e+02 -1.345552424291e-02 3.948325286829e-05 2.013665551956e+00
5.385000000000e+02 -1.407006159717e-02 4.022985860822e-05 1.976434829858e+00
5.387500000000e+02 -1.467502350963e-02 4.099993856252e-05 1.940253797536e+00
5.390000000000e+02 -1.525993093443e-02 4.177239701150e-05 1.905190526895e+00
5.392500000000e+02 -1.581445621116e-02 4.252643756805e-05 1.871312025720e+00
5.395000000000e+02 -1.632861185084e-02 4.324192249294e-05 1.838683873998e+00
5.397500000000e+02 -1.679293766354e-02 4.389971791621e-05 1.807369879296e+00
5.400000000000e+02 -1.719868362111e-02 4.448202538290e-05 1.777431754624e+00
5.402500000000e+02 -1.753798300615e-02 4.497268967038e-05 1.748928823366e+00
5.405000000000e+02 -1.780401408727e-02 4.535748607479e-05 1.721917752211e+00
5.407500000000e+02 -1.799114541092e-02 4.562437745761e-05 1.696452314975e+00
5.410000000000e+02 -1.809506230390e-02 4.576374045165e-05 1.672583188058e+00
5.412500000000e+02 -1.811287167302e-02 4.576856113503e-05 1.650357775356e+00
5.415000000000e+02 -1.804318223536e-02 4.563459298246e-05 1.629820064644e+00
5.417500000000e+02 -1.788615851628e-02 4.536046980536e-05 1.611010513066e+00
5.420000000000e+02 -1.764354664960e-02 4.494777932931e-05 1.593965957844e+00
5.422500000000e+02 -1.731867111063e-02 4.440108973178e-05 1.578719553870e+00
5.425000000000e+02 -1.691640157428e-02 4.372792680749e-05 1.565300732911e+00
5.427500000000e+02 -1.644309021742e-02 4.293870021166e-05 1.553735184881e+00
5.430000000000e+02 -1.590647924259e-02 4.204657571802e-05 1.544044855454e+00
5.432500000000e+02 -1.531558071325e-02 4.106729403203e-05 1.536247962880e+00
5.435000000000e+02 -1.468052966460e-02 4.001893621722e-05 1.530359028994e+00
5.437500000000e+02 -1.401241296279e-02 3.892163590311e-05 1.526388924385e+00
5.440000000000e+02 -1.332307714387e-02 3.779724255615e-05 1.524344927898e+00
5.442500000000e+02 -1.262491726697e-02 3.666893755916e-05 1.524230795993e+00
5.445000000000e+02 -1.193065205623e-02 3.556081315093e-05 1.526046846000e+00
5.447500000000e+02 -1.125308881180e-02 3.449741522432e-05 1.529790050652e+00
5.450000000000e+02 -1.060488146440e-02 3.350326134732e-05 1.535454140343e+00
5.452500000000e+02 -9.998288810529e-03 3.260235211805e-05 1.543029719261e+00
5.455000000000e+02 -9.444934851211e-03 3.181767247026e-05 1.552504386378e+00
5.457500000000e+02 -8.955578449766e-03 3.117070159980e-05 1.563862866912e+00
5.460000000000e+02 -8.539896076615e-03 3.068095445397e-05 1.577087150200e+00
5.462500000000e+02 -8.206281500248e-03 3.036554863339e-05 1.592156630027e+00
5.465000000000e+02 -7.961668374857e-03 3.023881101574e-05 1.609048250531e+00
5.467500000000e+02 -7.811378338099e-03 3.031194896533e-05 1.627736651420e+00
5.470000000000e+02 -7.758999054348e-03 3.059278590115e-05 1.648194313359e+00
5.472500000000e+02 -7.806294084737e-03 3.108556796830e-05 1.670391697311e+00
5.475000000000e+02 -7.953148462054e-03 3.179085677360e-05 1.694297381545e+00
5.477500000000e+02 -8.197550081716e-03 3.270547865997e-05 1.719878187561e+00
5.480000000000e+02 -8.535609039439e-03 3.382259278564e-05 1.747099299734e+00
5.482500000000e+02 -8.961614296609e-03 3.513182311693e-05 1.775924371222e+00
5.485000000000e+02 -9.468127406739e-03 3.661946831537e-05 1.806315620773e+00
5.487500000000e+02 -1.004611176940e-02 3.826878449181e-05 1.838233915142e+00
5.490000000000e+02 -1.068509484869e-02 4.006033239976e-05 1.871638841713e+00
5.492500000000e+02 -1.137336088499e-02 4.197237942979e-05 1.906488768352e+00
5.495000000000e+02 -1.209816972379e-02 4.398134488384e-05 1.942740894576e+00
5.497500000000e+02 -1.284599755854e-02 4.606227550899e-05 1.980351294263e+00
5.500000000000e+02 -1.360279517087e-02 4.818934327480e-05 2.019274952670e+00
5.502500000000e+02 -1.435425740593e-02 5.033634860330e-05 2.059465800621e+00
5.505000000000e+02 -1.508609856851e-02 5.247721908522e-05 2.100876748041e+00
5.507500000000e+02 -1.578432855803e-02 5.458649485660e-05 2.143459721002e+00
5.510000000000e+02 -1.643552237149e-02 5.663978476422e-05 2.187165703807e+00
5.512500000000e+02 -1.702707913901e-02 5.861419129299e-05 2.231944791166e+00
5.515000000000e+02 -1.754746325188e-02 6.048868917849e-05 2.277746250741e+00
5.517500000000e+02 -1.798642458088e-02 6.224445859862e-05 2.324518601695e+00
5.520000000000e+02 -1.833519138637e-02 6.386516376916e-05 2.372209707679e+00
5.522500000000e+02 -1.858663393098e-02 6.533717464491e-05 2.420766890212e+00
5.525000000000e+02 -1.873539406577e-02 6.664974018136e-05 2.470137058657e+00
5.527500000000e+02 -1.877798010342e-02 6.779510692015e-05 2.520266862550e+00
5.530000000000e+02 -1.871282408826e-02 6.876856027813e-05 2.571102861422e+00
5.532500000000e+02 -1.854030170754e-02 6.956841903721e-05 2.622591714561e+00
5.535000000000e+02 -1.826271445100e-02 7.019596573990e-05 2.674680386060e+00
5.537500000000e+02 -1.788423561781e-02 7.065537475270e-05 2.727316368074e+00
5.540000000000e+02 -1.741082111965e-02 7.095355789716e-05 2.780447913286e+00
5.542500000000e+02 -1.685008771675e-02 7.109997335286e-05 2.834024276025e+00
5.545000000000e+02 -1.621116129995e-02 7.110639890426e-05 2.887995962051e+00
5.547500000000e+02 -1.550449863860e-02 7.098667103819e-05 2.942314976013e+00
5.550000000000e+02 -1.474168649461e-02 7.075639476922e-05 2.996935064987e+00
5.552500000000e+02 -1.393522175193e-02 7.043262880613e-05 3.051811959434e+00
5.555000000000e+02 -1.309827750534e-02 7.003354951518e-05 3.106903597872e+00
5.557500000000e+02 -1.224445953768e-02 6.957810124769e-05 3.162170335107e+00
5.560000000000e+02 -1.138755701478e-02 6.908563608141e-05 3.217575137347e+00
5.562500000000e+02 -1.054129383789e-02 6.857555133380e-05 3.273083744640e+00
5.565000000000e+02 -9.719083060260e-03 6.806692802727e-05 3.328664817221e+00
5.567500000000e+02 -8.933790810906e-03 6.757817855332e-05 3.384290046142e+00
5.570000000000e+02 -8.197512585626e-03 6.712670925277e-05 3.439934237866e+00
5.572500000000e+02 -7.521367149982e-03 6.672860555168e-05 3.495575362753e+00
5.575000000000e+02 -6.915309949569e-03 6.639834256231e-05 3.551194578561e+00
5.577500000000e+02 -6.387971213602e-03 6.614853218703e-05 3.606776214711e+00
5.580000000000e+02 -5.946520142990e-03 6.598970811961e-05 3.662307727100e+00
5.582500000000e+02 -5.596557482050e-03 6.593015510956e-05 3.717779622785e+00
5.585000000000e+02 -5.342039041246e-03 6.597578905584e-05 3.773185349494e+00
5.587500000000e+02 -5.185228954471e-03 6.613008373843e-05 3.828521165282e+00
5.590000000000e+02 -5.126685654761e-03 6.639405431669e-05 3.883785973214e+00
5.592500000000e+02 -5.165278257029e-03 6.676629196731e-05 3.938981136348e+00
5.595000000000e+02 -5.298233903832e-03 6.724305221106e-05 3.994110265908e+00
5.597500000000e+02 -5.521212825970e-03 6.781838868833e-05 4.049178997501e+00
5.600000000000e+02 -5.828411326622e-03 6.848434030612e-05 4.104194743362e+00
5.602500000000e+02 -6.212689274143e-03 6.923115717294e-05 4.159166431028e+00
5.605000000000e+02 -6.665718380319e-03 7.004755627366e-05 4.214104236874e+00
5.607500000000e+02 -7.178150141364e-03 7.092101484560e-05 4.269019302023e+00
5.610000000000e+02 -7.739797724287e-03 7.183807389013e-05 4.323923452019e+00
5.612500000000e+02 -8.339829964915e-03 7.278467266628e-05 4.378828908040e+00
5.615000000000e+02 -8.966972716546e-03 7.374647920261e-05 4.433748002536e+00
5.617500000000e+02 -9.609714148044e-03 7.470922274405e-05 4.488692896859e+00
5.620000000000e+02 -1.025650966901e-02 7.565901280571e-05 4.543675310732e+00
5.622500000000e+02 -1.089598330074e-02 7.658265447427e-05 4.598706259004e+00
5.625000000000e+02 -1.151712148975e-02 7.746793721872e-05 4.653795803704e+00
5.627500000000e+02 -1.210945613616e-02 7.830389830607e-05 4.708952825133e+00
5.630000000000e+02 -1.266323359851e-02 7.908105923529e-05 4.764184810382e+00
5.632500000000e+02 -1.316956723442e-02 7.979161726387e-05 4.819497665825e+00
5.635000000000e+02 -1.362057043082e-02 8.042960178620e-05 4.874895553524e+00
5.637500000000e+02 -1.400946898000e-02 8.099100740094e-05 4.930380753017e+00
5.640000000000e+02 -1.433069019281e-02 8.147386602131e-05 4.985953552011e+00
5.642500000000e+02 -1.457992877220e-02 8.187828329057e-05 5.041612162588e+00
5.645000000000e+02 -1.475418777909e-02 8.220644184059e-05 5.097352667577e+00
5.647500000000e+02 -1.485179499729e-02 8.246253811278e-05 5.153168995866e+00
5.650000000000e+02 -1.487239518929e-02 8.265269069915e-05 5.209052922057e+00
5.652500000000e+02 -1.481691830366e-02 8.278480887478e-05 5.264994095802e+00
5.655000000000e+02 -1.468752512218e-02 8.286842049823e-05 5.320980097129e+00
5.657500000000e+02 -1.448753204926e-02 8.291446734399e-05 5.376996510690e+00
5.660000000000e+02 -1.422131638678e-02 8.293506579196e-05 5.433027026074e+00
5.662500000000e+02 -1.389420467102e-02 8.294324075653e-05 5.489053558250e+00
5.665000000000e+02 -1.351234657161e-02 8.295263791391e-05 5.545056378382e+00
5.667500000000e+02 -1.308257684952e-02 8.297721603479e-05 5.601014268920e+00
5.670000000000e+02 -1.261226850292e-02 8.303092876197e-05 5.656904680178e+00
5.672500000000e+02 -1.210918003941e-02 8.312739902877e-05 5.712703907329e+00
5.675000000000e+02 -1.158129979668e-02 8.327959328533e-05 5.768387263135e+00
5.677500000000e+02 -1.103669072567e-02 8.349950196204e-05 5.823929267612e+00
5.680000000000e+02 -1.048333803850e-02 8.379783213533e-05 5.879303828148e+00
5.682500000000e+02 -9.929003232716e-03 8.418371987509e-05 5.934484429139e+00
5.685000000000e+02 -9.381086811998e-03 8.466446789498e-05 5.989444315694e+00
5.687500000000e+02 -8.846502717076e-03 8.524531632398e-05 6.044156679122e+00
5.690000000000e+02 -8.331565872728e-03 8.592924991743e-05 6.098594828986e+00
5.692500000000e+02 -7.841896060481e-03 8.671684920114e-05 6.152732368346e+00
5.695000000000e+02 -7.382338955964e-03 8.760618737458e-05 6.206543357799e+00
5.697500000000e+02 -6.956905747039e-03 8.859274199907e-05 6.260002470562e+00
5.700000000000e+02 -6.568732731212e-03 8.966950615996e-05 6.313085143665e+00
5.702500000000e+02 -6.220059889877e-03 9.082696542756e-05 6.365767709669e+00
5.705000000000e+02 -5.912230965218e-03 9.205318388705e-05 6.418027530998e+00
5.707500000000e+02 -5.645711636462e-03 9.333403291270e-05 6.469843110119e+00
5.710000000000e+02 -5.420127439217e-03 9.465332523406e-05 6.521194197524e+00
5.712500000000e+02 -5.234319120013e-03 9.599310248470e-05 6.572061886685e+00
5.715000000000e+02 -5.086412661614e-03 9.733394113751e-05 6.622428690194e+00
5.717500000000e+02 -4.973903488167e-03 9.865524466510e-05 6.672278609493e+00
5.720000000000e+02 -4.893751933490e-03 9.993563064542e-05 6.721597190009e+00
5.722500000000e+02 -4.842486424184e-03 1.011532919266e-04 6.770371556436e+00
5.725000000000e+02 -4.816312855540e-03 1.022863806766e-04 6.818590438515e+00
5.727500000000e+02 -4.811226256662e-03 1.033133979606e-04 6.866244178297e+00
5.730000000000e+02 -4.823122052704e-03 1.042135792446e-04 6.913324721326e+00
5.732500000000e+02 -4.847904054168e-03 1.049672647757e-04 6.959825591142e+00
5.735000000000e+02 -4.881586486545e-03 1.055562651763e-04 7.005741848455e+00
5.737500000000e+02 -4.920387057920e-03 1.059642010328e-04 7.051070030043e+00
5.740000000000e+02 -4.960809541620e-03 1.061767888609e-04 7.095808074474e+00
5.742500000000e+02 -4.999713379737e-03 1.061821082052e-04 7.139955229643e+00
5.745000000000e+02 -5.034369226822e-03 1.059708530220e-04 7.183511946132e+00
5.747500000000e+02 -5.062498965669e-03 1.055365086464e-04 7.226479752726e+00
5.750000000000e+02 -5.082300085730e-03 1.048754844852e-04 7.268861120444e+00
5.752500000000e+02 -5.092454084396e-03 1.039872082702e-04 7.310659313172e+00
5.755000000000e+02 -5.092119144482e-03 1.028741748062e-04 7.351878224852e+00
5.757500000000e+02 -5.080908243970e-03 1.015419609211e-04 7.392522210003e+00
5.760000000000e+02 -5.058853516771e-03 9.999918119005e-05 7.432595903172e+00
5.762500000000e+02 -5.026358762601e-03 9.825739963659e-05 7.472104034895e+00
5.765000000000e+02 -4.984141814220e-03 9.633100262027e-05 7.511051242890e+00
5.767500000000e+02 -4.933169117073e-03 9.423703567402e-05 7.549441883105e+00
5.770000000000e+02 -4.874584451029e-03 9.199500557777e-05 7.587279840282e+00
5.772500000000e+02 -4.809634680696e-03 8.962662411655e-05 7.624568343825e+00
5.775000000000e+02 -4.739594907368e-03 8.715553442365e-05 7.661309789807e+00
5.777500000000e+02 -4.665694821729e-03 8.460704004487e-05 7.697505569656e+00
5.780000000000e+02 -4.589049839600e-03 8.200779616607e-05 7.733155912490e+00
5.782500000000e+02 -4.510597545743e-03 7.938548316222e-05 7.768259737089e+00
5.785000000000e+02 -4.431043346202e-03 7.676844232393e-05 7.802814522228e+00
5.787500000000e+02 -4.350814743082e-03 7.418531081579e-05 7.836816190175e+00
5.790000000000e+02 -4.270027535306e-03 7.166465955660e-05 7.870259010636e+00
5.792500000000e+02 -4.188464291722e-03 6.923460348573e-05 7.903135524249e+00
5.795000000000e+02 -4.105564293024e-03 6.692244910025e-05 7.935436484107e+00
5.797500000000e+02 -4.020427255555e-03 6.475437681419e-05 7.967150820705e+00
5.800000000000e+02 -3.931829753106e-03 6.275501438030e-05 7.998265628732e+00
5.802500000000e+02 -3.838251970946e-03 6.094709594845e-05 8.028766172864e+00
5.805000000000e+02 -3.737916681437e-03 5.935110642588e-05 8.058635917894e+00
5.807500000000e+02 -3.628837889848e-03 5.798499186904e-05 8.087856580239e+00
5.810000000000e+02 -3.508875675472e-03 5.686387650691e-05 8.116408196730e+00
5.812500000000e+02 -3.375800391566e-03 5.599977939477e-05 8.144269218390e+00
5.815000000000e+02 -3.227358442816e-03 5.540142819990e-05 8.171416617227e+00
5.817500000000e+02 -3.061343972262e-03 5.507408160518e-05 8.197826016232e+00
5.820000000000e+02 -2.875668687407e-03 5.501938138811e-05 8.223471830037e+00
5.822500000000e+02 -2.668432845317e-03 5.523527222251e-05 8.248327423695e+00
5.825000000000e+02 -2.437993637183e-03 5.571596659035e-05 8.272365283881e+00
5.827500000000e+02 -2.183027693796e-03 5.645194387643e-05 8.295557198123e+00
5.830000000000e+02 -1.902589567585e-03 5.743005718170e-05 8.317874445757e+00
5.832500000000e+02 -1.596162955750e-03 5.863373407516e-05 8.339287995333e+00
5.835000000000e+02 -1.263702032305e-03 6.004312295332e-05 8.359768703652e+00
5.837500000000e+02 -9.056648976567e-04 6.163525856592e-05 8.379287519867e+00
5.840000000000e+02 -5.230358734396e-04 6.338439732750e-05 8.397815687774e+00
5.842500000000e+02 -1.173367441273e-04 6.526242549718e-05 8.415324945349e+00
5.845000000000e+02 3.093731917821e-04 6.723924249916e-05 8.431787720080e+00
5.847500000000e+02 7.545095785321e-04 6.928318607466e-05 8.447177314990e+00
5.850000000000e+02 1.214986680764e-03 7.136149817633e-05 8.461468086880e+00
5.852500000000e+02 1.687253230477e-03 7.344081856173e-05 8.474635611668e+00
5.855000000000e+02 2.167339372571e-03 7.548769466936e-05 8.486656836738e+00
5.857500000000e+02 2.650914827627e-03 7.746910111239e-05 8.497510216537e+00
5.860000000000e+02 3.133356515894e-03 7.935295527053e-05 8.507175832866e+00
5.862500000000e+02 3.609825668908e-03 8.110860159380e-05 8.515635495185e+00
5.865000000000e+02 4.075352256705e-03 8.270734061935e-05 8.522872822818e+00
5.867500000000e+02 4.524925764140e-03 8.412293042889e-05 8.528873306600e+00
5.870000000000e+02 4.953590422240e-03 8.533194192645e-05 8.533624350755e+00
5.872500000000e+02 5.356543534882e-03 8.631414770344e-05 8.537115293978e+00
5.875000000000e+02 5.729234139256e-03 8.705287120822e-05 8.539337411305e+00
5.877500000000e+02 6.067460383114e-03 8.753524527111e-05 8.540283896670e+00
5.880000000000e+02 6.367463352460e-03 8.775242754505e-05 8.539949827519e+00
5.882500000000e+02 6.626015152995e-03 8.769979397530e-05 8.538332113023e+00
5.885000000000e+02 6.840498858679e-03 8.737705710873e-05 8.535429427272e+00
5.887500000000e+02 7.008978751414e-03 8.678817160229e-05 8.531242130040e+00
5.890000000000e+02 7.130258220124e-03 8.594119040739e-05 8.525772176442e+00
5.892500000000e+02 7.203923936324e-03 8.484824519545e-05 8.519023018589e+00
5.895000000000e+02 7.230374639847e-03 8.352537749698e-05 8.510999501423e+00
5.897500000000e+02 7.210832806514e-03 8.199222883029e-05 8.501707754593e+00
5.900000000000e+02 7.147339583154e-03 8.027173194447e-05 8.491155084997e+00
5.902500000000e+02 7.042730823806e-03 7.838974845176e-05 8.479349869838e+00
5.905000000000e+02 6.900594761503e-03 7.637460577370e-05 8.466301453722e+00
5.907500000000e+02 6.725213113215e-03 7.425662688870e-05 8.452020053447e+00
5.910000000000e+02 6.521484491024e-03 7.206763521994e-05 8.436516669312e+00
5.912500000000e+02 6.294833598256e-03 6.984042670771e-05 8.419803007161e+00
5.915000000000e+02 6.051106636633e-03 6.760823492216e-05 8.401891410504e+00
5.917500000000e+02 5.796457992149e-03 6.540417431247e-05 8.382794805661e+00
5.920000000000e+02 5.537227811928e-03 6.326068444695e-05 8.362526657652e+00
5.922500000000e+02 5.279814848340e-03 6.120899522935e-05 8.341100937888e+00
5.925000000000e+02 5.030549494172e-03 5.927865699054e-05 8.318532104827e+00
5.927500000000e+02 4.795565441164e-03 5.749706700742e-05 8.294835092509e+00
5.930000000000e+02 4.580678463925e-03 5.588902011106e-05 8.270025310287e+00
5.932500000000e+02 4.391270585226e-03 5.447633640068e-05 8.244118648314e+00
5.935000000000e+02 4.232184210667e-03 5.327753716897e-05 8.217131489184e+00
5.937500000000e+02 4.107630394247e-03 5.230757697020e-05 8.189080723283e+00
5.940000000000e+02 4.021108944350e-03 5.157764550240e-05 8.159983764834e+00
5.942500000000e+02 3.975347460243e-03 5.109502410974e-05 8.129858568352e+00
5.945000000000e+02 3.972256387474e-03 5.086301345791e-05 8.098723641918e+00
5.947500000000e+02 4.012903049221e-03 5.088093331182e-05 8.066598056817e+00
5.950000000000e+02 4.097506281779e-03 5.114417768615e-05 8.033501451613e+00
5.952500000000e+02 4.225449200357e-03 5.164433453181e-05 7.999454029426e+00
5.955000000000e+02 4.395311969638e-03 5.236936088759e-05 7.964476547626e+00
5.957500000000e+02 4.604922384703e-03 5.330381724430e-05 7.928590300105e+00
5.960000000000e+02 4.851424710552e-03 5.442915472612e-05 7.891817090255e+00
5.962500000000e+02 5.131362768554e-03 5.572404106585e-05 7.854179197475e+00
5.965000000000e+02 5.440777929800e-03 5.716472625730e-05 7.815699334661e+00
5.967500000000e+02 5.775317191540e-03 5.872544206051e-05 7.776400600547e+00
5.970000000000e+02 6.130350888300e-03 6.037882776819e-05 7.736306424652e+00
5.972500000000e+02 6.501095576039e-03 6.209637484506e-05 7.695440508242e+00
5.975000000000e+02 6.882739791052e-03 6.384886605199e-05 7.653826762745e+00
5.977500000000e+02 7.270570091785e-03 6.560681018905e-05 7.611489242999e+00
5.980000000000e+02 7.660093438514e-03 6.734104776968e-05 7.568452081335e+00
5.982500000000e+02 8.047153314735e-03 6.902307512871e-05 7.524739422506e+00
5.985000000000e+02 8.428037067230e-03 7.062550880269e-05 7.480375356253e+00
5.987500000000e+02 8.799570974240e-03 7.212245870067e-05 7.435383856224e+00
5.990000000000e+02 9.159201203059e-03 7.348982835542e-05 7.389788720381e+00
5.992500000000e+02 9.505058536140e-03 7.470578329544e-05 7.343613517416e+00
5.995000000000e+02 9.836005673749e-03 7.575102059038e-05 7.296881537860e+00
5.997500000000e+02 1.015166477862e-02 7.660900513720e-05 7.249615755707e+00
6.000000000000e+02 1.045242554184e-02 7.726616617201e-05 7.201838791808e+00
6.002500000000e+02 1.073943263352e-02 7.771204338861e-05 7.153572890196e+00
6.005000000000e+02 1.101455228484e-02 7.793937640732e-05 7.104839903291e+00
6.007500000000e+02 1.128031894582e-02 7.794413521059e-05 7.055661278973e+00
6.010000000000e+02 1.153986186806e-02 7.772551048066e-05 7.006058060775e+00
6.012500000000e+02 1.179681317549e-02 7.728581901695e-05 6.956050895642e+00
6.015000000000e+02 1.205520032356e-02 7.663037819389e-05 6.905660042023e+00
6.017500000000e+02 1.231932404558e-02 7.576733565040e-05 6.854905390523e+00
6.020000000000e+02 1.259362601651e-02 7.470745389240e-05 6.803806485461e+00
6.022500000000e+02 1.288254863333e-02 7.346382654408e-05 6.752382554536e+00
6.025000000000e+02 1.319039237759e-02 7.205159882459e-05 6.700652534240e+00
6.027500000000e+02 1.352117257587e-02 7.048765830911e-05 6.648635103335e+00
6.030000000000e+02 1.387848094805e-02 6.879029511803e-05 6.596348712582e+00
6.032500000000e+02 1.426535495717e-02 6.697885665635e-05 6.543811613736e+00
6.035000000000e+02 1.468415873678e-02 6.507340000253e-05 6.491041884459e+00
6.037500000000e+02 1.513647868087e-02 6.309434931695e-05 6.438057447530e+00
6.040000000000e+02 1.562303553598e-02 6.106215641227e-05 6.384876086592e+00
6.042500000000e+02 1.614361729655e-02 5.899701249237e-05 6.331515447266e+00
6.045000000000e+02 1.669703214674e-02 5.691856952075e-05 6.277993034122e+00
6.047500000000e+02 1.728108370572e-02 5.484566283268e-05 6.224326196677e+00
6.050000000000e+02 1.789257044025e-02 5.279609865244e-05 6.170532098608e+00
6.052500000000e+02 1.852730718383e-02 5.078646034123e-05 6.116627679233e+00
6.055000000000e+02 1.918016968737e-02 4.883199310413e-05 6.062629601608e+00
6.057500000000e+02 1.984516250314e-02 4.694650201972e-05 6.008554182423e+00
6.060000000000e+02 2.051550625980e-02 4.514229247382e-05 5.954417315502e+00
6.062500000000e+02 2.118374587573e-02 4.343015635633e-05 5.900234375882e+00
6.065000000000e+02 2.184187522765e-02 4.181938549733e-05 5.846020116179e+00
6.067500000000e+02 2.248147705758e-02 4.031782450356e-05 5.791788551929e+00
6.070000000000e+02 2.309387633663e-02 3.893195764382e-05 5.737552834215e+00
6.072500000000e+02 2.367030228109e-02 3.766701681890e-05 5.683325120284e+00
6.075000000000e+02 2.420205863268e-02 3.652710838750e-05 5.629116434250e+00
6.077500000000e+02 2.468069667735e-02 3.551535352792e-05 5.574936530316e+00
6.080000000000e+02 2.509819038269e-02 3.463402030590e-05 5.520793752741e+00
6.082500000000e+02 2.544710824278e-02 3.388465442081e-05 5.466694903558e+00
6.085000000000e+02 2.572078045940e-02 3.326819529748e-05 5.412645115507e+00
6.087500000000e+02 2.591345784588e-02 3.278516336236e-05 5.358647737086e+00
6.090000000000e+02 2.602045918528e-02 3.243569988989e-05 5.304704232919e+00
6.092500000000e+02 2.603830420514e-02 3.221961955147e-05 5.250814101660e+00
6.095000000000e+02 2.596483043507e-02 3.213645256045e-05 5.196974816537e+00
6.097500000000e+02 2.579928972488e-02 3.218544607989e-05 5.143181789590e+00
6.100000000000e+02 2.554242485751e-02 3.236553168826e-05 5.089428366444e+00
6.102500000000e+02 2.519652125841e-02 3.267528807599e-05 5.035705848152e+00
6.105000000000e+02 2.476543505870e-02 3.311275411216e-05 4.982003549991e+00
6.107500000000e+02 2.425459333907e-02 3.367534516655e-05 4.928308892205e+00
6.110000000000e+02 2.367096633557e-02 3.435971936908e-05 4.874607525791e+00
6.112500000000e+02 2.302301206418e-02 3.516158820480e-05 4.820883499661e+00
6.115000000000e+02 2.232059065739e-02 3.607552759902e-05 4.767119457708e+00
6.117500000000e+02 2.157485146015e-02 3.709478536179e-05 4.713296876251e+00
6.120000000000e+02 2.079809311315e-02 3.821109217073e-05 4.659396336221e+00
6.122500000000e+02 2.000359610469e-02 3.941448435998e-05 4.605397821528e+00
6.125000000000e+02 1.920543353338e-02 4.069317071093e-05 4.551281054987e+00
6.127500000000e+02 1.841825768791e-02 4.203343157619e-05 4.497025850926e+00
6.130000000000e+02 1.765707020333e-02 4.341951695505e-05 4.442612497527e+00
6.132500000000e+02 1.693697526669e-02 4.483366296018e-05 4.388022150341e+00
6.135000000000e+02 1.627292115737e-02 4.625610360229e-05 4.333237237803e+00
6.137500000000e+02 1.567943542127e-02 4.766517068466e-05 4.278241876816e+00
6.140000000000e+02 1.517035595454e-02 4.903749478355e-05 4.223022283853e+00
6.142500000000e+02 1.475856436559e-02 5.034824543695e-05 4.167567180400e+00
6.145000000000e+02 1.445572762852e-02 5.157142307186e-05 4.111868189160e+00
6.147500000000e+02 1.427205164144e-02 5.268023321398e-05 4.055920207888e+00
6.150000000000e+02 1.421605364454e-02 5.364751545292e-05 3.999721758438e+00
6.152500000000e+02 1.429435946052e-02 5.444621428205e-05 3.943275307265e+00
6.155000000000e+02 1.451152974334e-02 5.504988111904e-05 3.886587546231e+00
6.157500000000e+02 1.486992119071e-02 5.543320760520e-05 3.829669631660e+00
6.160000000000e+02 1.536958747131e-02 5.557261293937e-05 3.772537378469e+00
6.162500000000e+02 1.600822309354e-02 5.544673752350e-05 3.715211399940e+00
6.165000000000e+02 1.678115358940e-02 5.503696785969e-05 3.657717196140e+00
6.167500000000e+02 1.768137411263e-02 5.432796136223e-05 3.600085182163e+00
6.170000000000e+02 1.869963649504e-02 5.330810321841e-05 3.542350659960e+00
6.172500000000e+02 1.982458475780e-02 5.196991217582e-05 3.484553728708e+00
6.175000000000e+02 2.104293702589e-02 5.031038608247e-05 3.426739136295e+00
6.177500000000e+02 2.233970932484e-02 4.833128446635e-05 3.368956072894e+00
6.180000000000e+02 2.369847817189e-02 4.603932806929e-05 3.311257908042e+00
6.182500000000e+02 2.510167468548e-02 4.344632084782e-05 3.253701875299e+00
6.185000000000e+02 2.653090455543e-02 4.056917997430e-05 3.196348709256e+00
6.187500000000e+02 2.796728430175e-02 3.742988316296e-05 3.139262238061e+00
6.190000000000e+02 2.939178801455e-02 3.405531742914e-05 3.082508939400e+00
6.192500000000e+02 3.078559519737e-02 3.047703340864e-05 3.026157466578e+00
6.195000000000e+02 3.213043016455e-02 2.673091307215e-05 2.970278148125e+00
6.197500000000e+02 3.340888733659e-02 2.285673742655e-05 2.914942473014e+00
6.200000000000e+02 3.460473355149e-02 1.889766407670e-05 2.860222567822e+00
6.202500000000e+02 3.570318014332e-02 1.489962127718e-05 2.806190668279e+00
6.205000000000e+02 3.669112086823e-02 1.091061400246e-05 2.752918600043e+00
6.207500000000e+02 3.755732992842e-02 6.979954401354e-06 2.700477273025e+00
6.210000000000e+02 3.829261709302e-02 3.157429550760e-06 2.648936189413e+00
6.212500000000e+02 3.888993857752e-02 -5.075891681139e-07 2.598362981633e+00
6.215000000000e+02 3.934446237483e-02 -3.967073026384e-06 2.548822981078e+00
6.217500000000e+02 3.965358964860e-02 -7.175284432642e-06 2.500378814644e+00
6.220000000000e+02 3.981693251962e-02 -1.008972489708e-05 2.453090049893e+00
6.222500000000e+02 3.983625339980e-02 -1.267206222164e-05 2.407012870326e+00
6.225000000000e+02 3.971536629488e-02 -1.488900630217e-05 2.362199805620e+00
6.227500000000e+02 3.946000850239e-02 -1.671311785917e-05 2.318699495226e+00
6.230000000000e+02 3.907768302288e-02 -1.812351148867e-05 2.276556508914e+00
6.232500000000e+02 3.857748189972e-02 -1.910644606479e-05 2.235811201471e+00
6.235000000000e+02 3.796989037975e-02 -1.965576008806e-05 2.196499623273e+00
6.237500000000e+02 3.726658288286e-02 -1.977315331622e-05 2.158653463056e+00
6.240000000000e+02 3.648020988934e-02 -1.946828089339e-05 2.122300042813e+00
6.242500000000e+02 3.562418628791e-02 -1.875868740489e-05 2.087462341184e+00
6.245000000000e+02 3.471248053226e-02 -1.766945883014e-05 2.054159059302e+00
6.247500000000e+02 3.375941005375e-02 -1.623277750079e-05 2.022404718814e+00
6.250000000000e+02 3.277944752966e-02 -1.448732957693e-05 1.992209781387e+00
6.252500000000e+02 3.178703551161e-02 -1.247741361080e-05 1.963580802865e+00
6.255000000000e+02 3.079641640473e-02 -1.025197973301e-05 1.936520596996e+00
6.257500000000e+02 2.982147377270e-02 -7.863541298142e-06 1.911028422071e+00
6.260000000000e+02 2.887558707954e-02 -5.366989317690e-06 1.887100178895e+00
6.262500000000e+02 2.797150057848e-02 -2.818354431472e-06 1.864728609628e+00
6.265000000000e+02 2.712120199819e-02 -2.735380707775e-07 1.843903509587e+00
6.267500000000e+02 2.633581340003e-02 2.212937303764e-06 1.824611932549e+00
6.270000000000e+02 2.562549096992e-02 4.589133433652e-06 1.806838392584e+00
6.272500000000e+02 2.499933268111e-02 6.806820888161e-06 1.790565067417e+00
6.275000000000e+02 2.446529382304e-02 8.822490889820e-06 1.775771983131e+00
6.277500000000e+02 2.403010877392e-02 1.059823103364e-05 1.762437200482e+00
6.280000000000e+02 2.369921894155e-02 1.210244333416e-05 1.750536980348e+00
6.282500000000e+02 2.347670703863e-02 1.331038789520e-05 1.740045945106e+00
6.285000000000e+02 2.336523835961e-02 1.420454271508e-05 1.730937228018e+00
6.287500000000e+02 2.336600885556e-02 1.477478136325e-05 1.723182607848e+00
6.290000000000e+02 2.347870257688e-02 1.501836416937e-05 1.716752638968e+00
6.292500000000e+02 2.370145965932e-02 1.493975314804e-05 1.711616772386e+00
6.295000000000e+02 2.403085522719e-02 1.455027019159e-05 1.707743467348e+00
6.297500000000e+02 2.446189360838e-02 1.386760735389e-05 1.705100302026e+00
6.300000000000e+02 2.498801909300e-02 1.291521237878e-05 1.703654080575e+00
6.302500000000e+02 2.560114398143e-02 1.172157959772e-05 1.703370937711e+00
6.305000000000e+02 2.629169993996e-02 1.031945390745e-05 1.704216447451e+00
6.307500000000e+02 2.704871027597e-02 8.744995142529e-06 1.706155731944e+00
6.310000000000e+02 2.785988961611e-02 7.036904488694e-06 1.709153576819e+00
6.312500000000e+02 2.871176815697e-02 5.235555082056e-06 1.713174550524e+00
6.315000000000e+02 2.958984471455e-02 3.382133990260e-06 1.718183131043e+00
6.317500000000e+02 3.047876724883e-02 1.517821136249e-06 1.724143838800e+00
6.320000000000e+02 3.136253943630e-02 -3.169744370590e-07 1.731021377214e+00
6.322500000000e+02 3.222475396521e-02 -2.083319732893e-06 1.738780779347e+00
6.325000000000e+02 3.304884756494e-02 -3.744381408682e-06 1.747387561661e+00
6.327500000000e+02 3.381837618163e-02 -5.265971644852e-06 1.756807882636e+00
6.330000000000e+02 3.451730488073e-02 -6.617007320464e-06 1.767008705413e+00
6.332500000000e+02 3.513030712838e-02 -7.769881243125e-06 1.777957964363e+00
6.335000000000e+02 3.564306784548e-02 -8.700752223451e-06 1.789624731862e+00
6.337500000000e+02 3.604258305255e-02 -9.389752904432e-06 1.801979385208e+00
6.340000000000e+02 3.631744897932e-02 -9.821123917730e-06 1.814993770274e+00
6.342500000000e+02 3.645813336001e-02 -9.983280456843e-06 1.828641361820e+00
6.345000000000e+02 3.645722102695e-02 -9.868818307474e-06 1.842897415741e+00
6.347500000000e+02 3.630962700636e-02 -9.474467911108e-06 1.857739112966e+00
6.350000000000e+02 3.601277006715e-02 -8.801004664133e-06 1.873145690978e+00
6.352500000000e+02 3.556670152181e-02 -7.853125753826e-06 1.889098562757e+00
6.355000000000e+02 3.497418262315e-02 -6.639295424743e-06 1.905581417967e+00
6.357500000000e+02 3.424070654114e-02 -5.171564687573e-06 1.922580305158e+00
6.360000000000e+02 3.337446301290e-02 -3.465375000955e-06 1.940083694140e+00
6.362500000000e+02 3.238624167936e-02 -1.539337165429e-06 1.958082512538e+00
6.365000000000e+02 3.128927705259e-02 5.849975824312e-07 1.976570159067e+00
6.367500000000e+02 3.009903411977e-02 2.883388894148e-06 1.995542487946e+00
6.370000000000e+02 2.883293882272e-02 5.329173680346e-06 2.014997764747e+00
6.372500000000e+02 2.751005969411e-02 7.893544801768e-06 2.034936594393e+00
6.375000000000e+02 2.615074399757e-02 1.054585817337e-05 2.055361817267e+00
6.377500000000e+02 2.477622009804e-02 1.325395151144e-05 2.076278378547e+00
6.380000000000e+02 2.340817104228e-02 1.598449750673e-05 2.097693166966e+00
6.382500000000e+02 2.206829342051e-02 1.870337319740e-05 2.119614829690e+00
6.385000000000e+02 2.077784819975e-02 2.137606726940e-05 2.142053560883e+00
6.387500000000e+02 1.955721847061e-02 2.396810742972e-05 2.165020871995e+00
6.390000000000e+02 1.842548163187e-02 2.644552250713e-05 2.188529343049e+00
6.392500000000e+02 1.740001004811e-02 2.877533033196e-05 2.212592363625e+00
6.395000000000e+02 1.649610804454e-02 3.092604903590e-05 2.237223864917e+00
6.397500000000e+02 1.572669586896e-02 3.286822056753e-05 2.262438049992e+00
6.400000000000e+02 1.510204847602e-02 3.457494463116e-05 2.288249128198e+00
6.402500000000e+02 1.462959578090e-02 3.602240414483e-05 2.314671056637e+00
6.405000000000e+02 1.431378855519e-02 3.719041598080e-05 2.341717297482e+00
6.407500000000e+02 1.415603371369e-02 3.806290078076e-05 2.369400593117e+00
6.410000000000e+02 1.415469992501e-02 3.862833177271e-05 2.397732765370e+00
6.412500000000e+02 1.430519023147e-02 3.888010483807e-05 2.426724542867e+00
6.415000000000e+02 1.460008186230e-02 3.881688470891e-05 2.456385419117e+00
6.417500000000e+02 1.502932456597e-02 3.844283492008e-05 2.486723544300e+00
6.420000000000e+02 1.558049144469e-02 3.776775596862e-05 2.517745652685e+00
6.422500000000e+02 1.623907750801e-02 3.680710918130e-05 2.549457025483e+00
6.425000000000e+02 1.698882971859e-02 3.558194364817e-05 2.581861490072e+00
6.427500000000e+02 1.781210738036e-02 3.411869027192e-05 2.614961453266e+00
6.430000000000e+02 1.869025349415e-02 3.244885649928e-05 2.648757967464e+00
6.432500000000e+02 1.960397660814e-02 3.060859015930e-05 2.683250826404e+00
6.435000000000e+02 2.053372441333e-02 2.863814981935e-05 2.718438687128e+00
6.437500000000e+02 2.146004789947e-02 2.658126849461e-05 2.754319213752e+00
6.440000000000e+02 2.236394526727e-02 2.448443139508e-05 2.790889239438e+00
6.442500000000e+02 2.322717682076e-02 2.239609001975e-05 2.828144939694e+00
6.445000000000e+02 2.403255072683e-02 2.036581250375e-05 2.866082013938e+00
6.447500000000e+02 2.476417302242e-02 1.844339625881e-05 2.904695869750e+00
6.450000000000e+02 2.540765813376e-02 1.667796300231e-05 2.943981802972e+00
6.452500000000e+02 2.595030323972e-02 1.511704832199e-05 2.983935172236e+00
6.455000000000e+02 2.638122201886e-02 1.380571303783e-05 3.024551559767e+00
6.457500000000e+02 2.669144262180e-02 1.278568302721e-05 3.065826918096e+00
6.460000000000e+02 2.687396926495e-02 1.209454186546e-05 3.107757695461e+00
6.462500000000e+02 2.692381136464e-02 1.176498820107e-05 3.150340940987e+00
6.465000000000e+02 2.683798245923e-02 1.182417040299e-05 3.193574382909e+00
6.467500000000e+02 2.661547121479e-02 1.229311606121e-05 3.237456482739e+00
6.470000000000e+02 2.625718905167e-02 1.318625616470e-05 3.281986459534e+00
6.472500000000e+02 2.576589462816e-02 1.451106843073e-05 3.327164288713e+00
6.475000000000e+02 2.514610092014e-02 1.626782854408e-05 3.372990670361e+00
6.477500000000e+02 2.440396372823e-02 1.844949246221e-05 3.419466973430e+00
6.480000000000e+02 2.354715765903e-02 2.104169823902e-05 3.466595151184e+00
6.482500000000e+02 2.258473795263e-02 2.402290253892e-05 3.514377634400e+00
6.485000000000e+02 2.152699102729e-02 2.736464540037e-05 3.562817202636e+00
6.487500000000e+02 2.038527646453e-02 3.103193483200e-05 3.611916833668e+00
6.490000000000e+02 1.917185863380e-02 3.498376243391e-05 3.661679538135e+00
6.492500000000e+02 1.789973150110e-02 3.917373019616e-05 3.712108178650e+00
6.495000000000e+02 1.658243625162e-02 4.355078954488e-05 3.763205279276e+00
6.497500000000e+02 1.523387475484e-02 4.806006885957e-05 3.814972824326e+00
6.500000000000e+02 1.386811832817e-02 5.264379246367e-05 3.867412054845e+00
6.502500000000e+02 1.249921513378e-02 5.724226535678e-05 3.920523263354e+00
6.505000000000e+02 1.114099826931e-02 6.179490567393e-05 3.974305588119e+00
6.507500000000e+02 9.806896357823e-03 6.624131394015e-05 4.028756814481e+00
6.510000000000e+02 8.509750284081e-03 7.052235336263e-05 4.083873183839e+00
6.512500000000e+02 7.261638161758e-03 7.458122093007e-05 4.139649211125e+00
6.515000000000e+02 6.073712826106e-03 7.836448845608e-05 4.196077519122e+00
6.517500000000e+02 4.956052817687e-03 8.182309053362e-05 4.253148685005e+00
6.520000000000e+02 3.917532530062e-03 8.491324557253e-05 4.310851108414e+00
6.522500000000e+02 2.965710372386e-03 8.759728149485e-05 4.369170896154e+00
6.525000000000e+02 2.106741309646e-03 8.984434888826e-05 4.428091771481e+00
6.527500000000e+02 1.345310390310e-03 9.163101224471e-05 4.487595003297e+00
6.530000000000e+02 6.845936851421e-04 9.294169520399e-05 4.547659361327e+00
6.532500000000e+02 1.262411525766e-04 9.376898150321e-05 4.608261093350e+00
6.535000000000e+02 -3.296126514164e-04 9.411375071344e-05 4.669373928225e+00
6.537500000000e+02 -6.843172514341e-04 9.398515912934e-05 4.730969101592e+00
6.540000000000e+02 -9.406488224540e-04 9.340045081907e-05 4.793015405890e+00
6.542500000000e+02 -1.102735329293e-03 9.238461887737e-05 4.855479262326e+00
6.545000000000e+02 -1.175959182996e-03 9.096990790700e-05 4.918324814213e+00
6.547500000000e+02 -1.166846448535e-03 8.919518417441e-05 4.981514040292e+00
6.550000000000e+02 -1.082939552193e-03 8.710517630922e-05 5.045006886110e+00
6.552500000000e+02 -9.326581744896e-04 8.474960819929e-05 5.108761410854e+00
6.555000000000e+02 -7.251524927836e-04 8.218224575757e-05 5.172733949530e+00
6.557500000000e+02 -4.701476033529e-04 7.945988068098e-05 5.236879286203e+00
6.560000000000e+02 -1.777834223326e-04 7.664126412499e-05 5.301150836223e+00
6.562500000000e+02 1.415469975170e-04 7.378602027180e-05 5.365500836868e+00
6.565000000000e+02 4.773595447024e-04 7.095356562772e-05 5.429880543380e+00
6.567500000000e+02 8.192407563146e-04 6.820205007052e-05 5.494240425001e+00
6.570000000000e+02 1.157003705824e-03 6.558734647222e-05 5.558530366066e+00
6.572500000000e+02 1.480840188028e-03 6.316210054247e-05 5.622699860860e+00
6.575000000000e+02 1.781463952992e-03 6.097483131626e-05 5.686698208690e+00
6.577500000000e+02 2.050244859543e-03 5.906924598834e-05 5.750474704883e+00
6.580000000000e+02 2.279332408063e-03 5.748353875126e-05 5.813978820617e+00
6.582500000000e+02 2.461764962596e-03 5.624980459137e-05 5.877160383126e+00
6.585000000000e+02 2.591565127310e-03 5.539366076546e-05 5.939969738865e+00
6.587500000000e+02 2.663817705951e-03 5.493392154568e-05 6.002357916599e+00
6.590000000000e+02 2.674730016023e-03 5.488243579835e-05 6.064276775435e+00
6.592500000000e+02 2.621672491993e-03 5.524403274579e-05 6.125679142284e+00
6.595000000000e+02 2.503198092139e-03 5.601651015619e-05 6.186518947033e+00
6.597500000000e+02 2.319040771194e-03 5.719088831679e-05 6.246751341646e+00
6.600000000000e+02 2.070091724557e-03 5.875167316582e-05 6.306332809001e+00
6.602500000000e+02 1.758353259356e-03 6.067723151237e-05 6.365221271456e+00
6.605000000000e+02 1.386871915747e-03 6.294020235112e-05 6.423376182867e+00
6.607500000000e+02 9.596512812132e-04 6.550802410493e-05 6.480758611911e+00
6.610000000000e+02 4.815458048733e-04 6.834352417201e-05 6.537331328230e+00
6.612500000000e+02 -4.186097976894e-05 7.140556360363e-05 6.593058865486e+00
6.615000000000e+02 -6.043923409538e-04 7.464970465354e-05 6.647907594299e+00
6.617500000000e+02 -1.199423590053e-03 7.802891689557e-05 6.701845770529e+00
6.620000000000e+02 -1.820034939892e-03 8.149430565874e-05 6.754843594872e+00
6.622500000000e+02 -2.459165660186e-03 8.499584822497e-05 6.806873246388e+00
6.625000000000e+02 -3.109768419043e-03 8.848312406914e-05 6.857908928217e+00
6.627500000000e+02 -3.764956534617e-03 9.190606639115e-05 6.907926886370e+00
6.630000000000e+02 -4.418143820360e-03 9.521567916601e-05 6.956905439262e+00
6.632500000000e+02 -5.063170611725e-03 9.836473006097e-05 7.004824987203e+00
6.635000000000e+02 -5.694413806426e-03 1.013084301031e-04 7.051668013514e+00
6.637500000000e+02 -6.306880182627e-03 1.040050706897e-04 7.097419089050e+00
6.640000000000e+02 -6.896277804225e-03 1.064165958094e-04 7.142064855579e+00
6.642500000000e+02 -7.459066963030e-03 1.085091399966e-04 7.185594008553e+00
6.645000000000e+02 -7.992487811590e-03 1.102535062662e-04 7.227997264115e+00
6.647500000000e+02 -8.494568115506e-03 1.116255744183e-04 7.269267330294e+00
6.650000000000e+02 -8.964108034640e-03 1.126066437696e-04 7.309398859418e+00
6.652500000000e+02 -9.400646229729e-03 1.131837247829e-04 7.348388399043e+00
6.655000000000e+02 -9.804407260117e-03 1.133497011519e-04 7.386234330676e+00
6.657500000000e+02 -1.017623599673e-02 1.131034239470e-04 7.422936814011e+00
6.660000000000e+02 -1.051751778234e-02 1.124497361821e-04 7.458497715174e+00
6.662500000000e+02 -1.083008963219e-02 1.113994110916e-04 7.492920531706e+00
6.665000000000e+02 -1.111614777678e-02 1.099690001409e-04 7.526210324421e+00
6.667500000000e+02 -1.137814975781e-02 1.081805837907e-04 7.558373631550e+00
6.670000000000e+02 -1.161872051682e-02 1.060614494733e-04 7.589418396834e+00
6.672500000000e+02 -1.184055940817e-02 1.036436915432e-04 7.619353882535e+00
6.675000000000e+02 -1.204635658927e-02 1.009637399256e-04 7.648190596145e+00
6.677500000000e+02 -1.223871570406e-02 9.806182598207e-05 7.675940205821e+00
6.680000000000e+02 -1.242008975053e-02 9.498139196482e-05 7.702615468463e+00
6.682500000000e+02 -1.259272690210e-02 9.176841977337e-05 7.728230151081e+00
6.685000000000e+02 -1.275863106316e-02 8.847072300247e-05 7.752798960770e+00
6.687500000000e+02 -1.291953528188e-02 8.513721036568e-05 7.776337477049e+00
6.690000000000e+02 -1.307688822728e-02 8.181728320011e-05 7.798862085670e+00
6.692500000000e+02 -1.323185356441e-02 7.855997901687e-05 7.820389917278e+00
6.695000000000e+02 -1.338532220995e-02 7.541323770799e-05 7.840938791155e+00
6.697500000000e+02 -1.353793468848e-02 7.242319458559e-05 7.860527160738e+00
6.700000000000e+02 -1.369011311807e-02 6.963350688591e-05 7.879174063539e+00
6.702500000000e+02 -1.384210148507e-02 6.708470541184e-05 7.896899073802e+00
6.705000000000e+02 -1.399401125976e-02 6.481361967259e-05 7.913722257515e+00
6.707500000000e+02 -1.414587115548e-02 6.285274007611e-05 7.929664130098e+00
6.710000000000e+02 -1.429767927574e-02 6.122979712622e-05 7.944745613545e+00
6.712500000000e+02 -1.444945468769e-02 5.996744174253e-05 7.958987996514e+00
6.715000000000e+02 -1.460128758927e-02 5.908291939666e-05 7.972412890399e+00
6.717500000000e+02 -1.475338494764e-02 5.858786842963e-05 7.985042187620e+00
6.720000000000e+02 -1.490611115017e-02 5.848819884804e-05 7.996898012293e+00
6.722500000000e+02 -1.506002100246e-02 5.878407434884e-05 8.008002671868e+00
6.725000000000e+02 -1.521588483087e-02 5.946998178066e-05 8.018378600281e+00
6.727500000000e+02 -1.537470435955e-02 6.053487694405e-05 8.028048294605e+00
6.730000000000e+02 -1.553771824932e-02 6.196244162937e-05 8.037034249405e+00
6.732500000000e+02 -1.570639808982e-02 6.373141545718e-05 8.045358876443e+00
6.735000000000e+02 -1.588243328162e-02 6.581600513408e-05 8.053044424033e+00
6.737500000000e+02 -1.606770666055e-02 6.818635979575e-05 8.060112880284e+00
6.740000000000e+02 -1.626426017430e-02 7.080910768073e-05 8.066585872849e+00
6.742500000000e+02 -1.647425197635e-02 7.364794300541e-05 8.072484560349e+00
6.745000000000e+02 -1.669990671459e-02 7.666425244263e-05 8.077829510979e+00
6.747500000000e+02 -1.694345931658e-02 7.981777174240e-05 8.082640579184e+00
6.750000000000e+02 -1.720709488954e-02 8.306726042423e-05 8.086936772951e+00
6.752500000000e+02 -1.749288582044e-02 8.637118366486e-05 8.090736119091e+00
6.755000000000e+02 -1.780272901669e-02 8.968838893389e-05 8.094055520277e+00
6.757500000000e+02 -1.813828412648e-02 9.297876719974e-05 8.096910614820e+00
6.760000000000e+02 -1.850091526619e-02 9.620388978046e-05 8.099315636591e+00
6.762500000000e+02 -1.889163874956e-02 9.932760603915e-05 8.101283272852e+00
6.765000000000e+02 -1.931107711922e-02 1.023165944413e-04 8.102824533335e+00
6.767500000000e+02 -1.975942280684e-02 1.051408571116e-04 8.103948618988e+00
6.770000000000e+02 -2.023641084677e-02 1.077741486258e-04 8.104662806207e+00
6.772500000000e+02 -2.074130329650e-02 1.101943327023e-04 8.104972335213e+00
6.775000000000e+02 -2.127288410655e-02 1.123836591132e-04 8.104880317380e+00
6.777500000000e+02 -2.182946623010e-02 1.143289578644e-04 8.104387650141e+00
6.780000000000e+02 -2.240890890750e-02 1.160217444533e-04 8.103492953608e+00
6.782500000000e+02 -2.300864601213e-02 1.174582373488e-04 8.102192517525e+00
6.785000000000e+02 -2.362572306740e-02 1.186392832153e-04 8.100480269307e+00
6.787500000000e+02 -2.425684210117e-02 1.195701938562e-04 8.098347759465e+00
6.790000000000e+02 -2.489841321870e-02 1.202604987703e-04 8.095784161210e+00
6.792500000000e+02 -2.554661030864e-02 1.207236154393e-04 8.092776291452e+00
6.795000000000e+02 -2.619742991030e-02 1.209764458491e-04 8.089308647376e+00
6.797500000000e+02 -2.684675150015e-02 1.210389071412e-04 8.085363459823e+00
6.800000000000e+02 -2.749039741665e-02 1.209334054066e-04 8.080920764896e+00
6.802500000000e+02 -2.812419206500e-02 1.206842654276e-04 8.075958488121e+00
6.805000000000e+02 -2.874401850072e-02 1.203171261761e-04 8.070452547322e+00
6.807500000000e+02 -2.934587247007e-02 1.198583067042e-04 8.064376969114e+00
6.810000000000e+02 -2.992591345710e-02 1.193341676549e-04 8.057704019428e+00
6.812500000000e+02 -3.048051229786e-02 1.187705334848e-04 8.050404349926e+00
6.815000000000e+02 -3.100629646007e-02 1.181921090653e-04 8.042447154519e+00
6.817500000000e+02 -3.150019181041e-02 1.176218710434e-04 8.033800343661e+00
6.820000000000e+02 -3.195946289593e-02 1.170805415278e-04 8.024430726470e+00
6.822500000000e+02 -3.238175039283e-02 1.165861511429e-04 8.014304209029e+00
6.825000000000e+02 -3.276510733992e-02 1.161536602205e-04 8.003386001184e+00
6.827500000000e+02 -3.310803369212e-02 1.157946573099e-04 7.991640833830e+00
6.830000000000e+02 -3.340950860518e-02 1.155171465204e-04 7.979033186801e+00
6.832500000000e+02 -3.366902109636e-02 1.153254311810e-04 7.965527522648e+00
6.835000000000e+02 -3.388659803569e-02 1.152201185128e-04 7.951088527121e+00
6.837500000000e+02 -3.406282774282e-02 1.151982090938e-04 7.935681353726e+00
6.840000000000e+02 -3.419887982504e-02 1.152530975438e-04 7.919271870577e+00
6.842500000000e+02 -3.429651779964e-02 1.153749701843e-04 7.901826905392e+00
6.845000000000e+02 -3.435810535793e-02 1.155511915786e-04 7.883314490438e+00
6.847500000000e+02 -3.438660259848e-02 1.157667240709e-04 7.863704101005e+00
6.850000000000e+02 -3.438555162867e-02 1.160046337982e-04 7.842966883868e+00
6.852500000000e+02 -3.435905141591e-02 1.162466484679e-04 7.821075880802e+00
6.855000000000e+02 -3.431171884909e-02 1.164737732341e-04 7.798006234668e+00
6.857500000000e+02 -3.424863638734e-02 1.166669319105e-04 7.773735378987e+00
6.860000000000e+02 -3.417528761709e-02 1.168076166038e-04 7.748243217697e+00
6.862500000000e+02 -3.409747819265e-02 1.168785508128e-04 7.721512274105e+00
6.865000000000e+02 -3.402124739561e-02 1.168643319254e-04 7.693527830808e+00
6.867500000000e+02 -3.395276830360e-02 1.167520346184e-04 7.664278034835e+00
6.870000000000e+02 -3.389824220150e-02 1.165317621471e-04 7.633753987087e+00
6.872500000000e+02 -3.386378878788e-02 1.161971282811e-04 7.601949807253e+00
6.875000000000e+02 -3.385533400481e-02 1.157456530333e-04 7.568862665894e+00
6.877500000000e+02 -3.387850100719e-02 1.151790640578e-04 7.534492799289e+00
6.880000000000e+02 -3.393850618188e-02 1.145034882321e-04 7.498843500355e+00
6.882500000000e+02 -3.404006150731e-02 1.137295161582e-04 7.461921075516e+00
6.885000000000e+02 -3.418728924796e-02 1.128721594739e-04 7.423734794131e+00
6.887500000000e+02 -3.438364656694e-02 1.119506927219e-04 7.384296799914e+00
6.890000000000e+02 -3.463186580726e-02 1.109883567762e-04 7.343622018477e+00
6.892500000000e+02 -3.493390792187e-02 1.100118875304e-04 7.301728036498e+00
6.895000000000e+02 -3.529093051355e-02 1.090510669847e-04 7.258634964693e+00
6.897500000000e+02 -3.570327137545e-02 1.081380850114e-04 7.214365297129e+00
6.900000000000e+02 -3.617044429579e-02 1.073068698694e-04 7.168943749115e+00
6.902500000000e+02 -3.669114741903e-02 1.065923178586e-04 7.122397085521e+00
6.905000000000e+02 -3.726328378799e-02 1.060294701688e-04 7.074753952468e+00
6.907500000000e+02 -3.788399039016e-02 1.056526914993e-04 7.026044693570e+00
6.910000000000e+02 -3.854967596223e-02 1.054948482591e-04 6.976301164123e+00
6.912500000000e+02 -3.925606729457e-02 1.055864449034e-04 6.925556554414e+00
6.915000000000e+02 -3.999826121025e-02 1.059548667446e-04 6.873845199391e+00
6.917500000000e+02 -4.077078494142e-02 1.066236453258e-04 6.821202406291e+00
6.920000000000e+02 -4.156766250992e-02 1.076118035241e-04 6.767664272415e+00
6.922500000000e+02 -4.238249002019e-02 1.089332044125e-04 6.713267522572e+00
6.925000000000e+02 -4.320851897372e-02 1.105961549251e-04 6.658049341344e+00
6.927500000000e+02 -4.403875020783e-02 1.126029556367e-04 6.602047225781e+00
6.930000000000e+02 -4.486603745337e-02 1.149495897048e-04 6.545298836921e+00
6.932500000000e+02 -4.568320262149e-02 1.176255628600e-04 6.487841871817e+00
6.935000000000e+02 -4.648316074494e-02 1.206139061764e-04 6.429713937469e+00
6.937500000000e+02 -4.725905435756e-02 1.238911416696e-04 6.370952444796e+00
6.940000000000e+02 -4.800439411597e-02 1.274275308419e-04 6.311594509354e+00
6.942500000000e+02 -4.871320226199e-02 1.311873997392e-04 6.251676864636e+00
6.945000000000e+02 -4.938015412021e-02 1.351295478748e-04 6.191235791513e+00
6.947500000000e+02 -5.000071107285e-02 1.392077856232e-04 6.130307055132e+00
6.950000000000e+02 -5.057123866805e-02 1.433715813737e-04 6.068925856146e+00
6.952500000000e+02 -5.108910264021e-02 1.475668121839e-04 6.007126792533e+00
6.955000000000e+02 -5.155273619792e-02 1.517366080093e-04 5.944943832813e+00
6.957500000000e+02 -5.196167265267e-02 1.558222794258e-04 5.882410299656e+00
6.960000000000e+02 -5.231653854452e-02 1.597643140736e-04 5.819558862435e+00
6.962500000000e+02 -5.261900510716e-02 1.635034254547e-04 5.756421541027e+00
6.965000000000e+02 -5.287169713263e-02 1.669816334116e-04 5.693029716069e+00
6.967500000000e+02 -5.307806165846e-02 1.701433546803e-04 5.629414147287e+00
6.970000000000e+02 -5.324220194338e-02 1.729364777086e-04 5.565605000259e+00
6.972500000000e+02 -5.336868304580e-02 1.753133947209e-04 5.501631876894e+00
6.975000000000e+02 -5.346232014536e-02 1.772319639696e-04 5.437523853826e+00
6.977500000000e+02 -5.352795946219e-02 1.786563738864e-04 5.373309523378e+00
6.980000000000e+02 -5.357026537799e-02 1.795578828822e-04 5.309017039839e+00
6.982500000000e+02 -5.359352585049e-02 1.799154128116e-04 5.244674169024e+00
6.985000000000e+02 -5.360148709922e-02 1.797159736973e-04 5.180308339624e+00
6.987500000000e+02 -5.359722935232e-02 1.789549093897e-04 5.115946698059e+00
6.990000000000e+02 -5.358308922730e-02 1.776359533014e-04 5.051616163496e+00
6.992500000000e+02 -5.356063547811e-02 1.757710974566e-04 4.987343484716e+00
6.995000000000e+02 -5.353069733600e-02 1.733802771454e-04 4.923155296141e+00
6.997500000000e+02 -5.349344355671e-02 1.704908875372e-04 4.859078173030e+00
7.000000000000e+02 -5.344850676294e-02 1.671371533029e-04 4.795138684932e+00
7.002500000000e+02 -5.339514236188e-02 1.633593731019e-04 4.731363445587e+00
7.005000000000e+02 -5.333241163733e-02 1.592030723080e-04 4.667779158729e+00
7.007500000000e+02 -5.325937498333e-02 1.547180919960e-04 4.604412658294e+00
7.010000000000e+02 -5.317528284113e-02 1.499576512219e-04 4.541290941874e+00
7.012500000000e+02 -5.307974982869e-02 1.449774083997e-04 4.478441196071e+00
7.015000000000e+02 -5.297290142051e-02 1.398345514681e-04 4.415890812778e+00
7.017500000000e+02 -5.285548482814e-02 1.345869399229e-04 4.353667394860e+00
7.020000000000e+02 -5.272893662929e-02 1.292923142564e-04 4.291798750989e+00
7.022500000000e+02 -5.259540661954e-02 1.240075957271e-04 4.230312877969e+00
7.025000000000e+02 -5.245773707927e-02 1.187882479263e-04 4.169237931294e+00
7.027500000000e+02 -5.231940298427e-02 1.136877348947e-04 4.108602182704e+00
7.030000000000e+02 -5.218441899238e-02 1.087570527152e-04 4.048433965437e+00
7.032500000000e+02 -5.205722122017e-02 1.040443274026e-04 3.988761608294e+00
7.035000000000e+02 -5.194253360495e-02 9.959446849719e-05 3.929613358139e+00
7.037500000000e+02 -5.184522673472e-02 9.544886601037e-05 3.871017293356e+00
7.040000000000e+02 -5.177017722593e-02 9.164512275772e-05 3.813001229325e+00
7.042500000000e+02 -5.172213378737e-02 8.821681316923e-05 3.755592616795e+00
7.045000000000e+02 -5.170559342952e-02 8.519326524367e-05 3.698818436399e+00
7.047500000000e+02 -5.172468997645e-02 8.259936476979e-05 3.642705090594e+00
7.050000000000e+02 -5.178309471743e-02 8.045538111615e-05 3.587278294093e+00
7.052500000000e+02 -5.188392756359e-02 7.877682168372e-05 3.532562966212e+00
7.055000000000e+02 -5.202967641852e-02 7.757432370115e-05 3.478583125528e+00
7.057500000000e+02 -5.222212243296e-02 7.685359087942e-05 3.425361789541e+00
7.060000000000e+02 -5.246227018469e-02 7.661535779602e-05 3.372920879292e+00
7.062500000000e+02 -5.275028363505e-02 7.685541169372e-05 3.321281132127e+00
7.065000000000e+02 -5.308543075592e-02 7.756465896194e-05 3.270462023117e+00
7.067500000000e+02 -5.346604197412e-02 7.872923101329e-05 3.220481695141e+00
7.070000000000e+02 -5.388948978543e-02 8.033062746532e-05 3.171356901406e+00
7.072500000000e+02 -5.435219746839e-02 8.234588179815e-05 3.123102957727e+00
7.075000000000e+02 -5.484968551181e-02 8.474774964912e-05 3.075733708720e+00
7.077500000000e+02 -5.537666256650e-02 8.750490323325e-05 3.029261504648e+00
7.080000000000e+02 -5.592716568856e-02 9.058213364324e-05 2.983697192788e+00
7.082500000000e+02 -5.649475036141e-02 9.394055352177e-05 2.939050119750e+00
7.085000000000e+02 -5.707272642562e-02 9.753780963184e-05 2.895328147537e+00
7.087500000000e+02 -5.765443065436e-02 1.013283126260e-04 2.852537681750e+00
7.090000000000e+02 -5.823352195193e-02 1.052634977959e-04 2.810683710439e+00
7.092500000000e+02 -5.880428071935e-02 1.092921401900e-04 2.769769855033e+00
7.095000000000e+02 -5.936189131588e-02 1.133607446997e-04 2.729798430606e+00
7.097500000000e+02 -5.990268517914e-02 1.174140371082e-04 2.690770515866e+00
7.100000000000e+02 -6.042432397051e-02 1.213955651960e-04 2.652686029774e+00
7.102500000000e+02 -6.092590430255e-02 1.252484307668e-04 2.615543816026e+00
7.105000000000e+02 -6.140797190647e-02 1.289161618993e-04 2.579341731954e+00
7.107500000000e+02 -6.187243913855e-02 1.323437058502e-04 2.544076741576e+00
7.110000000000e+02 -6.232240800467e-02 1.354785276704e-04 2.509745010999e+00
7.112500000000e+02 -6.276190799091e-02 1.382717797885e-04 2.476342005300e+00
7.115000000000e+02 -6.319556701359e-02 1.406795000252e-04 2.443862584959e+00
7.117500000000e+02 -6.362823701399e-02 1.426637802322e-04 2.412301101755e+00
7.120000000000e+02 -6.406460171155e-02 1.441938465307e-04 2.381651491947e+00
7.122500000000e+02 -6.450879596934e-02 1.452469796592e-04 2.351907367001e+00
7.125000000000e+02 -6.496406174358e-02 1.458092722189e-04 2.323062099294e+00
7.127500000000e+02 -6.543246740088e-02 1.458760832477e-04 2.295108904422e+00
7.130000000000e+02 -6.591470606153e-02 1.454522062639e-04 2.268040915653e+00
7.132500000000e+02 -6.640998611539e-02 1.445517399939e-04 2.241851253034e+00
7.135000000000e+02 -6.691601653624e-02 1.431976275578e-04 2.216533084892e+00
7.137500000000e+02 -6.742908140329e-02 1.414209384929e-04 2.192079678723e+00
7.140000000000e+02 -6.794419384231e-02 1.392598665491e-04 2.168484445642e+00
7.142500000000e+02 -6.845531065294e-02 1.367585198574e-04 2.145740970888e+00
7.145000000000e+02 -6.895558878935e-02 1.339655698950e-04 2.123843037099e+00
7.147500000000e+02 -6.943766062868e-02 1.309328230671e-04 2.102784634158e+00
7.150000000000e+02 -6.989390778712e-02 1.277137832604e-04 2.082559957687e+00
7.152500000000e+02 -7.031671567313e-02 1.243622717731e-04 2.063163399647e+00
7.155000000000e+02 -7.069869418780e-02 1.209311579057e-04 2.044589526778e+00
7.157500000000e+02 -7.103285622856e-02 1.174712458581e-04 2.026833050763e+00
7.160000000000e+02 -7.131275071269e-02 1.140303452605e-04 2.009888794695e+00
7.162500000000e+02 -7.153255083689e-02 1.106525401516e-04 1.993751652990e+00
7.165000000000e+02 -7.168710318049e-02 1.073776554039e-04 1.978416549818e+00
7.167500000000e+02 -7.177194611128e-02 1.042409075055e-04 1.963878401990e+00
7.170000000000e+02 -7.178330627225e-02 1.012727180243e-04 1.950132082649e+00
7.172500000000e+02 -7.171808379353e-02 9.849866040976e-05 1.937172395456e+00
7.175000000000e+02 -7.157383499545e-02 9.593951218861e-05 1.924994059595e+00
7.177500000000e+02 -7.134875971177e-02 9.361138204558e-05 1.913591706024e+00
7.180000000000e+02 -7.104169990486e-02 9.152588937250e-05 1.902959893995e+00
7.182500000000e+02 -7.065215160536e-02 8.969037786344e-05 1.893093142224e+00
7.185000000000e+02 -7.018029278674e-02 8.810815243723e-05 1.883985984625e+00
7.187500000000e+02 -6.962702525829e-02 8.677873375140e-05 1.875633043637e+00
7.190000000000e+02 -6.899402989241e-02 8.569813308426e-05 1.868029130018e+00
7.192500000000e+02 -6.828383068890e-02 8.485914712503e-05 1.861169360631e+00
7.195000000000e+02 -6.749986546182e-02 8.425167947768e-05 1.855049301598e+00
7.197500000000e+02 -6.664655817726e-02 8.386308980879e-05 1.849665128281e+00
7.200000000000e+02 -6.572938917512e-02 8.367856969080e-05 1.845013801968e+00
7.202500000000e+02 -6.475495876268e-02 8.368154234201e-05 1.841093262247e+00
7.205000000000e+02 -6.373103779123e-02 8.385407533412e-05 1.837902625087e+00
7.207500000000e+02 -6.266659913764e-02 8.417729631352e-05 1.835442383331e+00
7.210000000000e+02 -6.157182290706e-02 8.463179699075e-05 1.833714605630e+00
7.212500000000e+02 -6.045806698450e-02 8.519801016246e-05 1.832723121150e+00
7.215000000000e+02 -5.933779537318e-02 8.585654779861e-05 1.832473684986e+00
7.217500000000e+02 -5.822445715527e-02 8.658848761189e-05 1.832974119445e+00
7.220000000000e+02 -5.713231020019e-02 8.737561071492e-05 1.834234416898e+00
7.222500000000e+02 -5.607618680718e-02 8.820060414505e-05 1.836266806451e+00
7.225000000000e+02 -5.507120122619e-02 8.904717810920e-05 1.839085771340e+00
7.227500000000e+02 -5.413240345417e-02 8.990017453572e-05 1.842708019989e+00
7.230000000000e+02 -5.327438781825e-02 9.074564246198e-05 1.847152406775e+00
7.232500000000e+02 -5.251086960906e-02 9.157089094883e-05 1.852439801397e+00
7.235000000000e+02 -5.185424675207e-02 9.236456744083e-05 1.858592914597e+00
7.237500000000e+02 -5.131516738784e-02 9.311672904661e-05 1.865636079057e+00
7.240000000000e+02 -5.090212536248e-02 9.381892363555e-05 1.873594997039e+00
7.242500000000e+02 -5.062110699901e-02 9.446427385651e-05 1.882496457361e+00
7.245000000000e+02 -5.047531004186e-02 9.504756896761e-05 1.892368033421e+00
7.247500000000e+02 -5.046495361976e-02 9.556534642155e-05 1.903237767001e+00
7.250000000000e+02 -5.058719310263e-02 9.601594204911e-05 1.915133846784e+00
7.252500000000e+02 -5.083614795394e-02 9.639949601878e-05 1.928084287302e+00
7.255000000000e+02 -5.120304502340e-02 9.671790137283e-05 1.942116612691e+00
7.257500000000e+02 -5.167647234637e-02 9.697468016356e-05 1.957257548877e+00
7.260000000000e+02 -5.224273268063e-02 9.717478584242e-05 1.973532726003e+00
7.262500000000e+02 -5.288627962067e-02 9.732433014042e-05 1.990966390417e+00
7.265000000000e+02 -5.359021533307e-02 9.743024624848e-05 2.009581126387e+00
7.267500000000e+02 -5.433682502393e-02 9.749990652536e-05 2.029397586036e+00
7.270000000000e+02 -5.510812160964e-02 9.754071384818e-05 2.050434224374e+00
7.272500000000e+02 -5.588637484290e-02 9.755969969713e-05 2.072707041391e+00
7.275000000000e+02 -5.665459992904e-02 9.756315491727e-05 2.096229328543e+00
7.277500000000e+02 -5.739698480500e-02 9.755632416933e-05 2.121011422275e+00
7.280000000000e+02 -5.809923920834e-02 9.754318795793e-05 2.147060469404e+00
7.282500000000e+02 -5.874885410510e-02 9.752634198973e-05 2.174380206622e+00
7.285000000000e+02 -5.933526599384e-02 9.750702729988e-05 2.202970761687e+00
7.287500000000e+02 -5.984992574117e-02 9.748525636941e-05 2.232828485832e+00
7.290000000000e+02 -6.028627725059e-02 9.746004117850e-05 2.263945822057e+00
7.292500000000e+02 -6.063965584424e-02 9.742974391980e-05 2.296311218794e+00
7.295000000000e+02 -6.090711895534e-02 9.739249525131e-05 2.329909098699e+00
7.297500000000e+02 -6.108722620835e-02 9.734661086450e-05 2.364719883248e+00
7.300000000000e+02 -6.117978490450e-02 9.729109296011e-05 2.400720084105e+00
7.302500000000e+02 -6.118558060592e-02 9.722605414761e-05 2.437882456822e+00
7.305000000000e+02 -6.110610889611e-02 9.715306009614e-05 2.476176222132e+00
7.307500000000e+02 -6.094332519786e-02 9.707538755085e-05 2.515567350127e+00
7.310000000000e+02 -6.069942774232e-02 9.699815427458e-05 2.556018900461e+00
7.312500000000e+02 -6.037668398428e-02 9.692830527303e-05 2.597491416941e+00
7.315000000000e+02 -5.997731159742e-02 9.687444019371e-05 2.639943361656e+00
7.317500000000e+02 -5.950341787278e-02 9.684648285857e-05 2.683331584029e+00
7.320000000000e+02 -5.895700013795e-02 9.685524776706e-05 2.727611811839e+00
7.322500000000e+02 -5.834000500882e-02 9.691189234776e-05 2.772739152872e+00
7.325000000000e+02 -5.765443993912e-02 9.702729679414e-05 2.818668596907e+00
7.327500000000e+02 -5.690252658293e-02 9.721142026439e-05 2.865355509708e+00
7.330000000000e+02 -5.608688324442e-02 9.747267537322e-05 2.912756106132e+00
7.332500000000e+02 -5.521071978419e-02 9.781736168449e-05 2.960827895537e+00
7.335000000000e+02 -5.427802705316e-02 9.824919577209e-05 3.009530093429e+00
7.337500000000e+02 -5.329374283035e-02 9.876896626154e-05 3.058823989893e+00
7.340000000000e+02 -5.226387623797e-02 9.937433204260e-05 3.108673270734e+00
7.342500000000e+02 -5.119557496163e-02 1.000597887827e-04 3.159044288572e+00
7.345000000000e+02 -5.009712314507e-02 1.008167927111e-04 3.209906276092e+00
7.347500000000e+02 -4.897786219425e-02 1.016340109703e-04 3.261231503890e+00
7.350000000000e+02 -4.784803231479e-02 1.024976989972e-04 3.312995376203e+00
7.352500000000e+02 -4.671853874745e-02 1.033921855881e-04 3.365176467854e+00
7.355000000000e+02 -4.560065273714e-02 1.043004179637e-04 3.417756501191e+00
7.357500000000e+02 -4.450566245925e-02 1.052045338447e-04 3.470720263428e+00
7.360000000000e+02 -4.344449447084e-02 1.060864288137e-04 3.524055470845e+00
7.362500000000e+02 -4.242732815858e-02 1.069282849854e-04 3.577752579778e+00
7.365000000000e+02 -4.146322806493e-02 1.077130474555e-04 3.631804553557e+00
7.367500000000e+02 -4.055981749631e-02 1.084248042414e-04 3.686206590497e+00
7.370000000000e+02 -3.972301391111e-02 1.090490671404e-04 3.740955819076e+00
7.372500000000e+02 -3.895684366309e-02 1.095729733004e-04 3.796050971989e+00
7.375000000000e+02 -3.826334609074e-02 1.099853801049e-04 3.851492044485e+00
7.377500000000e+02 -3.764257168871e-02 1.102768449662e-04 3.907279946851e+00
7.380000000000e+02 -3.709267240012e-02 1.104395883889e-04 3.963416161197e+00
7.382500000000e+02 -3.661007449092e-02 1.104673913655e-04 4.019902407543e+00
7.385000000000e+02 -3.618972019169e-02 1.103554582387e-04 4.076740327183e+00
7.387500000000e+02 -3.582536015294e-02 1.101002854778e-04 4.133931191465e+00
7.390000000000e+02 -3.550987485320e-02 1.096995525200e-04 4.191475635059e+00
7.392500000000e+02 -3.523560477418e-02 1.091520541389e-04 4.249373422849e+00
7.395000000000e+02 -3.499466749717e-02 1.084576850683e-04 4.307623245055e+00
7.397500000000e+02 -3.477924497948e-02 1.076174851541e-04 4.366222546139e+00
7.400000000000e+02 -3.458182663008e-02 1.066337453711e-04 4.425167383895e+00
7.402500000000e+02 -3.439539833250e-02 1.055101654282e-04 4.484452314412e+00
7.405000000000e+02 -3.421357409570e-02 1.042520519890e-04 4.544070304413e+00
7.407500000000e+02 -3.403067027949e-02 1.028665371457e-04 4.604012664217e+00
7.410000000000e+02 -3.384172793620e-02 1.013627948035e-04 4.664269001199e+00
7.412500000000e+02 -3.364249150835e-02 9.975222652756e-05 4.724827187272e+00
7.415000000000e+02 -3.342935568591e-02 9.804860204735e-05 4.785673342902e+00
7.417500000000e+02 -3.319929242123e-02 9.626813563604e-05 4.846791832851e+00
7.420000000000e+02 -3.294977087822e-02 9.442944591523e-05 4.908165275380e+00
7.422500000000e+02 -3.267868168152e-02 9.255343760728e-05 4.969774561517e+00
7.425000000000e+02 -3.238427494696e-02 9.066306871947e-05 5.031598890415e+00
7.427500000000e+02 -3.206511870675e-02 8.878300948192e-05 5.093615815496e+00
7.430000000000e+02 -3.172008118994e-02 8.693923083369e-05 5.155801308658e+00
7.432500000000e+02 -3.134833759479e-02 8.515850653526e-05 5.218129838933e+00
7.435000000000e+02 -3.094939871175e-02 8.346786154961e-05 5.280574468873e+00
7.437500000000e+02 -3.052315644857e-02 8.189399744901e-05 5.343106969510e+00
7.440000000000e+02 -3.006993977499e-02 8.046271493919e-05 5.405697951630e+00
7.442500000000e+02 -2.959057325405e-02 7.919836037157e-05 5.468317013692e+00
7.445000000000e+02 -2.908643006776e-02 7.812331812024e-05 5.530932904893e+00
7.447500000000e+02 -2.855947211514e-02 7.725756541613e-05 5.593513699306e+00
7.450000000000e+02 -2.801227057903e-02 7.661830354541e-05 5.656026979235e+00
7.452500000000e+02 -2.744800201489e-02 7.621967093277e-05 5.718440022704e+00
7.455000000000e+02 -2.687041693929e-02 7.607253994005e-05 5.780719991418e+00
7.457500000000e+02 -2.628378003214e-02 7.618439316878e-05 5.842834114066e+00
7.460000000000e+02 -2.569278287400e-02 7.655926985242e-05 5.904749861031e+00
7.462500000000e+02 -2.510243257400e-02 7.719777200166e-05 5.966435105664e+00
7.465000000000e+02 -2.451792076879e-02 7.809711688961e-05 6.027858268814e+00
7.467500000000e+02 -2.394447919395e-02 7.925122585123e-05 6.088988442946e+00
7.470000000000e+02 -2.338722814369e-02 8.065084372258e-05 6.149795494799e+00
7.472500000000e+02 -2.285102555643e-02 8.228364984755e-05 6.210250143406e+00
7.475000000000e+02 -2.234032269433e-02 8.413438478619e-05 6.270324015670e+00
7.477500000000e+02 -2.185903357147e-02 8.618498735180e-05 6.329989677695e+00
7.480000000000e+02 -2.141042266664e-02 8.841474518326e-05 6.389220645753e+00
7.482500000000e+02 -2.099701527778e-02 9.080042393630e-05 6.447991378879e+00
7.485000000000e+02 -2.062053357094e-02 9.331642260563e-05 6.506277254711e+00
7.487500000000e+02 -2.028185868062e-02 9.593497290022e-05 6.564054535864e+00
7.490000000000e+02 -1.998102006039e-02 9.862634270350e-05 6.621300326031e+00
7.492500000000e+02 -1.971720938574e-02 1.013590993870e-04 6.677992524889e+00
7.495000000000e+02 -1.948881772173e-02 1.041004001319e-04 6.734109781065e+00
7.497500000000e+02 -1.929349249995e-02 1.068163330740e-04 6.789631447489e+00
7.500000000000e+02 -1.912821009145e-02 1.094723435210e-04 6.844537544702e+00
7.502500000000e+02 -1.898936107449e-02 1.120336542258e-04 6.898808728597e+00
7.505000000000e+02 -1.887284337315e-02 1.144657445109e-04 6.952426267981e+00
7.507500000000e+02 -1.877416030965e-02 1.167349013949e-04 7.005372027754e+00
7.510000000000e+02 -1.868851929702e-02 1.188087657842e-04 7.057628464162e+00
7.512500000000e+02 -1.861092937797e-02 1.206568860186e-04 7.109178622285e+00
7.515000000000e+02 -1.853629431650e-02 1.222512701353e-04 7.160006140845e+00
7.517500000000e+02 -1.845949995544e-02 1.235669264998e-04 7.210095257346e+00
7.520000000000e+02 -1.837549392310e-02 1.245823198904e-04 7.259430820071e+00
7.522500000000e+02 -1.827935783859e-02 1.252797973119e-04 7.307998291817e+00
7.525000000000e+02 -1.816637077711e-02 1.256459481304e-04 7.355783760284e+00
7.527500000000e+02 -1.803206496035e-02 1.256718738713e-04 7.402773937165e+00
7.530000000000e+02 -1.787227347968e-02 1.253533724201e-04 7.448956162409e+00
7.532500000000e+02 -1.768317113089e-02 1.246910221772e-04 7.494318396859e+00
7.535000000000e+02 -1.746130875731e-02 1.236901750874e-04 7.538849219938e+00
7.537500000000e+02 -1.720364213774e-02 1.223608488073e-04 7.582537817437e+00
7.540000000000e+02 -1.690755583880e-02 1.207175325247e-04 7.625373975435e+00
7.542500000000e+02 -1.657088281060e-02 1.187789027928e-04 7.667348066864e+00
7.545000000000e+02 -1.619191987333e-02 1.165674668864e-04 7.708451045350e+00
7.547500000000e+02 -1.576943950533e-02 1.141091370165e-04 7.748674436075e+00
7.550000000000e+02 -1.530269795427e-02 1.114327513644e-04 7.788010330620e+00
7.552500000000e+02 -1.479143954287e-02 1.085695415114e-04 7.826451384135e+00
7.555000000000e+02 -1.423589684591e-02 1.055525322210e-04 7.863990812688e+00
7.557500000000e+02 -1.363678641405e-02 1.024161279194e-04 7.900622396135e+00
7.560000000000e+02 -1.299529995984e-02 9.919541869000e-05 7.936340477791e+00
7.562500000000e+02 -1.231309007803e-02 9.592558900656e-05 7.971139965500e+00
7.565000000000e+02 -1.159225057630e-02 9.264140447038e-05 8.005016330361e+00
7.567500000000e+02 -1.083529113876e-02 8.937663688163e-05 8.037965601896e+00
7.570000000000e+02 -1.004510597701e-02 8.616347302667e-05 8.069984358718e+00
7.572500000000e+02 -9.224937864945e-03 8.303216568439e-05 8.101069710078e+00
7.575000000000e+02 -8.378334763890e-03 8.001059102725e-05 8.131219275495e+00
7.577500000000e+02 -7.509104395887e-03 7.712387186076e-05 8.160431147881e+00
7.580000000000e+02 -6.621261033805e-03 7.439405895465e-05 8.188703855204e+00
7.582500000000e+02 -5.718972736501e-03 7.183988692724e-05 8.216036304496e+00
7.585000000000e+02 -4.806501954734e-03 6.947658191511e-05 8.242427723119e+00
7.587500000000e+02 -3.888149188920e-03 6.731574983521e-05 8.267877584328e+00
7.590000000000e+02 -2.968193849829e-03 6.536532382728e-05 8.292385528202e+00
7.592500000000e+02 -2.050836507217e-03 6.362957977601e-05 8.315951273918e+00
7.595000000000e+02 -1.140146992929e-03 6.210922803329e-05 8.338574524148e+00
7.597500000000e+02 -2.400122829414e-04 6.080155541613e-05 8.360254867681e+00
7.600000000000e+02 6.459072652553e-04 5.970063797495e-05 8.380991677773e+00
7.602500000000e+02 1.514215492899e-03 5.879760506092e-05 8.400784011391e+00
7.605000000000e+02 2.361813575843e-03 5.808094789178e-05 8.419630510615e+00
7.607500000000e+02 3.185922667571e-03 5.753688286247e-05 8.437529308752e+00
7.610000000000e+02 3.984100389716e-03 5.714973757234e-05 8.454477943599e+00
7.612500000000e+02 4.754248097155e-03 5.690236462119e-05 8.470473280921e+00
7.615000000000e+02 5.494613171769e-03 5.677656793696e-05 8.485511448311e+00
7.617500000000e+02 6.203782289504e-03 5.675353923354e-05 8.499587783671e+00
7.620000000000e+02 6.880668971381e-03 5.681428815368e-05 8.512696799066e+00
7.622500000000e+02 7.524498222877e-03 5.694005851045e-05 8.524832159034e+00
7.625000000000e+02 8.134784662841e-03 5.711272265774e-05 8.535986678502e+00
7.627500000000e+02 8.711311072744e-03 5.731513419080e-05 8.546152335276e+00
7.630000000000e+02 9.254103273328e-03 5.753143105583e-05 8.555320302295e+00
7.632500000000e+02 9.763407562610e-03 5.774742397038e-05 8.563480993998e+00
7.635000000000e+02 1.023966724796e-02 5.795075896223e-05 8.570624130448e+00
7.637500000000e+02 1.068350362027e-02 5.813102256891e-05 8.576738813861e+00
7.640000000000e+02 1.109569810768e-02 5.827995295157e-05 8.581813619224e+00
7.642500000000e+02 1.147717982556e-02 5.839144708933e-05 8.585836694465e+00
7.645000000000e+02 1.182901604997e-02 5.846154163539e-05 8.588795869957e+00
7.647500000000e+02 1.215240696261e-02 5.848842901454e-05 8.590678774093e+00
7.650000000000e+02 1.244868528703e-02 5.847233109738e-05 8.591472953517e+00
7.652500000000e+02 1.271931836104e-02 5.841533743356e-05 8.591165995642e+00
7.655000000000e+02 1.296591369057e-02 5.832120405924e-05 8.589745651608e+00
7.657500000000e+02 1.319022674477e-02 5.819511333136e-05 8.587199957875e+00
7.660000000000e+02 1.339417054880e-02 5.804339999865e-05 8.583517355493e+00
7.662500000000e+02 1.357982452502e-02 5.787325222140e-05 8.578686802114e+00
7.665000000000e+02 1.374944505916e-02 5.769239472506e-05 8.572697884019e+00
7.667500000000e+02 1.390547160020e-02 5.750876177466e-05 8.565540916535e+00
7.670000000000e+02 1.405053062499e-02 5.733016813028e-05 8.557207040622e+00
7.672500000000e+02 1.418743245025e-02 5.716398840522e-05 8.547688303467e+00
7.675000000000e+02 1.431916648812e-02 5.701684604578e-05 8.536977744604e+00
7.677500000000e+02 1.444888663163e-02 5.689432858205e-05 8.525069461445e+00
7.680000000000e+02 1.457988984208e-02 5.680073578665e-05 8.511958661847e+00
7.682500000000e+02 1.471559361815e-02 5.673885590188e-05 8.497641729726e+00
7.685000000000e+02 1.485950042197e-02 5.670979352781e-05 8.482116250228e+00
7.687500000000e+02 1.501516458768e-02 5.671283909012e-05 8.465381062378e+00
7.690000000000e+02 1.518614687576e-02 5.674542839929e-05 8.447436266446e+00
7.692500000000e+02 1.537597207802e-02 5.680309252759e-05 8.428283260536e+00
7.695000000000e+02 1.558807800430e-02 5.687949493105e-05 8.407924742708e+00
7.697500000000e+02 1.582576408123e-02 5.696653470708e-05 8.386364718511e+00
7.700000000000e+02 1.609213760887e-02 5.705450027677e-05 8.363608499647e+00
7.702500000000e+02 1.639005906561e-02 5.713225999229e-05 8.339662695715e+00
7.705000000000e+02 1.672208759622e-02 5.718753983061e-05 8.314535200083e+00
7.707500000000e+02 1.709042781303e-02 5.720723001471e-05 8.288235169898e+00
7.710000000000e+02 1.749687928987e-02 5.717770915392e-05 8.260773000219e+00
7.712500000000e+02 1.794279011346e-02 5.708521194420e-05 8.232160293470e+00
7.715000000000e+02 1.842901587067e-02 5.691619976117e-05 8.202409824482e+00
7.717500000000e+02 1.895588541993e-02 5.665776551159e-05 8.171535501990e+00
7.720000000000e+02 1.952317473319e-02 5.629803301793e-05 8.139552327402e+00
7.722500000000e+02 2.013009009151e-02 5.582652320915e-05 8.106476354761e+00
7.725000000000e+02 2.077526049870e-02 5.523453335721e-05 8.072324634696e+00
7.727500000000e+02 2.145674300439e-02 5.451546783222e-05 8.037115188589e+00
7.730000000000e+02 2.217203748872e-02 5.366512829472e-05 8.000866955367e+00
7.732500000000e+02 2.291811349659e-02 5.268196567584e-05 7.963599743505e+00
7.735000000000e+02 2.369144998509e-02 5.156722256427e-05 7.925334208409e+00
7.737500000000e+02 2.448808409420e-02 5.032507139399e-05 7.886091796802e+00
7.740000000000e+02 2.530367267447e-02 4.896267284998e-05 7.845894730154e+00
7.742500000000e+02 2.613356137124e-02 4.749013638408e-05 7.804765957417e+00
7.745000000000e+02 2.697286374601e-02 4.592040903700e-05 7.762729140129e+00
7.747500000000e+02 2.781654594191e-02 4.426908932459e-05 7.719808620358e+00
7.750000000000e+02 2.865951620866e-02 4.255416955939e-05 7.676029392794e+00
7.752500000000e+02 2.949671851750e-02 4.079570723595e-05 7.631417091663e+00
7.755000000000e+02 3.032322602926e-02 3.901543490498e-05 7.585997962597e+00
7.757500000000e+02 3.113433397512e-02 3.723625427482e-05 7.539798841998e+00
7.760000000000e+02 3.192564922155e-02 3.548180580062e-05 7.492847134133e+00
7.762500000000e+02 3.269317495038e-02 3.377590243406e-05 7.445170787453e+00
7.765000000000e+02 3.343338741892e-02 3.214197431434e-05 7.396798260942e+00
7.767500000000e+02 3.414330620971e-02 3.060244327879e-05 7.347758500903e+00
7.770000000000e+02 3.482055210369e-02 2.917821611134e-05 7.298080899848e+00
7.772500000000e+02 3.546339397415e-02 2.788812638171e-05 7.247795258744e+00
7.775000000000e+02 3.607078030660e-02 2.674841460051e-05 7.196931736663e+00
7.777500000000e+02 3.664235885434e-02 2.577225511932e-05 7.145520807515e+00
7.780000000000e+02 3.717847628758e-02 2.496935404162e-05 7.093593193489e+00
7.782500000000e+02 3.768016666197e-02 2.434560307640e-05 7.041179809260e+00
7.785000000000e+02 3.814911951374e-02 2.390281766515e-05 6.988311684149e+00
7.787500000000e+02 3.858763858617e-02 2.363856263807e-05 6.935019893313e+00
7.790000000000e+02 3.899858210164e-02 2.354609676164e-05 6.881335470254e+00
7.792500000000e+02 3.938529682811e-02 2.361438639878e-05 6.827289327759e+00
7.795000000000e+02 3.975153886121e-02 2.382824663993e-05 6.772912167564e+00
7.797500000000e+02 4.010138928950e-02 2.416853541137e-05 6.718234393451e+00
7.800000000000e+02 4.043916224525e-02 2.461248070376e-05 6.663286021569e+00
7.802500000000e+02 4.076931447839e-02 2.513407928253e-05 6.608096597656e+00
7.805000000000e+02 4.109635005333e-02 2.570459568427e-05 6.552695112739e+00
7.807500000000e+02 4.142472899523e-02 2.629312601482e-05 6.497109926496e+00
7.810000000000e+02 4.175877944414e-02 2.686723398493e-05 6.441368696479e+00
7.812500000000e+02 4.210261633320e-02 2.739360653997e-05 6.385498314934e+00
7.815000000000e+02 4.246006587139e-02 2.783876310741e-05 6.329524855319e+00
7.817500000000e+02 4.283460395048e-02 2.816982343359e-05 6.273473527694e+00
7.820000000000e+02 4.322930183439e-02 2.835526102299e-05 6.217368645450e+00
7.822500000000e+02 4.364678463481e-02 2.836565026940e-05 6.161233605070e+00
7.825000000000e+02 4.408920603178e-02 2.817439615857e-05 6.105090873234e+00
7.827500000000e+02 4.455823152452e-02 2.775841613956e-05 6.048961991757e+00
7.830000000000e+02 4.505503945488e-02 2.709877152093e-05 5.992867586002e+00
7.832500000000e+02 4.558032980063e-02 2.618121126077e-05 5.936827392240e+00
7.835000000000e+02 4.613434765962e-02 2.499663337041e-05 5.880860284496e+00
7.837500000000e+02 4.671691199412e-02 2.354142385366e-05 5.824984319448e+00
7.840000000000e+02 4.732745428909e-02 2.181768493145e-05 5.769216775928e+00
7.842500000000e+02 4.796505841116e-02 1.983331462618e-05 5.713574210110e+00
7.845000000000e+02 4.862850505829e-02 1.760195644890e-05 5.658072500458e+00
7.847500000000e+02 4.931631417855e-02 1.514279333631e-05 5.602726899603e+00
7.850000000000e+02 5.002678536942e-02 1.248019717731e-05 5.547552083769e+00
7.852500000000e+02 5.075803665157e-02 9.643242585400e-06 5.492562187581e+00
7.855000000000e+02 5.150803793455e-02 6.665084893887e-06 5.437770840395e+00
7.857500000000e+02 5.227464205285e-02 3.582226780652e-06 5.383191187737e+00
7.860000000000e+02 5.305561353453e-02 4.336895412516e-07 5.328835900635e+00
7.862500000000e+02 5.384865528067e-02 -2.739884664454e-06 5.274717178061e+00
7.865000000000e+02 5.465143854420e-02 -5.897176064806e-06 5.220846722656e+00
7.867500000000e+02 5.546163293552e-02 -8.997145576062e-06 5.167235714306e+00
7.870000000000e+02 5.627694146116e-02 -1.199998189713e-05 5.113894761794e+00
7.872500000000e+02 5.709513752332e-02 -1.486800597586e-05 5.060833849470e+00
7.875000000000e+02 5.791410899290e-02 -1.756652132717e-05 5.008062254593e+00
7.877500000000e+02 5.873189873545e-02 -2.006457344109e-05 4.955588476863e+00
7.880000000000e+02 5.954675011032e-02 -2.233562283280e-05 4.903420134150e+00
7.882500000000e+02 6.035714279481e-02 -2.435803203527e-05 4.851563875692e+00
7.885000000000e+02 6.116182483562e-02 -2.611554093843e-05 4.800025275751e+00
7.887500000000e+02 6.195983393068e-02 -2.759756565693e-05 4.748808726862e+00
7.890000000000e+02 6.275050183346e-02 -2.879934749042e-05 4.697917349764e+00
7.892500000000e+02 6.353344803087e-02 -2.972199626550e-05 4.647352894985e+00
7.895000000000e+02 6.430855959521e-02 -3.037240656931e-05 4.597115654384e+00
7.897500000000e+02 6.507595599930e-02 -3.076303864247e-05 4.547204398715e+00
7.900000000000e+02 6.583595265422e-02 -3.091159882215e-05 4.497616309782e+00
7.902500000000e+02 6.658901665337e-02 -3.084059240555e-05 4.448346951319e+00
7.905000000000e+02 6.733573206653e-02 -3.057679012997e-05 4.399390240566e+00
7.907500000000e+02 6.807676863163e-02 -3.015058580683e-05 4.350738459779e+00
7.910000000000e+02 6.881286841455e-02 -2.959527800536e-05 4.302382275201e+00
7.912500000000e+02 6.954484166571e-02 -2.894633141662e-05 4.254310795395e+00
7.915000000000e+02 7.027358031909e-02 -2.824055758247e-05 4.206511642328e+00
7.917500000000e+02 7.100007719563e-02 -2.751527044298e-05 4.158971056530e+00
7.920000000000e+02 7.172544799062e-02 -2.680748870404e-05 4.111674023967e+00
7.922500000000e+02 7.245094775752e-02 -2.615317628074e-05 4.064604424736e+00
7.925000000000e+02 7.317797168657e-02 -2.558655634408e-05 4.017745204043e+00
7.927500000000e+02 7.390802975853e-02 -2.513953208128e-05 3.971078561525e+00
7.930000000000e+02 7.464269249063e-02 -2.484122301297e-05 3.924586152934e+00
7.932500000000e+02 7.538350244091e-02 -2.471763137302e-05 3.878249303564e+00
7.935000000000e+02 7.613185201925e-02 -2.479144992806e-05 3.832049224294e+00
7.937500000000e+02 7.688883611829e-02 -2.508198735968e-05 3.785967229792e+00
7.940000000000e+02 7.765508857349e-02 -2.560519727887e-05 3.739984954094e+00
7.942500000000e+02 7.843061580358e-02 -2.637379207135e-05 3.694084553030e+00
7.945000000000e+02 7.921464619817e-02 -2.739738574911e-05 3.648248902203e+00
7.947500000000e+02 8.000550918915e-02 -2.868265100406e-05 3.602461776315e+00
7.950000000000e+02 8.080055951325e-02 -3.023344523745e-05 3.556708012507e+00
7.952500000000e+02 8.159615804162e-02 -3.205086865676e-05 3.510973664685e+00
7.955000000000e+02 8.238771293614e-02 -3.413324668300e-05 3.465246137581e+00
7.957500000000e+02 8.316978099434e-02 -3.647601913623e-05 3.419514307519e+00
7.960000000000e+02 8.393622338213e-02 -3.907153919766e-05 3.373768641164e+00
7.962500000000e+02 8.468040189147e-02 -4.190881295446e-05 3.328001301032e+00
7.965000000000e+02 8.539540082117e-02 -4.497317789923e-05 3.282206247487e+00
7.967500000000e+02 8.607425914923e-02 -4.824601329173e-05 3.236379352329e+00
7.970000000000e+02 8.671019322527e-02 -5.170447272029e-05 3.190518502158e+00
7.972500000000e+02 8.729680206399e-02 -5.532129184804e-05 3.144623726772e+00
7.975000000000e+02 8.782824057263e-02 -5.906473706258e-05 3.098697320228e+00
7.977500000000e+02 8.829936406651e-02 -6.289868366452e-05 3.052743993038e+00
7.980000000000e+02 8.870583811140e-02 -6.678287312079e-05 3.006771018335e+00
7.982500000000e+02 8.904422714677e-02 -7.067336581384e-05 2.960788411487e+00
7.985000000000e+02 8.931206029663e-02 -7.452310247730e-05 2.914809102344e+00
7.987500000000e+02 8.950789119568e-02 -7.828266756901e-05 2.868849139701e+00
7.990000000000e+02 8.963134663097e-02 -8.190118467080e-05 2.822927885527e+00
7.992500000000e+02 8.968317366532e-02 -8.532729415237e-05 2.777068228155e+00
7.995000000000e+02 8.966527848414e-02 -8.851021236431e-05 2.731296795246e+00
7.997500000000e+02 8.958074792625e-02 -9.140084095238e-05 2.685644156973e+00
8.000000000000e+02 8.943384398944e-02 -9.395289835523e-05 2.640145016246e+00
8.002500000000e+02 8.922996449368e-02 -9.612406598108e-05 2.594838388538e+00
8.005000000000e+02 8.897555190310e-02 -9.787711144632e-05 2.549767738874e+00
8.007500000000e+02 8.867794763242e-02 -9.918097164263e-05 2.504981076269e+00
8.010000000000e+02 8.834519611397e-02 -1.000117826760e-04 2.460531001690e+00
8.012500000000e+02 8.798579539181e-02 -1.003537964479e-04 2.416474677511e+00
8.015000000000e+02 8.760841526220e-02 -1.002001631809e-04 2.372873723790e+00
8.017500000000e+02 8.722159558293e-02 -9.955350768956e-05 2.329794022142e+00
8.020000000000e+02 8.683345534663e-02 -9.842627685760e-05 2.287305431512e+00
8.022500000000e+02 8.645142512631e-02 -9.684078758504e-05 2.245481400377e+00
8.025000000000e+02 8.608203234703e-02 -9.482893704368e-05 2.204398487487e+00
8.027500000000e+02 8.573074966482e-02 -9.243153973221e-05 2.164135794359e+00
8.030000000000e+02 8.540192410683e-02 -8.969732383213e-05 2.124774320518e+00
8.032500000000e+02 8.509877580739e-02 -8.668157725594e-05 2.086396260647e+00
8.035000000000e+02 8.482347380061e-02 -8.344453007350e-05 2.049084255314e+00
8.037500000000e+02 8.457726067792e-02 -8.004952998816e-05 2.012920630484e+00
8.040000000000e+02 8.436062067854e-02 -7.656112544061e-05 1.977986627563e+00
8.042500000000e+02 8.417345749315e-02 -7.304316778128e-05 1.944361672978e+00
8.045000000000e+02 8.401527328873e-02 -6.955707007561e-05 1.912122672756e+00
8.047500000000e+02 8.388532076004e-02 -6.616029865672e-05 1.881343389703e+00
8.050000000000e+02 8.378272681412e-02 -6.290519256011e-05 1.852093868336e+00
8.052500000000e+02 8.370657235263e-02 -5.983816681565e-05 1.824439970363e+00
8.055000000000e+02 8.365593790766e-02 -5.699930585917e-05 1.798442967080e+00
8.057500000000e+02 8.362991396043e-02 -5.442233190858e-05 1.774159238124e+00
8.060000000000e+02 8.362758865422e-02 -5.213488994235e-05 1.751640057546e+00
8.062500000000e+02 8.364802679876e-02 -5.015905614725e-05 1.730931433904e+00
8.065000000000e+02 8.369024683282e-02 -4.851198468217e-05 1.712074044844e+00
8.067500000000e+02 8.375320708455e-02 -4.720658551563e-05 1.695103237340e+00
8.070000000000e+02 8.383580975821e-02 -4.625212971057e-05 1.680049050626e+00
8.072500000000e+02 8.393691727338e-02 -4.565472866494e-05 1.666936331332e+00
8.075000000000e+02 8.405538751026e-02 -4.541761709473e-05 1.655784834072e+00
8.077500000000e+02 8.419011317570e-02 -4.554124782535e-05 1.646609403222e+00
8.080000000000e+02 8.434006724380e-02 -4.602318590871e-05 1.639420122593e+00
8.082500000000e+02 8.450433621681e-02 -4.685786571776e-05 1.634222534818e+00
8.085000000000e+02 8.468214409887e-02 -4.803624324159e-05 1.631017815424e+00
8.087500000000e+02 8.487285100650e-02 -4.954543020724e-05 1.629803008099e+00
8.090000000000e+02 8.507593506158e-02 -5.136835486549e-05 1.630571206931e+00
8.092500000000e+02 8.529094670184e-02 -5.348352266046e-05 1.633311795495e+00
8.095000000000e+02 8.551745126665e-02 -5.586490741571e-05 1.638010631231e+00
8.097500000000e+02 8.575495318454e-02 -5.848201078651e-05 1.644650287254e+00
8.100000000000e+02 8.600282191358e-02 -6.130009521407e-05 1.653210246601e+00
8.102500000000e+02 8.626021662022e-02 -6.428059303595e-05 1.663667137897e+00
8.105000000000e+02 8.652602019618e-02 -6.738167519857e-05 1.675994980005e+00
8.107500000000e+02 8.679879294873e-02 -7.055896333030e-05 1.690165408943e+00
8.110000000000e+02 8.707673957830e-02 -7.376635641954e-05 1.706147950612e+00
8.112500000000e+02 8.735769862547e-02 -7.695694869367e-05 1.723910285478e+00
8.115000000000e+02 8.763914695584e-02 -8.008400132500e-05 1.743418539723e+00
8.117500000000e+02 8.791822614687e-02 -8.310194945779e-05 1.764637547598e+00
8.120000000000e+02 8.819177590740e-02 -8.596739239250e-05 1.787531134591e+00
8.122500000000e+02 8.845637491088e-02 -8.864003136347e-05 1.812062381539e+00
8.125000000000e+02 8.870839048330e-02 -9.108352498224e-05 1.838193831865e+00
8.127500000000e+02 8.894401673015e-02 -9.326618645147e-05 1.865887699226e+00
8.130000000000e+02 8.915931757547e-02 -9.516151331609e-05 1.895105981788e+00
8.132500000000e+02 8.935025383268e-02 -9.674846928598e-05 1.925810560214e+00
8.135000000000e+02 8.951271445280e-02 -9.801154277495e-05 1.957963195617e+00
8.137500000000e+02 8.964253304152e-02 -9.894053214829e-05 1.991525506114e+00
8.140000000000e+02 8.973550974179e-02 -9.953010198274e-05 2.026458853496e+00
8.142500000000e+02 8.978742162059e-02 -9.977913176659e-05 2.062724218145e+00
8.145000000000e+02 8.979403867198e-02 -9.968994703763e-05 2.100282020645e+00
8.147500000000e+02 8.975114292435e-02 -9.926748504829e-05 2.139091930129e+00
8.150000000000e+02 8.965455459630e-02 -9.851847539860e-05 2.179112678407e+00
8.152500000000e+02 8.950017312661e-02 -9.745071485345e-05 2.220301886855e+00
8.155000000000e+02 8.928404341975e-02 -9.607249577148e-05 2.262615905659e+00
8.157500000000e+02 8.900244180266e-02 -9.439223734170e-05 2.306009702284e+00
8.160000000000e+02 8.865198990926e-02 -9.241835021273e-05 2.350436781414e+00
8.162500000000e+02 8.822978546092e-02 -9.015924562661e-05 2.395849153436e+00
8.165000000000e+02 8.773354714704e-02 -8.762361413059e-05 2.442197335553e+00
8.167500000000e+02 8.716174934824e-02 -8.482079754521e-05 2.489430402520e+00
8.170000000000e+02 8.651373681735e-02 -8.176124183135e-05 2.537496068994e+00
8.172500000000e+02 8.578980061373e-02 -7.845695489903e-05 2.586340806329e+00
8.175000000000e+02 8.499119960947e-02 -7.492190252684e-05 2.635909991444e+00
8.177500000000e+02 8.412012543663e-02 -7.117228966605e-05 2.686148082875e+00
8.180000000000e+02 8.317959992116e-02 -6.722668612150e-05 2.736998828453e+00
8.182500000000e+02 8.217331372434e-02 -6.310598798542e-05 2.788405498211e+00
8.185000000000e+02 8.110542190554e-02 -5.883322547201e-05 2.840311146649e+00
8.187500000000e+02 7.998030496997e-02 -5.443323358839e-05 2.892658894779e+00
8.190000000000e+02 7.880233185664e-02 -4.993224379005e-05 2.945392237880e+00
8.192500000000e+02 7.757563867968e-02 -4.535742622083e-05 2.998455357884e+00
8.195000000000e+02 7.630396114659e-02 -4.073642682934e-05 3.051793450473e+00
8.197500000000e+02 7.499052922429e-02 -3.609693586037e-05 3.105353033636e+00
8.200000000000e+02 7.363805021024e-02 -3.146630778120e-05 3.159082253496e+00
8.202500000000e+02 7.224877194718e-02 -2.687124169082e-05 3.212931145492e+00
8.205000000000e+02 7.082463070991e-02 -2.233751963804e-05 3.266851874717e+00
8.207500000000e+02 6.936745580613e-02 -1.788978977274e-05 3.320798920106e+00
8.210000000000e+02 6.787920850880e-02 -1.355137548595e-05 3.374729208184e+00
8.212500000000e+02 6.636222868883e-02 -9.344091831426e-06 3.428602213112e+00
8.215000000000e+02 6.481945236491e-02 -5.288054173436e-06 3.482379999681e+00
8.217500000000e+02 6.325457805263e-02 -1.401462784073e-06 3.536027229223e+00
8.220000000000e+02 6.167216688609e-02 2.299636667008e-06 3.589511160119e+00
8.222500000000e+02 6.007765789402e-02 5.801584687576e-06 3.642801608438e+00
8.225000000000e+02 5.847730863253e-02 9.093358953993e-06 3.695870940185e+00
8.227500000000e+02 5.687805844203e-02 1.216677771546e-05 3.748694042423e+00
8.230000000000e+02 5.528733969551e-02 1.501663889522e-05 3.801248345740e+00
8.232500000000e+02 5.371284699054e-02 1.764077042493e-05 3.853513834046e+00
8.235000000000e+02 5.216229551557e-02 2.003997794078e-05 3.905473109128e+00
8.237500000000e+02 5.064318259934e-02 2.221787860177e-05 3.957111435198e+00
8.240000000000e+02 4.916258062156e-02 2.418063709034e-05 4.008416826030e+00
8.242500000000e+02 4.772697008041e-02 2.593661506878e-05 4.059380093710e+00
8.245000000000e+02 4.634212940602e-02 2.749597487472e-05 4.109994917787e+00
8.247500000000e+02 4.501308051834e-02 2.887025624373e-05 4.160257868897e+00
8.250000000000e+02 4.374409052100e-02 3.007198237664e-05 4.210168401093e+00
8.252500000000e+02 4.253872316328e-02 3.111431895175e-05 4.259728826774e+00
8.255000000000e+02 4.139992683016e-02 3.201080751586e-05 4.308944231150e+00
8.257500000000e+02 4.033014713154e-02 3.277518081413e-05 4.357822347473e+00
8.260000000000e+02 3.933144987752e-02 3.342126384523e-05 4.406373414760e+00
8.262500000000e+02 3.840563859219e-02 3.396293933070e-05 4.454609983294e+00
8.265000000000e+02 3.755435439201e-02 3.441415353528e-05 4.502546707812e+00
8.267500000000e+02 3.677914653559e-02 3.478892587463e-05 4.550200125499e+00
8.270000000000e+02 3.608150546056e-02 3.510132676496e-05 4.597588418702e+00
8.272500000000e+02 3.546285318025e-02 3.536539824786e-05 4.644731197219e+00
8.275000000000e+02 3.492449041163e-02 3.559498808603e-05 4.691649271773e+00
8.277500000000e+02 3.446750391521e-02 3.580349129378e-05 4.738364443268e+00
8.280000000000e+02 3.409264089084e-02 3.600350860139e-05 4.784899321460e+00
8.282500000000e+02 3.380016268668e-02 3.620643060970e-05 4.831277142574e+00
8.285000000000e+02 3.358968987371e-02 3.642199326867e-05 4.877521622597e+00
8.287500000000e+02 3.346005498516e-02 3.665783069789e-05 4.923656811330e+00
8.290000000000e+02 3.340917563786e-02 3.691908436135e-05 4.969706970843e+00
8.292500000000e+02 3.343396207390e-02 3.720810092986e-05 5.015696453618e+00
8.295000000000e+02 3.353026711552e-02 3.752426513076e-05 5.061649589744e+00
8.297500000000e+02 3.369288539123e-02 3.786398176725e-05 5.107590571355e+00
8.300000000000e+02 3.391560203732e-02 3.822084743127e-05 5.153543331309e+00
8.302500000000e+02 3.419128823170e-02 3.858597236492e-05 5.199531414564e+00
8.305000000000e+02 3.451203582307e-02 3.894845783267e-05 5.245577843125e+00
8.307500000000e+02 3.486932086030e-02 3.929600297195e-05 5.291704963814e+00
8.310000000000e+02 3.525418302207e-02 3.961558755056e-05 5.337934294960e+00
8.312500000000e+02 3.565740753525e-02 3.989418933265e-05 5.384286364932e+00
8.315000000000e+02 3.606969649152e-02 4.011948846841e-05 5.430780550379e+00
8.317500000000e+02 3.648181840007e-02 4.028051444677e-05 5.477434918067e+00
8.320000000000e+02 3.688472692756e-02 4.036818421307e-05 5.524266084231e+00
8.322500000000e+02 3.726964596884e-02 4.037572714480e-05 5.571289074749e+00
8.325000000000e+02 3.762811812154e-02 4.029898066304e-05 5.618517220096e+00
8.327500000000e+02 3.795202173472e-02 4.013653891960e-05 5.665962066163e+00
8.330000000000e+02 3.823356287801e-02 3.988977315009e-05 5.713633309484e+00
8.332500000000e+02 3.846525031492e-02 3.956274594150e-05 5.761538765420e+00
8.335000000000e+02 3.863986764632e-02 3.916204648613e-05 5.809684340705e+00
8.337500000000e+02 3.875044930350e-02 3.869657596331e-05 5.858074040481e+00
8.340000000000e+02 3.879027197162e-02 3.817731388786e-05 5.906709988945e+00
8.342500000000e+02 3.875287222924e-02 3.761708791813e-05 5.955592443471e+00
8.345000000000e+02 3.863209049417e-02 3.703036767097e-05 6.004719828220e+00
8.347500000000e+02 3.842214513308e-02 3.643309257326e-05 6.054088767503e+00
8.350000000000e+02 3.811773883714e-02 3.584252924160e-05 6.103694099816e+00
8.352500000000e+02 3.771418386349e-02 3.527716003104e-05 6.153528911673e+00
8.355000000000e+02 3.720754881926e-02 3.475657601409e-05 6.203584542852e+00
8.357500000000e+02 3.659480879089e-02 3.430136529284e-05 6.253850603871e+00
8.360000000000e+02 3.587399125697e-02 3.393297386095e-05 6.304314991769e+00
8.362500000000e+02 3.504431101198e-02 3.367351162267e-05 6.354963894132e+00
8.365000000000e+02 3.410627699626e-02 3.354550045406e-05 6.405781810881e+00
8.367500000000e+02 3.306176620422e-02 3.357154231529e-05 6.456751582181e+00
8.370000000000e+02 3.191406333294e-02 3.377389225176e-05 6.507854411938e+00
8.372500000000e+02 3.066785235383e-02 3.417408422884e-05 6.559069920670e+00
8.375000000000e+02 2.932917268226e-02 3.479232575371e-05 6.610376188461e+00
8.377500000000e+02 2.790533161833e-02 3.564701776637e-05 6.661749819191e+00
8.380000000000e+02 2.640478255917e-02 3.675403330416e-05 6.713166009038e+00
8.382500000000e+02 2.483697981617e-02 3.812626908495e-05 6.764598608957e+00
8.385000000000e+02 2.321220797832e-02 3.977317250173e-05 6.816020201053e+00
8.387500000000e+02 2.154140572703e-02 4.170028365369e-05 6.867402158376e+00
8.390000000000e+02 1.983598075629e-02 4.390889922587e-05 6.918714710811e+00
8.392500000000e+02 1.810763285737e-02 4.639583191501e-05 6.969926993260e+00
8.395000000000e+02 1.636818146764e-02 4.915329212241e-05 7.021007093136e+00
8.397500000000e+02 1.462940980712e-02 5.216886613474e-05 7.071922081844e+00
8.400000000000e+02 1.290292130520e-02 5.542561644337e-05 7.122638041971e+00
8.402500000000e+02 1.120001287587e-02 5.890229465544e-05 7.173120085053e+00
8.405000000000e+02 9.531562346673e-03 6.257367494061e-05 7.223332363200e+00
8.407500000000e+02 7.907929454896e-03 6.641090864129e-05 7.273238077536e+00
8.410000000000e+02 6.338866384539e-03 7.038197739248e-05 7.322799484332e+00
8.412500000000e+02 4.833436363946e-03 7.445219213939e-05 7.371977901812e+00
8.415000000000e+02 3.399937339161e-03 7.858472685254e-05 7.420733719642e+00
8.417500000000e+02 2.045828714190e-03 8.274116857501e-05 7.469026414019e+00
8.420000000000e+02 7.776611465438e-04 8.688206118374e-05 7.516814565088e+00
8.422500000000e+02 -3.989934034906e-04 9.096745734311e-05 7.564055890400e+00
8.425000000000e+02 -1.479607595992e-03 9.495750718810e-05 7.610707281194e+00
8.427500000000e+02 -2.460759667027e-03 9.881294963485e-05 7.656724846977e+00
8.430000000000e+02 -3.340190367514e-03 1.024956113145e-04 7.702063983109e+00
8.432500000000e+02 -4.116845948011e-03 1.059688731373e-04 7.746679432192e+00
8.435000000000e+02 -4.790912796282e-03 1.091981677628e-04 7.790525376903e+00
8.437500000000e+02 -5.363831303681e-03 1.121514485289e-04 7.833555522764e+00
8.440000000000e+02 -5.838296348917e-03 1.147996267710e-04 7.875723213986e+00
8.442500000000e+02 -6.218232541682e-03 1.171169754303e-04 7.916981535371e+00
8.445000000000e+02 -6.508753380452e-03 1.190815273551e-04 7.957283447010e+00
8.447500000000e+02 -6.716093825732e-03 1.206754177230e-04 7.996581900304e+00
8.450000000000e+02 -6.847526576417e-03 1.218852195730e-04 8.034829983829e+00
8.452500000000e+02 -6.911255325990e-03 1.227022029208e-04 8.071981056393e+00
8.455000000000e+02 -6.916290128061e-03 1.231225513682e-04 8.107988880821e+00
8.457500000000e+02 -6.872309503196e-03 1.231475299447e-04 8.142807776437e+00
8.460000000000e+02 -6.789506728917e-03 1.227835558898e-04 8.176392752648e+00
8.462500000000e+02 -6.678427621689e-03 1.220421959639e-04 8.208699651568e+00
8.465000000000e+02 -6.549801404435e-03 1.209400813889e-04 8.239685288630e+00
8.467500000000e+02 -6.414368474612e-03 1.194987290648e-04 8.269307595544e+00
8.470000000000e+02 -6.282707461369e-03 1.177442694334e-04 8.297525749993e+00
8.472500000000e+02 -6.165067294715e-03 1.157071037197e-04 8.324300332816e+00
8.475000000000e+02 -6.071203975531e-03 1.134214614332e-04 8.349593459655e+00
8.477500000000e+02 -6.010227517324e-03 1.109248904164e-04 8.373368929773e+00
8.480000000000e+02 -5.990460261103e-03 1.082576492936e-04 8.395592357135e+00
8.482500000000e+02 -6.019309782994e-03 1.054620902216e-04 8.416231333899e+00
8.485000000000e+02 -6.103157292630e-03 1.025820665504e-04 8.435255561300e+00
8.487500000000e+02 -6.247264047975e-03 9.966219734966e-05 8.452636998148e+00
8.490000000000e+02 -6.455697296116e-03 9.674714976782e-05 8.468349985367e+00
8.492500000000e+02 -6.731276147005e-03 9.388092926127e-05 8.482371404325e+00
8.495000000000e+02 -7.075539992306e-03 9.110621153258e-05 8.494680776395e+00
8.497500000000e+02 -7.488737849836e-03 8.846371210314e-05 8.505260410254e+00
8.500000000000e+02 -7.969841597117e-03 8.599160221173e-05 8.514095484725e+00
8.502500000000e+02 -8.516579932812e-03 8.372496237785e-05 8.521174172772e+00
8.505000000000e+02 -9.125495010866e-03 8.169531186469e-05 8.526487719670e+00
8.507500000000e+02 -9.792019571929e-03 7.993020788638e-05 8.530030510530e+00
8.510000000000e+02 -1.051057251962e-02 7.845291123490e-05 8.531800156955e+00
8.512500000000e+02 -1.127467335209e-02 7.728215264607e-05 8.531797523756e+00
8.515000000000e+02 -1.207707145256e-02 7.643192553572e-05 8.530026791994e+00
8.517500000000e+02 -1.290989020310e-02 7.591138403867e-05 8.526495461011e+00
8.520000000000e+02 -1.376478236506e-02 7.572479401788e-05 8.521214383448e+00
8.522500000000e+02 -1.463309518568e-02 7.587158417993e-05 8.514197742191e+00
8.525000000000e+02 -1.550604268709e-02 7.634647188814e-05 8.505463056217e+00
8.527500000000e+02 -1.637488152345e-02 7.713961483022e-05 8.495031133529e+00
8.530000000000e+02 -1.723108823625e-02 7.823680760308e-05 8.482926035372e+00
8.532500000000e+02 -1.806653475685e-02 7.961975430090e-05 8.469175023028e+00
8.535000000000e+02 -1.887365717783e-02 8.126639327344e-05 8.453808470560e+00
8.537500000000e+02 -1.964561694095e-02 8.315126304376e-05 8.436859781205e+00
8.540000000000e+02 -2.037645082413e-02 8.524591342640e-05 8.418365284603e+00
8.542500000000e+02 -2.106120418937e-02 8.751934476114e-05 8.398364101958e+00
8.545000000000e+02 -2.169605021267e-02 8.993850234768e-05 8.376898017416e+00
8.547500000000e+02 -2.227838582026e-02 9.246878812075e-05 8.354011309665e+00
8.550000000000e+02 -2.280690920673e-02 9.507460790445e-05 8.329750586565e+00
8.552500000000e+02 -2.328167052889e-02 9.771996551913e-05 8.304164590190e+00
8.555000000000e+02 -2.370409537647e-02 1.003689318430e-04 8.277303988118e+00
8.557500000000e+02 -2.407698134272e-02 1.029862023024e-04 8.249221156218e+00
8.560000000000e+02 -2.440446043629e-02 1.055377006978e-04 8.219969938422e+00
8.562500000000e+02 -2.469193088342e-02 1.079911111665e-04 8.189605397661e+00
8.565000000000e+02 -2.494595545627e-02 1.103164313568e-04 8.158183551936e+00
8.567500000000e+02 -2.517413275971e-02 1.124864766504e-04 8.125761104100e+00
8.570000000000e+02 -2.538493858573e-02 1.144773081021e-04 8.092395159064e+00
8.572500000000e+02 -2.558754365425e-02 1.162686184900e-04 8.058142936323e+00
8.575000000000e+02 -2.579161446733e-02 1.178440442350e-04 8.023061479773e+00
8.577500000000e+02 -2.600709468534e-02 1.191915034060e-04 7.987207364626e+00
8.580000000000e+02 -2.624398004630e-02 1.203034049873e-04 7.950636406556e+00
8.582500000000e+02 -2.651208324036e-02 1.211767467071e-04 7.913403375467e+00
8.585000000000e+02 -2.682080165182e-02 1.218131542471e-04 7.875561714657e+00
8.587500000000e+02 -2.717888555959e-02 1.222188272078e-04 7.837163272056e+00
8.590000000000e+02 -2.759421780123e-02 1.224044048630e-04 7.798258042362e+00
8.592500000000e+02 -2.807360713221e-02 1.223847247284e-04 7.758893923552e+00
8.595000000000e+02 -2.862259858594e-02 1.221785482285e-04 7.719116494745e+00
8.597500000000e+02 -2.924530954410e-02 1.218082359375e-04 7.678968809061e+00
8.600000000000e+02 -2.994429052079e-02 1.212992770216e-04 7.638491214514e+00
8.602500000000e+02 -3.072041845265e-02 1.206797536710e-04 7.597721195539e+00
8.605000000000e+02 -3.157282399189e-02 1.199798187517e-04 7.556693240804e+00
8.607500000000e+02 -3.249885546419e-02 1.192311201212e-04 7.515438740317e+00
8.610000000000e+02 -3.349408228674e-02 1.184661918234e-04 7.473985911646e+00
8.612500000000e+02 -3.455234054035e-02 1.177178268741e-04 7.432359751036e+00
8.615000000000e+02 -3.566581912700e-02 1.170184434237e-04 7.390582018808e+00
8.617500000000e+02 -3.682518794740e-02 1.163994569888e-04 7.348671251426e+00
8.620000000000e+02 -3.801976470127e-02 1.158906690548e-04 7.306642806185e+00
8.622500000000e+02 -3.923771995986e-02 1.155196782403e-04 7.264508928788e+00
8.625000000000e+02 -4.046631348580e-02 1.153113361299e-04 7.222278854237e+00
8.627500000000e+02 -4.169215953277e-02 1.152872808624e-04 7.179958931244e+00
8.630000000000e+02 -4.290151473733e-02 1.154654957971e-04 7.137552771584e+00
8.632500000000e+02 -4.408058350612e-02 1.158598212736e-04 7.095061421993e+00
8.635000000000e+02 -4.521583479117e-02 1.164798000972e-04 7.052483555752e+00
8.637500000000e+02 -4.629432162573e-02 1.173304399308e-04 7.009815685308e+00
8.640000000000e+02 -4.730400226920e-02 1.184120441501e-04 6.967052383192e+00
8.642500000000e+02 -4.823404849175e-02 1.197201541610e-04 6.924186521506e+00
8.645000000000e+02 -4.907513909927e-02 1.212455923759e-04 6.881209517115e+00
8.647500000000e+02 -4.981972695337e-02 1.229745707484e-04 6.838111586259e+00
8.650000000000e+02 -5.046227896273e-02 1.248888808903e-04 6.794881997396e+00
8.652500000000e+02 -5.099947417938e-02 1.269661668115e-04 6.751509329126e+00
8.655000000000e+02 -5.143035666295e-02 1.291802736162e-04 6.707981724681e+00
8.657500000000e+02 -5.175644045555e-02 1.315016711364e-04 6.664287137463e+00
8.660000000000e+02 -5.198175274794e-02 1.338979443933e-04 6.620413571459e+00
8.662500000000e+02 -5.211281455574e-02 1.363343321785e-04 6.576349309272e+00
8.665000000000e+02 -5.215855906383e-02 1.387743617566e-04 6.532083124264e+00
8.667500000000e+02 -5.213018010247e-02 1.411805384010e-04 6.487604478705e+00
8.670000000000e+02 -5.204091666560e-02 1.435149937926e-04 6.442903702990e+00
8.672500000000e+02 -5.190577998724e-02 1.457402213360e-04 6.397972154229e+00
8.675000000000e+02 -5.174122413147e-02 1.478198275126e-04 6.352802354678e+00
8.677500000000e+02 -5.156477177816e-02 1.497192708539e-04 6.307388107187e+00
8.680000000000e+02 -5.139460558611e-02 1.514065753054e-04 6.261724587639e+00
8.682500000000e+02 -5.124913094600e-02 1.528529776722e-04 6.215808413582e+00
8.685000000000e+02 -5.114652549702e-02 1.540335717664e-04 6.169637689472e+00
8.687500000000e+02 -5.110428209829e-02 1.549278824557e-04 6.123212027182e+00
8.690000000000e+02 -5.113875907157e-02 1.555203460392e-04 6.076532543857e+00
8.692500000000e+02 -5.126474706889e-02 1.558006913722e-04 6.029601835810e+00
8.695000000000e+02 -5.149506511494e-02 1.557642321908e-04 5.982423929314e+00
8.697500000000e+02 -5.184019603331e-02 1.554120533117e-04 5.935004210795e+00
8.700000000000e+02 -5.230797282349e-02 1.547510711788e-04 5.887349335038e+00
8.702500000000e+02 -5.290332539687e-02 1.537939748666e-04 5.839467114542e+00
8.705000000000e+02 -5.362809612527e-02 1.525590323824e-04 5.791366391160e+00
8.707500000000e+02 -5.448093093065e-02 1.510698500620e-04 5.743056892493e+00
8.710000000000e+02 -5.545725014248e-02 1.493549354552e-04 5.694549075090e+00
8.712500000000e+02 -5.654930052201e-02 1.474471457266e-04 5.645853960063e+00
8.715000000000e+02 -5.774629099995e-02 1.453830839820e-04 5.596982956965e+00
8.717500000000e+02 -5.903460710494e-02 1.432024064973e-04 5.547947688414e+00
8.720000000000e+02 -6.039810277130e-02 1.409469631198e-04 5.498759811851e+00
8.722500000000e+02 -6.181846347125e-02 1.386600264109e-04 5.449430843982e+00
8.725000000000e+02 -6.327563346643e-02 1.363854224551e-04 5.399971990741e+00
8.727500000000e+02 -6.474829793638e-02 1.341666266472e-04 5.350393985918e+00
8.730000000000e+02 -6.621440991003e-02 1.320458605473e-04 5.300706942961e+00
8.732500000000e+02 -6.765174711254e-02 1.300632157892e-04 5.250920215043e+00
8.735000000000e+02 -6.903849184111e-02 1.282558056628e-04 5.201042286836e+00
8.737500000000e+02 -7.035380723680e-02 1.266569970667e-04 5.151080666610e+00
8.740000000000e+02 -7.157840866617e-02 1.252956979661e-04 5.101041821249e+00
8.742500000000e+02 -7.269510015513e-02 1.241957613795e-04 5.050931121359e+00
8.745000000000e+02 -7.368926298274e-02 1.233755153421e-04 5.000752809625e+00
8.747500000000e+02 -7.454928893624e-02 1.228474062576e-04 4.950510011617e+00
8.750000000000e+02 -7.526692339065e-02 1.226177999845e-04 4.900204746422e+00
8.752500000000e+02 -7.583752849903e-02 1.226869282715e-04 4.849837987771e+00
8.755000000000e+02 -7.626023542344e-02 1.230489995691e-04 4.799409729931e+00
8.757500000000e+02 -7.653799108706e-02 1.236924622540e-04 4.748919084491e+00
8.760000000000e+02 -7.667749088629e-02 1.246004206960e-04 4.698364395810e+00
8.762500000000e+02 -7.668899799343e-02 1.257511916645e-04 4.647743374118e+00
8.765000000000e+02 -7.658605314231e-02 1.271189874116e-04 4.597053243552e+00
8.767500000000e+02 -7.638508243882e-02 1.286747061421e-04 4.546290901872e+00
8.770000000000e+02 -7.610491430328e-02 1.303868056654e-04 4.495453088076e+00
8.772500000000e+02 -7.576622011286e-02 1.322222349533e-04 4.444536554137e+00
8.775000000000e+02 -7.539089611662e-02 1.341473938572e-04 4.393538236857e+00
8.777500000000e+02 -7.500140691724e-02 1.361290869656e-04 4.342455425817e+00
8.780000000000e+02 -7.462011265056e-02 1.381354479537e-04 4.291285923346e+00
8.782500000000e+02 -7.426860353499e-02 1.401367957310e-04 4.240028192829e+00
8.785000000000e+02 -7.396706603452e-02 1.421063957504e-04 4.188681493898e+00
8.787500000000e+02 -7.373370290952e-02 1.440210932104e-04 4.137245991748e+00
8.790000000000e+02 -7.358423148385e-02 1.458618031580e-04 4.085722863601e+00
8.792500000000e+02 -7.353147485013e-02 1.476138233732e-04 4.034114367801e+00
8.795000000000e+02 -7.358506407560e-02 1.492669642925e-04 3.982423900487e+00
8.797500000000e+02 -7.375126068579e-02 1.508154859186e-04 3.930656031331e+00
8.800000000000e+02 -7.403290497032e-02 1.522578417519e-04 3.878816514390e+00
8.802500000000e+02 -7.442948724738e-02 1.535962373142e-04 3.826912295521e+00
8.805000000000e+02 -7.493733709799e-02 1.548360201338e-04 3.774951495003e+00
8.807500000000e+02 -7.554991932454e-02 1.559849276424e-04 3.722943382497e+00
8.810000000000e+02 -7.625821841051e-02 1.570522074836e-04 3.670898355579e+00
8.812500000000e+02 -7.705119619382e-02 1.580476744281e-04 3.618827907722e+00
8.815000000000e+02 -7.791629991840e-02 1.589807303934e-04 3.566744601040e+00
8.817500000000e+02 -7.883999514713e-02 1.598593805163e-04 3.514662052988e+00
8.820000000000e+02 -7.980830702594e-02 1.606893225785e-04 3.462594923297e+00
8.822500000000e+02 -8.080733934769e-02 1.614731249923e-04 3.410558924581e+00
8.825000000000e+02 -8.182375751161e-02 1.622095649940e-04 3.358570840245e+00
8.827500000000e+02 -8.284520749121e-02 1.628931318129e-04 3.306648568023e+00
8.830000000000e+02 -8.386065964168e-02 1.635137529049e-04 3.254811176121e+00
8.832500000000e+02 -8.486065596023e-02 1.640567311543e-04 3.203078983498e+00
8.835000000000e+02 -8.583745441607e-02 1.645029365462e-04 3.151473654024e+00
8.837500000000e+02 -8.678505919198e-02 1.648292168348e-04 3.100018308654e+00
8.840000000000e+02 -8.769913740620e-02 1.650090447299e-04 3.048737647835e+00
8.842500000000e+02 -8.857682483219e-02 1.650133707880e-04 2.997658080808e+00
8.845000000000e+02 -8.941643007529e-02 1.648116624684e-04 2.946807856756e+00
8.847500000000e+02 -9.021705583644e-02 1.643730937494e-04 2.896217187610e+00
8.850000000000e+02 -9.097815801412e-02 1.636678445408e-04 2.845918358830e+00
8.852500000000e+02 -9.169907367127e-02 1.626684658009e-04 2.795945817645e+00
8.855000000000e+02 -9.237855144104e-02 1.613512575790e-04 2.746336232183e+00
8.857500000000e+02 -9.301432154014e-02 1.596976022591e-04 2.697128514544e+00
8.860000000000e+02 -9.360274291568e-02 1.576951944660e-04 2.648363802442e+00
8.862500000000e+02 -9.413856221831e-02 1.553391071887e-04 2.600085395800e+00
8.865000000000e+02 -9.461481324298e-02 1.526326343876e-04 2.552338647043e+00
8.867500000000e+02 -9.502287757877e-02 1.495878557230e-04 2.505170806119e+00
8.870000000000e+02 -9.535271686613e-02 1.462258804267e-04 2.458630823523e+00
8.872500000000e+02 -9.559327319474e-02 1.425767414446e-04 2.412769116785e+00
8.875000000000e+02 -9.573302060694e-02 1.386789278472e-04 2.367637306093e+00
8.877500000000e+02 -9.576063280808e-02 1.345785514817e-04 2.323287938922e+00
8.880000000000e+02 -9.566573996655e-02 1.303282033398e-04 2.279774185104e+00
8.882500000000e+02 -9.543971210805e-02 1.259855145357e-04 2.237149545067e+00
8.885000000000e+02 -9.507642581209e-02 1.216115084696e-04 2.195467566166e+00
8.887500000000e+02 -9.457297137388e-02 1.172688409699e-04 2.154781546799e+00
8.890000000000e+02 -9.393023385739e-02 1.130199948872e-04 2.115144292229e+00
8.892500000000e+02 -9.315333296880e-02 1.089255588251e-04 2.076607849370e+00
8.895000000000e+02 -9.225186853712e-02 1.050426516113e-04 2.039223303286e+00
8.897500000000e+02 -9.123997515495e-02 1.014235897381e-04 2.003040548959e+00
8.900000000000e+02 -9.013615756627e-02 9.811483801586e-05 1.968108127865e+00
8.902500000000e+02 -8.896292767389e-02 9.515627987597e-05 1.934473036116e+00
8.905000000000e+02 -8.774624101637e-02 9.258080777566e-05 1.902180580878e+00
8.907500000000e+02 -8.651476212064e-02 9.041421771303e-05 1.871274230209e+00
8.910000000000e+02 -8.529898311868e-02 8.867537371543e-05 1.841795494079e+00
8.912500000000e+02 -8.413023414689e-02 8.737658070926e-05 1.813783775759e+00
8.915000000000e+02 -8.303962403558e-02 8.652412858418e-05 1.787276263018e+00
8.917500000000e+02 -8.205696082950e-02 8.611893975433e-05 1.762307801249e+00
8.920000000000e+02 -8.120970122261e-02 8.615727554712e-05 1.738910766570e+00
8.922500000000e+02 -8.052198102304e-02 8.663145576152e-05 1.717114931617e+00
8.925000000000e+02 -8.001377762870e-02 8.753054674207e-05 1.696947321148e+00
8.927500000000e+02 -7.970025047732e-02 8.884106810070e-05 1.678432052008e+00
8.930000000000e+02 -7.959130120683e-02 9.054754532498e-05 1.661590183441e+00
8.932500000000e+02 -7.969137133086e-02 9.263298183204e-05 1.646439516784e+00
8.935000000000e+02 -7.999949894603e-02 9.507925094676e-05 1.632994435653e+00
8.937500000000e+02 -8.050961939739e-02 9.786733106773e-05 1.621265730134e+00
8.940000000000e+02 -8.121108791303e-02 1.009773870131e-04 1.611260440367e+00
8.942500000000e+02 -8.208938075367e-02 1.043886796241e-04 1.602981720433e+00
8.945000000000e+02 -8.312692291036e-02 1.080793264896e-04 1.596428756261e+00
8.947500000000e+02 -8.430396805161e-02 1.120258454717e-04 1.591596684080e+00
8.950000000000e+02 -8.559947638501e-02 1.162026199979e-04 1.588476595245e+00
8.952500000000e+02 -8.699191718207e-02 1.205812867813e-04 1.587055567381e+00
8.955000000000e+02 -8.845994661211e-02 1.251300915201e-04 1.587316741220e+00
8.957500000000e+02 -8.998292382112e-02 1.298133319424e-04 1.589239454662e+00
8.960000000000e+02 -9.154124171289e-02 1.345909486848e-04 1.592799372576e+00
8.962500000000e+02 -9.311647701367e-02 1.394183814498e-04 1.597968693851e+00
8.965000000000e+02 -9.469137490159e-02 1.442467286431e-04 1.604716328966e+00
8.967500000000e+02 -9.624970579077e-02 1.490232771142e-04 1.613008125709e+00
8.970000000000e+02 -9.777603510926e-02 1.536923926504e-04 1.622807104761e+00
8.972500000000e+02 -9.925546262455e-02 1.581967538746e-04 1.634073684569e+00
8.975000000000e+02 -1.006733697457e-01 1.624788376853e-04 1.646765960060e+00
8.977500000000e+02 -1.020152358693e-01 1.664825858306e-04 1.660839965110e+00
8.980000000000e+02 -1.032665398864e-01 1.701550881020e-04 1.676249993309e+00
8.982500000000e+02 -1.044127938610e-01 1.734482122017e-04 1.692948915273e+00
8.985000000000e+02 -1.054396917981e-01 1.763200042063e-04 1.710888551004e+00
8.987500000000e+02 -1.063333992314e-01 1.787358470397e-04 1.730020042206e+00
8.990000000000e+02 -1.070809337184e-01 1.806692493226e-04 1.750294265169e+00
8.992500000000e+02 -1.076706413318e-01 1.821023364933e-04 1.771662235185e+00
8.995000000000e+02 -1.080927029914e-01 1.830260000580e-04 1.794075522687e+00
8.997500000000e+02 -1.083396368923e-01 1.834397870159e-04 1.817486655056e+00
9.000000000000e+02 -1.084067620999e-01 1.833516262665e-04 1.841849491264e+00
9.002500000000e+02 -1.082925515318e-01 1.827773850984e-04 1.867119572326e+00
9.005000000000e+02 -1.079988515305e-01 1.817403643201e-04 1.893254430592e+00
9.007500000000e+02 -1.075309274039e-01 1.802707309304e-04 1.920213857281e+00
9.010000000000e+02 -1.068973174778e-01 1.784048891193e-04 1.947960124229e+00
9.012500000000e+02 -1.061094946570e-01 1.761847591625e-04 1.976458157601e+00
9.015000000000e+02 -1.051813537762e-01 1.736569206003e-04 2.005675661914e+00
9.017500000000e+02 -1.041285637223e-01 1.708715756716e-04 2.035583192219e+00
9.020000000000e+02 -1.029678432815e-01 1.678813108767e-04 2.066154171733e+00
9.022500000000e+02 -1.017162255497e-01 1.647396543497e-04 2.097364849567e+00
9.025000000000e+02 -1.003903971463e-01 1.614995106530e-04 2.129194203875e+00
9.027500000000e+02 -9.900615976234e-02 1.582115328193e-04 2.161623784880e+00
9.030000000000e+02 -9.757807865508e-02 1.549225870238e-04 2.194637510172e+00
9.032500000000e+02 -9.611933616512e-02 1.516744415970e-04 2.228221416986e+00
9.035000000000e+02 -9.464179562407e-02 1.485028189274e-04 2.262363394545e+00
9.037500000000e+02 -9.315623188085e-02 1.454369207234e-04 2.297052900728e+00
9.040000000000e+02 -9.167268057836e-02 1.424994768859e-04 2.332280699476e+00
9.042500000000e+02 -9.020082192488e-02 1.397073344287e-04 2.368038621026e+00
9.045000000000e+02 -8.875032324773e-02 1.370724822714e-04 2.404319377323e+00
9.047500000000e+02 -8.733106539932e-02 1.346033972417e-04 2.441116428090e+00
9.050000000000e+02 -8.595320432670e-02 1.323065109075e-04 2.478423904228e+00
9.052500000000e+02 -8.462704264257e-02 1.301875501530e-04 2.516236584583e+00
9.055000000000e+02 -8.336272898822e-02 1.282526118797e-04 2.554549899324e+00
9.057500000000e+02 -8.216982186051e-02 1.265087292598e-04 2.593359951670e+00
9.060000000000e+02 -8.105679146533e-02 1.249638785123e-04 2.632663522524e+00
9.062500000000e+02 -8.003053377892e-02 1.236264289358e-04 2.672458041534e+00
9.065000000000e+02 -7.909597688122e-02 1.225041336029e-04 2.712741502144e+00
9.067500000000e+02 -7.825583546150e-02 1.216028056636e-04 2.753512312938e+00
9.070000000000e+02 -7.751055715993e-02 1.209249442579e-04 2.794769080179e+00
9.072500000000e+02 -7.685846212948e-02 1.204685239700e-04 2.836510334429e+00
9.075000000000e+02 -7.629605350002e-02 1.202261827394e-04 2.878734218935e+00
9.077500000000e+02 -7.581844980246e-02 1.201849292010e-04 2.921438166366e+00
9.080000000000e+02 -7.541986805710e-02 1.203265225417e-04 2.964618593116e+00
9.082500000000e+02 -7.509409038801e-02 1.206284677851e-04 3.008270640055e+00
9.085000000000e+02 -7.483484465985e-02 1.210655122977e-04 3.052387983134e+00
9.087500000000e+02 -7.463605365863e-02 1.216114763498e-04 3.096962729007e+00
9.090000000000e+02 -7.449193101611e-02 1.222411833390e-04 3.141985401775e+00
9.092500000000e+02 -7.439693023320e-02 1.229322277438e-04 3.187445013866e+00
9.095000000000e+02 -7.434558195518e-02 1.236663685100e-04 3.233329208840e+00
9.097500000000e+02 -7.433227135499e-02 1.244303687285e-04 3.279624452618e+00
9.100000000000e+02 -7.435101726523e-02 1.252162070870e-04 3.326316248487e+00
9.102500000000e+02 -7.439530913520e-02 1.260206714218e-04 3.373389351152e+00
9.105000000000e+02 -7.445804980395e-02 1.268444367584e-04 3.420827956781e+00
9.107500000000e+02 -7.453162467964e-02 1.276907973238e-04 3.468615855005e+00
9.110000000000e+02 -7.460809981442e-02 1.285642573753e-04 3.516736533776e+00
9.112500000000e+02 -7.467953113349e-02 1.294691974960e-04 3.565173238611e+00
9.115000000000e+02 -7.473833865837e-02 1.304087879580e-04 3.613908995217e+00
9.117500000000e+02 -7.477769623924e-02 1.313842888420e-04 3.662926609905e+00
9.120000000000e+02 -7.479188601407e-02 1.323947958161e-04 3.712208668228e+00
9.122500000000e+02 -7.477655854516e-02 1.334374062846e-04 3.761737547197e+00
9.125000000000e+02 -7.472887505275e-02 1.345077393919e-04 3.811495461064e+00
9.127500000000e+02 -7.464750255153e-02 1.356006639130e-04 3.861464545009e+00
9.130000000000e+02 -7.453247940998e-02 1.367110877917e-04 3.911626986404e+00
9.132500000000e+02 -7.438496325646e-02 1.378346429938e-04 3.961965192100e+00
9.135000000000e+02 -7.420691034540e-02 1.389681463290e-04 4.012461987581e+00
9.137500000000e+02 -7.400072855578e-02 1.401097527978e-04 4.063100830534e+00
9.140000000000e+02 -7.376894964657e-02 1.412587763751e-04 4.113866019915e+00
9.142500000000e+02 -7.351396110426e-02 1.424152142057e-04 4.164742884222e+00
9.145000000000e+02 -7.323782723705e-02 1.435790592428e-04 4.215717938369e+00
9.147500000000e+02 -7.294220050794e-02 1.447495060509e-04 4.266778989789e+00
9.150000000000e+02 -7.262832677168e-02 1.459241830203e-04 4.317915200253e+00
9.152500000000e+02 -7.229711517915e-02 1.470985176524e-04 4.369117095192e+00
9.155000000000e+02 -7.194924836987e-02 1.482653275401e-04 4.420376533218e+00
9.157500000000e+02 -7.158529758718e-02 1.494146860107e-04 4.471686644395e+00
9.160000000000e+02 -7.120581208188e-02 1.505340706319e-04 4.523041750360e+00
9.162500000000e+02 -7.081135915247e-02 1.516087622999e-04 4.574437279008e+00
9.165000000000e+02 -7.040250238182e-02 1.526224313487e-04 4.625869684768e+00
9.167500000000e+02 -6.997971666335e-02 1.535578256836e-04 4.677336380050e+00
9.170000000000e+02 -6.954325547514e-02 1.543974763002e-04 4.728835685430e+00
9.172500000000e+02 -6.909298734630e-02 1.551243223182e-04 4.780366791499e+00
9.175000000000e+02 -6.862823226889e-02 1.557222303488e-04 4.831929732016e+00
9.177500000000e+02 -6.814762478737e-02 1.561764021300e-04 4.883525359040e+00
9.180000000000e+02 -6.764902914588e-02 1.564734972904e-04 4.935155311724e+00
9.182500000000e+02 -6.712952238585e-02 1.566016901569e-04 4.986821969005e+00
9.185000000000e+02 -6.658545712799e-02 1.565506210683e-04 5.038528382322e+00
9.187500000000e+02 -6.601259545972e-02 1.563112941803e-04 5.090278178992e+00
9.190000000000e+02 -6.540630960803e-02 1.558759803731e-04 5.142075440797e+00
9.192500000000e+02 -6.476182243830e-02 1.552381854816e-04 5.193924554209e+00
9.195000000000e+02 -6.407447210403e-02 1.543926487049e-04 5.245830042531e+00
9.197500000000e+02 -6.333997030761e-02 1.533354711624e-04 5.297796383210e+00
9.200000000000e+02 -6.255463442813e-02 1.520643775514e-04 5.349827820243e+00
9.202500000000e+02 -6.171557905018e-02 1.505789987084e-04 5.401928181888e+00
9.205000000000e+02 -6.082085148194e-02 1.488811949419e-04 5.454100708328e+00
9.207500000000e+02 -5.986951015105e-02 1.469753771865e-04 5.506347896595e+00
9.210000000000e+02 -5.886165188051e-02 1.448687852788e-04 5.558671368679e+00
9.212500000000e+02 -5.779839145962e-02 1.425716797778e-04 5.611071760636e+00
9.215000000000e+02 -5.668181018658e-02 1.400974254002e-04 5.663548635448e+00
9.217500000000e+02 -5.551488328217e-02 1.374624507501e-04 5.716100414259e+00
9.220000000000e+02 -5.430140294616e-02 1.346860868187e-04 5.768724326851e+00
9.222500000000e+02 -5.304590121513e-02 1.317902907086e-04 5.821416371686e+00
9.225000000000e+02 -5.175358279998e-02 1.287992793898e-04 5.874171286083e+00
9.227500000000e+02 -5.043026671033e-02 1.257390976231e-04 5.926982518855e+00
9.230000000000e+02 -4.908233813192e-02 1.226371493983e-04 5.979842209862e+00
9.232500000000e+02 -4.771670104644e-02 1.195217218347e-04 6.032741166548e+00
9.235000000000e+02 -4.634072815407e-02 1.164214962821e-04 6.085668844055e+00
9.237500000000e+02 -4.496219952840e-02 1.133651201278e-04 6.138613327276e+00
9.240000000000e+02 -4.358922415190e-02 1.103807997608e-04 6.191561317277e+00
9.242500000000e+02 -4.223014019629e-02 1.074959269682e-04 6.244498124110e+00
9.245000000000e+02 -4.089339271671e-02 1.047367410536e-04 6.297407668932e+00
9.247500000000e+02 -3.958739042317e-02 1.021280165210e-04 6.350272491920e+00
9.250000000000e+02 -3.832034649495e-02 9.969276325919e-05 6.403073780060e+00
9.252500000000e+02 -3.710010976419e-02 9.745198605210e-05 6.455791397917e+00
9.255000000000e+02 -3.593399523934e-02 9.542438059326e-05 6.508403933513e+00
9.257500000000e+02 -3.482862261035e-02 9.362604275501e-05 6.560888754451e+00
9.260000000000e+02 -3.378977177827e-02 9.207021082325e-05 6.613222066253e+00
9.262500000000e+02 -3.282226116496e-02 9.076699980090e-05 6.665378989319e+00
9.265000000000e+02 -3.192985632467e-02 8.972316994452e-05 6.717333622192e+00
9.267500000000e+02 -3.111520879757e-02 8.894191361999e-05 6.769059124437e+00
9.270000000000e+02 -3.037982825274e-02 8.842269865075e-05 6.820527787289e+00
9.272500000000e+02 -2.972408501452e-02 8.816117226165e-05 6.871711103749e+00
9.275000000000e+02 -2.914723903184e-02 8.814913126426e-05 6.922579841380e+00
9.277500000000e+02 -2.864749093823e-02 8.837457412431e-05 6.973104114235e+00
9.280000000000e+02 -2.822205122970e-02 8.882184580961e-05 7.023253437585e+00
9.282500000000e+02 -2.786721946505e-02 8.947185648861e-05 7.072996801319e+00
9.285000000000e+02 -2.757847204931e-02 9.030239530927e-05 7.122302718590e+00
9.287500000000e+02 -2.735055204754e-02 9.128850815945e-05 7.171139296220e+00
9.290000000000e+02 -2.717756068457e-02 9.240294794796e-05 7.219474281551e+00
9.292500000000e+02 -2.705304760320e-02 9.361666628513e-05 7.267275131660e+00
9.295000000000e+02 -2.697010067608e-02 9.489935380372e-05 7.314509069119e+00
9.297500000000e+02 -2.692143501409e-02 9.622002552823e-05 7.361143139191e+00
9.300000000000e+02 -2.689948339187e-02 9.754757563701e-05 7.407144283350e+00
9.302500000000e+02 -2.689648802768e-02 9.885132881937e-05 7.452479400057e+00
9.305000000000e+02 -2.690459549683e-02 1.001015905279e-04 7.497115416370e+00
9.307500000000e+02 -2.691595501426e-02 1.012701888039e-04 7.541019360666e+00
9.310000000000e+02 -2.692282002947e-02 1.023309374399e-04 7.584158438668e+00
9.312500000000e+02 -2.691765221889e-02 1.032600508184e-04 7.626500111886e+00
9.315000000000e+02 -2.689322632310e-02 1.040365630480e-04 7.668012178421e+00
9.317500000000e+02 -2.684273408949e-02 1.046426732066e-04 7.708662857587e+00
9.320000000000e+02 -2.675988267574e-02 1.050639681778e-04 7.748420865984e+00
9.322500000000e+02 -2.663899004759e-02 1.052896630394e-04 7.787255513198e+00
9.325000000000e+02 -2.647506791381e-02 1.053127564914e-04 7.825136778080e+00
9.327500000000e+02 -2.626389486304e-02 1.051301000382e-04 7.862035393463e+00
9.330000000000e+02 -2.600207589937e-02 1.047424108690e-04 7.897922928766e+00
9.332500000000e+02 -2.568708478721e-02 1.041542075798e-04 7.932771860383e+00
9.335000000000e+02 -2.531729407762e-02 1.033736744767e-04 7.966555659677e+00
9.337500000000e+02 -2.489198253727e-02 1.024125061897e-04 7.999248848424e+00
9.340000000000e+02 -2.441133112593e-02 1.012856774047e-04 8.030827079623e+00
9.342500000000e+02 -2.387639701032e-02 1.000110908710e-04 8.061267184324e+00
9.345000000000e+02 -2.328907706632e-02 9.860920454877e-05 8.090547241734e+00
9.347500000000e+02 -2.265205283537e-02 9.710263122950e-05 8.118646616639e+00
9.350000000000e+02 -2.196872720827e-02 9.551568977989e-05 8.145546016956e+00
9.352500000000e+02 -2.124314831205e-02 9.387391756066e-05 8.171227529456e+00
9.355000000000e+02 -2.047992588461e-02 9.220354268621e-05 8.195674651786e+00
9.357500000000e+02 -1.968414224043e-02 9.053095817665e-05 8.218872332698e+00
9.360000000000e+02 -1.886125724888e-02 8.888228037923e-05 8.240806994306e+00
9.362500000000e+02 -1.801701063592e-02 8.728275044170e-05 8.261466551505e+00
9.365000000000e+02 -1.715732173370e-02 8.575621829054e-05 8.280840437861e+00
9.367500000000e+02 -1.628818808403e-02 8.432468441466e-05 8.298919615674e+00
9.370000000000e+02 -1.541558501281e-02 8.300786938831e-05 8.315696583205e+00
9.372500000000e+02 -1.454536519478e-02 8.182281847305e-05 8.331165385820e+00
9.375000000000e+02 -1.368316192002e-02 8.078357007493e-05 8.345321613087e+00
9.377500000000e+02 -1.283429691774e-02 7.990090962248e-05 8.358162392354e+00
9.380000000000e+02 -1.200369112002e-02 7.918214300082e-05 8.369686383386e+00
9.382500000000e+02 -1.119578395321e-02 7.863090334026e-05 8.379893760234e+00
9.385000000000e+02 -1.041445844773e-02 7.824710547141e-05 8.388786191827e+00
9.387500000000e+02 -9.662976058299e-03 7.802696214476e-05 8.396366814706e+00
9.390000000000e+02 -8.943917140980e-03 7.796310014282e-05 8.402640204167e+00
9.392500000000e+02 -8.259133921331e-03 7.804470434244e-05 8.407612336379e+00
9.395000000000e+02 -7.609712376574e-03 7.825772583683e-05 8.411290547631e+00
9.397500000000e+02 -6.995945556242e-03 7.858516274195e-05 8.413683488283e+00
9.400000000000e+02 -6.417320882029e-03 7.900740290201e-05 8.414801072573e+00
9.402500000000e+02 -5.872517951877e-03 7.950260634873e-05 8.414654423450e+00
9.405000000000e+02 -5.359423179145e-03 8.004713642207e-05 8.413255813089e+00
9.407500000000e+02 -4.875158423307e-03 8.061602007500e-05 8.410618600324e+00
9.410000000000e+02 -4.416121806030e-03 8.118342435443e-05 8.406757160655e+00
9.412500000000e+02 -3.978045721054e-03 8.172314196053e-05 8.401686816350e+00
9.415000000000e+02 -3.556065266476e-03 8.220909711079e-05 8.395423756518e+00
9.417500000000e+02 -3.144802013487e-03 8.261584475788e-05 8.387984959262e+00
9.420000000000e+02 -2.738457738018e-03 8.291906228575e-05 8.379388102372e+00
9.422500000000e+02 -2.330920807503e-03 8.309597125611e-05 8.369651477355e+00
9.425000000000e+02 -1.915881096740e-03 8.312573006417e-05 8.358793894826e+00
9.427500000000e+02 -1.486953089180e-03 8.298984662644e-05 8.346834586359e+00
9.430000000000e+02 -1.037804319251e-03 8.267249433963e-05 8.333793109187e+00
9.432500000000e+02 -5.622862989124e-04 8.216075964720e-05 8.319689243969e+00
9.435000000000e+02 -5.456536981330e-05 8.144488254397e-05 8.304542891776e+00
9.437500000000e+02 4.907500377899e-04 8.051847723742e-05 8.288373976519e+00
9.440000000000e+02 1.078487288683e-03 7.937863036481e-05 8.271202343415e+00
9.442500000000e+02 1.712794847862e-03 7.802595540413e-05 8.253047659943e+00
9.445000000000e+02 2.397037830143e-03 7.646458940233e-05 8.233929325541e+00
9.447500000000e+02 3.133703679851e-03 7.470213951241e-05 8.213866377586e+00
9.450000000000e+02 3.924322039972e-03 7.274956484760e-05 8.192877410720e+00
9.452500000000e+02 4.769398683914e-03 7.062101178346e-05 8.170980494110e+00
9.455000000000e+02 5.668367741587e-03 6.833359315384e-05 8.148193103029e+00
9.457500000000e+02 6.619562191466e-03 6.590713102061e-05 8.124532050641e+00
9.460000000000e+02 7.620205648708e-03 6.336385612687e-05 8.100013432737e+00
9.462500000000e+02 8.666425261437e-03 6.072807754987e-05 8.074652578424e+00
9.465000000000e+02 9.753286152456e-03 5.802582387449e-05 8.048464012527e+00
9.467500000000e+02 1.087484640604e-02 5.528445208769e-05 8.021461423397e+00
9.470000000000e+02 1.202423191385e-02 5.253222057960e-05 7.993657644665e+00
9.472500000000e+02 1.319372947527e-02 4.979802243180e-05 7.965064644845e+00
9.475000000000e+02 1.437489648182e-02 4.711091028503e-05 7.935693529569e+00
9.477500000000e+02 1.555868613338e-02 4.449958815100e-05 7.905554549281e+00
9.480000000000e+02 1.673558589230e-02 4.199204529409e-05 7.874657120783e+00
9.482500000000e+02 1.789576685668e-02 3.961525679058e-05 7.843009858676e+00
9.485000000000e+02 1.902924326520e-02 3.739479841264e-05 7.810620610442e+00
9.487500000000e+02 2.012603583853e-02 3.535451564302e-05 7.777496507955e+00
9.490000000000e+02 2.117634027726e-02 3.351622473227e-05 7.743644018008e+00
9.492500000000e+02 2.217069225832e-02 3.189945824750e-05 7.709069008874e+00
9.495000000000e+02 2.310013282430e-02 3.052123800446e-05 7.673776814280e+00
9.497500000000e+02 2.395636348302e-02 2.939589535916e-05 7.637772310400e+00
9.500000000000e+02 2.473189742687e-02 2.853493589372e-05 7.601059988322e+00
9.502500000000e+02 2.542019442412e-02 2.794694276675e-05 7.563644036248e+00
9.505000000000e+02 2.601578752079e-02 2.763748910811e-05 7.525528415511e+00
9.507500000000e+02 2.651438746310e-02 2.760913755237e-05 7.486716942767e+00
9.510000000000e+02 2.691297419433e-02 2.786143264841e-05 7.447213364679e+00
9.512500000000e+02 2.720986394377e-02 2.839100127944e-05 7.407021433477e+00
9.515000000000e+02 2.740475463234e-02 2.919157792183e-05 7.366144977476e+00
9.517500000000e+02 2.749875316678e-02 3.025404622814e-05 7.324587964371e+00
9.520000000000e+02 2.749437735297e-02 3.156659963172e-05 7.282354560471e+00
9.522500000000e+02 2.739553727383e-02 3.311488063112e-05 7.239449181874e+00
9.525000000000e+02 2.720750042533e-02 3.488212130578e-05 7.195876537288e+00
9.527500000000e+02 2.693683355060e-02 3.684929450232e-05 7.151641663791e+00
9.530000000000e+02 2.659132775712e-02 3.899528392109e-05 7.106749953874e+00
9.532500000000e+02 2.617990581099e-02 4.129707808975e-05 7.061207174943e+00
9.535000000000e+02 2.571251048200e-02 4.372996694152e-05 7.015019479954e+00
9.537500000000e+02 2.519998134519e-02 4.626772434652e-05 6.968193412716e+00
9.540000000000e+02 2.465391500307e-02 4.888282215795e-05 6.920735904643e+00
9.542500000000e+02 2.408651704439e-02 5.154663417148e-05 6.872654266242e+00
9.545000000000e+02 2.351044641704e-02 5.422966008062e-05 6.823956173271e+00
9.547500000000e+02 2.293865526372e-02 5.690175493300e-05 6.774649649007e+00
9.550000000000e+02 2.238422636961e-02 5.953238669876e-05 6.724743044740e+00
9.552500000000e+02 2.186020865422e-02 6.209090832202e-05 6.674245014402e+00
9.555000000000e+02 2.137945440639e-02 6.454679911916e-05 6.623164498413e+00
9.557500000000e+02 2.095445547607e-02 6.686994184599e-05 6.571510701231e+00
9.560000000000e+02 2.059718297183e-02 6.903089803337e-05 6.519293069819e+00
9.562500000000e+02 2.031893086841e-02 7.100118997802e-05 6.466521287477e+00
9.565000000000e+02 2.013016709786e-02 7.275357725969e-05 6.413205254959e+00
9.567500000000e+02 2.004039406746e-02 7.426233762550e-05 6.359355087959e+00
9.570000000000e+02 2.005802037552e-02 7.550352419800e-05 6.304981119893e+00
9.572500000000e+02 2.019024861027e-02 7.645527571659e-05 6.250093898337e+00
9.575000000000e+02 2.044297646170e-02 7.709810163492e-05 6.194704199957e+00
9.577500000000e+02 2.082071545766e-02 7.741506743034e-05 6.138823044903e+00
9.580000000000e+02 2.132652705901e-02 7.739204257012e-05 6.082461717047e+00
9.582500000000e+02 2.196197505576e-02 7.701794341242e-05 6.025631795136e+00
9.585000000000e+02 2.272709933965e-02 7.628490807141e-05 5.968345177708e+00
9.587500000000e+02 2.362040617679e-02 7.518834305872e-05 5.910614122578e+00
9.590000000000e+02 2.463887792803e-02 7.372716401008e-05 5.852451288857e+00
9.592500000000e+02 2.577800431313e-02 7.190386254208e-05 5.793869772200e+00
9.595000000000e+02 2.703182874022e-02 6.972455093418e-05 5.734883156742e+00
9.597500000000e+02 2.839301557124e-02 6.719896025084e-05 5.675505554113e+00
9.600000000000e+02 2.985293025019e-02 6.434040890949e-05 5.615751657208e+00
9.602500000000e+02 3.140173558477e-02 6.116571521664e-05 5.555636786398e+00
9.605000000000e+02 3.302850028797e-02 5.769505760236e-05 5.495176936116e+00
9.607500000000e+02 3.472131807834e-02 5.395180455339e-05 5.434388829313e+00
9.610000000000e+02 3.646743841756e-02 4.996228938278e-05 5.373289963021e+00
9.612500000000e+02 3.825340661797e-02 4.575554950376e-05 5.311898657374e+00
9.615000000000e+02 4.006521311044e-02 4.136302837487e-05 5.250234102806e+00
9.617500000000e+02 4.188845106480e-02 3.681824494650e-05 5.188316406013e+00
9.620000000000e+02 4.370848142290e-02 3.215643757737e-05 5.126166634736e+00
9.622500000000e+02 4.551060423155e-02 2.741418726379e-05 5.063806861510e+00
9.625000000000e+02 4.728023492432e-02 2.262902434513e-05 5.001260205934e+00
9.627500000000e+02 4.900308417858e-02 1.783902995858e-05 4.938550875474e+00
9.630000000000e+02 5.066533982388e-02 1.308243883413e-05 4.875704204517e+00
9.632500000000e+02 5.225384980695e-02 8.397227437645e-06 4.812746691606e+00
9.635000000000e+02 5.375629865423e-02 3.820727656617e-06 4.749706029247e+00
9.637500000000e+02 5.516138900979e-02 -6.107606040640e-07 4.686611139047e+00
9.640000000000e+02 5.645900803629e-02 -4.862333581407e-06 4.623492193156e+00
9.642500000000e+02 5.764038225856e-02 -8.900825583719e-06 4.560380633138e+00
9.645000000000e+02 5.869823079674e-02 -1.269515274369e-05 4.497309185241e+00
9.647500000000e+02 5.962688385120e-02 -1.621660595222e-05 4.434311863372e+00
9.650000000000e+02 6.042239978011e-02 -1.943915867936e-05 4.371423965154e+00
9.652500000000e+02 6.108263952099e-02 -2.233971579682e-05 4.308682058145e+00
9.655000000000e+02 6.160733357763e-02 -2.489837923833e-05 4.246123950649e+00
9.657500000000e+02 6.199810229207e-02 -2.709865068129e-05 4.183788655978e+00
9.660000000000e+02 6.225846277908e-02 -2.892764587095e-05 4.121716334595e+00
9.662500000000e+02 6.239379353900e-02 -3.037625664720e-05 4.059948227057e+00
9.665000000000e+02 6.241126862999e-02 -3.143928390620e-05 3.998526574302e+00
9.667500000000e+02 6.231976792944e-02 -3.211555702298e-05 3.937494511825e+00
9.670000000000e+02 6.212974773152e-02 -3.240799451415e-05 3.876895959282e+00
9.672500000000e+02 6.185308711665e-02 -3.232363835484e-05 3.816775487685e+00
9.675000000000e+02 6.150290326201e-02 -3.187363730400e-05 3.757178180750e+00
9.677500000000e+02 6.109334726155e-02 -3.107320037254e-05 3.698149467080e+00
9.680000000000e+02 6.063937214185e-02 -2.994149055838e-05 3.639734954504e+00
9.682500000000e+02 6.015648501597e-02 -2.850147956587e-05 3.581980245427e+00
9.685000000000e+02 5.966048371502e-02 -2.677975382545e-05 3.524930744147e+00
9.687500000000e+02 5.916718318022e-02 -2.480627564064e-05 3.468631456016e+00
9.690000000000e+02 5.869213676406e-02 -2.261410114088e-05 3.413126780959e+00
9.692500000000e+02 5.825035814776e-02 -2.023904821813e-05 3.358460303241e+00
9.695000000000e+02 5.785604997602e-02 -1.771932686295e-05 3.304674579635e+00
9.697500000000e+02 5.752234548375e-02 -1.509512550954e-05 3.251810928637e+00
9.700000000000e+02 5.726106930924e-02 -1.240816738804e-05 3.199909222425e+00
9.702500000000e+02 5.708252333156e-02 -9.701224677444e-06 3.149007684197e+00
9.705000000000e+02 5.699530308331e-02 -7.017600763881e-06 3.099142692848e+00
9.707500000000e+02 5.700614951144e-02 -4.400588046516e-06 3.050348597093e+00
9.710000000000e+02 5.711984009942e-02 -1.892903661593e-06 3.002657540919e+00
9.712500000000e+02 5.733912238004e-02 4.638926899558e-07 2.956099297050e+00
9.715000000000e+02 5.766469257409e-02 2.629989595965e-06 2.910701140737e+00
9.717500000000e+02 5.809521898751e-02 4.567911997239e-06 2.866487683999e+00
9.720000000000e+02 5.862741230402e-02 6.243088225805e-06 2.823480803034e+00
9.722500000000e+02 5.925613912234e-02 7.624409224055e-06 2.781699503012e+00
9.725000000000e+02 5.997457851806e-02 8.684729574521e-06 2.741159878219e+00
9.727500000000e+02 6.077441637834e-02 9.401326800718e-06 2.701875040811e+00
9.730000000000e+02 6.164607412752e-02 9.756293867375e-06 2.663855071374e+00
9.732500000000e+02 6.257896509208e-02 9.736834699514e-06 2.627107036963e+00
9.735000000000e+02 6.356177341481e-02 9.335484472572e-06 2.591634958513e+00
9.737500000000e+02 6.458274575115e-02 8.550205189917e-06 2.557439871775e+00
9.740000000000e+02 6.562999152285e-02 7.384389321935e-06 2.524519835822e+00
9.742500000000e+02 6.669177853365e-02 5.846730753711e-06 2.492870028669e+00
9.745000000000e+02 6.775682179406e-02 3.951000593222e-06 2.462482797635e+00
9.747500000000e+02 6.881455192626e-02 1.715705226224e-06 2.433347771019e+00
9.750000000000e+02 6.985535883227e-02 -8.363459463312e-07 2.405451964911e+00
9.752500000000e+02 7.087080212164e-02 -3.678555027892e-06 2.378779905185e+00
9.755000000000e+02 7.185377881800e-02 -6.781119930632e-06 2.353313777290e+00
9.757500000000e+02 7.279864860945e-02 -1.011166101406e-05 2.329033559941e+00
9.760000000000e+02 7.370130352647e-02 -1.363587997538e-05 2.305917200154e+00
9.762500000000e+02 7.455918550194e-02 -1.731822775891e-05 2.283940785384e+00
9.765000000000e+02 7.537124801739e-02 -2.112261354420e-05 2.263078731536e+00
9.767500000000e+02 7.613786708010e-02 -2.501298261035e-05 2.243303977505e+00
9.770000000000e+02 7.686069786534e-02 -2.895396521063e-05 2.224588203293e+00
9.772500000000e+02 7.754249267924e-02 -3.291143504833e-05 2.206902047841e+00
9.775000000000e+02 7.818688078323e-02 -3.685301365033e-05 2.190215345117e+00
9.777500000000e+02 7.879812282913e-02 -4.074850761537e-05 2.174497370978e+00
9.780000000000e+02 7.938084830899e-02 -4.457026863622e-05 2.159717094876e+00
9.782500000000e+02 7.993979268006e-02 -4.829346768423e-05 2.145843448847e+00
9.785000000000e+02 8.047953855546e-02 -5.189627948063e-05 2.132845593818e+00
9.787500000000e+02 8.100427815633e-02 -5.535996833575e-05 2.120693194366e+00
9.790000000000e+02 8.151760370982e-02 -5.866887422395e-05 2.109356680317e+00
9.792500000000e+02 8.202233814820e-02 -6.181029449823e-05 2.098807528505e+00
9.795000000000e+02 8.252040748165e-02 -6.477427183571e-05 2.089018498935e+00
9.797500000000e+02 8.301276453439e-02 -6.755328855595e-05 2.079963897716e+00
9.800000000000e+02 8.349936069898e-02 -7.014189123650e-05 2.071619777834e+00
9.802500000000e+02 8.397916853948e-02 -7.253625854264e-05 2.063964159862e+00
9.805000000000e+02 8.445024877736e-02 -7.473374219485e-05 2.056977197523e+00
9.807500000000e+02 8.490985712773e-02 -7.673241281186e-05 2.050641312571e+00
9.810000000000e+02 8.535458401100e-02 -7.853063554647e-05 2.044941326253e+00
9.812500000000e+02 8.578051732981e-02 -8.012670908192e-05 2.039864528647e+00
9.815000000000e+02 8.618341958749e-02 -8.151859138222e-05 2.035400712818e+00
9.817500000000e+02 8.655891099818e-02 -8.270372904826e-05 2.031542202720e+00
9.820000000000e+02 8.690264728898e-02 -8.367900107639e-05 2.028283816938e+00
9.822500000000e+02 8.721048354640e-02 -8.444077773662e-05 2.025622798750e+00
9.825000000000e+02 8.747861790912e-02 -8.498508589677e-05 2.023558742347e+00
9.827500000000e+02 8.770370489151e-02 -8.530786543237e-05 2.022093457442e+00
9.830000000000e+02 8.788293618058e-02 -8.540529666853e-05 2.021230826054e+00
9.832500000000e+02 8.801408347186e-02 -8.527417288751e-05 2.020976618501e+00
9.835000000000e+02 8.809550841896e-02 -8.491230344573e-05 2.021338321781e+00
9.837500000000e+02 8.812613656492e-02 -8.431891677843e-05 2.022324925330e+00
9.840000000000e+02 8.810540552650e-02 -8.349505669522e-05 2.023946716036e+00
9.842500000000e+02 8.803319357738e-02 -8.244395689416e-05 2.026215070635e+00
9.845000000000e+02 8.790973830351e-02 -8.117138805511e-05 2.029142255456e+00
9.847500000000e+02 8.773555532457e-02 -7.968597129035e-05 2.032741240061e+00
9.850000000000e+02 8.751136661683e-02 -7.799945289549e-05 2.037025530650e+00
9.852500000000e+02 8.723804669953e-02 -7.612693107664e-05 2.042009028195e+00
9.855000000000e+02 8.691659291884e-02 -7.408701934802e-05 2.047705914689e+00
9.857500000000e+02 8.654812429602e-02 -7.190193164491e-05 2.054130571223e+00
9.860000000000e+02 8.613390551294e-02 -6.959745146728e-05 2.061297514295e+00
9.862500000000e+02 8.567540542291e-02 -6.720278636671e-05 2.069221380900e+00
9.865000000000e+02 8.517437342738e-02 -6.475024937710e-05 2.077916914872e+00
9.867500000000e+02 8.463293603740e-02 -6.227476630313e-05 2.087398971352e+00
9.870000000000e+02 8.405371579553e-02 -5.981321607865e-05 2.097682547243e+00
9.872500000000e+02 8.343994889764e-02 -5.740357943998e-05 2.108782786086e+00
9.875000000000e+02 8.279561609737e-02 -5.508397231102e-05 2.120715002184e+00
9.877500000000e+02 8.212555788394e-02 -5.289156232635e-05 2.133494668607e+00
9.880000000000e+02 8.143558167988e-02 -5.086146295810e-05 2.147137402308e+00
9.882500000000e+02 8.073254352537e-02 -4.902568831985e-05 2.161658925790e+00
9.885000000000e+02 8.002438956462e-02 -4.741222025834e-05 2.177074999641e+00
9.887500000000e+02 7.932015886268e-02 -4.604425787161e-05 2.193401349018e+00
9.890000000000e+02 7.862992359066e-02 -4.493970730002e-05 2.210653564764e+00
9.892500000000e+02 7.796467178891e-02 -4.411093803558e-05 2.228847003802e+00
9.895000000000e+02 7.733611853248e-02 -4.356480096349e-05 2.247996680534e+00
9.897500000000e+02 7.675645069639e-02 -4.330290280749e-05 2.268117163336e+00
9.900000000000e+02 7.623801138179e-02 -4.332207746038e-05 2.289222475242e+00
9.902500000000e+02 7.579293233487e-02 -4.361500183964e-05 2.311326003617e+00
9.905000000000e+02 7.543273430069e-02 -4.417088121361e-05 2.334440418513e+00
9.907500000000e+02 7.516791566937e-02 -4.497613559723e-05 2.358577597547e+00
9.910000000000e+02 7.500755429815e-02 -4.601503104931e-05 2.383748561645e+00
9.912500000000e+02 7.495894639021e-02 -4.727018317460e-05 2.409963403318e+00
9.915000000000e+02 7.502730593352e-02 -4.872297715017e-05 2.437231224938e+00
9.917500000000e+02 7.521554095795e-02 -5.035379904650e-05 2.465560070983e+00
9.920000000000e+02 7.552411683388e-02 -5.214214919477e-05 2.494956859411e+00
9.922500000000e+02 7.595100954831e-02 -5.406666122337e-05 2.525427312903e+00
9.925000000000e+02 7.649174495064e-02 -5.610500716502e-05 2.556975892537e+00
9.927500000000e+02 7.713951458168e-02 -5.823382842343e-05 2.589605737793e+00
9.930000000000e+02 7.788535461730e-02 -6.042861572125e-05 2.623318616750e+00
9.932500000000e+02 7.871837253533e-02 -6.266360576743e-05 2.658114887748e+00
9.935000000000e+02 7.962600741163e-02 -6.491171269107e-05 2.693993488451e+00
9.937500000000e+02 8.059430991583e-02 -6.714449351827e-05 2.730951916832e+00
9.940000000000e+02 8.160823560302e-02 -6.933216883448e-05 2.768986246739e+00
9.942500000000e+02 8.265194440002e-02 -7.144368690781e-05 2.808091154249e+00
9.945000000000e+02 8.370910450429e-02 -7.344684565860e-05 2.848259922400e+00
9.947500000000e+02 8.476319805319e-02 -7.530848940640e-05 2.889484484293e+00
9.950000000000e+02 8.579782685833e-02 -7.699479495316e-05 2.931755418551e+00
9.952500000000e+02 8.679700843903e-02 -7.847167034508e-05 2.975061979472e+00
9.955000000000e+02 8.774545603255e-02 -7.970529181320e-05 3.019392077921e+00
9.957500000000e+02 8.862882339342e-02 -8.066279737551e-05 3.064732282874e+00
9.960000000000e+02 8.943389730453e-02 -8.131312950591e-05 3.111067821413e+00
9.962500000000e+02 9.014872551411e-02 -8.162802706896e-05 3.158382555928e+00
9.965000000000e+02 9.076265521583e-02 -8.158309823991e-05 3.206659014094e+00
9.967500000000e+02 9.126628855830e-02 -8.115893935259e-05 3.255878395494e+00
9.970000000000e+02 9.165134794276e-02 -8.034218061467e-05 3.306020627040e+00
9.972500000000e+02 9.191047236263e-02 -7.912636247459e-05 3.357064440065e+00
9.975000000000e+02 9.203698240728e-02 -7.751258182503e-05 3.408987442893e+00
9.977500000000e+02 9.202464282639e-02 -7.550973317444e-05 3.461766232968e+00
9.980000000000e+02 9.186747998258e-02 -7.313431330741e-05 3.515376497605e+00
9.982500000000e+02 9.155969180143e-02 -7.040977211875e-05 3.569793123976e+00
9.985000000000e+02 9.109569927074e-02 -6.736542743493e-05 3.624990269126e+00
9.987500000000e+02 9.047034590843e-02 -6.403498232682e-05 3.680941432050e+00
9.990000000000e+02 8.967925644711e-02 -6.045478573824e-05 3.737619486396e+00
9.992500000000e+02 8.871932625236e-02 -5.666198051588e-05 3.794996689174e+00
9.995000000000e+02 8.758929494928e-02 -5.269271415029e-05 3.853044667994e+00
9.997500000000e+02 8.629033828511e-02 -4.858058984794e-05 3.911734395525e+00
1.000000000000e+03 8.482660079558e-02 -4.435551377555e-05 3.971036162936e+00
1.000250000000e+03 8.320559091779e-02 -4.004305570465e-05 4.030919562822e+00
1.000500000000e+03 8.143836600473e-02 -3.566437820496e-05 4.091353503484e+00
1.000750000000e+03 7.953946570135e-02 -3.123674697419e-05 4.152306235982e+00
1.001000000000e+03 7.752656180265e-02 -2.677451801794e-05 4.213745433414e+00
1.001250000000e+03 7.541984516663e-02 -2.229048758945e-05 4.275638291823e+00
1.001500000000e+03 7.324119030518e-02 -1.779741404706e-05 4.337951664513e+00
1.001750000000e+03 7.101317952275e-02 -1.330950444714e-05 4.400652194366e+00
1.002000000000e+03 6.875807504704e-02 -8.843655192048e-06 4.463706463227e+00
1.002250000000e+03 6.649685380755e-02 -4.420267540856e-06 4.527081110789e+00
1.002500000000e+03 6.424840219791e-02 -6.350241268938e-08 4.590742924742e+00
1.002750000000e+03 6.202895365236e-02 4.199075453598e-06 4.654658899536e+00
1.003000000000e+03 5.985182581593e-02 8.337463389851e-06 4.718796236033e+00
1.003250000000e+03 5.772746962742e-02 1.232068210594e-05 4.783122310673e+00
1.003500000000e+03 5.566380847059e-02 1.611859077802e-05 4.847604596250e+00
1.003750000000e+03 5.366680655779e-02 1.970382844332e-05 4.912210569527e+00
1.004000000000e+03 5.174117667054e-02 2.305368246014e-05 4.976907602689e+00
1.004250000000e+03 4.989112492542e-02 2.615163227448e-05 5.041662873297e+00
1.004500000000e+03 4.812102170898e-02 2.898842190624e-05 5.106443296035e+00
1.004750000000e+03 4.643590714396e-02 3.156257644915e-05 5.171215500138e+00
1.005000000000e+03 4.484175972114e-02 3.388016818720e-05 5.235945855763e+00
1.005250000000e+03 4.334548943406e-02 3.595401374029e-05 5.300600552273e+00
1.005500000000e+03 4.195466146492e-02 3.780227002487e-05 5.365145726329e+00
1.005750000000e+03 4.067698783039e-02 3.944676469694e-05 5.429547627218e+00
1.006000000000e+03 3.951965630070e-02 4.091111236429e-05 5.493772807014e+00
1.006250000000e+03 3.848859238491e-02 4.221883168118e-05 5.557788316831e+00
1.006500000000e+03 3.758775189758e-02 4.339171693285e-05 5.621561892826e+00
1.006750000000e+03 3.681854076499e-02 4.444859859962e-05 5.685062116136e+00
1.007000000000e+03 3.617943965864e-02 4.540459979110e-05 5.748258534991e+00
1.007250000000e+03 3.566588387020e-02 4.627092319570e-05 5.811121742221e+00
1.007500000000e+03 3.527041571646e-02 4.705514585945e-05 5.873623406916e+00
1.007750000000e+03 3.498309240232e-02 4.776193568812e-05 5.935736264563e+00
1.008000000000e+03 3.479210113679e-02 4.839405849244e-05 5.997434074944e+00
1.008250000000e+03 3.468450913613e-02 4.895351468565e-05 6.058691555251e+00
1.008500000000e+03 3.464706265307e-02 4.944264323486e-05 6.119484312315e+00
1.008750000000e+03 3.466694642583e-02 4.986503996818e-05 6.179788773203e+00
1.009000000000e+03 3.473242353594e-02 5.022617717884e-05 6.239582129680e+00
1.009250000000e+03 3.483329661043e-02 5.053364788071e-05 6.298842313991e+00
1.009500000000e+03 3.496115153243e-02 5.079702193700e-05 6.357547986021e+00
1.009750000000e+03 3.510938074770e-02 5.102733574172e-05 6.415678560191e+00
1.010000000000e+03 3.527300094792e-02 5.123630406481e-05 6.473214236428e+00
1.010250000000e+03 3.544831517929e-02 5.143534770824e-05 6.530136059836e+00
1.010500000000e+03 3.563247406944e-02 5.163458040122e-05 6.586425974781e+00
1.010750000000e+03 3.582300585241e-02 5.184185989129e-05 6.642066874646e+00
1.011000000000e+03 3.601738570405e-02 5.206201643831e-05 6.697042652175e+00
1.011250000000e+03 3.621269250291e-02 5.229638657181e-05 6.751338214920e+00
1.011500000000e+03 3.640540381166e-02 5.254263625731e-05 6.804939498488e+00
1.011750000000e+03 3.659133991244e-02 5.279491965604e-05 6.857833446533e+00
1.012000000000e+03 3.676575858289e-02 5.304434263267e-05 6.910007971035e+00
1.012250000000e+03 3.692358256731e-02 5.327965113089e-05 6.961451908510e+00
1.012500000000e+03 3.705971501352e-02 5.348809140149e-05 7.012154953743e+00
1.012750000000e+03 3.716939884543e-02 5.365635004723e-05 7.062107587969e+00
1.013000000000e+03 3.724857256251e-02 5.377142716764e-05 7.111301018260e+00
1.013250000000e+03 3.729416772348e-02 5.382139353569e-05 7.159727108043e+00
1.013500000000e+03 3.730431535810e-02 5.379597373792e-05 7.207378320814e+00
1.013750000000e+03 3.727843446270e-02 5.368697538996e-05 7.254247672699e+00
1.014000000000e+03 3.721719153843e-02 5.348847193046e-05 7.300328688091e+00
1.014250000000e+03 3.712234284090e-02 5.319679113241e-05 7.345615375650e+00
1.014500000000e+03 3.699647339152e-02 5.281033784740e-05 7.390102199058e+00
1.014750000000e+03 3.684266913557e-02 5.232931695504e-05 7.433784058711e+00
1.015000000000e+03 3.666415774946e-02 5.175541502345e-05 7.476656274621e+00
1.015250000000e+03 3.646395739727e-02 5.109149408367e-05 7.518714570039e+00
1.015500000000e+03 3.624456887505e-02 5.034134896523e-05 7.559955054001e+00
1.015750000000e+03 3.600773941113e-02 4.950956289665e-05 7.600374201715e+00
1.016000000000e+03 3.575431664749e-02 4.860147454924e-05 7.639968832698e+00
1.016250000000e+03 3.548419899832e-02 4.762326767443e-05 7.678736083360e+00
1.016500000000e+03 3.519638117176e-02 4.658217167675e-05 7.716673382956e+00
1.016750000000e+03 3.488907723691e-02 4.548669195542e-05 7.753778419629e+00
1.017000000000e+03 3.455990546934e-02 4.434689708582e-05 7.790049112153e+00
1.017250000000e+03 3.420610564983e-02 4.317468348347e-05 7.825483574543e+00
1.017500000000e+03 3.382476714785e-02 4.198399153632e-05 7.860080084863e+00
1.017750000000e+03 3.341304042442e-02 4.079093019752e-05 7.893837049994e+00
1.018000000000e+03 3.296831544837e-02 3.961378313885e-05 7.926752972425e+00
1.018250000000e+03 3.248835268015e-02 3.847289842801e-05 7.958826415775e+00
1.018500000000e+03 3.197135937682e-02 3.739044502735e-05 7.990055970103e+00
1.018750000000e+03 3.141601475974e-02 3.639006066655e-05 8.020440216705e+00
1.019000000000e+03 3.082144713169e-02 3.549638155778e-05 8.049977693545e+00
1.019250000000e+03 3.018717779597e-02 3.473452194924e-05 8.078666858817e+00
1.019500000000e+03 2.951304200220e-02 3.412961357493e-05 8.106506056427e+00
1.019750000000e+03 2.879910546327e-02 3.370613495390e-05 8.133493478912e+00
1.020000000000e+03 2.804558693731e-02 3.348736214795e-05 8.159627132327e+00
1.020250000000e+03 2.725279895893e-02 3.349486365575e-05 8.184904802110e+00
1.020500000000e+03 2.642111595397e-02 3.374803833792e-05 8.209324016600e+00
1.020750000000e+03 2.555097004943e-02 3.426372507725e-05 8.232882014112e+00
1.021000000000e+03 2.464287636724e-02 3.505588692532e-05 8.255575709395e+00
1.021250000000e+03 2.369748292889e-02 3.613531849361e-05 8.277401660704e+00
1.021500000000e+03 2.271563667317e-02 3.750942487471e-05 8.298356040202e+00
1.021750000000e+03 2.169846026825e-02 3.918209259829e-05 8.318434600809e+00
1.022000000000e+03 2.064742544790e-02 4.115361546089e-05 8.337632648839e+00
1.022250000000e+03 1.956441721911e-02 4.342066140231e-05 8.355945015968e+00
1.022500000000e+03 1.845177980537e-02 4.597625943595e-05 8.373366033574e+00
1.022750000000e+03 1.731233893892e-02 4.880978770655e-05 8.389889509605e+00
1.023000000000e+03 1.614939745689e-02 5.190703301308e-05 8.405508708572e+00
1.023250000000e+03 1.496670406599e-02 5.525026949932e-05 8.420216334891e+00
1.023500000000e+03 1.376839571797e-02 5.881839757338e-05 8.434004524008e+00
1.023750000000e+03 1.255892237454e-02 6.258711561508e-05 8.446864833134e+00
1.024000000000e+03 1.134295444688e-02 6.652910562419e-05 8.458788243837e+00
1.024250000000e+03 1.012528261607e-02 7.061431709673e-05 8.469765171444e+00
1.024500000000e+03 8.910719780535e-03 7.481028845932e-05 8.479785476665e+00
1.024750000000e+03 7.704005040132e-03 7.908250334870e-05 8.488838493150e+00
1.025000000000e+03 6.509723641152e-03 8.339478170705e-05 8.496913054810e+00
1.025250000000e+03 5.332239099585e-03 8.770972685121e-05 8.503997538644e+00
1.025500000000e+03 4.175647598579e-03 9.198923375864e-05 8.510079907850e+00
1.025750000000e+03 3.043748498437e-03 9.619496566335e-05 8.515147768297e+00
1.026000000000e+03 1.940036473641e-03 1.002888564361e-04 8.519188425213e+00
1.026250000000e+03 8.677073642123e-04 1.042336315359e-04 8.522188950230e+00
1.026500000000e+03 -1.703206848079e-04 1.079932936636e-04 8.524136248193e+00
1.026750000000e+03 -1.171378995302e-03 1.115336395983e-04 8.525017130838e+00
1.027000000000e+03 -2.133013940200e-03 1.148227395499e-04 8.524818389815e+00
1.027250000000e+03 -3.052952931819e-03 1.178313186630e-04 8.523526873002e+00
1.027500000000e+03 -3.929072995188e-03 1.205330978585e-04 8.521129560440e+00
1.027750000000e+03 -4.759375640915e-03 1.229051238425e-04 8.517613640467e+00
1.028000000000e+03 -5.541970095177e-03 1.249280310601e-04 8.512966585749e+00
1.028250000000e+03 -6.275065509452e-03 1.265862410362e-04 8.507176227729e+00
1.028500000000e+03 -6.956974138821e-03 1.278681125660e-04 8.500230832199e+00
1.028750000000e+03 -7.586123161028e-03 1.287660282480e-04 8.492119173110e+00
1.029000000000e+03 -8.161075429317e-03 1.292764270006e-04 8.482830607025e+00
1.029250000000e+03 -8.680557114622e-03 1.293997862921e-04 8.472355147859e+00
1.029500000000e+03 -9.143490664871e-03 1.291405648882e-04 8.460683542887e+00
1.029750000000e+03 -9.549029243545e-03 1.285070837356e-04 8.447807347105e+00
1.030000000000e+03 -9.896594767426e-03 1.275113805565e-04 8.433719003802e+00
1.030250000000e+03 -1.018591206672e-02 1.261690150903e-04 8.418411921028e+00
1.030500000000e+03 -1.041704155440e-02 1.244988475871e-04 8.401880551203e+00
1.030750000000e+03 -1.059040741422e-02 1.225227874398e-04 8.384120470116e+00
1.031000000000e+03 -1.070682104090e-02 1.202655174557e-04 8.365128455878e+00
1.031250000000e+03 -1.076749677621e-02 1.177541919888e-04 8.344902561504e+00
1.031500000000e+03 -1.077406628587e-02 1.150181315833e-04 8.323442194007e+00
1.031750000000e+03 -1.072858111780e-02 1.120884856953e-04 8.300748175619e+00
1.032000000000e+03 -1.063351648582e-02 1.089979063980e-04 8.276822814165e+00
1.032250000000e+03 -1.049176361380e-02 1.057801967700e-04 8.251669951233e+00
1.032500000000e+03 -1.030662410920e-02 1.024700015420e-04 8.225295018185e+00
1.032750000000e+03 -1.008179441872e-02 9.910241858119e-05 8.197705068401e+00
1.033000000000e+03 -9.821350958733e-03 9.571261467076e-05 8.168908810030e+00
1.033250000000e+03 -9.529731509600e-03 9.233557190103e-05 8.138916628998e+00
1.033500000000e+03 -9.211710582416e-03 8.900575679813e-05 8.107740591812e+00
1.033750000000e+03 -8.872376757411e-03 8.575679370193e-05 8.075394453315e+00
1.034000000000e+03 -8.517102788261e-03 8.262115594657e-05 8.041893638092e+00
1.034250000000e+03 -8.151517408042e-03 7.962988828339e-05 8.007255227787e+00
1.034500000000e+03 -7.781470675559e-03 7.681231548629e-05 7.971497923102e+00
1.034750000000e+03 -7.412999702343e-03 7.419578635776e-05 7.934642010737e+00
1.035000000000e+03 -7.052289232627e-03 7.180544150176e-05 7.896709311669e+00
1.035250000000e+03 -6.705629463037e-03 6.966400056738e-05 7.857723120779e+00
1.035500000000e+03 -6.379371707366e-03 6.779157048573e-05 7.817708146143e+00
1.035750000000e+03 -6.079879871391e-03 6.620548016015e-05 7.776690431561e+00
1.036000000000e+03 -5.813479965672e-03 6.492013833842e-05 7.734697272055e+00
1.036250000000e+03 -5.586407902745e-03 6.394691764147e-05 7.691757129391e+00
1.036500000000e+03 -5.404755882238e-03 6.329411649558e-05 7.647899531686e+00
1.036750000000e+03 -5.274418733231e-03 6.296688296570e-05 7.603154971601e+00
1.037000000000e+03 -5.201040739377e-03 6.296718541535e-05 7.557554797200e+00
1.037250000000e+03 -5.189963600212e-03 6.329382158968e-05 7.511131098480e+00
1.037500000000e+03 -5.246175643113e-03 6.394248351396e-05 7.463916589550e+00
1.037750000000e+03 -5.374262917796e-03 6.490585087557e-05 7.415944484439e+00
1.038000000000e+03 -5.578360773891e-03 6.617368360703e-05 7.367248376918e+00
1.038250000000e+03 -5.862107695457e-03 6.773297599533e-05 7.317862111968e+00
1.038500000000e+03 -6.228600071863e-03 6.956813549683e-05 7.267819659623e+00
1.038750000000e+03 -6.680349274161e-03 7.166117008758e-05 7.217154985104e+00
1.039000000000e+03 -7.219238809418e-03 7.399194902225e-05 7.165901927252e+00
1.039250000000e+03 -7.846486573723e-03 7.653844974492e-05 7.114094067735e+00
1.039500000000e+03 -8.562607263939e-03 7.927700500790e-05 7.061764613916e+00
1.039750000000e+03 -9.367381136142e-03 8.218253415235e-05 7.008946274303e+00
1.040000000000e+03 -1.025982447954e-02 8.522887422735e-05 6.955671148148e+00
1.040250000000e+03 -1.123816737267e-02 8.838908929254e-05 6.901970611725e+00
1.040500000000e+03 -1.229983573298e-02 9.163575365098e-05 6.847875215647e+00
1.040750000000e+03 -1.344143969006e-02 9.494123221632e-05 6.793414589283e+00
1.041000000000e+03 -1.465876998866e-02 9.827797093445e-05 6.738617347885e+00
1.041250000000e+03 -1.594680072965e-02 1.016187709166e-04 6.683511015012e+00
1.041500000000e+03 -1.729970149894e-02 1.049370297360e-04 6.628121947951e+00
1.041750000000e+03 -1.871085759077e-02 1.082069973851e-04 6.572475276832e+00
1.042000000000e+03 -2.017289976399e-02 1.114040122358e-04 6.516594854058e+00
1.042250000000e+03 -2.167774352020e-02 1.145047006997e-04 6.460503211567e+00
1.042500000000e+03 -2.321663836413e-02 1.174871748983e-04 6.404221534085e+00
1.042750000000e+03 -2.478022662812e-02 1.203311930379e-04 6.347769639833e+00
1.043000000000e+03 -2.635861310887e-02 1.230182967799e-04 6.291165977060e+00
1.043250000000e+03 -2.794144381837e-02 1.255319288628e-04 6.234427629397e+00
1.043500000000e+03 -2.951799566061e-02 1.278575241870e-04 6.177570336079e+00
1.043750000000e+03 -3.107727478589e-02 1.299825715659e-04 6.120608522441e+00
1.044000000000e+03 -3.260812342605e-02 1.318966478485e-04 6.063555342771e+00
1.044250000000e+03 -3.409933524096e-02 1.335914237079e-04 6.006422735584e+00
1.044500000000e+03 -3.553977564266e-02 1.350606427521e-04 5.949221489330e+00
1.044750000000e+03 -3.691850704168e-02 1.363000760012e-04 5.891961319551e+00
1.045000000000e+03 -3.822491573948e-02 1.373074494194e-04 5.834650956149e+00
1.045250000000e+03 -3.944884053220e-02 1.380823514221e-04 5.777298240714e+00
1.045500000000e+03 -4.058069881035e-02 1.386261181856e-04 5.719910232354e+00
1.045750000000e+03 -4.161160938712e-02 1.389417008750e-04 5.662493321517e+00
1.046000000000e+03 -4.253351208134e-02 1.390335204353e-04 5.605053350729e+00
1.046250000000e+03 -4.333927989310e-02 1.389073076496e-04 5.547595740713e+00
1.046500000000e+03 -4.402282380475e-02 1.385699342438e-04 5.490125620904e+00
1.046750000000e+03 -4.457918971384e-02 1.380292395463e-04 5.432647962887e+00
1.047000000000e+03 -4.500464573527e-02 1.372938562681e-04 5.375167715192e+00
1.047250000000e+03 -4.529675658382e-02 1.363730329509e-04 5.317689938364e+00
1.047500000000e+03 -4.545444755437e-02 1.352764661302e-04 5.260219938249e+00
1.047750000000e+03 -4.547805394443e-02 1.340141380458e-04 5.202763396258e+00
1.048000000000e+03 -4.536935717138e-02 1.325961681677e-04 5.145326494517e+00
1.048250000000e+03 -4.513160332378e-02 1.310326756656e-04 5.087916035270e+00
1.048500000000e+03 -4.476950707350e-02 1.293336631047e-04 5.030539551758e+00
1.048750000000e+03 -4.428923662130e-02 1.275089175939e-04 4.973205410131e+00
1.049000000000e+03 -4.369838121760e-02 1.255679364097e-04 4.915922899834e+00
1.049250000000e+03 -4.300589727252e-02 1.235198732128e-04 4.858702313053e+00
1.049500000000e+03 -4.222203763098e-02 1.213735143670e-04 4.801555008825e+00
1.049750000000e+03 -4.135825808112e-02 1.191372762050e-04 4.744493464484e+00
1.050000000000e+03 -4.042710633594e-02 1.168192305192e-04 4.687531309972e+00
1.050250000000e+03 -3.944209169513e-02 1.144271537343e-04 4.630683345340e+00
1.050500000000e+03 -3.841753588436e-02 1.119685952908e-04 4.573965543041e+00
1.050750000000e+03 -3.736840925540e-02 1.094509670476e-04 4.517395029555e+00
1.051000000000e+03 -3.631015089472e-02 1.068816456787e-04 4.460990052713e+00
1.051250000000e+03 -3.525847727092e-02 1.042680762220e-04 4.404769928066e+00
1.051500000000e+03 -3.422917991021e-02 1.016179078804e-04 4.348754970158e+00
1.051750000000e+03 -3.323791560497e-02 9.893914183440e-05 4.292966407372e+00
1.052000000000e+03 -3.229999147893e-02 9.624022238264e-05 4.237426278054e+00
1.052250000000e+03 -3.143014838411e-02 9.353015357186e-05 4.182157314431e+00
1.052500000000e+03 -3.064234624773e-02 9.081860921425e-05 4.127182810878e+00
1.052750000000e+03 -2.994955589970e-02 8.811602447037e-05 4.072526482036e+00
1.053000000000e+03 -2.936356015549e-02 8.543366649641e-05 4.018212306126e+00
1.053250000000e+03 -2.889477011741e-02 8.278367680076e-05 3.964264363214e+00
1.053500000000e+03 -2.855205907332e-02 8.017904288668e-05 3.910706664293e+00
1.053750000000e+03 -2.834261928879e-02 7.763360797708e-05 3.857562979032e+00
1.054000000000e+03 -2.827184155149e-02 7.516199430241e-05 3.804856655430e+00
1.054250000000e+03 -2.834322499852e-02 7.277949697926e-05 3.752610448798e+00
1.054500000000e+03 -2.855831248925e-02 7.050193023903e-05 3.700846344268e+00
1.054750000000e+03 -2.891665988770e-02 6.834544603365e-05 3.649585395243e+00
1.055000000000e+03 -2.941583402616e-02 6.632630757969e-05 3.598847563987e+00
1.055250000000e+03 -3.005144195462e-02 6.446062850463e-05 3.548651572812e+00
1.055500000000e+03 -3.081719404452e-02 6.276409483474e-05 3.499014776352e+00
1.055750000000e+03 -3.170499518924e-02 6.125165477261e-05 3.449953042644e+00
1.056000000000e+03 -3.270506569329e-02 5.993719254879e-05 3.401480652207e+00
1.056250000000e+03 -3.380609205923e-02 5.883320224553e-05 3.353610224736e+00
1.056500000000e+03 -3.499540083278e-02 5.795045402576e-05 3.306352659965e+00
1.056750000000e+03 -3.625915540705e-02 5.729766950432e-05 3.259717101771e+00
1.057000000000e+03 -3.758257375303e-02 5.688122561345e-05 3.213710934960e+00
1.057250000000e+03 -3.895015935971e-02 5.670486985412e-05 3.168339794453e+00
1.057500000000e+03 -4.034594624370e-02 5.676948976102e-05 3.123607613689e+00
1.057750000000e+03 -4.175374998533e-02 5.707293662954e-05 3.079516685012e+00
1.058000000000e+03 -4.315742364943e-02 5.760988145301e-05 3.036067758992e+00
1.058250000000e+03 -4.454111312413e-02 5.837172495937e-05 2.993260154975e+00
1.058500000000e+03 -4.588950741831e-02 5.934659973350e-05 2.951091908293e+00
1.058750000000e+03 -4.718808157871e-02 6.051943942076e-05 2.909559927748e+00
1.059000000000e+03 -4.842332598756e-02 6.187211146463e-05 2.868660181127e+00
1.059250000000e+03 -4.958295773535e-02 6.338362175470e-05 2.828387897243e+00
1.059500000000e+03 -5.065611510997e-02 6.503039124270e-05 2.788737778540e+00
1.059750000000e+03 -5.163352450158e-02 6.678659917628e-05 2.749704231165e+00
1.060000000000e+03 -5.250764145030e-02 6.862458635476e-05 2.711281600445e+00
1.060250000000e+03 -5.327276172894e-02 7.051530967922e-05 2.673464412217e+00
1.060500000000e+03 -5.392509513693e-02 7.242883783318e-05 2.636247613117e+00
1.060750000000e+03 -5.446281215218e-02 7.433488987402e-05 2.599626809764e+00
1.061000000000e+03 -5.488604616481e-02 7.620338578271e-05 2.563598497968e+00
1.061250000000e+03 -5.519686326701e-02 7.800501225824e-05 2.528160281291e+00
1.061500000000e+03 -5.539918926630e-02 7.971177517457e-05 2.493311068294e+00
1.061750000000e+03 -5.549871131616e-02 8.129755393990e-05 2.459051259150e+00
1.062000000000e+03 -5.550273106471e-02 8.273860001290e-05 2.425382893200e+00
1.062250000000e+03 -5.542000189350e-02 8.401402192160e-05 2.392309785457e+00
1.062500000000e+03 -5.526052512410e-02 8.510619002802e-05 2.359837615129e+00
1.062750000000e+03 -5.503533422968e-02 8.600109679463e-05 2.327973994338e+00
1.063000000000e+03 -5.475625715803e-02 8.668863371036e-05 2.296728495129e+00
1.063250000000e+03 -5.443567214509e-02 8.716279668197e-05 2.266112649751e+00
1.063500000000e+03 -5.408625236663e-02 8.742178736243e-05 2.236139902460e+00
1.063750000000e+03 -5.372071889219e-02 8.746804075030e-05 2.206825540638e+00
1.064000000000e+03 -5.335159997811e-02 8.730815671473e-05 2.178186594899e+00
1.064250000000e+03 -5.299099911998e-02 8.695272885159e-05 2.150241696727e+00
1.064500000000e+03 -5.265038702805e-02 8.641610067781e-05 2.123010933448e+00
1.064750000000e+03 -5.234040910972e-02 8.571602326438e-05 2.096515660299e+00
1.065000000000e+03 -5.207072157189e-02 8.487324774922e-05 2.070778320260e+00
1.065250000000e+03 -5.184985001843e-02 8.391104147915e-05 2.045822232079e+00
1.065500000000e+03 -5.168507673309e-02 8.285465349916e-05 2.021671394293e+00
1.065750000000e+03 -5.158235319888e-02 8.173073176132e-05 1.998350276783e+00
1.066000000000e+03 -5.154623994071e-02 8.056671559464e-05 1.975883619759e+00
1.066250000000e+03 -5.157987032389e-02 7.939020766451e-05 1.954296253976e+00
1.066500000000e+03 -5.168493953497e-02 7.822835270108e-05 1.933612925975e+00
1.066750000000e+03 -5.186171768681e-02 7.710723750418e-05 1.913858144039e+00
1.067000000000e+03 -5.210908299542e-02 7.605131589311e-05 1.895056054201e+00
1.067250000000e+03 -5.242457898789e-02 7.508289554045e-05 1.877230331556e+00
1.067500000000e+03 -5.280449136448e-02 7.422168276489e-05 1.860404101688e+00
1.067750000000e+03 -5.324394509528e-02 7.348440543425e-05 1.844599886879e+00
1.068000000000e+03 -5.373702035545e-02 7.288453097382e-05 1.829839577369e+00
1.068250000000e+03 -5.427688596214e-02 7.243207385832e-05 1.816144425725e+00
1.068500000000e+03 -5.485594803219e-02 7.213350467478e-05 1.803535062024e+00
1.068750000000e+03 -5.546601266491e-02 7.199177020020e-05 1.792031525469e+00
1.069000000000e+03 -5.609845596881e-02 7.200640005253e-05 1.781653310584e+00
1.069250000000e+03 -5.674440213403e-02 7.217372327006e-05 1.772419419543e+00
1.069500000000e+03 -5.739490191165e-02 7.248716981112e-05 1.764348419960e+00
1.069750000000e+03 -5.804110754327e-02 7.293763889984e-05 1.757458497288e+00
1.070000000000e+03 -5.867443999607e-02 7.351394384184e-05 1.751767504049e+00
1.070250000000e+03 -5.928674459584e-02 7.420328729868e-05 1.747292989839e+00
1.070500000000e+03 -5.987042873634e-02 7.499177729126e-05 1.744052222116e+00
1.070750000000e+03 -6.041858377682e-02 7.586494616824e-05 1.742062175068e+00
1.071000000000e+03 -6.092508275533e-02 7.680826523443e-05 1.741339504856e+00
1.071250000000e+03 -6.138465954742e-02 7.780762676660e-05 1.741900490477e+00
1.071500000000e+03 -6.179296871965e-02 7.884980749900e-05 1.743760945255e+00
1.071750000000e+03 -6.214662123330e-02 7.992287631961e-05 1.746936113160e+00
1.072000000000e+03 -6.244321137948e-02 8.101652106299e-05 1.751440521635e+00
1.072250000000e+03 -6.268132060726e-02 8.212232217999e-05 1.757287832893e+00
1.072500000000e+03 -6.286051913810e-02 8.323396633148e-05 1.764490656521e+00
1.072750000000e+03 -6.298135239522e-02 8.434737718629e-05 1.773060362732e+00
1.073000000000e+03 -6.304531928276e-02 8.546077296639e-05 1.783006890751e+00
1.073250000000e+03 -6.305485102115e-02 8.657466917972e-05 1.794338539169e+00
1.073500000000e+03 -6.301327590222e-02 8.769180056445e-05 1.807061779273e+00
1.073750000000e+03 -6.292478051977e-02 8.881698874993e-05 1.821181070753e+00
1.074000000000e+03 -6.279436267144e-02 8.995695127550e-05 1.836698692647e+00
1.074250000000e+03 -6.262776999608e-02 9.112004817158e-05 1.853614607583e+00
1.074500000000e+03 -6.243143539883e-02 9.231599344342e-05 1.871926326019e+00
1.074750000000e+03 -6.221239155280e-02 9.355550525553e-05 1.891628821683e+00
1.075000000000e+03 -6.197817656531e-02 9.484992472042e-05 1.912714463790e+00
1.075250000000e+03 -6.173672629673e-02 9.621080614688e-05 1.935172981230e+00
1.075500000000e+03 -6.149625560912e-02 9.764948547761e-05 1.958991456000e+00
1.075750000000e+03 -6.126513071353e-02 9.917659684136e-05 1.984154345445e+00
1.076000000000e+03 -6.105173552194e-02 1.008016689420e-04 2.010643532066e+00
1.076250000000e+03 -6.086433551631e-02 1.025327077492e-04 2.038438396166e+00
1.076500000000e+03 -6.071094018698e-02 1.043758124730e-04 2.067515927733e+00
1.076750000000e+03 -6.059917198413e-02 1.063348548261e-04 2.097850830491e+00
1.077000000000e+03 -6.053613648081e-02 1.084112258458e-04 2.129415673433e+00
1.077250000000e+03 -6.052830016339e-02 1.106036696231e-04 2.162181056380e+00
1.077500000000e+03 -6.058137479359e-02 1.129082043238e-04 2.196115779439e+00
1.077750000000e+03 -6.070020598597e-02 1.153181314228e-04 2.231187024992e+00
1.078000000000e+03 -6.088866744757e-02 1.178241423914e-04 2.267360571079e+00
1.078250000000e+03 -6.114955798161e-02 1.204144968653e-04 2.304600988878e+00
1.078500000000e+03 -6.148450015255e-02 1.230752620799e-04 2.342871846475e+00
1.078750000000e+03 -6.189384539394e-02 1.257906147035e-04 2.382135930250e+00
1.079000000000e+03 -6.237657989760e-02 1.285431485224e-04 2.422355435254e+00
1.079250000000e+03 -6.293024464229e-02 1.313142134751e-04 2.463492173890e+00
1.079500000000e+03 -6.355086416289e-02 1.340842204358e-04 2.505507750191e+00
1.079750000000e+03 -6.423290158804e-02 1.368329455380e-04 2.548363740707e+00
1.080000000000e+03 -6.496923607165e-02 1.395397787936e-04 2.592021842471e+00
1.080250000000e+03 -6.575117839682e-02 1.421839501909e-04 2.636444015677e+00
1.080500000000e+03 -6.656852650216e-02 1.447447182867e-04 2.681592606813e+00
1.080750000000e+03 -6.740966318334e-02 1.472015203558e-04 2.727430452153e+00
1.081000000000e+03 -6.826170273350e-02 1.495341144812e-04 2.773920973557e+00
1.081250000000e+03 -6.911068121314e-02 1.517227080752e-04 2.821028260761e+00
1.081500000000e+03 -6.994178839916e-02 1.537480939692e-04 2.868717147242e+00
1.081750000000e+03 -7.073963328748e-02 1.555917932344e-04 2.916953281392e+00
1.082000000000e+03 -7.148853581774e-02 1.572362224854e-04 2.965703197627e+00
1.082250000000e+03 -7.217283291740e-02 1.586648764886e-04 3.014934388211e+00
1.082500000000e+03 -7.277718819325e-02 1.598625261342e-04 3.064615377826e+00
1.082750000000e+03 -7.328689411091e-02 1.608154222745e-04 3.114715800982e+00
1.083000000000e+03 -7.368815660221e-02 1.615114940692e-04 3.165206481108e+00
1.083250000000e+03 -7.396835384491e-02 1.619405285999e-04 3.216059509142e+00
1.083500000000e+03 -7.411626313523e-02 1.620943199050e-04 3.267248318342e+00
1.083750000000e+03 -7.412225270811e-02 1.619667780102e-04 3.318747752295e+00
1.084000000000e+03 -7.397843367780e-02 1.615539882137e-04 3.370534117240e+00
1.084250000000e+03 -7.367878058989e-02 1.608542295379e-04 3.422585226218e+00
1.084500000000e+03 -7.321921238690e-02 1.598679455513e-04 3.474880417332e+00
1.084750000000e+03 -7.259764077109e-02 1.585976788639e-04 3.527400549460e+00
1.085000000000e+03 -7.181399566062e-02 1.570480055416e-04 3.580127983642e+00
1.085250000000e+03 -7.087021478755e-02 1.552254368057e-04 3.633046527829e+00
1.085500000000e+03 -6.977021860692e-02 1.531383525367e-04 3.686141373924e+00
1.085750000000e+03 -6.851985128497e-02 1.507969385150e-04 3.739399000000e+00
1.086000000000e+03 -6.712680780035e-02 1.482131717688e-04 3.792807070810e+00
1.086250000000e+03 -6.560052721592e-02 1.454008200164e-04 3.846354310822e+00
1.086500000000e+03 -6.395206682959e-02 1.423754793980e-04 3.900030377300e+00
1.086750000000e+03 -6.219394991246e-02 1.391546273022e-04 3.953825726565e+00
1.087000000000e+03 -6.033998673574e-02 1.357576645495e-04 4.007731473455e+00
1.087250000000e+03 -5.840507405478e-02 1.322059411745e-04 4.061739249757e+00
1.087500000000e+03 -5.640498215573e-02 1.285227508815e-04 4.115841073547e+00
1.087750000000e+03 -5.435612536145e-02 1.247332527609e-04 4.170029207353e+00
1.088000000000e+03 -5.227533684348e-02 1.208643297283e-04 4.224296033853e+00
1.088250000000e+03 -5.017964622159e-02 1.169443572110e-04 4.278633925476e+00
1.088500000000e+03 -4.808607510064e-02 1.130028957640e-04 4.333035124155e+00
1.088750000000e+03 -4.601145438065e-02 1.090703034005e-04 4.387491621220e+00
1.089000000000e+03 -4.397227170352e-02 1.051772904803e-04 4.441995052951e+00
1.089250000000e+03 -4.198454641811e-02 1.013544398493e-04 4.496536595680e+00
1.089500000000e+03 -4.006373306174e-02 9.763171386129e-05 4.551106876330e+00
1.089750000000e+03 -3.822464614491e-02 9.403798092622e-05 4.605695895700e+00
1.090000000000e+03 -3.648139763051e-02 9.060058698587e-05 4.660292968444e+00
1.090250000000e+03 -3.484733586198e-02 8.734499880059e-05 4.714886682729e+00
1.090500000000e+03 -3.333497349895e-02 8.429453589140e-05 4.769464881978e+00
1.090750000000e+03 -3.195589276178e-02 8.147020206611e-05 4.824014670536e+00
1.091000000000e+03 -3.072061862199e-02 7.889061601732e-05 4.878522444521e+00
1.091250000000e+03 -2.963845695833e-02 7.657203832920e-05 4.932973943370e+00
1.091500000000e+03 -2.871729479323e-02 7.452846513481e-05 4.987354329597e+00
1.091750000000e+03 -2.796337483960e-02 7.277177980863e-05 5.041648281104e+00
1.092000000000e+03 -2.738105642066e-02 7.131192928780e-05 5.095840098914e+00
1.092250000000e+03 -2.697257799384e-02 7.015708150521e-05 5.149913827937e+00
1.092500000000e+03 -2.673785297595e-02 6.931376501487e-05 5.203853375137e+00
1.092750000000e+03 -2.667431279082e-02 6.878693096429e-05 5.257642630849e+00
1.093000000000e+03 -2.677683163665e-02 6.857995810494e-05 5.311265577917e+00
1.093250000000e+03 -2.703774381809e-02 6.869456316100e-05 5.364706391417e+00
1.093500000000e+03 -2.744697079100e-02 6.913063269626e-05 5.417949521546e+00
1.093750000000e+03 -2.799226607331e-02 6.988599875277e-05 5.470979758660e+00
1.094000000000e+03 -2.865956495680e-02 7.095616285607e-05 5.523782280587e+00
1.094250000000e+03 -2.943343401368e-02 7.233402012372e-05 5.576342683188e+00
1.094500000000e+03 -3.029758586341e-02 7.400959064108e-05 5.628646995161e+00
1.094750000000e+03 -3.123543611602e-02 7.596983264097e-05 5.680681683386e+00
1.095000000000e+03 -3.223065617720e-02 7.819853669611e-05 5.732433649041e+00
1.095250000000e+03 -3.326768899229e-02 8.067635948095e-05 5.783890222688e+00
1.095500000000e+03 -3.433218652226e-02 8.338098364982e-05 5.835039162155e+00
1.095750000000e+03 -3.541133527723e-02 8.628743226358e-05 5.885868653823e+00
1.096000000000e+03 -3.649404999192e-02 8.936854044131e-05 5.936367325892e+00
1.096250000000e+03 -3.757102125118e-02 9.259556058716e-05 5.986524273822e+00
1.096500000000e+03 -3.863461795192e-02 9.593878736372e-05 6.036329094757e+00
1.096750000000e+03 -3.967866056696e-02 9.936834352259e-05 6.085771937533e+00
1.097000000000e+03 -4.069809002192e-02 1.028548937483e-04 6.134843560994e+00
1.097250000000e+03 -4.168856907394e-02 1.063702669308e-04 6.183535398900e+00
1.097500000000e+03 -4.264605828942e-02 1.098880398310e-04 6.231839626873e+00
1.097750000000e+03 -4.356641118580e-02 1.133839669177e-04 6.279749226169e+00
1.098000000000e+03 -4.444503093940e-02 1.168362742142e-04 6.327258038891e+00
1.098250000000e+03 -4.527662508354e-02 1.202256095025e-04 6.374360808646e+00
1.098500000000e+03 -4.605508347172e-02 1.235349191660e-04 6.421053205359e+00
1.098750000000e+03 -4.677349641517e-02 1.267491784988e-04 6.467331822157e+00
1.099000000000e+03 -4.742430991892e-02 1.298548904551e-04 6.513194152630e+00
1.099250000000e+03 -4.799960830514e-02 1.328394938092e-04 6.558638539184e+00
1.099500000000e+03 -4.849149597468e-02 1.356907382814e-04 6.603664099180e+00
1.099750000000e+03 -4.889254722370e-02 1.383960694892e-04 6.648270622585e+00
1.100000000000e+03 -4.919627754747e-02 1.409420856682e-04 6.692458454809e+00
1.100250000000e+03 -4.939759462051e-02 1.433141260601e-04 6.736228363541e+00
1.100500000000e+03 -4.949318666317e-02 1.454960408979e-04 6.779581393744e+00
1.100750000000e+03 -4.948180994670e-02 1.474701686038e-04 6.822518717587e+00
1.101000000000e+03 -4.936444395420e-02 1.492175286463e-04 6.865041489103e+00
1.101250000000e+03 -4.914430374185e-02 1.507182449687e-04 6.907150697622e+00
1.101500000000e+03 -4.882669803544e-02 1.519521476331e-04 6.948847036679e+00
1.101750000000e+03 -4.841875066564e-02 1.528995360184e-04 6.990130778329e+00
1.102000000000e+03 -4.792899954538e-02 1.535420202659e-04 7.031001666528e+00
1.102250000000e+03 -4.736691278039e-02 1.538634094914e-04 7.071458817775e+00
1.102500000000e+03 -4.674235358581e-02 1.538505634802e-04 7.111500639124e+00
1.102750000000e+03 -4.606504350089e-02 1.534941278612e-04 7.151124750409e+00
1.103000000000e+03 -4.534406030406e-02 1.527891087960e-04 7.190327916520e+00
1.103250000000e+03 -4.458741260799e-02 1.517352617048e-04 7.229105980486e+00
1.103500000000e+03 -4.380171958979e-02 1.503372432183e-04 7.267453798266e+00
1.103750000000e+03 -4.299202052643e-02 1.486045322163e-04 7.305365167125e+00
1.104000000000e+03 -4.216172011285e-02 1.465511219957e-04 7.342832752558e+00
1.104250000000e+03 -4.131267135400e-02 1.441949996916e-04 7.379848007578e+00
1.104500000000e+03 -4.044538034851e-02 1.415574557741e-04 7.416401089864e+00
1.104750000000e+03 -3.955931379142e-02 1.386624494448e-04 7.452480771955e+00
1.105000000000e+03 -3.865327489022e-02 1.355357534990e-04 7.488074356146e+00
1.105250000000e+03 -3.772581609554e-02 1.322041529840e-04 7.523167592037e+00
1.105500000000e+03 -3.677565121724e-02 1.286947811080e-04 7.557744604129e+00
1.105750000000e+03 -3.580203288174e-02 1.250345677676e-04 7.591787834341e+00
1.106000000000e+03 -3.480506523177e-02 1.212498465229e-04 7.625278004561e+00
1.106250000000e+03 -3.378592881211e-02 1.173661388282e-04 7.658194103332e+00
1.106500000000e+03 -3.274700277007e-02 1.134081123199e-04 7.690513403721e+00
1.106750000000e+03 -3.169187981660e-02 1.093997030929e-04 7.722211506747e+00
1.107000000000e+03 -3.062527676675e-02 1.053643599802e-04 7.753262421981e+00
1.107250000000e+03 -2.955285435111e-02 1.013253694484e-04 7.783638678692e+00
1.107500000000e+03 -2.848096504748e-02 9.730621342538e-05 7.813311464261e+00
1.107750000000e+03 -2.741635296769e-02 9.333090353145e-05 7.842250788063e+00
1.108000000000e+03 -2.636583435990e-02 8.942424844241e-05 7.870425668480e+00
1.108250000000e+03 -2.533598397883e-02 8.561200366583e-05 7.897804329967e+00
1.108500000000e+03 -2.433285289125e-02 8.192087352282e-05 7.924354407409e+00
1.108750000000e+03 -2.336174087736e-02 7.837835741814e-05 7.950043151855e+00
1.109000000000e+03 -2.242703442209e-02 7.501241686222e-05 7.974837625693e+00
1.109250000000e+03 -2.153212485492e-02 7.185100012833e-05 7.998704887153e+00
1.109500000000e+03 -2.067940237210e-02 6.892142685608e-05 8.021612154774e+00
1.109750000000e+03 -1.987032800250e-02 6.624969244517e-05 8.043526952451e+00
1.110000000000e+03 -1.910556611689e-02 6.385970321152e-05 8.064417231791e+00
1.110250000000e+03 -1.838516791885e-02 6.177252454437e-05 8.084251474060e+00
1.110500000000e+03 -1.770878550281e-02 6.000571951378e-05 8.102998772976e+00
1.110750000000e+03 -1.707589415669e-02 5.857273112514e-05 8.120628904309e+00
1.111000000000e+03 -1.648600796159e-02 5.748240978865e-05 8.137112385523e+00
1.111250000000e+03 -1.593886870371e-02 5.673873442452e-05 8.152420530998e+00
1.111500000000e+03 -1.543459105137e-02 5.634066651802e-05 8.166525511366e+00
1.111750000000e+03 -1.497375846662e-02 5.628221572507e-05 8.179400417567e+00
1.112000000000e+03 -1.455745971208e-02 5.655270143184e-05 8.191019337336e+00
1.112250000000e+03 -1.418726797478e-02 5.713713843750e-05 8.201357442625e+00
1.112500000000e+03 -1.386516144676e-02 5.801674319791e-05 8.210391096390e+00
1.112750000000e+03 -1.359339834854e-02 5.916954430046e-05 8.218097968790e+00
1.113000000000e+03 -1.337435238541e-02 6.057105102442e-05 8.224457167620e+00
1.113250000000e+03 -1.321032305687e-02 6.219490163578e-05 8.229449376630e+00
1.113500000000e+03 -1.310333411377e-02 6.401347947951e-05 8.233056997498e+00
1.113750000000e+03 -1.305493365563e-02 6.599851423419e-05 8.235264291670e+00
1.114000000000e+03 -1.306601004121e-02 6.812161592054e-05 8.236057509724e+00
1.114250000000e+03 -1.313663153831e-02 7.035469620129e-05 8.235425019204e+00
1.114500000000e+03 -1.326592287172e-02 7.267027829599e-05 8.233357406871e+00
1.114750000000e+03 -1.345198244607e-02 7.504171361622e-05 8.229847558431e+00
1.115000000000e+03 -1.369184265046e-02 7.744330373047e-05 8.224890729508e+00
1.115250000000e+03 -1.398147684204e-02 7.985034873528e-05 8.218484571321e+00
1.115500000000e+03 -1.431584739595e-02 8.223919392530e-05 8.210629155135e+00
1.115750000000e+03 -1.468899286299e-02 8.458720003771e-05 8.201326949529e+00
1.116000000000e+03 -1.509414632692e-02 8.687267325011e-05 8.190582801250e+00
1.116250000000e+03 -1.552387819080e-02 8.907482872472e-05 8.178403874221e+00
1.116500000000e+03 -1.597025489208e-02 9.117380450521e-05 8.164799589616e+00
1.116750000000e+03 -1.642500594653e-02 9.315072188282e-05 8.149781554638e+00
1.117000000000e+03 -1.687968992578e-02 9.498773071268e-05 8.133363467404e+00
1.117250000000e+03 -1.732585494755e-02 9.666813882300e-05 8.115561039585e+00
1.117500000000e+03 -1.775518558742e-02 9.817660444295e-05 8.096391900999e+00
1.117750000000e+03 -1.815963254123e-02 9.949936906775e-05 8.075875504736e+00
1.118000000000e+03 -1.853152387620e-02 1.006244852394e-04 8.054033047527e+00
1.118250000000e+03 -1.886365377452e-02 1.015420674652e-04 8.030887378521e+00
1.118500000000e+03 -1.914935011476e-02 1.022444979180e-04 8.006462911112e+00
1.118750000000e+03 -1.938252392331e-02 1.027266113493e-04 7.980785549570e+00
1.119000000000e+03 -1.955770013608e-02 1.029859030381e-04 7.953882603704e+00
1.119250000000e+03 -1.967003434337e-02 1.030226495401e-04 7.925782703733e+00
1.119500000000e+03 -1.971532068197e-02 1.028399501797e-04 7.896515726204e+00
1.119750000000e+03 -1.968999117955e-02 1.024436991345e-04 7.866112702670e+00
1.120000000000e+03 -1.959111266551e-02 1.018424806847e-04 7.834605731715e+00
1.120250000000e+03 -1.941638290439e-02 1.010474074636e-04 7.802027883358e+00
1.120500000000e+03 -1.916412847819e-02 1.000719007684e-04 7.768413097769e+00
1.120750000000e+03 -1.883330577357e-02 9.893135451722e-05 7.733796077305e+00
1.121000000000e+03 -1.842350572800e-02 9.764278112528e-05 7.698212172340e+00
1.121250000000e+03 -1.793496182506e-02 9.622442287616e-05 7.661697256466e+00
1.121500000000e+03 -1.736856117627e-02 9.469533756556e-05 7.624287605721e+00
1.121750000000e+03 -1.672585572998e-02 9.307497163533e-05 7.586019764622e+00
1.122000000000e+03 -1.600907252788e-02 9.138274576317e-05 7.546930410349e+00
1.122250000000e+03 -1.522111991662e-02 8.963762855280e-05 7.507056223881e+00
1.122500000000e+03 -1.436558771617e-02 8.785778781603e-05 7.466433750666e+00
1.122750000000e+03 -1.344673796376e-02 8.606028933822e-05 7.425099275490e+00
1.123000000000e+03 -1.246948526650e-02 8.426077362997e-05 7.383088693526e+00
1.123250000000e+03 -1.143936370688e-02 8.247324302790e-05 7.340437394109e+00
1.123500000000e+03 -1.036247954553e-02 8.070990529385e-05 7.297180152684e+00
1.123750000000e+03 -9.245450735278e-03 7.898099897219e-05 7.253351030278e+00
1.124000000000e+03 -8.095330425696e-03 7.729478975921e-05 7.208983289205e+00
1.124250000000e+03 -6.919519600204e-03 7.565756192865e-05 7.164109318245e+00
1.124500000000e+03 -5.725666444157e-03 7.407363942943e-05 7.118760573808e+00
1.124750000000e+03 -4.521559126451e-03 7.254548412350e-05 7.072967533621e+00
1.125000000000e+03 -3.315010605819e-03 7.107380785043e-05 7.026759665271e+00
1.125250000000e+03 -2.113743175742e-03 6.965770253112e-05 6.980165408021e+00
1.125500000000e+03 -9.252720175725e-04 6.829481891238e-05 6.933212167702e+00
1.125750000000e+03 2.432054190049e-04 6.698155497725e-05 6.885926323684e+00
1.126000000000e+03 1.384912185511e-03 6.571325638774e-05 6.838333247444e+00
1.126250000000e+03 2.493584903673e-03 6.448442348050e-05 6.790457329859e+00
1.126500000000e+03 3.563552073154e-03 6.328892496077e-05 6.742322017703e+00
1.126750000000e+03 4.589796854934e-03 6.212021263385e-05 6.693949857291e+00
1.127000000000e+03 5.568003665144e-03 6.097153257478e-05 6.645362542058e+00
1.127250000000e+03 6.494585559621e-03 5.983613390576e-05 6.596580965343e+00
1.127500000000e+03 7.366693824402e-03 5.870747097772e-05 6.547625274795e+00
1.127750000000e+03 8.182209498480e-03 5.757940027803e-05 6.498514927668e+00
1.128000000000e+03 8.939717949794e-03 5.644635859553e-05 6.449268745156e+00
1.128250000000e+03 9.638467254807e-03 5.530352982691e-05 6.399904966703e+00
1.128500000000e+03 1.027831405781e-02 5.414701457063e-05 6.350441297809e+00
1.128750000000e+03 1.085965688764e-02 5.297396508558e-05 6.300894957203e+00
1.129000000000e+03 1.138336128870e-02 5.178274025966e-05 6.251282717222e+00
1.129250000000e+03 1.185067878646e-02 5.057300782749e-05 6.201620938477e+00
1.129500000000e+03 1.226316213517e-02 4.934581964244e-05 6.151925600847e+00
1.129750000000e+03 1.262258085957e-02 4.810368604635e-05 6.102212321855e+00
1.130000000000e+03 1.293083815349e-02 4.685063675020e-05 6.052496372743e+00
1.130250000000e+03 1.318989243839e-02 4.559222813696e-05 6.002792687311e+00
1.130500000000e+03 1.340168603550e-02 4.433556302041e-05 5.953115859947e+00
1.130750000000e+03 1.356808195773e-02 4.308929927171e-05 5.903480135060e+00
1.131000000000e+03 1.369081038145e-02 4.186354448044e-05 5.853899397194e+00
1.131250000000e+03 1.377142678878e-02 4.066978933484e-05 5.804387141419e+00
1.131500000000e+03 1.381128111944e-02 3.952080303662e-05 5.754956450802e+00
1.131750000000e+03 1.381149943757e-02 3.843049934604e-05 5.705619953191e+00
1.132000000000e+03 1.377297700634e-02 3.741377281385e-05 5.656389786733e+00
1.132250000000e+03 1.369638334499e-02 3.648631039971e-05 5.607277545764e+00
1.132500000000e+03 1.358217776072e-02 3.566439995417e-05 5.558294236822e+00
1.132750000000e+03 1.343063545494e-02 3.496462395633e-05 5.509450216381e+00
1.133000000000e+03 1.324188225417e-02 3.440362634285e-05 5.460755140685e+00
1.133250000000e+03 1.301593751656e-02 3.399785410074e-05 5.412217899637e+00
1.133500000000e+03 1.275276327127e-02 3.376324758766e-05 5.363846558950e+00
1.133750000000e+03 1.245231827816e-02 3.371492936594e-05 5.315648302643e+00
1.134000000000e+03 1.211461620566e-02 3.386688734938e-05 5.267629367324e+00
1.134250000000e+03 1.173978531425e-02 3.423165653341e-05 5.219794988506e+00
1.134500000000e+03 1.132812911671e-02 3.482000393956e-05 5.172149343160e+00
1.134750000000e+03 1.088018525834e-02 3.564062575087e-05 5.124695503427e+00
1.135000000000e+03 1.039678334916e-02 3.669985475016e-05 5.077435382241e+00
1.135250000000e+03 9.879097684863e-03 3.800140684596e-05 5.030369696611e+00
1.135500000000e+03 9.328695567696e-03 3.954613912549e-05 4.983497930836e+00
1.135750000000e+03 8.747579162390e-03 4.133185002625e-05 4.936818307847e+00
1.136000000000e+03 8.138220085237e-03 4.335312118287e-05 4.890327767835e+00
1.136250000000e+03 7.503585991334e-03 4.560120061436e-05 4.844021954370e+00
1.136500000000e+03 6.847156554402e-03 4.806394677129e-05 4.797895213670e+00
1.136750000000e+03 6.172933127024e-03 5.072581004897e-05 4.751940593585e+00
1.137000000000e+03 5.485433617058e-03 5.356788961591e-05 4.706149864403e+00
1.137250000000e+03 4.789681785852e-03 5.656803234477e-05 4.660513539962e+00
1.137500000000e+03 4.091181078552e-03 5.970100718658e-05 4.615020916186e+00
1.137750000000e+03 3.395882545649e-03 6.293871850854e-05 4.569660117702e+00
1.138000000000e+03 2.710138075836e-03 6.625048627704e-05 4.524418155788e+00
1.138250000000e+03 2.040646478050e-03 6.960337067397e-05 4.479280998054e+00
1.138500000000e+03 1.394389519968e-03 7.296254538133e-05 4.434233652978e+00
1.138750000000e+03 7.785574560218e-04 7.629171402490e-05 4.389260257163e+00
1.139000000000e+03 2.004691781224e-04 7.955356026138e-05 4.344344186414e+00
1.139250000000e+03 -3.325167082647e-04 8.271023043488e-05 4.299468163729e+00
1.139500000000e+03 -8.130949019315e-04 8.572382816396e-05 4.254614387344e+00
1.139750000000e+03 -1.234111257705e-03 8.855692867349e-05 4.209764669371e+00
1.140000000000e+03 -1.588663691385e-03 9.117309534859e-05 4.164900571725e+00
1.140250000000e+03 -1.870203861642e-03 9.353739656939e-05 4.120003566982e+00
1.140500000000e+03 -2.072638831145e-03 9.561690740348e-05 4.075055194900e+00
1.140750000000e+03 -2.190430510221e-03 9.738119221386e-05 4.030037226641e+00
1.141000000000e+03 -2.218691906793e-03 9.880276661914e-05 3.984931845338e+00
1.141250000000e+03 -2.153277863824e-03 9.985752066077e-05 3.939721816424e+00
1.141500000000e+03 -1.990869868126e-03 1.005251065510e-04 3.894390677129e+00
1.141750000000e+03 -1.729052603952e-03 1.007892790331e-04 3.848922919468e+00
1.142000000000e+03 -1.366381347896e-03 1.006381844475e-04 3.803304176518e+00
1.142250000000e+03 -9.024396132251e-04 1.000645980332e-04 3.757521416980e+00
1.142500000000e+03 -3.378847916788e-04 9.906609797519e-05 3.711563132434e+00
1.142750000000e+03 3.255184069002e-04 9.764517949792e-05 3.665419527651e+00
1.143000000000e+03 1.084877956473e-03 9.580930189945e-05 3.619082709668e+00
1.143250000000e+03 1.936169302232e-03 9.357087315567e-05 3.572546870575e+00
1.143500000000e+03 2.874244945393e-03 9.094717116437e-05 3.525808472942e+00
1.143750000000e+03 3.892860500996e-03 8.796018623924e-05 3.478866424074e+00
1.144000000000e+03 4.984716960043e-03 8.463640802350e-05 3.431722247363e+00
1.144250000000e+03 6.141519909687e-03 8.100654627569e-05 3.384380243251e+00
1.144500000000e+03 7.354054975771e-03 7.710519331711e-05 3.336847646342e+00
1.144750000000e+03 8.612279894845e-03 7.297042637799e-05 3.289134767327e+00
1.145000000000e+03 9.905431839969e-03 6.864335852688e-05 3.241255123717e+00
1.145250000000e+03 1.122214893945e-02 6.416764377923e-05 3.193225560756e+00
1.145500000000e+03 1.255060455901e-02 5.958893136923e-05 3.145066351351e+00
1.145750000000e+03 1.387865243097e-02 5.495429778155e-05 3.096801284271e+00
1.146000000000e+03 1.519398035672e-02 5.031164379429e-05 3.048457728531e+00
1.146250000000e+03 1.648427027143e-02 4.570907269213e-05 3.000066679502e+00
1.146500000000e+03 1.773736230516e-02 4.119425855165e-05 2.951662781370e+00
1.146750000000e+03 1.894141954670e-02 3.681381155832e-05 2.903284322326e+00
1.147000000000e+03 2.008509197251e-02 3.261265106183e-05 2.854973205271e+00
1.147250000000e+03 2.115767539335e-02 2.863339693307e-05 2.806774886610e+00
1.147500000000e+03 2.214926454517e-02 2.491578701799e-05 2.758738286619e+00
1.147750000000e+03 2.305089586420e-02 2.149613296840e-05 2.710915665501e+00
1.148000000000e+03 2.385467985194e-02 1.840681956780e-05 2.663362468168e+00
1.148250000000e+03 2.455391846553e-02 1.567586144985e-05 2.616137133781e+00
1.148500000000e+03 2.514320806346e-02 1.332651964070e-05 2.569300872935e+00
1.148750000000e+03 2.561852409814e-02 1.137698965964e-05 2.522917410928e+00
1.149000000000e+03 2.597728686028e-02 9.840163790131e-06 2.477052699723e+00
1.149250000000e+03 2.621840799264e-02 8.723471826649e-06 2.431774600077e+00
1.149500000000e+03 2.634231501364e-02 8.028804699356e-06 2.387152536323e+00
1.149750000000e+03 2.635095400684e-02 7.752521544474e-06 2.343257127819e+00
1.150000000000e+03 2.624777104350e-02 7.885538086339e-06 2.300159799788e+00
1.150250000000e+03 2.603767030994e-02 8.413497180365e-06 2.257932379393e+00
1.150500000000e+03 2.572695091778e-02 9.317015827293e-06 2.216646681146e+00
1.150750000000e+03 2.532322244459e-02 1.057200470528e-05 2.176374087333e+00
1.151000000000e+03 2.483530049905e-02 1.215005281396e-05 2.137185128797e+00
1.151250000000e+03 2.427308357668e-02 1.401887124555e-05 2.099149072650e+00
1.151500000000e+03 2.364741378877e-02 1.614278508744e-05 2.062333519965e+00
1.151750000000e+03 2.296992255619e-02 1.848326626175e-05 2.026804022161e+00
1.152000000000e+03 2.225286440185e-02 2.099949505091e-05 1.992623719820e+00
1.152250000000e+03 2.150894172613e-02 2.364894183174e-05 1.959853006200e+00
1.152500000000e+03 2.075112291889e-02 2.638795681406e-05 1.928549224910e+00
1.152750000000e+03 1.999245772080e-02 2.917235968722e-05 1.898766398680e+00
1.153000000000e+03 1.924589256737e-02 3.195801734132e-05 1.870554998451e+00
1.153250000000e+03 1.852408960458e-02 3.470140242864e-05 1.843961749533e+00
1.153500000000e+03 1.783925239946e-02 3.736012532865e-05 1.819029478237e+00
1.153750000000e+03 1.720296146836e-02 3.989342913499e-05 1.795797000803e+00
1.154000000000e+03 1.662602248057e-02 4.226264734622e-05 1.774299050953e+00
1.154250000000e+03 1.611832963120e-02 4.443162759338e-05 1.754566246672e+00
1.154500000000e+03 1.568874640179e-02 4.636706169003e-05 1.736625095790e+00
1.154750000000e+03 1.534500545161e-02 4.803879809770e-05 1.720498034030e+00
1.155000000000e+03 1.509362909219e-02 4.942013884346e-05 1.706203497257e+00
1.155250000000e+03 1.493987117236e-02 5.048803646204e-05 1.693756019497e+00
1.155500000000e+03 1.488768085064e-02 5.122322998460e-05 1.683166357833e+00
1.155750000000e+03 1.493968824564e-02 5.161035350223e-05 1.674441635240e+00
1.156000000000e+03 1.509721154572e-02 5.163799498151e-05 1.667585500867e+00
1.156250000000e+03 1.536028468952e-02 5.129870728682e-05 1.662598302038e+00
1.156500000000e+03 1.572770444673e-02 5.058897788726e-05 1.659477261757e+00
1.156750000000e+03 1.619709511710e-02 4.950916018903e-05 1.658216660801e+00
1.157000000000e+03 1.676498884751e-02 4.806337082328e-05 1.658808019130e+00
1.157250000000e+03 1.742691951188e-02 4.625935721767e-05 1.661240270171e+00
1.157500000000e+03 1.817752731580e-02 4.410833925281e-05 1.665499929259e+00
1.157750000000e+03 1.901067152738e-02 4.162482858469e-05 1.671571251215e+00
1.158000000000e+03 1.991954887761e-02 3.882643102154e-05 1.679436372143e+00
1.158250000000e+03 2.089681442745e-02 3.573363300119e-05 1.689075438551e+00
1.158500000000e+03 2.193470250259e-02 3.236957574443e-05 1.700466718466e+00
1.158750000000e+03 2.302514478562e-02 2.875982193842e-05 1.713586697141e+00
1.159000000000e+03 2.415988364713e-02 2.493211319246e-05 1.728410152411e+00
1.159250000000e+03 2.533057770122e-02 2.091612373872e-05 1.744910216252e+00
1.159500000000e+03 2.652889835843e-02 1.674320850517e-05 1.763058419030e+00
1.159750000000e+03 2.774661551781e-02 1.244614777524e-05 1.782824721038e+00
1.160000000000e+03 2.897567203360e-02 8.058889790302e-06 1.804177529479e+00
1.160250000000e+03 3.020824517840e-02 3.616290176839e-06 1.827083709391e+00
1.160500000000e+03 3.143679579163e-02 -8.461531204595e-07 1.851508584424e+00
1.160750000000e+03 3.265410406072e-02 -5.292567501869e-06 1.877415937216e+00
1.161000000000e+03 3.385329301727e-02 -9.686978271473e-06 1.904768006511e+00
1.161250000000e+03 3.502783951343e-02 -1.399358541207e-05 1.933525489427e+00
1.161500000000e+03 3.617157411390e-02 -1.817704524837e-05 1.963647548401e+00
1.161750000000e+03 3.727867077080e-02 -2.220275625400e-05 1.995091827348e+00
1.162000000000e+03 3.834362770857e-02 -2.603714777069e-05 2.027814480821e+00
1.162250000000e+03 3.936124147493e-02 -2.964797131380e-05 2.061770216911e+00
1.162500000000e+03 4.032657601451e-02 -3.300459093636e-05 2.096912357056e+00
1.162750000000e+03 4.123492891639e-02 -3.607827106111e-05 2.133192915075e+00
1.163000000000e+03 4.208179731468e-02 -3.884245708649e-05 2.170562695005e+00
1.163250000000e+03 4.286284561408e-02 -4.127304756588e-05 2.208971410160e+00
1.163500000000e+03 4.357387761676e-02 -4.334865000760e-05 2.248367822057e+00
1.163750000000e+03 4.421081518515e-02 -4.505081897607e-05 2.288699899715e+00
1.164000000000e+03 4.476968557096e-02 -4.636427011834e-05 2.329914997548e+00
1.164250000000e+03 4.524661927211e-02 -4.727706636531e-05 2.371960050650e+00
1.164500000000e+03 4.563785975911e-02 -4.778077118775e-05 2.414781785123e+00
1.164750000000e+03 4.593978609182e-02 -4.787056739830e-05 2.458326940731e+00
1.165000000000e+03 4.614894901575e-02 -4.754532845147e-05 2.502542503372e+00
1.165250000000e+03 4.626212027359e-02 -4.680765454967e-05 2.547375943475e+00
1.165500000000e+03 4.627635464102e-02 -4.566386293806e-05 2.592775457320e+00
1.165750000000e+03 4.618906314822e-02 -4.412392852060e-05 2.638690207164e+00
1.166000000000e+03 4.599809611104e-02 -4.220138026079e-05 2.685070557456e+00
1.166250000000e+03 4.570183296992e-02 -3.991315224605e-05 2.731868302498e+00
1.166500000000e+03 4.529927644384e-02 -3.727939141521e-05 2.779036883039e+00
1.166750000000e+03 4.479014725552e-02 -3.432322413763e-05 2.826531587952e+00
1.167000000000e+03 4.417497664215e-02 -3.107048745771e-05 2.874309739264e+00
1.167250000000e+03 4.345519203376e-02 -2.754942801150e-05 2.922330856752e+00
1.167500000000e+03 4.263319270814e-02 -2.379037281797e-05 2.970556800442e+00
1.167750000000e+03 4.171241242821e-02 -1.982537917869e-05 3.018951890802e+00
1.168000000000e+03 4.069736369945e-02 -1.568786663617e-05 3.067483002722e+00
1.168250000000e+03 3.959366235709e-02 -1.141224024620e-05 3.116119635624e+00
1.168500000000e+03 3.840802894026e-02 -7.033523846012e-06 3.164833957339e+00
1.168750000000e+03 3.714826596353e-02 -2.586971726587e-06 3.213600823742e+00
1.169000000000e+03 3.582320844732e-02 1.892305763057e-06 3.262397772247e+00
1.169250000000e+03 3.444265018363e-02 6.369702287290e-06 3.311204994258e+00
1.169500000000e+03 3.301724341641e-02 1.081146730439e-05 3.360005283034e+00
1.169750000000e+03 3.155837663598e-02 1.518503645881e-05 3.408783964183e+00
1.170000000000e+03 3.007802966631e-02 1.945934714895e-05 3.457528804985e+00
1.170250000000e+03 2.858861155593e-02 2.360512920088e-05 3.506229909443e+00
1.170500000000e+03 2.710278353168e-02 2.759517279238e-05 3.554879599256e+00
1.170750000000e+03 2.563327093405e-02 3.140457208400e-05 3.603472282241e+00
1.171000000000e+03 2.419266891362e-02 3.501094263095e-05 3.652004311049e+00
1.171250000000e+03 2.279324722665e-02 3.839461026545e-05 3.700473837326e+00
1.171500000000e+03 2.144675724427e-02 4.153877482782e-05 3.748880657542e+00
1.171750000000e+03 2.016424765883e-02 4.442964152254e-05 3.797226060043e+00
1.172000000000e+03 1.895589196059e-02 4.705652376935e-05 3.845512669162e+00
1.172250000000e+03 1.783083261649e-02 4.941192400509e-05 3.893744290859e+00
1.172500000000e+03 1.679704530072e-02 5.149157436929e-05 3.941925764055e+00
1.172750000000e+03 1.586122610636e-02 5.329444479932e-05 3.990062814509e+00
1.173000000000e+03 1.502870445380e-02 5.482271914586e-05 4.038161915053e+00
1.173250000000e+03 1.430338237765e-02 5.608173988167e-05 4.086230155532e+00
1.173500000000e+03 1.368770184759e-02 5.707991076803e-05 4.134275118618e+00
1.173750000000e+03 1.318263908799e-02 5.782857050099e-05 4.182304766175e+00
1.174000000000e+03 1.278772607420e-02 5.834182730277e-05 4.230327333511e+00
1.174250000000e+03 1.250109535624e-02 5.863636274983e-05 4.278351235867e+00
1.174500000000e+03 1.231954847432e-02 5.873119541133e-05 4.326384981994e+00
1.174750000000e+03 1.223864302005e-02 5.864741498940e-05 4.374437098576e+00
1.175000000000e+03 1.225279686769e-02 5.840788132053e-05 4.422516062567e+00
1.175250000000e+03 1.235540306709e-02 5.803690225784e-05 4.470630243891e+00
1.175500000000e+03 1.253895625849e-02 5.755987539757e-05 4.518787853596e+00
1.175750000000e+03 1.279518207360e-02 5.700292202748e-05 4.566996901467e+00
1.176000000000e+03 1.311517192752e-02 5.639250034664e-05 4.615265158028e+00
1.176250000000e+03 1.348951501874e-02 5.575500791968e-05 4.663600123414e+00
1.176500000000e+03 1.390843028823e-02 5.511637743566e-05 4.712008999964e+00
1.176750000000e+03 1.436189217440e-02 5.450168477011e-05 4.760498669157e+00
1.177000000000e+03 1.483975085121e-02 5.393475815324e-05 4.809075671067e+00
1.177250000000e+03 1.533184729102e-02 5.343780404438e-05 4.857746186643e+00
1.177500000000e+03 1.582812050634e-02 5.303106554208e-05 4.906516020229e+00
1.177750000000e+03 1.631871092577e-02 5.273250681503e-05 4.955390584655e+00
1.178000000000e+03 1.679405779336e-02 5.255754225159e-05 5.004374884072e+00
1.178250000000e+03 1.724499423558e-02 5.251880766347e-05 5.053473499475e+00
1.178500000000e+03 1.766283918755e-02 5.262598786579e-05 5.102690569798e+00
1.178750000000e+03 1.803948790724e-02 5.288568182371e-05 5.152029775801e+00
1.179000000000e+03 1.836750141049e-02 5.330134033615e-05 5.201494317896e+00
1.179250000000e+03 1.864019425573e-02 5.387326353856e-05 5.251086894781e+00
1.179500000000e+03 1.885171974255e-02 5.459864777541e-05 5.300809680366e+00
1.179750000000e+03 1.899715284942e-02 5.547168695852e-05 5.350664294534e+00
1.180000000000e+03 1.907256675042e-02 5.648372988015e-05 5.400651775594e+00
1.180250000000e+03 1.907510229990e-02 5.762349306726e-05 5.450772548869e+00
1.180500000000e+03 1.900302768587e-02 5.887729461690e-05 5.501026392746e+00
1.180750000000e+03 1.885578375199e-02 6.022931706343e-05 5.551412406411e+00
1.181000000000e+03 1.863401618001e-02 6.166194882459e-05 5.601928970866e+00
1.181250000000e+03 1.833958696062e-02 6.315611284780e-05 5.652573715008e+00
1.181500000000e+03 1.797556687128e-02 6.469160955863e-05 5.703343478806e+00
1.181750000000e+03 1.754620544424e-02 6.624747255063e-05 5.754234278369e+00
1.182000000000e+03 1.705687861734e-02 6.780232483192e-05 5.805241271498e+00
1.182250000000e+03 1.651401206430e-02 6.933473367582e-05 5.856358728004e+00
1.182500000000e+03 1.592498474185e-02 7.082354773771e-05 5.907579997601e+00
1.182750000000e+03 1.529800834941e-02 7.224822669785e-05 5.958897487911e+00
1.183000000000e+03 1.464199158868e-02 7.358914132388e-05 6.010302639532e+00
1.183250000000e+03 1.396638618066e-02 7.482785608864e-05 6.061785911623e+00
1.183500000000e+03 1.328102307496e-02 7.594737811756e-05 6.113336768155e+00
1.183750000000e+03 1.259594050684e-02 7.693237704295e-05 6.164943669742e+00
1.184000000000e+03 1.192120760078e-02 7.776937438592e-05 6.216594073391e+00
1.184250000000e+03 1.126674990089e-02 7.844690252831e-05 6.268274433184e+00
1.184500000000e+03 1.064217805611e-02 7.895561515664e-05 6.319970209977e+00
1.184750000000e+03 1.005662533799e-02 7.928838557539e-05 6.371665883467e+00
1.185000000000e+03 9.518595665880e-03 7.944036859853e-05 6.423344969190e+00
1.185250000000e+03 9.035825044655e-03 7.940902440987e-05 6.474990041033e+00
1.185500000000e+03 8.615158641836e-03 7.919411363716e-05 6.526582757770e+00
1.185750000000e+03 8.262444425663e-03 7.879768485211e-05 6.578103891368e+00
1.186000000000e+03 7.982445289038e-03 7.822400241461e-05 6.629533361475e+00
1.186250000000e+03 7.778768815302e-03 7.747946893050e-05 6.680850269647e+00
1.186500000000e+03 7.653816511553e-03 7.657251674728e-05 6.732032937810e+00
1.186750000000e+03 7.608752350425e-03 7.551347045848e-05 6.783058947784e+00
1.187000000000e+03 7.643489107451e-03 7.431443157740e-05 6.833905180822e+00
1.187250000000e+03 7.756694821732e-03 7.298910360726e-05 6.884547858696e+00
1.187500000000e+03 7.945818655211e-03 7.155260695582e-05 6.934962584122e+00
1.187750000000e+03 8.207133858256e-03 7.002130010805e-05 6.985124379987e+00
1.188000000000e+03 8.535801535566e-03 6.841258268322e-05 7.035007727833e+00
1.188250000000e+03 8.925951510303e-03 6.674469536161e-05 7.084586604318e+00
1.188500000000e+03 9.370782765612e-03 6.503651162471e-05 7.133834515247e+00
1.188750000000e+03 9.862678695736e-03 6.330732060406e-05 7.182724527687e+00
1.189000000000e+03 1.039334014109e-02 6.157663745759e-05 7.231229298954e+00
1.189250000000e+03 1.095393157958e-02 5.986403415978e-05 7.279321102963e+00
1.189500000000e+03 1.153523830212e-02 5.818884883937e-05 7.326971854261e+00
1.189750000000e+03 1.212783314193e-02 5.657002645995e-05 7.374153128323e+00
1.190000000000e+03 1.272224558716e-02 5.502592573189e-05 7.420836181649e+00
1.190250000000e+03 1.330913354636e-02 5.357411454082e-05 7.466991968466e+00
1.190500000000e+03 1.387945089085e-02 5.223117207237e-05 7.512591155715e+00
1.190750000000e+03 1.442460536820e-02 5.101250164025e-05 7.557604139684e+00
1.191000000000e+03 1.493660554403e-02 4.993214161989e-05 7.602001059154e+00
1.191250000000e+03 1.540818907619e-02 4.900258608534e-05 7.645751812985e+00
1.191500000000e+03 1.583293140952e-02 4.823460231526e-05 7.688826075082e+00
1.191750000000e+03 1.620532972343e-02 4.763707600627e-05 7.731193316127e+00
1.192000000000e+03 1.652086129485e-02 4.721687589768e-05 7.772822823709e+00
1.192250000000e+03 1.677601402788e-02 4.697868389605e-05 7.813683729791e+00
1.192500000000e+03 1.696829040716e-02 4.692486277047e-05 7.853745042351e+00
1.192750000000e+03 1.709618403918e-02 4.705539425090e-05 7.892975679628e+00
1.193000000000e+03 1.715913340555e-02 4.736780426148e-05 7.931344514601e+00
1.193250000000e+03 1.715745292809e-02 4.785713841862e-05 7.968820421083e+00
1.193500000000e+03 1.709224916124e-02 4.851596340877e-05 8.005372330874e+00
1.193750000000e+03 1.696532358519e-02 4.933441682428e-05 8.040969294672e+00
1.194000000000e+03 1.677906852921e-02 5.030030476272e-05 8.075580549602e+00
1.194250000000e+03 1.653636307673e-02 5.139924234304e-05 8.109175595958e+00
1.194500000000e+03 1.624047119939e-02 5.261484866767e-05 8.141724277009e+00
1.194750000000e+03 1.589494937315e-02 5.392898554457e-05 8.173196865834e+00
1.195000000000e+03 1.550356585522e-02 5.532204949049e-05 8.203564155263e+00
1.195250000000e+03 1.507023730527e-02 5.677329481910e-05 8.232797554260e+00
1.195500000000e+03 1.459898149920e-02 5.826119529645e-05 8.260869184454e+00
1.195750000000e+03 1.409388926135e-02 5.976383350439e-05 8.287751979775e+00
1.196000000000e+03 1.355911400895e-02 6.125930814604e-05 8.313419786335e+00
1.196250000000e+03 1.299887730055e-02 6.272614656114e-05 8.337847461998e+00
1.196500000000e+03 1.241748730430e-02 6.414371520513e-05 8.361010974473e+00
1.196750000000e+03 1.181936581657e-02 6.549261203487e-05 8.382887496100e+00
1.197000000000e+03 1.120908003217e-02 6.675503156447e-05 8.403455496420e+00
1.197250000000e+03 1.059137257548e-02 6.791509378445e-05 8.422694829078e+00
1.197500000000e+03 9.971185371267e-03 6.895912430066e-05 8.440586813775e+00
1.197750000000e+03 9.353672294910e-03 6.987587842203e-05 8.457114313146e+00
1.198000000000e+03 8.744195591845e-03 7.065670198000e-05 8.472261802059e+00
1.198250000000e+03 8.148303035245e-03 7.129561547164e-05 8.486015431298e+00
1.198500000000e+03 7.571682936411e-03 7.178934890242e-05 8.498363082699e+00
1.198750000000e+03 7.020095905176e-03 7.213735242503e-05 8.509294418029e+00
1.199000000000e+03 6.499283757826e-03 7.234165985048e-05 8.518800918506e+00
1.199250000000e+03 6.014857077025e-03 7.240672609987e-05 8.526875917092e+00
1.199500000000e+03 5.572164125189e-03 7.233923710304e-05 8.533514622283e+00
1.199750000000e+03 5.176146315951e-03 7.214787186216e-05 8.538714131424e+00
1.200000000000e+03 4.831183911409e-03 7.184303581087e-05 8.542473436927e+00
1.200250000000e+03 4.540940341873e-03 7.143657532904e-05 8.544793420222e+00
1.200500000000e+03 4.308209211993e-03 7.094148775305e-05 8.545676838136e+00
1.200750000000e+03 4.134773150116e-03 7.037163441415e-05 8.545128297218e+00
1.201000000000e+03 4.021280393516e-03 6.974146613195e-05 8.543154217434e+00
1.201250000000e+03 3.967144021556e-03 6.906577376878e-05 8.539762786763e+00
1.201500000000e+03 3.970471754024e-03 6.835946450526e-05 8.534963903301e+00
1.201750000000e+03 4.028029702267e-03 6.763737093016e-05 8.528769107014e+00
1.202000000000e+03 4.135241674614e-03 6.691410080500e-05 8.521191502083e+00
1.202250000000e+03 4.286228715186e-03 6.620392281281e-05 8.512245668091e+00
1.202500000000e+03 4.473887826236e-03 6.552069212357e-05 8.501947562171e+00
1.202750000000e+03 4.690006761323e-03 6.487776089764e-05 8.490314413234e+00
1.203000000000e+03 4.925415529643e-03 6.428797618591e-05 8.477364607896e+00
1.203250000000e+03 5.170168060414e-03 6.376373148342e-05 8.463117570540e+00
1.203500000000e+03 5.413749022901e-03 6.331697240991e-05 8.447593638403e+00
1.203750000000e+03 5.645300994663e-03 6.295917258126e-05 8.430813933262e+00
1.204000000000e+03 5.853861472394e-03 6.270137804848e-05 8.412800231269e+00
1.204250000000e+03 6.028606693199e-03 6.255424102139e-05 8.393574832662e+00
1.204500000000e+03 6.159091420482e-03 6.252797123601e-05 8.373160432997e+00
1.204750000000e+03 6.235478752933e-03 6.263235205112e-05 8.351579997471e+00
1.205000000000e+03 6.248753800124e-03 6.287671234997e-05 8.328856640405e+00
1.205250000000e+03 6.190912873834e-03 6.326985039667e-05 8.305013510095e+00
1.205500000000e+03 6.055126443044e-03 6.381993666668e-05 8.280073681868e+00
1.205750000000e+03 5.835870167847e-03 6.453439461268e-05 8.254060059918e+00
1.206000000000e+03 5.529020913875e-03 6.541975828570e-05 8.226995287790e+00
1.206250000000e+03 5.131918623211e-03 6.648150988001e-05 8.198901670742e+00
1.206500000000e+03 4.643391588133e-03 6.772390373047e-05 8.169801107528e+00
1.206750000000e+03 4.063748286260e-03 6.914978351386e-05 8.139715035174e+00
1.207000000000e+03 3.394736362481e-03 7.076039892576e-05 8.108664383684e+00
1.207250000000e+03 2.639473009315e-03 7.255523172006e-05 8.076669543940e+00
1.207500000000e+03 1.802349714185e-03 7.453183561176e-05 8.043750345381e+00
1.207750000000e+03 8.889161987732e-04 7.668570150593e-05 8.009926046120e+00
1.208000000000e+03 -9.425199361088e-05 7.901015205700e-05 7.975215332614e+00
1.208250000000e+03 -1.139697165420e-03 8.149627199594e-05 7.939636329318e+00
1.208500000000e+03 -2.239229814230e-03 8.413288115519e-05 7.903206617804e+00
1.208750000000e+03 -3.384080934021e-03 8.690655144095e-05 7.865943264263e+00
1.209000000000e+03 -4.565051609874e-03 8.980167039868e-05 7.827862853624e+00
1.209250000000e+03 -5.772656703107e-03 9.280055264338e-05 7.788981530887e+00
1.209500000000e+03 -6.997259313978e-03 9.588359843665e-05 7.749315048164e+00
1.209750000000e+03 -8.229193020123e-03 9.902951187216e-05 7.708878815533e+00
1.210000000000e+03 -9.458870993552e-03 1.022155238752e-04 7.667687956450e+00
1.210250000000e+03 -1.067688050749e-02 1.054176032662e-04 7.625757365559e+00
1.210500000000e+03 -1.187406261675e-02 1.086108393880e-04 7.583101768487e+00
1.210750000000e+03 -1.304157758762e-02 1.117697440272e-04 7.539735782748e+00
1.211000000000e+03 -1.417095721594e-02 1.148685688790e-04 7.495673978879e+00
1.211250000000e+03 -1.525414599707e-02 1.178816360533e-04 7.450930941672e+00
1.211500000000e+03 -1.628353221998e-02 1.207836627978e-04 7.405521328097e+00
1.211750000000e+03 -1.725197194150e-02 1.235500788781e-04 7.359459925127e+00
1.212000000000e+03 -1.815280754835e-02 1.261573186485e-04 7.312761703589e+00
1.212250000000e+03 -1.897988346878e-02 1.285830799467e-04 7.265441868278e+00
1.212500000000e+03 -1.972756093217e-02 1.308065596964e-04 7.217515905403e+00
1.212750000000e+03 -2.039073415431e-02 1.328086644081e-04 7.168999621419e+00
1.213000000000e+03 -2.096484856090e-02 1.345721745881e-04 7.119909181618e+00
1.213250000000e+03 -2.144592327070e-02 1.360818696376e-04 7.070261137181e+00
1.213500000000e+03 -2.183057653424e-02 1.373246209302e-04 7.020072451318e+00
1.213750000000e+03 -2.211605536594e-02 1.382894449625e-04 6.969360515137e+00
1.214000000000e+03 -2.230026842483e-02 1.389675393210e-04 6.918143156226e+00
1.214250000000e+03 -2.238181912703e-02 1.393522990387e-04 6.866438644455e+00
1.214500000000e+03 -2.236004080229e-02 1.394392641720e-04 6.814265683933e+00
1.214750000000e+03 -2.223502798026e-02 1.392260834301e-04 6.761643404944e+00
1.215000000000e+03 -2.200766619335e-02 1.387124679461e-04 6.708591341158e+00
1.215250000000e+03 -2.167965374259e-02 1.379001116556e-04 6.655129407639e+00
1.215500000000e+03 -2.125351844165e-02 1.367926369872e-04 6.601277863982e+00
1.215750000000e+03 -2.073262223552e-02 1.353955193903e-04 6.547057279246e+00
1.216000000000e+03 -2.012115791514e-02 1.337160202493e-04 6.492488482974e+00
1.216250000000e+03 -1.942413208143e-02 1.317631211765e-04 6.437592515716e+00
1.216500000000e+03 -1.864733555961e-02 1.295474722031e-04 6.382390574713e+00
1.216750000000e+03 -1.779730271856e-02 1.270813161103e-04 6.326903949800e+00
1.217000000000e+03 -1.688125618471e-02 1.243784486521e-04 6.271153960583e+00
1.217250000000e+03 -1.590703956883e-02 1.214541752005e-04 6.215161890279e+00
1.217500000000e+03 -1.488304074705e-02 1.183252795032e-04 6.158948911938e+00
1.217750000000e+03 -1.381810332036e-02 1.150099740269e-04 6.102536018246e+00
1.218000000000e+03 -1.272143014446e-02 1.115278389071e-04 6.045943950130e+00
1.218250000000e+03 -1.160248217304e-02 1.078997735094e-04 5.989193120681e+00
1.218500000000e+03 -1.047087122561e-02 1.041479294338e-04 5.932303545177e+00
1.218750000000e+03 -9.336251701109e-03 1.002956133398e-04 5.875294769880e+00
1.219000000000e+03 -8.208211649226e-03 9.636722859888e-05 5.818185806650e+00
1.219250000000e+03 -7.096167660619e-03 9.238816267262e-05 5.760995066370e+00
1.219500000000e+03 -6.009262645422e-03 8.838461873650e-05 5.703740301676e+00
1.219750000000e+03 -4.956270668746e-03 8.438347104356e-05 5.646438552396e+00
1.220000000000e+03 -3.945509011444e-03 8.041209431087e-05 5.589106099800e+00
1.220250000000e+03 -2.984760573279e-03 7.649817537567e-05 5.531758423200e+00
1.220500000000e+03 -2.081205401265e-03 7.266943525000e-05 5.474410168194e+00
1.220750000000e+03 -1.241363303492e-03 6.895343137980e-05 5.417075122531e+00
1.221000000000e+03 -4.710483872412e-04 6.537730070827e-05 5.359766196393e+00
1.221250000000e+03 2.246664398714e-04 6.196748809861e-05 5.302495417045e+00
1.221500000000e+03 8.414732117056e-04 5.874945997034e-05 5.245273926226e+00
1.221750000000e+03 1.375843469771e-03 5.574741219241e-05 5.188111992209e+00
1.222000000000e+03 1.825032912812e-03 5.298398299738e-05 5.131019024835e+00
1.222250000000e+03 2.187078522571e-03 5.047996065882e-05 5.074003604653e+00
1.222500000000e+03 2.460788292418e-03 4.825400057715e-05 5.017073516718e+00
1.222750000000e+03 2.645725686185e-03 4.632235768012e-05 4.960235793287e+00
1.223000000000e+03 2.742189263248e-03 4.469862468723e-05 4.903496766747e+00
1.223250000000e+03 2.751189620437e-03 4.339349981178e-05 4.846862126645e+00
1.223500000000e+03 2.674423390968e-03 4.241458354065e-05 4.790336987330e+00
1.223750000000e+03 2.514246874863e-03 4.176619305063e-05 4.733925959656e+00
1.224000000000e+03 2.273648527320e-03 4.144921402768e-05 4.677633230927e+00
1.224250000000e+03 1.956221242021e-03 4.146098855823e-05 4.621462650505e+00
1.224500000000e+03 1.566135823947e-03 4.179523789127e-05 4.565417820066e+00
1.224750000000e+03 1.108113915345e-03 4.244202796325e-05 4.509502189908e+00
1.225000000000e+03 5.874008546260e-04 4.338777512378e-05 4.453719159175e+00
1.225250000000e+03 9.739483633781e-06 4.461529646094e-05 4.398072179890e+00
1.225500000000e+03 -6.186580599768e-04 4.610390557519e-05 4.342564864125e+00
1.225750000000e+03 -1.291139426421e-03 4.782954956337e-05 4.287201093377e+00
1.226000000000e+03 -2.000643501291e-03 4.976499237361e-05 4.231985129470e+00
1.226250000000e+03 -2.739735439800e-03 5.188004225481e-05 4.176921725378e+00
1.226500000000e+03 -3.500644312265e-03 5.414182216351e-05 4.122016236325e+00
1.226750000000e+03 -4.275306731748e-03 5.651507684337e-05 4.067274727942e+00
1.227000000000e+03 -5.055415042236e-03 5.896251877502e-05 4.012704081999e+00
1.227250000000e+03 -5.832471909655e-03 6.144521323759e-05 3.958312096698e+00
1.227500000000e+03 -6.597849993740e-03 6.392299173755e-05 3.904107582865e+00
1.227750000000e+03 -7.342858907113e-03 6.635489647408e-05 3.850100451258e+00
1.228000000000e+03 -8.058818064912e-03 6.869964659034e-05 3.796301791519e+00
1.228250000000e+03 -8.737134963945e-03 7.091612615956e-05 3.742723941522e+00
1.228500000000e+03 -9.369388944209e-03 7.296388092815e-05 3.689380545721e+00
1.228750000000e+03 -9.947419637207e-03 7.480362433776e-05 3.636286599226e+00
1.229000000000e+03 -1.046341848873e-02 7.639774900065e-05 3.583458480649e+00
1.229250000000e+03 -1.091002274793e-02 7.771082894034e-05 3.530913968221e+00
1.229500000000e+03 -1.128041008404e-02 7.871010725941e-05 3.478672242053e+00
1.229750000000e+03 -1.156839294489e-02 7.936598413769e-05 3.426753871004e+00
1.230000000000e+03 -1.176850999609e-02 7.965246933805e-05 3.375180781885e+00
1.230250000000e+03 -1.187611474196e-02 7.954758600745e-05 3.323976215507e+00
1.230500000000e+03 -1.188745738080e-02 7.903374939178e-05 3.273164664523e+00
1.230750000000e+03 -1.179976108458e-02 7.809810461287e-05 3.222771799145e+00
1.231000000000e+03 -1.161128874440e-02 7.673280821066e-05 3.172824377291e+00
1.231250000000e+03 -1.132139951682e-02 7.493525142926e-05 3.123350142401e+00
1.231500000000e+03 -1.093059579005e-02 7.270822606809e-05 3.074377711484e+00
1.231750000000e+03 -1.044055539669e-02 7.006001715518e-05 3.025936451571e+00
1.232000000000e+03 -9.854153333703e-03 6.700443189617e-05 2.978056350861e+00
1.232250000000e+03 -9.175467769336e-03 6.356075219752e-05 2.930767882715e+00
1.232500000000e+03 -8.409771529658e-03 5.975361278718e-05 2.884101866357e+00
1.232750000000e+03 -7.563510784707e-03 5.561280924601e-05 2.838089327326e+00
1.233000000000e+03 -6.644267012448e-03 5.117302885996e-05 2.792761357518e+00
1.233250000000e+03 -5.660704171998e-03 4.647350984111e-05 2.748148978174e+00
1.233500000000e+03 -4.622503361058e-03 4.155763633826e-05 2.704283008515e+00
1.233750000000e+03 -3.540281284194e-03 3.647246487287e-05 2.661193939793e+00
1.234000000000e+03 -2.425496439675e-03 3.126819570345e-05 2.618911817939e+00
1.234250000000e+03 -1.290341523225e-03 2.599758970084e-05 2.577466135194e+00
1.234500000000e+03 -1.476256550624e-04 2.071534404377e-05 2.536885732573e+00
1.234750000000e+03 9.893556377405e-04 1.547742923999e-05 2.497198712789e+00
1.235000000000e+03 2.106959595080e-03 1.034040085310e-05 2.458432364704e+00
1.235250000000e+03 3.191342813177e-03 5.360697299645e-06 2.420613099714e+00
1.235500000000e+03 4.228615449220e-03 5.939117050102e-07 2.383766398908e+00
1.235750000000e+03 5.205000139705e-03 -3.905907754592e-06 2.347916771130e+00
1.236000000000e+03 6.106994260607e-03 -8.086957488690e-06 2.313087721357e+00
1.236250000000e+03 6.921533991913e-03 -1.190035761789e-05 2.279301727699e+00
1.236500000000e+03 7.636157876692e-03 -1.530079615103e-05 2.246580226490e+00
1.236750000000e+03 8.239168063295e-03 -1.824713772097e-05 2.214943603921e+00
1.237000000000e+03 8.719787756015e-03 -2.070298414925e-05 2.184411192962e+00
1.237250000000e+03 9.068311319803e-03 -2.263714276371e-05 2.155001273685e+00
1.237500000000e+03 9.276247434030e-03 -2.402409460417e-05 2.126731076337e+00
1.237750000000e+03 9.336449963761e-03 -2.484435793540e-05 2.099616784866e+00
1.238000000000e+03 9.243238320319e-03 -2.508477889340e-05 2.073673540456e+00
1.238250000000e+03 8.992501336152e-03 -2.473874440900e-05 2.048915443120e+00
1.238500000000e+03 8.581787054947e-03 -2.380634499180e-05 2.025355551179e+00
1.238750000000e+03 8.010372235237e-03 -2.229439965878e-05 2.003005876945e+00
1.239000000000e+03 7.279315146158e-03 -2.021643719810e-05 1.981877379096e+00
1.239250000000e+03 6.391484644911e-03 -1.759258178297e-05 1.961979950094e+00
1.239500000000e+03 5.351570415975e-03 -1.444936272585e-05 1.943322400236e+00
1.239750000000e+03 4.166068494091e-03 -1.081943829634e-05 1.925912437059e+00
1.240000000000e+03 2.843243694442e-03 -6.741240380498e-06 1.909756640959e+00
1.240250000000e+03 1.393070437774e-03 -2.258549227308e-06 1.894860438848e+00
1.240500000000e+03 -1.728516796204e-04 2.580008003544e-06 1.881228074914e+00
1.240750000000e+03 -1.841404084462e-03 7.721521307458e-06 1.868862581100e+00
1.241000000000e+03 -3.598078507841e-03 1.310942472491e-05 1.857765747141e+00
1.241250000000e+03 -5.427125799194e-03 1.868417341672e-05 1.847938093881e+00
1.241500000000e+03 -7.311725924906e-03 2.438397073426e-05 1.839378848463e+00
1.241750000000e+03 -9.234175228592e-03 3.014553247147e-05 1.832085924920e+00
1.242000000000e+03 -1.117608987778e-02 3.590488130503e-05 1.826055909881e+00
1.242250000000e+03 -1.311862258851e-02 4.159816287533e-05 1.821284057839e+00
1.242500000000e+03 -1.504269090417e-02 4.716247116524e-05 1.817764293305e+00
1.242750000000e+03 -1.692921320096e-02 5.253667435526e-05 1.815489222551e+00
1.243000000000e+03 -1.875935042619e-02 5.766223092848e-05 1.814450158495e+00
1.243250000000e+03 -2.051474884029e-02 6.248397691710e-05 1.814637153074e+00
1.243500000000e+03 -2.217778256793e-02 6.695089113332e-05 1.816039045229e+00
1.243750000000e+03 -2.373178943934e-02 7.101681102151e-05 1.818643516381e+00
1.244000000000e+03 -2.516130021730e-02 7.464107727251e-05 1.822437161371e+00
1.244250000000e+03 -2.645225371474e-02 7.778911920600e-05 1.827405566364e+00
1.244500000000e+03 -2.759219757303e-02 8.043296085747e-05 1.833533399256e+00
1.244750000000e+03 -2.857047056762e-02 8.255163851159e-05 1.840804509088e+00
1.245000000000e+03 -2.937836075729e-02 8.413151395784e-05 1.849202030537e+00
1.245250000000e+03 -3.000924171097e-02 8.516649174253e-05 1.858708498411e+00
1.245500000000e+03 -3.045867825512e-02 8.565812236025e-05 1.869305962851e+00
1.245750000000e+03 -3.072450577558e-02 8.561558602588e-05 1.880976111271e+00
1.246000000000e+03 -3.080687511231e-02 8.505555671240e-05 1.893700387876e+00
1.246250000000e+03 -3.070826783234e-02 8.400197730807e-05 1.907460116097e+00
1.246500000000e+03 -3.043347632018e-02 8.248570308531e-05 1.922236616695e+00
1.246750000000e+03 -2.998955061762e-02 8.054403453661e-05 1.938011322525e+00
1.247000000000e+03 -2.938571347877e-02 7.822015784920e-05 1.954765890016e+00
1.247250000000e+03 -2.863324113789e-02 7.556249298946e-05 1.972482301754e+00
1.247500000000e+03 -2.774531514743e-02 7.262395997087e-05 1.991142964427e+00
1.247750000000e+03 -2.673684407859e-02 6.946117377041e-05 2.010730796850e+00
1.248000000000e+03 -2.562425902720e-02 6.613358423579e-05 2.031229309215e+00
1.248250000000e+03 -2.442528628484e-02 6.270257586030e-05 2.052622674406e+00
1.248500000000e+03 -2.315869910085e-02 5.923053853576e-05 2.074895788160e+00
1.248750000000e+03 -2.184405319714e-02 5.577992837588e-05 2.098034319252e+00
1.249000000000e+03 -2.050141014476e-02 5.241233245523e-05 2.122024751209e+00
1.249250000000e+03 -1.915105209042e-02 4.918755213090e-05 2.146854412341e+00
1.249500000000e+03 -1.781319289674e-02 4.616272054753e-05 2.172511496824e+00
1.249750000000e+03 -1.650768989634e-02 4.339146878735e-05 2.198985074829e+00
1.250000000000e+03 -1.525376066907e-02 4.092315078119e-05 2.226265094978e+00
1.250250000000e+03 -1.406970931037e-02 3.880214195459e-05 2.254342375418e+00
1.250500000000e+03 -1.297266687913e-02 3.706722142047e-05 2.283208585471e+00
1.250750000000e+03 -1.197834861665e-02 3.575104221504e-05 2.312856220061e+00
1.251000000000e+03 -1.110083334381e-02 3.487970277433e-05 2.343278563066e+00
1.251250000000e+03 -1.035236784743e-02 3.447242268836e-05 2.374469641627e+00
1.251500000000e+03 -9.743197341012e-03 3.454132139039e-05 2.406424174197e+00
1.251750000000e+03 -9.281428316592e-03 3.509131250809e-05 2.439137506440e+00
1.252000000000e+03 -8.972920401317e-03 3.612009961884e-05 2.472605542983e+00
1.252250000000e+03 -8.821214422712e-03 3.761828687288e-05 2.506824667512e+00
1.252500000000e+03 -8.827492432530e-03 3.956958874687e-05 2.541791658325e+00
1.252750000000e+03 -8.990572058031e-03 4.195113115085e-05 2.577503597162e+00
1.253000000000e+03 -9.306937102979e-03 4.473387249856e-05 2.613957769867e+00
1.253250000000e+03 -9.770797738997e-03 4.788308381898e-05 2.651151565976e+00
1.253500000000e+03 -1.037418620846e-02 5.135890785943e-05 2.689082370726e+00
1.253750000000e+03 -1.110707888402e-02 5.511698785846e-05 2.727747458670e+00
1.254000000000e+03 -1.195754968173e-02 5.910916784793e-05 2.767143882499e+00
1.254250000000e+03 -1.291194548006e-02 6.328419469726e-05 2.807268365990e+00
1.254500000000e+03 -1.395508601168e-02 6.758849556687e-05 2.848117196772e+00
1.254750000000e+03 -1.507048280066e-02 7.196696964168e-05 2.889686123030e+00
1.255000000000e+03 -1.624057282761e-02 7.636377475828e-05 2.931970257780e+00
1.255250000000e+03 -1.744696601874e-02 8.072311981799e-05 2.974963988445e+00
1.255500000000e+03 -1.867070095706e-02 8.499004068910e-05 3.018660895368e+00
1.255750000000e+03 -1.989250572506e-02 8.911115085816e-05 3.063053682288e+00
1.256000000000e+03 -2.109306066578e-02 9.303535722718e-05 3.108134116539e+00
1.256250000000e+03 -2.225325918813e-02 9.671453082830e-05 3.153892983097e+00
1.256500000000e+03 -2.335446238415e-02 1.001041203972e-04 3.200320051246e+00
1.256750000000e+03 -2.437874657332e-02 1.031637077075e-04 3.247404057390e+00
1.257000000000e+03 -2.530913730434e-02 1.058574909955e-04 3.295132700660e+00
1.257250000000e+03 -2.612982955517e-02 1.081546963498e-04 3.343492654307e+00
1.257500000000e+03 -2.682639065822e-02 1.100299109249e-04 3.392469591604e+00
1.257750000000e+03 -2.738594209146e-02 1.114633322664e-04 3.442048225172e+00
1.258000000000e+03 -2.779732286613e-02 1.124409425634e-04 3.492212361255e+00
1.258250000000e+03 -2.805122495351e-02 1.129545900051e-04 3.542944964314e+00
1.258500000000e+03 -2.814030896952e-02 1.130020009315e-04 3.594228234805e+00
1.258750000000e+03 -2.805928905687e-02 1.125867008737e-04 3.646043694848e+00
1.259000000000e+03 -2.780499628119e-02 1.117178717349e-04 3.698372283803e+00
1.259250000000e+03 -2.737641074973e-02 1.104101187324e-04 3.751194458715e+00
1.259500000000e+03 -2.677466985950e-02 1.086831937736e-04 3.804490300623e+00
1.259750000000e+03 -2.600304997027e-02 1.065616446916e-04 3.858239623281e+00
1.260000000000e+03 -2.506691948864e-02 1.040744139622e-04 3.912422082558e+00
1.260250000000e+03 -2.397367077270e-02 1.012543964121e-04 3.967017285585e+00
1.260500000000e+03 -2.273262440906e-02 9.813794871705e-05 4.022004896700e+00
1.260750000000e+03 -2.135491437170e-02 9.476437752676e-05 4.077364739457e+00
1.261000000000e+03 -1.985334931218e-02 9.117539842710e-05 4.133076892466e+00
1.261250000000e+03 -1.824225725748e-02 8.741458608469e-05 4.189121777746e+00
1.261500000000e+03 -1.653731158909e-02 8.352681466428e-05 4.245480240185e+00
1.261750000000e+03 -1.475534249984e-02 7.955770043944e-05 4.302133616932e+00
1.262000000000e+03 -1.291413629510e-02 7.555305408533e-05 4.359063795274e+00
1.262250000000e+03 -1.103222364447e-02 7.155834696390e-05 4.416253258595e+00
1.262500000000e+03 -9.128660376127e-03 6.761820018697e-05 4.473685119344e+00
1.262750000000e+03 -7.222802824569e-03 6.377589972467e-05 4.531343138182e+00
1.263000000000e+03 -5.334080351013e-03 6.007294442592e-05 4.589211729506e+00
1.263250000000e+03 -3.481768154017e-03 5.654863055643e-05 4.647275953081e+00
1.263500000000e+03 -1.684761688695e-03 5.323967319359e-05 4.705521490906e+00
1.263750000000e+03 3.864312827928e-05 5.017987165318e-05 4.763934611143e+00
1.264000000000e+03 1.670961847678e-03 4.739981969581e-05 4.822502118732e+00
1.264250000000e+03 3.195724692988e-03 4.492665534050e-05 4.881211292664e+00
1.264500000000e+03 4.597665894246e-03 4.278385675721e-05 4.940049812678e+00
1.264750000000e+03 5.862899153311e-03 4.099107431133e-05 4.999005674824e+00
1.265000000000e+03 6.979075348720e-03 3.956406927644e-05 5.058067098609e+00
1.265250000000e+03 7.935523177521e-03 3.851459820631e-05 5.117222425294e+00
1.265500000000e+03 8.723367420761e-03 3.785038777801e-05 5.176460011397e+00
1.265750000000e+03 9.335626178803e-03 3.757515314298e-05 5.235768117311e+00
1.266000000000e+03 9.767283634499e-03 3.768865172035e-05 5.295134794033e+00
1.266250000000e+03 1.001534019024e-02 3.818676574011e-05 5.354547768612e+00
1.266500000000e+03 1.007883582920e-02 3.906162389286e-05 5.413994331992e+00
1.266750000000e+03 9.958848055321e-03 4.030175404837e-05 5.473461229959e+00
1.267000000000e+03 9.658465789801e-03 4.189225977638e-05 5.532934558905e+00
1.267250000000e+03 9.182735761270e-03 4.381503154566e-05 5.592399669571e+00
1.267500000000e+03 8.538586632195e-03 4.604897362834e-05 5.651841078511e+00
1.267750000000e+03 7.734727459637e-03 4.857026004254e-05 5.711242390681e+00
1.268000000000e+03 6.781525624681e-03 5.135260457675e-05 5.770586233218e+00
1.268250000000e+03 5.690864172739e-03 5.436755014868e-05 5.829854201421e+00
1.268500000000e+03 4.475980064318e-03 5.758477517187e-05 5.889026819640e+00
1.268750000000e+03 3.151287746702e-03 6.097240832634e-05 5.948083514603e+00
1.269000000000e+03 1.732188387797e-03 6.449735792938e-05 6.007002605281e+00
1.269250000000e+03 2.348694985202e-04 6.812564647923e-05 6.065761305766e+00
1.269500000000e+03 -1.323903403992e-03 7.182275229181e-05 6.124335744197e+00
1.269750000000e+03 -2.926999319170e-03 7.555395410613e-05 6.182700995618e+00
1.270000000000e+03 -4.557135548554e-03 7.928467545967e-05 6.240831128193e+00
1.270250000000e+03 -6.197089738541e-03 8.298082749331e-05 6.298699263141e+00
1.270500000000e+03 -7.829907252540e-03 8.660914688097e-05 6.356277646217e+00
1.270750000000e+03 -9.439100544853e-03 9.013753250212e-05 6.413537730342e+00
1.271000000000e+03 -1.100883883139e-02 9.353536251813e-05 6.470450267470e+00
1.271250000000e+03 -1.252412457117e-02 9.677375904882e-05 6.526985408908e+00
1.271500000000e+03 -1.397095527882e-02 9.982592097252e-05 6.583112812207e+00
1.271750000000e+03 -1.533646863506e-02 1.026673809112e-04 6.638801753006e+00
1.272000000000e+03 -1.660906963645e-02 1.052762348538e-04 6.694021240516e+00
1.272250000000e+03 -1.777853740435e-02 1.076333812811e-04 6.748740135027e+00
1.272500000000e+03 -1.883611365003e-02 1.097226929544e-04 6.802927265373e+00
1.272750000000e+03 -1.977456838314e-02 1.115311643749e-04 6.856551545753e+00
1.273000000000e+03 -2.058824585480e-02 1.130490375643e-04 6.909582089602e+00
1.273250000000e+03 -2.127308840738e-02 1.142698866453e-04 6.961988319598e+00
1.273500000000e+03 -2.182664247091e-02 1.151906750118e-04 7.013740072328e+00
1.273750000000e+03 -2.224804195622e-02 1.158117350836e-04 7.064807696816e+00
1.274000000000e+03 -2.253797541740e-02 1.161367567699e-04 7.115162145784e+00
1.274250000000e+03 -2.269863607584e-02 1.161727276306e-04 7.164775058486e+00
1.274500000000e+03 -2.273365385549e-02 1.159298300880e-04 7.213618835448e+00
1.274750000000e+03 -2.264801641106e-02 1.154213047012e-04 7.261666703507e+00
1.275000000000e+03 -2.244797420150e-02 1.146632780358e-04 7.308892771896e+00
1.275250000000e+03 -2.214093777721e-02 1.136745494845e-04 7.355272078673e+00
1.275500000000e+03 -2.173536259015e-02 1.124763563289e-04 7.400780627688e+00
1.275750000000e+03 -2.124062903097e-02 1.110921183121e-04 7.445395416703e+00
1.276000000000e+03 -2.066691352307e-02 1.095471493886e-04 7.489094456580e+00
1.276250000000e+03 -2.002505727152e-02 1.078683540298e-04 7.531856782456e+00
1.276500000000e+03 -1.932643023380e-02 1.060839015212e-04 7.573662457575e+00
1.276750000000e+03 -1.858279354636e-02 1.042228777331e-04 7.614492570359e+00
1.277000000000e+03 -1.780616205412e-02 1.023149652229e-04 7.654329225893e+00
1.277250000000e+03 -1.700866669633e-02 1.003900777121e-04 7.693155532573e+00
1.277500000000e+03 -1.620241897737e-02 9.847798897031e-05 7.730955584951e+00
1.277750000000e+03 -1.539937838613e-02 9.660798425207e-05 7.767714443661e+00
1.278000000000e+03 -1.461122347310e-02 9.480851242918e-05 7.803418113630e+00
1.278250000000e+03 -1.384922809726e-02 9.310684389999e-05 7.838053521480e+00
1.278500000000e+03 -1.312414276021e-02 9.152874183901e-05 7.871608492500e+00
1.278750000000e+03 -1.244608306220e-02 9.009815482694e-05 7.904071728736e+00
1.279000000000e+03 -1.182442503432e-02 8.883692757675e-05 7.935432788213e+00
1.279250000000e+03 -1.126770930090e-02 8.776453674661e-05 7.965682066677e+00
1.279500000000e+03 -1.078355264079e-02 8.689784827384e-05 7.994810780850e+00
1.279750000000e+03 -1.037857031097e-02 8.625090977663e-05 8.022810955331e+00
1.280000000000e+03 -1.005830737959e-02 8.583477361132e-05 8.049675411788e+00
1.280250000000e+03 -9.827181716799e-03 8.565735714844e-05 8.075397761930e+00
1.280500000000e+03 -9.688436162008e-03 8.572333558651e-05 8.099972401961e+00
1.280750000000e+03 -9.644103792554e-03 8.603407627045e-05 8.123394510965e+00
1.281000000000e+03 -9.694984980803e-03 8.658759923480e-05 8.145660051832e+00
1.281250000000e+03 -9.840634940341e-03 8.737858225441e-05 8.166765772521e+00
1.281500000000e+03 -1.007936526914e-02 8.839849031486e-05 8.186709210453e+00
1.281750000000e+03 -1.040825768565e-02 8.963558504710e-05 8.205488698125e+00
1.282000000000e+03 -1.082318840576e-02 9.107505860606e-05 8.223103367296e+00
1.282250000000e+03 -1.131886752086e-02 9.269920669541e-05 8.239553156008e+00
1.282500000000e+03 -1.188888803354e-02 9.448761995279e-05 8.254838811548e+00
1.282750000000e+03 -1.252578941029e-02 9.641741002403e-05 8.268961895610e+00
1.283000000000e+03 -1.322113079388e-02 9.846347805550e-05 8.281924784186e+00
1.283250000000e+03 -1.396557750520e-02 1.005987977464e-04 8.293730668404e+00
1.283500000000e+03 -1.474899729235e-02 1.027947191770e-04 8.304383550570e+00
1.283750000000e+03 -1.556056741884e-02 1.050212950600e-04 8.313888237019e+00
1.284000000000e+03 -1.638889155301e-02 1.072476252724e-04 8.322250329864e+00
1.284250000000e+03 -1.722212489636e-02 1.094422138984e-04 8.329476211330e+00
1.284500000000e+03 -1.804810697316e-02 1.115733371740e-04 8.335573027940e+00
1.284750000000e+03 -1.885450081719e-02 1.136094410500e-04 8.340548666917e+00
1.285000000000e+03 -1.962893699520e-02 1.155194689031e-04 8.344411730925e+00
1.285250000000e+03 -2.035916135859e-02 1.172732234361e-04 8.347171507077e+00
1.285500000000e+03 -2.103318449049e-02 1.188417911913e-04 8.348837933127e+00
1.285750000000e+03 -2.163943224631e-02 1.201978902820e-04 8.349421557218e+00
1.286000000000e+03 -2.216689412164e-02 1.213162118718e-04 8.348933496112e+00
1.286250000000e+03 -2.260526881015e-02 1.221737518993e-04 8.347385388252e+00
1.286500000000e+03 -2.294510364059e-02 1.227501195331e-04 8.344789345044e+00
1.286750000000e+03 -2.317792788699e-02 1.230278235199e-04 8.341157896938e+00
1.287000000000e+03 -2.329637542086e-02 1.229925259511e-04 8.336503939462e+00
1.287250000000e+03 -2.329429659449e-02 1.226332643320e-04 8.330840676146e+00
1.287500000000e+03 -2.316685695222e-02 1.219426375511e-04 8.324181560026e+00
1.287750000000e+03 -2.291062023267e-02 1.209169493824e-04 8.316540235483e+00
1.288000000000e+03 -2.252361650795e-02 1.195563126186e-04 8.307930477240e+00
1.288250000000e+03 -2.200539129722e-02 1.178647057996e-04 8.298366131456e+00
1.288500000000e+03 -2.135703607410e-02 1.158499826609e-04 8.287861057161e+00
1.288750000000e+03 -2.058120004592e-02 1.135238335182e-04 8.276429067366e+00
1.289000000000e+03 -1.968208216638e-02 1.109016983822e-04 8.264083871039e+00
1.289250000000e+03 -1.866540147339e-02 1.080026284632e-04 8.250839019209e+00
1.289500000000e+03 -1.753834984077e-02 1.048491047179e-04 8.236707848534e+00
1.289750000000e+03 -1.630952283961e-02 1.014668029622e-04 8.221703431033e+00
1.290000000000e+03 -1.498883336360e-02 9.788431318619e-05 8.205838522924e+00
1.290250000000e+03 -1.358740710697e-02 9.413283994278e-05 8.189125515531e+00
1.290500000000e+03 -1.211746026513e-02 9.024584081310e-05 8.171576391639e+00
1.290750000000e+03 -1.059216352454e-02 8.625865474057e-05 8.153202679915e+00
1.291000000000e+03 -9.025491362127e-03 8.220807319750e-05 8.134015415078e+00
1.291250000000e+03 -7.432059785474e-03 7.813189272826e-05 8.114025100948e+00
1.291500000000e+03 -5.826954677016e-03 7.406847201566e-05 8.093241673113e+00
1.291750000000e+03 -4.225551883904e-03 7.005627000184e-05 8.071674469961e+00
1.292000000000e+03 -2.643331927291e-03 6.613336536934e-05 8.049332202205e+00
1.292250000000e+03 -1.095691334688e-03 6.233700925368e-05 8.026222929678e+00
1.292500000000e+03 4.022466386261e-04 5.870320609208e-05 8.002354042496e+00
1.292750000000e+03 1.835820800360e-03 5.526624118463e-05 7.977732243981e+00
1.293000000000e+03 3.191016398361e-03 5.205824948701e-05 7.952363542077e+00
1.293250000000e+03 4.454644023402e-03 4.910883622991e-05 7.926253244479e+00
1.293500000000e+03 5.614509437678e-03 4.644473113083e-05 7.899405961853e+00
1.293750000000e+03 6.659574389879e-03 4.408947911819e-05 7.871825614194e+00
1.294000000000e+03 7.580103426557e-03 4.206316097374e-05 7.843515447071e+00
1.294250000000e+03 8.367795654386e-03 4.038216392896e-05 7.814478055015e+00
1.294500000000e+03 9.015901570724e-03 3.905899622569e-05 7.784715409189e+00
1.294750000000e+03 9.519319403488e-03 3.810215599676e-05 7.754228895671e+00
1.295000000000e+03 9.874671103265e-03 3.751605961733e-05 7.723019360735e+00
1.295250000000e+03 1.008035856212e-02 3.730101856361e-05 7.691087160759e+00
1.295500000000e+03 1.013659460850e-02 3.745317453790e-05 7.658432221881e+00
1.295750000000e+03 1.004541144552e-02 3.796464251540e-05 7.625054104242e+00
1.296000000000e+03 9.810642928755e-03 3.882362018415e-05 7.590952074171e+00
1.296250000000e+03 9.437884609029e-03 4.001453079505e-05 7.556125177991e+00
1.296500000000e+03 8.934426662752e-03 4.151823822970e-05 7.520572323056e+00
1.296750000000e+03 8.309162570450e-03 4.331228972937e-05 7.484292361882e+00
1.297000000000e+03 7.572476838583e-03 4.537116889894e-05 7.447284175795e+00
1.297250000000e+03 6.736106918989e-03 4.766661080610e-05 7.409546763672e+00
1.297500000000e+03 5.812988034694e-03 5.016793947724e-05 7.371079326929e+00
1.297750000000e+03 4.817076320385e-03 5.284243978249e-05 7.331881356876e+00
1.298000000000e+03 3.763158630830e-03 5.565571074814e-05 7.291952716872e+00
1.298250000000e+03 2.666646516307e-03 5.857206038754e-05 7.251293723905e+00
1.298500000000e+03 1.543361767338e-03 6.155493870841e-05 7.209905223647e+00
1.298750000000e+03 4.093132773554e-04 6.456735130292e-05 7.167788662242e+00
1.299000000000e+03 -7.195286005721e-04 6.757227511558e-05 7.124946150435e+00
1.299250000000e+03 -1.827458469116e-03 7.053308647345e-05 7.081380522268e+00
1.299500000000e+03 -2.899258435994e-03 7.341395117214e-05 7.037095385442e+00
1.299750000000e+03 -3.920413225234e-03 7.618025129322e-05 6.992095164434e+00
1.300000000000e+03 -4.877315177553e-03 7.879898557245e-05 6.946385135270e+00
1.300250000000e+03 -5.757454610704e-03 8.123914445707e-05 6.899971452136e+00
1.300500000000e+03 -6.549592554085e-03 8.347207151790e-05 6.852861165400e+00
1.300750000000e+03 -7.243914908104e-03 8.547178760127e-05 6.805062232138e+00
1.301000000000e+03 -7.832162594121e-03 8.721530108932e-05 6.756583518246e+00
1.301250000000e+03 -8.307737673521e-03 8.868288933472e-05 6.707434793307e+00
[truncated: 101,472 more chars]
