# Supplementary material for: Tracking Charge Migration with Frequency-Matched Strobo-Spectroscopy
Source: J Phys Chem A. 2024 Jan 2;128(1):20–7. doi: 10.1021/acs.jpca.3c04234 (PMC10788909; doi:10.1021/acs.jpca.3c04234)
Supplement: Supplementary file 2 — jp3c04234_si_002.zip [file jp3c04234_si_002.zip › supplemental data/Data/dipoles/CM-orbital/tau=4.8750.txt]

# CM-orbital-resolved dipole moment for tau = 4.8750 o.c.
0.000000000000e+00 -1.706603541705e-03 2.359602496194e-05 1.638377480866e+00
2.500000000000e-01 -1.707058410154e-03 2.360298516163e-05 1.638690852022e+00
5.000000000000e-01 -1.708427054077e-03 2.362398085320e-05 1.639631853240e+00
7.500000000000e-01 -1.710734664765e-03 2.365931203480e-05 1.641200881791e+00
1.000000000000e+00 -1.713994232439e-03 2.370911855842e-05 1.643385805427e+00
1.250000000000e+00 -1.718185805339e-03 2.377328461778e-05 1.646161435104e+00
1.500000000000e+00 -1.723263313596e-03 2.385154274342e-05 1.649497207234e+00
1.750000000000e+00 -1.729177102577e-03 2.394371716874e-05 1.653368363658e+00
2.000000000000e+00 -1.735890830536e-03 2.404990082600e-05 1.657761696072e+00
2.250000000000e+00 -1.743388068011e-03 2.417047291758e-05 1.662673762270e+00
2.500000000000e+00 -1.751671222269e-03 2.430600704603e-05 1.668105651638e+00
2.750000000000e+00 -1.760754264226e-03 2.445719065508e-05 1.674061467156e+00
3.000000000000e+00 -1.770659452044e-03 2.462480634496e-05 1.680552094367e+00
3.250000000000e+00 -1.781420752673e-03 2.480975585570e-05 1.687600307547e+00
3.500000000000e+00 -1.793094526420e-03 2.501310022834e-05 1.695242858458e+00
3.750000000000e+00 -1.805768717491e-03 2.523604920238e-05 1.703527487234e+00
4.000000000000e+00 -1.819564890962e-03 2.547994752536e-05 1.712508132787e+00
4.250000000000e+00 -1.834626475557e-03 2.574617219522e-05 1.722240862537e+00
4.500000000000e+00 -1.851098533232e-03 2.603600825277e-05 1.732783090318e+00
4.750000000000e+00 -1.869109315280e-03 2.635050763911e-05 1.744193542691e+00
5.000000000000e+00 -1.888762339330e-03 2.669044012935e-05 1.756531573721e+00
5.250000000000e+00 -1.910135076468e-03 2.705628201100e-05 1.769854175241e+00
5.500000000000e+00 -1.933278135867e-03 2.744825441522e-05 1.784212680134e+00
5.750000000000e+00 -1.958211651224e-03 2.786637053978e-05 1.799649889385e+00
6.000000000000e+00 -1.984923023495e-03 2.831048425905e-05 1.816198734533e+00
6.250000000000e+00 -2.013373315536e-03 2.878035518597e-05 1.833882680948e+00
6.500000000000e+00 -2.043513015717e-03 2.927572068637e-05 1.852716901498e+00
6.750000000000e+00 -2.075301751716e-03 2.979636205588e-05 1.872709987307e+00
7.000000000000e+00 -2.108724999934e-03 3.034214546518e-05 1.893866010949e+00
7.250000000000e+00 -2.143801248491e-03 3.091302028410e-05 1.916186235259e+00
7.500000000000e+00 -2.180578415881e-03 3.150897963797e-05 1.939670813692e+00
7.750000000000e+00 -2.219122215157e-03 3.212998879656e-05 1.964320162841e+00
8.000000000000e+00 -2.259501213848e-03 3.277591140152e-05 1.990136327392e+00
8.250000000000e+00 -2.301772177963e-03 3.344647042294e-05 2.017123860139e+00
8.500000000000e+00 -2.345969577380e-03 3.414123653395e-05 2.045290662391e+00
8.750000000000e+00 -2.392101643645e-03 3.485964590016e-05 2.074648316565e+00
9.000000000000e+00 -2.440154455053e-03 3.560104875400e-05 2.105212256719e+00
9.250000000000e+00 -2.490101972554e-03 3.636478002084e-05 2.137001469651e+00
9.500000000000e+00 -2.541917775708e-03 3.715022004791e-05 2.170037938872e+00
9.750000000000e+00 -2.595584108781e-03 3.795681662550e-05 2.204346232621e+00
1.000000000000e+01 -2.651094540232e-03 3.878408953262e-05 2.239952492304e+00
1.025000000000e+01 -2.708451405756e-03 3.963160665837e-05 2.276883626658e+00
1.050000000000e+01 -2.767660627671e-03 4.049895610314e-05 2.315166343868e+00
1.075000000000e+01 -2.828727523429e-03 4.138572333345e-05 2.354826163407e+00
1.100000000000e+01 -2.891654873702e-03 4.229147359508e-05 2.395886041455e+00
1.125000000000e+01 -2.956444195067e-03 4.321573365473e-05 2.438365654522e+00
1.150000000000e+01 -3.023097240009e-03 4.415804229790e-05 2.482280195223e+00
1.175000000000e+01 -3.091616518244e-03 4.511794123446e-05 2.527639338222e+00
1.200000000000e+01 -3.162003437238e-03 4.609488161023e-05 2.574446929226e+00
1.225000000000e+01 -3.234252983946e-03 4.708825893224e-05 2.622700444717e+00
1.250000000000e+01 -3.308346423964e-03 4.809739307568e-05 2.672390609129e+00
1.275000000000e+01 -3.384244123201e-03 4.912149658126e-05 2.723501920140e+00
1.300000000000e+01 -3.461877576796e-03 5.015962286109e-05 2.776012129608e+00
1.325000000000e+01 -3.541145021003e-03 5.121067755634e-05 2.829892544170e+00
1.350000000000e+01 -3.621910241631e-03 5.227339925409e-05 2.885108635599e+00
1.375000000000e+01 -3.704002705606e-03 5.334634578072e-05 2.941619398475e+00
1.400000000000e+01 -3.787223048146e-03 5.442791238786e-05 2.999378819736e+00
1.425000000000e+01 -3.871347560215e-03 5.551632670492e-05 3.058335696757e+00
1.450000000000e+01 -3.956132392656e-03 5.660964149512e-05 3.118433084912e+00
1.475000000000e+01 -4.041318878191e-03 5.770575055802e-05 3.179609123214e+00
1.500000000000e+01 -4.126637547749e-03 5.880240301792e-05 3.241797482563e+00
1.525000000000e+01 -4.211811685519e-03 5.989722020885e-05 3.304927909484e+00
1.550000000000e+01 -4.296560868146e-03 6.098772650501e-05 3.368926853430e+00
1.575000000000e+01 -4.380604925508e-03 6.207138643202e-05 3.433718209991e+00
1.600000000000e+01 -4.463668294026e-03 6.314564880203e-05 3.499223872221e+00
1.625000000000e+01 -4.545484993254e-03 6.420800145107e-05 3.565364832787e+00
1.650000000000e+01 -4.625803282696e-03 6.525601520171e-05 3.632061785779e+00
1.675000000000e+01 -4.704389933238e-03 6.628739163231e-05 3.699236019277e+00
1.700000000000e+01 -4.781033398286e-03 6.730000240665e-05 3.766810108304e+00
1.725000000000e+01 -4.855545949718e-03 6.829192009219e-05 3.834708747558e+00
1.750000000000e+01 -4.927764729019e-03 6.926143878253e-05 3.902859360439e+00
1.775000000000e+01 -4.997551495223e-03 7.020708495289e-05 3.971192654537e+00
1.800000000000e+01 -5.064792463890e-03 7.112762110179e-05 4.039643071998e+00
1.825000000000e+01 -5.129397361227e-03 7.202204209755e-05 4.108149137550e+00
1.850000000000e+01 -5.191298981879e-03 7.288956584645e-05 4.176653712677e+00
1.875000000000e+01 -5.250452806130e-03 7.372963213492e-05 4.245104150358e+00
1.900000000000e+01 -5.306836374534e-03 7.454188675315e-05 4.313452408444e+00
1.925000000000e+01 -5.360449138586e-03 7.532616686834e-05 4.381655055112e+00
1.950000000000e+01 -5.411311770369e-03 7.608248707541e-05 4.449673246808e+00
1.975000000000e+01 -5.459465597797e-03 7.681103211454e-05 4.517472625459e+00
2.000000000000e+01 -5.504971265148e-03 7.751214188750e-05 4.585023163243e+00
2.025000000000e+01 -5.547907392509e-03 7.818629787432e-05 4.652298942803e+00
2.050000000000e+01 -5.588369074973e-03 7.883410970250e-05 4.719277873372e+00
2.075000000000e+01 -5.626466049147e-03 7.945629945849e-05 4.785941342098e+00
2.100000000000e+01 -5.662321347426e-03 8.005368826436e-05 4.852273804658e+00
2.125000000000e+01 -5.696069190574e-03 8.062718082322e-05 4.918262319401e+00
2.150000000000e+01 -5.727853449356e-03 8.117774902083e-05 4.983896036340e+00
2.175000000000e+01 -5.757825191667e-03 8.170641275060e-05 5.049165655579e+00
2.200000000000e+01 -5.786140330052e-03 8.221422101898e-05 5.114062873415e+00
2.225000000000e+01 -5.812956938463e-03 8.270223266371e-05 5.178579839874e+00
2.250000000000e+01 -5.838432049130e-03 8.317148193093e-05 5.242708656368e+00
2.275000000000e+01 -5.862719069549e-03 8.362298679429e-05 5.306440928164e+00
2.300000000000e+01 -5.885964522412e-03 8.405770804465e-05 5.369767405742e+00
2.325000000000e+01 -5.908305464145e-03 8.447654347793e-05 5.432677722794e+00
2.350000000000e+01 -5.929867778808e-03 8.488028799203e-05 5.495160244300e+00
2.375000000000e+01 -5.950763754643e-03 8.526962279862e-05 5.557202026073e+00
2.400000000000e+01 -5.971090937445e-03 8.564510316131e-05 5.618788887901e+00
2.425000000000e+01 -5.990931809871e-03 8.600722873400e-05 5.679905585997e+00
2.450000000000e+01 -6.010352650607e-03 8.635640880580e-05 5.740536074148e+00
2.475000000000e+01 -6.029403511833e-03 8.669292601968e-05 5.800663842180e+00
2.500000000000e+01 -6.048119262151e-03 8.701697020477e-05 5.860272304946e+00
2.525000000000e+01 -6.066519830006e-03 8.732866942651e-05 5.919345229752e+00
2.550000000000e+01 -6.084610840774e-03 8.762800772172e-05 5.977867185754e+00
2.575000000000e+01 -6.102385647116e-03 8.791494391486e-05 6.035823992505e+00
2.600000000000e+01 -6.119826995378e-03 8.818936838884e-05 6.093203153700e+00
2.625000000000e+01 -6.136907691962e-03 8.845113858122e-05 6.149994264360e+00
2.650000000000e+01 -6.153592223488e-03 8.870008598511e-05 6.206189377717e+00
2.675000000000e+01 -6.169839176146e-03 8.893605335342e-05 6.261783318741e+00
2.700000000000e+01 -6.185602463688e-03 8.915888616259e-05 6.316773934134e+00
2.725000000000e+01 -6.200832071670e-03 8.936843773089e-05 6.371162273518e+00
2.750000000000e+01 -6.215475619161e-03 8.956458335760e-05 6.424952694108e+00
2.775000000000e+01 -6.229480251798e-03 8.974722774602e-05 6.478152878279e+00
2.800000000000e+01 -6.242793653677e-03 8.991631148461e-05 6.530773761646e+00
2.825000000000e+01 -6.255364403596e-03 9.007182038040e-05 6.582829374545e+00
2.850000000000e+01 -6.267143012624e-03 9.021378941249e-05 6.634336597418e+00
2.875000000000e+01 -6.278083537663e-03 9.034228100882e-05 6.685314830815e+00
2.900000000000e+01 -6.288144632796e-03 9.045741505120e-05 6.735785588175e+00
2.925000000000e+01 -6.297289875597e-03 9.055936710725e-05 6.785772026758e+00
2.950000000000e+01 -6.305488253265e-03 9.064836778788e-05 6.835298432088e+00
2.975000000000e+01 -6.312715310732e-03 9.072470086671e-05 6.884389667680e+00
3.000000000000e+01 -6.318954370552e-03 9.078869703011e-05 6.933070605867e+00
3.025000000000e+01 -6.324197095533e-03 9.084076842383e-05 6.981365557906e+00
3.050000000000e+01 -6.328443609043e-03 9.088138590613e-05 7.029297722986e+00
3.075000000000e+01 -6.331702897483e-03 9.091107937967e-05 7.076888673655e+00
3.100000000000e+01 -6.333993546794e-03 9.093043930644e-05 7.124157891336e+00
3.125000000000e+01 -6.335344244389e-03 9.094010134200e-05 7.171122365521e+00
3.150000000000e+01 -6.335793712274e-03 9.094075899158e-05 7.217796268088e+00
3.175000000000e+01 -6.335390090724e-03 9.093316493258e-05 7.264190710794e+00
3.200000000000e+01 -6.334190229876e-03 9.091812074144e-05 7.310313591825e+00
3.225000000000e+01 -6.332259077451e-03 9.089646851443e-05 7.356169531337e+00
3.250000000000e+01 -6.329668852091e-03 9.086908066036e-05 7.401759897553e+00
3.275000000000e+01 -6.326497724799e-03 9.083684530911e-05 7.447082921200e+00
3.300000000000e+01 -6.322828005772e-03 9.080065110595e-05 7.492133894132e+00
3.325000000000e+01 -6.318744105411e-03 9.076137045425e-05 7.536905446041e+00
3.350000000000e+01 -6.314330555469e-03 9.071984089226e-05 7.581387886765e+00
3.375000000000e+01 -6.309670142287e-03 9.067684482264e-05 7.625569601657e+00
3.400000000000e+01 -6.304842059764e-03 9.063309002921e-05 7.669437487836e+00
3.425000000000e+01 -6.299920036920e-03 9.058918544144e-05 7.712977412295e+00
3.450000000000e+01 -6.294970447837e-03 9.054561396468e-05 7.756174676882e+00
3.475000000000e+01 -6.290050621406e-03 9.050273268493e-05 7.799014471896e+00
3.500000000000e+01 -6.285207582592e-03 9.046078011454e-05 7.841482301478e+00
3.525000000000e+01 -6.280477290354e-03 9.041983873881e-05 7.883564364143e+00
3.550000000000e+01 -6.275884336253e-03 9.037981443186e-05 7.925247872510e+00
3.575000000000e+01 -6.271441744001e-03 9.034039783723e-05 7.966521297868e+00
3.600000000000e+01 -6.267151048174e-03 9.030120289907e-05 8.007374526331e+00
3.625000000000e+01 -6.263002773860e-03 9.026168423498e-05 8.047798918042e+00
3.650000000000e+01 -6.258977193110e-03 9.022111398882e-05 8.087787266618e+00
3.675000000000e+01 -6.255045457627e-03 9.017863712554e-05 8.127333655391e+00
3.700000000000e+01 -6.251170903599e-03 9.013327615984e-05 8.166433216683e+00
3.725000000000e+01 -6.247310707725e-03 9.008395123900e-05 8.205081794926e+00
3.750000000000e+01 -6.243417627537e-03 9.002955052964e-05 8.243275526646e+00
3.775000000000e+01 -6.239441637658e-03 8.996884299275e-05 8.281010346214e+00
3.800000000000e+01 -6.235331589018e-03 8.990055854607e-05 8.318281435857e+00
3.825000000000e+01 -6.231036908984e-03 8.982346663361e-05 8.355082640232e+00
3.850000000000e+01 -6.226509278764e-03 8.973638634707e-05 8.391405862878e+00
3.875000000000e+01 -6.221704243973e-03 8.963821425104e-05 8.427240465860e+00
3.900000000000e+01 -6.216582666010e-03 8.952795569259e-05 8.462572692124e+00
3.925000000000e+01 -6.211111933019e-03 8.940475424091e-05 8.497385131232e+00
3.950000000000e+01 -6.205266883754e-03 8.926791948705e-05 8.531656247808e+00
3.975000000000e+01 -6.199030436884e-03 8.911695183364e-05 8.565359991665e+00
4.000000000000e+01 -6.192393944150e-03 8.895156368693e-05 8.598465504279e+00
4.025000000000e+01 -6.185357256657e-03 8.877169577964e-05 8.630936934081e+00
4.050000000000e+01 -6.177928522354e-03 8.857752349431e-05 8.662733367675e+00
4.075000000000e+01 -6.170123687696e-03 8.836946470922e-05 8.693808880234e+00
4.100000000000e+01 -6.161965715829e-03 8.814817737235e-05 8.724112704939e+00
4.125000000000e+01 -6.153483494772e-03 8.791453590221e-05 8.753589518021e+00
4.150000000000e+01 -6.144710484537e-03 8.766964581405e-05 8.782179830268e+00
4.175000000000e+01 -6.135683423632e-03 8.741482431546e-05 8.809820477635e+00
4.200000000000e+01 -6.126440972576e-03 8.715154219560e-05 8.836445195504e+00
4.225000000000e+01 -6.117022006075e-03 8.688143213323e-05 8.861985261043e+00
4.250000000000e+01 -6.107464039293e-03 8.660623580845e-05 8.886370192264e+00
4.275000000000e+01 -6.097801955448e-03 8.632777468234e-05 8.909528477224e+00
4.300000000000e+01 -6.088066778401e-03 8.604789884842e-05 8.931388328150e+00
4.325000000000e+01 -6.078285395528e-03 8.576855254105e-05 8.951878434277e+00
4.350000000000e+01 -6.068480021632e-03 8.549154630147e-05 8.970928700932e+00
4.375000000000e+01 -6.058667733058e-03 8.521878202880e-05 8.988470967717e+00
4.400000000000e+01 -6.048860701239e-03 8.495205403330e-05 9.004439682176e+00
4.425000000000e+01 -6.039066811389e-03 8.469303921385e-05 9.018772522008e+00
4.450000000000e+01 -6.029290380430e-03 8.444334703783e-05 9.031410964408e+00
4.475000000000e+01 -6.019533193635e-03 8.420448717614e-05 9.042300783453e+00
4.500000000000e+01 -6.009795765125e-03 8.397785504821e-05 9.051392477728e+00
4.525000000000e+01 -6.000078757521e-03 8.376472569516e-05 9.058641634728e+00
4.550000000000e+01 -5.990384460839e-03 8.356625007200e-05 9.064009220317e+00
4.575000000000e+01 -5.980718235074e-03 8.338345495479e-05 9.067461804764e+00
4.600000000000e+01 -5.971089847565e-03 8.321724236240e-05 9.068971735500e+00
4.625000000000e+01 -5.961514610051e-03 8.306839018798e-05 9.068517251770e+00
4.650000000000e+01 -5.952014280579e-03 8.293755320377e-05 9.066082557811e+00
4.675000000000e+01 -5.942617689554e-03 8.282526360387e-05 9.061657856960e+00
4.700000000000e+01 -5.933361041456e-03 8.273192978464e-05 9.055239353573e+00
4.725000000000e+01 -5.924287880528e-03 8.265783486466e-05 9.046829230141e+00
4.750000000000e+01 -5.915448690794e-03 8.260313481134e-05 9.036435594365e+00
4.775000000000e+01 -5.906900134952e-03 8.256785476943e-05 9.024072412036e+00
4.800000000000e+01 -5.898703979096e-03 8.255188456896e-05 9.009759406324e+00
4.825000000000e+01 -5.890925760293e-03 8.255497211140e-05 8.993521942476e+00
4.850000000000e+01 -5.883633258322e-03 8.257672147816e-05 8.975390871787e+00
4.875000000000e+01 -5.876894813678e-03 8.261658783185e-05 8.955402349220e+00
4.900000000000e+01 -5.870777560614e-03 8.267387326355e-05 8.933597607565e+00
4.925000000000e+01 -5.865345636808e-03 8.274772503850e-05 8.910022687038e+00
4.950000000000e+01 -5.860658428939e-03 8.283713491639e-05 8.884728114639e+00
4.975000000000e+01 -5.856768941816e-03 8.294092381925e-05 8.857768530823e+00
5.000000000000e+01 -5.853722340322e-03 8.305774867887e-05 8.829202259485e+00
5.025000000000e+01 -5.851554777727e-03 8.318616577949e-05 8.799090824737e+00
5.050000000000e+01 -5.850292322763e-03 8.332471360015e-05 8.767498409176e+00
5.075000000000e+01 -5.849949856972e-03 8.347167010683e-05 8.734491273036e+00
5.100000000000e+01 -5.850531163369e-03 8.362517745603e-05 8.700137122919e+00
5.125000000000e+01 -5.852028861198e-03 8.378335075088e-05 8.664504454357e+00
5.150000000000e+01 -5.854424802619e-03 8.394428391792e-05 8.627661870681e+00
5.175000000000e+01 -5.857690880351e-03 8.410604543782e-05 8.589677403491e+00
5.200000000000e+01 -5.861789834670e-03 8.426670342090e-05 8.550617835636e+00
5.225000000000e+01 -5.866676002233e-03 8.442434773420e-05 8.510548051010e+00
5.250000000000e+01 -5.872296576670e-03 8.457711024301e-05 8.469530431780e+00
5.275000000000e+01 -5.878592937432e-03 8.472323391243e-05 8.427624305068e+00
5.300000000000e+01 -5.885501661049e-03 8.486109679318e-05 8.384885471958e+00
5.325000000000e+01 -5.892955499683e-03 8.498923382150e-05 8.341365814936e+00
5.350000000000e+01 -5.900884258085e-03 8.510635599893e-05 8.297113012262e+00
5.375000000000e+01 -5.909215591417e-03 8.521134261555e-05 8.252170352701e+00
5.400000000000e+01 -5.917875472995e-03 8.530332189211e-05 8.206576671067e+00
5.425000000000e+01 -5.926788495924e-03 8.538171249345e-05 8.160366394625e+00
5.450000000000e+01 -5.935877917065e-03 8.544613424458e-05 8.113569708106e+00
5.475000000000e+01 -5.945065616951e-03 8.549643362357e-05 8.066212829189e+00
5.500000000000e+01 -5.954271914864e-03 8.553269023281e-05 8.018318380917e+00
5.525000000000e+01 -5.963415171447e-03 8.555520073550e-05 7.969905857185e+00
5.550000000000e+01 -5.972411328312e-03 8.556446455232e-05 7.920992155346e+00
5.575000000000e+01 -5.981173410202e-03 8.556115917244e-05 7.871592164611e+00
5.600000000000e+01 -5.989611043489e-03 8.554610532402e-05 7.821719387882e+00
5.625000000000e+01 -5.997630098148e-03 8.552025369815e-05 7.771386572164e+00
5.650000000000e+01 -6.005132501652e-03 8.548465537181e-05 7.720606334453e+00
5.675000000000e+01 -6.012016374403e-03 8.544040656588e-05 7.669391754291e+00
5.700000000000e+01 -6.018176357909e-03 8.538857398457e-05 7.617756922548e+00
5.725000000000e+01 -6.023504279892e-03 8.533021555526e-05 7.565717423117e+00
5.750000000000e+01 -6.027889984492e-03 8.526635955630e-05 7.513290739943e+00
5.775000000000e+01 -6.031222580049e-03 8.519796182599e-05 7.460496573372e+00
5.800000000000e+01 -6.033391960522e-03 8.512587776363e-05 7.407357062463e+00
5.825000000000e+01 -6.034290553192e-03 8.505084278645e-05 7.353896905070e+00
5.850000000000e+01 -6.033815356877e-03 8.497345789071e-05 7.300143376660e+00
5.875000000000e+01 -6.031870186552e-03 8.489417938742e-05 7.246126247786e+00
5.900000000000e+01 -6.028367870144e-03 8.481331297497e-05 7.191877606213e+00
5.925000000000e+01 -6.023232525925e-03 8.473101319217e-05 7.137431589686e+00
5.950000000000e+01 -6.016401717147e-03 8.464728668547e-05 7.082824040529e+00
5.975000000000e+01 -6.007828517068e-03 8.456200009022e-05 7.028092092187e+00
6.000000000000e+01 -5.997483337323e-03 8.447489099697e-05 6.973273702857e+00
6.025000000000e+01 -5.985355484380e-03 8.438558043286e-05 6.918407149600e+00
6.050000000000e+01 -5.971454310190e-03 8.429358763923e-05 6.863530499157e+00
6.075000000000e+01 -5.955809974262e-03 8.419834769000e-05 6.808681068533e+00
6.100000000000e+01 -5.938473698297e-03 8.409922698535e-05 6.753894892153e+00
6.125000000000e+01 -5.919517536493e-03 8.399553984806e-05 6.699206207006e+00
6.150000000000e+01 -5.899033639250e-03 8.388656271974e-05 6.644646968175e+00
6.175000000000e+01 -5.877133022597e-03 8.377154823169e-05 6.590246404419e+00
6.200000000000e+01 -5.853943853697e-03 8.364973560396e-05 6.536030621667e+00
6.225000000000e+01 -5.829609318011e-03 8.352036123932e-05 6.482022259576e+00
6.250000000000e+01 -5.804285019830e-03 8.338266643920e-05 6.428240206271e+00
6.275000000000e+01 -5.778136071452e-03 8.323589988407e-05 6.374699371766e+00
6.300000000000e+01 -5.751333932083e-03 8.307932028184e-05 6.321410522076e+00
6.325000000000e+01 -5.724053068684e-03 8.291219696296e-05 6.268380174341e+00
6.350000000000e+01 -5.696467562092e-03 8.273380911389e-05 6.215610551580e+00
6.375000000000e+01 -5.668747719607e-03 8.254344406047e-05 6.163099597174e+00
6.400000000000e+01 -5.641056809910e-03 8.234039526170e-05 6.110841046921e+00
6.425000000000e+01 -5.613547984003e-03 8.212396030849e-05 6.058824558199e+00
6.450000000000e+01 -5.586361456553e-03 8.189344032378e-05 6.007035893752e+00
6.475000000000e+01 -5.559621995743e-03 8.164813926556e-05 5.955457157488e+00
6.500000000000e+01 -5.533436714319e-03 8.138736793215e-05 5.904067082216e+00
6.525000000000e+01 -5.507893228238e-03 8.111044440812e-05 5.852841361900e+00
6.550000000000e+01 -5.483058194293e-03 8.081668717880e-05 5.801753030007e+00
6.575000000000e+01 -5.458976233966e-03 8.050544877719e-05 5.750772872477e+00
6.600000000000e+01 -5.435669125305e-03 8.017610797537e-05 5.699869876338e+00
6.625000000000e+01 -5.413135414836e-03 7.982807261486e-05 5.649011699415e+00
6.650000000000e+01 -5.391350329541e-03 7.946079521498e-05 5.598165160082e+00
6.675000000000e+01 -5.370266081709e-03 7.907378357866e-05 5.547296733224e+00
6.700000000000e+01 -5.349812512488e-03 7.866661629177e-05 5.496373044768e+00
6.725000000000e+01 -5.329898002778e-03 7.823894395051e-05 5.445361360148e+00
6.750000000000e+01 -5.310410787974e-03 7.779049320170e-05 5.394230051090e+00
6.775000000000e+01 -5.291220494135e-03 7.732109068700e-05 5.342949042860e+00
6.800000000000e+01 -5.272180025570e-03 7.683066730091e-05 5.291490227621e+00
6.825000000000e+01 -5.253127653478e-03 7.631926322743e-05 5.239827847995e+00
6.850000000000e+01 -5.233889408990e-03 7.578703295305e-05 5.187938840541e+00
6.875000000000e+01 -5.214281643378e-03 7.523424397793e-05 5.135803144686e+00
6.900000000000e+01 -5.194113851423e-03 7.466128016026e-05 5.083403969555e+00
6.925000000000e+01 -5.173191561014e-03 7.406867069501e-05 5.030728025289e+00
6.950000000000e+01 -5.151319348646e-03 7.345704700681e-05 4.977765712016e+00
6.975000000000e+01 -5.128303834787e-03 7.282714554693e-05 4.924511272684e+00
7.000000000000e+01 -5.103956808089e-03 7.217983614780e-05 4.870962902552e+00
7.025000000000e+01 -5.078098233625e-03 7.151608521022e-05 4.817122820501e+00
7.050000000000e+01 -5.050558997506e-03 7.083694724774e-05 4.762997293746e+00
7.075000000000e+01 -5.021183781201e-03 7.014361966590e-05 4.708596620440e+00
7.100000000000e+01 -4.989833530971e-03 6.943737530066e-05 4.653935061672e+00
7.125000000000e+01 -4.956387643299e-03 6.871956213222e-05 4.599030727400e+00
7.150000000000e+01 -4.920745845508e-03 6.799160995832e-05 4.543905408938e+00
7.175000000000e+01 -4.882829812716e-03 6.725501281005e-05 4.488584363851e+00
7.200000000000e+01 -4.842584324871e-03 6.651127755983e-05 4.433096049464e+00
7.225000000000e+01 -4.799978207299e-03 6.576196544097e-05 4.377471808764e+00
7.250000000000e+01 -4.755004978957e-03 6.500866843606e-05 4.321745514883e+00
7.275000000000e+01 -4.707683065649e-03 6.425299121926e-05 4.265953173879e+00
7.300000000000e+01 -4.658055771281e-03 6.349653548771e-05 4.210132498683e+00
7.325000000000e+01 -4.606190839936e-03 6.274088476685e-05 4.154322455793e+00
7.350000000000e+01 -4.552179826506e-03 6.198758936471e-05 4.098562798750e+00
7.375000000000e+01 -4.496137321589e-03 6.123815162315e-05 4.042893593906e+00
7.400000000000e+01 -4.438199954005e-03 6.049401146313e-05 3.987354749708e+00
7.425000000000e+01 -4.378525215107e-03 5.975653399870e-05 3.931985561180e+00
7.450000000000e+01 -4.317290069656e-03 5.902699765492e-05 3.876824275875e+00
7.475000000000e+01 -4.254689481364e-03 5.830658368186e-05 3.821907694307e+00
7.500000000000e+01 -4.190934800673e-03 5.759636822000e-05 3.767270810373e+00
7.525000000000e+01 -4.126251943162e-03 5.689731802513e-05 3.712946499799e+00
7.550000000000e+01 -4.060879426911e-03 5.621028286912e-05 3.658965262116e+00
7.575000000000e+01 -3.995066371501e-03 5.553599120939e-05 3.605355018362e+00
7.600000000000e+01 -3.929070407854e-03 5.487503898124e-05 3.552140966091e+00
7.625000000000e+01 -3.863155285167e-03 5.422792276977e-05 3.499345490418e+00
7.650000000000e+01 -3.797588308644e-03 5.359501910995e-05 3.446988127843e+00
7.675000000000e+01 -3.732637653021e-03 5.297658702436e-05 3.395085577525e+00
7.700000000000e+01 -3.668569583500e-03 5.237274296876e-05 3.343651753865e+00
7.725000000000e+01 -3.605645506702e-03 5.178349018023e-05 3.292697872073e+00
7.750000000000e+01 -3.544118903637e-03 5.120871633696e-05 3.242232558983e+00
7.775000000000e+01 -3.484232205392e-03 5.064818868425e-05 3.192261980155e+00
7.800000000000e+01 -3.426213710823e-03 5.010155256358e-05 3.142789975738e+00
7.825000000000e+01 -3.370274493361e-03 4.956832896552e-05 3.093818196573e+00
7.850000000000e+01 -3.316605435940e-03 4.904791477020e-05 3.045346234071e+00
7.875000000000e+01 -3.265374539233e-03 4.853958141893e-05 2.997371738395e+00
7.900000000000e+01 -3.216724316570e-03 4.804247513812e-05 2.949890520216e+00
7.925000000000e+01 -3.170769488767e-03 4.755561916631e-05 2.902896635593e+00
7.950000000000e+01 -3.127594968269e-03 4.707791780209e-05 2.856382454146e+00
7.975000000000e+01 -3.087254183037e-03 4.660816348925e-05 2.810338714397e+00
8.000000000000e+01 -3.049767872411e-03 4.614504680539e-05 2.764754571238e+00
8.025000000000e+01 -3.015123312283e-03 4.568716973755e-05 2.719617643347e+00
8.050000000000e+01 -2.983274023194e-03 4.523306261253e-05 2.674914069454e+00
8.075000000000e+01 -2.954139992731e-03 4.478120409832e-05 2.630628582302e+00
8.100000000000e+01 -2.927608360288e-03 4.433004326193e-05 2.586744612804e+00
8.125000000000e+01 -2.903534624883e-03 4.387802447572e-05 2.543244433069e+00
8.150000000000e+01 -2.881744342311e-03 4.342361272397e-05 2.500109348928e+00
8.175000000000e+01 -2.862035300153e-03 4.296531914494e-05 2.457319952832e+00
8.200000000000e+01 -2.844180167669e-03 4.250172855602e-05 2.414856441277e+00
8.225000000000e+01 -2.827929559880e-03 4.203152352078e-05 2.372699007297e+00
8.250000000000e+01 -2.813015504558e-03 4.155348989832e-05 2.330828306711e+00
8.275000000000e+01 -2.799155248053e-03 4.106658226227e-05 2.289226004692e+00
8.300000000000e+01 -2.786055382266e-03 4.056991800222e-05 2.247875395132e+00
8.325000000000e+01 -2.773416373000e-03 4.006277691354e-05 2.206762092713e+00
8.350000000000e+01 -2.760937310354e-03 3.954462275790e-05 2.165874784047e+00
8.375000000000e+01 -2.748320765116e-03 3.901512649573e-05 2.125206026310e+00
8.400000000000e+01 -2.735277779338e-03 3.847415391084e-05 2.084753076051e+00
8.425000000000e+01 -2.721532759448e-03 3.792176018447e-05 2.044518723054e+00
8.450000000000e+01 -2.706828352097e-03 3.735822504153e-05 2.004512105629e+00
8.475000000000e+01 -2.690929987907e-03 3.678404735791e-05 1.964749474106e+00
8.500000000000e+01 -2.673630140343e-03 3.619994580178e-05 1.925254872665e+00
8.525000000000e+01 -2.654752094297e-03 3.560686124368e-05 1.886060703370e+00
8.550000000000e+01 -2.634153182184e-03 3.500595832043e-05 1.847208141304e+00
8.575000000000e+01 -2.611727287469e-03 3.439862634885e-05 1.808747368546e+00
8.600000000000e+01 -2.587406649872e-03 3.378647933180e-05 1.770737602165e+00
8.625000000000e+01 -2.561162833021e-03 3.317135449968e-05 1.733246896349e+00
8.650000000000e+01 -2.533006914601e-03 3.255530804885e-05 1.696351707709e+00
8.675000000000e+01 -2.502988868959e-03 3.194060851594e-05 1.660136222668e+00
8.700000000000e+01 -2.471196194229e-03 3.132972658310e-05 1.624691457270e+00
8.725000000000e+01 -2.437751842808e-03 3.072532061474e-05 1.590114146754e+00
8.750000000000e+01 -2.402811484950e-03 3.013021196813e-05 1.556505460013e+00
8.775000000000e+01 -2.366560241601e-03 2.954737082533e-05 1.523969572100e+00
8.800000000000e+01 -2.329209050870e-03 2.897990161119e-05 1.492612147852e+00
8.825000000000e+01 -2.290990577846e-03 2.843098889702e-05 1.462538780353e+00
8.850000000000e+01 -2.252154854980e-03 2.790386962934e-05 1.433853442399e+00
8.875000000000e+01 -2.212964919005e-03 2.740180175725e-05 1.406657001496e+00
8.900000000000e+01 -2.173692225521e-03 2.692799858003e-05 1.381045841679e+00
8.925000000000e+01 -2.134612255725e-03 2.648560770646e-05 1.357110643458e+00
8.950000000000e+01 -2.096000336880e-03 2.607766542356e-05 1.334935344680e+00
8.975000000000e+01 -2.058127698842e-03 2.570705034077e-05 1.314596316422e+00
9.000000000000e+01 -2.021257837779e-03 2.537644011247e-05 1.296161761414e+00
9.025000000000e+01 -1.985643301085e-03 2.508827154923e-05 1.279691343095e+00
9.050000000000e+01 -1.951522903298e-03 2.484470189446e-05 1.265236031213e+00
9.075000000000e+01 -1.919119501300e-03 2.464757571535e-05 1.252838155660e+00
9.100000000000e+01 -1.888638335071e-03 2.449840159474e-05 1.242531637120e+00
9.125000000000e+01 -1.860265939071e-03 2.439832880063e-05 1.234342365429e+00
9.150000000000e+01 -1.834169593983e-03 2.434813289326e-05 1.228288688829e+00
9.175000000000e+01 -1.810497311800e-03 2.434820982161e-05 1.224381975879e+00
9.200000000000e+01 -1.789378332691e-03 2.439857704706e-05 1.222627208464e+00
9.225000000000e+01 -1.770924128783e-03 2.449888342160e-05 1.223023575028e+00
9.250000000000e+01 -1.755229835951e-03 2.464842581396e-05 1.225565022489e+00
9.275000000000e+01 -1.742376066101e-03 2.484617249837e-05 1.230240745714e+00
9.300000000000e+01 -1.732431010716e-03 2.509079327762e-05 1.237035588867e+00
9.325000000000e+01 -1.725452767384e-03 2.538069476221e-05 1.245930351478e+00
9.350000000000e+01 -1.721491794553e-03 2.571406086060e-05 1.256901986316e+00
9.375000000000e+01 -1.720593417961e-03 2.608889052230e-05 1.269923697055e+00
9.400000000000e+01 -1.722800299246e-03 2.650304286134e-05 1.284964945339e+00
9.425000000000e+01 -1.728154754686e-03 2.695428399085e-05 1.301991378145e+00
9.450000000000e+01 -1.736700828531e-03 2.744032986879e-05 1.320964704987e+00
9.475000000000e+01 -1.748486025806e-03 2.795888842153e-05 1.341842541066e+00
9.500000000000e+01 -1.763562624021e-03 2.850769827226e-05 1.364578245757e+00
9.525000000000e+01 -1.781988505293e-03 2.908456483974e-05 1.389120786483e+00
9.550000000000e+01 -1.803827453958e-03 2.968739149090e-05 1.415414644106e+00
9.575000000000e+01 -1.829148901888e-03 3.031420609095e-05 1.443399792856e+00
9.600000000000e+01 -1.858027098386e-03 3.096318251866e-05 1.473011762451e+00
9.625000000000e+01 -1.890539726272e-03 3.163265624159e-05 1.504181806462e+00
9.650000000000e+01 -1.926765972493e-03 3.232113428911e-05 1.536837174841e+00
9.675000000000e+01 -1.966784101372e-03 3.302729894977e-05 1.570901502665e+00
9.700000000000e+01 -2.010668548040e-03 3.375000658831e-05 1.606295301586e+00
9.725000000000e+01 -2.058486699369e-03 3.448828006908e-05 1.642936553678e+00
9.750000000000e+01 -2.110295296242e-03 3.524129624638e-05 1.680741383684e+00
9.775000000000e+01 -2.166136626667e-03 3.600836884712e-05 1.719624798606e+00
9.800000000000e+01 -2.226034568920e-03 3.678892725215e-05 1.759501464046e+00
9.825000000000e+01 -2.289990615568e-03 3.758248231145e-05 1.800286499163e+00
9.850000000000e+01 -2.357979961202e-03 3.838861468047e-05 1.841896258887e+00
9.875000000000e+01 -2.429947872105e-03 3.920695468035e-05 1.884249083262e+00
9.900000000000e+01 -2.505806261041e-03 4.003713089948e-05 1.927265989413e+00
9.925000000000e+01 -2.585430683724e-03 4.087875119224e-05 1.970871288053e+00
9.950000000000e+01 -2.668657809553e-03 4.173133977775e-05 2.014993112021e+00
9.975000000000e+01 -2.755283604030e-03 4.259434328946e-05 2.059563847993e+00
1.000000000000e+02 -2.845062311548e-03 4.346709849887e-05 2.104520469487e+00
1.002500000000e+02 -2.937706224601e-03 4.434880599474e-05 2.149804775162e+00
1.005000000000e+02 -3.032886354542e-03 4.523851007573e-05 2.195363539648e+00
1.007500000000e+02 -3.130234018255e-03 4.613508356396e-05 2.241148590806e+00
1.010000000000e+02 -3.229343402864e-03 4.703721938820e-05 2.287116825816e+00
1.012500000000e+02 -3.329775068388e-03 4.794342759876e-05 2.333230184537e+00
1.015000000000e+02 -3.431060385278e-03 4.885204044297e-05 2.379455591680e+00
1.017500000000e+02 -3.532706813095e-03 4.976122352993e-05 2.425764884650e+00
1.020000000000e+02 -3.634203946165e-03 5.066899477912e-05 2.472134733684e+00
1.022500000000e+02 -3.735030200522e-03 5.157325052965e-05 2.518546561375e+00
1.025000000000e+02 -3.834660012001e-03 5.247179808282e-05 2.564986465902e+00
1.027500000000e+02 -3.932571355269e-03 5.336239354675e-05 2.611445140793e+00
1.030000000000e+02 -4.028253410960e-03 5.424278389540e-05 2.657917791945e+00
1.032500000000e+02 -4.121214182741e-03 5.511075311873e-05 2.704404036282e+00
1.035000000000e+02 -4.210987898803e-03 5.596417014311e-05 2.750907778869e+00
1.037500000000e+02 -4.297141944642e-03 5.680103256611e-05 2.797437051259e+00
1.040000000000e+02 -4.379283179400e-03 5.761951273731e-05 2.844003802310e+00
1.042500000000e+02 -4.457063502048e-03 5.841799779863e-05 2.890623634717e+00
1.045000000000e+02 -4.530184475401e-03 5.919512549343e-05 2.937315474797e+00
1.047500000000e+02 -4.598400962809e-03 5.994981221846e-05 2.984101173285e+00
1.050000000000e+02 -4.661523689510e-03 6.068127477818e-05 3.031005039830e+00
1.052500000000e+02 -4.719420652210e-03 6.138904326108e-05 3.078053307300e+00
1.055000000000e+02 -4.772017474732e-03 6.207296445315e-05 3.125273538015e+00
1.057500000000e+02 -4.819296683816e-03 6.273319755645e-05 3.172693979715e+00
1.060000000000e+02 -4.861296004964e-03 6.337020012073e-05 3.220342885651e+00
1.062500000000e+02 -4.898105727984e-03 6.398470544344e-05 3.268247814638e+00
1.065000000000e+02 -4.929865436720e-03 6.457769414600e-05 3.316434929230e+00
1.067500000000e+02 -4.956760029674e-03 6.515036253071e-05 3.364928311128e+00
1.070000000000e+02 -4.979015310451e-03 6.570408341242e-05 3.413749316195e+00
1.072500000000e+02 -4.996893337118e-03 6.624036544453e-05 3.462915978914e+00
1.075000000000e+02 -5.010687681447e-03 6.676081068341e-05 3.512442496219e+00
1.077500000000e+02 -5.020718682196e-03 6.726707307045e-05 3.562338795169e+00
1.080000000000e+02 -5.027328797701e-03 6.776081940688e-05 3.612610201224e+00
1.082500000000e+02 -5.030878375498e-03 6.824369879460e-05 3.663257212909e+00
1.085000000000e+02 -5.031741835438e-03 6.871730522820e-05 3.714275387812e+00
1.087500000000e+02 -5.030303953923e-03 6.918315334814e-05 3.765655340048e+00
1.090000000000e+02 -5.026956715966e-03 6.964266284043e-05 3.817382845464e+00
1.092500000000e+02 -5.022096674192e-03 7.009714690662e-05 3.869439044412e+00
1.095000000000e+02 -5.016122672244e-03 7.054780328217e-05 3.921800738963e+00
1.097500000000e+02 -5.009433888606e-03 7.099571585120e-05 3.974440768692e+00
1.100000000000e+02 -5.002428111840e-03 7.144185798580e-05 4.027328443162e+00
1.102500000000e+02 -4.995500180158e-03 7.188710281078e-05 4.080430033977e+00
1.105000000000e+02 -4.989040545513e-03 7.233223729153e-05 4.133709289646e+00
1.107500000000e+02 -4.983433758038e-03 7.277797683761e-05 4.187127975038e+00
1.110000000000e+02 -4.979056812942e-03 7.322498081852e-05 4.240646413335e+00
1.112500000000e+02 -4.976277273220e-03 7.367386713072e-05 4.294224015681e+00
1.115000000000e+02 -4.975451121216e-03 7.412522549527e-05 4.347819789697e+00
1.117500000000e+02 -4.976920281968e-03 7.457962730489e-05 4.401392823460e+00
1.120000000000e+02 -4.981009825370e-03 7.503763163849e-05 4.454902725093e+00
1.122500000000e+02 -4.988024828257e-03 7.549978659049e-05 4.508310030329e+00
1.125000000000e+02 -4.998246941442e-03 7.596662552273e-05 4.561576560071e+00
1.127500000000e+02 -5.011930687357e-03 7.643865783163e-05 4.614665743957e+00
1.130000000000e+02 -5.029299628173e-03 7.691635493876e-05 4.667542897342e+00
1.132500000000e+02 -5.050542457553e-03 7.740013159371e-05 4.720175469393e+00
1.135000000000e+02 -5.075809209976e-03 7.789032240732e-05 4.772533253812e+00
1.137500000000e+02 -5.105207578649e-03 7.838715642766e-05 4.824588579582e+00
1.140000000000e+02 -5.138799640206e-03 7.889073079145e-05 4.876316476018e+00
1.142500000000e+02 -5.176598978706e-03 7.940098367593e-05 4.927694827089e+00
1.145000000000e+02 -5.218568448006e-03 7.991766423140e-05 4.978704510957e+00
1.147500000000e+02 -5.264618562669e-03 8.044030908660e-05 5.029329535348e+00
1.150000000000e+02 -5.314606711787e-03 8.096820803527e-05 5.079557165473e+00
1.152500000000e+02 -5.368337171166e-03 8.150042510138e-05 5.129378049375e+00
1.155000000000e+02 -5.425562141352e-03 8.203578386917e-05 5.178786337727e+00
1.157500000000e+02 -5.485983627319e-03 8.257283692609e-05 5.227779796720e+00
1.160000000000e+02 -5.549256272540e-03 8.310988302060e-05 5.276359911461e+00
1.162500000000e+02 -5.614991055485e-03 8.364498478641e-05 5.324531972668e+00
1.165000000000e+02 -5.682759859961e-03 8.417599163132e-05 5.372305143326e+00
1.167500000000e+02 -5.752100786345e-03 8.470058029525e-05 5.419692498653e+00
1.170000000000e+02 -5.822524055484e-03 8.521627297600e-05 5.466711028473e+00
1.172500000000e+02 -5.893518448763e-03 8.572041388979e-05 5.513381602759e+00
1.175000000000e+02 -5.964557988410e-03 8.621035515402e-05 5.559728883841e+00
1.177500000000e+02 -6.035108833228e-03 8.668345892543e-05 5.605781191279e+00
1.180000000000e+02 -6.104636386922e-03 8.713709072916e-05 5.651570301742e+00
1.182500000000e+02 -6.172612227115e-03 8.756868801962e-05 5.697131196077e+00
1.185000000000e+02 -6.238520739366e-03 8.797583957185e-05 5.742501737902e+00
1.187500000000e+02 -6.301865398585e-03 8.835628825987e-05 5.787722297676e+00
1.190000000000e+02 -6.362174554300e-03 8.870790295970e-05 5.832835321035e+00
1.192500000000e+02 -6.419006507299e-03 8.902879499045e-05 5.877884841123e+00
1.195000000000e+02 -6.471953862408e-03 8.931733151002e-05 5.922915952692e+00
1.197500000000e+02 -6.520647219173e-03 8.957213286587e-05 5.967974246965e+00
1.200000000000e+02 -6.564758079271e-03 8.979207524873e-05 6.013105223222e+00
1.202500000000e+02 -6.604001088199e-03 8.997629028434e-05 6.058353677894e+00
1.205000000000e+02 -6.638135518142e-03 9.012415953732e-05 6.103763092541e+00
1.207500000000e+02 -6.666966126462e-03 9.023529968080e-05 6.149375022635e+00
1.210000000000e+02 -6.690343425824e-03 9.030954113962e-05 6.195228501123e+00
1.212500000000e+02 -6.708163395423e-03 9.034694504914e-05 6.241359465662e+00
1.215000000000e+02 -6.720366659321e-03 9.034775441258e-05 6.287800218790e+00
1.217500000000e+02 -6.726937364284e-03 9.031237961904e-05 6.334578928807e+00
1.220000000000e+02 -6.727901773870e-03 9.024139023753e-05 6.381719178267e+00
1.222500000000e+02 -6.723326482163e-03 9.013550344478e-05 6.429239566068e+00
1.225000000000e+02 -6.713316487403e-03 8.999553933847e-05 6.477153365410e+00
1.227500000000e+02 -6.698013089819e-03 8.982243788300e-05 6.525468246785e+00
1.230000000000e+02 -6.677591648735e-03 8.961725412993e-05 6.574186061097e+00
1.232500000000e+02 -6.652259192287e-03 8.938114892609e-05 6.623302689946e+00
1.235000000000e+02 -6.622251955315e-03 8.911538639053e-05 6.672807961565e+00
1.237500000000e+02 -6.587832794510e-03 8.882133315891e-05 6.722685634173e+00
1.240000000000e+02 -6.549288530923e-03 8.850046080253e-05 6.772913441345e+00
1.242500000000e+02 -6.506927082866e-03 8.815434861606e-05 6.823463205102e+00
1.245000000000e+02 -6.461074552939e-03 8.778466858572e-05 6.874301005282e+00
1.247500000000e+02 -6.412072167236e-03 8.739319383255e-05 6.925387410182e+00
1.250000000000e+02 -6.360273158167e-03 8.698179676464e-05 6.976677757787e+00
1.252500000000e+02 -6.306039584362e-03 8.655244252734e-05 7.028122486018e+00
1.255000000000e+02 -6.249739053554e-03 8.610717852309e-05 7.079667507427e+00
1.257500000000e+02 -6.191741461977e-03 8.564812182332e-05 7.131254619915e+00
1.260000000000e+02 -6.132415773340e-03 8.517744552095e-05 7.182821949802e+00
1.262500000000e+02 -6.072126846400e-03 8.469736187516e-05 7.234304419442e+00
1.265000000000e+02 -6.011232470556e-03 8.421010445669e-05 7.285634231966e+00
1.267500000000e+02 -5.950080609541e-03 8.371790774450e-05 7.336741368626e+00
1.270000000000e+02 -5.889007062025e-03 8.322298213873e-05 7.387554089069e+00
1.272500000000e+02 -5.828333422822e-03 8.272748218321e-05 7.437999433969e+00
1.275000000000e+02 -5.768365409260e-03 8.223352792780e-05 7.488003718922e+00
1.277500000000e+02 -5.709391429817e-03 8.174317734352e-05 7.537493022167e+00
1.280000000000e+02 -5.651681791076e-03 8.125835462622e-05 7.586393652650e+00
1.282500000000e+02 -5.595488251177e-03 8.078096205885e-05 7.634632603447e+00
1.285000000000e+02 -5.541043542323e-03 8.031278292270e-05 7.682137974503e+00
1.287500000000e+02 -5.488561192444e-03 7.985545749378e-05 7.728839372761e+00
1.290000000000e+02 -5.438235835832e-03 7.941049642432e-05 7.774668271201e+00
1.292500000000e+02 -5.390243646587e-03 7.897928908820e-05 7.819558338235e+00
1.295000000000e+02 -5.344743016066e-03 7.856313504589e-05 7.863445717608e+00
1.297500000000e+02 -5.301875208249e-03 7.816316248999e-05 7.906269274681e+00
1.300000000000e+02 -5.261765153135e-03 7.778035538777e-05 7.947970788176e+00
1.302500000000e+02 -5.224522206136e-03 7.741558102992e-05 7.988495108022e+00
1.305000000000e+02 -5.190240925235e-03 7.706960881554e-05 8.027790257572e+00
1.307500000000e+02 -5.159001705175e-03 7.674311847033e-05 8.065807505681e+00
1.310000000000e+02 -5.130871353058e-03 7.643668710725e-05 8.102501386877e+00
1.312500000000e+02 -5.105903461641e-03 7.615081354850e-05 8.137829699394e+00
1.315000000000e+02 -5.084138721384e-03 7.588592857743e-05 8.171753459464e+00
1.317500000000e+02 -5.065605073021e-03 7.564237330018e-05 8.204236844635e+00
1.320000000000e+02 -5.050317717147e-03 7.542041109029e-05 8.235247104932e+00
1.322500000000e+02 -5.038279009402e-03 7.522024463832e-05 8.264754475650e+00
1.325000000000e+02 -5.029478215620e-03 7.504196255156e-05 8.292732069744e+00
1.327500000000e+02 -5.023891139919e-03 7.488556210808e-05 8.319155782581e+00
1.330000000000e+02 -5.021479752742e-03 7.475098200049e-05 8.344004191308e+00
1.332500000000e+02 -5.022191865351e-03 7.463809140582e-05 8.367258460279e+00
1.335000000000e+02 -5.025960848616e-03 7.454666042153e-05 8.388902265024e+00
1.337500000000e+02 -5.032705400230e-03 7.447636870034e-05 8.408921710984e+00
1.340000000000e+02 -5.042329603972e-03 7.442676052241e-05 8.427305276101e+00
1.342500000000e+02 -5.054723089423e-03 7.439721690311e-05 8.444043750575e+00
1.345000000000e+02 -5.069761514326e-03 7.438711056296e-05 8.459130188667e+00
1.347500000000e+02 -5.087307547037e-03 7.439575355106e-05 8.472559858038e+00
1.350000000000e+02 -5.107212150330e-03 7.442230089685e-05 8.484330200354e+00
1.352500000000e+02 -5.129316025221e-03 7.446571564484e-05 8.494440779353e+00
1.355000000000e+02 -5.153451500955e-03 7.452491771173e-05 8.502893229969e+00
1.357500000000e+02 -5.179444831443e-03 7.459881359739e-05 8.509691199669e+00
1.360000000000e+02 -5.207118750807e-03 7.468624181436e-05 8.514840283412e+00
1.362500000000e+02 -5.236295225689e-03 7.478600972943e-05 8.518347946336e+00
1.365000000000e+02 -5.266798339288e-03 7.489693681453e-05 8.520223448736e+00
1.367500000000e+02 -5.298457207521e-03 7.501781436842e-05 8.520477761482e+00
1.370000000000e+02 -5.331108810128e-03 7.514749126986e-05 8.519123475982e+00
1.372500000000e+02 -5.364600517057e-03 7.528490229175e-05 8.516174725543e+00
1.375000000000e+02 -5.398792188784e-03 7.542908418492e-05 8.511647110596e+00
1.377500000000e+02 -5.433557765309e-03 7.557919857462e-05 8.505557638960e+00
1.380000000000e+02 -5.468786183243e-03 7.573455219251e-05 8.497924685998e+00
1.382500000000e+02 -5.504381519651e-03 7.589461289387e-05 8.488767979879e+00
1.385000000000e+02 -5.540262284022e-03 7.605901981356e-05 8.478108616645e+00
1.387500000000e+02 -5.576359826855e-03 7.622758702930e-05 8.465969104359e+00
1.390000000000e+02 -5.612615825095e-03 7.640029914155e-05 8.452373445038e+00
1.392500000000e+02 -5.648978965434e-03 7.657730189395e-05 8.437347239515e+00
1.395000000000e+02 -5.685400843455e-03 7.675888311598e-05 8.420917826411e+00
1.397500000000e+02 -5.721831378427e-03 7.694544525971e-05 8.403114435308e+00
1.400000000000e+02 -5.758213845151e-03 7.713747257646e-05 8.383968357732e+00
1.402500000000e+02 -5.794479781126e-03 7.733549320987e-05 8.363513121540e+00
1.405000000000e+02 -5.830544084135e-03 7.754003661128e-05 8.341784656679e+00
1.407500000000e+02 -5.866300344413e-03 7.775158911763e-05 8.318821447256e+00
1.410000000000e+02 -5.901616860027e-03 7.797054855505e-05 8.294664651805e+00
1.412500000000e+02 -5.936333291373e-03 7.819717588600e-05 8.269358185792e+00
1.415000000000e+02 -5.970258409291e-03 7.843154714654e-05 8.242948754653e+00
1.417500000000e+02 -6.003168779846e-03 7.867355356730e-05 8.215485829307e+00
1.420000000000e+02 -6.034808997480e-03 7.892282714841e-05 8.187021563576e+00
1.422500000000e+02 -6.064892815772e-03 7.917882749767e-05 8.157610644857e+00
1.425000000000e+02 -6.093105808776e-03 7.944067637558e-05 8.127310090273e+00
1.427500000000e+02 -6.119109686489e-03 7.970716921191e-05 8.096178979284e+00
1.430000000000e+02 -6.142547866308e-03 7.997686092548e-05 8.064278146733e+00
1.432500000000e+02 -6.163052130073e-03 8.024805747978e-05 8.031669825392e+00
1.435000000000e+02 -6.180250465387e-03 8.051882448587e-05 7.998417270114e+00
1.437500000000e+02 -6.193775726276e-03 8.078701529995e-05 7.964584349170e+00
1.440000000000e+02 -6.203275109796e-03 8.105038375963e-05 7.930235138844e+00
1.442500000000e+02 -6.208420198284e-03 8.130659676289e-05 7.895433501774e+00
1.445000000000e+02 -6.208916782754e-03 8.155326696732e-05 7.860242685473e+00
1.447500000000e+02 -6.204514334530e-03 8.178798629233e-05 7.824724916273e+00
1.450000000000e+02 -6.195015273907e-03 8.200842907080e-05 7.788941023631e+00
1.452500000000e+02 -6.180283592787e-03 8.221243343523e-05 7.752950065395e+00
1.455000000000e+02 -6.160252012778e-03 8.239805325777e-05 7.716808987658e+00
1.457500000000e+02 -6.134927878112e-03 8.256360904957e-05 7.680572286986e+00
1.460000000000e+02 -6.104397359049e-03 8.270770992699e-05 7.644291708496e+00
1.462500000000e+02 -6.068828023685e-03 8.282930165568e-05 7.608015946720e+00
1.465000000000e+02 -6.028469185686e-03 8.292783229139e-05 7.571790383600e+00
1.467500000000e+02 -5.983650593308e-03 8.300311796341e-05 7.535656831046e+00
1.470000000000e+02 -5.934779015485e-03 8.305538596701e-05 7.499653314483e+00
1.472500000000e+02 -5.882333036980e-03 8.308533478216e-05 7.463813864067e+00
1.475000000000e+02 -5.826856072246e-03 8.309397025996e-05 7.428168350698e+00
1.477500000000e+02 -5.768948056988e-03 8.308266357190e-05 7.392742334336e+00
1.480000000000e+02 -5.709255499564e-03 8.305315700496e-05 7.357556953639e+00
1.482500000000e+02 -5.648460586836e-03 8.300749984430e-05 7.322628846279e+00
1.485000000000e+02 -5.587270329180e-03 8.294799141786e-05 7.287970088333e+00
1.487500000000e+02 -5.526405151870e-03 8.287712682850e-05 7.253588180833e+00
1.490000000000e+02 -5.466587692027e-03 8.279754352142e-05 7.219486047549e+00
1.492500000000e+02 -5.408532058593e-03 8.271196791593e-05 7.185662073305e+00
1.495000000000e+02 -5.352933890809e-03 8.262316369703e-05 7.152110162690e+00
1.497500000000e+02 -5.300461397617e-03 8.253388418866e-05 7.118819831443e+00
1.500000000000e+02 -5.251747638666e-03 8.244683086656e-05 7.085776315534e+00
1.502500000000e+02 -5.207384065877e-03 8.236461783129e-05 7.052960718597e+00
1.505000000000e+02 -5.167915488847e-03 8.228974973931e-05 7.020350184600e+00
1.507500000000e+02 -5.133836348868e-03 8.222459057938e-05 6.987918102294e+00
1.510000000000e+02 -5.105588193113e-03 8.217134106495e-05 6.955634340498e+00
1.512500000000e+02 -5.083558210490e-03 8.213204664684e-05 6.923465517640e+00
1.515000000000e+02 -5.068078533351e-03 8.210859058888e-05 6.891375293763e+00
1.517500000000e+02 -5.059426164993e-03 8.210269814146e-05 6.859324696538e+00
1.520000000000e+02 -5.057823204708e-03 8.211591186441e-05 6.827272467897e+00
1.522500000000e+02 -5.063437135638e-03 8.214959422725e-05 6.795175426285e+00
1.525000000000e+02 -5.076381084150e-03 8.220495235703e-05 6.762988846602e+00
1.527500000000e+02 -5.096713706315e-03 8.228303203578e-05 6.730666837827e+00
1.530000000000e+02 -5.124438866131e-03 8.238469518651e-05 6.698162720623e+00
1.532500000000e+02 -5.159504806762e-03 8.251060781367e-05 6.665429388260e+00
1.535000000000e+02 -5.201803095801e-03 8.266122919973e-05 6.632419651744e+00
1.537500000000e+02 -5.251167235515e-03 8.283678135229e-05 6.599086557117e+00
1.540000000000e+02 -5.307371095264e-03 8.303724468386e-05 6.565383673706e+00
1.542500000000e+02 -5.370127399656e-03 8.326235490766e-05 6.531265349162e+00
1.545000000000e+02 -5.439086246537e-03 8.351155898081e-05 6.496686930483e+00
1.547500000000e+02 -5.513833943380e-03 8.378396985514e-05 6.461604951050e+00
1.550000000000e+02 -5.593892544330e-03 8.407833239729e-05 6.425977282502e+00
1.552500000000e+02 -5.678719875257e-03 8.439304210606e-05 6.389763257477e+00
1.555000000000e+02 -5.767710558100e-03 8.472614411550e-05 6.352923759632e+00
1.557500000000e+02 -5.860197729814e-03 8.507528319690e-05 6.315421292406e+00
1.560000000000e+02 -5.955456003861e-03 8.543770059383e-05 6.277220019976e+00
1.562500000000e+02 -6.052705392674e-03 8.581025978308e-05 6.238285797109e+00
1.565000000000e+02 -6.151116508442e-03 8.618947413574e-05 6.198586178342e+00
1.567500000000e+02 -6.249816768472e-03 8.657152111924e-05 6.158090427782e+00
1.570000000000e+02 -6.347897745770e-03 8.695217239715e-05 6.116769517366e+00
1.572500000000e+02 -6.444423444320e-03 8.732691697111e-05 6.074596138352e+00
1.575000000000e+02 -6.538439628538e-03 8.769103232933e-05 6.031544711194e+00
1.577500000000e+02 -6.628983894653e-03 8.803961478651e-05 5.987591420728e+00
1.580000000000e+02 -6.715096386394e-03 8.836762217640e-05 5.942714258384e+00
1.582500000000e+02 -6.795830876286e-03 8.866995485343e-05 5.896893098451e+00
1.585000000000e+02 -6.870266209834e-03 8.894153827074e-05 5.850109785582e+00
1.587500000000e+02 -6.937517897791e-03 8.917739443590e-05 5.802348259175e+00
1.590000000000e+02 -6.996749529685e-03 8.937272300366e-05 5.753594686189e+00
1.592500000000e+02 -7.047183854897e-03 8.952298042258e-05 5.703837625950e+00
1.595000000000e+02 -7.088113162968e-03 8.962395753151e-05 5.653068194031e+00
1.597500000000e+02 -7.118909151176e-03 8.967185374600e-05 5.601280247194e+00
1.600000000000e+02 -7.139031652147e-03 8.966334298893e-05 5.548470553465e+00
1.602500000000e+02 -7.148036191241e-03 8.959563157079e-05 5.494638969589e+00
1.605000000000e+02 -7.145580032907e-03 8.946650657796e-05 5.439788589928e+00
1.607500000000e+02 -7.131426783518e-03 8.927436560921e-05 5.383925890518e+00
1.610000000000e+02 -7.105449175768e-03 8.901825425345e-05 5.327060834777e+00
1.612500000000e+02 -7.067630318747e-03 8.869785657911e-05 5.269206966690e+00
1.615000000000e+02 -7.018063116554e-03 8.831348738927e-05 5.210381461921e+00
1.617500000000e+02 -6.956948166660e-03 8.786607116146e-05 5.150605164235e+00
1.620000000000e+02 -6.884589970378e-03 8.735709205740e-05 5.089902582073e+00
1.622500000000e+02 -6.801391901214e-03 8.678856308056e-05 5.028301873156e+00
1.625000000000e+02 -6.707849732867e-03 8.616299860045e-05 4.965834794289e+00
1.627500000000e+02 -6.604544330909e-03 8.548329578378e-05 4.902536644663e+00
1.630000000000e+02 -6.492133507242e-03 8.475267878619e-05 4.838446180047e+00
1.632500000000e+02 -6.371343525437e-03 8.397463984133e-05 4.773605524612e+00
1.635000000000e+02 -6.242960246575e-03 8.315286541866e-05 4.708060062872e+00
1.637500000000e+02 -6.107820334504e-03 8.229113126179e-05 4.641858322083e+00
1.640000000000e+02 -5.966802710489e-03 8.139328996823e-05 4.575051850640e+00
1.642500000000e+02 -5.820820197606e-03 8.046321234448e-05 4.507695081838e+00
1.645000000000e+02 -5.670811616879e-03 7.950473750540e-05 4.439845189768e+00
1.647500000000e+02 -5.517734417005e-03 7.852163867392e-05 4.371561941300e+00
1.650000000000e+02 -5.362557734784e-03 7.751759841820e-05 4.302907533816e+00
1.652500000000e+02 -5.206255904726e-03 7.649619480737e-05 4.233946426685e+00
1.655000000000e+02 -5.049802298867e-03 7.546089413121e-05 4.164745159241e+00
1.657500000000e+02 -4.894163453379e-03 7.441505197850e-05 4.095372161928e+00
1.660000000000e+02 -4.740293296762e-03 7.336191843063e-05 4.025897550400e+00
1.662500000000e+02 -4.589127386682e-03 7.230464618649e-05 3.956392909329e+00
1.665000000000e+02 -4.441577010322e-03 7.124629882488e-05 3.886931062484e+00
1.667500000000e+02 -4.298523102789e-03 7.018986426394e-05 3.817585829228e+00
1.670000000000e+02 -4.160809875249e-03 6.913825713570e-05 3.748431766186e+00
1.672500000000e+02 -4.029238149108e-03 6.809431947596e-05 3.679543892552e+00
1.675000000000e+02 -3.904558425590e-03 6.706081752436e-05 3.610997397979e+00
1.677500000000e+02 -3.787463751821e-03 6.604043178057e-05 3.542867332134e+00
1.680000000000e+02 -3.678582474372e-03 6.503573954914e-05 3.475228275961e+00
1.682500000000e+02 -3.578470981106e-03 6.404919254938e-05 3.408153995660e+00
1.685000000000e+02 -3.487606669847e-03 6.308308909256e-05 3.341717081072e+00
1.687500000000e+02 -3.406381209261e-03 6.213954439188e-05 3.275988573161e+00
1.690000000000e+02 -3.335094408120e-03 6.122045282930e-05 3.211037583553e+00
1.692500000000e+02 -3.273948862862e-03 6.032745233442e-05 3.146930913790e+00
1.695000000000e+02 -3.223045492429e-03 5.946188913039e-05 3.083732680831e+00
1.697500000000e+02 -3.182380306551e-03 5.862478622534e-05 3.021503957727e+00
1.700000000000e+02 -3.151842329683e-03 5.781681232175e-05 2.960302437344e+00
1.702500000000e+02 -3.131213077312e-03 5.703825773634e-05 2.900182130249e+00
1.705000000000e+02 -3.120167436256e-03 5.628902338128e-05 2.841193103048e+00
1.707500000000e+02 -3.118276127797e-03 5.556861211706e-05 2.783381269063e+00
1.710000000000e+02 -3.125009586455e-03 5.487612592936e-05 2.726788234093e+00
1.712500000000e+02 -3.139743445177e-03 5.421027283389e-05 2.671451207483e+00
1.715000000000e+02 -3.161765482130e-03 5.356938460135e-05 2.617402976752e+00
1.717500000000e+02 -3.190283914282e-03 5.295144647124e-05 2.564671952516e+00
1.720000000000e+02 -3.224436798058e-03 5.235413067381e-05 2.513282275730e+00
1.722500000000e+02 -3.263302519861e-03 5.177483648486e-05 2.463253990684e+00
1.725000000000e+02 -3.305911089927e-03 5.121073699613e-05 2.414603269538e+00
1.727500000000e+02 -3.351256130879e-03 5.065883037542e-05 2.367342688664e+00
1.730000000000e+02 -3.398307280126e-03 5.011599549562e-05 2.321481537639e+00
1.732500000000e+02 -3.446022837806e-03 4.957904901126e-05 2.277026159848e+00
1.735000000000e+02 -3.493362466948e-03 4.904480427012e-05 2.233980302358e+00
1.737500000000e+02 -3.539299655345e-03 4.851012927132e-05 2.192345475143e+00
1.740000000000e+02 -3.582833844738e-03 4.797200256459e-05 2.152121296557e+00
1.742500000000e+02 -3.623002080070e-03 4.742756811055e-05 2.113305828012e+00
1.745000000000e+02 -3.658889957248e-03 4.687418648422e-05 2.075895876408e+00
1.747500000000e+02 -3.689641672665e-03 4.630948103401e-05 2.039887271494e+00
1.750000000000e+02 -3.714469179501e-03 4.573137472980e-05 2.005275099860e+00
1.752500000000e+02 -3.732660268443e-03 4.513811081738e-05 1.972053907205e+00
1.755000000000e+02 -3.743585512934e-03 4.452834531393e-05 1.940217854416e+00
1.757500000000e+02 -3.746704063706e-03 4.390111764954e-05 1.909760842699e+00
1.760000000000e+02 -3.741568428276e-03 4.325588337892e-05 1.880676597093e+00
1.762500000000e+02 -3.727828099789e-03 4.259247804211e-05 1.852958726171e+00
1.765000000000e+02 -3.705232155722e-03 4.191116588348e-05 1.826600748953e+00
1.767500000000e+02 -3.673630591540e-03 4.121263746362e-05 1.801596109049e+00
1.770000000000e+02 -3.632974835614e-03 4.049799241854e-05 1.777938167050e+00
1.772500000000e+02 -3.583317244386e-03 3.976872347225e-05 1.755620191096e+00
1.775000000000e+02 -3.524809953808e-03 3.902669769545e-05 1.734635336091e+00
1.777500000000e+02 -3.457702798659e-03 3.827413205554e-05 1.714976629782e+00
1.780000000000e+02 -3.382340705119e-03 3.751356547355e-05 1.696636954703e+00
1.782500000000e+02 -3.299160355225e-03 3.674782777438e-05 1.679609038788e+00
1.785000000000e+02 -3.208686268102e-03 3.598000613769e-05 1.663885448527e+00
1.787500000000e+02 -3.111526346251e-03 3.521341039051e-05 1.649458582626e+00
1.790000000000e+02 -3.008366825067e-03 3.445153661918e-05 1.636320667926e+00
1.792500000000e+02 -2.899966725426e-03 3.369803138428e-05 1.624463747091e+00
1.795000000000e+02 -2.787151705727e-03 3.295665565800e-05 1.613879658600e+00
1.797500000000e+02 -2.670807301674e-03 3.223124925320e-05 1.604560000026e+00
1.800000000000e+02 -2.551871492968e-03 3.152569707465e-05 1.596496070413e+00
1.802500000000e+02 -2.431326583908e-03 3.084389468364e-05 1.589678786087e+00
1.805000000000e+02 -2.310190381968e-03 3.018971546931e-05 1.584098566226e+00
1.807500000000e+02 -2.189506683843e-03 2.956697811521e-05 1.579745184855e+00
1.810000000000e+02 -2.070335095638e-03 2.897941467267e-05 1.576607588552e+00
1.812500000000e+02 -1.953740234468e-03 2.843063768254e-05 1.574673680296e+00
1.815000000000e+02 -1.840780354221e-03 2.792410723204e-05 1.573930074337e+00
1.817500000000e+02 -1.732495541513e-03 2.746309665969e-05 1.574361826656e+00
1.820000000000e+02 -1.629895587422e-03 2.705065709283e-05 1.575952150777e+00
1.822500000000e+02 -1.533947707580e-03 2.668957979018e-05 1.578682129426e+00
1.825000000000e+02 -1.445564293314e-03 2.638235702823e-05 1.582530434727e+00
1.827500000000e+02 -1.365590893328e-03 2.613114178920e-05 1.587473070992e+00
1.830000000000e+02 -1.294794648002e-03 2.593770592951e-05 1.593483154634e+00
1.832500000000e+02 -1.233853411924e-03 2.580339855893e-05 1.600530746062e+00
1.835000000000e+02 -1.183345823355e-03 2.572910576101e-05 1.608582745678e+00
1.837500000000e+02 -1.143742514828e-03 2.571521231035e-05 1.617602869369e+00
1.840000000000e+02 -1.115398755224e-03 2.576156783965e-05 1.627551708585e+00
1.842500000000e+02 -1.098548690426e-03 2.586745912317e-05 1.638386883169e+00
1.845000000000e+02 -1.093301331638e-03 2.603159003123e-05 1.650063292482e+00
1.847500000000e+02 -1.099638485511e-03 2.625207095955e-05 1.662533457446e+00
1.850000000000e+02 -1.117414629557e-03 2.652642013320e-05 1.675747956812e+00
1.852500000000e+02 -1.146358835452e-03 2.685157637689e-05 1.689655940635e+00
1.855000000000e+02 -1.186078654021e-03 2.722392568497e-05 1.704205717918e+00
1.857500000000e+02 -1.236065938715e-03 2.763934161865e-05 1.719345394731e+00
1.860000000000e+02 -1.295704442151e-03 2.809323813388e-05 1.735023555212e+00
1.862500000000e+02 -1.364279049871e-03 2.858063605660e-05 1.751189957739e+00
1.865000000000e+02 -1.440986414753e-03 2.909623985534e-05 1.767796237120e+00
1.867500000000e+02 -1.524946788622e-03 2.963452432514e-05 1.784796584805e+00
1.870000000000e+02 -1.615216792567e-03 3.018982835948e-05 1.802148399658e+00
1.872500000000e+02 -1.710802884201e-03 3.075645007744e-05 1.819812884225e+00
1.875000000000e+02 -1.810675274445e-03 3.132874053319e-05 1.837755583452e+00
1.877500000000e+02 -1.913781978563e-03 3.190123736679e-05 1.855946848284e+00
1.880000000000e+02 -2.019062870505e-03 3.246873034543e-05 1.874362220751e+00
1.882500000000e+02 -2.125463465947e-03 3.302635404728e-05 1.892982740124e+00
1.885000000000e+02 -2.231948311243e-03 3.356967470580e-05 1.911795162325e+00
1.887500000000e+02 -2.337513645179e-03 3.409476966068e-05 1.930792103900e+00
1.890000000000e+02 -2.441199265140e-03 3.459827909130e-05 1.949972106162e+00
1.892500000000e+02 -2.542099495202e-03 3.507744019343e-05 1.969339634305e+00
1.895000000000e+02 -2.639373013354e-03 3.553014600802e-05 1.988905010445e+00
1.897500000000e+02 -2.732251538742e-03 3.595496023343e-05 2.008684295762e+00
1.900000000000e+02 -2.820047298548e-03 3.635112008066e-05 2.028699121952e+00
1.902500000000e+02 -2.902159218781e-03 3.671852948328e-05 2.048976484987e+00
1.905000000000e+02 -2.978077762809e-03 3.705773892124e-05 2.069548500515e+00
1.907500000000e+02 -3.047388423991e-03 3.736991263234e-05 2.090452129848e+00
1.910000000000e+02 -3.109773865947e-03 3.765678590611e-05 2.111728874018e+00
1.912500000000e+02 -3.165014729008e-03 3.792061281438e-05 2.133424440134e+00
1.915000000000e+02 -3.212989133409e-03 3.816410623050e-05 2.155588376021e+00
1.917500000000e+02 -3.253670957454e-03 3.839037216843e-05 2.178273672708e+00
1.920000000000e+02 -3.287126944281e-03 3.860284080576e-05 2.201536330918e+00
1.922500000000e+02 -3.313512751101e-03 3.880519468813e-05 2.225434887536e+00
1.925000000000e+02 -3.333068002548e-03 3.900129673592e-05 2.250029901124e+00
1.927500000000e+02 -3.346110465635e-03 3.919511058784e-05 2.275383390857e+00
1.930000000000e+02 -3.353029462449e-03 3.939065002254e-05 2.301558234137e+00
1.932500000000e+02 -3.354278687233e-03 3.959191674169e-05 2.328617517970e+00
1.935000000000e+02 -3.350368417925e-03 3.980282269939e-05 2.356623854407e+00
1.937500000000e+02 -3.341857267704e-03 4.002713769610e-05 2.385638666563e+00
1.940000000000e+02 -3.329343744854e-03 4.026844393523e-05 2.415721448209e+00
1.942500000000e+02 -3.313457646639e-03 4.053009595545e-05 2.446929018719e+00
1.945000000000e+02 -3.294851426354e-03 4.081518740059e-05 2.479314783773e+00
1.947500000000e+02 -3.274191677851e-03 4.112650827987e-05 2.512928009773e+00
1.950000000000e+02 -3.252150725752e-03 4.146651062475e-05 2.547813141436e+00
1.952500000000e+02 -3.229398646494e-03 4.183731013518e-05 2.584009166872e+00
1.955000000000e+02 -3.206595710117e-03 4.224066539010e-05 2.621549054765e+00
1.957500000000e+02 -3.184385384115e-03 4.267796738414e-05 2.660459263263e+00
1.960000000000e+02 -3.163387883208e-03 4.315023356519e-05 2.700759347871e+00
1.962500000000e+02 -3.144194330043e-03 4.365809718423e-05 2.742461665770e+00
1.965000000000e+02 -3.127361610001e-03 4.420184801193e-05 2.785571184920e+00
1.967500000000e+02 -3.113407929516e-03 4.478141818567e-05 2.830085399943e+00
1.970000000000e+02 -3.102809100822e-03 4.539638990500e-05 2.875994359265e+00
1.972500000000e+02 -3.095995508188e-03 4.604601934496e-05 2.923280785543e+00
1.975000000000e+02 -3.093349732930e-03 4.672925496244e-05 2.971920301942e+00
1.977500000000e+02 -3.095204810646e-03 4.744477374138e-05 3.021881741379e+00
1.980000000000e+02 -3.101843097074e-03 4.819097939324e-05 3.073127534093e+00
1.982500000000e+02 -3.113495704264e-03 4.896604055363e-05 3.125614160750e+00
1.985000000000e+02 -3.130342482229e-03 4.976793742098e-05 3.179292658823e+00
1.987500000000e+02 -3.152512446590e-03 5.059448738046e-05 3.234109168749e+00
1.990000000000e+02 -3.180084605116e-03 5.144337321913e-05 3.290005512187e+00
1.992500000000e+02 -3.213089125693e-03 5.231217544294e-05 3.346919778838e+00
1.995000000000e+02 -3.251508850279e-03 5.319840454185e-05 3.404786930442e+00
1.997500000000e+02 -3.295281057625e-03 5.409953487839e-05 3.463539391156e+00
2.000000000000e+02 -3.344299452377e-03 5.501303191030e-05 3.523107634547e+00
2.002500000000e+02 -3.398416381248e-03 5.593637763679e-05 3.583420753680e+00
2.005000000000e+02 -3.457445183676e-03 5.686709572225e-05 3.644407004040e+00
2.007500000000e+02 -3.521162710461e-03 5.780277300671e-05 3.705994331664e+00
2.010000000000e+02 -3.589311894480e-03 5.874107652484e-05 3.768110866287e+00
2.012500000000e+02 -3.661604520633e-03 5.967977227500e-05 3.830685397419e+00
2.015000000000e+02 -3.737723913176e-03 6.061673301919e-05 3.893647816097e+00
2.017500000000e+02 -3.817327746887e-03 6.154993388038e-05 3.956929540299e+00
2.020000000000e+02 -3.900050773631e-03 6.247747900179e-05 4.020463909460e+00
2.022500000000e+02 -3.985507589692e-03 6.339761530127e-05 4.084186564864e+00
2.025000000000e+02 -4.073295434972e-03 6.430869774457e-05 4.148035802628e+00
2.027500000000e+02 -4.162997052446e-03 6.520921051301e-05 4.211952913241e+00
2.030000000000e+02 -4.254183497221e-03 6.609774653876e-05 4.275882495329e+00
2.032500000000e+02 -4.346417158766e-03 6.697298392136e-05 4.339772751750e+00
2.035000000000e+02 -4.439254586071e-03 6.783372008606e-05 4.403575761480e+00
2.037500000000e+02 -4.532249488429e-03 6.867885387413e-05 4.467247721851e+00
2.040000000000e+02 -4.624955758689e-03 6.950737485198e-05 4.530749162854e+00
2.042500000000e+02 -4.716930457111e-03 7.031835655047e-05 4.594045121176e+00
2.045000000000e+02 -4.807736938239e-03 7.111095057485e-05 4.657105274899e+00
2.047500000000e+02 -4.896947926300e-03 7.188438053413e-05 4.719904027146e+00
2.050000000000e+02 -4.984148638312e-03 7.263793542125e-05 4.782420537979e+00
2.052500000000e+02 -5.068939815362e-03 7.337095843743e-05 4.844638696103e+00
2.055000000000e+02 -5.150940690021e-03 7.408284742785e-05 4.906547028631e+00
2.057500000000e+02 -5.229791887046e-03 7.477305458167e-05 4.968138547020e+00
2.060000000000e+02 -5.305158190248e-03 7.544106545027e-05 5.029410528500e+00
2.062500000000e+02 -5.376731170671e-03 7.608639314247e-05 5.090364235367e+00
2.065000000000e+02 -5.444231578830e-03 7.670857364397e-05 5.151004576466e+00
2.067500000000e+02 -5.507411706961e-03 7.730716020019e-05 5.211339717326e+00
2.070000000000e+02 -5.566057517908e-03 7.788171733880e-05 5.271380646408e+00
2.072500000000e+02 -5.619990717120e-03 7.843181973452e-05 5.331140708844e+00
2.075000000000e+02 -5.669070547138e-03 7.895704636540e-05 5.390635116522e+00
2.077500000000e+02 -5.713195539373e-03 7.945697900189e-05 5.449880449150e+00
2.080000000000e+02 -5.752304907577e-03 7.993120501734e-05 5.508894154274e+00
2.082500000000e+02 -5.786379913184e-03 8.037932987925e-05 5.567694061851e+00
2.085000000000e+02 -5.815444899519e-03 8.080098597904e-05 5.626297919832e+00
2.087500000000e+02 -5.839568066041e-03 8.119584367475e-05 5.684722960792e+00
2.090000000000e+02 -5.858862062723e-03 8.156362714412e-05 5.742985509204e+00
2.092500000000e+02 -5.873484121418e-03 8.190413257048e-05 5.801100630481e+00
2.095000000000e+02 -5.883635782477e-03 8.221724836219e-05 5.859081826645e+00
2.097500000000e+02 -5.889562258107e-03 8.250297680504e-05 5.916940782778e+00
2.100000000000e+02 -5.891551127409e-03 8.276145555289e-05 5.974687158274e+00
2.102500000000e+02 -5.889930494026e-03 8.299297866490e-05 6.032328425694e+00
2.105000000000e+02 -5.885066408313e-03 8.319801576817e-05 6.089869750185e+00
2.107500000000e+02 -5.877359677530e-03 8.337723072940e-05 6.147313911015e+00
2.110000000000e+02 -5.867241833687e-03 8.353149474463e-05 6.204661254164e+00
2.112500000000e+02 -5.855170406261e-03 8.366188353587e-05 6.261909676220e+00
2.115000000000e+02 -5.841623450015e-03 8.376968703264e-05 6.319054632990e+00
2.117500000000e+02 -5.827093388953e-03 8.385641082850e-05 6.376089169521e+00
2.120000000000e+02 -5.812080228904e-03 8.392376260052e-05 6.433003965018e+00
2.122500000000e+02 -5.797084236914e-03 8.397363466614e-05 6.489787396241e+00
2.125000000000e+02 -5.782598182123e-03 8.400808079853e-05 6.546425608019e+00
2.127500000000e+02 -5.769099279271e-03 8.402928718568e-05 6.602902596246e+00
2.130000000000e+02 -5.757040983636e-03 8.403953786917e-05 6.659200299825e+00
2.132500000000e+02 -5.746844811788e-03 8.404117538588e-05 6.715298701589e+00
2.135000000000e+02 -5.738892353989e-03 8.403655820879e-05 6.771175939908e+00
2.137500000000e+02 -5.733517740385e-03 8.402801601390e-05 6.826808428798e+00
2.140000000000e+02 -5.731000603240e-03 8.401780388059e-05 6.882170994407e+00
2.142500000000e+02 -5.731560031806e-03 8.400806078990e-05 6.937237021468e+00
2.145000000000e+02 -5.735349481796e-03 8.400076751400e-05 6.991978615024e+00
2.147500000000e+02 -5.742452713047e-03 8.399770840856e-05 7.046366781381e+00
2.150000000000e+02 -5.752881155997e-03 8.400043683840e-05 7.100371622839e+00
2.152500000000e+02 -5.766572660972e-03 8.401024507013e-05 7.153962549800e+00
2.155000000000e+02 -5.783391687533e-03 8.402815110889e-05 7.207108512658e+00
2.157500000000e+02 -5.803131183096e-03 8.405490757477e-05 7.259778244999e+00
2.160000000000e+02 -5.825515725052e-03 8.409096942136e-05 7.311940525355e+00
2.162500000000e+02 -5.850206282400e-03 8.413649380395e-05 7.363564445794e+00
2.165000000000e+02 -5.876806205983e-03 8.419135706386e-05 7.414619692231e+00
2.167500000000e+02 -5.904868534224e-03 8.425515581123e-05 7.465076824122e+00
2.170000000000e+02 -5.933904199711e-03 8.432724524488e-05 7.514907555522e+00
2.172500000000e+02 -5.963391116962e-03 8.440677009777e-05 7.564085024902e+00
2.175000000000e+02 -5.992783935420e-03 8.449269116073e-05 7.612584053162e+00
2.177500000000e+02 -6.021524387669e-03 8.458376984344e-05 7.660381377875e+00
2.180000000000e+02 -6.049051512682e-03 8.467866562425e-05 7.707455861759e+00
2.182500000000e+02 -6.074812077786e-03 8.477598961620e-05 7.753788665064e+00
2.185000000000e+02 -6.098270801059e-03 8.487425672471e-05 7.799363379431e+00
2.187500000000e+02 -6.118920190416e-03 8.497194141641e-05 7.844166115935e+00
2.190000000000e+02 -6.136289886329e-03 8.506751550122e-05 7.888185544414e+00
2.192500000000e+02 -6.149955456096e-03 8.515951726157e-05 7.931412881236e+00
2.195000000000e+02 -6.159546268786e-03 8.524649037678e-05 7.973841824308e+00
2.197500000000e+02 -6.164752675462e-03 8.532701149797e-05 8.015468435258e+00
2.200000000000e+02 -6.165332159387e-03 8.539978582428e-05 8.056290971786e+00
2.202500000000e+02 -6.161114696616e-03 8.546364403189e-05 8.096309671306e+00
2.205000000000e+02 -6.152006860697e-03 8.551755279812e-05 8.135526493330e+00
2.207500000000e+02 -6.137995082882e-03 8.556062921686e-05 8.173944822344e+00
2.210000000000e+02 -6.119147593456e-03 8.559215201462e-05 8.211569142579e+00
2.212500000000e+02 -6.095615522066e-03 8.561157189246e-05 8.248404686175e+00
2.215000000000e+02 -6.067632673574e-03 8.561851947944e-05 8.284457069300e+00
2.217500000000e+02 -6.035514444568e-03 8.561281258793e-05 8.319731915840e+00
2.220000000000e+02 -5.999655379066e-03 8.559446097808e-05 8.354234485469e+00
2.222500000000e+02 -5.960525782563e-03 8.556367012066e-05 8.387969302728e+00
2.225000000000e+02 -5.918666975844e-03 8.552084289207e-05 8.420939804477e+00
2.227500000000e+02 -5.874685563453e-03 8.546658033945e-05 8.453148000484e+00
2.230000000000e+02 -5.829246466263e-03 8.540168063587e-05 8.484594161463e+00
2.232500000000e+02 -5.783064917415e-03 8.532713712489e-05 8.515276535592e+00
2.235000000000e+02 -5.736897501364e-03 8.524413512473e-05 8.545191094525e+00
2.237500000000e+02 -5.691532241382e-03 8.515404717754e-05 8.574331318550e+00
2.240000000000e+02 -5.647777936941e-03 8.505842653972e-05 8.602688019592e+00
2.242500000000e+02 -5.606452809830e-03 8.495899875177e-05 8.630249200986e+00
2.245000000000e+02 -5.568372629647e-03 8.485765064828e-05 8.656999960279e+00
2.247500000000e+02 -5.534338486907e-03 8.475641622099e-05 8.682922431698e+00
2.250000000000e+02 -5.505124250943e-03 8.465745881694e-05 8.707995765490e+00
2.252500000000e+02 -5.481464032888e-03 8.456304326818e-05 8.732196148581e+00
2.255000000000e+02 -5.464039702830e-03 8.447550603516e-05 8.755496861354e+00
2.257500000000e+02 -5.453468723999e-03 8.439726554957e-05 8.777868371142e+00
2.260000000000e+02 -5.450292593932e-03 8.433074904518e-05 8.799278461874e+00
2.262500000000e+02 -5.454965738776e-03 8.427834768021e-05 8.819692397562e+00
2.265000000000e+02 -5.467845487095e-03 8.424239527582e-05 8.839073121304e+00
2.267500000000e+02 -5.489183029676e-03 8.422506706829e-05 8.857381486996e+00
2.270000000000e+02 -5.519115672744e-03 8.422833047506e-05 8.874576523718e+00
2.272500000000e+02 -5.557660496469e-03 8.425400351661e-05 8.890615731766e+00
2.275000000000e+02 -5.604709629545e-03 8.430361586290e-05 8.905455409265e+00
2.277500000000e+02 -5.660027467918e-03 8.437835686706e-05 8.919051005958e+00
2.280000000000e+02 -5.723249523412e-03 8.447906708062e-05 8.931357505551e+00
2.282500000000e+02 -5.793883520805e-03 8.460611739175e-05 8.942329829918e+00
2.285000000000e+02 -5.871312510048e-03 8.475938124686e-05 8.951923264855e+00
2.287500000000e+02 -5.954800076377e-03 8.493833547987e-05 8.960093902783e+00
2.290000000000e+02 -6.043497761324e-03 8.514201470683e-05 8.966799096400e+00
2.292500000000e+02 -6.136454418635e-03 8.536895068886e-05 8.971997923854e+00
2.295000000000e+02 -6.232627542585e-03 8.561713153787e-05 8.975651653323e+00
2.297500000000e+02 -6.330896416481e-03 8.588408376614e-05 8.977724203632e+00
2.300000000000e+02 -6.430076805398e-03 8.616694031724e-05 8.978182599502e+00
2.302500000000e+02 -6.528937192944e-03 8.646245339958e-05 8.976997406120e+00
2.305000000000e+02 -6.626216149438e-03 8.676705584962e-05 8.974143139572e+00
2.307500000000e+02 -6.720640643499e-03 8.707690573292e-05 8.969598651030e+00
2.310000000000e+02 -6.810944871470e-03 8.738795558394e-05 8.963347463954e+00
2.312500000000e+02 -6.895889453435e-03 8.769604328632e-05 8.955378072487e+00
2.315000000000e+02 -6.974280444348e-03 8.799697171077e-05 8.945684176621e+00
2.317500000000e+02 -7.044988128955e-03 8.828658244647e-05 8.934264863916e+00
2.320000000000e+02 -7.106964851085e-03 8.856083162176e-05 8.921124714043e+00
2.322500000000e+02 -7.159262012199e-03 8.881586559062e-05 8.906273838492e+00
2.325000000000e+02 -7.201045422166e-03 8.904808876531e-05 8.889727833561e+00
2.327500000000e+02 -7.231609291479e-03 8.925422369721e-05 8.871507663192e+00
2.330000000000e+02 -7.250387958328e-03 8.943138436071e-05 8.851639452852e+00
2.332500000000e+02 -7.256965798484e-03 8.957713301685e-05 8.830154215620e+00
2.335000000000e+02 -7.251084644829e-03 8.968950484434e-05 8.807087500165e+00
2.337500000000e+02 -7.232648757487e-03 8.976701735072e-05 8.782478973956e+00
2.340000000000e+02 -7.201727500220e-03 8.980873412567e-05 8.756371956973e+00
2.342500000000e+02 -7.158555092502e-03 8.981433079797e-05 8.728812902323e+00
2.345000000000e+02 -7.103528167276e-03 8.978396472839e-05 8.699850853862e+00
2.347500000000e+02 -7.037200390206e-03 8.971844578384e-05 8.669536876141e+00
2.350000000000e+02 -6.960275232800e-03 8.961907620161e-05 8.637923487563e+00
2.352500000000e+02 -6.873596302489e-03 8.948762694472e-05 8.605064093263e+00
2.355000000000e+02 -6.778135944582e-03 8.932639304068e-05 8.571012446308e+00
2.357500000000e+02 -6.674981518896e-03 8.913817257805e-05 8.535822132538e+00
2.360000000000e+02 -6.565320836759e-03 8.892612263503e-05 8.499546103601e+00
2.362500000000e+02 -6.450426084886e-03 8.869380456619e-05 8.462236251819e+00
2.365000000000e+02 -6.331636659268e-03 8.844506320468e-05 8.423943045824e+00
2.367500000000e+02 -6.210341071100e-03 8.818399517707e-05 8.384715218121e+00
2.370000000000e+02 -6.087958677058e-03 8.791491611124e-05 8.344599517160e+00
2.372500000000e+02 -5.965921323173e-03 8.764226892771e-05 8.303640514872e+00
2.375000000000e+02 -5.845655105452e-03 8.737059926350e-05 8.261880472760e+00
2.377500000000e+02 -5.728562528210e-03 8.710446131871e-05 8.219359263760e+00
2.380000000000e+02 -5.616005457520e-03 8.684833989905e-05 8.176114341989e+00
2.382500000000e+02 -5.509288834771e-03 8.660661173648e-05 8.132180760189e+00
2.385000000000e+02 -5.409645519601e-03 8.638349518578e-05 8.087591224813e+00
2.387500000000e+02 -5.318222381751e-03 8.618298184140e-05 8.042376185267e+00
2.390000000000e+02 -5.236067560119e-03 8.600877067710e-05 7.996563950170e+00
2.392500000000e+02 -5.164119391104e-03 8.586424712451e-05 7.950180823356e+00
2.395000000000e+02 -5.103196887247e-03 8.575243633918e-05 7.903251254226e+00
2.397500000000e+02 -5.053991531373e-03 8.567595902004e-05 7.855797995748e+00
2.400000000000e+02 -5.017060929330e-03 8.563699642553e-05 7.807842264508e+00
2.402500000000e+02 -4.992823888794e-03 8.563725962435e-05 7.759403897891e+00
2.405000000000e+02 -4.981557267829e-03 8.567796400344e-05 7.710501504879e+00
2.407500000000e+02 -4.983394131183e-03 8.575980729908e-05 7.661152605430e+00
2.410000000000e+02 -4.998323701195e-03 8.588295243092e-05 7.611373758360e+00
2.412500000000e+02 -5.026192694600e-03 8.604701899609e-05 7.561180674825e+00
2.415000000000e+02 -5.066708168858e-03 8.625106432772e-05 7.510588317630e+00
2.417500000000e+02 -5.119441685709e-03 8.649360979127e-05 7.459610986512e+00
2.420000000000e+02 -5.183834996101e-03 8.677262713097e-05 7.408262392233e+00
2.422500000000e+02 -5.259206776005e-03 8.708555858941e-05 7.356555718106e+00
2.425000000000e+02 -5.344760819661e-03 8.742932094188e-05 7.304503675386e+00
2.427500000000e+02 -5.439595279146e-03 8.780033474537e-05 7.252118552454e+00
2.430000000000e+02 -5.542713021959e-03 8.819456803463e-05 7.199412261345e+00
2.432500000000e+02 -5.653032974772e-03 8.860757052057e-05 7.146396383623e+00
2.435000000000e+02 -5.769402380083e-03 8.903451768702e-05 7.093082219643e+00
2.437500000000e+02 -5.890609701764e-03 8.947026243919e-05 7.039480838131e+00
2.440000000000e+02 -6.015398220890e-03 8.990939213624e-05 6.985603132693e+00
2.442500000000e+02 -6.142480011865e-03 9.034629148130e-05 6.931459881089e+00
2.445000000000e+02 -6.270550147565e-03 9.077521115930e-05 6.877061810318e+00
2.447500000000e+02 -6.398300992312e-03 9.119033638708e-05 6.822419660974e+00
2.450000000000e+02 -6.524436369014e-03 9.158585927010e-05 6.767544255595e+00
2.452500000000e+02 -6.647685356856e-03 9.195605234560e-05 6.712446566230e+00
2.455000000000e+02 -6.766815668448e-03 9.229534147781e-05 6.657137774591e+00
2.457500000000e+02 -6.880646133558e-03 9.259837579431e-05 6.601629331860e+00
2.460000000000e+02 -6.988058468054e-03 9.286009502288e-05 6.545933003647e+00
2.462500000000e+02 -7.088007708690e-03 9.307579056411e-05 6.490060910244e+00
2.465000000000e+02 -7.179531709414e-03 9.324115419779e-05 6.434025546903e+00
2.467500000000e+02 -7.261759046060e-03 9.335234068455e-05 6.377839795715e+00
2.470000000000e+02 -7.333915867303e-03 9.340601373484e-05 6.321516913552e+00
2.472500000000e+02 -7.395331059681e-03 9.339935888189e-05 6.265070509677e+00
2.475000000000e+02 -7.445440431295e-03 9.333011182883e-05 6.208514497920e+00
2.477500000000e+02 -7.483789350789e-03 9.319657533099e-05 6.151863035425e+00
2.480000000000e+02 -7.510034077882e-03 9.299762213158e-05 6.095130445257e+00
2.482500000000e+02 -7.523941993559e-03 9.273270171453e-05 6.038331116853e+00
2.485000000000e+02 -7.525390302543e-03 9.240182391157e-05 5.981479403084e+00
2.487500000000e+02 -7.514363964646e-03 9.200553972363e-05 5.924589496951e+00
2.490000000000e+02 -7.490951937692e-03 9.154491980717e-05 5.867675312770e+00
2.492500000000e+02 -7.455342897350e-03 9.102152078341e-05 5.810750354037e+00
2.495000000000e+02 -7.407819702214e-03 9.043732627592e-05 5.753827595298e+00
2.497500000000e+02 -7.348753531919e-03 8.979478592830e-05 5.696919359304e+00
2.500000000000e+02 -7.278597062301e-03 8.909672300492e-05 5.640037218139e+00
2.502500000000e+02 -7.197877363715e-03 8.834627189205e-05 5.583191898005e+00
2.505000000000e+02 -7.107188203666e-03 8.754684420353e-05 5.526393216538e+00
2.507500000000e+02 -7.007182382677e-03 8.670209504222e-05 5.469650031000e+00
2.510000000000e+02 -6.898563785615e-03 8.581588486672e-05 5.412970225154e+00
2.512500000000e+02 -6.782079612699e-03 8.489223796340e-05 5.356360711916e+00
2.515000000000e+02 -6.658512544239e-03 8.393524621622e-05 5.299827472582e+00
2.517500000000e+02 -6.528673102167e-03 8.294908910711e-05 5.243375624389e+00
2.520000000000e+02 -6.393392284229e-03 8.193798934186e-05 5.187009506805e+00
2.522500000000e+02 -6.253514402190e-03 8.090617115802e-05 5.130732804372e+00
2.525000000000e+02 -6.109890254265e-03 7.985783014466e-05 5.074548679065e+00
2.527500000000e+02 -5.963370623548e-03 7.879710153103e-05 5.018459927569e+00
2.530000000000e+02 -5.814800158773e-03 7.772802899456e-05 4.962469150745e+00
2.532500000000e+02 -5.665011585998e-03 7.665455236444e-05 4.906578923280e+00
2.535000000000e+02 -5.514820385542e-03 7.558047580822e-05 4.850791974963e+00
2.537500000000e+02 -5.365019768304e-03 7.450944041063e-05 4.795111358298e+00
2.540000000000e+02 -5.216376095995e-03 7.344490570654e-05 4.739540612660e+00
2.542500000000e+02 -5.069624715430e-03 7.239013041010e-05 4.684083912765e+00
2.545000000000e+02 -4.925466097654e-03 7.134815269183e-05 4.628746192896e+00
2.547500000000e+02 -4.784562465862e-03 7.032176073873e-05 4.573533251890e+00
2.550000000000e+02 -4.647534731120e-03 6.931349040551e-05 4.518451827566e+00
2.552500000000e+02 -4.514959877691e-03 6.832563451667e-05 4.463509643593e+00
2.555000000000e+02 -4.387368612386e-03 6.736019225692e-05 4.408715420640e+00
2.557500000000e+02 -4.265243525575e-03 6.641886365205e-05 4.354078859493e+00
2.560000000000e+02 -4.149017549119e-03 6.550304506706e-05 4.299610590895e+00
2.562500000000e+02 -4.039072838243e-03 6.461382340420e-05 4.245322097669e+00
2.565000000000e+02 -3.935739871545e-03 6.375197990277e-05 4.191225607671e+00
2.567500000000e+02 -3.839296990774e-03 6.291798737748e-05 4.137333967261e+00
2.570000000000e+02 -3.749970221738e-03 6.211201624859e-05 4.083660495124e+00
2.572500000000e+02 -3.667933437219e-03 6.133394216135e-05 4.030218823907e+00
2.575000000000e+02 -3.593308798355e-03 6.058336077763e-05 3.977022733934e+00
2.577500000000e+02 -3.526167489253e-03 5.985960348792e-05 3.924085986131e+00
2.580000000000e+02 -3.466530605592e-03 5.916175620288e-05 3.871422155971e+00
2.582500000000e+02 -3.414370329818e-03 5.848868106628e-05 3.819044477153e+00
2.585000000000e+02 -3.369611219636e-03 5.783904746914e-05 3.766965696538e+00
2.587500000000e+02 -3.332131597644e-03 5.721135554052e-05 3.715197944486e+00
2.590000000000e+02 -3.301764982438e-03 5.660392618970e-05 3.663752624239e+00
2.592500000000e+02 -3.278301559838e-03 5.601496804911e-05 3.612640320158e+00
2.595000000000e+02 -3.261489724956e-03 5.544259437981e-05 3.561870727686e+00
2.597500000000e+02 -3.251037593939e-03 5.488484943938e-05 3.511452603199e+00
2.600000000000e+02 -3.246614388879e-03 5.433972880278e-05 3.461393732947e+00
2.602500000000e+02 -3.247851821486e-03 5.380519912565e-05 3.411700919708e+00
2.605000000000e+02 -3.254345560687e-03 5.327921377696e-05 3.362379984475e+00
2.607500000000e+02 -3.265656782818e-03 5.275972053487e-05 3.313435781594e+00
2.610000000000e+02 -3.281313536038e-03 5.224472525353e-05 3.264872223950e+00
2.612500000000e+02 -3.300812315852e-03 5.173227936520e-05 3.216692317975e+00
2.615000000000e+02 -3.323619909998e-03 5.122045157660e-05 3.168898203749e+00
2.617500000000e+02 -3.349175406988e-03 5.070737072899e-05 3.121491202533e+00
2.620000000000e+02 -3.376892271151e-03 5.019124422942e-05 3.074471866126e+00
2.622500000000e+02 -3.406160885494e-03 4.967035932391e-05 3.027840033379e+00
2.625000000000e+02 -3.436351285936e-03 4.914308865189e-05 2.981594887905e+00
2.627500000000e+02 -3.466816377741e-03 4.860789820779e-05 2.935735025425e+00
2.630000000000e+02 -3.496895608882e-03 4.806335297272e-05 2.890258524229e+00
2.632500000000e+02 -3.525919207915e-03 4.750812341778e-05 2.845163029855e+00
2.635000000000e+02 -3.553212905150e-03 4.694099461092e-05 2.800445849187e+00
2.637500000000e+02 -3.578103130759e-03 4.636087290263e-05 2.756104059533e+00
2.640000000000e+02 -3.599922793057e-03 4.576679365120e-05 2.712134639290e+00
2.642500000000e+02 -3.618017428805e-03 4.515792925033e-05 2.668534613422e+00
2.645000000000e+02 -3.631751780487e-03 4.453359664092e-05 2.625301227476e+00
2.647500000000e+02 -3.640516650732e-03 4.389326480941e-05 2.582432139017e+00
2.650000000000e+02 -3.643735952477e-03 4.323656187161e-05 2.539925639842e+00
2.652500000000e+02 -3.640873767661e-03 4.256328044278e-05 2.497780895153e+00
2.655000000000e+02 -3.631441387752e-03 4.187338382022e-05 2.455998212040e+00
2.657500000000e+02 -3.615004157833e-03 4.116700922688e-05 2.414579320392e+00
2.660000000000e+02 -3.591188086167e-03 4.044447125470e-05 2.373527677296e+00
2.662500000000e+02 -3.559686042872e-03 3.970625983274e-05 2.332848774917e+00
2.665000000000e+02 -3.520263517528e-03 3.895303633461e-05 2.292550461684e+00
2.667500000000e+02 -3.472763628945e-03 3.818567232219e-05 2.252643253860e+00
2.670000000000e+02 -3.417111564962e-03 3.740521187673e-05 2.213140646444e+00
2.672500000000e+02 -3.353318239691e-03 3.661287716714e-05 2.174059397827e+00
2.675000000000e+02 -3.281483050141e-03 3.581007718634e-05 2.135419796299e+00
2.677500000000e+02 -3.201795713245e-03 3.499839180821e-05 2.097245885656e+00
2.680000000000e+02 -3.114537139750e-03 3.417956692095e-05 2.059565646278e+00
2.682500000000e+02 -3.020079100718e-03 3.335553232989e-05 2.022411127681e+00
2.685000000000e+02 -2.918882751669e-03 3.252839267454e-05 1.985818511782e+00
2.687500000000e+02 -2.811496076875e-03 3.170042248668e-05 1.949828115386e+00
2.690000000000e+02 -2.698550158861e-03 3.087406098343e-05 1.914484313416e+00
2.692500000000e+02 -2.580754309574e-03 3.005190578276e-05 1.879835385250e+00
2.695000000000e+02 -2.458890094456e-03 2.923670426874e-05 1.845933286327e+00
2.697500000000e+02 -2.333804203052e-03 2.843134451558e-05 1.812833338344e+00
2.700000000000e+02 -2.206400251653e-03 2.763884141127e-05 1.780593849217e+00
2.702500000000e+02 -2.077629585673e-03 2.686232013979e-05 1.749275665195e+00
2.705000000000e+02 -1.948481170981e-03 2.610499771072e-05 1.718941669479e+00
2.707500000000e+02 -1.819970670766e-03 2.537016134621e-05 1.689656232563e+00
2.710000000000e+02 -1.693128846143e-03 2.466114364424e-05 1.661484630702e+00
2.712500000000e+02 -1.568989402934e-03 2.398129473213e-05 1.634492447993e+00
2.715000000000e+02 -1.448576462550e-03 2.333395169557e-05 1.608744971692e+00
2.717500000000e+02 -1.332891874420e-03 2.272240576504e-05 1.584306598306e+00
2.720000000000e+02 -1.222902600817e-03 2.214987051713e-05 1.561240262013e+00
2.722500000000e+02 -1.119528435958e-03 2.161944512294e-05 1.539606895940e+00
2.725000000000e+02 -1.023630248540e-03 2.113407880688e-05 1.519464937648e+00
2.727500000000e+02 -9.359990019523e-04 2.069653715003e-05 1.500869882987e+00
2.730000000000e+02 -8.573457273026e-04 2.030936850117e-05 1.483873895370e+00
2.732500000000e+02 -7.882926595409e-04 1.997487399952e-05 1.468525471611e+00
2.735000000000e+02 -7.293656560732e-04 1.969507742344e-05 1.454869166725e+00
2.737500000000e+02 -6.809880913689e-04 1.947170121319e-05 1.442945374652e+00
2.740000000000e+02 -6.434763019402e-04 1.930614532586e-05 1.432790164150e+00
2.742500000000e+02 -6.170366319129e-04 1.919947175955e-05 1.424435165657e+00
2.745000000000e+02 -6.017641033969e-04 1.915239260564e-05 1.417907505652e+00
2.747500000000e+02 -5.976427887713e-04 1.916526457912e-05 1.413229783170e+00
2.750000000000e+02 -6.045478183569e-04 1.923808833904e-05 1.410420084673e+00
2.752500000000e+02 -6.222489565897e-04 1.937051382300e-05 1.409492032331e+00
2.755000000000e+02 -6.504157030569e-04 1.956185168428e-05 1.410454861580e+00
2.757500000000e+02 -6.886237800306e-04 1.981108893162e-05 1.413313524653e+00
2.760000000000e+02 -7.363628318707e-04 2.011690922360e-05 1.418068815316e+00
2.762500000000e+02 -7.930452730294e-04 2.047771687069e-05 1.424717513864e+00
2.765000000000e+02 -8.580159983655e-04 2.089166383995e-05 1.433252547139e+00
2.767500000000e+02 -9.305628524728e-04 2.135667597269e-05 1.443663164021e+00
2.770000000000e+02 -1.009927538694e-03 2.187049159358e-05 1.455935121030e+00
2.772500000000e+02 -1.095316825698e-03 2.243068973906e-05 1.470050878360e+00
2.775000000000e+02 -1.185913785175e-03 2.303471435078e-05 1.485989803412e+00
2.777500000000e+02 -1.280888907411e-03 2.367990522967e-05 1.503728377757e+00
2.780000000000e+02 -1.379410972218e-03 2.436352703261e-05 1.523240408779e+00
2.782500000000e+02 -1.480657443955e-03 2.508279344160e-05 1.544497238815e+00
2.785000000000e+02 -1.583824304615e-03 2.583488912025e-05 1.567467953748e+00
2.787500000000e+02 -1.688135155546e-03 2.661698946807e-05 1.592119583761e+00
2.790000000000e+02 -1.792849495320e-03 2.742627731353e-05 1.618417298727e+00
2.792500000000e+02 -1.897270090864e-03 2.825995694408e-05 1.646324591273e+00
2.795000000000e+02 -2.000749407300e-03 2.911526810181e-05 1.675803450535e+00
2.797500000000e+02 -2.102695049747e-03 2.998949415209e-05 1.706814520443e+00
2.800000000000e+02 -2.202574196751e-03 3.087997195950e-05 1.739317245926e+00
2.802500000000e+02 -2.299917010859e-03 3.178409765747e-05 1.773270002344e+00
2.805000000000e+02 -2.394319084251e-03 3.269933453118e-05 1.808630211561e+00
2.807500000000e+02 -2.485442949887e-03 3.362321839182e-05 1.845354443766e+00
2.810000000000e+02 -2.573018702118e-03 3.455336501937e-05 1.883398505844e+00
2.812500000000e+02 -2.656843753596e-03 3.548747573459e-05 1.922717520348e+00
2.815000000000e+02 -2.736781789907e-03 3.642334498147e-05 1.963265994970e+00
2.817500000000e+02 -2.812760991805e-03 3.735886816436e-05 2.004997887685e+00
2.820000000000e+02 -2.884771601403e-03 3.829205102210e-05 2.047866668661e+00
2.822500000000e+02 -2.952862800546e-03 3.922101911652e-05 2.091825383834e+00
2.825000000000e+02 -3.017139097189e-03 4.014402902106e-05 2.136826722161e+00
2.827500000000e+02 -3.077756162150e-03 4.105947938407e-05 2.182823090648e+00
2.830000000000e+02 -3.134916209388e-03 4.196592268135e-05 2.229766699272e+00
2.832500000000e+02 -3.188863024170e-03 4.286207597165e-05 2.277609658838e+00
2.835000000000e+02 -3.239876606708e-03 4.374683255598e-05 2.326304092669e+00
2.837500000000e+02 -3.288267591059e-03 4.461927053448e-05 2.375802264188e+00
2.840000000000e+02 -3.334371404900e-03 4.547865632198e-05 2.426056719535e+00
2.842500000000e+02 -3.378542259331e-03 4.632445530325e-05 2.477020444550e+00
2.845000000000e+02 -3.421147139326e-03 4.715635725266e-05 2.528647035715e+00
2.847500000000e+02 -3.462559635539e-03 4.797423906613e-05 2.580890880704e+00
2.850000000000e+02 -3.503153801387e-03 4.877819446364e-05 2.633707346882e+00
2.852500000000e+02 -3.543298029559e-03 4.956848968043e-05 2.687052972161e+00
2.855000000000e+02 -3.583349035671e-03 5.034556539255e-05 2.740885656496e+00
2.857500000000e+02 -3.623646149820e-03 5.111004338024e-05 2.795164845715e+00
2.860000000000e+02 -3.664505857671e-03 5.186271150973e-05 2.849851705270e+00
2.862500000000e+02 -3.706216666516e-03 5.260450197170e-05 2.904909276115e+00
2.865000000000e+02 -3.749034402029e-03 5.333645738514e-05 2.960302611559e+00
2.867500000000e+02 -3.793178029928e-03 5.405971613159e-05 3.015998885219e+00
2.870000000000e+02 -3.838825930404e-03 5.477548391503e-05 3.071967469008e+00
2.872500000000e+02 -3.886112869754e-03 5.548500859109e-05 3.128179976562e+00
2.875000000000e+02 -3.935127714288e-03 5.618955382261e-05 3.184610266489e+00
2.877500000000e+02 -3.985911895057e-03 5.689037353349e-05 3.241234409100e+00
2.880000000000e+02 -4.038458777719e-03 5.758869179681e-05 3.298030607991e+00
2.882500000000e+02 -4.092713875166e-03 5.828567931954e-05 3.354979082285e+00
2.885000000000e+02 -4.148575904007e-03 5.898238932484e-05 3.412061905652e+00
2.887500000000e+02 -4.205898762838e-03 5.967978119423e-05 3.469262812120e+00
2.890000000000e+02 -4.264494487086e-03 6.037869766029e-05 3.526566963229e+00
2.892500000000e+02 -4.324136830795e-03 6.107984256465e-05 3.583960688653e+00
2.895000000000e+02 -4.384565635279e-03 6.178376752461e-05 3.641431200125e+00
2.897500000000e+02 -4.445491813716e-03 6.249086279267e-05 3.698966295493e+00
2.900000000000e+02 -4.506602844095e-03 6.320135153695e-05 3.756554049056e+00
2.902500000000e+02 -4.567568598990e-03 6.391528688221e-05 3.814182501443e+00
2.905000000000e+02 -4.628047453312e-03 6.463255249800e-05 3.871839364148e+00
2.907500000000e+02 -4.687692500378e-03 6.535286555304e-05 3.929511735533e+00
2.910000000000e+02 -4.746157663029e-03 6.607578359255e-05 3.987185841368e+00
2.912500000000e+02 -4.803103632027e-03 6.680071276549e-05 4.044846816495e+00
2.915000000000e+02 -4.858203521596e-03 6.752691841261e-05 4.102478514522e+00
2.917500000000e+02 -4.911148141040e-03 6.825354019604e-05 4.160063376027e+00
2.920000000000e+02 -4.961650893141e-03 6.897960851596e-05 4.217582333920e+00
2.922500000000e+02 -5.009452126143e-03 6.970406050924e-05 4.275014784421e+00
2.925000000000e+02 -5.054322873081e-03 7.042575062427e-05 4.332338604699e+00
2.927500000000e+02 -5.096067926678e-03 7.114347152026e-05 4.389530225582e+00
2.930000000000e+02 -5.134528497916e-03 7.185597506640e-05 4.446564767055e+00
2.932500000000e+02 -5.169584303105e-03 7.256198842090e-05 4.503416211973e+00
2.935000000000e+02 -5.201155243388e-03 7.326023279755e-05 4.560057641823e+00
2.937500000000e+02 -5.229202490469e-03 7.394944099270e-05 4.616461501341e+00
2.940000000000e+02 -5.253729236973e-03 7.462837485028e-05 4.672599913347e+00
2.942500000000e+02 -5.274780976814e-03 7.529584231189e-05 4.728445015540e+00
2.945000000000e+02 -5.292445439239e-03 7.595071351554e-05 4.783969321310e+00
2.947500000000e+02 -5.306852272459e-03 7.659193707146e-05 4.839146103330e+00
2.950000000000e+02 -5.318172352411e-03 7.721855528886e-05 4.893949773843e+00
2.952500000000e+02 -5.326616914935e-03 7.782971924369e-05 4.948356275316e+00
2.955000000000e+02 -5.332436322604e-03 7.842470295766e-05 5.002343451597e+00
2.957500000000e+02 -5.335918613258e-03 7.900291696433e-05 5.055891411513e+00
2.960000000000e+02 -5.337387684579e-03 7.956392081121e-05 5.108982861951e+00
2.962500000000e+02 -5.337201144025e-03 8.010743417405e-05 5.161603410805e+00
2.965000000000e+02 -5.335747787687e-03 8.063334637290e-05 5.213741836522e+00
2.967500000000e+02 -5.333444612876e-03 8.114171720286e-05 5.265390309791e+00
2.970000000000e+02 -5.330733371890e-03 8.163278823886e-05 5.316544574390e+00
2.972500000000e+02 -5.328076601239e-03 8.210700501571e-05 5.367204075170e+00
2.975000000000e+02 -5.325953093900e-03 8.256499138626e-05 5.417372036253e+00
2.977500000000e+02 -5.324852767552e-03 8.300754820914e-05 5.467055488752e+00
2.980000000000e+02 -5.325270992790e-03 8.343564656910e-05 5.516265245615e+00
2.982500000000e+02 -5.327702367897e-03 8.385041773853e-05 5.565015828128e+00
2.985000000000e+02 -5.332633892254e-03 8.425312148613e-05 5.613325344344e+00
2.987500000000e+02 -5.340537696151e-03 8.464513721287e-05 5.661215323661e+00
2.990000000000e+02 -5.351863476237e-03 8.502790587891e-05 5.708710512954e+00
2.992500000000e+02 -5.367030542460e-03 8.540295263282e-05 5.755838633945e+00
2.995000000000e+02 -5.386419789766e-03 8.577186810341e-05 5.802630113241e+00
2.997500000000e+02 -5.410365834289e-03 8.613620044889e-05 5.849117785119e+00
3.000000000000e+02 -5.439149366819e-03 8.649743794470e-05 5.895336573461e+00
3.002500000000e+02 -5.472989977660e-03 8.685698113509e-05 5.941323162181e+00
3.005000000000e+02 -5.512039483853e-03 8.721612458970e-05 5.987115648210e+00
3.007500000000e+02 -5.556376243633e-03 8.757592570302e-05 6.032753195239e+00
3.010000000000e+02 -5.606000355299e-03 8.793724155490e-05 6.078275682030e+00
3.012500000000e+02 -5.660829967052e-03 8.830069929736e-05 6.123723353452e+00
3.015000000000e+02 -5.720698902442e-03 8.866664577692e-05 6.169136475327e+00
3.017500000000e+02 -5.785355691541e-03 8.903512574579e-05 6.214554996356e+00
3.020000000000e+02 -5.854464100559e-03 8.940586631359e-05 6.260018219284e+00
3.022500000000e+02 -5.927605082976e-03 8.977826318157e-05 6.305564481619e+00
3.025000000000e+02 -6.004280298708e-03 9.015138132537e-05 6.351230846571e+00
3.027500000000e+02 -6.083917187318e-03 9.052395816694e-05 6.397052809921e+00
3.030000000000e+02 -6.165875249790e-03 9.089441759802e-05 6.443064009539e+00
3.032500000000e+02 -6.249453650484e-03 9.126088119776e-05 6.489295955494e+00
3.035000000000e+02 -6.333899889240e-03 9.162119289757e-05 6.535777767100e+00
3.037500000000e+02 -6.418419391927e-03 9.197295731661e-05 6.582535921853e+00
3.040000000000e+02 -6.502185822600e-03 9.231357872228e-05 6.629594019896e+00
3.042500000000e+02 -6.584351948358e-03 9.264029794154e-05 6.676972552435e+00
3.045000000000e+02 -6.664060784580e-03 9.295023353409e-05 6.724688691308e+00
3.047500000000e+02 -6.740456859515e-03 9.324043286504e-05 6.772756088019e+00
3.050000000000e+02 -6.812697330960e-03 9.350791696849e-05 6.821184692482e+00
3.052500000000e+02 -6.879962895884e-03 9.374972876525e-05 6.869980582174e+00
3.055000000000e+02 -6.941468207844e-03 9.396297613451e-05 6.919145817559e+00
3.057500000000e+02 -6.996471686569e-03 9.414487356679e-05 6.968678318844e+00
3.060000000000e+02 -7.044284746229e-03 9.429278364020e-05 7.018571759876e+00
3.062500000000e+02 -7.084280115523e-03 9.440425594154e-05 7.068815498089e+00
3.065000000000e+02 -7.115899500326e-03 9.447706230883e-05 7.119394521891e+00
3.067500000000e+02 -7.138660228908e-03 9.450922889598e-05 7.170289437148e+00
3.070000000000e+02 -7.152161213666e-03 9.449906478354e-05 7.221476474772e+00
3.072500000000e+02 -7.156087870239e-03 9.444518704577e-05 7.272927538084e+00
3.075000000000e+02 -7.150216356343e-03 9.434654275567e-05 7.324610273224e+00
3.077500000000e+02 -7.134416817938e-03 9.420242206049e-05 7.376488178135e+00
3.080000000000e+02 -7.108655948934e-03 9.401247793026e-05 7.428520734711e+00
3.082500000000e+02 -7.072998588815e-03 9.377675816299e-05 7.480663576529e+00
3.085000000000e+02 -7.027608625866e-03 9.349569208722e-05 7.532868678366e+00
3.087500000000e+02 -6.972748953977e-03 9.317009118592e-05 7.585084575063e+00
3.090000000000e+02 -6.908780596673e-03 9.280114297797e-05 7.637256602658e+00
3.092500000000e+02 -6.836160927524e-03 9.239048554224e-05 7.689327158284e+00
3.095000000000e+02 -6.755440801779e-03 9.194013890507e-05 7.741235980259e+00
3.097500000000e+02 -6.667260849034e-03 9.145249552112e-05 7.792920439654e+00
3.100000000000e+02 -6.572346628508e-03 9.093032886676e-05 7.844315844472e+00
3.102500000000e+02 -6.471502719330e-03 9.037676215923e-05 7.895355748441e+00
3.105000000000e+02 -6.365605738903e-03 8.979518134022e-05 7.945972263667e+00
3.107500000000e+02 -6.255596432747e-03 8.918936653426e-05 7.996096369944e+00
3.110000000000e+02 -6.142470459232e-03 8.856338342370e-05 8.045658218764e+00
3.112500000000e+02 -6.027268115043e-03 8.792151978318e-05 8.094587425738e+00
3.115000000000e+02 -5.911063081285e-03 8.726826119596e-05 8.142813349437e+00
3.117500000000e+02 -5.794950645252e-03 8.660824989190e-05 8.190265349895e+00
3.120000000000e+02 -5.680035296799e-03 8.594623049779e-05 8.236873027831e+00
3.122500000000e+02 -5.567418052204e-03 8.528700835617e-05 8.282566436978e+00
3.125000000000e+02 -5.458183532988e-03 8.463541283965e-05 8.327276273680e+00
3.127500000000e+02 -5.353387170314e-03 8.399621351191e-05 8.370934038696e+00
3.130000000000e+02 -5.254042715361e-03 8.337409801110e-05 8.413472172592e+00
3.132500000000e+02 -5.161110196918e-03 8.277361147702e-05 8.454824170655e+00
3.135000000000e+02 -5.075484766788e-03 8.219908807158e-05 8.494924673732e+00
3.137500000000e+02 -4.997986485172e-03 8.165461975029e-05 8.533709540517e+00
3.140000000000e+02 -4.929351065435e-03 8.114400060955e-05 8.571115911094e+00
3.142500000000e+02 -4.870221952592e-03 8.067067555334e-05 8.607082257754e+00
3.145000000000e+02 -4.821143695934e-03 8.023772743074e-05 8.641548432270e+00
3.147500000000e+02 -4.782556571489e-03 7.984784903972e-05 8.674455720259e+00
3.150000000000e+02 -4.754792697018e-03 7.950328461478e-05 8.705746897375e+00
3.152500000000e+02 -4.738073577527e-03 7.920584302026e-05 8.735366299832e+00
3.155000000000e+02 -4.732508978366e-03 7.895690129031e-05 8.763259912109e+00
3.157500000000e+02 -4.738097192904e-03 7.875739134455e-05 8.789375469896e+00
3.160000000000e+02 -4.754726488001e-03 7.860778218596e-05 8.813662592436e+00
3.162500000000e+02 -4.782177876085e-03 7.850808041152e-05 8.836072931266e+00
3.165000000000e+02 -4.820128988927e-03 7.845783103791e-05 8.856560346587e+00
3.167500000000e+02 -4.868158936943e-03 7.845610177104e-05 8.875081102051e+00
3.170000000000e+02 -4.925754170283e-03 7.850158468148e-05 8.891594086918e+00
3.172500000000e+02 -4.992315224722e-03 7.859262996834e-05 8.906061048963e+00
3.175000000000e+02 -5.067164257080e-03 7.872720599669e-05 8.918446843318e+00
3.177500000000e+02 -5.149553154269e-03 7.890297023183e-05 8.928719689949e+00
3.180000000000e+02 -5.238672114441e-03 7.911720669032e-05 8.936851429625e+00
3.182500000000e+02 -5.333658655693e-03 7.936691121951e-05 8.942817782934e+00
3.185000000000e+02 -5.433606888886e-03 7.964886695014e-05 8.946598592117e+00
3.187500000000e+02 -5.537577021261e-03 7.995965714239e-05 8.948178049644e+00
3.190000000000e+02 -5.644604886959e-03 8.029569508039e-05 8.947544903989e+00
3.192500000000e+02 -5.753711375620e-03 8.065327611675e-05 8.944692633860e+00
3.195000000000e+02 -5.863911787829e-03 8.102861029707e-05 8.939619596284e+00
3.197500000000e+02 -5.974224874634e-03 8.141779151716e-05 8.932329131926e+00
3.200000000000e+02 -6.083681560380e-03 8.181684805897e-05 8.922829631682e+00
3.202500000000e+02 -6.191333259699e-03 8.222183565923e-05 8.911134569092e+00
3.205000000000e+02 -6.296259688379e-03 8.262885284002e-05 8.897262486812e+00
3.207500000000e+02 -6.397576137990e-03 8.303406236584e-05 8.881236944269e+00
3.210000000000e+02 -6.494440225075e-03 8.343372130559e-05 8.863086436241e+00
3.212500000000e+02 -6.586057985476e-03 8.382421028696e-05 8.842844272715e+00
3.215000000000e+02 -6.671689362358e-03 8.420206176799e-05 8.820548431348e+00
3.217500000000e+02 -6.750653114189e-03 8.456398705445e-05 8.796241393363e+00
3.220000000000e+02 -6.822331083403e-03 8.490690431331e-05 8.769969951418e+00
3.222500000000e+02 -6.886171911547e-03 8.522796004046e-05 8.741785014089e+00
3.225000000000e+02 -6.941694134961e-03 8.552455310401e-05 8.711741390497e+00
3.227500000000e+02 -6.988488766338e-03 8.579434773326e-05 8.679897578102e+00
3.230000000000e+02 -7.026221384705e-03 8.603529534965e-05 8.646315536585e+00
3.232500000000e+02 -7.054633824720e-03 8.624564777590e-05 8.611060467559e+00
3.235000000000e+02 -7.073545477998e-03 8.642396059574e-05 8.574200585976e+00
3.237500000000e+02 -7.082854261870e-03 8.656906781732e-05 8.535806890148e+00
3.240000000000e+02 -7.082537058728e-03 8.668021027633e-05 8.495952931902e+00
3.242500000000e+02 -7.072649523595e-03 8.675700337191e-05 8.454714576693e+00
3.245000000000e+02 -7.053325330388e-03 8.679928642508e-05 8.412169762068e+00
3.247500000000e+02 -7.024774983999e-03 8.680720301313e-05 8.368398242402e+00
3.250000000000e+02 -6.987283683793e-03 8.678123561906e-05 8.323481326695e+00
3.252500000000e+02 -6.941208527866e-03 8.672217768621e-05 8.277501598770e+00
3.255000000000e+02 -6.886974960140e-03 8.663110173876e-05 8.230542625624e+00
3.257500000000e+02 -6.825072653286e-03 8.650932416771e-05 8.182688646677e+00
3.260000000000e+02 -6.756050807770e-03 8.635842421140e-05 8.134024248148e+00
3.262500000000e+02 -6.680512719563e-03 8.618022126569e-05 8.084634019811e+00
3.265000000000e+02 -6.599109966591e-03 8.597670455796e-05 8.034602198700e+00
3.267500000000e+02 -6.512536130162e-03 8.575003455091e-05 7.984012299130e+00
3.270000000000e+02 -6.421520522115e-03 8.550253062201e-05 7.932946736371e+00
3.272500000000e+02 -6.326821453016e-03 8.523662688237e-05 7.881486443789e+00
3.275000000000e+02 -6.229219363087e-03 8.495484791807e-05 7.829710492600e+00
3.277500000000e+02 -6.129509738215e-03 8.465970906427e-05 7.777695716386e+00
3.280000000000e+02 -6.028496008292e-03 8.435377610827e-05 7.725516349007e+00
3.282500000000e+02 -5.926982570176e-03 8.403957855196e-05 7.673243675794e+00
3.285000000000e+02 -5.825767783656e-03 8.371966208731e-05 7.620945709408e+00
3.287500000000e+02 -5.725637009013e-03 8.339658779091e-05 7.568686892308e+00
3.290000000000e+02 -5.627356039249e-03 8.307279615652e-05 7.516527825785e+00
3.292500000000e+02 -5.531664854814e-03 8.275061981997e-05 7.464525035732e+00
3.295000000000e+02 -5.439271631318e-03 8.243233289368e-05 7.412730774266e+00
3.297500000000e+02 -5.350847218495e-03 8.211998446728e-05 7.361192854194e+00
3.300000000000e+02 -5.267020026234e-03 8.181545131156e-05 7.309954525689e+00
3.302500000000e+02 -5.188370992049e-03 8.152047891405e-05 7.259054387830e+00
3.305000000000e+02 -5.115429186112e-03 8.123663880191e-05 7.208526340686e+00
3.307500000000e+02 -5.048668259037e-03 8.096530847290e-05 7.158399568665e+00
3.310000000000e+02 -4.988503279491e-03 8.070766479382e-05 7.108698562777e+00
3.312500000000e+02 -4.935288196309e-03 8.046468532016e-05 7.059443173049e+00
3.315000000000e+02 -4.889313942713e-03 8.023713881014e-05 7.010648694730e+00
3.317500000000e+02 -4.850807230292e-03 8.002557438275e-05 6.962325976882e+00
3.320000000000e+02 -4.819929957432e-03 7.983034079542e-05 6.914481561976e+00
3.322500000000e+02 -4.796779310634e-03 7.965158925699e-05 6.867117845861e+00
3.325000000000e+02 -4.781388512884e-03 7.948927913209e-05 6.820233257220e+00
3.327500000000e+02 -4.773728129859e-03 7.934318721281e-05 6.773822457287e+00
3.330000000000e+02 -4.773708021138e-03 7.921291994653e-05 6.727876547668e+00
3.332500000000e+02 -4.781179690693e-03 7.909792566643e-05 6.682383295624e+00
3.335000000000e+02 -4.795939049876e-03 7.899750874168e-05 6.637327364931e+00
3.337500000000e+02 -4.817729505125e-03 7.891084393136e-05 6.592690553432e+00
3.340000000000e+02 -4.846245296577e-03 7.883699068795e-05 6.548452037594e+00
3.342500000000e+02 -4.881135060222e-03 7.877491107139e-05 6.504588613677e+00
3.345000000000e+02 -4.922005456804e-03 7.872348282006e-05 6.461074944973e+00
3.347500000000e+02 -4.968424817898e-03 7.868149026913e-05 6.417883804928e+00
3.350000000000e+02 -5.019926796642e-03 7.864765389226e-05 6.374986320607e+00
3.352500000000e+02 -5.076013910565e-03 7.862065692232e-05 6.332352208371e+00
3.355000000000e+02 -5.136161051938e-03 7.859913560343e-05 6.289950010585e+00
3.357500000000e+02 -5.199818921615e-03 7.858168253863e-05 6.247747325333e+00
3.360000000000e+02 -5.266417412957e-03 7.856684769067e-05 6.205711033282e+00
3.362500000000e+02 -5.335368923122e-03 7.855315005156e-05 6.163807515531e+00
3.365000000000e+02 -5.406071553472e-03 7.853911476000e-05 6.122002867884e+00
3.367500000000e+02 -5.477912297676e-03 7.852323130852e-05 6.080263106029e+00
3.370000000000e+02 -5.550270212460e-03 7.850397658546e-05 6.038554359477e+00
3.372500000000e+02 -5.622519699396e-03 7.847979312081e-05 5.996843056720e+00
3.375000000000e+02 -5.694033780942e-03 7.844910841037e-05 5.955096096076e+00
3.377500000000e+02 -5.764187525674e-03 7.841035016504e-05 5.913281003811e+00
3.380000000000e+02 -5.832361421041e-03 7.836194404295e-05 5.871366076177e+00
3.382500000000e+02 -5.897944981937e-03 7.830231867897e-05 5.829320504675e+00
3.385000000000e+02 -5.960340244858e-03 7.822991255879e-05 5.787114483535e+00
3.387500000000e+02 -6.018965395193e-03 7.814318290988e-05 5.744719296318e+00
3.390000000000e+02 -6.073258205570e-03 7.804060961744e-05 5.702107384094e+00
3.392500000000e+02 -6.122679526123e-03 7.792070988313e-05 5.659252389629e+00
3.395000000000e+02 -6.166716630848e-03 7.778206522852e-05 5.616129184139e+00
3.397500000000e+02 -6.204886594264e-03 7.762331070058e-05 5.572713871898e+00
3.400000000000e+02 -6.236739561663e-03 7.744315254965e-05 5.528983775364e+00
3.402500000000e+02 -6.261861713331e-03 7.724038079526e-05 5.484917408888e+00
3.405000000000e+02 -6.279878250835e-03 7.701389309248e-05 5.440494432453e+00
3.407500000000e+02 -6.290456239011e-03 7.676270548987e-05 5.395695602357e+00
3.410000000000e+02 -6.293307337175e-03 7.648594628859e-05 5.350502711395e+00
3.412500000000e+02 -6.288190379221e-03 7.618287584085e-05 5.304898526114e+00
3.415000000000e+02 -6.274913743338e-03 7.585291193790e-05 5.258866731661e+00
3.417500000000e+02 -6.253337485242e-03 7.549564413531e-05 5.212391873305e+00
3.420000000000e+02 -6.223375311223e-03 7.511082206907e-05 5.165459316262e+00
3.422500000000e+02 -6.184996206811e-03 7.469837842633e-05 5.118055207773e+00
3.425000000000e+02 -6.138225780214e-03 7.425841191225e-05 5.070166462476e+00
3.427500000000e+02 -6.083147286828e-03 7.379122921741e-05 5.021780757886e+00
3.430000000000e+02 -6.019902399194e-03 7.329733163777e-05 4.972886547148e+00
3.432500000000e+02 -5.948691599717e-03 7.277738344216e-05 4.923473095577e+00
3.435000000000e+02 -5.869774070144e-03 7.223222340560e-05 4.873530529692e+00
3.437500000000e+02 -5.783467100811e-03 7.166285901428e-05 4.823049903898e+00
3.440000000000e+02 -5.690145186910e-03 7.107042923737e-05 4.772023290214e+00
3.442500000000e+02 -5.590238617908e-03 7.045622102150e-05 4.720443877909e+00
3.445000000000e+02 -5.484231475539e-03 6.982165039374e-05 4.668306087605e+00
3.447500000000e+02 -5.372659209742e-03 6.916825423706e-05 4.615605703909e+00
3.450000000000e+02 -5.256105813616e-03 6.849766905836e-05 4.562340012258e+00
3.452500000000e+02 -5.135200371619e-03 6.781155881153e-05 4.508507947868e+00
3.455000000000e+02 -5.010613093803e-03 6.711164296749e-05 4.454110247045e+00
3.457500000000e+02 -4.883050981782e-03 6.639969288411e-05 4.399149608303e+00
3.460000000000e+02 -4.753252948960e-03 6.567749865652e-05 4.343630848254e+00
3.462500000000e+02 -4.621984627025e-03 6.494685196370e-05 4.287561059361e+00
3.465000000000e+02 -4.490032687815e-03 6.420952333089e-05 4.230949760459e+00
3.467500000000e+02 -4.358198891931e-03 6.346724766312e-05 4.173809045098e+00
3.470000000000e+02 -4.227293613085e-03 6.272172031496e-05 4.116153715263e+00
3.472500000000e+02 -4.098129079446e-03 6.197458371829e-05 4.058001405644e+00
3.475000000000e+02 -3.971512309805e-03 6.122741828565e-05 3.999372691372e+00
3.477500000000e+02 -3.848237884157e-03 6.048173536050e-05 3.940291182182e+00
3.480000000000e+02 -3.729080529075e-03 5.973897070971e-05 3.880783595432e+00
3.482500000000e+02 -3.614787680028e-03 5.900047958579e-05 3.820879810788e+00
3.485000000000e+02 -3.506072048749e-03 5.826753263685e-05 3.760612902594e+00
3.487500000000e+02 -3.403604290776e-03 5.754131325722e-05 3.700019151134e+00
3.490000000000e+02 -3.308005808656e-03 5.682291478401e-05 3.639138028267e+00
3.492500000000e+02 -3.219841786394e-03 5.611333904051e-05 3.578012158716e+00
3.495000000000e+02 -3.139614530239e-03 5.541349459309e-05 3.516687254733e+00
3.497500000000e+02 -3.067757203336e-03 5.472419315816e-05 3.455212024057e+00
3.500000000000e+02 -3.004628087460e-03 5.404614925197e-05 3.393638049330e+00
3.502500000000e+02 -2.950505464302e-03 5.337997841606e-05 3.332019639449e+00
3.505000000000e+02 -2.905583158576e-03 5.272619462515e-05 3.270413652140e+00
3.507500000000e+02 -2.869966862291e-03 5.208520871805e-05 3.208879288069e+00
3.510000000000e+02 -2.843671311705e-03 5.145732558148e-05 3.147477857737e+00
3.512500000000e+02 -2.826618366364e-03 5.084274254122e-05 3.086272521012e+00
3.515000000000e+02 -2.818636128579e-03 5.024154710220e-05 3.025328003428e+00
3.517500000000e+02 -2.819459044829e-03 4.965371595714e-05 2.964710289233e+00
3.520000000000e+02 -2.828729090486e-03 4.907911384991e-05 2.904486296879e+00
3.522500000000e+02 -2.845998022011e-03 4.851749361062e-05 2.844723540713e+00
3.525000000000e+02 -2.870730689961e-03 4.796849680500e-05 2.785489781200e+00
3.527500000000e+02 -2.902309512421e-03 4.743165442717e-05 2.726852673702e+00
3.530000000000e+02 -2.940040022487e-03 4.690639282548e-05 2.668879415362e+00
3.532500000000e+02 -2.983157577139e-03 4.639203748968e-05 2.611636402654e+00
3.535000000000e+02 -3.030835100564e-03 4.588781632409e-05 2.555188897772e+00
3.537500000000e+02 -3.082191885921e-03 4.539286782285e-05 2.499600717430e+00
3.540000000000e+02 -3.136303270786e-03 4.490625000356e-05 2.444933939803e+00
3.542500000000e+02 -3.192211133123e-03 4.442695074197e-05 2.391248643491e+00
3.545000000000e+02 -3.248934991554e-03 4.395390017603e-05 2.338602670997e+00
3.547500000000e+02 -3.305483607727e-03 4.348598485523e-05 2.287051430660e+00
3.550000000000e+02 -3.360866812837e-03 4.302205749732e-05 2.236647726208e+00
3.552500000000e+02 -3.414107474488e-03 4.256094779881e-05 2.187441624359e+00
3.555000000000e+02 -3.464253274813e-03 4.210151898035e-05 2.139480356600e+00
3.557500000000e+02 -3.510388204615e-03 4.164264758250e-05 2.092808247962e+00
3.560000000000e+02 -3.551643684042e-03 4.118325622610e-05 2.047466684143e+00
3.562500000000e+02 -3.587208944103e-03 4.072232164481e-05 2.003494098783e+00
3.565000000000e+02 -3.616340712131e-03 4.025888195636e-05 1.960925991586e+00
3.567500000000e+02 -3.638371884626e-03 3.979208414978e-05 1.919794969886e+00
3.570000000000e+02 -3.652719167955e-03 3.932119206779e-05 1.880130804285e+00
3.572500000000e+02 -3.658889645524e-03 3.884559964037e-05 1.841960511387e+00
3.575000000000e+02 -3.656486170276e-03 3.836484642578e-05 1.805308443021e+00
3.577500000000e+02 -3.645211572874e-03 3.787863050755e-05 1.770196395756e+00
3.580000000000e+02 -3.624871652708e-03 3.738681830881e-05 1.736643732469e+00
3.582500000000e+02 -3.595376944772e-03 3.688945384420e-05 1.704667509780e+00
3.585000000000e+02 -3.556743247301e-03 3.638676701606e-05 1.674282620992e+00
3.587500000000e+02 -3.509091044496e-03 3.587917807268e-05 1.645501948258e+00
3.590000000000e+02 -3.452643847555e-03 3.536730074583e-05 1.618336517156e+00
3.592500000000e+02 -3.387725508186e-03 3.485194503514e-05 1.592795664017e+00
3.595000000000e+02 -3.314756552687e-03 3.433411665413e-05 1.568887208898e+00
3.597500000000e+02 -3.234249604709e-03 3.381501468699e-05 1.546617626759e+00
3.600000000000e+02 -3.146803961918e-03 3.329603376190e-05 1.525992226121e+00
3.602500000000e+02 -3.053099414090e-03 3.277876020058e-05 1.507015326728e+00
3.605000000000e+02 -2.953889370633e-03 3.226496583300e-05 1.489690427618e+00
3.607500000000e+02 -2.849993325016e-03 3.175660375487e-05 1.474020373254e+00
3.610000000000e+02 -2.742288714725e-03 3.125580343297e-05 1.460007503807e+00
3.612500000000e+02 -2.631702223569e-03 3.076486477224e-05 1.447653792260e+00
3.615000000000e+02 -2.519200616102e-03 3.028625138946e-05 1.436960953884e+00
3.617500000000e+02 -2.405781152391e-03 2.982258255607e-05 1.427930534130e+00
3.620000000000e+02 -2.292461684344e-03 2.937661964517e-05 1.420563964771e+00
3.622500000000e+02 -2.180270537070e-03 2.895125790500e-05 1.414862578282e+00
3.625000000000e+02 -2.070236235271e-03 2.854951321363e-05 1.410827587400e+00
3.627500000000e+02 -1.963377203664e-03 2.817450531722e-05 1.408460017113e+00
3.630000000000e+02 -1.860691526356e-03 2.782943903373e-05 1.407760593238e+00
3.632500000000e+02 -1.763146897430e-03 2.751758213707e-05 1.408729578415e+00
3.635000000000e+02 -1.671670837872e-03 2.724223966391e-05 1.411366565670e+00
3.637500000000e+02 -1.587141298036e-03 2.700672467967e-05 1.415670223509e+00
3.640000000000e+02 -1.510377727475e-03 2.681432541626e-05 1.421638001288e+00
3.642500000000e+02 -1.442132707407e-03 2.666826845046e-05 1.429265793840e+00
3.645000000000e+02 -1.383084210857e-03 2.657167781378e-05 1.438547579698e+00
3.647500000000e+02 -1.333828569358e-03 2.652753131788e-05 1.449475035417e+00
3.650000000000e+02 -1.294874205011e-03 2.653861326671e-05 1.462037139172e+00
3.652500000000e+02 -1.266636183141e-03 2.660746587604e-05 1.476219770730e+00
3.655000000000e+02 -1.249431655910e-03 2.673633833758e-05 1.492005324837e+00
3.657500000000e+02 -1.243476226176e-03 2.692713662469e-05 1.509372344092e+00
3.660000000000e+02 -1.248881309418e-03 2.718137390648e-05 1.528295188045e+00
3.662500000000e+02 -1.265652535405e-03 2.750012373412e-05 1.548743747503e+00
3.665000000000e+02 -1.293689203579e-03 2.788397657985e-05 1.570683214797e+00
3.667500000000e+02 -1.332784874892e-03 2.833300266467e-05 1.594073921127e+00
3.670000000000e+02 -1.382629053920e-03 2.884671996037e-05 1.618871247364e+00
3.672500000000e+02 -1.442810048599e-03 2.942407118545e-05 1.645025615729e+00
3.675000000000e+02 -1.512818947348e-03 3.006340943934e-05 1.672482565719e+00
3.677500000000e+02 -1.592054789242e-03 3.076249352721e-05 1.701182916398e+00
3.680000000000e+02 -1.679830896147e-03 3.151849400670e-05 1.731063014245e+00
3.682500000000e+02 -1.775382310433e-03 3.232800949809e-05 1.762055065011e+00
3.685000000000e+02 -1.877874346291e-03 3.318709392872e-05 1.794087543736e+00
3.687500000000e+02 -1.986412074633e-03 3.409129385662e-05 1.827085678604e+00
3.690000000000e+02 -2.100050723252e-03 3.503569511132e-05 1.860971998468e+00
3.692500000000e+02 -2.217806757901e-03 3.601497836903e-05 1.895666937703e+00
3.695000000000e+02 -2.338669595755e-03 3.702348250767e-05 1.931089485226e+00
3.697500000000e+02 -2.461613677300e-03 3.805527286577e-05 1.967157870454e+00
3.700000000000e+02 -2.585610831754e-03 3.910421592176e-05 2.003790271421e+00
3.702500000000e+02 -2.709642649849e-03 4.016405663640e-05 2.040905538036e+00
3.705000000000e+02 -2.832712771579e-03 4.122849787921e-05 2.078423916508e+00
3.707500000000e+02 -2.953858874612e-03 4.229128100069e-05 2.116267765883e+00
3.710000000000e+02 -3.072164158856e-03 4.334626537725e-05 2.154362258891e+00
3.712500000000e+02 -3.186768171623e-03 4.438750591876e-05 2.192636053908e+00
3.715000000000e+02 -3.296876814562e-03 4.540931938837e-05 2.231021935176e+00
3.717500000000e+02 -3.401771409086e-03 4.640637905526e-05 2.269457407704e+00
3.720000000000e+02 -3.500816623522e-03 4.737376649583e-05 2.307885246187e+00
3.722500000000e+02 -3.593467105710e-03 4.830703758890e-05 2.346253985022e+00
3.725000000000e+02 -3.679272735470e-03 4.920225437363e-05 2.384518350222e+00
3.727500000000e+02 -3.757882442246e-03 5.005604279970e-05 2.422639622639e+00
3.730000000000e+02 -3.829046650665e-03 5.086564070919e-05 2.460585931567e+00
3.732500000000e+02 -3.892618222624e-03 5.162892340360e-05 2.498332472302e+00
3.735000000000e+02 -3.948551953795e-03 5.234442437915e-05 2.535861648200e+00
3.737500000000e+02 -3.996902595907e-03 5.301134701222e-05 2.573163128855e+00
3.740000000000e+02 -4.037821581850e-03 5.362957300795e-05 2.610233830159e+00
3.742500000000e+02 -4.071552442698e-03 5.419965422379e-05 2.647077809380e+00
3.745000000000e+02 -4.098425046214e-03 5.472279720689e-05 2.683706078431e+00
3.747500000000e+02 -4.118848863807e-03 5.520084034627e-05 2.720136340289e+00
3.750000000000e+02 -4.133305278557e-03 5.563622117510e-05 2.756392646303e+00
3.752500000000e+02 -4.142339148622e-03 5.603193523848e-05 2.792504982115e+00
3.755000000000e+02 -4.146549878580e-03 5.639148726708e-05 2.828508791247e+00
3.757500000000e+02 -4.146581978447e-03 5.671883463995e-05 2.864444437716e+00
3.760000000000e+02 -4.143115395099e-03 5.701832509580e-05 2.900356621006e+00
3.762500000000e+02 -4.136855733662e-03 5.729462821263e-05 2.936293751381e+00
3.765000000000e+02 -4.128524430243e-03 5.755266396670e-05 2.972307294625e+00
3.767500000000e+02 -4.118849280731e-03 5.779752868870e-05 3.008451100115e+00
3.770000000000e+02 -4.108555088411e-03 5.803441869121e-05 3.044780718049e+00
3.772500000000e+02 -4.098354664738e-03 5.826855463126e-05 3.081352718652e+00
3.775000000000e+02 -4.088940429023e-03 5.850510761030e-05 3.118224024502e+00
3.777500000000e+02 -4.080976445989e-03 5.874912554299e-05 3.155451260566e+00
3.780000000000e+02 -4.075091139858e-03 5.900546303947e-05 3.193090133192e+00
3.782500000000e+02 -4.071870602335e-03 5.927871850753e-05 3.231194842731e+00
3.785000000000e+02 -4.071852637800e-03 5.957317679986e-05 3.269817536188e+00
3.787500000000e+02 -4.075521599288e-03 5.989275782053e-05 3.309007802626e+00
3.790000000000e+02 -4.083303951564e-03 6.024096406926e-05 3.348812214549e+00
3.792500000000e+02 -4.095564355150e-03 6.062084086092e-05 3.389273916700e+00
3.795000000000e+02 -4.112602572727e-03 6.103494644472e-05 3.430432262915e+00
3.797500000000e+02 -4.134651199865e-03 6.148532557101e-05 3.472322499942e+00
3.800000000000e+02 -4.161874037510e-03 6.197348941128e-05 3.514975498544e+00
3.802500000000e+02 -4.194365180154e-03 6.250040363509e-05 3.558417530568e+00
3.805000000000e+02 -4.232148755855e-03 6.306648221424e-05 3.602670089077e+00
3.807500000000e+02 -4.275179338355e-03 6.367158839252e-05 3.647749751809e+00
3.810000000000e+02 -4.323343028535e-03 6.431504121110e-05 3.693668086038e+00
3.812500000000e+02 -4.376459109360e-03 6.499562783857e-05 3.740431590744e+00
3.815000000000e+02 -4.434282353186e-03 6.571162164662e-05 3.788041678129e+00
3.817500000000e+02 -4.496505928047e-03 6.646080648592e-05 3.836494692054e+00
3.820000000000e+02 -4.562764790107e-03 6.724050019480e-05 3.885781958846e+00
3.822500000000e+02 -4.632639770657e-03 6.804759114729e-05 3.935889876991e+00
3.825000000000e+02 -4.705662040158e-03 6.887857369561e-05 3.986800035874e+00
3.827500000000e+02 -4.781318184323e-03 6.972958912108e-05 4.038489370799e+00
3.830000000000e+02 -4.859055768506e-03 7.059646865390e-05 4.090930350983e+00
3.832500000000e+02 -4.938289242286e-03 7.147478134772e-05 4.144091195480e+00
3.835000000000e+02 -5.018406425993e-03 7.235988523960e-05 4.197936126309e+00
3.837500000000e+02 -5.098775203993e-03 7.324697957745e-05 4.252425645351e+00
3.840000000000e+02 -5.178750698617e-03 7.413116010030e-05 4.307516847158e+00
3.842500000000e+02 -5.257682524861e-03 7.500747522138e-05 4.363163752001e+00
3.845000000000e+02 -5.334922392326e-03 7.587098347986e-05 4.419317672198e+00
3.847500000000e+02 -5.409831651854e-03 7.671680983171e-05 4.475927594092e+00
3.850000000000e+02 -5.481788943670e-03 7.754020608597e-05 4.532940585582e+00
3.852500000000e+02 -5.550197786072e-03 7.833660566955e-05 4.590302220436e+00
3.855000000000e+02 -5.614493945419e-03 7.910168058078e-05 4.647957010649e+00
3.857500000000e+02 -5.674152667218e-03 7.983139500770e-05 4.705848855607e+00
3.860000000000e+02 -5.728695511059e-03 8.052205526318e-05 4.763921487207e+00
3.862500000000e+02 -5.777696844969e-03 8.117035638705e-05 4.822118920264e+00
3.865000000000e+02 -5.820789853753e-03 8.177341934509e-05 4.880385896329e+00
3.867500000000e+02 -5.857671974523e-03 8.232883343476e-05 4.938668312804e+00
3.870000000000e+02 -5.888109741160e-03 8.283469116047e-05 4.996913642583e+00
3.872500000000e+02 -5.911942958935e-03 8.328960441201e-05 5.055071326373e+00
3.875000000000e+02 -5.929088086395e-03 8.369272331307e-05 5.113093144383e+00
3.877500000000e+02 -5.939540780238e-03 8.404374671261e-05 5.170933556638e+00
3.880000000000e+02 -5.943377588192e-03 8.434292382065e-05 5.228550008169e+00
3.882500000000e+02 -5.940756628852e-03 8.459104760652e-05 5.285903199149e+00
3.885000000000e+02 -5.931917269949e-03 8.478943611706e-05 5.342957313938e+00
3.887500000000e+02 -5.917178670265e-03 8.493990402167e-05 5.399680207351e+00
3.890000000000e+02 -5.896937445588e-03 8.504473327300e-05 5.456043547051e+00
3.892500000000e+02 -5.871663960489e-03 8.510670271553e-05 5.512022909566e+00
3.895000000000e+02 -5.841897592075e-03 8.512898620217e-05 5.567597830575e+00
3.897500000000e+02 -5.808240936784e-03 8.511509065542e-05 5.622751807758e+00
3.900000000000e+02 -5.771352967542e-03 8.506885451612e-05 5.677472257989e+00
3.902500000000e+02 -5.731941229943e-03 8.499424904398e-05 5.731750427193e+00
3.905000000000e+02 -5.690753096406e-03 8.489545037013e-05 5.785581260873e+00
3.907500000000e+02 -5.648565988125e-03 8.477678576441e-05 5.838963229251e+00
3.910000000000e+02 -5.606177136855e-03 8.464260323418e-05 5.891898116396e+00
3.912500000000e+02 -5.564392340191e-03 8.449723686549e-05 5.944390771224e+00
3.915000000000e+02 -5.524014604647e-03 8.434495117626e-05 5.996448831839e+00
3.917500000000e+02 -5.485832509051e-03 8.418987354658e-05 6.048082417493e+00
3.920000000000e+02 -5.450608470674e-03 8.403593496614e-05 6.099303800069e+00
3.922500000000e+02 -5.419067104938e-03 8.388681666799e-05 6.150127054006e+00
3.925000000000e+02 -5.391883953946e-03 8.374590125526e-05 6.200567698998e+00
3.927500000000e+02 -5.369674523467e-03 8.361622755576e-05 6.250642327919e+00
3.930000000000e+02 -5.352984034323e-03 8.350045159924e-05 6.300368235331e+00
3.932500000000e+02 -5.342277993241e-03 8.340081335886e-05 6.349763042965e+00
3.935000000000e+02 -5.337933819837e-03 8.331911115414e-05 6.398844339001e+00
3.937500000000e+02 -5.340233577016e-03 8.325667837042e-05 6.447629320759e+00
3.940000000000e+02 -5.349358036983e-03 8.321437003805e-05 6.496134454959e+00
3.942500000000e+02 -5.365382137460e-03 8.319255455189e-05 6.544375156543e+00
3.945000000000e+02 -5.388271977583e-03 8.319111185323e-05 6.592365484038e+00
3.947500000000e+02 -5.417883439255e-03 8.320943872661e-05 6.640117865323e+00
3.950000000000e+02 -5.453962468706e-03 8.324646072416e-05 6.687642841107e+00
3.952500000000e+02 -5.496147056006e-03 8.330064914250e-05 6.734948838225e+00
3.955000000000e+02 -5.543970941599e-03 8.337004519657e-05 6.782041965861e+00
3.957500000000e+02 -5.596868901229e-03 8.345228966228e-05 6.828925845851e+00
3.960000000000e+02 -5.654183715881e-03 8.354465088331e-05 6.875601460874e+00
3.962500000000e+02 -5.715174499399e-03 8.364407977510e-05 6.922067038467e+00
3.965000000000e+02 -5.779026383279e-03 8.374726038138e-05 6.968317956102e+00
3.967500000000e+02 -5.844861384522e-03 8.385064082930e-05 7.014346673398e+00
3.970000000000e+02 -5.911750157994e-03 8.395049716645e-05 7.060142695078e+00
3.972500000000e+02 -5.978724620854e-03 8.404299186432e-05 7.105692553842e+00
3.975000000000e+02 -6.044791062631e-03 8.412421901194e-05 7.150979825545e+00
3.977500000000e+02 -6.108943707203e-03 8.419027798823e-05 7.195985166904e+00
3.980000000000e+02 -6.170178400166e-03 8.423735189095e-05 7.240686380369e+00
3.982500000000e+02 -6.227506196257e-03 8.426176986864e-05 7.285058508178e+00
3.985000000000e+02 -6.279966909585e-03 8.426004194381e-05 7.329073949796e+00
3.987500000000e+02 -6.326642148613e-03 8.422893516161e-05 7.372702609343e+00
3.990000000000e+02 -6.366667933745e-03 8.416553881119e-05 7.415912066960e+00
3.992500000000e+02 -6.399246579414e-03 8.406731429628e-05 7.458667778023e+00
3.995000000000e+02 -6.423657855466e-03 8.393213816438e-05 7.500933296144e+00
3.997500000000e+02 -6.439269306038e-03 8.375835040608e-05 7.542670519766e+00
4.000000000000e+02 -6.445545592332e-03 8.354479414091e-05 7.583839961015e+00
4.002500000000e+02 -6.442056840797e-03 8.329084261921e-05 7.624401033218e+00
4.005000000000e+02 -6.428485858836e-03 8.299642410112e-05 7.664312355425e+00
4.007500000000e+02 -6.404634145627e-03 8.266203682419e-05 7.703532070000e+00
4.010000000000e+02 -6.370426622660e-03 8.228876190852e-05 7.742018170372e+00
4.012500000000e+02 -6.325915018563e-03 8.187825037223e-05 7.779728835095e+00
4.015000000000e+02 -6.271279867354e-03 8.143270074046e-05 7.816622763448e+00
4.017500000000e+02 -6.206831213070e-03 8.095480735335e-05 7.852659509969e+00
4.020000000000e+02 -6.133007638905e-03 8.044787435574e-05 7.887799811640e+00
4.022500000000e+02 -6.050373425061e-03 7.991567129637e-05 7.922005906756e+00
4.025000000000e+02 -5.959614375123e-03 7.936238438327e-05 7.955241837698e+00
4.027500000000e+02 -5.861531974975e-03 7.879258804308e-05 7.987473737244e+00
4.030000000000e+02 -5.757035965540e-03 7.821122866805e-05 8.018670092915e+00
4.032500000000e+02 -5.647135337090e-03 7.762342319886e-05 8.048801983578e+00
4.035000000000e+02 -5.532927777651e-03 7.703449488383e-05 8.077843289160e+00
4.037500000000e+02 -5.415587809294e-03 7.644992082115e-05 8.105770866561e+00
4.040000000000e+02 -5.296353542067e-03 7.587524192434e-05 8.132564691309e+00
4.042500000000e+02 -5.176512388873e-03 7.531599246752e-05 8.158207957906e+00
4.045000000000e+02 -5.057385691836e-03 7.477762605348e-05 8.182687142734e+00
4.047500000000e+02 -4.940312710372e-03 7.426543975059e-05 8.205992019284e+00
4.050000000000e+02 -4.826634020253e-03 7.378450516837e-05 8.228115631056e+00
4.052500000000e+02 -4.717674667525e-03 7.333960716552e-05 8.249054218106e+00
4.055000000000e+02 -4.614727367838e-03 7.293518987342e-05 8.268807093384e+00
4.057500000000e+02 -4.519035878350e-03 7.257532199417e-05 8.287376475808e+00
4.060000000000e+02 -4.431778867376e-03 7.226363462565e-05 8.304767276159e+00
4.062500000000e+02 -4.354054510462e-03 7.200327413343e-05 8.320986839680e+00
4.065000000000e+02 -4.286866030938e-03 7.179687440015e-05 8.336044650496e+00
4.067500000000e+02 -4.231108404567e-03 7.164653323191e-05 8.349951997074e+00
4.070000000000e+02 -4.187556382797e-03 7.155379450474e-05 8.362721611418e+00
4.072500000000e+02 -4.156854003778e-03 7.151964192340e-05 8.374367282786e+00
4.075000000000e+02 -4.139505735407e-03 7.154449401894e-05 8.384903458046e+00
4.077500000000e+02 -4.135869339373e-03 7.162819269776e-05 8.394344830696e+00
4.080000000000e+02 -4.146150564251e-03 7.177001215528e-05 8.402705935200e+00
4.082500000000e+02 -4.170399715201e-03 7.196868804821e-05 8.410000749411e+00
4.085000000000e+02 -4.208510184879e-03 7.222243595889e-05 8.416242319315e+00
4.087500000000e+02 -4.260218844023e-03 7.252896975898e-05 8.421442407792e+00
4.090000000000e+02 -4.325108426508e-03 7.288552752402e-05 8.425611184579e+00
4.092500000000e+02 -4.402611744017e-03 7.328890189992e-05 8.428756957703e+00
4.095000000000e+02 -4.492017777709e-03 7.373547382672e-05 8.430885958897e+00
4.097500000000e+02 -4.592479364091e-03 7.422124872875e-05 8.432002178991e+00
4.100000000000e+02 -4.703022618865e-03 7.474189529572e-05 8.432107268535e+00
4.102500000000e+02 -4.822557766641e-03 7.529278073012e-05 8.431200496469e+00
4.105000000000e+02 -4.949891413777e-03 7.586902348683e-05 8.429278774439e+00
4.107500000000e+02 -5.083739905395e-03 7.646555100480e-05 8.426336736502e+00
4.110000000000e+02 -5.222743848995e-03 7.707713978553e-05 8.422366882588e+00
4.112500000000e+02 -5.365483545427e-03 7.769845151065e-05 8.417359776268e+00
4.115000000000e+02 -5.510495040602e-03 7.832408856717e-05 8.411304286829e+00
4.117500000000e+02 -5.656286883656e-03 7.894863002447e-05 8.404187882044e+00
4.120000000000e+02 -5.801357113859e-03 7.956672561071e-05 8.395996948749e+00
4.122500000000e+02 -5.944210546114e-03 8.017317917225e-05 8.386717149412e+00
4.125000000000e+02 -6.083375882398e-03 8.076291671069e-05 8.376333791099e+00
4.127500000000e+02 -6.217422697996e-03 8.133105503536e-05 8.364832210846e+00
4.130000000000e+02 -6.344977944677e-03 8.187298652404e-05 8.352198163997e+00
4.132500000000e+02 -6.464741813513e-03 8.238442696804e-05 8.338418203159e+00
4.135000000000e+02 -6.575502737390e-03 8.286147013051e-05 8.323480051553e+00
4.137500000000e+02 -6.676151401933e-03 8.330058092484e-05 8.307372950038e+00
4.140000000000e+02 -6.765693473234e-03 8.369864744942e-05 8.290087985653e+00
4.142500000000e+02 -6.843260997704e-03 8.405304806416e-05 8.271618382722e+00
4.145000000000e+02 -6.908122138079e-03 8.436166519943e-05 8.251959765630e+00
4.147500000000e+02 -6.959689335064e-03 8.462290194128e-05 8.231110377048e+00
4.150000000000e+02 -6.997525636658e-03 8.483569596707e-05 8.209071259286e+00
4.152500000000e+02 -7.021349151897e-03 8.499952871138e-05 8.185846392989e+00
4.155000000000e+02 -7.031035709166e-03 8.511442692069e-05 8.161442789209e+00
4.157500000000e+02 -7.026619512577e-03 8.518095857390e-05 8.135870541464e+00
4.160000000000e+02 -7.008291880051e-03 8.520022183972e-05 8.109142835121e+00
4.162500000000e+02 -6.976398261766e-03 8.517382929960e-05 8.081275911454e+00
4.165000000000e+02 -6.931433239540e-03 8.510388583635e-05 8.052288997635e+00
4.167500000000e+02 -6.874034020480e-03 8.499296239356e-05 8.022204193257e+00
4.170000000000e+02 -6.804972156666e-03 8.484406323606e-05 7.991046325546e+00
4.172500000000e+02 -6.725143766530e-03 8.466054726744e-05 7.958842773084e+00
4.175000000000e+02 -6.635558475629e-03 8.444614745270e-05 7.925623256689e+00
4.177500000000e+02 -6.537326866590e-03 8.420501259337e-05 7.891419609608e+00
4.180000000000e+02 -6.431646958698e-03 8.394150065302e-05 7.856265527631e+00
4.182500000000e+02 -6.319789933749e-03 8.366018613196e-05 7.820196298977e+00
4.185000000000e+02 -6.203084952346e-03 8.336590512789e-05 7.783248527572e+00
4.187500000000e+02 -6.082903366872e-03 8.306350659501e-05 7.745459846579e+00
4.190000000000e+02 -5.960642769385e-03 8.275789500120e-05 7.706868633204e+00
4.192500000000e+02 -5.837710831456e-03 8.245403002913e-05 7.667513720331e+00
4.195000000000e+02 -5.715508876124e-03 8.215685901400e-05 7.627434120273e+00
4.197500000000e+02 -5.595415773641e-03 8.187124118531e-05 7.586668759246e+00
4.200000000000e+02 -5.478772233244e-03 8.160186591277e-05 7.545256220109e+00
4.202500000000e+02 -5.366865705650e-03 8.135323911912e-05 7.503234507724e+00
4.205000000000e+02 -5.260916178607e-03 8.112963783463e-05 7.460640834050e+00
4.207500000000e+02 -5.162062915288e-03 8.093505546161e-05 7.417511419334e+00
4.210000000000e+02 -5.071352355238e-03 8.077315212332e-05 7.373881321936e+00
4.212500000000e+02 -4.989727284247e-03 8.064721210185e-05 7.329784289059e+00
4.215000000000e+02 -4.918017363548e-03 8.056010842078e-05 7.285252631106e+00
4.217500000000e+02 -4.856931128278e-03 8.051426315811e-05 7.240317118261e+00
4.220000000000e+02 -4.807049748755e-03 8.051159842049e-05 7.195006902013e+00
4.222500000000e+02 -4.768822253066e-03 8.055353151573e-05 7.149349450601e+00
4.225000000000e+02 -4.742562539485e-03 8.064094865765e-05 7.103370508664e+00
4.227500000000e+02 -4.728447993877e-03 8.077418659480e-05 7.057094070237e+00
4.230000000000e+02 -4.726519755646e-03 8.095302265396e-05 7.010542365167e+00
4.232500000000e+02 -4.736684709014e-03 8.117667116056e-05 6.963735860272e+00
4.235000000000e+02 -4.758718900592e-03 8.144378477853e-05 6.916693264139e+00
4.237500000000e+02 -4.792272579721e-03 8.175246483333e-05 6.869431544246e+00
4.240000000000e+02 -4.836876565365e-03 8.210027442535e-05 6.821965946950e+00
4.242500000000e+02 -4.891949908528e-03 8.248427097782e-05 6.774310021247e+00
4.245000000000e+02 -4.956808652448e-03 8.290102979538e-05 6.726475644544e+00
4.247500000000e+02 -5.030675616185e-03 8.334667357179e-05 6.678473049273e+00
4.250000000000e+02 -5.112691016782e-03 8.381693241072e-05 6.630310851922e+00
4.252500000000e+02 -5.201923819604e-03 8.430719238500e-05 6.581996076708e+00
4.255000000000e+02 -5.297383564408e-03 8.481251202858e-05 6.533534184080e+00
4.257500000000e+02 -5.398032631484e-03 8.532773455258e-05 6.484929095718e+00
4.260000000000e+02 -5.502798880911e-03 8.584755074245e-05 6.436183222161e+00
4.262500000000e+02 -5.610588095185e-03 8.636652257774e-05 6.387297485759e+00
4.265000000000e+02 -5.720296407590e-03 8.687919886821e-05 6.338271349218e+00
4.267500000000e+02 -5.830822378172e-03 8.738009135065e-05 6.289102846555e+00
4.270000000000e+02 -5.941078756303e-03 8.786378323158e-05 6.239788611800e+00
4.272500000000e+02 -6.050003850443e-03 8.832505712209e-05 6.190323919732e+00
4.275000000000e+02 -6.156572332857e-03 8.875891269478e-05 6.140702725107e+00
4.277500000000e+02 -6.259805156049e-03 8.916062177708e-05 6.090917713659e+00
4.280000000000e+02 -6.358778539558e-03 8.952578656138e-05 6.040960361137e+00
4.282500000000e+02 -6.452632150717e-03 8.985040390885e-05 5.990820998940e+00
4.285000000000e+02 -6.540576061581e-03 9.013087597637e-05 5.940488895591e+00
4.287500000000e+02 -6.621896828289e-03 9.036403229451e-05 5.889952346697e+00
4.290000000000e+02 -6.695962102391e-03 9.054719461130e-05 5.839198781381e+00
4.292500000000e+02 -6.762224274348e-03 9.067818264616e-05 5.788214883649e+00
4.295000000000e+02 -6.820222971292e-03 9.075531589456e-05 5.736986728245e+00
4.297500000000e+02 -6.869586041959e-03 9.077741008387e-05 5.685499935243e+00
4.300000000000e+02 -6.910029352124e-03 9.074376557341e-05 5.633739841356e+00
4.302500000000e+02 -6.941355579226e-03 9.065414239687e-05 5.581691689795e+00
4.305000000000e+02 -6.963451687167e-03 9.050875031194e-05 5.529340837872e+00
4.307500000000e+02 -6.976285407915e-03 9.030820556097e-05 5.476672980900e+00
4.310000000000e+02 -6.979900979907e-03 9.005349058566e-05 5.423674395105e+00
4.312500000000e+02 -6.974413900135e-03 8.974591372776e-05 5.370332193049e+00
4.315000000000e+02 -6.960005004185e-03 8.938706745462e-05 5.316634592000e+00
4.317500000000e+02 -6.936914081848e-03 8.897877924810e-05 5.262571196101e+00
4.320000000000e+02 -6.905432874927e-03 8.852306854448e-05 5.208133280850e+00
4.322500000000e+02 -6.865897926992e-03 8.802210505185e-05 5.153314087894e+00
4.325000000000e+02 -6.818683254322e-03 8.747816573207e-05 5.098109115305e+00
4.327500000000e+02 -6.764193091434e-03 8.689359423625e-05 5.042516403587e+00
4.330000000000e+02 -6.702854804088e-03 8.627077195367e-05 4.986536818212e+00
4.332500000000e+02 -6.635112147132e-03 8.561209054234e-05 4.930174312058e+00
4.335000000000e+02 -6.561418963121e-03 8.491992529144e-05 4.873436171997e+00
4.337500000000e+02 -6.482233432193e-03 8.419661769096e-05 4.816333240723e+00
4.340000000000e+02 -6.398013024727e-03 8.344446220279e-05 4.758880105711e+00
4.342500000000e+02 -6.309210092929e-03 8.266569721016e-05 4.701095257259e+00
4.345000000000e+02 -6.216268323115e-03 8.186248296932e-05 4.643001201096e+00
4.347500000000e+02 -6.119620033555e-03 8.103692779274e-05 4.584624525172e+00
4.350000000000e+02 -6.019684003906e-03 8.019110843380e-05 4.525995920727e+00
4.352500000000e+02 -5.916864181000e-03 7.932703718627e-05 4.467150144908e+00
4.355000000000e+02 -5.811549126498e-03 7.844665145174e-05 4.408125927879e+00
4.357500000000e+02 -5.704112269056e-03 7.755181727723e-05 4.348965826597e+00
4.360000000000e+02 -5.594912730639e-03 7.664436426663e-05 4.289716015505e+00
4.362500000000e+02 -5.484296580848e-03 7.572608158662e-05 4.230426023670e+00
4.365000000000e+02 -5.372598560370e-03 7.479871202606e-05 4.171148416161e+00
4.367500000000e+02 -5.260144091566e-03 7.386395285533e-05 4.111938424801e+00
4.370000000000e+02 -5.147251452696e-03 7.292345813367e-05 4.052853532182e+00
4.372500000000e+02 -5.034233987105e-03 7.197883678145e-05 3.993953015365e+00
4.375000000000e+02 -4.921402231079e-03 7.103165029668e-05 3.935297456305e+00
4.377500000000e+02 -4.809065853476e-03 7.008341064063e-05 3.876948225456e+00
4.380000000000e+02 -4.697535287454e-03 6.913557819901e-05 3.818966948214e+00
4.382500000000e+02 -4.587122946379e-03 6.818956062637e-05 3.761414962640e+00
4.385000000000e+02 -4.478144018785e-03 6.724671220190e-05 3.704352776459e+00
4.387500000000e+02 -4.370916720976e-03 6.630833461785e-05 3.647839533178e+00
4.390000000000e+02 -4.265762014993e-03 6.537568171136e-05 3.591932495295e+00
4.392500000000e+02 -4.163002803198e-03 6.444996111635e-05 3.536686551832e+00
4.395000000000e+02 -4.062962615467e-03 6.353233935544e-05 3.482153759760e+00
4.397500000000e+02 -3.965963913219e-03 6.262394659942e-05 3.428382920280e+00
4.400000000000e+02 -3.872325806229e-03 6.172588583273e-05 3.375419201511e+00
4.402500000000e+02 -3.782360447405e-03 6.083923798419e-05 3.323303807465e+00
4.405000000000e+02 -3.696368350487e-03 5.996506809364e-05 3.272073697273e+00
4.407500000000e+02 -3.614635195989e-03 5.910443023296e-05 3.221761359243e+00
4.410000000000e+02 -3.537429088140e-03 5.825836972154e-05 3.172394634656e+00
4.412500000000e+02 -3.464997605059e-03 5.742792604110e-05 3.123996601081e+00
4.415000000000e+02 -3.397564811501e-03 5.661413609714e-05 3.076585504453e+00
4.417500000000e+02 -3.335328093736e-03 5.581802351967e-05 3.030174747439e+00
4.420000000000e+02 -3.278454953970e-03 5.504058913799e-05 2.984772928883e+00
4.422500000000e+02 -3.227079939929e-03 5.428279741812e-05 2.940383930160e+00
4.425000000000e+02 -3.181301544172e-03 5.354556607215e-05 2.897007052919e+00
4.427500000000e+02 -3.141179233099e-03 5.282974782767e-05 2.854637197230e+00
4.430000000000e+02 -3.106730647085e-03 5.213610891849e-05 2.813265084433e+00
4.432500000000e+02 -3.077929089511e-03 5.146530661101e-05 2.772877517844e+00
4.435000000000e+02 -3.054701321790e-03 5.081786651245e-05 2.733457677037e+00
4.437500000000e+02 -3.036925823671e-03 5.019415909979e-05 2.694985445641e+00
4.440000000000e+02 -3.024431471933e-03 4.959436155091e-05 2.657437764313e+00
4.442500000000e+02 -3.016996857391e-03 4.901846171443e-05 2.620789007986e+00
4.445000000000e+02 -3.014349968473e-03 4.846626070307e-05 2.585011380466e+00
4.447500000000e+02 -3.016168891479e-03 4.793731381028e-05 2.550075323221e+00
4.450000000000e+02 -3.022083017656e-03 4.743093870696e-05 2.515949932129e+00
4.452500000000e+02 -3.031675246449e-03 4.694616640721e-05 2.482603379131e+00
4.455000000000e+02 -3.044484916921e-03 4.648178739597e-05 2.450003331245e+00
4.457500000000e+02 -3.060011395970e-03 4.603634923867e-05 2.418117366531e+00
4.460000000000e+02 -3.077718716167e-03 4.560815883833e-05 2.386913376782e+00
4.462500000000e+02 -3.097040833084e-03 4.519529637112e-05 2.356359959800e+00
4.465000000000e+02 -3.117387853927e-03 4.479563612553e-05 2.326426789116e+00
4.467500000000e+02 -3.138152786017e-03 4.440687231513e-05 2.297084967231e+00
4.470000000000e+02 -3.158718989668e-03 4.402654982891e-05 2.268307348142e+00
4.472500000000e+02 -3.178467856050e-03 4.365209969989e-05 2.240068839288e+00
4.475000000000e+02 -3.196786899459e-03 4.328087879199e-05 2.212346666668e+00
4.477500000000e+02 -3.213077901124e-03 4.291021197794e-05 2.185120616580e+00
4.480000000000e+02 -3.226765150614e-03 4.253743728716e-05 2.158373240028e+00
4.482500000000e+02 -3.237303559823e-03 4.215995189508e-05 2.132090028244e+00
4.485000000000e+02 -3.244186519180e-03 4.177525910504e-05 2.106259552210e+00
4.487500000000e+02 -3.246953444986e-03 4.138101340181e-05 2.080873577801e+00
4.490000000000e+02 -3.245196828953e-03 4.097506772924e-05 2.055927144949e+00
4.492500000000e+02 -3.238568637836e-03 4.055551541438e-05 2.031418617967e+00
4.495000000000e+02 -3.226786071930e-03 4.012072746537e-05 2.007349717436e+00
4.497500000000e+02 -3.209636382746e-03 3.966938904248e-05 1.983725516758e+00
4.500000000000e+02 -3.186980880137e-03 3.920053020104e-05 1.960554428997e+00
4.502500000000e+02 -3.158757823791e-03 3.871355185242e-05 1.937848167247e+00
4.505000000000e+02 -3.124984197724e-03 3.820824234765e-05 1.915621688437e+00
4.507500000000e+02 -3.085756375309e-03 3.768479483771e-05 1.893893130306e+00
4.510000000000e+02 -3.041249421311e-03 3.714381442221e-05 1.872683728560e+00
4.512500000000e+02 -2.991715118994e-03 3.658631845629e-05 1.852017723023e+00
4.515000000000e+02 -2.937478799854e-03 3.601373212003e-05 1.831922260085e+00
4.517500000000e+02 -2.878934780676e-03 3.542787676550e-05 1.812427277086e+00
4.520000000000e+02 -2.816540613938e-03 3.483095240317e-05 1.793565380095e+00
4.522500000000e+02 -2.750810097829e-03 3.422551446167e-05 1.775371705698e+00
4.525000000000e+02 -2.682305262356e-03 3.361444528813e-05 1.757883775564e+00
4.527500000000e+02 -2.611627298979e-03 3.300092038944e-05 1.741141329574e+00
4.530000000000e+02 -2.539406694198e-03 3.238837098832e-05 1.725186142006e+00
4.532500000000e+02 -2.466292741433e-03 3.178044192390e-05 1.710061822664e+00
4.535000000000e+02 -2.392942564100e-03 3.118094693672e-05 1.695813591038e+00
4.537500000000e+02 -2.320009908198e-03 3.059382101747e-05 1.682488030212e+00
4.540000000000e+02 -2.248133926136e-03 3.002307105962e-05 1.670132814036e+00
4.542500000000e+02 -2.177928149775e-03 2.947272426809e-05 1.658796413015e+00
4.545000000000e+02 -2.109969960508e-03 2.894677718193e-05 1.648527772069e+00
4.547500000000e+02 -2.044790812175e-03 2.844914302857e-05 1.639375965405e+00
4.550000000000e+02 -1.982867365010e-03 2.798360018993e-05 1.631389832289e+00
4.552500000000e+02 -1.924613875269e-03 2.755374288599e-05 1.624617591951e+00
4.555000000000e+02 -1.870375975752e-03 2.716293237026e-05 1.619106444696e+00
4.557500000000e+02 -1.820425897804e-03 2.681425129711e-05 1.614902165081e+00
4.560000000000e+02 -1.774959422588e-03 2.651046073482e-05 1.612048689403e+00
4.562500000000e+02 -1.734094546845e-03 2.625396191505e-05 1.610587705845e+00
4.565000000000e+02 -1.697871773639e-03 2.604676080728e-05 1.610558254494e+00
4.567500000000e+02 -1.666256242219e-03 2.589043937329e-05 1.611996341647e+00
4.570000000000e+02 -1.639141309462e-03 2.578613144055e-05 1.614934578277e+00
4.572500000000e+02 -1.616353776283e-03 2.573450511983e-05 1.619401847216e+00
4.575000000000e+02 -1.597660336536e-03 2.573575244441e-05 1.625423007290e+00
4.577500000000e+02 -1.582775308480e-03 2.578958522348e-05 1.633018639234e+00
4.580000000000e+02 -1.571369356088e-03 2.589524027979e-05 1.642204839342e+00
4.582500000000e+02 -1.563078972649e-03 2.605149118040e-05 1.652993064583e+00
4.585000000000e+02 -1.557516569125e-03 2.625666922990e-05 1.665390031834e+00
4.587500000000e+02 -1.554280974466e-03 2.650869206841e-05 1.679397674853e+00
4.590000000000e+02 -1.552968049502e-03 2.680510068404e-05 1.695013156782e+00
4.592500000000e+02 -1.553181296605e-03 2.714310353621e-05 1.712228940343e+00
4.595000000000e+02 -1.554542207231e-03 2.751962861655e-05 1.731032913458e+00
4.597500000000e+02 -1.556700160682e-03 2.793138009691e-05 1.751408564490e+00
4.600000000000e+02 -1.559341650955e-03 2.837490205293e-05 1.773335209332e+00
4.602500000000e+02 -1.562198726321e-03 2.884664420916e-05 1.796788257951e+00
4.605000000000e+02 -1.565056434522e-03 2.934302645927e-05 1.821739521664e+00
4.607500000000e+02 -1.567759090936e-03 2.986051630904e-05 1.848157553037e+00
4.610000000000e+02 -1.570215390295e-03 3.039570417718e-05 1.876008007669e+00
4.612500000000e+02 -1.572402049598e-03 3.094535696235e-05 1.905254031754e+00
4.615000000000e+02 -1.574366093229e-03 3.150648245820e-05 1.935856656242e+00
4.617500000000e+02 -1.576225541534e-03 3.207639019145e-05 1.967775205994e+00
4.620000000000e+02 -1.578168658831e-03 3.265274223838e-05 2.000967703914e+00
4.622500000000e+02 -1.580451589862e-03 3.323359242088e-05 2.035391276935e+00
4.625000000000e+02 -1.583394500999e-03 3.381741982625e-05 2.071002555075e+00
4.627500000000e+02 -1.587376280470e-03 3.440315059577e-05 2.107758053993e+00
4.630000000000e+02 -1.592827801071e-03 3.499016918496e-05 2.145614547779e+00
4.632500000000e+02 -1.600223912170e-03 3.557831733944e-05 2.184529424329e+00
4.635000000000e+02 -1.610074286669e-03 3.616788368355e-05 2.224461014721e+00
4.637500000000e+02 -1.622913338134e-03 3.675958176041e-05 2.265368905394e+00
4.640000000000e+02 -1.639289291411e-03 3.735451791778e-05 2.307214225452e+00
4.642500000000e+02 -1.659752636780e-03 3.795415372779e-05 2.349959900868e+00
4.645000000000e+02 -1.684844165872e-03 3.856025509338e-05 2.393570885023e+00
4.647500000000e+02 -1.715082845854e-03 3.917481706284e-05 2.438014357541e+00
4.650000000000e+02 -1.750953678070e-03 3.980002023746e-05 2.483259882229e+00
4.652500000000e+02 -1.792895912967e-03 4.043816454141e-05 2.529279538431e+00
4.655000000000e+02 -1.841291698616e-03 4.109159088156e-05 2.576048003334e+00
4.657500000000e+02 -1.896455546716e-03 4.176261053249e-05 2.623542600148e+00
4.660000000000e+02 -1.958624820335e-03 4.245346055354e-05 2.671743303433e+00
4.662500000000e+02 -2.027951344565e-03 4.316621041761e-05 2.720632694795e+00
4.665000000000e+02 -2.104494539551e-03 4.390269654364e-05 2.770195880600e+00
4.667500000000e+02 -2.188216098642e-03 4.466446639528e-05 2.820420361829e+00
4.670000000000e+02 -2.278976487954e-03 4.545272465684e-05 2.871295864283e+00
4.672500000000e+02 -2.376533201486e-03 4.626829912077e-05 2.922814121508e+00
4.675000000000e+02 -2.480541055935e-03 4.711157141948e-05 2.974968625454e+00
4.677500000000e+02 -2.590554327737e-03 4.798245148910e-05 3.027754338955e+00
4.680000000000e+02 -2.706030983205e-03 4.888037600445e-05 3.081167381153e+00
4.682500000000e+02 -2.826338691649e-03 4.980428757553e-05 3.135204683078e+00
4.685000000000e+02 -2.950762606208e-03 5.075263059839e-05 3.189863629682e+00
4.687500000000e+02 -3.078514677989e-03 5.172335681916e-05 3.245141686581e+00
4.690000000000e+02 -3.208744429682e-03 5.271394090572e-05 3.301036023632e+00
4.692500000000e+02 -3.340550828952e-03 5.372140541729e-05 3.357543135977e+00
4.695000000000e+02 -3.472995117379e-03 5.474235302561e-05 3.414658477143e+00
4.697500000000e+02 -3.605114253461e-03 5.577300694617e-05 3.472376106550e+00
4.700000000000e+02 -3.735934709852e-03 5.680925751395e-05 3.530688355154e+00
4.702500000000e+02 -3.864486393485e-03 5.784672137671e-05 3.589585521144e+00
4.705000000000e+02 -3.989816330664e-03 5.888079525374e-05 3.649055596938e+00
4.707500000000e+02 -4.111001934456e-03 5.990671988718e-05 3.709084029739e+00
4.710000000000e+02 -4.227163545170e-03 6.091963823512e-05 3.769653524217e+00
4.712500000000e+02 -4.337476039995e-03 6.191467622149e-05 3.830743886649e+00
4.715000000000e+02 -4.441179433914e-03 6.288702822344e-05 3.892331911063e+00
4.717500000000e+02 -4.537588066973e-03 6.383199271318e-05 3.954391312002e+00
4.720000000000e+02 -4.626098451067e-03 6.474505256779e-05 4.016892701181e+00
4.722500000000e+02 -4.706195781958e-03 6.562194269885e-05 4.079803607665e+00
4.725000000000e+02 -4.777458617231e-03 6.645871176544e-05 4.143088541967e+00
4.727500000000e+02 -4.839562283187e-03 6.725178024991e-05 4.206709100186e+00
4.730000000000e+02 -4.892280518100e-03 6.799799198545e-05 4.270624107216e+00
4.732500000000e+02 -4.935485827794e-03 6.869466088572e-05 4.334789796028e+00
4.735000000000e+02 -4.969148218198e-03 6.933961408939e-05 4.399160019007e+00
4.737500000000e+02 -4.993332897166e-03 6.993123115215e-05 4.463686490270e+00
4.740000000000e+02 -5.008196561005e-03 7.046843798528e-05 4.528319051800e+00
4.742500000000e+02 -5.013982753575e-03 7.095073467919e-05 4.593005964725e+00
4.745000000000e+02 -5.011016209487e-03 7.137822057268e-05 4.657694215753e+00
4.747500000000e+02 -4.999696665387e-03 7.175158638933e-05 4.722329842108e+00
4.750000000000e+02 -4.980491989786e-03 7.207210174381e-05 4.786858265331e+00
4.752500000000e+02 -4.953930951600e-03 7.234159247901e-05 4.851224631951e+00
4.755000000000e+02 -4.920595832763e-03 7.256242722384e-05 4.915374161928e+00
4.757500000000e+02 -4.881114797649e-03 7.273747310474e-05 4.979252494523e+00
4.760000000000e+02 -4.836154359546e-03 7.287005828391e-05 5.042806031089e+00
4.762500000000e+02 -4.786412147356e-03 7.296395212353e-05 5.105982277447e+00
4.765000000000e+02 -4.732609889504e-03 7.302329003245e-05 5.168730170456e+00
4.767500000000e+02 -4.675486806794e-03 7.305251241815e-05 5.231000402133e+00
4.770000000000e+02 -4.615793432142e-03 7.305631386129e-05 5.292745721848e+00
4.772500000000e+02 -4.554285894570e-03 7.303958462845e-05 5.353921231979e+00
4.775000000000e+02 -4.491720726782e-03 7.300734679164e-05 5.414484660742e+00
4.777500000000e+02 -4.428850198064e-03 7.296470462786e-05 5.474396616224e+00
4.780000000000e+02 -4.366418150742e-03 7.291676791982e-05 5.533620825852e+00
4.782500000000e+02 -4.305156482008e-03 7.286857149688e-05 5.592124348596e+00
4.785000000000e+02 -4.245781964859e-03 7.282505604353e-05 5.649877763879e+00
4.787500000000e+02 -4.188993349433e-03 7.279100658789e-05 5.706855342117e+00
4.790000000000e+02 -4.135468879895e-03 7.277101070438e-05 5.763035182649e+00
4.792500000000e+02 -4.085863909731e-03 7.276937930017e-05 5.818399328625e+00
4.795000000000e+02 -4.040808830740e-03 7.279013783335e-05 5.872933849666e+00
4.797500000000e+02 -4.000906786658e-03 7.283698785354e-05 5.926628902099e+00
4.800000000000e+02 -3.966731588758e-03 7.291326551115e-05 5.979478748176e+00
4.802500000000e+02 -3.938825340839e-03 7.302191877179e-05 6.031481754518e+00
4.805000000000e+02 -3.917696052323e-03 7.316549102090e-05 6.082640350989e+00
4.807500000000e+02 -3.903815111281e-03 7.334610458956e-05 6.132960957166e+00
4.810000000000e+02 -3.897614414523e-03 7.356544386358e-05 6.182453882506e+00
4.812500000000e+02 -3.899483480385e-03 7.382474701401e-05 6.231133186937e+00
4.815000000000e+02 -3.909766304608e-03 7.412480304209e-05 6.279016514223e+00
4.817500000000e+02 -3.928758113044e-03 7.446594325813e-05 6.326124891620e+00
4.820000000000e+02 -3.956701864003e-03 7.484807187391e-05 6.372482506366e+00
4.822500000000e+02 -3.993784895843e-03 7.527064912874e-05 6.418116450273e+00
4.825000000000e+02 -4.040135465191e-03 7.573268854794e-05 6.463056443790e+00
4.827500000000e+02 -4.095819304961e-03 7.623275186605e-05 6.507334535903e+00
4.830000000000e+02 -4.160836258839e-03 7.676899703704e-05 6.550984791754e+00
4.832500000000e+02 -4.235117271300e-03 7.733918617711e-05 6.594042960492e+00
4.835000000000e+02 -4.318521609073e-03 7.794070053410e-05 6.636546135451e+00
4.837500000000e+02 -4.410834470359e-03 7.857057095750e-05 6.678532406318e+00
4.840000000000e+02 -4.511765034429e-03 7.922548958392e-05 6.720040509718e+00
4.842500000000e+02 -4.620945120688e-03 7.990183647533e-05 6.761109478537e+00
4.845000000000e+02 -4.737928376574e-03 8.059573664845e-05 6.801778296325e+00
4.847500000000e+02 -4.862190106067e-03 8.130307691170e-05 6.842085559647e+00
4.850000000000e+02 -4.993127829742e-03 8.201955048087e-05 6.882069150267e+00
4.852500000000e+02 -5.130062610145e-03 8.274068264427e-05 6.921765922516e+00
4.855000000000e+02 -5.272241280752e-03 8.346187632569e-05 6.961211406031e+00
4.857500000000e+02 -5.418839438279e-03 8.417845699213e-05 7.000439528433e+00
4.860000000000e+02 -5.568965286250e-03 8.488572444548e-05 7.039482360534e+00
4.862500000000e+02 -5.721664489587e-03 8.557899217940e-05 7.078369882539e+00
4.865000000000e+02 -5.875925877623e-03 8.625363282930e-05 7.117129777401e+00
4.867500000000e+02 -6.030688070133e-03 8.690513216394e-05 7.155787251372e+00
4.870000000000e+02 -6.184847130132e-03 8.752912470195e-05 7.194364878441e+00
4.872500000000e+02 -6.337265021985e-03 8.812142934977e-05 7.232882475712e+00
4.875000000000e+02 -6.486778955077e-03 8.867809192964e-05 7.271357007424e+00
4.877500000000e+02 -6.632211718218e-03 8.919542272856e-05 7.309802511817e+00
4.880000000000e+02 -6.772382608833e-03 8.967002988802e-05 7.348230061828e+00
4.882500000000e+02 -6.906119270799e-03 9.009884956171e-05 7.386647747008e+00
4.885000000000e+02 -7.032270161953e-03 9.047917297220e-05 7.425060679970e+00
4.887500000000e+02 -7.149717381938e-03 9.080866840055e-05 7.463471031305e+00
4.890000000000e+02 -7.257390138990e-03 9.108540105468e-05 7.501878077512e+00
4.892500000000e+02 -7.354278167123e-03 9.130784733960e-05 7.540278276695e+00
4.895000000000e+02 -7.439445483794e-03 9.147490770373e-05 7.578665352528e+00
4.897500000000e+02 -7.512043927532e-03 9.158591188696e-05 7.617030397980e+00
4.900000000000e+02 -7.571326201461e-03 9.164056561567e-05 7.655361990779e+00
4.902500000000e+02 -7.616658649505e-03 9.163903546780e-05 7.693646312796e+00
4.905000000000e+02 -7.647532944178e-03 9.158204287302e-05 7.731867280913e+00
4.907500000000e+02 -7.663576680455e-03 9.147068377136e-05 7.770006681725e+00
4.910000000000e+02 -7.664563005690e-03 9.130646130606e-05 7.808044302194e+00
4.912500000000e+02 -7.650418477143e-03 9.109130390916e-05 7.845958067608e+00
4.915000000000e+02 -7.621229451460e-03 9.082748913830e-05 7.883724167214e+00
4.917500000000e+02 -7.577246344588e-03 9.051768441184e-05 7.921317183421e+00
4.920000000000e+02 -7.518885904849e-03 9.016497230507e-05 7.958710204964e+00
4.922500000000e+02 -7.446730958526e-03 8.977273721417e-05 7.995874939805e+00
4.925000000000e+02 -7.361527952357e-03 8.934462817983e-05 8.032781809287e+00
4.927500000000e+02 -7.264181890844e-03 8.888460565515e-05 8.069400039834e+00
4.930000000000e+02 -7.155748934600e-03 8.839688547727e-05 8.105697734268e+00
4.932500000000e+02 -7.037426488445e-03 8.788592387873e-05 8.141641937095e+00
4.935000000000e+02 -6.910540984601e-03 8.735636242929e-05 8.177198684027e+00
4.937500000000e+02 -6.776533443932e-03 8.681297477539e-05 8.212333042186e+00
4.940000000000e+02 -6.636943052695e-03 8.626062924061e-05 8.247009134294e+00
4.942500000000e+02 -6.493388989868e-03 8.570424670817e-05 8.281190156719e+00
4.945000000000e+02 -6.347550853469e-03 8.514875520532e-05 8.314838387302e+00
4.947500000000e+02 -6.201147988455e-03 8.459904364835e-05 8.347915182199e+00
4.950000000000e+02 -6.055918093516e-03 8.405991655777e-05 8.380380970248e+00
4.952500000000e+02 -5.913595497135e-03 8.353604894837e-05 8.412195241885e+00
4.955000000000e+02 -5.775889430751e-03 8.303193883635e-05 8.443316533597e+00
4.957500000000e+02 -5.644462791870e-03 8.255185510839e-05 8.473702415029e+00
4.960000000000e+02 -5.520911666894e-03 8.209984683566e-05 8.503309474968e+00
4.962500000000e+02 -5.406746095067e-03 8.167969896333e-05 8.532093313214e+00
4.965000000000e+02 -5.303372329744e-03 8.129487011019e-05 8.560008537183e+00
4.967500000000e+02 -5.212076765747e-03 8.094848405352e-05 8.587008766481e+00
4.970000000000e+02 -5.134011940949e-03 8.064331804125e-05 8.613046647933e+00
4.972500000000e+02 -5.070184667895e-03 8.038179408176e-05 8.638073882250e+00
4.975000000000e+02 -5.021446464808e-03 8.016595299259e-05 8.662041264172e+00
4.977500000000e+02 -4.988486258346e-03 7.999746358647e-05 8.684898739085e+00
4.980000000000e+02 -4.971825479470e-03 7.987765397646e-05 8.706595476078e+00
4.982500000000e+02 -4.971815443898e-03 7.980751875025e-05 8.727079960459e+00
4.985000000000e+02 -4.988636950122e-03 7.978768577954e-05 8.746300104484e+00
4.987500000000e+02 -5.022301968430e-03 7.981843411170e-05 8.764203382466e+00
4.990000000000e+02 -5.072657236344e-03 7.989972181832e-05 8.780736985072e+00
4.992500000000e+02 -5.139389574179e-03 8.003120264288e-05 8.795847994540e+00
4.995000000000e+02 -5.222032769821e-03 8.021224709365e-05 8.809483587242e+00
4.997500000000e+02 -5.319975780423e-03 8.044193654802e-05 8.821591252887e+00
5.000000000000e+02 -5.432472104169e-03 8.071906881926e-05 8.832119038303e+00
5.002500000000e+02 -5.558650074693e-03 8.104217152752e-05 8.841015805450e+00
5.005000000000e+02 -5.697524017056e-03 8.140949201993e-05 8.848231516903e+00
5.007500000000e+02 -5.848006001903e-03 8.181903881796e-05 8.853717528977e+00
5.010000000000e+02 -6.008918081480e-03 8.226860995550e-05 8.857426895577e+00
5.012500000000e+02 -6.179005066502e-03 8.275574302841e-05 8.859314693357e+00
5.015000000000e+02 -6.356947462373e-03 8.327772001415e-05 8.859338341550e+00
5.017500000000e+02 -6.541374721467e-03 8.383152711092e-05 8.857457922973e+00
5.020000000000e+02 -6.730878801561e-03 8.441392121630e-05 8.853636515252e+00
5.022500000000e+02 -6.924027742102e-03 8.502151609785e-05 8.847840503114e+00
5.025000000000e+02 -7.119379420942e-03 8.565071432889e-05 8.840039878154e+00
5.027500000000e+02 -7.315495637279e-03 8.629770231244e-05 8.830208539279e+00
5.030000000000e+02 -7.510955939402e-03 8.695850366611e-05 8.818324549721e+00
5.032500000000e+02 -7.704371843905e-03 8.762900218789e-05 8.804370395659e+00
5.035000000000e+02 -7.894400648791e-03 8.830494347037e-05 8.788333192459e+00
5.037500000000e+02 -8.079759473237e-03 8.898198712751e-05 8.770204885778e+00
5.040000000000e+02 -8.259238675126e-03 8.965575200484e-05 8.749982394761e+00
5.042500000000e+02 -8.431715138481e-03 9.032185980198e-05 8.727667745154e+00
5.045000000000e+02 -8.596164628998e-03 9.097598488339e-05 8.703268141642e+00
5.047500000000e+02 -8.751673602551e-03 9.161389815140e-05 8.676796025419e+00
5.050000000000e+02 -8.897449716648e-03 9.223151598420e-05 8.648269078709e+00
5.052500000000e+02 -9.032831022305e-03 9.282496202551e-05 8.617710192056e+00
5.055000000000e+02 -9.157293692269e-03 9.339062194028e-05 8.585147407232e+00
5.057500000000e+02 -9.270457678338e-03 9.392515060019e-05 8.550613810604e+00
5.060000000000e+02 -9.372090281787e-03 9.442554252764e-05 8.514147392208e+00
5.062500000000e+02 -9.462107630367e-03 9.488908335642e-05 8.475790884626e+00
5.065000000000e+02 -9.540573606388e-03 9.531344597152e-05 8.435591550971e+00
5.067500000000e+02 -9.607696417153e-03 9.569673580195e-05 8.393600963791e+00
5.070000000000e+02 -9.663822403698e-03 9.603748834661e-05 8.349874737466e+00
5.072500000000e+02 -9.709427547372e-03 9.633467084655e-05 8.304472255468e+00
5.075000000000e+02 -9.745106534997e-03 9.658767934301e-05 8.257456356563e+00
5.077500000000e+02 -9.771559671007e-03 9.679640937227e-05 8.208893020178e+00
5.080000000000e+02 -9.789577696854e-03 9.696112906360e-05 8.158851022309e+00
5.082500000000e+02 -9.800024994323e-03 9.708247162260e-05 8.107401585862e+00
5.085000000000e+02 -9.803821503483e-03 9.716144430033e-05 8.054618015049e+00
5.087500000000e+02 -9.801923845489e-03 9.719947037098e-05 8.000575333362e+00
5.090000000000e+02 -9.795305657364e-03 9.719828335589e-05 7.945349909389e+00
5.092500000000e+02 -9.784937872239e-03 9.715987529746e-05 7.889019088420e+00
5.095000000000e+02 -9.771769174055e-03 9.708639398440e-05 7.831660823614e+00
5.097500000000e+02 -9.756707223145e-03 9.698023528529e-05 7.773353321868e+00
5.100000000000e+02 -9.740601063209e-03 9.684394812728e-05 7.714174692755e+00
5.102500000000e+02 -9.724225043290e-03 9.668017424619e-05 7.654202611756e+00
5.105000000000e+02 -9.708264744270e-03 9.649160990877e-05 7.593514003904e+00
5.107500000000e+02 -9.693305087638e-03 9.628094844191e-05 7.532184739632e+00
5.110000000000e+02 -9.679821026382e-03 9.605085132064e-05 7.470289351619e+00
5.112500000000e+02 -9.668171158234e-03 9.580390778194e-05 7.407900776162e+00
5.115000000000e+02 -9.658594114962e-03 9.554259664715e-05 7.345090113010e+00
5.117500000000e+02 -9.651208007033e-03 9.526925467823e-05 7.281926410862e+00
5.120000000000e+02 -9.646012776685e-03 9.498604892361e-05 7.218476476720e+00
5.122500000000e+02 -9.642895288724e-03 9.469495320608e-05 7.154804709164e+00
5.125000000000e+02 -9.641637254373e-03 9.439772971082e-05 7.090972957649e+00
5.127500000000e+02 -9.641925407452e-03 9.409591578866e-05 7.027040404934e+00
5.130000000000e+02 -9.643363975193e-03 9.379081553579e-05 6.963063474420e+00
5.132500000000e+02 -9.645488962025e-03 9.348349443858e-05 6.899095760858e+00
5.135000000000e+02 -9.647783933303e-03 9.317478201590e-05 6.835187983777e+00
5.137500000000e+02 -9.649696975069e-03 9.286527671687e-05 6.771387962261e+00
5.140000000000e+02 -9.650658346149e-03 9.255534984415e-05 6.707740610981e+00
5.142500000000e+02 -9.650098793903e-03 9.224516415229e-05 6.644287953274e+00
5.145000000000e+02 -9.647467714928e-03 9.193469850868e-05 6.581069152698e+00
5.147500000000e+02 -9.642251068237e-03 9.162375019953e-05 6.518120560336e+00
5.150000000000e+02 -9.633988893859e-03 9.131195888604e-05 6.455475773101e+00
5.152500000000e+02 -9.622291761377e-03 9.099882807118e-05 6.393165705283e+00
5.155000000000e+02 -9.606856095399e-03 9.068374727536e-05 6.331218670226e+00
5.157500000000e+02 -9.587478352683e-03 9.036601525314e-05 6.269660465577e+00
5.160000000000e+02 -9.564067490006e-03 9.004486348160e-05 6.208514467549e+00
5.162500000000e+02 -9.536655872715e-03 8.971948071138e-05 6.147801726142e+00
5.165000000000e+02 -9.505408246940e-03 8.938903716779e-05 6.087541065018e+00
5.167500000000e+02 -9.470628817721e-03 8.905271039419e-05 6.027749176550e+00
5.170000000000e+02 -9.432765951831e-03 8.870971162928e-05 5.968440719564e+00
5.172500000000e+02 -9.392414440324e-03 8.835931679310e-05 5.909628415639e+00
5.175000000000e+02 -9.350315168138e-03 8.800087741492e-05 5.851323135500e+00
5.177500000000e+02 -9.307351907097e-03 8.763384828303e-05 5.793533990864e+00
5.180000000000e+02 -9.264545409118e-03 8.725782249300e-05 5.736268411027e+00
5.182500000000e+02 -9.223044656236e-03 8.687254623319e-05 5.679532225441e+00
5.185000000000e+02 -9.184115155141e-03 8.647794235428e-05 5.623329729317e+00
5.187500000000e+02 -9.149124504912e-03 8.607410326605e-05 5.567663755730e+00
5.190000000000e+02 -9.119525128298e-03 8.566136509161e-05 5.512535730362e+00
5.192500000000e+02 -9.096834108371e-03 8.524031960122e-05 5.457945728855e+00
5.195000000000e+02 -9.082610170971e-03 8.481176427513e-05 5.403892528789e+00
5.197500000000e+02 -9.078428010896e-03 8.437672743608e-05 5.350373649499e+00
5.200000000000e+02 -9.085850175442e-03 8.393646292892e-05 5.297385394855e+00
5.202500000000e+02 -9.106396912941e-03 8.349243126934e-05 5.244922892092e+00
5.205000000000e+02 -9.141514440311e-03 8.304629635958e-05 5.192980120218e+00
5.207500000000e+02 -9.192542247773e-03 8.259990021378e-05 5.141549943490e+00
5.210000000000e+02 -9.260680060197e-03 8.215524173846e-05 5.090624142735e+00
5.212500000000e+02 -9.346955188608e-03 8.171438332388e-05 5.040193438278e+00
5.215000000000e+02 -9.452190914770e-03 8.127943165001e-05 4.990247523940e+00
5.217500000000e+02 -9.576976685686e-03 8.085250197920e-05 4.940775089572e+00
5.220000000000e+02 -9.721640591917e-03 8.043564991136e-05 4.891763856530e+00
5.222500000000e+02 -9.886224989064e-03 8.003080689770e-05 4.843200603579e+00
5.225000000000e+02 -1.007046567048e-02 7.963971457176e-05 4.795071206559e+00
5.227500000000e+02 -1.027377570478e-02 7.926386327209e-05 4.747360670703e+00
5.230000000000e+02 -1.049523444476e-02 7.890442963537e-05 4.700053174170e+00
5.232500000000e+02 -1.073358266245e-02 7.856221268371e-05 4.653132111511e+00
5.235000000000e+02 -1.098722418997e-02 7.823758482106e-05 4.606580144006e+00
5.237500000000e+02 -1.125423490838e-02 7.793044258453e-05 4.560379249922e+00
5.240000000000e+02 -1.153237863493e-02 7.764016775760e-05 4.514510783304e+00
5.242500000000e+02 -1.181913021926e-02 7.736560731597e-05 4.468955534334e+00
5.245000000000e+02 -1.211170504778e-02 7.710505512892e-05 4.423693794903e+00
5.247500000000e+02 -1.240709498961e-02 7.685624748338e-05 4.378705425586e+00
5.250000000000e+02 -1.270210897841e-02 7.661637056350e-05 4.333969928537e+00
5.252500000000e+02 -1.299341863889e-02 7.638207902375e-05 4.289466520575e+00
5.255000000000e+02 -1.327760692373e-02 7.614953373594e-05 4.245174210578e+00
5.257500000000e+02 -1.355121909343e-02 7.591444212007e-05 4.201071877001e+00
5.260000000000e+02 -1.381081559363e-02 7.567211553910e-05 4.157138348469e+00
5.262500000000e+02 -1.405302491777e-02 7.541753781987e-05 4.113352484606e+00
5.265000000000e+02 -1.427459592370e-02 7.514543918019e-05 4.069693256332e+00
5.267500000000e+02 -1.447244920310e-02 7.485038562671e-05 4.026139830436e+00
5.270000000000e+02 -1.464372557518e-02 7.452687393744e-05 3.982671651177e+00
5.272500000000e+02 -1.478583184970e-02 7.416943270466e-05 3.939268525022e+00
5.275000000000e+02 -1.489648254875e-02 7.377272564207e-05 3.895910702536e+00
5.277500000000e+02 -1.497373783688e-02 7.333165818779e-05 3.852578967236e+00
5.280000000000e+02 -1.501603630367e-02 7.284148538436e-05 3.809254719783e+00
5.282500000000e+02 -1.502222297401e-02 7.229791732422e-05 3.765920066182e+00
5.285000000000e+02 -1.499157215744e-02 7.169722032757e-05 3.722557907976e+00
5.287500000000e+02 -1.492380494861e-02 7.103631241348e-05 3.679152030256e+00
5.290000000000e+02 -1.481910181283e-02 7.031285265774e-05 3.635687199176e+00
5.292500000000e+02 -1.467810978513e-02 6.952532037388e-05 3.592149255105e+00
5.295000000000e+02 -1.450194448128e-02 6.867308542050e-05 3.548525207851e+00
5.297500000000e+02 -1.429218710484e-02 6.775646584281e-05 3.504803342139e+00
5.300000000000e+02 -1.405087575821e-02 6.677677128297e-05 3.460973313971e+00
5.302500000000e+02 -1.378049119218e-02 6.573632880685e-05 3.417026261017e+00
5.305000000000e+02 -1.348393681725e-02 6.463848028573e-05 3.372954907892e+00
5.307500000000e+02 -1.316451312220e-02 6.348759656069e-05 3.328753674011e+00
5.310000000000e+02 -1.282588667776e-02 6.228905438943e-05 3.284418790576e+00
5.312500000000e+02 -1.247205422372e-02 6.104916298610e-05 3.239948412865e+00
5.315000000000e+02 -1.210730219498e-02 5.977509269628e-05 3.195342734634e+00
5.317500000000e+02 -1.173616182305e-02 5.847478459026e-05 3.150604110588e+00
5.320000000000e+02 -1.136336035061e-02 5.715686172042e-05 3.105737173345e+00
5.322500000000e+02 -1.099376857328e-02 5.583050391889e-05 3.060748950941e+00
5.325000000000e+02 -1.063234461121e-02 5.450531283493e-05 3.015648990784e+00
5.327500000000e+02 -1.028407480746e-02 5.319116552899e-05 2.970449471737e+00
5.330000000000e+02 -9.953911243931e-03 5.189805019890e-05 2.925165323921e+00
5.332500000000e+02 -9.646706985327e-03 5.063592471166e-05 2.879814333281e+00
5.335000000000e+02 -9.367148729345e-03 4.941453910778e-05 2.834417249814e+00
5.337500000000e+02 -9.119688214371e-03 4.824325479724e-05 2.788997876394e+00
5.340000000000e+02 -8.908472294272e-03 4.713088100988e-05 2.743583155917e+00
5.342500000000e+02 -8.737273363953e-03 4.608552159108e-05 2.698203233849e+00
5.345000000000e+02 -8.609420509004e-03 4.511441344215e-05 2.652891512067e+00
5.347500000000e+02 -8.527733173205e-03 4.422374744287e-05 2.607684675792e+00
5.350000000000e+02 -8.494458331147e-03 4.341858408366e-05 2.562622696757e+00
5.352500000000e+02 -8.511212620559e-03 4.270274162080e-05 2.517748814240e+00
5.355000000000e+02 -8.578931064136e-03 4.207870425529e-05 2.473109481389e+00
5.357500000000e+02 -8.697823670554e-03 4.154756123034e-05 2.428754279997e+00
5.360000000000e+02 -8.867341614800e-03 4.110897254458e-05 2.384735806478e+00
5.362500000000e+02 -9.086154002592e-03 4.076116322771e-05 2.341109515746e+00
5.365000000000e+02 -9.352136981776e-03 4.050094568350e-05 2.297933537646e+00
5.367500000000e+02 -9.662375514981e-03 4.032377087385e-05 2.255268451448e+00
5.370000000000e+02 -1.001317964033e-02 4.022380641100e-05 2.213177033780e+00
5.372500000000e+02 -1.040011466458e-02 4.019403978750e-05 2.171723969050e+00
5.375000000000e+02 -1.081804693772e-02 4.022640506082e-05 2.130975537255e+00
5.377500000000e+02 -1.126120400654e-02 4.031192905965e-05 2.090999273376e+00
5.380000000000e+02 -1.172324963294e-02 4.044089506139e-05 2.051863608739e+00
5.382500000000e+02 -1.219737225265e-02 4.060301873182e-05 2.013637496436e+00
5.385000000000e+02 -1.267638689196e-02 4.078763646265e-05 1.976390028943e+00
5.387500000000e+02 -1.315284776474e-02 4.098389740242e-05 1.940190050373e+00
5.390000000000e+02 -1.361917037213e-02 4.118095753372e-05 1.905105771382e+00
5.392500000000e+02 -1.406776171116e-02 4.136817727696e-05 1.871204392527e+00
5.395000000000e+02 -1.449115495745e-02 4.153531441461e-05 1.838551739669e+00
5.397500000000e+02 -1.488214680543e-02 4.167270954325e-05 1.807211917880e+00
5.400000000000e+02 -1.523393536774e-02 4.177146690879e-05 1.777246987010e+00
5.402500000000e+02 -1.554025473226e-02 4.182362355920e-05 1.748716662655e+00
5.405000000000e+02 -1.579550414569e-02 4.182230714384e-05 1.721678045441e+00
5.407500000000e+02 -1.599486942997e-02 4.176188337388e-05 1.696185378685e+00
5.410000000000e+02 -1.613443309388e-02 4.163808483304e-05 1.672289836986e+00
5.412500000000e+02 -1.621127121531e-02 4.144812860876e-05 1.650039345393e+00
5.415000000000e+02 -1.622353483873e-02 4.119081375206e-05 1.629478426201e+00
5.417500000000e+02 -1.617051325120e-02 4.086659473576e-05 1.610648075232e+00
5.420000000000e+02 -1.605267768449e-02 4.047763542764e-05 1.593585664649e+00
5.422500000000e+02 -1.587170380270e-02 4.002783770382e-05 1.578324868139e+00
5.425000000000e+02 -1.563047170677e-02 3.952284178504e-05 1.564895610400e+00
5.427500000000e+02 -1.533304278763e-02 3.896999682668e-05 1.553324035948e+00
5.430000000000e+02 -1.498461304392e-02 3.837829831599e-05 1.543632496282e+00
5.432500000000e+02 -1.459144317632e-02 3.775829279759e-05 1.535839555312e+00
5.435000000000e+02 -1.416076573543e-02 3.712194692029e-05 1.529960007940e+00
5.437500000000e+02 -1.370067096141e-02 3.648248118632e-05 1.526004915893e+00
5.440000000000e+02 -1.321997257424e-02 3.585416813598e-05 1.523981656218e+00
5.442500000000e+02 -1.272805604939e-02 3.525209827993e-05 1.523893985015e+00
5.445000000000e+02 -1.223471120980e-02 3.469191488953e-05 1.525742111964e+00
5.447500000000e+02 -1.174995301530e-02 3.418951882261e-05 1.529522790394e+00
5.450000000000e+02 -1.128383349709e-02 3.376075437561e-05 1.535229420313e+00
5.452500000000e+02 -1.084624780319e-02 3.342108017329e-05 1.542852161020e+00
5.455000000000e+02 -1.044673960096e-02 3.318523153303e-05 1.552378059569e+00
5.457500000000e+02 -1.009430800524e-02 3.306687569959e-05 1.563791185755e+00
5.460000000000e+02 -9.797221524907e-03 3.307829096966e-05 1.577072779160e+00
5.462500000000e+02 -9.562842357483e-03 3.323005087597e-05 1.592201403675e+00
5.465000000000e+02 -9.397464258033e-03 3.353073144749e-05 1.609153105149e+00
5.467500000000e+02 -9.306168766936e-03 3.398666200116e-05 1.627901574608e+00
5.470000000000e+02 -9.292702499601e-03 3.460171751632e-05 1.648418311893e+00
5.472500000000e+02 -9.359378132709e-03 3.537716317153e-05 1.670672785111e+00
5.475000000000e+02 -9.507002540763e-03 3.631154611763e-05 1.694632587571e+00
5.477500000000e+02 -9.734833572030e-03 3.740064789040e-05 1.720263587143e+00
5.480000000000e+02 -1.004056681307e-02 3.863751510405e-05 1.747530064220e+00
5.482500000000e+02 -1.042035391692e-02 4.001254064034e-05 1.776394840833e+00
5.485000000000e+02 -1.086885200675e-02 4.151360557797e-05 1.806819394202e+00
5.487500000000e+02 -1.137930426243e-02 4.312628380682e-05 1.838763958812e+00
5.490000000000e+02 -1.194365030965e-02 4.483409788344e-05 1.872187612520e+00
5.492500000000e+02 -1.255266459769e-02 4.661882415644e-05 1.907048350661e+00
5.495000000000e+02 -1.319612059302e-02 4.846083587409e-05 1.943303146102e+00
5.497500000000e+02 -1.386297715466e-02 5.033947849370e-05 1.980907999291e+00
5.500000000000e+02 -1.454158421095e-02 5.223346647729e-05 2.019817978606e+00
5.502500000000e+02 -1.521990288969e-02 5.412129237933e-05 2.059987254766e+00
5.505000000000e+02 -1.588573580873e-02 5.598163766629e-05 2.101369131211e+00
5.507500000000e+02 -1.652696324319e-02 5.779377795864e-05 2.143916074423e+00
5.510000000000e+02 -1.713177938449e-02 5.953797047772e-05 2.187579746813e+00
5.512500000000e+02 -1.768892408609e-02 6.119581744837e-05 2.232311045106e+00
5.515000000000e+02 -1.818790562671e-02 6.275059896926e-05 2.278060148987e+00
5.517500000000e+02 -1.861920862279e-02 6.418756420790e-05 2.324776579946e+00
5.520000000000e+02 -1.897448417930e-02 6.549418595247e-05 2.372409276581e+00
5.522500000000e+02 -1.924671673979e-02 6.666036031730e-05 2.420906684061e+00
5.525000000000e+02 -1.943036578653e-02 6.767856815590e-05 2.470216864329e+00
5.527500000000e+02 -1.952147810220e-02 6.854399417400e-05 2.520287622291e+00
5.530000000000e+02 -1.951776961551e-02 6.925456971149e-05 2.571066654442e+00
5.532500000000e+02 -1.941867423218e-02 6.981097216824e-05 2.622501714174e+00
5.535000000000e+02 -1.922535944567e-02 7.021657185724e-05 2.674540796481e+00
5.537500000000e+02 -1.894070837018e-02 7.047737273283e-05 2.727132336827e+00
5.540000000000e+02 -1.856926905941e-02 7.060187627439e-05 2.780225427311e+00
5.542500000000e+02 -1.811717152722e-02 7.060090809202e-05 2.833770040671e+00
5.545000000000e+02 -1.759201473419e-02 7.048741016846e-05 2.887717263935e+00
5.547500000000e+02 -1.700272552266e-02 7.027619776714e-05 2.942019533205e+00
5.550000000000e+02 -1.635939265477e-02 6.998368810629e-05 2.996630873939e+00
5.552500000000e+02 -1.567307886331e-02 6.962759990120e-05 3.051507129412e+00
5.555000000000e+02 -1.495561496407e-02 6.922663282496e-05 3.106606188949e+00
5.557500000000e+02 -1.421937988938e-02 6.880012861485e-05 3.161888198566e+00
5.560000000000e+02 -1.347707113478e-02 6.836772001334e-05 3.217315755136e+00
5.562500000000e+02 -1.274147002455e-02 6.794897411247e-05 3.272854087596e+00
5.565000000000e+02 -1.202520672669e-02 6.756303383432e-05 3.328471205766e+00
5.567500000000e+02 -1.134052908434e-02 6.722826466374e-05 3.384138033857e+00
5.570000000000e+02 -1.069908041892e-02 6.696191331332e-05 3.439828509139e+00
5.572500000000e+02 -1.011169023728e-02 6.677978321087e-05 3.495519655586e+00
5.575000000000e+02 -9.588182439774e-03 6.669593679023e-05 3.551191622255e+00
5.577500000000e+02 -9.137203738588e-03 6.672242548036e-05 3.606827698772e+00
5.580000000000e+02 -8.766076684718e-03 6.686905853531e-05 3.662414291026e+00
5.582500000000e+02 -8.480679003615e-03 6.714321305701e-05 3.717940870120e+00
5.585000000000e+02 -8.285351718607e-03 6.754969157488e-05 3.773399889056e+00
5.587500000000e+02 -8.182837168490e-03 6.809062943258e-05 3.828786671133e+00
5.590000000000e+02 -8.174248233387e-03 6.876545732357e-05 3.884099265599e+00
5.592500000000e+02 -8.259067688054e-03 6.957091524806e-05 3.939338283935e+00
5.595000000000e+02 -8.435178599224e-03 7.050112426160e-05 3.994506704304e+00
5.597500000000e+02 -8.698923955142e-03 7.154771042012e-05 4.049609653249e+00
5.600000000000e+02 -9.045193188122e-03 7.269998391224e-05 4.104654173617e+00
5.602500000000e+02 -9.467535306564e-03 7.394516095288e-05 4.159648964280e+00
5.605000000000e+02 -9.958293652216e-03 7.526862799934e-05 4.214604114408e+00
5.607500000000e+02 -1.050876115278e-02 7.665424669503e-05 4.269530818911e+00
5.610000000000e+02 -1.110935185961e-02 7.808468116288e-05 4.324441085718e+00
5.612500000000e+02 -1.174978483278e-02 7.954175714198e-05 4.379347442077e+00
5.615000000000e+02 -1.241927764956e-02 8.100683210358e-05 4.434262634195e+00
5.617500000000e+02 -1.310674502354e-02 8.246116902455e-05 4.489199329772e+00
5.620000000000e+02 -1.380099851222e-02 8.388630870601e-05 4.544169829599e+00
5.622500000000e+02 -1.449094412411e-02 8.526444086879e-05 4.599185785421e+00
5.625000000000e+02 -1.516577376867e-02 8.657875414742e-05 4.654257932400e+00
5.627500000000e+02 -1.581514717117e-02 8.781376795977e-05 4.709395840200e+00
5.630000000000e+02 -1.642936115758e-02 8.895563046957e-05 4.764607682440e+00
5.632500000000e+02 -1.699950344958e-02 8.999237772125e-05 4.819900030899e+00
5.635000000000e+02 -1.751758822183e-02 9.091417599549e-05 4.875277675291e+00
5.637500000000e+02 -1.797667166754e-02 9.171351038081e-05 4.930743470539e+00
5.640000000000e+02 -1.837094544817e-02 9.238532691250e-05 4.986298213945e+00
5.642500000000e+02 -1.869580694895e-02 9.292712574277e-05 5.041940553808e+00
5.645000000000e+02 -1.894790577277e-02 9.333901394190e-05 5.097666926676e+00
5.647500000000e+02 -1.912516569040e-02 9.362371122901e-05 5.153471527461e+00
5.650000000000e+02 -1.922678238673e-02 9.378648531264e-05 5.209346310748e+00
5.652500000000e+02 -1.925319795415e-02 9.383505381944e-05 5.265281016726e+00
5.655000000000e+02 -1.920605229382e-02 9.377943442945e-05 5.321263231698e+00
5.657500000000e+02 -1.908811391690e-02 9.363175108912e-05 5.377278466465e+00
5.660000000000e+02 -1.890319103930e-02 9.340599488258e-05 5.433310263310e+00
5.662500000000e+02 -1.865602558099e-02 9.311774639142e-05 5.489340324319e+00
5.665000000000e+02 -1.835217277919e-02 9.278386549544e-05 5.545348650831e+00
5.667500000000e+02 -1.799786846650e-02 9.242215050737e-05 5.601313708525e+00
5.670000000000e+02 -1.759988770994e-02 9.205097658496e-05 5.657212593235e+00
5.672500000000e+02 -1.716539711202e-02 9.168891679415e-05 5.713021218669e+00
5.675000000000e+02 -1.670180445623e-02 9.135435493465e-05 5.768714499105e+00
5.677500000000e+02 -1.621660829386e-02 9.106509645102e-05 5.824266544512e+00
5.680000000000e+02 -1.571725077529e-02 9.083798502849e-05 5.879650857908e+00
5.682500000000e+02 -1.521097655954e-02 9.068853357799e-05 5.934840524849e+00
5.685000000000e+02 -1.470470053284e-02 9.063057634701e-05 5.989808409303e+00
5.687500000000e+02 -1.420488696157e-02 9.067595015377e-05 6.044527341592e+00
5.690000000000e+02 -1.371744233321e-02 9.083421216838e-05 6.098970300736e+00
5.692500000000e+02 -1.324762401409e-02 9.111239992809e-05 6.153110594322e+00
5.695000000000e+02 -1.279996607624e-02 9.151483827088e-05 6.206922022345e+00
5.697500000000e+02 -1.237822389083e-02 9.204296535489e-05 6.260379039148e+00
5.700000000000e+02 -1.198533809891e-02 9.269535290349e-05 6.313456906435e+00
5.702500000000e+02 -1.162341811281e-02 9.346760650911e-05 6.366131827590e+00
5.705000000000e+02 -1.129374577778e-02 9.435238596409e-05 6.418381079202e+00
5.707500000000e+02 -1.099679826423e-02 9.533956582680e-05 6.470183130513e+00
5.710000000000e+02 -1.073228903258e-02 9.641629714846e-05 6.521517743597e+00
5.712500000000e+02 -1.049922617767e-02 9.756724986992e-05 6.572366068789e+00
5.715000000000e+02 -1.029598581306e-02 9.877487988286e-05 6.622710726022e+00
5.717500000000e+02 -1.012039785779e-02 1.000197144528e-04 6.672535866199e+00
5.720000000000e+02 -9.969843097679e-03 1.012806955374e-04 6.721827225553e+00
5.722500000000e+02 -9.841357597718e-03 1.025355396777e-04 6.770572160438e+00
5.725000000000e+02 -9.731742160177e-03 1.037611279248e-04 6.818759669895e+00
5.727500000000e+02 -9.637673190682e-03 1.049339111420e-04 6.866380396705e+00
5.730000000000e+02 -9.555812732449e-03 1.060303216309e-04 6.913426616945e+00
5.732500000000e+02 -9.482914122922e-03 1.070271803782e-04 6.959892210223e+00
5.735000000000e+02 -9.415920698514e-03 1.079021135546e-04 7.005772613033e+00
5.737500000000e+02 -9.352054964997e-03 1.086339474664e-04 7.051064754649e+00
5.740000000000e+02 -9.288896077909e-03 1.092030605215e-04 7.095766977782e+00
5.742500000000e+02 -9.224443419753e-03 1.095917204237e-04 7.139878939409e+00
5.745000000000e+02 -9.157165181691e-03 1.097844052191e-04 7.183401498408e+00
5.747500000000e+02 -9.086030621231e-03 1.097680893982e-04 7.226336587622e+00
5.750000000000e+02 -9.010525316561e-03 1.095324729289e-04 7.268687069198e+00
5.752500000000e+02 -8.930649543799e-03 1.090701622200e-04 7.310456579426e+00
5.755000000000e+02 -8.846899995131e-03 1.083768170179e-04 7.351649361684e+00
5.757500000000e+02 -8.760235580964e-03 1.074512746896e-04 7.392270087791e+00
5.760000000000e+02 -8.672028726443e-03 1.062956085418e-04 7.432323673772e+00
5.762500000000e+02 -8.584003704068e-03 1.049151427494e-04 7.471815089837e+00
5.765000000000e+02 -8.498163872945e-03 1.033184273753e-04 7.510749165720e+00
5.767500000000e+02 -8.416710217547e-03 1.015171722150e-04 7.549130397260e+00
5.770000000000e+02 -8.341953609392e-03 9.952611957531e-05 7.586962754929e+00
5.772500000000e+02 -8.276223036562e-03 9.736289766879e-05 7.624249495335e+00
5.775000000000e+02 -8.221772767709e-03 9.504781064795e-05 7.660992981622e+00
5.777500000000e+02 -8.180691018399e-03 9.260362058056e-05 7.697194513572e+00
5.780000000000e+02 -8.154812031310e-03 9.005530837253e-05 7.732854167686e+00
5.782500000000e+02 -8.145635101250e-03 8.742976742065e-05 7.767970654586e+00
5.785000000000e+02 -8.154251256899e-03 8.475548113104e-05 7.802541189059e+00
5.787500000000e+02 -8.181281305076e-03 8.206216674253e-05 7.836561381620e+00
5.790000000000e+02 -8.226825101109e-03 7.938039200714e-05 7.870025145890e+00
5.792500000000e+02 -8.290425126622e-03 7.674118389275e-05 7.902924629077e+00
5.795000000000e+02 -8.371044304517e-03 7.417566140328e-05 7.935250162297e+00
5.797500000000e+02 -8.467059761472e-03 7.171462107536e-05 7.966990234511e+00
5.800000000000e+02 -8.576271043219e-03 6.938806443421e-05 7.998131485815e+00
5.802500000000e+02 -8.695924800066e-03 6.722477995777e-05 8.028658725383e+00
5.805000000000e+02 -8.822754649130e-03 6.525194023665e-05 8.058554971421e+00
5.807500000000e+02 -8.953033807435e-03 6.349464354688e-05 8.087801509405e+00
5.810000000000e+02 -9.082641759222e-03 6.197553920748e-05 8.116377973549e+00
5.812500000000e+02 -9.207142495335e-03 6.071441586583e-05 8.144262447716e+00
5.815000000000e+02 -9.321870858732e-03 5.972787504066e-05 8.171431580929e+00
5.817500000000e+02 -9.422028959349e-03 5.902902149033e-05 8.197860724374e+00
5.820000000000e+02 -9.502785838337e-03 5.862716845323e-05 8.223524078046e+00
5.822500000000e+02 -9.559383164370e-03 5.852761503183e-05 8.248394855848e+00
5.825000000000e+02 -9.587240015681e-03 5.873145165891e-05 8.272445456660e+00
5.827500000000e+02 -9.582058348577e-03 5.923545107192e-05 8.295647648202e+00
5.830000000000e+02 -9.539925508424e-03 6.003208970878e-05 8.317972757821e+00
5.832500000000e+02 -9.457410286762e-03 6.110954575811e-05 8.339391865089e+00
5.835000000000e+02 -9.331653316281e-03 6.245176967073e-05 8.359876000395e+00
5.837500000000e+02 -9.160447641937e-03 6.403862586687e-05 8.379396342331e+00
5.840000000000e+02 -8.942308478666e-03 6.584612525345e-05 8.397924412991e+00
5.842500000000e+02 -8.676531012709e-03 6.784675898827e-05 8.415432270495e+00
5.845000000000e+02 -8.363233565922e-03 7.000990693687e-05 8.431892692616e+00
5.847500000000e+02 -8.003386560735e-03 7.230225842744e-05 8.447279354419e+00
5.850000000000e+02 -7.598825133406e-03 7.468829712498e-05 8.461566994072e+00
5.852500000000e+02 -7.152245332101e-03 7.713083842151e-05 8.474731567394e+00
5.855000000000e+02 -6.667183058924e-03 7.959160715348e-05 8.486750387051e+00
5.857500000000e+02 -6.147976142593e-03 8.203184163166e-05 8.497602247852e+00
5.860000000000e+02 -5.599709510470e-03 8.441291282091e-05 8.507267535427e+00
5.862500000000e+02 -5.028143907386e-03 8.669692535435e-05 8.515728316312e+00
5.865000000000e+02 -4.439629467087e-03 8.884739288062e-05 8.522968411139e+00
5.867500000000e+02 -3.841005233624e-03 9.082986556117e-05 8.528973449149e+00
5.870000000000e+02 -3.239486109366e-03 9.261243677658e-05 8.533730903178e+00
5.872500000000e+02 -2.642539290911e-03 9.416628963510e-05 8.537230107542e+00
5.875000000000e+02 -2.057752507734e-03 9.546618334752e-05 8.539462257315e+00
5.877500000000e+02 -1.492696559804e-03 9.649089352121e-05 8.540420391179e+00
5.880000000000e+02 -9.547848605344e-04 9.722359515396e-05 8.540099357709e+00
5.882500000000e+02 -4.511327544073e-04 9.765215263779e-05 8.538495767853e+00
5.885000000000e+02 1.158053894787e-05 9.776929773178e-05 8.535607934271e+00
5.887500000000e+02 4.272444798645e-04 9.757278605338e-05 8.531435799738e+00
5.890000000000e+02 7.904413424810e-04 9.706534474088e-05 8.525980856618e+00
5.892500000000e+02 1.096559288509e-03 9.625457965748e-05 8.519246059605e+00
5.895000000000e+02 1.341891569529e-03 9.515295847215e-05 8.511235733645e+00
5.897500000000e+02 1.523720039418e-03 9.377757380050e-05 8.501955479792e+00
5.900000000000e+02 1.640380529080e-03 9.214984103839e-05 8.491412080682e+00
5.902500000000e+02 1.691308242809e-03 9.029513269854e-05 8.479613407425e+00
5.905000000000e+02 1.677062905461e-03 8.824230228696e-05 8.466568331211e+00
5.907500000000e+02 1.599331501874e-03 8.602319093948e-05 8.452286639607e+00
5.910000000000e+02 1.460908524081e-03 8.367208902113e-05 8.436778959946e+00
5.912500000000e+02 1.265655223066e-03 8.122514680092e-05 8.420056692005e+00
5.915000000000e+02 1.018436239134e-03 7.871976605622e-05 8.402131948819e+00
5.917500000000e+02 7.250367102940e-04 7.619398563175e-05 8.383017508025e+00
5.920000000000e+02 3.920598104721e-04 7.368580307357e-05 8.362726772721e+00
5.922500000000e+02 2.680983973419e-05 7.123256891364e-05 8.341273742822e+00
5.925000000000e+02 -3.628412640196e-04 6.887037718892e-05 8.318672994457e+00
5.927500000000e+02 -7.685956001007e-04 6.663347405131e-05 8.294939668866e+00
5.930000000000e+02 -1.181880847497e-03 6.455368918518e-05 8.270089467065e+00
5.932500000000e+02 -1.594006658149e-03 6.265991958407e-05 8.244138650493e+00
5.935000000000e+02 -1.996320509025e-03 6.097770837266e-05 8.217104045133e+00
5.937500000000e+02 -2.380364623232e-03 5.952885706564e-05 8.189003047693e+00
5.940000000000e+02 -2.738025073948e-03 5.833109650152e-05 8.159853631612e+00
5.942500000000e+02 -3.061674889278e-03 5.739784514758e-05 8.129674351430e+00
5.945000000000e+02 -3.344306219378e-03 5.673804692183e-05 8.098484344445e+00
5.947500000000e+02 -3.579647687863e-03 5.635607955304e-05 8.066303326933e+00
5.950000000000e+02 -3.762267795094e-03 5.625174375845e-05 8.033151585326e+00
5.952500000000e+02 -3.887660545014e-03 5.642032823075e-05 7.999049960813e+00
5.955000000000e+02 -3.952311036953e-03 5.685274158510e-05 7.964019826439e+00
5.957500000000e+02 -3.953742190001e-03 5.753572961381e-05 7.928083057199e+00
5.960000000000e+02 -3.890540532257e-03 5.845215098180e-05 7.891261993797e+00
5.962500000000e+02 -3.762360101159e-03 5.958130539860e-05 7.853579397804e+00
5.965000000000e+02 -3.569906958181e-03 6.089931798087e-05 7.815058403269e+00
5.967500000000e+02 -3.314902275313e-03 6.237956894842e-05 7.775722460717e+00
5.970000000000e+02 -3.000027537224e-03 6.399316016306e-05 7.735595279848e+00
5.972500000000e+02 -2.628851159829e-03 6.570941054118e-05 7.694700766816e+00
5.975000000000e+02 -2.205739927304e-03 6.749632982644e-05 7.653062961531e+00
5.977500000000e+02 -1.735756642615e-03 6.932121219314e-05 7.610705975932e+00
5.980000000000e+02 -1.224545925052e-03 7.115122096951e-05 7.567653929530e+00
5.982500000000e+02 -6.782117963694e-04 7.295380705280e-05 7.523930890655e+00
5.985000000000e+02 -1.031889114727e-04 7.469726267806e-05 7.479560819175e+00
5.987500000000e+02 4.938894531807e-04 7.635122536470e-05 7.434567513302e+00
5.990000000000e+02 1.106323668523e-03 7.788701821876e-05 7.388974563055e+00
5.992500000000e+02 1.727478023526e-03 7.927820902517e-05 7.342805304477e+00
5.995000000000e+02 2.350906125508e-03 8.050098466597e-05 7.296082784067e+00
5.997500000000e+02 2.970468451013e-03 8.153447282649e-05 7.248829726909e+00
6.000000000000e+02 3.580439957287e-03 8.236102109119e-05 7.201068513842e+00
6.002500000000e+02 4.175606153112e-03 8.296642780209e-05 7.152821159067e+00
6.005000000000e+02 4.751345222654e-03 8.334010962222e-05 7.104109298988e+00
6.007500000000e+02 5.303694990695e-03 8.347520840996e-05 7.054954187443e+00
6.010000000000e+02 5.829404111461e-03 8.336864494599e-05 7.005376689581e+00
6.012500000000e+02 6.325965959238e-03 8.302108925043e-05 6.955397287873e+00
6.015000000000e+02 6.791635517292e-03 8.243687401416e-05 6.905036088215e+00
6.017500000000e+02 7.225428397946e-03 8.162386810895e-05 6.854312834380e+00
6.020000000000e+02 7.627103570296e-03 8.059328628338e-05 6.803246917328e+00
6.022500000000e+02 7.997128804814e-03 7.935941612081e-05 6.751857394905e+00
6.025000000000e+02 8.336631432130e-03 7.793933480402e-05 6.700163007097e+00
6.027500000000e+02 8.647334280611e-03 7.635258091490e-05 6.648182197499e+00
6.030000000000e+02 8.931480864737e-03 7.462077852383e-05 6.595933125711e+00
6.032500000000e+02 9.191748986256e-03 7.276723859273e-05 6.543433686935e+00
6.035000000000e+02 9.431157092088e-03 7.081654121449e-05 6.490701525208e+00
6.037500000000e+02 9.652964998315e-03 6.879410469021e-05 6.437754044425e+00
6.040000000000e+02 9.860571728127e-03 6.672573981367e-05 6.384608415228e+00
6.042500000000e+02 1.005741237001e-02 6.463725949929e-05 6.331281579560e+00
6.045000000000e+02 1.024685866423e-02 6.255404002062e-05 6.277790243423e+00
6.047500000000e+02 1.043212284943e-02 6.050061238075e-05 6.224150868541e+00
6.050000000000e+02 1.061616840087e-02 5.850030470306e-05 6.170379656116e+00
6.052500000000e+02 1.080163096761e-02 5.657488770217e-05 6.116492517313e+00
6.055000000000e+02 1.099074850771e-02 5.474428989746e-05 6.062505040284e+00
6.057500000000e+02 1.118530337583e-02 5.302633155893e-05 6.008432447767e+00
6.060000000000e+02 1.138657860077e-02 5.143651030615e-05 5.954289540535e+00
6.062500000000e+02 1.159532585617e-02 4.998783782306e-05 5.900090638753e+00
6.065000000000e+02 1.181174926832e-02 4.869071768746e-05 5.845849507389e+00
6.067500000000e+02 1.203550217764e-02 4.755287717917e-05 5.791579277389e+00
6.070000000000e+02 1.226569792491e-02 4.657933660610e-05 5.737292358560e+00
6.072500000000e+02 1.250093515286e-02 4.577243729825e-05 5.683000341679e+00
6.075000000000e+02 1.273933470467e-02 4.513190402711e-05 5.628713899994e+00
6.077500000000e+02 1.297859005158e-02 4.465495013881e-05 5.574442681029e+00
6.080000000000e+02 1.321602770734e-02 4.433642246282e-05 5.520195200337e+00
6.082500000000e+02 1.344867856204e-02 4.416898828855e-05 5.465978731566e+00
6.085000000000e+02 1.367335765126e-02 4.414332611843e-05 5.411799199462e+00
6.087500000000e+02 1.388675109193e-02 4.424835719738e-05 5.357661078226e+00
6.090000000000e+02 1.408550945232e-02 4.447154557116e-05 5.303567295951e+00
6.092500000000e+02 1.426634484523e-02 4.479909198624e-05 5.249519150373e+00
6.095000000000e+02 1.442613054927e-02 4.521620970924e-05 5.195516237029e+00
6.097500000000e+02 1.456200138287e-02 4.570739552581e-05 5.141556395021e+00
6.100000000000e+02 1.467145221505e-02 4.625670154554e-05 5.087635669941e+00
6.102500000000e+02 1.475243342650e-02 4.684800537719e-05 5.033748301508e+00
6.105000000000e+02 1.480344059662e-02 4.746518165952e-05 4.979886733737e+00
6.107500000000e+02 1.482359655380e-02 4.809237917658e-05 4.926041650650e+00
6.110000000000e+02 1.481272389485e-02 4.871423906894e-05 4.872202044981e+00
6.112500000000e+02 1.477140537813e-02 4.931606793662e-05 4.818355310124e+00
6.115000000000e+02 1.470103109814e-02 4.988399244563e-05 4.764487371006e+00
6.117500000000e+02 1.460382968415e-02 5.040508999604e-05 4.710582838408e+00
6.120000000000e+02 1.448288302114e-02 5.086749137242e-05 4.656625204064e+00
6.122500000000e+02 1.434212164191e-02 5.126044861103e-05 4.602597058275e+00
6.125000000000e+02 1.418630104790e-02 5.157441512524e-05 4.548480347675e+00
6.127500000000e+02 1.402095633109e-02 5.180106357563e-05 4.494256652981e+00
6.130000000000e+02 1.385233684124e-02 5.193326918657e-05 4.439907503600e+00
6.132500000000e+02 1.368731822740e-02 5.196512396999e-05 4.385414707793e+00
6.135000000000e+02 1.353329447689e-02 5.189188941160e-05 4.330760712984e+00
6.137500000000e+02 1.339804841959e-02 5.170993453654e-05 4.275928977474e+00
6.140000000000e+02 1.328960382583e-02 5.141668715342e-05 4.220904358715e+00
6.142500000000e+02 1.321606024148e-02 5.101058738177e-05 4.165673507438e+00
6.145000000000e+02 1.318541558922e-02 5.049100283216e-05 4.110225269814e+00
6.147500000000e+02 1.320537844420e-02 4.985816727715e-05 4.054551083647e+00
6.150000000000e+02 1.328317561134e-02 4.911310999126e-05 3.998645367536e+00
6.152500000000e+02 1.342536138071e-02 4.825758245333e-05 3.942505899977e+00
6.155000000000e+02 1.363763055462e-02 4.729401815090e-05 3.886134173892e+00
6.157500000000e+02 1.392464427592e-02 4.622548315719e-05 3.829535730221e+00
6.160000000000e+02 1.428987079481e-02 4.505561289661e-05 3.772720456268e+00
6.162500000000e+02 1.473544717935e-02 4.378856954051e-05 3.715702846392e+00
6.165000000000e+02 1.526206764397e-02 4.242898962720e-05 3.658502220548e+00
6.167500000000e+02 1.586889938563e-02 4.098198917968e-05 3.601142890161e+00
6.170000000000e+02 1.655353250773e-02 3.945313743081e-05 3.543654272005e+00
6.172500000000e+02 1.731196344322e-02 3.784844039104e-05 3.486070940945e+00
6.175000000000e+02 1.813861443031e-02 3.617433190292e-05 3.428432620697e+00
6.177500000000e+02 1.902639012023e-02 3.443767133465e-05 3.370784109249e+00
6.180000000000e+02 1.996676925529e-02 3.264574656114e-05 3.313175136500e+00
6.182500000000e+02 2.094993102588e-02 3.080628087238e-05 3.255660155180e+00
6.185000000000e+02 2.196491397476e-02 2.892744794761e-05 3.198298063761e+00
6.187500000000e+02 2.299980332954e-02 2.701788977152e-05 3.141151865557e+00
6.190000000000e+02 2.404194346259e-02 2.508674061288e-05 3.084288265931e+00
6.192500000000e+02 2.507817045494e-02 2.314365071340e-05 3.027777215032e+00
6.195000000000e+02 2.609505948192e-02 2.119881487442e-05 2.971691397210e+00
6.197500000000e+02 2.707918138656e-02 1.926299369509e-05 2.916105680135e+00
6.200000000000e+02 2.801736279122e-02 1.734752627158e-05 2.861096530577e+00
6.202500000000e+02 2.889694339795e-02 1.546433362440e-05 2.806741399935e+00
6.205000000000e+02 2.970602530571e-02 1.362589878981e-05 2.753118097955e+00
6.207500000000e+02 3.043370860553e-02 1.184522201314e-05 2.700304161431e+00
6.210000000000e+02 3.107030791279e-02 1.013574941230e-05 2.648376219565e+00
6.212500000000e+02 3.160754609604e-02 8.511260123106e-06 2.597409383205e+00
6.215000000000e+02 3.203872069322e-02 6.985720204938e-06 2.547476645895e+00
6.217500000000e+02 3.235884057093e-02 5.573090507305e-06 2.498648323412e+00
6.220000000000e+02 3.256473014590e-02 4.287093200800e-06 2.450991532595e+00
6.222500000000e+02 3.265509993001e-02 3.140938428514e-06 2.404569707615e+00
6.225000000000e+02 3.263058219807e-02 2.147010622261e-06 2.359442179843e+00
6.227500000000e+02 3.249373228922e-02 1.316526395623e-06 2.315663800221e+00
6.230000000000e+02 3.224899502209e-02 6.591681172285e-07 2.273284634267e+00
6.232500000000e+02 3.190263871978e-02 1.827047271807e-07 2.232349704917e+00
6.235000000000e+02 3.146265642279e-02 -1.073845557198e-07 2.192898811200e+00
6.237500000000e+02 3.093863856336e-02 -2.082792868452e-07 2.154966395970e+00
6.240000000000e+02 3.034161662225e-02 -1.201544832519e-07 2.118581488449e+00
6.242500000000e+02 2.968388356054e-02 1.535912520223e-07 2.083767693247e+00
6.245000000000e+02 2.897879022371e-02 6.060730441682e-07 2.050543249552e+00
6.247500000000e+02 2.824052447290e-02 1.226769194534e-06 2.018921131633e+00
6.250000000000e+02 2.748387322261e-02 2.001438206556e-06 1.988909207222e+00
6.252500000000e+02 2.672397223208e-02 2.912212928585e-06 1.960510440704e+00
6.255000000000e+02 2.597604888653e-02 3.937734598169e-06 1.933723128509e+00
6.257500000000e+02 2.525515851353e-02 5.053408522637e-06 1.908541181137e+00
6.260000000000e+02 2.457592287975e-02 6.231765091486e-06 1.884954420787e+00
6.262500000000e+02 2.395227082622e-02 7.442931903440e-06 1.862948915048e+00
6.265000000000e+02 2.339718996779e-02 8.655194425639e-06 1.842507314167e+00
6.267500000000e+02 2.292248991995e-02 9.835647069245e-06 1.823609211818e+00
6.270000000000e+02 2.253858559977e-02 1.095090644412e-05 1.806231497855e+00
6.272500000000e+02 2.225430130495e-02 1.196788082730e-05 1.790348721576e+00
6.275000000000e+02 2.207670327296e-02 1.285456438346e-05 1.775933436670e+00
6.277500000000e+02 2.201096129275e-02 1.358084317873e-05 1.762956544928e+00
6.280000000000e+02 2.206024551096e-02 1.411928391090e-05 1.751387612072e+00
6.282500000000e+02 2.222565900218e-02 1.444588698599e-05 1.741195173218e+00
6.285000000000e+02 2.250620966546e-02 1.454077981267e-05 1.732347003941e+00
6.287500000000e+02 2.289882162407e-02 1.438883167185e-05 1.724810370833e+00
6.290000000000e+02 2.339838701232e-02 1.398016924600e-05 1.718552252067e+00
6.292500000000e+02 2.399785690296e-02 1.331058027720e-05 1.713539523627e+00
6.295000000000e+02 2.468837004600e-02 1.238179074078e-05 1.709739120297e+00
6.297500000000e+02 2.545941668599e-02 1.120160506524e-05 1.707118166146e+00
6.300000000000e+02 2.629903316173e-02 9.783909920374e-06 1.705644074428e+00
6.302500000000e+02 2.719402367903e-02 8.148530051599e-06 1.705284625446e+00
6.305000000000e+02 2.813020364414e-02 6.320943076205e-06 1.706008020595e+00
6.307500000000e+02 2.909265823907e-02 4.331861131274e-06 1.707782916249e+00
6.310000000000e+02 3.006601154114e-02 2.216676478484e-06 1.710578444471e+00
6.312500000000e+02 3.103469829292e-02 1.479552647066e-08 1.714364220838e+00
6.315000000000e+02 3.198323387219e-02 -2.231134976910e-06 1.719110346715e+00
6.317500000000e+02 3.289647512153e-02 -4.476085193633e-06 1.724787408071e+00
6.320000000000e+02 3.375986783527e-02 -6.673570599386e-06 1.731366476152e+00
6.322500000000e+02 3.455967560885e-02 -8.776628824536e-06 1.738819112582e+00
6.325000000000e+02 3.528318616040e-02 -1.073881879377e-05 1.747117383406e+00
6.327500000000e+02 3.591889250018e-02 -1.251522809415e-05 1.756233882883e+00
6.330000000000e+02 3.645664665373e-02 -1.406345688701e-05 1.766141771024e+00
6.332500000000e+02 3.688778511339e-02 -1.534456208230e-05 1.776814824198e+00
6.335000000000e+02 3.720522593757e-02 -1.632393595749e-05 1.788227500541e+00
6.337500000000e+02 3.740353819425e-02 -1.697209881324e-05 1.800355018689e+00
6.340000000000e+02 3.747898573251e-02 -1.726538776639e-05 1.813173450454e+00
6.342500000000e+02 3.742954688319e-02 -1.718652311211e-05 1.826659823560e+00
6.345000000000e+02 3.725491270387e-02 -1.672503759284e-05 1.840792232896e+00
6.347500000000e+02 3.695646701738e-02 -1.587755980750e-05 1.855549958437e+00
6.350000000000e+02 3.653724990365e-02 -1.464794076531e-05 1.870913584212e+00
6.352500000000e+02 3.600190781525e-02 -1.304722271853e-05 1.886865116531e+00
6.355000000000e+02 3.535663162212e-02 -1.109344895847e-05 1.903388096242e+00
6.357500000000e+02 3.460908508576e-02 -8.811321626140e-06 1.920467703350e+00
6.360000000000e+02 3.376832285430e-02 -6.231712559285e-06 1.938090847163e+00
6.362500000000e+02 3.284470026818e-02 -3.391045150125e-06 1.956246242487e+00
6.365000000000e+02 3.184977291771e-02 -3.305592545522e-07 1.974924465824e+00
6.367500000000e+02 3.079618572634e-02 2.904519480068e-06 1.994117990525e+00
6.370000000000e+02 2.969755090343e-02 6.265881394824e-06 2.013821200366e+00
6.372500000000e+02 2.856831130869e-02 9.703089532659e-06 2.034030377335e+00
6.375000000000e+02 2.742358980079e-02 1.316455903438e-05 2.054743666967e+00
6.377500000000e+02 2.627902123301e-02 1.659854415020e-05 2.075961017743e+00
6.380000000000e+02 2.515056821201e-02 1.995410205294e-05 2.097684098421e+00
6.382500000000e+02 2.405431998648e-02 2.318201548787e-05 2.119916193670e+00
6.385000000000e+02 2.300627525831e-02 2.623565460605e-05 2.142662078618e+00
6.387500000000e+02 2.202211216043e-02 2.907175606737e-05 2.165927877977e+00
6.390000000000e+02 2.111694751862e-02 3.165111016254e-05 2.189720909465e+00
6.392500000000e+02 2.030509007498e-02 3.393914723454e-05 2.214049516441e+00
6.395000000000e+02 1.959979275264e-02 3.590640216952e-05 2.238922893563e+00
6.397500000000e+02 1.901300885011e-02 3.752886923350e-05 2.264350907451e+00
6.400000000000e+02 1.855515837353e-02 3.878823600673e-05 2.290343916990e+00
6.402500000000e+02 1.823490999646e-02 3.967201240931e-05 2.316912596729e+00
6.405000000000e+02 1.805898442599e-02 4.017357411387e-05 2.344067765337e+00
6.407500000000e+02 1.803198385164e-02 4.029207155742e-05 2.371820223571e+00
6.410000000000e+02 1.815625312660e-02 4.003223813057e-05 2.400180602374e+00
6.412500000000e+02 1.843177514993e-02 3.940418136772e-05 2.429159224955e+00
6.415000000000e+02 1.885610534363e-02 3.842307992455e-05 2.458765983049e+00
6.417500000000e+02 1.942434585457e-02 3.710882886401e-05 2.489010229553e+00
6.420000000000e+02 2.012916340724e-02 3.548564162248e-05 2.519900688049e+00
6.422500000000e+02 2.096084947879e-02 3.358162772274e-05 2.551445378991e+00
6.425000000000e+02 2.190742545505e-02 3.142834361392e-05 2.583651564314e+00
6.427500000000e+02 2.295478975488e-02 2.906033597938e-05 2.616525707375e+00
6.430000000000e+02 2.408690828090e-02 2.651467147038e-05 2.650073451390e+00
6.432500000000e+02 2.528604361637e-02 2.383047211188e-05 2.684299611370e+00
6.435000000000e+02 2.653302284277e-02 2.104844504000e-05 2.719208182790e+00
6.437500000000e+02 2.780753803034e-02 1.821042532893e-05 2.754802362143e+00
6.440000000000e+02 2.908847722222e-02 1.535892011548e-05 2.791084580932e+00
6.442500000000e+02 3.035427967985e-02 1.253666332490e-05 2.828056550083e+00
6.445000000000e+02 3.158331044402e-02 9.786177608245e-06 2.865719315169e+00
6.447500000000e+02 3.275424690640e-02 7.149346366531e-06 2.904073318000e+00
6.450000000000e+02 3.384647128883e-02 4.666989619484e-06 2.943118466734e+00
6.452500000000e+02 3.484046049698e-02 2.378447122892e-06 2.982854211357e+00
6.455000000000e+02 3.571816520513e-02 3.211706931239e-07 3.023279621375e+00
6.457500000000e+02 3.646336969007e-02 -1.469681182198e-06 3.064393466893e+00
6.460000000000e+02 3.706202317909e-02 -2.961640888144e-06 3.106194300457e+00
6.462500000000e+02 3.750253423227e-02 -4.125322354609e-06 3.148680534660e+00
6.465000000000e+02 3.777601904360e-02 -4.934800920037e-06 3.191850519411e+00
6.467500000000e+02 3.787649690959e-02 -5.367981815829e-06 3.235702610031e+00
6.470000000000e+02 3.780102452434e-02 -5.406947372832e-06 3.280235230684e+00
6.472500000000e+02 3.754976551869e-02 -5.038285385284e-06 3.325446924764e+00
6.475000000000e+02 3.712598980720e-02 -4.253390479630e-06 3.371336394863e+00
6.477500000000e+02 3.653600156379e-02 -3.048714952547e-06 3.417902529070e+00
6.480000000000e+02 3.578899705645e-02 -1.425989432480e-06 3.465144408476e+00
6.482500000000e+02 3.489685325401e-02 6.076169727365e-07 3.513061299159e+00
6.485000000000e+02 3.387385288948e-02 3.039400482990e-06 3.561652624828e+00
6.487500000000e+02 3.273635406357e-02 5.851093853704e-06 3.610917917309e+00
6.490000000000e+02 3.150241119412e-02 9.018924016224e-06 3.660856748665e+00
6.492500000000e+02 3.019135959439e-02 1.251375646039e-05 3.711468641615e+00
6.495000000000e+02 2.882337499421e-02 1.630133515659e-05 3.762752959618e+00
6.497500000000e+02 2.741901992751e-02 2.034262659148e-05 3.814708779319e+00
6.500000000000e+02 2.599879155278e-02 2.459426270704e-05 3.867334742785e+00
6.502500000000e+02 2.458268140937e-02 2.900909219222e-05 3.920628896880e+00
6.505000000000e+02 2.318976075213e-02 3.353683000312e-05 3.974588518315e+00
6.507500000000e+02 2.183780133554e-02 3.812480114632e-05 4.029209930308e+00
6.510000000000e+02 2.054294215731e-02 4.271876577283e-05 4.084488310280e+00
6.512500000000e+02 1.931940824984e-02 4.726381395467e-05 4.140417498318e+00
6.515000000000e+02 1.817928867779e-02 5.170531004853e-05 4.196989803462e+00
6.517500000000e+02 1.713237615458e-02 5.598986715755e-05 4.254195817548e+00
6.520000000000e+02 1.618607047985e-02 6.006632702060e-05 4.312024237853e+00
6.522500000000e+02 1.534534484057e-02 6.388672150137e-05 4.370461702231e+00
6.525000000000e+02 1.461277222714e-02 6.740719369372e-05 4.429492640981e+00
6.527500000000e+02 1.398860874900e-02 7.058884743588e-05 4.489099150499e+00
6.530000000000e+02 1.347092658900e-02 7.339850935920e-05 4.549260887801e+00
6.532500000000e+02 1.305579219524e-02 7.580937224172e-05 4.609954992804e+00
6.535000000000e+02 1.273747948635e-02 7.780151835982e-05 4.671156036345e+00
6.537500000000e+02 1.250871345170e-02 7.936228901137e-05 4.732835998521e+00
6.540000000000e+02 1.236093244080e-02 8.048650680775e-05 4.794964275602e+00
6.542500000000e+02 1.228456531090e-02 8.117653133341e-05 4.857507717340e+00
6.545000000000e+02 1.226931173464e-02 8.144216021255e-05 4.920430693261e+00
6.547500000000e+02 1.230442214480e-02 8.130036826862e-05 4.983695187587e+00
6.550000000000e+02 1.237896962461e-02 8.077490103578e-05 5.047260920252e+00
6.552500000000e+02 1.248210671106e-02 7.989573347089e-05 5.111085493811e+00
6.555000000000e+02 1.260330501136e-02 7.869840021135e-05 5.175124562090e+00
6.557500000000e+02 1.273257218749e-02 7.722322631881e-05 5.239332017709e+00
6.560000000000e+02 1.286064167783e-02 7.551447535317e-05 5.303660199118e+00
6.562500000000e+02 1.297913595293e-02 7.361942798628e-05 5.368060107643e+00
6.565000000000e+02 1.308069807160e-02 7.158743139385e-05 5.432481637656e+00
6.567500000000e+02 1.315909216522e-02 6.946892224352e-05 5.496873814635e+00
6.570000000000e+02 1.320927294331e-02 6.731445113234e-05 5.561185033079e+00
6.572500000000e+02 1.322742204696e-02 6.517372326578e-05 5.625363302236e+00
6.575000000000e+02 1.321095470132e-02 6.309465875887e-05 5.689356482670e+00
6.577500000000e+02 1.315849567550e-02 6.112264102118e-05 5.753112523704e+00
6.580000000000e+02 1.306982753074e-02 5.929964374407e-05 5.816579694569e+00
6.582500000000e+02 1.294581372938e-02 5.766352060138e-05 5.879706799639e+00
6.585000000000e+02 1.278829887082e-02 5.624744424740e-05 5.942443393487e+00
6.587500000000e+02 1.259999070741e-02 5.507939130106e-05 6.004739971630e+00
6.590000000000e+02 1.238432714069e-02 5.418177048486e-05 6.066548159555e+00
6.592500000000e+02 1.214533306031e-02 5.357108736076e-05 6.127820879162e+00
6.595000000000e+02 1.188747146133e-02 5.325779389415e-05 6.188512498906e+00
6.597500000000e+02 1.161549336005e-02 5.324629524983e-05 6.248578976748e+00
6.600000000000e+02 1.133429079991e-02 5.353498951216e-05 6.307977977728e+00
6.602500000000e+02 1.104875717651e-02 5.411649431514e-05 6.366668974031e+00
6.605000000000e+02 1.076365853225e-02 5.497785521039e-05 6.424613338318e+00
6.607500000000e+02 1.048351895081e-02 5.610093503999e-05 6.481774410424e+00
6.610000000000e+02 1.021252238843e-02 5.746291104156e-05 6.538117546709e+00
6.612500000000e+02 9.954431798266e-03 5.903680130762e-05 6.593610165760e+00
6.615000000000e+02 9.712527847374e-03 6.079206187948e-05 6.648221759819e+00
6.617500000000e+02 9.489564924137e-03 6.269523826194e-05 6.701923911975e+00
6.620000000000e+02 9.287746192132e-03 6.471065114272e-05 6.754690278481e+00
6.622500000000e+02 9.108712940301e-03 6.680108333246e-05 6.806496580162e+00
6.625000000000e+02 8.953549686658e-03 6.892850887263e-05 6.857320560211e+00
6.627500000000e+02 8.822798225177e-03 7.105479437319e-05 6.907141954788e+00
6.630000000000e+02 8.716482269508e-03 7.314236814787e-05 6.955942432216e+00
6.632500000000e+02 8.634134809667e-03 7.515487748780e-05 7.003705547496e+00
6.635000000000e+02 8.574829407565e-03 7.705778845438e-05 7.050416676913e+00
6.637500000000e+02 8.537211450482e-03 7.881891469083e-05 7.096062948770e+00
6.640000000000e+02 8.519525037966e-03 8.040890048286e-05 7.140633186729e+00
6.642500000000e+02 8.519638224360e-03 8.180163449467e-05 7.184117836886e+00
6.645000000000e+02 8.535062412125e-03 8.297458837447e-05 7.226508905521e+00
6.647500000000e+02 8.562968687191e-03 8.390907584271e-05 7.267799889312e+00
6.650000000000e+02 8.600198127728e-03 8.459047071685e-05 7.307985724183e+00
6.652500000000e+02 8.643272244953e-03 8.500833344649e-05 7.347062722740e+00
6.655000000000e+02 8.688402163140e-03 8.515645109156e-05 7.385028524460e+00
6.657500000000e+02 8.731501649333e-03 8.503284081982e-05 7.421882042200e+00
6.660000000000e+02 8.768203608407e-03 8.463970283740e-05 7.457623426898e+00
6.662500000000e+02 8.793886827718e-03 8.398331853618e-05 7.492254023622e+00
6.665000000000e+02 8.803713593613e-03 8.307390544909e-05 7.525776333452e+00
6.667500000000e+02 8.792679022147e-03 8.192543933591e-05 7.558193989287e+00
6.670000000000e+02 8.755677510539e-03 8.055543730590e-05 7.589511719050e+00
6.672500000000e+02 8.687582407211e-03 7.898472569468e-05 7.619735327893e+00
6.675000000000e+02 8.583343005921e-03 7.723717098748e-05 7.648871668880e+00
6.677500000000e+02 8.438094198564e-03 7.533938789395e-05 7.676928624712e+00
6.680000000000e+02 8.247278172479e-03 7.332042645666e-05 7.703915090580e+00
6.682500000000e+02 8.006775337480e-03 7.121142182809e-05 7.729840951788e+00
6.685000000000e+02 7.713038337538e-03 6.904524521473e-05 7.754717072240e+00
6.687500000000e+02 7.363226993358e-03 6.685610620627e-05 7.778555274779e+00
6.690000000000e+02 6.955336686405e-03 6.467914868577e-05 7.801368329988e+00
6.692500000000e+02 6.488316308634e-03 6.255011473916e-05 7.823169939909e+00
6.695000000000e+02 5.962169637022e-03 6.050476840272e-05 7.843974723847e+00
6.697500000000e+02 5.378034430006e-03 5.857843810289e-05 7.863798204756e+00
6.700000000000e+02 4.738235590329e-03 5.680548617973e-05 7.882656792877e+00
6.702500000000e+02 4.046307818977e-03 5.521880547946e-05 7.900567769361e+00
6.705000000000e+02 3.306984087686e-03 5.384934473707e-05 7.917549266757e+00
6.707500000000e+02 2.526149027277e-03 5.272545941842e-05 7.933620246821e+00
6.710000000000e+02 1.710755948726e-03 5.187245086105e-05 7.948800476060e+00
6.712500000000e+02 8.687073477162e-04 5.131214834303e-05 7.963110493673e+00
6.715000000000e+02 8.702751401579e-06 5.106242524708e-05 7.976571578463e+00
6.717500000000e+02 -8.599447150315e-04 5.113679814023e-05 7.989205703978e+00
6.720000000000e+02 -1.727516140186e-03 5.154408446073e-05 8.001035491912e+00
6.722500000000e+02 -2.584114922017e-03 5.228813274155e-05 8.012084153197e+00
6.725000000000e+02 -3.419907646646e-03 5.336764422550e-05 8.022375419297e+00
6.727500000000e+02 -4.225369362153e-03 5.477607330567e-05 8.031933468824e+00
6.730000000000e+02 -4.991527523208e-03 5.650163030751e-05 8.040782835038e+00
6.732500000000e+02 -5.710193917582e-03 5.852739860671e-05 8.048948311090e+00
6.735000000000e+02 -6.374179729962e-03 6.083155239067e-05 8.056454834203e+00
6.737500000000e+02 -6.977484191106e-03 6.338767682909e-05 8.063327363717e+00
6.740000000000e+02 -7.515451427459e-03 6.616518787511e-05 8.069590747140e+00
6.742500000000e+02 -7.984891219569e-03 6.912984346447e-05 8.075269568129e+00
6.745000000000e+02 -8.384157796094e-03 7.224433012953e-05 8.080387989210e+00
6.747500000000e+02 -8.713185099671e-03 7.546892399518e-05 8.084969583840e+00
6.750000000000e+02 -8.973478325399e-03 7.876220499303e-05 8.089037153590e+00
6.752500000000e+02 -9.168060388562e-03 8.208180554142e-05 8.092612544262e+00
6.755000000000e+02 -9.301376909579e-03 8.538518200643e-05 8.095716452743e+00
6.757500000000e+02 -9.379162044405e-03 8.863038480467e-05 8.098368234074e+00
6.760000000000e+02 -9.408271409278e-03 9.177681289962e-05 8.100585701629e+00
6.762500000000e+02 -9.396485591625e-03 9.478593385440e-05 8.102384937982e+00
6.765000000000e+02 -9.352293497160e-03 9.762195342988e-05 8.103780101982e+00
6.767500000000e+02 -9.284660094963e-03 1.002524194707e-04 8.104783252937e+00
6.770000000000e+02 -9.202788489437e-03 1.026487499609e-04 8.105404177559e+00
6.772500000000e+02 -9.115881409548e-03 1.047866718509e-04 8.105650239637e+00
6.775000000000e+02 -9.032911489782e-03 1.066465654196e-04 8.105526238877e+00
6.777500000000e+02 -8.962404826571e-03 1.082137074160e-04 8.105034297425e+00
6.780000000000e+02 -8.912245583603e-03 1.094784124147e-04 8.104173761188e+00
6.782500000000e+02 -8.889504999507e-03 1.104360713333e-04 8.102941130018e+00
6.785000000000e+02 -8.900299180912e-03 1.110870893787e-04 8.101330012943e+00
6.787500000000e+02 -8.949678803406e-03 1.114367305508e-04 8.099331105806e+00
6.790000000000e+02 -9.041551124741e-03 1.114948724506e-04 8.096932199707e+00
6.792500000000e+02 -9.178635097006e-03 1.112756817608e-04 8.094118216378e+00
6.795000000000e+02 -9.362449209490e-03 1.107972205307e-04 8.090871265715e+00
6.797500000000e+02 -9.593329297595e-03 1.100809923235e-04 8.087170733901e+00
6.800000000000e+02 -9.870474526120e-03 1.091514277549e-04 8.082993393706e+00
6.802500000000e+02 -1.019201796697e-02 1.080353569817e-04 8.078313538753e+00
6.805000000000e+02 -1.055511821195e-02 1.067614768319e-04 8.073103139367e+00
6.807500000000e+02 -1.095606786547e-02 1.053597764591e-04 8.067332020754e+00
6.810000000000e+02 -1.139041537105e-02 1.038609686967e-04 8.060968055735e+00
6.812500000000e+02 -1.185309539954e-02 1.022958991161e-04 8.053977378373e+00
6.815000000000e+02 -1.233856429580e-02 1.006950191068e-04 8.046324612361e+00
6.817500000000e+02 -1.284093748088e-02 9.908788470081e-05 8.037973109323e+00
6.820000000000e+02 -1.335412447481e-02 9.750268722342e-05 8.028885204171e+00
6.822500000000e+02 -1.387196036598e-02 9.596582731894e-05 8.019022474840e+00
6.825000000000e+02 -1.438833000222e-02 9.450153951901e-05 8.008346014252e+00
6.827500000000e+02 -1.489728448887e-02 9.313157259025e-05 7.996816705763e+00
6.830000000000e+02 -1.539314826828e-02 9.187493935262e-05 7.984395502539e+00
6.832500000000e+02 -1.587061504949e-02 9.074767891806e-05 7.971043710291e+00
6.835000000000e+02 -1.632483382789e-02 8.976270938743e-05 7.956723268312e+00
6.837500000000e+02 -1.675148244875e-02 8.892982246314e-05 7.941397027612e+00
6.840000000000e+02 -1.714683130975e-02 8.825552650851e-05 7.925029025770e+00
6.842500000000e+02 -1.750779475234e-02 8.774317561180e-05 7.907584750874e+00
6.845000000000e+02 -1.783197387221e-02 8.739306715813e-05 7.889031399710e+00
6.847500000000e+02 -1.811768856530e-02 8.720254880923e-05 7.869338120983e+00
6.850000000000e+02 -1.836400042428e-02 8.716621247903e-05 7.848476241493e+00
6.852500000000e+02 -1.857072894314e-02 8.727613356402e-05 7.826419481012e+00
6.855000000000e+02 -1.873845850502e-02 8.752216981098e-05 7.803144142407e+00
6.857500000000e+02 -1.886853790065e-02 8.789228480890e-05 7.778629279083e+00
6.860000000000e+02 -1.896307423318e-02 8.837289262392e-05 7.752856846574e+00
6.862500000000e+02 -1.902491794415e-02 8.894922934891e-05 7.725811823076e+00
6.865000000000e+02 -1.905764048415e-02 8.960573504727e-05 7.697482304226e+00
6.867500000000e+02 -1.906550501413e-02 9.032646176482e-05 7.667859575674e+00
6.870000000000e+02 -1.905342912554e-02 9.109548624267e-05 7.636938160283e+00
6.872500000000e+02 -1.902693698889e-02 9.189729771988e-05 7.604715829108e+00
6.875000000000e+02 -1.899210523425e-02 9.271719017326e-05 7.571193601113e+00
6.877500000000e+02 -1.895549638826e-02 9.354163912095e-05 7.536375702239e+00
6.880000000000e+02 -1.892408445852e-02 9.435864458748e-05 7.500269510464e+00
6.882500000000e+02 -1.890517048811e-02 9.515804687169e-05 7.462885478005e+00
6.885000000000e+02 -1.890628652496e-02 9.593176237732e-05 7.424237021089e+00
6.887500000000e+02 -1.893509266913e-02 9.667403389391e-05 7.384340405314e+00
6.890000000000e+02 -1.899926350996e-02 9.738161801182e-05 7.343214602262e+00
6.892500000000e+02 -1.910636676825e-02 9.805385286213e-05 7.300881130057e+00
6.895000000000e+02 -1.926373705309e-02 9.869274303867e-05 7.257363891162e+00
6.897500000000e+02 -1.947834292872e-02 9.930295467073e-05 7.212688986704e+00
6.900000000000e+02 -1.975665205239e-02 9.989180063277e-05 7.166884528772e+00
6.902500000000e+02 -2.010449485677e-02 1.004690767225e-04 7.119980439209e+00
6.905000000000e+02 -2.052693125715e-02 1.010468481588e-04 7.072008254453e+00
6.907500000000e+02 -2.102812063732e-02 1.016392267554e-04 7.023000917801e+00
6.910000000000e+02 -2.161119940985e-02 1.022620521405e-04 6.972992571839e+00
6.912500000000e+02 -2.227817009288e-02 1.029325819028e-04 6.922018362309e+00
6.915000000000e+02 -2.302980240262e-02 1.036691027369e-04 6.870114230604e+00
6.917500000000e+02 -2.386555191221e-02 1.044905060454e-04 6.817316727311e+00
6.920000000000e+02 -2.478349695002e-02 1.054157747438e-04 6.763662817808e+00
6.922500000000e+02 -2.578029822356e-02 1.064635477123e-04 6.709189710824e+00
6.925000000000e+02 -2.685118182079e-02 1.076516565741e-04 6.653934684190e+00
6.927500000000e+02 -2.798994883718e-02 1.089965545132e-04 6.597934934314e+00
6.930000000000e+02 -2.918901150269e-02 1.105128087752e-04 6.541227427192e+00
6.932500000000e+02 -3.043945827111e-02 1.122126425970e-04 6.483848773630e+00
6.935000000000e+02 -3.173114653261e-02 1.141054808249e-04 6.425835108992e+00
6.937500000000e+02 -3.305282385781e-02 1.161975177097e-04 6.367221997272e+00
6.940000000000e+02 -3.439227562673e-02 1.184912323946e-04 6.308044344345e+00
6.942500000000e+02 -3.573649760493e-02 1.209851182472e-04 6.248336327835e+00
6.945000000000e+02 -3.707189146143e-02 1.236733872797e-04 6.188131346429e+00
6.947500000000e+02 -3.838447910370e-02 1.265457310130e-04 6.127461980518e+00
6.950000000000e+02 -3.966013272145e-02 1.295871612971e-04 6.066359970693e+00
6.952500000000e+02 -4.088481547087e-02 1.327779326920e-04 6.004856208733e+00
6.955000000000e+02 -4.204482904985e-02 1.360935472570e-04 5.942980746960e+00
6.957500000000e+02 -4.312706163879e-02 1.395048522544e-04 5.880762817529e+00
6.960000000000e+02 -4.411923167645e-02 1.429782311919e-04 5.818230866586e+00
6.962500000000e+02 -4.501012118043e-02 1.464758925311e-04 5.755412599011e+00
6.965000000000e+02 -4.578979478401e-02 1.499562543538e-04 5.692335037071e+00
6.967500000000e+02 -4.644979700173e-02 1.533744256996e-04 5.629024585014e+00
6.970000000000e+02 -4.698332594067e-02 1.566827806821e-04 5.565507106517e+00
6.972500000000e+02 -4.738537644806e-02 1.598316203105e-04 5.501808006156e+00
6.975000000000e+02 -4.765285178355e-02 1.627699149357e-04 5.437952319380e+00
6.977500000000e+02 -4.778464032743e-02 1.654461176984e-04 5.373964807125e+00
6.980000000000e+02 -4.778165460080e-02 1.678090353715e-04 5.309870052589e+00
6.982500000000e+02 -4.764683367189e-02 1.698087443939e-04 5.245692561647e+00
6.985000000000e+02 -4.738510815146e-02 1.713975367945e-04 5.181456863785e+00
6.987500000000e+02 -4.700332738283e-02 1.725308731970e-04 5.117187611040e+00
6.990000000000e+02 -4.651015365396e-02 1.731683328725e-04 5.052909676273e+00
6.992500000000e+02 -4.591592207883e-02 1.732745314049e-04 4.988648245979e+00
6.995000000000e+02 -4.523247317452e-02 1.728199951382e-04 4.924428908657e+00
6.997500000000e+02 -4.447295776867e-02 1.717819627410e-04 4.860277734751e+00
7.000000000000e+02 -4.365162221284e-02 1.701451045220e-04 4.796221348500e+00
7.002500000000e+02 -4.278357491238e-02 1.679021319449e-04 4.732286988355e+00
7.005000000000e+02 -4.188453996457e-02 1.650542848521e-04 4.668502555446e+00
7.007500000000e+02 -4.097060331577e-02 1.616116844526e-04 4.604896648325e+00
7.010000000000e+02 -4.005795355615e-02 1.575935327394e-04 4.541498582448e+00
7.012500000000e+02 -3.916262277989e-02 1.530281533736e-04 4.478338393693e+00
7.015000000000e+02 -3.830023246048e-02 1.479528695900e-04 4.415446824429e+00
7.017500000000e+02 -3.748574584257e-02 1.424137097904e-04 4.352855292172e+00
7.020000000000e+02 -3.673323305051e-02 1.364649472399e-04 4.290595839612e+00
7.022500000000e+02 -3.605565141310e-02 1.301684757940e-04 4.228701066247e+00
7.025000000000e+02 -3.546464418651e-02 1.235930255239e-04 4.167204042262e+00
7.027500000000e+02 -3.497036245217e-02 1.168132338470e-04 4.106138204306e+00
7.030000000000e+02 -3.458131277527e-02 1.099085895865e-04 4.045537234467e+00
7.032500000000e+02 -3.430423364107e-02 1.029622488208e-04 3.985434924531e+00
7.035000000000e+02 -3.414400488728e-02 9.605976021335e-05 3.925865025337e+00
7.037500000000e+02 -3.410359151623e-02 8.928771513303e-05 3.866861085594e+00
7.040000000000e+02 -3.418402547770e-02 8.273234664577e-05 3.808456279874e+00
7.042500000000e+02 -3.438442612426e-02 7.647810227163e-05 3.750683231095e+00
7.045000000000e+02 -3.470206123359e-02 7.060621950827e-05 3.693573827686e+00
7.047500000000e+02 -3.513244802390e-02 6.519332775085e-05 3.637159040611e+00
7.050000000000e+02 -3.566949333782e-02 6.031011081595e-05 3.581468742559e+00
7.052500000000e+02 -3.630567063744e-02 5.602005581448e-05 3.526531531517e+00
7.055000000000e+02 -3.703222988348e-02 5.237831304117e-05 3.472374563696e+00
7.057500000000e+02 -3.783943524961e-02 4.943069572069e-05 3.419023397378e+00
7.060000000000e+02 -3.871682391520e-02 4.721284257497e-05 3.366501851803e+00
7.062500000000e+02 -3.965347839141e-02 4.574955990277e-05 3.314831881760e+00
7.065000000000e+02 -4.063830323026e-02 4.505437880123e-05 3.264033473282e+00
7.067500000000e+02 -4.166029680725e-02 4.512931450421e-05 3.214124558705e+00
7.070000000000e+02 -4.270880836180e-02 4.596485435537e-05 3.165120956544e+00
7.072500000000e+02 -4.377377097490e-02 4.754017479688e-05 3.117036333261e+00
7.075000000000e+02 -4.484590153953e-02 4.982359113756e-05 3.069882191689e+00
7.077500000000e+02 -4.591686063109e-02 5.277322216699e-05 3.023667881994e+00
7.080000000000e+02 -4.697936628795e-02 5.633786449383e-05 2.978400639043e+00
7.082500000000e+02 -4.802725885829e-02 6.045804895657e-05 2.934085641051e+00
7.085000000000e+02 -4.905551533864e-02 6.506726138539e-05 2.890726092544e+00
7.087500000000e+02 -5.006021581289e-02 7.009328895660e-05 2.848323325631e+00
7.090000000000e+02 -5.103846567170e-02 7.545966259484e-05 2.806876921133e+00
7.092500000000e+02 -5.198828049770e-02 8.108715435148e-05 2.766384845657e+00
7.095000000000e+02 -5.290844305044e-02 8.689528839034e-05 2.726843600915e+00
7.097500000000e+02 -5.379834149013e-02 9.280382680577e-05 2.688248385231e+00
7.100000000000e+02 -5.465780052368e-02 9.873418691306e-05 2.650593262403e+00
7.102500000000e+02 -5.548691613900e-02 1.046107604296e-04 2.613871335593e+00
7.105000000000e+02 -5.628590404522e-02 1.103620904631e-04 2.578074923529e+00
7.107500000000e+02 -5.705496977370e-02 1.159218843935e-04 2.543195736422e+00
7.110000000000e+02 -5.779420858208e-02 1.212298425239e-04 2.509225047766e+00
7.112500000000e+02 -5.850353716936e-02 1.262322859009e-04 2.476153860938e+00
7.115000000000e+02 -5.918266014813e-02 1.308825799802e-04 2.443973067036e+00
7.117500000000e+02 -5.983106880060e-02 1.351413517569e-04 2.412673591785e+00
7.120000000000e+02 -6.044807067734e-02 1.389765029566e-04 2.382246529730e+00
7.122500000000e+02 -6.103284116764e-02 1.423630825749e-04 2.352683262865e+00
7.125000000000e+02 -6.158449410441e-02 1.452829735155e-04 2.323975563758e+00
7.127500000000e+02 -6.210216034584e-02 1.477244291617e-04 2.296115678783e+00
7.130000000000e+02 -6.258506970844e-02 1.496815466864e-04 2.269096393102e+00
7.132500000000e+02 -6.303262833911e-02 1.511536265012e-04 2.242911076062e+00
7.135000000000e+02 -6.344448489310e-02 1.521445438936e-04 2.217553703092e+00
7.137500000000e+02 -6.382058336596e-02 1.526620836888e-04 2.193018861561e+00
7.140000000000e+02 -6.416119764954e-02 1.527172855043e-04 2.169301731263e+00
7.142500000000e+02 -6.446694914994e-02 1.523238351982e-04 2.146398052597e+00
7.145000000000e+02 -6.473880527905e-02 1.514975130061e-04 2.124304070986e+00
7.147500000000e+02 -6.497806211124e-02 1.502557186746e-04 2.103016474447e+00
7.150000000000e+02 -6.518631090235e-02 1.486170796028e-04 2.082532314654e+00
7.152500000000e+02 -6.536539137749e-02 1.466011507636e-04 2.062848924265e+00
7.155000000000e+02 -6.551733211808e-02 1.442282060881e-04 2.043963824736e+00
7.157500000000e+02 -6.564428103038e-02 1.415191230953e-04 2.025874645370e+00
7.160000000000e+02 -6.574842464779e-02 1.384953503390e-04 2.008579039185e+00
7.162500000000e+02 -6.583189691560e-02 1.351789521701e-04 1.992074602492e+00
7.165000000000e+02 -6.589668132027e-02 1.315927219735e-04 1.976358826721e+00
7.167500000000e+02 -6.594450098008e-02 1.277603437230e-04 1.961429035773e+00
7.170000000000e+02 -6.597670743550e-02 1.237065979585e-04 1.947282375568e+00
7.172500000000e+02 -6.599416108096e-02 1.194575838004e-04 1.933915784903e+00
7.175000000000e+02 -6.599712035165e-02 1.150409540323e-04 1.921326026380e+00
7.177500000000e+02 -6.598513269656e-02 1.104861306808e-04 1.909509696060e+00
7.180000000000e+02 -6.595695098862e-02 1.058245000858e-04 1.898463294899e+00
7.182500000000e+02 -6.591046774142e-02 1.010895506523e-04 1.888183274937e+00
7.185000000000e+02 -6.584269589005e-02 9.631695588183e-05 1.878666146072e+00
7.187500000000e+02 -6.574978488913e-02 9.154456542237e-05 1.869908552472e+00
7.190000000000e+02 -6.562710209653e-02 8.681231216545e-05 1.861907405883e+00
7.192500000000e+02 -6.546936119358e-02 8.216199867164e-05 1.854659983729e+00
7.195000000000e+02 -6.527082342247e-02 7.763698202112e-05 1.848164076057e+00
7.197500000000e+02 -6.502554903633e-02 7.328173064114e-05 1.842418106432e+00
7.200000000000e+02 -6.472770606890e-02 6.914127233817e-05 1.837421271390e+00
7.202500000000e+02 -6.437191574221e-02 6.526053250416e-05 1.833173664922e+00
7.205000000000e+02 -6.395363200275e-02 6.168359464151e-05 1.829676424490e+00
7.207500000000e+02 -6.346952029952e-02 5.845288839210e-05 1.826931847734e+00
7.210000000000e+02 -6.291782711449e-02 5.560834743615e-05 1.824943516147e+00
7.212500000000e+02 -6.229870951610e-02 5.318656309536e-05 1.823716397453e+00
7.215000000000e+02 -6.161451319325e-02 5.121997443308e-05 1.823256955589e+00
7.217500000000e+02 -6.086996460522e-02 4.973612022124e-05 1.823573220240e+00
7.220000000000e+02 -6.007227767703e-02 4.875699018683e-05 1.824674864657e+00
7.222500000000e+02 -5.923114956282e-02 4.829850198157e-05 1.826573241496e+00
7.225000000000e+02 -5.835865281738e-02 4.837014164560e-05 1.829281416471e+00
7.227500000000e+02 -5.746901576253e-02 4.897472728455e-05 1.832814161131e+00
7.230000000000e+02 -5.657830681108e-02 5.010835340638e-05 1.837187934228e+00
7.232500000000e+02 -5.570403080589e-02 5.176050072372e-05 1.842420823749e+00
7.235000000000e+02 -5.486465985937e-02 5.391427995910e-05 1.848532470339e+00
7.237500000000e+02 -5.407911826494e-02 5.654679677913e-05 1.855543955749e+00
7.240000000000e+02 -5.336624680082e-02 5.962964999889e-05 1.863477664606e+00
7.242500000000e+02 -5.274426897387e-02 6.312947903811e-05 1.872357120124e+00
7.245000000000e+02 -5.223028244317e-02 6.700857264189e-05 1.882206790911e+00
7.247500000000e+02 -5.183979486510e-02 7.122550501809e-05 1.893051874469e+00
7.250000000000e+02 -5.158631812455e-02 7.573576722694e-05 1.904918058914e+00
7.252500000000e+02 -5.148103377688e-02 8.049238994381e-05 1.917831264817e+00
7.255000000000e+02 -5.153253425016e-02 8.544653401515e-05 1.931817371324e+00
7.257500000000e+02 -5.174664193291e-02 9.054804717537e-05 1.946901929269e+00
7.260000000000e+02 -5.212630373393e-02 9.574598210652e-05 1.963109864622e+00
7.262500000000e+02 -5.267155650622e-02 1.009890828381e-04 1.980465176281e+00
7.265000000000e+02 -5.337955427258e-02 1.062262379703e-04 1.998990629990e+00
7.267500000000e+02 -5.424465088074e-02 1.114069199915e-04 2.018707453466e+00
7.270000000000e+02 -5.525852824929e-02 1.164816148375e-04 2.039635035550e+00
7.272500000000e+02 -5.641036097544e-02 1.214022479414e-04 2.061790630927e+00
7.275000000000e+02 -5.768701212154e-02 1.261226261161e-04 2.085189077476e+00
7.277500000000e+02 -5.907325128193e-02 1.305988878040e-04 2.109842525196e+00
7.280000000000e+02 -6.055199246058e-02 1.347899707494e-04 2.135760185038e+00
7.282500000000e+02 -6.210454633654e-02 1.386580763889e-04 2.162948097548e+00
7.285000000000e+02 -6.371088575658e-02 1.421691741254e-04 2.191408926668e+00
7.287500000000e+02 -6.534992290356e-02 1.452934582805e-04 2.221141784547e+00
7.290000000000e+02 -6.699979744107e-02 1.480057744990e-04 2.252142086899e+00
7.292500000000e+02 -6.863817569007e-02 1.502860200942e-04 2.284401448097e+00
7.295000000000e+02 -7.024256141057e-02 1.521194735488e-04 2.317907614060e+00
7.297500000000e+02 -7.179061726011e-02 1.534969982088e-04 2.352644441745e+00
7.300000000000e+02 -7.326049815108e-02 1.544152261444e-04 2.388591922820e+00
7.302500000000e+02 -7.463119429682e-02 1.548765881734e-04 2.425726258168e+00
7.305000000000e+02 -7.588288226332e-02 1.548892297641e-04 2.464019982351e+00
7.307500000000e+02 -7.699727877420e-02 1.544668314604e-04 2.503442140748e+00
7.310000000000e+02 -7.795799184940e-02 1.536283389336e-04 2.543958517405e+00
7.312500000000e+02 -7.875085846061e-02 1.523976106355e-04 2.585531915485e+00
7.315000000000e+02 -7.936425810050e-02 1.508030060199e-04 2.628122487154e+00
7.317500000000e+02 -7.978939026148e-02 1.488769405129e-04 2.671688108979e+00
7.320000000000e+02 -8.002049930512e-02 1.466554140186e-04 2.716184801560e+00
7.322500000000e+02 -8.005503529340e-02 1.441775352369e-04 2.761567185195e+00
7.325000000000e+02 -7.989373718402e-02 1.414850647090e-04 2.807788965836e+00
7.327500000000e+02 -7.954062713346e-02 1.386219759729e-04 2.854803444179e+00
7.330000000000e+02 -7.900291212897e-02 1.356340333937e-04 2.902564035267e+00
7.332500000000e+02 -7.829078778011e-02 1.325683697360e-04 2.951024790833e+00
7.335000000000e+02 -7.741715024219e-02 1.294730630673e-04 3.000140909768e+00
7.337500000000e+02 -7.639722405609e-02 1.263966866795e-04 3.049869225193e+00
7.340000000000e+02 -7.524811961204e-02 1.233878068764e-04 3.100168656637e+00
7.342500000000e+02 -7.398834139441e-02 1.204944183585e-04 3.151000612910e+00
7.345000000000e+02 -7.263726804075e-02 1.177632999418e-04 3.202329337290e+00
7.347500000000e+02 -7.121463013493e-02 1.152392751100e-04 3.254122184835e+00
7.350000000000e+02 -6.974001139549e-02 1.129643664740e-04 3.306349824389e+00
7.352500000000e+02 -6.823239555445e-02 1.109768783142e-04 3.358986363244e+00
7.355000000000e+02 -6.670978000470e-02 1.093104313664e-04 3.412009390807e+00
7.357500000000e+02 -6.518886959112e-02 1.079929812174e-04 3.465399945356e+00
7.360000000000e+02 -6.368485880866e-02 1.070458711403e-04 3.519142407822e+00
7.362500000000e+02 -6.221130265567e-02 1.064829783831e-04 3.573224329345e+00
7.365000000000e+02 -6.078006950964e-02 1.063100207021e-04 3.627636203762e+00
7.367500000000e+02 -5.940136325995e-02 1.065240536663e-04 3.682371195214e+00
7.370000000000e+02 -5.808379735418e-02 1.071132452120e-04 3.737424832380e+00
7.372500000000e+02 -5.683450105786e-02 1.080569377586e-04 3.792794681167e+00
7.375000000000e+02 -5.565923922215e-02 1.093260263549e-04 3.848480008255e+00
7.377500000000e+02 -5.456252702429e-02 1.108836524850e-04 3.904481442287e+00
7.380000000000e+02 -5.354772857058e-02 1.126861540056e-04 3.960800643512e+00
7.382500000000e+02 -5.261713030531e-02 1.146842885252e-04 4.017439984826e+00
7.385000000000e+02 -5.177198813825e-02 1.168246572082e-04 4.074402248079e+00
7.387500000000e+02 -5.101255323586e-02 1.190512225280e-04 4.131690338429e+00
7.390000000000e+02 -5.033808284954e-02 1.213068619459e-04 4.189307012695e+00
7.392500000000e+02 -4.974684990666e-02 1.235348942016e-04 4.247254623843e+00
7.395000000000e+02 -4.923616054441e-02 1.256804931725e-04 4.305534874897e+00
7.397500000000e+02 -4.880239312565e-02 1.276919439958e-04 4.364148584800e+00
7.400000000000e+02 -4.844106422127e-02 1.295216915284e-04 4.423095459702e+00
7.402500000000e+02 -4.814692764087e-02 1.311271694509e-04 4.482373873790e+00
7.405000000000e+02 -4.791410480457e-02 1.324714042508e-04 4.541980658012e+00
7.407500000000e+02 -4.773624213905e-02 1.335234143105e-04 4.601910902027e+00
7.410000000000e+02 -4.760668575814e-02 1.342584288108e-04 4.662157770369e+00
7.412500000000e+02 -4.751866244406e-02 1.346579823512e-04 4.722712342650e+00
7.415000000000e+02 -4.746545273616e-02 1.347099278293e-04 4.783563480843e+00
7.417500000000e+02 -4.744054309239e-02 1.344083753749e-04 4.844697731637e+00
7.420000000000e+02 -4.743774595354e-02 1.337536410564e-04 4.906099266563e+00
7.422500000000e+02 -4.745127935260e-02 1.327522067005e-04 4.967749867541e+00
7.425000000000e+02 -4.747580245758e-02 1.314166945050e-04 5.029628957936e+00
7.427500000000e+02 -4.750640864948e-02 1.297658483913e-04 5.091713679169e+00
7.430000000000e+02 -4.753858291096e-02 1.278245148298e-04 5.153979011590e+00
7.432500000000e+02 -4.756813336235e-02 1.256235655279e-04 5.216397936843e+00
7.435000000000e+02 -4.759111277571e-02 1.231997274935e-04 5.278941633240e+00
7.437500000000e+02 -4.760374556093e-02 1.205952799307e-04 5.341579698421e+00
7.440000000000e+02 -4.760237517862e-02 1.178575727841e-04 5.404280391426e+00
7.442500000000e+02 -4.758344711027e-02 1.150383472194e-04 5.467010883910e+00
7.445000000000e+02 -4.754353620229e-02 1.121928491985e-04 5.529737513035e+00
7.447500000000e+02 -4.747942131871e-02 1.093787339055e-04 5.592426028523e+00
7.450000000000e+02 -4.738820724840e-02 1.066547971397e-04 5.655041826527e+00
7.452500000000e+02 -4.726748299627e-02 1.040795733547e-04 5.717550166536e+00
7.455000000000e+02 -4.711550334188e-02 1.017098614790e-04 5.779916367716e+00
7.457500000000e+02 -4.693137559755e-02 9.959924429867e-05 5.842105984190e+00
7.460000000000e+02 -4.671522934603e-02 9.779668062518e-05 5.904084959504e+00
7.462500000000e+02 -4.646834868000e-02 9.634523469274e-05 5.965819762121e+00
7.465000000000e+02 -4.619324780508e-02 9.528098684583e-05 6.027277505469e+00
7.467500000000e+02 -4.589367340792e-02 9.463219671230e-05 6.088426054031e+00
7.470000000000e+02 -4.557452529023e-02 9.441874060262e-05 6.149234120235e+00
7.472500000000e+02 -4.524169108135e-02 9.465183264390e-05 6.209671351854e+00
7.475000000000e+02 -4.490180036009e-02 9.533402309148e-05 6.269708413663e+00
7.477500000000e+02 -4.456190898249e-02 9.645945267281e-05 6.329317060426e+00
7.480000000000e+02 -4.422913239117e-02 9.801432537584e-05 6.388470202376e+00
7.482500000000e+02 -4.391025082281e-02 9.997751466312e-05 6.447141960313e+00
7.485000000000e+02 -4.361131305370e-02 1.023213226910e-04 6.505307705850e+00
7.487500000000e+02 -4.333726670124e-02 1.050122779567e-04 6.562944087683e+00
7.490000000000e+02 -4.309164144010e-02 1.080119280526e-04 6.620029036256e+00
7.492500000000e+02 -4.287630850728e-02 1.112776116641e-04 6.676541750473e+00
7.495000000000e+02 -4.269133421409e-02 1.147631553274e-04 6.732462659593e+00
7.497500000000e+02 -4.253493846826e-02 1.184194810862e-04 6.787773367389e+00
7.500000000000e+02 -4.240356136118e-02 1.221951295418e-04 6.842456573483e+00
7.502500000000e+02 -4.229203281879e-02 1.260367267901e-04 6.896495982690e+00
7.505000000000e+02 -4.219383300367e-02 1.298893972784e-04 6.949876200924e+00
7.507500000000e+02 -4.210142463429e-02 1.336971332336e-04 7.002582625440e+00
7.510000000000e+02 -4.200663355670e-02 1.374032217742e-04 7.054601338630e+00
7.512500000000e+02 -4.190105140143e-02 1.409507346323e-04 7.105919005835e+00
7.515000000000e+02 -4.177643318128e-02 1.442830748671e-04 7.156522784826e+00
7.517500000000e+02 -4.162506421506e-02 1.473446218833e-04 7.206400255093e+00
7.520000000000e+02 -4.144007423594e-02 1.500815026859e-04 7.255539363082e+00
7.522500000000e+02 -4.121568135271e-02 1.524424898503e-04 7.303928388322e+00
7.525000000000e+02 -4.094735465007e-02 1.543799507251e-04 7.351555930937e+00
7.527500000000e+02 -4.063189109774e-02 1.558508805989e-04 7.398410917254e+00
7.530000000000e+02 -4.026740849660e-02 1.568179555881e-04 7.444482616634e+00
7.532500000000e+02 -3.985326310544e-02 1.572505665955e-04 7.489760671194e+00
7.535000000000e+02 -3.938990518708e-02 1.571257717601e-04 7.534235129844e+00
7.537500000000e+02 -3.887868900782e-02 1.564291155166e-04 7.577896478793e+00
7.540000000000e+02 -3.832165753049e-02 1.551552715807e-04 7.620735670811e+00
7.542500000000e+02 -3.772132053589e-02 1.533084636083e-04 7.662744140538e+00
7.545000000000e+02 -3.708044598498e-02 1.509026389722e-04 7.703913811359e+00
7.547500000000e+02 -3.640187965432e-02 1.479613720670e-04 7.744237084014e+00
7.550000000000e+02 -3.568840672832e-02 1.445175014781e-04 7.783706814710e+00
7.552500000000e+02 -3.494266240016e-02 1.406125028066e-04 7.822316277268e+00
7.555000000000e+02 -3.416709498961e-02 1.362955749565e-04 7.860059115793e+00
7.557500000000e+02 -3.336397960328e-02 1.316227165980e-04 7.896929289055e+00
7.560000000000e+02 -3.253547661553e-02 1.266554648409e-04 7.932921013868e+00
7.562500000000e+02 -3.168372424624e-02 1.214595177556e-04 7.968028707649e+00
7.565000000000e+02 -3.081095337047e-02 1.161033904317e-04 8.002246937455e+00
7.567500000000e+02 -2.991961035741e-02 1.106570667515e-04 8.035570376648e+00
7.570000000000e+02 -2.901247370582e-02 1.051906328305e-04 8.067993775006e+00
7.572500000000e+02 -2.809275111609e-02 9.977293293717e-05 8.099511939987e+00
7.575000000000e+02 -2.716414606372e-02 9.447054013145e-05 8.130119731173e+00
7.577500000000e+02 -2.623088500263e-02 8.934671717040e-05 8.159812068898e+00
7.580000000000e+02 -2.529770105484e-02 8.446052551292e-05 8.188583949715e+00
7.582500000000e+02 -2.436977239241e-02 7.986608574875e-05 8.216430470262e+00
7.585000000000e+02 -2.345261815858e-02 7.561197546135e-05 8.243346853306e+00
7.587500000000e+02 -2.255195885656e-02 7.174075784727e-05 8.269328470402e+00
7.590000000000e+02 -2.167354891990e-02 6.828861956074e-05 8.294370859918e+00
7.592500000000e+02 -2.082299284684e-02 6.528510464066e-05 8.318469734772e+00
7.595000000000e+02 -2.000555810219e-02 6.275294420349e-05 8.341620976416e+00
7.597500000000e+02 -1.922599460053e-02 6.070794481355e-05 8.363820615454e+00
7.600000000000e+02 -1.848837536675e-02 5.915894915676e-05 8.385064795916e+00
7.602500000000e+02 -1.779596499992e-02 5.810784565213e-05 8.405349725779e+00
7.605000000000e+02 -1.715112706612e-02 5.754965013011e-05 8.424671614553e+00
7.607500000000e+02 -1.655527202182e-02 5.747263847550e-05 8.443026601469e+00
7.610000000000e+02 -1.600885049140e-02 5.785855702919e-05 8.460410677917e+00
7.612500000000e+02 -1.551138907764e-02 5.868290596414e-05 8.476819608256e+00
7.615000000000e+02 -1.506156612507e-02 5.991531020727e-05 8.492248853954e+00
7.617500000000e+02 -1.465731954523e-02 6.151997551410e-05 8.506693503448e+00
7.620000000000e+02 -1.429598112504e-02 6.345624749304e-05 8.520148213950e+00
7.622500000000e+02 -1.397442516742e-02 6.567925735501e-05 8.532607164605e+00
7.625000000000e+02 -1.368922426784e-02 6.814066190486e-05 8.544064026404e+00
7.627500000000e+02 -1.343680021415e-02 7.078945459024e-05 8.554511946019e+00
7.630000000000e+02 -1.321356310105e-02 7.357285459123e-05 8.563943547151e+00
7.632500000000e+02 -1.301602957193e-02 7.643724828879e-05 8.572350945018e+00
7.635000000000e+02 -1.284091565687e-02 7.932922626541e-05 8.579725775639e+00
7.637500000000e+02 -1.268519980654e-02 8.219645617000e-05 8.586059235320e+00
7.640000000000e+02 -1.254615518476e-02 8.498863113138e-05 8.591342130384e+00
7.642500000000e+02 -1.242135176309e-02 8.765840189043e-05 8.595564933486e+00
7.645000000000e+02 -1.230863078620e-02 9.016221557120e-05 8.598717845172e+00
7.647500000000e+02 -1.220605639491e-02 9.246090479409e-05 8.600790858889e+00
7.650000000000e+02 -1.211184947606e-02 9.452038431026e-05 8.601773827681e+00
7.652500000000e+02 -1.202431076597e-02 9.631216727687e-05 8.601656532164e+00
7.655000000000e+02 -1.194173966758e-02 9.781371102782e-05 8.600428747557e+00
7.657500000000e+02 -1.186235564345e-02 9.900860939810e-05 8.598080313093e+00
7.660000000000e+02 -1.178422797847e-02 9.988664032562e-05 8.594601198574e+00
7.662500000000e+02 -1.170521914549e-02 1.004436823802e-04 8.589981572787e+00
7.665000000000e+02 -1.162294575850e-02 1.006814939829e-04 8.584211867799e+00
7.667500000000e+02 -1.153475927751e-02 1.006073782284e-04 8.577282851256e+00
7.670000000000e+02 -1.143774776286e-02 1.002337359123e-04 8.569185693772e+00
7.672500000000e+02 -1.132875852917e-02 9.957753077225e-05 8.559912034849e+00
7.675000000000e+02 -1.120443887874e-02 9.865966359177e-05 8.549454063674e+00
7.677500000000e+02 -1.106129432593e-02 9.750434697936e-05 8.537804582521e+00
7.680000000000e+02 -1.089575762838e-02 9.613846967391e-05 8.524957095282e+00
7.682500000000e+02 -1.070426830342e-02 9.459084106844e-05 8.510905873593e+00
7.685000000000e+02 -1.048335392524e-02 9.289146950830e-05 8.495646052228e+00
7.687500000000e+02 -1.022971435257e-02 9.107090844906e-05 8.479173697893e+00
7.690000000000e+02 -9.940299540803e-03 8.915961318393e-05 8.461485909776e+00
7.692500000000e+02 -9.612384411963e-03 8.718735335808e-05 8.442580888679e+00
7.695000000000e+02 -9.243631760945e-03 8.518265628032e-05 8.422458036680e+00
7.697500000000e+02 -8.832147011999e-03 8.317231517621e-05 8.401118033822e+00
7.700000000000e+02 -8.376521794708e-03 8.118100105903e-05 8.378562909748e+00
7.702500000000e+02 -7.875863018413e-03 7.923088214920e-05 8.354796131691e+00
7.705000000000e+02 -7.329812721953e-03 7.734135726561e-05 8.329822661702e+00
7.707500000000e+02 -6.738555275195e-03 7.552886314632e-05 8.303649016521e+00
7.710000000000e+02 -6.102814429187e-03 7.380679190400e-05 8.276283314487e+00
7.712500000000e+02 -5.423841219994e-03 7.218544266058e-05 8.247735310607e+00
7.715000000000e+02 -4.703394289705e-03 7.067202803021e-05 8.218016417789e+00
7.717500000000e+02 -3.943713824607e-03 6.927074427132e-05 8.187139716578e+00
7.720000000000e+02 -3.147492399959e-03 6.798285538101e-05 8.155119936928e+00
7.722500000000e+02 -2.317839759914e-03 6.680694963787e-05 8.121973450326e+00
7.725000000000e+02 -1.458248081496e-03 6.573918593999e-05 8.087718223498e+00
7.727500000000e+02 -5.725557778264e-04 6.477355721313e-05 8.052373758923e+00
7.730000000000e+02 3.350918663562e-04 6.390218134092e-05 8.015961043785e+00
7.732500000000e+02 1.260279057751e-03 6.311562759112e-05 7.978502453930e+00
7.735000000000e+02 2.198360132691e-03 6.240325625603e-05 7.940021679479e+00
7.737500000000e+02 3.144497970687e-03 6.175356776975e-05 7.900543610935e+00
7.740000000000e+02 4.093707163303e-03 6.115455444422e-05 7.860094246002e+00
7.742500000000e+02 5.040896726779e-03 6.059399417294e-05 7.818700565220e+00
7.745000000000e+02 5.980918402088e-03 6.005980677282e-05 7.776390427818e+00
7.747500000000e+02 6.908616473746e-03 5.954035869313e-05 7.733192444495e+00
7.750000000000e+02 7.818884070613e-03 5.902471929781e-05 7.689135869928e+00
7.752500000000e+02 8.706722373416e-03 5.850294210388e-05 7.644250484377e+00
7.755000000000e+02 9.567304554409e-03 5.796622512474e-05 7.598566481729e+00
7.757500000000e+02 1.039604482403e-02 5.740709550670e-05 7.552114369836e+00
7.760000000000e+02 1.118866957011e-02 5.681956299378e-05 7.504924868410e+00
7.762500000000e+02 1.194129129397e-02 5.619915803512e-05 7.457028818890e+00
7.765000000000e+02 1.265048336366e-02 5.554305180949e-05 7.408457102151e+00
7.767500000000e+02 1.331335313260e-02 5.485006295761e-05 7.359240561363e+00
7.770000000000e+02 1.392761338365e-02 5.412062633731e-05 7.309409939597e+00
7.772500000000e+02 1.449164801248e-02 5.335672750198e-05 7.258995820036e+00
7.775000000000e+02 1.500457090091e-02 5.256181235294e-05 7.208028575371e+00
7.777500000000e+02 1.546627707639e-02 5.174067248778e-05 7.156538329095e+00
7.780000000000e+02 1.587748171500e-02 5.089926975835e-05 7.104554917359e+00
7.782500000000e+02 1.623974853564e-02 5.004454541008e-05 7.052107863697e+00
7.785000000000e+02 1.655550293240e-02 4.918422521799e-05 6.999226353792e+00
7.787500000000e+02 1.682803179578e-02 4.832659203549e-05 6.945939220122e+00
7.790000000000e+02 1.706146606717e-02 4.748024193019e-05 6.892274926548e+00
7.792500000000e+02 1.726074830507e-02 4.665383985900e-05 6.838261559981e+00
7.795000000000e+02 1.743158257329e-02 4.585587551811e-05 6.783926822470e+00
7.797500000000e+02 1.758036808286e-02 4.509439677997e-05 6.729298026579e+00
7.800000000000e+02 1.771411660959e-02 4.437676175778e-05 6.674402092303e+00
7.802500000000e+02 1.784035351259e-02 4.370936632891e-05 6.619265544735e+00
7.805000000000e+02 1.796700535593e-02 4.309746604161e-05 6.563914513363e+00
7.807500000000e+02 1.810227258786e-02 4.254495240805e-05 6.508374730775e+00
7.810000000000e+02 1.825449070452e-02 4.205415095218e-05 6.452671531860e+00
7.812500000000e+02 1.843198102792e-02 4.162566276159e-05 6.396829852641e+00
7.815000000000e+02 1.864289364558e-02 4.125824214993e-05 6.340874228580e+00
7.817500000000e+02 1.889504552958e-02 4.094870263643e-05 6.284828791945e+00
7.820000000000e+02 1.919575774605e-02 4.069186291178e-05 6.228717267176e+00
7.822500000000e+02 1.955169390856e-02 4.048054223255e-05 6.172562967990e+00
7.825000000000e+02 1.996870877909e-02 4.030559570253e-05 6.116388785630e+00
7.827500000000e+02 2.045170533942e-02 4.015600460583e-05 6.060217180034e+00
7.830000000000e+02 2.100450711243e-02 4.001901583137e-05 6.004070170117e+00
7.832500000000e+02 2.162975245174e-02 3.988032544722e-05 5.947969310702e+00
7.835000000000e+02 2.232880615894e-02 3.972431691807e-05 5.891935681505e+00
7.837500000000e+02 2.310170046732e-02 3.953433453185e-05 5.835989855609e+00
7.840000000000e+02 2.394709744264e-02 3.929300274677e-05 5.780151882415e+00
7.842500000000e+02 2.486228347204e-02 3.898257173532e-05 5.724441249018e+00
7.845000000000e+02 2.584318857988e-02 3.858529291212e-05 5.668876850533e+00
7.847500000000e+02 2.688443566569e-02 3.808381033982e-05 5.613476948595e+00
7.850000000000e+02 2.797941538898e-02 3.746156240650e-05 5.558259133380e+00
7.852500000000e+02 2.912039095796e-02 3.670318302526e-05 5.503240266580e+00
7.855000000000e+02 3.029862456518e-02 3.579489527228e-05 5.448436433668e+00
7.857500000000e+02 3.150452847579e-02 3.472488533782e-05 5.393862884525e+00
7.860000000000e+02 3.272783633305e-02 3.348364986805e-05 5.339533971278e+00
7.862500000000e+02 3.395779216497e-02 3.206430653482e-05 5.285463082623e+00
7.865000000000e+02 3.518335387631e-02 3.046286041769e-05 5.231662575565e+00
7.867500000000e+02 3.639340768520e-02 2.867841500637e-05 5.178143705718e+00
7.870000000000e+02 3.757698974004e-02 2.671332638701e-05 5.124916557470e+00
7.872500000000e+02 3.872351088898e-02 2.457329447395e-05 5.071989975679e+00
7.875000000000e+02 3.982298053499e-02 2.226738573460e-05 5.019371500285e+00
7.877500000000e+02 4.086622583368e-02 1.980798628373e-05 4.967067304157e+00
7.880000000000e+02 4.184509921948e-02 1.721068479346e-05 4.915082146258e+00
7.882500000000e+02 4.275267785657e-02 1.449408149420e-05 4.863419313685e+00
7.885000000000e+02 4.358343843525e-02 1.167953952405e-05 4.812080600082e+00
7.887500000000e+02 4.433341835466e-02 8.790864957697e-06 4.761066267712e+00
7.890000000000e+02 4.500034437786e-02 5.853959099217e-06 4.710375049756e+00
7.892500000000e+02 4.558374012700e-02 2.896354292653e-06 4.660004139882e+00
7.895000000000e+02 4.608499463874e-02 -5.325294172298e-08 4.609949222402e+00
7.897500000000e+02 4.650740235694e-02 -2.965518120734e-06 4.560204494238e+00
7.900000000000e+02 4.685616057127e-02 -5.810990081873e-06 4.510762718150e+00
7.902500000000e+02 4.713832638614e-02 -8.560672895619e-06 4.461615289259e+00
7.905000000000e+02 4.736273360716e-02 -1.118661081378e-05 4.412752305811e+00
7.907500000000e+02 4.753986118219e-02 -1.366246321763e-05 4.364162666158e+00
7.910000000000e+02 4.768165855474e-02 -1.596406623763e-05 4.315834171810e+00
7.912500000000e+02 4.780132510467e-02 -1.806998473472e-05 4.267753646343e+00
7.915000000000e+02 4.791305055398e-02 -1.996206885516e-05 4.219907057338e+00
7.917500000000e+02 4.803171493006e-02 -2.162588020052e-05 4.172279652894e+00
7.920000000000e+02 4.817255638569e-02 -2.305111291317e-05 4.124856100558e+00
7.922500000000e+02 4.835081495955e-02 -2.423194533499e-05 4.077620628755e+00
7.925000000000e+02 4.858135571286e-02 -2.516730037316e-05 4.030557170418e+00
7.927500000000e+02 4.887828490378e-02 -2.586102359350e-05 3.983649506484e+00
7.930000000000e+02 4.925456455708e-02 -2.632194874605e-05 3.936881404169e+00
7.932500000000e+02 4.972163900930e-02 -2.656387022379e-05 3.890236753124e+00
7.935000000000e+02 5.028908273520e-02 -2.660540229477e-05 3.843699698328e+00
7.937500000000e+02 5.096428042581e-02 -2.646971989445e-05 3.797254760095e+00
7.940000000000e+02 5.175215152215e-02 -2.618419442513e-05 3.750886956550e+00
7.942500000000e+02 5.265492838854e-02 -2.577991398001e-05 3.704581912803e+00
7.945000000000e+02 5.367199811149e-02 -2.529110042607e-05 3.658325962180e+00
7.947500000000e+02 5.479981624746e-02 -2.475443128183e-05 3.612106249735e+00
7.950000000000e+02 5.603189786547e-02 -2.420827602387e-05 3.565910822529e+00
7.952500000000e+02 5.735888985164e-02 -2.369186467274e-05 3.519728714745e+00
7.955000000000e+02 5.876872634700e-02 -2.324440542778e-05 3.473550040509e+00
7.957500000000e+02 6.024686421677e-02 -2.290417421622e-05 3.427366076631e+00
7.960000000000e+02 6.177659367537e-02 -2.270760163250e-05 3.381169345502e+00
7.962500000000e+02 6.333941771880e-02 -2.268837702493e-05 3.334953713904e+00
7.965000000000e+02 6.491548809009e-02 -2.287660362776e-05 3.288714486664e+00
7.967500000000e+02 6.648408602481e-02 -2.329801471171e-05 3.242448507605e+00
7.970000000000e+02 6.802413596943e-02 -2.397329728360e-05 3.196154285379e+00
7.972500000000e+02 6.951473408256e-02 -2.491753252815e-05 3.149832118466e+00
7.975000000000e+02 7.093567700300e-02 -2.613977264782e-05 3.103484235031e+00
7.977500000000e+02 7.226797662378e-02 -2.764277283862e-05 3.057114954251e+00
7.980000000000e+02 7.349434535321e-02 -2.942286351060e-05 3.010730864279e+00
7.982500000000e+02 7.459963392692e-02 -3.146997371384e-05 2.964340999258e+00
7.985000000000e+02 7.557121508406e-02 -3.376787173626e-05 2.917957044125e+00
7.987500000000e+02 7.639929939166e-02 -3.629451410467e-05 2.871593549071e+00
7.990000000000e+02 7.707716961523e-02 -3.902254041838e-05 2.825268135645e+00
7.992500000000e+02 7.760133581332e-02 -4.191988535812e-05 2.779001729128e+00
7.995000000000e+02 7.797159345269e-02 -4.495049814868e-05 2.732818764934e+00
7.997500000000e+02 7.819099392429e-02 -4.807513567959e-05 2.686747410699e+00
8.000000000000e+02 7.826571345847e-02 -5.125221782742e-05 2.640819751786e+00
8.002500000000e+02 7.820483571706e-02 -5.443871620087e-05 2.595071977015e+00
8.005000000000e+02 7.802004009684e-02 -5.759105660999e-05 2.549544515126e+00
8.007500000000e+02 7.772521751221e-02 -6.066601672128e-05 2.504282152897e+00
8.010000000000e+02 7.733601596105e-02 -6.362159483328e-05 2.459334096357e+00
8.012500000000e+02 7.686933642113e-02 -6.641783857186e-05 2.414753981494e+00
8.015000000000e+02 7.634280211370e-02 -6.901761628406e-05 2.370599833384e+00
8.017500000000e+02 7.577421538249e-02 -7.138730395581e-05 2.326933951016e+00
8.020000000000e+02 7.518103197756e-02 -7.349738749435e-05 2.283822726872e+00
8.022500000000e+02 7.457987146516e-02 -7.532295789520e-05 2.241336390738e+00
8.025000000000e+02 7.398609201980e-02 -7.684410327741e-05 2.199548681981e+00
8.027500000000e+02 7.341343916070e-02 -7.804616408127e-05 2.158536444483e+00
8.030000000000e+02 7.287379405979e-02 -7.891987372796e-05 2.118379151997e+00
8.032500000000e+02 7.237702050297e-02 -7.946135758283e-05 2.079158369495e+00
8.035000000000e+02 7.193092494990e-02 -7.967202488932e-05 2.040957151560e+00
8.037500000000e+02 7.154131607450e-02 -7.955832676762e-05 2.003859398810e+00
8.040000000000e+02 7.121216071461e-02 -7.913142450364e-05 1.967949172912e+00
8.042500000000e+02 7.094581764047e-02 -7.840677641568e-05 1.933309984524e+00
8.045000000000e+02 7.074332813277e-02 -7.740365677097e-05 1.900024084928e+00
8.047500000000e+02 7.060474844450e-02 -7.614466101991e-05 1.868171743299e+00
8.050000000000e+02 7.052949330367e-02 -7.465519925626e-05 1.837830565548e+00
8.052500000000e+02 7.051667357715e-02 -7.296303140270e-05 1.809074832789e+00
8.055000000000e+02 7.056540402097e-02 -7.109785947820e-05 1.781974883877e+00
8.057500000000e+02 7.067506012454e-02 -6.909099026522e-05 1.756596578581e+00
8.060000000000e+02 7.084547505186e-02 -6.697509191492e-05 1.733000798203e+00
8.062500000000e+02 7.107706033846e-02 -6.478402251706e-05 1.711243043028e+00
8.065000000000e+02 7.137084668986e-02 -6.255272289005e-05 1.691373113214e+00
8.067500000000e+02 7.172844626647e-02 -6.031715094662e-05 1.673434844929e+00
8.070000000000e+02 7.215193307463e-02 -5.811421248647e-05 1.657465972979e+00
8.072500000000e+02 7.264365718848e-02 -5.598166651224e-05 1.643498030129e+00
8.075000000000e+02 7.320599567967e-02 -5.395795690208e-05 1.631556374468e+00
8.077500000000e+02 7.384106418834e-02 -5.208195195483e-05 1.621660242363e+00
8.080000000000e+02 7.455039854574e-02 -5.039256196465e-05 1.613822917886e+00
8.082500000000e+02 7.533463404055e-02 -4.892823266034e-05 1.608051931937e+00
8.085000000000e+02 7.619320146774e-02 -4.772631397118e-05 1.604349313855e+00
8.087500000000e+02 7.712405913410e-02 -4.682232277900e-05 1.602711920650e+00
8.090000000000e+02 7.812348949659e-02 -4.624912457954e-05 1.603131750305e+00
8.092500000000e+02 7.918597007803e-02 -4.603607549172e-05 1.605596333523e+00
8.095000000000e+02 8.030414297200e-02 -4.620815897571e-05 1.610089086216e+00
8.097500000000e+02 8.146888241734e-02 -4.678516878825e-05 1.616589721423e+00
8.100000000000e+02 8.266947191092e-02 -4.778096506139e-05 1.625074607173e+00
8.102500000000e+02 8.389387806327e-02 -4.920284677382e-05 1.635517146607e+00
8.105000000000e+02 8.512911104141e-02 -5.105106233474e-05 1.647888139494e+00
8.107500000000e+02 8.636165449767e-02 -5.331846406448e-05 1.662156089685e+00
8.110000000000e+02 8.757793314242e-02 -5.599032994247e-05 1.678287517369e+00
8.112500000000e+02 8.876479337320e-02 -5.904433990597e-05 1.696247220348e+00
8.115000000000e+02 8.990996228043e-02 -6.245071335625e-05 1.715998521714e+00
8.117500000000e+02 9.100246093641e-02 -6.617249058360e-05 1.737503453919e+00
8.120000000000e+02 9.203293991903e-02 -7.016596912066e-05 1.760722939978e+00
8.122500000000e+02 9.299391972803e-02 -7.438128457565e-05 1.785616944055e+00
8.125000000000e+02 9.387992741746e-02 -7.876312952740e-05 1.812144567037e+00
8.127500000000e+02 9.468751513137e-02 -8.325161821496e-05 1.840264160879e+00
8.130000000000e+02 9.541517625018e-02 -8.778329458631e-05 1.869933378387e+00
8.132500000000e+02 9.606315708655e-02 -9.229226474039e-05 1.901109245357e+00
8.135000000000e+02 9.663319083999e-02 -9.671141794496e-05 1.933748190985e+00
8.137500000000e+02 9.712816993377e-02 -1.009737426348e-04 1.967806067438e+00
8.140000000000e+02 9.755177265797e-02 -1.050136737047e-04 2.003238180145e+00
8.142500000000e+02 9.790807821512e-02 -1.087684378272e-04 2.039999276019e+00
8.145000000000e+02 9.820117373622e-02 -1.121793243964e-04 2.078043556296e+00
8.147500000000e+02 9.843478934012e-02 -1.151928525844e-04 2.117324651121e+00
8.150000000000e+02 9.861195992377e-02 -1.177617483076e-04 2.157795617061e+00
8.152500000000e+02 9.873474781680e-02 -1.198457240169e-04 2.199408904706e+00
8.155000000000e+02 9.880402603027e-02 -1.214120017700e-04 2.242116341298e+00
8.157500000000e+02 9.881934139978e-02 -1.224355609230e-04 2.285869111846e+00
8.160000000000e+02 9.877887556512e-02 -1.228991463131e-04 2.330617734091e+00
8.162500000000e+02 9.867949963590e-02 -1.227930671235e-04 2.376312054447e+00
8.165000000000e+02 9.851693595980e-02 -1.221147695015e-04 2.422901250516e+00
8.167500000000e+02 9.828602058632e-02 -1.208683017778e-04 2.470333852020e+00
8.170000000000e+02 9.798105145620e-02 -1.190636991414e-04 2.518557785983e+00
8.172500000000e+02 9.759621233916e-02 -1.167163791624e-04 2.567520442196e+00
8.175000000000e+02 9.712602932286e-02 -1.138465620631e-04 2.617168771869e+00
8.177500000000e+02 9.656583492599e-02 -1.104787840295e-04 2.667449412224e+00
8.180000000000e+02 9.591219170555e-02 -1.066415059845e-04 2.718308838561e+00
8.182500000000e+02 9.516324735838e-02 -1.023668408759e-04 2.769693541886e+00
8.185000000000e+02 9.431897479414e-02 -9.769035570950e-05 2.821550225744e+00
8.187500000000e+02 9.338128083554e-02 -9.265092816885e-05 2.873826012554e+00
8.190000000000e+02 9.235398174719e-02 -8.729062702392e-05 2.926468660950e+00
8.192500000000e+02 9.124263707809e-02 -8.165454007478e-05 2.979426768566e+00
8.195000000000e+02 9.005428568366e-02 -7.579054140500e-05 3.032649974475e+00
8.197500000000e+02 8.879709958542e-02 -6.974893308781e-05 3.086089126668e+00
8.200000000000e+02 8.748002023440e-02 -6.358197121811e-05 3.139696441132e+00
8.202500000000e+02 8.611240306546e-02 -5.734325524515e-05 3.193425613783e+00
8.205000000000e+02 8.470372647193e-02 -5.108702256237e-05 3.247231926739e+00
8.207500000000e+02 8.326337079740e-02 -4.486737210210e-05 3.301072308419e+00
8.210000000000e+02 8.180049159662e-02 -3.873746965910e-05 3.354905402678e+00
8.212500000000e+02 8.032396156748e-02 -3.274878505119e-05 3.408691603231e+00
8.215000000000e+02 7.884237326521e-02 -2.695039902548e-05 3.462393116792e+00
8.217500000000e+02 7.736405994605e-02 -2.138840638954e-05 3.515974019507e+00
8.220000000000e+02 7.589710786785e-02 -1.610544992747e-05 3.569400330679e+00
8.222500000000e+02 7.444933699043e-02 -1.114034247646e-05 3.622640132688e+00
8.225000000000e+02 7.302822869005e-02 -6.527774818299e-06 3.675663683043e+00
8.227500000000e+02 7.164081289457e-02 -2.298062071915e-06 3.728443585132e+00
8.230000000000e+02 7.029352400383e-02 1.523097795386e-06 3.780954937068e+00
8.232500000000e+02 6.899206468814e-02 4.914925763350e-06 3.833175524546e+00
8.235000000000e+02 6.774130646342e-02 7.861911620888e-06 3.885085968624e+00
8.237500000000e+02 6.654526736707e-02 1.035425337925e-05 3.936669895332e+00
8.240000000000e+02 6.540718298882e-02 1.238831776471e-05 3.987914036579e+00
8.242500000000e+02 6.432968066480e-02 1.396711002058e-05 4.038808335170e+00
8.245000000000e+02 6.331503370435e-02 1.510064466945e-05 4.089345967081e+00
8.247500000000e+02 6.236546080395e-02 1.580615670574e-05 4.139523361977e+00
8.250000000000e+02 6.148340966934e-02 1.610803123966e-05 4.189340141217e+00
8.252500000000e+02 6.067176510705e-02 1.603741964332e-05 4.238799057963e+00
8.255000000000e+02 5.993391891843e-02 1.563147356795e-05 4.287905877462e+00
8.257500000000e+02 5.927366263218e-02 1.493222102927e-05 4.336669247439e+00
8.260000000000e+02 5.869488894550e-02 1.398513767847e-05 4.385100533072e+00
8.262500000000e+02 5.820112624586e-02 1.283752839751e-05 4.433213661314e+00
8.265000000000e+02 5.779495938994e-02 1.153684390184e-05 4.481024925356e+00
8.267500000000e+02 5.747742198653e-02 1.012910912956e-05 4.528552790180e+00
8.270000000000e+02 5.724745582915e-02 8.657599408546e-06 4.575817669639e+00
8.272500000000e+02 5.710153789493e-02 7.161909291148e-06 4.622841708883e+00
8.275000000000e+02 5.703355140306e-02 5.677478922606e-06 4.669648527746e+00
8.277500000000e+02 5.703495058620e-02 4.235599994379e-06 4.716262949146e+00
8.280000000000e+02 5.709522910252e-02 2.863852286566e-06 4.762710727734e+00
8.282500000000e+02 5.720264710444e-02 1.586852972746e-06 4.809018244570e+00
8.285000000000e+02 5.734514438441e-02 4.271605871520e-07 4.855212221228e+00
8.287500000000e+02 5.751131499040e-02 -5.938554976659e-07 4.901319423141e+00
8.290000000000e+02 5.769132060699e-02 -1.455370550019e-06 4.947366395079e+00
8.292500000000e+02 5.787760151261e-02 -2.136824657051e-06 4.993379214849e+00
8.295000000000e+02 5.806528905614e-02 -2.618135106741e-06 5.039383288532e+00
8.297500000000e+02 5.825224117877e-02 -2.880378127512e-06 5.085403185502e+00
8.300000000000e+02 5.843869942487e-02 -2.906915610196e-06 5.131462512374e+00
8.302500000000e+02 5.862659662299e-02 -2.684806836850e-06 5.177583834207e+00
8.305000000000e+02 5.881862214269e-02 -2.206329834109e-06 5.223788619878e+00
8.307500000000e+02 5.901716488487e-02 -1.470372035101e-06 5.270097221226e+00
8.310000000000e+02 5.922329224296e-02 -4.834802969644e-07 5.316528861602e+00
8.312500000000e+02 5.943590644275e-02 7.396255007619e-07 5.363101638290e+00
8.315000000000e+02 5.965120890147e-02 2.176189862535e-06 5.409832501355e+00
8.317500000000e+02 5.986254159413e-02 3.796264911815e-06 5.456737236059e+00
8.320000000000e+02 6.006063837237e-02 5.564201793706e-06 5.503830418342e+00
8.322500000000e+02 6.023424997914e-02 7.440664722330e-06 5.551125352950e+00
8.325000000000e+02 6.037105769859e-02 9.384953030517e-06 5.598633991298e+00
8.327500000000e+02 6.045874546194e-02 1.135740248889e-05 5.646366849240e+00
8.330000000000e+02 6.048609068939e-02 1.332161362222e-05 5.694332894061e+00
8.332500000000e+02 6.044391561375e-02 1.524628866895e-05 5.742539457130e+00
8.335000000000e+02 6.032578280379e-02 1.710649240289e-05 5.790992140485e+00
8.337500000000e+02 6.012834293833e-02 1.888425827892e-05 5.839694753247e+00
8.340000000000e+02 5.985130864967e-02 2.056852497573e-05 5.888649242502e+00
8.342500000000e+02 5.949706345618e-02 2.215448123805e-05 5.937855669077e+00
8.345000000000e+02 5.906997921794e-02 2.364245468364e-05 5.987312205450e+00
8.347500000000e+02 5.857555433674e-02 2.503653042718e-05 6.037015129975e+00
8.350000000000e+02 5.801948727493e-02 2.634310322666e-05 6.086958874676e+00
8.352500000000e+02 5.740683313315e-02 2.756955477276e-05 6.137136048052e+00
8.355000000000e+02 5.674134074361e-02 2.872321444619e-05 6.187537502888e+00
8.357500000000e+02 5.602507022645e-02 2.981070716859e-05 6.238152374571e+00
8.360000000000e+02 5.525831892103e-02 3.083772877918e-05 6.288968142462e+00
8.362500000000e+02 5.443985662763e-02 3.180922347351e-05 6.339970688152e+00
8.365000000000e+02 5.356742686047e-02 3.272988111999e-05 6.391144333780e+00
8.367500000000e+02 5.263842324184e-02 3.360483209353e-05 6.442471895379e+00
8.370000000000e+02 5.165064351768e-02 3.444038232533e-05 6.493934732123e+00
8.372500000000e+02 5.060301748205e-02 3.524466551602e-05 6.545512778865e+00
8.375000000000e+02 4.949619919771e-02 3.602818124421e-05 6.597184602244e+00
8.377500000000e+02 4.833296084803e-02 3.680382362514e-05 6.648927435188e+00
8.380000000000e+02 4.711833291408e-02 3.758667834861e-05 6.700717227735e+00
8.382500000000e+02 4.585948746499e-02 3.839351592411e-05 6.752528695102e+00
8.385000000000e+02 4.456539102577e-02 3.924196627716e-05 6.804335361012e+00
8.387500000000e+02 4.324627946923e-02 4.014949646414e-05 6.856109599889e+00
8.390000000000e+02 4.191302725356e-02 4.113229798591e-05 6.907822678939e+00
8.392500000000e+02 4.057649366111e-02 4.220421794271e-05 6.959444793608e+00
8.395000000000e+02 3.924692637137e-02 4.337582988059e-05 7.010945091604e+00
8.397500000000e+02 3.793348088162e-02 4.465372600865e-05 7.062291697345e+00
8.400000000000e+02 3.664390702151e-02 4.604008396358e-05 7.113451723683e+00
8.402500000000e+02 3.538441627810e-02 4.753256505968e-05 7.164391283234e+00
8.405000000000e+02 3.415972853938e-02 4.912450952407e-05 7.215075495097e+00
8.407500000000e+02 3.297327019103e-02 5.080533184157e-05 7.265468491897e+00
8.410000000000e+02 3.182748087760e-02 5.256115199076e-05 7.315533429382e+00
8.412500000000e+02 3.072417641048e-02 5.437553481824e-05 7.365232499353e+00
8.415000000000e+02 2.966491542438e-02 5.623024845772e-05 7.414526950225e+00
8.417500000000e+02 2.865131987755e-02 5.810600554185e-05 7.463377111793e+00
8.420000000000e+02 2.768531336691e-02 5.998312169433e-05 7.511742426480e+00
8.422500000000e+02 2.676925374853e-02 6.184204245857e-05 7.559581485501e+00
8.425000000000e+02 2.590595293068e-02 6.366375955788e-05 7.606852066004e+00
8.427500000000e+02 2.509859123496e-02 6.543008862039e-05 7.653511175203e+00
8.430000000000e+02 2.435054598237e-02 6.712377483006e-05 7.699515091627e+00
8.432500000000e+02 2.366516227262e-02 6.872856630022e-05 7.744819407110e+00
8.435000000000e+02 2.304549711995e-02 7.022924799913e-05 7.789379076599e+00
8.437500000000e+02 2.249406889614e-02 7.161162642083e-05 7.833148462938e+00
8.440000000000e+02 2.201263769858e-02 7.286253420122e-05 7.876081397087e+00
8.442500000000e+02 2.160203766834e-02 7.396986197206e-05 7.918131237987e+00
8.445000000000e+02 2.126207129739e-02 7.492264523448e-05 7.959250954280e+00
8.447500000000e+02 2.099146980986e-02 7.571116610480e-05 7.999393211830e+00
8.450000000000e+02 2.078791339573e-02 7.632710371691e-05 8.038510488283e+00
8.452500000000e+02 2.064810167735e-02 7.676374086868e-05 8.076555197365e+00
8.455000000000e+02 2.056785854115e-02 7.701615200664e-05 8.113479840785e+00
8.457500000000e+02 2.054225673448e-02 7.708136000123e-05 8.149237171777e+00
8.460000000000e+02 2.056574671073e-02 7.695851221542e-05 8.183780377485e+00
8.462500000000e+02 2.063227785495e-02 7.664901823504e-05 8.217063269467e+00
8.465000000000e+02 2.073540338987e-02 7.615659943638e-05 8.249040487440e+00
8.467500000000e+02 2.086836548045e-02 7.548731211870e-05 8.279667700851e+00
8.470000000000e+02 2.102416013509e-02 7.464953478975e-05 8.308901811402e+00
8.472500000000e+02 2.119558567057e-02 7.365391071831e-05 8.336701150455e+00
8.475000000000e+02 2.137528062943e-02 7.251324226273e-05 8.363025668931e+00
8.477500000000e+02 2.155575836630e-02 7.124235094083e-05 8.387837114605e+00
8.480000000000e+02 2.172944558713e-02 6.985790659608e-05 8.411099204127e+00
8.482500000000e+02 2.188873089087e-02 6.837822392941e-05 8.432777779231e+00
8.485000000000e+02 2.202602777695e-02 6.682302624508e-05 8.452840955968e+00
8.487500000000e+02 2.213385413458e-02 6.521324517075e-05 8.471259263275e+00
8.490000000000e+02 2.220492794060e-02 6.357074289781e-05 8.488005778076e+00
8.492500000000e+02 2.223227622127e-02 6.191798359517e-05 8.503056250558e+00
8.495000000000e+02 2.220935288443e-02 6.027774294309e-05 8.516389224366e+00
8.497500000000e+02 2.213015972115e-02 5.867280364794e-05 8.527986153871e+00
8.500000000000e+02 2.198936387608e-02 5.712564640484e-05 8.537831511850e+00
8.502500000000e+02 2.178240570022e-02 5.565811519312e-05 8.545912889688e+00
8.505000000000e+02 2.150559136318e-02 5.429109997865e-05 8.552221090041e+00
8.507500000000e+02 2.115616544749e-02 5.304424168609e-05 8.556750203583e+00
8.510000000000e+02 2.073236085670e-02 5.193566350151e-05 8.559497675153e+00
8.512500000000e+02 2.023342415737e-02 5.098174297632e-05 8.560464351077e+00
8.515000000000e+02 1.965961655436e-02 5.019691117084e-05 8.559654508861e+00
8.517500000000e+02 1.901219187383e-02 4.959351492201e-05 8.557075870095e+00
8.520000000000e+02 1.829335372234e-02 4.918173069121e-05 8.552739591081e+00
8.522500000000e+02 1.750619523289e-02 4.896952547265e-05 8.546660237879e+00
8.525000000000e+02 1.665462468545e-02 4.896266611462e-05 8.538855741139e+00
8.527500000000e+02 1.574328059543e-02 4.916476972858e-05 8.529347334235e+00
8.530000000000e+02 1.477743961203e-02 4.957738760530e-05 8.518159478027e+00
8.532500000000e+02 1.376291997480e-02 5.020011514151e-05 8.505319768480e+00
8.535000000000e+02 1.270598300582e-02 5.103072293119e-05 8.490858835033e+00
8.537500000000e+02 1.161323419878e-02 5.206527880003e-05 8.474810223646e+00
8.540000000000e+02 1.049152520337e-02 5.329827377937e-05 8.457210272656e+00
8.542500000000e+02 9.347857395062e-03 5.472274703705e-05 8.438097974133e+00
8.545000000000e+02 8.189287421343e-03 5.633039675951e-05 8.417514828604e+00
8.547500000000e+02 7.022835083430e-03 5.811167464662e-05 8.395504684870e+00
8.550000000000e+02 5.855393673098e-03 6.005587576141e-05 8.372113572453e+00
8.552500000000e+02 4.693643349436e-03 6.215119067096e-05 8.347389519303e+00
8.555000000000e+02 3.543968007546e-03 6.438475771739e-05 8.321382358647e+00
8.557500000000e+02 2.412376534634e-03 6.674274419377e-05 8.294143523050e+00
8.560000000000e+02 1.304429802551e-03 6.921035248064e-05 8.265725824819e+00
8.562500000000e+02 2.251742008030e-04 7.177190671931e-05 8.236183225927e+00
8.565000000000e+02 -8.209160370482e-04 7.441094190089e-05 8.205570593909e+00
8.567500000000e+02 -1.829986807440e-03 7.711031676844e-05 8.173943448041e+00
8.570000000000e+02 -2.798840942241e-03 7.985228837734e-05 8.141357696077e+00
8.572500000000e+02 -3.724962084094e-03 8.261856450642e-05 8.107869362468e+00
8.575000000000e+02 -4.606526033393e-03 8.539045337813e-05 8.073534313633e+00
8.577500000000e+02 -5.442397924807e-03 8.814906001731e-05 8.038407978613e+00
8.580000000000e+02 -6.232115622825e-03 9.087542355352e-05 8.002545070648e+00
8.582500000000e+02 -6.975861922086e-03 9.355067985220e-05 7.965999313588e+00
8.585000000000e+02 -7.674422839131e-03 9.615622256423e-05 7.928823173614e+00
8.587500000000e+02 -8.329138937222e-03 9.867387559931e-05 7.891067601536e+00
8.590000000000e+02 -8.941845375016e-03 1.010860332827e-04 7.852781789187e+00
8.592500000000e+02 -9.514809987021e-03 1.033758322203e-04 7.814012938924e+00
8.595000000000e+02 -1.005066351944e-02 1.055272940583e-04 7.774806056566e+00
8.597500000000e+02 -1.055233306857e-02 1.075254645594e-04 7.735203757952e+00
8.600000000000e+02 -1.102297103811e-02 1.093565367845e-04 7.695246107252e+00
8.602500000000e+02 -1.146589153488e-02 1.110079311593e-04 7.654970467741e+00
8.605000000000e+02 -1.188450505366e-02 1.124683845003e-04 7.614411390712e+00
8.607500000000e+02 -1.228226314315e-02 1.137280625733e-04 7.573600516052e+00
8.610000000000e+02 -1.266260531148e-02 1.147786446239e-04 7.532566507759e+00
8.612500000000e+02 -1.302891205171e-02 1.156134037676e-04 7.491335016563e+00
8.615000000000e+02 -1.338446764103e-02 1.162273019474e-04 7.449928656375e+00
8.617500000000e+02 -1.373242583894e-02 1.166170696667e-04 7.408367017933e+00
8.620000000000e+02 -1.407578403684e-02 1.167812957864e-04 7.366666699123e+00
8.622500000000e+02 -1.441736106560e-02 1.167205084606e-04 7.324841366557e+00
8.625000000000e+02 -1.475978381185e-02 1.164372689748e-04 7.282901825947e+00
8.627500000000e+02 -1.510547472297e-02 1.159362464685e-04 7.240856127051e+00
8.630000000000e+02 -1.545664518284e-02 1.152243303635e-04 7.198709680616e+00
8.632500000000e+02 -1.581528977444e-02 1.143106308427e-04 7.156465400823e+00
8.635000000000e+02 -1.618318615609e-02 1.132064637890e-04 7.114123852164e+00
8.637500000000e+02 -1.656189365334e-02 1.119254850433e-04 7.071683422556e+00
8.640000000000e+02 -1.695275301337e-02 1.104836571075e-04 7.029140508629e+00
8.642500000000e+02 -1.735688988422e-02 1.088992036072e-04 6.986489702833e+00
8.645000000000e+02 -1.777521619539e-02 1.071925277712e-04 6.943723998791e+00
8.647500000000e+02 -1.820843192596e-02 1.053860988309e-04 6.900835002674e+00
8.650000000000e+02 -1.865703051178e-02 1.035043029535e-04 6.857813141218e+00
8.652500000000e+02 -1.912130084936e-02 1.015732455877e-04 6.814647884446e+00
8.655000000000e+02 -1.960133497776e-02 9.962051626641e-05 6.771327956587e+00
8.657500000000e+02 -2.009703312983e-02 9.767490202114e-05 6.727841556578e+00
8.660000000000e+02 -2.060811484154e-02 9.576607716805e-05 6.684176564758e+00
8.662500000000e+02 -2.113412864920e-02 9.392425333699e-05 6.640320753198e+00
8.665000000000e+02 -2.167446792039e-02 9.217979329015e-05 6.596261980440e+00
8.667500000000e+02 -2.222838604850e-02 9.056280124317e-05 6.551988384603e+00
8.670000000000e+02 -2.279501722873e-02 8.910274978177e-05 6.507488559274e+00
8.672500000000e+02 -2.337339667793e-02 8.782798628840e-05 6.462751723273e+00
8.675000000000e+02 -2.396248550809e-02 8.676529916624e-05 6.417767871917e+00
8.677500000000e+02 -2.456119490431e-02 8.593948607907e-05 6.372527918215e+00
8.680000000000e+02 -2.516841300475e-02 8.537292223193e-05 6.327023815744e+00
8.682500000000e+02 -2.578303219516e-02 8.508515041733e-05 6.281248665824e+00
8.685000000000e+02 -2.640397616091e-02 8.509246185937e-05 6.235196809092e+00
8.687500000000e+02 -2.703022777537e-02 8.540755616149e-05 6.188863898115e+00
8.690000000000e+02 -2.766085611720e-02 8.603921144443e-05 6.142246952640e+00
8.692500000000e+02 -2.829504216317e-02 8.699200313814e-05 6.095344397990e+00
8.695000000000e+02 -2.893210332298e-02 8.826607134957e-05 6.048156084433e+00
8.697500000000e+02 -2.957151510538e-02 8.985696811642e-05 6.000683290394e+00
8.700000000000e+02 -3.021293019609e-02 9.175554141905e-05 5.952928707758e+00
8.702500000000e+02 -3.085619363564e-02 9.394790809306e-05 5.904896411737e+00
8.705000000000e+02 -3.150135371536e-02 9.641548447589e-05 5.856591814470e+00
8.707500000000e+02 -3.214866835978e-02 9.913510500401e-05 5.808021603983e+00
8.710000000000e+02 -3.279860671959e-02 1.020793361999e-04 5.759193669282e+00
8.712500000000e+02 -3.345184559693e-02 1.052166497167e-04 5.710117012707e+00
8.715000000000e+02 -3.410926069917e-02 1.085118220799e-04 5.660801650664e+00
8.717500000000e+02 -3.477191294955e-02 1.119264216903e-04 5.611258504093e+00
8.720000000000e+02 -3.544102965647e-02 1.154192484663e-04 5.561499280235e+00
8.722500000000e+02 -3.611798085896e-02 1.189469760637e-04 5.511536347118e+00
8.725000000000e+02 -3.680425098442e-02 1.224648169524e-04 5.461382601775e+00
8.727500000000e+02 -3.750140599014e-02 1.259272348338e-04 5.411051334741e+00
8.730000000000e+02 -3.821105606008e-02 1.292886765015e-04 5.360556091332e+00
8.732500000000e+02 -3.893481440418e-02 1.325043442626e-04 5.309910531505e+00
8.735000000000e+02 -3.967425312244e-02 1.355309843871e-04 5.259128290908e+00
8.737500000000e+02 -4.043085637651e-02 1.383276658515e-04 5.208222842581e+00
8.740000000000e+02 -4.120597215269e-02 1.408565369223e-04 5.157207362823e+00
8.742500000000e+02 -4.200076328337e-02 1.430835701069e-04 5.106094602157e+00
8.745000000000e+02 -4.281615799119e-02 1.449792381414e-04 5.054896761215e+00
8.747500000000e+02 -4.365280141644e-02 1.465191291977e-04 5.003625375412e+00
8.750000000000e+02 -4.451100862561e-02 1.476844868019e-04 4.952291208828e+00
8.752500000000e+02 -4.539071928238e-02 1.484626519498e-04 4.900904156315e+00
8.755000000000e+02 -4.629145655882e-02 1.488474082980e-04 4.849473159596e+00
8.757500000000e+02 -4.721229005966e-02 1.488392107004e-04 4.798006133882e+00
8.760000000000e+02 -4.815180463815e-02 1.484452908612e-04 4.746509907539e+00
8.762500000000e+02 -4.910807763654e-02 1.476796369060e-04 4.694990178447e+00
8.765000000000e+02 -5.007866439968e-02 1.465628360629e-04 4.643451482872e+00
8.767500000000e+02 -5.106059496108e-02 1.451217814874e-04 4.591897182003e+00
8.770000000000e+02 -5.205038184905e-02 1.433892452385e-04 4.540329463047e+00
8.772500000000e+02 -5.304404152064e-02 1.414033252442e-04 4.488749360797e+00
8.775000000000e+02 -5.403712774553e-02 1.392067657782e-04 4.437156793544e+00
8.777500000000e+02 -5.502477866669e-02 1.368461680175e-04 4.385550618634e+00
8.780000000000e+02 -5.600177673430e-02 1.343711005027e-04 4.333928705903e+00
8.782500000000e+02 -5.696262110187e-02 1.318331277378e-04 4.282288029314e+00
8.785000000000e+02 -5.790161173427e-02 1.292847723811e-04 4.230624776724e+00
8.787500000000e+02 -5.881294427109e-02 1.267784319436e-04 4.178934477711e+00
8.790000000000e+02 -5.969081420203e-02 1.243652703957e-04 4.127212149072e+00
8.792500000000e+02 -6.052952890551e-02 1.220941088018e-04 4.075452459431e+00
8.795000000000e+02 -6.132362204473e-02 1.200103376898e-04 4.023649899937e+00
8.797500000000e+02 -6.206797531806e-02 1.181548788932e-04 3.971798989686e+00
8.800000000000e+02 -6.275793464780e-02 1.165632191843e-04 3.919894476305e+00
8.802500000000e+02 -6.338942561459e-02 1.152645413107e-04 3.867931561086e+00
8.805000000000e+02 -6.395905678685e-02 1.142809823297e-04 3.815906116212e+00
8.807500000000e+02 -6.446422158580e-02 1.136270224302e-04 3.763814942869e+00
8.810000000000e+02 -6.490317883630e-02 1.133090454474e-04 3.711656005798e+00
8.812500000000e+02 -6.527511769888e-02 1.133250804186e-04 3.659428672201e+00
8.815000000000e+02 -6.558021113165e-02 1.136647144257e-04 3.607133976520e+00
8.817500000000e+02 -6.581964159730e-02 1.143092163434e-04 3.554774854130e+00
8.820000000000e+02 -6.599560605201e-02 1.152318593963e-04 3.502356372356e+00
8.822500000000e+02 -6.611130313607e-02 1.163984256930e-04 3.449885969178e+00
8.825000000000e+02 -6.617089164525e-02 1.177679167567e-04 3.397373656485e+00
8.827500000000e+02 -6.617942707761e-02 1.192934403269e-04 3.344832209518e+00
8.830000000000e+02 -6.614277956762e-02 1.209232488580e-04 3.292277345162e+00
8.832500000000e+02 -6.606752556988e-02 1.226019339363e-04 3.239727856816e+00
8.835000000000e+02 -6.596082577756e-02 1.242717220901e-04 3.187205734270e+00
8.837500000000e+02 -6.583028240942e-02 1.258738631326e-04 3.134736239512e+00
8.840000000000e+02 -6.568378680855e-02 1.273500679668e-04 3.082347954218e+00
8.842500000000e+02 -6.552935503702e-02 1.286439597234e-04 3.030072784320e+00
8.845000000000e+02 -6.537495810570e-02 1.297024976650e-04 2.977945927936e+00
8.847500000000e+02 -6.522835201271e-02 1.304773464234e-04 2.926005800252e+00
8.850000000000e+02 -6.509690956183e-02 1.309261418473e-04 2.874293919128e+00
8.852500000000e+02 -6.498746105035e-02 1.310136246252e-04 2.822854749816e+00
8.855000000000e+02 -6.490614796986e-02 1.307126061045e-04 2.771735511063e+00
8.857500000000e+02 -6.485829493213e-02 1.300047390821e-04 2.720985944821e+00
8.860000000000e+02 -6.484830463451e-02 1.288810686386e-04 2.670658052848e+00
8.862500000000e+02 -6.487958022981e-02 1.273423457908e-04 2.620805804098e+00
8.865000000000e+02 -6.495447862083e-02 1.253990912751e-04 2.571484819687e+00
8.867500000000e+02 -6.507429796543e-02 1.230714109888e-04 2.522752029871e+00
8.870000000000e+02 -6.523929937554e-02 1.203885517751e-04 2.474665335483e+00
8.872500000000e+02 -6.544876505875e-02 1.173882280293e-04 2.427283245140e+00
8.875000000000e+02 -6.570108996292e-02 1.141157248272e-04 2.380664520251e+00
8.877500000000e+02 -6.599390502762e-02 1.106228055019e-04 2.334867820029e+00
8.880000000000e+02 -6.632422674277e-02 1.069664557955e-04 2.289951375900e+00
8.882500000000e+02 -6.668862947877e-02 1.032075087348e-04 2.245972648176e+00
8.885000000000e+02 -6.708343109572e-02 9.940917901902e-05 2.202988034190e+00
8.887500000000e+02 -6.750488506265e-02 9.563556359415e-05 2.161052607699e+00
8.890000000000e+02 -6.794937240937e-02 9.195014571647e-05 2.120219842049e+00
8.892500000000e+02 -6.841358054518e-02 8.841435374868e-05 2.080541431326e+00
8.895000000000e+02 -6.889466587576e-02 8.508621034931e-05 2.042067069165e+00
8.897500000000e+02 -6.939038661396e-02 8.201912510497e-05 2.004844335690e+00
8.900000000000e+02 -6.989920524630e-02 7.926084847720e-05 1.968918535464e+00
8.902500000000e+02 -7.042034935538e-02 7.685263784749e-05 1.934332643864e+00
8.905000000000e+02 -7.095383398489e-02 7.482863188973e-05 1.901127201146e+00
8.907500000000e+02 -7.150043920167e-02 7.321546878039e-05 1.869340283809e+00
8.910000000000e+02 -7.206164753198e-02 7.203213705229e-05 1.839007461276e+00
8.912500000000e+02 -7.263954166432e-02 7.129006488865e-05 1.810161798139e+00
8.915000000000e+02 -7.323667127982e-02 7.099341680872e-05 1.782833808116e+00
8.917500000000e+02 -7.385589054258e-02 7.113959654745e-05 1.757051467285e+00
8.920000000000e+02 -7.450017741830e-02 7.171991082286e-05 1.732840200571e+00
8.922500000000e+02 -7.517244179520e-02 7.272034992056e-05 1.710222869362e+00
8.925000000000e+02 -7.587533120303e-02 7.412249131034e-05 1.689219754100e+00
8.927500000000e+02 -7.661104272928e-02 7.590444394789e-05 1.669848528982e+00
8.930000000000e+02 -7.738114963971e-02 7.804173724851e-05 1.652124227137e+00
8.932500000000e+02 -7.818645026863e-02 8.050821926706e-05 1.636059197456e+00
8.935000000000e+02 -7.902684639819e-02 8.327686410672e-05 1.621663051082e+00
8.937500000000e+02 -7.990125714898e-02 8.632046211249e-05 1.608942601296e+00
8.940000000000e+02 -8.080757423531e-02 8.961217382486e-05 1.597901786838e+00
8.942500000000e+02 -8.174265865141e-02 9.312591497082e-05 1.588541640044e+00
8.945000000000e+02 -8.270238966166e-02 9.683655300166e-05 1.580860160778e+00
8.947500000000e+02 -8.368175495297e-02 1.007199968808e-04 1.574852289219e+00
8.950000000000e+02 -8.467498876040e-02 1.047530910770e-04 1.570509841050e+00
8.952500000000e+02 -8.567575082231e-02 1.089133855692e-04 1.567821458669e+00
8.955000000000e+02 -8.667733599005e-02 1.131788025557e-04 1.566772625472e+00
8.957500000000e+02 -8.767291593277e-02 1.175272407528e-04 1.567345612300e+00
8.960000000000e+02 -8.865578211233e-02 1.219361482451e-04 1.569519579648e+00
8.962500000000e+02 -8.961959789611e-02 1.263821169562e-04 1.573270593833e+00
8.965000000000e+02 -9.055862602832e-02 1.308405262676e-04 1.578571762492e+00
8.967500000000e+02 -9.146792321016e-02 1.352852745825e-04 1.585393399731e+00
8.970000000000e+02 -9.234349616875e-02 1.396886396346e-04 1.593703172752e+00
8.972500000000e+02 -9.318238717152e-02 1.440212608886e-04 1.603466372502e+00
8.975000000000e+02 -9.398270684327e-02 1.482522946323e-04 1.614646131418e+00
8.977500000000e+02 -9.474358567974e-02 1.523496993682e-04 1.627203742559e+00
8.980000000000e+02 -9.546506780313e-02 1.562806834950e-04 1.641098950048e+00
8.982500000000e+02 -9.614794658770e-02 1.600122880088e-04 1.656290259477e+00
8.985000000000e+02 -9.679354626031e-02 1.635120545319e-04 1.672735281472e+00
8.987500000000e+02 -9.740348791438e-02 1.667488081561e-04 1.690391026097e+00
8.990000000000e+02 -9.797943186720e-02 1.696934478031e-04 1.709214227663e+00
8.992500000000e+02 -9.852284180234e-02 1.723197847090e-04 1.729161615954e+00
8.995000000000e+02 -9.903476663418e-02 1.746053275945e-04 1.750190187778e+00
8.997500000000e+02 -9.951566386544e-02 1.765319994897e-04 1.772257447016e+00
9.000000000000e+02 -9.996528233454e-02 1.780867742338e-04 1.795321608780e+00
9.002500000000e+02 -1.003825959055e-01 1.792621500507e-04 1.819341788582e+00
9.005000000000e+02 -1.007658022672e-01 1.800564741003e-04 1.844278160336e+00
9.007500000000e+02 -1.011123799723e-01 1.804740724091e-04 1.870092093130e+00
9.010000000000e+02 -1.014191991241e-01 1.805251840555e-04 1.896746268524e+00
9.012500000000e+02 -1.016826775904e-01 1.802256972376e-04 1.924204781375e+00
9.015000000000e+02 -1.018989729774e-01 1.795966951850e-04 1.952433227159e+00
9.017500000000e+02 -1.020641993580e-01 1.786638343842e-04 1.981398778373e+00
9.020000000000e+02 -1.021746569396e-01 1.774565828241e-04 2.011070252170e+00
9.022500000000e+02 -1.022270622565e-01 1.760073589393e-04 2.041418171036e+00
9.025000000000e+02 -1.022187659053e-01 1.743506122896e-04 2.072414817938e+00
9.027500000000e+02 -1.021479444874e-01 1.725218935037e-04 2.104034287193e+00
9.030000000000e+02 -1.020137542194e-01 1.705569569534e-04 2.136252532758e+00
9.032500000000e+02 -1.018164303086e-01 1.684909345059e-04 2.169047408616e+00
9.035000000000e+02 -1.015573318212e-01 1.663576185810e-04 2.202398716621e+00
9.037500000000e+02 -1.012389100539e-01 1.641888650680e-04 2.236288235438e+00
9.040000000000e+02 -1.008646178022e-01 1.620141412259e-04 2.270699759115e+00
9.042500000000e+02 -1.004387452739e-01 1.598602038768e-04 2.305619110137e+00
9.045000000000e+02 -9.996621353948e-02 1.577509137165e-04 2.341034153514e+00
9.047500000000e+02 -9.945232849824e-02 1.557071585084e-04 2.376934781157e+00
9.050000000000e+02 -9.890252431020e-02 1.537468698400e-04 2.413312871686e+00
9.052500000000e+02 -9.832212799567e-02 1.518851144804e-04 2.450162226981e+00
9.055000000000e+02 -9.771615559997e-02 1.501342629176e-04 2.487478460147e+00
9.057500000000e+02 -9.708917985211e-02 1.485041738868e-04 2.525258855934e+00
9.060000000000e+02 -9.644526917610e-02 1.470024232630e-04 2.563502182679e+00
9.062500000000e+02 -9.578801350678e-02 1.456345689233e-04 2.602208470697e+00
9.065000000000e+02 -9.512062865432e-02 1.444044406341e-04 2.641378758532e+00
9.067500000000e+02 -9.444612103428e-02 1.433144548756e-04 2.681014814247e+00
9.070000000000e+02 -9.376749455342e-02 1.423659499290e-04 2.721118847990e+00
9.072500000000e+02 -9.308795994383e-02 1.415595325409e-04 2.761693219873e+00
9.075000000000e+02 -9.241112185735e-02 1.408954241751e-04 2.802740161041e+00
9.077500000000e+02 -9.174111276260e-02 1.403737419126e-04 2.844261515738e+00
9.080000000000e+02 -9.108265434954e-02 1.399947855813e-04 2.886258513009e+00
9.082500000000e+02 -9.044103561638e-02 1.397592214090e-04 2.928731573673e+00
9.085000000000e+02 -8.982201417136e-02 1.396681654751e-04 2.971680152904e+00
9.087500000000e+02 -8.923164939573e-02 1.397231641560e-04 3.015102618386e+00
9.090000000000e+02 -8.867609345026e-02 1.399260648079e-04 3.058996158673e+00
9.092500000000e+02 -8.816136458510e-02 1.402787855991e-04 3.103356716166e+00
9.095000000000e+02 -8.769312937194e-02 1.407830058718e-04 3.148178937932e+00
9.097500000000e+02 -8.727651661257e-02 1.414398117712e-04 3.193456138834e+00
9.100000000000e+02 -8.691597773678e-02 1.422493294373e-04 3.239180272985e+00
9.102500000000e+02 -8.661519832240e-02 1.432103883952e-04 3.285341914676e+00
9.105000000000e+02 -8.637705581729e-02 1.443202400047e-04 3.331930246275e+00
9.107500000000e+02 -8.620361117154e-02 1.455743691292e-04 3.378933063611e+00
9.110000000000e+02 -8.609611975962e-02 1.469664103844e-04 3.426336801929e+00
9.112500000000e+02 -8.605504573998e-02 1.484881652304e-04 3.474126587510e+00
9.115000000000e+02 -8.608007092633e-02 1.501297291262e-04 3.522286325309e+00
9.117500000000e+02 -8.617009463605e-02 1.518797020736e-04 3.570798823446e+00
9.120000000000e+02 -8.632322727661e-02 1.537254484516e-04 3.619645954657e+00
9.122500000000e+02 -8.653679132485e-02 1.556533983442e-04 3.668808853593e+00
9.125000000000e+02 -8.680733991372e-02 1.576493284352e-04 3.718268139939e+00
9.127500000000e+02 -8.713070972791e-02 1.596986207036e-04 3.768004157990e+00
9.130000000000e+02 -8.750211207141e-02 1.617864471264e-04 3.817997219967e+00
9.132500000000e+02 -8.791626382040e-02 1.638978876609e-04 3.868227839292e+00
9.135000000000e+02 -8.836754229468e-02 1.660179567201e-04 3.918676944971e+00
9.137500000000e+02 -8.885014286390e-02 1.681315650217e-04 3.969326065975e+00
9.140000000000e+02 -8.935820727682e-02 1.702234212302e-04 4.020157485673e+00
9.142500000000e+02 -8.988589151119e-02 1.722779172338e-04 4.071154361479e+00
9.145000000000e+02 -9.042734613325e-02 1.742790251832e-04 4.122300818758e+00
9.147500000000e+02 -9.097659352497e-02 1.762102483953e-04 4.173582020320e+00
9.150000000000e+02 -9.152730639021e-02 1.780546523034e-04 4.224984221913e+00
9.152500000000e+02 -9.207251176310e-02 1.797949876597e-04 4.276494817429e+00
9.155000000000e+02 -9.260427051036e-02 1.814139055580e-04 4.328102381530e+00
9.157500000000e+02 -9.311338968176e-02 1.828942372372e-04 4.379796705955e+00
9.160000000000e+02 -9.358923835643e-02 1.842193047984e-04 4.431568830636e+00
9.162500000000e+02 -9.401972773103e-02 1.853732204175e-04 4.483411063396e+00
9.165000000000e+02 -9.439150028163e-02 1.863411308737e-04 4.535316982165e+00
9.167500000000e+02 -9.469034522680e-02 1.871093769527e-04 4.587281413851e+00
9.170000000000e+02 -9.490182349546e-02 1.876655524125e-04 4.639300385903e+00
9.172500000000e+02 -9.501204994647e-02 1.879984692082e-04 4.691371049916e+00
9.175000000000e+02 -9.500854959875e-02 1.880980588581e-04 4.743491580489e+00
9.177500000000e+02 -9.488108475829e-02 1.879552599314e-04 4.795661056660e+00
9.180000000000e+02 -9.462233970322e-02 1.875619398348e-04 4.847879334828e+00
9.182500000000e+02 -9.422837535981e-02 1.869109300157e-04 4.900146927305e+00
9.185000000000e+02 -9.369877279943e-02 1.859962981331e-04 4.952464893784e+00
9.187500000000e+02 -9.303644436051e-02 1.848136682138e-04 5.004834755276e+00
9.190000000000e+02 -9.224714077152e-02 1.833607951708e-04 5.057258435633e+00
9.192500000000e+02 -9.133870550259e-02 1.816382574677e-04 5.109738223876e+00
9.195000000000e+02 -9.032020320123e-02 1.796502018100e-04 5.162276754747e+00
9.197500000000e+02 -8.920103354018e-02 1.774050061535e-04 5.214876990223e+00
9.200000000000e+02 -8.799016807288e-02 1.749157784800e-04 5.267542187937e+00
9.202500000000e+02 -8.669562687207e-02 1.722005129967e-04 5.320275842949e+00
9.205000000000e+02 -8.532425810153e-02 1.692819253805e-04 5.373081586043e+00
9.207500000000e+02 -8.388185185153e-02 1.661869460325e-04 5.425963032146e+00
9.210000000000e+02 -8.237356317131e-02 1.629458256419e-04 5.478923580777e+00
9.212500000000e+02 -8.080455547185e-02 1.595909855428e-04 5.531966170151e+00
9.215000000000e+02 -7.918075620865e-02 1.561557466837e-04 5.585093003332e+00
9.217500000000e+02 -7.750958436009e-02 1.526730755583e-04 5.638305262313e+00
9.220000000000e+02 -7.580052193361e-02 1.491744988889e-04 5.691602838447e+00
9.222500000000e+02 -7.406541342455e-02 1.456893118803e-04 5.744984094758e+00
9.225000000000e+02 -7.231843000387e-02 1.422441645778e-04 5.798445684916e+00
9.227500000000e+02 -7.057568058466e-02 1.388630514056e-04 5.851982440514e+00
9.230000000000e+02 -6.885450913526e-02 1.355676729508e-04 5.905587328398e+00
9.232500000000e+02 -6.717256853709e-02 1.323780705511e-04 5.959251482465e+00
9.235000000000e+02 -6.554679185201e-02 1.293133782958e-04 6.012964286385e+00
9.237500000000e+02 -6.399240061666e-02 1.263925850289e-04 6.066713496639e+00
9.240000000000e+02 -6.252207998414e-02 1.236351076940e-04 6.120485380254e+00
9.242500000000e+02 -6.114542423798e-02 1.210610583504e-04 6.174264845065e+00
9.245000000000e+02 -5.986871374409e-02 1.186911357282e-04 6.228035543131e+00
9.247500000000e+02 -5.869503424607e-02 1.165461168964e-04 6.281779933357e+00
9.250000000000e+02 -5.762469956042e-02 1.146460354698e-04 6.335479297157e+00
9.252500000000e+02 -5.665589682143e-02 1.130091107348e-04 6.389113709947e+00
9.255000000000e+02 -5.578544691012e-02 1.116505375163e-04 6.442661972101e+00
9.257500000000e+02 -5.500955892539e-02 1.105813519014e-04 6.496101529795e+00
9.260000000000e+02 -5.432447207060e-02 1.098075142257e-04 6.549408386009e+00
9.262500000000e+02 -5.372689789917e-02 1.093293132448e-04 6.602557029038e+00
9.265000000000e+02 -5.321421223656e-02 1.091411598168e-04 6.655520407093e+00
9.267500000000e+02 -5.278439333937e-02 1.092318100373e-04 6.708269941058e+00
9.270000000000e+02 -5.243573821209e-02 1.095849705554e-04 6.760775591653e+00
9.272500000000e+02 -5.216642354574e-02 1.101801912969e-04 6.813005993290e+00
9.275000000000e+02 -5.197400198240e-02 1.109939483356e-04 6.864928616965e+00
9.277500000000e+02 -5.185492437886e-02 1.120007537030e-04 6.916509988591e+00
9.280000000000e+02 -5.180417542085e-02 1.131741866497e-04 6.967715906953e+00
9.282500000000e+02 -5.181508453883e-02 1.144877167461e-04 7.018511685908e+00
9.285000000000e+02 -5.187934674244e-02 1.159152711187e-04 7.068862363817e+00
9.287500000000e+02 -5.198725424391e-02 1.174315056844e-04 7.118732909847e+00
9.290000000000e+02 -5.212810735109e-02 1.190118184148e-04 7.168088376078e+00
9.292500000000e+02 -5.229075067375e-02 1.206321531969e-04 7.216894035255e+00
9.295000000000e+02 -5.246416099759e-02 1.222687344758e-04 7.265115461268e+00
9.297500000000e+02 -5.263801445670e-02 1.238977495926e-04 7.312718600801e+00
9.300000000000e+02 -5.280316117044e-02 1.254951414327e-04 7.359669807593e+00
9.302500000000e+02 -5.295195671014e-02 1.270365832215e-04 7.405935871667e+00
9.305000000000e+02 -5.307841973142e-02 1.284976643173e-04 7.451484045000e+00
9.307500000000e+02 -5.317821116016e-02 1.298543209506e-04 7.496282073891e+00
9.310000000000e+02 -5.324845431875e-02 1.310834677760e-04 7.540298244175e+00
9.312500000000e+02 -5.328743532066e-02 1.321637626507e-04 7.583501443735e+00
9.315000000000e+02 -5.329423561830e-02 1.330764259828e-04 7.625861242334e+00
9.317500000000e+02 -5.326835336444e-02 1.338060421376e-04 7.667347986507e+00
9.320000000000e+02 -5.320936683512e-02 1.343412236313e-04 7.707932906315e+00
9.322500000000e+02 -5.311667981362e-02 1.346750773999e-04 7.747588215456e+00
9.325000000000e+02 -5.298938101112e-02 1.348054278319e-04 7.786287225600e+00
9.327500000000e+02 -5.282621816289e-02 1.347347900720e-04 7.824004429187e+00
9.330000000000e+02 -5.262568305613e-02 1.344701017473e-04 7.860715572354e+00
9.332500000000e+02 -5.238618134852e-02 1.340222347090e-04 7.896397704012e+00
9.335000000000e+02 -5.210625094927e-02 1.334053192894e-04 7.931029189374e+00
9.337500000000e+02 -5.178479631049e-02 1.326360557699e-04 7.964589718146e+00
9.340000000000e+02 -5.142129167393e-02 1.317330175193e-04 7.997060262414e+00
9.342500000000e+02 -5.101593352374e-02 1.307159405376e-04 8.028423045690e+00
9.345000000000e+02 -5.056971050678e-02 1.296051283882e-04 8.058661473129e+00
9.347500000000e+02 -5.008439262960e-02 1.284209792631e-04 8.087760085158e+00
9.350000000000e+02 -4.956243340147e-02 1.271836760526e-04 8.115704488664e+00
9.352500000000e+02 -4.900680846119e-02 1.259130161738e-04 8.142481321156e+00
9.355000000000e+02 -4.842080566672e-02 1.246281937474e-04 8.168078213441e+00
9.357500000000e+02 -4.780779642107e-02 1.233476934938e-04 8.192483769341e+00
9.360000000000e+02 -4.717101758385e-02 1.220891949235e-04 8.215687574886e+00
9.362500000000e+02 -4.651338219560e-02 1.208694418307e-04 8.237680201631e+00
9.365000000000e+02 -4.583734404411e-02 1.197040510501e-04 8.258453239780e+00
9.367500000000e+02 -4.514482107888e-02 1.186072611543e-04 8.277999322888e+00
9.370000000000e+02 -4.443718378701e-02 1.175916181212e-04 8.296312160543e+00
9.372500000000e+02 -4.371530083020e-02 1.166676211629e-04 8.313386560357e+00
9.375000000000e+02 -4.297963348814e-02 1.158433474718e-04 8.329218451992e+00
9.377500000000e+02 -4.223035947069e-02 1.151241001273e-04 8.343804890787e+00
9.380000000000e+02 -4.146751007689e-02 1.145121265330e-04 8.357144050945e+00
9.382500000000e+02 -4.069110469272e-02 1.140064021081e-04 8.369235214382e+00
9.385000000000e+02 -3.990126416067e-02 1.136024627318e-04 8.380078741865e+00
9.387500000000e+02 -3.909829432488e-02 1.132924786018e-04 8.389676041859e+00
9.390000000000e+02 -3.828273256156e-02 1.130653945516e-04 8.398029535454e+00
9.392500000000e+02 -3.745535473640e-02 1.129071773258e-04 8.405142619845e+00
9.395000000000e+02 -3.661714881676e-02 1.128012481357e-04 8.411019638586e+00
9.397500000000e+02 -3.576925845170e-02 1.127289437984e-04 8.415665853122e+00
9.400000000000e+02 -3.491290914095e-02 1.126700172083e-04 8.419087422697e+00
9.402500000000e+02 -3.404932709333e-02 1.126032053655e-04 8.421291389748e+00
9.405000000000e+02 -3.317966066225e-02 1.125067938196e-04 8.422285670816e+00
9.407500000000e+02 -3.230491719291e-02 1.123591170450e-04 8.422079048972e+00
9.410000000000e+02 -3.142591853896e-02 1.121390376802e-04 8.420681166224e+00
9.412500000000e+02 -3.054328152609e-02 1.118263864413e-04 8.418102513877e+00
9.415000000000e+02 -2.965742719748e-02 1.114023376005e-04 8.414354411840e+00
9.417500000000e+02 -2.876861122709e-02 1.108497059155e-04 8.409448984369e+00
9.420000000000e+02 -2.787697891244e-02 1.101532641326e-04 8.403399116675e+00
9.422500000000e+02 -2.698263085368e-02 1.092999455444e-04 8.396218407250e+00
9.425000000000e+02 -2.608570022028e-02 1.082789979326e-04 8.387921097664e+00
9.427500000000e+02 -2.518642597422e-02 1.070821546998e-04 8.378522001014e+00
9.430000000000e+02 -2.428522340210e-02 1.057037799923e-04 8.368036408703e+00
9.432500000000e+02 -2.338273794151e-02 1.041409896668e-04 8.356480000997e+00
9.435000000000e+02 -2.247988445974e-02 1.023937846960e-04 8.343868745070e+00
9.437500000000e+02 -2.157786664322e-02 1.004650675049e-04 8.330218790769e+00
9.440000000000e+02 -2.067817324184e-02 9.836073232639e-05 8.315546376734e+00
9.442500000000e+02 -1.978255869745e-02 9.608975023467e-05 8.299867726412e+00
9.445000000000e+02 -1.889300301172e-02 9.366410238920e-05 8.283198964746e+00
9.447500000000e+02 -1.801166227542e-02 9.109876004207e-05 8.265556027502e+00
9.450000000000e+02 -1.714080794844e-02 8.841157696360e-05 8.246954589086e+00
9.452500000000e+02 -1.628276379267e-02 8.562311614888e-05 8.227409992410e+00
9.455000000000e+02 -1.543984228756e-02 8.275641480038e-05 8.206937192666e+00
9.457500000000e+02 -1.461428754651e-02 7.983669219308e-05 8.185550697887e+00
9.460000000000e+02 -1.380822354201e-02 7.689099545821e-05 8.163264526493e+00
9.462500000000e+02 -1.302361246955e-02 7.394779577505e-05 8.140092165610e+00
9.465000000000e+02 -1.226222274963e-02 7.103654231669e-05 8.116046536078e+00
9.467500000000e+02 -1.152560673124e-02 6.818718621079e-05 8.091139962946e+00
9.470000000000e+02 -1.081508724802e-02 6.542968746898e-05 8.065384151660e+00
9.472500000000e+02 -1.013175177407e-02 6.279351329830e-05 8.038790170387e+00
9.475000000000e+02 -9.476452720177e-03 6.030710360513e-05 8.011368439200e+00
9.477500000000e+02 -8.849812251138e-03 5.799752274022e-05 7.983128726028e+00
9.480000000000e+02 -8.252230425079e-03 5.588998092329e-05 7.954080155262e+00
9.482500000000e+02 -7.683895197422e-03 5.400741919021e-05 7.924231216758e+00
9.485000000000e+02 -7.144793303975e-03 5.237009199452e-05 7.893589792434e+00
9.487500000000e+02 -6.634721629150e-03 5.099529856767e-05 7.862163191422e+00
9.490000000000e+02 -6.153296959934e-03 4.989720663337e-05 7.829958188106e+00
9.492500000000e+02 -5.699965695116e-03 4.908664614672e-05 7.796981075620e+00
9.495000000000e+02 -5.274013576951e-03 4.857098548439e-05 7.763237725410e+00
9.497500000000e+02 -4.874573883140e-03 4.835405773768e-05 7.728733648531e+00
9.500000000000e+02 -4.500637913079e-03 4.843615278233e-05 7.693474066620e+00
9.502500000000e+02 -4.151067583631e-03 4.881406344348e-05 7.657463984364e+00
9.505000000000e+02 -3.824608021171e-03 4.948117214376e-05 7.620708259150e+00
9.507500000000e+02 -3.519904627206e-03 5.042756619650e-05 7.583211673064e+00
9.510000000000e+02 -3.235522506819e-03 5.164020533258e-05 7.544979000601e+00
9.512500000000e+02 -2.969964509599e-03 5.310317363863e-05 7.506015069650e+00
9.515000000000e+02 -2.721692260350e-03 5.479785391901e-05 7.466324818377e+00
9.517500000000e+02 -2.489144499366e-03 5.670320225792e-05 7.425913343332e+00
9.520000000000e+02 -2.270755171081e-03 5.879600175776e-05 7.384785939626e+00
9.522500000000e+02 -2.064964875791e-03 6.105119568073e-05 7.342948132583e+00
9.525000000000e+02 -1.870231554366e-03 6.344221446986e-05 7.300405701048e+00
9.527500000000e+02 -1.685034807605e-03 6.594124682630e-05 7.257164692442e+00
9.530000000000e+02 -1.507875239550e-03 6.851953350587e-05 7.213231430516e+00
9.532500000000e+02 -1.337270195998e-03 7.114773215200e-05 7.168612514886e+00
9.535000000000e+02 -1.171740608271e-03 7.379621920342e-05 7.123314817188e+00
9.537500000000e+02 -1.009796263487e-03 7.643538145199e-05 7.077345469764e+00
9.540000000000e+02 -8.499148240867e-04 7.903589546304e-05 7.030711851825e+00
9.542500000000e+02 -6.905179573599e-04 8.156899298656e-05 6.983421572581e+00
9.545000000000e+02 -5.299455365925e-04 8.400670599032e-05 6.935482452954e+00
9.547500000000e+02 -3.664292207741e-04 8.632208539783e-05 6.886902507464e+00
9.550000000000e+02 -1.980683357880e-04 8.848940357317e-05 6.837689924335e+00
9.552500000000e+02 -2.280552875145e-05 9.048432425637e-05 6.787853052124e+00
9.555000000000e+02 1.615922357948e-04 9.228404328257e-05 6.737400384710e+00
9.557500000000e+02 3.575495145474e-04 9.386742680301e-05 6.686340549268e+00
9.560000000000e+02 5.676957087611e-04 9.521513928104e-05 6.634682303753e+00
9.562500000000e+02 7.948713351766e-04 9.630971451935e-05 6.582434531126e+00
9.565000000000e+02 1.042130290243e-03 9.713563916544e-05 6.529606247550e+00
9.567500000000e+02 1.312733301400e-03 9.767940205893e-05 6.476206608709e+00
9.570000000000e+02 1.610133913798e-03 9.792954507720e-05 6.422244928227e+00
9.572500000000e+02 1.937954326415e-03 9.787667935870e-05 6.367730700085e+00
9.575000000000e+02 2.299950811121e-03 9.751358286544e-05 6.312673627738e+00
9.577500000000e+02 2.699969043712e-03 9.683521186388e-05 6.257083661348e+00
9.580000000000e+02 3.141890750798e-03 9.583869468061e-05 6.200971036839e+00
9.582500000000e+02 3.629572695266e-03 9.452335818769e-05 6.144346324073e+00
9.585000000000e+02 4.166780015097e-03 9.289075288751e-05 6.087220477546e+00
9.587500000000e+02 4.757115255770e-03 9.094468765755e-05 6.029604891140e+00
9.590000000000e+02 5.403943909843e-03 8.869124891284e-05 5.971511457622e+00
9.592500000000e+02 6.110318161606e-03 8.613875094018e-05 5.912952628136e+00
9.595000000000e+02 6.878898466494e-03 8.329784323202e-05 5.853941476065e+00
9.597500000000e+02 7.711874486456e-03 8.018150916556e-05 5.794491761776e+00
9.600000000000e+02 8.610887598672e-03 7.680505178745e-05 5.734617995119e+00
9.602500000000e+02 9.576955066539e-03 7.318608307291e-05 5.674335500645e+00
9.605000000000e+02 1.061039983739e-02 6.934448214149e-05 5.613660477379e+00
9.607500000000e+02 1.171078624073e-02 6.530234373633e-05 5.552610059316e+00
9.610000000000e+02 1.287686505225e-02 6.108389994092e-05 5.491202370545e+00
9.612500000000e+02 1.410652915141e-02 5.671541705185e-05 5.429456577081e+00
9.615000000000e+02 1.539678090543e-02 5.222506225183e-05 5.367392935981e+00
9.617500000000e+02 1.674371350252e-02 4.764274502592e-05 5.305032838320e+00
9.620000000000e+02 1.814250685525e-02 4.299992163997e-05 5.242398848417e+00
9.622500000000e+02 1.958743939561e-02 3.832936396997e-05 5.179514737288e+00
9.625000000000e+02 2.107191616463e-02 3.366490076956e-05 5.116405511833e+00
9.627500000000e+02 2.258851362890e-02 2.904113191526e-05 5.053097437172e+00
9.630000000000e+02 2.412904047007e-02 2.449311423358e-05 4.989618053708e+00
9.632500000000e+02 2.568461313537e-02 2.005602255284e-05 4.925996187073e+00
9.635000000000e+02 2.724574518004e-02 1.576480411794e-05 4.862261952941e+00
9.637500000000e+02 2.880244726441e-02 1.165380260040e-05 4.798446753040e+00
9.640000000000e+02 3.034433733100e-02 7.756382310820e-06 4.734583265154e+00
9.642500000000e+02 3.186076002292e-02 4.104546235173e-06 4.670705425010e+00
9.645000000000e+02 3.334091122981e-02 7.285598564444e-07 4.606848398814e+00
9.647500000000e+02 3.477397021618e-02 -2.343417902312e-06 4.543048547955e+00
9.650000000000e+02 3.614923777114e-02 -5.085691990203e-06 4.479343383161e+00
9.652500000000e+02 3.745627282425e-02 -7.475353753478e-06 4.415771509823e+00
9.655000000000e+02 3.868503305329e-02 -9.492585290261e-06 4.352372563052e+00
9.657500000000e+02 3.982601490293e-02 -1.112093539582e-05 4.289187130449e+00
9.660000000000e+02 4.087038126458e-02 -1.234754056731e-05 4.226256669417e+00
9.662500000000e+02 4.181009394885e-02 -1.316333793197e-05 4.163623406032e+00
9.665000000000e+02 4.263802478614e-02 -1.356320376211e-05 4.101330233408e+00
9.667500000000e+02 4.334807282484e-02 -1.354608736695e-05 4.039420586509e+00
9.670000000000e+02 4.393525658480e-02 -1.311505909990e-05 3.977938321944e+00
9.672500000000e+02 4.439581412110e-02 -1.227735483847e-05 3.916927569765e+00
9.675000000000e+02 4.472727548657e-02 -1.104432726071e-05 3.856432597027e+00
9.677500000000e+02 4.492854113559e-02 -9.431392169773e-06 3.796497642359e+00
9.680000000000e+02 4.499993632384e-02 -7.457899503488e-06 3.737166758145e+00
9.682500000000e+02 4.494325074159e-02 -5.146960732283e-06 3.678483650940e+00
9.685000000000e+02 4.476177286293e-02 -2.525261052461e-06 3.620491499387e+00
9.687500000000e+02 4.446029532286e-02 3.771933150543e-07 3.563232790178e+00
9.690000000000e+02 4.404510966739e-02 3.527345176918e-06 3.506749140712e+00
9.692500000000e+02 4.352397699245e-02 6.889401403531e-06 3.451081138211e+00
9.695000000000e+02 4.290609171408e-02 1.042514972963e-05 3.396268154745e+00
9.697500000000e+02 4.220201747063e-02 1.409432719840e-05 3.342348192626e+00
9.700000000000e+02 4.142361098382e-02 1.785500160806e-05 3.289357723069e+00
9.702500000000e+02 4.058392743579e-02 2.166396540951e-05 3.237331534852e+00
9.705000000000e+02 3.969710866187e-02 2.547714822690e-05 3.186302588793e+00
9.707500000000e+02 3.877825127671e-02 2.925003988877e-05 3.136301899784e+00
9.710000000000e+02 3.784326347936e-02 3.293811515356e-05 3.087358395961e+00
9.712500000000e+02 3.690870063557e-02 3.649726598554e-05 3.039498820322e+00
9.715000000000e+02 3.599158859561e-02 3.988421609516e-05 2.992747645716e+00
9.717500000000e+02 3.510923569447e-02 4.305696200074e-05 2.947126967600e+00
9.720000000000e+02 3.427903159329e-02 4.597517487614e-05 2.902656459262e+00
9.722500000000e+02 3.351823848902e-02 4.860060403594e-05 2.859353305283e+00
9.725000000000e+02 3.284377291247e-02 5.089747259432e-05 2.817232149799e+00
9.727500000000e+02 3.227198437815e-02 5.283283492419e-05 2.776305087609e+00
9.730000000000e+02 3.181842955180e-02 5.437692634624e-05 2.736581637956e+00
9.732500000000e+02 3.149764539558e-02 5.550348479885e-05 2.698068733550e+00
9.735000000000e+02 3.132292976564e-02 5.619002135526e-05 2.660770746023e+00
9.737500000000e+02 3.130612595416e-02 5.641807362594e-05 2.624689496493e+00
9.740000000000e+02 3.145741763689e-02 5.617342293171e-05 2.589824278582e+00
9.742500000000e+02 3.178514379841e-02 5.544625028553e-05 2.556171914482e+00
9.745000000000e+02 3.229562406799e-02 5.423128678844e-05 2.523726785130e+00
9.747500000000e+02 3.299301373812e-02 5.252788771409e-05 2.492480904337e+00
9.750000000000e+02 3.387917519101e-02 5.034009673438e-05 2.462423969770e+00
9.752500000000e+02 3.495358249611e-02 4.767664497396e-05 2.433543443897e+00
9.755000000000e+02 3.621325310307e-02 4.455092038216e-05 2.405824631203e+00
9.757500000000e+02 3.765271554082e-02 4.098088138210e-05 2.379250771909e+00
9.760000000000e+02 3.926400771646e-02 3.698894490814e-05 2.353803129332e+00
9.762500000000e+02 4.103671761406e-02 3.260181268214e-05 2.329461099730e+00
9.765000000000e+02 4.295806048863e-02 2.785026749511e-05 2.306202323605e+00
9.767500000000e+02 4.501299621494e-02 2.276892112693e-05 2.284002808198e+00
9.770000000000e+02 4.718438637716e-02 1.739594714859e-05 2.262837060578e+00
9.772500000000e+02 4.945319021868e-02 1.177271468744e-05 2.242678232679e+00
9.775000000000e+02 5.179869838858e-02 5.943438653483e-06 2.223498279105e+00
9.777500000000e+02 5.419880263863e-02 -4.522356120140e-08 2.205268129171e+00
9.780000000000e+02 5.663029869035e-02 -6.144625579824e-06 2.187957873910e+00
9.782500000000e+02 5.906921938119e-02 -1.230461417823e-05 2.171536969235e+00
9.785000000000e+02 6.149119417845e-02 -1.847404006539e-05 2.155974455540e+00
9.787500000000e+02 6.387183054972e-02 -2.460130042856e-05 2.141239195284e+00
9.790000000000e+02 6.618710914940e-02 -3.063489953989e-05 2.127300121156e+00
9.792500000000e+02 6.841379264714e-02 -3.652403060422e-05 2.114126512643e+00
9.795000000000e+02 7.052982967153e-02 -4.221915782407e-05 2.101688268292e+00
9.797500000000e+02 7.251475991771e-02 -4.767261285557e-05 2.089956210740e+00
9.800000000000e+02 7.435009460058e-02 -5.283917065846e-05 2.078902376372e+00
9.802500000000e+02 7.601968162893e-02 -5.767662939818e-05 2.068500334669e+00
9.805000000000e+02 7.751002524912e-02 -6.214634910681e-05 2.058725479292e+00
9.807500000000e+02 7.881057265697e-02 -6.621378259572e-05 2.049555341963e+00
9.810000000000e+02 7.991393491156e-02 -6.984894464238e-05 2.040969863317e+00
9.812500000000e+02 8.081605734883e-02 -7.302686117633e-05 2.032951674546e+00
9.815000000000e+02 8.151631287065e-02 -7.572794879843e-05 2.025486333631e+00
9.817500000000e+02 8.201752034981e-02 -7.793833716818e-05 2.018562528321e+00
9.820000000000e+02 8.232589254158e-02 -7.965014477010e-05 2.012172261130e+00
9.822500000000e+02 8.245089751812e-02 -8.086166903160e-05 2.006310970207e+00
9.825000000000e+02 8.240504295934e-02 -8.157750268228e-05 2.000977600211e+00
9.827500000000e+02 8.220359445447e-02 -8.180858915618e-05 1.996174641809e+00
9.830000000000e+02 8.186421930985e-02 -8.157217495364e-05 1.991908091644e+00
9.832500000000e+02 8.140657689376e-02 -8.089168480541e-05 1.988187367077e+00
9.835000000000e+02 8.085186175132e-02 -7.979650194229e-05 1.985025161775e+00
9.837500000000e+02 8.022231301411e-02 -7.832165427810e-05 1.982437246174e+00
9.840000000000e+02 7.954070405093e-02 -7.650740216478e-05 1.980442216265e+00
9.842500000000e+02 7.882982696694e-02 -7.439872904300e-05 1.979061195503e+00
9.845000000000e+02 7.811198694264e-02 -7.204473496500e-05 1.978317496168e+00
9.847500000000e+02 7.740852127250e-02 -6.949793740024e-05 1.978236247712e+00
9.850000000000e+02 7.673935717274e-02 -6.681348552764e-05 1.978844000802e+00
9.852500000000e+02 7.612262093088e-02 -6.404829936299e-05 1.980168316555e+00
9.855000000000e+02 7.557430907738e-02 -6.126014817631e-05 1.982237351075e+00
9.857500000000e+02 7.510802999537e-02 -5.850668593604e-05 1.985079447745e+00
9.860000000000e+02 7.473482166434e-02 -5.584446938342e-05 1.988722734746e+00
9.862500000000e+02 7.446304917706e-02 -5.332797503141e-05 1.993194769933e+00
9.865000000000e+02 7.429838111731e-02 -5.100864901836e-05 1.998522200109e+00
9.867500000000e+02 7.424384360472e-02 -4.893401494813e-05 2.004730465128e+00
9.870000000000e+02 7.429994443751e-02 -4.714684964574e-05 2.011843567837e+00
9.872500000000e+02 7.446486227020e-02 -4.568447715303e-05 2.019883871965e+00
9.875000000000e+02 7.473468707571e-02 -4.457816265246e-05 2.028871981015e+00
9.877500000000e+02 7.510370437946e-02 -4.385265744036e-05 2.038826651915e+00
9.880000000000e+02 7.556470677310e-02 -4.352584510253e-05 2.049764777696e+00
9.882500000000e+02 7.610932118655e-02 -4.360855929236e-05 2.061701418086e+00
9.885000000000e+02 7.672833985641e-02 -4.410452996628e-05 2.074649868179e+00
9.887500000000e+02 7.741204015782e-02 -4.501043156524e-05 2.088621775563e+00
9.890000000000e+02 7.815048514535e-02 -4.631606788885e-05 2.103627277815e+00
9.892500000000e+02 7.893379374431e-02 -4.800463618498e-05 2.119675166507e+00
9.895000000000e+02 7.975237471974e-02 -5.005309439363e-05 2.136773057256e+00
9.897500000000e+02 8.059711799694e-02 -5.243261046115e-05 2.154927564520e+00
9.900000000000e+02 8.145954284765e-02 -5.510907882000e-05 2.174144465887e+00
9.902500000000e+02 8.233189994877e-02 -5.804371205378e-05 2.194428853597e+00
9.905000000000e+02 8.320723025120e-02 -6.119370299973e-05 2.215785264429e+00
9.907500000000e+02 8.407938326480e-02 -6.451295473361e-05 2.238217784283e+00
9.910000000000e+02 8.494299959522e-02 -6.795287185088e-05 2.261730124955e+00
9.912500000000e+02 8.579346377825e-02 -7.146320576246e-05 2.286325671998e+00
9.915000000000e+02 8.662683402137e-02 -7.499293982560e-05 2.312007504465e+00
9.917500000000e+02 8.743975582941e-02 -7.849118608047e-05 2.338778388436e+00
9.920000000000e+02 8.822936669382e-02 -8.190809126976e-05 2.366640747429e+00
9.922500000000e+02 8.899319909835e-02 -8.519572128157e-05 2.395596613018e+00
9.925000000000e+02 8.972908856367e-02 -8.830883929278e-05 2.425647559849e+00
9.927500000000e+02 9.043509294757e-02 -9.120563254353e-05 2.456794628780e+00
9.930000000000e+02 9.110942797799e-02 -9.384831923986e-05 2.489038242221e+00
9.932500000000e+02 9.175042235414e-02 -9.620359749107e-05 2.522378115236e+00
9.935000000000e+02 9.235649451367e-02 -9.824303460632e-05 2.556813162958e+00
9.937500000000e+02 9.292614578699e-02 -9.994328290733e-05 2.592341425214e+00
9.940000000000e+02 9.345797650149e-02 -1.012862081113e-04 2.628959968250e+00
9.942500000000e+02 9.395070568030e-02 -1.022589147522e-04 2.666664820384e+00
9.945000000000e+02 9.440319245942e-02 -1.028537069706e-04 2.705450920876e+00
9.947500000000e+02 9.481445730040e-02 -1.030680149795e-04 2.745312051300e+00
9.950000000000e+02 9.518367817577e-02 -1.029042584200e-04 2.786240829602e+00
9.952500000000e+02 9.551017646409e-02 -1.023697045526e-04 2.828228670399e+00
9.955000000000e+02 9.579336866614e-02 -1.014762532097e-04 2.871265812859e+00
9.957500000000e+02 9.603270583991e-02 -1.002401935007e-04 2.915341311297e+00
9.960000000000e+02 9.622758609290e-02 -9.868185412837e-05 2.960443089339e+00
9.962500000000e+02 9.637726910315e-02 -9.682517436904e-05 3.006557951334e+00
9.965000000000e+02 9.648079022511e-02 -9.469713565780e-05 3.053671627638e+00
9.967500000000e+02 9.653689527902e-02 -9.232708523091e-05 3.101768814911e+00
9.970000000000e+02 9.654401417278e-02 -8.974595721914e-05 3.150833175818e+00
9.972500000000e+02 9.650027404495e-02 -8.698536376278e-05 3.200847356622e+00
9.975000000000e+02 9.640356588481e-02 -8.407666964899e-05 3.251792966994e+00
9.977500000000e+02 9.625165716066e-02 -8.105007495096e-05 3.303650561205e+00
9.980000000000e+02 9.604234799748e-02 -7.793377609108e-05 3.356399571315e+00
9.982500000000e+02 9.577364555207e-02 -7.475326485451e-05 3.410018262307e+00
9.985000000000e+02 9.544394118528e-02 -7.153083457612e-05 3.464483667803e+00
9.987500000000e+02 9.505216329526e-02 -6.828531548764e-05 3.519771534533e+00
9.990000000000e+02 9.459788314372e-02 -6.503207352546e-05 3.575856281227e+00
9.992500000000e+02 9.408135573580e-02 -6.178325609671e-05 3.632710979954e+00
9.995000000000e+02 9.350348626967e-02 -5.854824764071e-05 3.690307366088e+00
9.997500000000e+02 9.286572326498e-02 -5.533427518842e-05 3.748615880140e+00
1.000000000000e+03 9.216989057245e-02 -5.214708733323e-05 3.807605741486e+00
1.000250000000e+03 9.141798013769e-02 -4.899162409469e-05 3.867245050625e+00
1.000500000000e+03 9.061193428839e-02 -4.587259840136e-05 3.927500911583e+00
1.000750000000e+03 8.975344676030e-02 -4.279492918044e-05 3.988339579568e+00
1.001000000000e+03 8.884381554089e-02 -3.976397557978e-05 4.049726590972e+00
1.001250000000e+03 8.788386364743e-02 -3.678557100792e-05 4.111626912387e+00
1.001500000000e+03 8.687394391393e-02 -3.386585946594e-05 4.174005065303e+00
1.001750000000e+03 8.581402364836e-02 -3.101098494657e-05 4.236825245825e+00
1.002000000000e+03 8.470384230643e-02 -2.822667771499e-05 4.300051407861e+00
1.002250000000e+03 8.354311409066e-02 -2.551780695695e-05 4.363647352905e+00
1.002500000000e+03 8.233175754533e-02 -2.288795955224e-05 4.427576788924e+00
1.002750000000e+03 8.107012394234e-02 -2.033909560561e-05 4.491803382244e+00
1.003000000000e+03 7.975920022304e-02 -1.787131474110e-05 4.556290816647e+00
1.003250000000e+03 7.840078035445e-02 -1.548273826152e-05 4.621002835415e+00
1.003500000000e+03 7.699758974293e-02 -1.316951138258e-05 4.685903302726e+00
1.003750000000e+03 7.555337463554e-02 -1.092589979196e-05 4.750956253981e+00
1.004000000000e+03 7.407295362173e-02 -8.744465439803e-06 4.816125960819e+00
1.004250000000e+03 7.256224982247e-02 -6.616295438189e-06 4.881376984355e+00
1.004500000000e+03 7.102830014900e-02 -4.531278545494e-06 4.946674232749e+00
1.004750000000e+03 6.947925173622e-02 -2.478424025204e-06 5.011983003412e+00
1.005000000000e+03 6.792433043274e-02 -4.462496519531e-07 5.077269019556e+00
1.005250000000e+03 6.637377010939e-02 1.576788903224e-06 5.142498454676e+00
1.005500000000e+03 6.483868567570e-02 3.601777051471e-06 5.207637948565e+00
1.005750000000e+03 6.333086436849e-02 5.638675352221e-06 5.272654621526e+00
1.006000000000e+03 6.186246467628e-02 7.695613859493e-06 5.337516091170e+00
1.006250000000e+03 6.044561813414e-02 9.778133833072e-06 5.402190499466e+00
1.006500000000e+03 5.909194848469e-02 1.188845199368e-05 5.466646555708e+00
1.006750000000e+03 5.781204122589e-02 1.402484562940e-05 5.530853598824e+00
1.007000000000e+03 5.661491244850e-02 1.618119330729e-05 5.594781679136e+00
1.007250000000e+03 5.550753629808e-02 1.834684334759e-05 5.658401655677e+00
1.007500000000e+03 5.449449322445e-02 2.050689782584e-05 5.721685301387e+00
1.007750000000e+03 5.357779494526e-02 2.264285545484e-05 5.784605405519e+00
1.008000000000e+03 5.275692680712e-02 2.473365683012e-05 5.847135862236e+00
1.008250000000e+03 5.202912288309e-02 2.675706684799e-05 5.909251728695e+00
1.008500000000e+03 5.138986456475e-02 2.869127180083e-05 5.970929257092e+00
1.008750000000e+03 5.083355396164e-02 3.051653727276e-05 6.032145878909e+00
1.009000000000e+03 5.035429317053e-02 3.221674306034e-05 6.092880155899e+00
1.009250000000e+03 4.994667307496e-02 3.378061459722e-05 6.153111692039e+00
1.009500000000e+03 4.960647207693e-02 3.520248976221e-05 6.212821036189e+00
1.009750000000e+03 4.933116040844e-02 3.648251021923e-05 6.271989559226e+00
1.010000000000e+03 4.912013702022e-02 3.762618296915e-05 6.330599357709e+00
1.010250000000e+03 4.897464498273e-02 3.864334364900e-05 6.388633159015e+00
1.010500000000e+03 4.889736716504e-02 3.954662072359e-05 6.446074280564e+00
1.010750000000e+03 4.889173482229e-02 4.034957571766e-05 6.502906607578e+00
1.011000000000e+03 4.896103987359e-02 4.106473863746e-05 6.559114634355e+00
1.011250000000e+03 4.910745795556e-02 4.170178287016e-05 6.614683519559e+00
1.011500000000e+03 4.933112425557e-02 4.226606962360e-05 6.669599189232e+00
1.011750000000e+03 4.962938694073e-02 4.275775536067e-05 6.723848437139e+00
1.012000000000e+03 4.999635271129e-02 4.317158624695e-05 6.777419019681e+00
1.012250000000e+03 5.042280350051e-02 4.349740652301e-05 6.830299742460e+00
1.012500000000e+03 5.089650470320e-02 4.372132085917e-05 6.882480495827e+00
1.012750000000e+03 5.140288525689e-02 4.382740076353e-05 6.933952253601e+00
1.013000000000e+03 5.192600946123e-02 4.379973249075e-05 6.984707013677e+00
1.013250000000e+03 5.244973105598e-02 4.362445119935e-05 7.034737706894e+00
1.013500000000e+03 5.295888084070e-02 4.329161736244e-05 7.084038053850e+00
1.013750000000e+03 5.344034669030e-02 4.279670333640e-05 7.132602405552e+00
1.014000000000e+03 5.388391014305e-02 4.214144502285e-05 7.180425575708e+00
1.014250000000e+03 5.428273859161e-02 4.133400441902e-05 7.227502684016e+00
1.014500000000e+03 5.463347676361e-02 4.038842050494e-05 7.273829026163e+00
1.014750000000e+03 5.493593423096e-02 3.932341299145e-05 7.319399983040e+00
1.015000000000e+03 5.519241878393e-02 3.816072683113e-05 7.364210976539e+00
1.015250000000e+03 5.540681138655e-02 3.692323545620e-05 7.408257473537e+00
1.015500000000e+03 5.558351110061e-02 3.563302104381e-05 7.451535033604e+00
1.015750000000e+03 5.572639360277e-02 3.430966518406e-05 7.494039391372e+00
1.016000000000e+03 5.583791810133e-02 3.296896630586e-05 7.535766555480e+00
1.016250000000e+03 5.591850376730e-02 3.162223054110e-05 7.576712919054e+00
1.016500000000e+03 5.596624082777e-02 3.027620282758e-05 7.616875350945e+00
1.016750000000e+03 5.597696739546e-02 2.893363337791e-05 7.656251262225e+00
1.017000000000e+03 5.594469217000e-02 2.759433605168e-05 7.694838639721e+00
1.017250000000e+03 5.586228451765e-02 2.625663245115e-05 7.732636030800e+00
1.017500000000e+03 5.572233966456e-02 2.491897218490e-05 7.769642489345e+00
1.017750000000e+03 5.551809362103e-02 2.358151219364e-05 7.805857482169e+00
1.018000000000e+03 5.524426272659e-02 2.224746415416e-05 7.841280765249e+00
1.018250000000e+03 5.489770797833e-02 2.092405869922e-05 7.875912244936e+00
1.018500000000e+03 5.447783434695e-02 1.962301729783e-05 7.909751834732e+00
1.018750000000e+03 5.398669157448e-02 1.836051067361e-05 7.942799322172e+00
1.019000000000e+03 5.342876514045e-02 1.715662054022e-05 7.975054258015e+00
1.019250000000e+03 5.281050370321e-02 1.603439408437e-05 8.006515873016e+00
1.019500000000e+03 5.213964407468e-02 1.501859049083e-05 8.037183030404e+00
1.019750000000e+03 5.142443281739e-02 1.413444024664e-05 8.067054208338e+00
1.020000000000e+03 5.067283708946e-02 1.340631078373e-05 8.096127512796e+00
1.020250000000e+03 4.989184163391e-02 1.285652393601e-05 8.124400712180e+00
1.020500000000e+03 4.908691224430e-02 1.250440895864e-05 8.151871279584e+00
1.020750000000e+03 4.826167286469e-02 1.236585209194e-05 8.178536438981e+00
1.021000000000e+03 4.741782301609e-02 1.245312301210e-05 8.204393200261e+00
1.021250000000e+03 4.655528598272e-02 1.277500408070e-05 8.229438376407e+00
1.021500000000e+03 4.567255028318e-02 1.333717588564e-05 8.253668580090e+00
1.021750000000e+03 4.476715281764e-02 1.414277341133e-05 8.277080189463e+00
1.022000000000e+03 4.383622807496e-02 1.519301056072e-05 8.299669294660e+00
1.022250000000e+03 4.287705673173e-02 1.648776818372e-05 8.321431621031e+00
1.022500000000e+03 4.188754660992e-02 1.802605966592e-05 8.342362438427e+00
1.022750000000e+03 4.086659522043e-02 1.980631502033e-05 8.362456463669e+00
1.023000000000e+03 3.981430213775e-02 2.182648552657e-05 8.381707764344e+00
1.023250000000e+03 3.873202082096e-02 2.408390314798e-05 8.400109671618e+00
1.023500000000e+03 3.762226114940e-02 2.657496620315e-05 8.417654707692e+00
1.023750000000e+03 3.648846772412e-02 2.929466888221e-05 8.434334536987e+00
1.024000000000e+03 3.533472325757e-02 3.223610531283e-05 8.450139932430e+00
1.024250000000e+03 3.416541433826e-02 3.538995894270e-05 8.465060771286e+00
1.024500000000e+03 3.298491169791e-02 3.874403838308e-05 8.479086051861e+00
1.024750000000e+03 3.179731262655e-02 4.228292197003e-05 8.492203921690e+00
1.025000000000e+03 3.060626272893e-02 4.598777448014e-05 8.504401729125e+00
1.025250000000e+03 2.941488801896e-02 4.983632712877e-05 8.515666077974e+00
1.025500000000e+03 2.822583403809e-02 5.380303398964e-05 8.525982888440e+00
1.025750000000e+03 2.704139524310e-02 5.785939904177e-05 8.535337465659e+00
1.026000000000e+03 2.586372492827e-02 6.197441635189e-05 8.543714561015e+00
1.026250000000e+03 2.469508192742e-02 6.611510355167e-05 8.551098437876e+00
1.026500000000e+03 2.353808578861e-02 7.024711859957e-05 8.557472935375e+00
1.026750000000e+03 2.239595112814e-02 7.433537087093e-05 8.562821529427e+00
1.027000000000e+03 2.127266077734e-02 7.834456751610e-05 8.567127399950e+00
1.027250000000e+03 2.017306959324e-02 8.223972649460e-05 8.570373498096e+00
1.027500000000e+03 1.910291570078e-02 8.598663683465e-05 8.572542621892e+00
1.027750000000e+03 1.806874172647e-02 8.955227440924e-05 8.573617497989e+00
1.028000000000e+03 1.707773526193e-02 9.290511661608e-05 8.573580871975e+00
1.028250000000e+03 1.613749746072e-02 9.601535329296e-05 8.572415607526e+00
1.028500000000e+03 1.525576546843e-02 9.885508870264e-05 8.570104793743e+00
1.028750000000e+03 1.444010942956e-02 1.013985306878e-04 8.566631857695e+00
1.029000000000e+03 1.369763121523e-02 1.036221706311e-04 8.561980685360e+00
1.029250000000e+03 1.303468340368e-02 1.055049667413e-04 8.556135742681e+00
1.029500000000e+03 1.245662950826e-02 1.070285501221e-04 8.549082199119e+00
1.029750000000e+03 1.196765706465e-02 1.081774566301e-04 8.540806050104e+00
1.030000000000e+03 1.157065059012e-02 1.089393840408e-04 8.531294236853e+00
1.030250000000e+03 1.126712517613e-02 1.093054791793e-04 8.520534762282e+00
1.030500000000e+03 1.105721625787e-02 1.092705970316e-04 8.508516801834e+00
1.030750000000e+03 1.093971670318e-02 1.088335596693e-04 8.495230809797e+00
1.031000000000e+03 1.091215049341e-02 1.079974051296e-04 8.480668613408e+00
1.031250000000e+03 1.097086868339e-02 1.067695943214e-04 8.464823511835e+00
1.031500000000e+03 1.111115736439e-02 1.051621561392e-04 8.447690358207e+00
1.031750000000e+03 1.132734629445e-02 1.031917545619e-04 8.429265632794e+00
1.032000000000e+03 1.161290843899e-02 1.008796771645e-04 8.409547522537e+00
1.032250000000e+03 1.196054894792e-02 9.825171776670e-05 8.388535972556e+00
1.032500000000e+03 1.236227854820e-02 9.533798738576e-05 8.366232742668e+00
1.032750000000e+03 1.280947444572e-02 9.217263424038e-05 8.342641455056e+00
1.033000000000e+03 1.329293355552e-02 8.879346119181e-05 8.317767616350e+00
1.033250000000e+03 1.380292138802e-02 8.524152774461e-05 8.291618652541e+00
1.033500000000e+03 1.432922582470e-02 8.156059674380e-05 8.264203908167e+00
1.033750000000e+03 1.486122007487e-02 7.779658732751e-05 8.235534659849e+00
1.034000000000e+03 1.538794205888e-02 7.399701763933e-05 8.205624093367e+00
1.034250000000e+03 1.589819378984e-02 7.021034876281e-05 8.174487295521e+00
1.034500000000e+03 1.638066221700e-02 6.648531285869e-05 8.142141209449e+00
1.034750000000e+03 1.682406262704e-02 6.287026405224e-05 8.108604604722e+00
1.035000000000e+03 1.721729987651e-02 5.941253252198e-05 8.073898010661e+00
1.035250000000e+03 1.754964594021e-02 5.615779039767e-05 8.038043663040e+00
1.035500000000e+03 1.781092471576e-02 5.314943691118e-05 8.001065422406e+00
1.035750000000e+03 1.799169913290e-02 5.042801735494e-05 7.962988691137e+00
1.036000000000e+03 1.808345061520e-02 4.803068428011e-05 7.923840310311e+00
1.036250000000e+03 1.807874756017e-02 4.599070271899e-05 7.883648462780e+00
1.036500000000e+03 1.797139071897e-02 4.433702317655e-05 7.842442550372e+00
1.036750000000e+03 1.775653376443e-02 4.309389359416e-05 7.800253070929e+00
1.037000000000e+03 1.743077310116e-02 4.228052387439e-05 7.757111485903e+00
1.037250000000e+03 1.699220477206e-02 4.191087754940e-05 7.713050082424e+00
1.037500000000e+03 1.644044754070e-02 4.199351413059e-05 7.668101831066e+00
1.037750000000e+03 1.577663331884e-02 4.253149119121e-05 7.622300242165e+00
1.038000000000e+03 1.500336462111e-02 4.352231425603e-05 7.575679214533e+00
1.038250000000e+03 1.412464837160e-02 4.495800889723e-05 7.528272899878e+00
1.038500000000e+03 1.314580189663e-02 4.682525786090e-05 7.480115555156e+00
1.038750000000e+03 1.207334224927e-02 4.910560134391e-05 7.431241407982e+00
1.039000000000e+03 1.091485870112e-02 5.177567317546e-05 7.381684519477e+00
1.039250000000e+03 9.678879248562e-03 5.480757650456e-05 7.331478668170e+00
1.039500000000e+03 8.374725565194e-03 5.816929600233e-05 7.280657222372e+00
1.039750000000e+03 7.012370765423e-03 6.182504094512e-05 7.229253040144e+00
1.040000000000e+03 5.602292678866e-03 6.573579334967e-05 7.177298359689e+00
1.040250000000e+03 4.155333481308e-03 6.985983856606e-05 7.124824716149e+00
1.040500000000e+03 2.682559391219e-03 7.415331788163e-05 7.071862851724e+00
1.040750000000e+03 1.195127814764e-03 7.857080584739e-05 7.018442650601e+00
1.041000000000e+03 -2.958430483444e-04 8.306591314114e-05 6.964593069643e+00
1.041250000000e+03 -1.779398224278e-03 8.759189268970e-05 6.910342092041e+00
1.041500000000e+03 -3.244866423981e-03 9.210225338036e-05 6.855716678812e+00
1.041750000000e+03 -4.681975798612e-03 9.655136113845e-05 6.800742741187e+00
1.042000000000e+03 -6.080965112307e-03 1.008949968354e-04 6.745445112311e+00
1.042250000000e+03 -7.432690970475e-03 1.050909264797e-04 6.689847537555e+00
1.042500000000e+03 -8.728728379037e-03 1.090994232636e-04 6.633972664897e+00
1.042750000000e+03 -9.961466303480e-03 1.128837469015e-04 6.577842051556e+00
1.043000000000e+03 -1.112419413785e-02 1.164105769133e-04 6.521476173459e+00
1.043250000000e+03 -1.221117782741e-02 1.196503462799e-04 6.464894442588e+00
1.043500000000e+03 -1.321772633218e-02 1.225775612995e-04 6.408115234994e+00
1.043750000000e+03 -1.414024233501e-02 1.251710412240e-04 6.351155921108e+00
1.044000000000e+03 -1.497625886707e-02 1.274140752593e-04 6.294032904752e+00
1.044250000000e+03 -1.572445718236e-02 1.292945072294e-04 6.236761665936e+00
1.044500000000e+03 -1.638466959484e-02 1.308047568526e-04 6.179356812515e+00
1.044750000000e+03 -1.695786027382e-02 1.319417573113e-04 6.121832133849e+00
1.045000000000e+03 -1.744608820546e-02 1.327068284429e-04 6.064200661236e+00
1.045250000000e+03 -1.785245056282e-02 1.331054846823e-04 6.006474732761e+00
1.045500000000e+03 -1.818100744976e-02 1.331471834590e-04 5.948666062606e+00
1.045750000000e+03 -1.843668950336e-02 1.328450219782e-04 5.890785814371e+00
1.046000000000e+03 -1.862518768784e-02 1.322153841804e-04 5.832844677314e+00
1.046250000000e+03 -1.875283343555e-02 1.312775604747e-04 5.774852946198e+00
1.046500000000e+03 -1.882646416513e-02 1.300533282005e-04 5.716820601728e+00
1.046750000000e+03 -1.885328148420e-02 1.285665130918e-04 5.658757392562e+00
1.047000000000e+03 -1.884070601515e-02 1.268425409694e-04 5.600672917037e+00
1.047250000000e+03 -1.879623027605e-02 1.249079823644e-04 5.542576702944e+00
1.047500000000e+03 -1.872727056307e-02 1.227900948032e-04 5.484478286752e+00
1.047750000000e+03 -1.864102648708e-02 1.205163809513e-04 5.426387287309e+00
1.048000000000e+03 -1.854434405249e-02 1.181141571688e-04 5.368313478420e+00
1.048250000000e+03 -1.844359007086e-02 1.156101486572e-04 5.310266854803e+00
1.048500000000e+03 -1.834453763643e-02 1.130301103706e-04 5.252257692077e+00
1.048750000000e+03 -1.825226434157e-02 1.103984819543e-04 5.194296604074e+00
1.049000000000e+03 -1.817106797765e-02 1.077380799250e-04 5.136394588600e+00
1.049250000000e+03 -1.810439862741e-02 1.050698318390e-04 5.078563071380e+00
1.049500000000e+03 -1.805481136591e-02 1.024125540898e-04 5.020813939119e+00
1.049750000000e+03 -1.802393979715e-02 9.978277621944e-05 4.963159564918e+00
1.050000000000e+03 -1.801249139064e-02 9.719461521787e-05 4.905612827461e+00
1.050250000000e+03 -1.802026509204e-02 9.465970022288e-05 4.848187122801e+00
1.050500000000e+03 -1.804619205821e-02 9.218714676623e-05 4.790896363165e+00
1.050750000000e+03 -1.808839674714e-02 8.978358397324e-05 4.733754974619e+00
1.051000000000e+03 -1.814427976986e-02 8.745323026976e-05 4.676777879093e+00
1.051250000000e+03 -1.821061866987e-02 8.519801803550e-05 4.619980473058e+00
1.051500000000e+03 -1.828368508284e-02 8.301776290351e-05 4.563378598417e+00
1.051750000000e+03 -1.835937738655e-02 8.091037065819e-05 4.506988500394e+00
1.052000000000e+03 -1.843336314293e-02 7.887208780380e-05 4.450826783436e+00
1.052250000000e+03 -1.850123022590e-02 7.689776720743e-05 4.394910357488e+00
1.052500000000e+03 -1.855864260177e-02 7.498121357646e-05 4.339256377450e+00
1.052750000000e+03 -1.860149534601e-02 7.311546329061e-05 4.283882180579e+00
1.053000000000e+03 -1.862606898023e-02 7.129311428888e-05 4.228805212103e+00
1.053250000000e+03 -1.862917445668e-02 6.950666343766e-05 4.174042953580e+00
1.053500000000e+03 -1.860828923005e-02 6.774884028415e-05 4.119612844145e+00
1.053750000000e+03 -1.856167753922e-02 6.601293116545e-05 4.065532204301e+00
1.054000000000e+03 -1.848849737574e-02 6.429303670064e-05 4.011818150124e+00
1.054250000000e+03 -1.838888270151e-02 6.258437734763e-05 3.958487518961e+00
1.054500000000e+03 -1.826400903042e-02 6.088353797332e-05 3.905556783676e+00
1.054750000000e+03 -1.811612995438e-02 5.918866366258e-05 3.853041980482e+00
1.055000000000e+03 -1.794859172460e-02 5.749962328855e-05 3.800958631928e+00
1.055250000000e+03 -1.776582114632e-02 5.581812805303e-05 3.749321674188e+00
1.055500000000e+03 -1.757328447595e-02 5.414780101543e-05 3.698145395136e+00
1.055750000000e+03 -1.737742293083e-02 5.249420043762e-05 3.647443371163e+00
1.056000000000e+03 -1.718556157596e-02 5.086479285171e-05 3.597228414077e+00
1.056250000000e+03 -1.700579576555e-02 4.926887882833e-05 3.547512521382e+00
1.056500000000e+03 -1.684685498902e-02 4.771746814061e-05 3.498306839861e+00
1.056750000000e+03 -1.671794994773e-02 4.622311008814e-05 3.449621629180e+00
1.057000000000e+03 -1.662860254788e-02 4.479968063958e-05 3.401466241037e+00
1.057250000000e+03 -1.658846433902e-02 4.346212826328e-05 3.353849102000e+00
1.057500000000e+03 -1.660712497779e-02 4.222618391908e-05 3.306777705686e+00
1.057750000000e+03 -1.669391525569e-02 4.110804388016e-05 3.260258617159e+00
1.058000000000e+03 -1.685770673451e-02 4.012402186207e-05 3.214297481347e+00
1.058250000000e+03 -1.710671355501e-02 3.929018393525e-05 3.168899045048e+00
1.058500000000e+03 -1.744829728130e-02 3.862198410665e-05 3.124067183738e+00
1.058750000000e+03 -1.788878079059e-02 3.813389659962e-05 3.079804939598e+00
1.059000000000e+03 -1.843327454562e-02 3.783900931670e-05 3.036114567174e+00
1.059250000000e+03 -1.908551634830e-02 3.774867584561e-05 2.992997586299e+00
1.059500000000e+03 -1.984773264359e-02 3.787217859652e-05 2.950454844235e+00
1.059750000000e+03 -2.072051880874e-02 3.821640023188e-05 2.908486584532e+00
1.060000000000e+03 -2.170274694293e-02 3.878553961673e-05 2.867092523909e+00
1.060250000000e+03 -2.279150033668e-02 3.958086125314e-05 2.826271936199e+00
1.060500000000e+03 -2.398203972223e-02 4.060049649765e-05 2.786023742564e+00
1.060750000000e+03 -2.526779972377e-02 4.183928504001e-05 2.746346609741e+00
1.061000000000e+03 -2.664042151779e-02 4.328868329986e-05 2.707239053721e+00
1.061250000000e+03 -2.808982036345e-02 4.493672694167e-05 2.668699548693e+00
1.061500000000e+03 -2.960428663519e-02 4.676804988718e-05 2.630726644667e+00
1.061750000000e+03 -3.117062476668e-02 4.876397933695e-05 2.593319085952e+00
1.062000000000e+03 -3.277432352868e-02 5.090268351099e-05 2.556475939913e+00
1.062250000000e+03 -3.439976053386e-02 5.315939482481e-05 2.520196724337e+00
1.062500000000e+03 -3.603043464182e-02 5.550668941454e-05 2.484481542650e+00
1.062750000000e+03 -3.764922496080e-02 5.791483091783e-05 2.449331219259e+00
1.063000000000e+03 -3.923867212884e-02 6.035217163966e-05 2.414747439385e+00
1.063250000000e+03 -4.078127638500e-02 6.278560727574e-05 2.380732883931e+00
1.063500000000e+03 -4.225980829717e-02 6.518107651890e-05 2.347291368226e+00
1.063750000000e+03 -4.365762543493e-02 6.750410206130e-05 2.314427974731e+00
1.064000000000e+03 -4.495899032188e-02 6.972036477626e-05 2.282149184064e+00
1.064250000000e+03 -4.614937974360e-02 7.179629689869e-05 2.250462993929e+00
1.064500000000e+03 -4.721578261724e-02 7.369969083054e-05 2.219379033803e+00
1.064750000000e+03 -4.814697836255e-02 7.540031236980e-05 2.188908668400e+00
1.065000000000e+03 -4.893378550867e-02 7.687049784988e-05 2.159065082467e+00
1.065250000000e+03 -4.956928224251e-02 7.808574080712e-05 2.129863357610e+00
1.065500000000e+03 -5.004898332650e-02 7.902523463313e-05 2.101320522862e+00
1.065750000000e+03 -5.037097939177e-02 7.967239095408e-05 2.073455593388e+00
1.066000000000e+03 -5.053602334884e-02 8.001527564960e-05 2.046289578979e+00
1.066250000000e+03 -5.054757284767e-02 8.004699561459e-05 2.019845477150e+00
1.066500000000e+03 -5.041177479055e-02 7.976598828147e-05 1.994148233281e+00
1.066750000000e+03 -5.013740312573e-02 7.917624857640e-05 1.969224682653e+00
1.067000000000e+03 -4.973574017940e-02 7.828743925595e-05 1.945103460931e+00
1.067250000000e+03 -4.922040963163e-02 7.711490372991e-05 1.921814891724e+00
1.067500000000e+03 -4.860715906112e-02 7.567956536522e-05 1.899390845952e+00
1.067750000000e+03 -4.791360163149e-02 7.400772466390e-05 1.877864581682e+00
1.068000000000e+03 -4.715891403212e-02 7.213073570694e-05 1.857270556576e+00
1.068250000000e+03 -4.636350195342e-02 7.008457847663e-05 1.837644222296e+00
1.068500000000e+03 -4.554863572344e-02 6.790932439554e-05 1.819021798370e+00
1.068750000000e+03 -4.473606712510e-02 6.564850965832e-05 1.801440033984e+00
1.069000000000e+03 -4.394762989292e-02 6.334841794961e-05 1.784935953590e+00
1.069250000000e+03 -4.320483534642e-02 6.105729188777e-05 1.769546594092e+00
1.069500000000e+03 -4.252847077000e-02 5.882448503219e-05 1.755308737559e+00
1.069750000000e+03 -4.193820772774e-02 5.669957406954e-05 1.742258639137e+00
1.070000000000e+03 -4.145222878612e-02 5.473144271934e-05 1.730431757377e+00
1.070250000000e+03 -4.108688165048e-02 5.296736761898e-05 1.719862488519e+00
1.070500000000e+03 -4.085636639504e-02 5.145211616206e-05 1.710583908828e+00
1.070750000000e+03 -4.077246237104e-02 5.022707534424e-05 1.702627526668e+00
1.071000000000e+03 -4.084430442883e-02 4.932944819638e-05 1.696023050998e+00
1.071250000000e+03 -4.107820867132e-02 4.879151327994e-05 1.690798174649e+00
1.071500000000e+03 -4.147755345233e-02 4.863997429236e-05 1.686978375593e+00
1.071750000000e+03 -4.204272294432e-02 4.889543074940e-05 1.684586744039e+00
1.072000000000e+03 -4.277110580369e-02 4.957194803532e-05 1.683643825365e+00
1.072250000000e+03 -4.365716001747e-02 5.067677955664e-05 1.684167494819e+00
1.072500000000e+03 -4.469253372323e-02 5.221020228816e-05 1.686172852205e+00
1.072750000000e+03 -4.586624361610e-02 5.416553545134e-05 1.689672142056e+00
1.073000000000e+03 -4.716490801623e-02 5.652926745231e-05 1.694674702064e+00
1.073250000000e+03 -4.857302766329e-02 5.928132985766e-05 1.701186938522e+00
1.073500000000e+03 -5.007330560640e-02 6.239551093923e-05 1.709212318561e+00
1.073750000000e+03 -5.164700374388e-02 6.584000098550e-05 1.718751393013e+00
1.074000000000e+03 -5.327432412831e-02 6.957804828597e-05 1.729801842209e+00
1.074250000000e+03 -5.493480602107e-02 7.356870613659e-05 1.742358532651e+00
1.074500000000e+03 -5.660773177112e-02 7.776766735859e-05 1.756413601883e+00
1.074750000000e+03 -5.827253019243e-02 8.212815672035e-05 1.771956553137e+00
1.075000000000e+03 -5.990916797316e-02 8.660186089895e-05 1.788974370830e+00
1.075250000000e+03 -6.149852273023e-02 9.113987779458e-05 1.807451635259e+00
1.075500000000e+03 -6.302272645195e-02 9.569366213982e-05 1.827370658431e+00
1.075750000000e+03 -6.446547424237e-02 1.002159455595e-04 1.848711620663e+00
1.076000000000e+03 -6.581229146165e-02 1.046616120180e-04 1.871452712973e+00
1.076250000000e+03 -6.705075449026e-02 1.089885098035e-04 1.895570282226e+00
1.076500000000e+03 -6.817066222120e-02 1.131581961565e-04 1.921038975757e+00
1.076750000000e+03 -6.916415177971e-02 1.171365330795e-04 1.947831891797e+00
1.077000000000e+03 -7.002576867050e-02 1.208942357599e-04 1.975920713970e+00
1.077250000000e+03 -7.075247435307e-02 1.244072884812e-04 2.005275860439e+00
1.077500000000e+03 -7.134360945113e-02 1.276572256288e-04 2.035866616581e+00
1.077750000000e+03 -7.180080829779e-02 1.306312913044e-04 2.067661264403e+00
1.078000000000e+03 -7.212786150760e-02 1.333224533046e-04 2.100627216632e+00
1.078250000000e+03 -7.233054449462e-02 1.357293046676e-04 2.134731136089e+00
1.078500000000e+03 -7.241640993675e-02 1.378558406457e-04 2.169939051297e+00
1.078750000000e+03 -7.239454456257e-02 1.397111021771e-04 2.206216474874e+00
1.079000000000e+03 -7.227530868056e-02 1.413087269273e-04 2.243528509022e+00
1.079250000000e+03 -7.207005815996e-02 1.426664008838e-04 2.281839947631e+00
1.079500000000e+03 -7.179085155974e-02 1.438052170700e-04 2.321115380405e+00
1.079750000000e+03 -7.145016174280e-02 1.447489832180e-04 2.361319283390e+00
1.080000000000e+03 -7.106058424134e-02 1.455234650731e-04 2.402416115038e+00
1.080250000000e+03 -7.063456216044e-02 1.461556119637e-04 2.444370400763e+00
1.080500000000e+03 -7.018412367406e-02 1.466727629729e-04 2.487146819632e+00
1.080750000000e+03 -6.972064280987e-02 1.471018646152e-04 2.530710286881e+00
1.081000000000e+03 -6.925462881193e-02 1.474687172140e-04 2.575026031433e+00
1.081250000000e+03 -6.879554474365e-02 1.477972643948e-04 2.620059673852e+00
1.081500000000e+03 -6.835166127713e-02 1.481089482883e-04 2.665777300870e+00
1.081750000000e+03 -6.792994684770e-02 1.484221389006e-04 2.712145537164e+00
1.082000000000e+03 -6.753599452309e-02 1.487516558073e-04 2.759131616134e+00
1.082250000000e+03 -6.717398595060e-02 1.491083893639e-04 2.806703447899e+00
1.082500000000e+03 -6.684669062171e-02 1.494990288776e-04 2.854829685021e+00
1.082750000000e+03 -6.655549799522e-02 1.499259036740e-04 2.903479785427e+00
1.083000000000e+03 -6.630047898301e-02 1.503869371027e-04 2.952624071885e+00
1.083250000000e+03 -6.608047250813e-02 1.508757156358e-04 3.002233787300e+00
1.083500000000e+03 -6.589319223439e-02 1.513816680044e-04 3.052281144896e+00
1.083750000000e+03 -6.573534805975e-02 1.518903501385e-04 3.102739372794e+00
1.084000000000e+03 -6.560277824791e-02 1.523838341830e-04 3.153582748484e+00
1.084250000000e+03 -6.549058423983e-02 1.528411816088e-04 3.204786630711e+00
1.084500000000e+03 -6.539326736007e-02 1.532390005376e-04 3.256327477422e+00
1.084750000000e+03 -6.530486154033e-02 1.535520773732e-04 3.308182852501e+00
1.085000000000e+03 -6.521905815782e-02 1.537540551561e-04 3.360331429837e+00
1.085250000000e+03 -6.512932411698e-02 1.538181617001e-04 3.412752974734e+00
1.085500000000e+03 -6.502900894951e-02 1.537179595736e-04 3.465428327515e+00
1.085750000000e+03 -6.491144338478e-02 1.534280968075e-04 3.518339363606e+00
1.086000000000e+03 -6.477002842843e-02 1.529250484252e-04 3.571468952110e+00
1.086250000000e+03 -6.459831766645e-02 1.521878271989e-04 3.624800905517e+00
1.086500000000e+03 -6.439009265208e-02 1.511986402171e-04 3.678319911301e+00
1.086750000000e+03 -6.413943555866e-02 1.499434818378e-04 3.732011471139e+00
1.087000000000e+03 -6.384079693317e-02 1.484126287998e-04 3.785861818540e+00
1.087250000000e+03 -6.348906408820e-02 1.466010474083e-04 3.839857846936e+00
1.087500000000e+03 -6.307962673916e-02 1.445086756522e-04 3.893987024780e+00
1.087750000000e+03 -6.260844117892e-02 1.421405871825e-04 3.948237308595e+00
1.088000000000e+03 -6.207209620130e-02 1.395070336778e-04 4.002597064962e+00
1.088250000000e+03 -6.146787538795e-02 1.366233545615e-04 4.057054983836e+00
1.088500000000e+03 -6.079381751658e-02 1.335097646951e-04 4.111599993238e+00
1.088750000000e+03 -6.004877881769e-02 1.301910307945e-04 4.166221186032e+00
1.089000000000e+03 -5.923249049577e-02 1.266960340896e-04 4.220907739518e+00
1.089250000000e+03 -5.834561726964e-02 1.230572441135e-04 4.275648844448e+00
1.089500000000e+03 -5.738981575624e-02 1.193101143414e-04 4.330433638825e+00
1.089750000000e+03 -5.636779087092e-02 1.154924145464e-04 4.385251141900e+00
1.090000000000e+03 -5.528335602459e-02 1.116435234113e-04 4.440090205472e+00
1.090250000000e+03 -5.414148726224e-02 1.078036971555e-04 4.494939462048e+00
1.090500000000e+03 -5.294837452155e-02 1.040133375097e-04 4.549787287173e+00
1.090750000000e+03 -5.171146252455e-02 1.003122748303e-04 4.604621770761e+00
1.091000000000e+03 -5.043947491694e-02 9.673909109201e-05 4.659430699784e+00
1.091250000000e+03 -4.914241331408e-02 9.333049930321e-05 4.714201553310e+00
1.091500000000e+03 -4.783152209156e-02 9.012080058926e-05 4.768921511036e+00
1.091750000000e+03 -4.651920984170e-02 8.714143282659e-05 4.823577476135e+00
1.092000000000e+03 -4.521891846186e-02 8.442062487599e-05 4.878156108335e+00
1.092250000000e+03 -4.394493695806e-02 8.198316141347e-05 4.932643878151e+00
1.092500000000e+03 -4.271215359167e-02 7.985026632007e-05 4.987027123159e+00
1.092750000000e+03 -4.153575278691e-02 7.803958918701e-05 5.041292124280e+00
1.093000000000e+03 -4.043086125678e-02 7.656529602276e-05 5.095425182375e+00
1.093250000000e+03 -3.941215782413e-02 7.543823281531e-05 5.149412705449e+00
1.093500000000e+03 -3.849346274091e-02 7.466613809731e-05 5.203241296860e+00
1.093750000000e+03 -3.768732945197e-02 7.425388659316e-05 5.256897841059e+00
1.094000000000e+03 -3.700465894873e-02 7.420370870131e-05 5.310369587957e+00
1.094250000000e+03 -3.645436381308e-02 7.451538360001e-05 5.363644228902e+00
1.094500000000e+03 -3.604309815696e-02 7.518635133752e-05 5.416709963908e+00
1.094750000000e+03 -3.577507661680e-02 7.621176401826e-05 5.469555558423e+00
1.095000000000e+03 -3.565198706071e-02 7.758441805777e-05 5.522170386123e+00
1.095250000000e+03 -3.567300890137e-02 7.929462646220e-05 5.574544461596e+00
1.095500000000e+03 -3.583492616391e-02 8.133000586724e-05 5.626668457163e+00
1.095750000000e+03 -3.613233152671e-02 8.367523773792e-05 5.678533710682e+00
1.096000000000e+03 -3.655789981300e-02 8.631180105043e-05 5.730132221318e+00
1.096250000000e+03 -3.710271237144e-02 8.921777475079e-05 5.781456639351e+00
1.096500000000e+03 -3.775660349093e-02 9.236771585841e-05 5.832500244345e+00
1.096750000000e+03 -3.850850989047e-02 9.573265621854e-05 5.883256922814e+00
1.097000000000e+03 -3.934679694122e-02 9.928022481082e-05 5.933721140250e+00
1.097250000000e+03 -4.025954549616e-02 1.029749562730e-04 5.983887911048e+00
1.097500000000e+03 -4.123478736883e-02 1.067787394827e-04 6.033752767019e+00
1.097750000000e+03 -4.226068412172e-02 1.106515468310e-04 6.083311724621e+00
1.098000000000e+03 -4.332565064699e-02 1.145521552860e-04 6.132561251306e+00
1.098250000000e+03 -4.441843033896e-02 1.184389807007e-04 6.181498230008e+00
1.098500000000e+03 -4.552813241690e-02 1.222710006166e-04 6.230119921681e+00
1.098750000000e+03 -4.664424400233e-02 1.260086827246e-04 6.278423924280e+00
1.099000000000e+03 -4.775662903928e-02 1.296148426090e-04 6.326408132536e+00
1.099250000000e+03 -4.885552507673e-02 1.330554389088e-04 6.374070685759e+00
1.099500000000e+03 -4.993154457645e-02 1.363000953897e-04 6.421409920133e+00
1.099750000000e+03 -5.097568416616e-02 1.393226830136e-04 6.468424312362e+00
1.100000000000e+03 -5.197933960604e-02 1.421016633824e-04 6.515112424415e+00
1.100250000000e+03 -5.293432645524e-02 1.446202554750e-04 6.561472837902e+00
1.100500000000e+03 -5.383289788470e-02 1.468664447664e-04 6.607504096894e+00
1.100750000000e+03 -5.466775971910e-02 1.488328841765e-04 6.653204642838e+00
1.101000000000e+03 -5.543207938843e-02 1.505166745406e-04 6.698572749707e+00
1.101250000000e+03 -5.611948589557e-02 1.519190370577e-04 6.743606465601e+00
1.101500000000e+03 -5.672407168773e-02 1.530449143674e-04 6.788303545272e+00
1.101750000000e+03 -5.724039544292e-02 1.539024931056e-04 6.832661391611e+00
1.102000000000e+03 -5.766350489377e-02 1.545026802622e-04 6.876676987246e+00
1.102250000000e+03 -5.798898172332e-02 1.548585212555e-04 6.920346832449e+00
1.102500000000e+03 -5.821302734029e-02 1.549845891085e-04 6.963666872333e+00
1.102750000000e+03 -5.833258810497e-02 1.548963465993e-04 7.006632425248e+00
1.103000000000e+03 -5.834552318954e-02 1.546095030157e-04 7.049238105974e+00
1.103250000000e+03 -5.825080984145e-02 1.541393870223e-04 7.091477740357e+00
1.103500000000e+03 -5.804876481596e-02 1.535003699986e-04 7.133344280141e+00
1.103750000000e+03 -5.774126337071e-02 1.527053777299e-04 7.174829712157e+00
1.104000000000e+03 -5.733192338706e-02 1.517655059645e-04 7.215924969302e+00
1.104250000000e+03 -5.682622749806e-02 1.506897996181e-04 7.256619839611e+00
1.104500000000e+03 -5.623154736933e-02 1.494852231919e-04 7.296902885180e+00
1.104750000000e+03 -5.555704933864e-02 1.481568242077e-04 7.336761368661e+00
1.105000000000e+03 -5.481346449913e-02 1.467080812772e-04 7.376181193580e+00
1.105250000000e+03 -5.401272064351e-02 1.451414514415e-04 7.415146861639e+00
1.105500000000e+03 -5.316744856744e-02 1.434591690468e-04 7.453641449618e+00
1.105750000000e+03 -5.229039033674e-02 1.416639044360e-04 7.491646607360e+00
1.106000000000e+03 -5.139375089175e-02 1.397595544674e-04 7.529142577238e+00
1.106250000000e+03 -5.048854527161e-02 1.377519808036e-04 7.566108233264e+00
1.106500000000e+03 -4.958399823552e-02 1.356495624732e-04 7.602521139834e+00
1.106750000000e+03 -4.868705912138e-02 1.334635324277e-04 7.638357619514e+00
1.107000000000e+03 -4.780207950121e-02 1.312080156657e-04 7.673592834316e+00
1.107250000000e+03 -4.693069541772e-02 1.288997634159e-04 7.708200871035e+00
1.107500000000e+03 -4.607193593785e-02 1.265575854302e-04 7.742154823039e+00
1.107750000000e+03 -4.522255309481e-02 1.242015105627e-04 7.775426872938e+00
1.108000000000e+03 -4.437755473839e-02 1.218517450874e-04 7.807988364549e+00
1.108250000000e+03 -4.353089538838e-02 1.195275241942e-04 7.839809866947e+00
1.108500000000e+03 -4.267626671810e-02 1.172459687217e-04 7.870861232168e+00
1.108750000000e+03 -4.180791930505e-02 1.150210556307e-04 7.901111643557e+00
1.109000000000e+03 -4.092144149810e-02 1.128628177209e-04 7.930529664175e+00
1.109250000000e+03 -4.001442533933e-02 1.107768548092e-04 7.959083285745e+00
1.109500000000e+03 -3.908695837696e-02 1.087642239316e-04 7.986739985884e+00
1.109750000000e+03 -3.814189654800e-02 1.068217396778e-04 8.013466798916e+00
1.110000000000e+03 -3.718489273932e-02 1.049426634196e-04 8.039230404249e+00
1.110250000000e+03 -3.622417694247e-02 1.031177402213e-04 8.063997236489e+00
1.110500000000e+03 -3.527010953690e-02 1.013364957841e-04 8.087733618441e+00
1.110750000000e+03 -3.433454592942e-02 9.958872737684e-05 8.110405917625e+00
1.111000000000e+03 -3.343007198555e-02 9.786597855238e-05 8.131980722798e+00
1.111250000000e+03 -3.256917786262e-02 9.616290699208e-05 8.152425037191e+00
1.111500000000e+03 -3.176344512903e-02 9.447844275826e-05 8.171706481012e+00
1.111750000000e+03 -3.102281816673e-02 9.281660156157e-05 8.189793499096e+00
1.112000000000e+03 -3.035502421870e-02 9.118688801277e-05 8.206655562450e+00
1.112250000000e+03 -2.976518946667e-02 8.960420930343e-05 8.222263358675e+00
1.112500000000e+03 -2.925568029756e-02 8.808835047966e-05 8.236588964031e+00
1.112750000000e+03 -2.882617665882e-02 8.666305247551e-05 8.249605991930e+00
1.113000000000e+03 -2.847396259433e-02 8.535472178497e-05 8.261289711872e+00
1.113250000000e+03 -2.819439739870e-02 8.419090407627e-05 8.271617144311e+00
1.113500000000e+03 -2.798151780663e-02 8.319865368089e-05 8.280567122344e+00
1.113750000000e+03 -2.782870825571e-02 8.240292179226e-05 8.288120329946e+00
1.114000000000e+03 -2.772937392750e-02 8.182509189636e-05 8.294259318298e+00
1.114250000000e+03 -2.767755267684e-02 8.148177703682e-05 8.298968506433e+00
1.114500000000e+03 -2.766840963295e-02 8.138392506898e-05 8.302234174169e+00
1.114750000000e+03 -2.769857195102e-02 8.153631832944e-05 8.304044447812e+00
1.115000000000e+03 -2.776627406606e-02 8.193749597507e-05 8.304389302616e+00
1.115250000000e+03 -2.787130755478e-02 8.258002471473e-05 8.303260559706e+00
1.115500000000e+03 -2.801478059857e-02 8.345116274275e-05 8.300651915528e+00
1.115750000000e+03 -2.819871618438e-02 8.453376427733e-05 8.296558970848e+00
1.116000000000e+03 -2.842552583189e-02 8.580725297502e-05 8.290979288015e+00
1.116250000000e+03 -2.869741016495e-02 8.724872524543e-05 8.283912462797e+00
1.116500000000e+03 -2.901574123276e-02 8.883402465232e-05 8.275360193735e+00
1.116750000000e+03 -2.938048239513e-02 9.053868194989e-05 8.265326374351e+00
1.117000000000e+03 -2.978969723353e-02 9.233865570568e-05 8.253817162995e+00
1.117250000000e+03 -3.023919138297e-02 9.421083587083e-05 8.240841063295e+00
1.117500000000e+03 -3.072231646006e-02 9.613327019473e-05 8.226408969051e+00
1.117750000000e+03 -3.122995456866e-02 9.808511110240e-05 8.210534206092e+00
1.118000000000e+03 -3.175068239901e-02 1.000463666942e-04 8.193232536311e+00
1.118250000000e+03 -3.227110158263e-02 1.019975127740e-04 8.174522134060e+00
1.118500000000e+03 -3.277631014150e-02 1.039189962954e-04 8.154423544114e+00
1.118750000000e+03 -3.325047607889e-02 1.057906940279e-04 8.132959601503e+00
1.119000000000e+03 -3.367747136125e-02 1.075914382970e-04 8.110155326774e+00
1.119250000000e+03 -3.404152264087e-02 1.092986818217e-04 8.086037809704e+00
1.119500000000e+03 -3.432783189842e-02 1.108883313318e-04 8.060636065613e+00
1.119750000000e+03 -3.452313026881e-02 1.123348186643e-04 8.033980886156e+00
1.120000000000e+03 -3.461613234924e-02 1.136114050109e-04 8.006104682487e+00
1.120250000000e+03 -3.459786901712e-02 1.146906384800e-04 7.977041327224e+00
1.120500000000e+03 -3.446188681775e-02 1.155451409714e-04 7.946825998488e+00
1.120750000000e+03 -3.420431268949e-02 1.161485101521e-04 7.915495029368e+00
1.121000000000e+03 -3.382379150048e-02 1.164763488468e-04 7.883085760427e+00
1.121250000000e+03 -3.332131565509e-02 1.165072568392e-04 7.849636405597e+00
1.121500000000e+03 -3.269996671289e-02 1.162238152748e-04 7.815185916816e+00
1.121750000000e+03 -3.196459901791e-02 1.156134870451e-04 7.779773856994e+00
1.122000000000e+03 -3.112149251201e-02 1.146693471199e-04 7.743440271841e+00
1.122250000000e+03 -3.017800564940e-02 1.133906058410e-04 7.706225567139e+00
1.122500000000e+03 -2.914225026802e-02 1.117828846951e-04 7.668170376787e+00
1.122750000000e+03 -2.802281302483e-02 1.098582399876e-04 7.629315433830e+00
1.123000000000e+03 -2.682853436848e-02 1.076349089128e-04 7.589701431412e+00
1.123250000000e+03 -2.556835531379e-02 1.051368983854e-04 7.549368882190e+00
1.123500000000e+03 -2.425123128944e-02 1.023932911487e-04 7.508357972534e+00
1.123750000000e+03 -2.288610773084e-02 9.943737157389e-05 7.466708412477e+00
1.124000000000e+03 -2.148194629678e-02 9.630571409980e-05 7.424459286114e+00
1.124250000000e+03 -2.004778710004e-02 9.303720988610e-05 7.381648902439e+00
1.124500000000e+03 -1.859282851690e-02 8.967198140553e-05 7.338314650629e+00
1.124750000000e+03 -1.712650828220e-02 8.625046009639e-05 7.294492863049e+00
1.125000000000e+03 -1.565856656007e-02 8.281251871975e-05 7.250218687634e+00
1.125250000000e+03 -1.419907935931e-02 7.939668134044e-05 7.205525974921e+00
1.125500000000e+03 -1.275844772007e-02 7.603946565671e-05 7.160447179375e+00
1.125750000000e+03 -1.134733870778e-02 7.277489209678e-05 7.115013279990e+00
1.126000000000e+03 -9.976574972863e-03 6.963410617070e-05 7.069253721142e+00
1.126250000000e+03 -8.656973519061e-03 6.664510663126e-05 7.023196372675e+00
1.126500000000e+03 -7.399143079083e-03 6.383261227125e-05 6.976867513446e+00
1.126750000000e+03 -6.213247623302e-03 6.121800546907e-05 6.930291835191e+00
1.127000000000e+03 -5.108750582243e-03 5.881933542545e-05 6.883492468744e+00
1.127250000000e+03 -4.094151273780e-03 5.665135399402e-05 6.836491026919e+00
1.127500000000e+03 -3.176732044408e-03 5.472557367353e-05 6.789307667641e+00
1.127750000000e+03 -2.362327805090e-03 5.305032152275e-05 6.741961170676e+00
1.128000000000e+03 -1.655132274181e-03 5.163078301260e-05 6.694469027079e+00
1.128250000000e+03 -1.057551392186e-03 5.046903011252e-05 6.646847537593e+00
1.128500000000e+03 -5.701120972276e-04 4.956401812811e-05 6.599111917002e+00
1.128750000000e+03 -1.914308703087e-04 4.891158120215e-05 6.551276399826e+00
1.129000000000e+03 8.175418287043e-05 4.850443692420e-05 6.503354350497e+00
1.129250000000e+03 2.544946750703e-04 4.833218491862e-05 6.455358360035e+00
1.129500000000e+03 3.334845173275e-04 4.838134219970e-05 6.407300345496e+00
1.129750000000e+03 3.268661439414e-04 4.863541870764e-05 6.359191634727e+00
1.130000000000e+03 2.439956000037e-04 4.907505111088e-05 6.311043049276e+00
1.130250000000e+03 9.518228462943e-05 4.967822064184e-05 6.262864957823e+00
1.130500000000e+03 -1.085937087726e-04 5.042052998311e-05 6.214667339638e+00
1.130750000000e+03 -3.559678497148e-04 5.127555422207e-05 6.166459818626e+00
1.131000000000e+03 -6.354751687605e-04 5.221533445668e-05 6.118251684329e+00
1.131250000000e+03 -9.358223597383e-04 5.321088692498e-05 6.070051918209e+00
1.131500000000e+03 -1.246138437119e-03 5.423279668876e-05 6.021869182734e+00
1.131750000000e+03 -1.556199247174e-03 5.525186202693e-05 5.973711828489e+00
1.132000000000e+03 -1.856621198522e-03 5.623977548844e-05 5.925587864555e+00
1.132250000000e+03 -2.139020409834e-03 5.716978550024e-05 5.877504949896e+00
1.132500000000e+03 -2.396139396947e-03 5.801744746914e-05 5.829470351031e+00
1.132750000000e+03 -2.621937219999e-03 5.876120602102e-05 5.781490923055e+00
1.133000000000e+03 -2.811650149767e-03 5.938297693897e-05 5.733573061836e+00
1.133250000000e+03 -2.961820780586e-03 5.986865524577e-05 5.685722671135e+00
1.133500000000e+03 -3.070300338238e-03 6.020851877289e-05 5.637945128397e+00
1.133750000000e+03 -3.136230564778e-03 6.039753110818e-05 5.590245235385e+00
1.134000000000e+03 -3.160003161073e-03 6.043551509610e-05 5.542627185416e+00
1.134250000000e+03 -3.143204354852e-03 6.032722875618e-05 5.495094521450e+00
1.134500000000e+03 -3.088543773571e-03 6.008221569842e-05 5.447650105016e+00
1.134750000000e+03 -2.999774260612e-03 5.971464120577e-05 5.400296070299e+00
1.135000000000e+03 -2.881598518492e-03 5.924298291965e-05 5.353033795917e+00
1.135250000000e+03 -2.739567723006e-03 5.868959763267e-05 5.305863870733e+00
1.135500000000e+03 -2.579970736292e-03 5.808019606249e-05 5.258786063450e+00
1.135750000000e+03 -2.409714339101e-03 5.744322213530e-05 5.211799294715e+00
1.136000000000e+03 -2.236194292488e-03 5.680918619821e-05 5.164901611094e+00
1.136250000000e+03 -2.067157077872e-03 5.620994913402e-05 5.118090169069e+00
1.136500000000e+03 -1.910552605963e-03 5.567798051911e-05 5.071361209359e+00
1.136750000000e+03 -1.774377481776e-03 5.524560378417e-05 5.024710048753e+00
1.137000000000e+03 -1.666511734713e-03 5.494425642519e-05 4.978131074482e+00
1.137250000000e+03 -1.594546502159e-03 5.480375538977e-05 4.931617736140e+00
1.137500000000e+03 -1.565611169923e-03 5.485160695520e-05 4.885162555849e+00
1.137750000000e+03 -1.586194080573e-03 5.511235799199e-05 4.838757135958e+00
1.138000000000e+03 -1.661970429619e-03 5.560702091972e-05 4.792392180875e+00
1.138250000000e+03 -1.797632204068e-03 5.635255223427e-05 4.746057523568e+00
1.138500000000e+03 -1.996727411007e-03 5.736140580184e-05 4.699742164693e+00
1.138750000000e+03 -2.261519084294e-03 5.864117855597e-05 4.653434316933e+00
1.139000000000e+03 -2.592855428520e-03 6.019431804682e-05 4.607121466326e+00
1.139250000000e+03 -2.990071045393e-03 6.201793959004e-05 4.560790435668e+00
1.139500000000e+03 -3.450910132033e-03 6.410371905666e-05 4.514427464566e+00
1.139750000000e+03 -3.971480526425e-03 6.643787231669e-05 4.468018301972e+00
1.140000000000e+03 -4.546246145577e-03 6.900123463749e-05 4.421548298487e+00
1.140250000000e+03 -5.168048264026e-03 7.176941176112e-05 4.375002523082e+00
1.140500000000e+03 -5.828168341703e-03 7.471302992021e-05 4.328365878888e+00
1.140750000000e+03 -6.516427070753e-03 7.779806221625e-05 4.281623226868e+00
1.141000000000e+03 -7.221316315795e-03 8.098623182765e-05 4.234759528175e+00
1.141250000000e+03 -7.930168707307e-03 8.423549866340e-05 4.187759982452e+00
1.141500000000e+03 -8.629358020959e-03 8.750061136137e-05 4.140610171647e+00
1.141750000000e+03 -9.304525413190e-03 9.073372156049e-05 4.093296219336e+00
1.142000000000e+03 -9.940831573255e-03 9.388506021601e-05 4.045804942419e+00
1.142250000000e+03 -1.052322665511e-02 9.690366290660e-05 3.998124005524e+00
1.142500000000e+03 -1.103673244610e-02 9.973813580577e-05 3.950242087284e+00
1.142750000000e+03 -1.146673307909e-02 1.023374553919e-04 3.902149035539e+00
1.143000000000e+03 -1.179926639334e-02 1.046517895272e-04 3.853836028094e+00
1.143250000000e+03 -1.202131073265e-02 1.066333287767e-04 3.805295732864e+00
1.143500000000e+03 -1.212106062117e-02 1.082371104649e-04 3.756522461139e+00
1.143750000000e+03 -1.208818691172e-02 1.094218390455e-04 3.707512330093e+00
1.144000000000e+03 -1.191407448617e-02 1.101506712407e-04 3.658263412474e+00
1.144250000000e+03 -1.159203397438e-02 1.103919533333e-04 3.608775890029e+00
1.144500000000e+03 -1.111748136304e-02 1.101199035848e-04 3.559052198318e+00
1.144750000000e+03 -1.048808520574e-02 1.093152334920e-04 3.509097177823e+00
1.145000000000e+03 -9.703874149635e-03 1.079656753054e-04 3.458918212054e+00
1.145250000000e+03 -8.767303977611e-03 1.060664139898e-04 3.408525361741e+00
1.145500000000e+03 -7.683285770420e-03 1.036204167838e-04 3.357931501313e+00
1.145750000000e+03 -6.459167367810e-03 1.006386362497e-04 3.307152437042e+00
1.146000000000e+03 -5.104674773429e-03 9.714009968134e-05 3.256207024857e+00
1.146250000000e+03 -3.631811191901e-03 9.315186289602e-05 3.205117277033e+00
1.146500000000e+03 -2.054712645965e-03 8.870882064438e-05 3.153908451623e+00
1.146750000000e+03 -3.894670911654e-04 8.385339108943e-05 3.102609133367e+00
1.147000000000e+03 1.346103284641e-03 7.863506388517e-05 3.051251296996e+00
1.147250000000e+03 3.132694565067e-03 7.310980933953e-05 2.999870348021e+00
1.147500000000e+03 4.949800262718e-03 6.733937447068e-05 2.948505147790e+00
1.147750000000e+03 6.776017616567e-03 6.139045308537e-05 2.897198009608e+00
1.148000000000e+03 8.589372124388e-03 5.533376046638e-05 2.845994673326e+00
1.148250000000e+03 1.036765813061e-02 4.924301263826e-05 2.794944249176e+00
1.148500000000e+03 1.208878827168e-02 4.319383351117e-05 2.744099132754e+00
1.148750000000e+03 1.373114687147e-02 3.726260596890e-05 2.693514889984e+00
1.149000000000e+03 1.527394110275e-02 3.152528512906e-05 2.643250108654e+00
1.149250000000e+03 1.669754489674e-02 2.605619522039e-05 2.593366218982e+00
1.149500000000e+03 1.798382912845e-02 2.092682963820e-05 2.543927281338e+00
1.149750000000e+03 1.911647328183e-02 1.620467620125e-05 2.494999743128e+00
1.150000000000e+03 2.008125327655e-02 1.195208754495e-05 2.446652165709e+00
1.150250000000e+03 2.086629970106e-02 8.225219104402e-06 2.398954923696e+00
1.150500000000e+03 2.146232377428e-02 5.073050252935e-06 2.351979878526e+00
1.150750000000e+03 2.186280432615e-02 2.536512533763e-06 2.305800030026e+00
1.151000000000e+03 2.206413388127e-02 6.477364637436e-07 2.260489149087e+00
1.151250000000e+03 2.206572042853e-02 -5.705656777599e-07 2.216121395271e+00
1.151500000000e+03 2.187004128119e-02 -1.105568913556e-06 2.172770924175e+00
1.151750000000e+03 2.148265008074e-02 -9.546508140668e-07 2.130511487216e+00
1.152000000000e+03 2.091213279638e-02 -1.255402906353e-07 2.089416030238e+00
1.152250000000e+03 2.017001427600e-02 1.363700231738e-06 2.049556294646e+00
1.152500000000e+03 1.927061801387e-02 3.484856088476e-06 2.011002423864e+00
1.152750000000e+03 1.823087686534e-02 6.199910899340e-06 1.973822582509e+00
1.153000000000e+03 1.707010132537e-02 9.461552620382e-06 1.938082589155e+00
1.153250000000e+03 1.580970681792e-02 1.321383068234e-05 1.903845567609e+00
1.153500000000e+03 1.447290332229e-02 1.739295600861e-05 1.871171621271e+00
1.153750000000e+03 1.308435430685e-02 2.192822668404e-05 1.840117531139e+00
1.154000000000e+03 1.166980883218e-02 2.674306580719e-05 1.810736481232e+00
1.154250000000e+03 1.025571229395e-02 3.175615769527e-05 1.783077814817e+00
1.154500000000e+03 8.868803518638e-03 3.688265127480e-05 1.757186820031e+00
1.154750000000e+03 7.535702854272e-03 4.203543824327e-05 1.733104549978e+00
1.155000000000e+03 6.282499270657e-03 4.712649854779e-05 1.710867674346e+00
1.155250000000e+03 5.134342162323e-03 5.206819206363e-05 1.690508366765e+00
1.155500000000e+03 4.115044887106e-03 5.677454921846e-05 1.672054224255e+00
1.155750000000e+03 3.246706560466e-03 6.116261668418e-05 1.655528222133e+00
1.156000000000e+03 2.549358074369e-03 6.515370783727e-05 1.640948700172e+00
1.156250000000e+03 2.040638490269e-03 6.867458815249e-05 1.628329381740e+00
1.156500000000e+03 1.735507330039e-03 7.165858004657e-05 1.617679423525e+00
1.156750000000e+03 1.645997055223e-03 7.404657059076e-05 1.609003492997e+00
1.157000000000e+03 1.781010944706e-03 7.578789903157e-05 1.602301873702e+00
1.157250000000e+03 2.146169721201e-03 7.684111523240e-05 1.597570595200e+00
1.157500000000e+03 2.743708975892e-03 7.717459815881e-05 1.594801583791e+00
1.157750000000e+03 3.572430855694e-03 7.676701995143e-05 1.593982833903e+00
1.158000000000e+03 4.627709900622e-03 7.560765403916e-05 1.595098594885e+00
1.158250000000e+03 5.901554368207e-03 7.369651869571e-05 1.598129572416e+00
1.158500000000e+03 7.382720703486e-03 7.104435986491e-05 1.603053137961e+00
1.158750000000e+03 9.056881463719e-03 6.767246744210e-05 1.609843547433e+00
1.159000000000e+03 1.090684272389e-02 6.361233376745e-05 1.618472162766e+00
1.159250000000e+03 1.291280804714e-02 5.890515971255e-05 1.628907674472e+00
1.159500000000e+03 1.505268499418e-02 5.360121495934e-05 1.641116323408e+00
1.159750000000e+03 1.730242817909e-02 4.775906705018e-05 1.655062116298e+00
1.160000000000e+03 1.963641447287e-02 4.144468817699e-05 1.670707036203e+00
1.160250000000e+03 2.202784323330e-02 3.473045836194e-05 1.688011244251e+00
1.160500000000e+03 2.444915484496e-02 2.769408107264e-05 1.706933269797e+00
1.160750000000e+03 2.687246106692e-02 2.041742757400e-05 1.727430191214e+00
1.161000000000e+03 2.926997921056e-02 1.298533157665e-05 1.749457803385e+00
1.161250000000e+03 3.161446350600e-02 5.484350629276e-06 1.772970772939e+00
1.161500000000e+03 3.387962510693e-02 -1.998479756321e-06 1.797922782531e+00
1.161750000000e+03 3.604053504415e-02 -9.376886754370e-06 1.824266662084e+00
1.162000000000e+03 3.807400112303e-02 -1.656656885596e-05 1.851954510795e+00
1.162250000000e+03 3.995891443757e-02 -2.348635912877e-05 1.880937808836e+00
1.162500000000e+03 4.167655689384e-02 -3.005931978559e-05 1.911167521941e+00
1.162750000000e+03 4.321086631677e-02 -3.621375635948e-05 1.942594199428e+00
1.163000000000e+03 4.454865358919e-02 -4.188413407352e-05 1.975168067950e+00
1.163250000000e+03 4.567976735545e-02 -4.701188348888e-05 2.008839122797e+00
1.163500000000e+03 4.659720375153e-02 -5.154608395883e-05 2.043557218157e+00
1.163750000000e+03 4.729716034217e-02 -5.544402029853e-05 2.079272158354e+00
1.164000000000e+03 4.777903081211e-02 -5.867160103884e-05 2.115933791078e+00
1.164250000000e+03 4.804534381621e-02 -6.120363992332e-05 2.153492104191e+00
1.164500000000e+03 4.810164478493e-02 -6.302399612040e-05 2.191897326625e+00
1.164750000000e+03 4.795632506624e-02 -6.412557679036e-05 2.231100034189e+00
1.165000000000e+03 4.762040110272e-02 -6.451020388654e-05 2.271051260216e+00
1.165250000000e+03 4.710724979418e-02 -6.418835368024e-05 2.311702611447e+00
1.165500000000e+03 4.643230438585e-02 -6.317877463680e-05 2.353006388070e+00
1.165750000000e+03 4.561271881231e-02 -6.150799473659e-05 2.394915707734e+00
1.166000000000e+03 4.466700714776e-02 -5.920973164789e-05 2.437384632070e+00
1.166250000000e+03 4.361466698811e-02 -5.632421207188e-05 2.480368295343e+00
1.166500000000e+03 4.247579391273e-02 -5.289742045328e-05 2.523823032820e+00
1.166750000000e+03 4.127069628774e-02 -4.898029563744e-05 2.567706508207e+00
1.167000000000e+03 4.001951813047e-02 -4.462788011675e-05 2.611977837805e+00
1.167250000000e+03 3.874187840475e-02 -3.989844190486e-05 2.656597710965e+00
1.167500000000e+03 3.745653372737e-02 -3.485258659408e-05 2.701528504014e+00
1.167750000000e+03 3.618107144697e-02 -2.955237053201e-05 2.746734386657e+00
1.168000000000e+03 3.493163904690e-02 -2.406043108066e-05 2.792181419987e+00
1.168250000000e+03 3.372271441577e-02 -1.843914594951e-05 2.837837644659e+00
1.168500000000e+03 3.256692103370e-02 -1.274983290611e-05 2.883673156885e+00
1.168750000000e+03 3.147489044301e-02 -7.052002166386e-06 2.929660173372e+00
1.169000000000e+03 3.045517327793e-02 -1.402662594852e-06 2.975773083695e+00
1.169250000000e+03 2.951419921539e-02 4.144287870544e-06 3.021988487711e+00
1.169500000000e+03 2.865628392028e-02 9.538620602267e-06 3.068285221593e+00
1.169750000000e+03 2.788368185699e-02 1.473425086435e-05 3.114644367394e+00
1.170000000000e+03 2.719668079594e-02 1.968963179469e-05 3.161049250153e+00
1.170250000000e+03 2.659373402157e-02 2.436807212453e-05 3.207485420920e+00
1.170500000000e+03 2.607162555726e-02 2.873797524439e-05 3.253940625143e+00
1.170750000000e+03 2.562566264120e-02 3.277300092214e-05 3.300404757073e+00
1.171000000000e+03 2.524988901808e-02 3.645215678974e-05 3.346869803464e+00
1.171250000000e+03 2.493731378444e-02 3.975981589086e-05 3.393329771151e+00
1.171500000000e+03 2.468014830663e-02 4.268567246413e-05 3.439780606873e+00
1.171750000000e+03 2.447004603086e-02 4.522463348317e-05 3.486220101981e+00
1.172000000000e+03 2.429833841414e-02 4.737665627383e-05 3.532647791254e+00
1.172250000000e+03 2.415626204650e-02 4.914653403129e-05 3.579064840173e+00
1.172500000000e+03 2.403517163921e-02 5.054363572141e-05 3.625473924574e+00
1.172750000000e+03 2.392673482691e-02 5.158160614413e-05 3.671879106571e+00
1.173000000000e+03 2.382310515606e-02 5.227803054464e-05 3.718285702861e+00
1.173250000000e+03 2.371707062335e-02 5.265406864016e-05 3.764700151335e+00
1.173500000000e+03 2.360217568273e-02 5.273406469530e-05 3.811129874231e+00
1.173750000000e+03 2.347281627207e-02 5.254513599448e-05 3.857583143792e+00
1.174000000000e+03 2.332430700920e-02 5.211674733635e-05 3.904068946438e+00
1.174250000000e+03 2.315292175011e-02 5.148027366730e-05 3.950596851075e+00
1.174500000000e+03 2.295590840479e-02 5.066855790176e-05 3.997176880180e+00
1.174750000000e+03 2.273148071773e-02 4.971546547339e-05 4.043819388257e+00
1.175000000000e+03 2.247878845285e-02 4.865544292260e-05 4.090534944481e+00
1.175250000000e+03 2.219786911717e-02 4.752308218067e-05 4.137334222749e+00
1.175500000000e+03 2.188958465701e-02 4.635269608819e-05 4.184227901085e+00
1.175750000000e+03 2.155554476242e-02 4.517790809466e-05 4.231226566881e+00
1.176000000000e+03 2.119802122777e-02 4.403125683350e-05 4.278340632729e+00
1.176250000000e+03 2.081985466867e-02 4.294382836642e-05 4.325580258989e+00
1.176500000000e+03 2.042435749090e-02 4.194491343987e-05 4.372955285866e+00
1.176750000000e+03 2.001521432970e-02 4.106168397680e-05 4.420475172827e+00
1.177000000000e+03 1.959638310663e-02 4.031890849240e-05 4.468148945924e+00
1.177250000000e+03 1.917199805147e-02 3.973869624060e-05 4.515985151985e+00
1.177500000000e+03 1.874627632562e-02 3.934027305388e-05 4.563991819720e+00
1.177750000000e+03 1.832342990935e-02 3.913979557196e-05 4.612176425621e+00
1.178000000000e+03 1.790758352020e-02 3.915020158962e-05 4.660545866616e+00
1.178250000000e+03 1.750269968733e-02 3.938109794591e-05 4.709106434953e+00
1.178500000000e+03 1.711251158167e-02 3.983868507559e-05 4.757863799662e+00
1.178750000000e+03 1.674046407817e-02 4.052572143118e-05 4.806822987997e+00
1.179000000000e+03 1.638966358751e-02 4.144152430324e-05 4.855988373115e+00
1.179250000000e+03 1.606283667547e-02 4.258201398469e-05 4.905363660107e+00
1.179500000000e+03 1.576229783120e-02 4.393978038009e-05 4.954951876080e+00
1.179750000000e+03 1.548992631616e-02 4.550419040641e-05 5.004755361890e+00
1.180000000000e+03 1.524715202465e-02 4.726157724647e-05 5.054775761436e+00
1.180250000000e+03 1.503495038382e-02 4.919540863332e-05 5.105014014747e+00
1.180500000000e+03 1.485384591381e-02 5.128649210900e-05 5.155470349782e+00
1.180750000000e+03 1.470392417461e-02 5.351323443994e-05 5.206144273785e+00
1.181000000000e+03 1.458485144241e-02 5.585192509178e-05 5.257034566680e+00
1.181250000000e+03 1.449590168979e-02 5.827704413752e-05 5.308139269931e+00
1.181500000000e+03 1.443598958000e-02 6.076159283633e-05 5.359455679264e+00
1.181750000000e+03 1.440370865965e-02 6.327744346243e-05 5.410980334599e+00
1.182000000000e+03 1.439737338296e-02 6.579570744672e-05 5.462709009813e+00
1.182250000000e+03 1.441506329667e-02 6.828712235971e-05 5.514636704032e+00
1.182500000000e+03 1.445466866819e-02 7.072238685391e-05 5.566757628275e+00
1.182750000000e+03 1.451393470757e-02 7.307257758984e-05 5.619065197901e+00
1.183000000000e+03 1.459050475479e-02 7.530952819751e-05 5.671552018962e+00
1.183250000000e+03 1.468195936289e-02 7.740618949201e-05 5.724209880226e+00
1.183500000000e+03 1.478585173366e-02 7.933697980148e-05 5.777029742044e+00
1.183750000000e+03 1.489973859130e-02 8.107811660088e-05 5.830001726251e+00
1.184000000000e+03 1.502120576737e-02 8.260792568549e-05 5.883115109304e+00
1.184250000000e+03 1.514789009317e-02 8.390712183737e-05 5.936358314024e+00
1.184500000000e+03 1.527749792048e-02 8.495905762973e-05 5.989718902836e+00
1.184750000000e+03 1.540782076210e-02 8.574994138794e-05 6.043183574784e+00
1.185000000000e+03 1.553675127018e-02 8.626901855130e-05 6.096738160662e+00
1.185250000000e+03 1.566229893103e-02 8.650871902521e-05 6.150367623448e+00
1.185500000000e+03 1.578260919723e-02 8.646476757185e-05 6.204056057000e+00
1.185750000000e+03 1.589598552230e-02 8.613625592782e-05 6.257786688778e+00
1.186000000000e+03 1.600091599493e-02 8.552566516470e-05 6.311541883823e+00
1.186250000000e+03 1.609610552293e-02 8.463886858634e-05 6.365303148711e+00
1.186500000000e+03 1.618051160907e-02 8.348507506589e-05 6.419051139395e+00
1.186750000000e+03 1.625338459623e-02 8.207676027652e-05 6.472765668220e+00
1.187000000000e+03 1.631430914084e-02 8.042952305473e-05 6.526425714067e+00
1.187250000000e+03 1.636324517438e-02 7.856190470176e-05 6.580009433392e+00
1.187500000000e+03 1.640056542477e-02 7.649516898384e-05 6.633494172491e+00
1.187750000000e+03 1.642708560541e-02 7.425304574141e-05 6.686856482190e+00
1.188000000000e+03 1.644408423798e-02 7.186141872192e-05 6.740072133946e+00
1.188250000000e+03 1.645330823784e-02 6.934799105068e-05 6.793116138295e+00
1.188500000000e+03 1.645696150674e-02 6.674190450598e-05 6.845962765709e+00
1.188750000000e+03 1.645767395849e-02 6.407333088684e-05 6.898585569897e+00
1.189000000000e+03 1.645844937053e-02 6.137305624845e-05 6.950957414469e+00
1.189250000000e+03 1.646259222698e-02 5.867200931811e-05 7.003050501296e+00
1.189500000000e+03 1.647361329933e-02 5.600080162993e-05 7.054836404252e+00
1.189750000000e+03 1.649511755223e-02 5.338929611606e-05 7.106286104399e+00
1.190000000000e+03 1.653067671101e-02 5.086613467128e-05 7.157370029744e+00
1.190250000000e+03 1.658369203574e-02 4.845831857533e-05 7.208058096467e+00
1.190500000000e+03 1.665725104669e-02 4.619082043933e-05 7.258319757035e+00
1.190750000000e+03 1.675398716788e-02 4.408622757959e-05 7.308124046290e+00
1.191000000000e+03 1.687594549077e-02 4.216444702240e-05 7.357439635564e+00
1.191250000000e+03 1.702446447388e-02 4.044245269996e-05 7.406234883659e+00
1.191500000000e+03 1.720007652004e-02 3.893410741823e-05 7.454477895265e+00
1.191750000000e+03 1.740243561354e-02 3.765004632544e-05 7.502136575328e+00
1.192000000000e+03 1.763027401431e-02 3.659763117536e-05 7.549178688162e+00
1.192250000000e+03 1.788139207356e-02 3.578096655019e-05 7.595571916911e+00
1.192500000000e+03 1.815268278179e-02 3.520099228388e-05 7.641283919194e+00
1.192750000000e+03 1.844018956696e-02 3.485564548183e-05 7.686282388249e+00
1.193000000000e+03 1.873919692681e-02 3.473999202017e-05 7.730535106627e+00
1.193250000000e+03 1.904434935160e-02 3.484649593827e-05 7.774010005603e+00
1.193500000000e+03 1.934979453774e-02 3.516529179212e-05 7.816675216385e+00
1.193750000000e+03 1.964934468527e-02 3.568446677416e-05 7.858499126654e+00
1.194000000000e+03 1.993664924108e-02 3.639035300426e-05 7.899450428801e+00
1.194250000000e+03 2.020537287115e-02 3.726784028160e-05 7.939498172713e+00
1.194500000000e+03 2.044937091641e-02 3.830066292407e-05 7.978611812677e+00
1.194750000000e+03 2.066285650722e-02 3.947167656648e-05 8.016761255184e+00
1.195000000000e+03 2.084055278821e-02 4.076310562906e-05 8.053916903291e+00
1.195250000000e+03 2.097782663554e-02 4.215676623878e-05 8.090049703767e+00
1.195500000000e+03 2.107079856418e-02 4.363426293372e-05 8.125131190044e+00
1.195750000000e+03 2.111642731176e-02 4.517715414612e-05 8.159133526436e+00
1.196000000000e+03 2.111256759640e-02 4.676709072071e-05 8.192029552309e+00
1.196250000000e+03 2.105800111171e-02 4.838592430903e-05 8.223792826956e+00
1.196500000000e+03 2.095244116210e-02 5.001579950384e-05 8.254397673687e+00
1.196750000000e+03 2.079651492294e-02 5.163923166582e-05 8.283819227985e+00
1.197000000000e+03 2.059172347689e-02 5.323917881245e-05 8.312033483982e+00
1.197250000000e+03 2.034038499348e-02 5.479910426340e-05 8.339017344172e+00
1.197500000000e+03 2.004556305993e-02 5.630303662854e-05 8.364748669392e+00
1.197750000000e+03 1.971098532121e-02 5.773564492068e-05 8.389206332247e+00
1.198000000000e+03 1.934095306930e-02 5.908232597102e-05 8.412370269506e+00
1.198250000000e+03 1.894024740731e-02 6.032930165009e-05 8.434221537950e+00
1.198500000000e+03 1.851403152788e-02 6.146373817220e-05 8.454742368991e+00
1.198750000000e+03 1.806775315322e-02 6.247384877359e-05 8.473916225564e+00
1.199000000000e+03 1.760704617059e-02 6.334906996744e-05 8.491727857139e+00
1.199250000000e+03 1.713763385745e-02 6.408024324345e-05 8.508163355219e+00
1.199500000000e+03 1.666523301495e-02 6.465971692443e-05 8.523210207313e+00
1.199750000000e+03 1.619545885634e-02 6.508152021226e-05 8.536857347885e+00
1.200000000000e+03 1.573373171122e-02 6.534152692411e-05 8.549095207945e+00
1.200250000000e+03 1.528518446141e-02 6.543760665656e-05 8.559915759030e+00
1.200500000000e+03 1.485457229010e-02 6.536975978036e-05 8.569312554419e+00
1.200750000000e+03 1.444618470191e-02 6.514023545615e-05 8.577280762834e+00
1.201000000000e+03 1.406376167378e-02 6.475364261524e-05 8.583817197558e+00
1.201250000000e+03 1.371041532827e-02 6.421699378670e-05 8.588920336930e+00
1.201500000000e+03 1.338855963401e-02 6.353969165879e-05 8.592590336706e+00
1.201750000000e+03 1.309984992920e-02 6.273358466502e-05 8.594829034590e+00
1.202000000000e+03 1.284513549647e-02 6.181292739407e-05 8.595639944135e+00
1.202250000000e+03 1.262442773943e-02 6.079429217568e-05 8.595028238684e+00
1.202500000000e+03 1.243688503801e-02 5.969645252302e-05 8.593000725704e+00
1.202750000000e+03 1.228081779233e-02 5.854022640775e-05 8.589565809526e+00
1.203000000000e+03 1.215371317157e-02 5.734828133377e-05 8.584733443948e+00
1.203250000000e+03 1.205228123205e-02 5.614490169489e-05 8.578515074243e+00
1.203500000000e+03 1.197251940770e-02 5.495572695971e-05 8.570923569366e+00
1.203750000000e+03 1.190979616940e-02 5.380739618438e-05 8.561973144490e+00
1.204000000000e+03 1.185894949428e-02 5.272723012359e-05 8.551679275089e+00
1.204250000000e+03 1.181439682656e-02 5.174292070259e-05 8.540058603298e+00
1.204500000000e+03 1.177025365598e-02 5.088209247653e-05 8.527128838159e+00
1.204750000000e+03 1.172045328798e-02 5.017185409062e-05 8.512908649899e+00
1.205000000000e+03 1.165886662510e-02 4.963838039232e-05 8.497417561072e+00
1.205250000000e+03 1.157941468189e-02 4.930646804072e-05 8.480675834695e+00
1.205500000000e+03 1.147617166030e-02 4.919904762571e-05 8.462704362030e+00
1.205750000000e+03 1.134345341376e-02 4.933678018798e-05 8.443524549604e+00
1.206000000000e+03 1.117589170311e-02 4.973763852761e-05 8.423158209632e+00
1.206250000000e+03 1.096849045203e-02 5.041650402948e-05 8.401627451787e+00
1.206500000000e+03 1.071666656700e-02 5.138480673539e-05 8.378954581164e+00
1.206750000000e+03 1.041627492379e-02 5.265021980044e-05 8.355161999715e+00
1.207000000000e+03 1.006362130419e-02 5.421641160414e-05 8.330272115866e+00
1.207250000000e+03 9.655465940464e-03 5.608286627645e-05 8.304307259338e+00
1.207500000000e+03 9.189022102676e-03 5.824475658747e-05 8.277289605316e+00
1.207750000000e+03 8.661954146760e-03 6.069296254460e-05 8.249241104946e+00
1.208000000000e+03 8.072379089538e-03 6.341417646749e-05 8.220183425721e+00
1.208250000000e+03 7.418876358686e-03 6.639098558775e-05 8.190137898719e+00
1.208500000000e+03 6.700508221381e-03 6.960211737231e-05 8.159125475778e+00
1.208750000000e+03 5.916854246900e-03 7.302276743495e-05 8.127166693590e+00
1.209000000000e+03 5.068059839139e-03 7.662499251818e-05 8.094281647229e+00
1.209250000000e+03 4.154899724711e-03 8.037816202155e-05 8.060489970350e+00
1.209500000000e+03 3.178853583515e-03 8.424946351382e-05 8.025810823910e+00
1.209750000000e+03 2.142191355129e-03 8.820444395091e-05 7.990262891609e+00
1.210000000000e+03 1.048063131425e-03 9.220757549744e-05 7.953864382845e+00
1.210250000000e+03 -9.941143074882e-05 9.622282546598e-05 7.916633041311e+00
1.210500000000e+03 -1.295061470494e-03 1.002142198797e-04 7.878586160670e+00
1.210750000000e+03 -2.532597505517e-03 1.041463818298e-04 7.839740605613e+00
1.211000000000e+03 -3.804565474294e-03 1.079850380792e-04 7.800112838495e+00
1.211250000000e+03 -5.102329040127e-03 1.116975076335e-04 7.759718951110e+00
1.211500000000e+03 -6.416085948503e-03 1.152529924445e-04 7.718574700942e+00
1.211750000000e+03 -7.734922940724e-03 1.186229709474e-04 7.676695552707e+00
1.212000000000e+03 -9.046911929245e-03 1.217814823405e-04 7.634096721846e+00
1.212250000000e+03 -1.033924882492e-02 1.247053011777e-04 7.590793223046e+00
1.212500000000e+03 -1.159843383323e-02 1.273740564671e-04 7.546799920218e+00
1.212750000000e+03 -1.281048941099e-02 1.297702917777e-04 7.502131580179e+00
1.213000000000e+03 -1.396121202287e-02 1.318794693118e-04 7.456802924432e+00
1.213250000000e+03 -1.503644917288e-02 1.336899254521e-04 7.410828685861e+00
1.213500000000e+03 -1.602239564322e-02 1.351927852733e-04 7.364223660054e+00
1.213750000000e+03 -1.690589715009e-02 1.363818457026e-04 7.317002760228e+00
1.214000000000e+03 -1.767475357352e-02 1.372534409816e-04 7.269181066825e+00
1.214250000000e+03 -1.831801109394e-02 1.378062937357e-04 7.220773873958e+00
1.214500000000e+03 -1.882623144886e-02 1.380413776830e-04 7.171796735621e+00
1.214750000000e+03 -1.919173261259e-02 1.379617824362e-04 7.122265501422e+00
1.215000000000e+03 -1.940878814616e-02 1.375725557299e-04 7.072196352722e+00
1.215250000000e+03 -1.947378306875e-02 1.368806137855e-04 7.021605825786e+00
1.215500000000e+03 -1.938531622534e-02 1.358946086225e-04 6.970510834129e+00
1.215750000000e+03 -1.914425079486e-02 1.346248741612e-04 6.918928676161e+00
1.216000000000e+03 -1.875370636263e-02 1.330833508291e-04 6.866877041314e+00
1.216250000000e+03 -1.821899856930e-02 1.312835209885e-04 6.814374000698e+00
1.216500000000e+03 -1.754752473962e-02 1.292403740139e-04 6.761437993487e+00
1.216750000000e+03 -1.674860177280e-02 1.269703448313e-04 6.708087804688e+00
1.217000000000e+03 -1.583326358612e-02 1.244912610462e-04 6.654342530262e+00
1.217250000000e+03 -1.481402262172e-02 1.218222810628e-04 6.600221538425e+00
1.217500000000e+03 -1.370460532339e-02 1.189838199402e-04 6.545744423721e+00
1.217750000000e+03 -1.251967146754e-02 1.159974484780e-04 6.490930950579e+00
1.218000000000e+03 -1.127452374939e-02 1.128857525026e-04 6.435800996030e+00
1.218250000000e+03 -9.984818726967e-03 1.096721999045e-04 6.380374485142e+00
1.218500000000e+03 -8.666286009712e-03 1.063809537470e-04 6.324671326126e+00
1.218750000000e+03 -7.334464783166e-03 1.030366588342e-04 6.268711338847e+00
1.219000000000e+03 -6.004461680580e-03 9.966423085073e-05 6.212514187059e+00
1.219250000000e+03 -4.690736777871e-03 9.628857542662e-05 6.156099308412e+00
1.219500000000e+03 -3.406920250542e-03 9.293431656396e-05 6.099485848840e+00
1.219750000000e+03 -2.165662430056e-03 8.962551335454e-05 6.042692594776e+00
1.220000000000e+03 -9.785165443746e-04 8.638535949887e-05 5.985737913708e+00
1.220250000000e+03 1.441455802351e-04 8.323590403000e-05 5.928639696700e+00
1.220500000000e+03 1.193187306329e-03 8.019782184923e-05 5.871415308528e+00
1.220750000000e+03 2.160733108436e-03 7.729010632956e-05 5.814081539194e+00
1.221000000000e+03 3.040170832381e-03 7.452986910161e-05 5.756654567728e+00
1.221250000000e+03 3.826133682030e-03 7.193212965537e-05 5.699149926059e+00
1.221500000000e+03 4.514466700941e-03 6.950964000901e-05 5.641582476189e+00
1.221750000000e+03 5.102181537065e-03 6.727281848107e-05 5.583966387331e+00
1.222000000000e+03 5.587403571977e-03 6.522967434938e-05 5.526315126177e+00
1.222250000000e+03 5.969315000898e-03 6.338578937698e-05 5.468641447091e+00
1.222500000000e+03 6.248096505943e-03 6.174433614264e-05 5.410957394768e+00
1.222750000000e+03 6.424870081722e-03 6.030615154193e-05 5.353274306365e+00
1.223000000000e+03 6.501644211220e-03 5.906984153919e-05 5.295602825037e+00
1.223250000000e+03 6.481262392280e-03 5.803192791734e-05 5.237952914530e+00
1.223500000000e+03 6.367355054429e-03 5.718702604560e-05 5.180333879627e+00
1.223750000000e+03 6.164294284598e-03 5.652803868761e-05 5.122754392449e+00
1.224000000000e+03 5.877150648796e-03 5.604636866968e-05 5.065222523455e+00
1.224250000000e+03 5.511650671279e-03 5.573213819293e-05 5.007745774685e+00
1.224500000000e+03 5.074133350166e-03 5.557441103415e-05 4.950331121163e+00
1.224750000000e+03 4.571504160975e-03 5.556140987689e-05 4.892985054225e+00
1.225000000000e+03 4.011184868870e-03 5.568072356751e-05 4.835713631858e+00
1.225250000000e+03 3.401057766332e-03 5.591949661526e-05 4.778522533543e+00
1.225500000000e+03 2.749403331466e-03 5.626460054528e-05 4.721417121019e+00
1.225750000000e+03 2.064830343832e-03 5.670277758926e-05 4.664402504514e+00
1.226000000000e+03 1.356198479062e-03 5.722075991871e-05 4.607483615381e+00
1.226250000000e+03 6.325333080950e-04 5.780536205893e-05 4.550665284504e+00
1.226500000000e+03 -9.706543158564e-05 5.844354190110e-05 4.493952326909e+00
1.226750000000e+03 -8.235211509310e-04 5.912244133077e-05 4.437349632057e+00
1.227000000000e+03 -1.537881651968e-03 5.982940379998e-05 4.380862258978e+00
1.227250000000e+03 -2.231422460650e-03 6.055196802118e-05 4.324495537068e+00
1.227500000000e+03 -2.895749754613e-03 6.127784956264e-05 4.268255170022e+00
1.227750000000e+03 -3.522900652548e-03 6.199491147280e-05 4.212147342409e+00
1.228000000000e+03 -4.105438335937e-03 6.269112406102e-05 4.156178829268e+00
1.228250000000e+03 -4.636539700183e-03 6.335452471723e-05 4.100357103845e+00
1.228500000000e+03 -5.110073209222e-03 6.397318653237e-05 4.044690446098e+00
1.228750000000e+03 -5.520665133328e-03 6.453518864524e-05 3.989188046179e+00
1.229000000000e+03 -5.863752653194e-03 6.502859645471e-05 3.933860104283e+00
1.229250000000e+03 -6.135622625929e-03 6.544146282517e-05 3.878717923793e+00
1.229500000000e+03 -6.333435740678e-03 6.576184502088e-05 3.823773994645e+00
1.229750000000e+03 -6.455235411649e-03 6.597783907014e-05 3.769042068353e+00
1.230000000000e+03 -6.499942419910e-03 6.607763729002e-05 3.714537219268e+00
1.230250000000e+03 -6.467335434498e-03 6.604960491441e-05 3.660275894396e+00
1.230500000000e+03 -6.358019402771e-03 6.588237872368e-05 3.606275946918e+00
1.230750000000e+03 -6.173382644446e-03 6.556498358598e-05 3.552556655927e+00
1.231000000000e+03 -5.915545291927e-03 6.508696858018e-05 3.499138728082e+00
1.231250000000e+03 -5.587300382010e-03 6.443855667546e-05 3.446044284467e+00
1.231500000000e+03 -5.192050325003e-03 6.361080844219e-05 3.393296829285e+00
1.231750000000e+03 -4.733740648255e-03 6.259579216561e-05 3.340921202108e+00
1.232000000000e+03 -4.216792996728e-03 6.138675899828e-05 3.288943514899e+00
1.232250000000e+03 -3.646039623365e-03 5.997835025448e-05 3.237391072500e+00
1.232500000000e+03 -3.026660821933e-03 5.836676110585e-05 3.186292278814e+00
1.232750000000e+03 -2.364126954022e-03 5.654991318765e-05 3.135676530559e+00
1.233000000000e+03 -1.664146066972e-03 5.452762883618e-05 3.085574098176e+00
1.233250000000e+03 -9.326177237176e-04 5.230178988402e-05 3.036015996699e+00
1.233500000000e+03 -1.755940184346e-04 4.987648149818e-05 2.987033848521e+00
1.233750000000e+03 6.007528585606e-04 4.725811723102e-05 2.938659738611e+00
1.234000000000e+03 1.390156664219e-03 4.445554276936e-05 2.890926064904e+00
1.234250000000e+03 2.186276460309e-03 4.148011563357e-05 2.843865385757e+00
1.234500000000e+03 2.982711535668e-03 3.834575681175e-05 2.797510265644e+00
1.234750000000e+03 3.773011800235e-03 3.506897335695e-05 2.751893121411e+00
1.235000000000e+03 4.550686056006e-03 3.166884693365e-05 2.707046070616e+00
1.235250000000e+03 5.309207716479e-03 2.816699046887e-05 2.663000783650e+00
1.235500000000e+03 6.042021559187e-03 2.458746558581e-05 2.619788341072e+00
1.235750000000e+03 6.742552178841e-03 2.095666302332e-05 2.577439097673e+00
1.236000000000e+03 7.404214088296e-03 1.730314541781e-05 2.535982554461e+00
1.236250000000e+03 8.020427915235e-03 1.365744752435e-05 2.495447239818e+00
1.236500000000e+03 8.584640002539e-03 1.005183879493e-05 2.455860600650e+00
1.236750000000e+03 9.090350195395e-03 6.520046039737e-06 2.417248904633e+00
1.237000000000e+03 9.531144937402e-03 3.096935226710e-06 2.379637153895e+00
1.237250000000e+03 9.900739608860e-03 -1.818436452528e-07 2.343049010970e+00
1.237500000000e+03 1.019302707529e-02 -3.280243762005e-06 2.307506737031e+00
1.237750000000e+03 1.040213529250e-02 -6.162243113172e-06 2.273031142884e+00
1.238000000000e+03 1.052249095769e-02 -8.792294581117e-06 2.239641552403e+00
1.238250000000e+03 1.054889082068e-02 -1.113580925372e-05 2.207355778500e+00
1.238500000000e+03 1.047657794084e-02 -1.315960959455e-05 2.176190110966e+00
1.238750000000e+03 1.030132313527e-02 -1.483245534478e-05 2.146159316015e+00
1.239000000000e+03 1.001950899847e-02 -1.612554969746e-05 2.117276646492e+00
1.239250000000e+03 9.628215664108e-03 -1.701302665408e-05 2.089553862233e+00
1.239500000000e+03 9.125306167075e-03 -1.747247400125e-05 2.063001259500e+00
1.239750000000e+03 8.509509484383e-03 -1.748537362239e-05 2.037627708519e+00
1.240000000000e+03 7.780498934671e-03 -1.703753545459e-05 2.013440697733e+00
1.240250000000e+03 6.938965045246e-03 -1.611950778355e-05 1.990446384074e+00
1.240500000000e+03 5.986679188271e-03 -1.472692628768e-05 1.968649647585e+00
1.240750000000e+03 4.926546051845e-03 -1.286080410540e-05 1.948054148936e+00
1.241000000000e+03 3.762645371090e-03 -1.052776359403e-05 1.928662389932e+00
1.241250000000e+03 2.500257322987e-03 -7.740189790328e-06 1.910475774125e+00
1.241500000000e+03 1.145872837968e-03 -4.516306844199e-06 1.893494667739e+00
1.241750000000e+03 -2.928135313334e-04 -8.801636612044e-07 1.877718459758e+00
1.242000000000e+03 -1.806930645299e-03 3.138474965164e-06 1.863145619254e+00
1.242250000000e+03 -3.386474800819e-03 7.504317869722e-06 1.849773752340e+00
1.242500000000e+03 -5.020375950023e-03 1.217683861396e-05 1.837599654680e+00
1.242750000000e+03 -6.696583779721e-03 1.711066512430e-05 1.826619360658e+00
1.243000000000e+03 -8.402171506085e-03 2.225605412423e-05 1.816828192040e+00
1.243250000000e+03 -1.012346158194e-02 2.755946229802e-05 1.808220799958e+00
1.243500000000e+03 -1.184616642594e-02 3.296419091386e-05 1.800791208394e+00
1.243750000000e+03 -1.355554790681e-02 3.841111181382e-05 1.794532851142e+00
1.244000000000e+03 -1.523658912461e-02 4.383945242969e-05 1.789438611438e+00
1.244250000000e+03 -1.687417986331e-02 4.918763786410e-05 1.785500856453e+00
1.244500000000e+03 -1.845331030674e-02 5.439417037548e-05 1.782711474011e+00
1.244750000000e+03 -1.995927173557e-02 5.939853602913e-05 1.781061909612e+00
1.245000000000e+03 -2.137786031921e-02 6.414212374942e-05 1.780543201591e+00
1.245250000000e+03 -2.269558098308e-02 6.856913875825e-05 1.781146021679e+00
1.245500000000e+03 -2.389984717629e-02 7.262749353271e-05 1.782860713264e+00
1.245750000000e+03 -2.497917425328e-02 7.626966305954e-05 1.785677335712e+00
1.246000000000e+03 -2.592336169603e-02 7.945348563737e-05 1.789585708478e+00
1.246250000000e+03 -2.672366116069e-02 8.214289458322e-05 1.794575457849e+00
1.246500000000e+03 -2.737292827747e-02 8.430857126435e-05 1.800636067922e+00
1.246750000000e+03 -2.786575279982e-02 8.592847238056e-05 1.807756930672e+00
1.247000000000e+03 -2.819856747236e-02 8.698828941317e-05 1.815927400255e+00
1.247250000000e+03 -2.836973070672e-02 8.748176618531e-05 1.825136846379e+00
1.247500000000e+03 -2.837958230492e-02 8.741089014602e-05 1.835374708109e+00
1.247750000000e+03 -2.823047176663e-02 8.678595307823e-05 1.846630548257e+00
1.248000000000e+03 -2.792675564688e-02 8.562547214519e-05 1.858894104399e+00
1.248250000000e+03 -2.747476662916e-02 8.395597796146e-05 1.872155339338e+00
1.248500000000e+03 -2.688275162435e-02 8.181166490456e-05 1.886404486959e+00
1.248750000000e+03 -2.616078124115e-02 7.923391291556e-05 1.901632094685e+00
1.249000000000e+03 -2.532063033795e-02 7.627068562790e-05 1.917829060252e+00
1.249250000000e+03 -2.437563293659e-02 7.297581733631e-05 1.934986664248e+00
1.249500000000e+03 -2.334051133440e-02 6.940819726986e-05 1.953096595341e+00
1.249750000000e+03 -2.223118269318e-02 6.563086621220e-05 1.972150968706e+00
1.250000000000e+03 -2.106454691828e-02 6.171004422631e-05 1.992142339155e+00
1.250250000000e+03 -1.985825665658e-02 5.771410084299e-05 2.013063705493e+00
1.250500000000e+03 -1.863047450393e-02 5.371249040556e-05 2.034908508831e+00
1.250750000000e+03 -1.739961977909e-02 4.977466815423e-05 2.057670622617e+00
1.251000000000e+03 -1.618410998766e-02 4.596900756243e-05 2.081344337992e+00
1.251250000000e+03 -1.500209889832e-02 4.236173616259e-05 2.105924339492e+00
1.251500000000e+03 -1.387121690003e-02 3.901590880237e-05 2.131405677747e+00
1.251750000000e+03 -1.280831646333e-02 3.599043511707e-05 2.157783732717e+00
1.252000000000e+03 -1.182922687959e-02 3.333917633533e-05 2.185054174888e+00
1.252250000000e+03 -1.094852253181e-02 3.111012921533e-05 2.213212917744e+00
1.252500000000e+03 -1.017930707639e-02 2.934470402605e-05 2.242256068927e+00
1.252750000000e+03 -9.533018918175e-03 2.807711564798e-05 2.272179873591e+00
1.253000000000e+03 -9.019258426918e-03 2.733388714024e-05 2.302980657234e+00
1.253250000000e+03 -8.645643094625e-03 2.713348332367e-05 2.334654761627e+00
1.253500000000e+03 -8.417689080309e-03 2.748606722094e-05 2.367198480934e+00
1.253750000000e+03 -8.338725503430e-03 2.839339406374e-05 2.400607992212e+00
1.254000000000e+03 -8.409839524024e-03 2.984883193682e-05 2.434879285810e+00
1.254250000000e+03 -8.629854327103e-03 3.183750407282e-05 2.470008093997e+00
1.254500000000e+03 -8.995341668757e-03 3.433659231669e-05 2.505989817892e+00
1.254750000000e+03 -9.500668534229e-03 3.731571671670e-05 2.542819454240e+00
1.255000000000e+03 -1.013807460395e-02 4.073743943001e-05 2.580491524226e+00
1.255250000000e+03 -1.089778386792e-02 4.455787965046e-05 2.619000002283e+00
1.255500000000e+03 -1.176814633476e-02 4.872742650300e-05 2.658338247631e+00
1.255750000000e+03 -1.273580581089e-02 5.319148578706e-05 2.698498940319e+00
1.256000000000e+03 -1.378589526524e-02 5.789134636919e-05 2.739474020517e+00
1.256250000000e+03 -1.490225353575e-02 6.276508055050e-05 2.781254634091e+00
1.256500000000e+03 -1.606766081911e-02 6.774847203708e-05 2.823831084952e+00
1.256750000000e+03 -1.726408977215e-02 7.277597292188e-05 2.867192794871e+00
1.257000000000e+03 -1.847296660711e-02 7.778166331354e-05 2.911328272724e+00
1.257250000000e+03 -1.967544011396e-02 8.270020785214e-05 2.956225092721e+00
1.257500000000e+03 -2.085265283337e-02 8.746778743413e-05 3.001869883372e+00
1.257750000000e+03 -2.198601027890e-02 9.202299635416e-05 3.048248327206e+00
1.258000000000e+03 -2.305744541802e-02 9.630769171237e-05 3.095345172380e+00
1.258250000000e+03 -2.404967184960e-02 1.002677781009e-04 3.143144255243e+00
1.258500000000e+03 -2.494642543254e-02 1.038539264814e-04 3.191628534970e+00
1.258750000000e+03 -2.573268645872e-02 1.070222065605e-04 3.240780139035e+00
1.259000000000e+03 -2.639488460613e-02 1.097346378116e-04 3.290580419912e+00
1.259250000000e+03 -2.692107765839e-02 1.119596375724e-04 3.341010021489e+00
1.259500000000e+03 -2.730110866064e-02 1.136723763417e-04 3.392048955091e+00
1.259750000000e+03 -2.752673233716e-02 1.148550229685e-04 3.443676683202e+00
1.260000000000e+03 -2.759171696526e-02 1.154968967320e-04 3.495872210539e+00
1.260250000000e+03 -2.749191306552e-02 1.155945041532e-04 3.548614180207e+00
1.260500000000e+03 -2.722529649644e-02 1.151514848625e-04 3.601880974286e+00
1.260750000000e+03 -2.679197788955e-02 1.141784453765e-04 3.655650816524e+00
1.261000000000e+03 -2.619418712726e-02 1.126927137191e-04 3.709901876214e+00
1.261250000000e+03 -2.543622566898e-02 1.107179963561e-04 3.764612370982e+00
1.261500000000e+03 -2.452439581478e-02 1.082839621873e-04 3.819760667347e+00
1.261750000000e+03 -2.346690229347e-02 1.054257490443e-04 3.875325377099e+00
1.262000000000e+03 -2.227373095174e-02 1.021834084347e-04 3.931285447968e+00
1.262250000000e+03 -2.095650816448e-02 9.860130073014e-05 3.987620247225e+00
1.262500000000e+03 -1.952833984314e-02 9.472744348668e-05 4.044309636556e+00
1.262750000000e+03 -1.800363485783e-02 9.061282854472e-05 4.101334036924e+00
1.263000000000e+03 -1.639791619054e-02 8.631071916382e-05 4.158674482325e+00
1.263250000000e+03 -1.472762027074e-02 8.187592727454e-05 4.216312661261e+00
1.263500000000e+03 -1.300988896024e-02 7.736410011447e-05 4.274230944996e+00
1.263750000000e+03 -1.126235682898e-02 7.283100919106e-05 4.332412402071e+00
1.264000000000e+03 -9.502935603126e-03 6.833185564531e-05 4.390840798399e+00
1.264250000000e+03 -7.749599398988e-03 6.392060197274e-05 4.449500582753e+00
1.264500000000e+03 -6.020172436806e-03 5.964933422442e-05 4.508376857605e+00
1.264750000000e+03 -4.332122405870e-03 5.556765295023e-05 4.567455335591e+00
1.265000000000e+03 -2.702361179176e-03 5.172216257371e-05 4.626722282114e+00
1.265250000000e+03 -1.147055823378e-03 4.815595249186e-05 4.686164444740e+00
1.265500000000e+03 3.185495892669e-04 4.490813904773e-05 4.745768970624e+00
1.265750000000e+03 1.680297787145e-03 4.201348927910e-05 4.805523313027e+00
1.266000000000e+03 2.925267562254e-03 3.950209797143e-05 4.865415128659e+00
1.266250000000e+03 4.041905780247e-03 3.739912809547e-05 4.925432167459e+00
1.266500000000e+03 5.020143295607e-03 3.572460975151e-05 4.985562156874e+00
1.266750000000e+03 5.851490042182e-03 3.449331087932e-05 5.045792682593e+00
1.267000000000e+03 6.529113133029e-03 3.371466484683e-05 5.106111067748e+00
1.267250000000e+03 7.047892416615e-03 3.339276798695e-05 5.166504253361e+00
1.267500000000e+03 7.404458290467e-03 3.352643223170e-05 5.226958681380e+00
1.267750000000e+03 7.597206412800e-03 3.410930416980e-05 5.287460183498e+00
1.268000000000e+03 7.626294601316e-03 3.513003485719e-05 5.347993876881e+00
1.268250000000e+03 7.493617064810e-03 3.657251050634e-05 5.408544069449e+00
1.268500000000e+03 7.202761586158e-03 3.841612745067e-05 5.469094176242e+00
1.268750000000e+03 6.758945310506e-03 4.063612078248e-05 5.529626648087e+00
1.269000000000e+03 6.168935026327e-03 4.320392916729e-05 5.590122914904e+00
1.269250000000e+03 5.440948366546e-03 4.608760434308e-05 5.650563343308e+00
1.269500000000e+03 4.584541622465e-03 4.925224716815e-05 5.710927210653e+00
1.269750000000e+03 3.610481668204e-03 5.266047689778e-05 5.771192694830e+00
1.270000000000e+03 2.530607028628e-03 5.627291755447e-05 5.831336880867e+00
1.270250000000e+03 1.357677322889e-03 6.004870359402e-05 5.891335783972e+00
1.270500000000e+03 1.052143901377e-04 6.394599328899e-05 5.951164388605e+00
1.270750000000e+03 -1.212663543852e-03 6.792248666915e-05 6.010796702801e+00
1.271000000000e+03 -2.581412284497e-03 7.193593955154e-05 6.070205827531e+00
1.271250000000e+03 -3.986235158693e-03 7.594466951438e-05 6.129364039035e+00
1.271500000000e+03 -5.412256985946e-03 7.990804576488e-05 6.188242883614e+00
1.271750000000e+03 -6.844696876991e-03 8.378695808200e-05 6.246813283062e+00
1.272000000000e+03 -8.269037783216e-03 8.754425855484e-05 6.305045649378e+00
1.272250000000e+03 -9.671190436493e-03 9.114516286968e-05 6.362910006395e+00
1.272500000000e+03 -1.103765121969e-02 9.455765077487e-05 6.420376117633e+00
1.272750000000e+03 -1.235565040691e-02 9.775279402199e-05 6.477413617341e+00
1.273000000000e+03 -1.361329070917e-02 1.007049859757e-04 6.533992143718e+00
1.273250000000e+03 -1.479967310673e-02 1.033922314830e-04 6.590081471685e+00
1.273500000000e+03 -1.590501126593e-02 1.057963369092e-04 6.645651644315e+00
1.273750000000e+03 -1.692072899676e-02 1.079030435471e-04 6.700673099881e+00
1.274000000000e+03 -1.783954532661e-02 1.097021063022e-04 6.755116794326e+00
1.274250000000e+03 -1.865554047779e-02 1.111873249081e-04 6.808954315986e+00
1.274500000000e+03 -1.936420671666e-02 1.123565419038e-04 6.862157992634e+00
1.274750000000e+03 -1.996248193827e-02 1.132115773725e-04 6.914700988651e+00
1.275000000000e+03 -2.044876351019e-02 1.137580973324e-04 6.966557391396e+00
1.275250000000e+03 -2.082290722224e-02 1.140054778618e-04 7.017702286465e+00
1.275500000000e+03 -2.108620542992e-02 1.139665970150e-04 7.068111820187e+00
1.275750000000e+03 -2.124135049052e-02 1.136576082739e-04 7.117763250002e+00
1.276000000000e+03 -2.129237924030e-02 1.130976743208e-04 7.166634981693e+00
1.276250000000e+03 -2.124460112943e-02 1.123086692560e-04 7.214706593488e+00
1.276500000000e+03 -2.110451220920e-02 1.113148613069e-04 7.261958848284e+00
1.276750000000e+03 -2.087969294933e-02 1.101425623676e-04 7.308373693009e+00
1.277000000000e+03 -2.057869289460e-02 1.088197726207e-04 7.353934246421e+00
1.277250000000e+03 -2.021090444210e-02 1.073758106086e-04 7.398624776883e+00
1.277500000000e+03 -1.978642495739e-02 1.058409460873e-04 7.442430669764e+00
1.277750000000e+03 -1.931591064798e-02 1.042460114076e-04 7.485338386555e+00
1.278000000000e+03 -1.881042396666e-02 1.026220257563e-04 7.527335417121e+00
1.278250000000e+03 -1.828127571558e-02 1.009998274281e-04 7.568410225807e+00
1.278500000000e+03 -1.773986465306e-02 9.940968690605e-05 7.608552193256e+00
1.278750000000e+03 -1.719751643233e-02 9.788095277607e-05 7.647751555651e+00
1.279000000000e+03 -1.666532415995e-02 9.644169600412e-05 7.685999342362e+00
1.279250000000e+03 -1.615399264077e-02 9.511838019916e-05 7.723287313793e+00
1.279500000000e+03 -1.567368896398e-02 9.393555846238e-05 7.759607900857e+00
1.279750000000e+03 -1.523390027456e-02 9.291558112839e-05 7.794954146984e+00
1.280000000000e+03 -1.484330234331e-02 9.207831968566e-05 7.829319654151e+00
1.280250000000e+03 -1.450963955718e-02 9.144091738816e-05 7.862698533623e+00
1.280500000000e+03 -1.423961924318e-02 9.101757670107e-05 7.895085362674e+00
1.280750000000e+03 -1.403881971272e-02 9.081936152039e-05 7.926475146775e+00
1.281000000000e+03 -1.391161613996e-02 9.085404680942e-05 7.956863288981e+00
1.281250000000e+03 -1.386112310079e-02 9.112601677397e-05 7.986245565485e+00
1.281500000000e+03 -1.388915635158e-02 9.163618706923e-05 8.014618108405e+00
1.281750000000e+03 -1.399621168328e-02 9.238196152561e-05 8.041977393428e+00
1.282000000000e+03 -1.418146531207e-02 9.335722057774e-05 8.068320235086e+00
1.282250000000e+03 -1.444279085639e-02 9.455237622197e-05 8.093643784704e+00
1.282500000000e+03 -1.477679732064e-02 9.595453309513e-05 8.117945534986e+00
1.282750000000e+03 -1.517888266810e-02 9.754753624697e-05 8.141223325322e+00
1.283000000000e+03 -1.564330667789e-02 9.931216771406e-05 8.163475352075e+00
1.283250000000e+03 -1.616327783816e-02 1.012263715590e-04 8.184700177016e+00
1.283500000000e+03 -1.673105674905e-02 1.032655182446e-04 8.204896738815e+00
1.283750000000e+03 -1.733807085910e-02 1.054027032945e-04 8.224064360463e+00
1.284000000000e+03 -1.797504163063e-02 1.076090871839e-04 8.242202757964e+00
1.284250000000e+03 -1.863211943551e-02 1.098542657177e-04 8.259312042926e+00
1.284500000000e+03 -1.929902637731e-02 1.121066524114e-04 8.275392725291e+00
1.284750000000e+03 -1.996520284183e-02 1.143338911176e-04 8.290445708545e+00
1.285000000000e+03 -2.061995695501e-02 1.165032938144e-04 8.304472284320e+00
1.285250000000e+03 -2.125261398552e-02 1.185822907663e-04 8.317474119277e+00
1.285500000000e+03 -2.185266389470e-02 1.205388824253e-04 8.329453240262e+00
1.285750000000e+03 -2.240990482304e-02 1.223420851429e-04 8.340412014088e+00
1.286000000000e+03 -2.291458032356e-02 1.239622835398e-04 8.350353125136e+00
1.286250000000e+03 -2.335750926227e-02 1.253717178017e-04 8.359279547365e+00
1.286500000000e+03 -2.373020570174e-02 1.265448777438e-04 8.367194516287e+00
1.286750000000e+03 -2.402498789856e-02 1.274588551586e-04 8.374101497858e+00
1.287000000000e+03 -2.423507510971e-02 1.280936713449e-04 8.380004156066e+00
1.287250000000e+03 -2.435467038706e-02 1.284325662069e-04 8.384906321216e+00
1.287500000000e+03 -2.437903043094e-02 1.284622452478e-04 8.388811955750e+00
1.287750000000e+03 -2.430451951661e-02 1.281730767074e-04 8.391725123159e+00
1.288000000000e+03 -2.412864904583e-02 1.275592389358e-04 8.393649956530e+00
1.288250000000e+03 -2.385010105913e-02 1.266188147566e-04 8.394590630117e+00
1.288500000000e+03 -2.346873812625e-02 1.253538331863e-04 8.394551329898e+00
1.288750000000e+03 -2.298559620713e-02 1.237702525962e-04 8.393536229921e+00
1.289000000000e+03 -2.240286543407e-02 1.218778933342e-04 8.391549466616e+00
1.289250000000e+03 -2.172385496269e-02 1.196903129302e-04 8.388595118979e+00
1.289500000000e+03 -2.095294643495e-02 1.172246326798e-04 8.384677187994e+00
1.289750000000e+03 -2.009553554366e-02 1.145013145814e-04 8.379799577794e+00
1.290000000000e+03 -1.915796140086e-02 1.115438915021e-04 8.373966080671e+00
1.290250000000e+03 -1.814742845607e-02 1.083786619113e-04 8.367180359331e+00
1.290500000000e+03 -1.707191793175e-02 1.050343433071e-04 8.359445934016e+00
1.290750000000e+03 -1.594009433801e-02 1.015416987840e-04 8.350766165928e+00
1.291000000000e+03 -1.476120432611e-02 9.793313615963e-05 8.341144245017e+00
1.291250000000e+03 -1.354497284908e-02 9.424228962929e-05 8.330583173809e+00
1.291500000000e+03 -1.230149499854e-02 9.050358298482e-05 8.319085753733e+00
1.291750000000e+03 -1.104112595094e-02 8.675179872134e-05 8.306654571371e+00
1.292000000000e+03 -9.774370789796e-03 8.302165525406e-05 8.293291982245e+00
1.292250000000e+03 -8.511773719086e-03 7.934738506138e-05 8.279000097065e+00
1.292500000000e+03 -7.263808657136e-03 7.576229352035e-05 8.263780768672e+00
1.292750000000e+03 -6.040772215038e-03 7.229835761480e-05 8.247635577295e+00
1.293000000000e+03 -4.852679180189e-03 6.898584569456e-05 8.230565819791e+00
1.293250000000e+03 -3.709162017819e-03 6.585300095302e-05 8.212572500870e+00
1.293500000000e+03 -2.619374518832e-03 6.292575272751e-05 8.193656324773e+00
1.293750000000e+03 -1.591900711263e-03 6.022740818315e-05 8.173817692734e+00
1.294000000000e+03 -6.346698092134e-04 5.777840840038e-05 8.153056704777e+00
1.294250000000e+03 2.451231813070e-04 5.559614816103e-05 8.131373164113e+00
1.294500000000e+03 1.041089104481e-03 5.369482377501e-05 8.108766589821e+00
1.294750000000e+03 1.747709184824e-03 5.208532284051e-05 8.085236234232e+00
1.295000000000e+03 2.360390600751e-03 5.077516586144e-05 8.060781108701e+00
1.295250000000e+03 2.875514587512e-03 4.976848451760e-05 8.035400013990e+00
1.295500000000e+03 3.290474067293e-03 4.906604836627e-05 8.009091580534e+00
1.295750000000e+03 3.603701448463e-03 4.866532754194e-05 7.981854315786e+00
1.296000000000e+03 3.814687872422e-03 4.856058795497e-05 7.953686657100e+00
1.296250000000e+03 3.923990186101e-03 4.874302689731e-05 7.924587033737e+00
1.296500000000e+03 3.933228065927e-03 4.920093824573e-05 7.894553934111e+00
1.296750000000e+03 3.845068779018e-03 4.991991671613e-05 7.863585979774e+00
1.297000000000e+03 3.663202618387e-03 5.088309310741e-05 7.831682002676e+00
1.297250000000e+03 3.392303648305e-03 5.207129604112e-05 7.798841128519e+00
1.297500000000e+03 3.037982235235e-03 5.346338450749e-05 7.765062860946e+00
1.297750000000e+03 2.606723184577e-03 5.503652900490e-05 7.730347168842e+00
1.298000000000e+03 2.105816109608e-03 5.676648570632e-05 7.694694572664e+00
1.298250000000e+03 1.543272954867e-03 5.862789534117e-05 7.658106230522e+00
1.298500000000e+03 9.277387746259e-04 6.059458421456e-05 7.620584021509e+00
1.298750000000e+03 2.683915985909e-04 6.263987814076e-05 7.582130625412e+00
1.299000000000e+03 -4.251626966284e-04 6.473689457198e-05 7.542749597777e+00
1.299250000000e+03 -1.143003691726e-03 6.685883874988e-05 7.502445438518e+00
1.299500000000e+03 -1.875012580748e-03 6.897930016278e-05 7.461223654507e+00
1.299750000000e+03 -2.610993140058e-03 7.107251886232e-05 7.419090813222e+00
1.300000000000e+03 -3.340793219077e-03 7.311366522400e-05 7.376054589528e+00
1.300250000000e+03 -4.054427195746e-03 7.507909859705e-05 7.332123802444e+00
1.300500000000e+03 -4.742196708950e-03 7.694659817867e-05 7.287308442442e+00
1.300750000000e+03 -5.394808431472e-03 7.869557363963e-05 7.241619691041e+00
1.301000000000e+03 -6.003487371134e-03 8.030725557648e-05 7.195069929029e+00
1.301250000000e+03 -6.560084220697e-03 8.176486216238e-05 7.147672736541e+00
[truncated: 105,266 more chars]
