# Supplementary material for: Tracking Charge Migration with Frequency-Matched Strobo-Spectroscopy
Source: J Phys Chem A. 2024 Jan 2;128(1):20–7. doi: 10.1021/acs.jpca.3c04234 (PMC10788909; doi:10.1021/acs.jpca.3c04234)
Supplement: Supplementary file 2 — jp3c04234_si_002.zip [file jp3c04234_si_002.zip › supplemental data/Data/dipoles/CM-orbital/tau=4.9375.txt]

# CM-orbital-resolved dipole moment for tau = 4.9375 o.c.
0.000000000000e+00 -1.706603541705e-03 2.359602496194e-05 1.638377480866e+00
2.500000000000e-01 -1.707058410146e-03 2.360298516163e-05 1.638690852022e+00
5.000000000000e-01 -1.708427054077e-03 2.362398085309e-05 1.639631853240e+00
7.500000000000e-01 -1.710734664764e-03 2.365931203480e-05 1.641200881790e+00
1.000000000000e+00 -1.713994232439e-03 2.370911855842e-05 1.643385805427e+00
1.250000000000e+00 -1.718185805339e-03 2.377328461778e-05 1.646161435104e+00
1.500000000000e+00 -1.723263313597e-03 2.385154274270e-05 1.649497207234e+00
1.750000000000e+00 -1.729177102569e-03 2.394371716874e-05 1.653368363658e+00
2.000000000000e+00 -1.735890830537e-03 2.404990082600e-05 1.657761696072e+00
2.250000000000e+00 -1.743388068011e-03 2.417047291847e-05 1.662673762270e+00
2.500000000000e+00 -1.751671222270e-03 2.430600703887e-05 1.668105651638e+00
2.750000000000e+00 -1.760754264218e-03 2.445719065505e-05 1.674061467156e+00
3.000000000000e+00 -1.770659451961e-03 2.462480633780e-05 1.680552094367e+00
3.250000000000e+00 -1.781420752679e-03 2.480975580160e-05 1.687600307546e+00
3.500000000000e+00 -1.793094526423e-03 2.501310020500e-05 1.695242858457e+00
3.750000000000e+00 -1.805768717574e-03 2.523604921029e-05 1.703527487231e+00
4.000000000000e+00 -1.819564890968e-03 2.547994751881e-05 1.712508132780e+00
4.250000000000e+00 -1.834626475489e-03 2.574617216614e-05 1.722240862524e+00
4.500000000000e+00 -1.851098533211e-03 2.603600830461e-05 1.732783090300e+00
4.750000000000e+00 -1.869109315226e-03 2.635050756655e-05 1.744193542667e+00
5.000000000000e+00 -1.888762339252e-03 2.669044012377e-05 1.756531573690e+00
5.250000000000e+00 -1.910135076341e-03 2.705628198607e-05 1.769854175205e+00
5.500000000000e+00 -1.933278135808e-03 2.744825442569e-05 1.784212680094e+00
5.750000000000e+00 -1.958211651122e-03 2.786637046634e-05 1.799649889336e+00
6.000000000000e+00 -1.984923023299e-03 2.831048421778e-05 1.816198734465e+00
6.250000000000e+00 -2.013373315277e-03 2.878035519452e-05 1.833882680855e+00
6.500000000000e+00 -2.043513015450e-03 2.927572068870e-05 1.852716901371e+00
6.750000000000e+00 -2.075301751415e-03 2.979636205580e-05 1.872709987154e+00
7.000000000000e+00 -2.108724999527e-03 3.034214541861e-05 1.893866010780e+00
7.250000000000e+00 -2.143801248088e-03 3.091302027680e-05 1.916186235086e+00
7.500000000000e+00 -2.180578415483e-03 3.150897960608e-05 1.939670813527e+00
7.750000000000e+00 -2.219122214718e-03 3.212998880359e-05 1.964320162692e+00
8.000000000000e+00 -2.259501213516e-03 3.277591142628e-05 1.990136327259e+00
8.250000000000e+00 -2.301772177582e-03 3.344647044168e-05 2.017123860025e+00
8.500000000000e+00 -2.345969577047e-03 3.414123660045e-05 2.045290662298e+00
8.750000000000e+00 -2.392101643371e-03 3.485964593086e-05 2.074648316496e+00
9.000000000000e+00 -2.440154454821e-03 3.560104867684e-05 2.105212256672e+00
9.250000000000e+00 -2.490101972432e-03 3.636478004720e-05 2.137001469637e+00
9.500000000000e+00 -2.541917775589e-03 3.715022009299e-05 2.170037938870e+00
9.750000000000e+00 -2.595584108722e-03 3.795681666013e-05 2.204346232624e+00
1.000000000000e+01 -2.651094540094e-03 3.878408952723e-05 2.239952492310e+00
1.025000000000e+01 -2.708451405554e-03 3.963160666676e-05 2.276883626661e+00
1.050000000000e+01 -2.767660627616e-03 4.049895606684e-05 2.315166343865e+00
1.075000000000e+01 -2.828727523319e-03 4.138572332774e-05 2.354826163434e+00
1.100000000000e+01 -2.891654873566e-03 4.229147355261e-05 2.395886041469e+00
1.125000000000e+01 -2.956444194967e-03 4.321573366278e-05 2.438365654520e+00
1.150000000000e+01 -3.023097239958e-03 4.415804228897e-05 2.482280195254e+00
1.175000000000e+01 -3.091616518138e-03 4.511794122863e-05 2.527639338289e+00
1.200000000000e+01 -3.162003437247e-03 4.609488151180e-05 2.574446929378e+00
1.225000000000e+01 -3.234252984289e-03 4.708825891442e-05 2.622700445058e+00
1.250000000000e+01 -3.308346424577e-03 4.809739306111e-05 2.672390609664e+00
1.275000000000e+01 -3.384244123930e-03 4.912149655867e-05 2.723501920853e+00
1.300000000000e+01 -3.461877577582e-03 5.015962284419e-05 2.776012130335e+00
1.325000000000e+01 -3.541145021674e-03 5.121067751912e-05 2.829892544804e+00
1.350000000000e+01 -3.621910242117e-03 5.227339930872e-05 2.885108636075e+00
1.375000000000e+01 -3.704002705774e-03 5.334634576276e-05 2.941619398764e+00
1.400000000000e+01 -3.787223048005e-03 5.442791236199e-05 2.999378819844e+00
1.425000000000e+01 -3.871347559810e-03 5.551632663520e-05 3.058335696681e+00
1.450000000000e+01 -3.956132392211e-03 5.660964147217e-05 3.118433084670e+00
1.475000000000e+01 -4.041318877493e-03 5.770575057781e-05 3.179609122822e+00
1.500000000000e+01 -4.126637547015e-03 5.880240295483e-05 3.241797482031e+00
1.525000000000e+01 -4.211811684592e-03 5.989722011984e-05 3.304927908824e+00
1.550000000000e+01 -4.296560867031e-03 6.098772646820e-05 3.368926852651e+00
1.575000000000e+01 -4.380604924531e-03 6.207138640232e-05 3.433718209135e+00
1.600000000000e+01 -4.463668292922e-03 6.314564875479e-05 3.499223871281e+00
1.625000000000e+01 -4.545484992045e-03 6.420800147189e-05 3.565364831776e+00
1.650000000000e+01 -4.625803281288e-03 6.525601517421e-05 3.632061784712e+00
1.675000000000e+01 -4.704389931669e-03 6.628739158979e-05 3.699236018213e+00
1.700000000000e+01 -4.781033396491e-03 6.730000237262e-05 3.766810107253e+00
1.725000000000e+01 -4.855545947649e-03 6.829192008387e-05 3.834708746521e+00
1.750000000000e+01 -4.927764726700e-03 6.926143875205e-05 3.902859359408e+00
1.775000000000e+01 -4.997551492699e-03 7.020708491576e-05 3.971192653499e+00
1.800000000000e+01 -5.064792461105e-03 7.112762106462e-05 4.039643070943e+00
1.825000000000e+01 -5.129397358205e-03 7.202204207307e-05 4.108149136464e+00
1.850000000000e+01 -5.191298978589e-03 7.288956578985e-05 4.176653711563e+00
1.875000000000e+01 -5.250452802575e-03 7.372963213556e-05 4.245104149192e+00
1.900000000000e+01 -5.306836370921e-03 7.454188672065e-05 4.313452407226e+00
1.925000000000e+01 -5.360449134754e-03 7.532616685496e-05 4.381655053829e+00
1.950000000000e+01 -5.411311766544e-03 7.608248703242e-05 4.449673245456e+00
1.975000000000e+01 -5.459465593826e-03 7.681103208138e-05 4.517472624031e+00
2.000000000000e+01 -5.504971261106e-03 7.751214181895e-05 4.585023161733e+00
2.025000000000e+01 -5.547907388497e-03 7.818629788989e-05 4.652298941207e+00
2.050000000000e+01 -5.588369071062e-03 7.883410967055e-05 4.719277871690e+00
2.075000000000e+01 -5.626466045455e-03 7.945629948777e-05 4.785941340328e+00
2.100000000000e+01 -5.662321343775e-03 8.005368827371e-05 4.852273802794e+00
2.125000000000e+01 -5.696069186971e-03 8.062718076615e-05 4.918262317442e+00
2.150000000000e+01 -5.727853445874e-03 8.117774902128e-05 4.983896034285e+00
2.175000000000e+01 -5.757825188490e-03 8.170641273419e-05 5.049165653428e+00
2.200000000000e+01 -5.786140327013e-03 8.221422100427e-05 5.114062871173e+00
2.225000000000e+01 -5.812956935684e-03 8.270223264056e-05 5.178579837549e+00
2.250000000000e+01 -5.838432046488e-03 8.317148186981e-05 5.242708653969e+00
2.275000000000e+01 -5.862719067087e-03 8.362298675277e-05 5.306440925703e+00
2.300000000000e+01 -5.885964520277e-03 8.405770806280e-05 5.369767403235e+00
2.325000000000e+01 -5.908305462213e-03 8.447654349977e-05 5.432677720255e+00
2.350000000000e+01 -5.929867777209e-03 8.488028798412e-05 5.495160241747e+00
2.375000000000e+01 -5.950763753459e-03 8.526962280217e-05 5.557202023524e+00
2.400000000000e+01 -5.971090936440e-03 8.564510318951e-05 5.618788885373e+00
2.425000000000e+01 -5.990931809196e-03 8.600722873806e-05 5.679905583513e+00
2.450000000000e+01 -6.010352650274e-03 8.635640881063e-05 5.740536071728e+00
2.475000000000e+01 -6.029403512018e-03 8.669292605537e-05 5.800663839842e+00
2.500000000000e+01 -6.048119262712e-03 8.701697024663e-05 5.860272302710e+00
2.525000000000e+01 -6.066519830910e-03 8.732866947048e-05 5.919345227633e+00
2.550000000000e+01 -6.084610842054e-03 8.762800775464e-05 5.977867183773e+00
2.575000000000e+01 -6.102385648926e-03 8.791494394375e-05 6.035823990679e+00
2.600000000000e+01 -6.119826997493e-03 8.818936846661e-05 6.093203152043e+00
2.625000000000e+01 -6.136907694511e-03 8.845113858102e-05 6.149994262895e+00
2.650000000000e+01 -6.153592226554e-03 8.870008605302e-05 6.206189376446e+00
2.675000000000e+01 -6.169839179478e-03 8.893605338359e-05 6.261783317665e+00
2.700000000000e+01 -6.185602467517e-03 8.915888621222e-05 6.316773933255e+00
2.725000000000e+01 -6.200832076005e-03 8.936843779586e-05 6.371162272837e+00
2.750000000000e+01 -6.215475623746e-03 8.956458343232e-05 6.424952693624e+00
2.775000000000e+01 -6.229480256794e-03 8.974722784666e-05 6.478152877987e+00
2.800000000000e+01 -6.242793659069e-03 8.991631158003e-05 6.530773761542e+00
2.825000000000e+01 -6.255364409222e-03 9.007182046497e-05 6.582829374626e+00
2.850000000000e+01 -6.267143018695e-03 9.021378949173e-05 6.634336597677e+00
2.875000000000e+01 -6.278083544127e-03 9.034228111085e-05 6.685314831249e+00
2.900000000000e+01 -6.288144639683e-03 9.045741518002e-05 6.735785588781e+00
2.925000000000e+01 -6.297289882825e-03 9.055936724658e-05 6.785772027530e+00
2.950000000000e+01 -6.305488260928e-03 9.064836796308e-05 6.835298433020e+00
2.975000000000e+01 -6.312715318816e-03 9.072470099805e-05 6.884389668771e+00
3.000000000000e+01 -6.318954379113e-03 9.078869718249e-05 6.933070607118e+00
3.025000000000e+01 -6.324197104507e-03 9.084076855989e-05 6.981365559314e+00
3.050000000000e+01 -6.328443618475e-03 9.088138608443e-05 7.029297724554e+00
3.075000000000e+01 -6.331702907533e-03 9.091107955422e-05 7.076888675385e+00
3.100000000000e+01 -6.333993557421e-03 9.093043945788e-05 7.124157893232e+00
3.125000000000e+01 -6.335344255543e-03 9.094010149957e-05 7.171122367589e+00
3.150000000000e+01 -6.335793724061e-03 9.094075915650e-05 7.217796270334e+00
3.175000000000e+01 -6.335390103101e-03 9.093316505446e-05 7.264190713226e+00
3.200000000000e+01 -6.334190242876e-03 9.091812096032e-05 7.310313594453e+00
3.225000000000e+01 -6.332259091114e-03 9.089646871707e-05 7.356169534171e+00
3.250000000000e+01 -6.329668866288e-03 9.086908089145e-05 7.401759900601e+00
3.275000000000e+01 -6.326497739724e-03 9.083684548492e-05 7.447082924471e+00
3.300000000000e+01 -6.322828021266e-03 9.080065127973e-05 7.492133897633e+00
3.325000000000e+01 -6.318744121369e-03 9.076137065281e-05 7.536905449783e+00
3.350000000000e+01 -6.314330571982e-03 9.071984100520e-05 7.581387890768e+00
3.375000000000e+01 -6.309670159194e-03 9.067684502137e-05 7.625569605936e+00
3.400000000000e+01 -6.304842077178e-03 9.063309024379e-05 7.669437492435e+00
3.425000000000e+01 -6.299920054604e-03 9.058918561400e-05 7.712977417226e+00
3.450000000000e+01 -6.294970465805e-03 9.054561415847e-05 7.756174682160e+00
3.475000000000e+01 -6.290050639580e-03 9.050273282160e-05 7.799014477524e+00
3.500000000000e+01 -6.285207601103e-03 9.046078024530e-05 7.841482307450e+00
3.525000000000e+01 -6.280477309006e-03 9.041983895641e-05 7.883564370449e+00
3.550000000000e+01 -6.275884355362e-03 9.037981457249e-05 7.925247879121e+00
3.575000000000e+01 -6.271441763300e-03 9.034039801870e-05 7.966521304757e+00
3.600000000000e+01 -6.267151067673e-03 9.030120307221e-05 8.007374533461e+00
3.625000000000e+01 -6.263002793406e-03 9.026168437912e-05 8.047798925373e+00
3.650000000000e+01 -6.258977212499e-03 9.022111412341e-05 8.087787274107e+00
3.675000000000e+01 -6.255045476649e-03 9.017863725044e-05 8.127333662988e+00
3.700000000000e+01 -6.251170921678e-03 9.013327629731e-05 8.166433224336e+00
3.725000000000e+01 -6.247310724849e-03 9.008395130339e-05 8.205081802577e+00
3.750000000000e+01 -6.243417643529e-03 9.002955064891e-05 8.243275534357e+00
3.775000000000e+01 -6.239441651620e-03 8.996884306520e-05 8.281010353686e+00
3.800000000000e+01 -6.235331600784e-03 8.990055862740e-05 8.318281443146e+00
3.825000000000e+01 -6.231036918254e-03 8.982346675915e-05 8.355082647277e+00
3.850000000000e+01 -6.226509285292e-03 8.973638636828e-05 8.391405869616e+00
3.875000000000e+01 -6.221704247419e-03 8.963821434432e-05 8.427240472230e+00
3.900000000000e+01 -6.216582666247e-03 8.952795575395e-05 8.462572698072e+00
3.925000000000e+01 -6.211111929972e-03 8.940475422983e-05 8.497385136713e+00
3.950000000000e+01 -6.205266877457e-03 8.926791951869e-05 8.531656252771e+00
3.975000000000e+01 -6.199030427329e-03 8.911695186847e-05 8.565359996083e+00
4.000000000000e+01 -6.192393931635e-03 8.895156363606e-05 8.598465508129e+00
4.025000000000e+01 -6.185357241302e-03 8.877169577945e-05 8.630936937345e+00
4.050000000000e+01 -6.177928504377e-03 8.857752350844e-05 8.662733370345e+00
4.075000000000e+01 -6.170123668245e-03 8.836946467328e-05 8.693808882208e+00
4.100000000000e+01 -6.161965694086e-03 8.814817736702e-05 8.724112706431e+00
4.125000000000e+01 -6.153483471764e-03 8.791453583518e-05 8.753589518953e+00
4.150000000000e+01 -6.144710460705e-03 8.766964575649e-05 8.782179830662e+00
4.175000000000e+01 -6.135683399545e-03 8.741482430324e-05 8.809820477532e+00
4.200000000000e+01 -6.126440948556e-03 8.715154216687e-05 8.836445194953e+00
4.225000000000e+01 -6.117021982656e-03 8.688143205435e-05 8.861985260101e+00
4.250000000000e+01 -6.107464016943e-03 8.660623576973e-05 8.886370191016e+00
4.275000000000e+01 -6.097801934681e-03 8.632777462581e-05 8.909528475756e+00
4.300000000000e+01 -6.088066759570e-03 8.604789878350e-05 8.931388326577e+00
4.325000000000e+01 -6.078285378961e-03 8.576855249801e-05 8.951878432707e+00
4.350000000000e+01 -6.068480007749e-03 8.549154626225e-05 8.970928699472e+00
4.375000000000e+01 -6.058667721929e-03 8.521878200604e-05 8.988470966521e+00
4.400000000000e+01 -6.048860693197e-03 8.495205404865e-05 9.004439681370e+00
4.425000000000e+01 -6.039066806626e-03 8.469303924141e-05 9.018772521713e+00
4.450000000000e+01 -6.029290378972e-03 8.444334711916e-05 9.031410964828e+00
4.475000000000e+01 -6.019533195576e-03 8.420448719923e-05 9.042300784679e+00
4.500000000000e+01 -6.009795770179e-03 8.397785514194e-05 9.051392479912e+00
4.525000000000e+01 -6.000078765574e-03 8.376472577576e-05 9.058641638028e+00
4.550000000000e+01 -5.990384471198e-03 8.356625012484e-05 9.064009224316e+00
4.575000000000e+01 -5.980718248491e-03 8.338345503742e-05 9.067461810812e+00
4.600000000000e+01 -5.971089863349e-03 8.321724245164e-05 9.068971743188e+00
4.625000000000e+01 -5.961514627711e-03 8.306839024341e-05 9.068517261269e+00
4.650000000000e+01 -5.952014299739e-03 8.293755332531e-05 9.066082569251e+00
4.675000000000e+01 -5.942617708999e-03 8.282526362738e-05 9.061657869959e+00
4.700000000000e+01 -5.933361061979e-03 8.273192983785e-05 9.055239369360e+00
4.725000000000e+01 -5.924287901006e-03 8.265783492989e-05 9.046829248357e+00
4.750000000000e+01 -5.915448710653e-03 8.260313482644e-05 9.036435615137e+00
4.775000000000e+01 -5.906900153048e-03 8.256785481781e-05 9.024072434700e+00
4.800000000000e+01 -5.898703996109e-03 8.255188456421e-05 9.009759432535e+00
4.825000000000e+01 -5.890925775067e-03 8.255497210194e-05 8.993521971662e+00
4.850000000000e+01 -5.883633269756e-03 8.257672146730e-05 8.975390903059e+00
4.875000000000e+01 -5.876894821886e-03 8.261658773281e-05 8.955402383606e+00
4.900000000000e+01 -5.870777565246e-03 8.267387314478e-05 8.933597645206e+00
4.925000000000e+01 -5.865345637622e-03 8.274772492531e-05 8.910022728913e+00
4.950000000000e+01 -5.860658425195e-03 8.283713476134e-05 8.884728160005e+00
4.975000000000e+01 -5.856768933198e-03 8.294092356417e-05 8.857768579580e+00
5.000000000000e+01 -5.853722326558e-03 8.305774844342e-05 8.829202311821e+00
5.025000000000e+01 -5.851554759224e-03 8.318616548883e-05 8.799090879808e+00
5.050000000000e+01 -5.850292298106e-03 8.332471318664e-05 8.767498468717e+00
5.075000000000e+01 -5.849949826584e-03 8.347166973319e-05 8.734491336329e+00
5.100000000000e+01 -5.850531127102e-03 8.362517701108e-05 8.700137189920e+00
5.125000000000e+01 -5.852028820883e-03 8.378335027778e-05 8.664504524344e+00
5.150000000000e+01 -5.854424755297e-03 8.394428341466e-05 8.627661945031e+00
5.175000000000e+01 -5.857690827697e-03 8.410604483858e-05 8.589677481518e+00
5.200000000000e+01 -5.861789776830e-03 8.426670276490e-05 8.550617917362e+00
5.225000000000e+01 -5.866675939535e-03 8.442434698513e-05 8.510548136408e+00
5.250000000000e+01 -5.872296509448e-03 8.457710947146e-05 8.469530520807e+00
5.275000000000e+01 -5.878592866034e-03 8.472323309125e-05 8.427624397709e+00
5.300000000000e+01 -5.885501585978e-03 8.486109600495e-05 8.384885568143e+00
5.325000000000e+01 -5.892955421245e-03 8.498923290676e-05 8.341365914608e+00
5.350000000000e+01 -5.900884176754e-03 8.510635502235e-05 8.297113115390e+00
5.375000000000e+01 -5.909215508027e-03 8.521134159267e-05 8.252170459129e+00
5.400000000000e+01 -5.917875387890e-03 8.530332088555e-05 8.206576780795e+00
5.425000000000e+01 -5.926788412885e-03 8.538171143019e-05 8.160366507186e+00
5.450000000000e+01 -5.935877830417e-03 8.544613315986e-05 8.113569824089e+00
5.475000000000e+01 -5.945065530526e-03 8.549643248115e-05 8.066212948185e+00
5.500000000000e+01 -5.954271828972e-03 8.553268908157e-05 8.018318502745e+00
5.525000000000e+01 -5.963415086808e-03 8.555519959944e-05 7.969905981821e+00
5.550000000000e+01 -5.972411248073e-03 8.556446338703e-05 7.920992282384e+00
5.575000000000e+01 -5.981173329993e-03 8.556115798927e-05 7.871592294468e+00
5.600000000000e+01 -5.989610966123e-03 8.554610413233e-05 7.821719520160e+00
5.625000000000e+01 -5.997630024279e-03 8.552025252859e-05 7.771386706738e+00
5.650000000000e+01 -6.005132431504e-03 8.548465424368e-05 7.720606471206e+00
5.675000000000e+01 -6.012016308410e-03 8.544040537861e-05 7.669391893087e+00
5.700000000000e+01 -6.018176296349e-03 8.538857294124e-05 7.617757063264e+00
5.725000000000e+01 -6.023504223178e-03 8.533021442900e-05 7.565717565622e+00
5.750000000000e+01 -6.027889931374e-03 8.526635845876e-05 7.513290884040e+00
5.775000000000e+01 -6.031222533255e-03 8.519796081272e-05 7.460496719021e+00
5.800000000000e+01 -6.033391918872e-03 8.512587679502e-05 7.407357209480e+00
5.825000000000e+01 -6.034290517010e-03 8.505084181701e-05 7.353897053371e+00
5.850000000000e+01 -6.033815325496e-03 8.497345697872e-05 7.300143526070e+00
5.875000000000e+01 -6.031870156740e-03 8.489417850860e-05 7.246126398258e+00
5.900000000000e+01 -6.028367848649e-03 8.481331219043e-05 7.191877757490e+00
5.925000000000e+01 -6.023232505174e-03 8.473101249815e-05 7.137431741800e+00
5.950000000000e+01 -6.016401704328e-03 8.464728593574e-05 7.082824193210e+00
5.975000000000e+01 -6.007828508000e-03 8.456199943807e-05 7.028092245393e+00
6.000000000000e+01 -5.997483331875e-03 8.447489041311e-05 6.973273856479e+00
6.025000000000e+01 -5.985355481955e-03 8.438557986948e-05 6.918407303553e+00
6.050000000000e+01 -5.971454310336e-03 8.429358716447e-05 6.863530653337e+00
6.075000000000e+01 -5.955809976586e-03 8.419834722204e-05 6.808681222855e+00
6.100000000000e+01 -5.938473702082e-03 8.409922667796e-05 6.753895046538e+00
6.125000000000e+01 -5.919517541375e-03 8.399553955105e-05 6.699206361381e+00
6.150000000000e+01 -5.899033644738e-03 8.388656245886e-05 6.644647122476e+00
6.175000000000e+01 -5.877133025523e-03 8.377154799913e-05 6.590246558681e+00
6.200000000000e+01 -5.853943858984e-03 8.364973550298e-05 6.536030775658e+00
6.225000000000e+01 -5.829609322182e-03 8.352036112591e-05 6.482022413337e+00
6.250000000000e+01 -5.804285021082e-03 8.338266636385e-05 6.428240359826e+00
6.275000000000e+01 -5.778136072711e-03 8.323589982967e-05 6.374699524984e+00
6.300000000000e+01 -5.751333930552e-03 8.307932025828e-05 6.321410675025e+00
6.325000000000e+01 -5.724053065820e-03 8.291219698156e-05 6.268380326970e+00
6.350000000000e+01 -5.696467556553e-03 8.273380914353e-05 6.215610703905e+00
6.375000000000e+01 -5.668747711774e-03 8.254344412234e-05 6.163099749148e+00
6.400000000000e+01 -5.641056798189e-03 8.234039532440e-05 6.110841198647e+00
6.425000000000e+01 -5.613547969355e-03 8.212396042218e-05 6.058824709697e+00
6.450000000000e+01 -5.586361437899e-03 8.189344039128e-05 6.007036045003e+00
6.475000000000e+01 -5.559621974142e-03 8.164813941014e-05 5.955457308596e+00
6.500000000000e+01 -5.533436689035e-03 8.138736807509e-05 5.904067233163e+00
6.525000000000e+01 -5.507893199969e-03 8.111044459072e-05 5.852841512811e+00
6.550000000000e+01 -5.483058162460e-03 8.081668730919e-05 5.801753180865e+00
6.575000000000e+01 -5.458976198978e-03 8.050544896701e-05 5.750773023404e+00
6.600000000000e+01 -5.435669092217e-03 8.017610815514e-05 5.699870027139e+00
6.625000000000e+01 -5.413135374402e-03 7.982807278556e-05 5.649011850671e+00
6.650000000000e+01 -5.391350286897e-03 7.946079534657e-05 5.598165311634e+00
6.675000000000e+01 -5.370266036936e-03 7.907378370006e-05 5.547296885100e+00
6.700000000000e+01 -5.349812466071e-03 7.866661647288e-05 5.496373197122e+00
6.725000000000e+01 -5.329897960402e-03 7.823894408499e-05 5.445361512747e+00
6.750000000000e+01 -5.310410740237e-03 7.779049340587e-05 5.394230204603e+00
6.775000000000e+01 -5.291220450225e-03 7.732109089761e-05 5.342949196835e+00
6.800000000000e+01 -5.272179978666e-03 7.683066751965e-05 5.291490382671e+00
6.825000000000e+01 -5.253127610850e-03 7.631926348095e-05 5.239828003709e+00
6.850000000000e+01 -5.233889365601e-03 7.578703313699e-05 5.187938997510e+00
6.875000000000e+01 -5.214281604502e-03 7.523424421949e-05 5.135803302526e+00
6.900000000000e+01 -5.194113814705e-03 7.466128042319e-05 5.083404128800e+00
6.925000000000e+01 -5.173191529258e-03 7.406867095119e-05 5.030728185586e+00
6.950000000000e+01 -5.151319321754e-03 7.345704728562e-05 4.977765873899e+00
6.975000000000e+01 -5.128303813141e-03 7.282714586870e-05 4.924511435795e+00
7.000000000000e+01 -5.103956794441e-03 7.217983650248e-05 4.870963067388e+00
7.025000000000e+01 -5.078098225579e-03 7.151608552150e-05 4.817122986710e+00
7.050000000000e+01 -5.050559000200e-03 7.083694767540e-05 4.762997461805e+00
7.075000000000e+01 -5.021183789896e-03 7.014362010691e-05 4.708596789986e+00
7.100000000000e+01 -4.989833552784e-03 6.943737581636e-05 4.653935233158e+00
7.125000000000e+01 -4.956387671765e-03 6.871956268314e-05 4.599030900456e+00
7.150000000000e+01 -4.920745888898e-03 6.799161058590e-05 4.543905583985e+00
7.175000000000e+01 -4.882829867676e-03 6.725501347540e-05 4.488584540721e+00
7.200000000000e+01 -4.842584392220e-03 6.651127829532e-05 4.433096228126e+00
7.225000000000e+01 -4.799978286866e-03 6.576196620497e-05 4.377471989257e+00
7.250000000000e+01 -4.755005071179e-03 6.500866929540e-05 4.321745697149e+00
7.275000000000e+01 -4.707683170428e-03 6.425299210533e-05 4.265953357922e+00
7.300000000000e+01 -4.658055883832e-03 6.349653646376e-05 4.210132684316e+00
7.325000000000e+01 -4.606190969643e-03 6.274088588104e-05 4.154322643265e+00
7.350000000000e+01 -4.552179968312e-03 6.198759053966e-05 4.098562987872e+00
7.375000000000e+01 -4.496137474758e-03 6.123815280301e-05 4.042893784583e+00
7.400000000000e+01 -4.438200117963e-03 6.049401274663e-05 3.987354941893e+00
7.425000000000e+01 -4.378525385686e-03 5.975653537771e-05 3.931985754681e+00
7.450000000000e+01 -4.317290252620e-03 5.902699909727e-05 3.876824470797e+00
7.475000000000e+01 -4.254689672833e-03 5.830658515968e-05 3.821907890458e+00
7.500000000000e+01 -4.190934997580e-03 5.759636972955e-05 3.767271007585e+00
7.525000000000e+01 -4.126252146542e-03 5.689731966046e-05 3.712946698019e+00
7.550000000000e+01 -4.060879635841e-03 5.621028456701e-05 3.658965461250e+00
7.575000000000e+01 -3.995066584563e-03 5.553599287922e-05 3.605355218274e+00
7.600000000000e+01 -3.929070623726e-03 5.487504073454e-05 3.552141166656e+00
7.625000000000e+01 -3.863155502358e-03 5.422792451520e-05 3.499345691511e+00
7.650000000000e+01 -3.797588524370e-03 5.359502087871e-05 3.446988329321e+00
7.675000000000e+01 -3.732637867024e-03 5.297658882755e-05 3.395085779278e+00
7.700000000000e+01 -3.668569794163e-03 5.237274481762e-05 3.343651955745e+00
7.725000000000e+01 -3.605645715454e-03 5.178349202101e-05 3.292698074012e+00
7.750000000000e+01 -3.544119103472e-03 5.120871813749e-05 3.242232760784e+00
7.775000000000e+01 -3.484232401688e-03 5.064819053416e-05 3.192262181797e+00
7.800000000000e+01 -3.426213898718e-03 5.010155447238e-05 3.142790177023e+00
7.825000000000e+01 -3.370274668231e-03 4.956833086905e-05 3.093818397360e+00
7.850000000000e+01 -3.316605603913e-03 4.904791660551e-05 3.045346434297e+00
7.875000000000e+01 -3.265374691816e-03 4.853958323187e-05 2.997371937899e+00
7.900000000000e+01 -3.216724456817e-03 4.804247691426e-05 2.949890718905e+00
7.925000000000e+01 -3.170769615896e-03 4.755562092282e-05 2.902896833349e+00
7.950000000000e+01 -3.127595081783e-03 4.707791956984e-05 2.856382650854e+00
7.975000000000e+01 -3.087254282450e-03 4.660816513127e-05 2.810338909946e+00
8.000000000000e+01 -3.049767959776e-03 4.614504848349e-05 2.764754765448e+00
8.025000000000e+01 -3.015123382786e-03 4.568717137624e-05 2.719617836247e+00
8.050000000000e+01 -2.983274081243e-03 4.523306423376e-05 2.674914260776e+00
8.075000000000e+01 -2.954140034771e-03 4.478120559415e-05 2.630628772152e+00
8.100000000000e+01 -2.927608388774e-03 4.433004481846e-05 2.586744800987e+00
8.125000000000e+01 -2.903534640412e-03 4.387802595027e-05 2.543244619508e+00
8.150000000000e+01 -2.881744345629e-03 4.342361421902e-05 2.500109533549e+00
8.175000000000e+01 -2.862035292345e-03 4.296532058964e-05 2.457320135402e+00
8.200000000000e+01 -2.844180149825e-03 4.250172991210e-05 2.414856622066e+00
8.225000000000e+01 -2.827929532691e-03 4.203152485571e-05 2.372699185912e+00
8.250000000000e+01 -2.813015470785e-03 4.155349124596e-05 2.330828483435e+00
8.275000000000e+01 -2.799155207400e-03 4.106658365063e-05 2.289226179147e+00
8.300000000000e+01 -2.786055339131e-03 4.056991933049e-05 2.247875567609e+00
8.325000000000e+01 -2.773416327701e-03 4.006277830407e-05 2.206762262986e+00
8.350000000000e+01 -2.760937265031e-03 3.954462410904e-05 2.165874952092e+00
8.375000000000e+01 -2.748320721396e-03 3.901512792501e-05 2.125206192043e+00
8.400000000000e+01 -2.735277739220e-03 3.847415530350e-05 2.084753239445e+00
8.425000000000e+01 -2.721532724892e-03 3.792176164810e-05 2.044518884025e+00
8.450000000000e+01 -2.706828321938e-03 3.735822653106e-05 2.004512264051e+00
8.475000000000e+01 -2.690929969745e-03 3.678404888896e-05 1.964749630029e+00
8.500000000000e+01 -2.673630129995e-03 3.619994746892e-05 1.925255025915e+00
8.525000000000e+01 -2.654752099402e-03 3.560686294340e-05 1.886060853922e+00
8.550000000000e+01 -2.634153198458e-03 3.500596005884e-05 1.847208289031e+00
8.575000000000e+01 -2.611727321658e-03 3.439862813753e-05 1.808747513347e+00
8.600000000000e+01 -2.587406698172e-03 3.378648117328e-05 1.770737743985e+00
8.625000000000e+01 -2.561162900909e-03 3.317135648243e-05 1.733247034988e+00
8.650000000000e+01 -2.533007000636e-03 3.255531002533e-05 1.696351843070e+00
8.675000000000e+01 -2.502988973561e-03 3.194061058642e-05 1.660136354692e+00
8.700000000000e+01 -2.471196318052e-03 3.132972879727e-05 1.624691585773e+00
8.725000000000e+01 -2.437751985234e-03 3.072532284026e-05 1.590114271880e+00
8.750000000000e+01 -2.402811647051e-03 3.013021424972e-05 1.556505581175e+00
8.775000000000e+01 -2.366560422881e-03 2.954737313562e-05 1.523969689665e+00
8.800000000000e+01 -2.329209250166e-03 2.897990398865e-05 1.492612261131e+00
8.825000000000e+01 -2.290990794845e-03 2.843099129302e-05 1.462538889471e+00
8.850000000000e+01 -2.252155088565e-03 2.790387212065e-05 1.433853547250e+00
8.875000000000e+01 -2.212965167965e-03 2.740180419245e-05 1.406657101906e+00
8.900000000000e+01 -2.173692490595e-03 2.692800107817e-05 1.381045937901e+00
8.925000000000e+01 -2.134612531149e-03 2.648561019647e-05 1.357110734540e+00
8.950000000000e+01 -2.096000622964e-03 2.607766792034e-05 1.334935430860e+00
8.975000000000e+01 -2.058127993467e-03 2.570705276783e-05 1.314596397534e+00
9.000000000000e+01 -2.021258141177e-03 2.537644246414e-05 1.296161837731e+00
9.025000000000e+01 -1.985643608607e-03 2.508827381065e-05 1.279691414039e+00
9.050000000000e+01 -1.951523210264e-03 2.484470418396e-05 1.265236096229e+00
9.075000000000e+01 -1.919119807419e-03 2.464757793408e-05 1.252838215020e+00
9.100000000000e+01 -1.888638637868e-03 2.449840370428e-05 1.242531690704e+00
9.125000000000e+01 -1.860266237323e-03 2.439833078383e-05 1.234342413526e+00
9.150000000000e+01 -1.834169883383e-03 2.434813482854e-05 1.228288730918e+00
9.175000000000e+01 -1.810497588386e-03 2.434821158021e-05 1.224382011446e+00
9.200000000000e+01 -1.789378595422e-03 2.439857865588e-05 1.222627237826e+00
9.225000000000e+01 -1.770924375050e-03 2.449888497463e-05 1.223023598099e+00
9.250000000000e+01 -1.755230063938e-03 2.464842714733e-05 1.225565039567e+00
9.275000000000e+01 -1.742376272279e-03 2.484617368731e-05 1.230240755955e+00
9.300000000000e+01 -1.732431193446e-03 2.509079428503e-05 1.237035592588e+00
9.325000000000e+01 -1.725452924623e-03 2.538069557817e-05 1.245930348612e+00
9.350000000000e+01 -1.721491924306e-03 2.571406154989e-05 1.256901976793e+00
9.375000000000e+01 -1.720593518896e-03 2.608889091621e-05 1.269923680828e+00
9.400000000000e+01 -1.722800369686e-03 2.650304314805e-05 1.284964922374e+00
9.425000000000e+01 -1.728154793679e-03 2.695428408184e-05 1.301991348408e+00
9.450000000000e+01 -1.736700835382e-03 2.744032976471e-05 1.320964668833e+00
9.475000000000e+01 -1.748485999336e-03 2.795888805709e-05 1.341842497781e+00
9.500000000000e+01 -1.763562564328e-03 2.850769773224e-05 1.364578195710e+00
9.525000000000e+01 -1.781988412332e-03 2.908456413614e-05 1.389120729723e+00
9.550000000000e+01 -1.803827328116e-03 2.968739055392e-05 1.415414580658e+00
9.575000000000e+01 -1.829148743738e-03 3.031420497226e-05 1.443399722819e+00
9.600000000000e+01 -1.858026908684e-03 3.096318123522e-05 1.473011685882e+00
9.625000000000e+01 -1.890539506463e-03 3.163265479397e-05 1.504181723483e+00
9.650000000000e+01 -1.926765725090e-03 3.232113260823e-05 1.536837085853e+00
9.675000000000e+01 -1.966783826031e-03 3.302729716534e-05 1.570901407228e+00
9.700000000000e+01 -2.010668249183e-03 3.375000464298e-05 1.606295200366e+00
9.725000000000e+01 -2.058486376553e-03 3.448827802316e-05 1.642936446343e+00
9.750000000000e+01 -2.110294954854e-03 3.524129404042e-05 1.680741270825e+00
9.775000000000e+01 -2.166136265877e-03 3.600836650841e-05 1.719624680001e+00
9.800000000000e+01 -2.226034195005e-03 3.678892485487e-05 1.759501340192e+00
9.825000000000e+01 -2.289990228044e-03 3.758247974969e-05 1.800286369962e+00
9.850000000000e+01 -2.357979564703e-03 3.838861206662e-05 1.841896124651e+00
9.875000000000e+01 -2.429947469562e-03 3.920695198611e-05 1.884248944144e+00
9.900000000000e+01 -2.505805855805e-03 4.003712821216e-05 1.927265845591e+00
9.925000000000e+01 -2.585430278427e-03 4.087874836570e-05 1.970871139665e+00
9.950000000000e+01 -2.668657407332e-03 4.173133693700e-05 2.014992959224e+00
9.975000000000e+01 -2.755283207613e-03 4.259434038054e-05 2.059563690903e+00
1.000000000000e+02 -2.845061923783e-03 4.346709562431e-05 2.104520308226e+00
1.002500000000e+02 -2.937705849200e-03 4.434880315130e-05 2.149804609741e+00
1.005000000000e+02 -3.032885991361e-03 4.523850717750e-05 2.195363370318e+00
1.007500000000e+02 -3.130233671514e-03 4.613508076462e-05 2.241148417437e+00
1.010000000000e+02 -3.229343072990e-03 4.703721653293e-05 2.287116648699e+00
1.012500000000e+02 -3.329774758089e-03 4.794342484260e-05 2.333230003436e+00
1.015000000000e+02 -3.431060095271e-03 4.885203774715e-05 2.379455406922e+00
1.017500000000e+02 -3.532706544703e-03 4.976122081712e-05 2.425764696077e+00
1.020000000000e+02 -3.634203700188e-03 5.066899217562e-05 2.472134541280e+00
1.022500000000e+02 -3.735029977523e-03 5.157324801089e-05 2.518546365099e+00
1.025000000000e+02 -3.834659811122e-03 5.247179558568e-05 2.564986265478e+00
1.027500000000e+02 -3.932571178366e-03 5.336239108214e-05 2.611444936615e+00
1.030000000000e+02 -4.028253255355e-03 5.424278150343e-05 2.657917583457e+00
1.032500000000e+02 -4.121214050740e-03 5.511075080272e-05 2.704403823899e+00
1.035000000000e+02 -4.210987788077e-03 5.596416782114e-05 2.750907562243e+00
1.037500000000e+02 -4.297141852133e-03 5.680103034172e-05 2.797436829998e+00
1.040000000000e+02 -4.379283107926e-03 5.761951054906e-05 2.844003576897e+00
1.042500000000e+02 -4.457063448258e-03 5.841799568365e-05 2.890623404758e+00
1.045000000000e+02 -4.530184434942e-03 5.919512340871e-05 2.937315239823e+00
1.047500000000e+02 -4.598400936517e-03 5.994981012078e-05 2.984100933522e+00
1.050000000000e+02 -4.661523678618e-03 6.068127274847e-05 3.031004795571e+00
1.052500000000e+02 -4.719420651961e-03 6.138904121447e-05 3.078053058078e+00
1.055000000000e+02 -4.772017483167e-03 6.207296243435e-05 3.125273283725e+00
1.057500000000e+02 -4.819296699024e-03 6.273319551903e-05 3.172693720266e+00
1.060000000000e+02 -4.861296024934e-03 6.337019806199e-05 3.220342620969e+00
1.062500000000e+02 -4.898105750771e-03 6.398470332458e-05 3.268247544614e+00
1.065000000000e+02 -4.929865457145e-03 6.457769208032e-05 3.316434653256e+00
1.067500000000e+02 -4.956760052817e-03 6.515036043928e-05 3.364928030388e+00
1.070000000000e+02 -4.979015330863e-03 6.570408127338e-05 3.413749029988e+00
1.072500000000e+02 -4.996893353500e-03 6.624036322514e-05 3.462915687330e+00
1.075000000000e+02 -5.010687691545e-03 6.676080844004e-05 3.512442199081e+00
1.077500000000e+02 -5.020718682596e-03 6.726707076113e-05 3.562338491862e+00
1.080000000000e+02 -5.027328789882e-03 6.776081698712e-05 3.612609892516e+00
1.082500000000e+02 -5.030878358046e-03 6.824369635505e-05 3.663256898773e+00
1.085000000000e+02 -5.031741809893e-03 6.871730272531e-05 3.714275069127e+00
1.087500000000e+02 -5.030303916650e-03 6.918315081891e-05 3.765655016060e+00
1.090000000000e+02 -5.026956666120e-03 6.964266022760e-05 3.817382516267e+00
1.092500000000e+02 -5.022096609145e-03 7.009714420167e-05 3.869438709320e+00
1.095000000000e+02 -5.016122594892e-03 7.054780057814e-05 3.921800399550e+00
1.097500000000e+02 -5.009433796626e-03 7.099571297389e-05 3.974440424310e+00
1.100000000000e+02 -5.002428004896e-03 7.144185503985e-05 4.027328093888e+00
1.102500000000e+02 -4.995500057778e-03 7.188709984751e-05 4.080429679945e+00
1.105000000000e+02 -4.989040407016e-03 7.233223420502e-05 4.133708930332e+00
1.107500000000e+02 -4.983433603646e-03 7.277797372779e-05 4.187127611789e+00
1.110000000000e+02 -4.979056642530e-03 7.322497759049e-05 4.240646045654e+00
1.112500000000e+02 -4.976277086361e-03 7.367386382276e-05 4.294223643703e+00
1.115000000000e+02 -4.975450917814e-03 7.412522216832e-05 4.347819413526e+00
1.117500000000e+02 -4.976920062286e-03 7.457962388638e-05 4.401392443225e+00
1.120000000000e+02 -4.981009589325e-03 7.503762812922e-05 4.454902340900e+00
1.122500000000e+02 -4.988024575907e-03 7.549978300828e-05 4.508309642302e+00
1.125000000000e+02 -4.998246672666e-03 7.596662186590e-05 4.561576168312e+00
1.127500000000e+02 -5.011930402331e-03 7.643865413035e-05 4.614665348572e+00
1.130000000000e+02 -5.029299326880e-03 7.691635112714e-05 4.667542498432e+00
1.132500000000e+02 -5.050542140466e-03 7.740012774810e-05 4.720175067047e+00
1.135000000000e+02 -5.075808877356e-03 7.789031844163e-05 4.772532848116e+00
1.137500000000e+02 -5.105207234558e-03 7.838715243749e-05 4.824588170367e+00
1.140000000000e+02 -5.138799277077e-03 7.889072668324e-05 4.876316063841e+00
1.142500000000e+02 -5.176598605000e-03 7.940097951939e-05 4.927694411611e+00
1.145000000000e+02 -5.218568056134e-03 7.991766003662e-05 4.978704092524e+00
1.147500000000e+02 -5.264618161515e-03 8.044030480259e-05 5.029329113795e+00
1.150000000000e+02 -5.314606293959e-03 8.096820364678e-05 5.079556740924e+00
1.152500000000e+02 -5.368336745010e-03 8.150042070459e-05 5.129377621845e+00
1.155000000000e+02 -5.425561700591e-03 8.203577934418e-05 5.178785907108e+00
1.157500000000e+02 -5.485983179263e-03 8.257283234897e-05 5.227779363219e+00
1.160000000000e+02 -5.549255812437e-03 8.310987836521e-05 5.276359474732e+00
1.162500000000e+02 -5.614990587349e-03 8.364498000210e-05 5.324531532842e+00
1.165000000000e+02 -5.682759385114e-03 8.417598679464e-05 5.372304700345e+00
1.167500000000e+02 -5.752100305961e-03 8.470057538948e-05 5.419692052476e+00
1.170000000000e+02 -5.822523571088e-03 8.521626798333e-05 5.466710579004e+00
1.172500000000e+02 -5.893517961908e-03 8.572040884949e-05 5.513381149923e+00
1.175000000000e+02 -5.964557499696e-03 8.621035002729e-05 5.559728428024e+00
1.177500000000e+02 -6.035108345902e-03 8.668345372873e-05 5.605780731443e+00
1.180000000000e+02 -6.104635899998e-03 8.713708550706e-05 5.651569838767e+00
1.182500000000e+02 -6.172611746089e-03 8.756868269455e-05 5.697130728820e+00
1.185000000000e+02 -6.238520263817e-03 8.797583424766e-05 5.742501266783e+00
1.187500000000e+02 -6.301864926597e-03 8.835628279230e-05 5.787721823110e+00
1.190000000000e+02 -6.362174095275e-03 8.870789752752e-05 5.832834841771e+00
1.192500000000e+02 -6.419006058703e-03 8.902878949119e-05 5.877884357637e+00
1.195000000000e+02 -6.471953425828e-03 8.931732593290e-05 5.922915464854e+00
1.197500000000e+02 -6.520646789861e-03 8.957212726707e-05 5.967973755210e+00
1.200000000000e+02 -6.564757664139e-03 8.979206963960e-05 6.013104726878e+00
1.202500000000e+02 -6.604000694595e-03 8.997628468441e-05 6.058353176382e+00
1.205000000000e+02 -6.638135141250e-03 9.012415396661e-05 6.103762586255e+00
1.207500000000e+02 -6.666965766530e-03 9.023529404123e-05 6.149374511501e+00
1.210000000000e+02 -6.690343083339e-03 9.030953554748e-05 6.195227985052e+00
1.212500000000e+02 -6.708163070712e-03 9.034693940599e-05 6.241358944588e+00
1.215000000000e+02 -6.720366352251e-03 9.034774876107e-05 6.287799692653e+00
1.217500000000e+02 -6.726937068089e-03 9.031237396151e-05 6.334578397975e+00
1.220000000000e+02 -6.727901494603e-03 9.024138465716e-05 6.381718642297e+00
1.222500000000e+02 -6.723326225243e-03 9.013549789008e-05 6.429239024545e+00
1.225000000000e+02 -6.713316245253e-03 8.999553372782e-05 6.477152818681e+00
1.227500000000e+02 -6.698012861325e-03 8.982243235001e-05 6.525467694859e+00
1.230000000000e+02 -6.677591432199e-03 8.961724856965e-05 6.574185503993e+00
1.232500000000e+02 -6.652258986261e-03 8.938114335749e-05 6.623302127692e+00
1.235000000000e+02 -6.622251752611e-03 8.911538080378e-05 6.672807394446e+00
1.237500000000e+02 -6.587832602605e-03 8.882132758628e-05 6.722685061687e+00
1.240000000000e+02 -6.549288339473e-03 8.850045527242e-05 6.772912864031e+00
1.242500000000e+02 -6.506926896554e-03 8.815434307102e-05 6.823462622571e+00
1.245000000000e+02 -6.461074365670e-03 8.778466304660e-05 6.874300417813e+00
1.247500000000e+02 -6.412071975398e-03 8.739318822190e-05 6.925386818018e+00
1.250000000000e+02 -6.360272961720e-03 8.698179110597e-05 6.976677160692e+00
1.252500000000e+02 -6.306039379462e-03 8.655243690320e-05 7.028121884223e+00
1.255000000000e+02 -6.249738837786e-03 8.610717284993e-05 7.079666901050e+00
1.257500000000e+02 -6.191741232803e-03 8.564811610506e-05 7.131254009042e+00
1.260000000000e+02 -6.132415528807e-03 8.517743973938e-05 7.182821334596e+00
1.262500000000e+02 -6.072126584281e-03 8.469735605099e-05 7.234303799993e+00
1.265000000000e+02 -6.011232189174e-03 8.421009855467e-05 7.285633608452e+00
1.267500000000e+02 -5.950080306984e-03 8.371790178882e-05 7.336740741144e+00
1.270000000000e+02 -5.889006736802e-03 8.322297608487e-05 7.387553457798e+00
1.272500000000e+02 -5.828333073875e-03 8.272747605223e-05 7.437998799033e+00
1.275000000000e+02 -5.768365035681e-03 8.223352169828e-05 7.488003080519e+00
1.277500000000e+02 -5.709391035892e-03 8.174317101833e-05 7.537492380055e+00
1.280000000000e+02 -5.651681367152e-03 8.125834817155e-05 7.586393007807e+00
1.282500000000e+02 -5.595487802044e-03 8.078095556474e-05 7.634631955632e+00
1.285000000000e+02 -5.541043068267e-03 8.031277631482e-05 7.682137323936e+00
1.287500000000e+02 -5.488560694220e-03 7.985545078998e-05 7.728838719585e+00
1.290000000000e+02 -5.438235314253e-03 7.941048963359e-05 7.774667615640e+00
1.292500000000e+02 -5.390243103290e-03 7.897928217690e-05 7.819557680443e+00
1.295000000000e+02 -5.344742452368e-03 7.856312804960e-05 7.863445057823e+00
1.297500000000e+02 -5.301874626220e-03 7.816315547723e-05 7.906268613044e+00
1.300000000000e+02 -5.261764554510e-03 7.778034828226e-05 7.947970124922e+00
1.302500000000e+02 -5.224521593383e-03 7.741557384794e-05 7.988494443275e+00
1.305000000000e+02 -5.190240300002e-03 7.706960151727e-05 8.027789591547e+00
1.307500000000e+02 -5.159001073156e-03 7.674311114059e-05 8.065806837647e+00
1.310000000000e+02 -5.130870710919e-03 7.643667973059e-05 8.102500718712e+00
1.312500000000e+02 -5.105902816500e-03 7.615080615914e-05 8.137829029477e+00
1.315000000000e+02 -5.084138072540e-03 7.588592109414e-05 8.171752789672e+00
1.317500000000e+02 -5.065604425034e-03 7.564236577659e-05 8.204236173289e+00
1.320000000000e+02 -5.050317071656e-03 7.542040358874e-05 8.235246433910e+00
1.322500000000e+02 -5.038278368000e-03 7.522023705353e-05 8.264753803199e+00
1.325000000000e+02 -5.029477583025e-03 7.504195495495e-05 8.292731397748e+00
1.327500000000e+02 -5.023890516748e-03 7.488555452592e-05 8.319155110168e+00
1.330000000000e+02 -5.021479141385e-03 7.475097441953e-05 8.344003518463e+00
1.332500000000e+02 -5.022191267175e-03 7.463808382674e-05 8.367257787018e+00
1.335000000000e+02 -5.025960260942e-03 7.454665285203e-05 8.388901590330e+00
1.337500000000e+02 -5.032704832831e-03 7.447636113303e-05 8.408921036801e+00
1.340000000000e+02 -5.042329053232e-03 7.442675296582e-05 8.427304601393e+00
1.342500000000e+02 -5.054722556161e-03 7.439720944383e-05 8.444043075291e+00
1.345000000000e+02 -5.069760992505e-03 7.438710309074e-05 8.459129511692e+00
1.347500000000e+02 -5.087307048993e-03 7.439574614918e-05 8.472559181351e+00
1.350000000000e+02 -5.107211669550e-03 7.442229350796e-05 8.484329522841e+00
1.352500000000e+02 -5.129315560945e-03 7.446570835845e-05 8.494440100876e+00
1.355000000000e+02 -5.153451052659e-03 7.452491042589e-05 8.502892550484e+00
1.357500000000e+02 -5.179444397802e-03 7.459880633223e-05 8.509690519088e+00
1.360000000000e+02 -5.207118324933e-03 7.468623459853e-05 8.514839600648e+00
1.362500000000e+02 -5.236294812006e-03 7.478600254959e-05 8.518347262279e+00
1.365000000000e+02 -5.266797940189e-03 7.489692972867e-05 8.520222764195e+00
1.367500000000e+02 -5.298456816072e-03 7.501780735392e-05 8.520477075473e+00
1.370000000000e+02 -5.331108423878e-03 7.514748428000e-05 8.519122788420e+00
1.372500000000e+02 -5.364600133979e-03 7.528489527514e-05 8.516174036360e+00
1.375000000000e+02 -5.398791806866e-03 7.542907728122e-05 8.511646419735e+00
1.377500000000e+02 -5.433557381962e-03 7.557919162890e-05 8.505556946367e+00
1.380000000000e+02 -5.468785796449e-03 7.573454530049e-05 8.497923991619e+00
1.382500000000e+02 -5.504381127403e-03 7.589460605498e-05 8.488767283700e+00
1.385000000000e+02 -5.540261887103e-03 7.605901307872e-05 8.478107918150e+00
1.387500000000e+02 -5.576359417687e-03 7.622758030598e-05 8.465968404547e+00
1.390000000000e+02 -5.612615409017e-03 7.640029243747e-05 8.452372743007e+00
1.392500000000e+02 -5.648978532572e-03 7.657729519581e-05 8.437346536099e+00
1.395000000000e+02 -5.685400397373e-03 7.675887645048e-05 8.420917121215e+00
1.397500000000e+02 -5.721830924953e-03 7.694543857992e-05 8.403113728072e+00
1.400000000000e+02 -5.758213370734e-03 7.713746594912e-05 8.383967649103e+00
1.402500000000e+02 -5.794479300073e-03 7.733548664829e-05 8.363512411102e+00
1.405000000000e+02 -5.830543581497e-03 7.754003009050e-05 8.341783944866e+00
1.407500000000e+02 -5.866299836689e-03 7.775158262829e-05 8.318820734006e+00
1.410000000000e+02 -5.901616331994e-03 7.797054209199e-05 8.294663937163e+00
1.412500000000e+02 -5.936332761270e-03 7.819716947760e-05 8.269357470109e+00
1.415000000000e+02 -5.970257862270e-03 7.843154080062e-05 8.242948037602e+00
1.417500000000e+02 -6.003168233802e-03 7.867354731078e-05 8.215485111673e+00
1.420000000000e+02 -6.034808439839e-03 7.892282096617e-05 8.187020844643e+00
1.422500000000e+02 -6.064892262323e-03 7.917882130870e-05 8.157609925792e+00
1.425000000000e+02 -6.093105251403e-03 7.944067032656e-05 8.127309370034e+00
1.427500000000e+02 -6.119109136437e-03 7.970716326336e-05 8.096178259395e+00
1.430000000000e+02 -6.142547321001e-03 7.997685505606e-05 8.064277425852e+00
1.432500000000e+02 -6.163051595620e-03 8.024805171578e-05 8.031669105317e+00
1.435000000000e+02 -6.180249945010e-03 8.051881885088e-05 7.998416549275e+00
1.437500000000e+02 -6.193775219768e-03 8.078700981665e-05 7.964583629585e+00
1.440000000000e+02 -6.203274625826e-03 8.105037836653e-05 7.930234418786e+00
1.442500000000e+02 -6.208419731403e-03 8.130659151892e-05 7.895432783383e+00
1.445000000000e+02 -6.208916345969e-03 8.155326181858e-05 7.860241966939e+00
1.447500000000e+02 -6.204513917615e-03 8.178798125330e-05 7.824724199794e+00
1.450000000000e+02 -6.195014893253e-03 8.200842425726e-05 7.788940307356e+00
1.452500000000e+02 -6.180283234158e-03 8.221242866835e-05 7.752949351545e+00
1.455000000000e+02 -6.160251694845e-03 8.239804870097e-05 7.716808274343e+00
1.457500000000e+02 -6.134927583779e-03 8.256360457773e-05 7.680571576451e+00
1.460000000000e+02 -6.104397107251e-03 8.270770559338e-05 7.644290998843e+00
1.462500000000e+02 -6.068827795165e-03 8.282929744025e-05 7.608015240196e+00
1.465000000000e+02 -6.028469000627e-03 8.292782821701e-05 7.571789678231e+00
1.467500000000e+02 -5.983650430180e-03 8.300311399767e-05 7.535656129169e+00
1.470000000000e+02 -5.934778893733e-03 8.305538213771e-05 7.499652614085e+00
1.472500000000e+02 -5.882332933911e-03 8.308533099538e-05 7.463813167555e+00
1.475000000000e+02 -5.826856006778e-03 8.309396663259e-05 7.428167655958e+00
1.477500000000e+02 -5.768948016497e-03 8.308265999735e-05 7.392741642662e+00
1.480000000000e+02 -5.709255471398e-03 8.305315345827e-05 7.357556266311e+00
1.482500000000e+02 -5.648460587320e-03 8.300749636014e-05 7.322628161177e+00
1.485000000000e+02 -5.587270337291e-03 8.294798796843e-05 7.287969407970e+00
1.487500000000e+02 -5.526405172817e-03 8.287712343991e-05 7.253587504103e+00
1.490000000000e+02 -5.466587729078e-03 8.279754018709e-05 7.219485373515e+00
1.492500000000e+02 -5.408532100545e-03 8.271196456838e-05 7.185661403273e+00
1.495000000000e+02 -5.352933929460e-03 8.262316029251e-05 7.152109497800e+00
1.497500000000e+02 -5.300461436625e-03 8.253388086996e-05 7.118819169750e+00
1.500000000000e+02 -5.251747670928e-03 8.244682748237e-05 7.085775658286e+00
1.502500000000e+02 -5.207384086819e-03 8.236461446112e-05 7.052960065913e+00
1.505000000000e+02 -5.167915495733e-03 8.228974626442e-05 7.020349536710e+00
1.507500000000e+02 -5.133836337319e-03 8.222458707285e-05 6.987917459302e+00
1.510000000000e+02 -5.105588163347e-03 8.217133746763e-05 6.955633703188e+00
1.512500000000e+02 -5.083558156688e-03 8.213204302540e-05 6.923464885490e+00
1.515000000000e+02 -5.068078452362e-03 8.210858689042e-05 6.891374666926e+00
1.517500000000e+02 -5.059426055419e-03 8.210269441011e-05 6.859324075292e+00
1.520000000000e+02 -5.057823052926e-03 8.211590803206e-05 6.827271851766e+00
1.522500000000e+02 -5.063436947924e-03 8.214959031136e-05 6.795174816010e+00
1.525000000000e+02 -5.076380858583e-03 8.220494835282e-05 6.762988242349e+00
1.527500000000e+02 -5.096713452885e-03 8.228302798657e-05 6.730666240058e+00
1.530000000000e+02 -5.124438572187e-03 8.238469105407e-05 6.698162129116e+00
1.532500000000e+02 -5.159504472927e-03 8.251060361281e-05 6.665428803189e+00
1.535000000000e+02 -5.201802709091e-03 8.266122487052e-05 6.632419073187e+00
1.537500000000e+02 -5.251166808511e-03 8.283677697107e-05 6.599085985399e+00
1.540000000000e+02 -5.307370628364e-03 8.303724026795e-05 6.565383108933e+00
1.542500000000e+02 -5.370126906143e-03 8.326235045811e-05 6.531264791417e+00
1.545000000000e+02 -5.439085704591e-03 8.351155443426e-05 6.496686380094e+00
1.547500000000e+02 -5.513833377932e-03 8.378396530720e-05 6.461604407827e+00
1.550000000000e+02 -5.593891936426e-03 8.407832782462e-05 6.425976747039e+00
1.552500000000e+02 -5.678719248256e-03 8.439303754351e-05 6.389762729273e+00
1.555000000000e+02 -5.767709896828e-03 8.472613947078e-05 6.352923239543e+00
1.557500000000e+02 -5.860197055295e-03 8.507527865351e-05 6.315420779665e+00
1.560000000000e+02 -5.955455304728e-03 8.543769606123e-05 6.277219515659e+00
1.562500000000e+02 -6.052704681082e-03 8.581025533977e-05 6.238285300800e+00
1.565000000000e+02 -6.151115789063e-03 8.618946974703e-05 6.198585690113e+00
1.567500000000e+02 -6.249816046513e-03 8.657151681107e-05 6.158089947678e+00
1.570000000000e+02 -6.347897026003e-03 8.695216811433e-05 6.116769045432e+00
1.572500000000e+02 -6.444422733326e-03 8.732691277741e-05 6.074595673866e+00
1.575000000000e+02 -6.538438928412e-03 8.769102827552e-05 6.031544255634e+00
1.577500000000e+02 -6.628983211736e-03 8.803961089413e-05 5.987590972578e+00
1.580000000000e+02 -6.715095727006e-03 8.836761846237e-05 5.942713819215e+00
1.582500000000e+02 -6.795830244744e-03 8.866995130144e-05 5.896892667437e+00
1.585000000000e+02 -6.870265610246e-03 8.894153483990e-05 5.850109362651e+00
1.587500000000e+02 -6.937517335733e-03 8.917739126116e-05 5.802347844316e+00
1.590000000000e+02 -6.996749008139e-03 8.937272002388e-05 5.753594279275e+00
1.592500000000e+02 -7.047183378944e-03 8.952297765577e-05 5.703837226921e+00
1.595000000000e+02 -7.088112734868e-03 8.962395499365e-05 5.653067802741e+00
1.597500000000e+02 -7.118908774700e-03 8.967185138112e-05 5.601279863545e+00
1.600000000000e+02 -7.139031329292e-03 8.966334085889e-05 5.548470177302e+00
1.602500000000e+02 -7.148035925029e-03 8.959562970884e-05 5.494638600823e+00
1.605000000000e+02 -7.145579824091e-03 8.946650493027e-05 5.439788228363e+00
1.607500000000e+02 -7.131426633810e-03 8.927436422185e-05 5.383925536022e+00
1.610000000000e+02 -7.105449085215e-03 8.901825313967e-05 5.327060487149e+00
1.612500000000e+02 -7.067630287954e-03 8.869785575694e-05 5.269206625826e+00
1.615000000000e+02 -7.018063144311e-03 8.831348677582e-05 5.210381127573e+00
1.617500000000e+02 -6.956948252174e-03 8.786607078254e-05 5.150604836277e+00
1.620000000000e+02 -6.884590111706e-03 8.735709187316e-05 5.089902260269e+00
1.622500000000e+02 -6.801392087485e-03 8.678856307728e-05 5.028301556561e+00
1.625000000000e+02 -6.707849978381e-03 8.616299887604e-05 4.965834484219e+00
1.627500000000e+02 -6.604544616004e-03 8.548329618949e-05 4.902536339439e+00
1.630000000000e+02 -6.492133843572e-03 8.475267946154e-05 4.838445880939e+00
1.632500000000e+02 -6.371343901181e-03 8.397464063134e-05 4.773605230663e+00
1.635000000000e+02 -6.242960650345e-03 8.315286634242e-05 4.708059773289e+00
1.637500000000e+02 -6.107820774771e-03 8.229113231992e-05 4.641858037971e+00
1.640000000000e+02 -5.966803174969e-03 8.139329111467e-05 4.575051571131e+00
1.642500000000e+02 -5.820820676108e-03 8.046321354208e-05 4.507694806259e+00
1.645000000000e+02 -5.670812112385e-03 7.950473882665e-05 4.439844918972e+00
1.647500000000e+02 -5.517734919422e-03 7.852164001615e-05 4.371561674543e+00
1.650000000000e+02 -5.362558237958e-03 7.751759984684e-05 4.302907270930e+00
1.652500000000e+02 -5.206256400187e-03 7.649619614844e-05 4.233946167075e+00
1.655000000000e+02 -5.049802783597e-03 7.546089549393e-05 4.164744903228e+00
1.657500000000e+02 -4.894163921742e-03 7.441505338135e-05 4.095371909380e+00
1.660000000000e+02 -4.740293743460e-03 7.336191976984e-05 4.025897301563e+00
1.662500000000e+02 -4.589127805162e-03 7.230464746427e-05 3.956392663695e+00
1.665000000000e+02 -4.441577395459e-03 7.124629998675e-05 3.886930819952e+00
1.667500000000e+02 -4.298523449969e-03 7.018986535576e-05 3.817585589715e+00
1.670000000000e+02 -4.160810180209e-03 6.913825800350e-05 3.748431529620e+00
1.672500000000e+02 -4.029238407971e-03 6.809432027274e-05 3.679543658881e+00
1.675000000000e+02 -3.904558635022e-03 6.706081819866e-05 3.610997167166e+00
1.677500000000e+02 -3.787463909591e-03 6.604043223901e-05 3.542867104155e+00
1.680000000000e+02 -3.678582578104e-03 6.503573986250e-05 3.475228050824e+00
1.682500000000e+02 -3.578471035824e-03 6.404919273803e-05 3.408153773311e+00
1.685000000000e+02 -3.487606661954e-03 6.308308910166e-05 3.341716861711e+00
1.687500000000e+02 -3.406381145331e-03 6.213954421119e-05 3.275988356762e+00
1.690000000000e+02 -3.335094296350e-03 6.122045248261e-05 3.211037370217e+00
1.692500000000e+02 -3.273948689182e-03 6.032745172072e-05 3.146930703583e+00
1.695000000000e+02 -3.223045274171e-03 5.946188842121e-05 3.083732473969e+00
1.697500000000e+02 -3.182380031428e-03 5.862478533941e-05 3.021503754207e+00
1.700000000000e+02 -3.151842015347e-03 5.781681131362e-05 2.960302237516e+00
1.702500000000e+02 -3.131212713588e-03 5.703825656708e-05 2.900181934055e+00
1.705000000000e+02 -3.120167040998e-03 5.628902216287e-05 2.841192910974e+00
1.707500000000e+02 -3.118275693119e-03 5.556861076761e-05 2.783381081007e+00
1.710000000000e+02 -3.125009123919e-03 5.487612449842e-05 2.726788050426e+00
1.712500000000e+02 -3.139742960130e-03 5.421027135155e-05 2.671451028470e+00
1.715000000000e+02 -3.161764980909e-03 5.356938309456e-05 2.617402802645e+00
1.717500000000e+02 -3.190283402600e-03 5.295144502965e-05 2.564671783603e+00
1.720000000000e+02 -3.224436285203e-03 5.235412921370e-05 2.513282112568e+00
1.722500000000e+02 -3.263302005637e-03 5.177483508259e-05 2.463253833016e+00
1.725000000000e+02 -3.305910585522e-03 5.121073572587e-05 2.414603118237e+00
1.727500000000e+02 -3.351255639035e-03 5.065882920605e-05 2.367342543416e+00
1.730000000000e+02 -3.398306808414e-03 5.011599449548e-05 2.321481399417e+00
1.732500000000e+02 -3.446022391962e-03 4.957904812605e-05 2.277026028278e+00
1.735000000000e+02 -3.493362050900e-03 4.904480358736e-05 2.233980178489e+00
1.737500000000e+02 -3.539299276832e-03 4.851012884594e-05 2.192345358537e+00
1.740000000000e+02 -3.582833504166e-03 4.797200232323e-05 2.152121188314e+00
1.742500000000e+02 -3.623001787534e-03 4.742756810625e-05 2.113305727640e+00
1.745000000000e+02 -3.658889708817e-03 4.687418680582e-05 2.075895785076e+00
1.747500000000e+02 -3.689641480164e-03 4.630948166523e-05 2.039887188646e+00
1.750000000000e+02 -3.714469035470e-03 4.573137559907e-05 2.005275026693e+00
1.752500000000e+02 -3.732660185952e-03 4.513811198173e-05 1.972053843143e+00
1.755000000000e+02 -3.743585488407e-03 4.452834692409e-05 1.940217800095e+00
1.757500000000e+02 -3.746704097493e-03 4.390111950398e-05 1.909760798502e+00
1.760000000000e+02 -3.741568520783e-03 4.325588557738e-05 1.880676563249e+00
1.762500000000e+02 -3.727828250763e-03 4.259248064467e-05 1.852958703018e+00
1.765000000000e+02 -3.705232356089e-03 4.191116872654e-05 1.826600737193e+00
1.767500000000e+02 -3.673630855694e-03 4.121264071541e-05 1.801596108070e+00
1.770000000000e+02 -3.632975146874e-03 4.049799598230e-05 1.777938177961e+00
1.772500000000e+02 -3.583317614379e-03 3.976872737566e-05 1.755620213315e+00
1.775000000000e+02 -3.524810366769e-03 3.902670186656e-05 1.734635370642e+00
1.777500000000e+02 -3.457703263147e-03 3.827413651411e-05 1.714976676141e+00
1.780000000000e+02 -3.382341212255e-03 3.751357023685e-05 1.696637013521e+00
1.782500000000e+02 -3.299160896949e-03 3.674783278165e-05 1.679609110439e+00
1.785000000000e+02 -3.208686848470e-03 3.598001148092e-05 1.663885532812e+00
1.787500000000e+02 -3.111526954720e-03 3.521341592799e-05 1.649458680124e+00
1.790000000000e+02 -3.008367461824e-03 3.445154241277e-05 1.636320778469e+00
1.792500000000e+02 -2.899967384023e-03 3.369803733785e-05 1.624463871057e+00
1.795000000000e+02 -2.787152381886e-03 3.295666180619e-05 1.613879796154e+00
1.797500000000e+02 -2.670807991023e-03 3.223125561086e-05 1.604560151325e+00
1.800000000000e+02 -2.551872190675e-03 3.152570345202e-05 1.596496235506e+00
1.802500000000e+02 -2.431327286151e-03 3.084390119912e-05 1.589678965153e+00
1.805000000000e+02 -2.310191084838e-03 3.018972206220e-05 1.584098759372e+00
1.807500000000e+02 -2.189507383588e-03 2.956698485471e-05 1.579745392175e+00
1.810000000000e+02 -2.070335790851e-03 2.897942148408e-05 1.576607810032e+00
1.812500000000e+02 -1.953740919957e-03 2.843064451016e-05 1.574673916049e+00
1.815000000000e+02 -1.840781027066e-03 2.792411410396e-05 1.573930324401e+00
1.817500000000e+02 -1.732496195982e-03 2.746310362967e-05 1.574362091186e+00
1.820000000000e+02 -1.629896224427e-03 2.705066397024e-05 1.575952429659e+00
1.822500000000e+02 -1.533948324901e-03 2.668958669633e-05 1.578682422638e+00
1.825000000000e+02 -1.445564889656e-03 2.638236390887e-05 1.582530742239e+00
1.827500000000e+02 -1.365591467695e-03 2.613114864600e-05 1.587473392754e+00
1.830000000000e+02 -1.294795199855e-03 2.593771280221e-05 1.593483490591e+00
1.832500000000e+02 -1.233853944027e-03 2.580340545491e-05 1.600531095891e+00
1.835000000000e+02 -1.183346329516e-03 2.572911266113e-05 1.608583109757e+00
1.837500000000e+02 -1.143742998799e-03 2.571521915676e-05 1.617603247356e+00
1.840000000000e+02 -1.115399220508e-03 2.576157465745e-05 1.627552100099e+00
1.842500000000e+02 -1.098549132913e-03 2.586746596620e-05 1.638387288587e+00
1.845000000000e+02 -1.093301757561e-03 2.603159679687e-05 1.650063711125e+00
1.847500000000e+02 -1.099638892444e-03 2.625207779319e-05 1.662533889708e+00
1.850000000000e+02 -1.117415022967e-03 2.652642692541e-05 1.675748401963e+00
1.852500000000e+02 -1.146359214526e-03 2.685158319149e-05 1.689656399074e+00
1.855000000000e+02 -1.186079023425e-03 2.722393255061e-05 1.704206188867e+00
1.857500000000e+02 -1.236066298910e-03 2.763934851877e-05 1.719345878582e+00
1.860000000000e+02 -1.295704797192e-03 2.809324506114e-05 1.735024051150e+00
1.862500000000e+02 -1.364279400949e-03 2.858064314004e-05 1.751190466162e+00
1.865000000000e+02 -1.440986765302e-03 2.909624693323e-05 1.767796757175e+00
1.867500000000e+02 -1.524947140835e-03 2.963453149202e-05 1.784797116881e+00
1.870000000000e+02 -1.615217148686e-03 3.018983560346e-05 1.802148942876e+00
1.872500000000e+02 -1.710803246804e-03 3.075645735204e-05 1.819813438958e+00
1.875000000000e+02 -1.810675645741e-03 3.132874792502e-05 1.837756149120e+00
1.877500000000e+02 -1.913782360416e-03 3.190124489508e-05 1.855947424618e+00
1.880000000000e+02 -2.019063264680e-03 3.246873788698e-05 1.874362807478e+00
1.882500000000e+02 -2.125463874011e-03 3.302636176858e-05 1.892983336965e+00
1.885000000000e+02 -2.231948734650e-03 3.356968256144e-05 1.911795768995e+00
1.887500000000e+02 -2.337514085341e-03 3.409477756974e-05 1.930792720113e+00
1.890000000000e+02 -2.441199722558e-03 3.459828708069e-05 1.949972731631e+00
1.892500000000e+02 -2.542099970789e-03 3.507744832895e-05 1.969340268734e+00
1.895000000000e+02 -2.639373507462e-03 3.553015432861e-05 1.988905653534e+00
1.897500000000e+02 -2.732252051386e-03 3.595496864062e-05 2.008684947211e+00
1.900000000000e+02 -2.820047829612e-03 3.635112850517e-05 2.028699781452e+00
1.902500000000e+02 -2.902159767858e-03 3.671853802970e-05 2.048977152241e+00
1.905000000000e+02 -2.978078329244e-03 3.705774747925e-05 2.069549175211e+00
1.907500000000e+02 -3.047389006830e-03 3.736992120346e-05 2.090452811690e+00
1.910000000000e+02 -3.109774464112e-03 3.765679456166e-05 2.111729562690e+00
1.912500000000e+02 -3.165015341312e-03 3.792062147481e-05 2.133425135348e+00
1.915000000000e+02 -3.212989757955e-03 3.816411483867e-05 2.155589077456e+00
1.917500000000e+02 -3.253671592712e-03 3.839038087192e-05 2.178274380083e+00
1.920000000000e+02 -3.287127588114e-03 3.860284943852e-05 2.201537043912e+00
1.922500000000e+02 -3.313513400278e-03 3.880520324126e-05 2.225435606059e+00
1.925000000000e+02 -3.333068657223e-03 3.900130524295e-05 2.250030624465e+00
1.927500000000e+02 -3.346111120739e-03 3.919511895709e-05 2.275384119246e+00
1.930000000000e+02 -3.353030118698e-03 3.939065835337e-05 2.301558966652e+00
1.932500000000e+02 -3.354279340290e-03 3.959192496628e-05 2.328618254632e+00
1.935000000000e+02 -3.350369063626e-03 3.980283071392e-05 2.356624595515e+00
1.937500000000e+02 -3.341857907136e-03 4.002714553936e-05 2.385639410733e+00
1.940000000000e+02 -3.329344372989e-03 4.026845161484e-05 2.415722195788e+00
1.942500000000e+02 -3.313458258893e-03 4.053010346514e-05 2.446929770176e+00
1.945000000000e+02 -3.294852025373e-03 4.081519480306e-05 2.479315537294e+00
1.947500000000e+02 -3.274192258800e-03 4.112651551330e-05 2.512928765851e+00
1.950000000000e+02 -3.252151286195e-03 4.146651766165e-05 2.547813899793e+00
1.952500000000e+02 -3.229399182111e-03 4.183731691179e-05 2.584009928150e+00
1.955000000000e+02 -3.206596223593e-03 4.224067192996e-05 2.621549816993e+00
1.957500000000e+02 -3.184385871384e-03 4.267797369695e-05 2.660460027031e+00
1.960000000000e+02 -3.163388342500e-03 4.315023965820e-05 2.700760112979e+00
1.962500000000e+02 -3.144194759945e-03 4.365810302867e-05 2.742462432008e+00
1.965000000000e+02 -3.127362009671e-03 4.420185365245e-05 2.785571951952e+00
1.967500000000e+02 -3.113408296367e-03 4.478142355444e-05 2.830086168479e+00
1.970000000000e+02 -3.102809436135e-03 4.539639502690e-05 2.875995128148e+00
1.972500000000e+02 -3.095995811373e-03 4.604602426672e-05 2.923281554604e+00
1.975000000000e+02 -3.093350004148e-03 4.672925973120e-05 2.971921070916e+00
1.977500000000e+02 -3.095205050319e-03 4.744477827645e-05 3.021882509238e+00
1.980000000000e+02 -3.101843305153e-03 4.819098364572e-05 3.073128301448e+00
1.982500000000e+02 -3.113495881621e-03 4.896604455434e-05 3.125614927391e+00
1.985000000000e+02 -3.130342630076e-03 4.976794125813e-05 3.179293424538e+00
1.987500000000e+02 -3.152512567523e-03 5.059449105307e-05 3.234109934084e+00
1.990000000000e+02 -3.180084697590e-03 5.144337672086e-05 3.290006275476e+00
1.992500000000e+02 -3.213089195749e-03 5.231217870738e-05 3.346920541311e+00
1.995000000000e+02 -3.251508894444e-03 5.319840771395e-05 3.404787690550e+00
1.997500000000e+02 -3.295281081152e-03 5.409953782409e-05 3.463540149403e+00
2.000000000000e+02 -3.344299457271e-03 5.501303471625e-05 3.523108390770e+00
2.002500000000e+02 -3.398416370422e-03 5.593638033938e-05 3.583421507720e+00
2.005000000000e+02 -3.457445159858e-03 5.686709828581e-05 3.644407755736e+00
2.007500000000e+02 -3.521162676421e-03 5.780277551040e-05 3.705995080873e+00
2.010000000000e+02 -3.589311858599e-03 5.874107897666e-05 3.768111613385e+00
2.012500000000e+02 -3.661604474984e-03 5.967977459917e-05 3.830686141234e+00
2.015000000000e+02 -3.737723872582e-03 6.061673529870e-05 3.893648557483e+00
2.017500000000e+02 -3.817327702469e-03 6.154993609486e-05 3.956930278221e+00
2.020000000000e+02 -3.900050740384e-03 6.247748118077e-05 4.020464644670e+00
2.022500000000e+02 -3.985507558807e-03 6.339761740504e-05 4.084187296471e+00
2.025000000000e+02 -4.073295420998e-03 6.430869984714e-05 4.148036531273e+00
2.027500000000e+02 -4.162997046782e-03 6.520921248390e-05 4.211953638180e+00
2.030000000000e+02 -4.254183508285e-03 6.609774848940e-05 4.275883216829e+00
2.032500000000e+02 -4.346417189236e-03 6.697298586947e-05 4.339773469752e+00
2.035000000000e+02 -4.439254638144e-03 6.783372205593e-05 4.403576475949e+00
2.037500000000e+02 -4.532249564489e-03 6.867885577350e-05 4.467248432736e+00
2.040000000000e+02 -4.624955860129e-03 6.950737677350e-05 4.530749870142e+00
2.042500000000e+02 -4.716930586004e-03 7.031835846885e-05 4.594045824831e+00
2.045000000000e+02 -4.807737095214e-03 7.111095248660e-05 4.657105974919e+00
2.047500000000e+02 -4.896948112817e-03 7.188438245190e-05 4.719904723518e+00
2.050000000000e+02 -4.984148854291e-03 7.263793727755e-05 4.782421230795e+00
2.052500000000e+02 -5.068940061114e-03 7.337096029969e-05 4.844639385215e+00
2.055000000000e+02 -5.150940964588e-03 7.408284929111e-05 4.906547714139e+00
2.057500000000e+02 -5.229792190322e-03 7.477305648504e-05 4.968139228935e+00
2.060000000000e+02 -5.305158520446e-03 7.544106731863e-05 5.029411206854e+00
2.062500000000e+02 -5.376731526626e-03 7.608639498563e-05 5.090364910184e+00
2.065000000000e+02 -5.444231957624e-03 7.670857547706e-05 5.151005247778e+00
2.067500000000e+02 -5.507412107218e-03 7.730716199630e-05 5.211340385160e+00
2.070000000000e+02 -5.566057935680e-03 7.788171906020e-05 5.271381310797e+00
2.072500000000e+02 -5.619991139211e-03 7.843182125414e-05 5.331141369691e+00
2.075000000000e+02 -5.669070989802e-03 7.895704791705e-05 5.390635774119e+00
2.077500000000e+02 -5.713195976294e-03 7.945698040335e-05 5.449881103224e+00
2.080000000000e+02 -5.752305357596e-03 7.993120632410e-05 5.508894805214e+00
2.082500000000e+02 -5.786380359426e-03 8.037933105912e-05 5.567694709499e+00
2.085000000000e+02 -5.815445324170e-03 8.080098700586e-05 5.626298563981e+00
2.087500000000e+02 -5.839568488932e-03 8.119584454871e-05 5.684723601928e+00
2.090000000000e+02 -5.858862466711e-03 8.156362776168e-05 5.742986147128e+00
2.092500000000e+02 -5.873484489527e-03 8.190413295969e-05 5.801101264941e+00
2.095000000000e+02 -5.883636133585e-03 8.221724856486e-05 5.859082458261e+00
2.097500000000e+02 -5.889562574598e-03 8.250297677545e-05 5.916941411253e+00
2.100000000000e+02 -5.891551404298e-03 8.276145521391e-05 5.974687783621e+00
2.102500000000e+02 -5.889930717178e-03 8.299297803779e-05 6.032329047576e+00
2.105000000000e+02 -5.885066590731e-03 8.319801483853e-05 6.089870369314e+00
2.107500000000e+02 -5.877359806358e-03 8.337722951646e-05 6.147314526991e+00
2.110000000000e+02 -5.867241905328e-03 8.353149315926e-05 6.204661867031e+00
2.112500000000e+02 -5.855170416983e-03 8.366188154857e-05 6.261910285904e+00
2.115000000000e+02 -5.841623397816e-03 8.376968471838e-05 6.319055239479e+00
2.117500000000e+02 -5.827093271483e-03 8.385640814512e-05 6.376089772344e+00
2.120000000000e+02 -5.812080044931e-03 8.392375951660e-05 6.433004564570e+00
2.122500000000e+02 -5.797083986109e-03 8.397363119431e-05 6.489787992459e+00
2.125000000000e+02 -5.782597858510e-03 8.400807694336e-05 6.546426201258e+00
2.127500000000e+02 -5.769098887184e-03 8.402928295495e-05 6.602903185991e+00
2.130000000000e+02 -5.757040524481e-03 8.403953324537e-05 6.659200885966e+00
2.132500000000e+02 -5.746844287043e-03 8.404117038688e-05 6.715299284038e+00
2.135000000000e+02 -5.738891775383e-03 8.403655285405e-05 6.771176518155e+00
2.137500000000e+02 -5.733517091814e-03 8.402801031840e-05 6.826809003484e+00
2.140000000000e+02 -5.730999898283e-03 8.401779785538e-05 6.882171564994e+00
2.142500000000e+02 -5.731559285450e-03 8.400805454276e-05 6.937237587451e+00
2.145000000000e+02 -5.735348677288e-03 8.400076097156e-05 6.991979176920e+00
2.147500000000e+02 -5.742451866692e-03 8.399770160902e-05 7.046367338660e+00
2.150000000000e+02 -5.752880273419e-03 8.400042983156e-05 7.100372175310e+00
2.152500000000e+02 -5.766571748485e-03 8.401023793747e-05 7.153963097256e+00
2.155000000000e+02 -5.783390751589e-03 8.402814376476e-05 7.207109054875e+00
2.157500000000e+02 -5.803130231038e-03 8.405490014846e-05 7.259778781758e+00
2.160000000000e+02 -5.825514771783e-03 8.409096190079e-05 7.311941056176e+00
2.162500000000e+02 -5.850205319230e-03 8.413648623967e-05 7.363564970912e+00
2.165000000000e+02 -5.876805253968e-03 8.419134955481e-05 7.414620210953e+00
2.167500000000e+02 -5.904867589444e-03 8.425514826851e-05 7.465077336603e+00
2.170000000000e+02 -5.933903277957e-03 8.432723775498e-05 7.514908061145e+00
2.172500000000e+02 -5.963390219205e-03 8.440676271559e-05 7.564085523738e+00
2.175000000000e+02 -5.992783071374e-03 8.449268387353e-05 7.612584544688e+00
2.177500000000e+02 -6.021523564354e-03 8.458376267090e-05 7.660381862059e+00
2.180000000000e+02 -6.049050731779e-03 8.467865864184e-05 7.707456338190e+00
2.182500000000e+02 -6.074811353286e-03 8.477598286294e-05 7.753789133609e+00
2.185000000000e+02 -6.098270133165e-03 8.487425022266e-05 7.799363839824e+00
2.187500000000e+02 -6.118919585662e-03 8.497193511961e-05 7.844166567913e+00
2.190000000000e+02 -6.136289346502e-03 8.506750947665e-05 7.888185987820e+00
2.192500000000e+02 -6.149954987022e-03 8.515951151547e-05 7.931413315808e+00
2.195000000000e+02 -6.159545871100e-03 8.524648497762e-05 7.973842249916e+00
2.197500000000e+02 -6.164752352803e-03 8.532700641822e-05 8.015468851659e+00
2.200000000000e+02 -6.165331911189e-03 8.539978105399e-05 8.056291378897e+00
2.202500000000e+02 -6.161114524314e-03 8.546363960840e-05 8.096310068915e+00
2.205000000000e+02 -6.152006762429e-03 8.551754867828e-05 8.135526881395e+00
2.207500000000e+02 -6.137995057676e-03 8.556062541312e-05 8.173945200688e+00
2.210000000000e+02 -6.119147638265e-03 8.559214854026e-05 8.211569511184e+00
2.212500000000e+02 -6.095615618707e-03 8.561156865028e-05 8.248405045266e+00
2.215000000000e+02 -6.067632848037e-03 8.561851660388e-05 8.284457418242e+00
2.217500000000e+02 -6.035514664681e-03 8.561280996736e-05 8.319732255242e+00
2.220000000000e+02 -5.999655664834e-03 8.559445860473e-05 8.354234814665e+00
2.222500000000e+02 -5.960526105932e-03 8.556366794049e-05 8.387969622411e+00
2.225000000000e+02 -5.918667349129e-03 8.552084098826e-05 8.420940113973e+00
2.227500000000e+02 -5.874685970565e-03 8.546657861105e-05 8.453148300226e+00
2.230000000000e+02 -5.829246895273e-03 8.540167901896e-05 8.484594451853e+00
2.232500000000e+02 -5.783065368804e-03 8.532713563802e-05 8.515276816046e+00
2.235000000000e+02 -5.736897963370e-03 8.524413379971e-05 8.545191365499e+00
2.237500000000e+02 -5.691532708811e-03 8.515404598486e-05 8.574331580450e+00
2.240000000000e+02 -5.647778396036e-03 8.505842528084e-05 8.602688271942e+00
2.242500000000e+02 -5.606453256175e-03 8.495899755051e-05 8.630249444240e+00
2.245000000000e+02 -5.568373064342e-03 8.485764950103e-05 8.657000194852e+00
2.247500000000e+02 -5.534338882322e-03 8.475641492411e-05 8.682922657185e+00
2.250000000000e+02 -5.505124609868e-03 8.465745751268e-05 8.707995982341e+00
2.252500000000e+02 -5.481464349599e-03 8.456304186866e-05 8.732196356967e+00
2.255000000000e+02 -5.464039970663e-03 8.447550455368e-05 8.755497061450e+00
2.257500000000e+02 -5.453468956516e-03 8.439726399337e-05 8.777868563225e+00
2.260000000000e+02 -5.450292768146e-03 8.433074736774e-05 8.799278645920e+00
2.262500000000e+02 -5.454965831443e-03 8.427834577399e-05 8.819692573751e+00
2.265000000000e+02 -5.467845513297e-03 8.424239324839e-05 8.839073289873e+00
2.267500000000e+02 -5.489182988150e-03 8.422506493419e-05 8.857381648108e+00
2.270000000000e+02 -5.519115563214e-03 8.422832820087e-05 8.874576677518e+00
2.272500000000e+02 -5.557660318025e-03 8.425400111012e-05 8.890615878459e+00
2.275000000000e+02 -5.604709405639e-03 8.430361336878e-05 8.905455548755e+00
2.277500000000e+02 -5.660027177476e-03 8.437835431513e-05 8.919051138488e+00
2.280000000000e+02 -5.723249149006e-03 8.447906435557e-05 8.931357631597e+00
2.282500000000e+02 -5.793883086988e-03 8.460611460337e-05 8.942329949364e+00
2.285000000000e+02 -5.871312022129e-03 8.475937843641e-05 8.951923377785e+00
2.287500000000e+02 -5.954799550895e-03 8.493833264983e-05 8.960094008935e+00
2.290000000000e+02 -6.043497181057e-03 8.514201189794e-05 8.966799196656e+00
2.292500000000e+02 -6.136453802149e-03 8.536894789735e-05 8.971998017924e+00
2.295000000000e+02 -6.232626900748e-03 8.561712880667e-05 8.975651740815e+00
2.297500000000e+02 -6.330895749703e-03 8.588408114482e-05 8.977724285589e+00
2.300000000000e+02 -6.430076124625e-03 8.616693786900e-05 8.978182675535e+00
2.302500000000e+02 -6.528936507124e-03 8.646245110452e-05 8.976997476301e+00
2.305000000000e+02 -6.626215467236e-03 8.676705379895e-05 8.974143203995e+00
2.307500000000e+02 -6.720639964455e-03 8.707690390980e-05 8.969598709241e+00
2.310000000000e+02 -6.810944221334e-03 8.738795401944e-05 8.963347517084e+00
2.312500000000e+02 -6.895888818423e-03 8.769604199735e-05 8.955378119531e+00
2.315000000000e+02 -6.974279859134e-03 8.799697078002e-05 8.945684218746e+00
2.317500000000e+02 -7.044987571327e-03 8.828658176768e-05 8.934264900083e+00
2.320000000000e+02 -7.106964361292e-03 8.856083136255e-05 8.921124745466e+00
2.322500000000e+02 -7.159261560496e-03 8.881586564721e-05 8.906273864076e+00
2.325000000000e+02 -7.201045054712e-03 8.904808926513e-05 8.889727854584e+00
2.327500000000e+02 -7.231608971493e-03 8.925422454059e-05 8.871507678519e+00
2.330000000000e+02 -7.250387735773e-03 8.943138569811e-05 8.851639463796e+00
2.332500000000e+02 -7.256965654453e-03 8.957713477883e-05 8.830154221641e+00
2.335000000000e+02 -7.251084582601e-03 8.968950698374e-05 8.807087501343e+00
2.337500000000e+02 -7.232648778489e-03 8.976701990773e-05 8.782478970335e+00
2.340000000000e+02 -7.201727606550e-03 8.980873710082e-05 8.756371948688e+00
2.342500000000e+02 -7.158555284776e-03 8.981433419616e-05 8.728812889418e+00
2.345000000000e+02 -7.103528444529e-03 8.978396849230e-05 8.699850836427e+00
2.347500000000e+02 -7.037200751917e-03 8.971844994415e-05 8.669536854250e+00
2.350000000000e+02 -6.960275676047e-03 8.961908070179e-05 8.637923461312e+00
2.352500000000e+02 -6.873596825615e-03 8.948763182751e-05 8.605064062741e+00
2.355000000000e+02 -6.778136530102e-03 8.932639810277e-05 8.571012411191e+00
2.357500000000e+02 -6.674982188772e-03 8.913817797354e-05 8.535822093736e+00
2.360000000000e+02 -6.565321565860e-03 8.892612826400e-05 8.499546060452e+00
2.362500000000e+02 -6.450426881886e-03 8.869381048907e-05 8.462236205097e+00
2.365000000000e+02 -6.331637509160e-03 8.844506938827e-05 8.423942994975e+00
2.367500000000e+02 -6.210341970612e-03 8.818400154584e-05 8.384715163816e+00
2.370000000000e+02 -6.087959617489e-03 8.791492265084e-05 8.344599459168e+00
2.372500000000e+02 -5.965922295252e-03 8.764227561728e-05 8.303640453329e+00
2.375000000000e+02 -5.845656103581e-03 8.737060606481e-05 8.261880407689e+00
2.377500000000e+02 -5.728563557327e-03 8.710446825497e-05 8.219359195142e+00
2.380000000000e+02 -5.616006483473e-03 8.684834685821e-05 8.176114270147e+00
2.382500000000e+02 -5.509289862868e-03 8.660661874971e-05 8.132180685074e+00
2.385000000000e+02 -5.409646563758e-03 8.638350231058e-05 8.087591146510e+00
2.387500000000e+02 -5.318223393420e-03 8.618298893986e-05 8.042376103928e+00
2.390000000000e+02 -5.236068552390e-03 8.600877773265e-05 7.996563865848e+00
2.392500000000e+02 -5.164120382038e-03 8.586425423840e-05 7.950180736166e+00
2.395000000000e+02 -5.103197816051e-03 8.575244328532e-05 7.903251164289e+00
2.397500000000e+02 -5.053992419324e-03 8.567596591300e-05 7.855797903159e+00
2.400000000000e+02 -5.017061771188e-03 8.563700323488e-05 7.807842169363e+00
2.402500000000e+02 -4.992824709738e-03 8.563726648242e-05 7.759403800416e+00
2.405000000000e+02 -4.981558004661e-03 8.567797064046e-05 7.710501404945e+00
2.407500000000e+02 -4.983394809758e-03 8.575981379319e-05 7.661152503234e+00
2.410000000000e+02 -4.998324319283e-03 8.588295886153e-05 7.611373654010e+00
2.412500000000e+02 -5.026193251697e-03 8.604702524262e-05 7.561180568438e+00
2.415000000000e+02 -5.066708661073e-03 8.625107044685e-05 7.510588209268e+00
2.417500000000e+02 -5.119442138393e-03 8.649361589474e-05 7.459610876507e+00
2.420000000000e+02 -5.183835362945e-03 8.677263302947e-05 7.408262280279e+00
2.422500000000e+02 -5.259207081221e-03 8.708556437254e-05 7.356555604488e+00
2.425000000000e+02 -5.344761065387e-03 8.742932658506e-05 7.304503560208e+00
2.427500000000e+02 -5.439595469248e-03 8.780034033598e-05 7.252118435822e+00
2.430000000000e+02 -5.542713157743e-03 8.819457351517e-05 7.199412143305e+00
2.432500000000e+02 -5.653033069591e-03 8.860757595558e-05 7.146396264593e+00
2.435000000000e+02 -5.769402422363e-03 8.903452301937e-05 7.093082099150e+00
2.437500000000e+02 -5.890609703586e-03 8.947026769651e-05 7.039480716521e+00
2.440000000000e+02 -6.015398187927e-03 8.990939733952e-05 6.985603010065e+00
2.442500000000e+02 -6.142479950793e-03 9.034629658755e-05 6.931459757566e+00
2.445000000000e+02 -6.270550063216e-03 9.077521627154e-05 6.877061685964e+00
2.447500000000e+02 -6.398300890538e-03 9.119034151031e-05 6.822419535875e+00
2.450000000000e+02 -6.524436256695e-03 9.158586433478e-05 6.767544129870e+00
2.452500000000e+02 -6.647685238774e-03 9.195605739148e-05 6.712446439943e+00
2.455000000000e+02 -6.766815536225e-03 9.229534645391e-05 6.657137648253e+00
2.457500000000e+02 -6.880646022487e-03 9.259838081546e-05 6.601629204744e+00
2.460000000000e+02 -6.988058350439e-03 9.286010004406e-05 6.545932876708e+00
2.462500000000e+02 -7.088007625652e-03 9.307579569809e-05 6.490060782693e+00
2.465000000000e+02 -7.179531626963e-03 9.324115921966e-05 6.434025419769e+00
2.467500000000e+02 -7.261759009709e-03 9.335234580152e-05 6.377839668130e+00
2.470000000000e+02 -7.333915837775e-03 9.340601888239e-05 6.321516786616e+00
2.472500000000e+02 -7.395331086106e-03 9.339936416070e-05 6.265070382445e+00
2.475000000000e+02 -7.445440493081e-03 9.333011716994e-05 6.208514371007e+00
2.477500000000e+02 -7.483789450956e-03 9.319658075621e-05 6.151862908961e+00
2.480000000000e+02 -7.510034217036e-03 9.299762756701e-05 6.095130319333e+00
2.482500000000e+02 -7.523942173605e-03 9.273270716034e-05 6.038330991567e+00
2.485000000000e+02 -7.525390524326e-03 9.240182946313e-05 5.981479278523e+00
2.487500000000e+02 -7.514364227478e-03 9.200554530731e-05 5.924589373236e+00
2.490000000000e+02 -7.490952242006e-03 9.154492546348e-05 5.867675189964e+00
2.492500000000e+02 -7.455343222184e-03 9.102152642834e-05 5.810750233029e+00
2.495000000000e+02 -7.407820085619e-03 9.043733196412e-05 5.753827474618e+00
2.497500000000e+02 -7.348753935328e-03 8.979479164550e-05 5.696919240617e+00
2.500000000000e+02 -7.278597516765e-03 8.909672883012e-05 5.640037099919e+00
2.502500000000e+02 -7.197877836758e-03 8.834627771920e-05 5.583191781920e+00
2.505000000000e+02 -7.107188718849e-03 8.754685014048e-05 5.526393101056e+00
2.507500000000e+02 -7.007182913727e-03 8.670210089143e-05 5.469649917818e+00
2.510000000000e+02 -6.898564348057e-03 8.581589081644e-05 5.412970112675e+00
2.512500000000e+02 -6.782080193502e-03 8.489224391969e-05 5.356360601013e+00
2.515000000000e+02 -6.658513139085e-03 8.393525217085e-05 5.299827363292e+00
2.517500000000e+02 -6.528673707757e-03 8.294909511616e-05 5.243375516736e+00
2.520000000000e+02 -6.393392896745e-03 8.193799533807e-05 5.187009401610e+00
2.522500000000e+02 -6.253515017338e-03 8.090617710640e-05 5.130732700095e+00
2.525000000000e+02 -6.109890868621e-03 7.985783608788e-05 5.074548576455e+00
2.527500000000e+02 -5.963371233518e-03 7.879710741146e-05 5.018459826658e+00
2.530000000000e+02 -5.814800761416e-03 7.772803487913e-05 4.962469051507e+00
2.532500000000e+02 -5.665012185735e-03 7.665455822034e-05 4.906578826309e+00
2.535000000000e+02 -5.514820964758e-03 7.558048160833e-05 4.850791879031e+00
2.537500000000e+02 -5.365020331803e-03 7.450944613102e-05 4.795111263950e+00
2.540000000000e+02 -5.216376651387e-03 7.344491142902e-05 4.739540520329e+00
2.542500000000e+02 -5.069625241906e-03 7.239013605467e-05 4.684083821478e+00
2.545000000000e+02 -4.925466603467e-03 7.134815825807e-05 4.628746103068e+00
2.547500000000e+02 -4.784562949991e-03 7.032176623428e-05 4.573533163465e+00
2.550000000000e+02 -4.647535205965e-03 6.931349583481e-05 4.518451740908e+00
2.552500000000e+02 -4.514960318301e-03 6.832563980502e-05 4.463509557839e+00
2.555000000000e+02 -4.387369030349e-03 6.736019747508e-05 4.408715336078e+00
2.557500000000e+02 -4.265243922781e-03 6.641886887121e-05 4.354078776096e+00
2.560000000000e+02 -4.149017936795e-03 6.550305022929e-05 4.299610508840e+00
2.562500000000e+02 -4.039073206353e-03 6.461382849368e-05 4.245322016602e+00
2.565000000000e+02 -3.935740209663e-03 6.375198487887e-05 4.191225527246e+00
2.567500000000e+02 -3.839297310981e-03 6.291799230881e-05 4.137333887659e+00
2.570000000000e+02 -3.749970526979e-03 6.211202113618e-05 4.083660416316e+00
2.572500000000e+02 -3.667933727413e-03 6.133394694979e-05 4.030218745779e+00
2.575000000000e+02 -3.593309084424e-03 6.058336553835e-05 3.977022656648e+00
2.577500000000e+02 -3.526167756555e-03 5.985960813257e-05 3.924085909239e+00
2.580000000000e+02 -3.466530863500e-03 5.916176079540e-05 3.871422079602e+00
2.582500000000e+02 -3.414370580074e-03 5.848868559391e-05 3.819044401287e+00
2.585000000000e+02 -3.369611462933e-03 5.783905196685e-05 3.766965621094e+00
2.587500000000e+02 -3.332131835967e-03 5.721135988940e-05 3.715197869457e+00
2.590000000000e+02 -3.301765216422e-03 5.660393048423e-05 3.663752549599e+00
2.592500000000e+02 -3.278301790373e-03 5.601497221844e-05 3.612640245901e+00
2.595000000000e+02 -3.261489952787e-03 5.544259849341e-05 3.561870653801e+00
2.597500000000e+02 -3.251037819417e-03 5.488485345842e-05 3.511452529695e+00
2.600000000000e+02 -3.246614612577e-03 5.433973270214e-05 3.461393659851e+00
2.602500000000e+02 -3.247852043126e-03 5.380520297452e-05 3.411700847065e+00
2.605000000000e+02 -3.254345780503e-03 5.327921750684e-05 3.362379912319e+00
2.607500000000e+02 -3.265656999839e-03 5.275972415744e-05 3.313435709973e+00
2.610000000000e+02 -3.281313750046e-03 5.224472877693e-05 3.264872152926e+00
2.612500000000e+02 -3.300812525938e-03 5.173228271252e-05 3.216692247617e+00
2.615000000000e+02 -3.323620114747e-03 5.122045480896e-05 3.168898134130e+00
2.617500000000e+02 -3.349175605638e-03 5.070737378687e-05 3.121491133742e+00
2.620000000000e+02 -3.376892462106e-03 5.019124718506e-05 3.074471798248e+00
2.622500000000e+02 -3.406161064274e-03 4.967036213555e-05 3.027839966243e+00
2.625000000000e+02 -3.436351457556e-03 4.914309133811e-05 2.981594822139e+00
2.627500000000e+02 -3.466816534494e-03 4.860790071926e-05 2.935734960550e+00
2.630000000000e+02 -3.496895755074e-03 4.806335531518e-05 2.890258460963e+00
2.632500000000e+02 -3.525919339319e-03 4.750812563090e-05 2.845162967998e+00
2.635000000000e+02 -3.553213020211e-03 4.694099665081e-05 2.800445788815e+00
2.637500000000e+02 -3.578103228319e-03 4.636087479745e-05 2.756104000737e+00
2.640000000000e+02 -3.599922871758e-03 4.576679537155e-05 2.712134582163e+00
2.642500000000e+02 -3.618017487969e-03 4.515793079427e-05 2.668534558027e+00
2.645000000000e+02 -3.631751819093e-03 4.453359799533e-05 2.625301173895e+00
2.647500000000e+02 -3.640516668210e-03 4.389326612181e-05 2.582432087299e+00
2.650000000000e+02 -3.643735948597e-03 4.323656295710e-05 2.539925590057e+00
2.652500000000e+02 -3.640873742216e-03 4.256328143143e-05 2.497780847322e+00
2.655000000000e+02 -3.631441341218e-03 4.187338464257e-05 2.455998166210e+00
2.657500000000e+02 -3.615004090548e-03 4.116700988208e-05 2.414579276571e+00
2.660000000000e+02 -3.591187998832e-03 4.044447182092e-05 2.373527635503e+00
2.662500000000e+02 -3.559685936629e-03 3.970626028954e-05 2.332848735147e+00
2.665000000000e+02 -3.520263393630e-03 3.895303661344e-05 2.292550423915e+00
2.667500000000e+02 -3.472763489257e-03 3.818567245203e-05 2.252643218090e+00
2.670000000000e+02 -3.417111408161e-03 3.740521192022e-05 2.213140612074e+00
2.672500000000e+02 -3.353318073293e-03 3.661287714801e-05 2.174059365874e+00
2.675000000000e+02 -3.281482873562e-03 3.581007702855e-05 2.135419766171e+00
2.677500000000e+02 -3.201795529051e-03 3.499839158108e-05 2.097245857323e+00
2.680000000000e+02 -3.114536950469e-03 3.417956662027e-05 2.059565619647e+00
2.682500000000e+02 -3.020078906272e-03 3.335553190409e-05 2.022411102171e+00
2.685000000000e+02 -2.918882559672e-03 3.252839218823e-05 1.985818488279e+00
2.687500000000e+02 -2.811495887457e-03 3.170042192002e-05 1.949828093304e+00
2.690000000000e+02 -2.698549972771e-03 3.087406030847e-05 1.914484292260e+00
2.692500000000e+02 -2.580754132904e-03 3.005190513272e-05 1.879835365750e+00
2.695000000000e+02 -2.458889927659e-03 2.923670349722e-05 1.845933267980e+00
2.697500000000e+02 -2.333804048239e-03 2.843134372491e-05 1.812833321083e+00
2.700000000000e+02 -2.206400110879e-03 2.763884060641e-05 1.780593832979e+00
2.702500000000e+02 -2.077629460467e-03 2.686231923363e-05 1.749275649893e+00
2.705000000000e+02 -1.948481062612e-03 2.610499676706e-05 1.718941655030e+00
2.707500000000e+02 -1.819970580555e-03 2.537016030221e-05 1.689656218674e+00
2.710000000000e+02 -1.693128774070e-03 2.466114258268e-05 1.661484617788e+00
2.712500000000e+02 -1.568989349479e-03 2.398129364506e-05 1.634492435794e+00
2.715000000000e+02 -1.448576427958e-03 2.333395056095e-05 1.608744960150e+00
2.717500000000e+02 -1.332891858120e-03 2.272240463178e-05 1.584306587396e+00
2.720000000000e+02 -1.222902603946e-03 2.214986933050e-05 1.561240251604e+00
2.722500000000e+02 -1.119528453201e-03 2.161944390566e-05 1.539606886301e+00
2.725000000000e+02 -1.023630280492e-03 2.113407754073e-05 1.519464928652e+00
2.727500000000e+02 -9.359990467969e-04 2.069653575482e-05 1.500869874668e+00
2.730000000000e+02 -8.573457863770e-04 2.030936706998e-05 1.483873887662e+00
2.732500000000e+02 -7.882927239379e-04 1.997487255084e-05 1.468525464719e+00
2.735000000000e+02 -7.293657262236e-04 1.969507581551e-05 1.454869160624e+00
2.737500000000e+02 -6.809881646269e-04 1.947169954342e-05 1.442945369382e+00
2.740000000000e+02 -6.434763792832e-04 1.930614358286e-05 1.432790159730e+00
2.742500000000e+02 -6.170367027580e-04 1.919946986367e-05 1.424435162179e+00
2.745000000000e+02 -6.017641686247e-04 1.915239065808e-05 1.417907503143e+00
2.747500000000e+02 -5.976428493644e-04 1.916526250806e-05 1.413229781704e+00
2.750000000000e+02 -6.045478629210e-04 1.923808615062e-05 1.410420084243e+00
2.752500000000e+02 -6.222489863504e-04 1.937051148576e-05 1.409492032997e+00
2.755000000000e+02 -6.504157153712e-04 1.956184929253e-05 1.410454863393e+00
2.757500000000e+02 -6.886237726264e-04 1.981108642152e-05 1.413313527627e+00
2.760000000000e+02 -7.363628024666e-04 2.011690658382e-05 1.418068819465e+00
2.762500000000e+02 -7.930452195106e-04 2.047771405445e-05 1.424717519184e+00
2.765000000000e+02 -8.580159223019e-04 2.089166095165e-05 1.433252553738e+00
2.767500000000e+02 -9.305627464834e-04 2.135667295489e-05 1.443663171626e+00
2.770000000000e+02 -1.009927404733e-03 2.187048837599e-05 1.455935129710e+00
2.772500000000e+02 -1.095316663127e-03 2.243068640650e-05 1.470050888057e+00
2.775000000000e+02 -1.185913593804e-03 2.303471087267e-05 1.485989814045e+00
2.777500000000e+02 -1.280888687546e-03 2.367990156082e-05 1.503728389226e+00
2.780000000000e+02 -1.379410724325e-03 2.436352323693e-05 1.523240420982e+00
2.782500000000e+02 -1.480657168738e-03 2.508278949825e-05 1.544497251616e+00
2.785000000000e+02 -1.583824003451e-03 2.583488504457e-05 1.567467967002e+00
2.787500000000e+02 -1.688134829735e-03 2.661698536630e-05 1.592119597473e+00
2.790000000000e+02 -1.792849146871e-03 2.742627299182e-05 1.618417312436e+00
2.792500000000e+02 -1.897269721012e-03 2.825995259392e-05 1.646324605092e+00
2.795000000000e+02 -2.000749019791e-03 2.911526368468e-05 1.675803464013e+00
2.797500000000e+02 -2.102694644536e-03 2.998948961941e-05 1.706814533651e+00
2.800000000000e+02 -2.202573779374e-03 3.087996728246e-05 1.739317258443e+00
2.802500000000e+02 -2.299916582374e-03 3.178409298307e-05 1.773270014103e+00
2.805000000000e+02 -2.394318647189e-03 3.269932972658e-05 1.808630222365e+00
2.807500000000e+02 -2.485442506452e-03 3.362321353473e-05 1.845354453440e+00
2.810000000000e+02 -2.573018254611e-03 3.455336014724e-05 1.883398514201e+00
2.812500000000e+02 -2.656843303976e-03 3.548747083856e-05 1.922717527226e+00
2.815000000000e+02 -2.736781340416e-03 3.642334004814e-05 1.963266000193e+00
2.817500000000e+02 -2.812760544552e-03 3.735886325040e-05 2.004997891099e+00
2.820000000000e+02 -2.884771153698e-03 3.829204604708e-05 2.047866670138e+00
2.822500000000e+02 -2.952862361146e-03 3.922101414228e-05 2.091825383231e+00
2.825000000000e+02 -3.017138663586e-03 4.014402406485e-05 2.136826719368e+00
2.827500000000e+02 -3.077755735146e-03 4.105947448008e-05 2.182823085567e+00
2.830000000000e+02 -3.134915789522e-03 4.196591766956e-05 2.229766691824e+00
2.832500000000e+02 -3.188862608512e-03 4.286207099871e-05 2.277609648895e+00
2.835000000000e+02 -3.239876201489e-03 4.374682754504e-05 2.326304080318e+00
2.837500000000e+02 -3.288267192537e-03 4.461926554405e-05 2.375802249336e+00
2.840000000000e+02 -3.334371010458e-03 4.547865139432e-05 2.426056702059e+00
2.842500000000e+02 -3.378541872469e-03 4.632445039424e-05 2.477020424669e+00
2.845000000000e+02 -3.421146757122e-03 4.715635231284e-05 2.528647013345e+00
2.847500000000e+02 -3.462559256982e-03 4.797423410477e-05 2.580890855895e+00
2.850000000000e+02 -3.503153425071e-03 4.877818947996e-05 2.633707319664e+00
2.852500000000e+02 -3.543297654670e-03 4.956848465804e-05 2.687052942613e+00
2.855000000000e+02 -3.583348661066e-03 5.034556026698e-05 2.740885624695e+00
2.857500000000e+02 -3.623645774219e-03 5.111003829633e-05 2.795164811749e+00
2.860000000000e+02 -3.664505480011e-03 5.186270633750e-05 2.849851669240e+00
2.862500000000e+02 -3.706216285532e-03 5.260449666558e-05 2.904909238141e+00
2.865000000000e+02 -3.749034017353e-03 5.333645203981e-05 2.960302571764e+00
2.867500000000e+02 -3.793177640529e-03 5.405971074046e-05 3.015998843738e+00
2.870000000000e+02 -3.838825535875e-03 5.477547836980e-05 3.071967425973e+00
2.872500000000e+02 -3.886112469387e-03 5.548500295618e-05 3.128179932139e+00
2.875000000000e+02 -3.935127308407e-03 5.618954811337e-05 3.184610220800e+00
2.877500000000e+02 -3.985911483733e-03 5.689036764941e-05 3.241234362302e+00
2.880000000000e+02 -4.038458360682e-03 5.758868581793e-05 3.298030560288e+00
2.882500000000e+02 -4.092713452763e-03 5.828567321137e-05 3.354979033794e+00
2.885000000000e+02 -4.148575476989e-03 5.898238305321e-05 3.412061856500e+00
2.887500000000e+02 -4.205898331572e-03 5.967977481844e-05 3.469262762482e+00
2.890000000000e+02 -4.264494052003e-03 6.037869119890e-05 3.526566913303e+00
2.892500000000e+02 -4.324136396416e-03 6.107983598508e-05 3.583960637904e+00
2.895000000000e+02 -4.384565196186e-03 6.178376076194e-05 3.641431149901e+00
2.897500000000e+02 -4.445491374198e-03 6.249085594692e-05 3.698966245317e+00
2.900000000000e+02 -4.506602405535e-03 6.320134459348e-05 3.756553999076e+00
2.902500000000e+02 -4.567568162692e-03 6.391527986424e-05 3.814182451790e+00
2.905000000000e+02 -4.628047020242e-03 6.463254533068e-05 3.871839314986e+00
2.907500000000e+02 -4.687692072157e-03 6.535285834711e-05 3.929511686956e+00
2.910000000000e+02 -4.746157240002e-03 6.607577628392e-05 3.987185793481e+00
2.912500000000e+02 -4.803103215412e-03 6.680070539014e-05 4.044846769382e+00
2.915000000000e+02 -4.858203112027e-03 6.752691097792e-05 4.102478468271e+00
2.917500000000e+02 -4.911147734824e-03 6.825353274201e-05 4.160063329846e+00
2.920000000000e+02 -4.961650498485e-03 6.897960106389e-05 4.217582289581e+00
2.922500000000e+02 -5.009451739120e-03 6.970405309753e-05 4.275014741103e+00
2.925000000000e+02 -5.054322493991e-03 7.042574311020e-05 4.332338562458e+00
2.927500000000e+02 -5.096067554525e-03 7.114346403814e-05 4.389530184386e+00
2.930000000000e+02 -5.134528132460e-03 7.185596763276e-05 4.446564726931e+00
2.932500000000e+02 -5.169583943588e-03 7.256198097536e-05 4.503416172929e+00
2.935000000000e+02 -5.201154881837e-03 7.326022538817e-05 4.560057602965e+00
2.937500000000e+02 -5.229202139593e-03 7.394943367681e-05 4.616461464299e+00
2.940000000000e+02 -5.253728888218e-03 7.462836760305e-05 4.672599877213e+00
2.942500000000e+02 -5.274780628862e-03 7.529583506924e-05 4.728444980252e+00
2.945000000000e+02 -5.292445090547e-03 7.595070634325e-05 4.783969286767e+00
2.947500000000e+02 -5.306851921221e-03 7.659192998902e-05 4.839146069418e+00
2.950000000000e+02 -5.318171997174e-03 7.721854826442e-05 4.893949740450e+00
2.952500000000e+02 -5.326616553302e-03 7.782971229092e-05 4.948356242275e+00
2.955000000000e+02 -5.332435952624e-03 7.842469605820e-05 5.002343418758e+00
2.957500000000e+02 -5.335918232848e-03 7.900291013435e-05 5.055891378713e+00
2.960000000000e+02 -5.337387291826e-03 7.956391404504e-05 5.108982828997e+00
2.962500000000e+02 -5.337200737392e-03 8.010742746561e-05 5.161603377486e+00
2.965000000000e+02 -5.335747365487e-03 8.063333973529e-05 5.213741802638e+00
2.967500000000e+02 -5.333444174359e-03 8.114171065884e-05 5.265390275131e+00
2.970000000000e+02 -5.330732915981e-03 8.163278176429e-05 5.316544538718e+00
2.972500000000e+02 -5.328076127485e-03 8.210699854608e-05 5.367204038253e+00
2.975000000000e+02 -5.325952601668e-03 8.256498494646e-05 5.417371997860e+00
2.977500000000e+02 -5.324852257040e-03 8.300754184051e-05 5.467055448649e+00
2.980000000000e+02 -5.325270464584e-03 8.343564032642e-05 5.516265203570e+00
2.982500000000e+02 -5.327701823001e-03 8.385041147210e-05 5.565015783907e+00
2.985000000000e+02 -5.332633329606e-03 8.425311526331e-05 5.613325297686e+00
2.987500000000e+02 -5.340537116624e-03 8.464513100659e-05 5.661215274333e+00
2.990000000000e+02 -5.351862881497e-03 8.502789968598e-05 5.708710460727e+00
2.992500000000e+02 -5.367029936167e-03 8.540294644110e-05 5.755838578684e+00
2.995000000000e+02 -5.386419173221e-03 8.577186197700e-05 5.802630054711e+00
2.997500000000e+02 -5.410365209434e-03 8.613619429365e-05 5.849117723132e+00
3.000000000000e+02 -5.439148734754e-03 8.649743175843e-05 5.895336507776e+00
3.002500000000e+02 -5.472989343250e-03 8.685697500682e-05 5.941323092746e+00
3.005000000000e+02 -5.512038849031e-03 8.721611847856e-05 5.987115574816e+00
3.007500000000e+02 -5.556375611885e-03 8.757591966907e-05 6.032753117787e+00
3.010000000000e+02 -5.605999729773e-03 8.793723545605e-05 6.078275600413e+00
3.012500000000e+02 -5.660829350748e-03 8.830069324470e-05 6.123723267556e+00
3.015000000000e+02 -5.720698297880e-03 8.866663973853e-05 6.169136385001e+00
3.017500000000e+02 -5.785355103020e-03 8.903511972913e-05 6.214554901660e+00
3.020000000000e+02 -5.854463530556e-03 8.940586038148e-05 6.260018120123e+00
3.022500000000e+02 -5.927604534263e-03 8.977825733777e-05 6.305564377967e+00
3.025000000000e+02 -6.004279774205e-03 9.015137552032e-05 6.351230738352e+00
3.027500000000e+02 -6.083916689500e-03 9.052395245723e-05 6.397052697259e+00
3.030000000000e+02 -6.165874780470e-03 9.089441195650e-05 6.443063892396e+00
3.032500000000e+02 -6.249453211083e-03 9.126087560982e-05 6.489295833968e+00
3.035000000000e+02 -6.333899481896e-03 9.162118741832e-05 6.535777641228e+00
3.037500000000e+02 -6.418419014290e-03 9.197295189400e-05 6.582535792567e+00
3.040000000000e+02 -6.502185481647e-03 9.231357349751e-05 6.629593885639e+00
3.042500000000e+02 -6.584351642476e-03 9.264029282544e-05 6.676972414094e+00
3.045000000000e+02 -6.664060513641e-03 9.295022856712e-05 6.724688549069e+00
3.047500000000e+02 -6.740456623848e-03 9.324042806219e-05 6.772755941975e+00
3.050000000000e+02 -6.812697130322e-03 9.350791232568e-05 6.821184542768e+00
3.052500000000e+02 -6.879962729828e-03 9.374972423248e-05 6.869980428930e+00
3.055000000000e+02 -6.941468075598e-03 9.396297181716e-05 6.919145660939e+00
3.057500000000e+02 -6.996471586200e-03 9.414486937187e-05 6.968678158987e+00
3.060000000000e+02 -7.044284676164e-03 9.429277963799e-05 7.018571596946e+00
3.062500000000e+02 -7.084280073839e-03 9.440425206694e-05 7.068815332237e+00
3.065000000000e+02 -7.115899484115e-03 9.447705857515e-05 7.119394353297e+00
3.067500000000e+02 -7.138660235668e-03 9.450922530052e-05 7.170289265966e+00
3.070000000000e+02 -7.152161240121e-03 9.449906133779e-05 7.221476301178e+00
3.072500000000e+02 -7.156087913455e-03 9.444518375368e-05 7.272927362226e+00
3.075000000000e+02 -7.150216412923e-03 9.434653957804e-05 7.324610095274e+00
3.077500000000e+02 -7.134416884656e-03 9.420241904098e-05 7.376487998228e+00
3.080000000000e+02 -7.108656013735e-03 9.401247495253e-05 7.428520553308e+00
3.082500000000e+02 -7.072998665738e-03 9.377675530067e-05 7.480663393139e+00
3.085000000000e+02 -7.027608703018e-03 9.349568934858e-05 7.532868493419e+00
3.087500000000e+02 -6.972749028349e-03 9.317008846638e-05 7.585084388671e+00
3.090000000000e+02 -6.908780665376e-03 9.280114039595e-05 7.637256414931e+00
3.092500000000e+02 -6.836160987304e-03 9.239048296369e-05 7.689326969315e+00
3.095000000000e+02 -6.755440850118e-03 9.194013639757e-05 7.741235790129e+00
3.097500000000e+02 -6.667260883048e-03 9.145249306419e-05 7.792920248428e+00
3.100000000000e+02 -6.572346646223e-03 9.093032638544e-05 7.844315652215e+00
3.102500000000e+02 -6.471502718653e-03 9.037675974030e-05 7.895355555193e+00
3.105000000000e+02 -6.365605718505e-03 8.979517890687e-05 7.945972069475e+00
3.107500000000e+02 -6.255596391295e-03 8.918936411706e-05 7.996096174843e+00
3.110000000000e+02 -6.142470396077e-03 8.856338101521e-05 8.045658022774e+00
3.112500000000e+02 -6.027268029233e-03 8.792151736584e-05 8.094587228873e+00
3.115000000000e+02 -5.911062972209e-03 8.726825876473e-05 8.142813151700e+00
3.117500000000e+02 -5.794950512648e-03 8.660824746101e-05 8.190265151279e+00
3.120000000000e+02 -5.680035140415e-03 8.594622807692e-05 8.236872828321e+00
3.122500000000e+02 -5.567417871910e-03 8.528700586855e-05 8.282566236554e+00
3.125000000000e+02 -5.458183329251e-03 8.463541033366e-05 8.327276072318e+00
3.127500000000e+02 -5.353386944341e-03 8.399621097180e-05 8.370933836368e+00
3.130000000000e+02 -5.254042468313e-03 8.337409546741e-05 8.413471969270e+00
3.132500000000e+02 -5.161109930727e-03 8.277360892822e-05 8.454823966306e+00
3.135000000000e+02 -5.075484483885e-03 8.219908557441e-05 8.494924468321e+00
3.137500000000e+02 -4.997986188245e-03 8.165461729046e-05 8.533709333991e+00
3.140000000000e+02 -4.929350758282e-03 8.114399813156e-05 8.571115703361e+00
3.142500000000e+02 -4.870221647578e-03 8.067067324641e-05 8.607082048204e+00
3.145000000000e+02 -4.821143373740e-03 8.023772510779e-05 8.641548222088e+00
3.147500000000e+02 -4.782556245937e-03 7.984784674339e-05 8.674455508788e+00
3.150000000000e+02 -4.754792370582e-03 7.950328243680e-05 8.705746684570e+00
3.152500000000e+02 -4.738073252841e-03 7.920584094456e-05 8.735366085651e+00
3.155000000000e+02 -4.732508658086e-03 7.895689926510e-05 8.763259696497e+00
3.157500000000e+02 -4.738096879936e-03 7.875738947952e-05 8.789375252820e+00
3.160000000000e+02 -4.754726184728e-03 7.860778035332e-05 8.813662373814e+00
3.162500000000e+02 -4.782177584850e-03 7.850807875795e-05 8.836072711052e+00
3.165000000000e+02 -4.820128711884e-03 7.845782954685e-05 8.856560124721e+00
3.167500000000e+02 -4.868158676194e-03 7.845610036661e-05 8.875080878475e+00
3.170000000000e+02 -4.925753927739e-03 7.850158347952e-05 8.891593861567e+00
3.172500000000e+02 -4.992315001748e-03 7.859262887619e-05 8.906060821756e+00
3.175000000000e+02 -5.067164055096e-03 7.872720510227e-05 8.918446614199e+00
3.177500000000e+02 -5.149552971139e-03 7.890296947793e-05 8.928719458140e+00
3.180000000000e+02 -5.238671957453e-03 7.911720606879e-05 8.936851196340e+00
3.182500000000e+02 -5.333658522164e-03 7.936691076729e-05 8.942817547420e+00
3.185000000000e+02 -5.433606779198e-03 7.964886665887e-05 8.946598354267e+00
3.187500000000e+02 -5.537576935770e-03 7.995965708674e-05 8.948177809335e+00
3.190000000000e+02 -5.644604825847e-03 8.029569516610e-05 8.947544661118e+00
3.192500000000e+02 -5.753711338959e-03 8.065327633058e-05 8.944692388342e+00
3.195000000000e+02 -5.863911774903e-03 8.102861068804e-05 8.939619347945e+00
3.197500000000e+02 -5.974224885094e-03 8.141779200740e-05 8.932328880651e+00
3.200000000000e+02 -6.083681593637e-03 8.181684869718e-05 8.922829377318e+00
3.202500000000e+02 -6.191333315067e-03 8.222183645731e-05 8.911134311525e+00
3.205000000000e+02 -6.296259765127e-03 8.262885371538e-05 8.897262225900e+00
3.207500000000e+02 -6.397576235160e-03 8.303406339724e-05 8.881236679866e+00
3.210000000000e+02 -6.494440341896e-03 8.343372240346e-05 8.863086168195e+00
3.212500000000e+02 -6.586058120563e-03 8.382421151035e-05 8.842844000867e+00
3.215000000000e+02 -6.671689514176e-03 8.420206305326e-05 8.820548155537e+00
3.217500000000e+02 -6.750653281289e-03 8.456398842890e-05 8.796241113420e+00
3.220000000000e+02 -6.822331264035e-03 8.490690574320e-05 8.769969667145e+00
3.222500000000e+02 -6.886172104600e-03 8.522796158583e-05 8.741784725330e+00
3.225000000000e+02 -6.941694338765e-03 8.552455467745e-05 8.711741097082e+00
3.227500000000e+02 -6.988488979541e-03 8.579434934419e-05 8.679897279819e+00
3.230000000000e+02 -7.026221606526e-03 8.603529698281e-05 8.646315233264e+00
3.232500000000e+02 -7.054634053864e-03 8.624564943818e-05 8.611060159005e+00
3.235000000000e+02 -7.073545713743e-03 8.642396225944e-05 8.574200271988e+00
3.237500000000e+02 -7.082854503356e-03 8.656906952345e-05 8.535806570524e+00
3.240000000000e+02 -7.082537305164e-03 8.668021202210e-05 8.495952606445e+00
3.242500000000e+02 -7.072649774266e-03 8.675700507443e-05 8.454714245206e+00
3.245000000000e+02 -7.053325584895e-03 8.679928815422e-05 8.412169424350e+00
3.247500000000e+02 -7.024775241731e-03 8.680720474794e-05 8.368397898254e+00
3.250000000000e+02 -6.987283944499e-03 8.678123738864e-05 8.323480975917e+00
3.252500000000e+02 -6.941208790952e-03 8.672217941430e-05 8.277501241169e+00
3.255000000000e+02 -6.886975225387e-03 8.663110345611e-05 8.230542261009e+00
3.257500000000e+02 -6.825072920274e-03 8.650932588869e-05 8.182688274868e+00
3.260000000000e+02 -6.756051076483e-03 8.635842596447e-05 8.134023868975e+00
3.262500000000e+02 -6.680512989736e-03 8.618022297069e-05 8.084633633136e+00
3.265000000000e+02 -6.599110238110e-03 8.597670628074e-05 8.034601804375e+00
3.267500000000e+02 -6.512536402379e-03 8.575003628325e-05 7.984011897030e+00
3.270000000000e+02 -6.421520794719e-03 8.550253233272e-05 7.932946326374e+00
3.272500000000e+02 -6.326821725419e-03 8.523662859325e-05 7.881486025783e+00
3.275000000000e+02 -6.229219630996e-03 8.495484954810e-05 7.829710066183e+00
3.277500000000e+02 -6.129510008405e-03 8.465971070873e-05 7.777695282117e+00
3.280000000000e+02 -6.028496276966e-03 8.435377771662e-05 7.725515906517e+00
3.282500000000e+02 -5.926982835261e-03 8.403958018652e-05 7.673243224679e+00
3.285000000000e+02 -5.825768047347e-03 8.371966366652e-05 7.620945250386e+00
3.287500000000e+02 -5.725637269539e-03 8.339658938461e-05 7.568686425011e+00
3.290000000000e+02 -5.627356295897e-03 8.307279772837e-05 7.516527350236e+00
3.292500000000e+02 -5.531665107018e-03 8.275062138474e-05 7.464524551970e+00
3.295000000000e+02 -5.439271877879e-03 8.243233438787e-05 7.412730282346e+00
3.297500000000e+02 -5.350847458016e-03 8.211998594906e-05 7.361192354191e+00
3.300000000000e+02 -5.267020257751e-03 8.181545273114e-05 7.309954017700e+00
3.302500000000e+02 -5.188371214216e-03 8.152048027224e-05 7.259053871967e+00
3.305000000000e+02 -5.115429397438e-03 8.123664012200e-05 7.208525817077e+00
3.307500000000e+02 -5.048668458087e-03 8.096530971408e-05 7.158399037469e+00
3.310000000000e+02 -4.988503465094e-03 8.070766591070e-05 7.108698024151e+00
3.312500000000e+02 -4.935288367038e-03 8.046468642389e-05 7.059442627173e+00
3.315000000000e+02 -4.889314096958e-03 8.023713979582e-05 7.010648141797e+00
3.317500000000e+02 -4.850807366605e-03 8.002557523695e-05 6.962325417102e+00
3.320000000000e+02 -4.819930074751e-03 7.983034148415e-05 6.914480995552e+00
3.322500000000e+02 -4.796779407447e-03 7.965158984666e-05 6.867117273067e+00
3.325000000000e+02 -4.781388587967e-03 7.948927956958e-05 6.820232678294e+00
3.327500000000e+02 -4.773728181887e-03 7.934318756256e-05 6.773821872486e+00
3.330000000000e+02 -4.773708048843e-03 7.921292008897e-05 6.727875957265e+00
3.332500000000e+02 -4.781179693194e-03 7.909792562411e-05 6.682382699902e+00
3.335000000000e+02 -4.795939026296e-03 7.899750849277e-05 6.637326764146e+00
3.337500000000e+02 -4.817729451251e-03 7.891084347261e-05 6.592689948453e+00
3.340000000000e+02 -4.846245218143e-03 7.883699007202e-05 6.548451427685e+00
3.342500000000e+02 -4.881134953736e-03 7.877491021960e-05 6.504587999650e+00
3.345000000000e+02 -4.922005321758e-03 7.872348182664e-05 6.461074327114e+00
3.347500000000e+02 -4.968424655532e-03 7.868148900184e-05 6.417883184041e+00
3.350000000000e+02 -5.019926605999e-03 7.864765243942e-05 6.374985696114e+00
3.352500000000e+02 -5.076013692953e-03 7.862065524833e-05 6.332351581029e+00
3.355000000000e+02 -5.136160807641e-03 7.859913376759e-05 6.289949380697e+00
3.357500000000e+02 -5.199818650419e-03 7.858168046732e-05 6.247746693177e+00
3.360000000000e+02 -5.266417116521e-03 7.856684543631e-05 6.205710399215e+00
3.362500000000e+02 -5.335368602373e-03 7.855314760374e-05 6.163806879861e+00
3.365000000000e+02 -5.406071209401e-03 7.853911212979e-05 6.122002230910e+00
3.367500000000e+02 -5.477911932510e-03 7.852322848206e-05 6.080262468090e+00
3.370000000000e+02 -5.550269826828e-03 7.850397358386e-05 6.038553720828e+00
3.372500000000e+02 -5.622519295016e-03 7.847978993494e-05 5.996842417670e+00
3.375000000000e+02 -5.694033360144e-03 7.844910511892e-05 5.955095456901e+00
3.377500000000e+02 -5.764187090398e-03 7.841034670297e-05 5.913280364812e+00
3.380000000000e+02 -5.832360973656e-03 7.836194050576e-05 5.871365437599e+00
3.382500000000e+02 -5.897944524556e-03 7.830231504780e-05 5.829319866769e+00
3.385000000000e+02 -5.960339779761e-03 7.822990881054e-05 5.787113846541e+00
3.387500000000e+02 -6.018964924966e-03 7.814317906449e-05 5.744718660472e+00
3.390000000000e+02 -6.073257732516e-03 7.804060569472e-05 5.702106749620e+00
3.392500000000e+02 -6.122679052585e-03 7.792070588922e-05 5.659251756738e+00
3.395000000000e+02 -6.166716159165e-03 7.778206111214e-05 5.616128553033e+00
3.397500000000e+02 -6.204886126803e-03 7.762330662589e-05 5.572713242768e+00
3.400000000000e+02 -6.236739100560e-03 7.744314843613e-05 5.528983148394e+00
3.402500000000e+02 -6.261861260786e-03 7.724037661527e-05 5.484916784250e+00
3.405000000000e+02 -6.279877809072e-03 7.701388892067e-05 5.440493810315e+00
3.407500000000e+02 -6.290455809723e-03 7.676270130852e-05 5.395694982878e+00
3.410000000000e+02 -6.293306921882e-03 7.648594202861e-05 5.350502094723e+00
3.412500000000e+02 -6.288189979755e-03 7.618287161962e-05 5.304897912389e+00
3.415000000000e+02 -6.274913361302e-03 7.585290768722e-05 5.258866121013e+00
3.417500000000e+02 -6.253337121680e-03 7.549563993639e-05 5.212391265846e+00
3.420000000000e+02 -6.223374967218e-03 7.511081784595e-05 5.165458712112e+00
3.422500000000e+02 -6.184995883494e-03 7.469837425464e-05 5.118054607040e+00
3.425000000000e+02 -6.138225478250e-03 7.425840771003e-05 5.070165865258e+00
3.427500000000e+02 -6.083146999440e-03 7.379122499149e-05 5.021780163612e+00
3.430000000000e+02 -6.019902141201e-03 7.329732739944e-05 4.972885957223e+00
3.432500000000e+02 -5.948691364107e-03 7.277737927655e-05 4.923472509414e+00
3.435000000000e+02 -5.869773856680e-03 7.223221922342e-05 4.873529947360e+00
3.437500000000e+02 -5.783466909629e-03 7.166285479393e-05 4.823049325456e+00
3.440000000000e+02 -5.690145017320e-03 7.107042503482e-05 4.772022715711e+00
3.442500000000e+02 -5.590238469379e-03 7.045621678528e-05 4.720443307387e+00
3.445000000000e+02 -5.484231347158e-03 6.982164613620e-05 4.668305521103e+00
3.447500000000e+02 -5.372659100405e-03 6.916824999587e-05 4.615605141455e+00
3.450000000000e+02 -5.256105722468e-03 6.849766475339e-05 4.562339453907e+00
3.452500000000e+02 -5.135200296557e-03 6.781155451469e-05 4.508507393567e+00
3.455000000000e+02 -5.010613033004e-03 6.711163857023e-05 4.454109696828e+00
3.457500000000e+02 -4.883050933278e-03 6.639968848696e-05 4.399149062163e+00
3.460000000000e+02 -4.753252910802e-03 6.567749417905e-05 4.343630306197e+00
3.462500000000e+02 -4.621984596234e-03 6.494684739405e-05 4.287560521318e+00
3.465000000000e+02 -4.490032662148e-03 6.420951863198e-05 4.230949226421e+00
3.467500000000e+02 -4.358198868751e-03 6.346724292633e-05 4.173808515025e+00
3.470000000000e+02 -4.227293589378e-03 6.272171548738e-05 4.116153189110e+00
3.472500000000e+02 -4.098129052221e-03 6.197457876936e-05 4.058000883362e+00
3.475000000000e+02 -3.971512275954e-03 6.122741321704e-05 3.999372172905e+00
3.477500000000e+02 -3.848237840514e-03 6.048173021700e-05 3.940290667474e+00
3.480000000000e+02 -3.729080472488e-03 5.973896543013e-05 3.880783084422e+00
3.482500000000e+02 -3.614787607307e-03 5.900047409946e-05 3.820879303414e+00
3.485000000000e+02 -3.506071956924e-03 5.826752705995e-05 3.760612398790e+00
3.487500000000e+02 -3.403604176892e-03 5.754130753763e-05 3.700018650843e+00
3.490000000000e+02 -3.308005669862e-03 5.682290885811e-05 3.639137531431e+00
3.492500000000e+02 -3.219841619958e-03 5.611333300445e-05 3.578011665283e+00
3.495000000000e+02 -3.139614333585e-03 5.541348841495e-05 3.516686764659e+00
3.497500000000e+02 -3.067756974247e-03 5.472418680652e-05 3.455211537303e+00
3.500000000000e+02 -3.004627823777e-03 5.404614275664e-05 3.393637565869e+00
3.502500000000e+02 -2.950505164428e-03 5.337997171348e-05 3.332019159269e+00
3.505000000000e+02 -2.905582821027e-03 5.272618784183e-05 3.270413175232e+00
3.507500000000e+02 -2.869966485575e-03 5.208520174632e-05 3.208878814458e+00
3.510000000000e+02 -2.843670894945e-03 5.145731848583e-05 3.147477387451e+00
3.512500000000e+02 -2.826617908655e-03 5.084273524852e-05 3.086272054095e+00
3.515000000000e+02 -2.818635629720e-03 5.024153971661e-05 3.025327539941e+00
3.517500000000e+02 -2.819458504628e-03 4.965370849183e-05 2.964709829251e+00
3.520000000000e+02 -2.828728509313e-03 4.907910631657e-05 2.904485840501e+00
3.522500000000e+02 -2.845997400550e-03 4.851748595266e-05 2.844723088056e+00
3.525000000000e+02 -2.870730029296e-03 4.796848915603e-05 2.785489332396e+00
3.527500000000e+02 -2.902308813759e-03 4.743164664345e-05 2.726852228906e+00
3.530000000000e+02 -2.940039287579e-03 4.690638501326e-05 2.668878974743e+00
3.532500000000e+02 -2.983156807878e-03 4.639202965903e-05 2.611635966403e+00
3.535000000000e+02 -3.030834299253e-03 4.588780847825e-05 2.555188466088e+00
3.537500000000e+02 -3.082191055003e-03 4.539285988961e-05 2.499600290550e+00
3.540000000000e+02 -3.136302413125e-03 4.490624213985e-05 2.444933517955e+00
3.542500000000e+02 -3.192210251567e-03 4.442694286252e-05 2.391248226928e+00
3.545000000000e+02 -3.248934089552e-03 4.395389237979e-05 2.338602259987e+00
3.547500000000e+02 -3.305482688489e-03 4.348597713960e-05 2.287051025484e+00
3.550000000000e+02 -3.360865880374e-03 4.302204987067e-05 2.236647327157e+00
3.552500000000e+02 -3.414106532487e-03 4.256094029270e-05 2.187441231735e+00
3.555000000000e+02 -3.464252327407e-03 4.210151147463e-05 2.139479970716e+00
3.557500000000e+02 -3.510387255998e-03 4.164264024181e-05 2.092807869135e+00
3.560000000000e+02 -3.551642738443e-03 4.118324908206e-05 2.047466312698e+00
3.562500000000e+02 -3.587208006156e-03 4.072231468977e-05 2.003493735054e+00
3.565000000000e+02 -3.616339786348e-03 4.025887513459e-05 1.960925635910e+00
3.567500000000e+02 -3.638370975465e-03 3.979207752886e-05 1.919794622605e+00
3.570000000000e+02 -3.652718280708e-03 3.932118566161e-05 1.880130465746e+00
3.572500000000e+02 -3.658888785036e-03 3.884559343070e-05 1.841960181950e+00
3.575000000000e+02 -3.656485341551e-03 3.836484050748e-05 1.805308123058e+00
3.577500000000e+02 -3.645210780950e-03 3.787862483789e-05 1.770196085624e+00
3.580000000000e+02 -3.624870902316e-03 3.738681287790e-05 1.736643432542e+00
3.582500000000e+02 -3.595376240976e-03 3.688944872104e-05 1.704667220419e+00
3.585000000000e+02 -3.556742594679e-03 3.638676224013e-05 1.674282342571e+00
3.587500000000e+02 -3.509090447639e-03 3.587917360695e-05 1.645501681150e+00
3.590000000000e+02 -3.452643310546e-03 3.536729662301e-05 1.618336261734e+00
3.592500000000e+02 -3.387725034634e-03 3.485194122899e-05 1.592795420650e+00
3.595000000000e+02 -3.314756146513e-03 3.433411322129e-05 1.568886977956e+00
3.597500000000e+02 -3.234249269175e-03 3.381501163208e-05 1.546617408612e+00
3.600000000000e+02 -3.146803700083e-03 3.329603107494e-05 1.525992021135e+00
3.602500000000e+02 -3.053099228509e-03 3.277875794802e-05 1.507015135266e+00
3.605000000000e+02 -2.953889263465e-03 3.226496395864e-05 1.489690250042e+00
3.607500000000e+02 -2.849993298000e-03 3.175660224194e-05 1.474020209929e+00
3.610000000000e+02 -2.742288768628e-03 3.125580234825e-05 1.460007355084e+00
3.612500000000e+02 -2.631702358966e-03 3.076486395950e-05 1.447653658503e+00
3.615000000000e+02 -2.519200832694e-03 3.028625110987e-05 1.436960835428e+00
3.617500000000e+02 -2.405781449157e-03 2.982258268860e-05 1.427930431305e+00
3.620000000000e+02 -2.292462059867e-03 2.937662019054e-05 1.420563877903e+00
3.622500000000e+02 -2.180270989000e-03 2.895125891741e-05 1.414862507696e+00
3.625000000000e+02 -2.070236762195e-03 2.854951452588e-05 1.410827532886e+00
3.627500000000e+02 -1.963377799208e-03 2.817450701484e-05 1.408459980026e+00
3.630000000000e+02 -1.860692187647e-03 2.782944118990e-05 1.407760573364e+00
3.632500000000e+02 -1.763147619762e-03 2.751758465300e-05 1.408729576044e+00
3.635000000000e+02 -1.671671615824e-03 2.724224246187e-05 1.411366581083e+00
3.637500000000e+02 -1.587142125762e-03 2.700672780589e-05 1.415670256954e+00
3.640000000000e+02 -1.510378598847e-03 2.681432894891e-05 1.421638053048e+00
3.642500000000e+02 -1.442133615467e-03 2.666827230657e-05 1.429265864147e+00
3.645000000000e+02 -1.383085148752e-03 2.657168196701e-05 1.438547668787e+00
3.647500000000e+02 -1.333829529583e-03 2.652753569971e-05 1.449475143490e+00
3.650000000000e+02 -1.294875179978e-03 2.653861793753e-05 1.462037266442e+00
3.652500000000e+02 -1.266637164922e-03 2.660747080419e-05 1.476219917378e+00
3.655000000000e+02 -1.249432636804e-03 2.673634346145e-05 1.492005491030e+00
3.657500000000e+02 -1.243477198424e-03 2.692714188640e-05 1.509372529978e+00
3.660000000000e+02 -1.248882265564e-03 2.718137938004e-05 1.528295393755e+00
3.662500000000e+02 -1.265653468143e-03 2.750012933062e-05 1.548743973144e+00
3.665000000000e+02 -1.293690105953e-03 2.788398234893e-05 1.570683460456e+00
3.667500000000e+02 -1.332785740453e-03 2.833300850111e-05 1.594074186870e+00
3.670000000000e+02 -1.382629876784e-03 2.884672591696e-05 1.618871533230e+00
3.672500000000e+02 -1.442810823132e-03 2.942407721918e-05 1.645025921734e+00
3.675000000000e+02 -1.512819668997e-03 3.006341541700e-05 1.672482891852e+00
3.677500000000e+02 -1.592055453763e-03 3.076249954823e-05 1.701183262621e+00
3.680000000000e+02 -1.679831500076e-03 3.151850007704e-05 1.731063380500e+00
3.682500000000e+02 -1.775382850982e-03 3.232801557662e-05 1.762055451214e+00
3.685000000000e+02 -1.877874821850e-03 3.318709990949e-05 1.794087949783e+00
3.687500000000e+02 -1.986412484190e-03 3.409129977547e-05 1.827086104361e+00
3.690000000000e+02 -2.100051066669e-03 3.503570099161e-05 1.860972443779e+00
3.692500000000e+02 -2.217807035712e-03 3.601498423295e-05 1.895667402383e+00
3.695000000000e+02 -2.338669809481e-03 3.702348821977e-05 1.931089969071e+00
3.697500000000e+02 -2.461613829314e-03 3.805527843634e-05 1.967158373237e+00
3.700000000000e+02 -2.585610925347e-03 3.910422147504e-05 2.003790792890e+00
3.702500000000e+02 -2.709642688983e-03 4.016406207696e-05 2.040906077928e+00
3.705000000000e+02 -2.832712760579e-03 4.122850324503e-05 2.078424474542e+00
3.707500000000e+02 -2.953858818884e-03 4.229128631167e-05 2.116268341767e+00
3.710000000000e+02 -3.072164063948e-03 4.334627054231e-05 2.154362852302e+00
3.712500000000e+02 -3.186768043528e-03 4.438751107175e-05 2.192636664518e+00
3.715000000000e+02 -3.296876660232e-03 4.540932453584e-05 2.231022562652e+00
3.717500000000e+02 -3.401771235434e-03 4.640638405826e-05 2.269458051708e+00
3.720000000000e+02 -3.500816437576e-03 4.737377143915e-05 2.307885906369e+00
3.722500000000e+02 -3.593466914870e-03 4.830704250069e-05 2.346254661029e+00
3.725000000000e+02 -3.679272546598e-03 4.920225928484e-05 2.384519041698e+00
3.727500000000e+02 -3.757882264433e-03 5.005604770478e-05 2.422640329448e+00
3.730000000000e+02 -3.829046486735e-03 5.086564554080e-05 2.460586652894e+00
3.732500000000e+02 -3.892618080741e-03 5.162892829311e-05 2.498333207985e+00
3.735000000000e+02 -3.948551839920e-03 5.234442933394e-05 2.535862397871e+00
3.737500000000e+02 -3.996902515921e-03 5.301135196881e-05 2.573163892148e+00
3.740000000000e+02 -4.037821540930e-03 5.362957803504e-05 2.610234606713e+00
3.742500000000e+02 -4.071552445816e-03 5.419965925552e-05 2.647078598840e+00
3.745000000000e+02 -4.098425097284e-03 5.472280236857e-05 2.683706880453e+00
3.747500000000e+02 -4.118848966935e-03 5.520084563712e-05 2.720137154577e+00
3.750000000000e+02 -4.133305436013e-03 5.563622657734e-05 2.756393472494e+00
3.752500000000e+02 -4.142339362332e-03 5.603194074960e-05 2.792505819896e+00
3.755000000000e+02 -4.146550149692e-03 5.639149289283e-05 2.828509640323e+00
3.757500000000e+02 -4.146582306974e-03 5.671884039748e-05 2.864445297767e+00
3.760000000000e+02 -4.143115791472e-03 5.701833102523e-05 2.900357492027e+00
3.762500000000e+02 -4.136856174766e-03 5.729463422638e-05 2.936294632522e+00
3.765000000000e+02 -4.128524924789e-03 5.755267011087e-05 2.972308185881e+00
3.767500000000e+02 -4.118849826629e-03 5.779753494778e-05 3.008452001209e+00
3.770000000000e+02 -4.108555681269e-03 5.803442510058e-05 3.044781628750e+00
3.772500000000e+02 -4.098355301131e-03 5.826856113200e-05 3.081353638673e+00
3.775000000000e+02 -4.088941104504e-03 5.850511425315e-05 3.118224953600e+00
3.777500000000e+02 -4.080977156093e-03 5.874913230444e-05 3.155452198502e+00
3.780000000000e+02 -4.075091879422e-03 5.900546987841e-05 3.193091079732e+00
3.782500000000e+02 -4.071871366223e-03 5.927872538369e-05 3.231195797644e+00
3.785000000000e+02 -4.071853420272e-03 5.957318377664e-05 3.269818499250e+00
3.787500000000e+02 -4.075522394830e-03 5.989276479973e-05 3.309008773612e+00
3.790000000000e+02 -4.083304754534e-03 6.024097107396e-05 3.348813193245e+00
3.792500000000e+02 -4.095565160194e-03 6.062084782213e-05 3.389274902878e+00
3.795000000000e+02 -4.112603374088e-03 6.103495340040e-05 3.430433256353e+00
3.797500000000e+02 -4.134651992446e-03 6.148533243872e-05 3.472323500420e+00
3.800000000000e+02 -4.161874816356e-03 6.197349625930e-05 3.514976505839e+00
3.802500000000e+02 -4.194365940716e-03 6.250041032452e-05 3.558418544456e+00
3.805000000000e+02 -4.232149493410e-03 6.306648883914e-05 3.602671109330e+00
3.807500000000e+02 -4.275180048846e-03 6.367159486623e-05 3.647750778195e+00
3.810000000000e+02 -4.323343708055e-03 6.431504747112e-05 3.693669118321e+00
3.812500000000e+02 -4.376459754465e-03 6.499563385695e-05 3.740432628686e+00
3.815000000000e+02 -4.434282961176e-03 6.571162753000e-05 3.788042721483e+00
3.817500000000e+02 -4.496506496285e-03 6.646081214723e-05 3.836495740570e+00
3.820000000000e+02 -4.562765316584e-03 6.724050561333e-05 3.885783012266e+00
3.822500000000e+02 -4.632640254122e-03 6.804759622478e-05 3.935890935059e+00
3.825000000000e+02 -4.705662479290e-03 6.887857855373e-05 3.986801098321e+00
3.827500000000e+02 -4.781318578355e-03 6.972959364909e-05 4.038490437348e+00
3.830000000000e+02 -4.859056117260e-03 7.059647289806e-05 4.090931421357e+00
3.832500000000e+02 -4.938289545900e-03 7.147478528308e-05 4.144092269393e+00
3.835000000000e+02 -5.018406685017e-03 7.235988885321e-05 4.197937203467e+00
3.837500000000e+02 -5.098775419361e-03 7.324698282007e-05 4.252426725491e+00
3.840000000000e+02 -5.178750871392e-03 7.413116304522e-05 4.307517929958e+00
3.842500000000e+02 -5.257682656444e-03 7.500747788569e-05 4.363164837184e+00
3.845000000000e+02 -5.334922484385e-03 7.587098574988e-05 4.419318759467e+00
3.847500000000e+02 -5.409831706258e-03 7.671681173554e-05 4.475928683151e+00
3.850000000000e+02 -5.481788962616e-03 7.754020770415e-05 4.532941676131e+00
3.852500000000e+02 -5.550197772188e-03 7.833660693951e-05 4.590303312147e+00
3.855000000000e+02 -5.614493900949e-03 7.910168155462e-05 4.647958103277e+00
3.857500000000e+02 -5.674152594834e-03 7.983139565432e-05 4.705849948835e+00
3.860000000000e+02 -5.728695412936e-03 8.052205561765e-05 4.763922580745e+00
3.862500000000e+02 -5.777696723743e-03 8.117035641453e-05 4.822120013831e+00
3.865000000000e+02 -5.820789711965e-03 8.177341907439e-05 4.880386989644e+00
3.867500000000e+02 -5.857671814173e-03 8.232883293985e-05 4.938669405604e+00
3.870000000000e+02 -5.888109564914e-03 8.283469040485e-05 4.996914734581e+00
3.872500000000e+02 -5.911942768963e-03 8.328960339896e-05 5.055072417315e+00
3.875000000000e+02 -5.929087884717e-03 8.369272210884e-05 5.113094234015e+00
3.877500000000e+02 -5.939540568962e-03 8.404374527038e-05 5.170934644715e+00
3.880000000000e+02 -5.943377369294e-03 8.434292214318e-05 5.228551094440e+00
3.882500000000e+02 -5.940756404305e-03 8.459104573921e-05 5.285904283398e+00
3.885000000000e+02 -5.931917040641e-03 8.478943409262e-05 5.342958395967e+00
3.887500000000e+02 -5.917178437364e-03 8.493990179484e-05 5.399681286954e+00
3.890000000000e+02 -5.896937209771e-03 8.504473085777e-05 5.456044624032e+00
3.892500000000e+02 -5.871663722274e-03 8.510670014678e-05 5.512023983739e+00
3.895000000000e+02 -5.841897352161e-03 8.512898352006e-05 5.567598901770e+00
3.897500000000e+02 -5.808240695519e-03 8.511508781428e-05 5.622752875809e+00
3.900000000000e+02 -5.771352725450e-03 8.506885158865e-05 5.677473322748e+00
3.902500000000e+02 -5.731940987424e-03 8.499424595504e-05 5.731751488521e+00
3.905000000000e+02 -5.690752853882e-03 8.489544715343e-05 5.785582318642e+00
3.907500000000e+02 -5.648565744306e-03 8.477678244287e-05 5.838964283273e+00
3.910000000000e+02 -5.606176893725e-03 8.464259982566e-05 5.891899166702e+00
3.912500000000e+02 -5.564392096756e-03 8.449723330545e-05 5.944391817644e+00
3.915000000000e+02 -5.524014360931e-03 8.434494756210e-05 5.996449874283e+00
3.917500000000e+02 -5.485832264720e-03 8.418986975844e-05 6.048083455876e+00
3.920000000000e+02 -5.450608225482e-03 8.403593109935e-05 6.099304834313e+00
3.922500000000e+02 -5.419066858582e-03 8.388681269722e-05 6.150128084040e+00
3.925000000000e+02 -5.391883706138e-03 8.374589718413e-05 6.200568724754e+00
3.927500000000e+02 -5.369674273658e-03 8.361622339070e-05 6.250643349335e+00
3.930000000000e+02 -5.352983782450e-03 8.350044736488e-05 6.300369252347e+00
3.932500000000e+02 -5.342277739004e-03 8.340080909139e-05 6.349764055522e+00
3.935000000000e+02 -5.337933562978e-03 8.331910674200e-05 6.398845347046e+00
3.937500000000e+02 -5.340233317438e-03 8.325667388409e-05 6.447630324235e+00
3.940000000000e+02 -5.349357774312e-03 8.321436543840e-05 6.496135453806e+00
3.942500000000e+02 -5.365381871759e-03 8.319254991604e-05 6.544376150701e+00
3.945000000000e+02 -5.388271708496e-03 8.319110711905e-05 6.592366473442e+00
3.947500000000e+02 -5.417883166628e-03 8.320943394377e-05 6.640118849905e+00
3.950000000000e+02 -5.453962192113e-03 8.324645587149e-05 6.687643820798e+00
3.952500000000e+02 -5.496146775393e-03 8.330064419473e-05 6.734949812947e+00
3.955000000000e+02 -5.543970656667e-03 8.337004019707e-05 6.782042935533e+00
3.957500000000e+02 -5.596868611691e-03 8.345228456286e-05 6.828926810387e+00
3.960000000000e+02 -5.654183421528e-03 8.354464576957e-05 6.875602420179e+00
3.962500000000e+02 -5.715174199810e-03 8.364407459038e-05 6.922067992435e+00
3.965000000000e+02 -5.779026079188e-03 8.374725513235e-05 6.968318904639e+00
3.967500000000e+02 -5.844861075075e-03 8.385063554461e-05 7.014347616387e+00
3.970000000000e+02 -5.911749843597e-03 8.395049187587e-05 7.060143632390e+00
3.972500000000e+02 -5.978724301508e-03 8.404298655346e-05 7.105693485348e+00
3.975000000000e+02 -6.044790738753e-03 8.412421367779e-05 7.150980751110e+00
3.977500000000e+02 -6.108943378804e-03 8.419027273693e-05 7.195986086386e+00
3.980000000000e+02 -6.170178067921e-03 8.423734657695e-05 7.240687293617e+00
3.982500000000e+02 -6.227505860735e-03 8.426176458587e-05 7.285059415037e+00
3.985000000000e+02 -6.279966571449e-03 8.426003674081e-05 7.329074850103e+00
3.987500000000e+02 -6.326641808729e-03 8.422893000443e-05 7.372703502930e+00
3.990000000000e+02 -6.366667593079e-03 8.416553374285e-05 7.415912953652e+00
3.992500000000e+02 -6.399246239013e-03 8.406730929014e-05 7.458668657649e+00
3.995000000000e+02 -6.423657516528e-03 8.393213323199e-05 7.500934168518e+00
3.997500000000e+02 -6.439268969884e-03 8.375834559524e-05 7.542671384698e+00
4.000000000000e+02 -6.445545260480e-03 8.354478942324e-05 7.583840818310e+00
4.002500000000e+02 -6.442056514266e-03 8.329083806066e-05 7.624401882703e+00
4.005000000000e+02 -6.428485539434e-03 8.299641963871e-05 7.664313196888e+00
4.007500000000e+02 -6.404633835091e-03 8.266203264545e-05 7.703532903243e+00
4.010000000000e+02 -6.370426322966e-03 8.228875793312e-05 7.742018995187e+00
4.012500000000e+02 -6.325914731395e-03 8.187824653366e-05 7.779729651277e+00
4.015000000000e+02 -6.271279594939e-03 8.143269714039e-05 7.816623570785e+00
4.017500000000e+02 -6.206830956872e-03 8.095480401010e-05 7.852660308270e+00
4.020000000000e+02 -6.133007400142e-03 8.044787122016e-05 7.887800600726e+00
4.022500000000e+02 -6.050373205802e-03 7.991566843998e-05 7.922006686418e+00
4.025000000000e+02 -5.959614176944e-03 7.936238186301e-05 7.955242607755e+00
4.027500000000e+02 -5.861531799668e-03 7.879258578100e-05 7.987474497496e+00
4.030000000000e+02 -5.757035813755e-03 7.821122672022e-05 8.018670843199e+00
4.032500000000e+02 -5.647135209440e-03 7.762342147649e-05 8.048802723749e+00
4.035000000000e+02 -5.532927685494e-03 7.703449354518e-05 8.077844018791e+00
4.037500000000e+02 -5.415587733952e-03 7.644991968850e-05 8.105771586001e+00
4.040000000000e+02 -5.296353493447e-03 7.587524109753e-05 8.132565400166e+00
4.042500000000e+02 -5.176512367702e-03 7.531599199220e-05 8.158208656044e+00
4.045000000000e+02 -5.057385698469e-03 7.477762589347e-05 8.182687830028e+00
4.047500000000e+02 -4.940312744808e-03 7.426543989023e-05 8.205992695622e+00
4.050000000000e+02 -4.826634082593e-03 7.378450563231e-05 8.228116296331e+00
4.052500000000e+02 -4.717674757197e-03 7.333960784292e-05 8.249054872221e+00
4.055000000000e+02 -4.614727484506e-03 7.293519084706e-05 8.268807736234e+00
4.057500000000e+02 -4.519036021399e-03 7.257532331340e-05 8.287377107316e+00
4.060000000000e+02 -4.431779036145e-03 7.226363626772e-05 8.304767896246e+00
4.062500000000e+02 -4.354054704138e-03 7.200327598694e-05 8.320987448258e+00
4.065000000000e+02 -4.286866248321e-03 7.179687651782e-05 8.336045247489e+00
4.067500000000e+02 -4.231108644817e-03 7.164653562355e-05 8.349952582404e+00
4.070000000000e+02 -4.187556644376e-03 7.155379721063e-05 8.362722185007e+00
4.072500000000e+02 -4.156854285374e-03 7.151964478647e-05 8.374367844548e+00
4.075000000000e+02 -4.139506035830e-03 7.154449719615e-05 8.384904007889e+00
4.077500000000e+02 -4.135869656988e-03 7.162819610765e-05 8.394345368520e+00
4.080000000000e+02 -4.146150897485e-03 7.177001575287e-05 8.402706460878e+00
4.082500000000e+02 -4.170400062488e-03 7.196869190620e-05 8.410001262819e+00
4.085000000000e+02 -4.208510544752e-03 7.222244007105e-05 8.416242820311e+00
4.087500000000e+02 -4.260219214181e-03 7.252897405491e-05 8.421442896206e+00
4.090000000000e+02 -4.325108805608e-03 7.288553200760e-05 8.425611660231e+00
4.092500000000e+02 -4.402612130249e-03 7.328890665775e-05 8.428757420407e+00
4.095000000000e+02 -4.492018169811e-03 7.373547876130e-05 8.430886408437e+00
4.097500000000e+02 -4.592479760607e-03 7.422125390194e-05 8.432002615127e+00
4.100000000000e+02 -4.703023018296e-03 7.474190066870e-05 8.432107691008e+00
4.102500000000e+02 -4.822558167537e-03 7.529278633919e-05 8.431200905004e+00
4.105000000000e+02 -4.949891815137e-03 7.586902930878e-05 8.429279168746e+00
4.107500000000e+02 -5.083740306185e-03 7.646555703494e-05 8.426337116267e+00
4.110000000000e+02 -5.222744248449e-03 7.707714605792e-05 8.422367247481e+00
4.112500000000e+02 -5.365483942852e-03 7.769845796068e-05 8.417360125952e+00
4.115000000000e+02 -5.510495435844e-03 7.832409532299e-05 8.411304620954e+00
4.117500000000e+02 -5.656287276919e-03 7.894863696217e-05 8.404188200248e+00
4.120000000000e+02 -5.801357505187e-03 7.956673286028e-05 8.395997250673e+00
4.122500000000e+02 -5.944210936008e-03 8.017318666151e-05 8.386717434695e+00
4.125000000000e+02 -6.083376272031e-03 8.076292448977e-05 8.376334059372e+00
4.127500000000e+02 -6.217423088482e-03 8.133106308048e-05 8.364832461760e+00
4.130000000000e+02 -6.344978337406e-03 8.187299480517e-05 8.352198397206e+00
4.132500000000e+02 -6.464742210310e-03 8.238443556202e-05 8.338418418332e+00
4.135000000000e+02 -6.575503140371e-03 8.286147898467e-05 8.323480248386e+00
4.137500000000e+02 -6.676151813029e-03 8.330059003472e-05 8.307373128241e+00
4.140000000000e+02 -6.765693895488e-03 8.369865687261e-05 8.290088144949e+00
4.142500000000e+02 -6.843261433629e-03 8.405305778578e-05 8.271618522878e+00
4.145000000000e+02 -6.908122590644e-03 8.436167526724e-05 8.251959886431e+00
4.147500000000e+02 -6.959689807205e-03 8.462291227793e-05 8.231110478302e+00
4.150000000000e+02 -6.997526131380e-03 8.483570663859e-05 8.209071340839e+00
4.152500000000e+02 -7.021349672234e-03 8.499953959967e-05 8.185846454718e+00
4.155000000000e+02 -7.031036258375e-03 8.511443819123e-05 8.161442831023e+00
4.157500000000e+02 -7.026620093856e-03 8.518097006999e-05 8.135870563305e+00
4.160000000000e+02 -7.008292495623e-03 8.520023361291e-05 8.109142836966e+00
4.162500000000e+02 -6.976398915404e-03 8.517384135617e-05 8.081275893294e+00
4.165000000000e+02 -6.931433933665e-03 8.510389820590e-05 8.052288959510e+00
4.167500000000e+02 -6.874034757165e-03 8.499297497716e-05 8.022204135225e+00
4.170000000000e+02 -6.804972938449e-03 8.484407609297e-05 7.991046247695e+00
4.172500000000e+02 -6.725144595121e-03 8.466056036502e-05 7.958842675525e+00
4.175000000000e+02 -6.635559351639e-03 8.444616072351e-05 7.925623139575e+00
4.177500000000e+02 -6.537327790809e-03 8.420502602735e-05 7.891419473101e+00
4.180000000000e+02 -6.431647930699e-03 8.394151424085e-05 7.856265371921e+00
4.182500000000e+02 -6.319790953873e-03 8.366019989511e-05 7.820196124251e+00
4.185000000000e+02 -6.203086019975e-03 8.336591907998e-05 7.783248334045e+00
4.187500000000e+02 -6.082904480355e-03 8.306352062568e-05 7.745459634478e+00
4.190000000000e+02 -5.960643926728e-03 8.275790913781e-05 7.706868402770e+00
4.192500000000e+02 -5.837712030098e-03 8.245404412957e-05 7.667513471820e+00
4.195000000000e+02 -5.715510113243e-03 8.215687319510e-05 7.627433853945e+00
4.197500000000e+02 -5.595417045378e-03 8.187125534492e-05 7.586668475369e+00
4.200000000000e+02 -5.478773535683e-03 8.160188010642e-05 7.545255918958e+00
4.202500000000e+02 -5.366867034057e-03 8.135325320449e-05 7.503234189574e+00
4.205000000000e+02 -5.260917528001e-03 8.112965180135e-05 7.460640499181e+00
4.207500000000e+02 -5.162064280172e-03 8.093506931395e-05 7.417511068029e+00
4.210000000000e+02 -5.071353729370e-03 8.077316584182e-05 7.373880954478e+00
4.212500000000e+02 -4.989728661579e-03 8.064722558102e-05 7.329783905733e+00
4.215000000000e+02 -4.918018737261e-03 8.056012165827e-05 7.285252232190e+00
4.217500000000e+02 -4.856932492057e-03 8.051427617439e-05 7.240316704032e+00
4.220000000000e+02 -4.807051095904e-03 8.051161108052e-05 7.195006472752e+00
4.222500000000e+02 -4.768823576535e-03 8.055354392697e-05 7.149349006588e+00
4.225000000000e+02 -4.742563832349e-03 8.064096065538e-05 7.103370050176e+00
4.227500000000e+02 -4.728449248949e-03 8.077419824970e-05 7.057093597536e+00
4.230000000000e+02 -4.726520966452e-03 8.095303387801e-05 7.010541878525e+00
4.232500000000e+02 -4.736685869035e-03 8.117668194643e-05 6.963735359963e+00
4.235000000000e+02 -4.758720003623e-03 8.144379520097e-05 6.916692750434e+00
4.237500000000e+02 -4.792273619811e-03 8.175247468900e-05 6.869431017408e+00
4.240000000000e+02 -4.836877536460e-03 8.210028381017e-05 6.821965407242e+00
4.242500000000e+02 -4.891950805220e-03 8.248427982005e-05 6.774309468931e+00
4.245000000000e+02 -4.956809469785e-03 8.290103803457e-05 6.726475079881e+00
4.247500000000e+02 -5.030676349512e-03 8.334668123422e-05 6.678472472525e+00
4.250000000000e+02 -5.112691661917e-03 8.381693947962e-05 6.630310263351e+00
4.252500000000e+02 -5.201924373054e-03 8.430719883362e-05 6.581995476575e+00
4.255000000000e+02 -5.297384022811e-03 8.481251784626e-05 6.533533572650e+00
4.257500000000e+02 -5.398032992623e-03 8.532773976350e-05 6.484928473255e+00
4.260000000000e+02 -5.502799143616e-03 8.584755526439e-05 6.436182588960e+00
4.262500000000e+02 -5.610588258162e-03 8.636652645960e-05 6.387296842081e+00
4.265000000000e+02 -5.720296470404e-03 8.687920208275e-05 6.338270695346e+00
4.267500000000e+02 -5.830822341300e-03 8.738009390452e-05 6.289102182776e+00
4.270000000000e+02 -5.941078620882e-03 8.786378519890e-05 6.239787938398e+00
4.272500000000e+02 -6.050003618341e-03 8.832505834450e-05 6.190323236997e+00
4.275000000000e+02 -6.156572006637e-03 8.875891328450e-05 6.140702033332e+00
4.277500000000e+02 -6.259804739016e-03 8.916062168918e-05 6.090917013139e+00
4.280000000000e+02 -6.358778035430e-03 8.952578586019e-05 6.040959652162e+00
4.282500000000e+02 -6.452631564328e-03 8.985040260787e-05 5.990820281805e+00
4.285000000000e+02 -6.540575398194e-03 9.013087404922e-05 5.940488170596e+00
4.287500000000e+02 -6.621896093672e-03 9.036402977708e-05 5.889951614127e+00
4.290000000000e+02 -6.695961303263e-03 9.054719156190e-05 5.839198041539e+00
4.292500000000e+02 -6.762223417644e-03 9.067817901645e-05 5.788214136827e+00
4.295000000000e+02 -6.820222064611e-03 9.075531173111e-05 5.736985974737e+00
4.297500000000e+02 -6.869585093609e-03 9.077740547336e-05 5.685499175294e+00
4.300000000000e+02 -6.910028370485e-03 9.074376046783e-05 5.633739075270e+00
4.302500000000e+02 -6.941354572362e-03 9.065413689968e-05 5.581690917872e+00
4.305000000000e+02 -6.963450664106e-03 9.050874440625e-05 5.529340060379e+00
4.307500000000e+02 -6.976284378234e-03 9.030819929665e-05 5.476672198086e+00
4.310000000000e+02 -6.979899951621e-03 9.005348402755e-05 5.423673607228e+00
4.312500000000e+02 -6.974412882137e-03 8.974590691346e-05 5.370331400382e+00
4.315000000000e+02 -6.960004005391e-03 8.938706029885e-05 5.316633794772e+00
4.317500000000e+02 -6.936913110748e-03 8.897877185896e-05 5.262570394556e+00
4.320000000000e+02 -6.905431939355e-03 8.852306095783e-05 5.208132475216e+00
4.322500000000e+02 -6.865897035022e-03 8.802209731559e-05 5.153313278336e+00
4.325000000000e+02 -6.818682411871e-03 8.747815788598e-05 5.098108302113e+00
4.327500000000e+02 -6.764192304917e-03 8.689358628705e-05 5.042515586970e+00
4.330000000000e+02 -6.702854079230e-03 8.627076395931e-05 4.986535998393e+00
4.332500000000e+02 -6.635111488755e-03 8.561208244937e-05 4.930173489266e+00
4.335000000000e+02 -6.561418374939e-03 8.491991714635e-05 4.873435346460e+00
4.337500000000e+02 -6.482232916884e-03 8.419660953132e-05 4.816332412674e+00
4.340000000000e+02 -6.398012584443e-03 8.344445403713e-05 4.758879275295e+00
4.342500000000e+02 -6.309209726509e-03 8.266568906337e-05 4.701094424808e+00
4.345000000000e+02 -6.216268030321e-03 8.186247481037e-05 4.643000366855e+00
4.347500000000e+02 -6.119619811551e-03 8.103691960132e-05 4.584623689416e+00
4.350000000000e+02 -6.019683850255e-03 8.019110024535e-05 4.525995083723e+00
4.352500000000e+02 -5.916864091415e-03 7.932702902735e-05 4.467149306907e+00
4.355000000000e+02 -5.811549095474e-03 7.844664325629e-05 4.408125089152e+00
4.357500000000e+02 -5.704112290120e-03 7.755180901231e-05 4.348964987440e+00
4.360000000000e+02 -5.594912796209e-03 7.664435594631e-05 4.289715176230e+00
4.362500000000e+02 -5.484296682684e-03 7.572607315431e-05 4.230425184612e+00
4.365000000000e+02 -5.372598689146e-03 7.479870348467e-05 4.171147577668e+00
4.367500000000e+02 -5.260144237420e-03 7.386394412648e-05 4.111937587241e+00
4.370000000000e+02 -5.147251604539e-03 7.292344923962e-05 4.052852695915e+00
4.372500000000e+02 -5.034234135354e-03 7.197882766116e-05 3.993952180826e+00
4.375000000000e+02 -4.921402364353e-03 7.103164095892e-05 3.935296623892e+00
4.377500000000e+02 -4.809065960547e-03 7.008340098680e-05 3.876947395596e+00
4.380000000000e+02 -4.697535357040e-03 6.913556825666e-05 3.818966121349e+00
4.382500000000e+02 -4.587122967395e-03 6.818955025184e-05 3.761414139229e+00
4.385000000000e+02 -4.478143980051e-03 6.724670144045e-05 3.704351956962e+00
4.387500000000e+02 -4.370916611830e-03 6.630832341470e-05 3.647838718073e+00
4.390000000000e+02 -4.265761825459e-03 6.537567006568e-05 3.591931685071e+00
4.392500000000e+02 -4.163002523147e-03 6.444994893609e-05 3.536685746995e+00
4.395000000000e+02 -4.062962237755e-03 6.353232661560e-05 3.482152960799e+00
4.397500000000e+02 -3.965963429724e-03 6.262393332684e-05 3.428382127707e+00
4.400000000000e+02 -3.872325247948e-03 6.172587195713e-05 3.375418415835e+00
4.402500000000e+02 -3.782360948080e-03 6.083922370806e-05 3.323303029196e+00
4.405000000000e+02 -3.696374994803e-03 5.996505433800e-05 3.272072926926e+00
4.407500000000e+02 -3.614659821813e-03 5.910441857071e-05 3.221760597331e+00
4.410000000000e+02 -3.537492528227e-03 5.825836250081e-05 3.172393881690e+00
4.412500000000e+02 -3.465131344944e-03 5.742792570324e-05 3.123995857576e+00
4.415000000000e+02 -3.397812091721e-03 5.661414512179e-05 3.076584770917e+00
4.417500000000e+02 -3.335744517669e-03 5.581804378957e-05 3.030174024371e+00
4.420000000000e+02 -3.279108687171e-03 5.504062199904e-05 2.984772216774e+00
4.422500000000e+02 -3.228051590807e-03 5.428284374936e-05 2.940383229519e+00
4.425000000000e+02 -3.182683798602e-03 5.354562730686e-05 2.897006364249e+00
4.427500000000e+02 -3.143076315305e-03 5.282982670990e-05 2.854636520811e+00
4.430000000000e+02 -3.109257677442e-03 5.213621129443e-05 2.813264421172e+00
4.432500000000e+02 -3.081211368846e-03 5.146544331772e-05 2.772876868042e+00
4.435000000000e+02 -3.058873625651e-03 5.081805563389e-05 2.733457041194e+00
4.437500000000e+02 -3.042131708265e-03 5.019442884510e-05 2.694984824262e+00
4.440000000000e+02 -3.030822633006e-03 4.959475277153e-05 2.657437157906e+00
4.442500000000e+02 -3.024732540626e-03 4.901903121948e-05 2.620788417040e+00
4.445000000000e+02 -3.023596453107e-03 4.846708405790e-05 2.585010805608e+00
4.447500000000e+02 -3.027099020570e-03 4.793848857562e-05 2.550074764899e+00
4.450000000000e+02 -3.034875791864e-03 4.743258720644e-05 2.515949391025e+00
4.452500000000e+02 -3.046515513535e-03 4.694843856218e-05 2.482602855537e+00
4.455000000000e+02 -3.061562959471e-03 4.648486339084e-05 2.450002825858e+00
4.457500000000e+02 -3.079522646387e-03 4.604044140399e-05 2.418116879913e+00
4.460000000000e+02 -3.099863371253e-03 4.561351349508e-05 2.386912909469e+00
4.462500000000e+02 -3.122023425047e-03 4.520219515858e-05 2.356359512412e+00
4.465000000000e+02 -3.145416720320e-03 4.480439652660e-05 2.326426362179e+00
4.467500000000e+02 -3.169439424717e-03 4.441784750550e-05 2.297084561350e+00
4.470000000000e+02 -3.193477261118e-03 4.404012777770e-05 2.268306963878e+00
4.472500000000e+02 -3.216913020400e-03 4.366870173728e-05 2.240068477204e+00
4.475000000000e+02 -3.239134468350e-03 4.330095694380e-05 2.212346327322e+00
4.477500000000e+02 -3.259542300918e-03 4.293424582058e-05 2.185120300525e+00
4.480000000000e+02 -3.277558192738e-03 4.256592956081e-05 2.158372948472e+00
4.482500000000e+02 -3.292632718922e-03 4.219342383571e-05 2.132089760404e+00
4.485000000000e+02 -3.304253052319e-03 4.181424412808e-05 2.106259309259e+00
4.487500000000e+02 -3.311950355647e-03 4.142605100471e-05 2.080873360960e+00
4.490000000000e+02 -3.315306690196e-03 4.102669576345e-05 2.055926953193e+00
4.492500000000e+02 -3.313961392633e-03 4.061426265878e-05 2.031418452450e+00
4.495000000000e+02 -3.307616748395e-03 4.018710531617e-05 2.007349578532e+00
4.497500000000e+02 -3.296042859895e-03 3.974388240519e-05 1.983725404774e+00
4.500000000000e+02 -3.279081744411e-03 3.928358888633e-05 1.960554344193e+00
4.502500000000e+02 -3.256650383022e-03 3.880558172462e-05 1.937848109800e+00
4.505000000000e+02 -3.228742731501e-03 3.830959660639e-05 1.915621658438e+00
4.507500000000e+02 -3.195430701079e-03 3.779576547774e-05 1.893893127728e+00
4.510000000000e+02 -3.156863854607e-03 3.726462448370e-05 1.872683753260e+00
4.512500000000e+02 -3.113267898536e-03 3.671711538764e-05 1.852017774717e+00
4.515000000000e+02 -3.064942056862e-03 3.615458181261e-05 1.831922338361e+00
4.517500000000e+02 -3.012254578929e-03 3.557875867360e-05 1.812427381348e+00
4.520000000000e+02 -2.955635773962e-03 3.499175652022e-05 1.793565509572e+00
4.522500000000e+02 -2.895571243597e-03 3.439604012920e-05 1.775371859424e+00
4.525000000000e+02 -2.832595036772e-03 3.379440209220e-05 1.757883952363e+00
4.527500000000e+02 -2.767281811197e-03 3.318993097795e-05 1.741141528049e+00
4.530000000000e+02 -2.700238214219e-03 3.258597622027e-05 1.725186360528e+00
4.532500000000e+02 -2.632093604269e-03 3.198610791719e-05 1.710062059358e+00
4.535000000000e+02 -2.563490163837e-03 3.139407377847e-05 1.695813843776e+00
4.537500000000e+02 -2.495072628825e-03 3.081375316794e-05 1.682488296621e+00
4.540000000000e+02 -2.427477816838e-03 3.024910905206e-05 1.670133091490e+00
4.542500000000e+02 -2.361324141977e-03 2.970413795111e-05 1.658796698642e+00
4.545000000000e+02 -2.297201384931e-03 2.918281924266e-05 1.648528062754e+00
4.547500000000e+02 -2.235660963713e-03 2.868906347142e-05 1.639376257813e+00
4.550000000000e+02 -2.177206857639e-03 2.822666192853e-05 1.631390122860e+00
4.552500000000e+02 -2.122287521430e-03 2.779923615212e-05 1.624617876934e+00
4.555000000000e+02 -2.071288940007e-03 2.741019022945e-05 1.619106720168e+00
4.557500000000e+02 -2.024528894661e-03 2.706266380761e-05 1.614902426969e+00
4.560000000000e+02 -1.982252739611e-03 2.675948892161e-05 1.612048933515e+00
4.562500000000e+02 -1.944630704043e-03 2.650315062136e-05 1.610587927890e+00
4.565000000000e+02 -1.911756676338e-03 2.629575036356e-05 1.610558450115e+00
4.567500000000e+02 -1.883648703919e-03 2.613897552667e-05 1.611996506462e+00
4.570000000000e+02 -1.860250891392e-03 2.603407368007e-05 1.614934707897e+00
4.572500000000e+02 -1.841436919850e-03 2.598183338587e-05 1.619401937282e+00
4.575000000000e+02 -1.827014821183e-03 2.598257106612e-05 1.625423053472e+00
4.577500000000e+02 -1.816733144487e-03 2.603612566399e-05 1.633018637393e+00
4.580000000000e+02 -1.810288138593e-03 2.614186034788e-05 1.642204785361e+00
4.582500000000e+02 -1.807331989707e-03 2.629867311899e-05 1.652992954520e+00
4.585000000000e+02 -1.807481766760e-03 2.650501430912e-05 1.665389861912e+00
4.587500000000e+02 -1.810329040716e-03 2.675891343165e-05 1.679397441486e+00
4.590000000000e+02 -1.815449883824e-03 2.705801330327e-05 1.695012856588e+00
4.592500000000e+02 -1.822415135169e-03 2.739961183715e-05 1.712228570154e+00
4.595000000000e+02 -1.830800702333e-03 2.778071137871e-05 1.731032470348e+00
4.597500000000e+02 -1.840197727767e-03 2.819807362622e-05 1.751408045777e+00
4.600000000000e+02 -1.850222382434e-03 2.864828056648e-05 1.773334612582e+00
4.602500000000e+02 -1.860525189950e-03 2.912779861644e-05 1.796787580985e+00
4.605000000000e+02 -1.870799653663e-03 2.963304143369e-05 1.821738762570e+00
4.607500000000e+02 -1.880790002496e-03 3.016044495305e-05 1.848156710115e+00
4.610000000000e+02 -1.890298049172e-03 3.070654288304e-05 1.876007079484e+00
4.612500000000e+02 -1.899188822036e-03 3.126801908976e-05 1.905253017103e+00
4.615000000000e+02 -1.907395048884e-03 3.184177185048e-05 1.935855554149e+00
4.617500000000e+02 -1.914920200377e-03 3.242497473210e-05 1.967774015704e+00
4.620000000000e+02 -1.921840214072e-03 3.301512919146e-05 2.000966424301e+00
4.622500000000e+02 -1.928303628360e-03 3.361010420380e-05 2.035389908723e+00
4.625000000000e+02 -1.934530304736e-03 3.420817288383e-05 2.071001097501e+00
4.627500000000e+02 -1.940808540918e-03 3.480803627234e-05 2.107756506997e+00
4.630000000000e+02 -1.947490718848e-03 3.540883834766e-05 2.145612911445e+00
4.632500000000e+02 -1.954987481878e-03 3.601016860211e-05 2.184527698860e+00
4.635000000000e+02 -1.963760554278e-03 3.661205583444e-05 2.224459200422e+00
4.637500000000e+02 -1.974314366900e-03 3.721495115044e-05 2.265367002671e+00
4.640000000000e+02 -1.987186528432e-03 3.781970086247e-05 2.307212234775e+00
4.642500000000e+02 -2.002937329682e-03 3.842751421565e-05 2.349957822739e+00
4.645000000000e+02 -2.022138451248e-03 3.903991786594e-05 2.393568720001e+00
4.647500000000e+02 -2.045361093595e-03 3.965868596703e-05 2.438012106196e+00
4.650000000000e+02 -2.073163656101e-03 4.028580320098e-05 2.483257545155e+00
4.652500000000e+02 -2.106079319677e-03 4.092340282225e-05 2.529277116204e+00
4.655000000000e+02 -2.144603600789e-03 4.157369317495e-05 2.576045496507e+00
4.657500000000e+02 -2.189182261701e-03 4.223889250179e-05 2.623540009216e+00
4.660000000000e+02 -2.240199789651e-03 4.292118753266e-05 2.671740628845e+00
4.662500000000e+02 -2.297968571549e-03 4.362264238261e-05 2.720629936904e+00
4.665000000000e+02 -2.362719198098e-03 4.434513658236e-05 2.770193039698e+00
4.667500000000e+02 -2.434591968941e-03 4.509030949576e-05 2.820417438129e+00
4.670000000000e+02 -2.513629937754e-03 4.585950699024e-05 2.871292857833e+00
4.672500000000e+02 -2.599773507031e-03 4.665374669588e-05 2.922811032297e+00
4.675000000000e+02 -2.692856933186e-03 4.747364689400e-05 2.974965453365e+00
4.677500000000e+02 -2.792606638112e-03 4.831939727912e-05 3.027751083737e+00
4.680000000000e+02 -2.898641667270e-03 4.919075393012e-05 3.081164042481e+00
4.682500000000e+02 -3.010476081118e-03 5.008701369233e-05 3.135201260538e+00
4.685000000000e+02 -3.127523348674e-03 5.100700421279e-05 3.189860122820e+00
4.687500000000e+02 -3.249102594153e-03 5.194908262890e-05 3.245138094898e+00
4.690000000000e+02 -3.374446698213e-03 5.291114478448e-05 3.301032346627e+00
4.692500000000e+02 -3.502711963191e-03 5.389064166955e-05 3.357539373186e+00
4.695000000000e+02 -3.632989243519e-03 5.488460449588e-05 3.414654628183e+00
4.697500000000e+02 -3.764316249122e-03 5.588967624665e-05 3.472372171125e+00
4.700000000000e+02 -3.895690784190e-03 5.690215048565e-05 3.530684333146e+00
4.702500000000e+02 -4.026084710789e-03 5.791802217314e-05 3.589581412629e+00
4.705000000000e+02 -4.154458278895e-03 5.893303362017e-05 3.649051402247e+00
4.707500000000e+02 -4.279774631689e-03 5.994273124066e-05 3.709079749508e+00
4.710000000000e+02 -4.401014154930e-03 6.094251714125e-05 3.769649159419e+00
4.712500000000e+02 -4.517188436568e-03 6.192772306010e-05 3.830739438643e+00
4.715000000000e+02 -4.627353707821e-03 6.289369147991e-05 3.892327381627e+00
4.717500000000e+02 -4.730623318425e-03 6.383580728361e-05 3.954386703358e+00
4.720000000000e+02 -4.826179254526e-03 6.474957498201e-05 4.016888016035e+00
4.722500000000e+02 -4.913282625756e-03 6.563068420123e-05 4.079798849231e+00
4.725000000000e+02 -4.991282576994e-03 6.647507150587e-05 4.143083713950e+00
4.727500000000e+02 -5.059624067378e-03 6.727897910286e-05 4.206704206811e+00
4.730000000000e+02 -5.117853985680e-03 6.803900869648e-05 4.270619153190e+00
4.732500000000e+02 -5.165625949823e-03 6.875217125621e-05 4.334784786550e+00
4.735000000000e+02 -5.202703411891e-03 6.941593565207e-05 4.399154959706e+00
4.737500000000e+02 -5.228961526236e-03 7.002827297251e-05 4.463681387236e+00
4.740000000000e+02 -5.244387368533e-03 7.058765674595e-05 4.528313911458e+00
4.742500000000e+02 -5.249078849749e-03 7.109310054540e-05 4.593000793825e+00
4.745000000000e+02 -5.243242227413e-03 7.154419085703e-05 4.657689021300e+00
4.747500000000e+02 -5.227188566083e-03 7.194108810421e-05 4.722324631299e+00
4.750000000000e+02 -5.201328979742e-03 7.228452413302e-05 4.786853045471e+00
4.752500000000e+02 -5.166168903287e-03 7.257578986197e-05 4.851219410374e+00
4.755000000000e+02 -5.122301533124e-03 7.281673175244e-05 4.915368945906e+00
4.757500000000e+02 -5.070400348996e-03 7.300971725868e-05 4.979247291212e+00
4.760000000000e+02 -5.011211023863e-03 7.315760599999e-05 5.042800847404e+00
4.762500000000e+02 -4.945542918743e-03 7.326373891381e-05 5.105977119946e+00
4.765000000000e+02 -4.874260134041e-03 7.333187287842e-05 5.168725045282e+00
4.767500000000e+02 -4.798272302167e-03 7.336612485423e-05 5.230995314878e+00
4.770000000000e+02 -4.718525234266e-03 7.337092791013e-05 5.292740677505e+00
4.772500000000e+02 -4.635991473610e-03 7.335097740294e-05 5.353916234830e+00
4.775000000000e+02 -4.551660919386e-03 7.331117156820e-05 5.414479714243e+00
4.777500000000e+02 -4.466531590443e-03 7.325656423143e-05 5.474391722925e+00
4.780000000000e+02 -4.381600582289e-03 7.319228910480e-05 5.533615987336e+00
4.782500000000e+02 -4.297855490030e-03 7.312347960226e-05 5.592119565407e+00
4.785000000000e+02 -4.216266089442e-03 7.305524826667e-05 5.649873035490e+00
4.787500000000e+02 -4.137776318653e-03 7.299262205557e-05 5.706850666812e+00
4.790000000000e+02 -4.063296842062e-03 7.294049637693e-05 5.763030557546e+00
4.792500000000e+02 -3.993697974901e-03 7.290355099332e-05 5.818394749668e+00
4.795000000000e+02 -3.929803313593e-03 7.288623432131e-05 5.872929311600e+00
4.797500000000e+02 -3.872383600462e-03 7.289271798072e-05 5.926624398484e+00
4.800000000000e+02 -3.822151389151e-03 7.292684692520e-05 5.979474271481e+00
4.802500000000e+02 -3.779756021721e-03 7.299210784967e-05 6.031477296196e+00
4.805000000000e+02 -3.745779305556e-03 7.309160274607e-05 6.082635901412e+00
4.807500000000e+02 -3.720731782376e-03 7.322802272283e-05 6.132956506071e+00
4.810000000000e+02 -3.705049378686e-03 7.340362107883e-05 6.182449418859e+00
4.812500000000e+02 -3.699090806876e-03 7.362019511925e-05 6.231128699836e+00
4.815000000000e+02 -3.703135533451e-03 7.387907275128e-05 6.279011990523e+00
4.817500000000e+02 -3.717382115614e-03 7.418109450164e-05 6.326120319912e+00
4.820000000000e+02 -3.741947260219e-03 7.452663444871e-05 6.372477874694e+00
4.822500000000e+02 -3.776865398821e-03 7.491557541120e-05 6.418111746992e+00
4.825000000000e+02 -3.822088755046e-03 7.534729842726e-05 6.463051657674e+00
4.827500000000e+02 -3.877487880386e-03 7.582067116749e-05 6.507329656618e+00
4.830000000000e+02 -3.942852553429e-03 7.633409048538e-05 6.550979809816e+00
4.832500000000e+02 -4.017893322213e-03 7.688548617929e-05 6.594037867622e+00
4.835000000000e+02 -4.102243388488e-03 7.747233291502e-05 6.636540924744e+00
4.837500000000e+02 -4.195460939779e-03 7.809168013315e-05 6.678527072407e+00
4.840000000000e+02 -4.297031824047e-03 7.874016275464e-05 6.720035048932e+00
4.842500000000e+02 -4.406372713851e-03 7.941402949280e-05 6.761103889123e+00
4.845000000000e+02 -4.522834548496e-03 8.010920294377e-05 6.801772578383e+00
4.847500000000e+02 -4.645706277595e-03 8.082130061476e-05 6.842079715283e+00
4.850000000000e+02 -4.774218966147e-03 8.154568506613e-05 6.882063183606e+00
4.852500000000e+02 -4.907550211583e-03 8.227749590392e-05 6.921759839669e+00
4.855000000000e+02 -5.044828939173e-03 8.301170318936e-05 6.961205215060e+00
4.857500000000e+02 -5.185140435410e-03 8.374316058485e-05 7.000433239208e+00
4.860000000000e+02 -5.327531656209e-03 8.446666729867e-05 7.039475984594e+00
4.862500000000e+02 -5.471016931849e-03 8.517701600333e-05 7.078363432915e+00
4.865000000000e+02 -5.614583930085e-03 8.586904893682e-05 7.117123268359e+00
4.867500000000e+02 -5.757199937610e-03 8.653772144454e-05 7.155780698198e+00
4.870000000000e+02 -5.897818564761e-03 8.717814730194e-05 7.194358296662e+00
4.872500000000e+02 -6.035386621798e-03 8.778564361811e-05 7.232875882556e+00
4.875000000000e+02 -6.168851522614e-03 8.835578304334e-05 7.271350418803e+00
4.877500000000e+02 -6.297168893973e-03 8.888443864596e-05 7.309795943808e+00
4.880000000000e+02 -6.419310545207e-03 8.936782479013e-05 7.348223529847e+00
4.882500000000e+02 -6.534272836301e-03 8.980253383403e-05 7.386641265480e+00
4.885000000000e+02 -6.641085353649e-03 9.018556802370e-05 7.425054262022e+00
4.887500000000e+02 -6.738819708614e-03 9.051436582647e-05 7.463464688444e+00
4.890000000000e+02 -6.826598748291e-03 9.078682436572e-05 7.501871819369e+00
4.892500000000e+02 -6.903605674841e-03 9.100131557349e-05 7.540272110776e+00
4.895000000000e+02 -6.969093448000e-03 9.115669938115e-05 7.578659284049e+00
4.897500000000e+02 -7.022394094388e-03 9.125232879106e-05 7.617024429695e+00
4.900000000000e+02 -7.062927708065e-03 9.128799621494e-05 7.655356122882e+00
4.902500000000e+02 -7.090211423252e-03 9.126400962378e-05 7.693640542872e+00
4.905000000000e+02 -7.103867703783e-03 9.118129116872e-05 7.731861603941e+00
4.907500000000e+02 -7.103631990676e-03 9.104118964853e-05 7.770001090129e+00
4.910000000000e+02 -7.089359859738e-03 9.084550880725e-05 7.808038785982e+00
4.912500000000e+02 -7.061033059889e-03 9.059651847171e-05 7.845952614415e+00
4.915000000000e+02 -7.018764648413e-03 9.029687329992e-05 7.883718762596e+00
4.917500000000e+02 -6.962802726741e-03 8.994964991715e-05 7.921311810993e+00
4.920000000000e+02 -6.893532793852e-03 8.955836345304e-05 7.958704846711e+00
4.922500000000e+02 -6.811478324494e-03 8.912684459056e-05 7.995869576326e+00
4.925000000000e+02 -6.717299723664e-03 8.865920207876e-05 8.032776420199e+00
4.927500000000e+02 -6.611791377852e-03 8.815986054458e-05 8.069394604017e+00
4.930000000000e+02 -6.495876867604e-03 8.763349555552e-05 8.105692230298e+00
4.932500000000e+02 -6.370602235134e-03 8.708501030252e-05 8.141636343617e+00
4.935000000000e+02 -6.237127360772e-03 8.651948070507e-05 8.177192980116e+00
4.937500000000e+02 -6.096715513046e-03 8.594209182802e-05 8.212327207794e+00
4.940000000000e+02 -5.950721135678e-03 8.535809382759e-05 8.247003150633e+00
4.942500000000e+02 -5.800576102534e-03 8.477275494509e-05 8.281184006636e+00
4.945000000000e+02 -5.647774655044e-03 8.419131045087e-05 8.314832055720e+00
4.947500000000e+02 -5.493857166384e-03 8.361891185465e-05 8.347908656197e+00
4.950000000000e+02 -5.340393161062e-03 8.306057713511e-05 8.380374240725e+00
4.952500000000e+02 -5.188963657487e-03 8.252114145116e-05 8.412188302030e+00
4.955000000000e+02 -5.041143327279e-03 8.200520858107e-05 8.443309380495e+00
4.957500000000e+02 -4.898482688338e-03 8.151709282095e-05 8.473695049676e+00
4.960000000000e+02 -4.762490569674e-03 8.106082366977e-05 8.503301902570e+00
4.962500000000e+02 -4.634617319569e-03 8.064010707262e-05 8.532085543474e+00
4.965000000000e+02 -4.516238925297e-03 8.025826045421e-05 8.560000584429e+00
4.967500000000e+02 -4.408642126383e-03 7.991820442002e-05 8.587000649897e+00
4.970000000000e+02 -4.313010982392e-03 7.962245233481e-05 8.613038391673e+00
4.972500000000e+02 -4.230414876163e-03 7.937310452008e-05 8.638065515593e+00
4.975000000000e+02 -4.161798180690e-03 7.917182713316e-05 8.662032821236e+00
4.977500000000e+02 -4.107971497836e-03 7.901985947459e-05 8.684890258973e+00
4.980000000000e+02 -4.069604710490e-03 7.891805298796e-05 8.706587002616e+00
4.982500000000e+02 -4.047221733404e-03 7.886688820000e-05 8.727071541956e+00
4.985000000000e+02 -4.041196982755e-03 7.886644871441e-05 8.746291793391e+00
4.987500000000e+02 -4.051753430182e-03 7.891645166411e-05 8.764195234953e+00
4.990000000000e+02 -4.078962254955e-03 7.901627654880e-05 8.780729059931e+00
4.992500000000e+02 -4.122743909000e-03 7.916499266639e-05 8.795840354943e+00
4.995000000000e+02 -4.182870518322e-03 7.936139328388e-05 8.809476296559e+00
4.997500000000e+02 -4.258969496997e-03 7.960400189022e-05 8.821584377156e+00
5.000000000000e+02 -4.350528282329e-03 7.989108726320e-05 8.832112641371e+00
5.002500000000e+02 -4.456900101376e-03 8.022068862082e-05 8.841009953352e+00
5.005000000000e+02 -4.577310623609e-03 8.059061698604e-05 8.848226273501e+00
5.007500000000e+02 -4.710865511009e-03 8.099851032586e-05 8.853712955928e+00
5.010000000000e+02 -4.856558705822e-03 8.144186635894e-05 8.857423051420e+00
5.012500000000e+02 -5.013281528599e-03 8.191800860866e-05 8.859311632520e+00
5.015000000000e+02 -5.179832378206e-03 8.242409422643e-05 8.859336113707e+00
5.017500000000e+02 -5.354927141045e-03 8.295708500874e-05 8.857456571941e+00
5.020000000000e+02 -5.537210273099e-03 8.351380239088e-05 8.853636078428e+00
5.022500000000e+02 -5.725266408312e-03 8.409102614246e-05 8.847841010607e+00
5.025000000000e+02 -5.917632573632e-03 8.468543661336e-05 8.840041352232e+00
5.027500000000e+02 -6.112811127206e-03 8.529359526474e-05 8.830210993726e+00
5.030000000000e+02 -6.309282974898e-03 8.591199722099e-05 8.818327989588e+00
5.032500000000e+02 -6.505521510054e-03 8.653707397771e-05 8.804374816839e+00
5.035000000000e+02 -6.700006712812e-03 8.716519562957e-05 8.788338583089e+00
5.037500000000e+02 -6.891239744737e-03 8.779271096582e-05 8.770211219855e+00
5.040000000000e+02 -7.077757686167e-03 8.841597542777e-05 8.749989641546e+00
5.042500000000e+02 -7.258148217298e-03 8.903138211738e-05 8.727675863247e+00
5.045000000000e+02 -7.431064146379e-03 8.963539205356e-05 8.703277080694e+00
5.047500000000e+02 -7.595237765502e-03 9.022455511210e-05 8.676805726500e+00
5.050000000000e+02 -7.749494481845e-03 9.079554383554e-05 8.648279474780e+00
5.052500000000e+02 -7.892765714075e-03 9.134519095036e-05 8.617721208651e+00
5.055000000000e+02 -8.024100940057e-03 9.187053577728e-05 8.585158964396e+00
5.057500000000e+02 -8.142678287287e-03 9.236881002916e-05 8.550625818103e+00
5.060000000000e+02 -8.247813844817e-03 9.283748018590e-05 8.514159758582e+00
5.062500000000e+02 -8.338969328725e-03 9.327418642424e-05 8.475803512612e+00
5.065000000000e+02 -8.415757985102e-03 9.367683965075e-05 8.435604339576e+00
5.067500000000e+02 -8.477948539846e-03 9.404364462284e-05 8.393613809272e+00
5.070000000000e+02 -8.525466872901e-03 9.437309178661e-05 8.349887534218e+00
5.072500000000e+02 -8.558395599972e-03 9.466395703270e-05 8.304484896824e+00
5.075000000000e+02 -8.576971383624e-03 9.491529434486e-05 8.257468735820e+00
5.077500000000e+02 -8.581580018072e-03 9.512650634882e-05 8.208905031327e+00
5.080000000000e+02 -8.572749214187e-03 9.529722916443e-05 8.158862561062e+00
5.082500000000e+02 -8.551139346914e-03 9.542733205326e-05 8.107412550404e+00
5.085000000000e+02 -8.517532439426e-03 9.551693408200e-05 8.054628306932e+00
5.087500000000e+02 -8.472819520386e-03 9.556646232381e-05 8.000584858387e+00
5.090000000000e+02 -8.417986388234e-03 9.557657587339e-05 7.945358578274e+00
5.092500000000e+02 -8.354098289373e-03 9.554811804746e-05 7.889026817661e+00
5.095000000000e+02 -8.282283630341e-03 9.548204384591e-05 7.831667536174e+00
5.097500000000e+02 -8.203717139370e-03 9.537954179473e-05 7.773358947946e+00
5.100000000000e+02 -8.119602884515e-03 9.524195456664e-05 7.714179170449e+00
5.102500000000e+02 -8.031157345867e-03 9.507075283263e-05 7.654205887602e+00
5.105000000000e+02 -7.939592860876e-03 9.486752703364e-05 7.593516033444e+00
5.107500000000e+02 -7.846101745712e-03 9.463395725443e-05 7.532185487908e+00
5.110000000000e+02 -7.751841411616e-03 9.437181223915e-05 7.470288793594e+00
5.112500000000e+02 -7.657920757741e-03 9.408293556451e-05 7.407898897091e+00
5.115000000000e+02 -7.565387961902e-03 9.376923330515e-05 7.345086908715e+00
5.117500000000e+02 -7.475219929038e-03 9.343266550366e-05 7.281921888060e+00
5.120000000000e+02 -7.388313392574e-03 9.307523868141e-05 7.218470652478e+00
5.122500000000e+02 -7.305477928706e-03 9.269900037165e-05 7.154797611996e+00
5.125000000000e+02 -7.227430676875e-03 9.230603349392e-05 7.090964626751e+00
5.127500000000e+02 -7.154792942676e-03 9.189845206353e-05 7.027030890278e+00
5.130000000000e+02 -7.088088584851e-03 9.147839749882e-05 6.963052836563e+00
5.132500000000e+02 -7.027744052850e-03 9.104803151688e-05 6.899084070706e+00
5.135000000000e+02 -6.974089970145e-03 9.060953164169e-05 6.835175322187e+00
5.137500000000e+02 -6.927364046650e-03 9.016508351201e-05 6.771374420253e+00
5.140000000000e+02 -6.887715425856e-03 8.971686462664e-05 6.707726288605e+00
5.142500000000e+02 -6.855209958169e-03 8.926704959261e-05 6.644272959807e+00
5.145000000000e+02 -6.829836482811e-03 8.881778860170e-05 6.581053606108e+00
5.147500000000e+02 -6.811513781973e-03 8.837118461000e-05 6.518104587004e+00
5.150000000000e+02 -6.800098293968e-03 8.792927743595e-05 6.455459507412e+00
5.152500000000e+02 -6.795392131332e-03 8.749402218675e-05 6.393149289374e+00
5.155000000000e+02 -6.797151430157e-03 8.706726529348e-05 6.331202253624e+00
5.157500000000e+02 -6.805095059417e-03 8.665071934522e-05 6.269644204863e+00
5.160000000000e+02 -6.818913293863e-03 8.624593700607e-05 6.208498526000e+00
5.162500000000e+02 -6.838276612278e-03 8.585428453065e-05 6.147786273365e+00
5.165000000000e+02 -6.862844354670e-03 8.547691596142e-05 6.087526276527e+00
5.167500000000e+02 -6.892273376357e-03 8.511474947462e-05 6.027735233009e+00
5.170000000000e+02 -6.926226314977e-03 8.476844677829e-05 5.968427806391e+00
5.172500000000e+02 -6.964379516081e-03 8.443840031694e-05 5.909616722071e+00
5.175000000000e+02 -7.006430542395e-03 8.412471178257e-05 5.851312853617e+00
5.177500000000e+02 -7.052104892975e-03 8.382717707470e-05 5.793525314531e+00
5.180000000000e+02 -7.101162160654e-03 8.354529671487e-05 5.736261534597e+00
5.182500000000e+02 -7.153401243753e-03 8.327827482968e-05 5.679527342447e+00
5.185000000000e+02 -7.208664572141e-03 8.302503358087e-05 5.623327030955e+00
5.187500000000e+02 -7.266841253607e-03 8.278420019145e-05 5.567663429363e+00
5.190000000000e+02 -7.327869130887e-03 8.255417567876e-05 5.512537956994e+00
5.192500000000e+02 -7.391735371433e-03 8.233317864434e-05 5.457950684779e+00
5.195000000000e+02 -7.458475577420e-03 8.211921221143e-05 5.403900378973e+00
5.197500000000e+02 -7.528171269168e-03 8.191012392045e-05 5.350384548863e+00
5.200000000000e+02 -7.600945678471e-03 8.170364181981e-05 5.297399485655e+00
5.202500000000e+02 -7.676957823193e-03 8.149740901134e-05 5.244940301841e+00
5.205000000000e+02 -7.756394929242e-03 8.128903943244e-05 5.193000958826e+00
5.207500000000e+02 -7.839463159574e-03 8.107616267644e-05 5.141574304489e+00
5.210000000000e+02 -7.926376882173e-03 8.085646365330e-05 5.090652096341e+00
5.212500000000e+02 -8.017346572395e-03 8.062766727648e-05 5.040225032621e+00
5.215000000000e+02 -8.112565598685e-03 8.038761460299e-05 4.990282782197e+00
5.217500000000e+02 -8.212196290737e-03 8.013429312279e-05 4.940814008302e+00
5.220000000000e+02 -8.316355388661e-03 7.986585108877e-05 4.891806403748e+00
5.222500000000e+02 -8.425099468675e-03 7.958061239796e-05 4.843246717439e+00
5.225000000000e+02 -8.538410466923e-03 7.927708668967e-05 4.795120793736e+00
5.227500000000e+02 -8.656182027490e-03 7.895397525612e-05 4.747413605407e+00
5.230000000000e+02 -8.778206971505e-03 7.861017504776e-05 4.700109296613e+00
5.232500000000e+02 -8.904166437725e-03 7.824476856902e-05 4.653191229219e+00
5.235000000000e+02 -9.033621353948e-03 7.785702047600e-05 4.606642028543e+00
5.237500000000e+02 -9.166006414829e-03 7.744636069409e-05 4.560443638882e+00
5.240000000000e+02 -9.300627115067e-03 7.701237324981e-05 4.514577380162e+00
5.242500000000e+02 -9.436659939168e-03 7.655478597304e-05 4.469024010489e+00
5.245000000000e+02 -9.573156171249e-03 7.607345250246e-05 4.423763789542e+00
5.247500000000e+02 -9.709048936593e-03 7.556833654601e-05 4.378776548732e+00
5.250000000000e+02 -9.843163579033e-03 7.503949638793e-05 4.334041763286e+00
5.252500000000e+02 -9.974231541369e-03 7.448706923280e-05 4.289538626224e+00
5.255000000000e+02 -1.010090697564e-02 7.391126292119e-05 4.245246126322e+00
5.257500000000e+02 -1.022178588658e-02 7.331234244298e-05 4.201143126240e+00
5.260000000000e+02 -1.033542784599e-02 7.269061997214e-05 4.157208443718e+00
5.262500000000e+02 -1.044037920043e-02 7.204645074491e-05 4.113420933000e+00
5.265000000000e+02 -1.053519760331e-02 7.138022519504e-05 4.069759565674e+00
5.267500000000e+02 -1.061847770964e-02 7.069236996790e-05 4.026203515758e+00
5.270000000000e+02 -1.068887675405e-02 6.998334908404e-05 3.982732241773e+00
5.272500000000e+02 -1.074514011759e-02 6.925366789898e-05 3.939325571834e+00
5.275000000000e+02 -1.078612598135e-02 6.850387659435e-05 3.895963785931e+00
5.277500000000e+02 -1.081082912222e-02 6.773457763723e-05 3.852627704846e+00
5.280000000000e+02 -1.081840283213e-02 6.694643502458e-05 3.809298774581e+00
5.282500000000e+02 -1.080817902859e-02 6.614018396656e-05 3.765959154449e+00
5.285000000000e+02 -1.077968613651e-02 6.531664124507e-05 3.722591807067e+00
5.287500000000e+02 -1.073266438001e-02 6.447671605445e-05 3.679180585937e+00
5.290000000000e+02 -1.066707869788e-02 6.362142128252e-05 3.635710332451e+00
5.292500000000e+02 -1.058312870056e-02 6.275188508442e-05 3.592166968037e+00
5.295000000000e+02 -1.048125571101e-02 6.186936233388e-05 3.548537588453e+00
5.297500000000e+02 -1.036214705578e-02 6.097524589818e-05 3.504810567871e+00
5.300000000000e+02 -1.022673679962e-02 6.007107569503e-05 3.460975653636e+00
5.302500000000e+02 -1.007620316601e-02 5.915854439520e-05 3.417024074896e+00
5.305000000000e+02 -9.911962292736e-03 5.823949279096e-05 3.372948645905e+00
5.307500000000e+02 -9.735658409797e-03 5.731593217337e-05 3.328743871831e+00
5.310000000000e+02 -9.549150654653e-03 5.639004818098e-05 3.284406063635e+00
5.312500000000e+02 -9.354496637411e-03 5.546417209476e-05 3.239933448265e+00
5.315000000000e+02 -9.153933060067e-03 5.454076905681e-05 3.195326281019e+00
5.317500000000e+02 -8.949853587748e-03 5.362241668425e-05 3.150586965981e+00
5.320000000000e+02 -8.744784118972e-03 5.271180259905e-05 3.105720171042e+00
5.322500000000e+02 -8.541355724307e-03 5.181169731383e-05 3.060732943696e+00
5.325000000000e+02 -8.342275302121e-03 5.092492706862e-05 3.015634833430e+00
5.327500000000e+02 -8.150294302297e-03 5.005434279107e-05 2.970438002525e+00
5.330000000000e+02 -7.968175478454e-03 4.920278360362e-05 2.925157344966e+00
5.332500000000e+02 -7.798658086560e-03 4.837304526567e-05 2.879810590433e+00
5.335000000000e+02 -7.644421465842e-03 4.756785636151e-05 2.834418412555e+00
5.337500000000e+02 -7.508047561881e-03 4.678981479164e-05 2.789004518019e+00
5.340000000000e+02 -7.391982397406e-03 4.604135050240e-05 2.743595734665e+00
5.342500000000e+02 -7.298497209629e-03 4.532469483146e-05 2.698222075266e+00
5.345000000000e+02 -7.229649501255e-03 4.464183452310e-05 2.652916793239e+00
5.347500000000e+02 -7.187244814687e-03 4.399443219130e-05 2.607716411713e+00
5.350000000000e+02 -7.172799671915e-03 4.338383303845e-05 2.562660729276e+00
5.352500000000e+02 -7.187506462439e-03 4.281102818560e-05 2.517792803893e+00
5.355000000000e+02 -7.232201039977e-03 4.227661976114e-05 2.473158902392e+00
5.357500000000e+02 -7.307333732997e-03 4.178080004855e-05 2.428808418610e+00
5.360000000000e+02 -7.412944721800e-03 4.132333674864e-05 2.384793762987e+00
5.362500000000e+02 -7.548644291003e-03 4.090356707742e-05 2.341170210070e+00
5.365000000000e+02 -7.713599034932e-03 4.052040062827e-05 2.297995718780e+00
5.367500000000e+02 -7.906524239294e-03 4.017233083975e-05 2.255330710671e+00
5.370000000000e+02 -8.125683625722e-03 3.985745514543e-05 2.213237821465e+00
5.372500000000e+02 -8.368896514394e-03 3.957350361430e-05 2.171781616804e+00
5.375000000000e+02 -8.633552966387e-03 3.931787512612e-05 2.131028280582e+00
5.377500000000e+02 -8.916637644626e-03 3.908768042943e-05 2.091045281210e+00
5.380000000000e+02 -9.214761603886e-03 3.887979115430e-05 2.051901013629e+00
5.382500000000e+02 -9.524203072159e-03 3.869089368788e-05 2.013664430037e+00
5.385000000000e+02 -9.840955968378e-03 3.851754813297e-05 1.976404657933e+00
5.387500000000e+02 -1.016078634961e-02 3.835624832169e-05 1.940190615361e+00
5.390000000000e+02 -1.047929557834e-02 3.820348290362e-05 1.905090626996e+00
5.392500000000e+02 -1.079199007321e-02 3.805580072838e-05 1.871172048190e+00
5.395000000000e+02 -1.109435563798e-02 3.790987462032e-05 1.838500900367e+00
5.397500000000e+02 -1.138193587759e-02 3.776256488539e-05 1.807141523907e+00
5.400000000000e+02 -1.165041278871e-02 3.761098111915e-05 1.777156252546e+00
5.402500000000e+02 -1.189568882108e-02 3.745254546006e-05 1.748605111348e+00
5.405000000000e+02 -1.211396774881e-02 3.728505176281e-05 1.721545542977e+00
5.407500000000e+02 -1.230183399883e-02 3.710672519006e-05 1.696032161154e+00
5.410000000000e+02 -1.245632776105e-02 3.691627926602e-05 1.672116534350e+00
5.412500000000e+02 -1.257501472561e-02 3.671297348820e-05 1.649846999291e+00
5.415000000000e+02 -1.265604899501e-02 3.649666228994e-05 1.629268501357e+00
5.417500000000e+02 -1.269822708020e-02 3.626784175664e-05 1.610422463861e+00
5.420000000000e+02 -1.270103184622e-02 3.602769100511e-05 1.593346683266e+00
5.422500000000e+02 -1.266466512487e-02 3.577810602465e-05 1.578075246236e+00
5.425000000000e+02 -1.259006750461e-02 3.552172370011e-05 1.564638470628e+00
5.427500000000e+02 -1.247892455554e-02 3.526193391348e-05 1.553062865514e+00
5.430000000000e+02 -1.233365865986e-02 3.500287858929e-05 1.543371109435e+00
5.432500000000e+02 -1.215740599932e-02 3.474943438800e-05 1.535582047020e+00
5.435000000000e+02 -1.195397854139e-02 3.450717871850e-05 1.529710698965e+00
5.437500000000e+02 -1.172781119864e-02 3.428233591984e-05 1.525768289818e+00
5.440000000000e+02 -1.148389466837e-02 3.408170372671e-05 1.523762289124e+00
5.442500000000e+02 -1.122769489073e-02 3.391255857157e-05 1.523696468851e+00
5.445000000000e+02 -1.096506010491e-02 3.378254233180e-05 1.525570972815e+00
5.447500000000e+02 -1.070211728587e-02 3.369952359938e-05 1.529382403148e+00
5.450000000000e+02 -1.044515969054e-02 3.367144669331e-05 1.535123921427e+00
5.452500000000e+02 -1.020052730243e-02 3.370616430248e-05 1.542785361179e+00
5.455000000000e+02 -9.974483021303e-03 3.381125865590e-05 1.552353358299e+00
5.457500000000e+02 -9.773086307392e-03 3.399384808084e-05 1.563811489942e+00
5.460000000000e+02 -9.602067499505e-03 3.426040892368e-05 1.577140427556e+00
5.462500000000e+02 -9.466705164305e-03 3.461658068621e-05 1.592318099401e+00
5.465000000000e+02 -9.371708791001e-03 3.506698332081e-05 1.609319857982e+00
5.467500000000e+02 -9.321110013759e-03 3.561505320931e-05 1.628118654793e+00
5.470000000000e+02 -9.318164571151e-03 3.626289724579e-05 1.648685216925e+00
5.472500000000e+02 -9.365267139439e-03 3.701117585950e-05 1.670988220643e+00
5.475000000000e+02 -9.463881683894e-03 3.785899718234e-05 1.694994463334e+00
5.477500000000e+02 -9.614488930925e-03 3.880386333524e-05 1.720669028489e+00
5.480000000000e+02 -9.816552430300e-03 3.984165284251e-05 1.747975439312e+00
5.482500000000e+02 -1.006850489662e-02 4.096663355654e-05 1.776875803541e+00
5.485000000000e+02 -1.036775515877e-02 4.217151536162e-05 1.807330942035e+00
5.487500000000e+02 -1.071071654899e-02 4.344754320243e-05 1.839300505211e+00
5.490000000000e+02 -1.109285642243e-02 4.478462575647e-05 1.872743072234e+00
5.492500000000e+02 -1.150876639613e-02 4.617149868996e-05 1.907616236835e+00
5.495000000000e+02 -1.195225231722e-02 4.759591777936e-05 1.943876677390e+00
5.497500000000e+02 -1.241644239309e-02 4.904487818655e-05 1.981480215004e+00
5.500000000000e+02 -1.289391151017e-02 5.050485386746e-05 2.020381860076e+00
5.502500000000e+02 -1.337681958145e-02 5.196205175959e-05 2.060535850357e+00
5.505000000000e+02 -1.385706086308e-02 5.340267470966e-05 2.101895683234e+00
5.507500000000e+02 -1.432642132314e-02 5.481318611386e-05 2.144414144743e+00
5.510000000000e+02 -1.477674112028e-02 5.618057205675e-05 2.188043339744e+00
5.512500000000e+02 -1.520007807519e-02 5.749259251395e-05 2.232734724522e+00
5.515000000000e+02 -1.558886953246e-02 5.873801743314e-05 2.278439147485e+00
5.517500000000e+02 -1.593608816498e-02 5.990684096957e-05 2.325106897839e+00
5.520000000000e+02 -1.623538940711e-02 6.099047653879e-05 2.372687768537e+00
5.522500000000e+02 -1.648124620087e-02 6.198191466858e-05 2.421131131461e+00
5.525000000000e+02 -1.666906927575e-02 6.287585881115e-05 2.470386031549e+00
5.527500000000e+02 -1.679530934336e-02 6.366884259001e-05 2.520401295534e+00
5.530000000000e+02 -1.685753987492e-02 6.435927947146e-05 2.571125661886e+00
5.532500000000e+02 -1.685451785333e-02 6.494749396671e-05 2.622507926695e+00
5.535000000000e+02 -1.678622162525e-02 6.543570058537e-05 2.674497108529e+00
5.537500000000e+02 -1.665386481410e-02 6.582800074800e-05 2.727042627279e+00
5.540000000000e+02 -1.645988628901e-02 6.613030974098e-05 2.780094501065e+00
5.542500000000e+02 -1.620791540181e-02 6.635025658566e-05 2.833603551318e+00
5.545000000000e+02 -1.590271359690e-02 6.649705663536e-05 2.887521619023e+00
5.547500000000e+02 -1.555009291199e-02 6.658135591728e-05 2.941801783487e+00
5.550000000000e+02 -1.515681334480e-02 6.661505162600e-05 2.996398588217e+00
5.552500000000e+02 -1.473046031851e-02 6.661108695435e-05 3.051268260562e+00
5.555000000000e+02 -1.427930486889e-02 6.658322616993e-05 3.106368925035e+00
5.557500000000e+02 -1.381214946351e-02 6.654581344634e-05 3.161660813693e+00
5.560000000000e+02 -1.333816192273e-02 6.651351589840e-05 3.217106454156e+00
5.562500000000e+02 -1.286670151970e-02 6.650105832801e-05 3.272670851049e+00
5.565000000000e+02 -1.240714024812e-02 6.652295136311e-05 3.328321641625e+00
5.567500000000e+02 -1.196868328368e-02 6.659321788774e-05 3.384029229028e+00
5.570000000000e+02 -1.156019239052e-02 6.672512342532e-05 3.439766898058e+00
5.572500000000e+02 -1.119001598518e-02 6.693091430676e-05 3.495510897095e+00
5.575000000000e+02 -1.086582957364e-02 6.722156979699e-05 3.551240497464e+00
5.577500000000e+02 -1.059448993629e-02 6.760657243127e-05 3.606938019006e+00
5.580000000000e+02 -1.038190592605e-02 6.809370185540e-05 3.662588833783e+00
5.582500000000e+02 -1.023292869279e-02 6.868885749339e-05 3.718181332834e+00
5.585000000000e+02 -1.015126329429e-02 6.939591450780e-05 3.773706866832e+00
5.587500000000e+02 -1.013940331243e-02 7.021661614445e-05 3.829159657335e+00
5.590000000000e+02 -1.019858975742e-02 7.115050713749e-05 3.884536675489e+00
5.592500000000e+02 -1.032879423986e-02 7.219490774013e-05 3.939837500866e+00
5.595000000000e+02 -1.052872710483e-02 7.334493321765e-05 3.995064146742e+00
5.597500000000e+02 -1.079586971566e-02 7.459355680944e-05 4.050220861093e+00
5.600000000000e+02 -1.112652967092e-02 7.593172041867e-05 4.105313910443e+00
5.602500000000e+02 -1.151591827180e-02 7.734847940954e-05 4.160351336918e+00
5.605000000000e+02 -1.195824793814e-02 7.883119239505e-05 4.215342697270e+00
5.607500000000e+02 -1.244684722753e-02 8.036574420503e-05 4.270298791455e+00
5.610000000000e+02 -1.297429155250e-02 8.193679613228e-05 4.325231373620e+00
5.612500000000e+02 -1.353254647912e-02 8.352807155912e-05 4.380152854742e+00
5.615000000000e+02 -1.411312044735e-02 8.512265605151e-05 4.435076004100e+00
5.617500000000e+02 -1.470722425507e-02 8.670330652721e-05 4.490013645174e+00
5.620000000000e+02 -1.530593367474e-02 8.825277453603e-05 4.544978355393e+00
5.622500000000e+02 -1.590035188164e-02 8.975412972914e-05 4.599982175994e+00
5.625000000000e+02 -1.648176893026e-02 9.119107699879e-05 4.655036329172e+00
5.627500000000e+02 -1.704181475630e-02 9.254826547050e-05 4.710150954233e+00
5.630000000000e+02 -1.757260316066e-02 9.381157123900e-05 4.765334860739e+00
5.632500000000e+02 -1.806686393113e-02 9.496835988748e-05 4.820595305452e+00
5.635000000000e+02 -1.851806082641e-02 9.600773910928e-05 4.875937794897e+00
5.637500000000e+02 -1.892049323845e-02 9.692076643505e-05 4.931365916539e+00
5.640000000000e+02 -1.926938001572e-02 9.770062375916e-05 4.986881199242e+00
5.642500000000e+02 -1.956092378988e-02 9.834275497000e-05 5.042483007673e+00
5.645000000000e+02 -1.979235536198e-02 9.884496012802e-05 5.098168466052e+00
5.647500000000e+02 -1.996195712247e-02 9.920746239508e-05 5.153932417149e+00
5.650000000000e+02 -2.006906562849e-02 9.943291701695e-05 5.209767413999e+00
5.652500000000e+02 -2.011405391793e-02 9.952637198532e-05 5.265663738871e+00
5.655000000000e+02 -2.009829376245e-02 9.949519396188e-05 5.321609455560e+00
5.657500000000e+02 -2.002409921382e-02 9.934894710473e-05 5.377590489715e+00
5.660000000000e+02 -1.989465324226e-02 9.909922978268e-05 5.433590728534e+00
5.662500000000e+02 -1.971391847479e-02 9.875946902557e-05 5.489592151903e+00
5.665000000000e+02 -1.948653521730e-02 9.834467933750e-05 5.545574972372e+00
5.667500000000e+02 -1.921770800158e-02 9.787118597421e-05 5.601517802765e+00
5.670000000000e+02 -1.891308428766e-02 9.735632096541e-05 5.657397826289e+00
5.672500000000e+02 -1.857862710621e-02 9.681809384704e-05 5.713190984260e+00
5.675000000000e+02 -1.822048483328e-02 9.627484529326e-05 5.768872171398e+00
5.677500000000e+02 -1.784486102920e-02 9.574488944819e-05 5.824415428735e+00
5.680000000000e+02 -1.745788663295e-02 9.524615135775e-05 5.879794145757e+00
5.682500000000e+02 -1.706549749098e-02 9.479580682606e-05 5.934981262321e+00
5.685000000000e+02 -1.667331992277e-02 9.440993351809e-05 5.989949461261e+00
5.687500000000e+02 -1.628656632518e-02 9.410317885705e-05 6.044671364745e+00
5.690000000000e+02 -1.590994328288e-02 9.388845272684e-05 6.099119719965e+00
5.692500000000e+02 -1.554757388408e-02 9.377665249616e-05 6.153267583560e+00
5.695000000000e+02 -1.520293592296e-02 9.377642341815e-05 6.207088488010e+00
5.697500000000e+02 -1.487881695951e-02 9.389392493653e-05 6.260556608463e+00
5.700000000000e+02 -1.457728696895e-02 9.413279359954e-05 6.313646914092e+00
5.702500000000e+02 -1.429968915072e-02 9.449396306843e-05 6.366335313904e+00
5.705000000000e+02 -1.404664879552e-02 9.497560855989e-05 6.418598781995e+00
5.707500000000e+02 -1.381809970646e-02 9.557321754772e-05 6.470415484074e+00
5.710000000000e+02 -1.361332742892e-02 9.627956242100e-05 6.521764878952e+00
5.712500000000e+02 -1.343102801206e-02 9.708486214052e-05 6.572627816502e+00
5.715000000000e+02 -1.326938042844e-02 9.797692707672e-05 6.622986621547e+00
5.717500000000e+02 -1.312613047270e-02 9.894139934713e-05 6.672825157947e+00
5.720000000000e+02 -1.299868455005e-02 9.996197861734e-05 6.722128885372e+00
5.722500000000e+02 -1.288421000107e-02 1.010207026092e-04 6.770884897226e+00
5.725000000000e+02 -1.277973951585e-02 1.020982603253e-04 6.819081946441e+00
5.727500000000e+02 -1.268227657644e-02 1.031743267526e-04 6.866710449306e+00
5.730000000000e+02 -1.258889932192e-02 1.042279119795e-04 6.913762478990e+00
5.732500000000e+02 -1.249685979453e-02 1.052377124600e-04 6.960231738691e+00
5.735000000000e+02 -1.240367604457e-02 1.061824852159e-04 7.006113518761e+00
5.737500000000e+02 -1.230721465808e-02 1.070414085341e-04 7.051404635713e+00
5.740000000000e+02 -1.220576166923e-02 1.077944102241e-04 7.096103356067e+00
5.742500000000e+02 -1.209807994312e-02 1.084224989494e-04 7.140209299632e+00
5.745000000000e+02 -1.198345172998e-02 1.089080741010e-04 7.183723329829e+00
5.747500000000e+02 -1.186170526407e-02 1.092352293122e-04 7.226647426002e+00
5.750000000000e+02 -1.173322485835e-02 1.093900174035e-04 7.268984542226e+00
5.752500000000e+02 -1.159894426881e-02 1.093606688245e-04 7.310738449683e+00
5.755000000000e+02 -1.146032376596e-02 1.091377798574e-04 7.351913570135e+00
5.757500000000e+02 -1.131931148497e-02 1.087145029950e-04 7.392514795355e+00
5.760000000000e+02 -1.117829025754e-02 1.080866826327e-04 7.432547300471e+00
5.762500000000e+02 -1.104001139289e-02 1.072529553938e-04 7.472016349591e+00
5.765000000000e+02 -1.090751725323e-02 1.062148243830e-04 7.510927098660e+00
5.767500000000e+02 -1.078405465330e-02 1.049766900390e-04 7.549284395227e+00
5.770000000000e+02 -1.067298142118e-02 1.035458390357e-04 7.587092581203e+00
5.772500000000e+02 -1.057766847824e-02 1.019324124255e-04 7.624355299681e+00
5.775000000000e+02 -1.050139977763e-02 1.001493361384e-04 7.661075306723e+00
5.777500000000e+02 -1.044727284223e-02 9.821221059306e-05 7.697254295472e+00
5.780000000000e+02 -1.041810183661e-02 9.613918836179e-05 7.732892728983e+00
5.782500000000e+02 -1.041632595949e-02 9.395079976540e-05 7.767989690695e+00
5.785000000000e+02 -1.044392476777e-02 9.166973850891e-05 7.802542748144e+00
5.787500000000e+02 -1.050234279908e-02 8.932062222713e-05 7.836547837153e+00
5.790000000000e+02 -1.059242520378e-02 8.692969492388e-05 7.869999166032e+00
5.792500000000e+02 -1.071436541079e-02 8.452453347901e-05 7.902889138826e+00
5.795000000000e+02 -1.086766684715e-02 8.213373874347e-05 7.935208302829e+00
5.797500000000e+02 -1.105111936835e-02 7.978657386623e-05 7.966945319073e+00
5.800000000000e+02 -1.126279041052e-02 7.751253497792e-05 7.998086953555e+00
5.802500000000e+02 -1.150003225272e-02 7.534095428804e-05 8.028618093697e+00
5.805000000000e+02 -1.175950514631e-02 7.330059196176e-05 8.058521788075e+00
5.807500000000e+02 -1.203721503042e-02 7.141919210085e-05 8.087779305146e+00
5.810000000000e+02 -1.232856665540e-02 6.972302293823e-05 8.116370216191e+00
5.812500000000e+02 -1.262843071629e-02 6.823643792170e-05 8.144272498443e+00
5.815000000000e+02 -1.293122284156e-02 6.698145447168e-05 8.171462653404e+00
5.817500000000e+02 -1.323099555610e-02 6.597736506953e-05 8.197915847756e+00
5.820000000000e+02 -1.352153865714e-02 6.524033019326e-05 8.223606064173e+00
5.822500000000e+02 -1.379648884775e-02 6.478302583954e-05 8.248506269390e+00
5.825000000000e+02 -1.404944578332e-02 6.461430332830e-05 8.272588593613e+00
5.827500000000e+02 -1.427409162082e-02 6.473898248210e-05 8.295824516177e+00
5.830000000000e+02 -1.446431384051e-02 6.515768673113e-05 8.318185061454e+00
5.832500000000e+02 -1.461432819121e-02 6.586663991270e-05 8.339640999445e+00
5.835000000000e+02 -1.471879869896e-02 6.685761670197e-05 8.360163045716e+00
5.837500000000e+02 -1.477295425486e-02 6.811797374376e-05 8.379722064917e+00
5.840000000000e+02 -1.477269798766e-02 6.963070121671e-05 8.398289270024e+00
5.842500000000e+02 -1.471470792250e-02 7.137459865403e-05 8.415836417525e+00
5.845000000000e+02 -1.459652644029e-02 7.332454337378e-05 8.432335995296e+00
5.847500000000e+02 -1.441663664070e-02 7.545183881169e-05 8.447761402509e+00
5.850000000000e+02 -1.417452320848e-02 7.772459933436e-05 8.462087116537e+00
5.852500000000e+02 -1.387071660855e-02 8.010821058041e-05 8.475288848809e+00
5.855000000000e+02 -1.350681859751e-02 8.256585454300e-05 8.487343686106e+00
5.857500000000e+02 -1.308550789376e-02 8.505908709894e-05 8.498230214524e+00
5.860000000000e+02 -1.261052525701e-02 8.754844362843e-05 8.507928628073e+00
5.862500000000e+02 -1.208663736642e-02 8.999407919899e-05 8.516420819329e+00
5.865000000000e+02 -1.151957963113e-02 9.235651210029e-05 8.523690450337e+00
5.867500000000e+02 -1.091597835982e-02 9.459725225028e-05 8.529723006127e+00
5.870000000000e+02 -1.028325300402e-02 9.667943130534e-05 8.534505829644e+00
5.872500000000e+02 -9.629500399969e-03 9.856845556661e-05 8.538028137040e+00
5.875000000000e+02 -8.963362274468e-03 1.002326525790e-04 8.540281016626e+00
5.877500000000e+02 -8.293878967112e-03 1.016438375065e-04 8.541257410275e+00
5.880000000000e+02 -7.630331741213e-03 1.027778404216e-04 8.540952079520e+00
5.882500000000e+02 -6.982076650629e-03 1.036149114583e-04 8.539361557394e+00
5.885000000000e+02 -6.358373192217e-03 1.041400781899e-04 8.536484087900e+00
5.887500000000e+02 -5.768211196457e-03 1.043434720360e-04 8.532319554849e+00
5.890000000000e+02 -5.220139191439e-03 1.042205270258e-04 8.526869402368e+00
5.892500000000e+02 -4.722098448625e-03 1.037719482621e-04 8.520136548637e+00
5.895000000000e+02 -4.281265350207e-03 1.030037480965e-04 8.512125295781e+00
5.897500000000e+02 -3.903906143050e-03 1.019272284147e-04 8.502841237535e+00
5.900000000000e+02 -3.595247056392e-03 1.005587897268e-04 8.492291166882e+00
5.902500000000e+02 -3.359362524431e-03 9.891962688569e-05 8.480482986010e+00
5.905000000000e+02 -3.199084372186e-03 9.703531952185e-05 8.467425619854e+00
5.907500000000e+02 -3.115934248594e-03 9.493538708030e-05 8.453128935054e+00
5.910000000000e+02 -3.110080495934e-03 9.265276970402e-05 8.437603666182e+00
5.912500000000e+02 -3.180321568715e-03 9.022324110333e-05 8.420861349292e+00
5.915000000000e+02 -3.324095968033e-03 8.768477548907e-05 8.402914264446e+00
5.917500000000e+02 -3.537519761663e-03 8.507689413706e-05 8.383775387181e+00
5.920000000000e+02 -3.815449365191e-03 8.243999547172e-05 8.363458349247e+00
5.922500000000e+02 -4.151570556807e-03 7.981460609072e-05 8.341977407902e+00
5.925000000000e+02 -4.538511388618e-03 7.724066783435e-05 8.319347423596e+00
5.927500000000e+02 -4.967974883378e-03 7.475688744440e-05 8.295583844693e+00
5.930000000000e+02 -5.430892638739e-03 7.240008787984e-05 8.270702698284e+00
5.932500000000e+02 -5.917591346611e-03 7.020456563389e-05 8.244720585284e+00
5.935000000000e+02 -6.417974048105e-03 6.820151271489e-05 8.217654678527e+00
5.937500000000e+02 -6.921707060450e-03 6.641854109612e-05 8.189522721988e+00
5.940000000000e+02 -7.418412944845e-03 6.487923840873e-05 8.160343029426e+00
5.942500000000e+02 -7.897863909068e-03 6.360281547108e-05 8.130134481719e+00
5.945000000000e+02 -8.350170226623e-03 6.260383254811e-05 8.098916519737e+00
5.947500000000e+02 -8.765962804828e-03 6.189201600326e-05 8.066709133461e+00
5.950000000000e+02 -9.136564692724e-03 6.147216425523e-05 8.033532845960e+00
5.952500000000e+02 -9.454146912525e-03 6.134413544578e-05 7.999408690352e+00
5.955000000000e+02 -9.711868177059e-03 6.150294098783e-05 7.964358181349e+00
5.957500000000e+02 -9.903994308929e-03 6.193891563774e-05 7.928403280846e+00
5.960000000000e+02 -1.002599425987e-02 6.263796110376e-05 7.891566356319e+00
5.962500000000e+02 -1.007461302084e-02 6.358186600292e-05 7.853870134857e+00
5.965000000000e+02 -1.004791896184e-02 6.474869261824e-05 7.815337653456e+00
5.967500000000e+02 -9.945324189574e-03 6.611321980657e-05 7.775992203125e+00
5.970000000000e+02 -9.767579718395e-03 6.764743448653e-05 7.735857274360e+00
5.972500000000e+02 -9.516743409679e-03 6.932104935595e-05 7.694956497345e+00
5.975000000000e+02 -9.196123738117e-03 7.110201876942e-05 7.653313586980e+00
5.977500000000e+02 -8.810198800808e-03 7.295726131157e-05 7.610952284729e+00
5.980000000000e+02 -8.364514016065e-03 7.485314395600e-05 7.567896306418e+00
5.982500000000e+02 -7.865560031732e-03 7.675602559232e-05 7.524169292224e+00
5.985000000000e+02 -7.320633853789e-03 7.863284904217e-05 7.479794761227e+00
5.987500000000e+02 -6.737686281954e-03 8.045171958049e-05 7.434796073106e+00
5.990000000000e+02 -6.125158950052e-03 8.218225847417e-05 7.389196390179e+00
5.992500000000e+02 -5.491814582529e-03 8.379618428150e-05 7.343018649744e+00
5.995000000000e+02 -4.846563546012e-03 8.526773453488e-05 7.296285540086e+00
5.997500000000e+02 -4.198291107252e-03 8.657401250442e-05 7.249019480564e+00
6.000000000000e+02 -3.555688447251e-03 8.769528271202e-05 7.201242611328e+00
6.002500000000e+02 -2.927090423598e-03 8.861521197606e-05 7.152976779909e+00
6.005000000000e+02 -2.320323521545e-03 8.932104319978e-05 7.104243538586e+00
6.007500000000e+02 -1.742566678291e-03 8.980371130168e-05 7.055064145857e+00
6.010000000000e+02 -1.200227338831e-03 9.005788639765e-05 7.005459563627e+00
6.012500000000e+02 -6.988349844773e-04 9.008195113142e-05 6.955450464181e+00
6.015000000000e+02 -2.429539052776e-04 8.987790615281e-05 6.905057239237e+00
6.017500000000e+02 1.638839032213e-04 8.945124026327e-05 6.854300002989e+00
6.020000000000e+02 5.192242439492e-04 8.881074218797e-05 6.803198603376e+00
6.022500000000e+02 8.217146064224e-04 8.796823673896e-05 6.751772628551e+00
6.025000000000e+02 1.071105753661e-03 8.693829594608e-05 6.700041417333e+00
6.027500000000e+02 1.268232568677e-03 8.573792874614e-05 6.648024059121e+00
6.030000000000e+02 1.414973469662e-03 8.438622093793e-05 6.595739400173e+00
6.032500000000e+02 1.514190742368e-03 8.290395489713e-05 6.543206041781e+00
6.035000000000e+02 1.569652864104e-03 8.131321428065e-05 6.490442336387e+00
6.037500000000e+02 1.585941117550e-03 7.963697448488e-05 6.437466378079e+00
6.040000000000e+02 1.568341854732e-03 7.789868923075e-05 6.384295992175e+00
6.042500000000e+02 1.522728544692e-03 7.612192555989e-05 6.330948713031e+00
6.045000000000e+02 1.455434075008e-03 7.432993715664e-05 6.277441762819e+00
6.047500000000e+02 1.373116740827e-03 7.254528948203e-05 6.223792024761e+00
6.050000000000e+02 1.282623940534e-03 7.078951996406e-05 6.170016004872e+00
6.052500000000e+02 1.190854131590e-03 6.908279458889e-05 6.116129793823e+00
6.055000000000e+02 1.104620719095e-03 6.744363238165e-05 6.062149022608e+00
6.057500000000e+02 1.030521589916e-03 6.588864940818e-05 6.008088806849e+00
6.060000000000e+02 9.748136887479e-04 6.443233472872e-05 5.953963693545e+00
6.062500000000e+02 9.432981295833e-04 6.308686906595e-05 5.899787594499e+00
6.065000000000e+02 9.412149131270e-04 6.186199562283e-05 5.845573719727e+00
6.067500000000e+02 9.731499371615e-04 6.076492870738e-05 5.791334506133e+00
6.070000000000e+02 1.042956416695e-03 5.980029923300e-05 5.737081538051e+00
6.072500000000e+02 1.153689461612e-03 5.897015230569e-05 5.682825470929e+00
6.075000000000e+02 1.307557153021e-03 5.827397666028e-05 5.628575946837e+00
6.077500000000e+02 1.505886150917e-03 5.770878987649e-05 5.574341514647e+00
6.080000000000e+02 1.749104314340e-03 5.726925179669e-05 5.520129545507e+00
6.082500000000e+02 2.036738412440e-03 5.694781629462e-05 5.465946154561e+00
6.085000000000e+02 2.367428250966e-03 5.673491176825e-05 5.411796123110e+00
6.087500000000e+02 2.738956257747e-03 5.661913159730e-05 5.357682827266e+00
6.090000000000e+02 3.148291869396e-03 5.658754618548e-05 5.303608174270e+00
6.092500000000e+02 3.591650277056e-03 5.662591680769e-05 5.249572547677e+00
6.095000000000e+02 4.064564870346e-03 5.671896160664e-05 5.195574764393e+00
6.097500000000e+02 4.561971780405e-03 5.685065515099e-05 5.141612044939e+00
6.100000000000e+02 5.078305662784e-03 5.700455346994e-05 5.087680001289e+00
6.102500000000e+02 5.607605211572e-03 5.716403647982e-05 5.033772641770e+00
6.105000000000e+02 6.143626682027e-03 5.731263764661e-05 4.979882395178e+00
6.107500000000e+02 6.679963720460e-03 5.743434435065e-05 4.926000160249e+00
6.110000000000e+02 7.210171531588e-03 5.751388569222e-05 4.872115372796e+00
6.112500000000e+02 7.727893249067e-03 5.753699754751e-05 4.818216104285e+00
6.115000000000e+02 8.226986256272e-03 5.749066524252e-05 4.764289178046e+00
6.117500000000e+02 8.701646390138e-03 5.736334681933e-05 4.710320319929e+00
6.120000000000e+02 9.146527426001e-03 5.714516377991e-05 4.656294326370e+00
6.122500000000e+02 9.556854030126e-03 5.682806283022e-05 4.602195267851e+00
6.125000000000e+02 9.928524962776e-03 5.640598165477e-05 4.548006708197e+00
6.127500000000e+02 1.025820543996e-02 5.587491399484e-05 4.493711958262e+00
6.130000000000e+02 1.054340552504e-02 5.523296195606e-05 4.439294342857e+00
6.132500000000e+02 1.078254421912e-02 5.448037714775e-05 4.384737498269e+00
6.135000000000e+02 1.097499599643e-02 5.361953108035e-05 4.330025682652e+00
6.137500000000e+02 1.112111886307e-02 5.265485919317e-05 4.275144103465e+00
6.140000000000e+02 1.122226358844e-02 5.159275455247e-05 4.220079263112e+00
6.142500000000e+02 1.128076100349e-02 5.044143746169e-05 4.164819308878e+00
6.145000000000e+02 1.129988788576e-02 4.921078539849e-05 4.109354391803e+00
6.147500000000e+02 1.128380983267e-02 4.791214952604e-05 4.053677023942e+00
6.150000000000e+02 1.123750375573e-02 4.655813191348e-05 3.997782436356e+00
6.152500000000e+02 1.116665784173e-02 4.516234912433e-05 3.941668922315e+00
6.155000000000e+02 1.107755545483e-02 4.373915404612e-05 3.885338172479e+00
6.157500000000e+02 1.097694230732e-02 4.230336220734e-05 3.828795586700e+00
6.160000000000e+02 1.087188152206e-02 4.086996772215e-05 3.772050561445e+00
6.162500000000e+02 1.076960228052e-02 3.945385699208e-05 3.715116749224e+00
6.165000000000e+02 1.067734137456e-02 3.806948669485e-05 3.658012278033e+00
6.167500000000e+02 1.060218689047e-02 3.673061115875e-05 3.600759933108e+00
6.170000000000e+02 1.055092204932e-02 3.545001992450e-05 3.543387288764e+00
6.172500000000e+02 1.052987840124e-02 3.423927011528e-05 3.485926791638e+00
6.175000000000e+02 1.054479698691e-02 3.310845220253e-05 3.428415786584e+00
6.177500000000e+02 1.060070355292e-02 3.206598386832e-05 3.370896484362e+00
6.180000000000e+02 1.070179847200e-02 3.111843993306e-05 3.313415868149e+00
6.182500000000e+02 1.085136625742e-02 3.027041927214e-05 3.256025536825e+00
6.185000000000e+02 1.105170309417e-02 2.952445699381e-05 3.198781485756e+00
6.187500000000e+02 1.130406645307e-02 2.888098174639e-05 3.141743825179e+00
6.190000000000e+02 1.160864584548e-02 2.833832081961e-05 3.084976440608e+00
6.192500000000e+02 1.196455711045e-02 2.789275201392e-05 3.028546594511e+00
6.195000000000e+02 1.236985806032e-02 2.753860400240e-05 2.972524479070e+00
6.197500000000e+02 1.282158642190e-02 2.726839935988e-05 2.916982724724e+00
6.200000000000e+02 1.331581929473e-02 2.707304051477e-05 2.861995866352e+00
6.202500000000e+02 1.384775190797e-02 2.694203157741e-05 2.807639782588e+00
6.205000000000e+02 1.441179474496e-02 2.686373007796e-05 2.753991114085e+00
6.207500000000e+02 1.500168685397e-02 2.682562611431e-05 2.701126662644e+00
6.210000000000e+02 1.561062287784e-02 2.681463663831e-05 2.649122791147e+00
6.212500000000e+02 1.623139158211e-02 2.681740819205e-05 2.598054828718e+00
6.215000000000e+02 1.685652273185e-02 2.682062558734e-05 2.547996481210e+00
6.217500000000e+02 1.747844022330e-02 2.681130586391e-05 2.499019274260e+00
6.220000000000e+02 1.808961758578e-02 2.677708441257e-05 2.451192012398e+00
6.222500000000e+02 1.868273417198e-02 2.670646921332e-05 2.404580286723e+00
6.225000000000e+02 1.925082777643e-02 2.658907104799e-05 2.359246010183e+00
6.227500000000e+02 1.978744206649e-02 2.641579132670e-05 2.315247013106e+00
6.230000000000e+02 2.028676454614e-02 2.617897196402e-05 2.272636674689e+00
6.232500000000e+02 2.074375334054e-02 2.587249523997e-05 2.231463622284e+00
6.235000000000e+02 2.115424923892e-02 2.549183751036e-05 2.191771471343e+00
6.237500000000e+02 2.151507123495e-02 2.503405987925e-05 2.153598637050e+00
6.240000000000e+02 2.182409319530e-02 2.449783362277e-05 2.116978188836e+00
6.242500000000e+02 2.208029995700e-02 2.388331219799e-05 2.081937771095e+00
6.245000000000e+02 2.228382120449e-02 2.319203076154e-05 2.048499579304e+00
6.247500000000e+02 2.243594238157e-02 2.242671428898e-05 2.016680381066e+00
6.250000000000e+02 2.253909090668e-02 2.159113168007e-05 1.986491602451e+00
6.252500000000e+02 2.259679830699e-02 2.068991687629e-05 1.957939448802e+00
6.255000000000e+02 2.261363675451e-02 1.972835469494e-05 1.931025079755e+00
6.257500000000e+02 2.259513044229e-02 1.871217479402e-05 1.905744824603e+00
6.260000000000e+02 2.254764334951e-02 1.764735150864e-05 1.882090425627e+00
6.262500000000e+02 2.247824246407e-02 1.653992280029e-05 1.860049326007e+00
6.265000000000e+02 2.239454104642e-02 1.539582868221e-05 1.839604971101e+00
6.267500000000e+02 2.230452147240e-02 1.422078436839e-05 1.820737144504e+00
6.270000000000e+02 2.221634415914e-02 1.302018396537e-05 1.803422308118e+00
6.272500000000e+02 2.213814329522e-02 1.179904864851e-05 1.787633965146e+00
6.275000000000e+02 2.207781650396e-02 1.056201306143e-05 1.773343021653e+00
6.277500000000e+02 2.204281252742e-02 9.313352508783e-06 1.760518149907e+00
6.280000000000e+02 2.203992194633e-02 8.057053208582e-06 1.749126151187e+00
6.282500000000e+02 2.207507713206e-02 6.796918300689e-06 1.739132310227e+00
6.285000000000e+02 2.215316862390e-02 5.536702122055e-06 1.730500731137e+00
6.287500000000e+02 2.227788134592e-02 4.280274318674e-06 1.723194663100e+00
6.290000000000e+02 2.245155745477e-02 3.031799285930e-06 1.717176805212e+00
6.292500000000e+02 2.267509152458e-02 1.795922703357e-06 1.712409584137e+00
6.295000000000e+02 2.294786033275e-02 5.779608623357e-07 1.708855412085e+00
6.297500000000e+02 2.326769173451e-02 -6.159191513755e-07 1.706476917280e+00
6.300000000000e+02 2.363087559181e-02 -1.778538990277e-06 1.705237144081e+00
6.302500000000e+02 2.403221635893e-02 -2.901574033431e-06 1.705099729076e+00
6.305000000000e+02 2.446512825296e-02 -3.975454854421e-06 1.706029048561e+00
6.307500000000e+02 2.492177213366e-02 -4.989311578413e-06 1.707990338255e+00
6.310000000000e+02 2.539323005342e-02 -5.930968297013e-06 1.710949790476e+00
6.312500000000e+02 2.586971524374e-02 -6.786992274438e-06 1.714874626132e+00
6.315000000000e+02 2.634081112038e-02 -7.542804267680e-06 1.719733147806e+00
6.317500000000e+02 2.679573434229e-02 -8.182848937860e-06 1.725494773927e+00
6.320000000000e+02 2.722361425702e-02 -8.690826681729e-06 1.732130058832e+00
6.322500000000e+02 2.761378151171e-02 -9.049988174220e-06 1.739610700469e+00
6.325000000000e+02 2.795605790323e-02 -9.243484222182e-06 1.747909540192e+00
6.327500000000e+02 2.824103901519e-02 -9.254769468142e-06 1.757000556044e+00
6.330000000000e+02 2.846036189141e-02 -9.068049280719e-06 1.766858854203e+00
6.332500000000e+02 2.860694978296e-02 -8.668762225800e-06 1.777460659371e+00
6.335000000000e+02 2.867522694941e-02 -8.044087038250e-06 1.788783307450e+00
6.337500000000e+02 2.866129710673e-02 -7.183460042415e-06 1.800805241140e+00
6.340000000000e+02 2.856308032364e-02 -6.079089527988e-06 1.813506011376e+00
6.342500000000e+02 2.838040412120e-02 -4.726451454301e-06 1.826866283248e+00
6.345000000000e+02 2.811504602960e-02 -3.124750664024e-06 1.840867847621e+00
6.347500000000e+02 2.777072638530e-02 -1.277330018062e-06 1.855493639204e+00
6.350000000000e+02 2.735305127802e-02 8.079883306866e-07 1.870727758411e+00
6.352500000000e+02 2.686940729587e-02 3.118644306993e-06 1.886555496922e+00
6.355000000000e+02 2.632881136803e-02 5.637179676193e-06 1.902963366750e+00
6.357500000000e+02 2.574171965146e-02 8.341186968824e-06 1.919939129132e+00
6.360000000000e+02 2.511980110100e-02 1.120337863333e-05 1.937471822675e+00
6.362500000000e+02 2.447568259835e-02 1.419178206985e-05 1.955551790245e+00
6.365000000000e+02 2.382267205129e-02 1.727006572294e-05 1.974170699967e+00
6.367500000000e+02 2.317446821884e-02 2.039799386674e-05 1.993321562394e+00
6.370000000000e+02 2.254486440145e-02 2.353200681560e-05 2.012998739434e+00
6.372500000000e+02 2.194745427660e-02 2.662591904543e-05 2.033197945200e+00
6.375000000000e+02 2.139534773520e-02 2.963172002701e-05 2.053916238171e+00
6.377500000000e+02 2.090090365763e-02 3.250046245454e-05 2.075152003607e+00
6.380000000000e+02 2.047548546681e-02 3.518321955809e-05 2.096904924447e+00
6.382500000000e+02 2.012924584369e-02 3.763208535204e-05 2.119175943514e+00
6.385000000000e+02 1.987094346639e-02 3.980119652494e-05 2.141967213219e+00
6.387500000000e+02 1.970779603611e-02 4.164774484205e-05 2.165282036995e+00
6.390000000000e+02 1.964537010026e-02 4.313295698258e-05 2.189124798948e+00
6.392500000000e+02 1.968750935307e-02 4.422300960552e-05 2.213500886045e+00
6.395000000000e+02 1.983630002324e-02 4.488985684645e-05 2.238416600660e+00
6.397500000000e+02 2.009207218231e-02 4.511195134010e-05 2.263879065847e+00
6.400000000000e+02 2.045343466007e-02 4.487482416113e-05 2.289896124892e+00
6.402500000000e+02 2.091734020915e-02 4.417150739150e-05 2.316476234479e+00
6.405000000000e+02 2.147917743265e-02 4.300282881645e-05 2.343628354600e+00
6.407500000000e+02 2.213288552922e-02 4.137752375324e-05 2.371361835475e+00
6.410000000000e+02 2.287108773412e-02 3.931212279593e-05 2.399686303112e+00
6.412500000000e+02 2.368523925895e-02 3.683074082217e-05 2.428611545309e+00
6.415000000000e+02 2.456578558568e-02 3.396469014344e-05 2.458147399399e+00
6.417500000000e+02 2.550232730885e-02 3.075193625163e-05 2.488303642852e+00
6.420000000000e+02 2.648378807982e-02 2.723642427799e-05 2.519089889730e+00
6.422500000000e+02 2.749858248926e-02 2.346729700498e-05 2.550515492359e+00
6.425000000000e+02 2.853478125027e-02 1.949802328344e-05 2.582589450892e+00
6.427500000000e+02 2.958027128625e-02 1.538546015251e-05 2.615320332118e+00
6.430000000000e+02 3.062290922535e-02 1.118887125931e-05 2.648716197103e+00
6.432500000000e+02 3.165066668108e-02 6.968926238249e-06 2.682784539851e+00
6.435000000000e+02 3.265176633436e-02 2.786705883329e-06 2.717532237859e+00
6.437500000000e+02 3.361480867985e-02 -1.297268612033e-06 2.752965512250e+00
6.440000000000e+02 3.452888838743e-02 -5.223966406065e-06 2.789089901331e+00
6.442500000000e+02 3.538370040621e-02 -8.936716549224e-06 2.825910245495e+00
6.445000000000e+02 3.616963664930e-02 -1.238200604556e-05 2.863430682296e+00
6.447500000000e+02 3.687787231710e-02 -1.551019796819e-05 2.901654653638e+00
6.450000000000e+02 3.750044323595e-02 -1.827616337868e-05 2.940584922114e+00
6.452500000000e+02 3.803031371049e-02 -2.063981719624e-05 2.980223597744e+00
6.455000000000e+02 3.846143674581e-02 -2.256656256738e-05 3.020572170059e+00
6.457500000000e+02 3.878880471768e-02 -2.402763771847e-05 3.061631549965e+00
6.460000000000e+02 3.900849355557e-02 -2.500037370576e-05 3.103402113438e+00
6.462500000000e+02 3.911769761535e-02 -2.546836021045e-05 3.145883751429e+00
6.465000000000e+02 3.911475828073e-02 -2.542152807458e-05 3.189075918599e+00
6.467500000000e+02 3.899918375913e-02 -2.485614812031e-05 3.232977683359e+00
6.470000000000e+02 3.877166089150e-02 -2.377475205448e-05 3.277587775920e+00
6.472500000000e+02 3.843405947004e-02 -2.218598627446e-05 3.322904629374e+00
6.475000000000e+02 3.798942653345e-02 -2.010439541250e-05 3.368926418253e+00
6.477500000000e+02 3.744197269336e-02 -1.755013473292e-05 3.415651085126e+00
6.480000000000e+02 3.679704763558e-02 -1.454863473713e-05 3.463076359718e+00
6.482500000000e+02 3.606110528962e-02 -1.113020852164e-05 3.511199766028e+00
6.485000000000e+02 3.524165830489e-02 -7.329612040835e-06 3.560018614686e+00
6.487500000000e+02 3.434721972070e-02 -3.185561088165e-06 3.609529983099e+00
6.490000000000e+02 3.338723211682e-02 1.259786623437e-06 3.659730679369e+00
6.492500000000e+02 3.237198275299e-02 5.961380003361e-06 3.710617192186e+00
6.495000000000e+02 3.131250456802e-02 1.087184377344e-05 3.762185623057e+00
6.497500000000e+02 3.022046168770e-02 1.594206386515e-05 3.814431605778e+00
6.500000000000e+02 2.910801967977e-02 2.112177918706e-05 3.867350210579e+00
6.502500000000e+02 2.798770031933e-02 2.636017129934e-05 3.920935836757e+00
6.505000000000e+02 2.687222149294e-02 3.160644501524e-05 3.975182092345e+00
6.507500000000e+02 2.577432310629e-02 3.681039145240e-05 4.030081666832e+00
6.510000000000e+02 2.470658082942e-02 4.192292640279e-05 4.085626197646e+00
6.512500000000e+02 2.368120988200e-02 4.689660123081e-05 4.141806131533e+00
6.515000000000e+02 2.270986204846e-02 5.168607519926e-05 4.198610588352e+00
6.517500000000e+02 2.180341933270e-02 5.624855283573e-05 4.256027225116e+00
6.520000000000e+02 2.097178877380e-02 6.054417880869e-05 4.314042108619e+00
6.522500000000e+02 2.022370290107e-02 6.453639498108e-05 4.372639594862e+00
6.525000000000e+02 1.956653122948e-02 6.819225128088e-05 4.431802222626e+00
6.527500000000e+02 1.900610793948e-02 7.148268472953e-05 4.491510619607e+00
6.530000000000e+02 1.854658148619e-02 7.438275696564e-05 4.551743427058e+00
6.532500000000e+02 1.819029154748e-02 7.687185993244e-05 4.612477241323e+00
6.535000000000e+02 1.793767861685e-02 7.893388715249e-05 4.673686576539e+00
6.537500000000e+02 1.778723120901e-02 8.055737708626e-05 4.735343846989e+00
6.540000000000e+02 1.773547471622e-02 8.173562528019e-05 4.797419371208e+00
6.542500000000e+02 1.777700556000e-02 8.246677005369e-05 4.859881396564e+00
6.545000000000e+02 1.790457260273e-02 8.275384631806e-05 4.922696144638e+00
6.547500000000e+02 1.810920683872e-02 8.260480725913e-05 4.985827875536e+00
6.550000000000e+02 1.838039907753e-02 8.203251153574e-05 5.049238971134e+00
6.552500000000e+02 1.870632304725e-02 8.105466828809e-05 5.112890034693e+00
6.555000000000e+02 1.907410025307e-02 7.969373606873e-05 5.176740004758e+00
6.557500000000e+02 1.947010126104e-02 7.797677047372e-05 5.240746283843e+00
6.560000000000e+02 1.988027581961e-02 7.593521176749e-05 5.304864877249e+00
6.562500000000e+02 2.029050354847e-02 7.360461028247e-05 5.369050540150e+00
6.565000000000e+02 2.068695530207e-02 7.102427317218e-05 5.433256936191e+00
6.567500000000e+02 2.105645444642e-02 6.823684981380e-05 5.497436797015e+00
6.570000000000e+02 2.138682695195e-02 6.528783769008e-05 5.561542090011e+00
6.572500000000e+02 2.166722895316e-02 6.222501224132e-05 5.625524189963e+00
6.575000000000e+02 2.188844085666e-02 5.909775479215e-05 5.689334047945e+00
6.577500000000e+02 2.204311807670e-02 5.595643282380e-05 5.752922369671e+00
6.580000000000e+02 2.212598955468e-02 5.285161953417e-05 5.816239785426e+00
6.582500000000e+02 2.213399682083e-02 4.983325438843e-05 5.879237029647e+00
6.585000000000e+02 2.206636873464e-02 4.694983577580e-05 5.941865114026e+00
6.587500000000e+02 2.192462904410e-02 4.424761864671e-05 6.004075498917e+00
6.590000000000e+02 2.171253605845e-02 4.176982465970e-05 6.065820271256e+00
6.592500000000e+02 2.143595662610e-02 3.955581526902e-05 6.127052312693e+00
6.595000000000e+02 2.110267854241e-02 3.764031667308e-05 6.187725470381e+00
6.597500000000e+02 2.072216806683e-02 3.605283769112e-05 6.247794718170e+00
6.600000000000e+02 2.030528019939e-02 3.481711205774e-05 6.307216324081e+00
6.602500000000e+02 1.986393163647e-02 3.395064346778e-05 6.365948002403e+00
6.605000000000e+02 1.941074710303e-02 3.346430709483e-05 6.423949058335e+00
6.607500000000e+02 1.895868969615e-02 3.336214942865e-05 6.481180534251e+00
6.610000000000e+02 1.852068695220e-02 3.364135915077e-05 6.537605334909e+00
6.612500000000e+02 1.810926318907e-02 3.429232275132e-05 6.593188339241e+00
6.615000000000e+02 1.773618829482e-02 3.529883026088e-05 6.647896511354e+00
6.617500000000e+02 1.741215291815e-02 3.663842436991e-05 6.701698975891e+00
6.620000000000e+02 1.714647749836e-02 3.828286296884e-05 6.754567097072e+00
6.622500000000e+02 1.694686289466e-02 4.019869946037e-05 6.806474517730e+00
6.625000000000e+02 1.681918714283e-02 4.234798217398e-05 6.857397200908e+00
6.627500000000e+02 1.676735353409e-02 4.468903832983e-05 6.907313428744e+00
6.630000000000e+02 1.679319124073e-02 4.717731621021e-05 6.956203803255e+00
6.632500000000e+02 1.689641070441e-02 4.976625417827e-05 7.004051212692e+00
6.635000000000e+02 1.707461329955e-02 5.240819714628e-05 7.050840778616e+00
6.637500000000e+02 1.732335286032e-02 5.505532341005e-05 7.096559799384e+00
6.640000000000e+02 1.763624785190e-02 5.766055306797e-05 7.141197662017e+00
6.642500000000e+02 1.800513927672e-02 6.017842566591e-05 7.184745749292e+00
6.645000000000e+02 1.842029073946e-02 6.256592815196e-05 7.227197325519e+00
6.647500000000e+02 1.887062346152e-02 6.478326238357e-05 7.268547429168e+00
6.650000000000e+02 1.934398218745e-02 6.679452416911e-05 7.308792743469e+00
6.652500000000e+02 1.982742368326e-02 6.856831008570e-05 7.347931472073e+00
6.655000000000e+02 2.030752166694e-02 7.007823937952e-05 7.385963206377e+00
6.657500000000e+02 2.077067921864e-02 7.130332823277e-05 7.422888808926e+00
6.660000000000e+02 2.120344282515e-02 7.222826990738e-05 7.458710288775e+00
6.662500000000e+02 2.159280949756e-02 7.284361714407e-05 7.493430685489e+00
6.665000000000e+02 2.192651846435e-02 7.314585188267e-05 7.527053975378e+00
6.667500000000e+02 2.219332252368e-02 7.313731649847e-05 7.559584970980e+00
6.670000000000e+02 2.238322976456e-02 7.282604116346e-05 7.591029252892e+00
6.672500000000e+02 2.248771213165e-02 7.222551147842e-05 7.621393098283e+00
6.675000000000e+02 2.249987358593e-02 7.135432924740e-05 7.650683441110e+00
6.677500000000e+02 2.241457583930e-02 7.023576852977e-05 7.678907833747e+00
6.680000000000e+02 2.222851733068e-02 6.889726327508e-05 7.706074432839e+00
6.682500000000e+02 2.194026514932e-02 6.736981981534e-05 7.732191999058e+00
6.685000000000e+02 2.155023971342e-02 6.568739703958e-05 7.757269903850e+00
6.687500000000e+02 2.106065409214e-02 6.388623901907e-05 7.781318157702e+00
6.690000000000e+02 2.047541164885e-02 6.200416916813e-05 7.804347440236e+00
6.692500000000e+02 1.979996608664e-02 6.008005133595e-05 7.826369145697e+00
6.695000000000e+02 1.904115024841e-02 5.815300745113e-05 7.847395429649e+00
6.697500000000e+02 1.820698070124e-02 5.626175783510e-05 7.867439261300e+00
6.700000000000e+02 1.730644572542e-02 5.444402405458e-05 7.886514476734e+00
6.702500000000e+02 1.634928464202e-02 5.273601649855e-05 7.904635829026e+00
6.705000000000e+02 1.534576656987e-02 5.117183116971e-05 7.921819035310e+00
6.707500000000e+02 1.430647608100e-02 4.978294974678e-05 7.938080814144e+00
6.710000000000e+02 1.324211265314e-02 4.859794991835e-05 7.953438916418e+00
6.712500000000e+02 1.216330949208e-02 4.764217126785e-05 7.967912139982e+00
6.715000000000e+02 1.108047650290e-02 4.693747211570e-05 7.981520335406e+00
6.717500000000e+02 1.000366978148e-02 4.650202279816e-05 7.994284389351e+00
6.720000000000e+02 8.942489634915e-03 4.635016459981e-05 8.006226197417e+00
6.722500000000e+02 7.906005916235e-03 4.649232794038e-05 8.017368613685e+00
6.725000000000e+02 6.902708803026e-03 4.693500080452e-05 8.027735379723e+00
6.727500000000e+02 5.940482579299e-03 4.768072655509e-05 8.037351041040e+00
6.730000000000e+02 5.026595725560e-03 4.872812348075e-05 8.046240832379e+00
6.732500000000e+02 4.167704711673e-03 5.007190696082e-05 8.054430555834e+00
6.735000000000e+02 3.369862359153e-03 5.170295192211e-05 8.061946427494e+00
6.737500000000e+02 2.638527432784e-03 5.360836520590e-05 8.068814914255e+00
6.740000000000e+02 1.978569007616e-03 5.577156425707e-05 8.075062554911e+00
6.742500000000e+02 1.394259110609e-03 5.817237014760e-05 8.080715757376e+00
6.745000000000e+02 8.892527898779e-04 6.078711457430e-05 8.085800593046e+00
6.747500000000e+02 4.665510238092e-04 6.358876964960e-05 8.090342575155e+00
6.750000000000e+02 1.284476169566e-04 6.654711031173e-05 8.094366435302e+00
6.752500000000e+02 -1.235410277977e-04 6.962891593432e-05 8.097895886079e+00
6.755000000000e+02 -2.887575132324e-04 7.279822151229e-05 8.100953390760e+00
6.757500000000e+02 -3.674932008390e-04 7.601662738596e-05 8.103559934525e+00
6.760000000000e+02 -3.610810721048e-04 7.924367845269e-05 8.105734792804e+00
6.762500000000e+02 -2.719822240057e-04 8.243731606578e-05 8.107495316202e+00
6.765000000000e+02 -1.038594544723e-04 8.555440662369e-05 8.108856726455e+00
6.767500000000e+02 1.383691677911e-04 8.855134808614e-05 8.109831919248e+00
6.770000000000e+02 4.485068684798e-04 9.138474566675e-05 8.110431295924e+00
6.772500000000e+02 8.190885479318e-04 9.401215261096e-05 8.110662603376e+00
6.775000000000e+02 1.241433008625e-03 9.639285727522e-05 8.110530807416e+00
6.777500000000e+02 1.705737748878e-03 9.848870202656e-05 8.110037979350e+00
6.780000000000e+02 2.201219816638e-03 1.002649102357e-04 8.109183218746e+00
6.782500000000e+02 2.716299385571e-03 1.016908991008e-04 8.107962593087e+00
6.785000000000e+02 3.238824076974e-03 1.027410505248e-04 8.106369111611e+00
6.787500000000e+02 3.756327392320e-03 1.033954140818e-04 8.104392726621e+00
6.790000000000e+02 4.256312999804e-03 1.036403153023e-04 8.102020357368e+00
6.792500000000e+02 4.726556123913e-03 1.034688449082e-04 8.099235947371e+00
6.795000000000e+02 5.155410481009e-03 1.028812067641e-04 8.096020545920e+00
6.797500000000e+02 5.532109370808e-03 1.018849083990e-04 8.092352415545e+00
6.800000000000e+02 5.847049525041e-03 1.004947798526e-04 8.088207166904e+00
6.802500000000e+02 6.092045703319e-03 9.873281572087e-05 8.083557912462e+00
6.805000000000e+02 6.260546682629e-03 9.662783486838e-05 8.078375446889e+00
6.807500000000e+02 6.347803292530e-03 9.421495382073e-05 8.072628446173e+00
6.810000000000e+02 6.350981832642e-03 9.153495260292e-05 8.066283684505e+00
6.812500000000e+02 6.269218607971e-03 8.863346710294e-05 8.059306270871e+00
6.815000000000e+02 6.103612762880e-03 8.556006282634e-05 8.051659894536e+00
6.817500000000e+02 5.857159057215e-03 8.236716678542e-05 8.043307090146e+00
6.820000000000e+02 5.534622128465e-03 7.910898160612e-05 8.034209505113e+00
6.822500000000e+02 5.142358841167e-03 7.584037202774e-05 8.024328181443e+00
6.825000000000e+02 4.688094954095e-03 7.261574672252e-05 8.013623837912e+00
6.827500000000e+02 4.180665431460e-03 6.948796510928e-05 8.002057155174e+00
6.830000000000e+02 3.629728867212e-03 6.650727913979e-05 7.989589063517e+00
6.832500000000e+02 3.045465690474e-03 6.372041563629e-05 7.976181023978e+00
6.835000000000e+02 2.438272564217e-03 6.116978631221e-05 7.961795307174e+00
6.837500000000e+02 1.818461971143e-03 5.889280783722e-05 7.946395262839e+00
6.840000000000e+02 1.195978732996e-03 5.692120655007e-05 7.929945579408e+00
6.842500000000e+02 5.801404475237e-04 5.528071792782e-05 7.912412532265e+00
6.845000000000e+02 -2.058932388788e-05 5.399087145333e-05 7.893764217956e+00
6.847500000000e+02 -5.987895585262e-04 5.306489325155e-05 7.873970770615e+00
6.850000000000e+02 -1.148229145818e-03 5.250975484475e-05 7.853004565528e+00
6.852500000000e+02 -1.663969514832e-03 5.232638560843e-05 7.830840401128e+00
6.855000000000e+02 -2.142422773415e-03 5.251000648596e-05 7.807455659932e+00
6.857500000000e+02 -2.581368445908e-03 5.305057133040e-05 7.782830454902e+00
6.860000000000e+02 -2.979929392906e-03 5.393329292250e-05 7.756947749801e+00
6.862500000000e+02 -3.338512032226e-03 5.513923650796e-05 7.729793456722e+00
6.865000000000e+02 -3.658718008972e-03 5.664596729249e-05 7.701356520041e+00
6.867500000000e+02 -3.943228846987e-03 5.842821242275e-05 7.671628966893e+00
6.870000000000e+02 -4.195673952500e-03 6.045854859318e-05 7.640605943833e+00
6.872500000000e+02 -4.420486393630e-03 6.270805402334e-05 7.608285731860e+00
6.875000000000e+02 -4.622750329952e-03 6.514693650531e-05 7.574669730917e+00
6.877500000000e+02 -4.808050755186e-03 6.774512692043e-05 7.539762437082e+00
6.880000000000e+02 -4.982323935406e-03 7.047279106534e-05 7.503571384328e+00
6.882500000000e+02 -5.151719396831e-03 7.330083792587e-05 7.466107082027e+00
6.885000000000e+02 -5.322469532241e-03 7.620132270580e-05 7.427382918292e+00
6.887500000000e+02 -5.500775909307e-03 7.914778354515e-05 7.387415061367e+00
6.890000000000e+02 -5.692706497816e-03 8.211550928147e-05 7.346222328734e+00
6.892500000000e+02 -5.904110681267e-03 8.508175296110e-05 7.303826056340e+00
6.895000000000e+02 -6.140546220946e-03 8.802582369372e-05 7.260249943953e+00
6.897500000000e+02 -6.407219242705e-03 9.092918790404e-05 7.215519888610e+00
6.900000000000e+02 -6.708936981472e-03 9.377553157672e-05 7.169663816946e+00
6.902500000000e+02 -7.050067824733e-03 9.655070452180e-05 7.122711498630e+00
6.905000000000e+02 -7.434509128008e-03 9.924265458286e-05 7.074694359067e+00
6.907500000000e+02 -7.865658640103e-03 1.018413872182e-04 7.025645281690e+00
6.910000000000e+02 -8.346389866414e-03 1.043387984337e-04 6.975598417467e+00
6.912500000000e+02 -8.879025926054e-03 1.067285538107e-04 6.924588979385e+00
6.915000000000e+02 -9.465314361760e-03 1.090059914572e-04 6.872653052459e+00
6.917500000000e+02 -1.010639794658e-02 1.111679647599e-04 6.819827392233e+00
6.920000000000e+02 -1.080278451603e-02 1.132126850671e-04 6.766149241158e+00
6.922500000000e+02 -1.155431306088e-02 1.151395856564e-04 6.711656138154e+00
6.925000000000e+02 -1.236011898690e-02 1.169492680774e-04 6.656385748560e+00
6.927500000000e+02 -1.321859761721e-02 1.186432817388e-04 6.600375691665e+00
6.930000000000e+02 -1.412736898778e-02 1.202239897432e-04 6.543663390299e+00
6.932500000000e+02 -1.508324476711e-02 1.216944823045e-04 6.486285922067e+00
6.935000000000e+02 -1.608220051423e-02 1.230584515306e-04 6.428279893324e+00
6.937500000000e+02 -1.711935496981e-02 1.243200880303e-04 6.369681320860e+00
6.940000000000e+02 -1.818895940246e-02 1.254839401854e-04 6.310525532321e+00
6.942500000000e+02 -1.928439908189e-02 1.265547288790e-04 6.250847079873e+00
6.945000000000e+02 -2.039820989565e-02 1.275372881707e-04 6.190679674468e+00
6.947500000000e+02 -2.152211143641e-02 1.284364152822e-04 6.130056132174e+00
6.950000000000e+02 -2.264705892510e-02 1.292567146511e-04 6.069008340310e+00
6.952500000000e+02 -2.376331453376e-02 1.300024417802e-04 6.007567237474e+00
6.955000000000e+02 -2.486053973607e-02 1.306773407026e-04 5.945762813605e+00
6.957500000000e+02 -2.592790775067e-02 1.312844789348e-04 5.883624122319e+00
6.960000000000e+02 -2.695423612502e-02 1.318260813208e-04 5.821179309898e+00
6.962500000000e+02 -2.792813759564e-02 1.323033693696e-04 5.758455657179e+00
6.965000000000e+02 -2.883818880018e-02 1.327164074678e-04 5.695479636875e+00
6.967500000000e+02 -2.967311213970e-02 1.330639647075e-04 5.632276979011e+00
6.970000000000e+02 -3.042197058761e-02 1.333433958962e-04 5.568872750743e+00
6.972500000000e+02 -3.107436874396e-02 1.335505495543e-04 5.505291441765e+00
6.975000000000e+02 -3.162065967752e-02 1.336797101621e-04 5.441557060745e+00
6.977500000000e+02 -3.205214971178e-02 1.337235782858e-04 5.377693235103e+00
6.980000000000e+02 -3.236129960250e-02 1.336732962051e-04 5.313723317171e+00
6.982500000000e+02 -3.254191663043e-02 1.335185232272e-04 5.249670493297e+00
6.985000000000e+02 -3.258933145169e-02 1.332475608455e-04 5.185557892948e+00
6.987500000000e+02 -3.250055924072e-02 1.328475359096e-04 5.121408699485e+00
6.990000000000e+02 -3.227443645013e-02 1.323046345326e-04 5.057246257111e+00
6.992500000000e+02 -3.191173470785e-02 1.316043947574e-04 4.993094175856e+00
6.995000000000e+02 -3.141524342824e-02 1.307320447294e-04 4.928976429910e+00
6.997500000000e+02 -3.078982392278e-02 1.296728917280e-04 4.864917450537e+00
7.000000000000e+02 -3.004242837525e-02 1.284127519678e-04 4.800942209910e+00
7.002500000000e+02 -2.918208526668e-02 1.269384112832e-04 4.737076295885e+00
7.005000000000e+02 -2.821984821032e-02 1.252381041912e-04 4.673345975876e+00
7.007500000000e+02 -2.716871068355e-02 1.233020122186e-04 4.609778248820e+00
7.010000000000e+02 -2.604348360337e-02 1.211227578675e-04 4.546400884004e+00
7.012500000000e+02 -2.486063826308e-02 1.186958857408e-04 4.483242446151e+00
7.015000000000e+02 -2.363811748482e-02 1.160203215619e-04 4.420332305231e+00
7.017500000000e+02 -2.239511337210e-02 1.130987865055e-04 4.357700631323e+00
7.020000000000e+02 -2.115181782442e-02 1.099381629024e-04 4.295378372897e+00
7.022500000000e+02 -1.992914720024e-02 1.065497951117e-04 4.233397218608e+00
7.025000000000e+02 -1.874844400944e-02 1.029497113023e-04 4.171789542829e+00
7.027500000000e+02 -1.763116179063e-02 9.915876162686e-05 4.110588333960e+00
7.030000000000e+02 -1.659853649180e-02 9.520266072577e-05 4.049827106042e+00
7.032500000000e+02 -1.567124899044e-02 9.111192740213e-05 3.989539794935e+00
7.035000000000e+02 -1.486908579422e-02 8.692171869262e-05 3.929760637668e+00
7.037500000000e+02 -1.421060177502e-02 8.267155456954e-05 3.870524038368e+00
7.040000000000e+02 -1.371279251753e-02 7.840493282810e-05 3.811864419072e+00
7.042500000000e+02 -1.339078116035e-02 7.416883749481e-05 3.753816058936e+00
7.045000000000e+02 -1.325752647390e-02 7.001314494756e-05 3.696412922568e+00
7.047500000000e+02 -1.332355812624e-02 6.598993386309e-05 3.639688478123e+00
7.050000000000e+02 -1.359674469244e-02 6.215270995671e-05 3.583675509128e+00
7.052500000000e+02 -1.408210013361e-02 5.855555725326e-05 3.528405921372e+00
7.055000000000e+02 -1.478163347059e-02 5.525222746552e-05 3.473910546245e+00
7.057500000000e+02 -1.569424600491e-02 5.229518769456e-05 3.420218945289e+00
7.060000000000e+02 -1.681567977639e-02 4.973463855509e-05 3.367359217749e+00
7.062500000000e+02 -1.813851936888e-02 4.761752192248e-05 3.315357812866e+00
7.065000000000e+02 -1.965224934013e-02 4.598654613808e-05 3.264239353002e+00
7.067500000000e+02 -2.134336684615e-02 4.487923344620e-05 3.214026466890e+00
7.070000000000e+02 -2.319554966408e-02 4.432703731488e-05 3.164739639914e+00
7.072500000000e+02 -2.518987660743e-02 4.435451501372e-05 3.116397080372e+00
7.075000000000e+02 -2.730509831258e-02 4.497859879077e-05 3.069014608225e+00
7.077500000000e+02 -2.951795333011e-02 4.620797926475e-05 3.022605565705e+00
7.080000000000e+02 -3.180352461520e-02 4.804261728308e-05 2.977180753218e+00
7.082500000000e+02 -3.413563020390e-02 5.047340275580e-05 2.932748393645e+00
7.085000000000e+02 -3.648724075533e-02 5.348196496974e-05 2.889314123431e+00
7.087500000000e+02 -3.883091651663e-02 5.704065244386e-05 2.846881014369e+00
7.090000000000e+02 -4.113925499846e-02 6.111268695130e-05 2.805449625142e+00
7.092500000000e+02 -4.338534165154e-02 6.565249037585e-05 2.765018081561e+00
7.095000000000e+02 -4.554319363895e-02 7.060619151750e-05 2.725582187473e+00
7.097500000000e+02 -4.758819002232e-02 7.591229185511e-05 2.687135561836e+00
7.100000000000e+02 -4.949747854680e-02 8.150250368280e-05 2.649669803083e+00
7.102500000000e+02 -5.125035255784e-02 8.730273399116e-05 2.613174676546e+00
7.105000000000e+02 -5.282858933647e-02 9.323419833110e-05 2.577638323104e+00
7.107500000000e+02 -5.421674682287e-02 9.921464894369e-05 2.543047484828e+00
7.110000000000e+02 -5.540240950210e-02 1.051596915907e-04 2.509387745446e+00
7.112500000000e+02 -5.637638047701e-02 1.109841667581e-04 2.476643780403e+00
7.115000000000e+02 -5.713281907301e-02 1.166035721981e-04 2.444799613323e+00
7.117500000000e+02 -5.766931692581e-02 1.219354908065e-04 2.413838874700e+00
7.120000000000e+02 -5.798691361169e-02 1.269009976067e-04 2.383745057706e+00
7.122500000000e+02 -5.809005270430e-02 1.314260095236e-04 2.354501768643e+00
7.125000000000e+02 -5.798647795393e-02 1.354425900511e-04 2.326092967408e+00
7.127500000000e+02 -5.768706836614e-02 1.388901367024e-04 2.298503192798e+00
7.130000000000e+02 -5.720562045893e-02 1.417163902005e-04 2.271717771699e+00
7.132500000000e+02 -5.655857827827e-02 1.438783353263e-04 2.245723008126e+00
7.135000000000e+02 -5.576471388827e-02 1.453429497654e-04 2.220506346762e+00
7.137500000000e+02 -5.484476788507e-02 1.460877415315e-04 2.196056513031e+00
7.140000000000e+02 -5.382105424989e-02 1.461010942676e-04 2.172363625326e+00
7.142500000000e+02 -5.271703566402e-02 1.453824059156e-04 2.149419275652e+00
7.145000000000e+02 -5.155688104814e-02 1.439420291617e-04 2.127216584393e+00
7.147500000000e+02 -5.036501013052e-02 1.418010014199e-04 2.105750220198e+00
7.150000000000e+02 -4.916563786367e-02 1.389905819993e-04 2.085016394217e+00
7.152500000000e+02 -4.798232601883e-02 1.355515991748e-04 2.065012822332e+00
7.155000000000e+02 -4.683755331975e-02 1.315336267162e-04 2.045738660031e+00
7.157500000000e+02 -4.575231369414e-02 1.269940069706e-04 2.027194414232e+00
7.160000000000e+02 -4.474575182844e-02 1.219967430822e-04 2.009381830084e+00
7.162500000000e+02 -4.383484509277e-02 1.166112862421e-04 1.992303758275e+00
7.165000000000e+02 -4.303413910538e-02 1.109112436012e-04 1.975964009188e+00
7.167500000000e+02 -4.235554343685e-02 1.049730399063e-04 1.960367191822e+00
7.170000000000e+02 -4.180819155273e-02 9.887455993662e-05 1.945518547945e+00
7.172500000000e+02 -4.139836751357e-02 9.269380337293e-05 1.931423783438e+00
7.175000000000e+02 -4.112950021336e-02 8.650758609832e-05 1.918088899270e+00
7.177500000000e+02 -4.100222247928e-02 8.039031028922e-05 1.905520032479e+00
7.180000000000e+02 -4.101449213570e-02 7.441283764706e-05 1.893723304697e+00
7.182500000000e+02 -4.116176838086e-02 6.864148534685e-05 1.882704688340e+00
7.185000000000e+02 -4.143723641995e-02 6.313716531367e-05 1.872469891986e+00
7.187500000000e+02 -4.183207188548e-02 5.795468869818e-05 1.863024266018e+00
7.190000000000e+02 -4.233573491282e-02 5.314224080563e-05 1.854372737060e+00
7.192500000000e+02 -4.293628460042e-02 4.874103950539e-05 1.846519767773e+00
7.195000000000e+02 -4.362070364614e-02 4.478517551049e-05 1.839469345825e+00
7.197500000000e+02 -4.437522407896e-02 4.130163072527e-05 1.833225005070e+00
7.200000000000e+02 -4.518564572006e-02 3.831046680763e-05 1.827789874179e+00
7.202500000000e+02 -4.603764031581e-02 3.582516652939e-05 1.823166755785e+00
7.205000000000e+02 -4.691703545049e-02 3.385311060705e-05 1.819358231539e+00
7.207500000000e+02 -4.781007476484e-02 3.239616125766e-05 1.816366794527e+00
7.210000000000e+02 -4.870365115601e-02 3.145132229079e-05 1.814195001127e+00
7.212500000000e+02 -4.958551175191e-02 3.101148668208e-05 1.812845640877e+00
7.215000000000e+02 -5.044443551145e-02 3.106615891163e-05 1.812321921647e+00
7.217500000000e+02 -5.127038283352e-02 3.160217909220e-05 1.812627661122e+00
7.220000000000e+02 -5.205461889364e-02 3.260441757885e-05 1.813767481602e+00
7.222500000000e+02 -5.278981268504e-02 3.405640222406e-05 1.815747002931e+00
7.225000000000e+02 -5.347011276510e-02 3.594083886693e-05 1.818573026917e+00
7.227500000000e+02 -5.409119939718e-02 3.824002383887e-05 1.822253705359e+00
7.230000000000e+02 -5.465031631116e-02 4.093615178938e-05 1.826798690337e+00
7.232500000000e+02 -5.514627889993e-02 4.401147302499e-05 1.832219255638e+00
7.235000000000e+02 -5.557946177258e-02 4.744832510539e-05 1.838528388997e+00
7.237500000000e+02 -5.595176261330e-02 5.122903592597e-05 1.845740846212e+00
7.240000000000e+02 -5.626654290788e-02 5.533571426158e-05 1.853873164760e+00
7.242500000000e+02 -5.652854616645e-02 5.974994966970e-05 1.862943633744e+00
7.245000000000e+02 -5.674379209973e-02 6.445243659781e-05 1.872972215692e+00
7.247500000000e+02 -5.691944934818e-02 6.942255582468e-05 1.883980420022e+00
7.250000000000e+02 -5.706368754789e-02 7.463793726978e-05 1.895991126925e+00
7.252500000000e+02 -5.718551242263e-02 8.007403849991e-05 1.909028362851e+00
7.255000000000e+02 -5.729458610890e-02 8.570376605721e-05 1.923117029015e+00
7.257500000000e+02 -5.740103747411e-02 9.149716592685e-05 1.938282586826e+00
7.260000000000e+02 -5.751526629700e-02 9.742120673767e-05 1.954550704566e+00
7.262500000000e+02 -5.764774554189e-02 1.034396769964e-04 1.971946871800e+00
7.265000000000e+02 -5.780882536812e-02 1.095132067661e-04 1.990495987773e+00
7.267500000000e+02 -5.800854199108e-02 1.155994263784e-04 2.010221932808e+00
7.270000000000e+02 -5.825643367256e-02 1.216532625039e-04 2.031147131436e+00
7.272500000000e+02 -5.856136448772e-02 1.276273651082e-04 2.053292115517e+00
7.275000000000e+02 -5.893135700137e-02 1.334726610891e-04 2.076675099160e+00
7.277500000000e+02 -5.937343194253e-02 1.391390143871e-04 2.101311572270e+00
7.280000000000e+02 -5.989345548975e-02 1.445759792756e-04 2.127213924866e+00
7.282500000000e+02 -6.049599148996e-02 1.497336178702e-04 2.154391107507e+00
7.285000000000e+02 -6.118415991379e-02 1.545633543178e-04 2.182848338815e+00
7.287500000000e+02 -6.195950044273e-02 1.590188886333e-04 2.212586863199e+00
7.290000000000e+02 -6.282184470946e-02 1.630570510174e-04 2.243603767675e+00
7.292500000000e+02 -6.376919916013e-02 1.666386409017e-04 2.275891858066e+00
7.295000000000e+02 -6.479764540556e-02 1.697292403380e-04 2.309439600838e+00
7.297500000000e+02 -6.590126355678e-02 1.722999016432e-04 2.344231128247e+00
7.300000000000e+02 -6.707208752817e-02 1.743277952433e-04 2.380246309536e+00
7.302500000000e+02 -6.830010036341e-02 1.757967511790e-04 2.417460885684e+00
7.305000000000e+02 -6.957327776129e-02 1.766976648558e-04 2.455846664315e+00
7.307500000000e+02 -7.087768704404e-02 1.770287918967e-04 2.495371773463e+00
7.310000000000e+02 -7.219764633029e-02 1.767959149437e-04 2.536000968700e+00
7.312500000000e+02 -7.351594660873e-02 1.760123788409e-04 2.577695987775e+00
7.315000000000e+02 -7.481413547022e-02 1.746989911041e-04 2.620415948772e+00
7.317500000000e+02 -7.607285809972e-02 1.728837897830e-04 2.664117784195e+00
7.320000000000e+02 -7.727224834210e-02 1.706016759798e-04 2.708756703091e+00
7.322500000000e+02 -7.839235758877e-02 1.678939129424e-04 2.754286675697e+00
7.325000000000e+02 -7.941360978865e-02 1.648075132591e-04 2.800660929519e+00
7.327500000000e+02 -8.031726532441e-02 1.613945097944e-04 2.847832450811e+00
7.330000000000e+02 -8.108587991443e-02 1.577111290131e-04 2.895754479736e+00
7.332500000000e+02 -8.170374028890e-02 1.538168776405e-04 2.944380992303e+00
7.335000000000e+02 -8.215726407537e-02 1.497735649846e-04 2.993667157718e+00
7.337500000000e+02 -8.243534820662e-02 1.456442775711e-04 3.043569764146e+00
7.340000000000e+02 -8.252965765715e-02 1.414923339136e-04 3.094047602925e+00
7.342500000000e+02 -8.243484369773e-02 1.373802217765e-04 3.145061805678e+00
7.345000000000e+02 -8.214868904857e-02 1.333685653445e-04 3.196576126962e+00
7.347500000000e+02 -8.167217515642e-02 1.295151320468e-04 3.248557169482e+00
7.350000000000e+02 -8.100947316620e-02 1.258739014696e-04 3.300974548564e+00
7.352500000000e+02 -8.016785998583e-02 1.224942132382e-04 3.353800995874e+00
7.355000000000e+02 -7.915756514993e-02 1.194200159467e-04 3.407012403039e+00
7.357500000000e+02 -7.799155304262e-02 1.166892284218e-04 3.460587808723e+00
7.360000000000e+02 -7.668524872079e-02 1.143332221586e-04 3.514509333253e+00
7.362500000000e+02 -7.525621635255e-02 1.123764298580e-04 3.568762065844e+00
7.365000000000e+02 -7.372379848252e-02 1.108361032487e-04 3.623333911364e+00
7.367500000000e+02 -7.210872670388e-02 1.097221900769e-04 3.678215402670e+00
7.370000000000e+02 -7.043271425365e-02 1.090373481641e-04 3.733399484435e+00
7.372500000000e+02 -6.871803976222e-02 1.087770849544e-04 3.788881275720e+00
7.375000000000e+02 -6.698713321289e-02 1.089300132119e-04 3.844657815293e+00
7.377500000000e+02 -6.526217252354e-02 1.094782240584e-04 3.900727795949e+00
7.380000000000e+02 -6.356469990368e-02 1.103977241208e-04 3.957091289985e+00
7.382500000000e+02 -6.191526486108e-02 1.116589767720e-04 4.013749470952e+00
7.385000000000e+02 -6.033309991185e-02 1.132275454575e-04 4.070704332197e+00
7.387500000000e+02 -5.883583365987e-02 1.150647775642e-04 4.127958406681e+00
7.390000000000e+02 -5.743924388250e-02 1.171285459017e-04 4.185514487920e+00
7.392500000000e+02 -5.615705268563e-02 1.193740464065e-04 4.243375355695e+00
7.395000000000e+02 -5.500076428628e-02 1.217546389045e-04 4.301543508089e+00
7.397500000000e+02 -5.397954452687e-02 1.242227173268e-04 4.360020901214e+00
7.400000000000e+02 -5.310014230155e-02 1.267306018981e-04 4.418808700887e+00
7.402500000000e+02 -5.236685140421e-02 1.292314348665e-04 4.477907047659e+00
7.405000000000e+02 -5.178151245888e-02 1.316800621792e-04 4.537314838026e+00
7.407500000000e+02 -5.134355477161e-02 1.340338772709e-04 4.597029524393e+00
7.410000000000e+02 -5.105007905219e-02 1.362536074282e-04 4.657046936611e+00
7.412500000000e+02 -5.089598086815e-02 1.383040249032e-04 4.717361125080e+00
7.415000000000e+02 -5.087411736450e-02 1.401545250469e-04 4.777964229093e+00
7.417500000000e+02 -5.097551696887e-02 1.417795824605e-04 4.838846369284e+00
7.420000000000e+02 -5.118963270148e-02 1.431590583496e-04 4.899995565993e+00
7.422500000000e+02 -5.150463627019e-02 1.442783459539e-04 4.961397681072e+00
7.425000000000e+02 -5.190774986942e-02 1.451283717747e-04 5.023036386100e+00
7.427500000000e+02 -5.238560722891e-02 1.457054425988e-04 5.084893152546e+00
7.430000000000e+02 -5.292463416056e-02 1.460109676176e-04 5.146947267082e+00
7.432500000000e+02 -5.351143374346e-02 1.460510873901e-04 5.209175868064e+00
7.435000000000e+02 -5.413315926895e-02 1.458362448308e-04 5.271554006112e+00
7.437500000000e+02 -5.477785536481e-02 1.453807303618e-04 5.334054726363e+00
7.440000000000e+02 -5.543474725772e-02 1.447022514382e-04 5.396649173882e+00
7.442500000000e+02 -5.609445815666e-02 1.438215544806e-04 5.459306722910e+00
7.445000000000e+02 -5.674913886863e-02 1.427621104819e-04 5.521995129215e+00
7.447500000000e+02 -5.739249743560e-02 1.415498883996e-04 5.584680706908e+00
7.450000000000e+02 -5.801972431087e-02 1.402132037509e-04 5.647328528685e+00
7.452500000000e+02 -5.862731665532e-02 1.387826245778e-04 5.709902648732e+00
7.455000000000e+02 -5.921281222893e-02 1.372909034568e-04 5.772366346343e+00
7.457500000000e+02 -5.977445251513e-02 1.357728965258e-04 5.834682386732e+00
7.460000000000e+02 -6.031080204118e-02 1.342654157483e-04 5.896813294746e+00
7.462500000000e+02 -6.082035413128e-02 1.328069604260e-04 5.958721635105e+00
7.465000000000e+02 -6.130115791872e-02 1.314372893737e-04 6.020370292126e+00
7.467500000000e+02 -6.175050144902e-02 1.301968059624e-04 6.081722741634e+00
7.470000000000e+02 -6.216468018268e-02 1.291257310284e-04 6.142743305952e+00
7.472500000000e+02 -6.253887780364e-02 1.282630731778e-04 6.203397385609e+00
7.475000000000e+02 -6.286717327901e-02 1.276454174964e-04 6.263651659384e+00
7.477500000000e+02 -6.314268139574e-02 1.273055840860e-04 6.323474248564e+00
7.480000000000e+02 -6.335782013972e-02 1.272712228715e-04 6.382834841469e+00
7.482500000000e+02 -6.350468686494e-02 1.275634236189e-04 6.441704776011e+00
7.485000000000e+02 -6.357551726110e-02 1.281954029028e-04 6.500057082404e+00
7.487500000000e+02 -6.356319103672e-02 1.291714285988e-04 6.557866488554e+00
7.490000000000e+02 -6.346174275705e-02 1.304860149815e-04 6.615109391254e+00
7.492500000000e+02 -6.326683754011e-02 1.321234561490e-04 6.671763802421e+00
7.495000000000e+02 -6.297616921203e-02 1.340577724696e-04 6.727809274133e+00
7.497500000000e+02 -6.258974673769e-02 1.362530702924e-04 6.783226810029e+00
7.500000000000e+02 -6.211004355602e-02 1.386643372469e-04 6.837998772053e+00
7.502500000000e+02 -6.154199313161e-02 1.412386374322e-04 6.892108784038e+00
7.505000000000e+02 -6.089282924170e-02 1.439166468115e-04 6.945541637653e+00
7.507500000000e+02 -6.017178263947e-02 1.466344400813e-04 6.998283206377e+00
7.510000000000e+02 -5.938965526206e-02 1.493254435166e-04 7.050320363473e+00
7.512500000000e+02 -5.855830570193e-02 1.519224504917e-04 7.101640905818e+00
7.515000000000e+02 -5.769008658547e-02 1.543595629784e-04 7.152233485893e+00
7.517500000000e+02 -5.679727512643e-02 1.565740366878e-04 7.202087543812e+00
7.520000000000e+02 -5.589153980222e-02 1.585078970979e-04 7.251193240129e+00
7.522500000000e+02 -5.498348141821e-02 1.601092695651e-04 7.299541391902e+00
7.525000000000e+02 -5.408227572319e-02 1.613334155485e-04 7.347123401837e+00
7.527500000000e+02 -5.319543852406e-02 1.621434262734e-04 7.393931189383e+00
7.530000000000e+02 -5.232871999241e-02 1.625106356877e-04 7.439957121069e+00
7.532500000000e+02 -5.148612410201e-02 1.624147702015e-04 7.485193938798e+00
7.535000000000e+02 -5.067004080067e-02 1.618438846303e-04 7.529634695147e+00
7.537500000000e+02 -4.988146853975e-02 1.607941284973e-04 7.573272695067e+00
7.540000000000e+02 -4.912029950054e-02 1.592693984061e-04 7.616101444276e+00
7.542500000000e+02 -4.838563810787e-02 1.572809262628e-04 7.658114613373e+00
7.545000000000e+02 -4.767612126691e-02 1.548468401367e-04 7.699306011879e+00
7.547500000000e+02 -4.699021272523e-02 1.519917270743e-04 7.739669575438e+00
7.550000000000e+02 -4.632644816141e-02 1.487462085145e-04 7.779199366305e+00
7.552500000000e+02 -4.568361436580e-02 1.451464828034e-04 7.817889579929e+00
7.555000000000e+02 -4.506085341143e-02 1.412339837785e-04 7.855734557670e+00
7.557500000000e+02 -4.445769192161e-02 1.370549866605e-04 7.892728798982e+00
7.560000000000e+02 -4.387400249671e-02 1.326600188200e-04 7.928866971798e+00
7.562500000000e+02 -4.330991127109e-02 1.281033299069e-04 7.964143913294e+00
7.565000000000e+02 -4.276567031291e-02 1.234422441200e-04 7.998554620791e+00
7.567500000000e+02 -4.224151566428e-02 1.187364093570e-04 8.032094229219e+00
7.570000000000e+02 -4.173753174240e-02 1.140469160668e-04 8.064757976791e+00
7.572500000000e+02 -4.125354024397e-02 1.094351874611e-04 8.096541157104e+00
7.575000000000e+02 -4.078902760556e-02 1.049620258602e-04 8.127439063574e+00
7.577500000000e+02 -4.034311924565e-02 1.006864804792e-04 8.157446927298e+00
7.580000000000e+02 -3.991460261793e-02 9.666468964623e-05 8.186559855239e+00
7.582500000000e+02 -3.950199523638e-02 9.294877123373e-05 8.214772772072e+00
7.585000000000e+02 -3.910364856298e-02 8.958579009516e-05 8.242080371825e+00
7.587500000000e+02 -3.871787494341e-02 8.661684379485e-05 8.268477082922e+00
7.590000000000e+02 -3.834308258201e-02 8.407629997381e-05 8.293957049870e+00
7.592500000000e+02 -3.797790337229e-02 8.199121255617e-05 8.318514132973e+00
7.595000000000e+02 -3.762129974879e-02 8.038092731449e-05 8.342141925932e+00
7.597500000000e+02 -3.727263979911e-02 7.925688427632e-05 8.364833789168e+00
7.600000000000e+02 -3.693173345639e-02 7.862260536609e-05 8.386582895326e+00
7.602500000000e+02 -3.659882737557e-02 7.847385387083e-05 8.407382281873e+00
7.605000000000e+02 -3.627456024955e-02 7.879894190210e-05 8.427224905319e+00
7.607500000000e+02 -3.595988462345e-02 7.957916778578e-05 8.446103691352e+00
7.610000000000e+02 -3.565596505356e-02 8.078934287292e-05 8.464011575025e+00
7.612500000000e+02 -3.536406365058e-02 8.239838756374e-05 8.480941527898e+00
7.615000000000e+02 -3.508542662648e-02 8.436996619005e-05 8.496886567711e+00
7.617500000000e+02 -3.482118247325e-02 8.666317699077e-05 8.511839751839e+00
7.620000000000e+02 -3.457226327850e-02 8.923324695101e-05 8.525794152922e+00
7.622500000000e+02 -3.433935412103e-02 9.203220729995e-05 8.538742821831e+00
7.625000000000e+02 -3.412287567114e-02 9.500960060740e-05 8.550678739065e+00
7.627500000000e+02 -3.392299665436e-02 9.811320343639e-05 8.561594762369e+00
7.630000000000e+02 -3.373967341933e-02 1.012897198621e-04 8.571483573535e+00
7.632500000000e+02 -3.357270807267e-02 1.044855999326e-04 8.580337630690e+00
7.635000000000e+02 -3.342181479932e-02 1.076478337736e-04 8.588149131359e+00
7.637500000000e+02 -3.328668537499e-02 1.107246635687e-04 8.594909988834e+00
7.640000000000e+02 -3.316704337863e-02 1.136664160284e-04 8.600611824886e+00
7.642500000000e+02 -3.306267770035e-02 1.164263195178e-04 8.605245980362e+00
7.645000000000e+02 -3.297345178673e-02 1.189613034261e-04 8.608803542122e+00
7.647500000000e+02 -3.289928316124e-02 1.212327600825e-04 8.611275385836e+00
7.650000000000e+02 -3.284009629271e-02 1.232072831845e-04 8.612652231527e+00
7.652500000000e+02 -3.279575048854e-02 1.248571706063e-04 8.612924709006e+00
7.655000000000e+02 -3.276595030973e-02 1.261608917510e-04 8.612083429372e+00
7.657500000000e+02 -3.275014711140e-02 1.271034996810e-04 8.610119060336e+00
7.660000000000e+02 -3.274743951264e-02 1.276768114954e-04 8.607022400592e+00
7.662500000000e+02 -3.275648436385e-02 1.278794033710e-04 8.602784452933e+00
7.665000000000e+02 -3.277542531183e-02 1.277164263774e-04 8.597396492315e+00
7.667500000000e+02 -3.280184673216e-02 1.271992604168e-04 8.590850128326e+00
7.670000000000e+02 -3.283275790209e-02 1.263450102927e-04 8.583137364177e+00
7.672500000000e+02 -3.286460868445e-02 1.251758465368e-04 8.574250648208e+00
7.675000000000e+02 -3.289333713792e-02 1.237183599190e-04 8.564182925300e+00
7.677500000000e+02 -3.291444500301e-02 1.220027491241e-04 8.552927682246e+00
7.680000000000e+02 -3.292309658509e-02 1.200619132723e-04 8.540478998362e+00
7.682500000000e+02 -3.291423382977e-02 1.179306404377e-04 8.526831592703e+00
7.685000000000e+02 -3.288270049808e-02 1.156448162586e-04 8.511980879052e+00
7.687500000000e+02 -3.282336762493e-02 1.132406776916e-04 8.495923028268e+00
7.690000000000e+02 -3.273125365879e-02 1.107541436213e-04 8.478655029834e+00
7.692500000000e+02 -3.260163297052e-02 1.082202302869e-04 8.460174772631e+00
7.695000000000e+02 -3.243012926936e-02 1.056725607226e-04 8.440481118752e+00
7.697500000000e+02 -3.221279035293e-02 1.031429610645e-04 8.419573999629e+00
7.700000000000e+02 -3.194614484868e-02 1.006611591210e-04 8.397454498590e+00
7.702500000000e+02 -3.162724021672e-02 9.825452717852e-05 8.374124953888e+00
7.705000000000e+02 -3.125366573274e-02 9.594785209602e-05 8.349589046990e+00
7.707500000000e+02 -3.082356301147e-02 9.376318696244e-05 8.323851892841e+00
7.710000000000e+02 -3.033562811678e-02 9.171976075939e-05 8.296920123717e+00
7.712500000000e+02 -2.978911010801e-02 8.983388171932e-05 8.268801950872e+00
7.715000000000e+02 -2.918380797628e-02 8.811882206497e-05 8.239507233555e+00
7.717500000000e+02 -2.852007132120e-02 8.658473536788e-05 8.209047510403e+00
7.720000000000e+02 -2.779880486833e-02 8.523858121756e-05 8.177436024754e+00
7.722500000000e+02 -2.702147918528e-02 8.408409976407e-05 8.144687716065e+00
7.725000000000e+02 -2.619014483965e-02 8.312173539785e-05 8.110819215765e+00
7.727500000000e+02 -2.530745138817e-02 8.234860346054e-05 8.075848801725e+00
7.730000000000e+02 -2.437666736501e-02 8.175862691301e-05 8.039796336935e+00
7.732500000000e+02 -2.340169733441e-02 8.134262274057e-05 8.002683201915e+00
7.735000000000e+02 -2.238709298337e-02 8.108845653571e-05 7.964532213712e+00
7.737500000000e+02 -2.133805650424e-02 8.098126994169e-05 7.925367513399e+00
7.740000000000e+02 -2.026042837263e-02 8.100380651913e-05 7.885214474140e+00
7.742500000000e+02 -1.916066151715e-02 8.113676668944e-05 7.844099573961e+00
7.745000000000e+02 -1.804577433783e-02 8.135919962154e-05 7.802050291306e+00
7.747500000000e+02 -1.692328603870e-02 8.164897226678e-05 7.759094974655e+00
7.750000000000e+02 -1.580112892470e-02 8.198324235303e-05 7.715262734837e+00
7.752500000000e+02 -1.468754309217e-02 8.233901165525e-05 7.670583318455e+00
7.755000000000e+02 -1.359095035201e-02 8.269357522209e-05 7.625087003153e+00
7.757500000000e+02 -1.251981386590e-02 8.302500152157e-05 7.578804484730e+00
7.760000000000e+02 -1.148248575313e-02 8.331258935279e-05 7.531766770611e+00
7.762500000000e+02 -1.048704565873e-02 8.353720381393e-05 7.484005088332e+00
7.765000000000e+02 -9.541137770939e-03 8.368164455394e-05 7.435550791076e+00
7.767500000000e+02 -8.651810361141e-03 8.373092946792e-05 7.386435270367e+00
7.770000000000e+02 -7.825361531328e-03 8.367247955729e-05 7.336689885097e+00
7.772500000000e+02 -7.067198951724e-03 8.349624199483e-05 7.286345888717e+00
7.775000000000e+02 -6.381716989851e-03 8.319474346963e-05 7.235434363914e+00
7.777500000000e+02 -5.772193061306e-03 8.276309196406e-05 7.183986174436e+00
7.780000000000e+02 -5.240710848357e-03 8.219893746506e-05 7.132031910216e+00
7.782500000000e+02 -4.788108037634e-03 8.150237239823e-05 7.079601848941e+00
7.785000000000e+02 -4.413951899499e-03 8.067581042492e-05 7.026725922634e+00
7.787500000000e+02 -4.116544126252e-03 7.972385599567e-05 6.973433682453e+00
7.790000000000e+02 -3.892950624221e-03 7.865311686511e-05 6.919754278689e+00
7.792500000000e+02 -3.739058123485e-03 7.747201979116e-05 6.865716437299e+00
7.795000000000e+02 -3.649653674784e-03 7.619064520195e-05 6.811348442003e+00
7.797500000000e+02 -3.618522810238e-03 7.482055458893e-05 6.756678122807e+00
7.800000000000e+02 -3.638565245128e-03 7.337459629442e-05 6.701732843233e+00
7.802500000000e+02 -3.701922775390e-03 7.186673079421e-05 6.646539491837e+00
7.805000000000e+02 -3.800115147216e-03 7.031185001080e-05 6.591124476640e+00
7.807500000000e+02 -3.924181600421e-03 6.872559782939e-05 6.535513720539e+00
7.810000000000e+02 -4.064823246649e-03 6.712418565422e-05 6.479732659516e+00
7.812500000000e+02 -4.212543788749e-03 6.552418860495e-05 6.423806242137e+00
7.815000000000e+02 -4.357786088290e-03 6.394233901016e-05 6.367758933395e+00
7.817500000000e+02 -4.491061886991e-03 6.239531730626e-05 6.311614715417e+00
7.820000000000e+02 -4.603074002510e-03 6.089949330518e-05 6.255397093236e+00
7.822500000000e+02 -4.684829835578e-03 5.947068998635e-05 6.199129103002e+00
7.825000000000e+02 -4.727745131097e-03 5.812393652813e-05 6.142833312689e+00
7.827500000000e+02 -4.723739185477e-03 5.687321457262e-05 6.086531834123e+00
7.830000000000e+02 -4.665320192911e-03 5.573116568827e-05 6.030246320809e+00
7.832500000000e+02 -4.545663146671e-03 5.470883520381e-05 5.973997977909e+00
7.835000000000e+02 -4.358678541110e-03 5.381541260555e-05 5.917807555032e+00
7.837500000000e+02 -4.099075092070e-03 5.305799414157e-05 5.861695350731e+00
7.840000000000e+02 -3.762413750819e-03 5.244135726348e-05 5.805681197224e+00
7.842500000000e+02 -3.345156861301e-03 5.196777390803e-05 5.749784456244e+00
7.845000000000e+02 -2.844708460765e-03 5.163684629539e-05 5.694023994090e+00
7.847500000000e+02 -2.259448782816e-03 5.144538936958e-05 5.638418160793e+00
7.850000000000e+02 -1.588761424210e-03 5.138735754487e-05 5.582984763197e+00
7.852500000000e+02 -8.330501929163e-04 5.145381077032e-05 5.527741021522e+00
7.855000000000e+02 6.251549481417e-06 5.163293931343e-05 5.472703530018e+00
7.857500000000e+02 9.266831630239e-04 5.191013688369e-05 5.417888205387e+00
7.860000000000e+02 1.924770638774e-03 5.226812661455e-05 5.363310230050e+00
7.862500000000e+02 2.996053566900e-03 5.268713979498e-05 5.308983989273e+00
7.865000000000e+02 4.135126073921e-03 5.314514611129e-05 5.254923003024e+00
7.867500000000e+02 5.335692435182e-03 5.361813219038e-05 5.201139853308e+00
7.870000000000e+02 6.590638010727e-03 5.408042525504e-05 5.147646106549e+00
7.872500000000e+02 7.892112636807e-03 5.450506383178e-05 5.094452242059e+00
7.875000000000e+02 9.231632452547e-03 5.486419378992e-05 5.041567563305e+00
7.877500000000e+02 1.060019061385e-02 5.512950636880e-05 4.989000124467e+00
7.880000000000e+02 1.198837883496e-02 5.527269893052e-05 4.936756660069e+00
7.882500000000e+02 1.338652288678e-02 5.526594139166e-05 4.884842500824e+00
7.885000000000e+02 1.478481758625e-02 5.508237126350e-05 4.833261521065e+00
7.887500000000e+02 1.617347334703e-02 5.469659203999e-05 4.782016065773e+00
7.890000000000e+02 1.754285674759e-02 5.408516924582e-05 4.731106913081e+00
7.892500000000e+02 1.888363665594e-02 5.322707794120e-05 4.680533220557e+00
7.895000000000e+02 2.018691964016e-02 5.210416253038e-05 4.630292508125e+00
7.897500000000e+02 2.144438484478e-02 5.070156302991e-05 4.580380630426e+00
7.900000000000e+02 2.264840614814e-02 4.900810489231e-05 4.530791778285e+00
7.902500000000e+02 2.379216424320e-02 4.701664567588e-05 4.481518492558e+00
7.905000000000e+02 2.486974901795e-02 4.472436873981e-05 4.432551683321e+00
7.907500000000e+02 2.587624570876e-02 4.213301978406e-05 4.383880675589e+00
7.910000000000e+02 2.680780729178e-02 3.924909411956e-05 4.335493268786e+00
7.912500000000e+02 2.766171342977e-02 3.608393409332e-05 4.287375805979e+00
7.915000000000e+02 2.843641175752e-02 3.265375060346e-05 4.239513267134e+00
7.917500000000e+02 2.913154422151e-02 2.897962448192e-05 4.191889373872e+00
7.920000000000e+02 2.974795644927e-02 2.508738185150e-05 4.144486711025e+00
7.922500000000e+02 3.028769163488e-02 2.100740535627e-05 4.097286861199e+00
7.925000000000e+02 3.075396694313e-02 1.677435504191e-05 4.050270555440e+00
7.927500000000e+02 3.115113384363e-02 1.242681577637e-05 4.003417833527e+00
7.930000000000e+02 3.148462209184e-02 8.006870560739e-06 3.956708219412e+00
7.932500000000e+02 3.176086736669e-02 3.559586673169e-06 3.910120901337e+00
7.935000000000e+02 3.198722280633e-02 -8.675610328468e-07 3.863634927548e+00
7.937500000000e+02 3.217185523184e-02 -5.225344207938e-06 3.817229400414e+00
7.940000000000e+02 3.232362596851e-02 -9.463489733796e-06 3.770883685371e+00
7.942500000000e+02 3.245195780009e-02 -1.353144750643e-05 3.724577617692e+00
7.945000000000e+02 3.256668878278e-02 -1.737920087927e-05 3.678291710846e+00
7.947500000000e+02 3.267791422025e-02 -2.095810942637e-05 3.632007374368e+00
7.950000000000e+02 3.279581895089e-02 -2.422177324563e-05 3.585707123267e+00
7.952500000000e+02 3.293050171815e-02 -2.712690248843e-05 3.539374790968e+00
7.955000000000e+02 3.309179423080e-02 -2.963417847054e-05 3.492995740452e+00
7.957500000000e+02 3.328907719956e-02 -3.170908539255e-05 3.446557066786e+00
7.960000000000e+02 3.353109746338e-02 -3.332270323728e-05 3.400047807481e+00
7.962500000000e+02 3.382578806112e-02 -3.445243737804e-05 3.353459136885e+00
7.965000000000e+02 3.418009549431e-02 -3.508266434635e-05 3.306784560651e+00
7.967500000000e+02 3.459981772426e-02 -3.520528107523e-05 3.260020104496e+00
7.970000000000e+02 3.508945444545e-02 -3.482014566036e-05 3.213164487384e+00
7.972500000000e+02 3.565207771390e-02 -3.393539560195e-05 3.166219302964e+00
7.975000000000e+02 3.628922112628e-02 -3.256762548115e-05 3.119189177188e+00
7.977500000000e+02 3.700079214378e-02 -3.074188070926e-05 3.072081914038e+00
7.980000000000e+02 3.778501666026e-02 -2.849151359230e-05 3.024908647940e+00
7.982500000000e+02 3.863840682474e-02 -2.585789738599e-05 2.977683954619e+00
7.985000000000e+02 3.955577028505e-02 -2.288996464711e-05 2.930425976349e+00
7.987500000000e+02 4.053024625535e-02 -1.964355716033e-05 2.883156499883e+00
7.990000000000e+02 4.155338798918e-02 -1.618065052064e-05 2.835901042819e+00
7.992500000000e+02 4.261527850010e-02 -1.256841689007e-05 2.788688899711e+00
7.995000000000e+02 4.370468567544e-02 -8.878158095638e-06 2.741553165145e+00
7.997500000000e+02 4.480926284834e-02 -5.184136704972e-06 2.694530746261e+00
8.000000000000e+02 4.591578162203e-02 -1.562295269292e-06 2.647662331693e+00
8.002500000000e+02 4.701040042181e-02 1.911049558351e-06 2.600992332412e+00
8.005000000000e+02 4.807897104638e-02 5.160607011251e-06 2.554568804718e+00
8.007500000000e+02 4.910736579843e-02 8.113504611773e-06 2.508443326359e+00
8.010000000000e+02 5.008182852794e-02 1.070066724337e-05 2.462670847738e+00
8.012500000000e+02 5.098933818272e-02 1.285815391311e-05 2.417309509321e+00
8.015000000000e+02 5.181797667376e-02 1.452842179772e-05 2.372420427191e+00
8.017500000000e+02 5.255729152652e-02 1.566149102164e-05 2.328067448286e+00
8.020000000000e+02 5.319864320728e-02 1.621598518467e-05 2.284316877438e+00
8.022500000000e+02 5.373552406769e-02 1.616001712740e-05 2.241237176841e+00
8.025000000000e+02 5.416384350802e-02 1.547191519419e-05 2.198898646575e+00
8.027500000000e+02 5.448216104315e-02 1.414075208539e-05 2.157373081663e+00
8.030000000000e+02 5.469186168858e-02 1.216666765957e-05 2.116733417436e+00
8.032500000000e+02 5.479726558355e-02 9.560995045926e-06 2.077053361739e+00
8.035000000000e+02 5.480566004598e-02 6.346152791437e-06 2.038407021077e+00
8.037500000000e+02 5.472725152387e-02 2.555322066555e-06 2.000868527955e+00
8.040000000000e+02 5.457503407091e-02 -1.768084393255e-06 1.964511660940e+00
8.042500000000e+02 5.436457158458e-02 -6.571181722093e-06 1.929409482723e+00
8.045000000000e+02 5.411369793625e-02 -1.179252698039e-05 1.895633970287e+00
8.047500000000e+02 5.384213861046e-02 -1.736326472060e-05 1.863255674288e+00
8.050000000000e+02 5.357106208129e-02 -2.320838897374e-05 1.832343369606e+00
8.052500000000e+02 5.332257163368e-02 -2.924815830471e-05 1.802963743188e+00
8.055000000000e+02 5.311914978699e-02 -3.539959490295e-05 1.775181070093e+00
8.057500000000e+02 5.298307149631e-02 -4.157807001900e-05 1.749056932327e+00
8.060000000000e+02 5.293580147062e-02 -4.769891253059e-05 1.724649923811e+00
8.062500000000e+02 5.299739454246e-02 -5.367902733655e-05 1.702015388037e+00
8.065000000000e+02 5.318591663377e-02 -5.943847383813e-05 1.681205171238e+00
8.067500000000e+02 5.351690452257e-02 -6.490197656428e-05 1.662267367565e+00
8.070000000000e+02 5.400288215404e-02 -7.000033214616e-05 1.645246097739e+00
8.072500000000e+02 5.465294882780e-02 -7.467167975347e-05 1.630181302645e+00
8.075000000000e+02 5.547245460947e-02 -7.886261620577e-05 1.617108525725e+00
8.077500000000e+02 5.646277297088e-02 -8.252911684403e-05 1.606058746694e+00
8.080000000000e+02 5.762118126950e-02 -8.563725925276e-05 1.597058207595e+00
8.082500000000e+02 5.894085488290e-02 -8.816373171705e-05 1.590128258828e+00
8.085000000000e+02 6.041097462891e-02 -9.009610411104e-05 1.585285254324e+00
8.087500000000e+02 6.201695186334e-02 -9.143288942620e-05 1.582540434220e+00
8.090000000000e+02 6.374075939397e-02 -9.218335978387e-05 1.581899878401e+00
8.092500000000e+02 6.556136854623e-02 -9.236716813396e-05 1.583364452265e+00
8.095000000000e+02 6.745527120301e-02 -9.201374258538e-05 1.586929829400e+00
8.097500000000e+02 6.939708289089e-02 -9.116151827265e-05 1.592586513286e+00
8.100000000000e+02 7.136019768664e-02 -8.985697878480e-05 1.600319940178e+00
8.102500000000e+02 7.331748740457e-02 -8.815357636865e-05 1.610110588273e+00
8.105000000000e+02 7.524201327108e-02 -8.611051940027e-05 1.621934155052e+00
8.107500000000e+02 7.710773091387e-02 -8.379147112023e-05 1.635761777522e+00
8.110000000000e+02 7.889017047085e-02 -8.126319478269e-05 1.651560273396e+00
8.112500000000e+02 8.056705977181e-02 -7.859415224479e-05 1.669292442590e+00
8.115000000000e+02 8.211887305745e-02 -7.585309682329e-05 1.688917403048e+00
8.117500000000e+02 8.352929069580e-02 -7.310769398633e-05 1.710390937211e+00
8.120000000000e+02 8.478554376206e-02 -7.042317852199e-05 1.733665882390e+00
8.122500000000e+02 8.587863594104e-02 -6.786108498202e-05 1.758692536971e+00
8.125000000000e+02 8.680344017380e-02 -6.547807544602e-05 1.785419056578e+00
8.127500000000e+02 8.755865578430e-02 -6.332487720209e-05 1.813791878429e+00
8.130000000000e+02 8.814664193833e-02 -6.144535885799e-05 1.843756118970e+00
8.132500000000e+02 8.857313138444e-02 -5.987575530242e-05 1.875255957538e+00
8.135000000000e+02 8.884683617824e-02 -5.864405971998e-05 1.908235010856e+00
8.137500000000e+02 8.897897251230e-02 -5.776959355888e-05 1.942636661944e+00
8.140000000000e+02 8.898272330755e-02 -5.726275842821e-05 1.978404353830e+00
8.142500000000e+02 8.887266165815e-02 -5.712497992139e-05 2.015481853002e+00
8.145000000000e+02 8.866416682955e-02 -5.734885932696e-05 2.053813454783e+00
8.147500000000e+02 8.837285435232e-02 -5.791850526946e-05 2.093344142638e+00
8.150000000000e+02 8.801404182937e-02 -5.881003567204e-05 2.134019709159e+00
8.152500000000e+02 8.760227517200e-02 -5.999225734804e-05 2.175786814835e+00
8.155000000000e+02 8.715092544718e-02 -6.142750792643e-05 2.218593017186e+00
8.157500000000e+02 8.667187287401e-02 -6.307261245878e-05 2.262386746811e+00
8.160000000000e+02 8.617528110203e-02 -6.487995442478e-05 2.307117257414e+00
8.162500000000e+02 8.566946590862e-02 -6.679863351655e-05 2.352734546302e+00
8.165000000000e+02 8.516085656304e-02 -6.877560077490e-05 2.399189250534e+00
8.167500000000e+02 8.465404343050e-02 -7.075692729167e-05 2.446432536111e+00
8.170000000000e+02 8.415190451896e-02 -7.268897436388e-05 2.494415981807e+00
8.172500000000e+02 8.365580066798e-02 -7.451953172796e-05 2.543091466167e+00
8.175000000000e+02 8.316582595520e-02 -7.619890313912e-05 2.592411069305e+00
8.177500000000e+02 8.268109904380e-02 -7.768089865628e-05 2.642326992014e+00
8.180000000000e+02 8.220008010681e-02 -7.892371832313e-05 2.692791502414e+00
8.182500000000e+02 8.172089319538e-02 -7.989071908254e-05 2.743756909205e+00
8.185000000000e+02 8.124163822207e-02 -8.055105133059e-05 2.795175573091e+00
8.187500000000e+02 8.076066969723e-02 -8.088015739854e-05 2.846999945851e+00
8.190000000000e+02 8.027682887936e-02 -8.086013047928e-05 2.899182652735e+00
8.192500000000e+02 7.978960867755e-02 -8.047991934917e-05 2.951676596817e+00
8.195000000000e+02 7.929924673380e-02 -7.973538895537e-05 3.004435105424e+00
8.197500000000e+02 7.880673439454e-02 -7.862921386573e-05 3.057412086666e+00
8.200000000000e+02 7.831375187650e-02 -7.717062609425e-05 3.110562221251e+00
8.202500000000e+02 7.782252997652e-02 -7.537499094160e-05 3.163841148235e+00
8.205000000000e+02 7.733566511091e-02 -7.326324666745e-05 3.217205676028e+00
8.207500000000e+02 7.685589903113e-02 -7.086118659974e-05 3.270613969926e+00
8.210000000000e+02 7.638590057340e-02 -6.819863984150e-05 3.324025755314e+00
8.212500000000e+02 7.592806274856e-02 -6.530854037493e-05 3.377402482618e+00
8.215000000000e+02 7.548435149683e-02 -6.222596627370e-05 3.430707502605e+00
8.217500000000e+02 7.505620913264e-02 -5.898715453490e-05 3.483906194333e+00
8.220000000000e+02 7.464453418499e-02 -5.562857934449e-05 3.536966102155e+00
8.222500000000e+02 7.424972367313e-02 -5.218614144623e-05 3.589857036376e+00
8.225000000000e+02 7.387176943644e-02 -4.869448707170e-05 3.642551156796e+00
8.227500000000e+02 7.351039214049e-02 -4.518653972158e-05 3.695023067138e+00
8.230000000000e+02 7.316517554607e-02 -4.169323585246e-05 3.747249868270e+00
8.232500000000e+02 7.283568636361e-02 -3.824348536868e-05 3.799211227865e+00
8.235000000000e+02 7.252155301553e-02 -3.486432057581e-05 3.850889446144e+00
8.237500000000e+02 7.222248635546e-02 -3.158118229782e-05 3.902269492369e+00
8.240000000000e+02 7.193825098599e-02 -2.841829293887e-05 3.953339074139e+00
8.242500000000e+02 7.166858378690e-02 -2.539901704440e-05 4.004088658735e+00
8.245000000000e+02 7.141309131948e-02 -2.254612890462e-05 4.054511524626e+00
8.247500000000e+02 7.117113923921e-02 -1.988191931701e-05 4.104603755602e+00
8.250000000000e+02 7.094177145287e-02 -1.742807859476e-05 4.154364253471e+00
8.252500000000e+02 7.072367341665e-02 -1.520532425725e-05 4.203794698945e+00
8.255000000000e+02 7.051519872653e-02 -1.323277683715e-05 4.252899483940e+00
8.257500000000e+02 7.031446518573e-02 -1.152711868610e-05 4.301685637006e+00
8.260000000000e+02 7.011950811032e-02 -1.010161138912e-05 4.350162692602e+00
8.262500000000e+02 6.992847708953e-02 -8.965051687015e-06 4.398342548785e+00
8.265000000000e+02 6.973984806767e-02 -8.120783447196e-06 4.446239287348e+00
8.267500000000e+02 6.955262591516e-02 -7.565847939511e-06 4.493869002022e+00
8.270000000000e+02 6.936650781649e-02 -7.290385287434e-06 4.541249590692e+00
8.272500000000e+02 6.918199140129e-02 -7.277340364514e-06 4.588400557000e+00
8.275000000000e+02 6.900041557948e-02 -7.502524389857e-06 4.635342799137e+00
8.277500000000e+02 6.882393681835e-02 -7.935020473665e-06 4.682098422569e+00
8.280000000000e+02 6.865544621916e-02 -8.537935725500e-06 4.728690528382e+00
8.282500000000e+02 6.849844763757e-02 -9.269420261138e-06 4.775143032259e+00
8.285000000000e+02 6.835691000042e-02 -1.008391764459e-05 4.821480462157e+00
8.287500000000e+02 6.823511376777e-02 -1.093354872489e-05 4.867727776168e+00
8.290000000000e+02 6.813749568022e-02 -1.176958330479e-05 4.913910165048e+00
8.292500000000e+02 6.806849627242e-02 -1.254392084435e-05 4.960052865826e+00
8.295000000000e+02 6.803239626760e-02 -1.321054923797e-05 5.006180971474e+00
8.297500000000e+02 6.803313137942e-02 -1.372693659021e-05 5.052319247458e+00
8.300000000000e+02 6.807406351684e-02 -1.405532546481e-05 5.098491961492e+00
8.302500000000e+02 6.815770183511e-02 -1.416390243755e-05 5.144722721808e+00
8.305000000000e+02 6.828536849619e-02 -1.402780808646e-05 5.191034339285e+00
8.307500000000e+02 6.845682582497e-02 -1.362993715912e-05 5.237448717299e+00
8.310000000000e+02 6.866990101410e-02 -1.296147883947e-05 5.283986752388e+00
8.312500000000e+02 6.892015284695e-02 -1.202213067705e-05 5.330668271934e+00
8.315000000000e+02 6.920064375365e-02 -1.081993366031e-05 5.377511985081e+00
8.317500000000e+02 6.950187670027e-02 -9.370687202137e-06 5.424535445346e+00
8.320000000000e+02 6.981194437406e-02 -7.696932211532e-06 5.471755030778e+00
8.322500000000e+02 7.011692560168e-02 -5.826541291803e-06 5.519185895966e+00
8.325000000000e+02 7.040151752988e-02 -3.790985033336e-06 5.566841935994e+00
8.327500000000e+02 7.064987249397e-02 -1.623406256979e-06 5.614735720070e+00
8.330000000000e+02 7.084656597587e-02 6.433327244260e-07 5.662878403241e+00
8.332500000000e+02 7.097759322729e-02 2.978443218310e-06 5.711279631090e+00
8.335000000000e+02 7.103128818468e-02 5.354662817925e-06 5.759947399295e+00
8.337500000000e+02 7.099903861145e-02 7.749224127412e-06 5.808887929663e+00
8.340000000000e+02 7.087570654558e-02 1.014421832382e-05 5.858105547433e+00
8.342500000000e+02 7.065970081419e-02 1.252632198945e-05 5.907602540949e+00
8.345000000000e+02 7.035267142944e-02 1.488595065349e-05 5.957379087095e+00
8.347500000000e+02 6.995888452402e-02 1.721595404977e-05 6.007433164606e+00
8.350000000000e+02 6.948434774315e-02 1.951005567954e-05 6.057760533326e+00
8.352500000000e+02 6.893581691543e-02 2.176126554967e-05 6.108354751386e+00
8.355000000000e+02 6.831983508061e-02 2.396050675973e-05 6.159207201762e+00
8.357500000000e+02 6.764192834647e-02 2.609567716919e-05 6.210307188296e+00
8.360000000000e+02 6.690609922880e-02 2.815129915848e-05 6.261642008897e+00
8.362500000000e+02 6.611467171813e-02 3.010883685783e-05 6.313197077131e+00
8.365000000000e+02 6.526853183382e-02 3.194765743331e-05 6.364956002806e+00
8.367500000000e+02 6.436770929187e-02 3.364652020069e-05 6.416900684770e+00
8.370000000000e+02 6.341221645789e-02 3.518539380507e-05 6.469011383470e+00
8.372500000000e+02 6.240301782298e-02 3.654734145145e-05 6.521266755129e+00
8.375000000000e+02 6.134296636753e-02 3.772021841078e-05 6.573643888433e+00
8.377500000000e+02 6.023756359350e-02 3.869806556209e-05 6.626118328280e+00
8.380000000000e+02 5.909542365277e-02 3.948168788506e-05 6.678664081459e+00
8.382500000000e+02 5.792834942517e-02 4.007857676930e-05 6.731253653888e+00
8.385000000000e+02 5.675100911623e-02 4.050229401409e-05 6.783858088573e+00
8.387500000000e+02 5.558024158992e-02 4.077107632319e-05 6.836447029466e+00
8.390000000000e+02 5.443407314387e-02 4.090611529897e-05 6.888988822873e+00
8.392500000000e+02 5.333057925715e-02 4.092958409049e-05 6.941450626118e+00
8.395000000000e+02 5.228672497336e-02 4.086271548032e-05 6.993798544782e+00
8.397500000000e+02 5.131732873588e-02 4.072416291090e-05 7.045997773663e+00
8.400000000000e+02 5.043427001423e-02 4.052882265898e-05 7.098012726573e+00
8.402500000000e+02 4.964601431573e-02 4.028723007110e-05 7.149807155340e+00
8.405000000000e+02 4.895749138952e-02 4.000559731548e-05 7.201344237849e+00
8.407500000000e+02 4.837030669005e-02 3.968633718784e-05 7.252586633212e+00
8.410000000000e+02 4.788322320587e-02 3.932902248396e-05 7.303496500835e+00
8.412500000000e+02 4.749282253701e-02 3.893160103063e-05 7.354035486852e+00
8.415000000000e+02 4.719423235356e-02 3.849164514386e-05 7.404164684475e+00
8.417500000000e+02 4.698181583786e-02 3.800748981014e-05 7.453844578554e+00
8.420000000000e+02 4.684973273241e-02 3.747905477131e-05 7.503034987188e+00
8.422500000000e+02 4.679231177336e-02 3.690825558655e-05 7.551695008258e+00
8.425000000000e+02 4.680421294373e-02 3.629906290359e-05 7.599782992362e+00
8.427500000000e+02 4.688039003568e-02 3.565726536228e-05 7.647256537689e+00
8.430000000000e+02 4.701589839107e-02 3.498990380960e-05 7.694072515091e+00
8.432500000000e+02 4.720561418506e-02 3.430455208017e-05 7.740187137363e+00
8.435000000000e+02 4.744393502091e-02 3.360861772692e-05 7.785556041880e+00
8.437500000000e+02 4.772453547728e-02 3.290877356940e-05 7.830134415842e+00
8.440000000000e+02 4.804022629370e-02 3.221058716979e-05 7.873877116552e+00
8.442500000000e+02 4.838295316333e-02 3.151841857127e-05 7.916738819261e+00
8.445000000000e+02 4.874393407572e-02 3.083554458477e-05 7.958674139293e+00
8.447500000000e+02 4.911392067953e-02 3.016448235546e-05 7.999637767302e+00
8.450000000000e+02 4.948353766760e-02 2.950748212124e-05 8.039584563800e+00
8.452500000000e+02 4.984365502753e-02 2.886702615962e-05 8.078469659652e+00
8.455000000000e+02 5.018573517367e-02 2.824625844355e-05 8.116248522858e+00
8.457500000000e+02 5.050211101609e-02 2.764928871191e-05 8.152877010162e+00
8.460000000000e+02 5.078616605911e-02 2.708129558462e-05 8.188311427998e+00
8.462500000000e+02 5.103239909263e-02 2.654843257283e-05 8.222508574180e+00
8.465000000000e+02 5.123638383001e-02 2.605754225890e-05 8.255425799341e+00
8.467500000000e+02 5.139464290354e-02 2.561575579085e-05 8.287021070431e+00
8.470000000000e+02 5.150447509431e-02 2.523006965929e-05 8.317253080361e+00
8.472500000000e+02 5.156376794838e-02 2.490685840903e-05 8.346081362139e+00
8.475000000000e+02 5.157083645524e-02 2.465149343420e-05 8.373466445175e+00
8.477500000000e+02 5.152431335430e-02 2.446810272105e-05 8.399370039030e+00
8.480000000000e+02 5.142310711946e-02 2.435947886165e-05 8.423755248036e+00
8.482500000000e+02 5.126642603172e-02 2.432714899123e-05 8.446586791998e+00
8.485000000000e+02 5.105386254551e-02 2.437150509244e-05 8.467831271919e+00
8.487500000000e+02 5.078550713869e-02 2.449205064320e-05 8.487457410507e+00
8.490000000000e+02 5.046206955120e-02 2.468778069212e-05 8.505436306578e+00
8.492500000000e+02 5.008497322839e-02 2.495739908739e-05 8.521741655479e+00
8.495000000000e+02 4.965640528298e-02 2.529951764071e-05 8.536349982254e+00
8.497500000000e+02 4.917929435268e-02 2.571277518099e-05 8.549240795924e+00
8.500000000000e+02 4.865722296997e-02 2.619584501773e-05 8.560396757328e+00
8.502500000000e+02 4.809426951885e-02 2.674735804234e-05 8.569803777153e+00
8.505000000000e+02 4.749479943116e-02 2.736575474543e-05 8.577451078597e+00
8.507500000000e+02 4.686323207632e-02 2.804909995302e-05 8.583331258429e+00
8.510000000000e+02 4.620379986187e-02 2.879490460608e-05 8.587440275000e+00
8.512500000000e+02 4.552033684598e-02 2.959997896015e-05 8.589777462665e+00
8.515000000000e+02 4.481610887993e-02 3.046039230045e-05 8.590345503608e+00
8.517500000000e+02 4.409370392015e-02 3.137150247995e-05 8.589150397119e+00
8.520000000000e+02 4.335499207900e-02 3.232807970660e-05 8.586201456806e+00
8.522500000000e+02 4.260114420536e-02 3.332451008151e-05 8.581511271998e+00
8.525000000000e+02 4.183270989126e-02 3.435500735136e-05 8.575095716290e+00
8.527500000000e+02 4.104972846849e-02 3.541392121337e-05 8.566973918386e+00
8.530000000000e+02 4.025186550076e-02 3.649604728362e-05 8.557168269374e+00
8.532500000000e+02 3.943854639832e-02 3.759686345176e-05 8.545704384174e+00
8.535000000000e+02 3.860908187057e-02 3.871273093256e-05 8.532611080584e+00
8.537500000000e+02 3.776276484487e-02 3.984102908380e-05 8.517920301190e+00
8.540000000000e+02 3.689894309342e-02 4.098024317381e-05 8.501667032723e+00
8.542500000000e+02 3.601706109028e-02 4.212994496525e-05 8.483889170773e+00
8.545000000000e+02 3.511668002113e-02 4.329071101508e-05 8.464627349624e+00
8.547500000000e+02 3.419748729274e-02 4.446400079813e-05 8.443924748945e+00
8.550000000000e+02 3.325930158956e-02 4.565194883407e-05 8.421826856082e+00
8.552500000000e+02 3.230208602162e-02 4.685720647057e-05 8.398381205810e+00
8.555000000000e+02 3.132597909688e-02 4.808278732321e-05 8.373637114042e+00
8.557500000000e+02 3.033134303053e-02 4.933189393047e-05 8.347645393166e+00
8.560000000000e+02 2.931883249256e-02 5.060775594323e-05 8.320458074234e+00
8.562500000000e+02 2.828947777648e-02 5.191348804542e-05 8.292128136267e+00
8.565000000000e+02 2.724477453835e-02 5.325194411407e-05 8.262709248638e+00
8.567500000000e+02 2.618676862218e-02 5.462566386644e-05 8.232255525625e+00
8.570000000000e+02 2.511812748152e-02 5.603671236915e-05 8.200821301260e+00
8.572500000000e+02 2.404218460827e-02 5.748650899240e-05 8.168460910257e+00
8.575000000000e+02 2.296295201066e-02 5.897573600827e-05 8.135228480242e+00
8.577500000000e+02 2.188509427405e-02 6.050418330925e-05 8.101177725381e+00
8.580000000000e+02 2.081386616973e-02 6.207059387081e-05 8.066361741337e+00
8.582500000000e+02 1.975501395433e-02 6.367251055175e-05 8.030832791707e+00
8.585000000000e+02 1.871465085492e-02 6.530613815683e-05 7.994642089703e+00
8.587500000000e+02 1.769911249542e-02 6.696622390112e-05 7.957839570537e+00
8.590000000000e+02 1.671480561922e-02 6.864597727732e-05 7.920473658472e+00
8.592500000000e+02 1.576805793007e-02 7.033702893161e-05 7.882591032090e+00
8.595000000000e+02 1.486498011469e-02 7.202944834572e-05 7.844236391542e+00
8.597500000000e+02 1.401134520680e-02 7.371181187560e-05 7.805452237447e+00
8.600000000000e+02 1.321249041524e-02 7.537132863339e-05 7.766278663512e+00
8.602500000000e+02 1.247324153461e-02 7.699399254391e-05 7.726753175489e+00
8.605000000000e+02 1.179785853442e-02 7.856486447019e-05 7.686910535095e+00
8.607500000000e+02 1.118999793273e-02 8.006837214378e-05 7.646782639309e+00
8.610000000000e+02 1.065268674542e-02 8.148853752113e-05 7.606398435654e+00
8.612500000000e+02 1.018830147250e-02 8.280927124441e-05 7.565783870555e+00
8.615000000000e+02 9.798547019140e-03 8.401470000130e-05 7.524961876672e+00
8.617500000000e+02 9.484430760023e-03 8.508947774680e-05 7.483952391737e+00
8.620000000000e+02 9.246229190197e-03 8.601907919717e-05 7.442772407503e+00
8.622500000000e+02 9.083446493913e-03 8.679007963591e-05 7.401436044028e+00
8.625000000000e+02 8.994766728161e-03 8.739041174630e-05 7.359954647808e+00
8.627500000000e+02 8.978002583371e-03 8.780961345331e-05 7.318336902756e+00
8.630000000000e+02 9.030046178663e-03 8.803905663313e-05 7.276588959792e+00
8.632500000000e+02 9.146827077031e-03 8.807219903903e-05 7.234714575314e+00
8.635000000000e+02 9.323283839210e-03 8.790463940572e-05 7.192715258823e+00
8.637500000000e+02 9.553354010091e-03 8.753435811817e-05 7.150590430512e+00
8.640000000000e+02 9.829987756502e-03 8.696193486005e-05 7.108337582646e+00
8.642500000000e+02 1.014518755437e-02 8.619065569238e-05 7.065952452329e+00
8.645000000000e+02 1.049007476903e-02 8.522661584903e-05 7.023429201165e+00
8.647500000000e+02 1.085498449957e-02 8.407880623440e-05 6.980760599926e+00
8.650000000000e+02 1.122958470929e-02 8.275915469211e-05 6.937938223866e+00
8.652500000000e+02 1.160301629286e-02 8.128252308659e-05 6.894952654126e+00
8.655000000000e+02 1.196405206005e-02 7.966665710901e-05 6.851793683133e+00
8.657500000000e+02 1.230126577334e-02 7.793207228132e-05 6.808450525255e+00
8.660000000000e+02 1.260320692366e-02 7.610188066065e-05 6.764912027697e+00
8.662500000000e+02 1.285857922384e-02 7.420155589843e-05 6.721166879295e+00
8.665000000000e+02 1.305641280118e-02 7.225863796526e-05 6.677203814941e+00
8.667500000000e+02 1.318622792604e-02 7.030237010480e-05 6.633011811134e+00
8.670000000000e+02 1.323819162730e-02 6.836330251728e-05 6.588580271250e+00
8.672500000000e+02 1.320325512633e-02 6.647288331355e-05 6.543899195654e+00
8.675000000000e+02 1.307328329604e-02 6.466292820217e-05 6.498959337577e+00
8.677500000000e+02 1.284116191118e-02 6.296514416587e-05 6.453752339038e+00
8.680000000000e+02 1.250089721280e-02 6.141059093981e-05 6.408270850687e+00
8.682500000000e+02 1.204769321219e-02 6.002921102446e-05 6.362508629252e+00
8.685000000000e+02 1.147802283598e-02 5.884934658779e-05 6.316460618890e+00
8.687500000000e+02 1.078967786947e-02 5.789726740768e-05 6.270123009894e+00
8.690000000000e+02 9.981813804491e-03 5.719676410854e-05 6.223493282492e+00
8.692500000000e+02 9.054974115058e-03 5.676877318539e-05 6.176570229134e+00
8.695000000000e+02 8.011108737623e-03 5.663104525602e-05 6.129353963383e+00
8.697500000000e+02 6.853574008037e-03 5.679787509719e-05 6.081845910384e+00
8.700000000000e+02 5.587118310234e-03 5.727988655652e-05 6.034048782240e+00
8.702500000000e+02 4.217855768228e-03 5.808386876438e-05 5.985966541344e+00
8.705000000000e+02 2.753218519940e-03 5.921266119249e-05 5.937604347927e+00
8.707500000000e+02 1.201893401358e-03 6.066508985478e-05 5.888968496581e+00
8.710000000000e+02 -4.262604860308e-04 6.243597876013e-05 5.840066341149e+00
8.712500000000e+02 -2.120314826242e-03 6.451618752701e-05 5.790906207743e+00
8.715000000000e+02 -3.868392074616e-03 6.689275663360e-05 5.741497301177e+00
8.717500000000e+02 -5.657806680173e-03 6.954896237688e-05 5.691849600476e+00
8.720000000000e+02 -7.475222492392e-03 7.246453494589e-05 5.641973748816e+00
8.722500000000e+02 -9.306826253908e-03 7.561585072732e-05 5.591880937873e+00
8.725000000000e+02 -1.113851402954e-02 7.897617964661e-05 5.541582786680e+00
8.727500000000e+02 -1.295608843668e-02 8.251602301584e-05 5.491091220810e+00
8.730000000000e+02 -1.474546244346e-02 8.620342546370e-05 5.440418347648e+00
8.732500000000e+02 -1.649286463470e-02 9.000433372125e-05 5.389576331674e+00
8.735000000000e+02 -1.818504536316e-02 9.388298098950e-05 5.338577275216e+00
8.737500000000e+02 -1.980947358490e-02 9.780228703740e-05 5.287433097268e+00
8.740000000000e+02 -2.135452594569e-02 1.017243046670e-04 5.236155420557e+00
8.742500000000e+02 -2.280966263253e-02 1.056106672659e-04 5.184755464883e+00
8.745000000000e+02 -2.416558215499e-02 1.094230388386e-04 5.133243943539e+00
8.747500000000e+02 -2.541435901241e-02 1.131235762792e-04 5.081630971962e+00
8.750000000000e+02 -2.654955876591e-02 1.166753886698e-04 5.029925986378e+00
8.752500000000e+02 -2.756632414881e-02 1.200429745216e-04 4.978137667530e+00
8.755000000000e+02 -2.846144170501e-02 1.231926585111e-04 4.926273884245e+00
8.757500000000e+02 -2.923337469002e-02 1.260929865001e-04 4.874341640267e+00
8.760000000000e+02 -2.988227515047e-02 1.287151091098e-04 4.822347043520e+00
8.762500000000e+02 -3.040996426174e-02 1.310331193686e-04 4.770295283342e+00
8.765000000000e+02 -3.081988597119e-02 1.330243539464e-04 4.718190621631e+00
8.767500000000e+02 -3.111703840597e-02 1.346696594465e-04 4.666036405602e+00
8.770000000000e+02 -3.130787741451e-02 1.359536029824e-04 4.613835089234e+00
8.772500000000e+02 -3.140019836351e-02 1.368646337866e-04 4.561588269352e+00
8.775000000000e+02 -3.140300140036e-02 1.373952054247e-04 4.509296744155e+00
8.777500000000e+02 -3.132633673352e-02 1.375418361259e-04 4.456960579256e+00
8.780000000000e+02 -3.118113648818e-02 1.373051147334e-04 4.404579187483e+00
8.782500000000e+02 -3.097903775984e-02 1.366896667119e-04 4.352151430212e+00
8.785000000000e+02 -3.073219515587e-02 1.357040608653e-04 4.299675723540e+00
8.787500000000e+02 -3.045308861758e-02 1.343606683513e-04 4.247150155932e+00
8.790000000000e+02 -3.015433014051e-02 1.326754817821e-04 4.194572625035e+00
8.792500000000e+02 -2.984846874066e-02 1.306678839186e-04 4.141940975619e+00
8.795000000000e+02 -2.954779857210e-02 1.283603780653e-04 4.089253145545e+00
8.797500000000e+02 -2.926417273481e-02 1.257782825691e-04 4.036507327630e+00
8.800000000000e+02 -2.900882374446e-02 1.229493906501e-04 3.983702122690e+00
8.802500000000e+02 -2.879219449310e-02 1.199036039131e-04 3.930836710659e+00
8.805000000000e+02 -2.862378164245e-02 1.166725244767e-04 3.877911009217e+00
8.807500000000e+02 -2.851199338797e-02 1.132890444993e-04 3.824925846438e+00
8.810000000000e+02 -2.846402512130e-02 1.097869130922e-04 3.771883118681e+00
8.812500000000e+02 -2.848575339526e-02 1.062002888029e-04 3.718785958148e+00
8.815000000000e+02 -2.858165264923e-02 1.025632940696e-04 3.665638883964e+00
8.817500000000e+02 -2.875473369726e-02 9.890956515249e-05 3.612447958407e+00
8.820000000000e+02 -2.900650839287e-02 9.527181851121e-05 3.559220925778e+00
8.822500000000e+02 -2.933697894745e-02 9.168142837743e-05 3.505967349064e+00
8.825000000000e+02 -2.974465351297e-02 8.816802834882e-05 3.452698735622e+00
8.827500000000e+02 -3.022658857813e-02 8.475914911779e-05 3.399428647628e+00
8.830000000000e+02 -3.077845607483e-02 8.147988898949e-05 3.346172804610e+00
8.832500000000e+02 -3.139463542992e-02 7.835262927744e-05 3.292949171512e+00
8.835000000000e+02 -3.206832905703e-02 7.539680398680e-05 3.239778029752e+00
8.837500000000e+02 -3.279169918962e-02 7.262871802519e-05 3.186682035771e+00
8.840000000000e+02 -3.355602493085e-02 7.006142468124e-05 3.133686262188e+00
8.842500000000e+02 -3.435187593083e-02 6.770466410605e-05 3.080818220667e+00
8.845000000000e+02 -3.516930187538e-02 6.556485747175e-05 3.028107868547e+00
8.847500000000e+02 -3.599803181943e-02 6.364516613225e-05 2.975587595921e+00
8.850000000000e+02 -3.682768336129e-02 6.194560788247e-05 2.923292194294e+00
8.852500000000e+02 -3.764797478446e-02 6.046322718242e-05 2.871258805850e+00
8.855000000000e+02 -3.844893708663e-02 5.919231940615e-05 2.819526854549e+00
8.857500000000e+02 -3.922112478796e-02 5.812470504288e-05 2.768137956393e+00
8.860000000000e+02 -3.995581739350e-02 5.725004424159e-05 2.717135812587e+00
8.862500000000e+02 -4.064521150729e-02 5.655618716369e-05 2.666566083637e+00
8.865000000000e+02 -4.128259905620e-02 5.602955153128e-05 2.616476246078e+00
8.867500000000e+02 -4.186252916645e-02 5.565552119385e-05 2.566915431979e+00
8.870000000000e+02 -4.238094837906e-02 5.541885162791e-05 2.517934256234e+00
8.872500000000e+02 -4.283532148043e-02 5.530408644419e-05 2.469584623708e+00
8.875000000000e+02 -4.322472272224e-02 5.529596544881e-05 2.421919529837e+00
8.877500000000e+02 -4.354990030218e-02 5.537982260559e-05 2.374992846512e+00
8.880000000000e+02 -4.381330760253e-02 5.554195990889e-05 2.328859104555e+00
8.882500000000e+02 -4.401910515665e-02 5.577000176071e-05 2.283573258835e+00
8.885000000000e+02 -4.417312522041e-02 5.605320768556e-05 2.239190456314e+00
8.887500000000e+02 -4.428280218920e-02 5.638274379205e-05 2.195765802160e+00
8.890000000000e+02 -4.435707164086e-02 5.675190896459e-05 2.153354109938e+00
8.892500000000e+02 -4.440623192617e-02 5.715630116712e-05 2.112009669861e+00
8.895000000000e+02 -4.444177686876e-02 5.759393114180e-05 2.071786004499e+00
8.897500000000e+02 -4.447619798592e-02 5.806527226049e-05 2.032735624974e+00
8.900000000000e+02 -4.452275853292e-02 5.857324852537e-05 1.994909807231e+00
8.902500000000e+02 -4.459524588292e-02 5.912315797635e-05 1.958358347372e+00
8.905000000000e+02 -4.470770316573e-02 5.972253431485e-05 1.923129350381e+00
8.907500000000e+02 -4.487414708081e-02 6.038094266944e-05 1.889268998113e+00
8.910000000000e+02 -4.510827593392e-02 6.110971512435e-05 1.856821342768e+00
8.912500000000e+02 -4.542317493071e-02 6.192163096411e-05 1.825828110631e+00
8.915000000000e+02 -4.583102263897e-02 6.283053469605e-05 1.796328495341e+00
8.917500000000e+02 -4.634280701781e-02 6.385091357677e-05 1.768358983084e+00
8.920000000000e+02 -4.696805534464e-02 6.499743149690e-05 1.741953178500e+00
8.922500000000e+02 -4.771458448841e-02 6.628443328305e-05 1.717141645024e+00
8.925000000000e+02 -4.858827704481e-02 6.772541139727e-05 1.693951758476e+00
8.927500000000e+02 -4.959288853452e-02 6.933252837607e-05 1.672407574736e+00
8.930000000000e+02 -5.072989055976e-02 7.111608425553e-05 1.652529712613e+00
8.932500000000e+02 -5.199835444203e-02 7.308399734399e-05 1.634335252668e+00
8.935000000000e+02 -5.339487898166e-02 7.524135067805e-05 1.617837652938e+00
8.937500000000e+02 -5.491356542728e-02 7.758998533655e-05 1.603046682416e+00
8.940000000000e+02 -5.654604191358e-02 8.012811571592e-05 1.589968373099e+00
8.942500000000e+02 -5.828153875742e-02 8.285003955677e-05 1.578604991342e+00
8.945000000000e+02 -6.010701489292e-02 8.574595783961e-05 1.568955029355e+00
8.947500000000e+02 -6.200733514249e-02 8.880185747437e-05 1.561013217124e+00
8.950000000000e+02 -6.396549681829e-02 9.199950623201e-05 1.554770555740e+00
8.952500000000e+02 -6.596290339223e-02 9.531656494077e-05 1.550214370205e+00
8.955000000000e+02 -6.797968088771e-02 9.872681557463e-05 1.547328397836e+00
8.957500000000e+02 -6.999503322992e-02 1.022005063958e-04 1.546092873526e+00
8.960000000000e+02 -7.198762915514e-02 1.057048169414e-04 1.546484663063e+00
8.962500000000e+02 -7.393601191592e-02 1.092044266496e-04 1.548477418083e+00
8.965000000000e+02 -7.581902811033e-02 1.126621896974e-04 1.552041735709e+00
8.967500000000e+02 -7.761625977208e-02 1.160398912647e-04 1.557145362843e+00
8.970000000000e+02 -7.930845044686e-02 1.192990709223e-04 1.563753421001e+00
8.972500000000e+02 -8.087792187632e-02 1.224019113388e-04 1.571828637305e+00
8.975000000000e+02 -8.230895458384e-02 1.253121373576e-04 1.581331621035e+00
8.977500000000e+02 -8.358814066256e-02 1.279959441721e-04 1.592221136025e+00
8.980000000000e+02 -8.470468205440e-02 1.304228946023e-04 1.604454405085e+00
8.982500000000e+02 -8.565063115879e-02 1.325667708356e-04 1.617987424925e+00
8.985000000000e+02 -8.642107538628e-02 1.344063797659e-04 1.632775282418e+00
8.987500000000e+02 -8.701423866721e-02 1.359262332455e-04 1.648772489686e+00
8.990000000000e+02 -8.743152232599e-02 1.371171456708e-04 1.665933308398e+00
8.992500000000e+02 -8.767745634809e-02 1.379766586758e-04 1.684212081045e+00
8.995000000000e+02 -8.775958874737e-02 1.385093411100e-04 1.703563546155e+00
8.997500000000e+02 -8.768829372877e-02 1.387268936617e-04 1.723943146426e+00
9.000000000000e+02 -8.747651909529e-02 1.386480810774e-04 1.745307317358e+00
9.002500000000e+02 -8.713947063997e-02 1.382984661898e-04 1.767613755343e+00
9.005000000000e+02 -8.669425604515e-02 1.377099779073e-04 1.790821660811e+00
9.007500000000e+02 -8.615948271131e-02 1.369202683057e-04 1.814891953713e+00
9.010000000000e+02 -8.555483737139e-02 1.359719179644e-04 1.839787460055e+00
9.012500000000e+02 -8.490064562633e-02 1.349114703589e-04 1.865473063754e+00
9.015000000000e+02 -8.421743755445e-02 1.337883487261e-04 1.891915828449e+00
9.017500000000e+02 -8.352552158757e-02 1.326536601937e-04 1.919085085171e+00
9.020000000000e+02 -8.284458194682e-02 1.315589296215e-04 1.946952487944e+00
9.022500000000e+02 -8.219330925301e-02 1.305547958059e-04 1.975492038365e+00
9.025000000000e+02 -8.158907318770e-02 1.296897085878e-04 2.004680080909e+00
9.027500000000e+02 -8.104764447970e-02 1.290086665593e-04 2.034495271238e+00
9.030000000000e+02 -8.058297118503e-02 1.285520327995e-04 2.064918521084e+00
9.032500000000e+02 -8.020701444888e-02 1.283544758857e-04 2.095932916432e+00
9.035000000000e+02 -7.992964025045e-02 1.284440447501e-04 2.127523628149e+00
9.037500000000e+02 -7.975857425059e-02 1.288414567521e-04 2.159677791790e+00
9.040000000000e+02 -7.969940566676e-02 1.295595636994e-04 2.192384391387e+00
9.042500000000e+02 -7.975564821391e-02 1.306030867258e-04 2.225634117370e+00
9.045000000000e+02 -7.992883538958e-02 1.319685552906e-04 2.259419234621e+00
9.047500000000e+02 -8.021865772898e-02 1.336445363991e-04 2.293733430936e+00
9.050000000000e+02 -8.062311358512e-02 1.356120650992e-04 2.328571680084e+00
9.052500000000e+02 -8.113868032098e-02 1.378453449738e-04 2.363930090941e+00
9.055000000000e+02 -8.176047655491e-02 1.403126123913e-04 2.399805772662e+00
9.057500000000e+02 -8.248241946898e-02 1.429771972424e-04 2.436196694157e+00
9.060000000000e+02 -8.329736188054e-02 1.457987298981e-04 2.473101548241e+00
9.062500000000e+02 -8.419719953374e-02 1.487343753320e-04 2.510519625107e+00
9.065000000000e+02 -8.517295486762e-02 1.517401377439e-04 2.548450680890e+00
9.067500000000e+02 -8.621483151797e-02 1.547721304165e-04 2.586894810919e+00
9.070000000000e+02 -8.731224836539e-02 1.577877738775e-04 2.625852319211e+00
9.072500000000e+02 -8.845385947429e-02 1.607468680504e-04 2.665323589656e+00
9.075000000000e+02 -8.962757410611e-02 1.636125206796e-04 2.705308948434e+00
9.077500000000e+02 -9.082058738835e-02 1.663518427088e-04 2.745808523772e+00
9.080000000000e+02 -9.201943611262e-02 1.689364868392e-04 2.786822100174e+00
9.082500000000e+02 -9.321009135790e-02 1.713429592465e-04 2.828348968457e+00
9.085000000000e+02 -9.437809648248e-02 1.735527125749e-04 2.870387773877e+00
9.087500000000e+02 -9.550875487326e-02 1.755520524986e-04 2.912936365415e+00
9.090000000000e+02 -9.658736752531e-02 1.773318792712e-04 2.955991650446e+00
9.092500000000e+02 -9.759951689959e-02 1.788872990317e-04 2.999549459410e+00
9.095000000000e+02 -9.853138407171e-02 1.802171267261e-04 3.043604426422e+00
9.097500000000e+02 -9.937009899395e-02 1.813233498885e-04 3.088149889102e+00
9.100000000000e+02 -1.001040950140e-01 1.822105514474e-04 3.133177814846e+00
9.102500000000e+02 -1.007234636421e-01 1.828853572501e-04 3.178678755838e+00
9.105000000000e+02 -1.012202907363e-01 1.833559282780e-04 3.224641836213e+00
9.107500000000e+02 -1.015889545239e-01 1.836315152000e-04 3.271054773470e+00
9.110000000000e+02 -1.018263862178e-01 1.837221282049e-04 3.317903931005e+00
9.112500000000e+02 -1.019322637148e-01 1.836382974091e-04 3.365174403630e+00
9.115000000000e+02 -1.019091368355e-01 1.833909514233e-04 3.412850131088e+00
9.117500000000e+02 -1.017624837725e-01 1.829914406528e-04 3.460914034618e+00
9.120000000000e+02 -1.015006685540e-01 1.824516465332e-04 3.509348175802e+00
9.122500000000e+02 -1.011348182498e-01 1.817842233383e-04 3.558133929617e+00
9.125000000000e+02 -1.006785874055e-01 1.810028947836e-04 3.607252170779e+00
9.127500000000e+02 -1.001478301134e-01 1.801228248246e-04 3.656683467485e+00
9.130000000000e+02 -9.956015738579e-02 1.791609755373e-04 3.706408280442e+00
9.132500000000e+02 -9.893440645503e-02 1.781364453280e-04 3.756407163730e+00
9.135000000000e+02 -9.829001775679e-02 1.770706989907e-04 3.806660963593e+00
9.137500000000e+02 -9.764635852002e-02 1.759876642910e-04 3.857151013224e+00
9.140000000000e+02 -9.702201173609e-02 1.749136248044e-04 3.907859317078e+00
9.142500000000e+02 -9.643408152828e-02 1.738768839588e-04 3.958768723142e+00
9.145000000000e+02 -9.589755216808e-02 1.729071661721e-04 4.009863075358e+00
9.147500000000e+02 -9.542475122872e-02 1.720347628054e-04 4.061127341721e+00
9.150000000000e+02 -9.502495727407e-02 1.712894306452e-04 4.112547715038e+00
9.152500000000e+02 -9.470418272621e-02 1.706990996247e-04 4.164111679121e+00
9.155000000000e+02 -9.446514948837e-02 1.702884549419e-04 4.215808040644e+00
9.157500000000e+02 -9.430745510798e-02 1.700774862039e-04 4.267626925563e+00
9.160000000000e+02 -9.422790842276e-02 1.700801099803e-04 4.319559742700e+00
9.162500000000e+02 -9.422099562075e-02 1.703029780511e-04 4.371599119450e+00
9.165000000000e+02 -9.427942389498e-02 1.707445773298e-04 4.423738816766e+00
9.167500000000e+02 -9.439468256236e-02 1.713947158899e-04 4.475973631890e+00
9.170000000000e+02 -9.455756199498e-02 1.722344602784e-04 4.528299297775e+00
9.172500000000e+02 -9.475857929876e-02 1.732365584948e-04 4.580712387300e+00
9.175000000000e+02 -9.498827545641e-02 1.743663418038e-04 4.633210228570e+00
9.177500000000e+02 -9.523736946354e-02 1.755830589852e-04 4.685790834793e+00
9.180000000000e+02 -9.549677714464e-02 1.768415568733e-04 4.738452848976e+00
9.182500000000e+02 -9.575752286771e-02 1.780941920098e-04 4.791195500426e+00
9.185000000000e+02 -9.601058818722e-02 1.792928217118e-04 4.844018566992e+00
9.187500000000e+02 -9.624675179636e-02 1.803907735097e-04 4.896922336417e+00
9.190000000000e+02 -9.645647141967e-02 1.813446562979e-04 4.949907557694e+00
9.192500000000e+02 -9.662984791804e-02 1.821157636261e-04 5.002975375527e+00
9.195000000000e+02 -9.675669891731e-02 1.826711812038e-04 5.056127242914e+00
9.197500000000e+02 -9.682673823169e-02 1.829844741746e-04 5.109364808561e+00
9.200000000000e+02 -9.682985514530e-02 1.830359678662e-04 5.162689781896e+00
9.202500000000e+02 -9.675645194356e-02 1.828126585687e-04 5.216103779222e+00
9.205000000000e+02 -9.659781440307e-02 1.823078411554e-04 5.269608160201e+00
9.207500000000e+02 -9.634646575459e-02 1.815205326832e-04 5.323203862700e+00
9.210000000000e+02 -9.599648090565e-02 1.804547694130e-04 5.376891246151e+00
9.212500000000e+02 -9.554373497929e-02 1.791188143762e-04 5.430669950088e+00
9.215000000000e+02 -9.498609059749e-02 1.775245011408e-04 5.484538774361e+00
9.217500000000e+02 -9.432351710769e-02 1.756865881234e-04 5.538495580631e+00
9.220000000000e+02 -9.355816456641e-02 1.736222226095e-04 5.592537214735e+00
9.222500000000e+02 -9.269440198850e-02 1.713505374849e-04 5.646659445275e+00
9.225000000000e+02 -9.173882722955e-02 1.688923882106e-04 5.700856913075e+00
9.227500000000e+02 -9.070024417602e-02 1.662702351869e-04 5.755123086720e+00
9.230000000000e+02 -8.958958486106e-02 1.635081648242e-04 5.809450218581e+00
9.232500000000e+02 -8.841975724305e-02 1.606320624346e-04 5.863829305502e+00
9.235000000000e+02 -8.720537182354e-02 1.576698971731e-04 5.918250049391e+00
9.237500000000e+02 -8.596233019239e-02 1.546521024243e-04 5.972700827158e+00
9.240000000000e+02 -8.470726113634e-02 1.516119864473e-04 6.027168674156e+00
9.242500000000e+02 -8.345682323135e-02 1.485860858555e-04 6.081639287487e+00
9.245000000000e+02 -8.222692565143e-02 1.456143529091e-04 6.136097053316e+00
9.247500000000e+02 -8.103194770067e-02 1.427400114904e-04 6.190525098935e+00
9.250000000000e+02 -7.988405480709e-02 1.400090318969e-04 6.244905365823e+00
9.252500000000e+02 -7.879271055404e-02 1.374691293191e-04 6.299218695501e+00
9.255000000000e+02 -7.776446881674e-02 1.351681833690e-04 6.353444916385e+00
9.257500000000e+02 -7.680309750323e-02 1.331521890434e-04 6.407562919703e+00
9.260000000000e+02 -7.591003755577e-02 1.314628791649e-04 6.461550706222e+00
9.262500000000e+02 -7.508515046317e-02 1.301351881614e-04 6.515385410321e+00
9.265000000000e+02 -7.432764871051e-02 1.291948354837e-04 6.569043280138e+00
9.267500000000e+02 -7.363706851783e-02 1.286563162360e-04 6.622499625801e+00
9.270000000000e+02 -7.301412029065e-02 1.285215667289e-04 6.675728758744e+00
9.272500000000e+02 -7.246125697176e-02 1.287795547259e-04 6.728703909967e+00
9.275000000000e+02 -7.198283665431e-02 1.294068916020e-04 6.781397181850e+00
9.277500000000e+02 -7.158481366434e-02 1.303694997056e-04 6.833779515621e+00
9.280000000000e+02 -7.127397135824e-02 1.316251600817e-04 6.885820728874e+00
9.282500000000e+02 -7.105679294052e-02 1.331266914397e-04 6.937489594233e+00
9.285000000000e+02 -7.093813974502e-02 1.348253467533e-04 6.988754000205e+00
9.287500000000e+02 -7.091995288695e-02 1.366740167706e-04 7.039581146191e+00
9.290000000000e+02 -7.100020574586e-02 1.386297953316e-04 7.089937794226e+00
9.292500000000e+02 -7.117230448216e-02 1.406555959450e-04 7.139790522712e+00
9.295000000000e+02 -7.142506952568e-02 1.427206496761e-04 7.189105968060e+00
9.297500000000e+02 -7.174334187074e-02 1.447998036434e-04 7.237851042056e+00
9.300000000000e+02 -7.210915374862e-02 1.468718707820e-04 7.285993079670e+00
9.302500000000e+02 -7.250331168056e-02 1.489173412570e-04 7.333499926831e+00
9.305000000000e+02 -7.290716568347e-02 1.509159115238e-04 7.380339960160e+00
9.307500000000e+02 -7.330430221713e-02 1.528442864425e-04 7.426482051187e+00
9.310000000000e+02 -7.368190401116e-02 1.546747130731e-04 7.471895495850e+00
9.312500000000e+02 -7.403156789010e-02 1.563745665759e-04 7.516549935289e+00
9.315000000000e+02 -7.434945520232e-02 1.579071488159e-04 7.560415296225e+00
9.317500000000e+02 -7.463575443902e-02 1.592336716283e-04 7.603461774973e+00
9.320000000000e+02 -7.489354593751e-02 1.603161486904e-04 7.645659882716e+00
9.322500000000e+02 -7.512725692420e-02 1.611208305071e-04 7.686980558864e+00
9.325000000000e+02 -7.534096510985e-02 1.616216507920e-04 7.727395348089e+00
9.327500000000e+02 -7.553683605047e-02 1.618031610174e-04 7.766876626803e+00
9.330000000000e+02 -7.571395232154e-02 1.616625166795e-04 7.805397844837e+00
9.332500000000e+02 -7.586773433271e-02 1.612101952414e-04 7.842933776748e+00
9.335000000000e+02 -7.599003442726e-02 1.604693276480e-04 7.879460721173e+00
9.337500000000e+02 -7.606988625678e-02 1.594736991132e-04 7.914956638027e+00
9.340000000000e+02 -7.609478522837e-02 1.582648191654e-04 7.949401219464e+00
9.342500000000e+02 -7.605227580275e-02 1.568883437184e-04 7.982775851785e+00
9.345000000000e+02 -7.593160435967e-02 1.553903729581e-04 8.015063518582e+00
9.347500000000e+02 -7.572516236957e-02 1.538143145888e-04 8.046248617792e+00
9.350000000000e+02 -7.542951318499e-02 1.521984272104e-04 8.076316761179e+00
9.352500000000e+02 -7.504583804109e-02 1.505744251979e-04 8.105254545562e+00
9.355000000000e+02 -7.457976098381e-02 1.489672661385e-04 8.133049364591e+00
9.357500000000e+02 -7.404058825027e-02 1.473959640285e-04 8.159689257035e+00
9.360000000000e+02 -7.344010203157e-02 1.458751753757e-04 8.185162823197e+00
9.362500000000e+02 -7.279111019794e-02 1.444171758950e-04 8.209459225493e+00
9.365000000000e+02 -7.210597063602e-02 1.430338241663e-04 8.232568251812e+00
9.367500000000e+02 -7.139531112441e-02 1.417381322342e-04 8.254480439346e+00
9.370000000000e+02 -7.066712234089e-02 1.405451411766e-04 8.275187244441e+00
9.372500000000e+02 -6.992632269110e-02 1.394719544357e-04 8.294681217894e+00
9.375000000000e+02 -6.917482693110e-02 1.385369119354e-04 8.312956174056e+00
9.377500000000e+02 -6.841205978146e-02 1.377580776321e-04 8.330007323148e+00
9.380000000000e+02 -6.763580007584e-02 1.371512269766e-04 8.345831359880e+00
9.382500000000e+02 -6.684318522746e-02 1.367276419443e-04 8.360426488590e+00
9.385000000000e+02 -6.603170451368e-02 1.364922633519e-04 8.373792393734e+00
9.387500000000e+02 -6.520001745135e-02 1.364422893133e-04 8.385930159708e+00
9.390000000000e+02 -6.434847289771e-02 1.365664694948e-04 8.396842153506e+00
9.392500000000e+02 -6.347926800493e-02 1.368451957368e-04 8.406531888918e+00
9.395000000000e+02 -6.259623666325e-02 1.372513326849e-04 8.415003887373e+00
9.397500000000e+02 -6.170432866541e-02 1.377517719858e-04 8.422263553766e+00
9.400000000000e+02 -6.080888000610e-02 1.383094391956e-04 8.428317078306e+00
9.402500000000e+02 -5.991480521877e-02 1.388853926805e-04 8.433171370670e+00
9.405000000000e+02 -5.902584438691e-02 1.394408233751e-04 8.436834030323e+00
9.407500000000e+02 -5.814399146186e-02 1.399387269753e-04 8.439313341372e+00
9.410000000000e+02 -5.726918111847e-02 1.403450850547e-04 8.440618291049e+00
9.412500000000e+02 -5.639927893393e-02 1.406294850655e-04 8.440758598033e+00
9.415000000000e+02 -5.553037313223e-02 1.407651989250e-04 8.439744728954e+00
9.417500000000e+02 -5.465730376895e-02 1.407288631793e-04 8.437587910054e+00
9.420000000000e+02 -5.377436128130e-02 1.404999207172e-04 8.434300101164e+00
9.422500000000e+02 -5.287603509109e-02 1.400598894242e-04 8.429893953390e+00
9.425000000000e+02 -5.195772563972e-02 1.393918139349e-04 8.424382720784e+00
9.427500000000e+02 -5.101631238093e-02 1.384799558580e-04 8.417780160119e+00
9.430000000000e+02 -5.005053119362e-02 1.373098436896e-04 8.410100392919e+00
9.432500000000e+02 -4.906111168993e-02 1.358686696133e-04 8.401357773072e+00
9.435000000000e+02 -4.805069520154e-02 1.341460345262e-04 8.391566734340e+00
9.437500000000e+02 -4.702354966417e-02 1.321349048769e-04 8.380741664248e+00
9.440000000000e+02 -4.598515694024e-02 1.298327035960e-04 8.368896774492e+00
9.442500000000e+02 -4.494172553372e-02 1.272423010993e-04 8.356046011731e+00
9.445000000000e+02 -4.389971771980e-02 1.243727827794e-04 8.342202971913e+00
9.447500000000e+02 -4.286543647184e-02 1.212400203985e-04 8.327380857480e+00
9.450000000000e+02 -4.184473349220e-02 1.178668114812e-04 8.311592434986e+00
9.452500000000e+02 -4.084284786115e-02 1.142825954275e-04 8.294850021564e+00
9.455000000000e+02 -3.986438335879e-02 1.105228138661e-04 8.277165474133e+00
9.457500000000e+02 -3.891340097850e-02 1.066279673246e-04 8.258550182240e+00
9.460000000000e+02 -3.799358827170e-02 1.026424297498e-04 8.239015066521e+00
9.462500000000e+02 -3.710846653193e-02 9.861319894897e-05 8.218570559928e+00
9.465000000000e+02 -3.626158129989e-02 9.458864973932e-05 8.197226596827e+00
9.467500000000e+02 -3.545664199954e-02 9.061736541743e-05 8.174992590693e+00
9.470000000000e+02 -3.469757919750e-02 8.674713066253e-05 8.151877410409e+00
9.472500000000e+02 -3.398850573615e-02 8.302412040831e-05 8.127889357016e+00
9.475000000000e+02 -3.333358335525e-02 7.949228037696e-05 8.103036144806e+00
9.477500000000e+02 -3.273681098208e-02 7.619283690530e-05 8.077324890696e+00
9.480000000000e+02 -3.220176188092e-02 7.316408708188e-05 8.050762115120e+00
9.482500000000e+02 -3.173130392446e-02 7.044112091498e-05 8.023353756165e+00
9.485000000000e+02 -3.132733739766e-02 6.805552647302e-05 7.995105203415e+00
9.487500000000e+02 -3.099058473485e-02 6.603515454179e-05 7.966021338476e+00
9.490000000000e+02 -3.072045340948e-02 6.440386256845e-05 7.936106598286e+00
9.492500000000e+02 -3.051498815336e-02 6.318101464908e-05 7.905365048669e+00
9.495000000000e+02 -3.037091614901e-02 6.238111190390e-05 7.873800461668e+00
9.497500000000e+02 -3.028377432862e-02 6.201339394490e-05 7.841416407053e+00
9.500000000000e+02 -3.024810557718e-02 6.208137438310e-05 7.808216338782e+00
9.502500000000e+02 -3.025769803797e-02 6.258249075644e-05 7.774203686395e+00
9.505000000000e+02 -3.030584281889e-02 6.350786102860e-05 7.739381940690e+00
9.507500000000e+02 -3.038558591593e-02 6.484217208533e-05 7.703754733452e+00
9.510000000000e+02 -3.048995093698e-02 6.656383782161e-05 7.667325911242e+00
9.512500000000e+02 -3.061211804779e-02 6.864529895906e-05 7.630099600423e+00
9.515000000000e+02 -3.074554988628e-02 7.105348753744e-05 7.592080264309e+00
9.517500000000e+02 -3.088406207124e-02 7.375053246367e-05 7.553272749909e+00
9.520000000000e+02 -3.102184486972e-02 7.669456192738e-05 7.513682330241e+00
9.522500000000e+02 -3.115344362697e-02 7.984061232966e-05 7.473314735043e+00
9.525000000000e+02 -3.127371295190e-02 8.314159575892e-05 7.432176175130e+00
9.527500000000e+02 -3.137775848019e-02 8.654930206875e-05 7.390273358972e+00
9.530000000000e+02 -3.146088021750e-02 9.001534676042e-05 7.347613501453e+00
9.532500000000e+02 -3.151852913648e-02 9.349203755976e-05 7.304204324755e+00
9.535000000000e+02 -3.154628513291e-02 9.693314268178e-05 7.260054051301e+00
9.537500000000e+02 -3.153986061415e-02 1.002945458979e-04 7.215171388393e+00
9.540000000000e+02 -3.149512989913e-02 1.035347881310e-04 7.169565504893e+00
9.542500000000e+02 -3.140818109155e-02 1.066154903210e-04 7.123246000073e+00
9.545000000000e+02 -3.127538425409e-02 1.095016627141e-04 7.076222865269e+00
9.547500000000e+02 -3.109346809682e-02 1.121619204164e-04 7.028506439440e+00
9.550000000000e+02 -3.085959671780e-02 1.145686193196e-04 6.980107360117e+00
9.552500000000e+02 -3.057143857566e-02 1.166979269462e-04 6.931036512855e+00
9.555000000000e+02 -3.022721901247e-02 1.185298361106e-04 6.881304973189e+00
9.557500000000e+02 -2.982575586569e-02 1.200481435032e-04 6.830923963487e+00
9.560000000000e+02 -2.936646970826e-02 1.212404170070e-04 6.779904801607e+00
9.562500000000e+02 -2.884937109796e-02 1.220978978569e-04 6.728258855861e+00
9.565000000000e+02 -2.827502914830e-02 1.226153897248e-04 6.675997520939e+00
9.567500000000e+02 -2.764451815390e-02 1.227911270146e-04 6.623132184708e+00
9.570000000000e+02 -2.695935543441e-02 1.226266553443e-04 6.569674226119e+00
9.572500000000e+02 -2.622142824208e-02 1.221266120304e-04 6.515635007248e+00
9.575000000000e+02 -2.543292146696e-02 1.212985178429e-04 6.461025889896e+00
9.577500000000e+02 -2.459624865619e-02 1.201525252690e-04 6.405858264090e+00
9.580000000000e+02 -2.371398948073e-02 1.187011873874e-04 6.350143579041e+00
9.582500000000e+02 -2.278884030829e-02 1.169592067084e-04 6.293893394980e+00
9.585000000000e+02 -2.182357681843e-02 1.149430689560e-04 6.237119443910e+00
9.587500000000e+02 -2.082102769600e-02 1.126707538246e-04 6.179833689393e+00
9.590000000000e+02 -1.978406218950e-02 1.101614521868e-04 6.122048406584e+00
9.592500000000e+02 -1.871558496638e-02 1.074352339482e-04 6.063776252918e+00
9.595000000000e+02 -1.761854010522e-02 1.045128267575e-04 6.005030355473e+00
9.597500000000e+02 -1.649591793736e-02 1.014152789724e-04 5.945824386716e+00
9.600000000000e+02 -1.535076550525e-02 9.816376698771e-05 5.886172651854e+00
9.602500000000e+02 -1.418619604029e-02 9.477944258779e-05 5.826090166047e+00
9.605000000000e+02 -1.300539699844e-02 9.128325680052e-05 5.765592733060e+00
9.607500000000e+02 -1.181163469372e-02 8.769583016655e-05 5.704697015812e+00
9.610000000000e+02 -1.060825487668e-02 8.403736249032e-05 5.643420608230e+00
9.612500000000e+02 -9.398678331668e-03 8.032756578891e-05 5.581782094574e+00
9.615000000000e+02 -8.186391818174e-03 7.658562563895e-05 5.519801105443e+00
9.617500000000e+02 -6.974934525968e-03 7.283018321519e-05 5.457498366072e+00
9.620000000000e+02 -5.767881027612e-03 6.907933404343e-05 5.394895737452e+00
9.622500000000e+02 -4.568821991656e-03 6.535063706942e-05 5.332016250022e+00
9.625000000000e+02 -3.381343844874e-03 6.166112880199e-05 5.268884130573e+00
9.627500000000e+02 -2.209009412554e-03 5.802733829788e-05 5.205524820096e+00
9.630000000000e+02 -1.055338705482e-03 5.446530103609e-05 5.141964988752e+00
9.632500000000e+02 7.620710731249e-05 5.099056651039e-05 5.078232540233e+00
9.635000000000e+02 1.182239097415e-03 4.761820561550e-05 5.014356610375e+00
9.637500000000e+02 2.259453775382e-03 4.436278833203e-05 4.950367561581e+00
9.640000000000e+02 3.304641803692e-03 4.123836728606e-05 4.886296967480e+00
9.642500000000e+02 4.314698812523e-03 3.825846928163e-05 4.822177594121e+00
9.645000000000e+02 5.286632161886e-03 3.543606579681e-05 4.758043372962e+00
9.647500000000e+02 6.217571419389e-03 3.278353311659e-05 4.693929368440e+00
9.650000000000e+02 7.104775656270e-03 3.031261370462e-05 4.629871738845e+00
9.652500000000e+02 7.945644272661e-03 2.803437082929e-05 4.565907690403e+00
9.655000000000e+02 8.737729608308e-03 2.595913921621e-05 4.502075422889e+00
9.657500000000e+02 9.478748920386e-03 2.409647837195e-05 4.438414069855e+00
9.660000000000e+02 1.016660337533e-02 2.245511827517e-05 4.374963626585e+00
9.662500000000e+02 1.079939524161e-02 2.104291272589e-05 4.311764873724e+00
9.665000000000e+02 1.137545262464e-02 1.986678451835e-05 4.248859285871e+00
9.667500000000e+02 1.189335145662e-02 1.893268039815e-05 4.186288936893e+00
9.670000000000e+02 1.235194371207e-02 1.824551710142e-05 4.124096388002e+00
9.672500000000e+02 1.275038084344e-02 1.780913599600e-05 4.062324574037e+00
9.675000000000e+02 1.308814162647e-02 1.762624694146e-05 4.001016671052e+00
9.677500000000e+02 1.336505363862e-02 1.769838079105e-05 3.940215963844e+00
9.680000000000e+02 1.358131820644e-02 1.802582863414e-05 3.879965694336e+00
9.682500000000e+02 1.373752866024e-02 1.860759060821e-05 3.820308912063e+00
9.685000000000e+02 1.383469158131e-02 1.944131284354e-05 3.761288306847e+00
9.687500000000e+02 1.387424308151e-02 2.052323139384e-05 3.702946042043e+00
9.690000000000e+02 1.385806286395e-02 2.184811526076e-05 3.645323583316e+00
9.692500000000e+02 1.378848811715e-02 2.340920539295e-05 3.588461516904e+00
9.695000000000e+02 1.366832074188e-02 2.519816009383e-05 3.532399374016e+00
9.697500000000e+02 1.350083214808e-02 2.720499663186e-05 3.477175450338e+00
9.700000000000e+02 1.328976157212e-02 2.941804750586e-05 3.422826632350e+00
9.702500000000e+02 1.303931260141e-02 3.182391389339e-05 3.369388217801e+00
9.705000000000e+02 1.275414247013e-02 3.440742899752e-05 3.316893748580e+00
9.707500000000e+02 1.243934703703e-02 3.715163558859e-05 3.265374850320e+00
9.710000000000e+02 1.210044454228e-02 4.003777305836e-05 3.214861069534e+00
9.712500000000e+02 1.174335079761e-02 4.304528908780e-05 3.165379735262e+00
9.715000000000e+02 1.137435451079e-02 4.615186094334e-05 3.116955815076e+00
9.717500000000e+02 1.100008347004e-02 4.933344748800e-05 3.069611799370e+00
9.720000000000e+02 1.062746851917e-02 5.256436245193e-05 3.023367588162e+00
9.722500000000e+02 1.026370035947e-02 5.581735930194e-05 2.978240399395e+00
9.725000000000e+02 9.916182006066e-03 5.906374956988e-05 2.934244687653e+00
9.727500000000e+02 9.592473785287e-03 6.227354523386e-05 2.891392090454e+00
9.730000000000e+02 9.300235351071e-03 6.541562185117e-05 2.849691382883e+00
9.732500000000e+02 9.047162064370e-03 6.845791618143e-05 2.809148456347e+00
9.735000000000e+02 8.840917428781e-03 7.136764529292e-05 2.769766316868e+00
9.737500000000e+02 8.689062359560e-03 7.411155048459e-05 2.731545099506e+00
9.740000000000e+02 8.598980474974e-03 7.665616742736e-05 2.694482111127e+00
9.742500000000e+02 8.577802146059e-03 7.896811744484e-05 2.658571886028e+00
9.745000000000e+02 8.632326961082e-03 8.101442398370e-05 2.623806262278e+00
9.747500000000e+02 8.768945906376e-03 8.276284338132e-05 2.590174483307e+00
9.750000000000e+02 8.993565300353e-03 8.418221394699e-05 2.557663312049e+00
9.752500000000e+02 9.311532759949e-03 8.524282154151e-05 2.526257163774e+00
9.755000000000e+02 9.727567065254e-03 8.591676963632e-05 2.495938260774e+00
9.757500000000e+02 1.024569194977e-02 8.617836601779e-05 2.466686796060e+00
9.760000000000e+02 1.086917517841e-02 8.600450741092e-05 2.438481116821e+00
9.762500000000e+02 1.160047363857e-02 8.537506188622e-05 2.411297920292e+00
9.765000000000e+02 1.244118394366e-02 8.427325039728e-05 2.385112459231e+00
9.767500000000e+02 1.339200097103e-02 8.268599905167e-05 2.359898760699e+00
9.770000000000e+02 1.445268496247e-02 8.060430055087e-05 2.335629852170e+00
9.772500000000e+02 1.562203616336e-02 7.802354175743e-05 2.312277994139e+00
9.775000000000e+02 1.689788064017e-02 7.494375789380e-05 2.289814918983e+00
9.777500000000e+02 1.827706507745e-02 7.136986417178e-05 2.268212073365e+00
9.780000000000e+02 1.975546364980e-02 6.731187160020e-05 2.247440860307e+00
9.782500000000e+02 2.132799244622e-02 6.278503541593e-05 2.227472886210e+00
9.785000000000e+02 2.298863652854e-02 5.780993107768e-05 2.208280203600e+00
9.787500000000e+02 2.473048734417e-02 5.241245598120e-05 2.189835546143e+00
9.790000000000e+02 2.654578680076e-02 4.662378951625e-05 2.172112571810e+00
9.792500000000e+02 2.842598544847e-02 4.048024421205e-05 2.155086080468e+00
9.795000000000e+02 3.036180689405e-02 3.402305705372e-05 2.138732234659e+00
9.797500000000e+02 3.234332193202e-02 2.729809712620e-05 2.123028772120e+00
9.800000000000e+02 3.436003295551e-02 2.035547294243e-05 2.107955185414e+00
9.802500000000e+02 3.640096401420e-02 1.324907748454e-05 2.093492903246e+00
9.805000000000e+02 3.845475886302e-02 6.036049840313e-06 2.079625456533e+00
9.807500000000e+02 4.050978488935e-02 -1.223855826710e-06 2.066338601741e+00
9.810000000000e+02 4.255424150756e-02 -8.468946842866e-06 2.053620444557e+00
9.812500000000e+02 4.457627407106e-02 -1.563633980456e-05 2.041461542247e+00
9.815000000000e+02 4.656408836429e-02 -2.266276526852e-05 2.029854952199e+00
9.817500000000e+02 4.850607167145e-02 -2.948541219425e-05 2.018796297809e+00
9.820000000000e+02 5.039091003204e-02 -3.604280037331e-05 2.008283760223e+00
9.822500000000e+02 5.220771336977e-02 -4.227567686038e-05 1.998318091057e+00
9.825000000000e+02 5.394613271675e-02 -4.812790009687e-05 1.988902548997e+00
9.827500000000e+02 5.559648583296e-02 -5.354732602675e-05 1.980042856126e+00
9.830000000000e+02 5.714987600284e-02 -5.848665054195e-05 1.971747098004e+00
9.832500000000e+02 5.859830780460e-02 -6.290419904290e-05 1.964025600289e+00
9.835000000000e+02 5.993480801753e-02 -6.676467398184e-05 1.956890811865e+00
9.837500000000e+02 6.115353403175e-02 -7.003980147996e-05 1.950357138534e+00
9.840000000000e+02 6.224988060240e-02 -7.270888805666e-05 1.944440776650e+00
9.842500000000e+02 6.322057906095e-02 -7.475927250863e-05 1.939159534616e+00
9.845000000000e+02 6.406378119156e-02 -7.618664663145e-05 1.934532631820e+00
9.847500000000e+02 6.477914064346e-02 -7.699526774296e-05 1.930580521321e+00
9.850000000000e+02 6.536786868647e-02 -7.719800579425e-05 1.927324683672e+00
9.852500000000e+02 6.583277678858e-02 -7.681626007089e-05 1.924787437967e+00
9.855000000000e+02 6.617829717147e-02 -7.587972978662e-05 1.922991756713e+00
9.857500000000e+02 6.641047965335e-02 -7.442604122038e-05 1.921961090414e+00
9.860000000000e+02 6.653696236334e-02 -7.250023417935e-05 1.921719204318e+00
9.862500000000e+02 6.656691526997e-02 -7.015411719535e-05 1.922290031356e+00
9.865000000000e+02 6.651095028599e-02 -6.744549339457e-05 1.923697530719e+00
9.867500000000e+02 6.638101037813e-02 -6.443729640071e-05 1.925965584152e+00
9.870000000000e+02 6.619021791739e-02 -6.119660117307e-05 1.929117881383e+00
9.872500000000e+02 6.595270268346e-02 -5.779357522026e-05 1.933177840647e+00
9.875000000000e+02 6.568340211105e-02 -5.430036835957e-05 1.938168540720e+00
9.877500000000e+02 6.539783348806e-02 -5.078994806834e-05 1.944112653521e+00
9.880000000000e+02 6.511185140729e-02 -4.733492655645e-05 1.951032400319e+00
9.882500000000e+02 6.484138811117e-02 -4.400638421923e-05 1.958949512915e+00
9.885000000000e+02 6.460218027438e-02 -4.087271775308e-05 1.967885191512e+00
9.887500000000e+02 6.440949373992e-02 -3.799852953756e-05 1.977860077241e+00
9.890000000000e+02 6.427784446431e-02 -3.544358563301e-05 1.988894212902e+00
9.892500000000e+02 6.422072663463e-02 -3.326184698643e-05 2.001007009186e+00
9.895000000000e+02 6.425035037275e-02 -3.150061165300e-05 2.014217199583e+00
9.897500000000e+02 6.437739593046e-02 -3.019975563445e-05 2.028542791705e+00
9.900000000000e+02 6.461079061760e-02 -2.939112689418e-05 2.044001009173e+00
9.902500000000e+02 6.495751174322e-02 -2.909804617621e-05 2.060608223584e+00
9.905000000000e+02 6.542242330334e-02 -2.933497654081e-05 2.078379878446e+00
9.907500000000e+02 6.600814937695e-02 -3.010733558970e-05 2.097330403872e+00
9.910000000000e+02 6.671498906586e-02 -3.141146263880e-05 2.117473123601e+00
9.912500000000e+02 6.754087651431e-02 -3.323473971853e-05 2.138820155809e+00
9.915000000000e+02 6.848138847140e-02 -3.555585914855e-05 2.161382310083e+00
9.917500000000e+02 6.952980110616e-02 -3.834523332846e-05 2.185168982585e+00
9.920000000000e+02 7.067719644432e-02 -4.156553621334e-05 2.210188052652e+00
9.922500000000e+02 7.191261773780e-02 -4.517236526597e-05 2.236445783541e+00
9.925000000000e+02 7.322327138976e-02 -4.911500993640e-05 2.263946730547e+00
9.927500000000e+02 7.459477159280e-02 -5.333729631660e-05 2.292693659470e+00
9.930000000000e+02 7.601142243459e-02 -5.777854986205e-05 2.322687477981e+00
9.932500000000e+02 7.745653081490e-02 -6.237457444797e-05 2.353927182746e+00
9.935000000000e+02 7.891274231460e-02 -6.705867677109e-05 2.386409823889e+00
9.937500000000e+02 8.036239151926e-02 -7.176268645182e-05 2.420130488310e+00
9.940000000000e+02 8.178785790401e-02 -7.641800874250e-05 2.455082299479e+00
9.942500000000e+02 8.317191627644e-02 -8.095667830313e-05 2.491256451505e+00
9.945000000000e+02 8.449807758173e-02 -8.531235583564e-05 2.528642229531e+00
9.947500000000e+02 8.575090298829e-02 -8.942128422126e-05 2.567227092020e+00
9.950000000000e+02 8.691629482029e-02 -9.322320236602e-05 2.606996720721e+00
9.952500000000e+02 8.798174370960e-02 -9.666217901769e-05 2.647935132613e+00
9.955000000000e+02 8.893654208263e-02 -9.968739613908e-05 2.690024753613e+00
9.957500000000e+02 8.977194142053e-02 -1.022538301225e-04 2.733246549623e+00
9.960000000000e+02 9.048126943092e-02 -1.043228754161e-04 2.777580113649e+00
9.962500000000e+02 9.105998339177e-02 -1.058628497655e-04 2.823003804979e+00
9.965000000000e+02 9.150568030457e-02 -1.068494370921e-04 2.869494842557e+00
9.967500000000e+02 9.181804556291e-02 -1.072660124201e-04 2.917029427291e+00
9.970000000000e+02 9.199874820561e-02 -1.071038636587e-04 2.965582860386e+00
9.972500000000e+02 9.205129351987e-02 -1.063623298596e-04 3.015129629050e+00
9.975000000000e+02 9.198082134716e-02 -1.050488013299e-04 3.065643515710e+00
9.977500000000e+02 9.179386885253e-02 -1.031786114857e-04 3.117097684001e+00
9.980000000000e+02 9.149810172067e-02 -1.007747974897e-04 3.169464755718e+00
9.982500000000e+02 9.110201999591e-02 -9.786775329865e-05 3.222716891995e+00
9.985000000000e+02 9.061466285680e-02 -9.449472049217e-05 3.276825834570e+00
9.987500000000e+02 9.004530884301e-02 -9.069913629686e-05 3.331762964263e+00
9.990000000000e+02 8.940319745601e-02 -8.652986725871e-05 3.387499332883e+00
9.992500000000e+02 8.869728024173e-02 -8.204031056219e-05 3.444005685556e+00
9.995000000000e+02 8.793601389300e-02 -7.728738224214e-05 3.501252471032e+00
9.997500000000e+02 8.712720451271e-02 -7.233041369939e-05 3.559209843109e+00
1.000000000000e+03 8.627791302942e-02 -6.722998996575e-05 3.617847639497e+00
1.000250000000e+03 8.539441628843e-02 -6.204674441890e-05 3.677135377619e+00
1.000500000000e+03 8.448223372003e-02 -5.684016808619e-05 3.737042220042e+00
1.000750000000e+03 8.354620516104e-02 -5.166745466392e-05 3.797536950578e+00
1.001000000000e+03 8.259061372846e-02 -4.658242947705e-05 3.858587947740e+00
1.001250000000e+03 8.161933859463e-02 -4.163458260034e-05 3.920163173625e+00
1.001500000000e+03 8.063602672891e-02 -3.686824568797e-05 3.982230151781e+00
1.001750000000e+03 7.964426278390e-02 -3.232193398764e-05 4.044755975439e+00
1.002000000000e+03 7.864772652183e-02 -2.802786751369e-05 4.107707325338e+00
1.002250000000e+03 7.765032508663e-02 -2.401167267693e-05 4.171050494984e+00
1.002500000000e+03 7.665628991154e-02 -2.029225935649e-05 4.234751429984e+00
1.002750000000e+03 7.567023330700e-02 -1.688188672058e-05 4.298775791915e+00
1.003000000000e+03 7.469716207325e-02 -1.378637188462e-05 4.363089013165e+00
1.003250000000e+03 7.374244865176e-02 -1.100544926133e-05 4.427656376761e+00
1.003500000000e+03 7.281175998390e-02 -8.533234869518e-06 4.492443083431e+00
1.003750000000e+03 7.191094916420e-02 -6.358815476087e-06 4.557414333323e+00
1.004000000000e+03 7.104590921530e-02 -4.466892551014e-06 4.622535393729e+00
1.004250000000e+03 7.022239563429e-02 -2.838513056658e-06 4.687771673387e+00
1.004500000000e+03 6.944581661671e-02 -1.451816728310e-06 4.753088784076e+00
1.004750000000e+03 6.872100019298e-02 -2.828286555789e-07 4.818452604456e+00
1.005000000000e+03 6.805194053182e-02 6.937724965628e-07 4.883829335401e+00
1.005250000000e+03 6.744153817780e-02 1.503899580008e-06 4.949185555914e+00
1.005500000000e+03 6.689134714273e-02 2.173364859026e-06 5.014488276045e+00
1.005750000000e+03 6.640135030381e-02 2.727259086122e-06 5.079704989154e+00
1.006000000000e+03 6.596978716624e-02 3.189520470070e-06 5.144803723576e+00
1.006250000000e+03 6.559305953292e-02 3.582582477485e-06 5.209753090581e+00
1.006500000000e+03 6.526573793831e-02 3.927180800251e-06 5.274522331652e+00
1.006750000000e+03 6.498068818500e-02 4.242362539569e-06 5.339081359332e+00
1.007000000000e+03 6.472932631841e-02 4.545642254050e-06 5.403400785971e+00
1.007250000000e+03 6.450200123223e-02 4.853286161760e-06 5.467451947393e+00
1.007500000000e+03 6.428848977327e-02 5.180675393623e-06 5.531206913240e+00
1.007750000000e+03 6.407857634008e-02 5.542695786565e-06 5.594638487988e+00
1.008000000000e+03 6.386267671652e-02 5.954095430638e-06 5.657720204713e+00
1.008250000000e+03 6.363245684788e-02 6.429665577123e-06 5.720426315986e+00
1.008500000000e+03 6.338139326955e-02 6.984327584059e-06 5.782731788635e+00
1.008750000000e+03 6.310522080571e-02 7.633001829155e-06 5.844612300541e+00
1.009000000000e+03 6.280222841698e-02 8.390202135944e-06 5.906044263910e+00
1.009250000000e+03 6.247336460321e-02 9.269414262353e-06 5.967004855573e+00
1.009500000000e+03 6.212214084603e-02 1.028228395711e-05 6.027472066206e+00
1.009750000000e+03 6.175434388143e-02 1.143766399600e-05 6.087424783807e+00
1.010000000000e+03 6.137757175376e-02 1.274063125364e-05 6.146842871416e+00
1.010250000000e+03 6.100065077452e-02 1.419154202711e-05 6.205707279351e+00
1.010500000000e+03 6.063297356619e-02 1.578526308735e-05 6.264000135194e+00
1.010750000000e+03 6.028383250108e-02 1.751063830469e-05 6.321704850878e+00
1.011000000000e+03 5.996179446408e-02 1.935029066893e-05 6.378806198026e+00
1.011250000000e+03 5.967417106640e-02 2.128079119457e-05 6.435290358575e+00
1.011500000000e+03 5.942662446949e-02 2.327319253870e-05 6.491144960732e+00
1.011750000000e+03 5.922292073900e-02 2.529391969619e-05 6.546359066495e+00
1.012000000000e+03 5.906483880651e-02 2.730594792841e-05 6.600923126053e+00
1.012250000000e+03 5.895222780564e-02 2.927017860910e-05 6.654828919226e+00
1.012500000000e+03 5.888318320759e-02 3.114693164369e-05 6.708069458550e+00
1.012750000000e+03 5.885431760218e-02 3.289744524351e-05 6.760638878594e+00
1.013000000000e+03 5.886109912352e-02 3.448529026120e-05 6.812532335496e+00
1.013250000000e+03 5.889822221519e-02 3.587762840404e-05 6.863745891590e+00
1.013500000000e+03 5.895999304187e-02 3.704627853204e-05 6.914276417528e+00
1.013750000000e+03 5.904070856670e-02 3.796849310689e-05 6.964121504560e+00
1.014000000000e+03 5.913501529691e-02 3.862749096081e-05 7.013279389147e+00
1.014250000000e+03 5.923823492375e-02 3.901277060883e-05 7.061748888026e+00
1.014500000000e+03 5.934664300725e-02 3.912014320215e-05 7.109529339300e+00
1.014750000000e+03 5.945768413564e-02 3.895154847361e-05 7.156620544808e+00
1.015000000000e+03 5.957010338842e-02 3.851465677193e-05 7.203022709013e+00
1.015250000000e+03 5.968397153783e-02 3.782226385873e-05 7.248736370979e+00
1.015500000000e+03 5.980058345524e-02 3.689152507522e-05 7.293762328584e+00
1.015750000000e+03 5.992221517703e-02 3.574305931134e-05 7.338101556093e+00
1.016000000000e+03 6.005173571299e-02 3.439992695836e-05 7.381755118892e+00
1.016250000000e+03 6.019208918640e-02 3.288653902472e-05 7.424724090866e+00
1.016500000000e+03 6.034568834337e-02 3.122758063848e-05 7.467009480707e+00
1.016750000000e+03 6.051378186697e-02 2.944702295907e-05 7.508612171964e+00
1.017000000000e+03 6.069587511714e-02 2.756733209031e-05 7.549532884741e+00
1.017250000000e+03 6.088928325308e-02 2.560897012707e-05 7.589772153661e+00
1.017500000000e+03 6.108889661540e-02 2.359022575876e-05 7.629330325317e+00
1.017750000000e+03 6.128721622353e-02 2.152742901809e-05 7.668207565175e+00
1.018000000000e+03 6.147468875778e-02 1.943554876452e-05 7.706403868088e+00
1.018250000000e+03 6.164033779219e-02 1.732911666003e-05 7.743919061018e+00
1.018500000000e+03 6.177263956770e-02 1.522333758805e-05 7.780752793758e+00
1.018750000000e+03 6.186055998209e-02 1.313525628008e-05 7.816904505791e+00
1.019000000000e+03 6.189462975737e-02 1.108478060646e-05 7.852373374779e+00
1.019250000000e+03 6.186792532344e-02 9.095391455438e-06 7.887158238965e+00
1.019500000000e+03 6.177681454686e-02 7.194362610541e-06 7.921257510348e+00
1.019750000000e+03 6.162135625157e-02 5.412387983600e-06 7.954669075159e+00
1.020000000000e+03 6.140527293720e-02 3.782540091674e-06 7.987390203040e+00
1.020250000000e+03 6.113547469492e-02 2.338808329672e-06 8.019417472605e+00
1.020500000000e+03 6.082117362572e-02 1.114036752514e-06 8.050746717597e+00
1.020750000000e+03 6.047268144983e-02 1.375052545993e-07 8.081373011017e+00
1.021000000000e+03 6.010003962460e-02 -5.671583559741e-07 8.111290681379e+00
1.021250000000e+03 5.971166007570e-02 -9.838765853143e-07 8.140493361572e+00
1.021500000000e+03 5.931316292318e-02 -1.105420390501e-06 8.168974062293e+00
1.021750000000e+03 5.890657522233e-02 -9.339127547414e-07 8.196725258973e+00
1.022000000000e+03 5.849000680222e-02 -4.804280019366e-07 8.223738978483e+00
1.022250000000e+03 5.805785310630e-02 2.362880303641e-07 8.250006870884e+00
1.022500000000e+03 5.760150107930e-02 1.191849973242e-06 8.275520252710e+00
1.022750000000e+03 5.711044373595e-02 2.358773838168e-06 8.300270111634e+00
1.023000000000e+03 5.657365204747e-02 3.709157197135e-06 8.324247067971e+00
1.023250000000e+03 5.598101812587e-02 5.217253236545e-06 8.347441294106e+00
1.023500000000e+03 5.532467115164e-02 6.861646062700e-06 8.369842406350e+00
1.023750000000e+03 5.459999770620e-02 8.626630166014e-06 8.391439329457e+00
1.024000000000e+03 5.380622408770e-02 1.050268723429e-05 8.412220169534e+00
1.024250000000e+03 5.294649407373e-02 1.248610907326e-05 8.432172105258e+00
1.024500000000e+03 5.202744882032e-02 1.457776161592e-05 8.451281305467e+00
1.024750000000e+03 5.105836559510e-02 1.678123165183e-05 8.469532907197e+00
1.025000000000e+03 5.005000640866e-02 1.910060658006e-05 8.486911034249e+00
1.025250000000e+03 4.901333092675e-02 2.153824727391e-05 8.503398881885e+00
1.025500000000e+03 4.795828211120e-02 2.409284128368e-05 8.518978835742e+00
1.025750000000e+03 4.689280039448e-02 2.675804390742e-05 8.533632634866e+00
1.026000000000e+03 4.582222275039e-02 2.952185031574e-05 8.547341540704e+00
1.026250000000e+03 4.474912483187e-02 3.236680322291e-05 8.560086513335e+00
1.026500000000e+03 4.367363427460e-02 3.527094801903e-05 8.571848360050e+00
1.026750000000e+03 4.259414119424e-02 3.820938864071e-05 8.582607856068e+00
1.027000000000e+03 4.150829699430e-02 4.115618589517e-05 8.592345821877e+00
1.027250000000e+03 4.041415232390e-02 4.408631073158e-05 8.601043154166e+00
1.027500000000e+03 3.931125655184e-02 4.697742707660e-05 8.608680820798e+00
1.027750000000e+03 3.820156573864e-02 4.981115121938e-05 8.615239826500e+00
1.028000000000e+03 3.709003523830e-02 5.257368584063e-05 8.620701166017e+00
1.028250000000e+03 3.598480891258e-02 5.525578778612e-05 8.625045783052e+00
1.028500000000e+03 3.489698904069e-02 5.785205968734e-05 8.628254551049e+00
1.028750000000e+03 3.384001605383e-02 6.035969526860e-05 8.630308287466e+00
1.029000000000e+03 3.282874773334e-02 6.277686208364e-05 8.631187815106e+00
1.029250000000e+03 3.187835283434e-02 6.510097432699e-05 8.630874066595e+00
1.029500000000e+03 3.100316553588e-02 6.732715892069e-05 8.629348233372e+00
1.029750000000e+03 3.021563956778e-02 6.944705842912e-05 8.626591948890e+00
1.030000000000e+03 2.952552379475e-02 7.144804417555e-05 8.622587494113e+00
1.030250000000e+03 2.893934535650e-02 7.331311981096e-05 8.617318010970e+00
1.030500000000e+03 2.846024170337e-02 7.502148923430e-05 8.610767709425e+00
1.030750000000e+03 2.808813496901e-02 7.654967432255e-05 8.602922055370e+00
1.031000000000e+03 2.782019783652e-02 7.787298311326e-05 8.593767929772e+00
1.031250000000e+03 2.765152568869e-02 7.896720216066e-05 8.583293755147e+00
1.031500000000e+03 2.757591004421e-02 7.981030047208e-05 8.571489578154e+00
1.031750000000e+03 2.758660106185e-02 8.038397033150e-05 8.558347137719e+00
1.032000000000e+03 2.767696226012e-02 8.067481415994e-05 8.543859881752e+00
1.032250000000e+03 2.784093708374e-02 8.067511980342e-05 8.528022994274e+00
1.032500000000e+03 2.807328538148e-02 8.038313727923e-05 8.510833387855e+00
1.032750000000e+03 2.836957512196e-02 7.980291621107e-05 8.492289715516e+00
1.033000000000e+03 2.872595475064e-02 7.894376407799e-05 8.472392391912e+00
1.033250000000e+03 2.913876051277e-02 7.781942274759e-05 8.451143607796e+00
1.033500000000e+03 2.960402739822e-02 7.644713655078e-05 8.428547389189e+00
1.033750000000e+03 3.011698762339e-02 7.484670243885e-05 8.404609637459e+00
1.034000000000e+03 3.067162960025e-02 7.303967807856e-05 8.379338210599e+00
1.034250000000e+03 3.126038376592e-02 7.104870899449e-05 8.352742973779e+00
1.034500000000e+03 3.187397642635e-02 6.889721472564e-05 8.324835877087e+00
1.034750000000e+03 3.250147194796e-02 6.660931503236e-05 8.295630986587e+00
1.035000000000e+03 3.313049691049e-02 6.420997762333e-05 8.265144525563e+00
1.035250000000e+03 3.374761800933e-02 6.172526680345e-05 8.233394866977e+00
1.035500000000e+03 3.433882889363e-02 5.918264232155e-05 8.200402508434e+00
1.035750000000e+03 3.489008970413e-02 5.661128440435e-05 8.166190004502e+00
1.036000000000e+03 3.538786384647e-02 5.404230583045e-05 8.130781889635e+00
1.036250000000e+03 3.581959662177e-02 5.150874412840e-05 8.094204555770e+00
1.036500000000e+03 3.617409554783e-02 4.904531755442e-05 8.056486118281e+00
1.036750000000e+03 3.644178490977e-02 4.668801022129e-05 8.017656265108e+00
1.037000000000e+03 3.661482469513e-02 4.447340105204e-05 7.977746096441e+00
1.037250000000e+03 3.668710036266e-02 4.243782216470e-05 7.936787959666e+00
1.037500000000e+03 3.665410493108e-02 4.061641659722e-05 7.894815287135e+00
1.037750000000e+03 3.651274187048e-02 3.904217771922e-05 7.851862427575e+00
1.038000000000e+03 3.626109205129e-02 3.774503056977e-05 7.807964501723e+00
1.038250000000e+03 3.589817378229e-02 3.675101252737e-05 7.763157244501e+00
1.038500000000e+03 3.542373579769e-02 3.608164404173e-05 7.717476862084e+00
1.038750000000e+03 3.483810652175e-02 3.575353164481e-05 7.670959890889e+00
1.039000000000e+03 3.414211629294e-02 3.577812819516e-05 7.623643060167e+00
1.039250000000e+03 3.333709416014e-02 3.616172279491e-05 7.575563147735e+00
1.039500000000e+03 3.242494095402e-02 3.690561511038e-05 7.526756852247e+00
1.039750000000e+03 3.140825120356e-02 3.800646686053e-05 7.477260642503e+00
1.040000000000e+03 3.029047637481e-02 3.945663902580e-05 7.427110629110e+00
1.040250000000e+03 2.907609100530e-02 4.124470150516e-05 7.376342416954e+00
1.040500000000e+03 2.777074714128e-02 4.335588292284e-05 7.324990973976e+00
1.040750000000e+03 2.638139011972e-02 4.577248512896e-05 7.273090504889e+00
1.041000000000e+03 2.491631517242e-02 4.847424937990e-05 7.220674322049e+00
1.041250000000e+03 2.338516244330e-02 5.143864287452e-05 7.167774743917e+00
1.041500000000e+03 2.179883676837e-02 5.464108351058e-05 7.114422990414e+00
1.041750000000e+03 2.016936462059e-02 5.805509725942e-05 7.060649109572e+00
1.042000000000e+03 1.850968924684e-02 6.165244058082e-05 7.006481905576e+00
1.042250000000e+03 1.683342503598e-02 6.540319796330e-05 6.951948897341e+00
1.042500000000e+03 1.515458225318e-02 6.927589195288e-05 6.897076284481e+00
1.042750000000e+03 1.348728208176e-02 7.323761804690e-05 6.841888928680e+00
1.043000000000e+03 1.184547867751e-02 7.725422511687e-05 6.786410356570e+00
1.043250000000e+03 1.024270007499e-02 8.129055682096e-05 6.730662766951e+00
1.043500000000e+03 8.691820202934e-03 8.531074531712e-05 6.674667047971e+00
1.043750000000e+03 7.204867921144e-03 8.927856618260e-05 6.618442811424e+00
1.044000000000e+03 5.792875641741e-03 9.315784891026e-05 6.562008425527e+00
1.044250000000e+03 4.465766827930e-03 9.691291832936e-05 6.505381059077e+00
1.044500000000e+03 3.232278464191e-03 1.005090491383e-04 6.448576731265e+00
1.044750000000e+03 2.099912704063e-03 1.039129203015e-04 6.391610368221e+00
1.045000000000e+03 1.074910537511e-03 1.070930543351e-04 6.334495867611e+00
1.045250000000e+03 1.622429772329e-04 1.100202049429e-04 6.277246164492e+00
1.045500000000e+03 -6.343918244638e-04 1.126677059670e-04 6.219873316811e+00
1.045750000000e+03 -1.312562687901e-03 1.150117698638e-04 6.162388586252e+00
1.046000000000e+03 -1.871098902212e-03 1.170317133633e-04 6.104802532291e+00
1.046250000000e+03 -2.310082196663e-03 1.187101231669e-04 6.047125112030e+00
1.046500000000e+03 -2.630833530512e-03 1.200329487227e-04 5.989365780346e+00
1.046750000000e+03 -2.835900265691e-03 1.209895684178e-04 5.931533603797e+00
1.047000000000e+03 -2.929027168139e-03 1.215727700167e-04 5.873637362132e+00
1.047250000000e+03 -2.915122609144e-03 1.217787314239e-04 5.815685662683e+00
1.047500000000e+03 -2.800201452256e-03 1.216069330558e-04 5.757687040783e+00
1.047750000000e+03 -2.591313396877e-03 1.210600703854e-04 5.699650063396e+00
1.048000000000e+03 -2.296449424768e-03 1.201439464630e-04 5.641583425014e+00
1.048250000000e+03 -1.924423837823e-03 1.188673312112e-04 5.583496033507e+00
1.048500000000e+03 -1.484738947517e-03 1.172418280979e-04 5.525397091745e+00
1.048750000000e+03 -9.874312099412e-04 1.152817276647e-04 5.467296169282e+00
1.049000000000e+03 -4.429016353403e-04 1.130038326703e-04 5.409203264428e+00
1.049250000000e+03 1.382598501717e-04 1.104272939499e-04 5.351128858559e+00
1.049500000000e+03 7.454556031689e-04 1.075734079796e-04 5.293083961152e+00
1.049750000000e+03 1.368256729302e-03 1.044654169298e-04 5.235080145172e+00
1.050000000000e+03 1.996572031557e-03 1.011282774076e-04 5.177129573709e+00
1.050250000000e+03 2.620802271291e-03 9.758841230928e-05 5.119245018623e+00
1.050500000000e+03 3.231976031121e-03 9.387345110040e-05 5.061439866598e+00
1.050750000000e+03 3.821863605664e-03 9.001194452782e-05 5.003728117772e+00
1.051000000000e+03 4.383066076347e-03 8.603307298774e-05 4.946124375288e+00
1.051250000000e+03 4.909079757348e-03 8.196634405269e-05 4.888643819966e+00
1.051500000000e+03 5.394334430748e-03 7.784128138758e-05 4.831302179230e+00
1.051750000000e+03 5.834207740160e-03 7.368711682471e-05 4.774115682630e+00
1.052000000000e+03 6.225016359740e-03 6.953248441488e-05 4.717101011404e+00
1.052250000000e+03 6.563988691368e-03 6.540512849446e-05 4.660275231693e+00
1.052500000000e+03 6.849219523790e-03 6.133162944130e-05 4.603655726045e+00
1.052750000000e+03 7.079611809873e-03 5.733719667042e-05 4.547260113872e+00
1.053000000000e+03 7.254808058121e-03 5.344542126975e-05 4.491106166403e+00
1.053250000000e+03 7.375114788342e-03 4.967808180231e-05 4.435211716486e+00
1.053500000000e+03 7.441422889571e-03 4.605500418614e-05 4.379594563952e+00
1.053750000000e+03 7.455125601242e-03 4.259395463310e-05 4.324272383503e+00
1.054000000000e+03 7.418038005683e-03 3.931056932807e-05 4.269262621468e+00
1.054250000000e+03 7.332316471658e-03 3.621832337683e-05 4.214582407176e+00
1.054500000000e+03 7.200382629980e-03 3.332849145951e-05 4.160248450809e+00
1.054750000000e+03 7.024849442821e-03 3.065022586390e-05 4.106276959416e+00
1.055000000000e+03 6.808452623929e-03 2.819061063178e-05 4.052683541250e+00
1.055250000000e+03 6.553985699903e-03 2.595474756054e-05 3.999483130265e+00
1.055500000000e+03 6.264240659024e-03 2.394586244739e-05 3.946689900910e+00
1.055750000000e+03 5.941953513498e-03 2.216543130298e-05 3.894317204333e+00
1.056000000000e+03 5.589755490821e-03 2.061331119438e-05 3.842377496945e+00
1.056250000000e+03 5.210130221565e-03 1.928788557012e-05 3.790882291134e+00
1.056500000000e+03 4.805376674510e-03 1.818620461189e-05 3.739842100311e+00
1.056750000000e+03 4.377578894503e-03 1.730412729570e-05 3.689266406532e+00
1.057000000000e+03 3.928581442155e-03 1.663645207467e-05 3.639163624664e+00
1.057250000000e+03 3.459972110225e-03 1.617704284482e-05 3.589541089057e+00
1.057500000000e+03 2.973070353294e-03 1.591894030378e-05 3.540405039283e+00
1.057750000000e+03 2.468923285356e-03 1.585445958369e-05 3.491760627963e+00
1.058000000000e+03 1.948307399238e-03 1.597527424960e-05 3.443611930558e+00
1.058250000000e+03 1.411737573868e-03 1.627248755703e-05 3.395961973654e+00
1.058500000000e+03 8.594825589884e-04 1.673669034924e-05 3.348812774308e+00
1.058750000000e+03 2.915860972891e-04 1.735800664820e-05 3.302165388219e+00
1.059000000000e+03 -2.921057991327e-04 1.812612946925e-05 3.256019974408e+00
1.059250000000e+03 -8.919130842566e-04 1.903034397405e-05 3.210375869511e+00
1.059500000000e+03 -1.508285893745e-03 2.005955569298e-05 3.165231674571e+00
1.059750000000e+03 -2.141766160650e-03 2.120230812422e-05 3.120585351618e+00
1.060000000000e+03 -2.792947320117e-03 2.244678630928e-05 3.076434331903e+00
1.060250000000e+03 -3.462433451852e-03 2.378084194529e-05 3.032775632796e+00
1.060500000000e+03 -4.150798384662e-03 2.519200915124e-05 2.989605983268e+00
1.060750000000e+03 -4.858545540642e-03 2.666752641176e-05 2.946921957212e+00
1.061000000000e+03 -5.586069383925e-03 2.819436531354e-05 2.904720111385e+00
1.061250000000e+03 -6.333618548009e-03 2.975926328683e-05 2.862997131279e+00
1.061500000000e+03 -7.101261433521e-03 3.134876847655e-05 2.821749978166e+00
1.061750000000e+03 -7.888854533319e-03 3.294929148176e-05 2.780976037771e+00
1.062000000000e+03 -8.696013814121e-03 3.454716767520e-05 2.740673271379e+00
1.062250000000e+03 -9.522089605599e-03 3.612872756220e-05 2.700840366888e+00
1.062500000000e+03 -1.036614592735e-02 3.768038052060e-05 2.661476882806e+00
1.062750000000e+03 -1.122694417198e-02 3.918870559264e-05 2.622583392698e+00
1.063000000000e+03 -1.210293201675e-02 4.064055569808e-05 2.584161624360e+00
1.063250000000e+03 -1.299223807346e-02 4.202316879545e-05 2.546214587270e+00
1.063500000000e+03 -1.389267241039e-02 4.332428782561e-05 2.508746696569e+00
1.063750000000e+03 -1.480173366034e-02 4.453229003976e-05 2.471763887284e+00
1.064000000000e+03 -1.571662283615e-02 4.563632309937e-05 2.435273712980e+00
1.064250000000e+03 -1.663426422389e-02 4.662644541384e-05 2.399285436817e+00
1.064500000000e+03 -1.755133360236e-02 4.749376881621e-05 2.363810108921e+00
1.064750000000e+03 -1.846429316008e-02 4.823060185913e-05 2.328860624449e+00
1.065000000000e+03 -1.936943384213e-02 4.883059530705e-05 2.294451773011e+00
1.065250000000e+03 -2.026292334025e-02 4.928887788716e-05 2.260600264216e+00
1.065500000000e+03 -2.114086079834e-02 4.960219197914e-05 2.227324742988e+00
1.065750000000e+03 -2.199933547822e-02 4.976901402501e-05 2.194645780054e+00
1.066000000000e+03 -2.283449064192e-02 4.978965466904e-05 2.162585850263e+00
1.066250000000e+03 -2.364258984289e-02 4.966634164039e-05 2.131169288110e+00
1.066500000000e+03 -2.442008512131e-02 4.940328977704e-05 2.100422224836e+00
1.066750000000e+03 -2.516368705715e-02 4.900674310448e-05 2.070372510194e+00
1.067000000000e+03 -2.587043361217e-02 4.848498870863e-05 2.041049612933e+00
1.067250000000e+03 -2.653775720413e-02 4.784833922850e-05 2.012484504295e+00
1.067500000000e+03 -2.716354982977e-02 4.710908593039e-05 1.984709528077e+00
1.067750000000e+03 -2.774622246534e-02 4.628141535817e-05 1.957758252638e+00
1.068000000000e+03 -2.828475922791e-02 4.538129292112e-05 1.931665311414e+00
1.068250000000e+03 -2.877876327856e-02 4.442631143275e-05 1.906466230341e+00
1.068500000000e+03 -2.922849540106e-02 4.343550927216e-05 1.882197248087e+00
1.068750000000e+03 -2.963490155639e-02 4.242915376776e-05 1.858895126362e+00
1.069000000000e+03 -2.999962975838e-02 4.142849813440e-05 1.836596955269e+00
1.069250000000e+03 -3.032503696941e-02 4.045551346080e-05 1.815339956772e+00
1.069500000000e+03 -3.061418222894e-02 3.953259830319e-05 1.795161284753e+00
1.069750000000e+03 -3.087080966826e-02 3.868227313336e-05 1.776097827827e+00
1.070000000000e+03 -3.109931740195e-02 3.792686334655e-05 1.758186013514e+00
1.070250000000e+03 -3.130471544040e-02 3.728817627582e-05 1.741461617667e+00
1.070500000000e+03 -3.149257082915e-02 3.678717946368e-05 1.725959579673e+00
1.070750000000e+03 -3.166894147904e-02 3.644368415581e-05 1.711713824776e+00
1.071000000000e+03 -3.184029816053e-02 3.627604253603e-05 1.698757095397e+00
1.071250000000e+03 -3.201343683128e-02 3.630086370371e-05 1.687120791317e+00
1.071500000000e+03 -3.219538147199e-02 3.653275353094e-05 1.676834819373e+00
1.071750000000e+03 -3.239327876065e-02 3.698408360914e-05 1.667927454284e+00
1.072000000000e+03 -3.261428669787e-02 3.766479449599e-05 1.660425208783e+00
1.072250000000e+03 -3.286545854586e-02 3.858223694012e-05 1.654352713817e+00
1.072500000000e+03 -3.315362412764e-02 3.974105502927e-05 1.649732610039e+00
1.072750000000e+03 -3.348527080702e-02 4.114311176107e-05 1.646585447033e+00
1.073000000000e+03 -3.386642607694e-02 4.278744949318e-05 1.644929594213e+00
1.073250000000e+03 -3.430254412732e-02 4.467030850275e-05 1.644781158549e+00
1.073500000000e+03 -3.479839852206e-02 4.678518735643e-05 1.646153913420e+00
1.073750000000e+03 -3.535798299531e-02 4.912293936815e-05 1.649059233767e+00
1.074000000000e+03 -3.598442246571e-02 5.167191144650e-05 1.653506041981e+00
1.074250000000e+03 -3.667989577361e-02 5.441811241072e-05 1.659500759996e+00
1.074500000000e+03 -3.744557193054e-02 5.734543220792e-05 1.667047271139e+00
1.074750000000e+03 -3.828156111573e-02 6.043589419663e-05 1.676146890624e+00
1.075000000000e+03 -3.918688141082e-02 6.366989159087e-05 1.686798343355e+00
1.075250000000e+03 -4.015944240750e-02 6.702647536835e-05 1.698997752454e+00
1.075500000000e+03 -4.119604622997e-02 7.048365332668e-05 1.712738636346e+00
1.075750000000e+03 -4.229240657000e-02 7.401869692875e-05 1.728011917295e+00
1.076000000000e+03 -4.344318585661e-02 7.760845307006e-05 1.744805938349e+00
1.076250000000e+03 -4.464205084431e-02 8.122965658960e-05 1.763106493155e+00
1.076500000000e+03 -4.588174607530e-02 8.485923642634e-05 1.782896868344e+00
1.076750000000e+03 -4.715418484537e-02 8.847461328043e-05 1.804157893933e+00
1.077000000000e+03 -4.845055637071e-02 9.205398303794e-05 1.826868012307e+00
1.077250000000e+03 -4.976144852473e-02 9.557658243670e-05 1.851003352680e+00
1.077500000000e+03 -5.107698338811e-02 9.902293239999e-05 1.876537825948e+00
1.077750000000e+03 -5.238696466296e-02 1.023750576804e-04 1.903443226613e+00
1.078000000000e+03 -5.368103372621e-02 1.056166793013e-04 1.931689350798e+00
1.078250000000e+03 -5.494883264521e-02 1.087333883265e-04 1.961244123248e+00
1.078500000000e+03 -5.618016926203e-02 1.117127588678e-04 1.992073742426e+00
1.078750000000e+03 -5.736518363453e-02 1.145444388044e-04 2.024142830874e+00
1.079000000000e+03 -5.849451053727e-02 1.172202447783e-04 2.057414599540e+00
1.079250000000e+03 -5.955943648574e-02 1.197341894658e-04 2.091851018361e+00
1.079500000000e+03 -6.055204464338e-02 1.220824777706e-04 2.127413000617e+00
1.079750000000e+03 -6.146534952066e-02 1.242634755867e-04 2.164060586425e+00
1.080000000000e+03 -6.229341210065e-02 1.262776416862e-04 2.201753138735e+00
1.080250000000e+03 -6.303143789691e-02 1.281274311919e-04 2.240449537935e+00
1.080500000000e+03 -6.367585342140e-02 1.298171681312e-04 2.280108378908e+00
1.080750000000e+03 -6.422435637334e-02 1.313528841470e-04 2.320688171202e+00
1.081000000000e+03 -6.467594401041e-02 1.327421370650e-04 2.362147532568e+00
1.081250000000e+03 -6.503091290850e-02 1.339937984887e-04 2.404445381696e+00
1.081500000000e+03 -6.529083231779e-02 1.351178199039e-04 2.447541123890e+00
1.081750000000e+03 -6.545849376152e-02 1.361249829183e-04 2.491394827208e+00
1.082000000000e+03 -6.553783328501e-02 1.370266297488e-04 2.535967389842e+00
1.082250000000e+03 -6.553383200890e-02 1.378343847201e-04 2.581220694343e+00
1.082500000000e+03 -6.545239452353e-02 1.385598673945e-04 2.627117747626e+00
1.082750000000e+03 -6.530021143416e-02 1.392144077191e-04 2.673622805535e+00
1.083000000000e+03 -6.508460499426e-02 1.398087623846e-04 2.720701479957e+00
1.083250000000e+03 -6.481336467096e-02 1.403528430348e-04 2.768320827623e+00
1.083500000000e+03 -6.449457521316e-02 1.408554608331e-04 2.816449419723e+00
1.083750000000e+03 -6.413644151642e-02 1.413240928314e-04 2.865057392143e+00
1.084000000000e+03 -6.374711343982e-02 1.417646763415e-04 2.914116473730e+00
1.084250000000e+03 -6.333451683549e-02 1.421814377316e-04 2.963599998464e+00
1.084500000000e+03 -6.290619166966e-02 1.425767576919e-04 3.013482895082e+00
1.084750000000e+03 -6.246914272844e-02 1.429510799267e-04 3.063741657606e+00
1.085000000000e+03 -6.202970641794e-02 1.433028653371e-04 3.114354300486e+00
1.085250000000e+03 -6.159343607697e-02 1.436285860897e-04 3.165300298695e+00
1.085500000000e+03 -6.116500821938e-02 1.439227816757e-04 3.216560507753e+00
1.085750000000e+03 -6.074815313125e-02 1.441781508360e-04 3.268117076501e+00
1.086000000000e+03 -6.034561060143e-02 1.443856890714e-04 3.319953349711e+00
1.086250000000e+03 -5.995911184290e-02 1.445348728016e-04 3.372053756093e+00
1.086500000000e+03 -5.958938865395e-02 1.446138801157e-04 3.424403696158e+00
1.086750000000e+03 -5.923620916916e-02 1.446098466759e-04 3.476989426374e+00
1.087000000000e+03 -5.889843910793e-02 1.445091506390e-04 3.529797934578e+00
1.087250000000e+03 -5.857412701889e-02 1.442977207383e-04 3.582816826346e+00
1.087500000000e+03 -5.826061018829e-02 1.439613672492e-04 3.636034202675e+00
1.087750000000e+03 -5.795463840909e-02 1.434861222593e-04 3.689438552528e+00
1.088000000000e+03 -5.765251076034e-02 1.428585908260e-04 3.743018644410e+00
1.088250000000e+03 -5.735022106185e-02 1.420663017448e-04 3.796763425320e+00
1.088500000000e+03 -5.704360761029e-02 1.410980574082e-04 3.850661935044e+00
1.088750000000e+03 -5.672850177354e-02 1.399442772362e-04 3.904703223951e+00
1.089000000000e+03 -5.640087103960e-02 1.385973251523e-04 3.958876281547e+00
1.089250000000e+03 -5.605695307060e-02 1.370518181043e-04 4.013169982725e+00
1.089500000000e+03 -5.569337618617e-02 1.353049066816e-04 4.067573038462e+00
1.089750000000e+03 -5.530726444805e-02 1.333565222070e-04 4.122073961792e+00
1.090000000000e+03 -5.489632528156e-02 1.312095840995e-04 4.176661045023e+00
1.090250000000e+03 -5.445891818550e-02 1.288701573628e-04 4.231322343906e+00
1.090500000000e+03 -5.399410602392e-02 1.263475588271e-04 4.286045679355e+00
1.090750000000e+03 -5.350168753533e-02 1.236544011745e-04 4.340818640704e+00
1.091000000000e+03 -5.298221373750e-02 1.208065738606e-04 4.395628600819e+00
1.091250000000e+03 -5.243698902843e-02 1.178231587439e-04 4.450462737212e+00
1.091500000000e+03 -5.186805850553e-02 1.147262722762e-04 4.505308059200e+00
1.091750000000e+03 -5.127818275442e-02 1.115408513926e-04 4.560151440553e+00
1.092000000000e+03 -5.067080012660e-02 1.082943740755e-04 4.614979651977e+00
1.092250000000e+03 -5.004997917081e-02 1.050165274220e-04 4.669779405131e+00
1.092500000000e+03 -4.942035725790e-02 1.017388282146e-04 4.724537387720e+00
1.092750000000e+03 -4.878706945612e-02 9.849421067190e-05 4.779240311330e+00
1.093000000000e+03 -4.815566300622e-02 9.531658758102e-05 4.833874950917e+00
1.093250000000e+03 -4.753200071150e-02 9.224039800251e-05 4.888428191823e+00
1.093500000000e+03 -4.692215162396e-02 8.930014895317e-05 4.942887074153e+00
1.093750000000e+03 -4.633227162822e-02 8.652995854505e-05 4.997238839268e+00
1.094000000000e+03 -4.576847542002e-02 8.396310975783e-05 5.051470973496e+00
1.094250000000e+03 -4.523670528207e-02 8.163161043817e-05 5.105571255018e+00
1.094500000000e+03 -4.474259993875e-02 7.956577301096e-05 5.159527797295e+00
1.094750000000e+03 -4.429137033093e-02 7.779379993844e-05 5.213329092997e+00
1.095000000000e+03 -4.388768752705e-02 7.634138996901e-05 5.266964055525e+00
1.095250000000e+03 -4.353558922713e-02 7.523135606269e-05 5.320422057957e+00
1.095500000000e+03 -4.323841035696e-02 7.448326146320e-05 5.373692970393e+00
1.095750000000e+03 -4.299874108967e-02 7.411307035354e-05 5.426767191877e+00
1.096000000000e+03 -4.281841462644e-02 7.413283447971e-05 5.479635679816e+00
1.096250000000e+03 -4.269852346734e-02 7.455041862495e-05 5.532289973528e+00
1.096500000000e+03 -4.263946162179e-02 7.536926579391e-05 5.584722214558e+00
1.096750000000e+03 -4.264098631675e-02 7.658822980580e-05 5.636925157630e+00
1.097000000000e+03 -4.270229415965e-02 7.820149545446e-05 5.688892179160e+00
1.097250000000e+03 -4.282210345295e-02 8.019856710403e-05 5.740617277968e+00
1.097500000000e+03 -4.299873613498e-02 8.256436028212e-05 5.792095070372e+00
1.097750000000e+03 -4.323019337859e-02 8.527940937605e-05 5.843320779206e+00
1.098000000000e+03 -4.351422066454e-02 8.832013347773e-05 5.894290216983e+00
1.098250000000e+03 -4.384836041633e-02 9.165919455195e-05 5.944999763352e+00
1.098500000000e+03 -4.422999251198e-02 9.526590970296e-05 5.995446336655e+00
1.098750000000e+03 -4.465636503868e-02 9.910680861844e-05 6.045627359742e+00
1.099000000000e+03 -4.512461920832e-02 1.031461595886e-04 6.095540719727e+00
1.099250000000e+03 -4.563181317178e-02 1.073464452935e-04 6.145184720714e+00
1.099500000000e+03 -4.617494916886e-02 1.116689130742e-04 6.194558033975e+00
1.099750000000e+03 -4.675100583077e-02 1.160740876055e-04 6.243659634672e+00
1.100000000000e+03 -4.735697766897e-02 1.205222614589e-04 6.292488739055e+00
1.100250000000e+03 -4.798991875300e-02 1.249739306559e-04 6.341044735198e+00
1.100500000000e+03 -4.864698580876e-02 1.293902085330e-04 6.389327106152e+00
1.100750000000e+03 -4.932547411092e-02 1.337330935049e-04 6.437335348646e+00
1.101000000000e+03 -5.002283663971e-02 1.379659347393e-04 6.485068895240e+00
1.101250000000e+03 -5.073667889710e-02 1.420537640804e-04 6.532527025710e+00
1.101500000000e+03 -5.146472180524e-02 1.459636221035e-04 6.579708787159e+00
1.101750000000e+03 -5.220472916966e-02 1.496648955325e-04 6.626612907038e+00
1.102000000000e+03 -5.295439906683e-02 1.531296453626e-04 6.673237716011e+00
1.102250000000e+03 -5.371122666294e-02 1.563329452800e-04 6.719581066332e+00
1.102500000000e+03 -5.447234724038e-02 1.592531739053e-04 6.765640260433e+00
1.102750000000e+03 -5.523437729172e-02 1.618722611351e-04 6.811411976360e+00
1.103000000000e+03 -5.599326980301e-02 1.641758631314e-04 6.856892199960e+00
1.103250000000e+03 -5.674420328670e-02 1.661534460913e-04 6.902076158393e+00
1.103500000000e+03 -5.748152320974e-02 1.677982719454e-04 6.946958250884e+00
1.103750000000e+03 -5.819874674900e-02 1.691072713477e-04 6.991531982437e+00
1.104000000000e+03 -5.888864031123e-02 1.700808137451e-04 7.035789894128e+00
1.104250000000e+03 -5.954336997396e-02 1.707223869242e-04 7.079723491200e+00
1.104500000000e+03 -6.015471671176e-02 1.710382181152e-04 7.123323171320e+00
1.104750000000e+03 -6.071434589254e-02 1.710368492244e-04 7.166578147899e+00
1.105000000000e+03 -6.121410720092e-02 1.707287177608e-04 7.209476378051e+00
1.105250000000e+03 -6.164634485096e-02 1.701257836432e-04 7.252004491654e+00
1.105500000000e+03 -6.200419227468e-02 1.692412003393e-04 7.294147726634e+00
1.105750000000e+03 -6.228182838978e-02 1.680890865401e-04 7.335889873090e+00
1.106000000000e+03 -6.247467635577e-02 1.666843968297e-04 7.377213229088e+00
1.106250000000e+03 -6.257953149299e-02 1.650428521626e-04 7.418098570757e+00
1.106500000000e+03 -6.259461232960e-02 1.631810578775e-04 7.458525138874e+00
1.106750000000e+03 -6.251953675259e-02 1.611166316188e-04 7.498470642991e+00
1.107000000000e+03 -6.235523239233e-02 1.588682377180e-04 7.537911283451e+00
1.107250000000e+03 -6.210379360197e-02 1.564557137839e-04 7.576821792733e+00
1.107500000000e+03 -6.176831053068e-02 1.539001480736e-04 7.615175489518e+00
1.107750000000e+03 -6.135267921852e-02 1.512238316831e-04 7.652944351937e+00
1.108000000000e+03 -6.086142176379e-02 1.484500917751e-04 7.690099099689e+00
1.108250000000e+03 -6.029952623851e-02 1.456030251244e-04 7.726609286914e+00
1.108500000000e+03 -5.967231436074e-02 1.427071331090e-04 7.762443403842e+00
1.108750000000e+03 -5.898534616222e-02 1.397868723288e-04 7.797568982580e+00
1.109000000000e+03 -5.824435624977e-02 1.368661622401e-04 7.831952707992e+00
1.109250000000e+03 -5.745521416451e-02 1.339678860054e-04 7.865560532659e+00
1.109500000000e+03 -5.662390344896e-02 1.311134280210e-04 7.898357795349e+00
1.109750000000e+03 -5.575650439787e-02 1.283222964259e-04 7.930309343863e+00
1.110000000000e+03 -5.485917512722e-02 1.256118525093e-04 7.961379663429e+00
1.110250000000e+03 -5.393812186721e-02 1.229971683578e-04 7.991533010854e+00
1.110500000000e+03 -5.299955767955e-02 1.204910175203e-04 8.020733554546e+00
1.110750000000e+03 -5.204965142566e-02 1.181039782459e-04 8.048945522272e+00
1.111000000000e+03 -5.109447265774e-02 1.158446416842e-04 8.076133353367e+00
1.111250000000e+03 -5.013994191472e-02 1.137199189487e-04 8.102261854126e+00
1.111500000000e+03 -4.919179563101e-02 1.117353133399e-04 8.127296356659e+00
1.111750000000e+03 -4.825557484014e-02 1.098952273648e-04 8.151202873848e+00
1.112000000000e+03 -4.733664321874e-02 1.082032376758e-04 8.173948250282e+00
1.112250000000e+03 -4.644023586207e-02 1.066623138912e-04 8.195500304045e+00
1.112500000000e+03 -4.557153428525e-02 1.052749796668e-04 8.215827956907e+00
1.112750000000e+03 -4.473575747656e-02 1.040433917495e-04 8.234901350195e+00
1.113000000000e+03 -4.393825397111e-02 1.029693569180e-04 8.252691944505e+00
1.113250000000e+03 -4.318457652627e-02 1.020543524977e-04 8.269172603374e+00
1.113500000000e+03 -4.248052030772e-02 1.012995061885e-04 8.284317661768e+00
1.113750000000e+03 -4.183210793607e-02 1.007055677325e-04 8.298102978603e+00
1.114000000000e+03 -4.124550741990e-02 1.002728926178e-04 8.310505983677e+00
1.114250000000e+03 -4.072687912399e-02 1.000014474946e-04 8.321505712546e+00
1.114500000000e+03 -4.028215277238e-02 9.989082614181e-05 8.331082841159e+00
1.114750000000e+03 -3.991674640819e-02 9.994027414612e-05 8.339219720805e+00
1.115000000000e+03 -3.963524674656e-02 1.001486874708e-04 8.345900414468e+00
1.115250000000e+03 -3.944107604790e-02 1.005145229893e-04 8.351110744740e+00
1.115500000000e+03 -3.933617629495e-02 1.010357330810e-04 8.354838341725e+00
1.115750000000e+03 -3.932074005072e-02 1.017096836712e-04 8.357072703064e+00
1.116000000000e+03 -3.939301645705e-02 1.025328106685e-04 8.357805259949e+00
1.116250000000e+03 -3.954921397240e-02 1.035002853850e-04 8.357029441392e+00
1.116500000000e+03 -3.978351376924e-02 1.046056478698e-04 8.354740747475e+00
1.116750000000e+03 -4.008819706006e-02 1.058404002766e-04 8.350936810829e+00
1.117000000000e+03 -4.045388012305e-02 1.071936197272e-04 8.345617462068e+00
1.117250000000e+03 -4.086983896041e-02 1.086516292396e-04 8.338784775682e+00
1.117500000000e+03 -4.132439967467e-02 1.101977808237e-04 8.330443116069e+00
1.117750000000e+03 -4.180536152492e-02 1.118123876095e-04 8.320599158103e+00
1.118000000000e+03 -4.230042085587e-02 1.134728415732e-04 8.309261906434e+00
1.118250000000e+03 -4.279756073753e-02 1.151539376266e-04 8.296442691953e+00
1.118500000000e+03 -4.328537857597e-02 1.168283755036e-04 8.282155161352e+00
1.118750000000e+03 -4.375332799184e-02 1.184674150979e-04 8.266415249571e+00
1.119000000000e+03 -4.419186443742e-02 1.200416968396e-04 8.249241154412e+00
1.119250000000e+03 -4.459248862896e-02 1.215221323724e-04 8.230653293910e+00
1.119500000000e+03 -4.494769758030e-02 1.228808290882e-04 8.210674263950e+00
1.119750000000e+03 -4.525085986561e-02 1.240919228513e-04 8.189328792233e+00
1.120000000000e+03 -4.549603804424e-02 1.251322937911e-04 8.166643683612e+00
1.120250000000e+03 -4.567779139011e-02 1.259821163706e-04 8.142647771707e+00
1.120500000000e+03 -4.579098447997e-02 1.266251900122e-04 8.117371854541e+00
1.120750000000e+03 -4.583063453544e-02 1.270490421190e-04 8.090848627646e+00
1.121000000000e+03 -4.579181980727e-02 1.272448081375e-04 8.063112605422e+00
1.121250000000e+03 -4.566966537241e-02 1.272069286302e-04 8.034200028986e+00
1.121500000000e+03 -4.545941310706e-02 1.269326254837e-04 8.004148757503e+00
1.121750000000e+03 -4.515657263065e-02 1.264213995774e-04 7.972998140478e+00
1.122000000000e+03 -4.475713962180e-02 1.256744625736e-04 7.940788867122e+00
1.122250000000e+03 -4.425786425642e-02 1.246942106442e-04 7.907562799042e+00
1.122500000000e+03 -4.365653915497e-02 1.234838138141e-04 7.873362775528e+00
1.122750000000e+03 -4.295228380242e-02 1.220469694777e-04 7.838232406229e+00
1.123000000000e+03 -4.214579244191e-02 1.203878337272e-04 7.802215844007e+00
1.123250000000e+03 -4.123952389647e-02 1.185111487488e-04 7.765357550793e+00
1.123500000000e+03 -4.023781046851e-02 1.164225364222e-04 7.727702056399e+00
1.123750000000e+03 -3.914687502934e-02 1.141289518914e-04 7.689293719589e+00
1.124000000000e+03 -3.797475044220e-02 1.116392589160e-04 7.650176495711e+00
1.124250000000e+03 -3.673110569030e-02 1.089646906346e-04 7.610393717221e+00
1.124500000000e+03 -3.542698952359e-02 1.061194028814e-04 7.569987890838e+00
1.124750000000e+03 -3.407451082357e-02 1.031209300777e-04 7.529000517077e+00
1.125000000000e+03 -3.268647746439e-02 9.999040777750e-05 7.487471931538e+00
1.125250000000e+03 -3.127602047174e-02 9.675266341455e-05 7.445441171915e+00
1.125500000000e+03 -2.985622861512e-02 9.343595633071e-05 7.402945870651e+00
1.125750000000e+03 -2.843981531255e-02 9.007160394078e-05 7.360022168314e+00
1.126000000000e+03 -2.703883895717e-02 8.669337244535e-05 7.316704651004e+00
1.126250000000e+03 -2.566448869995e-02 8.333664258020e-05 7.273026307150e+00
1.126500000000e+03 -2.432694026986e-02 8.003746326973e-05 7.229018497204e+00
1.126750000000e+03 -2.303528411115e-02 7.683153119603e-05 7.184710939565e+00
1.127000000000e+03 -2.179751703821e-02 7.375316311406e-05 7.140131705116e+00
1.127250000000e+03 -2.062058641349e-02 7.083432080598e-05 7.095307219458e+00
1.127500000000e+03 -1.951047243653e-02 6.810373012145e-05 7.050262272820e+00
1.127750000000e+03 -1.847228901133e-02 6.558619030933e-05 7.005020030834e+00
1.128000000000e+03 -1.751038965770e-02 6.330207141753e-05 6.959602053253e+00
1.128250000000e+03 -1.662846036369e-02 6.126701147552e-05 6.914028314986e+00
1.128500000000e+03 -1.582958793872e-02 5.949182774478e-05 6.868317232234e+00
1.128750000000e+03 -1.511629525193e-02 5.798262823073e-05 6.822485694666e+00
1.129000000000e+03 -1.449053907062e-02 5.674108563405e-05 6.776549104194e+00
1.129250000000e+03 -1.395367105664e-02 5.576483857939e-05 6.730521421242e+00
1.129500000000e+03 -1.350636803249e-02 5.504800569189e-05 6.684415223081e+00
1.129750000000e+03 -1.314853695839e-02 5.458172353129e-05 6.638241764998e+00
1.130000000000e+03 -1.287921005274e-02 5.435469119980e-05 6.592011056370e+00
1.130250000000e+03 -1.269644091721e-02 5.435367766360e-05 6.545731946137e+00
1.130500000000e+03 -1.259721345817e-02 5.456395812575e-05 6.499412207978e+00
1.130750000000e+03 -1.257738045805e-02 5.496966818741e-05 6.453058642123e+00
1.131000000000e+03 -1.263163815579e-02 5.555406049793e-05 6.406677173098e+00
1.131250000000e+03 -1.275354696346e-02 5.629968074602e-05 6.360272948301e+00
1.131500000000e+03 -1.293560298711e-02 5.718844948074e-05 6.313850443131e+00
1.131750000000e+03 -1.316935883514e-02 5.820167592102e-05 6.267413549236e+00
1.132000000000e+03 -1.344559275964e-02 5.932006842710e-05 6.220965668499e+00
1.132250000000e+03 -1.375451802067e-02 6.052372833007e-05 6.174509783658e+00
1.132500000000e+03 -1.408602388610e-02 6.179216425325e-05 6.128048530196e+00
1.132750000000e+03 -1.442993663061e-02 6.310434767923e-05 6.081584241240e+00
1.133000000000e+03 -1.477628789993e-02 6.443886374080e-05 6.035118985484e+00
1.133250000000e+03 -1.511557738215e-02 6.577412519118e-05 5.988654589587e+00
1.133500000000e+03 -1.543901901175e-02 6.708865743524e-05 5.942192636318e+00
1.133750000000e+03 -1.573875858331e-02 6.836148055184e-05 5.895734455033e+00
1.134000000000e+03 -1.600805448472e-02 6.957254231352e-05 5.849281098966e+00
1.134250000000e+03 -1.624141750207e-02 7.070321613795e-05 5.802833300609e+00
1.134500000000e+03 -1.643470336494e-02 7.173686845929e-05 5.756391427475e+00
1.134750000000e+03 -1.658515950219e-02 7.265931505074e-05 5.709955424736e+00
1.135000000000e+03 -1.669142671350e-02 7.345930656050e-05 5.663524754917e+00
1.135250000000e+03 -1.675350002172e-02 7.412894673889e-05 5.617098335057e+00
1.135500000000e+03 -1.677265403311e-02 7.466403791090e-05 5.570674475173e+00
1.135750000000e+03 -1.675133953442e-02 7.506431299925e-05 5.524250819456e+00
1.136000000000e+03 -1.669305699620e-02 7.533354442732e-05 5.477824299186e+00
1.136250000000e+03 -1.660221782692e-02 7.547945606404e-05 5.431391082026e+00
1.136500000000e+03 -1.648399450103e-02 7.551361584812e-05 5.384946543249e+00
1.136750000000e+03 -1.634416930081e-02 7.545116093571e-05 5.338485241083e+00
1.137000000000e+03 -1.618898342904e-02 7.531037760050e-05 5.292000909324e+00
1.137250000000e+03 -1.602499207680e-02 7.511219950201e-05 5.245486453046e+00
1.137500000000e+03 -1.585892372977e-02 7.487962552938e-05 5.198933967929e+00
1.137750000000e+03 -1.569754743097e-02 7.463707378488e-05 5.152334761136e+00
1.138000000000e+03 -1.554754618253e-02 7.440969891892e-05 5.105679390721e+00
1.138250000000e+03 -1.541539526064e-02 7.422270476931e-05 5.058957710643e+00
1.138500000000e+03 -1.530724629527e-02 7.410067067717e-05 5.012158926889e+00
1.138750000000e+03 -1.522881364631e-02 7.406689702283e-05 4.965271660279e+00
1.139000000000e+03 -1.518526238938e-02 7.414279816717e-05 4.918284018990e+00
1.139250000000e+03 -1.518110154453e-02 7.434737348908e-05 4.871183670959e+00
1.139500000000e+03 -1.522007552131e-02 7.469673557520e-05 4.823957929769e+00
1.139750000000e+03 -1.530506463871e-02 7.520373116618e-05 4.776593833707e+00
1.140000000000e+03 -1.543798608731e-02 7.587763330894e-05 4.729078241294e+00
1.140250000000e+03 -1.561970946281e-02 7.672393039684e-05 4.681397915333e+00
1.140500000000e+03 -1.584997808364e-02 7.774417393883e-05 4.633539626485e+00
1.140750000000e+03 -1.612735215321e-02 7.893592492744e-05 4.585490242011e+00
1.141000000000e+03 -1.644916486002e-02 8.029275371951e-05 4.537236835578e+00
1.141250000000e+03 -1.681150493030e-02 8.180431689292e-05 4.488766788722e+00
1.141500000000e+03 -1.720922439445e-02 8.345649195476e-05 4.440067895110e+00
1.141750000000e+03 -1.763597035069e-02 8.523155447995e-05 4.391128481656e+00
1.142000000000e+03 -1.808424963466e-02 8.710841017068e-05 4.341937520055e+00
1.142250000000e+03 -1.854552059922e-02 8.906287260882e-05 4.292484751010e+00
1.142500000000e+03 -1.901031585085e-02 9.106798038375e-05 4.242760803485e+00
1.142750000000e+03 -1.946838881076e-02 9.309434339019e-05 4.192757333718e+00
1.143000000000e+03 -1.990888841751e-02 9.511053372060e-05 4.142467151988e+00
1.143250000000e+03 -2.032055342488e-02 9.708350676482e-05 4.091884360006e+00
1.143500000000e+03 -2.069192422753e-02 9.897905529926e-05 4.041004488457e+00
1.143750000000e+03 -2.101156681776e-02 1.007622942418e-04 3.989824637463e+00
1.144000000000e+03 -2.126830475634e-02 1.023981750376e-04 3.938343606921e+00
1.144250000000e+03 -2.145145124896e-02 1.038520223428e-04 3.886562044361e+00
1.144500000000e+03 -2.155103927755e-02 1.050901001556e-04 3.834482570814e+00
1.144750000000e+03 -2.155804188815e-02 1.060801857356e-04 3.782109913519e+00
1.145000000000e+03 -2.146457824978e-02 1.067921446164e-04 3.729451021923e+00
1.145250000000e+03 -2.126410175832e-02 1.071985197781e-04 3.676515197028e+00
1.145500000000e+03 -2.095156399657e-02 1.072750838913e-04 3.623314187447e+00
1.145750000000e+03 -2.052355287808e-02 1.070013896904e-04 3.569862295001e+00
1.146000000000e+03 -1.997840215164e-02 1.063612794851e-04 3.516176468981e+00
1.146250000000e+03 -1.931626615383e-02 1.053433272593e-04 3.462276376311e+00
1.146500000000e+03 -1.853916549508e-02 1.039412425957e-04 3.408184481390e+00
1.146750000000e+03 -1.765099383456e-02 1.021541742707e-04 3.353926094687e+00
1.147000000000e+03 -1.665749556571e-02 9.998695461769e-05 3.299529427738e+00
1.147250000000e+03 -1.556620489867e-02 9.745022386914e-05 3.245025620481e+00
1.147500000000e+03 -1.438635584913e-02 9.456046970158e-05 3.190448766281e+00
1.147750000000e+03 -1.312876116628e-02 9.133995765662e-05 3.135835921491e+00
1.148000000000e+03 -1.180566130993e-02 8.781654560935e-05 3.081227098197e+00
1.148250000000e+03 -1.043054791111e-02 8.402339004601e-05 3.026665243398e+00
1.148500000000e+03 -9.017966699455e-03 7.999855735075e-05 2.972196205630e+00
1.148750000000e+03 -7.583298702389e-03 7.578452294163e-05 2.917868680660e+00
1.149000000000e+03 -6.142526469757e-03 7.142758234752e-05 2.863734140757e+00
1.149250000000e+03 -4.711989486488e-03 6.697718601914e-05 2.809846745598e+00
1.149500000000e+03 -3.308130186828e-03 6.248519759328e-05 2.756263231039e+00
1.149750000000e+03 -1.947236838609e-03 5.800509988255e-05 2.703042777529e+00
1.150000000000e+03 -6.451863937344e-04 5.359116185114e-05 2.650246854884e+00
1.150250000000e+03 5.828087155632e-04 4.929757767322e-05 2.597939044319e+00
1.150500000000e+03 1.722445603690e-03 4.517759913836e-05 2.546184836467e+00
1.150750000000e+03 2.760564267701e-03 4.128267342512e-05 2.495051405567e+00
1.151000000000e+03 3.685365712820e-03 3.766160395169e-05 2.444607359988e+00
1.151250000000e+03 4.486610406773e-03 3.435974929455e-05 2.394922472090e+00
1.151500000000e+03 5.155796789977e-03 3.141826953143e-05 2.346067383876e+00
1.151750000000e+03 5.686313688424e-03 2.887343862529e-05 2.298113296834e+00
1.152000000000e+03 6.073565502692e-03 2.675603253935e-05 2.251131645951e+00
1.152250000000e+03 6.315070483053e-03 2.509079613600e-05 2.205193757144e+00
1.152500000000e+03 6.410526328421e-03 2.389600739500e-05 2.160370498680e+00
1.152750000000e+03 6.361844245056e-03 2.318313965660e-05 2.116731926417e+00
1.153000000000e+03 6.173151260486e-03 2.295662540472e-05 2.074346926009e+00
1.153250000000e+03 5.850759652537e-03 2.321372682726e-05 2.033282857669e+00
1.153500000000e+03 5.403102062445e-03 2.394451865889e-05 1.993605210473e+00
1.153750000000e+03 4.840636223343e-03 2.513197435883e-05 1.955377264663e+00
1.154000000000e+03 4.175718370077e-03 2.675215978770e-05 1.918659769280e+00
1.154250000000e+03 3.422446178419e-03 2.877453268385e-05 1.883510640062e+00
1.154500000000e+03 2.596475996026e-03 3.116233677444e-05 1.849984675860e+00
1.154750000000e+03 1.714813524453e-03 3.387309118894e-05 1.818133302226e+00
1.155000000000e+03 7.955838237467e-04 3.685916044655e-05 1.788004338648e+00
1.155250000000e+03 -1.422189192842e-04 4.006839121062e-05 1.759641796621e+00
1.155500000000e+03 -1.078995975968e-03 4.344485333271e-05 1.733085704416e+00
1.155750000000e+03 -1.994821388110e-03 4.692962095409e-05 1.708371964577e+00
1.156000000000e+03 -2.869726341630e-03 5.046155394500e-05 1.685532239252e+00
1.156250000000e+03 -3.683987774882e-03 5.397816058408e-05 1.664593867266e+00
1.156500000000e+03 -4.418416389282e-03 5.741647433805e-05 1.645579810849e+00
1.156750000000e+03 -5.054639783294e-03 6.071395138568e-05 1.628508629314e+00
1.157000000000e+03 -5.575376998274e-03 6.380930742059e-05 1.613394481909e+00
1.157250000000e+03 -5.964699906685e-03 6.664340364493e-05 1.600247156558e+00
1.157500000000e+03 -6.208277758140e-03 6.916009803379e-05 1.589072121162e+00
1.157750000000e+03 -6.293600945017e-03 7.130703466177e-05 1.579870599403e+00
1.158000000000e+03 -6.210180724903e-03 7.303639278375e-05 1.572639665926e+00
1.158250000000e+03 -5.949721312361e-03 7.430557514099e-05 1.567372361458e+00
1.158500000000e+03 -5.506262520662e-03 7.507783070421e-05 1.564057821700e+00
1.158750000000e+03 -4.876289323805e-03 7.532279691438e-05 1.562681423261e+00
1.159000000000e+03 -4.058807402181e-03 7.501695825834e-05 1.563224940118e+00
1.159250000000e+03 -3.055382894415e-03 7.414401390651e-05 1.565666710300e+00
1.159500000000e+03 -1.870145178034e-03 7.269514595834e-05 1.569981811567e+00
1.159750000000e+03 -5.097533285130e-04 7.066919116713e-05 1.576142240187e+00
1.160000000000e+03 1.016675037344e-03 6.807270647277e-05 1.584117096044e+00
1.160250000000e+03 2.697670998276e-03 6.491992867783e-05 1.593872769468e+00
1.160500000000e+03 4.519555596818e-03 6.123263329594e-05 1.605373126016e+00
1.160750000000e+03 6.466615336212e-03 5.703988551928e-05 1.618579693453e+00
1.161000000000e+03 8.521307216311e-03 5.237769571462e-05 1.633451842764e+00
1.161250000000e+03 1.066449264064e-02 4.728857301947e-05 1.649946968407e+00
1.161500000000e+03 1.287569520683e-02 4.182099308489e-05 1.668020662436e+00
1.161750000000e+03 1.513337967456e-02 3.602878001380e-05 1.687626883710e+00
1.162000000000e+03 1.741524776710e-02 2.997041277553e-05 1.708718123409e+00
1.162250000000e+03 1.969854639548e-02 2.370826715264e-05 1.731245563403e+00
1.162500000000e+03 2.196038374788e-02 1.730780035616e-05 1.755159231423e+00
1.162750000000e+03 2.417804852684e-02 1.083669339941e-05 1.780408150882e+00
1.163000000000e+03 2.632932769868e-02 4.363960021042e-06 1.806940487255e+00
1.163250000000e+03 2.839281738766e-02 -2.040962484712e-06 1.834703692095e+00
1.163500000000e+03 3.034822218596e-02 -8.309127824874e-06 1.863644645108e+00
1.163750000000e+03 3.217663906068e-02 -1.437298994911e-05 1.893709795735e+00
1.164000000000e+03 3.386081964921e-02 -2.016728788126e-05 1.924845305351e+00
1.164250000000e+03 3.538540903372e-02 -2.562989994870e-05 1.956997191027e+00
1.164500000000e+03 3.673715522731e-02 -3.070264895610e-05 1.990111471814e+00
1.164750000000e+03 3.790508739810e-02 -3.533204952119e-05 2.024134318320e+00
1.165000000000e+03 3.888065899941e-02 -3.946998488180e-05 2.059012205969e+00
1.165250000000e+03 3.965785483391e-02 -4.307430586778e-05 2.094692072814e+00
1.165500000000e+03 4.023325861495e-02 -4.610934033028e-05 2.131121481293e+00
1.165750000000e+03 4.060608117840e-02 -4.854630796225e-05 2.168248784110e+00
1.166000000000e+03 4.077814845853e-02 -5.036363539854e-05 2.206023293587e+00
1.166250000000e+03 4.075384907405e-02 -5.154716574024e-05 2.244395453175e+00
1.166500000000e+03 4.054004349868e-02 -5.209026473216e-05 2.283317010613e+00
1.166750000000e+03 4.014593494394e-02 -5.199381820808e-05 2.322741190216e+00
1.167000000000e+03 3.958290524975e-02 -5.126612702291e-05 2.362622863179e+00
1.167250000000e+03 3.886431777931e-02 -4.992269973461e-05 2.402918713215e+00
1.167500000000e+03 3.800529170557e-02 -4.798594328512e-05 2.443587396426e+00
1.167750000000e+03 3.702245000979e-02 -4.548477272198e-05 2.484589691491e+00
1.168000000000e+03 3.593364693817e-02 -4.245413329276e-05 2.525888639416e+00
1.168250000000e+03 3.475767877887e-02 -3.893444708078e-05 2.567449670074e+00
1.168500000000e+03 3.351398263250e-02 -3.497099624564e-05 2.609240712411e+00
1.168750000000e+03 3.222232923243e-02 -3.061325200357e-05 2.651232288595e+00
1.169000000000e+03 3.090251378866e-02 -2.591415965014e-05 2.693397587621e+00
1.169250000000e+03 2.957405120458e-02 -2.092939297904e-05 2.735712519363e+00
1.169500000000e+03 2.825587998014e-02 -1.571658842997e-05 2.778155747127e+00
1.169750000000e+03 2.696608000495e-02 -1.033456865851e-05 2.820708696489e+00
1.170000000000e+03 2.572160887996e-02 -4.842572884800e-06 2.863355543470e+00
1.170250000000e+03 2.453806101806e-02 7.004966466051e-07 2.906083177755e+00
1.170500000000e+03 2.342945291924e-02 6.236821203848e-06 2.948881146183e+00
1.170750000000e+03 2.240803838494e-02 1.171036203693e-05 2.991741572137e+00
1.171000000000e+03 2.148415576597e-02 1.706750695610e-05 3.034659057388e+00
1.171250000000e+03 2.066610977623e-02 2.225770992009e-05 3.077630563537e+00
1.171500000000e+03 1.996008914572e-02 2.723403141128e-05 3.120655276342e+00
1.171750000000e+03 1.937012043791e-02 3.195363290395e-05 3.163734457265e+00
1.172000000000e+03 1.889805893096e-02 3.637820737179e-05 3.206871280365e+00
1.172250000000e+03 1.854361563576e-02 4.047433880233e-05 3.250070659288e+00
1.172500000000e+03 1.830441904482e-02 4.421379248623e-05 3.293339068143e+00
1.172750000000e+03 1.817611083860e-02 4.757372959613e-05 3.336684355356e+00
1.173000000000e+03 1.815247270551e-02 5.053685027262e-05 3.380115556039e+00
1.173250000000e+03 1.822558225725e-02 5.309146134477e-05 3.423642702875e+00
1.173500000000e+03 1.838599424527e-02 5.523147554681e-05 3.467276641504e+00
1.173750000000e+03 1.862294471363e-02 5.695633736716e-05 3.511028848107e+00
1.174000000000e+03 1.892457366513e-02 5.827088356133e-05 3.554911254734e+00
1.174250000000e+03 1.927816266974e-02 5.918513889214e-05 3.598936081703e+00
1.174500000000e+03 1.967038295455e-02 5.971405307598e-05 3.643115682296e+00
1.174750000000e+03 2.008755011426e-02 5.987718068001e-05 3.687462396403e+00
1.175000000000e+03 2.051588073807e-02 5.969831205199e-05 3.731988418023e+00
1.175250000000e+03 2.094174665406e-02 5.920505894930e-05 3.776705675212e+00
1.175500000000e+03 2.135192268399e-02 5.842840185341e-05 3.821625725545e+00
1.175750000000e+03 2.173382331843e-02 5.740220407946e-05 3.866759663698e+00
1.176000000000e+03 2.207572501118e-02 5.616270059039e-05 3.912118045411e+00
1.176250000000e+03 2.236696943014e-02 5.474796742161e-05 3.957710823791e+00
1.176500000000e+03 2.259814510982e-02 5.319737737478e-05 4.003547300363e+00
1.176750000000e+03 2.276124429775e-02 5.155104780388e-05 4.049636088692e+00
1.177000000000e+03 2.284979183069e-02 4.984929816340e-05 4.095985089844e+00
1.177250000000e+03 2.285894537107e-02 4.813210306143e-05 4.142601478852e+00
1.177500000000e+03 2.278556404608e-02 4.643857162676e-05 4.189491701374e+00
1.177750000000e+03 2.262824622876e-02 4.480643849900e-05 4.236661477593e+00
1.178000000000e+03 2.238733443361e-02 4.327157400780e-05 4.284115814860e+00
1.178250000000e+03 2.206488923783e-02 4.186753947361e-05 4.331859023718e+00
1.178500000000e+03 2.166463124015e-02 4.062517248207e-05 4.379894740641e+00
1.178750000000e+03 2.119185395650e-02 3.957221279366e-05 4.428225950582e+00
1.179000000000e+03 2.065330774916e-02 3.873297405141e-05 4.476855014370e+00
1.179250000000e+03 2.005705853601e-02 3.812806384101e-05 4.525783692947e+00
1.179500000000e+03 1.941232269199e-02 3.777415524264e-05 4.575013173257e+00
1.179750000000e+03 1.872928196750e-02 3.768381191219e-05 4.624544090732e+00
1.180000000000e+03 1.801888137355e-02 3.786537096503e-05 4.674376551230e+00
1.180250000000e+03 1.729261422138e-02 3.832287629141e-05 4.724510145620e+00
1.180500000000e+03 1.656229765570e-02 3.905607054858e-05 4.774943963985e+00
1.180750000000e+03 1.583984336470e-02 4.006045205723e-05 4.825676603801e+00
1.181000000000e+03 1.513702767664e-02 4.132738006807e-05 4.876706173065e+00
1.181250000000e+03 1.446526551811e-02 4.284423575532e-05 4.928030288700e+00
1.181500000000e+03 1.383539268197e-02 4.459463564185e-05 4.979646071391e+00
1.181750000000e+03 1.325746111111e-02 4.655869629952e-05 5.031550131876e+00
1.182000000000e+03 1.274055118789e-02 4.871334385814e-05 5.083738555774e+00
1.182250000000e+03 1.229260521860e-02 5.103265415737e-05 5.136206884098e+00
1.182500000000e+03 1.192028600457e-02 5.348825745655e-05 5.188950086053e+00
1.182750000000e+03 1.162886321376e-02 5.604978326326e-05 5.241962531864e+00
1.183000000000e+03 1.142213014288e-02 5.868527053532e-05 5.295237961772e+00
1.183250000000e+03 1.130235273769e-02 6.136164702716e-05 5.348769451115e+00
1.183500000000e+03 1.127025183165e-02 6.404521834910e-05 5.402549373548e+00
1.183750000000e+03 1.132501854160e-02 6.670217307142e-05 5.456569365582e+00
1.184000000000e+03 1.146436258412e-02 6.929902484074e-05 5.510820288104e+00
1.184250000000e+03 1.168459187453e-02 7.180310718694e-05 5.565292188386e+00
1.184500000000e+03 1.198072074487e-02 7.418304330337e-05 5.619974265543e+00
1.184750000000e+03 1.234660426092e-02 7.640916514004e-05 5.674854834354e+00
1.185000000000e+03 1.277509380557e-02 7.845390553074e-05 5.729921295148e+00
1.185250000000e+03 1.325821044283e-02 8.029215326641e-05 5.785160104126e+00
1.185500000000e+03 1.378733024058e-02 8.190156211824e-05 5.840556750656e+00
1.185750000000e+03 1.435337733526e-02 8.326281127916e-05 5.896095736682e+00
1.186000000000e+03 1.494701871920e-02 8.435982450603e-05 5.951760564369e+00
1.186250000000e+03 1.555885679565e-02 8.517991531476e-05 6.007533727267e+00
1.186500000000e+03 1.617961425691e-02 8.571388543657e-05 6.063396709824e+00
1.186750000000e+03 1.680030758399e-02 8.595607234904e-05 6.119329993298e+00
1.187000000000e+03 1.741240590487e-02 8.590434447886e-05 6.175313067843e+00
1.187250000000e+03 1.800797168647e-02 8.556002737820e-05 6.231324453221e+00
1.187500000000e+03 1.857978216476e-02 8.492780714509e-05 6.287341725161e+00
1.187750000000e+03 1.912142924636e-02 8.401558861409e-05 6.343341549687e+00
1.188000000000e+03 1.962739787741e-02 8.283431507231e-05 6.399299723605e+00
1.188250000000e+03 2.009312255525e-02 8.139774036342e-05 6.455191220793e+00
1.188500000000e+03 2.051502280004e-02 7.972219093644e-05 6.510990244450e+00
1.188750000000e+03 2.089051810482e-02 7.782630789532e-05 6.566670283677e+00
1.189000000000e+03 2.121802383986e-02 7.573077304715e-05 6.622204174054e+00
1.189250000000e+03 2.149692940706e-02 7.345802369801e-05 6.677564160437e+00
1.189500000000e+03 2.172756006019e-02 7.103196301414e-05 6.732721962953e+00
1.189750000000e+03 2.191112388271e-02 6.847767099769e-05 6.787648842452e+00
1.190000000000e+03 2.204964536761e-02 6.582111078238e-05 6.842315666866e+00
1.190250000000e+03 2.214588714274e-02 6.308882730444e-05 6.896692974557e+00
1.190500000000e+03 2.220326102911e-02 6.030771834167e-05 6.950751038978e+00
1.190750000000e+03 2.222573047607e-02 5.750469889812e-05 7.004459925705e+00
1.191000000000e+03 2.221770503448e-02 5.470647466166e-05 7.057789550867e+00
1.191250000000e+03 2.218392960044e-02 5.193927027269e-05 7.110709729818e+00
1.191500000000e+03 2.212936919672e-02 4.922858204909e-05 7.163190226648e+00
1.191750000000e+03 2.205909240178e-02 4.659894457881e-05 7.215200792782e+00
1.192000000000e+03 2.197815482765e-02 4.407371015139e-05 7.266711204122e+00
1.192250000000e+03 2.189148549583e-02 4.167483380951e-05 7.317691292797e+00
1.192500000000e+03 2.180377909363e-02 3.942267786211e-05 7.368110969311e+00
1.192750000000e+03 2.171939597919e-02 3.733583685669e-05 7.417940246349e+00
1.193000000000e+03 2.164227365873e-02 3.543097507236e-05 7.467149250684e+00
1.193250000000e+03 2.157585130663e-02 3.372269130972e-05 7.515708238835e+00
1.193500000000e+03 2.152301045254e-02 3.222339209988e-05 7.563587601814e+00
1.193750000000e+03 2.148603292228e-02 3.094319321623e-05 7.610757875312e+00
1.194000000000e+03 2.146657770065e-02 2.988985702207e-05 7.657189740888e+00
1.194250000000e+03 2.146567690326e-02 2.906873907765e-05 7.702854033698e+00
1.194500000000e+03 2.148375064590e-02 2.848274319875e-05 7.747721746741e+00
1.194750000000e+03 2.152063949218e-02 2.813231682527e-05 7.791764036319e+00
1.195000000000e+03 2.157565278009e-02 2.801546449693e-05 7.834952234574e+00
1.195250000000e+03 2.164762965719e-02 2.812779404487e-05 7.877257861284e+00
1.195500000000e+03 2.173500981438e-02 2.846256780553e-05 7.918652642215e+00
1.195750000000e+03 2.183591010141e-02 2.901076825904e-05 7.959108532944e+00
1.196000000000e+03 2.194820306893e-02 2.976118241216e-05 7.998597748476e+00
1.196250000000e+03 2.206959328207e-02 3.070050238294e-05 8.037092797934e+00
1.196500000000e+03 2.219768865862e-02 3.181344066250e-05 8.074566529641e+00
1.196750000000e+03 2.233006275276e-02 3.308286107898e-05 8.110992179441e+00
1.197000000000e+03 2.246430647531e-02 3.448992466853e-05 8.146343427690e+00
1.197250000000e+03 2.259806720475e-02 3.601425104627e-05 8.180594461053e+00
1.197500000000e+03 2.272907615054e-02 3.763410963728e-05 8.213720043098e+00
1.197750000000e+03 2.285516289734e-02 3.932662609984e-05 8.245695587042e+00
1.198000000000e+03 2.297425962891e-02 4.106801099341e-05 8.276497233002e+00
1.198250000000e+03 2.308439751786e-02 4.283381462639e-05 8.306101929394e+00
1.198500000000e+03 2.318369807115e-02 4.459920737054e-05 8.334487515644e+00
1.198750000000e+03 2.327036170902e-02 4.633929606832e-05 8.361632803286e+00
1.199000000000e+03 2.334265856717e-02 4.802944645929e-05 8.387517657816e+00
1.199250000000e+03 2.339892376521e-02 4.964561092879e-05 8.412123077133e+00
1.199500000000e+03 2.343755916392e-02 5.116472345323e-05 8.435431264570e+00
1.199750000000e+03 2.345704519317e-02 5.256513588089e-05 8.457425698478e+00
1.200000000000e+03 2.345596157608e-02 5.382692631628e-05 8.478091193119e+00
1.200250000000e+03 2.343301914722e-02 5.493228433417e-05 8.497413953728e+00
1.200500000000e+03 2.338709934992e-02 5.586590984050e-05 8.515381621396e+00
1.200750000000e+03 2.331730127540e-02 5.661531128875e-05 8.531983310402e+00
1.201000000000e+03 2.322299149574e-02 5.717105356459e-05 8.547209635272e+00
1.201250000000e+03 2.310385349490e-02 5.752708455967e-05 8.561052728606e+00
1.201500000000e+03 2.295993283222e-02 5.768090656319e-05 8.573506250526e+00
1.201750000000e+03 2.279167283234e-02 5.763369270431e-05 8.584565388529e+00
1.202000000000e+03 2.259993723046e-02 5.739033720045e-05 8.594226849282e+00
1.202250000000e+03 2.238601627678e-02 5.695942930278e-05 8.602488843261e+00
1.202500000000e+03 2.215161302298e-02 5.635315223604e-05 8.609351062094e+00
1.202750000000e+03 2.189880856601e-02 5.558710583295e-05 8.614814650118e+00
1.203000000000e+03 2.163000569543e-02 5.468005792503e-05 8.618882170738e+00
1.203250000000e+03 2.134785192197e-02 5.365363123150e-05 8.621557568172e+00
1.203500000000e+03 2.105514422007e-02 5.253193157154e-05 8.622846125324e+00
1.203750000000e+03 2.075471924329e-02 5.134113949384e-05 8.622754418573e+00
1.204000000000e+03 2.044933317201e-02 5.010906447178e-05 8.621290268999e+00
1.204250000000e+03 2.014153706646e-02 4.886468299298e-05 8.618462691330e+00
1.204500000000e+03 1.983355318798e-02 4.763763327223e-05 8.614281840003e+00
1.204750000000e+03 1.952715806529e-02 4.645772865722e-05 8.608758952309e+00
1.205000000000e+03 1.922357837848e-02 4.535452060928e-05 8.601906289484e+00
1.205250000000e+03 1.892340382085e-02 4.435685680898e-05 8.593737073443e+00
1.205500000000e+03 1.862652202461e-02 4.349245962537e-05 8.584265421672e+00
1.205750000000e+03 1.833207815048e-02 4.278754237963e-05 8.573506279112e+00
1.206000000000e+03 1.803846073845e-02 4.226646207206e-05 8.561475345444e+00
1.206250000000e+03 1.774331538750e-02 4.195141532801e-05 8.548189001951e+00
1.206500000000e+03 1.744358465385e-02 4.186220508456e-05 8.533664233444e+00
1.206750000000e+03 1.713557355205e-02 4.201604639936e-05 8.517918550721e+00
1.207000000000e+03 1.681503727111e-02 4.242739399790e-05 8.500969910332e+00
1.207250000000e+03 1.647728823530e-02 4.310781368819e-05 8.482836634236e+00
1.207500000000e+03 1.611731861339e-02 4.406589108003e-05 8.463537331562e+00
1.207750000000e+03 1.572993404350e-02 4.530717204973e-05 8.443090820195e+00
1.208000000000e+03 1.530989453381e-02 4.683412993928e-05 8.421516053405e+00
1.208250000000e+03 1.485205853587e-02 4.864615792513e-05 8.398832048449e+00
1.208500000000e+03 1.435152636025e-02 5.073958203344e-05 8.375057822051e+00
1.208750000000e+03 1.380377989792e-02 5.310769410483e-05 8.350212330087e+00
1.209000000000e+03 1.320481559513e-02 5.574080382703e-05 8.324314415011e+00
1.209250000000e+03 1.255126845437e-02 5.862630805617e-05 8.297382760331e+00
1.209500000000e+03 1.184052535407e-02 6.174877951365e-05 8.269435851822e+00
1.209750000000e+03 1.107082587666e-02 6.509006292701e-05 8.240491947436e+00
1.210000000000e+03 1.024134973157e-02 6.862938446442e-05 8.210569054301e+00
1.210250000000e+03 9.352289522691e-03 7.234361236413e-05 8.179684913794e+00
1.210500000000e+03 8.404908213589e-03 7.620734772712e-05 8.147856992953e+00
1.210750000000e+03 7.401579943481e-03 8.019311361801e-05 8.115102483503e+00
1.211000000000e+03 6.345813574687e-03 8.427159927513e-05 8.081438306799e+00
1.211250000000e+03 5.242257922795e-03 8.841191665226e-05 8.046881124378e+00
1.211500000000e+03 4.096687675987e-03 9.258187753300e-05 8.011447353422e+00
1.211750000000e+03 2.915969072697e-03 9.674829460590e-05 7.975153186595e+00
1.212000000000e+03 1.708004357188e-03 1.008773041289e-04 7.938014616328e+00
1.212250000000e+03 4.816550510391e-04 1.049347048371e-04 7.900047460582e+00
1.212500000000e+03 -7.533567869143e-04 1.088863443162e-04 7.861267392473e+00
1.212750000000e+03 -1.986568884223e-03 1.126984293990e-04 7.821689972447e+00
1.213000000000e+03 -3.206919252811e-03 1.163378685497e-04 7.781330679345e+00
1.213250000000e+03 -4.402905519846e-03 1.197727177788e-04 7.740204946279e+00
1.213500000000e+03 -5.562760463630e-03 1.229725193458e-04 7.698328192948e+00
1.213750000000e+03 -6.674640676607e-03 1.259086476476e-04 7.655715861827e+00
1.214000000000e+03 -7.726824048091e-03 1.285546456813e-04 7.612383451619e+00
1.214250000000e+03 -8.707912295227e-03 1.308865387554e-04 7.568346549625e+00
1.214500000000e+03 -9.607032502496e-03 1.328831286650e-04 7.523620865804e+00
1.214750000000e+03 -1.041403391157e-02 1.345263025883e-04 7.478222260510e+00
1.215000000000e+03 -1.111967270107e-02 1.358012278514e-04 7.432166774758e+00
1.215250000000e+03 -1.171578210154e-02 1.366965612395e-04 7.385470652617e+00
1.215500000000e+03 -1.219542015089e-02 1.372046319974e-04 7.338150365411e+00
1.215750000000e+03 -1.255299462251e-02 1.373215485046e-04 7.290222626553e+00
1.216000000000e+03 -1.278435779693e-02 1.370472847152e-04 7.241704407644e+00
1.216250000000e+03 -1.288687350976e-02 1.363857518124e-04 7.192612944286e+00
1.216500000000e+03 -1.285945136366e-02 1.353447915050e-04 7.142965740278e+00
1.216750000000e+03 -1.270254966063e-02 1.339360935142e-04 7.092780566549e+00
1.217000000000e+03 -1.241815023878e-02 1.321751043943e-04 7.042075450944e+00
1.217250000000e+03 -1.200970353936e-02 1.300808880420e-04 6.990868666249e+00
1.217500000000e+03 -1.148205026849e-02 1.276759058079e-04 6.939178710297e+00
1.217750000000e+03 -1.084132104702e-02 1.249857694672e-04 6.887024283351e+00
1.218000000000e+03 -1.009482186373e-02 1.220389299191e-04 6.834424256161e+00
1.218250000000e+03 -9.250905796390e-03 1.188663253806e-04 6.781397637311e+00
1.218500000000e+03 -8.318837718987e-03 1.155009955804e-04 6.727963536729e+00
1.218750000000e+03 -7.308657980155e-03 1.119776322442e-04 6.674141121673e+00
1.219000000000e+03 -6.231045181354e-03 1.083321298281e-04 6.619949574433e+00
1.219250000000e+03 -5.097184195399e-03 1.046011109055e-04 6.565408045996e+00
1.219500000000e+03 -3.918640840577e-03 1.008214255850e-04 6.510535608043e+00
1.219750000000e+03 -2.707244078404e-03 9.702964714645e-05 6.455351206685e+00
1.220000000000e+03 -1.474978032235e-03 9.326157087894e-05 6.399873611978e+00
1.220250000000e+03 -2.338813054189e-04 8.955176176845e-05 6.344121371778e+00
1.220500000000e+03 1.004046053170e-03 8.593308038546e-05 6.288112767049e+00
1.220750000000e+03 2.226929094164e-03 8.243626730231e-05 6.231865765063e+00
1.221000000000e+03 3.423101337552e-03 7.908957235114e-05 6.175397978515e+00
1.221250000000e+03 4.581186288110e-03 7.591843109656e-05 6.118726627501e+00
1.221500000000e+03 5.690179247810e-03 7.294518293846e-05 6.061868499949e+00
1.221750000000e+03 6.739531379793e-03 7.018893540869e-05 6.004839921753e+00
1.222000000000e+03 7.719237319952e-03 6.766537992398e-05 5.947656725757e+00
1.222250000000e+03 8.619927801436e-03 6.538673619216e-05 5.890334224581e+00
1.222500000000e+03 9.432966122696e-03 6.336169339730e-05 5.832887191545e+00
1.222750000000e+03 1.015054979986e-02 6.159549065596e-05 5.775329838908e+00
1.223000000000e+03 1.076581338714e-02 6.009005287258e-05 5.717675807141e+00
1.223250000000e+03 1.127293332570e-02 5.884411641149e-05 5.659938151047e+00
1.223500000000e+03 1.166722908502e-02 5.785342621051e-05 5.602129337036e+00
1.223750000000e+03 1.194526037141e-02 5.711096648661e-05 5.544261237599e+00
1.224000000000e+03 1.210491355882e-02 5.660720361500e-05 5.486345136727e+00
1.224250000000e+03 1.214547674293e-02 5.633035894548e-05 5.428391733669e+00
1.224500000000e+03 1.206769691365e-02 5.626667827877e-05 5.370411155226e+00
1.224750000000e+03 1.187381685955e-02 5.640070370272e-05 5.312412972401e+00
1.225000000000e+03 1.156758947163e-02 5.671553573006e-05 5.254406219623e+00
1.225250000000e+03 1.115426509382e-02 5.719308712665e-05 5.196399422267e+00
1.225500000000e+03 1.064055170014e-02 5.781431995508e-05 5.138400628506e+00
1.225750000000e+03 1.003454617658e-02 5.855946605343e-05 5.080417448328e+00
1.226000000000e+03 9.345637741089e-03 5.940822687836e-05 5.022457097457e+00
1.226250000000e+03 8.584383478452e-03 6.033995838886e-05 4.964526449773e+00
1.226500000000e+03 7.762358989287e-03 6.133383750925e-05 4.906632095800e+00
1.226750000000e+03 6.891986848151e-03 6.236901549087e-05 4.848780408597e+00
1.227000000000e+03 5.986346526244e-03 6.342476032450e-05 4.790977616436e+00
1.227250000000e+03 5.058970347557e-03 6.448058932521e-05 4.733229882124e+00
1.227500000000e+03 4.123630263662e-03 6.551639843291e-05 4.675543388562e+00
1.227750000000e+03 3.194120735944e-03 6.651258763737e-05 4.617924429364e+00
1.228000000000e+03 2.284042271824e-03 6.745018664384e-05 4.560379504969e+00
1.228250000000e+03 1.406591624712e-03 6.831098065888e-05 4.502915420949e+00
1.228500000000e+03 5.743621797029e-04 6.907763851399e-05 4.445539389678e+00
1.228750000000e+03 -2.008399907633e-04 6.973384037856e-05 4.388259131081e+00
1.229000000000e+03 -9.081620471302e-04 7.026440887919e-05 4.331082973795e+00
1.229250000000e+03 -1.537848054522e-03 7.065543431053e-05 4.274019952121e+00
1.229500000000e+03 -2.081359323328e-03 7.089439499716e-05 4.217079898979e+00
1.229750000000e+03 -2.531469526570e-03 7.097027001080e-05 4.160273532829e+00
1.230000000000e+03 -2.882333513534e-03 7.087364513170e-05 4.103612535142e+00
1.230250000000e+03 -3.129531100275e-03 7.059680495827e-05 4.047109619911e+00
1.230500000000e+03 -3.270085216288e-03 7.013380564244e-05 3.990778590227e+00
1.230750000000e+03 -3.302457210843e-03 6.948052582900e-05 3.934634384417e+00
1.231000000000e+03 -3.226520109550e-03 6.863469761817e-05 3.878693107771e+00
1.231250000000e+03 -3.043512496261e-03 6.759591456001e-05 3.822972050685e+00
1.231500000000e+03 -2.755975959539e-03 6.636561637996e-05 3.767489693731e+00
1.231750000000e+03 -2.367677668321e-03 6.494704694029e-05 3.712265697095e+00
1.232000000000e+03 -1.883521927587e-03 6.334519052512e-05 3.657320878032e+00
1.232250000000e+03 -1.309452284213e-03 6.156668401103e-05 3.602677173893e+00
1.232500000000e+03 -6.523470051803e-04 5.961970961876e-05 3.548357592844e+00
1.232750000000e+03 8.008962274839e-05 5.751387033451e-05 3.494386154339e+00
1.233000000000e+03 8.794388494442e-04 5.526005080667e-05 3.440787818256e+00
1.233250000000e+03 1.736679926267e-03 5.287026812739e-05 3.387588405328e+00
1.233500000000e+03 2.642301958935e-03 5.035751667809e-05 3.334814510962e+00
1.233750000000e+03 3.586414558082e-03 4.773561045487e-05 3.282493411861e+00
1.234000000000e+03 4.558856060041e-03 4.501902767784e-05 3.230652968518e+00
1.234250000000e+03 5.549298949243e-03 4.222275870855e-05 3.179321523895e+00
1.234500000000e+03 6.547351683084e-03 3.936216299091e-05 3.128527800337e+00
1.234750000000e+03 7.542656926652e-03 3.645286387399e-05 3.078300794812e+00
1.235000000000e+03 8.524985596679e-03 3.351062124504e-05 3.028669674093e+00
1.235250000000e+03 9.484326605018e-03 3.055123304735e-05 2.979663670447e+00
1.235500000000e+03 1.041097171989e-02 2.759046371556e-05 2.931311978532e+00
1.235750000000e+03 1.129559545250e-02 2.464398724530e-05 2.883643653807e+00
1.236000000000e+03 1.212932946825e-02 2.172734846156e-05 2.836687513213e+00
1.236250000000e+03 1.290383088920e-02 1.885593957118e-05 2.790472037906e+00
1.236500000000e+03 1.361134433156e-02 1.604499529947e-05 2.745025278835e+00
1.236750000000e+03 1.424475679981e-02 1.330959550383e-05 2.700374764575e+00
1.237000000000e+03 1.479764551931e-02 1.066467585434e-05 2.656547412569e+00
1.237250000000e+03 1.526431774789e-02 8.125042536722e-06 2.613569442698e+00
1.237500000000e+03 1.563984282476e-02 5.705387975619e-06 2.571466294791e+00
1.237750000000e+03 1.592007571133e-02 3.420296330908e-06 2.530262548740e+00
1.238000000000e+03 1.610167257526e-02 1.284244618677e-06 2.489981849119e+00
1.238250000000e+03 1.618209793524e-02 -6.884132761342e-07 2.450646833355e+00
1.238500000000e+03 1.615962394074e-02 -2.483482006821e-06 2.412279064435e+00
1.238750000000e+03 1.603332224246e-02 -4.086979112944e-06 2.374898969064e+00
1.239000000000e+03 1.580304887667e-02 -5.485214592760e-06 2.338525780701e+00
1.239250000000e+03 1.546942307747e-02 -6.664894466879e-06 2.303177489127e+00
1.239500000000e+03 1.503380078426e-02 -7.613255582906e-06 2.268870796603e+00
1.239750000000e+03 1.449824373141e-02 -8.318222954440e-06 2.235621080868e+00
1.240000000000e+03 1.386548517745e-02 -8.768588577457e-06 2.203442366218e+00
1.240250000000e+03 1.313889325641e-02 -8.954178191606e-06 2.172347302679e+00
1.240500000000e+03 1.232243290426e-02 -8.866119354356e-06 2.142347153623e+00
1.240750000000e+03 1.142062700768e-02 -8.497061904755e-06 2.113451792573e+00
1.241000000000e+03 1.043851792288e-02 -7.841397566294e-06 2.085669709082e+00
1.241250000000e+03 9.381629790639e-03 -6.895505583054e-06 2.059008024120e+00
1.241500000000e+03 8.255931727835e-03 -5.657986877211e-06 2.033472514419e+00
1.241750000000e+03 7.067802972748e-03 -4.129888656862e-06 2.009067646773e+00
1.242000000000e+03 5.823998990891e-03 -2.314906376838e-06 1.985796620880e+00
1.242250000000e+03 4.531619268952e-03 -2.195626788160e-07 1.963661421337e+00
1.242500000000e+03 3.198075409238e-03 2.146648236362e-06 1.942662876893e+00
1.242750000000e+03 1.831060846451e-03 4.771149457627e-06 1.922800729696e+00
1.243000000000e+03 4.385187727410e-04 7.638217909028e-06 1.904073708352e+00
1.243250000000e+03 -9.713891646788e-04 1.072896439663e-05 1.886479611056e+00
1.243500000000e+03 -2.390317603813e-03 1.402137105999e-05 1.870015389782e+00
1.243750000000e+03 -3.809773073565e-03 1.749037814150e-05 1.854677243572e+00
1.244000000000e+03 -5.221154501157e-03 2.110803254524e-05 1.840460710288e+00
1.244250000000e+03 -6.615796259032e-03 2.484369022257e-05 1.827360765858e+00
1.244500000000e+03 -7.985017126190e-03 2.866427934073e-05 1.815371919790e+00
1.244750000000e+03 -9.320173433713e-03 3.253461781819e-05 1.804488314168e+00
1.245000000000e+03 -1.061271780786e-02 3.641778432040e-05 1.794703821450e+00
1.245250000000e+03 -1.185426373849e-02 4.027554128216e-05 1.786012136913e+00
1.245500000000e+03 -1.303665486986e-02 4.406880106467e-05 1.778406872538e+00
1.245750000000e+03 -1.415203987206e-02 4.775813293437e-05 1.771881641500e+00
1.246000000000e+03 -1.519295144680e-02 5.130430183742e-05 1.766430141853e+00
1.246250000000e+03 -1.615238921564e-02 5.466883711752e-05 1.762046230730e+00
1.246500000000e+03 -1.702390510664e-02 5.781460080415e-05 1.758723991769e+00
1.246750000000e+03 -1.780169029389e-02 6.070636894331e-05 1.756457797082e+00
1.247000000000e+03 -1.848066181206e-02 6.331142405216e-05 1.755242357108e+00
1.247250000000e+03 -1.905654787325e-02 6.560011779652e-05 1.755072765163e+00
1.247500000000e+03 -1.952596948953e-02 6.754640846529e-05 1.755944530518e+00
1.247750000000e+03 -1.988651680412e-02 6.912836337575e-05 1.757853602742e+00
1.248000000000e+03 -2.013681863591e-02 7.032861477949e-05 1.760796388072e+00
1.248250000000e+03 -2.027660255118e-02 7.113475709128e-05 1.764769755465e+00
1.248500000000e+03 -2.030674397099e-02 7.153967780085e-05 1.769771034422e+00
1.248750000000e+03 -2.022930276665e-02 7.154181312827e-05 1.775798005356e+00
1.249000000000e+03 -2.004754495950e-02 7.114531984223e-05 1.782848881610e+00
1.249250000000e+03 -1.976594860627e-02 7.036015923070e-05 1.790922285174e+00
1.249500000000e+03 -1.939019204272e-02 6.920208605363e-05 1.800017215678e+00
1.249750000000e+03 -1.892712426999e-02 6.769254308561e-05 1.810133014940e+00
1.250000000000e+03 -1.838471595944e-02 6.585845642970e-05 1.821269326218e+00
1.250250000000e+03 -1.777199106681e-02 6.373193528539e-05 1.833426049423e+00
1.250500000000e+03 -1.709893992542e-02 6.134987936493e-05 1.846603294570e+00
1.250750000000e+03 -1.637641313987e-02 5.875349565687e-05 1.860801331832e+00
1.251000000000e+03 -1.561599772400e-02 5.598773442250e-05 1.876020539638e+00
1.251250000000e+03 -1.482987759589e-02 5.310065189179e-05 1.892261353431e+00
1.251500000000e+03 -1.403067877911e-02 5.014270825349e-05 1.909524212250e+00
1.251750000000e+03 -1.323130207276e-02 4.716601324226e-05 1.927809505126e+00
1.252000000000e+03 -1.244474631346e-02 4.422353260300e-05 1.947117519512e+00
1.252250000000e+03 -1.168392324466e-02 4.136826676920e-05 1.967448387461e+00
1.252500000000e+03 -1.096146869225e-02 3.865241775641e-05 1.988802034188e+00
1.252750000000e+03 -1.028955208146e-02 3.612655707672e-05 2.011178127322e+00
1.253000000000e+03 -9.679687893850e-03 3.383881150412e-05 2.034576024620e+00
1.253250000000e+03 -9.142552412856e-03 3.183407767840e-05 2.058994725286e+00
1.253500000000e+03 -8.687809305761e-03 3.015328478789e-05 2.084432818476e+00
1.253750000000e+03 -8.323946772871e-03 2.883271231541e-05 2.110888435304e+00
1.254000000000e+03 -8.058130353821e-03 2.790338186018e-05 2.138359198168e+00
1.254250000000e+03 -7.896073068230e-03 2.739052784761e-05 2.166842173113e+00
1.254500000000e+03 -7.841927423380e-03 2.731316420268e-05 2.196333819801e+00
1.254750000000e+03 -7.898199291510e-03 2.768374588968e-05 2.226829944398e+00
1.255000000000e+03 -8.065687884191e-03 2.850794103210e-05 2.258325651290e+00
1.255250000000e+03 -8.343452715099e-03 2.978451342298e-05 2.290815296041e+00
1.255500000000e+03 -8.728807075668e-03 3.150530540130e-05 2.324292440845e+00
1.255750000000e+03 -9.217340970985e-03 3.365536347871e-05 2.358749810508e+00
1.256000000000e+03 -9.802971734548e-03 3.621315431190e-05 2.394179251857e+00
1.256250000000e+03 -1.047802314260e-02 3.915087878348e-05 2.430571695984e+00
1.256500000000e+03 -1.123332973037e-02 4.243489981620e-05 2.467917125457e+00
1.256750000000e+03 -1.205836765565e-02 4.602626753322e-05 2.506204545754e+00
1.257000000000e+03 -1.294140767811e-02 4.988132768513e-05 2.545421963044e+00
1.257250000000e+03 -1.386968849852e-02 5.395236505465e-05 2.585556368654e+00
1.257500000000e+03 -1.482960785067e-02 5.818836946861e-05 2.626593731133e+00
1.257750000000e+03 -1.580692708212e-02 6.253581387597e-05 2.668518996753e+00
1.258000000000e+03 -1.678698697519e-02 6.693946910372e-05 2.711316098944e+00
1.258250000000e+03 -1.775492994103e-02 7.134323800484e-05 2.754967977405e+00
1.258500000000e+03 -1.869592542512e-02 7.569099716279e-05 2.799456606745e+00
1.258750000000e+03 -1.959539426495e-02 7.992742864299e-05 2.844763035332e+00
1.259000000000e+03 -2.043922850180e-02 8.399883022644e-05 2.890867433821e+00
1.259250000000e+03 -2.121400341895e-02 8.785389225094e-05 2.937749153274e+00
1.259500000000e+03 -2.190717657621e-02 9.144442340900e-05 2.985386792778e+00
1.259750000000e+03 -2.250727377881e-02 9.472602632041e-05 3.033758275143e+00
1.260000000000e+03 -2.300405517756e-02 9.765869955899e-05 3.082840930776e+00
1.260250000000e+03 -2.338866333201e-02 1.002073712726e-04 3.132611587804e+00
1.260500000000e+03 -2.365374637132e-02 1.023423465434e-04 3.183046668167e+00
1.260750000000e+03 -2.379355970735e-02 1.040396748302e-04 3.234122287699e+00
1.261000000000e+03 -2.380403968707e-02 1.052814215261e-04 3.285814359542e+00
1.261250000000e+03 -2.368285380899e-02 1.060558550629e-04 3.338098698858e+00
1.261500000000e+03 -2.342942273987e-02 1.063575374654e-04 3.390951127972e+00
1.261750000000e+03 -2.304491610502e-02 1.061873252335e-04 3.444347580129e+00
1.262000000000e+03 -2.253222408601e-02 1.055522853141e-04 3.498264200508e+00
1.262250000000e+03 -2.189590274475e-02 1.044655194573e-04 3.552677443251e+00
1.262500000000e+03 -2.114209607080e-02 1.029459130064e-04 3.607564162815e+00
1.262750000000e+03 -2.027843752827e-02 1.010178092430e-04 3.662901698664e+00
1.263000000000e+03 -1.931393053843e-02 9.871061203798e-05 3.718667951840e+00
1.263250000000e+03 -1.825881160500e-02 9.605832806531e-05 3.774841452192e+00
1.263500000000e+03 -1.712439916214e-02 9.309905588276e-05 3.831401415476e+00
1.263750000000e+03 -1.592292894680e-02 8.987442811198e-05 3.888327789086e+00
1.264000000000e+03 -1.466737981433e-02 8.642901639935e-05 3.945601285591e+00
1.264250000000e+03 -1.337129293547e-02 8.280970868560e-05 4.003203403692e+00
1.264500000000e+03 -1.204858632085e-02 7.906506538372e-05 4.061116435656e+00
1.264750000000e+03 -1.071336822418e-02 7.524465606337e-05 4.119323461186e+00
1.265000000000e+03 -9.379752000699e-03 7.139841464548e-05 4.177808327101e+00
1.265250000000e+03 -8.061674757332e-03 6.757600620108e-05 4.236555613594e+00
1.265500000000e+03 -6.772722815472e-03 6.382616065809e-05 4.295550586393e+00
1.265750000000e+03 -5.525965909513e-03 6.019606683258e-05 4.354779135921e+00
1.266000000000e+03 -4.333802827305e-03 5.673079251700e-05 4.414227703527e+00
1.266250000000e+03 -3.207819205976e-03 5.347273282433e-05 4.473883196663e+00
1.266500000000e+03 -2.158660488501e-03 5.046111202170e-05 4.533732893046e+00
1.266750000000e+03 -1.195920934148e-03 4.773152960405e-05 4.593764335512e+00
1.267000000000e+03 -3.280485998192e-04 4.531555813914e-05 4.653965219924e+00
1.267250000000e+03 4.377305569313e-04 4.324040496051e-05 4.714323276154e+00
1.267500000000e+03 1.095471934909e-03 4.152863170559e-05 4.774826146284e+00
1.267750000000e+03 1.640551708944e-03 4.019794334914e-05 4.835461259664e+00
1.268000000000e+03 2.069689005968e-03 3.926104169749e-05 4.896215709049e+00
1.268250000000e+03 2.380950328009e-03 3.872554624459e-05 4.957076128792e+00
1.268500000000e+03 2.573735503189e-03 3.859398713910e-05 5.018028577208e+00
1.268750000000e+03 2.648749016644e-03 3.886385989699e-05 5.079058426317e+00
1.269000000000e+03 2.607954128808e-03 3.952775131177e-05 5.140150259379e+00
1.269250000000e+03 2.454514561728e-03 4.057352338668e-05 5.201287779921e+00
1.269500000000e+03 2.192722247391e-03 4.198455986903e-05 5.262453732717e+00
1.269750000000e+03 1.827913765196e-03 4.374006678895e-05 5.323629838279e+00
1.270000000000e+03 1.366377956754e-03 4.581542225604e-05 5.384796743716e+00
1.270250000000e+03 8.152542799598e-04 4.818257091693e-05 5.445933989062e+00
1.270500000000e+03 1.824248683962e-04 5.081045833918e-05 5.507019990537e+00
1.270750000000e+03 -5.235979009612e-04 5.366549360147e-05 5.568032042519e+00
1.271000000000e+03 -1.293787957895e-03 5.671203971352e-05 5.628946336118e+00
1.271250000000e+03 -2.118723676042e-03 5.991291938495e-05 5.689737995942e+00
1.271500000000e+03 -2.988706523348e-03 6.322993187138e-05 5.750381134320e+00
1.271750000000e+03 -3.893878980069e-03 6.662437274657e-05 5.810848921955e+00
1.272000000000e+03 -4.824340037021e-03 7.005754897771e-05 5.871113673945e+00
1.272250000000e+03 -5.770257928392e-03 7.349128446119e-05 5.931146951199e+00
1.272500000000e+03 -6.721978218606e-03 7.688840706926e-05 5.990919673821e+00
1.272750000000e+03 -7.670126934344e-03 8.021321229776e-05 6.050402246517e+00
1.273000000000e+03 -8.605706980189e-03 8.343189126889e-05 6.109564692944e+00
1.273250000000e+03 -9.520189434499e-03 8.651295553783e-05 6.168376798656e+00
1.273500000000e+03 -1.040559517130e-02 8.942758067484e-05 6.226808258387e+00
1.273750000000e+03 -1.125457113649e-02 9.214992925499e-05 6.284828827726e+00
1.274000000000e+03 -1.206045558691e-02 9.465743102535e-05 6.342408475136e+00
1.274250000000e+03 -1.281733730974e-02 9.693102097752e-05 6.399517533670e+00
1.274500000000e+03 -1.352010298648e-02 9.895528499576e-05 6.456126848867e+00
1.274750000000e+03 -1.416447802875e-02 1.007185925587e-04 6.512207922254e+00
1.275000000000e+03 -1.474705495717e-02 1.022132046868e-04 6.567733046636e+00
1.275250000000e+03 -1.526531480888e-02 1.034352906686e-04 6.622675433274e+00
1.275500000000e+03 -1.571763591892e-02 1.043848987171e-04 6.677009327563e+00
1.275750000000e+03 -1.610329566587e-02 1.050658877093e-04 6.730710113285e+00
1.276000000000e+03 -1.642246063278e-02 1.054858102259e-04 6.783754402969e+00
1.276250000000e+03 -1.667616732975e-02 1.056557279127e-04 6.836120113759e+00
1.276500000000e+03 -1.686629486747e-02 1.055900275197e-04 6.887786528464e+00
1.276750000000e+03 -1.699552734360e-02 1.053061704221e-04 6.938734340546e+00
1.277000000000e+03 -1.706730785004e-02 1.048244077584e-04 6.988945683152e+00
1.277250000000e+03 -1.708578529546e-02 1.041674630168e-04 7.038404142454e+00
1.277500000000e+03 -1.705575267159e-02 1.033601869667e-04 7.087094755011e+00
1.277750000000e+03 -1.698257887276e-02 1.024291996294e-04 7.135003990191e+00
1.278000000000e+03 -1.687213460413e-02 1.014025169517e-04 7.182119718139e+00
1.278250000000e+03 -1.673071239221e-02 1.003091336454e-04 7.228431164407e+00
1.278500000000e+03 -1.656494215973e-02 9.917859583874e-05 7.273928852381e+00
1.278750000000e+03 -1.638170318946e-02 9.804058523896e-05 7.318604534990e+00
1.279000000000e+03 -1.618803294881e-02 9.692450142693e-05 7.362451116931e+00
1.279250000000e+03 -1.599103428715e-02 9.585906433582e-05 7.405462569359e+00
1.279500000000e+03 -1.579778166285e-02 9.487188163282e-05 7.447633838414e+00
1.279750000000e+03 -1.561522716526e-02 9.398906006902e-05 7.488960749398e+00
1.280000000000e+03 -1.545010812284e-02 9.323483037990e-05 7.529439908657e+00
1.280250000000e+03 -1.530885568234e-02 9.263122120856e-05 7.569068603906e+00
1.280500000000e+03 -1.519750715378e-02 9.219773443356e-05 7.607844705831e+00
1.280750000000e+03 -1.512162190180e-02 9.195104361856e-05 7.645766571642e+00
1.281000000000e+03 -1.508620169475e-02 9.190474861506e-05 7.682832952017e+00
1.281250000000e+03 -1.509561760127e-02 9.206917432830e-05 7.719042903547e+00
1.281500000000e+03 -1.515354177920e-02 9.245120978399e-05 7.754395705627e+00
1.281750000000e+03 -1.526288803129e-02 9.305419816355e-05 7.788890785176e+00
1.282000000000e+03 -1.542576052484e-02 9.387787681259e-05 7.822527648858e+00
1.282250000000e+03 -1.564340991360e-02 9.491836515704e-05 7.855305821214e+00
1.282500000000e+03 -1.591620145228e-02 9.616821165870e-05 7.887224793484e+00
1.282750000000e+03 -1.624359121705e-02 9.761648698237e-05 7.918283977386e+00
1.283000000000e+03 -1.662411550664e-02 9.924893476504e-05 7.948482669808e+00
1.283250000000e+03 -1.705538991009e-02 1.010481661157e-04 7.977820021845e+00
1.283500000000e+03 -1.753412229966e-02 1.029938681086e-04 8.006295017702e+00
1.283750000000e+03 -1.805613703780e-02 1.050631889450e-04 8.033906458031e+00
1.284000000000e+03 -1.861641216787e-02 1.072310244249e-04 8.060652948991e+00
1.284250000000e+03 -1.920912935027e-02 1.094703462031e-04 8.086532897204e+00
1.284500000000e+03 -1.982773630244e-02 1.117526081613e-04 8.111544508917e+00
1.284750000000e+03 -2.046502137734e-02 1.140481652525e-04 8.135685790190e+00
1.285000000000e+03 -2.111320002654e-02 1.163267047480e-04 8.158954551278e+00
1.285250000000e+03 -2.176401188054e-02 1.185576846473e-04 8.181348412373e+00
1.285500000000e+03 -2.240882801260e-02 1.207107788416e-04 8.202864808222e+00
1.285750000000e+03 -2.303876643770e-02 1.227563131670e-04 8.223500994935e+00
1.286000000000e+03 -2.364481474599e-02 1.246656876968e-04 8.243254055044e+00
1.286250000000e+03 -2.421795804312e-02 1.264117807675e-04 8.262120901657e+00
1.286500000000e+03 -2.474930995145e-02 1.279693297898e-04 8.280098282234e+00
1.286750000000e+03 -2.523024560259e-02 1.293153106684e-04 8.297182778996e+00
1.287000000000e+03 -2.565253315619e-02 1.304291903166e-04 8.313370809596e+00
1.287250000000e+03 -2.600846254486e-02 1.312931973809e-04 8.328658625285e+00
1.287500000000e+03 -2.629096893505e-02 1.318926149748e-04 8.343042307740e+00
1.287750000000e+03 -2.649374811918e-02 1.322159329530e-04 8.356517765793e+00
1.288000000000e+03 -2.661136292211e-02 1.322549788922e-04 8.369080729242e+00
1.288250000000e+03 -2.663933688992e-02 1.320050182410e-04 8.380726743964e+00
1.288500000000e+03 -2.657423415153e-02 1.314647948591e-04 8.391451166970e+00
1.288750000000e+03 -2.641372477260e-02 1.306365170256e-04 8.401249159601e+00
1.289000000000e+03 -2.615663206355e-02 1.295257969807e-04 8.410115684362e+00
1.289250000000e+03 -2.580296312250e-02 1.281415490877e-04 8.418045500666e+00
1.289500000000e+03 -2.535392106948e-02 1.264958442459e-04 8.425033161768e+00
1.289750000000e+03 -2.481189766072e-02 1.246037232905e-04 8.431073015633e+00
1.290000000000e+03 -2.418044877672e-02 1.224829752650e-04 8.436159204116e+00
1.290250000000e+03 -2.346425023979e-02 1.201538795474e-04 8.440285667738e+00
1.290500000000e+03 -2.266903759090e-02 1.176389211741e-04 8.443446148712e+00
1.290750000000e+03 -2.180152807793e-02 1.149624756804e-04 8.445634199628e+00
1.291000000000e+03 -2.086932874297e-02 1.121504759385e-04 8.446843190485e+00
1.291250000000e+03 -1.988083028401e-02 1.092300621151e-04 8.447066319800e+00
1.291500000000e+03 -1.884508939980e-02 1.062292179567e-04 8.446296627225e+00
1.291750000000e+03 -1.777170218475e-02 1.031764010724e-04 8.444527005497e+00
1.292000000000e+03 -1.667066974881e-02 1.001001710510e-04 8.441750215616e+00
1.292250000000e+03 -1.555225906681e-02 9.702882106591e-05 8.437958902887e+00
1.292500000000e+03 -1.442686171171e-02 9.399001914479e-05 8.433145612002e+00
1.292750000000e+03 -1.330485214456e-02 9.101046219104e-05 8.427302804757e+00
1.293000000000e+03 -1.219644840589e-02 8.811554594626e-05 8.420422878478e+00
1.293250000000e+03 -1.111157739669e-02 8.532906238842e-05 8.412498183491e+00
1.293500000000e+03 -1.005974654158e-02 8.267292747144e-05 8.403521043494e+00
1.293750000000e+03 -9.049923963894e-03 8.016693689003e-05 8.393483775978e+00
1.294000000000e+03 -8.090428638894e-03 7.782859459993e-05 8.382378715285e+00
1.294250000000e+03 -7.188831998339e-03 7.567292374180e-05 8.370198235610e+00
1.294500000000e+03 -6.351872109512e-03 7.371230025935e-05 8.356934778204e+00
1.294750000000e+03 -5.585381265857e-03 7.195637562682e-05 8.342580880178e+00
1.295000000000e+03 -4.894227813047e-03 7.041203583444e-05 8.327129207698e+00
1.295250000000e+03 -4.282272140017e-03 6.908339322168e-05 8.310572590885e+00
1.295500000000e+03 -3.752337573309e-03 6.797181902660e-05 8.292904064758e+00
1.295750000000e+03 -3.306195608468e-03 6.707601362535e-05 8.274116913397e+00
1.296000000000e+03 -2.944565826952e-03 6.639211484089e-05 8.254204719924e+00
1.296250000000e+03 -2.667129144894e-03 6.591383651447e-05 8.233161419601e+00
1.296500000000e+03 -2.472554903699e-03 6.563263994988e-05 8.210981359361e+00
1.296750000000e+03 -2.358540723184e-03 6.553793064817e-05 8.187659361901e+00
1.297000000000e+03 -2.321863523425e-03 6.561727656951e-05 8.163190793075e+00
1.297250000000e+03 -2.358442126918e-03 6.585664622963e-05 8.137571634633e+00
1.297500000000e+03 -2.463409812319e-03 6.624066087438e-05 8.110798560058e+00
1.297750000000e+03 -2.631194789225e-03 6.675285535648e-05 8.082869012431e+00
1.298000000000e+03 -2.855609479858e-03 6.737594665926e-05 8.053781285170e+00
1.298250000000e+03 -3.129945372393e-03 6.809210805189e-05 8.023534602966e+00
1.298500000000e+03 -3.447073032797e-03 6.888325763757e-05 7.992129203033e+00
1.298750000000e+03 -3.799546361932e-03 6.973123525519e-05 7.959566414679e+00
1.299000000000e+03 -4.179708227315e-03 7.061811660225e-05 7.925848736981e+00
1.299250000000e+03 -4.579797709936e-03 7.152646657066e-05 7.890979912033e+00
1.299500000000e+03 -4.992055907771e-03 7.243954470268e-05 7.854964994644e+00
1.299750000000e+03 -5.408830020513e-03 7.334149684060e-05 7.817810415501e+00
1.300000000000e+03 -5.822673681431e-03 7.421754401851e-05 7.779524037220e+00
1.300250000000e+03 -6.226442154736e-03 7.505414025866e-05 7.740115203783e+00
1.300500000000e+03 -6.613381406231e-03 7.583912188386e-05 7.699594779995e+00
1.300750000000e+03 -6.977209493717e-03 7.656182554586e-05 7.657975182633e+00
1.301000000000e+03 -7.312189203110e-03 7.721317010972e-05 7.615270400520e+00
1.301250000000e+03 -7.613191031520e-03 7.778571316716e-05 7.571496006002e+00
1.301500000000e+03 -7.875745516017e-03 7.827368041452e-05 7.526669154252e+00
[truncated: 108,906 more chars]
