# Supplementary material for: Tracking Charge Migration with Frequency-Matched Strobo-Spectroscopy
Source: J Phys Chem A. 2024 Jan 2;128(1):20–7. doi: 10.1021/acs.jpca.3c04234 (PMC10788909; doi:10.1021/acs.jpca.3c04234)
Supplement: Supplementary file 2 — jp3c04234_si_002.zip [file jp3c04234_si_002.zip › supplemental data/Data/dipoles/CM-orbital/tau=5.0000.txt]

# CM-orbital-resolved dipole moment for tau = 5.0000 o.c.
0.000000000000e+00 -1.706603541705e-03 2.359602496194e-05 1.638377480866e+00
2.500000000000e-01 -1.707058410146e-03 2.360298516163e-05 1.638690852022e+00
5.000000000000e-01 -1.708427054077e-03 2.362398085309e-05 1.639631853240e+00
7.500000000000e-01 -1.710734664764e-03 2.365931203480e-05 1.641200881791e+00
1.000000000000e+00 -1.713994232439e-03 2.370911855842e-05 1.643385805427e+00
1.250000000000e+00 -1.718185805339e-03 2.377328459352e-05 1.646161435104e+00
1.500000000000e+00 -1.723263313597e-03 2.385154274270e-05 1.649497207234e+00
1.750000000000e+00 -1.729177102578e-03 2.394371716874e-05 1.653368363658e+00
2.000000000000e+00 -1.735890830536e-03 2.404990082605e-05 1.657761696072e+00
2.250000000000e+00 -1.743388068027e-03 2.417047291758e-05 1.662673762270e+00
2.500000000000e+00 -1.751671222286e-03 2.430600704012e-05 1.668105651638e+00
2.750000000000e+00 -1.760754264243e-03 2.445719062025e-05 1.674061467156e+00
3.000000000000e+00 -1.770659452055e-03 2.462480633253e-05 1.680552094367e+00
3.250000000000e+00 -1.781420752695e-03 2.480975581623e-05 1.687600307548e+00
3.500000000000e+00 -1.793094526433e-03 2.501310023956e-05 1.695242858455e+00
3.750000000000e+00 -1.805768717624e-03 2.523604925078e-05 1.703527487228e+00
4.000000000000e+00 -1.819564890950e-03 2.547994751934e-05 1.712508132777e+00
4.250000000000e+00 -1.834626475500e-03 2.574617210244e-05 1.722240862520e+00
4.500000000000e+00 -1.851098533220e-03 2.603600828591e-05 1.732783090296e+00
4.750000000000e+00 -1.869109315306e-03 2.635050762068e-05 1.744193542663e+00
5.000000000000e+00 -1.888762339295e-03 2.669044017073e-05 1.756531573687e+00
5.250000000000e+00 -1.910135076412e-03 2.705628194377e-05 1.769854175202e+00
5.500000000000e+00 -1.933278135768e-03 2.744825443216e-05 1.784212680091e+00
5.750000000000e+00 -1.958211651132e-03 2.786637047572e-05 1.799649889344e+00
6.000000000000e+00 -1.984923023426e-03 2.831048427646e-05 1.816198734496e+00
6.250000000000e+00 -2.013373315495e-03 2.878035515708e-05 1.833882680912e+00
6.500000000000e+00 -2.043513015709e-03 2.927572066833e-05 1.852716901463e+00
6.750000000000e+00 -2.075301751608e-03 2.979636202582e-05 1.872709987276e+00
7.000000000000e+00 -2.108724999809e-03 3.034214543385e-05 1.893866010927e+00
7.250000000000e+00 -2.143801248430e-03 3.091302032265e-05 1.916186235252e+00
7.500000000000e+00 -2.180578415918e-03 3.150897959744e-05 1.939670813698e+00
7.750000000000e+00 -2.219122215101e-03 3.212998884508e-05 1.964320162853e+00
8.000000000000e+00 -2.259501213793e-03 3.277591144110e-05 1.990136327399e+00
8.250000000000e+00 -2.301772177868e-03 3.344647037382e-05 2.017123860137e+00
8.500000000000e+00 -2.345969577193e-03 3.414123656154e-05 2.045290662378e+00
8.750000000000e+00 -2.392101643530e-03 3.485964586047e-05 2.074648316541e+00
9.000000000000e+00 -2.440154454873e-03 3.560104871936e-05 2.105212256683e+00
9.250000000000e+00 -2.490101972401e-03 3.636478000130e-05 2.137001469618e+00
9.500000000000e+00 -2.541917775469e-03 3.715022008771e-05 2.170037938825e+00
9.750000000000e+00 -2.595584108709e-03 3.795681665025e-05 2.204346232559e+00
1.000000000000e+01 -2.651094539977e-03 3.878408951663e-05 2.239952492231e+00
1.025000000000e+01 -2.708451405457e-03 3.963160663173e-05 2.276883626576e+00
1.050000000000e+01 -2.767660627428e-03 4.049895604075e-05 2.315166343781e+00
1.075000000000e+01 -2.828727523175e-03 4.138572332557e-05 2.354826163359e+00
1.100000000000e+01 -2.891654873584e-03 4.229147356150e-05 2.395886041410e+00
1.125000000000e+01 -2.956444194904e-03 4.321573366395e-05 2.438365654482e+00
1.150000000000e+01 -3.023097239960e-03 4.415804226748e-05 2.482280195243e+00
1.175000000000e+01 -3.091616518201e-03 4.511794122558e-05 2.527639338309e+00
1.200000000000e+01 -3.162003437350e-03 4.609488155111e-05 2.574446929421e+00
1.225000000000e+01 -3.234252984303e-03 4.708825893193e-05 2.622700445125e+00
1.250000000000e+01 -3.308346424563e-03 4.809739306239e-05 2.672390609756e+00
1.275000000000e+01 -3.384244124063e-03 4.912149652200e-05 2.723501920969e+00
1.300000000000e+01 -3.461877577764e-03 5.015962281824e-05 2.776012130475e+00
1.325000000000e+01 -3.541145021875e-03 5.121067756278e-05 2.829892544969e+00
1.350000000000e+01 -3.621910242324e-03 5.227339930194e-05 2.885108636267e+00
1.375000000000e+01 -3.704002706064e-03 5.334634578114e-05 2.941619398981e+00
1.400000000000e+01 -3.787223048361e-03 5.442791233765e-05 2.999378820079e+00
1.425000000000e+01 -3.871347560188e-03 5.551632670792e-05 3.058335696933e+00
1.450000000000e+01 -3.956132392574e-03 5.660964148568e-05 3.118433084936e+00
1.475000000000e+01 -4.041318879024e-03 5.770575056024e-05 3.179609123814e+00
1.500000000000e+01 -4.126637548512e-03 5.880240300621e-05 3.241797483034e+00
1.525000000000e+01 -4.211811686109e-03 5.989722018654e-05 3.304927909845e+00
1.550000000000e+01 -4.296560868737e-03 6.098772652272e-05 3.368926853689e+00
1.575000000000e+01 -4.380604926042e-03 6.207138641814e-05 3.433718210200e+00
1.600000000000e+01 -4.463668294438e-03 6.314564879162e-05 3.499223872363e+00
1.625000000000e+01 -4.545484993569e-03 6.420800147361e-05 3.565364832875e+00
1.650000000000e+01 -4.625803282714e-03 6.525601517557e-05 3.632061785823e+00
1.675000000000e+01 -4.704389933080e-03 6.628739162193e-05 3.699236019349e+00
1.700000000000e+01 -4.781033397911e-03 6.730000239635e-05 3.766810108412e+00
1.725000000000e+01 -4.855545948960e-03 6.829192005475e-05 3.834708747698e+00
1.750000000000e+01 -4.927764727916e-03 6.926143879965e-05 3.902859360598e+00
1.775000000000e+01 -4.997551493887e-03 7.020708493460e-05 3.971192654697e+00
1.800000000000e+01 -5.064792462160e-03 7.112762106137e-05 4.039643072145e+00
1.825000000000e+01 -5.129397359305e-03 7.202204206197e-05 4.108149137669e+00
1.850000000000e+01 -5.191298979633e-03 7.288956578405e-05 4.176653712771e+00
1.875000000000e+01 -5.250452803629e-03 7.372963210830e-05 4.245104150402e+00
1.900000000000e+01 -5.306836371830e-03 7.454188677647e-05 4.313452408439e+00
1.925000000000e+01 -5.360449135662e-03 7.532616689485e-05 4.381655055046e+00
1.950000000000e+01 -5.411311767370e-03 7.608248705862e-05 4.449673246676e+00
1.975000000000e+01 -5.459465594622e-03 7.681103207285e-05 4.517472625254e+00
2.000000000000e+01 -5.504971261889e-03 7.751214184529e-05 4.585023162959e+00
2.025000000000e+01 -5.547907389219e-03 7.818629785955e-05 4.652298942435e+00
2.050000000000e+01 -5.588369071749e-03 7.883410968398e-05 4.719277872919e+00
2.075000000000e+01 -5.626466046068e-03 7.945629947292e-05 4.785941341557e+00
2.100000000000e+01 -5.662321344414e-03 8.005368820813e-05 4.852273804023e+00
2.125000000000e+01 -5.696069187685e-03 8.062718082058e-05 4.918262318671e+00
2.150000000000e+01 -5.727853446550e-03 8.117774905103e-05 4.983896035515e+00
2.175000000000e+01 -5.757825189140e-03 8.170641278007e-05 5.049165654657e+00
2.200000000000e+01 -5.786140327585e-03 8.221422102747e-05 5.114062872399e+00
2.225000000000e+01 -5.812956936288e-03 8.270223263415e-05 5.178579838771e+00
2.250000000000e+01 -5.838432047043e-03 8.317148191686e-05 5.242708655184e+00
2.275000000000e+01 -5.862719067733e-03 8.362298674322e-05 5.306440926908e+00
2.300000000000e+01 -5.885964520969e-03 8.405770803796e-05 5.369767404427e+00
2.325000000000e+01 -5.908305462953e-03 8.447654349061e-05 5.432677721433e+00
2.350000000000e+01 -5.929867777844e-03 8.488028800280e-05 5.495160242908e+00
2.375000000000e+01 -5.950763754135e-03 8.526962276850e-05 5.557202024669e+00
2.400000000000e+01 -5.971090937178e-03 8.564510322695e-05 5.618788886503e+00
2.425000000000e+01 -5.990931809876e-03 8.600722875915e-05 5.679905584624e+00
2.450000000000e+01 -6.010352651043e-03 8.635640881297e-05 5.740536072817e+00
2.475000000000e+01 -6.029403512716e-03 8.669292600938e-05 5.800663840909e+00
2.500000000000e+01 -6.048119263404e-03 8.701697025390e-05 5.860272303749e+00
2.525000000000e+01 -6.066519831627e-03 8.732866946234e-05 5.919345228647e+00
2.550000000000e+01 -6.084610842741e-03 8.762800779413e-05 5.977867184757e+00
2.575000000000e+01 -6.102385649608e-03 8.791494396540e-05 6.035823991631e+00
2.600000000000e+01 -6.119826998210e-03 8.818936846822e-05 6.093203152962e+00
2.625000000000e+01 -6.136907695247e-03 8.845113858755e-05 6.149994263774e+00
2.650000000000e+01 -6.153592227143e-03 8.870008610032e-05 6.206189377268e+00
2.675000000000e+01 -6.169839180118e-03 8.893605338772e-05 6.261783318451e+00
2.700000000000e+01 -6.185602468098e-03 8.915888622260e-05 6.316773934006e+00
2.725000000000e+01 -6.200832076488e-03 8.936843783236e-05 6.371162273554e+00
2.750000000000e+01 -6.215475624361e-03 8.956458342388e-05 6.424952694317e+00
2.775000000000e+01 -6.229480257239e-03 8.974722786698e-05 6.478152878622e+00
2.800000000000e+01 -6.242793659512e-03 8.991631155936e-05 6.530773762141e+00
2.825000000000e+01 -6.255364409809e-03 9.007182045620e-05 6.582829375195e+00
2.850000000000e+01 -6.267143019290e-03 9.021378950927e-05 6.634336598217e+00
2.875000000000e+01 -6.278083544772e-03 9.034228111071e-05 6.685314831760e+00
2.900000000000e+01 -6.288144640311e-03 9.045741519983e-05 6.735785589256e+00
2.925000000000e+01 -6.297289883504e-03 9.055936728672e-05 6.785772027981e+00
2.950000000000e+01 -6.305488261674e-03 9.064836794920e-05 6.835298433455e+00
2.975000000000e+01 -6.312715319734e-03 9.072470101870e-05 6.884389669191e+00
3.000000000000e+01 -6.318954379997e-03 9.078869712045e-05 6.933070607531e+00
3.025000000000e+01 -6.324197105522e-03 9.084076855995e-05 6.981365559722e+00
3.050000000000e+01 -6.328443619596e-03 9.088138606436e-05 7.029297724952e+00
3.075000000000e+01 -6.331702908712e-03 9.091107954012e-05 7.076888675775e+00
3.100000000000e+01 -6.333993558447e-03 9.093043949412e-05 7.124157893618e+00
3.125000000000e+01 -6.335344256804e-03 9.094010154437e-05 7.171122367973e+00
3.150000000000e+01 -6.335793725231e-03 9.094075915270e-05 7.217796270720e+00
3.175000000000e+01 -6.335390104231e-03 9.093316509132e-05 7.264190713616e+00
3.200000000000e+01 -6.334190243965e-03 9.091812096954e-05 7.310313594850e+00
3.225000000000e+01 -6.332259092267e-03 9.089646872476e-05 7.356169534578e+00
3.250000000000e+01 -6.329668867456e-03 9.086908086398e-05 7.401759901019e+00
3.275000000000e+01 -6.326497740931e-03 9.083684552896e-05 7.447082924914e+00
3.300000000000e+01 -6.322828022420e-03 9.080065135597e-05 7.492133898087e+00
3.325000000000e+01 -6.318744122722e-03 9.076137066349e-05 7.536905450228e+00
3.350000000000e+01 -6.314330573479e-03 9.071984105874e-05 7.581387891188e+00
3.375000000000e+01 -6.309670161184e-03 9.067684508338e-05 7.625569606297e+00
3.400000000000e+01 -6.304842079464e-03 9.063309025645e-05 7.669437492700e+00
3.425000000000e+01 -6.299920057367e-03 9.058918572358e-05 7.712977417380e+00
3.450000000000e+01 -6.294970468904e-03 9.054561424404e-05 7.756174682181e+00
3.475000000000e+01 -6.290050643034e-03 9.050273296804e-05 7.799014477398e+00
3.500000000000e+01 -6.285207604688e-03 9.046078034725e-05 7.841482307158e+00
3.525000000000e+01 -6.280477312816e-03 9.041983900962e-05 7.883564369983e+00
3.550000000000e+01 -6.275884359184e-03 9.037981473364e-05 7.925247878468e+00
3.575000000000e+01 -6.271441767030e-03 9.034039810735e-05 7.966521303904e+00
3.600000000000e+01 -6.267151071340e-03 9.030120320111e-05 8.007374532407e+00
3.625000000000e+01 -6.263002796733e-03 9.026168455434e-05 8.047798924103e+00
3.650000000000e+01 -6.258977215443e-03 9.022111429377e-05 8.087787272615e+00
3.675000000000e+01 -6.255045479222e-03 9.017863739519e-05 8.127333661266e+00
3.700000000000e+01 -6.251170923839e-03 9.013327647664e-05 8.166433222382e+00
3.725000000000e+01 -6.247310726434e-03 9.008395147664e-05 8.205081800386e+00
3.750000000000e+01 -6.243417644733e-03 9.002955077508e-05 8.243275531932e+00
3.775000000000e+01 -6.239441652443e-03 8.996884317874e-05 8.281010351031e+00
3.800000000000e+01 -6.235331601342e-03 8.990055874583e-05 8.318281440271e+00
3.825000000000e+01 -6.231036918495e-03 8.982346683389e-05 8.355082644193e+00
3.850000000000e+01 -6.226509285445e-03 8.973638653062e-05 8.391405866342e+00
3.875000000000e+01 -6.221704247725e-03 8.963821439217e-05 8.427240468784e+00
3.900000000000e+01 -6.216582666974e-03 8.952795578310e-05 8.462572694533e+00
3.925000000000e+01 -6.211111930931e-03 8.940475429334e-05 8.497385132989e+00
3.950000000000e+01 -6.205266878851e-03 8.926791957600e-05 8.531656248943e+00
3.975000000000e+01 -6.199030429290e-03 8.911695192326e-05 8.565359992170e+00
4.000000000000e+01 -6.192393934347e-03 8.895156371780e-05 8.598465504162e+00
4.025000000000e+01 -6.185357244991e-03 8.877169586136e-05 8.630936933352e+00
4.050000000000e+01 -6.177928509096e-03 8.857752358710e-05 8.662733366355e+00
4.075000000000e+01 -6.170123673999e-03 8.836946477497e-05 8.693808878257e+00
4.100000000000e+01 -6.161965701069e-03 8.814817741323e-05 8.724112702551e+00
4.125000000000e+01 -6.153483480624e-03 8.791453594842e-05 8.753589514995e+00
4.150000000000e+01 -6.144710470291e-03 8.766964586071e-05 8.782179827043e+00
4.175000000000e+01 -6.135683410379e-03 8.741482440905e-05 8.809820474117e+00
4.200000000000e+01 -6.126440960811e-03 8.715154227915e-05 8.836445191767e+00
4.225000000000e+01 -6.117021996335e-03 8.688143224103e-05 8.861985257187e+00
4.250000000000e+01 -6.107464032411e-03 8.660623588869e-05 8.886370187925e+00
4.275000000000e+01 -6.097801950654e-03 8.632777482853e-05 8.909528473500e+00
4.300000000000e+01 -6.088066776609e-03 8.604789899605e-05 8.931388324723e+00
4.325000000000e+01 -6.078285397042e-03 8.576855267736e-05 8.951878431291e+00
4.350000000000e+01 -6.068480026664e-03 8.549154647647e-05 8.970928698540e+00
4.375000000000e+01 -6.058667741520e-03 8.521878220255e-05 8.988470966117e+00
4.400000000000e+01 -6.048860713176e-03 8.495205422485e-05 9.004439680807e+00
4.425000000000e+01 -6.039066826942e-03 8.469303946967e-05 9.018772522478e+00
4.450000000000e+01 -6.029290399455e-03 8.444334732780e-05 9.031410966214e+00
4.475000000000e+01 -6.019533215791e-03 8.420448746904e-05 9.042300786767e+00
4.500000000000e+01 -6.009795790149e-03 8.397785536859e-05 9.051392482725e+00
4.525000000000e+01 -6.000078785113e-03 8.376472602384e-05 9.058641641581e+00
4.550000000000e+01 -5.990384490048e-03 8.356625038489e-05 9.064009228651e+00
4.575000000000e+01 -5.980718266631e-03 8.338345530151e-05 9.067461815974e+00
4.600000000000e+01 -5.971089880493e-03 8.321724271021e-05 9.068971749189e+00
4.625000000000e+01 -5.961514643709e-03 8.306839049632e-05 9.068517268144e+00
4.650000000000e+01 -5.952014314544e-03 8.293755355826e-05 9.066082577012e+00
4.675000000000e+01 -5.942617722681e-03 8.282526390932e-05 9.061657878646e+00
4.700000000000e+01 -5.933361074275e-03 8.273193005756e-05 9.055239378974e+00
4.725000000000e+01 -5.924287911916e-03 8.265783514078e-05 9.046829258922e+00
4.750000000000e+01 -5.915448720259e-03 8.260313508499e-05 9.036435626660e+00
4.775000000000e+01 -5.906900161226e-03 8.256785508684e-05 9.024072447168e+00
4.800000000000e+01 -5.898704002930e-03 8.255188480671e-05 9.009759445965e+00
4.825000000000e+01 -5.890925780597e-03 8.255497230317e-05 8.993521986065e+00
4.850000000000e+01 -5.883633274160e-03 8.257672167239e-05 8.975390918434e+00
4.875000000000e+01 -5.876894825328e-03 8.261658794134e-05 8.955402399957e+00
4.900000000000e+01 -5.870777567817e-03 8.267387328598e-05 8.933597662524e+00
4.925000000000e+01 -5.865345639569e-03 8.274772507233e-05 8.910022747191e+00
4.950000000000e+01 -5.860658426531e-03 8.283713487481e-05 8.884728179198e+00
4.975000000000e+01 -5.856768934236e-03 8.294092367572e-05 8.857768599694e+00
5.000000000000e+01 -5.853722327401e-03 8.305774854686e-05 8.829202332835e+00
5.025000000000e+01 -5.851554760142e-03 8.318616559899e-05 8.799090901669e+00
5.050000000000e+01 -5.850292299262e-03 8.332471333453e-05 8.767498491515e+00
5.075000000000e+01 -5.849949828364e-03 8.347166983086e-05 8.734491359906e+00
5.100000000000e+01 -5.850531129931e-03 8.362517711138e-05 8.700137214275e+00
5.125000000000e+01 -5.852028824567e-03 8.378335033157e-05 8.664504549479e+00
5.150000000000e+01 -5.854424760190e-03 8.394428345451e-05 8.627661970891e+00
5.175000000000e+01 -5.857690833829e-03 8.410604490192e-05 8.589677508095e+00
5.200000000000e+01 -5.861789784394e-03 8.426670284822e-05 8.550617944627e+00
5.225000000000e+01 -5.866675948514e-03 8.442434706984e-05 8.510548164326e+00
5.250000000000e+01 -5.872296520037e-03 8.457710953449e-05 8.469530549363e+00
5.275000000000e+01 -5.878592878355e-03 8.472323317643e-05 8.427624426861e+00
5.300000000000e+01 -5.885501599984e-03 8.486109603223e-05 8.384885597864e+00
5.325000000000e+01 -5.892955437053e-03 8.498923297751e-05 8.341365944863e+00
5.350000000000e+01 -5.900884194376e-03 8.510635508954e-05 8.297113146147e+00
5.375000000000e+01 -5.909215527173e-03 8.521134167075e-05 8.252170490355e+00
5.400000000000e+01 -5.917875408560e-03 8.530332095474e-05 8.206576812461e+00
5.425000000000e+01 -5.926788434928e-03 8.538171151970e-05 8.160366539264e+00
5.450000000000e+01 -5.935877853571e-03 8.544613319900e-05 8.113569856551e+00
5.475000000000e+01 -5.945065554780e-03 8.549643259223e-05 8.066212980986e+00
5.500000000000e+01 -5.954271853989e-03 8.553268916481e-05 8.018318535866e+00
5.525000000000e+01 -5.963415112363e-03 8.555519970282e-05 7.969906015223e+00
5.550000000000e+01 -5.972411273871e-03 8.556446351776e-05 7.920992316027e+00
5.575000000000e+01 -5.981173355964e-03 8.556115812089e-05 7.871592328319e+00
5.600000000000e+01 -5.989610993592e-03 8.554610424197e-05 7.821719553966e+00
5.625000000000e+01 -5.997630049687e-03 8.552025269015e-05 7.771386740906e+00
5.650000000000e+01 -6.005132457084e-03 8.548465436001e-05 7.720606505319e+00
5.675000000000e+01 -6.012016332330e-03 8.544040550762e-05 7.669391927437e+00
5.700000000000e+01 -6.018176318905e-03 8.538857302084e-05 7.617757097554e+00
5.725000000000e+01 -6.023504244726e-03 8.533021455984e-05 7.565717600044e+00
5.750000000000e+01 -6.027889951506e-03 8.526635860431e-05 7.513290918470e+00
5.775000000000e+01 -6.031222551674e-03 8.519796095813e-05 7.460496753435e+00
5.800000000000e+01 -6.033391935377e-03 8.512587693721e-05 7.407357243842e+00
5.825000000000e+01 -6.034290531594e-03 8.505084194971e-05 7.353897087667e+00
5.850000000000e+01 -6.033815338350e-03 8.497345714339e-05 7.300143560278e+00
5.875000000000e+01 -6.031870167564e-03 8.489417865323e-05 7.246126432361e+00
5.900000000000e+01 -6.028367857297e-03 8.481331232693e-05 7.191877791459e+00
5.925000000000e+01 -6.023232511901e-03 8.473101259213e-05 7.137431775623e+00
5.950000000000e+01 -6.016401709184e-03 8.464728610399e-05 7.082824226868e+00
5.975000000000e+01 -6.007828511064e-03 8.456199955559e-05 7.028092278871e+00
6.000000000000e+01 -5.997483333042e-03 8.447489055000e-05 6.973273889768e+00
6.025000000000e+01 -5.985355477911e-03 8.438557996684e-05 6.918407336753e+00
6.050000000000e+01 -5.971454308477e-03 8.429358734482e-05 6.863530686212e+00
6.075000000000e+01 -5.955809973644e-03 8.419834736464e-05 6.808681255511e+00
6.100000000000e+01 -5.938473698231e-03 8.409922678809e-05 6.753895078967e+00
6.125000000000e+01 -5.919517536652e-03 8.399553969246e-05 6.699206393579e+00
6.150000000000e+01 -5.899033639604e-03 8.388656263492e-05 6.644647154441e+00
6.175000000000e+01 -5.877133020039e-03 8.377154814529e-05 6.590246590415e+00
6.200000000000e+01 -5.853943853659e-03 8.364973562752e-05 6.536030807169e+00
6.225000000000e+01 -5.829609317301e-03 8.352036127904e-05 6.482022444631e+00
6.250000000000e+01 -5.804285016755e-03 8.338266653243e-05 6.428240390914e+00
6.275000000000e+01 -5.778136069232e-03 8.323589999873e-05 6.374699555875e+00
6.300000000000e+01 -5.751333928100e-03 8.307932050231e-05 6.321410705725e+00
6.325000000000e+01 -5.724053064823e-03 8.291219714837e-05 6.268380357498e+00
6.350000000000e+01 -5.696467557094e-03 8.273380931673e-05 6.215610734272e+00
6.375000000000e+01 -5.668747714150e-03 8.254344432496e-05 6.163099779370e+00
6.400000000000e+01 -5.641056802566e-03 8.234039558241e-05 6.110841228733e+00
6.425000000000e+01 -5.613547975786e-03 8.212396068405e-05 6.058824739650e+00
6.450000000000e+01 -5.586361446866e-03 8.189344067636e-05 6.007036074834e+00
6.475000000000e+01 -5.559621985461e-03 8.164813966788e-05 5.955457338307e+00
6.500000000000e+01 -5.533436702808e-03 8.138736836780e-05 5.904067262769e+00
6.525000000000e+01 -5.507893216336e-03 8.111044485831e-05 5.852841542317e+00
6.550000000000e+01 -5.483058185542e-03 8.081668763710e-05 5.801753210070e+00
6.575000000000e+01 -5.458976220513e-03 8.050544928090e-05 5.750773052755e+00
6.600000000000e+01 -5.435669116497e-03 8.017610850342e-05 5.699870056438e+00
6.625000000000e+01 -5.413135400937e-03 7.982807312595e-05 5.649011879892e+00
6.650000000000e+01 -5.391350315776e-03 7.946079574575e-05 5.598165340807e+00
6.675000000000e+01 -5.370266068200e-03 7.907378407834e-05 5.547296914231e+00
6.700000000000e+01 -5.349812499530e-03 7.866661685149e-05 5.496373226220e+00
6.725000000000e+01 -5.329897995881e-03 7.823894449441e-05 5.445361541819e+00
6.750000000000e+01 -5.310410777554e-03 7.779049381781e-05 5.394230233661e+00
6.775000000000e+01 -5.291220489453e-03 7.732109131733e-05 5.342949225885e+00
6.800000000000e+01 -5.272180019155e-03 7.683066789557e-05 5.291490411726e+00
6.825000000000e+01 -5.253127652522e-03 7.631926387910e-05 5.239828032780e+00
6.850000000000e+01 -5.233889408433e-03 7.578703360500e-05 5.187939026567e+00
6.875000000000e+01 -5.214281648020e-03 7.523424462658e-05 5.135803331590e+00
6.900000000000e+01 -5.194113858819e-03 7.466128084152e-05 5.083404157873e+00
6.925000000000e+01 -5.173191573276e-03 7.406867139911e-05 5.030728214675e+00
6.950000000000e+01 -5.151319365920e-03 7.345704772962e-05 4.977765902972e+00
6.975000000000e+01 -5.128303856926e-03 7.282714628704e-05 4.924511464859e+00
7.000000000000e+01 -5.103956837656e-03 7.217983698285e-05 4.870963096433e+00
7.025000000000e+01 -5.078098267815e-03 7.151608602135e-05 4.817123015724e+00
7.050000000000e+01 -5.050559041456e-03 7.083694810842e-05 4.762997490770e+00
7.075000000000e+01 -5.021183829986e-03 7.014362051230e-05 4.708596818887e+00
7.100000000000e+01 -4.989833591471e-03 6.943737621337e-05 4.653935261975e+00
7.125000000000e+01 -4.956387708892e-03 6.871956303331e-05 4.599030929170e+00
7.150000000000e+01 -4.920745924628e-03 6.799161092538e-05 4.543905612569e+00
7.175000000000e+01 -4.882829901634e-03 6.725501388952e-05 4.488584569166e+00
7.200000000000e+01 -4.842584424280e-03 6.651127866233e-05 4.433096256405e+00
7.225000000000e+01 -4.799978317106e-03 6.576196655611e-05 4.377472017344e+00
7.250000000000e+01 -4.755005094619e-03 6.500866961473e-05 4.321745724845e+00
7.275000000000e+01 -4.707683196934e-03 6.425299250512e-05 4.265953385556e+00
7.300000000000e+01 -4.658055908483e-03 6.349653677865e-05 4.210132711684e+00
7.325000000000e+01 -4.606190992412e-03 6.274088615560e-05 4.154322670345e+00
7.350000000000e+01 -4.552179989077e-03 6.198759081549e-05 4.098563014639e+00
7.375000000000e+01 -4.496137493840e-03 6.123815311351e-05 4.042893811010e+00
7.400000000000e+01 -4.438200135442e-03 6.049401300051e-05 3.987354967947e+00
7.425000000000e+01 -4.378525401660e-03 5.975653560528e-05 3.931985780339e+00
7.450000000000e+01 -4.317290267129e-03 5.902699931776e-05 3.876824496026e+00
7.475000000000e+01 -4.254689685867e-03 5.830658542094e-05 3.821907915257e+00
7.500000000000e+01 -4.190935009530e-03 5.759636997360e-05 3.767271031929e+00
7.525000000000e+01 -4.126252157488e-03 5.689731981576e-05 3.712946721896e+00
7.550000000000e+01 -4.060879645499e-03 5.621028470637e-05 3.658965484613e+00
7.575000000000e+01 -3.995066593253e-03 5.553599306363e-05 3.605355241130e+00
7.600000000000e+01 -3.929070631735e-03 5.487504088114e-05 3.552141188988e+00
7.625000000000e+01 -3.863155509542e-03 5.422792469253e-05 3.499345713304e+00
7.650000000000e+01 -3.797588530944e-03 5.359502101746e-05 3.446988350556e+00
7.675000000000e+01 -3.732637872556e-03 5.297658896741e-05 3.395085799925e+00
7.700000000000e+01 -3.668569799283e-03 5.237274497533e-05 3.343651975813e+00
7.725000000000e+01 -3.605645719811e-03 5.178349216944e-05 3.292698093462e+00
7.750000000000e+01 -3.544119107159e-03 5.120871830594e-05 3.242232779584e+00
7.775000000000e+01 -3.484232404755e-03 5.064819071393e-05 3.192262199928e+00
7.800000000000e+01 -3.426213901139e-03 5.010155459090e-05 3.142790194462e+00
7.825000000000e+01 -3.370274670065e-03 4.956833099778e-05 3.093818414074e+00
7.850000000000e+01 -3.316605604742e-03 4.904791672103e-05 3.045346450257e+00
7.875000000000e+01 -3.265374695555e-03 4.853958335210e-05 2.997371953083e+00
7.900000000000e+01 -3.216724456099e-03 4.804247706827e-05 2.949890733265e+00
7.925000000000e+01 -3.170769617505e-03 4.755562103084e-05 2.902896846847e+00
7.950000000000e+01 -3.127595079306e-03 4.707791961331e-05 2.856382663507e+00
7.975000000000e+01 -3.087254278834e-03 4.660816517507e-05 2.810338921711e+00
8.000000000000e+01 -3.049767955201e-03 4.614504850353e-05 2.764754776310e+00
8.025000000000e+01 -3.015123377277e-03 4.568717140571e-05 2.719617846200e+00
8.050000000000e+01 -2.983274074652e-03 4.523306427981e-05 2.674914269813e+00
8.075000000000e+01 -2.954140027097e-03 4.478120564844e-05 2.630628780275e+00
8.100000000000e+01 -2.927608380000e-03 4.433004478108e-05 2.586744808201e+00
8.125000000000e+01 -2.903534630630e-03 4.387802597869e-05 2.543244625824e+00
8.150000000000e+01 -2.881744335035e-03 4.342361414580e-05 2.500109538984e+00
8.175000000000e+01 -2.862035280952e-03 4.296532052789e-05 2.457320139975e+00
8.200000000000e+01 -2.844180137676e-03 4.250172984302e-05 2.414856625799e+00
8.225000000000e+01 -2.827929519896e-03 4.203152479385e-05 2.372699188830e+00
8.250000000000e+01 -2.813015457421e-03 4.155349119464e-05 2.330828485576e+00
8.275000000000e+01 -2.799155193522e-03 4.106658357100e-05 2.289226180529e+00
8.300000000000e+01 -2.786055324765e-03 4.056991924484e-05 2.247875568256e+00
8.325000000000e+01 -2.773416313120e-03 4.006277816337e-05 2.206762262912e+00
8.350000000000e+01 -2.760937250217e-03 3.954462398217e-05 2.165874951325e+00
8.375000000000e+01 -2.748320706382e-03 3.901512778559e-05 2.125206190596e+00
8.400000000000e+01 -2.735277724114e-03 3.847415514863e-05 2.084753237328e+00
8.425000000000e+01 -2.721532709517e-03 3.792176144013e-05 2.044518881244e+00
8.450000000000e+01 -2.706828306485e-03 3.735822635401e-05 2.004512260605e+00
8.475000000000e+01 -2.690929954227e-03 3.678404864391e-05 1.964749625910e+00
8.500000000000e+01 -2.673630114296e-03 3.619994722237e-05 1.925255021112e+00
8.525000000000e+01 -2.654752083383e-03 3.560686272913e-05 1.886060848414e+00
8.550000000000e+01 -2.634153182050e-03 3.500595979652e-05 1.847208282809e+00
8.575000000000e+01 -2.611727304864e-03 3.439862786495e-05 1.808747506361e+00
8.600000000000e+01 -2.587406680702e-03 3.378648087987e-05 1.770737736211e+00
8.625000000000e+01 -2.561162882682e-03 3.317135614250e-05 1.733247026398e+00
8.650000000000e+01 -2.533006981522e-03 3.255530972415e-05 1.696351833628e+00
8.675000000000e+01 -2.502988953291e-03 3.194061020170e-05 1.660136344355e+00
8.700000000000e+01 -2.471196296262e-03 3.132972835460e-05 1.624691574499e+00
8.725000000000e+01 -2.437751961856e-03 3.072532240550e-05 1.590114259625e+00
8.750000000000e+01 -2.402811621706e-03 3.013021375475e-05 1.556505567894e+00
8.775000000000e+01 -2.366560395407e-03 2.954737262983e-05 1.523969675300e+00
8.800000000000e+01 -2.329209220342e-03 2.897990345246e-05 1.492612245676e+00
8.825000000000e+01 -2.290990762230e-03 2.843099064540e-05 1.462538872869e+00
8.850000000000e+01 -2.252155053117e-03 2.790387148754e-05 1.433853529464e+00
8.875000000000e+01 -2.212965129433e-03 2.740180350494e-05 1.406657082903e+00
8.900000000000e+01 -2.173692448701e-03 2.692800032056e-05 1.381045917641e+00
8.925000000000e+01 -2.134612485758e-03 2.648560946683e-05 1.357110713023e+00
8.950000000000e+01 -2.096000573807e-03 2.607766709367e-05 1.334935408058e+00
8.975000000000e+01 -2.058127940622e-03 2.570705188581e-05 1.314596373436e+00
9.000000000000e+01 -2.021258084305e-03 2.537644164352e-05 1.296161812331e+00
9.025000000000e+01 -1.985643547777e-03 2.508827294845e-05 1.279691387330e+00
9.050000000000e+01 -1.951523145520e-03 2.484470321062e-05 1.265236068204e+00
9.075000000000e+01 -1.919119738668e-03 2.464757697684e-05 1.252838185671e+00
9.100000000000e+01 -1.888638566800e-03 2.449840270746e-05 1.242531660435e+00
9.125000000000e+01 -1.860266160510e-03 2.439832976536e-05 1.234342381499e+00
9.150000000000e+01 -1.834169802721e-03 2.434813373048e-05 1.228288697528e+00
9.175000000000e+01 -1.810497504067e-03 2.434821043901e-05 1.224381976693e+00
9.200000000000e+01 -1.789378507514e-03 2.439857751702e-05 1.222627201701e+00
9.225000000000e+01 -1.770924283772e-03 2.449888378997e-05 1.223023560600e+00
9.250000000000e+01 -1.755229969530e-03 2.464842591532e-05 1.225565000700e+00
9.275000000000e+01 -1.742376175020e-03 2.484617241139e-05 1.230240715729e+00
9.300000000000e+01 -1.732431093644e-03 2.509079304780e-05 1.237035551011e+00
9.325000000000e+01 -1.725452822683e-03 2.538069426461e-05 1.245930305712e+00
9.350000000000e+01 -1.721491820651e-03 2.571406020768e-05 1.256901932617e+00
9.375000000000e+01 -1.720593413813e-03 2.608888962125e-05 1.269923635398e+00
9.400000000000e+01 -1.722800263495e-03 2.650304181973e-05 1.284964875732e+00
9.425000000000e+01 -1.728154686805e-03 2.695428269012e-05 1.301991300603e+00
9.450000000000e+01 -1.736700728252e-03 2.744032835672e-05 1.320964619912e+00
9.475000000000e+01 -1.748485892447e-03 2.795888668503e-05 1.341842447792e+00
9.500000000000e+01 -1.763562457859e-03 2.850769637808e-05 1.364578144713e+00
9.525000000000e+01 -1.781988306766e-03 2.908456278850e-05 1.389120677772e+00
9.550000000000e+01 -1.803827223616e-03 2.968738920370e-05 1.415414527810e+00
9.575000000000e+01 -1.829148640509e-03 3.031420366897e-05 1.443399669113e+00
9.600000000000e+01 -1.858026807107e-03 3.096317987811e-05 1.473011631374e+00
9.625000000000e+01 -1.890539406639e-03 3.163265344819e-05 1.504181668210e+00
9.650000000000e+01 -1.926765627200e-03 3.232113134546e-05 1.536837029860e+00
9.675000000000e+01 -1.966783729961e-03 3.302729587906e-05 1.570901350559e+00
9.700000000000e+01 -2.010668154961e-03 3.375000335576e-05 1.606295143057e+00
9.725000000000e+01 -2.058486284271e-03 3.448827668687e-05 1.642936388441e+00
9.750000000000e+01 -2.110294864695e-03 3.524129279947e-05 1.680741212369e+00
9.775000000000e+01 -2.166136177519e-03 3.600836530301e-05 1.719624621030e+00
9.800000000000e+01 -2.226034108343e-03 3.678892362524e-05 1.759501280745e+00
9.825000000000e+01 -2.289990142979e-03 3.758247861629e-05 1.800286310062e+00
9.850000000000e+01 -2.357979481040e-03 3.838861095190e-05 1.841896064336e+00
9.875000000000e+01 -2.429947387134e-03 3.920695077164e-05 1.884248883439e+00
9.900000000000e+01 -2.505805774398e-03 4.003712708714e-05 1.927265784526e+00
9.925000000000e+01 -2.585430197848e-03 4.087874730602e-05 1.970871078269e+00
9.950000000000e+01 -2.668657327302e-03 4.173133589416e-05 2.014992897523e+00
9.975000000000e+01 -2.755283128137e-03 4.259433937084e-05 2.059563628923e+00
1.000000000000e+02 -2.845061844520e-03 4.346709465647e-05 2.104520245991e+00
1.002500000000e+02 -2.937705770095e-03 4.434880220275e-05 2.149804547276e+00
1.005000000000e+02 -3.032885912287e-03 4.523850628380e-05 2.195363307643e+00
1.007500000000e+02 -3.130233592465e-03 4.613507978718e-05 2.241148354573e+00
1.010000000000e+02 -3.229342993818e-03 4.703721557586e-05 2.287116585667e+00
1.012500000000e+02 -3.329774678780e-03 4.794342385547e-05 2.333229940252e+00
1.015000000000e+02 -3.431060015773e-03 4.885203680560e-05 2.379455343600e+00
1.017500000000e+02 -3.532706465159e-03 4.976121988010e-05 2.425764632634e+00
1.020000000000e+02 -3.634203620756e-03 5.066899123399e-05 2.472134477732e+00
1.022500000000e+02 -3.735029898360e-03 5.157324702629e-05 2.518546301464e+00
1.025000000000e+02 -3.834659732260e-03 5.247179460385e-05 2.564986201770e+00
1.027500000000e+02 -3.932571100003e-03 5.336239008161e-05 2.611444872851e+00
1.030000000000e+02 -4.028253177811e-03 5.424278056931e-05 2.657917519654e+00
1.032500000000e+02 -4.121213974260e-03 5.511074989811e-05 2.704403760081e+00
1.035000000000e+02 -4.210987712761e-03 5.596416688197e-05 2.750907498419e+00
1.037500000000e+02 -4.297141778474e-03 5.680102942790e-05 2.797436766185e+00
1.040000000000e+02 -4.379283036165e-03 5.761950965755e-05 2.844003513117e+00
1.042500000000e+02 -4.457063378477e-03 5.841799475437e-05 2.890623341024e+00
1.045000000000e+02 -4.530184367597e-03 5.919512247712e-05 2.937315176151e+00
1.047500000000e+02 -4.598400871724e-03 5.994980924132e-05 2.984100869927e+00
1.050000000000e+02 -4.661523616903e-03 6.068127183340e-05 3.031004732080e+00
1.052500000000e+02 -4.719420593444e-03 6.138904031902e-05 3.078052994712e+00
1.055000000000e+02 -4.772017428180e-03 6.207296160779e-05 3.125273220519e+00
1.057500000000e+02 -4.819296647938e-03 6.273319474356e-05 3.172693657251e+00
1.060000000000e+02 -4.861295977787e-03 6.337019730993e-05 3.220342558147e+00
1.062500000000e+02 -4.898105707696e-03 6.398470264160e-05 3.268247482011e+00
1.065000000000e+02 -4.929865418475e-03 6.457769136931e-05 3.316434590897e+00
1.067500000000e+02 -4.956760018573e-03 6.515035974358e-05 3.364927968295e+00
1.070000000000e+02 -4.979015301190e-03 6.570408065448e-05 3.413748968222e+00
1.072500000000e+02 -4.996893328241e-03 6.624036268621e-05 3.462915625867e+00
1.075000000000e+02 -5.010687667818e-03 6.676080789139e-05 3.512442137244e+00
1.077500000000e+02 -5.020718665979e-03 6.726707027985e-05 3.562338431082e+00
1.080000000000e+02 -5.027328777451e-03 6.776081657611e-05 3.612609832082e+00
1.082500000000e+02 -5.030878349572e-03 6.824369602454e-05 3.663256838730e+00
1.085000000000e+02 -5.031741805271e-03 6.871730241501e-05 3.714275009494e+00
1.087500000000e+02 -5.030303915642e-03 6.918315058371e-05 3.765654956852e+00
1.090000000000e+02 -5.026956668359e-03 6.964266000803e-05 3.817382457498e+00
1.092500000000e+02 -5.022096614444e-03 7.009714407943e-05 3.869438650995e+00
1.095000000000e+02 -5.016122602846e-03 7.054780049676e-05 3.921800341721e+00
1.097500000000e+02 -5.009433806792e-03 7.099571296962e-05 3.974440366970e+00
1.100000000000e+02 -5.002428016973e-03 7.144185512550e-05 4.027328037051e+00
1.102500000000e+02 -4.995500071455e-03 7.188709992695e-05 4.080429623627e+00
1.105000000000e+02 -4.989040421940e-03 7.233223440226e-05 4.133708874534e+00
1.107500000000e+02 -4.983433619454e-03 7.277797391531e-05 4.187127556531e+00
1.110000000000e+02 -4.979056658653e-03 7.322497784423e-05 4.240645990942e+00
1.112500000000e+02 -4.976277102596e-03 7.367386410628e-05 4.294223589542e+00
1.115000000000e+02 -4.975450933918e-03 7.412522248079e-05 4.347819359927e+00
1.117500000000e+02 -4.976920077883e-03 7.457962422266e-05 4.401392390200e+00
1.120000000000e+02 -4.981009604029e-03 7.503762852618e-05 4.454902288462e+00
1.122500000000e+02 -4.988024589668e-03 7.549978341009e-05 4.508309590443e+00
1.125000000000e+02 -4.998246685475e-03 7.596662227802e-05 4.561576117046e+00
1.127500000000e+02 -5.011930414247e-03 7.643865458365e-05 4.614665297904e+00
1.130000000000e+02 -5.029299337988e-03 7.691635160420e-05 4.667542448366e+00
1.132500000000e+02 -5.050542150849e-03 7.740012819310e-05 4.720175017597e+00
1.135000000000e+02 -5.075808887123e-03 7.789031890229e-05 4.772532799296e+00
1.137500000000e+02 -5.105207244211e-03 7.838715290770e-05 4.824588122184e+00
1.140000000000e+02 -5.138799286929e-03 7.889072715359e-05 4.876316016306e+00
1.142500000000e+02 -5.176598615631e-03 7.940098000878e-05 4.927694364733e+00
1.145000000000e+02 -5.218568067848e-03 7.991766053389e-05 4.978704046312e+00
1.147500000000e+02 -5.264618174544e-03 8.044030528326e-05 5.029329068261e+00
1.150000000000e+02 -5.314606308991e-03 8.096820417153e-05 5.079556696082e+00
1.152500000000e+02 -5.368336762462e-03 8.150042125413e-05 5.129377577706e+00
1.155000000000e+02 -5.425561721276e-03 8.203577989832e-05 5.178785863680e+00
1.157500000000e+02 -5.485983203940e-03 8.257283292304e-05 5.227779320512e+00
1.160000000000e+02 -5.549255841368e-03 8.310987891211e-05 5.276359432753e+00
1.162500000000e+02 -5.614990621158e-03 8.364498056604e-05 5.324531491599e+00
1.165000000000e+02 -5.682759424126e-03 8.417598743637e-05 5.372304659849e+00
1.167500000000e+02 -5.752100350521e-03 8.470057604451e-05 5.419692012735e+00
1.170000000000e+02 -5.822523621719e-03 8.521626865499e-05 5.466710540027e+00
1.172500000000e+02 -5.893518018579e-03 8.572040958332e-05 5.513381111717e+00
1.175000000000e+02 -5.964557562738e-03 8.621035078973e-05 5.559728390598e+00
1.177500000000e+02 -6.035108415265e-03 8.668345458057e-05 5.605780694818e+00
1.180000000000e+02 -6.104635975632e-03 8.713708636307e-05 5.651569802948e+00
1.182500000000e+02 -6.172611827919e-03 8.756868362414e-05 5.697130693802e+00
1.185000000000e+02 -6.238520351726e-03 8.797583518197e-05 5.742501232573e+00
1.187500000000e+02 -6.301865020184e-03 8.835628384016e-05 5.787721789730e+00
1.190000000000e+02 -6.362174194356e-03 8.870789860016e-05 5.832834809221e+00
1.192500000000e+02 -6.419006162758e-03 8.902879065015e-05 5.877884325913e+00
1.195000000000e+02 -6.471953534442e-03 8.931732713371e-05 5.922915433972e+00
1.197500000000e+02 -6.520646902858e-03 8.957212853178e-05 5.967973725158e+00
1.200000000000e+02 -6.564757780813e-03 8.979207091367e-05 6.013104697646e+00
1.202500000000e+02 -6.604000814369e-03 8.997628605156e-05 6.058353147982e+00
1.205000000000e+02 -6.638135263453e-03 9.012415533560e-05 6.103762558692e+00
1.207500000000e+02 -6.666965890793e-03 9.023529548463e-05 6.149374484774e+00
1.210000000000e+02 -6.690343209047e-03 9.030953704797e-05 6.195227959160e+00
1.212500000000e+02 -6.708163197306e-03 9.034694098053e-05 6.241358919526e+00
1.215000000000e+02 -6.720366472639e-03 9.034775033123e-05 6.287799668855e+00
1.217500000000e+02 -6.726937195003e-03 9.031237563803e-05 6.334578374571e+00
1.220000000000e+02 -6.727901621113e-03 9.024138632485e-05 6.381718619709e+00
1.222500000000e+02 -6.723326350958e-03 9.013549957651e-05 6.429239002766e+00
1.225000000000e+02 -6.713316370059e-03 8.999553550806e-05 6.477152797696e+00
1.227500000000e+02 -6.698012984536e-03 8.982243412273e-05 6.525467674679e+00
1.230000000000e+02 -6.677591553856e-03 8.961725036108e-05 6.574185484598e+00
1.232500000000e+02 -6.652259105885e-03 8.938114521539e-05 6.623302109089e+00
1.235000000000e+02 -6.622251870254e-03 8.911538263931e-05 6.672807376620e+00
1.237500000000e+02 -6.587832717790e-03 8.882132949520e-05 6.722685044633e+00
1.240000000000e+02 -6.549288452243e-03 8.850045712824e-05 6.772912847745e+00
1.242500000000e+02 -6.506927006690e-03 8.815434498274e-05 6.823462607056e+00
1.245000000000e+02 -6.461074473341e-03 8.778466495896e-05 6.874300403072e+00
1.247500000000e+02 -6.412072080649e-03 8.739319007328e-05 6.925386804043e+00
1.250000000000e+02 -6.360273064627e-03 8.698179301536e-05 6.976677147510e+00
1.252500000000e+02 -6.306039480108e-03 8.655243876041e-05 7.028121871873e+00
1.255000000000e+02 -6.249738936459e-03 8.610717472443e-05 7.079666889471e+00
1.257500000000e+02 -6.191741329896e-03 8.564811799353e-05 7.131253998276e+00
1.260000000000e+02 -6.132415624269e-03 8.517744160380e-05 7.182821324662e+00
1.262500000000e+02 -6.072126678653e-03 8.469735793434e-05 7.234303790903e+00
1.265000000000e+02 -6.011232282615e-03 8.421010041210e-05 7.285633600230e+00
1.267500000000e+02 -5.950080403517e-03 8.371790362091e-05 7.336740733598e+00
1.270000000000e+02 -5.889006829743e-03 8.322297790303e-05 7.387553451401e+00
1.272500000000e+02 -5.828333167142e-03 8.272747784668e-05 7.437998793589e+00
1.275000000000e+02 -5.768365129505e-03 8.223352350478e-05 7.488003076051e+00
1.277500000000e+02 -5.709391130540e-03 8.174317283074e-05 7.537492376592e+00
1.280000000000e+02 -5.651681462876e-03 8.125834994463e-05 7.586393005384e+00
1.282500000000e+02 -5.595487904206e-03 8.078095733416e-05 7.634631953818e+00
1.285000000000e+02 -5.541043166998e-03 8.031277801790e-05 7.682137323698e+00
1.287500000000e+02 -5.488560794730e-03 7.985545254166e-05 7.728838720490e+00
1.290000000000e+02 -5.438235416676e-03 7.941049131230e-05 7.774667617725e+00
1.292500000000e+02 -5.390243212810e-03 7.897928382908e-05 7.819557683108e+00
1.295000000000e+02 -5.344742559047e-03 7.856312968230e-05 7.863445062390e+00
1.297500000000e+02 -5.301874739484e-03 7.816315708958e-05 7.906268618192e+00
1.300000000000e+02 -5.261764665250e-03 7.778034983394e-05 7.947970132137e+00
1.302500000000e+02 -5.224521709793e-03 7.741557541788e-05 7.988494451092e+00
1.305000000000e+02 -5.190240414295e-03 7.706960306381e-05 8.027789601587e+00
1.307500000000e+02 -5.159001188761e-03 7.674311263764e-05 8.065806849185e+00
1.310000000000e+02 -5.130870827727e-03 7.643668117965e-05 8.102500731792e+00
1.312500000000e+02 -5.105902934175e-03 7.615080759460e-05 8.137829044165e+00
1.315000000000e+02 -5.084138190762e-03 7.588592245855e-05 8.171752806014e+00
1.317500000000e+02 -5.065604543034e-03 7.564236709254e-05 8.204236191353e+00
1.320000000000e+02 -5.050317189447e-03 7.542040487690e-05 8.235246453750e+00
1.322500000000e+02 -5.038278484962e-03 7.522023837508e-05 8.264753824869e+00
1.325000000000e+02 -5.029477698650e-03 7.504195620253e-05 8.292731421320e+00
1.327500000000e+02 -5.023890630610e-03 7.488555571006e-05 8.319155135707e+00
1.330000000000e+02 -5.021479253002e-03 7.475097562010e-05 8.344003546035e+00
1.332500000000e+02 -5.022191375994e-03 7.463808491320e-05 8.367257816692e+00
1.335000000000e+02 -5.025960366517e-03 7.454665389520e-05 8.388901622173e+00
1.337500000000e+02 -5.032704929940e-03 7.447636213831e-05 8.408921069863e+00
1.340000000000e+02 -5.042329151021e-03 7.442675397171e-05 8.427304637754e+00
1.342500000000e+02 -5.054722649212e-03 7.439721034652e-05 8.444043113984e+00
1.345000000000e+02 -5.069761080921e-03 7.438710399679e-05 8.459129552809e+00
1.347500000000e+02 -5.087307132403e-03 7.439574696597e-05 8.472559224997e+00
1.350000000000e+02 -5.107211747340e-03 7.442229424240e-05 8.484329568995e+00
1.352500000000e+02 -5.129315633101e-03 7.446570901951e-05 8.494440149664e+00
1.355000000000e+02 -5.153451118753e-03 7.452491104196e-05 8.502892601887e+00
1.357500000000e+02 -5.179444457879e-03 7.459880690219e-05 8.509690573154e+00
1.360000000000e+02 -5.207118378838e-03 7.468623512891e-05 8.514839657458e+00
1.362500000000e+02 -5.236294859760e-03 7.478600302419e-05 8.518347321819e+00
1.365000000000e+02 -5.266797981964e-03 7.489693015603e-05 8.520222826519e+00
1.367500000000e+02 -5.298456851998e-03 7.501780769498e-05 8.520477140615e+00
1.370000000000e+02 -5.331108454127e-03 7.514748455778e-05 8.519122856400e+00
1.372500000000e+02 -5.364600158480e-03 7.528489552816e-05 8.516174107217e+00
1.375000000000e+02 -5.398791825959e-03 7.542907743993e-05 8.511646493466e+00
1.377500000000e+02 -5.433557395996e-03 7.557919181278e-05 8.505557022992e+00
1.380000000000e+02 -5.468785805522e-03 7.573454538978e-05 8.497924071162e+00
1.382500000000e+02 -5.504381132042e-03 7.589460612031e-05 8.488767366164e+00
1.385000000000e+02 -5.540261887668e-03 7.605901305702e-05 8.478108003545e+00
1.387500000000e+02 -5.576359414446e-03 7.622758021217e-05 8.465968492874e+00
1.390000000000e+02 -5.612615402389e-03 7.640029232880e-05 8.452372834287e+00
1.392500000000e+02 -5.648978522996e-03 7.657729508864e-05 8.437346630326e+00
1.395000000000e+02 -5.685400385087e-03 7.675887629618e-05 8.420917218414e+00
1.397500000000e+02 -5.721830909836e-03 7.694543839640e-05 8.403113828241e+00
1.400000000000e+02 -5.758213353043e-03 7.713746568735e-05 8.383967752282e+00
1.402500000000e+02 -5.794479280081e-03 7.733548635316e-05 8.363512517268e+00
1.405000000000e+02 -5.830543559464e-03 7.754002978450e-05 8.341784054025e+00
1.407500000000e+02 -5.866299813099e-03 7.775158223777e-05 8.318820846100e+00
1.410000000000e+02 -5.901616306396e-03 7.797054174211e-05 8.294664052265e+00
1.412500000000e+02 -5.936332733737e-03 7.819716905469e-05 8.269357588165e+00
1.415000000000e+02 -5.970257832704e-03 7.843154037718e-05 8.242948158671e+00
1.417500000000e+02 -6.003168202366e-03 7.867354682953e-05 8.215485235682e+00
1.420000000000e+02 -6.034808406482e-03 7.892282043603e-05 8.187020971639e+00
1.422500000000e+02 -6.064892226818e-03 7.917882084357e-05 8.157610055737e+00
1.425000000000e+02 -6.093105213894e-03 7.944066983961e-05 8.127309502913e+00
1.427500000000e+02 -6.119109096548e-03 7.970716268768e-05 8.096178395194e+00
1.430000000000e+02 -6.142547278630e-03 7.997685448602e-05 8.064277564547e+00
1.432500000000e+02 -6.163051550375e-03 8.024805113405e-05 8.031669246896e+00
1.435000000000e+02 -6.180249896999e-03 8.051881820098e-05 7.998416693715e+00
1.437500000000e+02 -6.193775168828e-03 8.078700915903e-05 7.964583776842e+00
1.440000000000e+02 -6.203274572066e-03 8.105037770992e-05 7.930234568847e+00
1.442500000000e+02 -6.208419674659e-03 8.130659081446e-05 7.895432936205e+00
1.445000000000e+02 -6.208916286508e-03 8.155326114273e-05 7.860242122506e+00
1.447500000000e+02 -6.204513855122e-03 8.178798055322e-05 7.824724358063e+00
1.450000000000e+02 -6.195014828257e-03 8.200842352535e-05 7.788940468312e+00
1.452500000000e+02 -6.180283166628e-03 8.221242793571e-05 7.752949515164e+00
1.455000000000e+02 -6.160251624892e-03 8.239804794108e-05 7.716808440606e+00
1.457500000000e+02 -6.134927511750e-03 8.256360383541e-05 7.680571745321e+00
1.460000000000e+02 -6.104397034094e-03 8.270770484337e-05 7.644291170292e+00
1.462500000000e+02 -6.068827720758e-03 8.282929670053e-05 7.608015414242e+00
1.465000000000e+02 -6.028468925743e-03 8.292782746747e-05 7.571789854840e+00
1.467500000000e+02 -5.983650354995e-03 8.300311328094e-05 7.535656308349e+00
1.470000000000e+02 -5.934778819372e-03 8.305538136696e-05 7.499652795781e+00
1.472500000000e+02 -5.882332861244e-03 8.308533026885e-05 7.463813351738e+00
1.475000000000e+02 -5.826855936602e-03 8.309396590311e-05 7.428167842630e+00
1.477500000000e+02 -5.768947949148e-03 8.308265926296e-05 7.392741831820e+00
1.480000000000e+02 -5.709255408112e-03 8.305315280083e-05 7.357556457902e+00
1.482500000000e+02 -5.648460528877e-03 8.300749575066e-05 7.322628355215e+00
1.485000000000e+02 -5.587270284287e-03 8.294798739020e-05 7.287969604442e+00
1.487500000000e+02 -5.526405126020e-03 8.287712287136e-05 7.253587703036e+00
1.490000000000e+02 -5.466587689261e-03 8.279753968277e-05 7.219485574867e+00
1.492500000000e+02 -5.408532068200e-03 8.271196414428e-05 7.185661607033e+00
1.495000000000e+02 -5.352933905331e-03 8.262315993712e-05 7.152109703834e+00
1.497500000000e+02 -5.300461418260e-03 8.253388049681e-05 7.118819379202e+00
1.500000000000e+02 -5.251747663406e-03 8.244682727776e-05 7.085775869135e+00
1.502500000000e+02 -5.207384088000e-03 8.236461424718e-05 7.052960279074e+00
1.505000000000e+02 -5.167915505511e-03 8.228974613009e-05 7.020349752128e+00
1.507500000000e+02 -5.133836356020e-03 8.222458697341e-05 6.987917677064e+00
1.510000000000e+02 -5.105588191199e-03 8.217133753788e-05 6.955633923273e+00
1.512500000000e+02 -5.083558193627e-03 8.213204315885e-05 6.923465107882e+00
1.515000000000e+02 -5.068078498108e-03 8.210858703941e-05 6.891374891595e+00
1.517500000000e+02 -5.059426109156e-03 8.210269458761e-05 6.859324302163e+00
1.520000000000e+02 -5.057823114024e-03 8.211590831034e-05 6.827272080797e+00
1.522500000000e+02 -5.063437015731e-03 8.214959063743e-05 6.795175047154e+00
1.525000000000e+02 -5.076380932421e-03 8.220494875477e-05 6.762988475559e+00
1.527500000000e+02 -5.096713532176e-03 8.228302842436e-05 6.730666475297e+00
1.530000000000e+02 -5.124438655292e-03 8.238469153538e-05 6.698162366289e+00
1.532500000000e+02 -5.159504559623e-03 8.251060415645e-05 6.665429042269e+00
1.535000000000e+02 -5.201802797723e-03 8.266122545489e-05 6.632419314090e+00
1.537500000000e+02 -5.251166898547e-03 8.283677756982e-05 6.599086228081e+00
1.540000000000e+02 -5.307370719397e-03 8.303724087808e-05 6.565383353322e+00
1.542500000000e+02 -5.370126997476e-03 8.326235109468e-05 6.531265037450e+00
1.545000000000e+02 -5.439085795489e-03 8.351155509620e-05 6.496686627706e+00
1.547500000000e+02 -5.513833467894e-03 8.378396604392e-05 6.461604656940e+00
1.550000000000e+02 -5.593892024625e-03 8.407832850957e-05 6.425976997575e+00
1.552500000000e+02 -5.678719333897e-03 8.439303827990e-05 6.389762981154e+00
1.555000000000e+02 -5.767709979540e-03 8.472614023231e-05 6.352923492686e+00
1.557500000000e+02 -5.860197134538e-03 8.507527942500e-05 6.315421034001e+00
1.560000000000e+02 -5.955455380046e-03 8.543769688618e-05 6.277219771107e+00
1.562500000000e+02 -6.052704758370e-03 8.581025617607e-05 6.238285556697e+00
1.565000000000e+02 -6.151115856510e-03 8.618947057462e-05 6.198585947542e+00
1.567500000000e+02 -6.249816113454e-03 8.657151766361e-05 6.158090205328e+00
1.570000000000e+02 -6.347897085505e-03 8.695216902271e-05 6.116769304550e+00
1.572500000000e+02 -6.444422789374e-03 8.732691373070e-05 6.074595933723e+00
1.575000000000e+02 -6.538438981272e-03 8.769102921166e-05 6.031544516162e+00
1.577500000000e+02 -6.628983261875e-03 8.803961187881e-05 5.987591233711e+00
1.580000000000e+02 -6.715095775038e-03 8.836761946943e-05 5.942714080892e+00
1.582500000000e+02 -6.795830287920e-03 8.866995234816e-05 5.896892928736e+00
1.585000000000e+02 -6.870265655842e-03 8.894153594027e-05 5.850109625242e+00
1.587500000000e+02 -6.937517375819e-03 8.917739237152e-05 5.802348106356e+00
1.590000000000e+02 -6.996749054111e-03 8.937272125623e-05 5.753594542544e+00
1.592500000000e+02 -7.047183426568e-03 8.952297894502e-05 5.703837490473e+00
1.595000000000e+02 -7.088112784994e-03 8.962395634818e-05 5.653068066540e+00
1.597500000000e+02 -7.118908828606e-03 8.967185282485e-05 5.601280127580e+00
1.600000000000e+02 -7.139031387541e-03 8.966334240554e-05 5.548470441525e+00
1.602500000000e+02 -7.148035988737e-03 8.959563133040e-05 5.494638865197e+00
1.605000000000e+02 -7.145579893854e-03 8.946650664302e-05 5.439788492856e+00
1.607500000000e+02 -7.131426710944e-03 8.927436598313e-05 5.383925800629e+00
1.610000000000e+02 -7.105449170183e-03 8.901825500501e-05 5.327060751834e+00
1.612500000000e+02 -7.067630381878e-03 8.869785765980e-05 5.269206890586e+00
1.615000000000e+02 -7.018063247742e-03 8.831348879196e-05 5.210381392376e+00
1.617500000000e+02 -6.956948356443e-03 8.786607291858e-05 5.150605100284e+00
1.620000000000e+02 -6.884590235666e-03 8.735709413143e-05 5.089902525098e+00
1.622500000000e+02 -6.801392222430e-03 8.678856546676e-05 5.028301821361e+00
1.625000000000e+02 -6.707850125066e-03 8.616300130915e-05 4.965834749037e+00
1.627500000000e+02 -6.604544774390e-03 8.548329873434e-05 4.902536604206e+00
1.630000000000e+02 -6.492134013996e-03 8.475268207284e-05 4.838446145662e+00
1.632500000000e+02 -6.371344083791e-03 8.397464338225e-05 4.773605495323e+00
1.635000000000e+02 -6.242960845306e-03 8.315286915683e-05 4.708060037907e+00
1.637500000000e+02 -6.107820981535e-03 8.229113528443e-05 4.641858302450e+00
1.640000000000e+02 -5.966803394078e-03 8.139329419776e-05 4.575051835553e+00
1.642500000000e+02 -5.820820906740e-03 8.046321673394e-05 4.507695070549e+00
1.645000000000e+02 -5.670812354109e-03 7.950474214286e-05 4.439845183115e+00
1.647500000000e+02 -5.517735171821e-03 7.852164340200e-05 4.371561938488e+00
1.650000000000e+02 -5.362558500465e-03 7.751760327510e-05 4.302907534655e+00
1.652500000000e+02 -5.206256672278e-03 7.649619969158e-05 4.233946430562e+00
1.655000000000e+02 -5.049803064461e-03 7.546089914945e-05 4.164745166419e+00
1.657500000000e+02 -4.894164210441e-03 7.441505706315e-05 4.095372172232e+00
1.660000000000e+02 -4.740294039154e-03 7.336192351198e-05 4.025897564055e+00
1.662500000000e+02 -4.589128107040e-03 7.230465126620e-05 3.956392925732e+00
1.665000000000e+02 -4.441577702834e-03 7.124630389882e-05 3.886931081478e+00
1.667500000000e+02 -4.298523761604e-03 7.018986931148e-05 3.817585850676e+00
1.670000000000e+02 -4.160810495034e-03 6.913826206489e-05 3.748431789941e+00
1.672500000000e+02 -4.029238725393e-03 6.809432432095e-05 3.679543918490e+00
1.675000000000e+02 -3.904558953801e-03 6.706082224991e-05 3.610997425984e+00
1.677500000000e+02 -3.787464228605e-03 6.604043640010e-05 3.542867362106e+00
1.680000000000e+02 -3.678582896968e-03 6.503574405026e-05 3.475228307803e+00
1.682500000000e+02 -3.578471353349e-03 6.404919692901e-05 3.408154029228e+00
1.685000000000e+02 -3.487606977687e-03 6.308309331610e-05 3.341717116461e+00
1.687500000000e+02 -3.406381458783e-03 6.213954846318e-05 3.275988610243e+00
1.690000000000e+02 -3.335094606626e-03 6.122045671544e-05 3.211037622318e+00
1.692500000000e+02 -3.273948996105e-03 6.032745603785e-05 3.146930954190e+00
1.695000000000e+02 -3.223045577389e-03 5.946189270531e-05 3.083732722963e+00
1.697500000000e+02 -3.182380330464e-03 5.862478965435e-05 3.021504001465e+00
1.700000000000e+02 -3.151842309990e-03 5.781681559430e-05 2.960302482914e+00
1.702500000000e+02 -3.131213003714e-03 5.703826089939e-05 2.900182177464e+00
1.705000000000e+02 -3.120167326345e-03 5.628902644336e-05 2.841193152254e+00
1.707500000000e+02 -3.118275974049e-03 5.556861504652e-05 2.783381320028e+00
1.710000000000e+02 -3.125009405900e-03 5.487612879163e-05 2.726788287254e+00
1.712500000000e+02 -3.139743232666e-03 5.421027565819e-05 2.671451262560e+00
1.715000000000e+02 -3.161765253620e-03 5.356938739762e-05 2.617403034308e+00
1.717500000000e+02 -3.190283667550e-03 5.295144926212e-05 2.564672012209e+00
1.720000000000e+02 -3.224436546872e-03 5.235413343321e-05 2.513282338208e+00
1.722500000000e+02 -3.263302264472e-03 5.177483924979e-05 2.463254055558e+00
1.725000000000e+02 -3.305910841847e-03 5.121073986067e-05 2.414603337541e+00
1.727500000000e+02 -3.351255893182e-03 5.065883334737e-05 2.367342759346e+00
1.730000000000e+02 -3.398307060755e-03 5.011599858104e-05 2.321481611837e+00
1.732500000000e+02 -3.446022642652e-03 4.957905222858e-05 2.277026237070e+00
1.735000000000e+02 -3.493362300191e-03 4.904480758686e-05 2.233980383497e+00
1.737500000000e+02 -3.539299524999e-03 4.851013284113e-05 2.192345559624e+00
1.740000000000e+02 -3.582833751654e-03 4.797200623818e-05 2.152121385349e+00
1.742500000000e+02 -3.623002034240e-03 4.742757197718e-05 2.113305920490e+00
1.745000000000e+02 -3.658889955156e-03 4.687419068064e-05 2.075895973593e+00
1.747500000000e+02 -3.689641726021e-03 4.630948545836e-05 2.039887372722e+00
1.750000000000e+02 -3.714469280892e-03 4.573137934988e-05 2.005275206191e+00
1.752500000000e+02 -3.732660430867e-03 4.513811566456e-05 1.972054017941e+00
1.755000000000e+02 -3.743585725570e-03 4.452835047694e-05 1.940217970578e+00
1.757500000000e+02 -3.746704340621e-03 4.390112301353e-05 1.909760963560e+00
1.760000000000e+02 -3.741568754840e-03 4.325588899876e-05 1.880676723753e+00
1.762500000000e+02 -3.727828490891e-03 4.259248399466e-05 1.852958857858e+00
1.765000000000e+02 -3.705232594614e-03 4.191117200611e-05 1.826600886698e+00
1.767500000000e+02 -3.673631092073e-03 4.121264389642e-05 1.801596252158e+00
1.770000000000e+02 -3.632975380744e-03 4.049799905259e-05 1.777938316507e+00
1.772500000000e+02 -3.583317845355e-03 3.976873027584e-05 1.755620346151e+00
1.775000000000e+02 -3.524810594219e-03 3.902670469175e-05 1.734635497708e+00
1.777500000000e+02 -3.457703486721e-03 3.827413928448e-05 1.714976797297e+00
1.780000000000e+02 -3.382341431223e-03 3.751357291465e-05 1.696637128655e+00
1.782500000000e+02 -3.299161110779e-03 3.674783532331e-05 1.679609219436e+00
1.785000000000e+02 -3.208687056679e-03 3.598001390909e-05 1.663885635555e+00
1.787500000000e+02 -3.111527156732e-03 3.521341821616e-05 1.649458776524e+00
1.790000000000e+02 -3.008367655481e-03 3.445154459358e-05 1.636320868510e+00
1.792500000000e+02 -2.899967572022e-03 3.369803944614e-05 1.624463954371e+00
1.795000000000e+02 -2.787152562056e-03 3.295666375566e-05 1.613879872753e+00
1.797500000000e+02 -2.670808162758e-03 3.223125735780e-05 1.604560221098e+00
1.800000000000e+02 -2.551872353475e-03 3.152570520307e-05 1.596496298345e+00
1.802500000000e+02 -2.431327439399e-03 3.084390281746e-05 1.589679020953e+00
1.805000000000e+02 -2.310191228027e-03 3.018972358854e-05 1.584098808020e+00
1.807500000000e+02 -2.189507516157e-03 2.956698617881e-05 1.579745433565e+00
1.810000000000e+02 -2.070335912409e-03 2.897942270533e-05 1.576607844062e+00
1.812500000000e+02 -1.953741030082e-03 2.843064564451e-05 1.574673942621e+00
1.815000000000e+02 -1.840781125304e-03 2.792411507596e-05 1.573930343420e+00
1.817500000000e+02 -1.732496281865e-03 2.746310443735e-05 1.574362102561e+00
1.820000000000e+02 -1.629896297644e-03 2.705066471589e-05 1.575952433306e+00
1.822500000000e+02 -1.533948385317e-03 2.668958731175e-05 1.578682418479e+00
1.825000000000e+02 -1.445564936860e-03 2.638236436037e-05 1.582530730205e+00
1.827500000000e+02 -1.365591501614e-03 2.613114902797e-05 1.587473372784e+00
1.830000000000e+02 -1.294795220106e-03 2.593771299189e-05 1.593483462625e+00
1.832500000000e+02 -1.233853950751e-03 2.580340552083e-05 1.600531059894e+00
1.835000000000e+02 -1.183346322646e-03 2.572911251897e-05 1.608583065674e+00
1.837500000000e+02 -1.143742978399e-03 2.571521899533e-05 1.617603195169e+00
1.840000000000e+02 -1.115399186648e-03 2.576157437453e-05 1.627552039796e+00
1.842500000000e+02 -1.098549085766e-03 2.586746551900e-05 1.638387220157e+00
1.845000000000e+02 -1.093301697298e-03 2.603159623088e-05 1.650063634571e+00
1.847500000000e+02 -1.099638819185e-03 2.625207704002e-05 1.662533805041e+00
1.850000000000e+02 -1.117414937194e-03 2.652642616299e-05 1.675748309205e+00
1.852500000000e+02 -1.146359116356e-03 2.685158225854e-05 1.689656298260e+00
1.855000000000e+02 -1.186078913385e-03 2.722393149032e-05 1.704206080041e+00
1.857500000000e+02 -1.236066177407e-03 2.763934723948e-05 1.719345761811e+00
1.860000000000e+02 -1.295704664694e-03 2.809324374636e-05 1.735023926496e+00
1.862500000000e+02 -1.364279258236e-03 2.858064156722e-05 1.751190333707e+00
1.865000000000e+02 -1.440986612548e-03 2.909624528771e-05 1.767796617015e+00
1.867500000000e+02 -1.524946978858e-03 2.963452973531e-05 1.784796969113e+00
1.870000000000e+02 -1.615216978183e-03 3.018983369663e-05 1.802148787612e+00
1.872500000000e+02 -1.710803068342e-03 3.075645525760e-05 1.819813276320e+00
1.875000000000e+02 -1.810675459912e-03 3.132874569461e-05 1.837755979237e+00
1.877500000000e+02 -1.913782168072e-03 3.190124254049e-05 1.855947247623e+00
1.880000000000e+02 -2.019063066453e-03 3.246873542423e-05 1.874362623512e+00
1.882500000000e+02 -2.125463670721e-03 3.302635918928e-05 1.892983146174e+00
1.885000000000e+02 -2.231948526918e-03 3.356967980750e-05 1.911795571527e+00
1.887500000000e+02 -2.337513873619e-03 3.409477472463e-05 1.930792516121e+00
1.890000000000e+02 -2.441199507674e-03 3.459828419916e-05 1.949972521265e+00
1.892500000000e+02 -2.542099753462e-03 3.507744524864e-05 1.969340052149e+00
1.895000000000e+02 -2.639373287925e-03 3.553015111726e-05 1.988905430880e+00
1.897500000000e+02 -2.732251830348e-03 3.595496530057e-05 2.008684718639e+00
1.900000000000e+02 -2.820047607465e-03 3.635112515099e-05 2.028699547112e+00
1.902500000000e+02 -2.902159545002e-03 3.671853457976e-05 2.048976912276e+00
1.905000000000e+02 -2.978078105947e-03 3.705774398774e-05 2.069548929763e+00
1.907500000000e+02 -3.047388783391e-03 3.736991763181e-05 2.090452560899e+00
1.910000000000e+02 -3.109774240677e-03 3.765679086501e-05 2.111729306692e+00
1.912500000000e+02 -3.165015118052e-03 3.792061769256e-05 2.133424874271e+00
1.915000000000e+02 -3.212989534950e-03 3.816411106899e-05 2.155588811431e+00
1.917500000000e+02 -3.253671369082e-03 3.839037696785e-05 2.178274109312e+00
1.920000000000e+02 -3.287127365280e-03 3.860284549179e-05 2.201536768359e+00
1.922500000000e+02 -3.313513177500e-03 3.880519927449e-05 2.225435325910e+00
1.925000000000e+02 -3.333068433991e-03 3.900130125165e-05 2.250030339840e+00
1.927500000000e+02 -3.346110896969e-03 3.919511499811e-05 2.275383830254e+00
1.930000000000e+02 -3.353029893884e-03 3.939065424163e-05 2.301558673392e+00
1.932500000000e+02 -3.354279114347e-03 3.959192091382e-05 2.328617957195e+00
1.935000000000e+02 -3.350368835889e-03 3.980282670829e-05 2.356624294012e+00
1.937500000000e+02 -3.341857677203e-03 4.002714149939e-05 2.385639105271e+00
1.940000000000e+02 -3.329344140601e-03 4.026844749855e-05 2.415721886471e+00
1.942500000000e+02 -3.313458023755e-03 4.053009939298e-05 2.446929457020e+00
1.945000000000e+02 -3.294851786666e-03 4.081519065149e-05 2.479315220531e+00
1.947500000000e+02 -3.274192016143e-03 4.112651147420e-05 2.512928445564e+00
1.950000000000e+02 -3.252151039233e-03 4.146651363321e-05 2.547813576091e+00
1.952500000000e+02 -3.229398930542e-03 4.183731284008e-05 2.584009601097e+00
1.955000000000e+02 -3.206595967118e-03 4.224066786743e-05 2.621549486789e+00
1.957500000000e+02 -3.184385609718e-03 4.267796966345e-05 2.660459693764e+00
1.960000000000e+02 -3.163388075330e-03 4.315023562934e-05 2.700759776751e+00
1.962500000000e+02 -3.144194487381e-03 4.365809893830e-05 2.742462092927e+00
1.965000000000e+02 -3.127361731335e-03 4.420184957704e-05 2.785571610220e+00
1.967500000000e+02 -3.113408012223e-03 4.478141945630e-05 2.830085824210e+00
1.970000000000e+02 -3.102809146442e-03 4.539639101450e-05 2.875994781485e+00
1.972500000000e+02 -3.095995516315e-03 4.604602025549e-05 2.923281205692e+00
1.975000000000e+02 -3.093349703927e-03 4.672925559651e-05 2.971920719902e+00
1.977500000000e+02 -3.095204745110e-03 4.744477422500e-05 3.021882156271e+00
1.980000000000e+02 -3.101842995555e-03 4.819097959838e-05 3.073127946673e+00
1.982500000000e+02 -3.113495567904e-03 4.896604046176e-05 3.125614570954e+00
1.985000000000e+02 -3.130342312845e-03 4.976793721947e-05 3.179293066582e+00
1.987500000000e+02 -3.152512247456e-03 5.059448696432e-05 3.234109574749e+00
1.990000000000e+02 -3.180084375247e-03 5.144337263552e-05 3.290005914894e+00
1.992500000000e+02 -3.213088871907e-03 5.231217459167e-05 3.346920179612e+00
1.995000000000e+02 -3.251508569871e-03 5.319840354184e-05 3.404787327859e+00
1.997500000000e+02 -3.295280756383e-03 5.409953367883e-05 3.463539785841e+00
2.000000000000e+02 -3.344299137403e-03 5.501303061806e-05 3.523108027080e+00
2.002500000000e+02 -3.398416048168e-03 5.593637620757e-05 3.583421142757e+00
2.005000000000e+02 -3.457444844771e-03 5.686709418865e-05 3.644407390796e+00
2.007500000000e+02 -3.521162359530e-03 5.780277138331e-05 3.705994714909e+00
2.010000000000e+02 -3.589311545590e-03 5.874107485174e-05 3.768111247051e+00
2.012500000000e+02 -3.661604166597e-03 5.967977052049e-05 3.830685774622e+00
2.015000000000e+02 -3.737723569440e-03 6.061673124577e-05 3.893648190664e+00
2.017500000000e+02 -3.817327405302e-03 6.154993203414e-05 3.956929911263e+00
2.020000000000e+02 -3.900050449610e-03 6.247747716798e-05 4.020464277635e+00
2.022500000000e+02 -3.985507274962e-03 6.339761343166e-05 4.084186929416e+00
2.025000000000e+02 -4.073295144789e-03 6.430869585899e-05 4.148036164253e+00
2.027500000000e+02 -4.162996778561e-03 6.520920854200e-05 4.211953271231e+00
2.030000000000e+02 -4.254183248334e-03 6.609774465979e-05 4.275882849993e+00
2.032500000000e+02 -4.346416937873e-03 6.697298208133e-05 4.339773103062e+00
2.035000000000e+02 -4.439254395582e-03 6.783371830682e-05 4.403576109432e+00
2.037500000000e+02 -4.532249330968e-03 6.867885212772e-05 4.467248066416e+00
2.040000000000e+02 -4.624955635637e-03 6.950737321382e-05 4.530749504037e+00
2.042500000000e+02 -4.716930370535e-03 7.031835498100e-05 4.594045458956e+00
2.045000000000e+02 -4.807736888864e-03 7.111094903009e-05 4.657105609287e+00
2.047500000000e+02 -4.896947915312e-03 7.188437907915e-05 4.719904358138e+00
2.050000000000e+02 -4.984148665536e-03 7.263793405274e-05 4.782420865679e+00
2.052500000000e+02 -5.068939880910e-03 7.337095716539e-05 4.844639020364e+00
2.055000000000e+02 -5.150940792683e-03 7.408284627153e-05 4.906547349561e+00
2.057500000000e+02 -5.229792026481e-03 7.477305353215e-05 4.968138864636e+00
2.060000000000e+02 -5.305158364093e-03 7.544106444274e-05 5.029410842843e+00
2.062500000000e+02 -5.376731377783e-03 7.608639219278e-05 5.090364546467e+00
2.065000000000e+02 -5.444231815897e-03 7.670857282602e-05 5.151004884366e+00
2.067500000000e+02 -5.507411972271e-03 7.730715941012e-05 5.211340022065e+00
2.070000000000e+02 -5.566057807019e-03 7.788171657361e-05 5.271380948032e+00
2.072500000000e+02 -5.619991016668e-03 7.843181894410e-05 5.331141007272e+00
2.075000000000e+02 -5.669070872512e-03 7.895704565872e-05 5.390635412059e+00
2.077500000000e+02 -5.713195864253e-03 7.945697825032e-05 5.449880741544e+00
2.080000000000e+02 -5.752305250396e-03 7.993120429117e-05 5.508894443936e+00
2.082500000000e+02 -5.786380257144e-03 8.037932913119e-05 5.567694348656e+00
2.085000000000e+02 -5.815445226178e-03 8.080098512186e-05 5.626298203598e+00
2.087500000000e+02 -5.839568395455e-03 8.119584281049e-05 5.684723242055e+00
2.090000000000e+02 -5.858862376432e-03 8.156362611228e-05 5.742985787773e+00
2.092500000000e+02 -5.873484401538e-03 8.190413136069e-05 5.801100906125e+00
2.095000000000e+02 -5.883636048171e-03 8.221724705618e-05 5.859082100031e+00
2.097500000000e+02 -5.889562491425e-03 8.250297531695e-05 5.916941053649e+00
2.100000000000e+02 -5.891551323009e-03 8.276145387526e-05 5.974687426686e+00
2.102500000000e+02 -5.889930637505e-03 8.299297677322e-05 6.032328691354e+00
2.105000000000e+02 -5.885066504365e-03 8.319801361095e-05 6.089870013465e+00
2.107500000000e+02 -5.877359729045e-03 8.337722835838e-05 6.147314172331e+00
2.110000000000e+02 -5.867241828974e-03 8.353149208065e-05 6.204661513234e+00
2.112500000000e+02 -5.855170341182e-03 8.366188052755e-05 6.261909933057e+00
2.115000000000e+02 -5.841623322155e-03 8.376968369725e-05 6.319054887593e+00
2.117500000000e+02 -5.827093195602e-03 8.385640717246e-05 6.376089421515e+00
2.120000000000e+02 -5.812079969608e-03 8.392375866936e-05 6.433004214851e+00
2.122500000000e+02 -5.797083910297e-03 8.397363041013e-05 6.489787643903e+00
2.125000000000e+02 -5.782597782851e-03 8.400807616538e-05 6.546425853936e+00
2.127500000000e+02 -5.769098811490e-03 8.402928219531e-05 6.602902839983e+00
2.130000000000e+02 -5.757040448780e-03 8.403953255195e-05 6.659200541355e+00
2.132500000000e+02 -5.746844211522e-03 8.404116978486e-05 6.715298940899e+00
2.135000000000e+02 -5.738891700022e-03 8.403655225506e-05 6.771176176587e+00
2.137500000000e+02 -5.733517016612e-03 8.402800973639e-05 6.826808663579e+00
2.140000000000e+02 -5.730999823263e-03 8.401779735173e-05 6.882171226851e+00
2.142500000000e+02 -5.731559210952e-03 8.400805406911e-05 6.937237251173e+00
2.145000000000e+02 -5.735348603478e-03 8.400076051748e-05 6.991978842614e+00
2.147500000000e+02 -5.742451793886e-03 8.399770122508e-05 7.046367006438e+00
2.150000000000e+02 -5.752880212770e-03 8.400042956566e-05 7.100371844977e+00
2.152500000000e+02 -5.766571678562e-03 8.401023762661e-05 7.153962769543e+00
2.155000000000e+02 -5.783390693267e-03 8.402814356664e-05 7.207108729332e+00
2.157500000000e+02 -5.803130165118e-03 8.405489995336e-05 7.259778459052e+00
2.160000000000e+02 -5.825514708466e-03 8.409096177084e-05 7.311940736171e+00
2.162500000000e+02 -5.850205258887e-03 8.413648611474e-05 7.363564653747e+00
2.165000000000e+02 -5.876805197011e-03 8.419134944557e-05 7.414619896770e+00
2.167500000000e+02 -5.904867536377e-03 8.425514827501e-05 7.465077025537e+00
2.170000000000e+02 -5.933903229028e-03 8.432723778190e-05 7.514907753345e+00
2.172500000000e+02 -5.963390175336e-03 8.440676277388e-05 7.564085219343e+00
2.175000000000e+02 -5.992783032442e-03 8.449268400396e-05 7.612584243853e+00
2.177500000000e+02 -6.021523531143e-03 8.458376287843e-05 7.660381564938e+00
2.180000000000e+02 -6.049050704568e-03 8.467865888762e-05 7.707456044936e+00
2.182500000000e+02 -6.074811332535e-03 8.477598311163e-05 7.753788844372e+00
2.185000000000e+02 -6.098270119247e-03 8.487425052270e-05 7.799363554755e+00
2.187500000000e+02 -6.118919579064e-03 8.497193551968e-05 7.844166287164e+00
2.190000000000e+02 -6.136289347778e-03 8.506750990003e-05 7.888185711534e+00
2.192500000000e+02 -6.149954996216e-03 8.515951200322e-05 7.931413044138e+00
2.195000000000e+02 -6.159545888210e-03 8.524648544186e-05 7.973841983021e+00
2.197500000000e+02 -6.164752378190e-03 8.532700690805e-05 8.015468589689e+00
2.200000000000e+02 -6.165331944821e-03 8.539978160516e-05 8.056291122000e+00
2.202500000000e+02 -6.161114566300e-03 8.546364010742e-05 8.096309817235e+00
2.205000000000e+02 -6.152006812766e-03 8.551754929798e-05 8.135526635075e+00
2.207500000000e+02 -6.137995116011e-03 8.556062600804e-05 8.173944959881e+00
2.210000000000e+02 -6.119147704521e-03 8.559214911996e-05 8.211569276015e+00
2.212500000000e+02 -6.095615708032e-03 8.561156931780e-05 8.248404815561e+00
2.215000000000e+02 -6.067632930198e-03 8.561851727315e-05 8.284457194740e+00
2.217500000000e+02 -6.035514754160e-03 8.561281061364e-05 8.319732037772e+00
2.220000000000e+02 -5.999655761145e-03 8.559445928197e-05 8.354234603360e+00
2.222500000000e+02 -5.960526208272e-03 8.556366861717e-05 8.387969417407e+00
2.225000000000e+02 -5.918667457071e-03 8.552084165195e-05 8.420939915388e+00
2.227500000000e+02 -5.874686083586e-03 8.546657929637e-05 8.453148108181e+00
2.230000000000e+02 -5.829247012463e-03 8.540167970786e-05 8.484594266468e+00
2.232500000000e+02 -5.783065489277e-03 8.532713632520e-05 8.515276637439e+00
2.235000000000e+02 -5.736898086341e-03 8.524413445854e-05 8.545191193786e+00
2.237500000000e+02 -5.691532833345e-03 8.515404661963e-05 8.574331415761e+00
2.240000000000e+02 -5.647778520502e-03 8.505842598452e-05 8.602688114358e+00
2.242500000000e+02 -5.606453378857e-03 8.495899822528e-05 8.630249293891e+00
2.245000000000e+02 -5.568373184780e-03 8.485765008742e-05 8.657000051867e+00
2.247500000000e+02 -5.534339000079e-03 8.475641557154e-05 8.682922521697e+00
2.250000000000e+02 -5.505124723508e-03 8.465745805722e-05 8.707995854468e+00
2.252500000000e+02 -5.481464457646e-03 8.456304243351e-05 8.732196236840e+00
2.255000000000e+02 -5.464040072176e-03 8.447550506499e-05 8.755496949209e+00
2.257500000000e+02 -5.453469049889e-03 8.439726446285e-05 8.777868458995e+00
2.260000000000e+02 -5.450292852109e-03 8.433074781480e-05 8.799278549837e+00
2.262500000000e+02 -5.454965903531e-03 8.427834617339e-05 8.819692485940e+00
2.265000000000e+02 -5.467845574676e-03 8.424239355614e-05 8.839073210502e+00
2.267500000000e+02 -5.489183036651e-03 8.422506520328e-05 8.857381577305e+00
2.270000000000e+02 -5.519115598142e-03 8.422832838892e-05 8.874576615436e+00
2.272500000000e+02 -5.557660337663e-03 8.425400127379e-05 8.890615825228e+00
2.275000000000e+02 -5.604709409285e-03 8.430361340517e-05 8.905455504530e+00
2.277500000000e+02 -5.660027164410e-03 8.437835419020e-05 8.919051103413e+00
2.280000000000e+02 -5.723249118906e-03 8.447906419379e-05 8.931357605812e+00
2.282500000000e+02 -5.793883039280e-03 8.460611430766e-05 8.942329933006e+00
2.285000000000e+02 -5.871311956682e-03 8.475937805122e-05 8.951923370987e+00
2.287500000000e+02 -5.954799467644e-03 8.493833218864e-05 8.960094011826e+00
2.290000000000e+02 -6.043497079626e-03 8.514201126830e-05 8.966799209355e+00
2.292500000000e+02 -6.136453683135e-03 8.536894712446e-05 8.971998040534e+00
2.295000000000e+02 -6.232626764565e-03 8.561712794905e-05 8.975651773432e+00
2.297500000000e+02 -6.330895597094e-03 8.588408011651e-05 8.977724328296e+00
2.300000000000e+02 -6.430075956410e-03 8.616693672653e-05 8.978182728401e+00
2.302500000000e+02 -6.528936320252e-03 8.646244975946e-05 8.976997538867e+00
2.305000000000e+02 -6.626215270873e-03 8.676705239408e-05 8.974143277328e+00
2.307500000000e+02 -6.720639756328e-03 8.707690233267e-05 8.969598792858e+00
2.310000000000e+02 -6.810944002470e-03 8.738795240426e-05 8.963347610986e+00
2.312500000000e+02 -6.895888590876e-03 8.769604020720e-05 8.955378223718e+00
2.315000000000e+02 -6.974279624019e-03 8.799696893719e-05 8.945684333185e+00
2.317500000000e+02 -7.044987330796e-03 8.828657983218e-05 8.934265024742e+00
2.320000000000e+02 -7.106964117407e-03 8.856082929623e-05 8.921124880283e+00
2.322500000000e+02 -7.159261314985e-03 8.881586355125e-05 8.906274008988e+00
2.325000000000e+02 -7.201044809838e-03 8.904808711616e-05 8.889728009501e+00
2.327500000000e+02 -7.231608728379e-03 8.925422232414e-05 8.871507843325e+00
2.330000000000e+02 -7.250387496303e-03 8.943138342055e-05 8.851639638376e+00
2.332500000000e+02 -7.256965420137e-03 8.957713250016e-05 8.830154405856e+00
2.335000000000e+02 -7.251084355506e-03 8.968950465291e-05 8.807087695068e+00
2.337500000000e+02 -7.232648560362e-03 8.976701764249e-05 8.782479173421e+00
2.340000000000e+02 -7.201727399074e-03 8.980873478986e-05 8.756372160975e+00
2.342500000000e+02 -7.158555088970e-03 8.981433188499e-05 8.728813110738e+00
2.345000000000e+02 -7.103528261655e-03 8.978396619294e-05 8.699851066605e+00
2.347500000000e+02 -7.037200582848e-03 8.971844771377e-05 8.669537093106e+00
2.350000000000e+02 -6.960275521539e-03 8.961907851543e-05 8.637923708659e+00
2.352500000000e+02 -6.873596686042e-03 8.948762970265e-05 8.605064318385e+00
2.355000000000e+02 -6.778136406314e-03 8.932639610557e-05 8.571012674954e+00
2.357500000000e+02 -6.674982080706e-03 8.913817603187e-05 8.535822365415e+00
2.360000000000e+02 -6.565321473210e-03 8.892612638670e-05 8.499546339859e+00
2.362500000000e+02 -6.450426804653e-03 8.869380873322e-05 8.462236492028e+00
2.365000000000e+02 -6.331637446806e-03 8.844506772199e-05 8.423943289233e+00
2.367500000000e+02 -6.210341922483e-03 8.818400002555e-05 8.384715465203e+00
2.370000000000e+02 -6.087959583118e-03 8.791492120758e-05 8.344599767481e+00
2.372500000000e+02 -5.965922273402e-03 8.764227423003e-05 8.303640768392e+00
2.375000000000e+02 -5.845656093399e-03 8.737060477823e-05 8.261880729316e+00
2.377500000000e+02 -5.728563557310e-03 8.710446709673e-05 8.219359523148e+00
2.380000000000e+02 -5.616006493207e-03 8.684834575445e-05 8.176114604346e+00
2.382500000000e+02 -5.509289881061e-03 8.660661778376e-05 8.132181025281e+00
2.385000000000e+02 -5.409646589342e-03 8.638350144344e-05 8.087591492543e+00
2.387500000000e+02 -5.318223425034e-03 8.618298808863e-05 8.042376455610e+00
2.390000000000e+02 -5.236068587216e-03 8.600877697526e-05 7.996564223007e+00
2.392500000000e+02 -5.164120420726e-03 8.586425357909e-05 7.950181098655e+00
2.395000000000e+02 -5.103197857606e-03 8.575244272929e-05 7.903251531914e+00
2.397500000000e+02 -5.053992462229e-03 8.567596543158e-05 7.855798275758e+00
2.400000000000e+02 -5.017061814562e-03 8.563700279995e-05 7.807842546779e+00
2.402500000000e+02 -4.992824750912e-03 8.563726604269e-05 7.759404182480e+00
2.405000000000e+02 -4.981558045823e-03 8.567797027936e-05 7.710501791564e+00
2.407500000000e+02 -4.983394848883e-03 8.575981350473e-05 7.661152894237e+00
2.410000000000e+02 -4.998324356112e-03 8.588295859005e-05 7.611374049256e+00
2.412500000000e+02 -5.026193286063e-03 8.604702507128e-05 7.561180967791e+00
2.415000000000e+02 -5.066708692298e-03 8.625107035060e-05 7.510588612605e+00
2.417500000000e+02 -5.119442166313e-03 8.649361584501e-05 7.459611283705e+00
2.420000000000e+02 -5.183835387742e-03 8.677263304077e-05 7.408262691216e+00
2.422500000000e+02 -5.259207103037e-03 8.708556441370e-05 7.356556019040e+00
2.425000000000e+02 -5.344761084499e-03 8.742932673858e-05 7.304503978258e+00
2.427500000000e+02 -5.439595485949e-03 8.780034051353e-05 7.252118857260e+00
2.430000000000e+02 -5.542713172577e-03 8.819457375875e-05 7.199412568026e+00
2.432500000000e+02 -5.653033083220e-03 8.860757627727e-05 7.146396692494e+00
2.435000000000e+02 -5.769402435563e-03 8.903452340003e-05 7.093082530133e+00
2.437500000000e+02 -5.890609717399e-03 8.947026816428e-05 7.039481150486e+00
2.440000000000e+02 -6.015398203341e-03 8.990939793824e-05 6.985603446921e+00
2.442500000000e+02 -6.142479969187e-03 9.034629726765e-05 6.931460197218e+00
2.445000000000e+02 -6.270550085254e-03 9.077521706055e-05 6.877062128323e+00
2.447500000000e+02 -6.398300918031e-03 9.119034237959e-05 6.822419980849e+00
2.450000000000e+02 -6.524436290878e-03 9.158586536370e-05 6.767544577369e+00
2.452500000000e+02 -6.647685280962e-03 9.195605860080e-05 6.712446889880e+00
2.455000000000e+02 -6.766815587548e-03 9.229534779204e-05 6.657138100534e+00
2.457500000000e+02 -6.880646084014e-03 9.259838233466e-05 6.601629659279e+00
2.460000000000e+02 -6.988058423656e-03 9.286010167864e-05 6.545933333399e+00
2.462500000000e+02 -7.088007711378e-03 9.307579748596e-05 6.490061241462e+00
2.465000000000e+02 -7.179531726357e-03 9.324116123988e-05 6.434025880513e+00
2.467500000000e+02 -7.261759124266e-03 9.335234804589e-05 6.377840130789e+00
2.470000000000e+02 -7.333915968167e-03 9.340602126648e-05 6.321517251101e+00
2.472500000000e+02 -7.395331232809e-03 9.339936675370e-05 6.265070848676e+00
2.475000000000e+02 -7.445440656568e-03 9.333011995041e-05 6.208514838898e+00
2.477500000000e+02 -7.483789631338e-03 9.319658373313e-05 6.151863378427e+00
2.480000000000e+02 -7.510034415619e-03 9.299763074905e-05 6.095130790282e+00
2.482500000000e+02 -7.523942390076e-03 9.273271059779e-05 6.038331463936e+00
2.485000000000e+02 -7.525390758632e-03 9.240183309683e-05 5.981479752229e+00
2.487500000000e+02 -7.514364479361e-03 9.200554915970e-05 5.924589848201e+00
2.490000000000e+02 -7.490952511470e-03 9.154492948324e-05 5.867675666111e+00
2.492500000000e+02 -7.455343508652e-03 9.102153060819e-05 5.810750710279e+00
2.495000000000e+02 -7.407820388776e-03 9.043733637809e-05 5.753827952895e+00
2.497500000000e+02 -7.348754254502e-03 8.979479620999e-05 5.696919719842e+00
2.500000000000e+02 -7.278597851332e-03 8.909673358454e-05 5.640037580029e+00
2.502500000000e+02 -7.197878186159e-03 8.834628262086e-05 5.583192262819e+00
2.505000000000e+02 -7.107189082206e-03 8.754685517498e-05 5.526393582663e+00
2.507500000000e+02 -7.007183290669e-03 8.670210611442e-05 5.469650400038e+00
2.510000000000e+02 -6.898564737108e-03 8.581589618337e-05 5.412970595446e+00
2.512500000000e+02 -6.782080594570e-03 8.489224940286e-05 5.356361084222e+00
2.515000000000e+02 -6.658513550838e-03 8.393525776929e-05 5.299827846870e+00
2.517500000000e+02 -6.528674129556e-03 8.294910079634e-05 5.243376000590e+00
2.520000000000e+02 -6.393393327530e-03 8.193800106326e-05 5.187009885645e+00
2.522500000000e+02 -6.253515456444e-03 8.090618299189e-05 5.130733184220e+00
2.525000000000e+02 -6.109891315200e-03 7.985784204320e-05 5.074549060571e+00
2.527500000000e+02 -5.963371686952e-03 7.879711344627e-05 5.018460310666e+00
2.530000000000e+02 -5.814801221068e-03 7.772804100137e-05 4.962469535306e+00
2.532500000000e+02 -5.665012650985e-03 7.665456436676e-05 4.906579309792e+00
2.535000000000e+02 -5.514821435006e-03 7.558048781922e-05 4.850792362092e+00
2.537500000000e+02 -5.365020806328e-03 7.450945235735e-05 4.795111746474e+00
2.540000000000e+02 -5.216377130157e-03 7.344491773320e-05 4.739541002213e+00
2.542500000000e+02 -5.069625724050e-03 7.239014234689e-05 4.684084302596e+00
2.545000000000e+02 -4.925467088699e-03 7.134816462562e-05 4.628746583306e+00
2.547500000000e+02 -4.784563437845e-03 7.032177265323e-05 4.573533642702e+00
2.550000000000e+02 -4.647535696318e-03 6.931350223593e-05 4.518452219023e+00
2.552500000000e+02 -4.514960810865e-03 6.832564630507e-05 4.463510034710e+00
2.555000000000e+02 -4.387369524564e-03 6.736020399820e-05 4.408715811580e+00
2.557500000000e+02 -4.265244418654e-03 6.641887540287e-05 4.354079250105e+00
2.560000000000e+02 -4.149018433841e-03 6.550305680589e-05 4.299610981230e+00
2.562500000000e+02 -4.039073704470e-03 6.461383506368e-05 4.245322487246e+00
2.565000000000e+02 -3.935740708414e-03 6.375199146527e-05 4.191225996015e+00
2.567500000000e+02 -3.839297810272e-03 6.291799893718e-05 4.137334354426e+00
2.570000000000e+02 -3.749971026198e-03 6.211202775944e-05 4.083660880953e+00
2.572500000000e+02 -3.667934226488e-03 6.133395368979e-05 4.030219208158e+00
2.575000000000e+02 -3.593309582985e-03 6.058337226603e-05 3.977023116639e+00
2.577500000000e+02 -3.526168254625e-03 5.985961488222e-05 3.924086366723e+00
2.580000000000e+02 -3.466531359923e-03 5.916176757495e-05 3.871422534423e+00
2.582500000000e+02 -3.414371075069e-03 5.848869240177e-05 3.819044853323e+00
2.585000000000e+02 -3.369611955817e-03 5.783905881532e-05 3.766966070217e+00
2.587500000000e+02 -3.332132326599e-03 5.721136679659e-05 3.715198315531e+00
2.590000000000e+02 -3.301765704201e-03 5.660393741974e-05 3.663752992492e+00
2.592500000000e+02 -3.278302275175e-03 5.601497920774e-05 3.612640685485e+00
2.595000000000e+02 -3.261490433330e-03 5.544260549398e-05 3.561871089970e+00
2.597500000000e+02 -3.251038296931e-03 5.488486045824e-05 3.511452962256e+00
2.600000000000e+02 -3.246615085963e-03 5.433973979815e-05 3.461394088694e+00
2.602500000000e+02 -3.247852512126e-03 5.380521002771e-05 3.411701272050e+00
2.605000000000e+02 -3.254346245032e-03 5.327922458367e-05 3.362380333305e+00
2.607500000000e+02 -3.265657459549e-03 5.275973126906e-05 3.313436126811e+00
2.610000000000e+02 -3.281314204438e-03 5.224473586060e-05 3.264872565466e+00
2.612500000000e+02 -3.300812975353e-03 5.173228989030e-05 3.216692655719e+00
2.615000000000e+02 -3.323620559038e-03 5.122046195113e-05 3.168898537639e+00
2.617500000000e+02 -3.349176041208e-03 5.070738096224e-05 3.121491532285e+00
2.620000000000e+02 -3.376892896127e-03 5.019125435865e-05 3.074472192087e+00
2.622500000000e+02 -3.406161493485e-03 4.967036926851e-05 3.027840355011e+00
2.625000000000e+02 -3.436351882198e-03 4.914309850318e-05 2.981595205675e+00
2.627500000000e+02 -3.466816954866e-03 4.860790783043e-05 2.935735338694e+00
2.630000000000e+02 -3.496896171780e-03 4.806336240160e-05 2.890258833559e+00
2.632500000000e+02 -3.525919752774e-03 4.750813268600e-05 2.845163334868e+00
2.635000000000e+02 -3.553213430979e-03 4.694100369496e-05 2.800446149811e+00
2.637500000000e+02 -3.578103637241e-03 4.636088182630e-05 2.756104355692e+00
2.640000000000e+02 -3.599923279653e-03 4.576680243834e-05 2.712134930903e+00
2.642500000000e+02 -3.618017895531e-03 4.515793778326e-05 2.668534900389e+00
2.645000000000e+02 -3.631752227178e-03 4.453360494233e-05 2.625301509717e+00
2.647500000000e+02 -3.640517077838e-03 4.389327299650e-05 2.582432416423e+00
2.650000000000e+02 -3.643736360449e-03 4.323656975713e-05 2.539925912323e+00
2.652500000000e+02 -3.640874157125e-03 4.256328822239e-05 2.497781162578e+00
2.655000000000e+02 -3.631441759988e-03 4.187339137390e-05 2.455998474296e+00
2.657500000000e+02 -3.615004513886e-03 4.116701656420e-05 2.414579577336e+00
2.660000000000e+02 -3.591188427477e-03 4.044447846821e-05 2.373527928794e+00
2.662500000000e+02 -3.559686371021e-03 3.970626682845e-05 2.332849020817e+00
2.665000000000e+02 -3.520263834153e-03 3.895304308907e-05 2.292550701815e+00
2.667500000000e+02 -3.472763936151e-03 3.818567888109e-05 2.252643488075e+00
2.670000000000e+02 -3.417111861576e-03 3.740521828208e-05 2.213140873996e+00
2.672500000000e+02 -3.353318533068e-03 3.661288336546e-05 2.174059619588e+00
2.675000000000e+02 -3.281483339441e-03 3.581008322670e-05 2.135420011539e+00
2.677500000000e+02 -3.201796000557e-03 3.499839763460e-05 2.097246094186e+00
2.680000000000e+02 -3.114537426861e-03 3.417957258547e-05 2.059565847855e+00
2.682500000000e+02 -3.020079386639e-03 3.335553776596e-05 2.022411321570e+00
2.685000000000e+02 -2.918883042858e-03 3.252839796986e-05 1.985818698714e+00
2.687500000000e+02 -2.811496371855e-03 3.170042753919e-05 1.949828294617e+00
2.690000000000e+02 -2.698550456983e-03 3.087406581195e-05 1.914484484300e+00
2.692500000000e+02 -2.580754614907e-03 3.005191050595e-05 1.879835548340e+00
2.695000000000e+02 -2.458890405469e-03 2.923670871793e-05 1.845933440951e+00
2.697500000000e+02 -2.333804519547e-03 2.843134879318e-05 1.812833484261e+00
2.700000000000e+02 -2.206400573271e-03 2.763884545462e-05 1.780593986188e+00
2.702500000000e+02 -2.077629911176e-03 2.686232392057e-05 1.749275792955e+00
2.705000000000e+02 -1.948481499204e-03 2.610500120617e-05 1.718941787764e+00
2.707500000000e+02 -1.819971000089e-03 2.537016458520e-05 1.689656340898e+00
2.710000000000e+02 -1.693129173566e-03 2.466114663885e-05 1.661484729318e+00
2.712500000000e+02 -1.568989726060e-03 2.398129743245e-05 1.634492536441e+00
2.715000000000e+02 -1.448576778669e-03 2.333395404469e-05 1.608745049744e+00
2.717500000000e+02 -1.332892180214e-03 2.272240779763e-05 1.584306665758e+00
2.720000000000e+02 -1.222902892509e-03 2.214987221369e-05 1.561240318720e+00
2.722500000000e+02 -1.119528709980e-03 2.161944650664e-05 1.539606941707e+00
2.725000000000e+02 -1.023630500882e-03 2.113407978535e-05 1.519464972343e+00
2.727500000000e+02 -9.359992287465e-04 2.069653764003e-05 1.500869906497e+00
2.730000000000e+02 -8.573459276011e-04 2.030936864744e-05 1.483873907500e+00
2.732500000000e+02 -7.882928232539e-04 1.997487369404e-05 1.468525472445e+00
2.735000000000e+02 -7.293657821784e-04 1.969507670668e-05 1.454869156132e+00
2.737500000000e+02 -6.809881761232e-04 1.947169988470e-05 1.442945352597e+00
2.740000000000e+02 -6.434763460751e-04 1.930614361634e-05 1.432790130582e+00
2.742500000000e+02 -6.170366246589e-04 1.919946947115e-05 1.424435120621e+00
2.745000000000e+02 -6.017640458142e-04 1.915238987760e-05 1.417907449152e+00
2.747500000000e+02 -5.976426826096e-04 1.916526135187e-05 1.413229715277e+00
2.750000000000e+02 -6.045476534485e-04 1.923808460891e-05 1.410420005397e+00
2.752500000000e+02 -6.222487355944e-04 1.937050961853e-05 1.409491941774e+00
2.755000000000e+02 -6.504154252027e-04 1.956184694007e-05 1.410454759854e+00
2.757500000000e+02 -6.886234452262e-04 1.981108372989e-05 1.413313411858e+00
2.760000000000e+02 -7.363624439148e-04 2.011690352149e-05 1.418068691672e+00
2.762500000000e+02 -7.930448254944e-04 2.047771061520e-05 1.424717379292e+00
2.765000000000e+02 -8.580154994089e-04 2.089165723523e-05 1.433252401999e+00
2.767500000000e+02 -9.305622979420e-04 2.135666889219e-05 1.443663008215e+00
2.770000000000e+02 -1.009926933980e-03 2.187048400293e-05 1.455934954817e+00
2.772500000000e+02 -1.095316173509e-03 2.243068184893e-05 1.470050701892e+00
2.775000000000e+02 -1.185913088849e-03 2.303470595272e-05 1.485989616826e+00
2.777500000000e+02 -1.280888170827e-03 2.367989655255e-05 1.503728181193e+00
2.780000000000e+02 -1.379410199200e-03 2.436351799645e-05 1.523240202389e+00
2.782500000000e+02 -1.480656638602e-03 2.508278404117e-05 1.544497022728e+00
2.785000000000e+02 -1.583823471467e-03 2.583487942068e-05 1.567467728099e+00
2.787500000000e+02 -1.688134298970e-03 2.661697955100e-05 1.592119348688e+00
2.790000000000e+02 -1.792848620024e-03 2.742626708915e-05 1.618417054352e+00
2.792500000000e+02 -1.897269201421e-03 2.825994660044e-05 1.646324337723e+00
2.795000000000e+02 -2.000748508239e-03 2.911525752050e-05 1.675803187928e+00
2.797500000000e+02 -2.102694143614e-03 2.998948342406e-05 1.706814249015e+00
2.800000000000e+02 -2.202573290749e-03 3.087996108239e-05 1.739316965550e+00
2.802500000000e+02 -2.299916107083e-03 3.178408670929e-05 1.773269713250e+00
2.805000000000e+02 -2.394318186169e-03 3.269932336225e-05 1.808629913842e+00
2.807500000000e+02 -2.485442060340e-03 3.362320721242e-05 1.845354137533e+00
2.810000000000e+02 -2.573017823759e-03 3.455335379657e-05 1.883398191186e+00
2.812500000000e+02 -2.656842888209e-03 3.548746449394e-05 1.922717197370e+00
2.815000000000e+02 -2.736780939224e-03 3.642333370463e-05 1.963265663757e+00
2.817500000000e+02 -2.812760157123e-03 3.735885685960e-05 2.004997548335e+00
2.820000000000e+02 -2.884770779142e-03 3.829203964215e-05 2.047866321283e+00
2.822500000000e+02 -2.952861998174e-03 3.922100779943e-05 2.091825028507e+00
2.825000000000e+02 -3.017138310652e-03 4.014401776439e-05 2.136826358991e+00
2.827500000000e+02 -3.077755390437e-03 4.105946812730e-05 2.182822719739e+00
2.830000000000e+02 -3.134915451078e-03 4.196591130759e-05 2.229766320730e+00
2.832500000000e+02 -3.188862274426e-03 4.286206468396e-05 2.277609272708e+00
2.835000000000e+02 -3.239875869632e-03 4.374682109354e-05 2.326303699201e+00
2.837500000000e+02 -3.288266861004e-03 4.461925907204e-05 2.375801863436e+00
2.840000000000e+02 -3.334370676963e-03 4.547864489118e-05 2.426056311512e+00
2.842500000000e+02 -3.378541535083e-03 4.632444380134e-05 2.477020029596e+00
2.845000000000e+02 -3.421146413604e-03 4.715634570143e-05 2.528646613858e+00
2.847500000000e+02 -3.462558905576e-03 4.797422738034e-05 2.580890452095e+00
2.850000000000e+02 -3.503153063802e-03 4.877818270124e-05 2.633706911632e+00
2.852500000000e+02 -3.543297282014e-03 4.956847783755e-05 2.687052530427e+00
2.855000000000e+02 -3.583348275456e-03 5.034555335132e-05 2.740885208424e+00
2.857500000000e+02 -3.623645374313e-03 5.111003125419e-05 2.795164391450e+00
2.860000000000e+02 -3.664505064998e-03 5.186269922589e-05 2.849851244960e+00
2.862500000000e+02 -3.706215854505e-03 5.260448946146e-05 2.904908809920e+00
2.865000000000e+02 -3.749033569777e-03 5.333644474800e-05 2.960302139632e+00
2.867500000000e+02 -3.793177175847e-03 5.405970335542e-05 3.015998407723e+00
2.870000000000e+02 -3.838825054369e-03 5.477547090088e-05 3.071966986105e+00
2.872500000000e+02 -3.886111971037e-03 5.548499535193e-05 3.128179488431e+00
2.875000000000e+02 -3.935126793611e-03 5.618954045622e-05 3.184609773267e+00
2.877500000000e+02 -3.985910953056e-03 5.689035993103e-05 3.241233910952e+00
2.880000000000e+02 -4.038457815459e-03 5.758867799099e-05 3.298030105086e+00
2.882500000000e+02 -4.092712893537e-03 5.828566531640e-05 3.354978574811e+00
2.885000000000e+02 -4.148574905221e-03 5.898237514138e-05 3.412061393714e+00
2.887500000000e+02 -4.205897748722e-03 5.967976684321e-05 3.469262295898e+00
2.890000000000e+02 -4.264493459640e-03 6.037868321176e-05 3.526566442920e+00
2.892500000000e+02 -4.324135793089e-03 6.107982797099e-05 3.583960164343e+00
2.895000000000e+02 -4.384564590158e-03 6.178375275456e-05 3.641430672006e+00
2.897500000000e+02 -4.445490764336e-03 6.249084800633e-05 3.698965763717e+00
2.900000000000e+02 -4.506601793695e-03 6.320133661247e-05 3.756553513793e+00
2.902500000000e+02 -4.567567551072e-03 6.391527193916e-05 3.814181962864e+00
2.905000000000e+02 -4.628046411080e-03 6.463253747457e-05 3.871838822462e+00
2.907500000000e+02 -4.687691467230e-03 6.535285059989e-05 3.929511190889e+00
2.910000000000e+02 -4.746156641101e-03 6.607576854573e-05 3.987185293932e+00
2.912500000000e+02 -4.803102624290e-03 6.680069782194e-05 4.044846266406e+00
2.915000000000e+02 -4.858202530258e-03 6.752690350587e-05 4.102477961957e+00
2.917500000000e+02 -4.911147164193e-03 6.825352534509e-05 4.160062820301e+00
2.920000000000e+02 -4.961649940270e-03 6.897959381111e-05 4.217581776896e+00
2.922500000000e+02 -5.009451194665e-03 6.970404595050e-05 4.275014225393e+00
2.925000000000e+02 -5.054321964435e-03 7.042573614072e-05 4.332338043848e+00
2.927500000000e+02 -5.096067040884e-03 7.114345722545e-05 4.389529663021e+00
2.930000000000e+02 -5.134527635503e-03 7.185596089118e-05 4.446564202935e+00
2.932500000000e+02 -5.169583464064e-03 7.256197443356e-05 4.503415646455e+00
2.935000000000e+02 -5.201154420402e-03 7.326021900850e-05 4.560057074170e+00
2.937500000000e+02 -5.229201696493e-03 7.394942743291e-05 4.616460933351e+00
2.940000000000e+02 -5.253728464011e-03 7.462836150821e-05 4.672599344300e+00
2.942500000000e+02 -5.274780223198e-03 7.529582912949e-05 4.728444445526e+00
2.945000000000e+02 -5.292444703569e-03 7.595070058211e-05 4.783968750431e+00
2.947500000000e+02 -5.306851552585e-03 7.659192431431e-05 4.839145531668e+00
2.950000000000e+02 -5.318171646153e-03 7.721854278692e-05 4.893949201472e+00
2.952500000000e+02 -5.326616219511e-03 7.782970693132e-05 4.948355702295e+00
2.955000000000e+02 -5.332435635580e-03 7.842469084188e-05 5.002342877973e+00
2.957500000000e+02 -5.335917931741e-03 7.900290500407e-05 5.055890837322e+00
2.960000000000e+02 -5.337387006057e-03 7.956390908315e-05 5.108982287216e+00
2.962500000000e+02 -5.337200465635e-03 8.010742259412e-05 5.161602835536e+00
2.965000000000e+02 -5.335747106834e-03 8.063333496022e-05 5.213741260720e+00
2.967500000000e+02 -5.333443927487e-03 8.114170602377e-05 5.265389733448e+00
2.970000000000e+02 -5.330732679738e-03 8.163277718085e-05 5.316543997474e+00
2.972500000000e+02 -5.328075900303e-03 8.210699408592e-05 5.367203497651e+00
2.975000000000e+02 -5.325952382233e-03 8.256498057621e-05 5.417371458099e+00
2.977500000000e+02 -5.324852043695e-03 8.300753752860e-05 5.467054909923e+00
2.980000000000e+02 -5.325270255926e-03 8.343563605631e-05 5.516264666069e+00
2.982500000000e+02 -5.327701617576e-03 8.385040726558e-05 5.565015247818e+00
2.985000000000e+02 -5.332633127423e-03 8.425311119870e-05 5.613324763222e+00
2.987500000000e+02 -5.340536916515e-03 8.464512700554e-05 5.661214741679e+00
2.990000000000e+02 -5.351862680547e-03 8.502789574324e-05 5.708709930025e+00
2.992500000000e+02 -5.367029732997e-03 8.540294258652e-05 5.755838050101e+00
2.995000000000e+02 -5.386418966728e-03 8.577185816194e-05 5.802629528403e+00
2.997500000000e+02 -5.410364998634e-03 8.613619057463e-05 5.849117199251e+00
3.000000000000e+02 -5.439148518550e-03 8.649742808547e-05 5.895335986468e+00
3.002500000000e+02 -5.472989120796e-03 8.685697140121e-05 5.941322574152e+00
3.005000000000e+02 -5.512038620016e-03 8.721611492726e-05 5.987115059089e+00
3.007500000000e+02 -5.556375375429e-03 8.757591617350e-05 6.032752605038e+00
3.010000000000e+02 -5.605999485129e-03 8.793723209069e-05 6.078275090746e+00
3.012500000000e+02 -5.660829098143e-03 8.830068991081e-05 6.123722761106e+00
3.015000000000e+02 -5.720698037233e-03 8.866663653187e-05 6.169135881883e+00
3.017500000000e+02 -5.785354834709e-03 8.903511666086e-05 6.214554401985e+00
3.020000000000e+02 -5.854463255197e-03 8.940585741282e-05 6.260017623988e+00
3.022500000000e+02 -5.927604252619e-03 8.977825444426e-05 6.305563885468e+00
3.025000000000e+02 -6.004279486974e-03 9.015137272803e-05 6.351230249662e+00
3.027500000000e+02 -6.083916397399e-03 9.052394981365e-05 6.397052212364e+00
3.030000000000e+02 -6.165874484533e-03 9.089440947693e-05 6.443063411471e+00
3.032500000000e+02 -6.249452912833e-03 9.126087326972e-05 6.489295357067e+00
3.035000000000e+02 -6.333899182337e-03 9.162118520112e-05 6.535777168480e+00
3.037500000000e+02 -6.418418718803e-03 9.197294988439e-05 6.582535323223e+00
3.040000000000e+02 -6.502185185856e-03 9.231357158232e-05 6.629593421460e+00
3.042500000000e+02 -6.584351350683e-03 9.264029106332e-05 6.676971954401e+00
3.045000000000e+02 -6.664060228724e-03 9.295022703887e-05 6.724688093900e+00
3.047500000000e+02 -6.740456348237e-03 9.324042667760e-05 6.772755491466e+00
3.050000000000e+02 -6.812696866059e-03 9.350791111995e-05 6.821184097030e+00
3.052500000000e+02 -6.879962479300e-03 9.374972324247e-05 6.869979988072e+00
3.055000000000e+02 -6.941467840850e-03 9.396297100656e-05 6.919145225074e+00
3.057500000000e+02 -6.996471369594e-03 9.414486880072e-05 6.968677728230e+00
3.060000000000e+02 -7.044284479470e-03 9.429277930262e-05 7.018571171438e+00
3.062500000000e+02 -7.084279899145e-03 9.440425190466e-05 7.068814912089e+00
3.065000000000e+02 -7.115899333350e-03 9.447705862892e-05 7.119393938635e+00
3.067500000000e+02 -7.138660110287e-03 9.450922558998e-05 7.170288856925e+00
3.070000000000e+02 -7.152161141812e-03 9.449906182596e-05 7.221475897899e+00
3.072500000000e+02 -7.156087843317e-03 9.444518446081e-05 7.272926964862e+00
3.075000000000e+02 -7.150216372657e-03 9.434654048371e-05 7.324609703957e+00
3.077500000000e+02 -7.134416875074e-03 9.420242010999e-05 7.376487613117e+00
3.080000000000e+02 -7.108656035808e-03 9.401247623242e-05 7.428520174562e+00
3.082500000000e+02 -7.072998720291e-03 9.377675684857e-05 7.480663020921e+00
3.085000000000e+02 -7.027608790664e-03 9.349569105649e-05 7.532868127891e+00
3.087500000000e+02 -6.972749149218e-03 9.317009041485e-05 7.585084029994e+00
3.090000000000e+02 -6.908780819413e-03 9.280114247909e-05 7.637256063269e+00
3.092500000000e+02 -6.836161174416e-03 9.239048526005e-05 7.689326624832e+00
3.095000000000e+02 -6.755441069689e-03 9.194013887978e-05 7.741235452990e+00
3.097500000000e+02 -6.667261134575e-03 9.145249565831e-05 7.792919918805e+00
3.100000000000e+02 -6.572346928185e-03 9.093032916285e-05 7.844315330271e+00
3.102500000000e+02 -6.471503029944e-03 9.037676261620e-05 7.895355241104e+00
3.105000000000e+02 -6.365606057372e-03 8.979518192750e-05 7.945971763404e+00
3.107500000000e+02 -6.255596755920e-03 8.918936724248e-05 7.996095876953e+00
3.110000000000e+02 -6.142470783381e-03 8.856338424135e-05 8.045657733220e+00
3.112500000000e+02 -6.027268437212e-03 8.792152068782e-05 8.094586947832e+00
3.115000000000e+02 -5.911063397757e-03 8.726826215186e-05 8.142812879296e+00
3.117500000000e+02 -5.794950953389e-03 8.660825091927e-05 8.190264887675e+00
3.120000000000e+02 -5.680035593395e-03 8.594623157104e-05 8.236872573662e+00
3.122500000000e+02 -5.567418333853e-03 8.528700941501e-05 8.282565990980e+00
3.125000000000e+02 -5.458183796745e-03 8.463541389911e-05 8.327275835962e+00
3.127500000000e+02 -5.353387413531e-03 8.399621453903e-05 8.370933609357e+00
3.130000000000e+02 -5.254042935750e-03 8.337409902459e-05 8.413471751721e+00
3.132500000000e+02 -5.161110392678e-03 8.277361244152e-05 8.454823758332e+00
3.135000000000e+02 -5.075484936518e-03 8.219908901247e-05 8.494924270022e+00
3.137500000000e+02 -4.997986628002e-03 8.165462065271e-05 8.533709145462e+00
3.140000000000e+02 -4.929351181419e-03 8.114400138098e-05 8.571115524690e+00
3.142500000000e+02 -4.870222039254e-03 8.067067632375e-05 8.607081880102e+00
3.145000000000e+02 -4.821143752599e-03 8.023772807444e-05 8.641548063395e+00
3.147500000000e+02 -4.782556597955e-03 7.984784957310e-05 8.674455360179e+00
3.150000000000e+02 -4.754792693167e-03 7.950328511139e-05 8.705746546099e+00
3.152500000000e+02 -4.738073543215e-03 7.920584346496e-05 8.735365957385e+00
3.155000000000e+02 -4.732508914488e-03 7.895690162199e-05 8.763259578460e+00
3.157500000000e+02 -4.738097100446e-03 7.875739158605e-05 8.789375145046e+00
3.160000000000e+02 -4.754726367834e-03 7.860778231586e-05 8.813662276349e+00
3.162500000000e+02 -4.782177729649e-03 7.850808042914e-05 8.836072623908e+00
3.165000000000e+02 -4.820128817648e-03 7.845783104868e-05 8.856560047910e+00
3.167500000000e+02 -4.868158742802e-03 7.845610160873e-05 8.875080812006e+00
3.170000000000e+02 -4.925753955353e-03 7.850158454520e-05 8.891593805443e+00
3.172500000000e+02 -4.992314991317e-03 7.859262972876e-05 8.906060775989e+00
3.175000000000e+02 -5.067164007542e-03 7.872720577456e-05 8.918446578763e+00
3.177500000000e+02 -5.149552891120e-03 7.890296991497e-05 8.928719433716e+00
3.180000000000e+02 -5.238671840322e-03 7.911720627884e-05 8.936851181602e+00
3.182500000000e+02 -5.333658372839e-03 7.936691087648e-05 8.942817542979e+00
3.185000000000e+02 -5.433606600433e-03 7.964886651610e-05 8.946598360134e+00
3.187500000000e+02 -5.537576730121e-03 7.995965677174e-05 8.948177825486e+00
3.190000000000e+02 -5.644604596326e-03 8.029569469423e-05 8.947544687518e+00
3.192500000000e+02 -5.753711088674e-03 8.065327571333e-05 8.944692424936e+00
3.195000000000e+02 -5.863911508105e-03 8.102860995698e-05 8.939619394759e+00
3.197500000000e+02 -5.974224605363e-03 8.141779113915e-05 8.932328937651e+00
3.200000000000e+02 -6.083681304800e-03 8.181684774419e-05 8.922829444497e+00
3.202500000000e+02 -6.191333021042e-03 8.222183542383e-05 8.911134388834e+00
3.205000000000e+02 -6.296259469674e-03 8.262885261937e-05 8.897262313286e+00
3.207500000000e+02 -6.397575942141e-03 8.303406227364e-05 8.881236777316e+00
3.210000000000e+02 -6.494440054784e-03 8.343372128186e-05 8.863086275672e+00
3.212500000000e+02 -6.586057842841e-03 8.382421033004e-05 8.842844118328e+00
3.215000000000e+02 -6.671689249513e-03 8.420206193396e-05 8.820548282907e+00
3.217500000000e+02 -6.750653032508e-03 8.456398733814e-05 8.796241250671e+00
3.220000000000e+02 -6.822331034367e-03 8.490690471291e-05 8.769969814219e+00
3.222500000000e+02 -6.886171896287e-03 8.522796054236e-05 8.741784882165e+00
3.225000000000e+02 -6.941694154225e-03 8.552455375127e-05 8.711741263609e+00
3.227500000000e+02 -6.988488820650e-03 8.579434848913e-05 8.679897455961e+00
3.230000000000e+02 -7.026221474862e-03 8.603529619533e-05 8.646315418942e+00
3.232500000000e+02 -7.054633950927e-03 8.624564874010e-05 8.611060354130e+00
3.235000000000e+02 -7.073545640687e-03 8.642396175060e-05 8.574200476445e+00
3.237500000000e+02 -7.082854460651e-03 8.656906909263e-05 8.535806784235e+00
3.240000000000e+02 -7.082537293399e-03 8.668021168678e-05 8.495952829299e+00
3.242500000000e+02 -7.072649793196e-03 8.675700481797e-05 8.454714477085e+00
3.245000000000e+02 -7.053325633938e-03 8.679928797956e-05 8.412169665127e+00
3.247500000000e+02 -7.024775319802e-03 8.680720472357e-05 8.368398147814e+00
3.250000000000e+02 -6.987284050458e-03 8.678123749831e-05 8.323481234100e+00
3.252500000000e+02 -6.941208923095e-03 8.672217962710e-05 8.277501507835e+00
3.255000000000e+02 -6.886975381851e-03 8.663110372470e-05 8.230542536014e+00
3.257500000000e+02 -6.825073098721e-03 8.650932622961e-05 8.182688558067e+00
3.260000000000e+02 -6.756051274415e-03 8.635842640067e-05 8.134024160213e+00
3.262500000000e+02 -6.680513204266e-03 8.618022351597e-05 8.084633932259e+00
3.265000000000e+02 -6.599110466405e-03 8.597670677934e-05 8.034602111233e+00
3.267500000000e+02 -6.512536641572e-03 8.575003688829e-05 7.984012211455e+00
3.270000000000e+02 -6.421521041621e-03 8.550253299169e-05 7.932946648209e+00
3.272500000000e+02 -6.326821977125e-03 8.523662923984e-05 7.881486354870e+00
3.275000000000e+02 -6.229219888054e-03 8.495485028490e-05 7.829710402669e+00
3.277500000000e+02 -6.129510260533e-03 8.465971141253e-05 7.777695625199e+00
3.280000000000e+02 -6.028496524732e-03 8.435377843738e-05 7.725516256355e+00
3.282500000000e+02 -5.926983076061e-03 8.403958089678e-05 7.673243581105e+00
3.285000000000e+02 -5.825768278914e-03 8.371966438209e-05 7.620945613246e+00
3.287500000000e+02 -5.725637489736e-03 8.339659010698e-05 7.568686794152e+00
3.290000000000e+02 -5.627356502138e-03 8.307279839373e-05 7.516527725505e+00
3.292500000000e+02 -5.531665297175e-03 8.275062199981e-05 7.464524933219e+00
3.295000000000e+02 -5.439272050225e-03 8.243233496613e-05 7.412730669429e+00
3.297500000000e+02 -5.350847611070e-03 8.211998652968e-05 7.361192746970e+00
3.300000000000e+02 -5.267020391037e-03 8.181545326494e-05 7.309954416033e+00
3.302500000000e+02 -5.188371327080e-03 8.152048077037e-05 7.259054275715e+00
3.305000000000e+02 -5.115429489730e-03 8.123664059473e-05 7.208526226108e+00
3.307500000000e+02 -5.048668529920e-03 8.096531013763e-05 7.158399451640e+00
3.310000000000e+02 -4.988503516806e-03 8.070766632054e-05 7.108698443339e+00
3.312500000000e+02 -4.935288399438e-03 8.046468677508e-05 7.059443051249e+00
3.315000000000e+02 -4.889314111154e-03 8.023714015282e-05 7.010648570635e+00
3.317500000000e+02 -4.850807363893e-03 8.002557563103e-05 6.962325850578e+00
3.320000000000e+02 -4.819930056602e-03 7.983034187037e-05 6.914481433557e+00
3.322500000000e+02 -4.796779375647e-03 7.965159025738e-05 6.867117715441e+00
3.325000000000e+02 -4.781388544041e-03 7.948927999155e-05 6.820233124974e+00
3.327500000000e+02 -4.773728128593e-03 7.934318802202e-05 6.773822323269e+00
3.330000000000e+02 -4.773707988152e-03 7.921292059257e-05 6.727876412059e+00
3.332500000000e+02 -4.781179627151e-03 7.909792616378e-05 6.682383158569e+00
3.335000000000e+02 -4.795938957093e-03 7.899750913154e-05 6.637327226606e+00
3.337500000000e+02 -4.817729384593e-03 7.891084421666e-05 6.592690414008e+00
3.340000000000e+02 -4.846245150045e-03 7.883699088002e-05 6.548451897243e+00
3.342500000000e+02 -4.881134889324e-03 7.877491110375e-05 6.504588472574e+00
3.345000000000e+02 -4.922005263799e-03 7.872348281254e-05 6.461074803298e+00
3.347500000000e+02 -4.968424604754e-03 7.868149015719e-05 6.417883662860e+00
3.350000000000e+02 -5.019926565809e-03 7.864765367679e-05 6.374986178322e+00
3.352500000000e+02 -5.076013664361e-03 7.862065665240e-05 6.332352066043e+00
3.355000000000e+02 -5.136160792610e-03 7.859913526673e-05 6.289949868368e+00
3.357500000000e+02 -5.199818650705e-03 7.858168215075e-05 6.247747183365e+00
3.360000000000e+02 -5.266417131908e-03 7.856684723920e-05 6.205710891693e+00
3.362500000000e+02 -5.335368634893e-03 7.855314957000e-05 6.163807374515e+00
3.365000000000e+02 -5.406071260503e-03 7.853911422667e-05 6.122002727604e+00
3.367500000000e+02 -5.477912002400e-03 7.852323078383e-05 6.080262966649e+00
3.370000000000e+02 -5.550269915951e-03 7.850397598277e-05 6.038554221091e+00
3.372500000000e+02 -5.622519404154e-03 7.847979253942e-05 5.996842919482e+00
3.375000000000e+02 -5.694033489215e-03 7.844910783414e-05 5.955095960083e+00
3.377500000000e+02 -5.764187239257e-03 7.841034965658e-05 5.913280869198e+00
3.380000000000e+02 -5.832361142152e-03 7.836194358524e-05 5.871365943021e+00
3.382500000000e+02 -5.897944712571e-03 7.830231818609e-05 5.829320373063e+00
3.385000000000e+02 -5.960339986827e-03 7.822991215103e-05 5.787114353541e+00
3.387500000000e+02 -6.018965150073e-03 7.814318255780e-05 5.744719168019e+00
3.390000000000e+02 -6.073257975881e-03 7.804060934638e-05 5.702107257543e+00
3.392500000000e+02 -6.122679313136e-03 7.792070968030e-05 5.659252264885e+00
3.395000000000e+02 -6.166716436050e-03 7.778206502668e-05 5.616129061252e+00
3.397500000000e+02 -6.204886419095e-03 7.762331066272e-05 5.572713750914e+00
3.400000000000e+02 -6.236739407401e-03 7.744315261177e-05 5.528983656325e+00
3.402500000000e+02 -6.261861581087e-03 7.724038092011e-05 5.484917291827e+00
3.405000000000e+02 -6.279878141678e-03 7.701389335235e-05 5.440494317406e+00
3.407500000000e+02 -6.290456153493e-03 7.676270582621e-05 5.395695489330e+00
3.410000000000e+02 -6.293307276209e-03 7.648594667475e-05 5.350502600416e+00
3.412500000000e+02 -6.288190343460e-03 7.618287637606e-05 5.304898417200e+00
3.415000000000e+02 -6.274913733495e-03 7.585291258169e-05 5.258866624821e+00
3.417500000000e+02 -6.253337501780e-03 7.549564484777e-05 5.212391768545e+00
3.420000000000e+02 -6.223375354301e-03 7.511082287959e-05 5.165459213587e+00
3.422500000000e+02 -6.184996276526e-03 7.469837937446e-05 5.118055107188e+00
3.425000000000e+02 -6.138225876609e-03 7.425841294209e-05 5.070166363977e+00
3.427500000000e+02 -6.083147409934e-03 7.379123032242e-05 5.021780661478e+00
3.430000000000e+02 -6.019902548505e-03 7.329733276182e-05 4.972886452816e+00
3.432500000000e+02 -5.948691775083e-03 7.277738469827e-05 4.923473003313e+00
3.435000000000e+02 -5.869774270702e-03 7.223222471792e-05 4.873530439472e+00
3.437500000000e+02 -5.783467325897e-03 7.166286035559e-05 4.823049815699e+00
3.440000000000e+02 -5.690145435479e-03 7.107043062438e-05 4.772023204006e+00
3.442500000000e+02 -5.590238889398e-03 7.045622245988e-05 4.720443793662e+00
3.445000000000e+02 -5.484231768663e-03 6.982165187164e-05 4.668306005285e+00
3.447500000000e+02 -5.372659523283e-03 6.916825575301e-05 4.615605623474e+00
3.450000000000e+02 -5.256106146205e-03 6.849767052830e-05 4.562339933661e+00
3.452500000000e+02 -5.135200721609e-03 6.781156031010e-05 4.508507871055e+00
3.455000000000e+02 -5.010613459356e-03 6.711164444095e-05 4.454110171969e+00
3.457500000000e+02 -4.883051361003e-03 6.639969433475e-05 4.399149534890e+00
3.460000000000e+02 -4.753253339330e-03 6.567750008152e-05 4.343630776429e+00
3.462500000000e+02 -4.621985026446e-03 6.494685329878e-05 4.287560989047e+00
3.465000000000e+02 -4.490033093796e-03 6.420952460029e-05 4.230949691570e+00
3.467500000000e+02 -4.358199301783e-03 6.346724891759e-05 4.173808977543e+00
3.470000000000e+02 -4.227294028010e-03 6.272172149821e-05 4.116153649270e+00
3.472500000000e+02 -4.098129488425e-03 6.197458471233e-05 4.058001340477e+00
3.475000000000e+02 -3.971512713449e-03 6.122741923822e-05 3.999372627233e+00
3.477500000000e+02 -3.848238279529e-03 6.048173615836e-05 3.940291118990e+00
3.480000000000e+02 -3.729080912641e-03 5.973897145137e-05 3.880783533065e+00
3.482500000000e+02 -3.614788048671e-03 5.900048014607e-05 3.820879749129e+00
3.485000000000e+02 -3.506072399106e-03 5.826753304000e-05 3.760612841542e+00
3.487500000000e+02 -3.403604619336e-03 5.754131351632e-05 3.700019090575e+00
3.490000000000e+02 -3.308006112692e-03 5.682291493478e-05 3.639137968086e+00
3.492500000000e+02 -3.219842063143e-03 5.611333902000e-05 3.578012098802e+00
3.495000000000e+02 -3.139614776892e-03 5.541349441363e-05 3.516687194985e+00
3.497500000000e+02 -3.067757417216e-03 5.472419288000e-05 3.455211964372e+00
3.500000000000e+02 -3.004628266143e-03 5.404614881963e-05 3.393637989613e+00
3.502500000000e+02 -2.950505605932e-03 5.337997780425e-05 3.332019579613e+00
3.505000000000e+02 -2.905583261256e-03 5.272619391927e-05 3.270413592096e+00
3.507500000000e+02 -2.869966924242e-03 5.208520784358e-05 3.208879227761e+00
3.510000000000e+02 -2.843671331611e-03 5.145732456768e-05 3.147477797099e+00
3.512500000000e+02 -2.826618346313e-03 5.084274143516e-05 3.086272460106e+00
3.515000000000e+02 -2.818636061455e-03 5.024154591721e-05 3.025327941968e+00
3.517500000000e+02 -2.819458933336e-03 4.965371462318e-05 2.964710227300e+00
3.520000000000e+02 -2.828728934487e-03 4.907911248012e-05 2.904486234449e+00
3.522500000000e+02 -2.845997821813e-03 4.851749211326e-05 2.844723477773e+00
3.525000000000e+02 -2.870730446294e-03 4.796849530309e-05 2.785489717742e+00
3.527500000000e+02 -2.902309226171e-03 4.743165280133e-05 2.726852609737e+00
3.530000000000e+02 -2.940039695100e-03 4.690639110511e-05 2.668879350909e+00
3.532500000000e+02 -2.983157210271e-03 4.639203581294e-05 2.611636337746e+00
3.535000000000e+02 -3.030834696059e-03 4.588781459486e-05 2.555188832447e+00
3.537500000000e+02 -3.082191446103e-03 4.539286605465e-05 2.499600651759e+00
3.540000000000e+02 -3.136302798259e-03 4.490624819500e-05 2.444933873843e+00
3.542500000000e+02 -3.192210630613e-03 4.442694894977e-05 2.391248577316e+00
3.545000000000e+02 -3.248934462118e-03 4.395389834555e-05 2.338602604702e+00
3.547500000000e+02 -3.305483054856e-03 4.348598311080e-05 2.287051364345e+00
3.550000000000e+02 -3.360866240166e-03 4.302205573795e-05 2.236647659994e+00
3.552500000000e+02 -3.414106885610e-03 4.256094608304e-05 2.187441558351e+00
3.555000000000e+02 -3.464252673685e-03 4.210151727799e-05 2.139480290919e+00
3.557500000000e+02 -3.510387595337e-03 4.164264589601e-05 2.092808182732e+00
3.560000000000e+02 -3.551643070990e-03 4.118325465191e-05 2.047466619502e+00
3.562500000000e+02 -3.587208330949e-03 4.072232010952e-05 2.003494034268e+00
3.565000000000e+02 -3.616340105495e-03 4.025888040973e-05 1.960925928539e+00
3.567500000000e+02 -3.638371288163e-03 3.979208277499e-05 1.919794907871e+00
3.570000000000e+02 -3.652718586432e-03 3.932119062725e-05 1.880130743459e+00
3.572500000000e+02 -3.658889083867e-03 3.884559830497e-05 1.841960451911e+00
3.575000000000e+02 -3.656485633522e-03 3.836484522321e-05 1.805308385109e+00
3.577500000000e+02 -3.645211065519e-03 3.787862938986e-05 1.770196339543e+00
3.580000000000e+02 -3.624871179577e-03 3.738681730917e-05 1.736643678123e+00
3.582500000000e+02 -3.595376510672e-03 3.688945291513e-05 1.704667457445e+00
3.585000000000e+02 -3.556742856084e-03 3.638676618389e-05 1.674282570861e+00
3.587500000000e+02 -3.509090700337e-03 3.587917732747e-05 1.645501900494e+00
3.590000000000e+02 -3.452643554844e-03 3.536730013859e-05 1.618336471280e+00
3.592500000000e+02 -3.387725268991e-03 3.485194446981e-05 1.592795621468e+00
3.595000000000e+02 -3.314756371210e-03 3.433411627388e-05 1.568887169227e+00
3.597500000000e+02 -3.234249483517e-03 3.381501447342e-05 1.546617590142e+00
3.600000000000e+02 -3.146803903724e-03 3.329603366775e-05 1.525992192729e+00
3.602500000000e+02 -3.053099420922e-03 3.277876018623e-05 1.507015296731e+00
3.605000000000e+02 -2.953889444139e-03 3.226496602046e-05 1.489690401187e+00
3.607500000000e+02 -2.849993465881e-03 3.175660407789e-05 1.474020350551e+00
3.610000000000e+02 -2.742288923220e-03 3.125580394056e-05 1.460007485014e+00
3.612500000000e+02 -2.631702499297e-03 3.076486535747e-05 1.447653777592e+00
3.615000000000e+02 -2.519200957864e-03 3.028625215340e-05 1.436960943493e+00
3.617500000000e+02 -2.405781558637e-03 2.982258343329e-05 1.427930528169e+00
3.620000000000e+02 -2.292462152743e-03 2.937662074862e-05 1.420563963351e+00
3.622500000000e+02 -2.180271064266e-03 2.895125913660e-05 1.414862581578e+00
3.625000000000e+02 -2.070236819202e-03 2.854951450096e-05 1.410827595036e+00
3.627500000000e+02 -1.963377837019e-03 2.817450675949e-05 1.408460030280e+00
3.630000000000e+02 -1.860692205588e-03 2.782944063520e-05 1.407760611604e+00
3.632500000000e+02 -1.763147617370e-03 2.751758387420e-05 1.408729602100e+00
3.635000000000e+02 -1.671671592506e-03 2.724224148218e-05 1.411366594825e+00
3.637500000000e+02 -1.587142081106e-03 2.700672658310e-05 1.415670258290e+00
3.640000000000e+02 -1.510378532711e-03 2.681432746673e-05 1.421638041847e+00
3.642500000000e+02 -1.442133527578e-03 2.666827059955e-05 1.429265840313e+00
3.645000000000e+02 -1.383085038216e-03 2.657168002426e-05 1.438547631971e+00
3.647500000000e+02 -1.333829397503e-03 2.652753354862e-05 1.449475094145e+00
3.650000000000e+02 -1.294875025883e-03 2.653861549839e-05 1.462037204254e+00
3.652500000000e+02 -1.266636989188e-03 2.660746816582e-05 1.476219842312e+00
3.655000000000e+02 -1.249432439516e-03 2.673634057004e-05 1.492005403065e+00
3.657500000000e+02 -1.243476979837e-03 2.692713881089e-05 1.509372429114e+00
3.660000000000e+02 -1.248882026171e-03 2.718137606739e-05 1.528295280007e+00
3.662500000000e+02 -1.265653208507e-03 2.750012579320e-05 1.548743846551e+00
3.665000000000e+02 -1.293689826493e-03 2.788397860978e-05 1.570683321073e+00
3.667500000000e+02 -1.332785441692e-03 2.833300458696e-05 1.594074034766e+00
3.670000000000e+02 -1.382629559409e-03 2.884672174261e-05 1.618871368501e+00
3.672500000000e+02 -1.442810487920e-03 2.942407277229e-05 1.645025744487e+00
3.675000000000e+02 -1.512819316568e-03 3.006341087364e-05 1.672482702224e+00
3.677500000000e+02 -1.592055085030e-03 3.076249475378e-05 1.701183060768e+00
3.680000000000e+02 -1.679831115854e-03 3.151849509592e-05 1.731063166596e+00
3.682500000000e+02 -1.775382452084e-03 3.232801039610e-05 1.762055225450e+00
3.685000000000e+02 -1.877874409064e-03 3.318709458269e-05 1.794087712367e+00
3.687500000000e+02 -1.986412058181e-03 3.409129421114e-05 1.827085855520e+00
3.690000000000e+02 -2.100050628301e-03 3.503569518770e-05 1.860972183749e+00
3.692500000000e+02 -2.217806585846e-03 3.601497827249e-05 1.895667131416e+00
3.695000000000e+02 -2.338669348806e-03 3.702348206311e-05 1.931089687432e+00
3.697500000000e+02 -2.461613358635e-03 3.805527221165e-05 1.967158081198e+00
3.700000000000e+02 -2.585610445517e-03 3.910421504325e-05 2.003790490731e+00
3.702500000000e+02 -2.709642200460e-03 4.016405544502e-05 2.040905765932e+00
3.705000000000e+02 -2.832712264261e-03 4.122849652025e-05 2.078424153000e+00
3.707500000000e+02 -2.953858315155e-03 4.229127943670e-05 2.116268010958e+00
3.710000000000e+02 -3.072163553397e-03 4.334626356142e-05 2.154362512508e+00
3.712500000000e+02 -3.186767527475e-03 4.438750392205e-05 2.192636316034e+00
3.715000000000e+02 -3.296876138402e-03 4.540931718933e-05 2.231022205738e+00
3.717500000000e+02 -3.401770708698e-03 4.640637665237e-05 2.269457686640e+00
3.720000000000e+02 -3.500815906098e-03 4.737376396666e-05 2.307885533395e+00
3.722500000000e+02 -3.593466378930e-03 4.830703500056e-05 2.346254280393e+00
3.725000000000e+02 -3.679272006454e-03 4.920225167490e-05 2.384518653626e+00
3.727500000000e+02 -3.757881720370e-03 5.005603996580e-05 2.422639934155e+00
3.730000000000e+02 -3.829045939096e-03 5.086563788634e-05 2.460586250585e+00
3.732500000000e+02 -3.892617530143e-03 5.162892054447e-05 2.498332798865e+00
3.735000000000e+02 -3.948551286492e-03 5.234442149007e-05 2.535861982105e+00
3.737500000000e+02 -3.996901959947e-03 5.301134415156e-05 2.573163469901e+00
3.740000000000e+02 -4.037820983116e-03 5.362957020827e-05 2.610234178155e+00
3.742500000000e+02 -4.071551885372e-03 5.419965145578e-05 2.647078164051e+00
3.745000000000e+02 -4.098424534852e-03 5.472279451768e-05 2.683706439601e+00
3.747500000000e+02 -4.118848401742e-03 5.520083780028e-05 2.720136707721e+00
3.750000000000e+02 -4.133304868500e-03 5.563621876317e-05 2.756393019719e+00
3.752500000000e+02 -4.142338794389e-03 5.603193292539e-05 2.792505361392e+00
3.755000000000e+02 -4.146549581074e-03 5.639148511277e-05 2.828509176147e+00
3.757500000000e+02 -4.146581738305e-03 5.671883269798e-05 2.864444827997e+00
3.760000000000e+02 -4.143115223182e-03 5.701832329638e-05 2.900357016738e+00
3.762500000000e+02 -4.136855607581e-03 5.729462654308e-05 2.936294151802e+00
3.765000000000e+02 -4.128524359189e-03 5.755266252791e-05 2.972307699781e+00
3.767500000000e+02 -4.118849262443e-03 5.779752736818e-05 3.008451509803e+00
3.770000000000e+02 -4.108555119906e-03 5.803441750973e-05 3.044781132035e+00
3.772500000000e+02 -4.098354743091e-03 5.826855365179e-05 3.081353136775e+00
3.775000000000e+02 -4.088940551223e-03 5.850510675792e-05 3.118224446609e+00
3.777500000000e+02 -4.080976615887e-03 5.874912492496e-05 3.155451686620e+00
3.780000000000e+02 -4.075091337038e-03 5.900546246110e-05 3.193090562795e+00
3.782500000000e+02 -4.071870830387e-03 5.927871806086e-05 3.231195275845e+00
3.785000000000e+02 -4.071852891833e-03 5.957317643579e-05 3.269817972723e+00
3.787500000000e+02 -4.075521874853e-03 5.989275753823e-05 3.309008242440e+00
3.790000000000e+02 -4.083304243413e-03 6.024096386525e-05 3.348812657566e+00
3.792500000000e+02 -4.095564658575e-03 6.062084071845e-05 3.389274362811e+00
3.795000000000e+02 -4.112602883082e-03 6.103494631243e-05 3.430432712022e+00
3.797500000000e+02 -4.134651512347e-03 6.148532542147e-05 3.472322951976e+00
3.800000000000e+02 -4.161874347675e-03 6.197348931544e-05 3.514975953443e+00
3.802500000000e+02 -4.194365483608e-03 6.250040345390e-05 3.558417988271e+00
3.805000000000e+02 -4.232149048564e-03 6.306648201851e-05 3.602670549531e+00
3.807500000000e+02 -4.275179616475e-03 6.367158813475e-05 3.647750214971e+00
3.810000000000e+02 -4.323343288450e-03 6.431504081428e-05 3.693668551868e+00
3.812500000000e+02 -4.376459347755e-03 6.499562734877e-05 3.740432059219e+00
3.815000000000e+02 -4.434282567462e-03 6.571162101657e-05 3.788042149217e+00
3.817500000000e+02 -4.496506115832e-03 6.646080570127e-05 3.836495165730e+00
3.820000000000e+02 -4.562764949084e-03 6.724049932108e-05 3.885782435090e+00
3.822500000000e+02 -4.632639899599e-03 6.804759010748e-05 3.935890355792e+00
3.825000000000e+02 -4.705662137654e-03 6.887857249802e-05 3.986800517217e+00
3.827500000000e+02 -4.781318249419e-03 6.972958770574e-05 4.038489854671e+00
3.830000000000e+02 -4.859055800560e-03 7.059646709037e-05 4.090930837375e+00
3.832500000000e+02 -4.938289241019e-03 7.147477958758e-05 4.144091684378e+00
3.835000000000e+02 -5.018406391494e-03 7.235988328966e-05 4.197936617698e+00
3.837500000000e+02 -5.098775136843e-03 7.324697738981e-05 4.252426139248e+00
3.840000000000e+02 -5.178750599312e-03 7.413115776997e-05 4.307517343529e+00
3.842500000000e+02 -5.257682394227e-03 7.500747274972e-05 4.363164250855e+00
3.845000000000e+02 -5.334922231639e-03 7.587098080261e-05 4.419318173526e+00
3.847500000000e+02 -5.409831454724e-03 7.671680693966e-05 4.475928097338e+00
3.850000000000e+02 -5.481788727597e-03 7.754020301587e-05 4.532941091790e+00
3.852500000000e+02 -5.550197545269e-03 7.833660243275e-05 4.590302729076e+00
3.855000000000e+02 -5.614493681835e-03 7.910167726818e-05 4.647957521724e+00
3.857500000000e+02 -5.674152383050e-03 7.983139151432e-05 4.705849369095e+00
3.860000000000e+02 -5.728695207899e-03 8.052205159115e-05 4.763922003098e+00
3.862500000000e+02 -5.777696525107e-03 8.117035258676e-05 4.822119438534e+00
3.865000000000e+02 -5.820789519700e-03 8.177341544402e-05 4.880386416923e+00
3.867500000000e+02 -5.857671627373e-03 8.232882944437e-05 4.938668835767e+00
3.870000000000e+02 -5.888109383632e-03 8.283468710271e-05 4.996914167832e+00
3.872500000000e+02 -5.911942593111e-03 8.328960027298e-05 5.055071853878e+00
3.875000000000e+02 -5.929087714190e-03 8.369271913378e-05 5.113093674102e+00
3.877500000000e+02 -5.939540403252e-03 8.404374253046e-05 5.170934088541e+00
3.880000000000e+02 -5.943377208827e-03 8.434291953216e-05 5.228550542182e+00
3.882500000000e+02 -5.940756258646e-03 8.459104339914e-05 5.285903735189e+00
3.885000000000e+02 -5.931916890682e-03 8.478943179996e-05 5.342957852062e+00
3.887500000000e+02 -5.917178292751e-03 8.493989973130e-05 5.399680747458e+00
3.890000000000e+02 -5.896937070486e-03 8.504472894363e-05 5.456044089092e+00
3.892500000000e+02 -5.871663588062e-03 8.510669842349e-05 5.512023453502e+00
3.895000000000e+02 -5.841897223487e-03 8.512898195584e-05 5.567598376338e+00
3.897500000000e+02 -5.808240572265e-03 8.511508644926e-05 5.622752355294e+00
3.900000000000e+02 -5.771352607470e-03 8.506885032025e-05 5.677472807246e+00
3.902500000000e+02 -5.731940874832e-03 8.499424494404e-05 5.731750978109e+00
3.905000000000e+02 -5.690752746553e-03 8.489544626558e-05 5.785581813384e+00
3.907500000000e+02 -5.648565642664e-03 8.477678168353e-05 5.838963783220e+00
3.910000000000e+02 -5.606176796852e-03 8.464259917881e-05 5.891898671872e+00
3.912500000000e+02 -5.564392006068e-03 8.449723286602e-05 5.944391328113e+00
3.915000000000e+02 -5.524014275733e-03 8.434494723519e-05 5.996449390052e+00
3.917500000000e+02 -5.485832184004e-03 8.418986959469e-05 6.048082976883e+00
3.920000000000e+02 -5.450608151713e-03 8.403593106943e-05 6.099304360699e+00
3.922500000000e+02 -5.419066791033e-03 8.388681287880e-05 6.150127615738e+00
3.925000000000e+02 -5.391883644967e-03 8.374589744131e-05 6.200568261760e+00
3.927500000000e+02 -5.369674226082e-03 8.361622384737e-05 6.250642892392e+00
3.930000000000e+02 -5.352983734151e-03 8.350044794225e-05 6.300368799939e+00
3.932500000000e+02 -5.342277698174e-03 8.340080976973e-05 6.349763608360e+00
3.935000000000e+02 -5.337933529770e-03 8.331910758125e-05 6.398844905112e+00
3.937500000000e+02 -5.340233293067e-03 8.325667487580e-05 6.447629887493e+00
3.940000000000e+02 -5.349357759024e-03 8.321436657543e-05 6.496135022226e+00
3.942500000000e+02 -5.365381866299e-03 8.319255119085e-05 6.544375724254e+00
3.945000000000e+02 -5.388271714175e-03 8.319110849903e-05 6.592366052098e+00
3.947500000000e+02 -5.417883183054e-03 8.320943552764e-05 6.640118433658e+00
3.950000000000e+02 -5.453962220685e-03 8.324645755745e-05 6.687643409611e+00
3.952500000000e+02 -5.496146816898e-03 8.330064610992e-05 6.734949406802e+00
3.955000000000e+02 -5.543970711801e-03 8.337004220349e-05 6.782042534422e+00
3.957500000000e+02 -5.596868681175e-03 8.345228675652e-05 6.828926414301e+00
3.960000000000e+02 -5.654183506615e-03 8.354464813615e-05 6.875602029113e+00
3.962500000000e+02 -5.715174301259e-03 8.364407706496e-05 6.922067606393e+00
3.965000000000e+02 -5.779026197762e-03 8.374725782390e-05 6.968318523634e+00
3.967500000000e+02 -5.844861211831e-03 8.385063836910e-05 7.014347240439e+00
3.970000000000e+02 -5.911749998795e-03 8.395049487653e-05 7.060143261530e+00
3.972500000000e+02 -5.978724476126e-03 8.404298975598e-05 7.105693119618e+00
3.975000000000e+02 -6.044790933109e-03 8.412421700624e-05 7.150980390554e+00
3.977500000000e+02 -6.108943593503e-03 8.419027620984e-05 7.195985731089e+00
3.980000000000e+02 -6.170178303020e-03 8.423735024263e-05 7.240686943645e+00
3.982500000000e+02 -6.227506116094e-03 8.426176837734e-05 7.285059070474e+00
3.985000000000e+02 -6.279966847293e-03 8.426004066278e-05 7.329074511045e+00
3.987500000000e+02 -6.326642104718e-03 8.422893410767e-05 7.372703169488e+00
3.990000000000e+02 -6.366667908865e-03 8.416553800106e-05 7.415912625957e+00
3.992500000000e+02 -6.399246574085e-03 8.406731364216e-05 7.458668335833e+00
3.995000000000e+02 -6.423657869917e-03 8.393213772784e-05 7.500933852727e+00
3.997500000000e+02 -6.439269340695e-03 8.375835023000e-05 7.542671075087e+00
4.000000000000e+02 -6.445545647768e-03 8.354479413800e-05 7.583840515044e+00
4.002500000000e+02 -6.442056916843e-03 8.329084282377e-05 7.624401585964e+00
4.005000000000e+02 -6.428485955625e-03 8.299642448992e-05 7.664312906868e+00
4.007500000000e+02 -6.404634266829e-03 8.266203752677e-05 7.703532620037e+00
4.010000000000e+02 -6.370426762433e-03 8.228876285749e-05 7.742018719162e+00
4.012500000000e+02 -6.325915184600e-03 8.187825149850e-05 7.779729382446e+00
4.015000000000e+02 -6.271280050215e-03 8.143270208474e-05 7.816623309595e+00
4.017500000000e+02 -6.206831417239e-03 8.095480895404e-05 7.852660054805e+00
4.020000000000e+02 -6.133007862077e-03 8.044787614203e-05 7.887800355248e+00
4.022500000000e+02 -6.050373666942e-03 7.991567331059e-05 7.922006449143e+00
4.025000000000e+02 -5.959614634592e-03 7.936238660294e-05 7.955242378906e+00
4.027500000000e+02 -5.861532252125e-03 7.879259043261e-05 7.987474277305e+00
4.030000000000e+02 -5.757036259448e-03 7.821123123300e-05 8.018670631841e+00
4.032500000000e+02 -5.647135647116e-03 7.762342591811e-05 8.048802521399e+00
4.035000000000e+02 -5.532928112153e-03 7.703449781685e-05 8.077843825668e+00
4.037500000000e+02 -5.415588147649e-03 7.644992385847e-05 8.105771402288e+00
4.040000000000e+02 -5.296353892104e-03 7.587524510075e-05 8.132565226059e+00
4.042500000000e+02 -5.176512748854e-03 7.531599582386e-05 8.158208491721e+00
4.045000000000e+02 -5.057386060166e-03 7.477762951880e-05 8.182687675659e+00
4.047500000000e+02 -4.940313085583e-03 7.426544336089e-05 8.205992551372e+00
4.050000000000e+02 -4.826634400628e-03 7.378450892559e-05 8.228116162346e+00
4.052500000000e+02 -4.717675051048e-03 7.333961094086e-05 8.249054748657e+00
4.055000000000e+02 -4.614727752883e-03 7.293519378915e-05 8.268807623214e+00
4.057500000000e+02 -4.519036262945e-03 7.257532598895e-05 8.287377004966e+00
4.060000000000e+02 -4.431779252284e-03 7.226363867535e-05 8.304767804325e+00
4.062500000000e+02 -4.354054890013e-03 7.200327822857e-05 8.320987367605e+00
4.065000000000e+02 -4.286866405758e-03 7.179687854655e-05 8.336045177839e+00
4.067500000000e+02 -4.231108773240e-03 7.164653742495e-05 8.349952523850e+00
4.070000000000e+02 -4.187556743994e-03 7.155379880866e-05 8.362722137642e+00
4.072500000000e+02 -4.156854356255e-03 7.151964622379e-05 8.374367808466e+00
4.075000000000e+02 -4.139506079019e-03 7.154449842864e-05 8.384903983197e+00
4.077500000000e+02 -4.135869672703e-03 7.162819716175e-05 8.394345355312e+00
4.080000000000e+02 -4.146150879060e-03 7.177001663883e-05 8.402706458797e+00
4.082500000000e+02 -4.170400024952e-03 7.196869264436e-05 8.410001272850e+00
4.085000000000e+02 -4.208510482913e-03 7.222244058988e-05 8.416242842140e+00
4.087500000000e+02 -4.260219128590e-03 7.252897445789e-05 8.421442929899e+00
4.090000000000e+02 -4.325108697996e-03 7.288553228560e-05 8.425611705923e+00
4.092500000000e+02 -4.402612003471e-03 7.328890670014e-05 8.428757478237e+00
4.095000000000e+02 -4.492018023198e-03 7.373547873599e-05 8.430886478457e+00
4.097500000000e+02 -4.592479597187e-03 7.422125368672e-05 8.432002697534e+00
4.100000000000e+02 -4.703022839496e-03 7.474190039891e-05 8.432107785915e+00
4.102500000000e+02 -4.822557974956e-03 7.529278594695e-05 8.431201012541e+00
4.105000000000e+02 -4.949891610568e-03 7.586902875489e-05 8.429279289061e+00
4.107500000000e+02 -5.083740091641e-03 7.646555636762e-05 8.426337249508e+00
4.110000000000e+02 -5.222744025630e-03 7.707714527069e-05 8.422367393791e+00
4.112500000000e+02 -5.365483713791e-03 7.769845710726e-05 8.417360285487e+00
4.115000000000e+02 -5.510495202374e-03 7.832409428821e-05 8.411304793863e+00
4.117500000000e+02 -5.656287040716e-03 7.894863589508e-05 8.404188386672e+00
4.120000000000e+02 -5.801357268150e-03 7.956673167436e-05 8.395997450753e+00
4.122500000000e+02 -5.944210699837e-03 8.017318532871e-05 8.386717648554e+00
4.125000000000e+02 -6.083376038217e-03 8.076292302489e-05 8.376334287135e+00
4.127500000000e+02 -6.217422858657e-03 8.133106155975e-05 8.364832703531e+00
4.130000000000e+02 -6.344978112980e-03 8.187299322096e-05 8.352198653075e+00
4.132500000000e+02 -6.464741992482e-03 8.238443385389e-05 8.338418688375e+00
4.135000000000e+02 -6.575502930568e-03 8.286147723949e-05 8.323480532655e+00
4.137500000000e+02 -6.676151612401e-03 8.330058816813e-05 8.307373426777e+00
4.140000000000e+02 -6.765693704596e-03 8.369865493035e-05 8.290088457776e+00
4.142500000000e+02 -6.843261253341e-03 8.405305574261e-05 8.271618849986e+00
4.145000000000e+02 -6.908122421398e-03 8.436167312978e-05 8.251960227793e+00
4.147500000000e+02 -6.959689649438e-03 8.462291005865e-05 8.231110833862e+00
4.150000000000e+02 -6.997525985544e-03 8.483570434528e-05 8.209071710521e+00
4.152500000000e+02 -7.021349538340e-03 8.499953733587e-05 8.185846838416e+00
4.155000000000e+02 -7.031036135886e-03 8.511443580297e-05 8.161443228624e+00
4.157500000000e+02 -7.026619982003e-03 8.518096770793e-05 8.135870974659e+00
4.160000000000e+02 -7.008292394715e-03 8.520023119121e-05 8.109143261902e+00
4.162500000000e+02 -6.976398825089e-03 8.517383892209e-05 8.081276331604e+00
4.165000000000e+02 -6.931433852576e-03 8.510389569882e-05 8.052289410981e+00
4.167500000000e+02 -6.874034701750e-03 8.499297250267e-05 8.022204599168e+00
4.170000000000e+02 -6.804972874481e-03 8.484407360199e-05 7.991046724737e+00
4.172500000000e+02 -6.725144538231e-03 8.466055778791e-05 7.958843164954e+00
4.175000000000e+02 -6.635559299968e-03 8.444615823641e-05 7.925623641111e+00
4.177500000000e+02 -6.537327742929e-03 8.420502350895e-05 7.891419986447e+00
4.180000000000e+02 -6.431647884074e-03 8.394151174615e-05 7.856265896806e+00
4.182500000000e+02 -6.319790908757e-03 8.366019740072e-05 7.820196660282e+00
4.185000000000e+02 -6.203085974085e-03 8.336591658004e-05 7.783248880922e+00
4.187500000000e+02 -6.082904432309e-03 8.306351812282e-05 7.745460191873e+00
4.190000000000e+02 -5.960643874929e-03 8.275790669288e-05 7.706868970347e+00
4.192500000000e+02 -5.837711975372e-03 8.245404176865e-05 7.667514048641e+00
4.195000000000e+02 -5.715510049624e-03 8.215687083477e-05 7.627434440853e+00
4.197500000000e+02 -5.595416973779e-03 8.187125301792e-05 7.586669071419e+00
4.200000000000e+02 -5.478773455264e-03 8.160187774298e-05 7.545256523820e+00
4.202500000000e+02 -5.366866944186e-03 8.135325091244e-05 7.503234802919e+00
4.205000000000e+02 -5.260917428458e-03 8.112964957674e-05 7.460641120685e+00
4.207500000000e+02 -5.162064169560e-03 8.093506708506e-05 7.417511697358e+00
4.210000000000e+02 -5.071353607873e-03 8.077316368046e-05 7.373881591322e+00
4.212500000000e+02 -4.989728530312e-03 8.064722351359e-05 7.329784549840e+00
4.215000000000e+02 -4.918018595191e-03 8.056011961871e-05 7.285252883157e+00
4.217500000000e+02 -4.856932341234e-03 8.051427420275e-05 7.240317361642e+00
4.220000000000e+02 -4.807050934581e-03 8.051160920131e-05 7.195007136678e+00
4.222500000000e+02 -4.768823406192e-03 8.055354208703e-05 7.149349676572e+00
4.225000000000e+02 -4.742563654907e-03 8.064095887006e-05 7.103370725959e+00
4.227500000000e+02 -4.728449046883e-03 8.077419649044e-05 7.057094278329e+00
4.230000000000e+02 -4.726520778203e-03 8.095303226358e-05 7.010542565162e+00
4.232500000000e+02 -4.736685679298e-03 8.117668038946e-05 6.963736051699e+00
4.235000000000e+02 -4.758719812394e-03 8.144379374919e-05 6.916693446982e+00
4.237500000000e+02 -4.792273430211e-03 8.175247338502e-05 6.869431718586e+00
4.240000000000e+02 -4.836877351223e-03 8.210028256067e-05 6.821966112888e+00
4.242500000000e+02 -4.891950625150e-03 8.248427871116e-05 6.774310178751e+00
4.245000000000e+02 -4.956809285137e-03 8.290103707981e-05 6.726475793174e+00
4.247500000000e+02 -5.030676188352e-03 8.334668047899e-05 6.678473190221e+00
4.250000000000e+02 -5.112691513868e-03 8.381693888820e-05 6.630310984719e+00
4.252500000000e+02 -5.201924240531e-03 8.430719843061e-05 6.581996201442e+00
4.255000000000e+02 -5.297383908683e-03 8.481251761788e-05 6.533534300909e+00
4.257500000000e+02 -5.398032897857e-03 8.532773965356e-05 6.484929204668e+00
4.260000000000e+02 -5.502799070499e-03 8.584755541952e-05 6.436183323394e+00
4.262500000000e+02 -5.610588210476e-03 8.636652681226e-05 6.387297578864e+00
4.265000000000e+02 -5.720296446621e-03 8.687920264663e-05 6.338271435394e+00
4.267500000000e+02 -5.830822344247e-03 8.738009472503e-05 6.289102925416e+00
4.270000000000e+02 -5.941078651924e-03 8.786378622208e-05 6.239788683500e+00
4.272500000000e+02 -6.050003678402e-03 8.832505968914e-05 6.190323984435e+00
4.275000000000e+02 -6.156572096592e-03 8.875891486176e-05 6.140702782986e+00
4.277500000000e+02 -6.259804859346e-03 8.916062346456e-05 6.090917764873e+00
4.280000000000e+02 -6.358778186282e-03 8.952578797253e-05 6.040960405908e+00
4.282500000000e+02 -6.452631746002e-03 8.985040496964e-05 5.990821037448e+00
4.285000000000e+02 -6.540575610429e-03 9.013087669618e-05 5.940488928037e+00
4.287500000000e+02 -6.621896335713e-03 9.036403268822e-05 5.889952373279e+00
4.290000000000e+02 -6.695961574299e-03 9.054719472140e-05 5.839198802325e+00
4.292500000000e+02 -6.762223716670e-03 9.067818251590e-05 5.788214899186e+00
4.295000000000e+02 -6.820222390218e-03 9.075531548500e-05 5.736986738585e+00
4.297500000000e+02 -6.869585444044e-03 9.077740945887e-05 5.685499940569e+00
4.300000000000e+02 -6.910028743620e-03 9.074376476267e-05 5.633739841897e+00
4.302500000000e+02 -6.941354966375e-03 9.065414141157e-05 5.581691685801e+00
4.305000000000e+02 -6.963451077784e-03 9.050874917374e-05 5.529340829491e+00
4.307500000000e+02 -6.976284808263e-03 9.030820436590e-05 5.476672968423e+00
4.310000000000e+02 -6.979900405743e-03 9.005348934046e-05 5.423674379126e+00
4.312500000000e+02 -6.974413338198e-03 8.974591236882e-05 5.370332173129e+00
4.315000000000e+02 -6.960004470943e-03 8.938706600251e-05 5.316634568726e+00
4.317500000000e+02 -6.936913584039e-03 8.897877778749e-05 5.262571169582e+00
4.320000000000e+02 -6.905432417615e-03 8.852306707571e-05 5.208133251351e+00
4.322500000000e+02 -6.865897515694e-03 8.802210357048e-05 5.153314055582e+00
4.325000000000e+02 -6.818682894574e-03 8.747816430804e-05 5.098109080263e+00
4.327500000000e+02 -6.764192785690e-03 8.689359281702e-05 5.042516366240e+00
4.330000000000e+02 -6.702854557804e-03 8.627077066659e-05 4.986536778630e+00
4.332500000000e+02 -6.635111963325e-03 8.561208929095e-05 4.930174270417e+00
4.335000000000e+02 -6.561418843805e-03 8.491992404369e-05 4.873436128596e+00
4.337500000000e+02 -6.482233379916e-03 8.419661657152e-05 4.816333195699e+00
4.340000000000e+02 -6.398013041208e-03 8.344446117156e-05 4.758880059144e+00
4.342500000000e+02 -6.309210177577e-03 8.266569634025e-05 4.701095209309e+00
4.345000000000e+02 -6.216268475604e-03 8.186248221420e-05 4.643001151904e+00
4.347500000000e+02 -6.119620252160e-03 8.103692705955e-05 4.584624474963e+00
4.350000000000e+02 -6.019684285979e-03 8.019110781068e-05 4.525995869680e+00
4.352500000000e+02 -5.916864522675e-03 7.932703661406e-05 4.467150093159e+00
4.355000000000e+02 -5.811549525128e-03 7.844665097692e-05 4.408125875654e+00
4.357500000000e+02 -5.704112719479e-03 7.755181680741e-05 4.348965773960e+00
4.360000000000e+02 -5.594913227105e-03 7.664436386517e-05 4.289715962670e+00
4.362500000000e+02 -5.484297117502e-03 7.572608122122e-05 4.230425970760e+00
4.365000000000e+02 -5.372599131311e-03 7.479871166460e-05 4.171148363380e+00
4.367500000000e+02 -5.260144687345e-03 7.386395239709e-05 4.111938372191e+00
4.370000000000e+02 -5.147252066099e-03 7.292345763260e-05 4.052853479935e+00
4.372500000000e+02 -5.034234610339e-03 7.197883617954e-05 3.993952963658e+00
4.375000000000e+02 -4.921402856437e-03 7.103164966174e-05 3.935297405312e+00
4.377500000000e+02 -4.809066471806e-03 7.008340985570e-05 3.876948175355e+00
4.380000000000e+02 -4.697535888442e-03 6.913557728036e-05 3.818966899100e+00
4.382500000000e+02 -4.587123522601e-03 6.818955953261e-05 3.761414914727e+00
4.385000000000e+02 -4.478144560847e-03 6.724671083458e-05 3.704352729914e+00
4.387500000000e+02 -4.370917218915e-03 6.630833303198e-05 3.647839488211e+00
4.390000000000e+02 -4.265762470349e-03 6.537567983694e-05 3.591932451739e+00
4.392500000000e+02 -4.163003187684e-03 6.444995899163e-05 3.536686510472e+00
4.395000000000e+02 -4.062962931801e-03 6.353233679773e-05 3.482153720487e+00
4.397500000000e+02 -3.965964153034e-03 6.262394373166e-05 3.428382883291e+00
4.400000000000e+02 -3.872325999822e-03 6.172588254136e-05 3.375419167008e+00
4.402500000000e+02 -3.782361738385e-03 6.083923452438e-05 3.323303775286e+00
4.405000000000e+02 -3.696375801075e-03 5.996506524070e-05 3.272073668324e+00
4.407500000000e+02 -3.614660652575e-03 5.910442963511e-05 3.221761333378e+00
4.410000000000e+02 -3.537493381337e-03 5.825837370424e-05 3.172394612088e+00
4.412500000000e+02 -3.465132217159e-03 5.742793704147e-05 3.123996582029e+00
4.415000000000e+02 -3.397812980439e-03 5.661415656616e-05 3.076585489115e+00
4.417500000000e+02 -3.335745419305e-03 5.581805533011e-05 3.030174736009e+00
4.420000000000e+02 -3.279109598295e-03 5.504063359071e-05 2.984772921578e+00
4.422500000000e+02 -3.228052507651e-03 5.428285543313e-05 2.940383927208e+00
4.425000000000e+02 -3.182684717651e-03 5.354563902640e-05 2.897007054559e+00
4.427500000000e+02 -3.143077232204e-03 5.282983844265e-05 2.854637203463e+00
4.430000000000e+02 -3.109258588241e-03 5.213622295622e-05 2.813265095907e+00
4.432500000000e+02 -3.081212264176e-03 5.146545492421e-05 2.772877534435e+00
4.435000000000e+02 -3.058874511480e-03 5.081806718166e-05 2.733457699313e+00
4.437500000000e+02 -3.042132567365e-03 5.019444021762e-05 2.694985473598e+00
4.440000000000e+02 -3.030823478481e-03 4.959476411123e-05 2.657437798416e+00
4.442500000000e+02 -3.024733361762e-03 4.901904234175e-05 2.620789048410e+00
4.445000000000e+02 -3.023597246053e-03 4.846709504211e-05 2.585011427576e+00
4.447500000000e+02 -3.027099782347e-03 4.793849931989e-05 2.550075377222e+00
4.450000000000e+02 -3.034876519992e-03 4.743259774093e-05 2.515949993471e+00
4.452500000000e+02 -3.046516206571e-03 4.694844885672e-05 2.482603447881e+00
4.455000000000e+02 -3.061563615889e-03 4.648487347514e-05 2.450003407833e+00
4.457500000000e+02 -3.079523265792e-03 4.604045124657e-05 2.418117451324e+00
4.460000000000e+02 -3.099863953101e-03 4.561352305571e-05 2.386913470064e+00
4.462500000000e+02 -3.122023969588e-03 4.520220443704e-05 2.356360061945e+00
4.465000000000e+02 -3.145417228423e-03 4.480440547669e-05 2.326426900416e+00
4.467500000000e+02 -3.169439898226e-03 4.441785612963e-05 2.297085088044e+00
4.470000000000e+02 -3.193477701559e-03 4.404013612946e-05 2.268307478785e+00
4.472500000000e+02 -3.216913430377e-03 4.366870984313e-05 2.240068980079e+00
4.475000000000e+02 -3.239134850346e-03 4.330096476010e-05 2.212346817916e+00
4.477500000000e+02 -3.259542658172e-03 4.293425340843e-05 2.185120778582e+00
4.480000000000e+02 -3.277558528786e-03 4.256593695290e-05 2.158373413746e+00
4.482500000000e+02 -3.292633037515e-03 4.219343096021e-05 2.132090212644e+00
4.485000000000e+02 -3.304253357021e-03 4.181425102048e-05 2.106259748209e+00
4.487500000000e+02 -3.311950650554e-03 4.142605759985e-05 2.080873786367e+00
4.490000000000e+02 -3.315306978871e-03 4.102670223460e-05 2.055927364810e+00
4.492500000000e+02 -3.313961679385e-03 4.061426895177e-05 2.031418850019e+00
4.495000000000e+02 -3.307617036012e-03 4.018711140572e-05 2.007349961818e+00
4.497500000000e+02 -3.296043153011e-03 3.974388832656e-05 1.983725773552e+00
4.500000000000e+02 -3.279082057904e-03 3.928359468985e-05 1.960554699053e+00
4.502500000000e+02 -3.256650696613e-03 3.880558749203e-05 1.937848448920e+00
4.505000000000e+02 -3.228743058957e-03 3.830960211565e-05 1.915621982399e+00
4.507500000000e+02 -3.195431044573e-03 3.779577093915e-05 1.893893436325e+00
4.510000000000e+02 -3.156864215245e-03 3.726462988929e-05 1.872684046295e+00
4.512500000000e+02 -3.113268277358e-03 3.671712072767e-05 1.852018052001e+00
4.515000000000e+02 -3.064942458550e-03 3.615458706505e-05 1.831922599739e+00
4.517500000000e+02 -3.012255558170e-03 3.557876383323e-05 1.812427627330e+00
4.520000000000e+02 -2.955640815637e-03 3.499176169733e-05 1.793565738677e+00
4.522500000000e+02 -2.895589716389e-03 3.439604526334e-05 1.775372072174e+00
4.525000000000e+02 -2.832644620177e-03 3.379440628759e-05 1.757884148647e+00
4.527500000000e+02 -2.767390476779e-03 3.318993234314e-05 1.741141707757e+00
4.530000000000e+02 -2.700445674821e-03 3.258597059858e-05 1.725186523575e+00
4.532500000000e+02 -2.632452253378e-03 3.198608866253e-05 1.710062205669e+00
4.535000000000e+02 -2.564065553229e-03 3.139403159114e-05 1.695813973686e+00
4.537500000000e+02 -2.495943564608e-03 3.081367608054e-05 1.682488409313e+00
4.540000000000e+02 -2.428736131172e-03 3.024898330123e-05 1.670133187328e+00
4.542500000000e+02 -2.363074235143e-03 2.970394924595e-05 1.658796777617e+00
4.545000000000e+02 -2.299559587994e-03 2.918255448206e-05 1.648528124875e+00
4.547500000000e+02 -2.238754792250e-03 2.868871355388e-05 1.639376303103e+00
4.550000000000e+02 -2.181174224595e-03 2.822622384371e-05 1.631390151360e+00
4.552500000000e+02 -2.127275948875e-03 2.779871687439e-05 1.624617888688e+00
4.555000000000e+02 -2.077454806504e-03 2.740960947017e-05 1.619106715222e+00
4.557500000000e+02 -2.032036747893e-03 2.706205819838e-05 1.614902405386e+00
4.560000000000e+02 -1.991274685030e-03 2.675891572204e-05 1.612048895353e+00
4.562500000000e+02 -1.955345878055e-03 2.650269089247e-05 1.610587873203e+00
4.565000000000e+02 -1.924350810284e-03 2.629551317318e-05 1.610558378954e+00
4.567500000000e+02 -1.898313757541e-03 2.613910088589e-05 1.611996418868e+00
4.570000000000e+02 -1.877184749304e-03 2.603473588725e-05 1.614934603896e+00
4.572500000000e+02 -1.860843106991e-03 2.598324358777e-05 1.619401816883e+00
4.575000000000e+02 -1.849102218212e-03 2.598497965262e-05 1.625422916662e+00
4.577500000000e+02 -1.841715651566e-03 2.603982378635e-05 1.633018484140e+00
4.580000000000e+02 -1.838384263445e-03 2.614718111138e-05 1.642204615611e+00
4.582500000000e+02 -1.838764308401e-03 2.630599163322e-05 1.652992768194e+00
4.585000000000e+02 -1.842476239980e-03 2.651474761978e-05 1.665389658902e+00
4.587500000000e+02 -1.849114143956e-03 2.677151892805e-05 1.679397221669e+00
4.590000000000e+02 -1.858255544726e-03 2.707398656210e-05 1.695012619607e+00
4.592500000000e+02 -1.869471455138e-03 2.741948407162e-05 1.712228316263e+00
4.595000000000e+02 -1.882336472816e-03 2.780504547151e-05 1.731032199169e+00
4.597500000000e+02 -1.896438736739e-03 2.822745993569e-05 1.751407757136e+00
4.600000000000e+02 -1.911389528681e-03 2.868333140993e-05 1.773334306314e+00
4.602500000000e+02 -1.926832432561e-03 2.916914284420e-05 1.796787256931e+00
4.605000000000e+02 -1.942451823356e-03 2.968131777245e-05 1.821738420571e+00
4.607500000000e+02 -1.957980513528e-03 3.021629510233e-05 1.848156350036e+00
4.610000000000e+02 -1.973206565042e-03 3.077060437515e-05 1.876006701240e+00
4.612500000000e+02 -1.987978922048e-03 3.134091751852e-05 1.905252620627e+00
4.615000000000e+02 -2.002211963445e-03 3.192411268491e-05 1.935855139437e+00
4.617500000000e+02 -2.015888672693e-03 3.251733567242e-05 1.967773582784e+00
4.620000000000e+02 -2.029062564120e-03 3.311805160955e-05 2.000965973270e+00
4.622500000000e+02 -2.041858081588e-03 3.372408558275e-05 2.035389439736e+00
4.625000000000e+02 -2.054469661586e-03 3.433365874383e-05 2.071000610776e+00
4.627500000000e+02 -2.067159251435e-03 3.494541286048e-05 2.107756002211e+00
4.630000000000e+02 -2.080252403264e-03 3.555842568986e-05 2.145612390156e+00
4.632500000000e+02 -2.094132786129e-03 3.617221418015e-05 2.184527160872e+00
4.635000000000e+02 -2.109233870026e-03 3.678672890428e-05 2.224458646218e+00
4.637500000000e+02 -2.126030080687e-03 3.740233818073e-05 2.265366432787e+00
4.640000000000e+02 -2.145028229047e-03 3.801980220794e-05 2.307211649795e+00
4.642500000000e+02 -2.166758143063e-03 3.864024174130e-05 2.349957222629e+00
4.645000000000e+02 -2.191762554653e-03 3.926509425567e-05 2.393568106759e+00
4.647500000000e+02 -2.220586326081e-03 3.989604504537e-05 2.438011479867e+00
4.650000000000e+02 -2.253765216699e-03 4.053499162293e-05 2.483256906487e+00
4.652500000000e+02 -2.291814350693e-03 4.118398321004e-05 2.529276465945e+00
4.655000000000e+02 -2.335216528456e-03 4.184514754743e-05 2.576044835386e+00
4.657500000000e+02 -2.384410711149e-03 4.252062762827e-05 2.623539337995e+00
4.660000000000e+02 -2.439780885458e-03 4.321254093964e-05 2.671739948194e+00
4.662500000000e+02 -2.501645434542e-03 4.392288969934e-05 2.720629247474e+00
4.665000000000e+02 -2.570247426085e-03 4.465349989316e-05 2.770192342121e+00
4.667500000000e+02 -2.645745903920e-03 4.540596690980e-05 2.820416732993e+00
4.670000000000e+02 -2.728208521347e-03 4.618160304704e-05 2.871292145591e+00
4.672500000000e+02 -2.817605551927e-03 4.698140353218e-05 2.922810313355e+00
4.675000000000e+02 -2.913805630819e-03 4.780597648610e-05 2.974964728054e+00
4.677500000000e+02 -3.016573154090e-03 4.865551414088e-05 3.027750352329e+00
4.680000000000e+02 -3.125567691144e-03 4.952978797529e-05 3.081163305067e+00
4.682500000000e+02 -3.240345223303e-03 5.042812355066e-05 3.135200517114e+00
4.685000000000e+02 -3.360361299302e-03 5.134939020912e-05 3.189859372825e+00
4.687500000000e+02 -3.484976028930e-03 5.229199960033e-05 3.245137338960e+00
4.690000000000e+02 -3.613460838329e-03 5.325391412289e-05 3.301031583969e+00
4.692500000000e+02 -3.745006916947e-03 5.423266242036e-05 3.357538603367e+00
4.695000000000e+02 -3.878735099001e-03 5.522536372843e-05 3.414653850670e+00
4.697500000000e+02 -4.013707027651e-03 5.622875774919e-05 3.472371385302e+00
4.700000000000e+02 -4.148937367319e-03 5.723924170101e-05 3.530683538297e+00
4.702500000000e+02 -4.283406867661e-03 5.825291992301e-05 3.589580607975e+00
4.705000000000e+02 -4.416075954664e-03 5.926564745065e-05 3.649050586977e+00
4.707500000000e+02 -4.545898685789e-03 6.027308479947e-05 3.709078922780e+00
4.710000000000e+02 -4.671836738160e-03 6.127074727078e-05 3.769648320425e+00
4.712500000000e+02 -4.792873224766e-03 6.225407657731e-05 3.830738586559e+00
4.715000000000e+02 -4.908026229716e-03 6.321851933067e-05 3.892326515556e+00
4.717500000000e+02 -5.016361544210e-03 6.415955700245e-05 3.954385822821e+00
4.720000000000e+02 -5.117004832183e-03 6.507278053169e-05 4.016887120283e+00
4.722500000000e+02 -5.209152797193e-03 6.595395356970e-05 4.079797937781e+00
4.725000000000e+02 -5.292083145521e-03 6.679907264576e-05 4.143082786405e+00
4.727500000000e+02 -5.365163567506e-03 6.760442389753e-05 4.206703262937e+00
4.730000000000e+02 -5.427859252620e-03 6.836663561841e-05 4.270618192912e+00
4.732500000000e+02 -5.479739263143e-03 6.908272702069e-05 4.334783809979e+00
4.735000000000e+02 -5.520481346327e-03 6.975015604652e-05 4.399153967143e+00
4.737500000000e+02 -5.549875625830e-03 7.036686262193e-05 4.463680379179e+00
4.740000000000e+02 -5.567826708369e-03 7.093126952523e-05 4.528312888614e+00
4.742500000000e+02 -5.574354526716e-03 7.144232041004e-05 4.592999757114e+00
4.745000000000e+02 -5.569593769182e-03 7.189951320857e-05 4.657687971838e+00
4.747500000000e+02 -5.553792212104e-03 7.230290244101e-05 4.722323570447e+00
4.750000000000e+02 -5.527307733878e-03 7.265309843393e-05 4.786851974770e+00
4.752500000000e+02 -5.490604221819e-03 7.295125655646e-05 4.851218331553e+00
4.755000000000e+02 -5.444246453550e-03 7.319907648484e-05 4.915367860902e+00
4.757500000000e+02 -5.388893823980e-03 7.339877024434e-05 4.979246202126e+00
4.760000000000e+02 -5.325293188840e-03 7.355303490705e-05 5.042799756469e+00
4.762500000000e+02 -5.254270985634e-03 7.366504572345e-05 5.105976029529e+00
4.765000000000e+02 -5.176724582722e-03 7.373839358435e-05 5.168723957859e+00
4.767500000000e+02 -5.093613033850e-03 7.377703192576e-05 5.230994232975e+00
4.770000000000e+02 -5.005947331035e-03 7.378523543697e-05 5.292739603712e+00
4.772500000000e+02 -4.914780214466e-03 7.376754949637e-05 5.353915172327e+00
4.775000000000e+02 -4.821195746739e-03 7.372873359213e-05 5.414478664312e+00
4.777500000000e+02 -4.726298586605e-03 7.367371713154e-05 5.474390688623e+00
4.780000000000e+02 -4.631203289314e-03 7.360752506036e-05 5.533614970944e+00
4.782500000000e+02 -4.537023676510e-03 7.353520177278e-05 5.592118568995e+00
4.785000000000e+02 -4.444862261293e-03 7.346179110132e-05 5.649872060948e+00
4.787500000000e+02 -4.355799765818e-03 7.339227424799e-05 5.706849715693e+00
4.790000000000e+02 -4.270885053936e-03 7.333152437689e-05 5.763029631695e+00
4.792500000000e+02 -4.191125428851e-03 7.328422349448e-05 5.818393848447e+00
4.795000000000e+02 -4.117477362893e-03 7.325484771520e-05 5.872928435941e+00
4.797500000000e+02 -4.050837804563e-03 7.324762193850e-05 5.926623548079e+00
4.800000000000e+02 -3.992036143853e-03 7.326646933045e-05 5.979473445444e+00
4.802500000000e+02 -3.941826717513e-03 7.331497890925e-05 6.031476492985e+00
4.805000000000e+02 -3.900882207561e-03 7.339637757725e-05 6.082635118865e+00
4.807500000000e+02 -3.869787883782e-03 7.351350286447e-05 6.132955741234e+00
4.810000000000e+02 -3.849036510318e-03 7.366877357509e-05 6.182448668110e+00
4.812500000000e+02 -3.839024348974e-03 7.386416924651e-05 6.231127958736e+00
4.815000000000e+02 -3.840048099919e-03 7.410121408719e-05 6.279011254158e+00
4.817500000000e+02 -3.852302592125e-03 7.438095570689e-05 6.326119582352e+00
4.820000000000e+02 -3.875879607182e-03 7.470398245057e-05 6.372477129501e+00
4.822500000000e+02 -3.910767646338e-03 7.507039548255e-05 6.418110987024e+00
4.825000000000e+02 -3.956852580708e-03 7.547979442807e-05 6.463050875105e+00
4.827500000000e+02 -4.013919187293e-03 7.593126264110e-05 6.507328843286e+00
4.830000000000e+02 -4.081653420156e-03 7.642340551087e-05 6.550978957100e+00
4.832500000000e+02 -4.159645668798e-03 7.695435120719e-05 6.594036966737e+00
4.835000000000e+02 -4.247394726623e-03 7.752175937187e-05 6.636539965930e+00
4.837500000000e+02 -4.344312372361e-03 7.812284754599e-05 6.678526046499e+00
4.840000000000e+02 -4.449728678529e-03 7.875439977287e-05 6.720033946572e+00
4.842500000000e+02 -4.562897883155e-03 7.941279212656e-05 6.761102700874e+00
4.845000000000e+02 -4.683004734129e-03 8.009405112558e-05 6.801771295251e+00
4.847500000000e+02 -4.809171195800e-03 8.079387337012e-05 6.842078328519e+00
4.850000000000e+02 -4.940463561424e-03 8.150767508316e-05 6.882061684816e+00
4.852500000000e+02 -5.075899861533e-03 8.223062150214e-05 6.921758221148e+00
4.855000000000e+02 -5.214457565951e-03 8.295768356328e-05 6.961203469709e+00
4.857500000000e+02 -5.355081411192e-03 8.368368892930e-05 7.000431360575e+00
4.860000000000e+02 -5.496691328883e-03 8.440338511040e-05 7.039473967122e+00
4.862500000000e+02 -5.638190548161e-03 8.511148950391e-05 7.078361271909e+00
4.865000000000e+02 -5.778473699106e-03 8.580274775413e-05 7.117120959968e+00
4.867500000000e+02 -5.916434933575e-03 8.647199748291e-05 7.155778239548e+00
4.870000000000e+02 -6.050976130213e-03 8.711421755520e-05 7.194355685781e+00
4.872500000000e+02 -6.181014911742e-03 8.772457396494e-05 7.232873118398e+00
4.875000000000e+02 -6.305492808588e-03 8.829847436431e-05 7.271347500715e+00
4.877500000000e+02 -6.423383150699e-03 8.883161592288e-05 7.309792873441e+00
4.880000000000e+02 -6.533699087745e-03 8.932002869622e-05 7.348220308155e+00
4.882500000000e+02 -6.635501339319e-03 8.976011435088e-05 7.386637894575e+00
4.885000000000e+02 -6.727906011196e-03 9.014868075766e-05 7.425050744606e+00
4.887500000000e+02 -6.810092068691e-03 9.048297051428e-05 7.463461027707e+00
4.890000000000e+02 -6.881308823774e-03 9.076068543515e-05 7.501868018877e+00
4.892500000000e+02 -6.940882992461e-03 9.098000523353e-05 7.540268174355e+00
4.895000000000e+02 -6.988225685234e-03 9.113960205190e-05 7.578655215665e+00
4.897500000000e+02 -7.022839033051e-03 9.123864793834e-05 7.617020233322e+00
4.900000000000e+02 -7.044322276008e-03 9.127676260304e-05 7.655351802413e+00
4.902500000000e+02 -7.052377617206e-03 9.125409132085e-05 7.693636101430e+00
4.905000000000e+02 -7.046815241990e-03 9.117140517298e-05 7.731857046084e+00
4.907500000000e+02 -7.027557759049e-03 9.102991566898e-05 7.769996418315e+00
4.910000000000e+02 -6.994643956722e-03 9.083130399762e-05 7.808034002755e+00
4.912500000000e+02 -6.948231684301e-03 9.057773416124e-05 7.845947721823e+00
4.915000000000e+02 -6.888599876100e-03 9.027177366902e-05 7.883713762070e+00
4.917500000000e+02 -6.816149437188e-03 8.991643186318e-05 7.921306703370e+00
4.920000000000e+02 -6.731402962707e-03 8.951517865355e-05 7.958699632153e+00
4.922500000000e+02 -6.635003044336e-03 8.907182329873e-05 7.995864254351e+00
4.925000000000e+02 -6.527709258138e-03 8.859047781329e-05 8.032770989670e+00
4.927500000000e+02 -6.410393682738e-03 8.807559645663e-05 8.069389063097e+00
4.930000000000e+02 -6.284034941594e-03 8.753191230557e-05 8.105686576511e+00
4.932500000000e+02 -6.149710746828e-03 8.696441465564e-05 8.141630573349e+00
4.935000000000e+02 -6.008588986343e-03 8.637829417024e-05 8.177187090674e+00
4.937500000000e+02 -5.861917349539e-03 8.577887934322e-05 8.212321194488e+00
4.940000000000e+02 -5.711011657335e-03 8.517159292504e-05 8.246997008811e+00
4.942500000000e+02 -5.557243005418e-03 8.456190286735e-05 8.281177731228e+00
4.945000000000e+02 -5.402023977985e-03 8.395527080288e-05 8.314825641378e+00
4.947500000000e+02 -5.246793979979e-03 8.335709851245e-05 8.347902097429e+00
4.950000000000e+02 -5.093004159907e-03 8.277267538531e-05 8.380367531990e+00
4.952500000000e+02 -4.942101869228e-03 8.220712647655e-05 8.412181437828e+00
4.955000000000e+02 -4.795515172756e-03 8.166535968721e-05 8.443302355479e+00
4.957500000000e+02 -4.654637558714e-03 8.115200273789e-05 8.473687858861e+00
4.960000000000e+02 -4.520813015236e-03 8.067140240464e-05 8.503294541504e+00
4.962500000000e+02 -4.395321946399e-03 8.022758226153e-05 8.532078008351e+00
4.965000000000e+02 -4.279368027318e-03 7.982417079935e-05 8.559992872239e+00
4.967500000000e+02 -4.174066010203e-03 7.946438674125e-05 8.586992758624e+00
4.970000000000e+02 -4.080430953085e-03 7.915102335537e-05 8.613030320338e+00
4.972500000000e+02 -3.999368759831e-03 7.888643534792e-05 8.638057264595e+00
4.975000000000e+02 -3.931668261604e-03 7.867251347699e-05 8.662024392342e+00
4.977500000000e+02 -3.877994678706e-03 7.851068258105e-05 8.684881655487e+00
4.980000000000e+02 -3.838884701502e-03 7.840193557143e-05 8.706578229543e+00
4.982500000000e+02 -3.814743039022e-03 7.834684604058e-05 8.727062606129e+00
4.985000000000e+02 -3.805840438022e-03 7.834554247974e-05 8.746282703428e+00
4.987500000000e+02 -3.812312993171e-03 7.839773097026e-05 8.764186001438e+00
4.990000000000e+02 -3.834162796246e-03 7.850272094986e-05 8.780719695992e+00
4.992500000000e+02 -3.871259718620e-03 7.865945052665e-05 8.795830873916e+00
4.995000000000e+02 -3.923344181883e-03 7.886652155825e-05 8.809466715486e+00
4.997500000000e+02 -3.990030903264e-03 7.912220749204e-05 8.821574714399e+00
5.000000000000e+02 -4.070813446952e-03 7.942446927087e-05 8.832102917103e+00
5.002500000000e+02 -4.165069506339e-03 7.977098379783e-05 8.841000189452e+00
5.005000000000e+02 -4.272066832593e-03 8.015915055948e-05 8.848216494545e+00
5.007500000000e+02 -4.390969772592e-03 8.058615254147e-05 8.853703184327e+00
5.010000000000e+02 -4.520846360136e-03 8.104899551747e-05 8.857413314222e+00
5.012500000000e+02 -4.660675912057e-03 8.154448265404e-05 8.859301956471e+00
5.015000000000e+02 -4.809357096410e-03 8.206923236950e-05 8.859326526148e+00
5.017500000000e+02 -4.965716524426e-03 8.261965956019e-05 8.857447100494e+00
5.020000000000e+02 -5.128517817274e-03 8.319203593285e-05 8.853626752213e+00
5.022500000000e+02 -5.296471066590e-03 8.378260255504e-05 8.847831853695e+00
5.025000000000e+02 -5.468242918171e-03 8.438752666265e-05 8.840032392499e+00
5.027500000000e+02 -5.642467066576e-03 8.500288869878e-05 8.830202256385e+00
5.030000000000e+02 -5.817755179106e-03 8.562474558996e-05 8.818319498225e+00
5.032500000000e+02 -5.992708369205e-03 8.624913859437e-05 8.804366593175e+00
5.035000000000e+02 -6.165928914131e-03 8.687210814520e-05 8.788330646481e+00
5.037500000000e+02 -6.336032446029e-03 8.748974003170e-05 8.770203587036e+00
5.040000000000e+02 -6.501660356925e-03 8.809819709857e-05 8.749982326200e+00
5.042500000000e+02 -6.661492255652e-03 8.869376049345e-05 8.727668875732e+00
5.045000000000e+02 -6.814258425326e-03 8.927285900923e-05 8.703270427695e+00
5.047500000000e+02 -6.958752252794e-03 8.983208494520e-05 8.676799410775e+00
5.050000000000e+02 -7.093842197051e-03 9.036823284431e-05 8.648273495040e+00
5.052500000000e+02 -7.218483292952e-03 9.087833316804e-05 8.617715559305e+00
5.055000000000e+02 -7.331728102968e-03 9.135969722845e-05 8.585153635419e+00
5.057500000000e+02 -7.432736645023e-03 9.180990019447e-05 8.550620795048e+00
5.060000000000e+02 -7.520785409943e-03 9.222680632567e-05 8.514155023855e+00
5.062500000000e+02 -7.595275213977e-03 9.260850528783e-05 8.475799040243e+00
5.065000000000e+02 -7.655737842737e-03 9.295340497362e-05 8.435600103183e+00
5.067500000000e+02 -7.701841128971e-03 9.326023926817e-05 8.393609777089e+00
5.070000000000e+02 -7.733392397693e-03 9.352805055068e-05 8.349883670513e+00
5.072500000000e+02 -7.750340229319e-03 9.375618034707e-05 8.304481162163e+00
5.075000000000e+02 -7.752774492514e-03 9.394425078704e-05 8.257465087523e+00
5.077500000000e+02 -7.740924559761e-03 9.409221945644e-05 8.208901423929e+00
5.080000000000e+02 -7.715155629348e-03 9.420026034576e-05 8.158858947563e+00
5.082500000000e+02 -7.675963334463e-03 9.426875231569e-05 8.107408878769e+00
5.085000000000e+02 -7.623966862388e-03 9.429828524665e-05 8.054624526675e+00
5.087500000000e+02 -7.559900600629e-03 9.428970872907e-05 8.000580917238e+00
5.090000000000e+02 -7.484604308771e-03 9.424405478647e-05 7.945354424444e+00
5.092500000000e+02 -7.399012218567e-03 9.416247730676e-05 7.889022397218e+00
5.095000000000e+02 -7.304141038742e-03 9.404617871542e-05 7.831662798642e+00
5.097500000000e+02 -7.201077232323e-03 9.389652836553e-05 7.773353844278e+00
5.100000000000e+02 -7.090963868752e-03 9.371497848301e-05 7.714173651996e+00
5.102500000000e+02 -6.974987101950e-03 9.350304084271e-05 7.654199910557e+00
5.105000000000e+02 -6.854362518257e-03 9.326228072662e-05 7.593509557384e+00
5.107500000000e+02 -6.730321591471e-03 9.299429024012e-05 7.532178475267e+00
5.110000000000e+02 -6.604098455546e-03 9.270069221246e-05 7.470281212970e+00
5.112500000000e+02 -6.476917185345e-03 9.238313258719e-05 7.407890722005e+00
5.115000000000e+02 -6.349979741996e-03 9.204327635634e-05 7.345078118572e+00
5.117500000000e+02 -6.224454726551e-03 9.168280787156e-05 7.281912468667e+00
5.120000000000e+02 -6.101467023365e-03 9.130343393537e-05 7.218460596481e+00
5.122500000000e+02 -5.982088446040e-03 9.090688846922e-05 7.154786919132e+00
5.125000000000e+02 -5.867329408365e-03 9.049493923335e-05 7.090953304245e+00
5.127500000000e+02 -5.758131661912e-03 9.006939439751e-05 7.027018953026e+00
5.130000000000e+02 -5.655362133562e-03 8.963211040686e-05 6.963040307279e+00
5.132500000000e+02 -5.559807785037e-03 8.918499621091e-05 6.899070980041e+00
5.135000000000e+02 -5.472171430594e-03 8.873001813586e-05 6.835161708639e+00
5.137500000000e+02 -5.393068468754e-03 8.826920064456e-05 6.771360330185e+00
5.140000000000e+02 -5.323024566481e-03 8.780461910884e-05 6.707711776054e+00
5.142500000000e+02 -5.262474092574e-03 8.733841185815e-05 6.644258086017e+00
5.145000000000e+02 -5.211759275206e-03 8.687275760119e-05 6.581038440237e+00
5.147500000000e+02 -5.171130144423e-03 8.640985823305e-05 6.518089204286e+00
5.150000000000e+02 -5.140745019024e-03 8.595192143776e-05 6.455443989712e+00
5.152500000000e+02 -5.120671648671e-03 8.550113691883e-05 6.393133724454e+00
5.155000000000e+02 -5.110888872961e-03 8.505964704072e-05 6.331186734639e+00
5.157500000000e+02 -5.111288950972e-03 8.462951501084e-05 6.269628829746e+00
5.160000000000e+02 -5.121680357463e-03 8.421268900233e-05 6.208483396375e+00
5.162500000000e+02 -5.141791151556e-03 8.381096435137e-05 6.147771495870e+00
5.165000000000e+02 -5.171273010398e-03 8.342594503807e-05 6.087511959136e+00
5.167500000000e+02 -5.209705777406e-03 8.305900443520e-05 6.027721486262e+00
5.170000000000e+02 -5.256602700519e-03 8.271124892295e-05 5.968414742021e+00
5.172500000000e+02 -5.311416267616e-03 8.238348612721e-05 5.909604452233e+00
5.175000000000e+02 -5.373544774895e-03 8.207619311193e-05 5.851301490063e+00
5.177500000000e+02 -5.442339355179e-03 8.178947747806e-05 5.793514967693e+00
5.180000000000e+02 -5.517111711781e-03 8.152306714188e-05 5.736252312649e+00
5.182500000000e+02 -5.597142255861e-03 8.127630404561e-05 5.679519350360e+00
5.185000000000e+02 -5.681688607318e-03 8.104813947429e-05 5.623320369444e+00
5.187500000000e+02 -5.769994406081e-03 8.083711166745e-05 5.567658193892e+00
5.190000000000e+02 -5.861298445962e-03 8.064138996863e-05 5.512534236797e+00
5.192500000000e+02 -5.954843758738e-03 8.045882819621e-05 5.457948561802e+00
5.195000000000e+02 -6.049886597293e-03 8.028692198883e-05 5.403899926737e+00
5.197500000000e+02 -6.145705103862e-03 8.012286714965e-05 5.350385830801e+00
5.200000000000e+02 -6.241607462727e-03 7.996359621451e-05 5.297402557318e+00
5.202500000000e+02 -6.336939413514e-03 7.980582320330e-05 5.244945205021e+00
5.205000000000e+02 -6.431090822137e-03 7.964610850053e-05 5.193007723984e+00
5.207500000000e+02 -6.523501148731e-03 7.948091974869e-05 5.141582949101e+00
5.210000000000e+02 -6.613663633164e-03 7.930668215259e-05 5.090662624122e+00
5.212500000000e+02 -6.701128020751e-03 7.911978989705e-05 5.040237432816e+00
5.215000000000e+02 -6.785501772960e-03 7.891670899796e-05 4.990297029116e+00
5.217500000000e+02 -6.866449838089e-03 7.869402876753e-05 4.940830060736e+00
5.220000000000e+02 -6.943692887591e-03 7.844850551966e-05 4.891824204770e+00
5.222500000000e+02 -7.017004256020e-03 7.817710788524e-05 4.843266194197e+00
5.225000000000e+02 -7.086205536928e-03 7.787705717727e-05 4.795141857314e+00
5.227500000000e+02 -7.151161136884e-03 7.754586298064e-05 4.747436150905e+00
5.230000000000e+02 -7.211771858343e-03 7.718135878843e-05 4.700133203432e+00
5.232500000000e+02 -7.267967758824e-03 7.678171964659e-05 4.653216361550e+00
5.235000000000e+02 -7.319700598727e-03 7.634548530661e-05 4.606668235951e+00
5.237500000000e+02 -7.366936045026e-03 7.587156574845e-05 4.560470757080e+00
5.240000000000e+02 -7.409646030900e-03 7.535925261684e-05 4.514605231933e+00
5.242500000000e+02 -7.447801515895e-03 7.480822391473e-05 4.469052406847e+00
5.245000000000e+02 -7.481366139924e-03 7.421853952924e-05 4.423792531112e+00
5.247500000000e+02 -7.510290797918e-03 7.359063346873e-05 4.378805427362e+00
5.250000000000e+02 -7.534509467919e-03 7.292530263267e-05 4.334070563582e+00
5.252500000000e+02 -7.553936669489e-03 7.222369026311e-05 4.289567127714e+00
5.255000000000e+02 -7.568466244347e-03 7.148727162351e-05 4.245274105177e+00
5.257500000000e+02 -7.577971885167e-03 7.071783084472e-05 4.201170358025e+00
5.260000000000e+02 -7.582309078989e-03 6.991743420856e-05 4.157234705792e+00
5.262500000000e+02 -7.581318491298e-03 6.908840568670e-05 4.113446005990e+00
5.265000000000e+02 -7.574830881787e-03 6.823329389422e-05 4.069783237973e+00
5.267500000000e+02 -7.562673020491e-03 6.735484233550e-05 4.026225585135e+00
5.270000000000e+02 -7.544674599742e-03 6.645595685170e-05 3.982752519263e+00
5.272500000000e+02 -7.520675724520e-03 6.553967112491e-05 3.939343882362e+00
5.275000000000e+02 -7.490535068154e-03 6.460910890599e-05 3.895979974671e+00
5.277500000000e+02 -7.454138048147e-03 6.366744851541e-05 3.852641638073e+00
5.280000000000e+02 -7.411405095395e-03 6.271788639714e-05 3.809310343095e+00
5.282500000000e+02 -7.362299685193e-03 6.176360114243e-05 3.765968277308e+00
5.285000000000e+02 -7.306835840264e-03 6.080771741349e-05 3.722598431238e+00
5.287500000000e+02 -7.245085186112e-03 5.985327179767e-05 3.679184693241e+00
5.290000000000e+02 -7.177183104920e-03 5.890318050472e-05 3.635711939666e+00
5.292500000000e+02 -7.103334044484e-03 5.796020836266e-05 3.592166126527e+00
5.295000000000e+02 -7.023815895436e-03 5.702694331125e-05 3.548534390235e+00
5.297500000000e+02 -6.938983385204e-03 5.610577170170e-05 3.504805143565e+00
5.300000000000e+02 -6.849270283059e-03 5.519885835947e-05 3.460968173721e+00
5.302500000000e+02 -6.755190434053e-03 5.430812799467e-05 3.417014749512e+00
5.305000000000e+02 -6.657337458693e-03 5.343524632412e-05 3.372937723973e+00
5.307500000000e+02 -6.556383109735e-03 5.258163263108e-05 3.328731639372e+00
5.310000000000e+02 -6.453074486188e-03 5.174846229303e-05 3.284392841368e+00
5.312500000000e+02 -6.348229958066e-03 5.093664650443e-05 3.239919588345e+00
5.315000000000e+02 -6.242733960927e-03 5.014684035531e-05 3.195312162965e+00
5.317500000000e+02 -6.137530799236e-03 4.937944297909e-05 3.150572991785e+00
5.320000000000e+02 -6.033617332009e-03 4.863462665453e-05 3.105706759558e+00
5.322500000000e+02 -5.932034714562e-03 4.791235055443e-05 3.060720524262e+00
5.325000000000e+02 -5.833859265611e-03 4.721238022423e-05 3.015623838817e+00
5.327500000000e+02 -5.740192436971e-03 4.653430808674e-05 2.970428861231e+00
5.330000000000e+02 -5.652150040288e-03 4.587757710958e-05 2.925150473115e+00
5.332500000000e+02 -5.570850687733e-03 4.524150303206e-05 2.879806383255e+00
5.335000000000e+02 -5.497403518672e-03 4.462532499186e-05 2.834417235628e+00
5.337500000000e+02 -5.432895192804e-03 4.402820779709e-05 2.789006698575e+00
5.340000000000e+02 -5.378376243303e-03 4.344927032365e-05 2.743601552917e+00
5.342500000000e+02 -5.334846826585e-03 4.288762417293e-05 2.698231756156e+00
5.345000000000e+02 -5.303242041379e-03 4.234238945311e-05 2.652930498653e+00
5.347500000000e+02 -5.284416935181e-03 4.181268340597e-05 2.607734233433e+00
5.350000000000e+02 -5.279131277354e-03 4.129768000755e-05 2.562682682804e+00
5.352500000000e+02 -5.288034412827e-03 4.079662339493e-05 2.517818823344e+00
5.355000000000e+02 -5.311650331820e-03 4.030883581987e-05 2.473188836586e+00
5.357500000000e+02 -5.350363237428e-03 3.983372929886e-05 2.428842028673e+00
5.360000000000e+02 -5.404404030208e-03 3.937081420691e-05 2.384830721218e+00
5.362500000000e+02 -5.473837807891e-03 3.891970507069e-05 2.341210100590e+00
5.365000000000e+02 -5.558552950325e-03 3.848012460800e-05 2.298038039866e+00
5.367500000000e+02 -5.658251837078e-03 3.805190461267e-05 2.255374878802e+00
5.370000000000e+02 -5.772443911197e-03 3.763498533579e-05 2.213283177612e+00
5.372500000000e+02 -5.900441041066e-03 3.722941189982e-05 2.171827432892e+00
5.375000000000e+02 -6.041355966562e-03 3.683532899518e-05 2.131073771104e+00
5.377500000000e+02 -6.194103796815e-03 3.645297344490e-05 2.091089613519e+00
5.380000000000e+02 -6.357406956259e-03 3.608266490401e-05 2.051943321585e+00
5.382500000000e+02 -6.529804011212e-03 3.572479512609e-05 2.013703829089e+00
5.385000000000e+02 -6.709662179529e-03 3.537981670554e-05 1.976440261739e+00
5.387500000000e+02 -6.895193909648e-03 3.504822937275e-05 1.940221553764e+00
5.390000000000e+02 -7.084477236634e-03 3.473056531053e-05 1.905116065293e+00
5.392500000000e+02 -7.275480174406e-03 3.442737634665e-05 1.871191207033e+00
5.395000000000e+02 -7.466088509716e-03 3.413922150486e-05 1.838513076254e+00
5.397500000000e+02 -7.654136862513e-03 3.386665337879e-05 1.807146110069e+00
5.400000000000e+02 -7.837442808167e-03 3.361020810230e-05 1.777152759099e+00
5.402500000000e+02 -8.013843153911e-03 3.337039658111e-05 1.748593185224e+00
5.405000000000e+02 -8.181232003599e-03 3.314769876259e-05 1.721524986605e+00
5.407500000000e+02 -8.337600163643e-03 3.294256133310e-05 1.696002949333e+00
5.410000000000e+02 -8.481074628408e-03 3.275540326947e-05 1.672078830016e+00
5.412500000000e+02 -8.609957975680e-03 3.258662108421e-05 1.649801165158e+00
5.415000000000e+02 -8.722766329705e-03 3.243659917437e-05 1.629215110120e+00
5.417500000000e+02 -8.818265239916e-03 3.230572632321e-05 1.610362305300e+00
5.420000000000e+02 -8.895502728387e-03 3.219441651500e-05 1.593280765809e+00
5.422500000000e+02 -8.953838310523e-03 3.210313148189e-05 1.578004796536e+00
5.425000000000e+02 -8.992967393314e-03 3.203240741292e-05 1.564564927811e+00
5.427500000000e+02 -9.012940142418e-03 3.198288143011e-05 1.552987871089e+00
5.430000000000e+02 -9.014174121648e-03 3.195531875144e-05 1.543296492490e+00
5.432500000000e+02 -8.997460019815e-03 3.195063650807e-05 1.535509804632e+00
5.435000000000e+02 -8.963960123792e-03 3.196992558846e-05 1.529642971862e+00
5.437500000000e+02 -8.915198986828e-03 3.201446608322e-05 1.525707333422e+00
5.440000000000e+02 -8.853046270102e-03 3.208573546279e-05 1.523710440235e+00
5.442500000000e+02 -8.779691666294e-03 3.218540894298e-05 1.523656108444e+00
5.445000000000e+02 -8.697612202380e-03 3.231535083412e-05 1.525544485089e+00
5.447500000000e+02 -8.609532172773e-03 3.247758997418e-05 1.529372133261e+00
5.450000000000e+02 -8.518376418313e-03 3.267428913348e-05 1.535132128419e+00
5.452500000000e+02 -8.427217606376e-03 3.290770383405e-05 1.542814172629e+00
5.455000000000e+02 -8.339218489648e-03 3.318012810430e-05 1.552404723442e+00
5.457500000000e+02 -8.257570173472e-03 3.349382734619e-05 1.563887133938e+00
5.460000000000e+02 -8.185427634229e-03 3.385097939221e-05 1.577241807769e+00
5.462500000000e+02 -8.125843774498e-03 3.425359042078e-05 1.592446364646e+00
5.465000000000e+02 -8.081703309640e-03 3.470341353901e-05 1.609475811855e+00
5.467500000000e+02 -8.055658028893e-03 3.520186969727e-05 1.628302723997e+00
5.470000000000e+02 -8.050064855429e-03 3.574997082739e-05 1.648897425568e+00
5.472500000000e+02 -8.066928092016e-03 3.634825283869e-05 1.671228171237e+00
5.475000000000e+02 -8.107847370947e-03 3.699669569998e-05 1.695261325202e+00
5.477500000000e+02 -8.173972568962e-03 3.769467891110e-05 1.720961534069e+00
5.480000000000e+02 -8.265966897349e-03 3.844094483621e-05 1.748291888763e+00
5.482500000000e+02 -8.383979374326e-03 3.923357230842e-05 1.777214077786e+00
5.485000000000e+02 -8.527627465012e-03 4.006996764375e-05 1.807688524371e+00
5.487500000000e+02 -8.695990717452e-03 4.094687512604e-05 1.839674511224e+00
5.490000000000e+02 -8.887615844906e-03 4.186040417828e-05 1.873130287818e+00
5.492500000000e+02 -9.100533511302e-03 4.280607588084e-05 1.908013163773e+00
5.495000000000e+02 -9.332286836439e-03 4.377888465909e-05 1.944279585863e+00
5.497500000000e+02 -9.579971288040e-03 4.477337708075e-05 1.981885202260e+00
5.500000000000e+02 -9.840285360823e-03 4.578374375086e-05 2.020784914334e+00
5.502500000000e+02 -1.010959127370e-02 4.680392271436e-05 2.060932918950e+00
5.505000000000e+02 -1.038398433105e-02 4.782771317205e-05 2.102282743610e+00
5.507500000000e+02 -1.065936989271e-02 4.884889298687e-05 2.144787277847e+00
5.510000000000e+02 -1.093154612472e-02 4.986134145954e-05 2.188398803550e+00
5.512500000000e+02 -1.119629088945e-02 5.085916182265e-05 2.233069027047e+00
5.515000000000e+02 -1.144945108963e-02 5.183680041984e-05 2.278749117687e+00
5.517500000000e+02 -1.168703214963e-02 5.278915871623e-05 2.325389752969e+00
5.520000000000e+02 -1.190528617011e-02 5.371170459831e-05 2.372941176530e+00
5.522500000000e+02 -1.210079620329e-02 5.460056131706e-05 2.421353266978e+00
5.525000000000e+02 -1.227055533907e-02 5.545259091419e-05 2.470575624358e+00
5.527500000000e+02 -1.241203833635e-02 5.626548578541e-05 2.520557669964e+00
5.530000000000e+02 -1.252326453999e-02 5.703780287064e-05 2.571248766314e+00
5.532500000000e+02 -1.260285020515e-02 5.776900730453e-05 2.622598352092e+00
5.535000000000e+02 -1.265004921052e-02 5.845946741476e-05 2.674556095395e+00
5.537500000000e+02 -1.266478111047e-02 5.911049558707e-05 2.727072060416e+00
5.540000000000e+02 -1.264764603568e-02 5.972433227164e-05 2.780096891937e+00
5.542500000000e+02 -1.259992527536e-02 6.030411724892e-05 2.833582007951e+00
5.545000000000e+02 -1.252356770214e-02 6.085384612886e-05 2.887479803690e+00
5.547500000000e+02 -1.242116168897e-02 6.137831164879e-05 2.941743858658e+00
5.550000000000e+02 -1.229589333971e-02 6.188303001425e-05 2.996329152093e+00
5.552500000000e+02 -1.215149085967e-02 6.237415095645e-05 3.051192269585e+00
5.555000000000e+02 -1.199215685177e-02 6.285835535608e-05 3.106291613596e+00
5.557500000000e+02 -1.182248900915e-02 6.334273954930e-05 3.161587600524e+00
5.560000000000e+02 -1.164739105017e-02 6.383468777968e-05 3.217042846117e+00
5.562500000000e+02 -1.147197598605e-02 6.434173661571e-05 3.272622342436e+00
5.565000000000e+02 -1.130146318850e-02 6.487143026762e-05 3.328293611687e+00
5.567500000000e+02 -1.114107179428e-02 6.543117064819e-05 3.384026839783e+00
5.570000000000e+02 -1.099591301823e-02 6.602806462150e-05 3.439794994598e+00
5.572500000000e+02 -1.087088342592e-02 6.666877005240e-05 3.495573912525e+00
5.575000000000e+02 -1.077056206918e-02 6.735934509933e-05 3.551342364431e+00
5.577500000000e+02 -1.069911354591e-02 6.810510239927e-05 3.607082090025e+00
5.580000000000e+02 -1.066019949127e-02 6.891047163396e-05 3.662777811945e+00
5.582500000000e+02 -1.065690015477e-02 6.977887467169e-05 3.718417215056e+00
5.585000000000e+02 -1.069164799783e-02 7.071261541883e-05 3.773990899942e+00
5.587500000000e+02 -1.076617460590e-02 7.171278787502e-05 3.829492309298e+00
5.590000000000e+02 -1.088147199062e-02 7.277920501172e-05 3.884917621629e+00
5.592500000000e+02 -1.103776900499e-02 7.391035075485e-05 3.940265625720e+00
5.595000000000e+02 -1.123452324113e-02 7.510335696609e-05 3.995537561533e+00
5.597500000000e+02 -1.147042847699e-02 7.635400687162e-05 4.050736936343e+00
5.600000000000e+02 -1.174343742806e-02 7.765677044061e-05 4.105869323087e+00
5.602500000000e+02 -1.205079936290e-02 7.900485843099e-05 4.160942130628e+00
5.605000000000e+02 -1.238911156679e-02 8.039030922555e-05 4.215964354724e+00
5.607500000000e+02 -1.275438361868e-02 8.180409855171e-05 4.270946316718e+00
5.610000000000e+02 -1.314211319747e-02 8.323627020781e-05 4.325899382789e+00
5.612500000000e+02 -1.354737186273e-02 8.467609675247e-05 4.380835672711e+00
5.615000000000e+02 -1.396489899513e-02 8.611225344143e-05 4.435767765175e+00
5.617500000000e+02 -1.438920202352e-02 8.753300143577e-05 4.490708395351e+00
5.620000000000e+02 -1.481466070609e-02 8.892639152536e-05 4.545670154031e+00
5.622500000000e+02 -1.523563328864e-02 9.028047247381e-05 4.600665194480e+00
5.625000000000e+02 -1.564656240328e-02 9.158350148572e-05 4.655704945694e+00
5.627500000000e+02 -1.604207839557e-02 9.282415828177e-05 4.710799840196e+00
5.630000000000e+02 -1.641709799933e-02 9.399174891239e-05 4.765959060766e+00
5.632500000000e+02 -1.676691631592e-02 9.507639358880e-05 4.821190306981e+00
5.635000000000e+02 -1.708729028229e-02 9.606922526156e-05 4.876499587645e+00
5.637500000000e+02 -1.737451183776e-02 9.696256114328e-05 4.931891040876e+00
5.640000000000e+02 -1.762546954191e-02 9.775005359428e-05 4.987366783193e+00
5.642500000000e+02 -1.783769719925e-02 9.842682286257e-05 5.042926792615e+00
5.645000000000e+02 -1.800940895715e-02 9.898956190033e-05 5.098568821294e+00
5.647500000000e+02 -1.813951992462e-02 9.943662754403e-05 5.154288343719e+00
5.650000000000e+02 -1.822765213604e-02 9.976810092990e-05 5.210078538764e+00
5.652500000000e+02 -1.827412611804e-02 9.998580508780e-05 5.265930299545e+00
5.655000000000e+02 -1.827993800740e-02 1.000933043278e-04 5.321832277589e+00
5.657500000000e+02 -1.824672299779e-02 1.000958723600e-04 5.377770956432e+00
5.660000000000e+02 -1.817670634470e-02 1.000004269432e-04 5.433730745111e+00
5.662500000000e+02 -1.807264244933e-02 9.981543343124e-05 5.489694104470e+00
5.665000000000e+02 -1.793774432951e-02 9.955077817456e-05 5.545641683354e+00
5.667500000000e+02 -1.777560420869e-02 9.921761163845e-05 5.601552483117e+00
5.670000000000e+02 -1.759010793326e-02 9.882816580764e-05 5.657404025605e+00
5.672500000000e+02 -1.738534440476e-02 9.839554571439e-05 5.713172539544e+00
5.675000000000e+02 -1.716551237972e-02 9.793350115059e-05 5.768833154820e+00
5.677500000000e+02 -1.693482694903e-02 9.745618067902e-05 5.824360095286e+00
5.680000000000e+02 -1.669742728604e-02 9.697787351887e-05 5.879726880883e+00
5.682500000000e+02 -1.645728799761e-02 9.651274326242e-05 5.934906530101e+00
5.685000000000e+02 -1.621813633727e-02 9.607456049762e-05 5.989871753205e+00
5.687500000000e+02 -1.598337664102e-02 9.567643815697e-05 6.044595149341e+00
5.690000000000e+02 -1.575602414286e-02 9.533057630823e-05 6.099049393623e+00
5.692500000000e+02 -1.553864939727e-02 9.504802127189e-05 6.153207422246e+00
5.695000000000e+02 -1.533333495674e-02 9.483844357630e-05 6.207042600477e+00
5.697500000000e+02 -1.514164479816e-02 9.470990688071e-05 6.260528890765e+00
5.700000000000e+02 -1.496460737628e-02 9.466879963901e-05 6.313641005654e+00
5.702500000000e+02 -1.480271256704e-02 9.471963177624e-05 6.366354555340e+00
5.705000000000e+02 -1.465592293280e-02 9.486491988861e-05 6.418646174926e+00
5.707500000000e+02 -1.452369828659e-02 9.510518119255e-05 6.470493653111e+00
5.710000000000e+02 -1.440503378921e-02 9.543882790469e-05 6.521876036509e+00
5.712500000000e+02 -1.429850999074e-02 9.586223330874e-05 6.572773730604e+00
5.715000000000e+02 -1.420235358871e-02 9.636975608626e-05 6.623168587392e+00
5.717500000000e+02 -1.411450749967e-02 9.695387769487e-05 6.673043973414e+00
5.720000000000e+02 -1.403270859554e-02 9.760529933919e-05 6.722384831732e+00
5.722500000000e+02 -1.395457071433e-02 9.831309398542e-05 6.771177725096e+00
5.725000000000e+02 -1.387767079567e-02 9.906489365513e-05 6.819410867858e+00
5.727500000000e+02 -1.379963590429e-02 9.984709882171e-05 6.867074136377e+00
5.730000000000e+02 -1.371822860979e-02 1.006451059634e-04 6.914159069733e+00
5.732500000000e+02 -1.363142848581e-02 1.014435440630e-04 6.960658850414e+00
5.735000000000e+02 -1.353750742146e-02 1.022265385728e-04 7.006568269283e+00
5.737500000000e+02 -1.343509678106e-02 1.029779774329e-04 7.051883673146e+00
5.740000000000e+02 -1.332324463539e-02 1.036817535258e-04 7.096602895064e+00
5.742500000000e+02 -1.320146153566e-02 1.043220199938e-04 7.140725169000e+00
5.745000000000e+02 -1.306975356425e-02 1.048834386638e-04 7.184251024712e+00
5.747500000000e+02 -1.292864183700e-02 1.053514355796e-04 7.227182168994e+00
5.750000000000e+02 -1.277916784232e-02 1.057124326150e-04 7.269521350759e+00
5.752500000000e+02 -1.262288444234e-02 1.059540510154e-04 7.311272209299e+00
5.755000000000e+02 -1.246183273261e-02 1.060652908723e-04 7.352439112450e+00
5.757500000000e+02 -1.229850523843e-02 1.060367325739e-04 7.393026979597e+00
5.760000000000e+02 -1.213579627500e-02 1.058606994200e-04 7.433041097188e+00
5.762500000000e+02 -1.197694065515e-02 1.055313979435e-04 7.472486925053e+00
5.765000000000e+02 -1.182544216824e-02 1.050450458951e-04 7.511369898454e+00
5.767500000000e+02 -1.168499357957e-02 1.043999758258e-04 7.549695225349e+00
5.770000000000e+02 -1.155938999247e-02 1.035967033670e-04 7.587467685082e+00
5.772500000000e+02 -1.145243757516e-02 1.026379884802e-04 7.624691429546e+00
5.775000000000e+02 -1.136785977838e-02 1.015288746821e-04 7.661369787733e+00
5.777500000000e+02 -1.130920313243e-02 1.002766967293e-04 7.697505081266e+00
5.780000000000e+02 -1.127974469608e-02 9.889107250749e-05 7.733098447635e+00
5.782500000000e+02 -1.128240307964e-02 9.738386675917e-05 7.768149678685e+00
5.785000000000e+02 -1.131965503707e-02 9.576911029330e-05 7.802657074739e+00
5.787500000000e+02 -1.139345927713e-02 9.406289483407e-05 7.836617314302e+00
5.790000000000e+02 -1.150518910825e-02 9.228321048799e-05 7.870025346740e+00
5.792500000000e+02 -1.165557524125e-02 9.044978302705e-05 7.902874302480e+00
5.795000000000e+02 -1.184466012180e-02 8.858389645733e-05 7.935155428162e+00
5.797500000000e+02 -1.207176462513e-02 8.670815092890e-05 7.966858044990e+00
5.800000000000e+02 -1.233546768181e-02 8.484614490095e-05 7.997969528467e+00
5.802500000000e+02 -1.263359967743e-02 8.302217875142e-05 8.028475314642e+00
5.805000000000e+02 -1.296324983388e-02 8.126093117644e-05 8.058358930369e+00
5.807500000000e+02 -1.332078729832e-02 7.958710217248e-05 8.087602044042e+00
5.810000000000e+02 -1.370189618689e-02 7.802499989434e-05 8.116184541917e+00
5.812500000000e+02 -1.410162408967e-02 7.659814565542e-05 8.144084626080e+00
5.815000000000e+02 -1.451444307539e-02 7.532887150144e-05 8.171278929257e+00
5.817500000000e+02 -1.493432348239e-02 7.423794003178e-05 8.197742653837e+00
5.820000000000e+02 -1.535481823560e-02 7.334412164162e-05 8.223449722475e+00
5.822500000000e+02 -1.576915776204e-02 7.266380133941e-05 8.248372947648e+00
5.825000000000e+02 -1.617035386995e-02 7.221058451062e-05 8.272484214001e+00
5.827500000000e+02 -1.655131078204e-02 7.199503564184e-05 8.295754668598e+00
5.830000000000e+02 -1.690494266436e-02 7.202438612125e-05 8.318154922847e+00
5.832500000000e+02 -1.722429551592e-02 7.230222280491e-05 8.339655260230e+00
5.835000000000e+02 -1.750267122903e-02 7.282831507227e-05 8.360225844676e+00
5.837500000000e+02 -1.773375271763e-02 7.359851665578e-05 8.379836933392e+00
5.840000000000e+02 -1.791172732526e-02 7.460467220308e-05 8.398459086210e+00
5.842500000000e+02 -1.803140665431e-02 7.583461499855e-05 8.416063371453e+00
5.845000000000e+02 -1.808834050363e-02 7.727225426105e-05 8.432621564841e+00
5.847500000000e+02 -1.807892264226e-02 7.889775142447e-05 8.448106340624e+00
5.850000000000e+02 -1.800048584810e-02 8.068776138187e-05 8.462491449684e+00
5.852500000000e+02 -1.785138429891e-02 8.261572283882e-05 8.475751886334e+00
5.855000000000e+02 -1.763106081445e-02 8.465222639994e-05 8.487864040122e+00
5.857500000000e+02 -1.734009699365e-02 8.676544364986e-05 8.498805829761e+00
5.860000000000e+02 -1.698024437966e-02 8.892159751003e-05 8.508556820896e+00
5.862500000000e+02 -1.655443507169e-02 9.108556472384e-05 8.517098325046e+00
5.865000000000e+02 -1.606677072565e-02 9.322145971385e-05 8.524413477796e+00
5.867500000000e+02 -1.552248895455e-02 9.529318793064e-05 8.530487298749e+00
5.870000000000e+02 -1.492790698601e-02 9.726507536900e-05 8.535306730806e+00
5.872500000000e+02 -1.429034257657e-02 9.910254019557e-05 8.538860660810e+00
5.875000000000e+02 -1.361801336273e-02 1.007727308815e-04 8.541139919704e+00
5.877500000000e+02 -1.291991555342e-02 1.022451442614e-04 8.542137266164e+00
5.880000000000e+02 -1.220568402721e-02 1.034922054973e-04 8.541847352805e+00
5.882500000000e+02 -1.148543582437e-02 1.044897725643e-04 8.540266677303e+00
5.885000000000e+02 -1.076959993193e-02 1.052176373400e-04 8.537393519978e+00
5.887500000000e+02 -1.006873637000e-02 1.056599623394e-04 8.533227869784e+00
5.890000000000e+02 -9.393347571003e-03 1.058056666791e-04 8.527771341263e+00
5.892500000000e+02 -8.753686702812e-03 1.056485889222e-04 8.521027083758e+00
5.895000000000e+02 -8.159565487745e-03 1.051876040158e-04 8.512999686328e+00
5.897500000000e+02 -7.620166378605e-03 1.044268067360e-04 8.503695079832e+00
5.900000000000e+02 -7.143862463291e-03 1.033755353100e-04 8.493120438799e+00
5.902500000000e+02 -6.738049480681e-03 1.020482043569e-04 8.481284085097e+00
5.905000000000e+02 -6.408992943410e-03 1.004640578346e-04 8.468195395281e+00
5.907500000000e+02 -6.161694370502e-03 9.864686886049e-05 8.453864713310e+00
5.910000000000e+02 -5.999779685664e-03 9.662454364642e-05 8.438303270372e+00
5.912500000000e+02 -5.925412380373e-03 9.442863768808e-05 8.421523112352e+00
5.915000000000e+02 -5.939233913017e-03 9.209379107883e-05 8.403537036308e+00
5.917500000000e+02 -6.040333261524e-03 8.965717482276e-05 8.384358535766e+00
5.920000000000e+02 -6.226246106906e-03 8.715781843754e-05 8.364001755723e+00
5.922500000000e+02 -6.492984949592e-03 8.463585843996e-05 8.342481456056e+00
5.925000000000e+02 -6.835099972824e-03 8.213182718625e-05 8.319812983461e+00
5.927500000000e+02 -7.245768574279e-03 7.968595494268e-05 8.296012250689e+00
5.930000000000e+02 -7.716914287179e-03 7.733745076957e-05 8.271095721700e+00
5.932500000000e+02 -8.239350244637e-03 7.512380291547e-05 8.245080401558e+00
5.935000000000e+02 -8.802946830767e-03 7.308007107659e-05 8.217983829146e+00
5.937500000000e+02 -9.396819483791e-03 7.123827996394e-05 8.189824071975e+00
5.940000000000e+02 -1.000953159344e-02 6.962686317241e-05 8.160619719864e+00
5.942500000000e+02 -1.062931068361e-02 6.827016765265e-05 8.130389877695e+00
5.945000000000e+02 -1.124427248837e-02 6.718803574335e-05 8.099154155611e+00
5.947500000000e+02 -1.184264721482e-02 6.639547367973e-05 8.066932654001e+00
5.950000000000e+02 -1.241300557243e-02 6.590241162904e-05 8.033745944698e+00
5.952500000000e+02 -1.294447880382e-02 6.571357820101e-05 7.999615047183e+00
5.955000000000e+02 -1.342696715071e-02 6.582845955239e-05 7.964561398004e+00
5.957500000000e+02 -1.385133443556e-02 6.624135649883e-05 7.928606815932e+00
5.960000000000e+02 -1.420958351890e-02 6.694153963355e-05 7.891773462512e+00
5.962500000000e+02 -1.449500821051e-02 6.791349687510e-05 7.854083796664e+00
5.965000000000e+02 -1.470231994268e-02 6.913726681337e-05 7.815560527083e+00
5.967500000000e+02 -1.482774552904e-02 7.058885035083e-05 7.776226563152e+00
5.970000000000e+02 -1.486909312640e-02 7.224069078407e-05 7.736104961304e+00
5.972500000000e+02 -1.482578670130e-02 7.406218314460e-05 7.695218876279e+00
5.975000000000e+02 -1.469886607022e-02 7.602027436077e-05 7.653591508594e+00
5.977500000000e+02 -1.449095413928e-02 7.808019823347e-05 7.611246057583e+00
5.980000000000e+02 -1.420619136111e-02 8.020599601433e-05 7.568205678771e+00
5.982500000000e+02 -1.385013868535e-02 8.236117270841e-05 7.524493441299e+00
5.985000000000e+02 -1.342965182288e-02 8.450937021023e-05 7.480132294415e+00
5.987500000000e+02 -1.295272910882e-02 8.661505710367e-05 7.435145037690e+00
5.990000000000e+02 -1.242833670074e-02 8.864399132313e-05 7.389554295399e+00
5.992500000000e+02 -1.186621482098e-02 9.056387063483e-05 7.343382500516e+00
5.995000000000e+02 -1.127666903970e-02 9.234488366475e-05 7.296651876495e+00
5.997500000000e+02 -1.067035192074e-02 9.396015540367e-05 7.249384431164e+00
6.000000000000e+02 -1.005803932514e-02 9.538613543048e-05 7.201601951238e+00
6.002500000000e+02 -9.450405965787e-03 9.660292106367e-05 7.153326001021e+00
6.005000000000e+02 -8.857805068175e-03 9.759450255051e-05 7.104577928390e+00
6.007500000000e+02 -8.290057127527e-03 9.834894069113e-05 7.055378864489e+00
6.010000000000e+02 -7.756251275675e-03 9.885844915442e-05 7.005749737321e+00
6.012500000000e+02 -7.264564231598e-03 9.911940554369e-05 6.955711274643e+00
6.015000000000e+02 -6.822099579863e-03 9.913227169456e-05 6.905284015710e+00
6.017500000000e+02 -6.434751066915e-03 9.890145906488e-05 6.854488317956e+00
6.020000000000e+02 -6.107092318873e-03 9.843513081062e-05 6.803344367177e+00
6.022500000000e+02 -5.842295223144e-03 9.774491015646e-05 6.751872177549e+00
6.025000000000e+02 -5.642077994039e-03 9.684555602310e-05 6.700091596775e+00
6.027500000000e+02 -5.506683860578e-03 9.575460585007e-05 6.648022303634e+00
6.030000000000e+02 -5.434890376813e-03 9.449196242389e-05 6.595683802673e+00
6.032500000000e+02 -5.424048803472e-03 9.307945711956e-05 6.543095413631e+00
6.035000000000e+02 -5.470152284741e-03 9.154039577625e-05 6.490276255003e+00
6.037500000000e+02 -5.567931381202e-03 8.989908869614e-05 6.437245226345e+00
6.040000000000e+02 -5.710973769321e-03 8.818038563652e-05 6.384020976667e+00
6.042500000000e+02 -5.891866204263e-03 8.640925132572e-05 6.330621874792e+00
6.045000000000e+02 -6.102354712595e-03 8.461028562548e-05 6.277065969331e+00
6.047500000000e+02 -6.333520194851e-03 8.280730717125e-05 6.223370946741e+00
6.050000000000e+02 -6.575964307687e-03 8.102297344478e-05 6.169554076435e+00
6.052500000000e+02 -6.820003587590e-03 7.927840703667e-05 6.115632159794e+00
6.055000000000e+02 -7.055865648356e-03 7.759288041531e-05 6.061621464754e+00
6.057500000000e+02 -7.273885362978e-03 7.598356527419e-05 6.007537661455e+00
6.060000000000e+02 -7.464696546446e-03 7.446529095642e-05 5.953395753020e+00
6.062500000000e+02 -7.619414681746e-03 7.305036206334e-05 5.899209997357e+00
6.065000000000e+02 -7.729809441638e-03 7.174842818347e-05 5.844993833105e+00
6.067500000000e+02 -7.788461729793e-03 7.056640301667e-05 5.790759796059e+00
6.070000000000e+02 -7.788904609256e-03 6.950844282438e-05 5.736519438629e+00
6.072500000000e+02 -7.725745185944e-03 6.857597988730e-05 5.682283248255e+00
6.075000000000e+02 -7.594765470183e-03 6.776778843129e-05 5.628060564567e+00
6.077500000000e+02 -7.393001385619e-03 6.708009794190e-05 5.573859498920e+00
6.080000000000e+02 -7.118799463168e-03 6.650674280204e-05 5.519686859660e+00
6.082500000000e+02 -6.771849597754e-03 6.603936117960e-05 5.465548078272e+00
6.085000000000e+02 -6.353195131635e-03 6.566762571808e-05 5.411447145314e+00
6.087500000000e+02 -5.865219396431e-03 6.537948033630e-05 5.357386551542e+00
6.090000000000e+02 -5.311610329549e-03 6.516147172425e-05 5.303367240373e+00
6.092500000000e+02 -4.697303147996e-03 6.499905312196e-05 5.249388570588e+00
6.095000000000e+02 -4.028402778047e-03 6.487686224890e-05 5.195448292875e+00
6.097500000000e+02 -3.312087337740e-03 6.477907611102e-05 5.141542540408e+00
6.100000000000e+02 -2.556494091499e-03 6.468972723928e-05 5.087665837717e+00
6.102500000000e+02 -1.770589951928e-03 6.459299942041e-05 5.033811125319e+00
6.105000000000e+02 -9.640282993273e-04 6.447360811826e-05 4.979969807586e+00
6.107500000000e+02 -1.469941922740e-04 6.431708117419e-05 4.926131819431e+00
6.110000000000e+02 6.699598798801e-04 6.411005746609e-05 4.872285714435e+00
6.112500000000e+02 1.476085391846e-03 6.384055944378e-05 4.818418780736e+00
6.115000000000e+02 2.260613814486e-03 6.349822955404e-05 4.764517174405e+00
6.117500000000e+02 3.012934960693e-03 6.307453988363e-05 4.710566081237e+00
6.120000000000e+02 3.722775118449e-03 6.256295897331e-05 4.656549903303e+00
6.122500000000e+02 4.380372276799e-03 6.195909996562e-05 4.602452462900e+00
6.125000000000e+02 4.976646086783e-03 6.126083544164e-05 4.548257238196e+00
6.127500000000e+02 5.503359498030e-03 6.046831875609e-05 4.493947610825e+00
6.130000000000e+02 5.953270627472e-03 5.958399333622e-05 4.439507142564e+00
6.132500000000e+02 6.320271603465e-03 5.861257292653e-05 4.384919863973e+00
6.135000000000e+02 6.599512131158e-03 5.756095192591e-05 4.330170579142e+00
6.137500000000e+02 6.787506299300e-03 5.643807533817e-05 4.275245188541e+00
6.140000000000e+02 6.882219592478e-03 5.525477519927e-05 4.220131016133e+00
6.142500000000e+02 6.883135209392e-03 5.402355118583e-05 4.164817146663e+00
6.145000000000e+02 6.791296990903e-03 5.275832421922e-05 4.109294763307e+00
6.147500000000e+02 6.609329025680e-03 5.147415806162e-05 4.053557489386e+00
6.150000000000e+02 6.341427508291e-03 5.018695034342e-05 3.997601718121e+00
6.152500000000e+02 5.993326742714e-03 4.891310210359e-05 3.941426938778e+00
6.155000000000e+02 5.572235668379e-03 4.766917855076e-05 3.885036043515e+00
6.157500000000e+02 5.086745673558e-03 4.647156399001e-05 3.828435614594e+00
6.160000000000e+02 4.546712226577e-03 4.533611208010e-05 3.771636189303e+00
6.162500000000e+02 3.963108166880e-03 4.427781538793e-05 3.714652489880e+00
6.165000000000e+02 3.347856037017e-03 4.331046650008e-05 3.657503622221e+00
6.167500000000e+02 2.713638410712e-03 4.244632271519e-05 3.600213231098e+00
6.170000000000e+02 2.073691289421e-03 4.169584488981e-05 3.542809611026e+00
6.172500000000e+02 1.441586340851e-03 4.106742349469e-05 3.485325768907e+00
6.175000000000e+02 8.310024560832e-04 4.056714659886e-05 3.427799432340e+00
6.177500000000e+02 2.554924411189e-04 4.019861021498e-05 3.370273003068e+00
6.180000000000e+02 -2.717490521441e-04 3.996277099122e-05 3.312793452701e+00
6.182500000000e+02 -7.381155574438e-04 3.985785142219e-05 3.255412159553e+00
6.185000000000e+02 -1.131810759914e-03 3.987929804092e-05 3.198184688060e+00
6.187500000000e+02 -1.442056801076e-03 4.001978941742e-05 3.141170509619e+00
6.190000000000e+02 -1.659288380698e-03 4.026930440426e-05 3.084432670141e+00
6.192500000000e+02 -1.775326309362e-03 4.061524198395e-05 3.028037405755e+00
6.195000000000e+02 -1.783528954371e-03 4.104259676285e-05 2.972053714444e+00
6.197500000000e+02 -1.678916826316e-03 4.153418396360e-05 2.916552883722e+00
6.200000000000e+02 -1.458270124893e-03 4.207091450972e-05 2.861607987628e+00
6.202500000000e+02 -1.120196002689e-03 4.263211175309e-05 2.807293358422e+00
6.205000000000e+02 -6.651639893010e-04 4.319586932913e-05 2.753684034105e+00
6.207500000000e+02 -9.551005135941e-05 4.373943843233e-05 2.700855203695e+00
6.210000000000e+02 5.845919889617e-04 4.423964451555e-05 2.648881641375e+00
6.212500000000e+02 1.369190454462e-03 4.467332055322e-05 2.597837151761e+00
6.215000000000e+02 2.250646675247e-03 4.501774963986e-05 2.547794028935e+00
6.217500000000e+02 3.219754493358e-03 4.525111482001e-05 2.498822527768e+00
6.220000000000e+02 4.265887146275e-03 4.535293503363e-05 2.450990373052e+00
6.222500000000e+02 5.377167741834e-03 4.530449354825e-05 2.404362288116e+00
6.225000000000e+02 6.540661859688e-03 4.508923417593e-05 2.358999573347e+00
6.227500000000e+02 7.742587269979e-03 4.469313220432e-05 2.314959712485e+00
6.230000000000e+02 8.968539062622e-03 4.410501446203e-05 2.272296036741e+00
6.232500000000e+02 1.020372430268e-02 4.331683814213e-05 2.231057421846e+00
6.235000000000e+02 1.143320445412e-02 4.232390108894e-05 2.191288047688e+00
6.237500000000e+02 1.264213943779e-02 4.112499717454e-05 2.153027193811e+00
6.240000000000e+02 1.381603099993e-02 3.972256022042e-05 2.116309093765e+00
6.242500000000e+02 1.494096035094e-02 3.812263291916e-05 2.081162838911e+00
6.245000000000e+02 1.600381562510e-02 3.633484829751e-05 2.047612321905e+00
6.247500000000e+02 1.699250635144e-02 3.437227144559e-05 2.015676240688e+00
6.250000000000e+02 1.789615989065e-02 3.225124282205e-05 1.985368134500e+00
6.252500000000e+02 1.870529744042e-02 2.999114978852e-05 1.956696472237e+00
6.255000000000e+02 1.941198572752e-02 2.761411178365e-05 1.929664781085e+00
6.257500000000e+02 2.000996195244e-02 2.514462439307e-05 1.904271804012e+00
6.260000000000e+02 2.049472925522e-02 2.260915931485e-05 1.880511705081e+00
6.262500000000e+02 2.086362157038e-02 2.003572765405e-05 1.858374291347e+00
6.265000000000e+02 2.111583520154e-02 1.745341779397e-05 1.837845276080e+00
6.267500000000e+02 2.125242796969e-02 1.489191346171e-05 1.818906551233e+00
6.270000000000e+02 2.127628328813e-02 1.238100590317e-05 1.801536492147e+00
6.272500000000e+02 2.119204177683e-02 9.950105245488e-06 1.785710264404e+00
6.275000000000e+02 2.100599822507e-02 7.627767075052e-06 1.771400152843e+00
6.277500000000e+02 2.072596864488e-02 5.441235374798e-06 1.758575885368e+00
6.280000000000e+02 2.036112575761e-02 3.416022086061e-06 1.747204970042e+00
6.282500000000e+02 1.992181000140e-02 1.575517744296e-06 1.737253020005e+00
6.285000000000e+02 1.941931620706e-02 -5.934861901924e-08 1.728684080329e+00
6.287500000000e+02 1.886566172204e-02 -1.470397721914e-06 1.721460945092e+00
6.290000000000e+02 1.827334277884e-02 -2.642441066042e-06 1.715545458114e+00
6.292500000000e+02 1.765508141195e-02 -3.563458785494e-06 1.710898804499e+00
6.295000000000e+02 1.702357056597e-02 -4.224719654083e-06 1.707481784383e+00
6.297500000000e+02 1.639122492105e-02 -4.620846119213e-06 1.705255064942e+00
6.300000000000e+02 1.576994045590e-02 -4.749817666017e-06 1.704179416485e+00
6.302500000000e+02 1.517087033385e-02 -4.612919345948e-06 1.704215926873e+00
6.305000000000e+02 1.460422394386e-02 -4.214641216999e-06 1.705326193069e+00
6.307500000000e+02 1.407909108391e-02 -3.562526729561e-06 1.707472494303e+00
6.310000000000e+02 1.360329715515e-02 -2.666977652055e-06 1.710617943867e+00
6.312500000000e+02 1.318329371972e-02 -1.541024184565e-06 1.714726620932e+00
6.315000000000e+02 1.282408378503e-02 -2.000584249928e-07 1.719763684898e+00
6.317500000000e+02 1.252918668438e-02 1.338451744881e-06 1.725695472254e+00
6.320000000000e+02 1.230063973468e-02 3.055274404334e-06 1.732489578138e+00
6.322500000000e+02 1.213903858156e-02 4.929732776437e-06 1.740114924274e+00
6.325000000000e+02 1.204361253808e-02 6.940031393232e-06 1.748541814716e+00
6.327500000000e+02 1.201233314773e-02 9.063577835505e-06 1.757741980729e+00
6.330000000000e+02 1.204205240680e-02 1.127729713885e-05 1.767688617621e+00
6.332500000000e+02 1.212866567446e-02 1.355792904004e-05 1.778356413314e+00
6.335000000000e+02 1.226729473370e-02 1.588230218141e-05 1.789721570363e+00
6.337500000000e+02 1.245248528155e-02 1.822758280839e-05 1.801761823605e+00
6.340000000000e+02 1.267841291271e-02 2.057148886866e-05 1.814456452019e+00
6.342500000000e+02 1.293909145902e-02 2.289246891335e-05 1.827786287003e+00
6.345000000000e+02 1.322857755115e-02 2.516984274178e-05 1.841733715938e+00
6.347500000000e+02 1.354116500742e-02 2.738390421267e-05 1.856282682958e+00
6.350000000000e+02 1.387156363837e-02 2.951598475273e-05 1.871418684534e+00
6.352500000000e+02 1.421505708815e-02 3.154848154654e-05 1.887128760710e+00
6.355000000000e+02 1.456763487857e-02 3.346485482114e-05 1.903401482699e+00
6.357500000000e+02 1.492609542020e-02 3.524959730650e-05 1.920226934454e+00
6.360000000000e+02 1.528811696417e-02 3.688818303743e-05 1.937596688965e+00
6.362500000000e+02 1.565229461204e-02 3.836700495580e-05 1.955503780223e+00
6.365000000000e+02 1.601814324248e-02 3.967330492313e-05 1.973942667764e+00
6.367500000000e+02 1.638606624943e-02 4.079510999283e-05 1.992909197395e+00
6.370000000000e+02 1.675729205958e-02 4.172117763346e-05 2.012400554332e+00
6.372500000000e+02 1.713378050472e-02 4.244096265735e-05 2.032415212658e+00
6.375000000000e+02 1.751810254225e-02 4.294460979218e-05 2.052952877569e+00
6.377500000000e+02 1.791329722439e-02 4.322297913684e-05 2.074014424478e+00
6.380000000000e+02 1.832271039209e-02 4.326770940719e-05 2.095601831481e+00
6.382500000000e+02 1.874982060062e-02 4.307132116319e-05 2.117718109478e+00
6.385000000000e+02 1.919805720500e-02 4.262736149632e-05 2.140367226438e+00
6.387500000000e+02 1.967061724435e-02 4.193058646659e-05 2.163554030165e+00
6.390000000000e+02 2.017028582468e-02 4.097718072049e-05 2.187284166109e+00
6.392500000000e+02 2.069926706882e-02 3.976500542760e-05 2.211563994275e+00
6.395000000000e+02 2.125903006164e-02 3.829386854473e-05 2.236400502817e+00
6.397500000000e+02 2.185017510771e-02 3.656580924255e-05 2.261801220153e+00
6.400000000000e+02 2.247232568226e-02 3.458538044449e-05 2.287774126473e+00
6.402500000000e+02 2.312404848487e-02 3.235991474163e-05 2.314327563535e+00
6.405000000000e+02 2.380280497448e-02 2.989980540472e-05 2.341470144947e+00
6.407500000000e+02 2.450493738929e-02 2.721872419781e-05 2.369210666455e+00
6.410000000000e+02 2.522568783813e-02 2.433376907518e-05 2.397558017333e+00
6.412500000000e+02 2.595925352580e-02 2.126557800131e-05 2.426521093526e+00
6.415000000000e+02 2.669887350809e-02 1.803840150053e-05 2.456108713459e+00
6.417500000000e+02 2.743694855831e-02 1.468006697666e-05 2.486329536784e+00
6.420000000000e+02 2.816518773097e-02 1.122186858277e-05 2.517191987986e+00
6.422500000000e+02 2.887478159444e-02 7.698367349596e-06 2.548704183649e+00
6.425000000000e+02 2.955659398594e-02 4.147108111030e-06 2.580873867079e+00
6.427500000000e+02 3.020137092836e-02 6.082367006166e-07 2.613708346899e+00
6.430000000000e+02 3.079995744864e-02 -2.875956120307e-06 2.647214445270e+00
6.432500000000e+02 3.134352001615e-02 -6.261573798738e-06 2.681398450827e+00
6.435000000000e+02 3.182376478944e-02 -9.503723008703e-06 2.716266082451e+00
6.437500000000e+02 3.223314887748e-02 -1.255718378035e-05 2.751822459031e+00
6.440000000000e+02 3.256507584568e-02 -1.537712314756e-05 2.788072079384e+00
6.442500000000e+02 3.281407090940e-02 -1.791984054533e-05 2.825018811390e+00
6.445000000000e+02 3.297593144099e-02 -2.014352774199e-05 2.862665888242e+00
6.447500000000e+02 3.304784657217e-02 -2.200902570798e-05 2.901015915159e+00
6.450000000000e+02 3.302848382579e-02 -2.348056302381e-05 2.940070883295e+00
6.452500000000e+02 3.291803913395e-02 -2.452645638545e-05 2.979832192829e+00
6.455000000000e+02 3.271825019123e-02 -2.511975985306e-05 3.020300680276e+00
6.457500000000e+02 3.243237078252e-02 -2.523884439914e-05 3.061476655195e+00
6.460000000000e+02 3.206510923560e-02 -2.486788984682e-05 3.103359938198e+00
6.462500000000e+02 3.162253074914e-02 -2.399729085470e-05 3.145949905444e+00
6.465000000000e+02 3.111192863542e-02 -2.262395766628e-05 3.189245531949e+00
6.467500000000e+02 3.054166695391e-02 -2.075150272135e-05 3.233245436785e+00
6.470000000000e+02 2.992099989583e-02 -1.839031069098e-05 3.277947926845e+00
6.472500000000e+02 2.925987385232e-02 -1.555749580429e-05 3.323351034306e+00
6.475000000000e+02 2.856871674023e-02 -1.227674019946e-05 3.369452552154e+00
6.477500000000e+02 2.785822210801e-02 -8.578008558996e-06 3.416250058914e+00
6.480000000000e+02 2.713913269795e-02 -4.497162253703e-06 3.463740936403e+00
6.482500000000e+02 2.642202993165e-02 -7.547007194186e-08 3.511922376648e+00
6.485000000000e+02 2.571713477041e-02 4.640976519504e-06 3.560791374910e+00
6.487500000000e+02 2.503412405686e-02 9.601930130859e-06 3.610344711574e+00
6.490000000000e+02 2.438196686958e-02 1.475372414750e-05 3.660578918891e+00
6.492500000000e+02 2.376878365361e-02 2.004006530718e-05 3.711490234812e+00
6.495000000000e+02 2.320173076102e-02 2.540286822716e-05 3.763074540246e+00
6.497500000000e+02 2.268691119390e-02 3.078311648977e-05 3.815327284679e+00
6.500000000000e+02 2.222931232847e-02 3.612173486364e-05 3.868243397419e+00
6.502500000000e+02 2.183276996574e-02 4.136045655842e-05 3.921817188220e+00
6.505000000000e+02 2.149995777577e-02 4.644267172724e-05 3.976042235473e+00
6.507500000000e+02 2.123240002891e-02 5.131424087293e-05 4.030911267886e+00
6.510000000000e+02 2.103050544969e-02 5.592425956727e-05 4.086416039700e+00
6.512500000000e+02 2.089361954965e-02 6.022576404130e-05 4.142547200424e+00
6.515000000000e+02 2.082009225800e-02 6.417636395531e-05 4.199294165849e+00
6.517500000000e+02 2.080735816977e-02 6.773879440000e-05 4.256644988099e+00
6.520000000000e+02 2.085202602402e-02 7.088137710748e-05 4.314586232308e+00
6.522500000000e+02 2.094997500465e-02 7.357838892041e-05 4.373102858171e+00
6.525000000000e+02 2.109645484341e-02 7.581032845383e-05 4.432178113132e+00
6.527500000000e+02 2.128618794568e-02 7.756408329126e-05 4.491793435805e+00
6.530000000000e+02 2.151347113520e-02 7.883299073069e-05 4.551928375243e+00
6.532500000000e+02 2.177227606394e-02 7.961680382373e-05 4.612560524817e+00
6.535000000000e+02 2.205634646860e-02 7.992155630362e-05 4.673665474828e+00
6.537500000000e+02 2.235929216229e-02 7.975933650839e-05 4.735216782882e+00
6.540000000000e+02 2.267467830830e-02 7.914797494546e-05 4.797185964441e+00
6.542500000000e+02 2.299611048524e-02 7.811065441671e-05 4.859542502664e+00
6.545000000000e+02 2.331731447878e-02 7.667544946099e-05 4.922253878445e+00
6.547500000000e+02 2.363221079076e-02 7.487480706189e-05 4.985285619351e+00
6.550000000000e+02 2.393498414791e-02 7.274497791504e-05 5.048601367640e+00
6.552500000000e+02 2.422014695716e-02 7.032540870094e-05 5.112162965595e+00
6.555000000000e+02 2.448259674710e-02 6.765810443862e-05 5.175930556449e+00
6.557500000000e+02 2.471766791668e-02 6.478697587034e-05 5.239862701189e+00
6.560000000000e+02 2.492117646446e-02 6.175718076395e-05 5.303916507394e+00
6.562500000000e+02 2.508945799734e-02 5.861447105238e-05 5.368047768452e+00
6.565000000000e+02 2.521939909781e-02 5.540455919339e-05 5.432211113377e+00
6.567500000000e+02 2.530846204968e-02 5.217249986006e-05 5.496360164592e+00
6.570000000000e+02 2.535470228567e-02 4.896212018463e-05 5.560447698139e+00
6.572500000000e+02 2.535678091448e-02 4.581549105429e-05 5.624425813372e+00
6.575000000000e+02 2.531397071671e-02 4.277244900072e-05 5.688246099063e+00
6.577500000000e+02 2.522615881668e-02 3.987014759813e-05 5.751859808202e+00
6.580000000000e+02 2.509384476990e-02 3.714274824457e-05 5.815218024963e+00
6.582500000000e+02 2.491813746319e-02 3.462114951241e-05 5.878271840119e+00
6.585000000000e+02 2.470074931694e-02 3.233269157396e-05 5.940972515049e+00
6.587500000000e+02 2.444399073641e-02 3.030100959481e-05 6.003271653236e+00
6.590000000000e+02 2.415076354772e-02 2.854595506463e-05 6.065121361545e+00
6.592500000000e+02 2.382455434720e-02 2.708360486448e-05 6.126474412084e+00
6.595000000000e+02 2.346942650997e-02 2.592615816255e-05 6.187284394583e+00
6.597500000000e+02 2.309001053954e-02 2.508206320903e-05 6.247505873383e+00
6.600000000000e+02 2.269149060772e-02 2.455616503666e-05 6.307094530996e+00
6.602500000000e+02 2.227958488493e-02 2.434977692770e-05 6.366007304639e+00
6.605000000000e+02 2.186051724100e-02 2.446084191038e-05 6.424202525776e+00
6.607500000000e+02 2.144097776626e-02 2.488407701426e-05 6.481640043148e+00
6.610000000000e+02 2.102806903886e-02 2.561117345481e-05 6.538281337179e+00
6.612500000000e+02 2.062923498780e-02 2.663095391403e-05 6.594089637278e+00
6.615000000000e+02 2.025217098925e-02 2.792952304045e-05 6.649030011959e+00
6.617500000000e+02 1.990471263526e-02 2.949041567712e-05 6.703069468393e+00
6.620000000000e+02 1.959470397111e-02 3.129471184402e-05 6.756177021102e+00
6.622500000000e+02 1.932984438134e-02 3.332115252280e-05 6.808323770106e+00
6.625000000000e+02 1.911751766241e-02 3.554628132968e-05 6.859482946533e+00
6.627500000000e+02 1.896460518919e-02 3.794452075601e-05 6.909629966000e+00
6.630000000000e+02 1.887728898848e-02 4.048827280642e-05 6.958742456827e+00
6.632500000000e+02 1.886084985290e-02 4.314803546138e-05 7.006800275633e+00
6.635000000000e+02 1.891946705157e-02 4.589253993531e-05 7.053785523128e+00
6.637500000000e+02 1.905602748032e-02 4.868891299054e-05 7.099682533971e+00
6.640000000000e+02 1.927195150748e-02 5.150288030670e-05 7.144477862978e+00
6.642500000000e+02 1.956704323837e-02 5.429901746037e-05 7.188160250622e+00
6.645000000000e+02 1.993937256048e-02 5.704105990589e-05 7.230720592356e+00
6.647500000000e+02 2.038519534934e-02 5.969227087477e-05 7.272151882493e+00
6.650000000000e+02 2.089891745336e-02 6.221587425786e-05 7.312449154593e+00
6.652500000000e+02 2.147310666738e-02 6.457554810382e-05 7.351609413355e+00
6.655000000000e+02 2.209855517676e-02 6.673596656592e-05 7.389631550918e+00
6.657500000000e+02 2.276439397210e-02 6.866342953712e-05 7.426516269062e+00
6.660000000000e+02 2.345825760549e-02 7.032650856184e-05 7.462265982834e+00
6.662500000000e+02 2.416649696938e-02 7.169668756568e-05 7.496884719998e+00
6.665000000000e+02 2.487443634894e-02 7.274901789944e-05 7.530378028257e+00
6.667500000000e+02 2.556666706933e-02 7.346280457740e-05 7.562752862233e+00
6.670000000000e+02 2.622737232908e-02 7.382225081329e-05 7.594017487651e+00
6.672500000000e+02 2.684067233909e-02 7.381699923187e-05 7.624181368650e+00
6.675000000000e+02 2.739098246920e-02 7.344262837414e-05 7.653255072606e+00
6.677500000000e+02 2.786337223911e-02 7.270105706808e-05 7.681250163494e+00
6.680000000000e+02 2.824391715513e-02 7.160081865976e-05 7.708179113020e+00
6.682500000000e+02 2.852003133333e-02 7.015720774428e-05 7.734055205282e+00
6.685000000000e+02 2.868077348945e-02 6.839228674416e-05 7.758892458685e+00
6.687500000000e+02 2.871711665451e-02 6.633472739068e-05 7.782705546297e+00
6.690000000000e+02 2.862217532934e-02 6.401948991763e-05 7.805509732495e+00
6.692500000000e+02 2.839138337154e-02 6.148750020898e-05 7.827320813285e+00
6.695000000000e+02 2.802261915715e-02 5.878493604336e-05 7.848155067432e+00
6.697500000000e+02 2.751627566373e-02 5.596248584666e-05 7.868029218404e+00
6.700000000000e+02 2.687527405516e-02 5.307450877193e-05 7.886960403274e+00
6.702500000000e+02 2.610502188783e-02 5.017811501917e-05 7.904966150879e+00
6.705000000000e+02 2.521331784793e-02 4.733201426965e-05 7.922064368504e+00
6.707500000000e+02 2.421020637946e-02 4.459538197571e-05 7.938273333215e+00
6.710000000000e+02 2.310778650491e-02 4.202678193163e-05 7.953611689379e+00
6.712500000000e+02 2.191998011386e-02 3.968298115004e-05 7.968098451463e+00
6.715000000000e+02 2.066226535066e-02 3.761780428505e-05 7.981753003611e+00
6.717500000000e+02 1.935138162152e-02 3.588099923668e-05 7.994595105533e+00
6.720000000000e+02 1.800501244830e-02 3.451717461445e-05 8.006644891506e+00
6.722500000000e+02 1.664145282292e-02 3.356481492534e-05 8.017922864044e+00
6.725000000000e+02 1.527926803770e-02 3.305543803292e-05 8.028449888405e+00
6.727500000000e+02 1.393695005560e-02 3.301286847188e-05 8.038247167472e+00
6.730000000000e+02 1.263257871078e-02 3.345261571819e-05 8.047336218865e+00
6.732500000000e+02 1.138349343591e-02 3.438142240267e-05 8.055738826940e+00
6.735000000000e+02 1.020598241842e-02 3.579700333309e-05 8.063476989140e+00
6.737500000000e+02 9.114995115067e-03 3.768795401116e-05 8.070572848004e+00
6.740000000000e+02 8.123883635284e-03 4.003384480999e-05 8.077048596944e+00
6.742500000000e+02 7.244179109940e-03 4.280547584815e-05 8.082926378440e+00
6.745000000000e+02 6.485407794591e-03 4.596531941392e-05 8.088228164973e+00
6.747500000000e+02 5.854951028316e-03 4.946814495121e-05 8.092975613339e+00
6.750000000000e+02 5.357953217719e-03 5.326179699164e-05 8.097189913652e+00
6.752500000000e+02 4.997279812323e-03 5.728811623876e-05 8.100891617317e+00
6.755000000000e+02 4.773526990062e-03 6.148399414607e-05 8.104100458752e+00
6.757500000000e+02 4.685082123774e-03 6.578252704828e-05 8.106835155786e+00
6.760000000000e+02 4.728234013634e-03 7.011424530889e-05 8.109113212769e+00
6.762500000000e+02 4.897329044917e-03 7.440839567441e-05 8.110950719185e+00
6.765000000000e+02 5.184967387260e-03 7.859425351808e-05 8.112362137867e+00
6.767500000000e+02 5.582233749396e-03 8.260242032748e-05 8.113360111598e+00
6.770000000000e+02 6.078952733443e-03 8.636608457921e-05 8.113955261615e+00
6.772500000000e+02 6.663961270025e-03 8.982221896567e-05 8.114156012605e+00
6.775000000000e+02 7.325386324811e-03 9.291269174616e-05 8.113968418218e+00
6.777500000000e+02 8.050919584611e-03 9.558524730685e-05 8.113396019671e+00
6.780000000000e+02 8.828077568125e-03 9.779435844118e-05 8.112439712861e+00
6.782500000000e+02 9.644439741745e-03 9.950194032529e-05 8.111097649130e+00
6.785000000000e+02 1.048785649469e-02 1.006779025516e-04 8.109365162021e+00
6.787500000000e+02 1.134662069759e-02 1.013005387381e-04 8.107234715280e+00
6.790000000000e+02 1.220960026036e-02 1.013567539757e-04 8.104695887419e+00
6.792500000000e+02 1.306632978491e-02 1.008421359966e-04 8.101735385228e+00
6.795000000000e+02 1.390706197525e-02 9.976087964492e-05 8.098337080587e+00
6.797500000000e+02 1.472278305834e-02 9.812557646538e-05 8.094482082636e+00
6.800000000000e+02 1.550519693583e-02 9.595688553649e-05 8.090148834848e+00
6.802500000000e+02 1.624668532996e-02 9.328310175422e-05 8.085313237562e+00
6.805000000000e+02 1.694025239269e-02 9.013963809518e-05 8.079948798431e+00
6.807500000000e+02 1.757946225747e-02 8.656844163368e-05 8.074026799228e+00
6.810000000000e+02 1.815837901309e-02 8.261735186407e-05 8.067516488360e+00
6.812500000000e+02 1.867151715267e-02 7.833941954799e-05 8.060385291959e+00
6.815000000000e+02 1.911380976624e-02 7.379220128295e-05 8.052599034481e+00
6.817500000000e+02 1.948060021921e-02 6.903700658484e-05 8.044122183026e+00
6.820000000000e+02 1.976766071133e-02 6.413819011192e-05 8.034918093369e+00
6.822500000000e+02 1.997123888696e-02 5.916245201243e-05 8.024949275350e+00
6.825000000000e+02 2.008813117455e-02 5.417798759783e-05 8.014177657849e+00
6.827500000000e+02 2.011577909006e-02 4.925373390563e-05 8.002564866270e+00
6.830000000000e+02 2.005238245011e-02 4.445857284152e-05 7.990072500370e+00
6.832500000000e+02 1.989702179745e-02 3.986052516364e-05 7.976662414435e+00
6.835000000000e+02 1.964978106083e-02 3.552599251350e-05 7.962297000128e+00
6.837500000000e+02 1.931185992482e-02 3.151891107633e-05 7.946939464192e+00
6.840000000000e+02 1.888566692532e-02 2.789979772047e-05 7.930554104128e+00
6.842500000000e+02 1.837488284457e-02 2.472502202572e-05 7.913106575822e+00
6.845000000000e+02 1.778448697527e-02 2.204598269431e-05 7.894564153280e+00
6.847500000000e+02 1.712073990427e-02 1.990827922083e-05 7.874895974198e+00
6.850000000000e+02 1.639111810716e-02 1.835094170727e-05 7.854073274228e+00
6.852500000000e+02 1.560420014455e-02 1.740569317324e-05 7.832069601196e+00
6.855000000000e+02 1.476950457052e-02 1.709630480390e-05 7.808861011283e+00
6.857500000000e+02 1.389728445535e-02 1.743805016655e-05 7.784426239848e+00
6.860000000000e+02 1.299828340214e-02 1.843726807318e-05 7.758746854381e+00
6.862500000000e+02 1.208346412164e-02 2.009106987377e-05 7.731807372738e+00
6.865000000000e+02 1.116371705667e-02 2.238720437800e-05 7.703595363805e+00
6.867500000000e+02 1.024956393420e-02 2.530408516763e-05 7.674101509790e+00
6.870000000000e+02 9.350865196776e-03 2.881098713309e-05 7.643319651201e+00
6.872500000000e+02 8.476546985336e-03 3.286843616537e-05 7.611246792889e+00
6.875000000000e+02 7.634356589464e-03 3.742877064097e-05 7.577883090182e+00
6.877500000000e+02 6.830657818970e-03 4.243692447772e-05 7.543231809720e+00
6.880000000000e+02 6.070276382884e-03 4.783133084493e-05 7.507299257536e+00
6.882500000000e+02 5.356398726198e-03 5.354497299925e-05 7.470094697950e+00
6.885000000000e+02 4.690532312991e-03 5.950656860448e-05 7.431630238930e+00
6.887500000000e+02 4.072524873753e-03 6.564184902033e-05 7.391920713517e+00
6.890000000000e+02 3.500644906657e-03 7.187489619448e-05 7.350983537079e+00
6.892500000000e+02 2.971717369953e-03 7.812951244199e-05 7.308838558172e+00
6.895000000000e+02 2.481310317802e-03 8.433058537802e-05 7.265507894769e+00
6.897500000000e+02 2.023961566380e-03 9.040536926888e-05 7.221015773207e+00
6.900000000000e+02 1.593438855611e-03 9.628474315504e-05 7.175388354188e+00
6.902500000000e+02 1.183021023083e-03 1.019043658158e-04 7.128653557520e+00
6.905000000000e+02 7.857872104717e-04 1.072056555180e-04 7.080840894443e+00
6.907500000000e+02 3.949053071822e-04 1.121366218043e-04 7.031981293558e+00
6.910000000000e+02 3.907001167314e-06 1.166525434615e-04 6.982106930340e+00
6.912500000000e+02 -3.930624786738e-04 1.207164135082e-04 6.931251068765e+00
6.915000000000e+02 -8.010261171990e-04 1.242992831899e-04 6.879447900421e+00
6.917500000000e+02 -1.223996861530e-03 1.273803187060e-04 6.826732391592e+00
6.920000000000e+02 -1.664845800451e-03 1.299467114178e-04 6.773140139627e+00
6.922500000000e+02 -2.125219191003e-03 1.319933869288e-04 6.718707237358e+00
6.925000000000e+02 -2.605504350438e-03 1.335226987473e-04 6.663470137805e+00
6.927500000000e+02 -3.104846308181e-03 1.345438227932e-04 6.607465536342e+00
6.930000000000e+02 -3.621209240571e-03 1.350720760466e-04 6.550730252828e+00
6.932500000000e+02 -4.151479273775e-03 1.351282334130e-04 6.493301122597e+00
6.935000000000e+02 -4.691603029550e-03 1.347377485280e-04 6.435214898658e+00
6.937500000000e+02 -5.236752767500e-03 1.339299522700e-04 6.376508156162e+00
6.940000000000e+02 -5.781510970859e-03 1.327372806740e-04 6.317217204355e+00
6.942500000000e+02 -6.320066053506e-03 1.311944126303e-04 6.257378008723e+00
6.945000000000e+02 -6.846409424905e-03 1.293375847705e-04 6.197026115100e+00
6.947500000000e+02 -7.354527057710e-03 1.272039465360e-04 6.136196583043e+00
6.950000000000e+02 -7.838577408949e-03 1.248309470515e-04 6.074923923012e+00
6.952500000000e+02 -8.293050406795e-03 1.222558110129e-04 6.013242043698e+00
6.955000000000e+02 -8.712901793073e-03 1.195151014305e-04 5.951184202638e+00
6.957500000000e+02 -9.093660070205e-03 1.166443623136e-04 5.888782965603e+00
6.960000000000e+02 -9.431504187414e-03 1.136778380744e-04 5.826070174034e+00
6.962500000000e+02 -9.723311257040e-03 1.106482636295e-04 5.763076919519e+00
6.965000000000e+02 -9.966676450396e-03 1.075867112820e-04 5.699833529322e+00
6.967500000000e+02 -1.015990598030e-02 1.045224877935e-04 5.636369558846e+00
6.970000000000e+02 -1.030198875462e-02 1.014830652463e-04 5.572713797494e+00
6.972500000000e+02 -1.039254886024e-02 9.849403566781e-05 5.508894282555e+00
6.975000000000e+02 -1.043178650539e-02 9.557908286681e-05 5.444938326875e+00
6.977500000000e+02 -1.042041013523e-02 9.275995749541e-05 5.380872556411e+00
6.980000000000e+02 -1.035956722050e-02 9.005644440174e-05 5.316722960248e+00
6.982500000000e+02 -1.025077826094e-02 8.748632340913e-05 5.252514952372e+00
6.985000000000e+02 -1.009587681791e-02 8.506532059760e-05 5.188273443503e+00
6.987500000000e+02 -9.896962684047e-03 8.280704774713e-05 5.124022924011e+00
6.990000000000e+02 -9.656366766649e-03 8.072292989608e-05 5.059787555330e+00
6.992500000000e+02 -9.376633920792e-03 7.882212993268e-05 4.995591269154e+00
6.995000000000e+02 -9.060519539679e-03 7.711146875486e-05 4.931457871939e+00
6.997500000000e+02 -8.711004414684e-03 7.559535608706e-05 4.867411153458e+00
7.000000000000e+02 -8.331322308141e-03 7.427573196545e-05 4.803474995947e+00
7.002500000000e+02 -7.924999402997e-03 7.315202965297e-05 4.739673482275e+00
7.005000000000e+02 -7.495904261440e-03 7.222117057656e-05 4.676030999888e+00
7.007500000000e+02 -7.048301151398e-03 7.147759269216e-05 4.612572337878e+00
7.010000000000e+02 -6.586904232894e-03 7.091332000772e-05 4.549322774906e+00
7.012500000000e+02 -6.116929822236e-03 7.051808116390e-05 4.486308154728e+00
7.015000000000e+02 -5.644137881699e-03 7.027947150137e-05 4.423554947942e+00
7.017500000000e+02 -5.174863686987e-03 7.018316886320e-05 4.361090296739e+00
7.020000000000e+02 -4.716030619869e-03 7.021319167982e-05 4.298942042338e+00
7.022500000000e+02 -4.275144711976e-03 7.035220480986e-05 4.237138732420e+00
7.025000000000e+02 -3.860266417817e-03 7.058186306949e-05 4.175709608224e+00
7.027500000000e+02 -3.479956804130e-03 7.088318445755e-05 4.114684571618e+00
7.030000000000e+02 -3.143200128804e-03 7.123695096586e-05 4.054094130064e+00
7.032500000000e+02 -2.859299239654e-03 7.162411944206e-05 3.993969322770e+00
7.035000000000e+02 -2.637748300935e-03 7.202624054706e-05 3.934341625573e+00
7.037500000000e+02 -2.488081501548e-03 7.242586758832e-05 3.875242839406e+00
7.040000000000e+02 -2.419703444195e-03 7.280695059594e-05 3.816704960295e+00
7.042500000000e+02 -2.441702625706e-03 7.315519999535e-05 3.758760035892e+00
7.045000000000e+02 -2.562653296002e-03 7.345841266648e-05 3.701440009598e+00
7.047500000000e+02 -2.790410834584e-03 7.370675057897e-05 3.644776553354e+00
7.050000000000e+02 -3.131904878051e-03 7.389296048244e-05 3.588800894152e+00
7.052500000000e+02 -3.592936292765e-03 7.401253237671e-05 3.533543635685e+00
7.055000000000e+02 -4.177983561082e-03 7.406378762750e-05 3.479034576633e+00
7.057500000000e+02 -4.890023495736e-03 7.404789461471e-05 3.425302530759e+00
7.060000000000e+02 -5.730371941949e-03 7.396880867688e-05 3.372375150207e+00
7.062500000000e+02 -6.698549192462e-03 7.383313581491e-05 3.320278753338e+00
7.065000000000e+02 -7.792174378641e-03 7.364992638825e-05 3.269038163183e+00
7.067500000000e+02 -9.006892530880e-03 7.343039477914e-05 3.218676554810e+00
7.070000000000e+02 -1.033633746588e-02 7.318758234184e-05 3.169215318247e+00
7.072500000000e+02 -1.177213239515e-02 7.293595579469e-05 3.120673934698e+00
7.075000000000e+02 -1.330393002762e-02 7.269097210660e-05 3.073069871914e+00
7.077500000000e+02 -1.491949230127e-02 7.246859900514e-05 3.026418496247e+00
7.080000000000e+02 -1.660480967547e-02 7.228481185353e-05 2.980733006062e+00
7.082500000000e+02 -1.834425863602e-02 7.215508117706e-05 2.936024383894e+00
7.085000000000e+02 -2.012079528513e-02 7.209386819038e-05 2.892301371023e+00
7.087500000000e+02 -2.191618232620e-02 7.211412713143e-05 2.849570461496e+00
7.090000000000e+02 -2.371124578044e-02 7.222684124011e-05 2.807835918183e+00
7.092500000000e+02 -2.548615702105e-02 7.244060544864e-05 2.767099808952e+00
7.095000000000e+02 -2.722073601662e-02 7.276125543712e-05 2.727362062254e+00
7.097500000000e+02 -2.889476973251e-02 7.319156418631e-05 2.688620542337e+00
7.100000000000e+02 -3.048834080630e-02 7.373101111061e-05 2.650871142055e+00
7.102500000000e+02 -3.198215959616e-02 7.437563179594e-05 2.614107892454e+00
7.105000000000e+02 -3.335789530371e-02 7.511795319121e-05 2.578323087768e+00
7.107500000000e+02 -3.459849801182e-02 7.594701792629e-05 2.543507424233e+00
7.110000000000e+02 -3.568850726161e-02 7.684849805348e-05 2.509650151267e+00
7.112500000000e+02 -3.661433934408e-02 7.780489499765e-05 2.476739232768e+00
7.115000000000e+02 -3.736455198152e-02 7.879582701409e-05 2.444761517984e+00
7.117500000000e+02 -3.793007484538e-02 7.979839074848e-05 2.413702918179e+00
7.120000000000e+02 -3.830440914490e-02 8.078760064137e-05 2.383548589738e+00
7.122500000000e+02 -3.848378406061e-02 8.173688367491e-05 2.354283118588e+00
7.125000000000e+02 -3.846727553973e-02 8.261862578487e-05 2.325890708188e+00
7.127500000000e+02 -3.825687607716e-02 8.340476903146e-05 2.298355364215e+00
7.130000000000e+02 -3.785752083085e-02 8.406745978062e-05 2.271661078732e+00
7.132500000000e+02 -3.727706637439e-02 8.457963006786e-05 2.245792010587e+00
7.135000000000e+02 -3.652621907514e-02 8.491564209800e-05 2.220732656871e+00
7.137500000000e+02 -3.561841998238e-02 8.505192993474e-05 2.196468022100e+00
7.140000000000e+02 -3.456967926342e-02 8.496757958645e-05 2.172983772451e+00
7.142500000000e+02 -3.339837039404e-02 8.464488205595e-05 2.150266386490e+00
7.145000000000e+02 -3.212497889053e-02 8.406983115247e-05 2.128303287349e+00
7.147500000000e+02 -3.077181577492e-02 8.323255430176e-05 2.107082969460e+00
7.150000000000e+02 -2.936269345181e-02 8.212766206891e-05 2.086595104328e+00
7.152500000000e+02 -2.792257366963e-02 8.075452099976e-05 2.066830638158e+00
7.155000000000e+02 -2.647718866471e-02 7.911742743283e-05 2.047781869467e+00
7.157500000000e+02 -2.505264316645e-02 7.722568436794e-05 2.029442510334e+00
7.160000000000e+02 -2.367500347254e-02 7.509357788968e-05 2.011807734362e+00
7.162500000000e+02 -2.236987908815e-02 7.274024824638e-05 1.994874203212e+00
7.165000000000e+02 -2.116200476313e-02 7.018946013174e-05 1.978640075534e+00
7.167500000000e+02 -2.007482990506e-02 6.746927422799e-05 1.963104999179e+00
7.170000000000e+02 -1.913012227784e-02 6.461162433674e-05 1.948270084976e+00
7.172500000000e+02 -1.834759387054e-02 6.165181099713e-05 1.934137859278e+00
7.175000000000e+02 -1.774455567852e-02 5.862791814448e-05 1.920712201829e+00
7.177500000000e+02 -1.733560834918e-02 5.558016570659e-05 1.907998266598e+00
7.180000000000e+02 -1.713237591613e-02 5.255021522804e-05 1.896002383792e+00
7.182500000000e+02 -1.714328727344e-02 4.958043787881e-05 1.884731952790e+00
7.185000000000e+02 -1.737341224215e-02 4.671316787791e-05 1.874195318085e+00
7.187500000000e+02 -1.782435474414e-02 4.398995275154e-05 1.864401641426e+00
7.190000000000e+02 -1.849420825039e-02 4.145082499063e-05 1.855360762509e+00
7.192500000000e+02 -1.937757352336e-02 3.913360320118e-05 1.847083062585e+00
7.195000000000e+02 -2.046564138067e-02 3.707325122121e-05 1.839579323774e+00
7.197500000000e+02 -2.174633774569e-02 3.530129805329e-05 1.832860599223e+00
7.200000000000e+02 -2.320453084824e-02 3.384534132261e-05 1.826938086755e+00
7.202500000000e+02 -2.482229528081e-02 3.272863722681e-05 1.821823021222e+00
7.205000000000e+02 -2.657922960323e-02 3.196979809125e-05 1.817526580051e+00
7.207500000000e+02 -2.845282067845e-02 3.158258886027e-05 1.814059808782e+00
7.210000000000e+02 -3.041884775489e-02 3.157582843005e-05 1.811433572579e+00
7.212500000000e+02 -3.245181880839e-02 3.195343623033e-05 1.809658528838e+00
7.215000000000e+02 -3.452543007032e-02 3.271452513626e-05 1.808745125429e+00
7.217500000000e+02 -3.661304050327e-02 3.385361994293e-05 1.808703627263e+00
7.220000000000e+02 -3.868815125830e-02 3.536097499188e-05 1.809544162791e+00
7.222500000000e+02 -4.072488184078e-02 3.722294908806e-05 1.811276795663e+00
7.225000000000e+02 -4.269843398701e-02 3.942244207175e-05 1.813911615116e+00
7.227500000000e+02 -4.458553293181e-02 4.193940436487e-05 1.817458838731e+00
7.230000000000e+02 -4.636484074699e-02 4.475135790252e-05 1.821928928666e+00
7.232500000000e+02 -4.801733023180e-02 4.783392952534e-05 1.827332708913e+00
7.235000000000e+02 -4.952661636412e-02 5.116138542377e-05 1.833681483894e+00
7.237500000000e+02 -5.087923438108e-02 5.470714949316e-05 1.840987146618e+00
7.240000000000e+02 -5.206486367005e-02 5.844427765184e-05 1.849262274980e+00
7.242500000000e+02 -5.307648781248e-02 6.234589156645e-05 1.858520206004e+00
7.245000000000e+02 -5.391049207306e-02 6.638555775770e-05 1.868775085921e+00
7.247500000000e+02 -5.456669189189e-02 7.053759436365e-05 1.880041888549e+00
7.250000000000e+02 -5.504829297249e-02 7.477730575728e-05 1.892336399376e+00
7.252500000000e+02 -5.536178457930e-02 7.908114884322e-05 1.905675162191e+00
7.255000000000e+02 -5.551676500201e-02 8.342682026863e-05 1.920075385693e+00
7.257500000000e+02 -5.552570493036e-02 8.779327633407e-05 1.935554810113e+00
7.260000000000e+02 -5.540365205788e-02 9.216068508339e-05 1.952131534296e+00
7.262500000000e+02 -5.516788543235e-02 9.651032631358e-05 1.969823804736e+00
7.265000000000e+02 -5.483752492786e-02 1.008244440008e-04 1.988649770119e+00
7.267500000000e+02 -5.443310649150e-02 1.050860644745e-04 2.008627205656e+00
7.270000000000e+02 -5.397613371804e-02 1.092787965373e-04 2.029773211404e+00
7.272500000000e+02 -5.348861489440e-02 1.133866207272e-04 2.052103892498e+00
7.275000000000e+02 -5.299259851983e-02 1.173936874276e-04 2.075634025640e+00
7.277500000000e+02 -5.250971697203e-02 1.212841328641e-04 2.100376721741e+00
7.280000000000e+02 -5.206075025051e-02 1.250419284218e-04 2.126343090024e+00
7.282500000000e+02 -5.166521894964e-02 1.286507709272e-04 2.153541911939e+00
7.285000000000e+02 -5.134101564419e-02 1.320940219385e-04 2.181979333810e+00
7.287500000000e+02 -5.110408168873e-02 1.353547082058e-04 2.211658582373e+00
7.290000000000e+02 -5.096813539754e-02 1.384156090441e-04 2.242579713667e+00
7.292500000000e+02 -5.094445508679e-02 1.412593810716e-04 2.274739398297e+00
7.295000000000e+02 -5.104171870454e-02 1.438687391856e-04 2.308130749746e+00
7.297500000000e+02 -5.126590075754e-02 1.462267280056e-04 2.342743200750e+00
7.300000000000e+02 -5.162022497247e-02 1.483170505717e-04 2.378562430758e+00
7.302500000000e+02 -5.210516925917e-02 1.501243955227e-04 2.415570345729e+00
7.305000000000e+02 -5.271852026601e-02 1.516348746099e-04 2.453745114046e+00
7.307500000000e+02 -5.345547241397e-02 1.528364523002e-04 2.493061257667e+00
7.310000000000e+02 -5.430876596319e-02 1.537193821046e-04 2.533489796742e+00
7.312500000000e+02 -5.526885990329e-02 1.542766446802e-04 2.574998448176e+00
7.315000000000e+02 -5.632413406696e-02 1.545043646653e-04 2.617551874195e+00
7.317500000000e+02 -5.746111556140e-02 1.544021903004e-04 2.661111976259e+00
7.320000000000e+02 -5.866472605192e-02 1.539736227285e-04 2.705638232404e+00
7.322500000000e+02 -5.991854526629e-02 1.532262740221e-04 2.751088069686e+00
7.325000000000e+02 -6.120508807165e-02 1.521720469472e-04 2.797417268776e+00
7.327500000000e+02 -6.250609166331e-02 1.508272198603e-04 2.844580391563e+00
7.330000000000e+02 -6.380281016959e-02 1.492124306202e-04 2.892531227329e+00
7.332500000000e+02 -6.507631369535e-02 1.473525526675e-04 2.941223248585e+00
7.335000000000e+02 -6.630778901443e-02 1.452764622102e-04 2.990610069976e+00
7.337500000000e+02 -6.747883797161e-02 1.430166944507e-04 3.040645903584e+00
7.340000000000e+02 -6.857177081916e-02 1.406089960505e-04 3.091286001883e+00
7.342500000000e+02 -6.956988961116e-02 1.380917786369e-04 3.142487082754e+00
7.345000000000e+02 -7.045775751955e-02 1.355054873141e-04 3.194207729017e+00
7.347500000000e+02 -7.122145024955e-02 1.328918972162e-04 3.246408755867e+00
7.350000000000e+02 -7.184878379256e-02 1.302933537450e-04 3.299053541056e+00
7.352500000000e+02 -7.232951517877e-02 1.277519767223e-04 3.352108311793e+00
7.355000000000e+02 -7.265551143764e-02 1.253088479868e-04 3.405542384074e+00
7.357500000000e+02 -7.282088471575e-02 1.230032053699e-04 3.459328350086e+00
7.360000000000e+02 -7.282208953246e-02 1.208716623829e-04 3.513442211009e+00
7.362500000000e+02 -7.265798184445e-02 1.189474793400e-04 3.567863452628e+00
7.365000000000e+02 -7.232983840263e-02 1.172599022259e-04 3.622575062741e+00
7.367500000000e+02 -7.184133835701e-02 1.158335933274e-04 3.677563489610e+00
7.370000000000e+02 -7.119850613033e-02 1.146881708279e-04 3.732818542792e+00
7.372500000000e+02 -7.040962042043e-02 1.138378377788e-04 3.788333237272e+00
7.375000000000e+02 -6.948508907128e-02 1.132911757171e-04 3.844103584804e+00
7.377500000000e+02 -6.843729559225e-02 1.130510812147e-04 3.900128335118e+00
7.380000000000e+02 -6.728041748037e-02 1.131148193236e-04 3.956408672965e+00
7.382500000000e+02 -6.603022198260e-02 1.134742227610e-04 4.012947875476e+00
7.385000000000e+02 -6.470383924144e-02 1.141160240960e-04 4.069750937615e+00
7.387500000000e+02 -6.331951766902e-02 1.150223131099e-04 4.126824171429e+00
7.390000000000e+02 -6.189636120301e-02 1.161711002357e-04 4.184174788715e+00
7.392500000000e+02 -6.045405260140e-02 1.175369716672e-04 4.241810472905e+00
7.395000000000e+02 -5.901256319614e-02 1.190918113085e-04 4.299738950247e+00
7.397500000000e+02 -5.759185256306e-02 1.208055676460e-04 4.357967567486e+00
7.400000000000e+02 -5.621156106141e-02 1.226470383074e-04 4.416502884125e+00
7.402500000000e+02 -5.489069936621e-02 1.245846467673e-04 4.475350287455e+00
7.405000000000e+02 -5.364734060193e-02 1.265871830113e-04 4.534513635584e+00
7.407500000000e+02 -5.249832132193e-02 1.286244871055e-04 4.593994936421e+00
7.410000000000e+02 -5.145895906634e-02 1.306680502313e-04 4.653794066108e+00
7.412500000000e+02 -5.054279475453e-02 1.326915206777e-04 4.713908531724e+00
7.415000000000e+02 -4.976136827167e-02 1.346711164486e-04 4.774333280285e+00
7.417500000000e+02 -4.912403599666e-02 1.365859031410e-04 4.835060557231e+00
7.420000000000e+02 -4.863783684010e-02 1.384179571698e-04 4.896079812375e+00
7.422500000000e+02 -4.830741357099e-02 1.401524285554e-04 4.957377655873e+00
7.425000000000e+02 -4.813499269689e-02 1.417775141318e-04 5.018937861264e+00
7.427500000000e+02 -4.812042324113e-02 1.432843463478e-04 5.080741412660e+00
7.430000000000e+02 -4.826127389029e-02 1.446668189556e-04 5.142766595631e+00
7.432500000000e+02 -4.855298168030e-02 1.459213548360e-04 5.204989125714e+00
7.435000000000e+02 -4.898904458106e-02 1.470466714033e-04 5.267382311659e+00
7.437500000000e+02 -4.956124749429e-02 1.480435438092e-04 5.329917249683e+00
7.440000000000e+02 -5.025990745269e-02 1.489145749454e-04 5.392563042107e+00
7.442500000000e+02 -5.107412561975e-02 1.496639962648e-04 5.455287037349e+00
7.445000000000e+02 -5.199203185716e-02 1.502975026443e-04 5.518055085173e+00
7.447500000000e+02 -5.300100969912e-02 1.508221226304e-04 5.580831802193e+00
7.450000000000e+02 -5.408789291340e-02 1.512461300065e-04 5.643580843221e+00
7.452500000000e+02 -5.523912703200e-02 1.515789721059e-04 5.706265173033e+00
7.455000000000e+02 -5.644089387998e-02 1.518312063226e-04 5.768847334035e+00
7.457500000000e+02 -5.767920110065e-02 1.520144320558e-04 5.831289705267e+00
7.460000000000e+02 -5.893994210649e-02 1.521412007477e-04 5.893554748599e+00
7.462500000000e+02 -6.020893504592e-02 1.522248856795e-04 5.955605238205e+00
7.465000000000e+02 -6.147195185252e-02 1.522794951482e-04 6.017404470385e+00
7.467500000000e+02 -6.271474859512e-02 1.523194412361e-04 6.078916450697e+00
7.470000000000e+02 -6.392310842786e-02 1.523592302096e-04 6.140106056547e+00
7.472500000000e+02 -6.508290737189e-02 1.524130848422e-04 6.200939174725e+00
7.475000000000e+02 -6.618020888366e-02 1.524945085426e-04 6.261382812407e+00
7.477500000000e+02 -6.720139245083e-02 1.526158253964e-04 6.321405183768e+00
7.480000000000e+02 -6.813331480062e-02 1.527876759721e-04 6.380975771709e+00
7.482500000000e+02 -6.896350150316e-02 1.530184866928e-04 6.440065368365e+00
7.485000000000e+02 -6.968036206530e-02 1.533139870310e-04 6.498646096359e+00
7.487500000000e+02 -7.027341872370e-02 1.536767788951e-04 6.556691413530e+00
7.490000000000e+02 -7.073353772519e-02 1.541059809001e-04 6.614176104039e+00
7.492500000000e+02 -7.105315284915e-02 1.545969368377e-04 6.671076261073e+00
7.495000000000e+02 -7.122646676818e-02 1.551410531467e-04 6.727369261363e+00
7.497500000000e+02 -7.124962026274e-02 1.557257890637e-04 6.783033735127e+00
7.500000000000e+02 -7.112082209924e-02 1.563347570649e-04 6.838049536130e+00
7.502500000000e+02 -7.084042884393e-02 1.569479780333e-04 6.892397709278e+00
7.505000000000e+02 -7.041097288980e-02 1.575422817043e-04 6.946060460099e+00
7.507500000000e+02 -6.983713663607e-02 1.580918290699e-04 6.999021126694e+00
7.510000000000e+02 -6.912567105694e-02 1.585687829046e-04 7.051264150852e+00
7.512500000000e+02 -6.828526700389e-02 1.589440624063e-04 7.102775056077e+00
7.515000000000e+02 -6.732637750472e-02 1.591881435615e-04 7.153540422988e+00
7.517500000000e+02 -6.626100008092e-02 1.592719700828e-04 7.203547865151e+00
7.520000000000e+02 -6.510242907996e-02 1.591678741394e-04 7.252786009927e+00
7.522500000000e+02 -6.386498009703e-02 1.588504784955e-04 7.301244473717e+00
7.525000000000e+02 -6.256369821162e-02 1.582975861345e-04 7.348913835201e+00
7.527500000000e+02 -6.121406142079e-02 1.574909964372e-04 7.395785611402e+00
7.530000000000e+02 -5.983168183781e-02 1.564172005434e-04 7.441852221636e+00
7.532500000000e+02 -5.843201998627e-02 1.550679811655e-04 7.487106951729e+00
7.535000000000e+02 -5.703011742016e-02 1.534408510366e-04 7.531543910912e+00
7.537500000000e+02 -5.564035539516e-02 1.515393344036e-04 7.575157978391e+00
7.540000000000e+02 -5.427624806353e-02 1.493730666370e-04 7.617944740707e+00
7.542500000000e+02 -5.295027760528e-02 1.469577050709e-04 7.659900424525e+00
7.545000000000e+02 -5.167377411007e-02 1.443146551166e-04 7.701021815080e+00
7.547500000000e+02 -5.045684543067e-02 1.414706211779e-04 7.741306165057e+00
7.550000000000e+02 -4.930835843166e-02 1.384569500754e-04 7.780751100553e+00
7.552500000000e+02 -4.823596758914e-02 1.353089929205e-04 7.819354514131e+00
7.555000000000e+02 -4.724618731380e-02 1.320652699712e-04 7.857114455652e+00
7.557500000000e+02 -4.634449748243e-02 1.287664915670e-04 7.894029020825e+00
7.560000000000e+02 -4.553546987799e-02 1.254546763215e-04 7.930096235311e+00
7.562500000000e+02 -4.482289898019e-02 1.221722631479e-04 7.965313950011e+00
7.565000000000e+02 -4.420991987202e-02 1.189612932382e-04 7.999679734227e+00
7.567500000000e+02 -4.369909450097e-02 1.158627140839e-04 8.033190783280e+00
7.570000000000e+02 -4.329244999401e-02 1.129157148869e-04 8.065843834498e+00
7.572500000000e+02 -4.299145413163e-02 1.101571949039e-04 8.097635106708e+00
7.575000000000e+02 -4.279692324699e-02 1.076215392314e-04 8.128560248311e+00
7.577500000000e+02 -4.270885966540e-02 1.053403648882e-04 8.158614315969e+00
7.580000000000e+02 -4.272623091875e-02 1.033423940917e-04 8.187791767019e+00
7.582500000000e+02 -4.284670670241e-02 1.016533794959e-04 8.216086480106e+00
7.585000000000e+02 -4.306638149010e-02 1.002960476654e-04 8.243491796624e+00
7.587500000000e+02 -4.337951412410e-02 9.929003087275e-05 8.270000579645e+00
7.590000000000e+02 -4.377831943098e-02 9.865171849011e-05 8.295605292522e+00
7.592500000000e+02 -4.425284658079e-02 9.839403896747e-05 8.320298088561e+00
7.595000000000e+02 -4.479097198719e-02 9.852613330721e-05 8.344070906447e+00
7.597500000000e+02 -4.537853171660e-02 9.905289993267e-05 8.366915567641e+00
7.600000000000e+02 -4.599960049860e-02 9.997447726276e-05 8.388823867622e+00
7.602500000000e+02 -4.663692101559e-02 1.012856424228e-04 8.409787656223e+00
7.605000000000e+02 -4.727246316267e-02 1.029752079650e-04 8.429798902665e+00
7.607500000000e+02 -4.788809175753e-02 1.050254945225e-04 8.448849740448e+00
7.610000000000e+02 -4.846629874422e-02 1.074118852732e-04 8.466932491494e+00
7.612500000000e+02 -4.899095441124e-02 1.101025494434e-04 8.484039668836e+00
7.615000000000e+02 -4.944802801703e-02 1.130584165652e-04 8.500163957401e+00
7.617500000000e+02 -4.982621929922e-02 1.162334299714e-04 8.515298178959e+00
7.620000000000e+02 -5.011745971920e-02 1.195751093088e-04 8.529435241089e+00
7.622500000000e+02 -5.031723570698e-02 1.230254328772e-04 8.542568079462e+00
7.625000000000e+02 -5.042471384352e-02 1.265220263089e-04 8.554689594409e+00
7.627500000000e+02 -5.044264796012e-02 1.299996068328e-04 8.565792591848e+00
7.630000000000e+02 -5.037707844340e-02 1.333917510999e-04 8.575869730334e+00
7.632500000000e+02 -5.023684290357e-02 1.366327152075e-04 8.584913480362e+00
7.635000000000e+02 -5.003293303901e-02 1.396592531048e-04 8.592916100606e+00
7.637500000000e+02 -4.977775118777e-02 1.424124761724e-04 8.599869631417e+00
7.640000000000e+02 -4.948432190732e-02 1.448395570173e-04 8.605765907445e+00
7.642500000000e+02 -4.916551546594e-02 1.468951892994e-04 8.610596589685e+00
7.645000000000e+02 -4.883334623538e-02 1.485427587630e-04 8.614353212377e+00
7.647500000000e+02 -4.849838845004e-02 1.497551500830e-04 8.617027243738e+00
7.650000000000e+02 -4.816934839941e-02 1.505151466743e-04 8.618610154883e+00
7.652500000000e+02 -4.785281623305e-02 1.508154786258e-04 8.619093492367e+00
7.655000000000e+02 -4.755319850366e-02 1.506585477670e-04 8.618468950704e+00
7.657500000000e+02 -4.727282309318e-02 1.500556809998e-04 8.616728439851e+00
7.660000000000e+02 -4.701219271142e-02 1.490262846194e-04 8.613864144895e+00
7.662500000000e+02 -4.677034778712e-02 1.475968117743e-04 8.609868575667e+00
7.665000000000e+02 -4.654529780438e-02 1.457995318563e-04 8.604734604598e+00
7.667500000000e+02 -4.633447561936e-02 1.436712970498e-04 8.598455493676e+00
7.670000000000e+02 -4.613516770042e-02 1.412523476667e-04 8.591024909672e+00
7.672500000000e+02 -4.594488374005e-02 1.385852096680e-04 8.582436931805e+00
7.675000000000e+02 -4.576163271871e-02 1.357137947682e-04 8.572686051886e+00
7.677500000000e+02 -4.558408769482e-02 1.326825280804e-04 8.561767173074e+00
7.680000000000e+02 -4.541163053802e-02 1.295356093006e-04 8.549675607413e+00
7.682500000000e+02 -4.524428264283e-02 1.263164991284e-04 8.536407079566e+00
7.685000000000e+02 -4.508253681473e-02 1.230675153090e-04 8.521957736263e+00
7.687500000000e+02 -4.492711590160e-02 1.198295162419e-04 8.506324167849e+00
7.690000000000e+02 -4.477868862354e-02 1.166416469854e-04 8.489503443506e+00
7.692500000000e+02 -4.463757616430e-02 1.135411217170e-04 8.471493159265e+00
7.695000000000e+02 -4.450348230496e-02 1.105630091040e-04 8.452291505096e+00
7.697500000000e+02 -4.437527589825e-02 1.077400132176e-04 8.431897343362e+00
7.700000000000e+02 -4.425084827433e-02 1.051022293689e-04 8.410310305516e+00
7.702500000000e+02 -4.412706008073e-02 1.026768860903e-04 8.387530897868e+00
7.705000000000e+02 -4.399978321496e-02 1.004880763100e-04 8.363560615612e+00
7.707500000000e+02 -4.386403422666e-02 9.855643269158e-05 8.338402066051e+00
7.710000000000e+02 -4.371418816359e-02 9.689885459271e-05 8.312059089082e+00
7.712500000000e+02 -4.354425450536e-02 9.552831124124e-05 8.284536877696e+00
7.715000000000e+02 -4.334819284888e-02 9.445367245448e-05 8.255842087567e+00
7.717500000000e+02 -4.312024281368e-02 9.367957837889e-05 8.225982942782e+00
7.720000000000e+02 -4.285524345352e-02 9.320640509189e-05 8.194969320932e+00
7.722500000000e+02 -4.254891882478e-02 9.303031511773e-05 8.162812820370e+00
7.725000000000e+02 -4.219810943209e-02 9.314338760943e-05 8.129526813954e+00
7.727500000000e+02 -4.180093661616e-02 9.353385381716e-05 8.095126469366e+00
7.730000000000e+02 -4.135688956620e-02 9.418634309510e-05 8.059628757205e+00
7.732500000000e+02 -4.086683487652e-02 9.508215134887e-05 8.023052423315e+00
7.735000000000e+02 -4.033295060592e-02 9.619972714009e-05 7.985417944617e+00
7.737500000000e+02 -3.975859507891e-02 9.751504308669e-05 7.946747457302e+00
7.740000000000e+02 -3.914812320406e-02 9.900196699456e-05 7.907064667682e+00
7.742500000000e+02 -3.850666743156e-02 1.006326739876e-04 7.866394737504e+00
7.745000000000e+02 -3.783989969512e-02 1.023780518506e-04 7.824764160159e+00
7.747500000000e+02 -3.715379230090e-02 1.042080718664e-04 7.782200625399e+00
7.750000000000e+02 -3.645439377361e-02 1.060921442285e-04 7.738732870470e+00
7.752500000000e+02 -3.574763118534e-02 1.079994488047e-04 7.694390537618e+00
7.755000000000e+02 -3.503914991669e-02 1.098992611671e-04 7.649204023093e+00
7.757500000000e+02 -3.433419463602e-02 1.117612511811e-04 7.603204339022e+00
7.760000000000e+02 -3.363753347369e-02 1.135557685753e-04 7.556422977047e+00
7.762500000000e+02 -3.295342253920e-02 1.152541303166e-04 7.508891781995e+00
7.765000000000e+02 -3.228560467973e-02 1.168289168578e-04 7.460642840189e+00
7.767500000000e+02 -3.163733557625e-02 1.182541759670e-04 7.411708373225e+00
7.770000000000e+02 -3.101142662866e-02 1.195056975019e-04 7.362120648842e+00
7.772500000000e+02 -3.041029608526e-02 1.205612950133e-04 7.311911897455e+00
7.775000000000e+02 -2.983601857293e-02 1.214010355700e-04 7.261114243003e+00
7.777500000000e+02 -2.929036586158e-02 1.220074551627e-04 7.209759639213e+00
7.780000000000e+02 -2.877483251782e-02 1.223657544297e-04 7.157879815939e+00
7.782500000000e+02 -2.829064333804e-02 1.224639695478e-04 7.105506231268e+00
7.785000000000e+02 -2.783874147445e-02 1.222931144466e-04 7.052670029983e+00
7.787500000000e+02 -2.741975836580e-02 1.218472882114e-04 6.999402006275e+00
7.790000000000e+02 -2.703396942501e-02 1.211237522729e-04 6.945732571722e+00
7.792500000000e+02 -2.668124020800e-02 1.201229701179e-04 6.891691726553e+00
7.795000000000e+02 -2.636096989665e-02 1.188486112496e-04 6.837309034355e+00
7.797500000000e+02 -2.607203838368e-02 1.173075284887e-04 6.782613599992e+00
7.800000000000e+02 -2.581276436644e-02 1.155097381244e-04 6.727634049502e+00
7.802500000000e+02 -2.558087957527e-02 1.134683091185e-04 6.672398512863e+00
7.805000000000e+02 -2.537352485435e-02 1.111992397120e-04 6.616934607697e+00
7.807500000000e+02 -2.518727034348e-02 1.087213629697e-04 6.561269424938e+00
7.810000000000e+02 -2.501816137501e-02 1.060561616854e-04 6.505429516123e+00
7.812500000000e+02 -2.486178992630e-02 1.032275607274e-04 6.449440880642e+00
7.815000000000e+02 -2.471338849797e-02 1.002617315905e-04 6.393328955126e+00
7.817500000000e+02 -2.456794277052e-02 9.718683395865e-05 6.337118604626e+00
7.820000000000e+02 -2.442031809309e-02 9.403273037062e-05 6.280834113471e+00
7.822500000000e+02 -2.426539301011e-02 9.083063867740e-05 6.224499179534e+00
7.825000000000e+02 -2.409819386688e-02 8.761279205749e-05 6.168136910673e+00
7.827500000000e+02 -2.391402403087e-02 8.441203163242e-05 6.111769822086e+00
7.830000000000e+02 -2.370858161138e-02 8.126139481057e-05 6.055419834711e+00
7.832500000000e+02 -2.347806064572e-02 7.819365297185e-05 5.999108278490e+00
7.835000000000e+02 -2.321923190573e-02 7.524082344235e-05 5.942855890905e+00
7.837500000000e+02 -2.292950073822e-02 7.243368768681e-05 5.886682820233e+00
7.840000000000e+02 -2.260694055219e-02 6.980130328912e-05 5.830608623470e+00
7.842500000000e+02 -2.225030173913e-02 6.737052390338e-05 5.774652260508e+00
7.845000000000e+02 -2.185899835118e-02 6.516554400796e-05 5.718832088089e+00
7.847500000000e+02 -2.143307318595e-02 6.320747138214e-05 5.663165841732e+00
7.850000000000e+02 -2.097314610131e-02 6.151394569143e-05 5.607670615544e+00
7.852500000000e+02 -2.048034792022e-02 6.009880622954e-05 5.552362831635e+00
7.855000000000e+02 -1.995624531749e-02 5.897182334078e-05 5.497258205645e+00
7.857500000000e+02 -1.940275804378e-02 5.813848677136e-05 5.442371698734e+00
7.860000000000e+02 -1.882207534752e-02 5.759987042001e-05 5.387717469040e+00
7.862500000000e+02 -1.821657266331e-02 5.735256398978e-05 5.333308815129e+00
7.865000000000e+02 -1.758873151934e-02 5.738867307223e-05 5.279158114340e+00
7.867500000000e+02 -1.694106802023e-02 5.769589991175e-05 5.225276767435e+00
7.870000000000e+02 -1.627606365712e-02 5.825766688630e-05 5.171675127103e+00
7.872500000000e+02 -1.559610934258e-02 5.905332405926e-05 5.118362442829e+00
7.875000000000e+02 -1.490345529307e-02 6.005840018500e-05 5.065346799247e+00
7.877500000000e+02 -1.420017410823e-02 6.124492296028e-05 5.012635071057e+00
7.880000000000e+02 -1.348812404709e-02 6.258174826992e-05 4.960232858574e+00
7.882500000000e+02 -1.276893197410e-02 6.403499484045e-05 4.908144462705e+00
7.885000000000e+02 -1.204397174141e-02 6.556845084066e-05 4.856372830479e+00
7.887500000000e+02 -1.131436173596e-02 6.714405753258e-05 4.804919543944e+00
7.890000000000e+02 -1.058095746017e-02 6.872237755898e-05 4.753784780176e+00
7.892500000000e+02 -9.844361558813e-03 7.026316285103e-05 4.702967314741e+00
7.895000000000e+02 -9.104929867800e-03 7.172589030349e-05 4.652464498637e+00
7.897500000000e+02 -8.362793022075e-03 7.307029639153e-05 4.602272277080e+00
7.900000000000e+02 -7.617876120690e-03 7.425695489002e-05 4.552385185571e+00
7.902500000000e+02 -6.869931706750e-03 7.524786334798e-05 4.502796385073e+00
7.905000000000e+02 -6.118573328308e-03 7.600702432306e-05 4.453497679729e+00
7.907500000000e+02 -5.363319780783e-03 7.650102659892e-05 4.404479569484e+00
7.910000000000e+02 -4.603641744044e-03 7.669962498452e-05 4.355731291986e+00
7.912500000000e+02 -3.839015406848e-03 7.657627865321e-05 4.307240890075e+00
7.915000000000e+02 -3.068979168899e-03 7.610862737906e-05 4.258995282691e+00
7.917500000000e+02 -2.293192378734e-03 7.527901229756e-05 4.210980348957e+00
7.920000000000e+02 -1.511496401733e-03 7.407491854269e-05 4.163181018385e+00
7.922500000000e+02 -7.239720001223e-04 7.248932863030e-05 4.115581373972e+00
7.925000000000e+02 6.900333473286e-05 7.052104793073e-05 4.068164762179e+00
7.927500000000e+02 8.667077302490e-04 6.817491751343e-05 4.020913908408e+00
7.930000000000e+02 1.668030641046e-03 6.546198031643e-05 3.973811044245e+00
7.932500000000e+02 2.471443796000e-03 6.239951667641e-05 3.926838032306e+00
7.935000000000e+02 3.274979258296e-03 5.901101537625e-05 3.879976506999e+00
7.937500000000e+02 4.076226740244e-03 5.532600582300e-05 3.833208006766e+00
7.940000000000e+02 4.872341212631e-03 5.137981683351e-05 3.786514125915e+00
7.942500000000e+02 5.660071872976e-03 4.721319498624e-05 3.739876653731e+00
7.945000000000e+02 6.435803558284e-03 4.287184376942e-05 3.693277735275e+00
7.947500000000e+02 7.195617983619e-03 3.840583977993e-05 3.646700025695e+00
7.950000000000e+02 7.935370487698e-03 3.386895291221e-05 3.600126848057e+00
7.952500000000e+02 8.650780297389e-03 2.931788578758e-05 3.553542371584e+00
7.955000000000e+02 9.337535780162e-03 2.481141845570e-05 3.506931781300e+00
7.957500000000e+02 9.991409750072e-03 2.040948896656e-05 3.460281465123e+00
7.960000000000e+02 1.060838247054e-02 1.617221356157e-05 3.413579196010e+00
7.962500000000e+02 1.118477075263e-02 1.215886594361e-05 3.366814343981e+00
7.965000000000e+02 1.171735791322e-02 8.426845781395e-06 3.319978075071e+00
7.967500000000e+02 1.220352253273e-02 5.030611711143e-06 3.273063570897e+00
7.970000000000e+02 1.264135835034e-02 2.020638799144e-06 3.226066239552e+00
7.972500000000e+02 1.302979132591e-02 -5.576148934539e-07 3.178983961620e+00
7.975000000000e+02 1.336867393351e-02 -2.664638935695e-06 3.131817299244e+00
7.977500000000e+02 1.365887479885e-02 -4.267760324222e-06 3.084569750434e+00
7.980000000000e+02 1.390233489532e-02 -5.341951818560e-06 3.037247957368e+00
7.982500000000e+02 1.410211649461e-02 -5.870563183019e-06 2.989861954363e+00
7.985000000000e+02 1.426241051737e-02 -5.845854339104e-06 2.942425363112e+00
7.987500000000e+02 1.438853508010e-02 -5.269455597340e-06 2.894955618896e+00
7.990000000000e+02 1.448688714342e-02 -4.152605705687e-06 2.847474136671e+00
7.992500000000e+02 1.456488526141e-02 -2.516291827431e-06 2.800006497385e+00
7.995000000000e+02 1.463086393423e-02 -3.911545965185e-07 2.752582567194e+00
7.997500000000e+02 1.469395899901e-02 2.182743894186e-06 2.705236622117e+00
8.000000000000e+02 1.476395412610e-02 5.156372992282e-06 2.658007411858e+00
8.002500000000e+02 1.485110401877e-02 8.472345321475e-06 2.610938185471e+00
8.005000000000e+02 1.496594678391e-02 1.206566901141e-05 2.564076689810e+00
8.007500000000e+02 1.511908790070e-02 1.586474043272e-05 2.517475099708e+00
8.010000000000e+02 1.532097696531e-02 1.979243752628e-05 2.471189906888e+00
8.012500000000e+02 1.558167550400e-02 2.376735350546e-05 2.425281753616e+00
8.015000000000e+02 1.591062225326e-02 2.770514398545e-05 2.379815211615e+00
8.017500000000e+02 1.631640220284e-02 3.151996360173e-05 2.334858506777e+00
8.020000000000e+02 1.680652252319e-02 3.512596532038e-05 2.290483185909e+00
8.022500000000e+02 1.738720893542e-02 3.843883022933e-05 2.246763739681e+00
8.025000000000e+02 1.806321797570e-02 4.137730798925e-05 2.203777168090e+00
8.027500000000e+02 1.883767875523e-02 4.386473040865e-05 2.161602506073e+00
8.030000000000e+02 1.971196595736e-02 4.583047343618e-05 2.120320309072e+00
8.032500000000e+02 2.068560918360e-02 4.721132689803e-05 2.080012108622e+00
8.035000000000e+02 2.175624163721e-02 4.795277960773e-05 2.040759839530e+00
8.037500000000e+02 2.291959210003e-02 4.801013395267e-05 2.002645258400e+00
8.040000000000e+02 2.416951861046e-02 4.734950758714e-05 1.965749345216e+00
8.042500000000e+02 2.549808931621e-02 4.594860828736e-05 1.930151722096e+00
8.045000000000e+02 2.689570275256e-02 4.379736511012e-05 1.895930068858e+00
8.047500000000e+02 2.835125185055e-02 4.089831692802e-05 1.863159571349e+00
8.050000000000e+02 2.985232603343e-02 3.726678324142e-05 1.831912404717e+00
8.052500000000e+02 3.138544399236e-02 3.293084330105e-05 1.802257239024e+00
8.055000000000e+02 3.293631818737e-02 2.793105540294e-05 1.774258807499e+00
8.057500000000e+02 3.449014174526e-02 2.231995349056e-05 1.747977530736e+00
8.060000000000e+02 3.603188966767e-02 1.616135328167e-05 1.723469178120e+00
8.062500000000e+02 3.754663229419e-02 9.529416317988e-06 1.700784610797e+00
8.065000000000e+02 3.901985047843e-02 2.507533370333e-06 1.679969590486e+00
8.067500000000e+02 4.043774567224e-02 -4.812974260693e-06 1.661064628341e+00
8.070000000000e+02 4.178753945680e-02 -1.233432544556e-05 1.644104923065e+00
8.072500000000e+02 4.305775424581e-02 -1.995387545783e-05 1.629120343943e+00
8.075000000000e+02 4.423846778658e-02 -2.756583179264e-05 1.616135488240e+00
8.077500000000e+02 4.532153894507e-02 -3.506304848203e-05 1.605169758262e+00
8.080000000000e+02 4.630079259238e-02 -4.233887600741e-05 1.596237529266e+00
8.082500000000e+02 4.717216783216e-02 -4.928903285051e-05 1.589348309644e+00
8.085000000000e+02 4.793381386028e-02 -5.581346195049e-05 1.584506981670e+00
8.087500000000e+02 4.858614424472e-02 -6.181815133197e-05 1.581714020396e+00
8.090000000000e+02 4.913183132964e-02 -6.721685418398e-05 1.580965777596e+00
8.092500000000e+02 4.957575723969e-02 -7.193271710962e-05 1.582254733000e+00
8.095000000000e+02 4.992490616133e-02 -7.589974320843e-05 1.585569781227e+00
8.097500000000e+02 5.018821004889e-02 -7.906408856029e-05 1.590896498899e+00
8.100000000000e+02 5.037634209856e-02 -8.138514135167e-05 1.598217419329e+00
8.102500000000e+02 5.050147450637e-02 -8.283639668261e-05 1.607512267021e+00
8.105000000000e+02 5.057699007876e-02 -8.340605062460e-05 1.618758200535e+00
8.107500000000e+02 5.061716575432e-02 -8.309734296169e-05 1.631930020419e+00
8.110000000000e+02 5.063683067229e-02 -8.192862102782e-05 1.647000355688e+00
8.112500000000e+02 5.065100842337e-02 -7.993312066304e-05 1.663939822252e+00
8.115000000000e+02 5.067454751915e-02 -7.715844958298e-05 1.682717166033e+00
8.117500000000e+02 5.072176055729e-02 -7.366582053789e-05 1.703299357618e+00
8.120000000000e+02 5.080606576541e-02 -6.952899029078e-05 1.725651684122e+00
8.122500000000e+02 5.093965202274e-02 -6.483296622423e-05 1.749737804894e+00
8.125000000000e+02 5.113316791062e-02 -5.967247594083e-05 1.775519798012e+00
8.127500000000e+02 5.139545291188e-02 -5.415026243011e-05 1.802958169369e+00
8.130000000000e+02 5.173330346842e-02 -4.837518956644e-05 1.832011874957e+00
8.132500000000e+02 5.215129678752e-02 -4.246024754712e-05 1.862638306543e+00
8.135000000000e+02 5.265166260131e-02 -3.652045294564e-05 1.894793297820e+00
8.137500000000e+02 5.323422029983e-02 -3.067072008431e-05 1.928431106292e+00
8.140000000000e+02 5.389637280449e-02 -2.502372267088e-05 1.963504421177e+00
8.142500000000e+02 5.463316796671e-02 -1.968780242190e-05 1.999964359520e+00
8.145000000000e+02 5.543741960252e-02 -1.476496097108e-05 2.037760493312e+00
8.147500000000e+02 5.629989209378e-02 -1.034897151669e-05 2.076840876730e+00
8.150000000000e+02 5.720954091235e-02 -6.523651111728e-06 2.117152103544e+00
8.152500000000e+02 5.815380624785e-02 -3.361324400930e-06 2.158639384390e+00
8.155000000000e+02 5.911895196190e-02 -9.215067437451e-07 2.201246642079e+00
8.157500000000e+02 6.009044158809e-02 7.501451517178e-07 2.244916638496e+00
8.160000000000e+02 6.105334149935e-02 1.622654932754e-06 2.289591122703e+00
8.162500000000e+02 6.199273994232e-02 1.680265906023e-06 2.335211003681e+00
8.165000000000e+02 6.289417046771e-02 9.226885369362e-07 2.381716546301e+00
8.167500000000e+02 6.374402566909e-02 -6.349600837341e-07 2.429047585671e+00
8.170000000000e+02 6.452995052130e-02 -2.962534102507e-06 2.477143760209e+00
8.172500000000e+02 6.524120110041e-02 -6.015443732910e-06 2.525944756579e+00
8.175000000000e+02 6.586895742200e-02 -9.735550505485e-06 2.575390563719e+00
8.177500000000e+02 6.640658011261e-02 -1.405232705759e-05 2.625421728500e+00
8.180000000000e+02 6.684980094971e-02 -1.888422895027e-05 2.675979613663e+00
8.182500000000e+02 6.719684166536e-02 -2.414028753012e-05 2.727006646466e+00
8.185000000000e+02 6.744845517213e-02 -2.972188307238e-05 2.778446554094e+00
8.187500000000e+02 6.760788770762e-02 -3.552464942719e-05 2.830244590671e+00
8.190000000000e+02 6.768076171910e-02 -4.144050600305e-05 2.882347733378e+00
8.192500000000e+02 6.767488382761e-02 -4.735974438880e-05 2.934704868741e+00
8.195000000000e+02 6.759998149377e-02 -5.317315836650e-05 2.987266939038e+00
8.197500000000e+02 6.746737973145e-02 -5.877415315753e-05 3.039987077856e+00
8.200000000000e+02 6.728962417106e-02 -6.406080460616e-05 3.092820700981e+00
8.202500000000e+02 6.708006797400e-02 -6.893782035830e-05 3.145725588828e+00
8.205000000000e+02 6.685243025798e-02 -7.331835682889e-05 3.198661923242e+00
8.207500000000e+02 6.662034797580e-02 -7.712566463744e-05 3.251592321191e+00
8.210000000000e+02 6.639692858371e-02 -8.029450523075e-05 3.304481825142e+00
8.212500000000e+02 6.619432771391e-02 -8.277233353873e-05 3.357297897838e+00
8.215000000000e+02 6.602335699037e-02 -8.452018287897e-05 3.410010378180e+00
8.217500000000e+02 6.589314617597e-02 -8.551327331674e-05 3.462591450660e+00
8.220000000000e+02 6.581086074471e-02 -8.574128218686e-05 3.515015581271e+00
8.222500000000e+02 6.578149682015e-02 -8.520833749559e-05 3.567259476088e+00
8.225000000000e+02 6.580774881946e-02 -8.393264073814e-05 3.619302012399e+00
8.227500000000e+02 6.588996726822e-02 -8.194582420834e-05 3.671124200487e+00
8.230000000000e+02 6.602619604911e-02 -7.929199212467e-05 3.722709125173e+00
8.232500000000e+02 6.621229763842e-02 -7.602651648836e-05 3.774041913197e+00
8.235000000000e+02 6.644215733734e-02 -7.221459915224e-05 3.825109710940e+00
8.237500000000e+02 6.670795498907e-02 -6.792962658844e-05 3.875901657440e+00
8.240000000000e+02 6.700050040372e-02 -6.325138741292e-05 3.926408884669e+00
8.242500000000e+02 6.730961538620e-02 -5.826417925883e-05 3.976624528568e+00
8.245000000000e+02 6.762454398976e-02 -5.305484842263e-05 4.026543732847e+00
8.247500000000e+02 6.793438305153e-02 -4.771082800092e-05 4.076163684883e+00
8.250000000000e+02 6.822850593859e-02 -4.231818992542e-05 4.125483629769e+00
8.252500000000e+02 6.849697236567e-02 -3.695979225429e-05 4.174504909074e+00
8.255000000000e+02 6.873090086153e-02 -3.171353624595e-05 4.223230980365e+00
8.257500000000e+02 6.892279258864e-02 -2.665078786548e-05 4.271667429115e+00
8.260000000000e+02 6.906679597237e-02 -2.183500201985e-05 4.319821984240e+00
8.262500000000e+02 6.915889606650e-02 -1.732057119591e-05 4.367704494401e+00
8.265000000000e+02 6.919702800609e-02 -1.315192857251e-05 4.415326908128e+00
8.267500000000e+02 6.918110468526e-02 -9.362954096759e-06 4.462703216298e+00
8.270000000000e+02 6.911296012965e-02 -5.976675408387e-06 4.509849370657e+00
8.272500000000e+02 6.899621240250e-02 -3.005263927242e-06 4.556783191984e+00
8.275000000000e+02 6.883604764541e-02 -4.503467935235e-07 4.603524231526e+00
8.277500000000e+02 6.863893937914e-02 1.696400462964e-06 4.650093630839e+00
8.280000000000e+02 6.841231037769e-02 3.452380168911e-06 4.696513938512e+00
8.282500000000e+02 6.816415631641e-02 4.842981048747e-06 4.742808926783e+00
8.285000000000e+02 6.790264437337e-02 5.900283885085e-06 4.789003375920e+00
8.287500000000e+02 6.763570846833e-02 6.661644583655e-06 4.835122857229e+00
8.290000000000e+02 6.737065931376e-02 7.168203280145e-06 4.881193504362e+00
8.292500000000e+02 6.711382853355e-02 7.463375603256e-06 4.927241777599e+00
8.295000000000e+02 6.687026672633e-02 7.591407071850e-06 4.973294231926e+00
8.297500000000e+02 6.664351128504e-02 7.596033120671e-06 5.019377284798e+00
8.300000000000e+02 6.643543689205e-02 7.519298483999e-06 5.065516994040e+00
8.302500000000e+02 6.624619938281e-02 7.400583830780e-06 5.111738839859e+00
8.305000000000e+02 6.607427541212e-02 7.275843944332e-06 5.158067527461e+00
8.307500000000e+02 6.591659865124e-02 7.177086831706e-06 5.204526793658e+00
8.310000000000e+02 6.576878415229e-02 7.132070870719e-06 5.251139236899e+00
8.312500000000e+02 6.562542914441e-02 7.164210496347e-06 5.297926167718e+00
8.315000000000e+02 6.548047471279e-02 7.292659136321e-06 5.344907464787e+00
8.317500000000e+02 6.532760626781e-02 7.532528773224e-06 5.392101463083e+00
8.320000000000e+02 6.516067182975e-02 7.895208302522e-06 5.439524854578e+00
8.322500000000e+02 6.497409435593e-02 8.388740403403e-06 5.487192605484e+00
8.325000000000e+02 6.476325402215e-02 9.018216761969e-06 5.535117902237e+00
8.327500000000e+02 6.452482189756e-02 9.786160911796e-06 5.583312090458e+00
8.330000000000e+02 6.425702296371e-02 1.069286991703e-05 5.631784649029e+00
8.332500000000e+02 6.395981712278e-02 1.173668813376e-05 5.680543162120e+00
8.335000000000e+02 6.363498598346e-02 1.291421585750e-05 5.729593315330e+00
8.337500000000e+02 6.328612509092e-02 1.422044357682e-05 5.778938869459e+00
8.340000000000e+02 6.291853491650e-02 1.564880970170e-05 5.828581679318e+00
8.342500000000e+02 6.253902285993e-02 1.719118103521e-05 5.878521675427e+00
8.345000000000e+02 6.215561727154e-02 1.883777187431e-05 5.928756875660e+00
8.347500000000e+02 6.177720690477e-02 2.057701086616e-05 5.979283399052e+00
8.350000000000e+02 6.141312250152e-02 2.239536310161e-05 6.030095454182e+00
8.352500000000e+02 6.107266869470e-02 2.427713182879e-05 6.081185371649e+00
8.355000000000e+02 6.076463450739e-02 2.620424929026e-05 6.132543596668e+00
8.357500000000e+02 6.049679363806e-02 2.815609048720e-05 6.184158729372e+00
8.360000000000e+02 6.027542889326e-02 3.010932872455e-05 6.236017529293e+00
8.362500000000e+02 6.010489697303e-02 3.203787474343e-05 6.288104968199e+00
8.365000000000e+02 5.998727212508e-02 3.391292689628e-05 6.340404253662e+00
8.367500000000e+02 5.992208919020e-02 3.570317271159e-05 6.392896886334e+00
8.370000000000e+02 5.990621611029e-02 3.737517058050e-05 6.445562724506e+00
8.372500000000e+02 5.993388196762e-02 3.889393373147e-05 6.498380035519e+00
8.375000000000e+02 5.999686681029e-02 4.022371557891e-05 6.551325585450e+00
8.377500000000e+02 6.008486854435e-02 4.132900222917e-05 6.604374701398e+00
8.380000000000e+02 6.018602745014e-02 4.217577550947e-05 6.657501366320e+00
8.382500000000e+02 6.028759663865e-02 4.273277117128e-05 6.710678285074e+00
8.385000000000e+02 6.037671050480e-02 4.297273908904e-05 6.763876972759e+00
8.387500000000e+02 6.044121287527e-02 4.287385627194e-05 6.817067812656e+00
8.390000000000e+02 6.047047560466e-02 4.242100700097e-05 6.870220126641e+00
8.392500000000e+02 6.045615559612e-02 4.160670895145e-05 6.923302215439e+00
8.395000000000e+02 6.039281940171e-02 4.043186781102e-05 6.976281404037e+00
8.397500000000e+02 6.027839180037e-02 3.890613915350e-05 7.029124061340e+00
8.400000000000e+02 6.011438031836e-02 3.704787433995e-05 7.081795619264e+00
8.402500000000e+02 5.990585897400e-02 3.488368730603e-05 7.134260578813e+00
8.405000000000e+02 5.966120516456e-02 3.244765019031e-05 7.186482512936e+00
8.407500000000e+02 5.939161185987e-02 2.978009965846e-05 7.238424064708e+00
8.410000000000e+02 5.911040711085e-02 2.692622109823e-05 7.290046949660e+00
8.412500000000e+02 5.883223660550e-02 2.393447172586e-05 7.341311960724e+00
8.415000000000e+02 5.857216990982e-02 2.085493459311e-05 7.392178980117e+00
8.417500000000e+02 5.834479715819e-02 1.773772161281e-05 7.442607000511e+00
8.420000000000e+02 5.816337930657e-02 1.463148262645e-05 7.492554152467e+00
8.422500000000e+02 5.803911122572e-02 1.158210553584e-05 7.541977747702e+00
8.425000000000e+02 5.798053868568e-02 8.631702806544e-06 7.590834327388e+00
8.427500000000e+02 5.799316080831e-02 5.817867596347e-06 7.639079717496e+00
8.430000000000e+02 5.807923315449e-02 3.173219455394e-06 7.686669101916e+00
8.432500000000e+02 5.823776780172e-02 7.251690799515e-07 7.733557095987e+00
8.435000000000e+02 5.846471850047e-02 -1.504079636672e-06 7.779697827927e+00
8.437500000000e+02 5.875332763711e-02 -3.497317039636e-06 7.825045033915e+00
8.440000000000e+02 5.909460441169e-02 -5.241986614085e-06 7.869552164923e+00
8.442500000000e+02 5.947789823150e-02 -6.729756209717e-06 7.913172488241e+00
8.445000000000e+02 5.989153530163e-02 -7.956023648309e-06 7.955859220486e+00
8.447500000000e+02 6.032347651606e-02 -8.919360499071e-06 7.997565645007e+00
8.450000000000e+02 6.076196513015e-02 -9.620996046983e-06 8.038245262152e+00
8.452500000000e+02 6.119612200015e-02 -1.006432119743e-05 8.077851917386e+00
8.455000000000e+02 6.161645791851e-02 -1.025443391192e-05 8.116339956724e+00
8.457500000000e+02 6.201526425410e-02 -1.019777380953e-05 8.153664362536e+00
8.460000000000e+02 6.238685333336e-02 -9.901828109504e-06 8.189780881458e+00
8.462500000000e+02 6.272762777030e-02 -9.374954762276e-06 8.224646162029e+00
8.465000000000e+02 6.303596255639e-02 -8.626325612271e-06 8.258217860840e+00
8.467500000000e+02 6.331190625634e-02 -7.665995891498e-06 8.290454748009e+00
8.470000000000e+02 6.355672072388e-02 -6.505099202497e-06 8.321316801299e+00
8.472500000000e+02 6.377229971914e-02 -5.156121671512e-06 8.350765298865e+00
8.475000000000e+02 6.396052154075e-02 -3.633210382520e-06 8.378762896332e+00
8.477500000000e+02 6.412261181489e-02 -1.952547904416e-06 8.405273741285e+00
8.480000000000e+02 6.425858658713e-02 -1.326307763339e-07 8.430263569296e+00
8.482500000000e+02 6.436685490697e-02 1.805570157831e-06 8.453699831208e+00
8.485000000000e+02 6.444404006834e-02 3.838587585431e-06 8.475551839217e+00
8.487500000000e+02 6.448505498866e-02 5.940682352046e-06 8.495790910339e+00
8.490000000000e+02 6.448344582813e-02 8.084273061482e-06 8.514390559701e+00
8.492500000000e+02 6.443196888137e-02 1.024067868180e-05 8.531326663569e+00
8.495000000000e+02 6.432334438109e-02 1.238092058464e-05 8.546577614346e+00
8.497500000000e+02 6.415110361441e-02 1.447655393669e-05 8.560124496825e+00
8.500000000000e+02 6.391041539937e-02 1.650058642946e-05 8.571951177456e+00
8.502500000000e+02 6.359879722373e-02 1.842830668644e-05 8.582044420579e+00
8.505000000000e+02 6.321660443154e-02 2.023795275960e-05 8.590393904785e+00
8.507500000000e+02 6.276723921768e-02 2.191115112812e-05 8.596992261746e+00
8.510000000000e+02 6.225703674813e-02 2.343312037592e-05 8.601835048479e+00
8.512500000000e+02 6.169483881000e-02 2.479264739783e-05 8.604920705332e+00
8.515000000000e+02 6.109130448487e-02 2.598184983851e-05 8.606250547734e+00
8.517500000000e+02 6.045803092233e-02 2.699581867641e-05 8.605828718087e+00
8.520000000000e+02 5.980659650082e-02 2.783216739041e-05 8.603662215531e+00
8.522500000000e+02 5.914763097046e-02 2.849057570209e-05 8.599760924352e+00
8.525000000000e+02 5.849002127988e-02 2.897242055888e-05 8.594137679829e+00
8.527500000000e+02 5.784034109048e-02 2.928056104504e-05 8.586808393998e+00
8.530000000000e+02 5.720255098722e-02 2.941927629477e-05 8.577792153820e+00
8.532500000000e+02 5.657799512055e-02 2.939437242727e-05 8.567111364588e+00
8.535000000000e+02 5.596566510546e-02 2.921342845724e-05 8.554791828715e+00
8.537500000000e+02 5.536268464963e-02 2.888609156063e-05 8.540862807066e+00
8.540000000000e+02 5.476493524322e-02 2.842439343989e-05 8.525357013245e+00
8.542500000000e+02 5.416773189538e-02 2.784305156897e-05 8.508310508552e+00
8.545000000000e+02 5.356646787942e-02 2.715960888203e-05 8.489762544926e+00
8.547500000000e+02 5.295714794960e-02 2.639438855809e-05 8.469755308361e+00
8.550000000000e+02 5.233676006641e-02 2.557025524205e-05 8.448333601779e+00
8.552500000000e+02 5.170346245125e-02 2.471218138844e-05 8.425544500462e+00
8.555000000000e+02 5.105658370867e-02 2.384664609287e-05 8.401436975391e+00
8.557500000000e+02 5.039646720533e-02 2.300091818611e-05 8.376061535986e+00
8.560000000000e+02 4.972420443613e-02 2.220228680352e-05 8.349469906339e+00
8.562500000000e+02 4.904131190176e-02 2.147730201538e-05 8.321714747162e+00
8.565000000000e+02 4.834941254779e-02 2.085109559821e-05 8.292849444250e+00
8.567500000000e+02 4.764996599249e-02 2.034689169092e-05 8.262927941152e+00
8.570000000000e+02 4.694408757876e-02 1.998548959556e-05 8.232004617263e+00
8.572500000000e+02 4.623247377763e-02 1.978504744540e-05 8.200134185243e+00
8.575000000000e+02 4.551543303040e-02 1.976097506323e-05 8.167371582551e+00
8.577500000000e+02 4.479301113975e-02 1.992588850111e-05 8.133771836987e+00
8.580000000000e+02 4.406517688232e-02 2.028966407466e-05 8.099389879230e+00
8.582500000000e+02 4.333204218674e-02 2.085942148028e-05 8.064280295575e+00
8.585000000000e+02 4.259407360181e-02 2.163952061579e-05 8.028497014437e+00
8.587500000000e+02 4.185227214443e-02 2.263150218354e-05 7.992092934438e+00
8.590000000000e+02 4.110829112416e-02 2.383397219341e-05 7.955119513963e+00
8.592500000000e+02 4.036448633716e-02 2.524243251056e-05 7.917626341788e+00
8.595000000000e+02 3.962389010357e-02 2.684910194431e-05 7.879660725011e+00
8.597500000000e+02 3.889012302654e-02 2.864275748252e-05 7.841267313591e+00
8.600000000000e+02 3.816725314772e-02 3.060864801191e-05 7.802487797752e+00
8.602500000000e+02 3.745962723519e-02 3.272851145533e-05 7.763360683022e+00
8.605000000000e+02 3.677169045872e-02 3.498072999414e-05 7.723921165623e+00
8.607500000000e+02 3.610781708582e-02 3.734060396596e-05 7.684201091518e+00
8.610000000000e+02 3.547216361376e-02 3.978081573230e-05 7.644229000953e+00
8.612500000000e+02 3.486855488455e-02 4.227209588020e-05 7.604030231013e+00
8.615000000000e+02 3.430040508642e-02 4.478379596051e-05 7.563627059929e+00
8.617500000000e+02 3.377067203125e-02 4.728457321018e-05 7.523038859353e+00
8.620000000000e+02 3.328183740508e-02 4.974312447525e-05 7.482282245207e+00
8.622500000000e+02 3.283590530138e-02 5.212886406356e-05 7.441371201672e+00
8.625000000000e+02 3.243440983383e-02 5.441252408242e-05 7.400317172948e+00
8.627500000000e+02 3.207842412141e-02 5.656666175405e-05 7.359129120631e+00
8.630000000000e+02 3.176856511642e-02 5.856607351623e-05 7.317813557078e+00
8.632500000000e+02 3.150499130117e-02 6.038814945586e-05 7.276374558697e+00
8.635000000000e+02 3.128739329700e-02 6.201295282179e-05 7.234813787765e+00
8.637500000000e+02 3.111497910363e-02 6.342347657518e-05 7.193130531360e+00
8.640000000000e+02 3.098645754768e-02 6.460580665352e-05 7.151321780254e+00
8.642500000000e+02 3.090002350625e-02 6.554920660687e-05 7.109382351780e+00
8.645000000000e+02 3.085334844532e-02 6.624621110896e-05 7.067305072647e+00
8.647500000000e+02 3.084357831460e-02 6.669272830631e-05 7.025081013364e+00
8.650000000000e+02 3.086734032106e-02 6.688814628314e-05 6.982699772903e+00
8.652500000000e+02 3.092075819918e-02 6.683543798319e-05 6.940149795418e+00
8.655000000000e+02 3.099947489580e-02 6.654122520494e-05 6.897418709549e+00
8.657500000000e+02 3.109868091806e-02 6.601580129620e-05 6.854493668290e+00
8.660000000000e+02 3.121314780077e-02 6.527309767784e-05 6.811361670886e+00
8.662500000000e+02 3.133726448500e-02 6.433056049851e-05 6.768009856836e+00
8.665000000000e+02 3.146507893417e-02 6.320894426978e-05 6.724425755678e+00
8.667500000000e+02 3.159034446982e-02 6.193199352539e-05 6.680597491042e+00
8.670000000000e+02 3.170657341067e-02 6.052602373524e-05 6.636513935789e+00
8.672500000000e+02 3.180710258463e-02 5.901949293510e-05 6.592164823193e+00
8.675000000000e+02 3.188516890203e-02 5.744242099465e-05 6.547540821666e+00
8.677500000000e+02 3.193400177488e-02 5.582573160548e-05 6.502633583754e+00
8.680000000000e+02 3.194692607168e-02 5.420067915765e-05 6.457435778281e+00
8.682500000000e+02 3.191748086872e-02 5.259824441994e-05 6.411941118409e+00
8.685000000000e+02 3.183954283624e-02 5.104852373880e-05 6.366144389558e+00
8.687500000000e+02 3.170745721383e-02 4.958018015713e-05 6.320041486851e+00
8.690000000000e+02 3.151616150240e-02 4.821997274682e-05 6.273629458056e+00
8.692500000000e+02 3.126130409871e-02 4.699232094171e-05 6.226906556500e+00
8.695000000000e+02 3.093934411499e-02 4.591897331849e-05 6.179872294427e+00
8.697500000000e+02 3.054762992303e-02 4.501878678068e-05 6.132527492493e+00
8.700000000000e+02 3.008445577751e-02 4.430754749468e-05 6.084874320882e+00
8.702500000000e+02 2.954908839426e-02 4.379786589792e-05 6.036916319980e+00
8.705000000000e+02 2.894176872376e-02 4.349913421881e-05 5.988658398973e+00
8.707500000000e+02 2.826368679544e-02 4.341755097831e-05 5.940106804521e+00
8.710000000000e+02 2.751693923017e-02 4.355619487190e-05 5.891269063066e+00
8.712500000000e+02 2.670446616204e-02 4.391508551566e-05 5.842153889989e+00
8.715000000000e+02 2.582997804174e-02 4.449134861803e-05 5.792771073829e+00
8.717500000000e+02 2.489787486593e-02 4.527936642432e-05 5.743131338119e+00
8.720000000000e+02 2.391316272561e-02 4.627091517800e-05 5.693246187013e+00
8.722500000000e+02 2.288137085618e-02 4.745538428297e-05 5.643127742202e+00
8.725000000000e+02 2.180846925330e-02 4.881989978078e-05 5.592788573957e+00
8.727500000000e+02 2.070079233572e-02 5.034958229294e-05 5.542241542141e+00
8.730000000000e+02 1.956496172740e-02 5.202778734822e-05 5.491499640227e+00
8.732500000000e+02 1.840781098224e-02 5.383632235464e-05 5.440575851205e+00
8.735000000000e+02 1.723631171895e-02 5.575571782077e-05 5.389483025697e+00
8.737500000000e+02 1.605749455719e-02 5.776549747977e-05 5.338233764314e+00
8.740000000000e+02 1.487836855521e-02 5.984446729154e-05 5.286840327336e+00
8.742500000000e+02 1.370583393681e-02 6.197100612773e-05 5.235314545095e+00
8.745000000000e+02 1.254659086016e-02 6.412337137021e-05 5.183667752802e+00
8.747500000000e+02 1.140704342227e-02 6.627999928019e-05 5.131910720792e+00
8.750000000000e+02 1.029320136535e-02 6.841980858863e-05 5.080053605381e+00
8.752500000000e+02 9.210582695028e-03 7.052248239084e-05 5.028105890306e+00
8.755000000000e+02 8.164119423801e-03 7.256874142916e-05 4.976076346598e+00
8.757500000000e+02 7.158072425015e-03 7.454058028913e-05 4.923972980865e+00
8.760000000000e+02 6.195957019593e-03 7.642148199435e-05 4.871803001904e+00
8.762500000000e+02 5.280485617481e-03 7.819658667044e-05 4.819572781767e+00
8.765000000000e+02 4.413529239583e-03 7.985282161554e-05 4.767287829634e+00
8.767500000000e+02 3.596101916517e-03 8.137898065683e-05 4.714952768046e+00
8.770000000000e+02 2.828367734835e-03 8.276576505617e-05 4.662571331131e+00
8.772500000000e+02 2.109673506988e-03 8.400576753190e-05 4.610146364928e+00
8.775000000000e+02 1.438604581924e-03 8.509341795987e-05 4.557679847543e+00
8.777500000000e+02 8.130626243139e-04 8.602488591089e-05 4.505172925185e+00
8.780000000000e+02 2.303628512126e-04 8.679794417857e-05 4.452625958285e+00
8.782500000000e+02 -3.126542489857e-04 8.741181001881e-05 4.400038595743e+00
8.785000000000e+02 -8.194994918368e-04 8.786695688251e-05 4.347409852937e+00
8.787500000000e+02 -1.293905861607e-03 8.816491584382e-05 4.294738211260e+00
8.790000000000e+02 -1.739697938911e-03 8.830806832708e-05 4.242021724272e+00
8.792500000000e+02 -2.160665097007e-03 8.829944312777e-05 4.189258147595e+00
8.795000000000e+02 -2.560442263101e-03 8.814251841291e-05 4.136445068065e+00
8.797500000000e+02 -2.942402441137e-03 8.784103715162e-05 4.083580049249e+00
8.800000000000e+02 -3.309563980905e-03 8.739884682313e-05 4.030660779173e+00
8.802500000000e+02 -3.664514476405e-03 8.681975956829e-05 3.977685235752e+00
8.805000000000e+02 -4.009353243748e-03 8.610743038054e-05 3.924651849145e+00
8.807500000000e+02 -4.345652777161e-03 8.526526894242e-05 3.871559670512e+00
8.810000000000e+02 -4.674438671867e-03 8.429636841664e-05 3.818408554011e+00
8.812500000000e+02 -4.996188186303e-03 8.320347200902e-05 3.765199329680e+00
8.815000000000e+02 -5.310845239930e-03 8.198895551456e-05 3.711933991510e+00
8.817500000000e+02 -5.617851442384e-03 8.065483479330e-05 3.658615874340e+00
8.820000000000e+02 -5.916190736490e-03 7.920279377080e-05 3.605249841026e+00
8.822500000000e+02 -6.204446483461e-03 7.763423430082e-05 3.551842456413e+00
8.825000000000e+02 -6.480869292276e-03 7.595034555505e-05 3.498402165696e+00
8.827500000000e+02 -6.743453540192e-03 7.415219308271e-05 3.444939456688e+00
8.830000000000e+02 -6.990022120406e-03 7.224082819823e-05 3.391467019945e+00
8.832500000000e+02 -7.218316221677e-03 7.021741553576e-05 3.337999889550e+00
8.835000000000e+02 -7.426091202823e-03 6.808338142278e-05 3.284555574963e+00
8.837500000000e+02 -7.611213897048e-03 6.584057698336e-05 3.231154170397e+00
8.840000000000e+02 -7.771763930515e-03 6.349146143497e-05 3.177818448975e+00
8.842500000000e+02 -7.906132704686e-03 6.103929187543e-05 3.124573931728e+00
8.845000000000e+02 -8.013123846167e-03 5.848832862948e-05 3.071448935848e+00
8.847500000000e+02 -8.092047011906e-03 5.584403485207e-05 3.018474595858e+00
8.850000000000e+02 -8.142809593161e-03 5.311328032837e-05 2.965684859691e+00
8.852500000000e+02 -8.165996750222e-03 5.030452534721e-05 2.913116456812e+00
8.855000000000e+02 -8.162944454403e-03 4.742799394120e-05 2.860808838305e+00
8.857500000000e+02 -8.135796620638e-03 4.449581317023e-05 2.808804088746e+00
8.860000000000e+02 -8.087547791586e-03 4.152212107750e-05 2.757146809494e+00
8.862500000000e+02 -8.022065979420e-03 3.852312851285e-05 2.705883975325e+00
8.865000000000e+02 -7.944097566774e-03 3.551713852737e-05 2.655064762059e+00
8.867500000000e+02 -7.859247657469e-03 3.252450466582e-05 2.604740350685e+00
8.870000000000e+02 -7.773938821309e-03 2.956753431624e-05 2.554963706360e+00
8.872500000000e+02 -7.695345267385e-03 2.667032979697e-05 2.505789338086e+00
8.875000000000e+02 -7.631306074927e-03 2.385857048282e-05 2.457273035318e+00
8.877500000000e+02 -7.590214535118e-03 2.115923321994e-05 2.409471591824e+00
8.880000000000e+02 -7.580887603643e-03 1.860026104350e-05 2.362442517212e+00
8.882500000000e+02 -7.612418660957e-03 1.621018168782e-05 2.316243733323e+00
8.885000000000e+02 -7.694013358112e-03 1.401768295423e-05 2.270933271778e+00
8.887500000000e+02 -7.834814973485e-03 1.205115575079e-05 2.226568963275e+00
8.890000000000e+02 -8.043721192235e-03 1.033821430829e-05 2.183208127076e+00
8.892500000000e+02 -8.329196551837e-03 8.905202191045e-06 2.140907269860e+00
8.895000000000e+02 -8.699085428744e-03 7.776693680989e-06 2.099721785940e+00
8.897500000000e+02 -9.160429072930e-03 6.974998610382e-06 2.059705667226e+00
8.900000000000e+02 -9.719291683640e-03 6.519686609086e-06 2.020911231678e+00
8.902500000000e+02 -1.038059874977e-02 6.427130452985e-06 1.983388857104e+00
8.905000000000e+02 -1.114799256981e-02 6.710089704487e-06 1.947186740706e+00
8.907500000000e+02 -1.202370737144e-02 7.377333630904e-06 1.912350670739e+00
8.910000000000e+02 -1.300846728797e-02 8.433316053574e-06 1.878923817539e+00
8.912500000000e+02 -1.410141092485e-02 9.877916552520e-06 1.846946551301e+00
8.915000000000e+02 -1.530004260130e-02 1.170624149627e-05 1.816456272349e+00
8.917500000000e+02 -1.660021399789e-02 1.390850533034e-05 1.787487269191e+00
8.920000000000e+02 -1.799613658762e-02 1.646999137439e-05 1.760070599109e+00
8.922500000000e+02 -1.948042442554e-02 1.937108970795e-05 1.734233984180e+00
8.925000000000e+02 -2.104416909033e-02 2.258741592018e-05 1.710001735413e+00
8.927500000000e+02 -2.267704519627e-02 2.609003832918e-05 1.687394699126e+00
8.930000000000e+02 -2.436744438442e-02 2.984580233362e-05 1.666430216780e+00
8.932500000000e+02 -2.610263785986e-02 3.381768748353e-05 1.647122112626e+00
8.935000000000e+02 -2.786896399549e-02 3.796524022498e-05 1.629480702324e+00
8.937500000000e+02 -2.965203785996e-02 4.224513539536e-05 1.613512811289e+00
8.940000000000e+02 -3.143698034162e-02 4.661179536725e-05 1.599221821538e+00
8.942500000000e+02 -3.320866232747e-02 5.101804177671e-05 1.586607729649e+00
8.945000000000e+02 -3.495195957425e-02 5.541580487806e-05 1.575667228960e+00
8.947500000000e+02 -3.665201465941e-02 5.975686757612e-05 1.566393794004e+00
8.950000000000e+02 -3.829450000876e-02 6.399363562926e-05 1.558777790773e+00
8.952500000000e+02 -3.986587625152e-02 6.807991416233e-05 1.552806600921e+00
8.955000000000e+02 -4.135364386609e-02 7.197168641429e-05 1.548464742928e+00
8.957500000000e+02 -4.274657657930e-02 7.562786610188e-05 1.545734025315e+00
8.960000000000e+02 -4.403494043284e-02 7.901102818972e-05 1.544593685698e+00
8.962500000000e+02 -4.521068285536e-02 8.208807707744e-05 1.545020559834e+00
8.965000000000e+02 -4.626760040290e-02 8.483087221448e-05 1.546989234749e+00
8.967500000000e+02 -4.720146660370e-02 8.721675776305e-05 1.550472227774e+00
8.970000000000e+02 -4.801013326343e-02 8.922903031575e-05 1.555440148589e+00
8.972500000000e+02 -4.869358509250e-02 9.085728637453e-05 1.561861881656e+00
8.975000000000e+02 -4.925396047463e-02 9.209768337348e-05 1.569704757576e+00
8.977500000000e+02 -4.969553162497e-02 9.295309165999e-05 1.578934726412e+00
8.980000000000e+02 -5.002463646951e-02 9.343311242449e-05 1.589516538435e+00
8.982500000000e+02 -5.024958045329e-02 9.355401000355e-05 1.601413911682e+00
8.985000000000e+02 -5.038048900350e-02 9.333849552562e-05 1.614589709022e+00
8.987500000000e+02 -5.042913118018e-02 9.281541706166e-05 1.629006105948e+00
8.990000000000e+02 -5.040871058379e-02 9.201933596667e-05 1.644624757954e+00
8.992500000000e+02 -5.033362172379e-02 9.098997834314e-05 1.661406968874e+00
8.995000000000e+02 -5.021919261281e-02 8.977161630222e-05 1.679313852243e+00
8.997500000000e+02 -5.008139981648e-02 8.841233390242e-05 1.698306494133e+00
9.000000000000e+02 -4.993657937497e-02 8.696324064106e-05 1.718346111319e+00
9.002500000000e+02 -4.980112525515e-02 8.547760681632e-05 1.739394208503e+00
9.005000000000e+02 -4.969119007855e-02 8.400995995445e-05 1.761412732943e+00
9.007500000000e+02 -4.962238976773e-02 8.261514604910e-05 1.784364225428e+00
9.010000000000e+02 -4.960952254942e-02 8.134738171589e-05 1.808211971369e+00
9.012500000000e+02 -4.966630307241e-02 8.025930031832e-05 1.832920146515e+00
9.015000000000e+02 -4.980512136954e-02 7.940102231693e-05 1.858453960512e+00
9.017500000000e+02 -5.003682990664e-02 7.881926795292e-05 1.884779796174e+00
9.020000000000e+02 -5.037056313675e-02 7.855651512564e-05 1.911865343847e+00
9.022500000000e+02 -5.081359277239e-02 7.865023245002e-05 1.939679729789e+00
9.025000000000e+02 -5.137122105357e-02 7.913219807368e-05 1.968193637378e+00
9.027500000000e+02 -5.204671338551e-02 8.002791879064e-05 1.997379419834e+00
9.030000000000e+02 -5.284127094403e-02 8.135615800620e-05 2.027211202963e+00
9.032500000000e+02 -5.375404256653e-02 8.312858176063e-05 2.057664977218e+00
9.035000000000e+02 -5.478217768464e-02 8.534954146056e-05 2.088718672786e+00
9.037500000000e+02 -5.592091125581e-02 8.801595930846e-05 2.120352228480e+00
9.040000000000e+02 -5.716368977513e-02 9.111738167936e-05 2.152547632464e+00
9.042500000000e+02 -5.850232094263e-02 9.463612347965e-05 2.185288957053e+00
9.045000000000e+02 -5.992715679261e-02 9.854757859507e-05 2.218562361716e+00
9.047500000000e+02 -6.142729171793e-02 1.028206163312e-04 2.252356086540e+00
9.050000000000e+02 -6.299078278070e-02 1.074181255271e-04 2.286660412324e+00
9.052500000000e+02 -6.460487532333e-02 1.122976327106e-04 2.321467607850e+00
9.055000000000e+02 -6.625623731202e-02 1.174120323932e-04 2.356771847104e+00
9.057500000000e+02 -6.793119243795e-02 1.227103881762e-04 2.392569104095e+00
9.060000000000e+02 -6.961594687391e-02 1.281387862182e-04 2.428857029749e+00
9.062500000000e+02 -7.129680774893e-02 1.336412436023e-04 2.465634801660e+00
9.065000000000e+02 -7.296038675855e-02 1.391606252930e-04 2.502902956307e+00
9.067500000000e+02 -7.459378641841e-02 1.446395991432e-04 2.540663202432e+00
9.070000000000e+02 -7.618476420887e-02 1.500215565040e-04 2.578918216465e+00
9.072500000000e+02 -7.772187582800e-02 1.552515010620e-04 2.617671427192e+00
9.075000000000e+02 -7.919459205011e-02 1.602769080822e-04 2.656926786229e+00
9.077500000000e+02 -8.059339185132e-02 1.650485222190e-04 2.696688532475e+00
9.080000000000e+02 -8.190983138153e-02 1.695210812029e-04 2.736960952028e+00
9.082500000000e+02 -8.313658998686e-02 1.736539638320e-04 2.777748137593e+00
9.085000000000e+02 -8.426749963909e-02 1.774117125820e-04 2.819053751310e+00
9.087500000000e+02 -8.529755117252e-02 1.807644652922e-04 2.860880794658e+00
9.090000000000e+02 -8.622289331259e-02 1.836883076597e-04 2.903231389552e+00
9.092500000000e+02 -8.704081827307e-02 1.861654797272e-04 2.946106573848e+00
9.095000000000e+02 -8.774974053941e-02 1.881844807670e-04 2.989506115021e+00
9.097500000000e+02 -8.834917060337e-02 1.897400652955e-04 3.033428345078e+00
9.100000000000e+02 -8.883968568291e-02 1.908331392459e-04 3.077870019813e+00
9.102500000000e+02 -8.922289955289e-02 1.914705642956e-04 3.122826204942e+00
9.105000000000e+02 -8.950142735085e-02 1.916648661042e-04 3.168290192702e+00
9.107500000000e+02 -8.967885675121e-02 1.914338937451e-04 3.214253447577e+00
9.110000000000e+02 -8.975970885651e-02 1.908003928900e-04 3.260705586648e+00
9.112500000000e+02 -8.974939926228e-02 1.897915433495e-04 3.307634391885e+00
9.115000000000e+02 -8.965418878645e-02 1.884384451286e-04 3.355025856601e+00
9.117500000000e+02 -8.948113209961e-02 1.867755997827e-04 3.402864262379e+00
9.120000000000e+02 -8.923800645332e-02 1.848403469109e-04 3.451132289483e+00
9.122500000000e+02 -8.893323660371e-02 1.826723178356e-04 3.499811154043e+00
9.125000000000e+02 -8.857579822026e-02 1.803128662823e-04 3.548880773604e+00
9.127500000000e+02 -8.817511452238e-02 1.778045226125e-04 3.598319954739e+00
9.130000000000e+02 -8.774093344568e-02 1.751904423339e-04 3.648106601578e+00
9.132500000000e+02 -8.728319789914e-02 1.725138796366e-04 3.698217940006e+00
9.135000000000e+02 -8.681190102644e-02 1.698176660769e-04 3.748630753916e+00
9.137500000000e+02 -8.633693644747e-02 1.671437125141e-04 3.799321629602e+00
9.140000000000e+02 -8.586793914374e-02 1.645325254160e-04 3.850267202776e+00
9.142500000000e+02 -8.541412422953e-02 1.620227424973e-04 3.901444405920e+00
9.145000000000e+02 -8.498412236214e-02 1.596506911755e-04 3.952830708987e+00
9.147500000000e+02 -8.458581659336e-02 1.574499658106e-04 4.004404352716e+00
9.150000000000e+02 -8.422618210524e-02 1.554510313166e-04 4.056144567613e+00
9.152500000000e+02 -8.391113266153e-02 1.536808528949e-04 4.108031776965e+00
9.155000000000e+02 -8.364537755438e-02 1.521625556304e-04 4.160047779792e+00
9.157500000000e+02 -8.343229386331e-02 1.509151145772e-04 4.212175910727e+00
9.160000000000e+02 -8.327381943744e-02 1.499530784568e-04 4.264401173963e+00
9.162500000000e+02 -8.317037337261e-02 1.492863297670e-04 4.316710348765e+00
9.165000000000e+02 -8.312081261264e-02 1.489198824470e-04 4.369092064658e+00
9.167500000000e+02 -8.312243407038e-02 1.488537180599e-04 4.421536844768e+00
9.170000000000e+02 -8.317103041750e-02 1.490826635761e-04 4.474037116307e+00
9.172500000000e+02 -8.326100493107e-02 1.495963181132e-04 4.526587187601e+00
9.175000000000e+02 -8.338554733789e-02 1.503790374014e-04 4.579183191702e+00
9.177500000000e+02 -8.353686867011e-02 1.514099903636e-04 4.631822997410e+00
9.180000000000e+02 -8.370648897069e-02 1.526633026888e-04 4.684506089509e+00
9.182500000000e+02 -8.388556731721e-02 1.541083014013e-04 4.737233421295e+00
9.185000000000e+02 -8.406525957867e-02 1.557098654349e-04 4.790007241730e+00
9.187500000000e+02 -8.423708507552e-02 1.574290024004e-04 4.842830905734e+00
9.190000000000e+02 -8.439328149256e-02 1.592234610567e-04 4.895708666505e+00
9.192500000000e+02 -8.452712628250e-02 1.610485206179e-04 4.948645462314e+00
9.195000000000e+02 -8.463320229027e-02 1.628579652803e-04 5.001646695929e+00
9.197500000000e+02 -8.470759204399e-02 1.646051754749e-04 5.054718018518e+00
9.200000000000e+02 -8.474798484069e-02 1.662443258904e-04 5.107865115972e+00
9.202500000000e+02 -8.475369489248e-02 1.677316510011e-04 5.161093507909e+00
9.205000000000e+02 -8.472558670640e-02 1.690267266644e-04 5.214408356202e+00
9.207500000000e+02 -8.466592205185e-02 1.700937183598e-04 5.267814291277e+00
9.210000000000e+02 -8.457813778089e-02 1.709025430094e-04 5.321315252611e+00
9.212500000000e+02 -8.446657686370e-02 1.714298114421e-04 5.374914347167e+00
9.215000000000e+02 -8.433619006659e-02 1.716596025867e-04 5.428613723066e+00
9.217500000000e+02 -8.419223332120e-02 1.715840189080e-04 5.482414461110e+00
9.220000000000e+02 -8.403997208784e-02 1.712034073920e-04 5.536316478563e+00
9.222500000000e+02 -8.388441040697e-02 1.705263065135e-04 5.590318447220e+00
9.225000000000e+02 -8.373005133020e-02 1.695691178276e-04 5.644417723300e+00
9.227500000000e+02 -8.358069320085e-02 1.683555264315e-04 5.698610288279e+00
9.230000000000e+02 -8.343926417815e-02 1.669157032801e-04 5.752890700070e+00
9.232500000000e+02 -8.330769725826e-02 1.652853307719e-04 5.807252054229e+00
9.235000000000e+02 -8.318685033001e-02 1.635044896036e-04 5.861685955190e+00
9.237500000000e+02 -8.307647865134e-02 1.616164440348e-04 5.916182497373e+00
9.240000000000e+02 -8.297526936354e-02 1.596663569416e-04 5.970730255500e+00
9.242500000000e+02 -8.288094797277e-02 1.576999680682e-04 6.025316282971e+00
9.245000000000e+02 -8.279046423084e-02 1.557622361864e-04 6.079926116658e+00
9.247500000000e+02 -8.270025955498e-02 1.538960103646e-04 6.134543786443e+00
9.250000000000e+02 -8.260661000084e-02 1.521407680216e-04 6.189151827751e+00
9.252500000000e+02 -8.250602872736e-02 1.505314379405e-04 6.243731295973e+00
9.255000000000e+02 -8.239570057794e-02 1.490973845143e-04 6.298261782423e+00
9.257500000000e+02 -8.227391072643e-02 1.478616071151e-04 6.352721432438e+00
9.260000000000e+02 -8.214042120062e-02 1.468402871753e-04 6.407086967495e+00
9.262500000000e+02 -8.199674581635e-02 1.460426290280e-04 6.461333715127e+00
9.265000000000e+02 -8.184627536323e-02 1.454710998655e-04 6.515435644490e+00
9.267500000000e+02 -8.169422117614e-02 1.451220985843e-04 6.569365427650e+00
9.270000000000e+02 -8.154735206212e-02 1.449869953048e-04 6.623094504628e+00
9.272500000000e+02 -8.141353711984e-02 1.450534670893e-04 6.676593186201e+00
9.275000000000e+02 -8.130111983737e-02 1.453070168543e-04 6.729830770393e+00
9.277500000000e+02 -8.121818350340e-02 1.457325204047e-04 6.782775682691e+00
9.280000000000e+02 -8.117178729048e-02 1.463156251044e-04 6.835395649678e+00
9.282500000000e+02 -8.116725552670e-02 1.470438405427e-04 6.887657871807e+00
9.285000000000e+02 -8.120761097182e-02 1.479071765668e-04 6.939529224056e+00
9.287500000000e+02 -8.129321592056e-02 1.488982514263e-04 6.990976436888e+00
9.290000000000e+02 -8.142167119738e-02 1.500118635712e-04 7.041966286518e+00
9.292500000000e+02 -8.158797969742e-02 1.512440920428e-04 7.092465745562e+00
9.295000000000e+02 -8.178495822377e-02 1.525910092552e-04 7.142442126519e+00
9.297500000000e+02 -8.200384143259e-02 1.540472450171e-04 7.191863181103e+00
9.300000000000e+02 -8.223500727862e-02 1.556045753691e-04 7.240697175929e+00
9.302500000000e+02 -8.246873928967e-02 1.572507496247e-04 7.288912940915e+00
9.305000000000e+02 -8.269594460068e-02 1.589686940455e-04 7.336479897766e+00
9.307500000000e+02 -8.290876046812e-02 1.607362208631e-04 7.383368077759e+00
9.310000000000e+02 -8.310100380711e-02 1.625262799604e-04 7.429548136776e+00
9.312500000000e+02 -8.326844406859e-02 1.643077199583e-04 7.474991375552e+00
9.315000000000e+02 -8.340890375888e-02 1.660464684510e-04 7.519669769519e+00
9.317500000000e+02 -8.352220963407e-02 1.677069969960e-04 7.563556010506e+00
9.320000000000e+02 -8.361002667257e-02 1.692539315920e-04 7.606623556288e+00
9.322500000000e+02 -8.367560892020e-02 1.706536904789e-04 7.648846695232e+00
9.325000000000e+02 -8.372348803726e-02 1.718759831419e-04 7.690200591489e+00
9.327500000000e+02 -8.375911928728e-02 1.728951313301e-04 7.730661343959e+00
9.330000000000e+02 -8.378848254965e-02 1.736911394833e-04 7.770206013864e+00
9.332500000000e+02 -8.381764311172e-02 1.742505460886e-04 7.808812658073e+00
9.335000000000e+02 -8.385226831778e-02 1.745670173471e-04 7.846460329292e+00
9.337500000000e+02 -8.389711615063e-02 1.746417233614e-04 7.883129064009e+00
9.340000000000e+02 -8.395552880258e-02 1.744834764562e-04 7.918799878687e+00
9.342500000000e+02 -8.402897191504e-02 1.741084761742e-04 7.953454734728e+00
9.345000000000e+02 -8.411669028864e-02 1.735397468886e-04 7.987076528464e+00
9.347500000000e+02 -8.421553707867e-02 1.728062782146e-04 8.019649054969e+00
9.350000000000e+02 -8.432004396236e-02 1.719415887766e-04 8.051156994359e+00
9.352500000000e+02 -8.442276018067e-02 1.709819559521e-04 8.081585879071e+00
9.355000000000e+02 -8.451486321359e-02 1.699643452594e-04 8.110922054761e+00
9.357500000000e+02 -8.458699973037e-02 1.689241585426e-04 8.139152639820e+00
9.360000000000e+02 -8.463026243664e-02 1.678930178694e-04 8.166265457298e+00
9.362500000000e+02 -8.463717960582e-02 1.668968327813e-04 8.192248951464e+00
9.365000000000e+02 -8.460257460890e-02 1.659543935534e-04 8.217092100461e+00
9.367500000000e+02 -8.452414693248e-02 1.650767016350e-04 8.240784313757e+00
9.370000000000e+02 -8.440266322966e-02 1.642671577689e-04 8.263315337682e+00
9.372500000000e+02 -8.424170021241e-02 1.635226187273e-04 8.284675190471e+00
9.375000000000e+02 -8.404693909738e-02 1.628352266991e-04 8.304854126534e+00
9.377500000000e+02 -8.382509636591e-02 1.621947251328e-04 8.323842657185e+00
9.380000000000e+02 -8.358263381310e-02 1.615908340656e-04 8.341631631512e+00
9.382500000000e+02 -8.332444152820e-02 1.610156332575e-04 8.358212381253e+00
9.385000000000e+02 -8.305270165499e-02 1.604652427609e-04 8.373576921476e+00
9.387500000000e+02 -8.276613324774e-02 1.599406109974e-04 8.387718198994e+00
9.390000000000e+02 -8.245974668087e-02 1.594472854375e-04 8.400630358800e+00
9.392500000000e+02 -8.212517379250e-02 1.589941808598e-04 8.412309008189e+00
9.395000000000e+02 -8.175153704376e-02 1.585914774880e-04 8.422751447445e+00
9.397500000000e+02 -8.132673647758e-02 1.582479944393e-04 8.431956841835e+00
9.400000000000e+02 -8.083896375583e-02 1.579685661788e-04 8.439926315816e+00
9.402500000000e+02 -8.027821533936e-02 1.577517829919e-04 8.446662960055e+00
9.405000000000e+02 -7.963757218707e-02 1.575884389784e-04 8.452171755199e+00
9.407500000000e+02 -7.891406305075e-02 1.574610261068e-04 8.456459420350e+00
9.410000000000e+02 -7.810897636181e-02 1.573443765419e-04 8.459534212393e+00
9.412500000000e+02 -7.722759027800e-02 1.572073771560e-04 8.461405701639e+00
9.415000000000e+02 -7.627838558774e-02 1.570155183276e-04 8.462084543098e+00
9.417500000000e+02 -7.527186928314e-02 1.567338746611e-04 8.461582283193e+00
9.420000000000e+02 -7.421923053224e-02 1.563301613549e-04 8.459911200216e+00
9.422500000000e+02 -7.313103778130e-02 1.557773158666e-04 8.457084210805e+00
9.425000000000e+02 -7.201620966712e-02 1.550552457897e-04 8.453114817055e+00
9.427500000000e+02 -7.088140193611e-02 1.541516267143e-04 8.448017111818e+00
9.430000000000e+02 -6.973091084189e-02 1.530616687903e-04 8.441805795142e+00
9.432500000000e+02 -6.856706549945e-02 1.517869725981e-04 8.434496211485e+00
9.435000000000e+02 -6.739103106678e-02 1.503337825094e-04 8.426104352563e+00
9.437500000000e+02 -6.620384561765e-02 1.487109777654e-04 8.416646842290e+00
9.440000000000e+02 -6.500750910401e-02 1.469282129042e-04 8.406140856223e+00
9.442500000000e+02 -6.380591338370e-02 1.449945182327e-04 8.394604009085e+00
9.445000000000e+02 -6.260546181428e-02 1.429176096354e-04 8.382054176682e+00
9.447500000000e+02 -6.141526033275e-02 1.407039843858e-04 8.368509301856e+00
9.450000000000e+02 -6.024685726317e-02 1.383596712921e-04 8.353987160908e+00
9.452500000000e+02 -5.911356701472e-02 1.358915977217e-04 8.338505139599e+00
9.455000000000e+02 -5.802949271670e-02 1.333092111292e-04 8.322080014535e+00
9.457500000000e+02 -5.700840108894e-02 1.306259629205e-04 8.304727760297e+00
9.460000000000e+02 -5.606262177199e-02 1.278604138895e-04 8.286463388583e+00
9.462500000000e+02 -5.520212887799e-02 1.250367238347e-04 8.267300831166e+00
9.465000000000e+02 -5.443392884519e-02 1.221844078733e-04 8.247252845515e+00
9.467500000000e+02 -5.376181554585e-02 1.193373678731e-04 8.226330966812e+00
9.470000000000e+02 -5.318649877677e-02 1.165323181566e-04 8.204545480341e+00
9.472500000000e+02 -5.270604896965e-02 1.138068563104e-04 8.181905416870e+00
9.475000000000e+02 -5.231655768195e-02 1.111974433886e-04 8.158418564894e+00
9.477500000000e+02 -5.201288847507e-02 1.087375267385e-04 8.134091496466e+00
9.480000000000e+02 -5.178939088402e-02 1.064562239956e-04 8.108929605200e+00
9.482500000000e+02 -5.164046980433e-02 1.043773996157e-04 8.082937156479e+00
9.485000000000e+02 -5.156093849222e-02 1.025193243539e-04 8.056117350310e+00
9.487500000000e+02 -5.154612685347e-02 1.008949781680e-04 8.028472403866e+00
9.490000000000e+02 -5.159176492786e-02 9.951274062936e-05 8.000003639415e+00
9.492500000000e+02 -5.169369380399e-02 9.837736082965e-05 7.970711601885e+00
9.495000000000e+02 -5.184748944527e-02 9.749075165066e-05 7.940596178087e+00
9.497500000000e+02 -5.204808535596e-02 9.685287809810e-05 7.909656737373e+00
9.500000000000e+02 -5.228947731501e-02 9.646227187537e-05 7.877892279962e+00
9.502500000000e+02 -5.256457374675e-02 9.631617206848e-05 7.845301587442e+00
9.505000000000e+02 -5.286521900913e-02 9.641033687183e-05 7.811883381147e+00
9.507500000000e+02 -5.318238980101e-02 9.673863745033e-05 7.777636477520e+00
9.510000000000e+02 -5.350653694104e-02 9.729252508428e-05 7.742559938126e+00
9.512500000000e+02 -5.382801463832e-02 9.806043341867e-05 7.706653214689e+00
9.515000000000e+02 -5.413753831469e-02 9.902739821646e-05 7.669916283815e+00
9.517500000000e+02 -5.442660595811e-02 1.001749507800e-04 7.632349770457e+00
9.520000000000e+02 -5.468783096845e-02 1.014812693743e-04 7.593955058216e+00
9.522500000000e+02 -5.491515164999e-02 1.029216989710e-04 7.554734384228e+00
9.525000000000e+02 -5.510390424786e-02 1.044695944181e-04 7.514690917192e+00
9.527500000000e+02 -5.525076754469e-02 1.060973715661e-04 7.473828816864e+00
9.530000000000e+02 -5.535360499319e-02 1.077776166214e-04 7.432153274182e+00
9.532500000000e+02 -5.541124161990e-02 1.094841733702e-04 7.389670531345e+00
9.535000000000e+02 -5.542321734849e-02 1.111930930304e-04 7.346387881960e+00
9.537500000000e+02 -5.538955572500e-02 1.128833552715e-04 7.302313652022e+00
9.540000000000e+02 -5.531057843686e-02 1.145373070792e-04 7.257457163254e+00
9.542500000000e+02 -5.518678375259e-02 1.161408042669e-04 7.211828680739e+00
9.545000000000e+02 -5.501879352354e-02 1.176830815000e-04 7.165439347479e+00
9.547500000000e+02 -5.480736063667e-02 1.191564025167e-04 7.118301108443e+00
9.550000000000e+02 -5.455341940136e-02 1.205555631554e-04 7.070426627024e+00
9.552500000000e+02 -5.425815590153e-02 1.218773253712e-04 7.021829196651e+00
9.555000000000e+02 -5.392307439547e-02 1.231198497684e-04 6.972522649946e+00
9.557500000000e+02 -5.355003952219e-02 1.242821999830e-04 6.922521269463e+00
9.560000000000e+02 -5.314127812156e-02 1.253639481572e-04 6.871839692654e+00
9.562500000000e+02 -5.269933946282e-02 1.263648459728e-04 6.820492837420e+00
9.565000000000e+02 -5.222700793760e-02 1.272846527301e-04 6.768495810635e+00
9.567500000000e+02 -5.172718634474e-02 1.281230143568e-04 6.715863847635e+00
9.570000000000e+02 -5.120275505766e-02 1.288793835301e-04 6.662612237337e+00
9.572500000000e+02 -5.065643148639e-02 1.295529590865e-04 6.608756280164e+00
9.575000000000e+02 -5.009063844452e-02 1.301426239257e-04 6.554311237339e+00
9.577500000000e+02 -4.950739966227e-02 1.306467629462e-04 6.499292306508e+00
9.580000000000e+02 -4.890826903590e-02 1.310631331599e-04 6.443714610187e+00
9.582500000000e+02 -4.829429619592e-02 1.313887039861e-04 6.387593188330e+00
9.585000000000e+02 -4.766602930328e-02 1.316193499997e-04 6.330943015610e+00
9.587500000000e+02 -4.702354791946e-02 1.317496593042e-04 6.273779031613e+00
9.590000000000e+02 -4.636651617108e-02 1.317727738460e-04 6.216116174416e+00
9.592500000000e+02 -4.569425032984e-02 1.316803082465e-04 6.157969440353e+00
9.595000000000e+02 -4.500578706179e-02 1.314623566241e-04 6.099353938981e+00
9.597500000000e+02 -4.429994961947e-02 1.311076382687e-04 6.040284970067e+00
9.600000000000e+02 -4.357540354246e-02 1.306036860954e-04 5.980778098070e+00
9.602500000000e+02 -4.283070162142e-02 1.299372228707e-04 5.920849231689e+00
9.605000000000e+02 -4.206432088554e-02 1.290946545991e-04 5.860514713183e+00
9.607500000000e+02 -4.127469158358e-02 1.280625608105e-04 5.799791400533e+00
9.610000000000e+02 -4.046022537595e-02 1.268282354331e-04 5.738696752980e+00
9.612500000000e+02 -3.961934678025e-02 1.253802297240e-04 5.677248913458e+00
9.615000000000e+02 -3.875053258012e-02 1.237088634674e-04 5.615466787440e+00
9.617500000000e+02 -3.785236233979e-02 1.218066818177e-04 5.553370116861e+00
9.620000000000e+02 -3.692358171493e-02 1.196688404170e-04 5.490979548674e+00
9.622500000000e+02 -3.596317633132e-02 1.172934040025e-04 5.428316693013e+00
9.625000000000e+02 -3.497045758925e-02 1.146815680494e-04 5.365404180447e+00
9.627500000000e+02 -3.394515090853e-02 1.118377925749e-04 5.302265703815e+00
9.630000000000e+02 -3.288748546370e-02 1.087698673361e-04 5.238926054557e+00
9.632500000000e+02 -3.179827846994e-02 1.054889210954e-04 5.175411149686e+00
9.635000000000e+02 -3.067900742863e-02 1.020093750411e-04 5.111748047543e+00
9.637500000000e+02 -2.953187010849e-02 9.834886464133e-05 5.047964958984e+00
9.640000000000e+02 -2.835982213544e-02 9.452812431071e-05 4.984091244161e+00
9.642500000000e+02 -2.716659806545e-02 9.057086698336e-05 4.920157405830e+00
9.645000000000e+02 -2.595670774338e-02 8.650359340348e-05 4.856195070881e+00
9.647500000000e+02 -2.473541569654e-02 8.235540942003e-05 4.792236966459e+00
9.650000000000e+02 -2.350869889129e-02 7.815782473045e-05 4.728316887656e+00
9.652500000000e+02 -2.228319052044e-02 7.394448894840e-05 4.664469657897e+00
9.655000000000e+02 -2.106610817440e-02 6.975089270495e-05 4.600731082190e+00
9.657500000000e+02 -1.986517119638e-02 6.561402601063e-05 4.537137894764e+00
9.660000000000e+02 -1.868850860977e-02 6.157198516207e-05 4.473727695335e+00
9.662500000000e+02 -1.754455924120e-02 5.766354413050e-05 4.410538883609e+00
9.665000000000e+02 -1.644196484967e-02 5.392768091131e-05 4.347610579118e+00
9.667500000000e+02 -1.538945759920e-02 5.040307660364e-05 4.284982537189e+00
9.670000000000e+02 -1.439574292591e-02 4.712759653114e-05 4.222695057702e+00
9.672500000000e+02 -1.346937560682e-02 4.413775393930e-05 4.160788877762e+00
9.675000000000e+02 -1.261863283151e-02 4.146818449266e-05 4.099305061723e+00
9.677500000000e+02 -1.185138445242e-02 3.915113901440e-05 4.038284883451e+00
9.680000000000e+02 -1.117495787111e-02 3.721599135051e-05 3.977769690661e+00
9.682500000000e+02 -1.059600483941e-02 3.568879379012e-05 3.917800769240e+00
9.685000000000e+02 -1.012037041057e-02 3.459187959787e-05 3.858419200976e+00
9.687500000000e+02 -9.752961893113e-03 3.394350011549e-05 3.799665703486e+00
9.690000000000e+02 -9.497628803446e-03 3.375753193494e-05 3.741580475961e+00
9.692500000000e+02 -9.357050540110e-03 3.404323168593e-05 3.684203034505e+00
9.695000000000e+02 -9.332637328028e-03 3.480504206607e-05 3.627572045605e+00
9.697500000000e+02 -9.424446861872e-03 3.604245805949e-05 3.571725157972e+00
9.700000000000e+02 -9.631118755601e-03 3.774994059691e-05 3.516698833117e+00
9.702500000000e+02 -9.949832304941e-03 3.991688738944e-05 3.462528185011e+00
9.705000000000e+02 -1.037628093558e-02 4.252763301282e-05 3.409246808584e+00
9.707500000000e+02 -1.090467546146e-02 4.556151500615e-05 3.356886627733e+00
9.710000000000e+02 -1.152776777984e-02 4.899297177632e-05 3.305477741009e+00
9.712500000000e+02 -1.223690123629e-02 5.279169514813e-05 3.255048283832e+00
9.715000000000e+02 -1.302207809559e-02 5.692282088768e-05 3.205624283308e+00
9.717500000000e+02 -1.387205601237e-02 6.134717246831e-05 3.157229545121e+00
9.720000000000e+02 -1.477445676393e-02 6.602153979182e-05 3.109885527809e+00
9.722500000000e+02 -1.571590021506e-02 7.089902803387e-05 3.063611252074e+00
9.725000000000e+02 -1.668214752631e-02 7.592943692533e-05 3.018423199963e+00
9.727500000000e+02 -1.765826428704e-02 8.105970710159e-05 2.974335248570e+00
9.730000000000e+02 -1.862879137168e-02 8.623440401123e-05 2.931358604018e+00
9.732500000000e+02 -1.957792609808e-02 9.139625176360e-05 2.889501751190e+00
9.735000000000e+02 -2.048971291697e-02 9.648671437831e-05 2.848770431606e+00
9.737500000000e+02 -2.134823568156e-02 1.014466078264e-04 2.809167619422e+00
9.740000000000e+02 -2.213781545346e-02 1.062167422963e-04 2.770693532399e+00
9.742500000000e+02 -2.284320637384e-02 1.107385954057e-04 2.733345648519e+00
9.745000000000e+02 -2.344978992820e-02 1.149549968593e-04 2.697118741386e+00
9.747500000000e+02 -2.394376414425e-02 1.188108113820e-04 2.662004943224e+00
9.750000000000e+02 -2.431232523890e-02 1.222536234255e-04 2.627993812684e+00
9.752500000000e+02 -2.454383931952e-02 1.252344012216e-04 2.595072430262e+00
9.755000000000e+02 -2.462800082126e-02 1.277081305791e-04 2.563225509768e+00
9.757500000000e+02 -2.455597747218e-02 1.296344226568e-04 2.532435521019e+00
9.760000000000e+02 -2.432053705165e-02 1.309780662980e-04 2.502682835076e+00
9.762500000000e+02 -2.391615446725e-02 1.317095226706e-04 2.473945882800e+00
9.765000000000e+02 -2.333910015764e-02 1.318053699412e-04 2.446201324659e+00
9.767500000000e+02 -2.258750386704e-02 1.312486491840e-04 2.419424237349e+00
9.770000000000e+02 -2.166139622154e-02 1.300291996571e-04 2.393588310388e+00
9.772500000000e+02 -2.056272422904e-02 1.281438343108e-04 2.368666053325e+00
9.775000000000e+02 -1.929534520395e-02 1.255964676480e-04 2.344629013469e+00
9.777500000000e+02 -1.786499252386e-02 1.223981584289e-04 2.321448001475e+00
9.780000000000e+02 -1.627921827953e-02 1.185670650997e-04 2.299093325090e+00
9.782500000000e+02 -1.454730968781e-02 1.141282755062e-04 2.277535025618e+00
9.785000000000e+02 -1.268018453053e-02 1.091136179238e-04 2.256743126635e+00
9.787500000000e+02 -1.069025957318e-02 1.035613293353e-04 2.236687875482e+00
9.790000000000e+02 -8.591301430603e-03 9.751566324218e-05 2.217339999612e+00
9.792500000000e+02 -6.398253749424e-03 9.102640507916e-05 2.198670950149e+00
9.795000000000e+02 -4.127048872116e-03 8.414832621884e-05 2.180653153597e+00
9.797500000000e+02 -1.794403166848e-03 7.694055918234e-05 2.163260261782e+00
9.800000000000e+02 5.824008606577e-04 6.946591140133e-05 2.146467386425e+00
9.802500000000e+02 2.985741240056e-03 6.179013348151e-05 2.130251338564e+00
9.805000000000e+02 5.397889814949e-03 5.398112902269e-05 2.114590851984e+00
9.807500000000e+02 7.801248708917e-03 4.610814477679e-05 2.099466802637e+00
9.810000000000e+02 1.017858473992e-02 3.824092440866e-05 2.084862400919e+00
9.812500000000e+02 1.251326118534e-02 3.044884832235e-05 2.070763385737e+00
9.815000000000e+02 1.478945929508e-02 2.280007013730e-05 2.057158181650e+00
9.817500000000e+02 1.699238979093e-02 1.536065992999e-05 2.044038046599e+00
9.820000000000e+02 1.910849010926e-02 8.193764803710e-06 2.031397195945e+00
9.822500000000e+02 2.112560097862e-02 1.358807054791e-06 2.019232888792e+00
9.825000000000e+02 2.303312648857e-02 -5.089283012460e-06 2.007545504037e+00
9.827500000000e+02 2.482216611596e-02 -1.110076842734e-05 1.996338567903e+00
9.830000000000e+02 2.648562631121e-02 -1.663175265307e-05 1.985618769206e+00
9.832500000000e+02 2.801829909602e-02 -2.164473740035e-05 1.975395923617e+00
9.835000000000e+02 2.941691737116e-02 -2.610910837009e-05 1.965682924138e+00
9.837500000000e+02 3.068017405373e-02 -3.000151365659e-05 1.956495639752e+00
9.840000000000e+02 3.180871678431e-02 -3.330615731470e-05 1.947852800844e+00
9.842500000000e+02 3.280510556604e-02 -3.601497203579e-05 1.939775834317e+00
9.845000000000e+02 3.367374647190e-02 -3.812769879688e-05 1.932288687229e+00
9.847500000000e+02 3.442079188542e-02 -3.965184424923e-05 1.925417609973e+00
9.850000000000e+02 3.505401593851e-02 -4.060253608534e-05 1.919190922377e+00
9.852500000000e+02 3.558266223233e-02 -4.100226266640e-05 1.913638751420e+00
9.855000000000e+02 3.601727345879e-02 -4.088051852724e-05 1.908792765061e+00
9.857500000000e+02 3.636949508446e-02 -4.027333518133e-05 1.904685874735e+00
9.860000000000e+02 3.665186858874e-02 -3.922272815163e-05 1.901351947053e+00
9.862500000000e+02 3.687760788500e-02 -3.777605931718e-05 1.898825499169e+00
9.865000000000e+02 3.706036765440e-02 -3.598531612545e-05 1.897141396218e+00
9.867500000000e+02 3.721400851153e-02 -3.390632717545e-05 1.896334558175e+00
9.870000000000e+02 3.735236167220e-02 -3.159792667673e-05 1.896439676026e+00
9.872500000000e+02 3.748899550799e-02 -2.912107506539e-05 1.897490933349e+00
9.875000000000e+02 3.763699257820e-02 -2.653795410471e-05 1.899521754053e+00
9.877500000000e+02 3.780873717943e-02 -2.391104927615e-05 1.902564565534e+00
9.880000000000e+02 3.801571838557e-02 -2.130223253544e-05 1.906650584946e+00
9.882500000000e+02 3.826835201537e-02 -1.877186006452e-05 1.911809632518e+00
9.885000000000e+02 3.857582349811e-02 -1.637789892378e-05 1.918069965869e+00
9.887500000000e+02 3.894595576794e-02 -1.417509204552e-05 1.925458146237e+00
9.890000000000e+02 3.938510327262e-02 -1.221417620464e-05 1.933998928824e+00
9.892500000000e+02 3.989807409316e-02 -1.054116038432e-05 1.943715180557e+00
9.895000000000e+02 4.048808150841e-02 -9.196685224783e-06 1.954627821676e+00
9.897500000000e+02 4.115672494110e-02 -8.215461382660e-06 1.966755792444e+00
9.900000000000e+02 4.190399984998e-02 -7.625799382266e-06 1.980116039549e+00
9.902500000000e+02 4.272833649634e-02 -7.449247232089e-06 1.994723522986e+00
9.905000000000e+02 4.362666469110e-02 -7.700321995513e-06 2.010591236519e+00
9.907500000000e+02 4.459450424029e-02 -8.386357124163e-06 2.027730242462e+00
9.910000000000e+02 4.562607832040e-02 -9.507457900598e-06 2.046149718526e+00
9.912500000000e+02 4.671444708031e-02 -1.105655809036e-05 2.065857006804e+00
9.915000000000e+02 4.785165974138e-02 -1.301959777167e-05 2.086857671648e+00
9.917500000000e+02 4.902892120061e-02 -1.537579509359e-05 2.109155562073e+00
9.920000000000e+02 5.023676987538e-02 -1.809801570241e-05 2.132752866038e+00
9.922500000000e+02 5.146526298715e-02 -2.115324318747e-05 2.157650171864e+00
9.925000000000e+02 5.270416485226e-02 -2.450313303196e-05 2.183846522280e+00
9.927500000000e+02 5.394313434764e-02 -2.810464354452e-05 2.211339465548e+00
9.930000000000e+02 5.517190794805e-02 -3.191073311767e-05 2.240125099720e+00
9.932500000000e+02 5.638047357308e-02 -3.587111158920e-05 2.270198121002e+00
9.935000000000e+02 5.755923504828e-02 -3.993303347102e-05 2.301551849477e+00
9.937500000000e+02 5.869916105729e-02 -4.404211642969e-05 2.334178265304e+00
9.940000000000e+02 5.979191688677e-02 -4.814318101454e-05 2.368068043520e+00
9.942500000000e+02 6.082998106145e-02 -5.218112063649e-05 2.403210563385e+00
9.945000000000e+02 6.180673652105e-02 -5.610166322084e-05 2.439593948202e+00
9.947500000000e+02 6.271654587757e-02 -5.985221822061e-05 2.477205068011e+00
9.950000000000e+02 6.355479846805e-02 -6.338263254915e-05 2.516029575688e+00
9.952500000000e+02 6.431793875020e-02 -6.664590321306e-05 2.556051920153e+00
9.955000000000e+02 6.500347298029e-02 -6.959883340835e-05 2.597255360351e+00
9.957500000000e+02 6.560995055497e-02 -7.220260960095e-05 2.639622003794e+00
9.960000000000e+02 6.613693321658e-02 -7.442331488744e-05 2.683132811988e+00
9.962500000000e+02 6.658494009177e-02 -7.623233828102e-05 2.727767645333e+00
9.965000000000e+02 6.695538559148e-02 -7.760671303916e-05 2.773505273298e+00
9.967500000000e+02 6.725049785583e-02 -7.852934102479e-05 2.820323423742e+00
9.970000000000e+02 6.747323452490e-02 -7.898914066171e-05 2.868198800103e+00
9.972500000000e+02 6.762718690612e-02 -7.898108623305e-05 2.917107123431e+00
9.975000000000e+02 6.771647995267e-02 -7.850615349012e-05 2.967023175724e+00
9.977500000000e+02 6.774567440457e-02 -7.757118645554e-05 3.017920824501e+00
9.980000000000e+02 6.771966580604e-02 -7.618866696393e-05 3.069773068501e+00
9.982500000000e+02 6.764358690289e-02 -7.437640603816e-05 3.122552083534e+00
9.985000000000e+02 6.752271846382e-02 -7.215717446432e-05 3.176229249221e+00
9.987500000000e+02 6.736240253878e-02 -6.955826023278e-05 3.230775197486e+00
9.990000000000e+02 6.716796492009e-02 -6.661097870106e-05 3.286159850071e+00
9.992500000000e+02 6.694464475781e-02 -6.335013936190e-05 3.342352457961e+00
9.995000000000e+02 6.669753180370e-02 -5.981347963466e-05 3.399321640574e+00
9.997500000000e+02 6.643151115251e-02 -5.604107089988e-05 3.457035424804e+00
1.000000000000e+03 6.615121523380e-02 -5.207474045030e-05 3.515461284083e+00
1.000250000000e+03 6.586098282764e-02 -4.795746808522e-05 3.574566177734e+00
1.000500000000e+03 6.556482486056e-02 -4.373277538433e-05 3.634316590940e+00
1.000750000000e+03 6.526639678150e-02 -3.944415277021e-05 3.694678575495e+00
1.001000000000e+03 6.496897723393e-02 -3.513450454756e-05 3.755617792066e+00
1.001250000000e+03 6.467545275095e-02 -3.084562103933e-05 3.817099553740e+00
1.001500000000e+03 6.438830823287e-02 -2.661768439247e-05 3.879088870000e+00
1.001750000000e+03 6.410962214603e-02 -2.248881536002e-05 3.941550499713e+00
1.002000000000e+03 6.384106786106e-02 -1.849466099904e-05 4.004448990307e+00
1.002250000000e+03 6.358391791652e-02 -1.466803265746e-05 4.067748738458e+00
1.002500000000e+03 6.333905344507e-02 -1.103858908125e-05 4.131414038356e+00
1.002750000000e+03 6.310697694587e-02 -7.632569684640e-06 4.195409133734e+00
1.003000000000e+03 6.288782767286e-02 -4.472584943710e-06 4.259698279440e+00
1.003250000000e+03 6.268140022684e-02 -1.577443995537e-06 4.324245794710e+00
1.003500000000e+03 6.248716520918e-02 1.037956442601e-06 4.389016119020e+00
1.003750000000e+03 6.230429130342e-02 3.362705185195e-06 4.453973873155e+00
1.004000000000e+03 6.213166977153e-02 5.389907052761e-06 4.519083911748e+00
1.004250000000e+03 6.196794039799e-02 7.116663858886e-06 4.584311381625e+00
1.004500000000e+03 6.181152083086e-02 8.544028447244e-06 4.649621772775e+00
1.004750000000e+03 6.166063874184e-02 9.676913760331e-06 4.714980970861e+00
1.005000000000e+03 6.151336950756e-02 1.052398066578e-05 4.780355304130e+00
1.005250000000e+03 6.136767922914e-02 1.109748843428e-05 4.845711588473e+00
1.005500000000e+03 6.122147501837e-02 1.141312174985e-05 4.911017168358e+00
1.005750000000e+03 6.107266237014e-02 1.148978618287e-05 4.976239952888e+00
1.006000000000e+03 6.091921119944e-02 1.134937694863e-05 5.041348450221e+00
1.006250000000e+03 6.075922881472e-02 1.101651458363e-05 5.106311796281e+00
1.006500000000e+03 6.059103972801e-02 1.051825663859e-05 5.171099781148e+00
1.006750000000e+03 6.041326921113e-02 9.883810389050e-06 5.235682871682e+00
1.007000000000e+03 6.022492784058e-02 9.144120925481e-06 5.300032235001e+00
1.007250000000e+03 6.002549057151e-02 8.331479438822e-06 5.364119754071e+00
1.007500000000e+03 5.981496825929e-02 7.479092693941e-06 5.427918048511e+00
1.007750000000e+03 5.959396506279e-02 6.620606119945e-06 5.491400492467e+00
1.008000000000e+03 5.936371840387e-02 5.789591748906e-06 5.554541233725e+00
1.008250000000e+03 5.912611811494e-02 5.019010350688e-06 5.617315214112e+00
1.008500000000e+03 5.888370249095e-02 4.340651639179e-06 5.679698191642e+00
1.008750000000e+03 5.863963012859e-02 3.784586679989e-06 5.741666764568e+00
1.009000000000e+03 5.839762770306e-02 3.378561257456e-06 5.803198398742e+00
1.009250000000e+03 5.816191339575e-02 3.147461454078e-06 5.864271449203e+00
1.009500000000e+03 5.793710112033e-02 3.112835434471e-06 5.924865198997e+00
1.009750000000e+03 5.772808231930e-02 3.292423324475e-06 5.984959876089e+00
1.010000000000e+03 5.753989438383e-02 3.699743145680e-06 6.044536694451e+00
1.010250000000e+03 5.737757142978e-02 4.343762236403e-06 6.103577869473e+00
1.010500000000e+03 5.724598626982e-02 5.228632105392e-06 6.162066657209e+00
1.010750000000e+03 5.714967923930e-02 6.353516592228e-06 6.219987366359e+00
1.011000000000e+03 5.709268246744e-02 7.712491844586e-06 6.277325391875e+00
1.011250000000e+03 5.707833744717e-02 9.294541643778e-06 6.334067229953e+00
1.011500000000e+03 5.710911185240e-02 1.108364080771e-05 6.390200490276e+00
1.011750000000e+03 5.718642277604e-02 1.305892336956e-05 6.445713919259e+00
1.012000000000e+03 5.731047044863e-02 1.519495382249e-05 6.500597403734e+00
1.012250000000e+03 5.748009514615e-02 1.746209424802e-05 6.554841979690e+00
1.012500000000e+03 5.769266661548e-02 1.982698074127e-05 6.608439826825e+00
1.012750000000e+03 5.794402208686e-02 2.225310362519e-05 6.661384271910e+00
1.013000000000e+03 5.822846179890e-02 2.470150599260e-05 6.713669769857e+00
1.013250000000e+03 5.853881635222e-02 2.713158750783e-05 6.765291883471e+00
1.013500000000e+03 5.886659297179e-02 2.950201135493e-05 6.816247252054e+00
1.013750000000e+03 5.920220407787e-02 3.177169261526e-05 6.866533548920e+00
1.014000000000e+03 5.953527519815e-02 3.390082010873e-05 6.916149427281e+00
1.014250000000e+03 5.985502181002e-02 3.585193047803e-05 6.965094454117e+00
1.014500000000e+03 6.015067706500e-02 3.759091542785e-05 7.013369032430e+00
1.014750000000e+03 6.041194574737e-02 3.908798546698e-05 7.060974312102e+00
1.015000000000e+03 6.062945771787e-02 4.031849161037e-05 7.107912095817e+00
1.015250000000e+03 6.079518627374e-02 4.126357543469e-05 7.154184730092e+00
1.015500000000e+03 6.090281017037e-02 4.191059992514e-05 7.199795001188e+00
1.015750000000e+03 6.094799132014e-02 4.225333625821e-05 7.244746025729e+00
1.016000000000e+03 6.092855453529e-02 4.229192469027e-05 7.289041144268e+00
1.016250000000e+03 6.084456174006e-02 4.203262171024e-05 7.332683819493e+00
1.016500000000e+03 6.069828260095e-02 4.148731236117e-05 7.375677540959e+00
1.016750000000e+03 6.049406949110e-02 4.067284825909e-05 7.418025737919e+00
1.017000000000e+03 6.023815588293e-02 3.961026670474e-05 7.459731700975e+00
1.017250000000e+03 5.993839000358e-02 3.832391641656e-05 7.500798513081e+00
1.017500000000e+03 5.960392843216e-02 3.684055343406e-05 7.541228987527e+00
1.017750000000e+03 5.924489895000e-02 3.518841605965e-05 7.581025616603e+00
1.018000000000e+03 5.887204808480e-02 3.339635457661e-05 7.620190525833e+00
1.018250000000e+03 5.849637771007e-02 3.149300699781e-05 7.658725434048e+00
1.018500000000e+03 5.812877459989e-02 2.950600000151e-05 7.696631624666e+00
1.018750000000e+03 5.777963743375e-02 2.746127141690e-05 7.733909916633e+00
1.019000000000e+03 5.745850657010e-02 2.538247337264e-05 7.770560649730e+00
1.019250000000e+03 5.717370860852e-02 2.329049931599e-05 7.806583667477e+00
1.019500000000e+03 5.693203450399e-02 2.120314222551e-05 7.841978315331e+00
1.019750000000e+03 5.673847494605e-02 1.913492632646e-05 7.876743434535e+00
1.020000000000e+03 5.659604293287e-02 1.709712545159e-05 7.910877365551e+00
1.020250000000e+03 5.650571092743e-02 1.509800161184e-05 7.944377947741e+00
1.020500000000e+03 5.646648590767e-02 1.314327608729e-05 7.977242520952e+00
1.020750000000e+03 5.647563135868e-02 1.123662890384e-05 8.009467912577e+00
1.021000000000e+03 5.652903186689e-02 9.380576395490e-06 8.041050422912e+00
1.021250000000e+03 5.662167318220e-02 7.577430995442e-06 8.071985794198e+00
1.021500000000e+03 5.674819329562e-02 5.830100856252e-06 8.102269166429e+00
1.021750000000e+03 5.690344386903e-02 4.142871764701e-06 8.131895019071e+00
1.022000000000e+03 5.708299273804e-02 2.522007800626e-06 8.160857100435e+00
1.022250000000e+03 5.728349902062e-02 9.760895800237e-07 8.189148348374e+00
1.022500000000e+03 5.750290353892e-02 -4.839624871411e-07 8.216760807533e+00
1.022750000000e+03 5.774039829086e-02 -1.845186126059e-06 8.243685549684e+00
1.023000000000e+03 5.799616701770e-02 -3.093247465946e-06 8.269912604159e+00
1.023250000000e+03 5.827092077150e-02 -4.213281992044e-06 8.295430904955e+00
1.023500000000e+03 5.856528247287e-02 -5.190855135867e-06 8.320228260010e+00
1.023750000000e+03 5.887909801125e-02 -6.012977675329e-06 8.344291346113e+00
1.024000000000e+03 5.921076584333e-02 -6.669001372112e-06 8.367605728859e+00
1.024250000000e+03 5.955667571944e-02 -7.151221659674e-06 8.390155914455e+00
1.024500000000e+03 5.991084196640e-02 -7.455233151404e-06 8.411925408296e+00
1.024750000000e+03 6.026477956077e-02 -7.579919743289e-06 8.432896800672e+00
1.025000000000e+03 6.060764595185e-02 -7.527074285252e-06 8.453051858307e+00
1.025250000000e+03 6.092664091934e-02 -7.300752955020e-06 8.472371603381e+00
1.025500000000e+03 6.120760490076e-02 -6.906421890607e-06 8.490836402448e+00
1.025750000000e+03 6.143576470429e-02 -6.350049171239e-06 8.508426026076e+00
1.026000000000e+03 6.159652763949e-02 -5.637222206645e-06 8.525119711685e+00
1.026250000000e+03 6.167626655121e-02 -4.772434958528e-06 8.540896199697e+00
1.026500000000e+03 6.166300836983e-02 -3.758569128320e-06 8.555733776522e+00
1.026750000000e+03 6.154700281137e-02 -2.596666433319e-06 8.569610304267e+00
1.027000000000e+03 6.132113085966e-02 -1.285947113072e-06 8.582503264164e+00
1.027250000000e+03 6.098115956427e-02 1.759350660713e-07 8.594389809866e+00
1.027500000000e+03 6.052586621842e-02 1.792432027720e-06 8.605246832124e+00
1.027750000000e+03 5.995704011256e-02 3.567526319581e-06 8.615051045434e+00
1.028000000000e+03 5.927939745712e-02 5.505106764586e-06 8.623779087446e+00
1.028250000000e+03 5.850041529527e-02 7.608282664356e-06 8.631407630990e+00
1.028500000000e+03 5.763010102216e-02 9.878660578722e-06 8.637913501364e+00
1.028750000000e+03 5.668067577113e-02 1.231567619270e-05 8.643273795227e+00
1.029000000000e+03 5.566617154528e-02 1.491593016642e-05 8.647465994261e+00
1.029250000000e+03 5.460192715244e-02 1.767254872451e-05 8.650468071135e+00
1.029500000000e+03 5.350398487495e-02 2.057459760271e-05 8.652258586995e+00
1.029750000000e+03 5.238840942767e-02 2.360661392756e-05 8.652816782724e+00
1.030000000000e+03 5.127057552109e-02 2.674823554644e-05 8.652122668650e+00
1.030250000000e+03 5.016449187992e-02 2.997404535032e-05 8.650157118509e+00
1.030500000000e+03 4.908224203559e-02 3.325380151181e-05 8.646901972772e+00
1.030750000000e+03 4.803362149530e-02 3.655309630024e-05 8.642340154494e+00
1.031000000000e+03 4.702603541664e-02 3.983427631912e-05 8.636455797909e+00
1.031250000000e+03 4.606469159953e-02 4.305770187285e-05 8.629234386537e+00
1.031500000000e+03 4.515308338764e-02 4.618336876791e-05 8.620662895756e+00
1.031750000000e+03 4.429371205901e-02 4.917267641147e-05 8.610729921358e+00
1.032000000000e+03 4.348895443529e-02 5.199018903243e-05 8.599425809140e+00
1.032250000000e+03 4.274194923238e-02 5.460518525113e-05 8.586742735748e+00
1.032500000000e+03 4.205735730185e-02 5.699283636740e-05 8.572674772002e+00
1.032750000000e+03 4.144185593756e-02 5.913485981307e-05 8.557217910184e+00
1.033000000000e+03 4.090425929939e-02 6.101954458135e-05 8.540370037494e+00
1.033250000000e+03 4.045519532011e-02 6.264117525753e-05 8.522130908737e+00
1.033500000000e+03 4.010634684173e-02 6.399888684089e-05 8.502502071825e+00
1.033750000000e+03 3.986931553063e-02 6.509515821196e-05 8.481486821277e+00
1.034000000000e+03 3.975424901886e-02 6.593412923608e-05 8.459090133729e+00
1.034250000000e+03 3.976840044337e-02 6.651996367918e-05 8.435318662027e+00
1.034500000000e+03 3.991483115887e-02 6.685551843777e-05 8.410180735397e+00
1.034750000000e+03 4.019144046128e-02 6.694164281981e-05 8.383686432226e+00
1.035000000000e+03 4.059048322314e-02 6.677708620315e-05 8.355847673522e+00
1.035250000000e+03 4.109866211565e-02 6.635905905308e-05 8.326678348178e+00
1.035500000000e+03 4.169780384642e-02 6.568442679863e-05 8.296194473457e+00
1.035750000000e+03 4.236605236578e-02 6.475139115658e-05 8.264414332288e+00
1.036000000000e+03 4.307943286041e-02 6.356129910118e-05 8.231358595967e+00
1.036250000000e+03 4.381359314667e-02 6.212041154705e-05 8.197050400168e+00
1.036500000000e+03 4.454550382547e-02 6.044141457051e-05 8.161515359672e+00
1.036750000000e+03 4.525490660510e-02 5.854434980940e-05 8.124781502570e+00
1.037000000000e+03 4.592533725698e-02 5.645685913810e-05 8.086879146236e+00
1.037250000000e+03 4.654461219955e-02 5.421367454764e-05 8.047840686336e+00
1.037500000000e+03 4.710474302994e-02 5.185540972660e-05 8.007700337988e+00
1.037750000000e+03 4.760132406898e-02 4.942678441480e-05 7.966493837241e+00
1.038000000000e+03 4.803250953134e-02 4.697449348182e-05 7.924258126035e+00
1.038250000000e+03 4.839775106058e-02 4.454496004105e-05 7.881031042651e+00
1.038500000000e+03 4.869649546452e-02 4.218224427274e-05 7.836851036290e+00
1.038750000000e+03 4.892704265692e-02 3.992632976585e-05 7.791756919972e+00
1.039000000000e+03 4.908573525600e-02 3.781194470853e-05 7.745787670713e+00
1.039250000000e+03 4.916659583205e-02 3.586802798716e-05 7.698982270592e+00
1.039500000000e+03 4.916146633923e-02 3.411782694676e-05 7.651379602765e+00
1.039750000000e+03 4.906061566185e-02 3.257948876026e-05 7.603018360639e+00
1.040000000000e+03 4.885373248890e-02 3.126706421350e-05 7.553936991453e+00
1.040250000000e+03 4.853114898019e-02 3.019163775572e-05 7.504173626199e+00
1.040500000000e+03 4.808512997892e-02 2.936250181240e-05 7.453766008396e+00
1.040750000000e+03 4.751104737972e-02 2.878807581441e-05 7.402751400875e+00
1.041000000000e+03 4.680828103261e-02 2.847648184384e-05 7.351166458909e+00
1.041250000000e+03 4.598073716773e-02 2.843569113034e-05 7.299047089957e+00
1.041500000000e+03 4.503691459691e-02 2.867324423175e-05 7.246428282418e+00
1.041750000000e+03 4.398952346963e-02 2.919558899792e-05 7.193343935596e+00
1.042000000000e+03 4.285470489922e-02 3.000715867646e-05 7.139826685384e+00
1.042250000000e+03 4.165095554212e-02 3.110933311165e-05 7.085907745691e+00
1.042500000000e+03 4.039789155382e-02 3.249944048445e-05 7.031616780528e+00
1.042750000000e+03 3.911499479599e-02 3.416995422140e-05 6.976981805026e+00
1.043000000000e+03 3.782048215469e-02 3.610800400333e-05 6.922029124634e+00
1.043250000000e+03 3.653041424092e-02 3.829527177698e-05 6.866783317737e+00
1.043500000000e+03 3.525811848078e-02 4.070829513669e-05 6.811267248452e+00
1.043750000000e+03 3.401396241167e-02 4.331914492101e-05 6.755502112731e+00
1.044000000000e+03 3.280546340884e-02 4.609641266770e-05 6.699507502751e+00
1.044250000000e+03 3.163768369739e-02 4.900635983884e-05 6.643301494003e+00
1.044500000000e+03 3.051382474417e-02 5.201413698591e-05 6.586900733697e+00
1.044750000000e+03 2.943592154293e-02 5.508493678663e-05 6.530320536292e+00
1.045000000000e+03 2.840553179749e-02 5.818497160129e-05 6.473574978991e+00
1.045250000000e+03 2.742432650345e-02 6.128220444482e-05 6.416676996846e+00
1.045500000000e+03 2.649451005411e-02 6.434679456724e-05 6.359638478604e+00
1.045750000000e+03 2.561902734749e-02 6.735125674001e-05 6.302470365023e+00
1.046000000000e+03 2.480154739698e-02 7.027038269727e-05 6.245182753124e+00
1.046250000000e+03 2.404624586698e-02 7.308097658421e-05 6.187785003609e+00
1.046500000000e+03 2.335742877888e-02 7.576150600322e-05 6.130285865232e+00
1.046750000000e+03 2.273906762757e-02 7.829172002946e-05 6.072693596250e+00
1.047000000000e+03 2.219431080560e-02 8.065234996252e-05 6.015016103232e+00
1.047250000000e+03 2.172504887997e-02 8.282490943884e-05 5.957261074288e+00
1.047500000000e+03 2.133158741844e-02 8.479167023587e-05 5.899436120101e+00
1.047750000000e+03 2.101247469678e-02 8.653577932957e-05 5.841548904312e+00
1.048000000000e+03 2.076450057369e-02 8.804153298264e-05 5.783607269538e+00
1.048250000000e+03 2.058286598540e-02 8.929474861716e-05 5.725619349909e+00
1.048500000000e+03 2.046150006195e-02 9.028317391865e-05 5.667593668488e+00
1.048750000000e+03 2.039348432723e-02 9.099689664518e-05 5.609539219459e+00
1.049000000000e+03 2.037153634746e-02 9.142866995374e-05 5.551465533887e+00
1.049250000000e+03 2.038849912979e-02 9.157413511043e-05 5.493382728604e+00
1.049500000000e+03 2.043778784727e-02 9.143188016222e-05 5.435301542724e+00
1.049750000000e+03 2.051375261401e-02 9.100335147696e-05 5.377233358608e+00
1.050000000000e+03 2.061192951585e-02 9.029259973542e-05 5.319190215829e+00
1.050250000000e+03 2.072916583903e-02 8.930590998457e-05 5.261184812009e+00
1.050500000000e+03 2.086362035243e-02 8.805133249484e-05 5.203230498681e+00
1.050750000000e+03 2.101465217854e-02 8.653817200363e-05 5.145341270890e+00
1.051000000000e+03 2.118262167586e-02 8.477649101646e-05 5.087531745690e+00
1.051250000000e+03 2.136863320419e-02 8.277665640394e-05 5.029817137700e+00
1.051500000000e+03 2.157425165226e-02 8.054897986198e-05 4.972213224437e+00
1.051750000000e+03 2.180122302096e-02 7.810347377549e-05 4.914736302467e+00
1.052000000000e+03 2.205122518422e-02 7.544972985327e-05 4.857403137059e+00
1.052250000000e+03 2.232566665434e-02 7.259691575631e-05 4.800230894788e+00
1.052500000000e+03 2.262554481999e-02 6.955395129368e-05 4.743237072467e+00
1.052750000000e+03 2.295136514934e-02 6.632971690418e-05 4.686439412801e+00
1.053000000000e+03 2.330311674228e-02 6.293330442037e-05 4.629855811953e+00
1.053250000000e+03 2.368029324386e-02 5.937434718828e-05 4.573504219875e+00
1.053500000000e+03 2.408194450844e-02 5.566333327431e-05 4.517402534620e+00
1.053750000000e+03 2.450674410246e-02 5.181188941220e-05 4.461568499021e+00
1.054000000000e+03 2.495305474584e-02 4.783302878392e-05 4.406019587570e+00
1.054250000000e+03 2.541898194987e-02 4.374133493756e-05 4.350772904357e+00
1.054500000000e+03 2.590240529109e-02 3.955302577321e-05 4.295845086163e+00
1.054750000000e+03 2.640098038400e-02 3.528600056787e-05 4.241252202239e+00
1.055000000000e+03 2.691211558717e-02 3.095982411333e-05 4.187009676533e+00
1.055250000000e+03 2.743292254831e-02 2.659563451921e-05 4.133132209309e+00
1.055500000000e+03 2.796014954511e-02 2.221601285629e-05 4.079633708917e+00
1.055750000000e+03 2.849010785970e-02 1.784481745346e-05 4.026527243690e+00
1.056000000000e+03 2.901859773515e-02 1.350701513608e-05 3.973824989074e+00
1.056250000000e+03 2.954084790753e-02 9.228488382057e-06 3.921538199714e+00
1.056500000000e+03 3.005147393048e-02 5.035848192919e-06 3.869677175299e+00
1.056750000000e+03 3.054446492888e-02 9.562369270300e-07 3.818251249399e+00
1.057000000000e+03 3.101320153831e-02 -2.982867307016e-06 3.767268771820e+00
1.057250000000e+03 3.145050764592e-02 -6.753857148711e-06 3.716737112218e+00
1.057500000000e+03 3.184873547006e-02 -1.032921590521e-05 3.666662658461e+00
1.057750000000e+03 3.219988042377e-02 -1.368175905564e-05 3.617050831073e+00
1.058000000000e+03 3.249572025704e-02 -1.678489900189e-05 3.567906104507e+00
1.058250000000e+03 3.272797481768e-02 -1.961294150640e-05 3.519232030880e+00
1.058500000000e+03 3.288847639346e-02 -2.214141245999e-05 3.471031278710e+00
1.058750000000e+03 3.296934408667e-02 -2.434741195489e-05 3.423305679609e+00
1.059000000000e+03 3.296315933481e-02 -2.621000061720e-05 3.376056279740e+00
1.059250000000e+03 3.286313063984e-02 -2.771059349019e-05 3.329283405450e+00
1.059500000000e+03 3.266324711346e-02 -2.883336433054e-05 3.282986734788e+00
1.059750000000e+03 3.235841550893e-02 -2.956563732431e-05 3.237165377550e+00
1.060000000000e+03 3.194457882827e-02 -2.989829214931e-05 3.191817962142e+00
1.060250000000e+03 3.141881211909e-02 -2.982607412225e-05 3.146942728433e+00
1.060500000000e+03 3.077940285350e-02 -2.934790950676e-05 3.102537625055e+00
1.060750000000e+03 3.002590546611e-02 -2.846714367691e-05 3.058600410615e+00
1.061000000000e+03 2.915917899062e-02 -2.719171049159e-05 3.015128757139e+00
1.061250000000e+03 2.818140585108e-02 -2.553422468768e-05 2.972120355864e+00
1.061500000000e+03 2.709609022945e-02 -2.351198528033e-05 2.929573022087e+00
1.061750000000e+03 2.590804544200e-02 -2.114691045890e-05 2.887484805570e+00
1.062000000000e+03 2.462335739053e-02 -1.846536035491e-05 2.845854095336e+00
1.062250000000e+03 2.324934010836e-02 -1.549790149211e-05 2.804679733276e+00
1.062500000000e+03 2.179446882841e-02 -1.227896938799e-05 2.763961121179e+00
1.062750000000e+03 2.026830210440e-02 -8.846469632950e-06 2.723698334687e+00
1.063000000000e+03 1.868138734764e-02 -5.241307975606e-06 2.683892239524e+00
1.063250000000e+03 1.704514843924e-02 -1.506853077538e-06 2.644544602910e+00
1.063500000000e+03 1.537176045336e-02 2.311642768260e-06 2.605658211924e+00
1.063750000000e+03 1.367400814497e-02 6.167668092000e-06 2.567236992332e+00
1.064000000000e+03 1.196512957372e-02 1.001411007670e-05 2.529286118627e+00
1.064250000000e+03 1.025864746785e-02 1.380393042974e-05 2.491812132704e+00
1.064500000000e+03 8.568189151784e-03 1.749085250707e-05 2.454823045565e+00
1.064750000000e+03 6.907296680579e-03 2.103004922668e-05 2.418328444735e+00
1.065000000000e+03 5.289232556129e-03 2.437881143560e-05 2.382339580098e+00
1.065250000000e+03 3.726780248259e-03 2.749720812284e-05 2.346869450378e+00
1.065500000000e+03 2.232047013938e-03 3.034870169469e-05 2.311932868378e+00
1.065750000000e+03 8.162722136921e-04 3.290071107964e-05 2.277546510888e+00
1.066000000000e+03 -5.103590547835e-04 3.512513550560e-05 2.243728958785e+00
1.066250000000e+03 -1.738886881139e-03 3.699880283534e-05 2.210500711563e+00
1.066500000000e+03 -2.861730492445e-03 3.850384381313e-05 2.177884182522e+00
1.066750000000e+03 -3.872826599558e-03 3.962799469098e-05 2.145903680746e+00
1.067000000000e+03 -4.767740507368e-03 4.036479944669e-05 2.114585364717e+00
1.067250000000e+03 -5.543753951255e-03 4.071373405837e-05 2.083957179108e+00
1.067500000000e+03 -6.199925115145e-03 4.068023159637e-05 2.054048770315e+00
1.067750000000e+03 -6.737120269550e-03 4.027561414599e-05 2.024891382604e+00
1.068000000000e+03 -7.158013173283e-03 3.951692638138e-05 1.996517731932e+00
1.068250000000e+03 -7.467059536107e-03 3.842669231024e-05 1.968961867841e+00
1.068500000000e+03 -7.670436726812e-03 3.703256897972e-05 1.942259011997e+00
1.068750000000e+03 -7.775957242377e-03 3.536693564399e-05 1.916445384541e+00
1.069000000000e+03 -7.792954565984e-03 3.346642080404e-05 1.891558016370e+00
1.069250000000e+03 -7.732141832589e-03 3.137133549963e-05 1.867634547945e+00
1.069500000000e+03 -7.605451116604e-03 2.912507304173e-05 1.844713022410e+00
1.069750000000e+03 -7.425847521420e-03 2.677346022920e-05 1.822831666677e+00
1.070000000000e+03 -7.207130347226e-03 2.436408255141e-05 1.802028672209e+00
1.070250000000e+03 -6.963716850316e-03 2.194558013752e-05 1.782341970593e+00
1.070500000000e+03 -6.710417993908e-03 1.956693606622e-05 1.763809011958e+00
1.070750000000e+03 -6.462206559298e-03 1.727676064575e-05 1.746466545749e+00
1.071000000000e+03 -6.233982357817e-03 1.512258987513e-05 1.730350408152e+00
1.071250000000e+03 -6.040338440529e-03 1.315019760090e-05 1.715495317058e+00
1.071500000000e+03 -5.895332514197e-03 1.140294451729e-05 1.701934679546e+00
1.071750000000e+03 -5.812265612323e-03 9.921158922843e-06 1.689700409188e+00
1.072000000000e+03 -5.803474759750e-03 8.741573227666e-06 1.678822761180e+00
1.072250000000e+03 -5.880138650151e-03 7.896799855162e-06 1.669330178223e+00
1.072500000000e+03 -6.052105111643e-03 7.414892524316e-06 1.661249157871e+00
1.072750000000e+03 -6.327736982333e-03 7.318958423014e-06 1.654604130009e+00
1.073000000000e+03 -6.713786044899e-03 7.626858166354e-06 1.649417357691e+00
1.073250000000e+03 -7.215289798103e-03 8.350964978449e-06 1.645708846858e+00
1.073500000000e+03 -7.835498992792e-03 9.498020026033e-06 1.643496276054e+00
1.073750000000e+03 -8.575834630111e-03 1.106907397014e-05 1.642794941319e+00
1.074000000000e+03 -9.435872534366e-03 1.305948905009e-05 1.643617708388e+00
1.074250000000e+03 -1.041336074260e-02 1.545904306621e-05 1.645974983266e+00
1.074500000000e+03 -1.150426494682e-02 1.825210802806e-05 1.649874689587e+00
1.074750000000e+03 -1.270284383339e-02 2.141791383586e-05 1.655322260111e+00
1.075000000000e+03 -1.400174947122e-02 2.493087533503e-05 1.662320628554e+00
1.075250000000e+03 -1.539215497443e-02 2.876099993937e-05 1.670870236399e+00
1.075500000000e+03 -1.686390383575e-02 3.287435213925e-05 1.680969042225e+00
1.075750000000e+03 -1.840567954250e-02 3.723356826937e-05 1.692612536455e+00
1.076000000000e+03 -2.000519214338e-02 4.179845302232e-05 1.705793765788e+00
1.076250000000e+03 -2.164937836936e-02 4.652658343995e-05 1.720503353757e+00
1.076500000000e+03 -2.332461227207e-02 5.137394097099e-05 1.736729534401e+00
1.076750000000e+03 -2.501692147633e-02 5.629557426470e-05 1.754458191067e+00
1.077000000000e+03 -2.671220780876e-02 6.124626916199e-05 1.773672892712e+00
1.077250000000e+03 -2.839646494547e-02 6.618123001184e-05 1.794354948340e+00
1.077500000000e+03 -3.005599320240e-02 7.105673708929e-05 1.816483459426e+00
1.077750000000e+03 -3.167760510768e-02 7.583078523229e-05 1.840035385200e+00
1.078000000000e+03 -3.324882128965e-02 8.046370117096e-05 1.864985612768e+00
1.078250000000e+03 -3.475804911816e-02 8.491866259996e-05 1.891307043133e+00
1.078500000000e+03 -3.619474705482e-02 8.916223619065e-05 1.918970681082e+00
1.078750000000e+03 -3.754956777935e-02 9.316483290622e-05 1.947945739501e+00
1.079000000000e+03 -3.881448146261e-02 9.690108615931e-05 1.978199752233e+00
1.079250000000e+03 -3.998287248510e-02 1.003501552900e-04 2.009698702304e+00
1.079500000000e+03 -4.104961423835e-02 1.034959564681e-04 2.042407157248e+00
1.079750000000e+03 -4.201111805049e-02 1.063273116236e-04 2.076288415848e+00
1.080000000000e+03 -4.286535318206e-02 1.088380051583e-04 2.111304667196e+00
1.080250000000e+03 -4.361184456170e-02 1.110267655808e-04 2.147417154948e+00
1.080500000000e+03 -4.425164059408e-02 1.128971516182e-04 2.184586352533e+00
1.080750000000e+03 -4.478725952329e-02 1.144573663557e-04 2.222772141731e+00
1.081000000000e+03 -4.522260853092e-02 1.157199856122e-04 2.261933997789e+00
1.081250000000e+03 -4.556288348782e-02 1.167016211190e-04 2.302031175516e+00
1.081500000000e+03 -4.581444572445e-02 1.174225127382e-04 2.343022897142e+00
1.081750000000e+03 -4.598468307562e-02 1.179060695803e-04 2.384868537918e+00
1.082000000000e+03 -4.608185424880e-02 1.181783596159e-04 2.427527808667e+00
1.082250000000e+03 -4.611492125546e-02 1.182675630182e-04 2.470960932322e+00
1.082500000000e+03 -4.609337358782e-02 1.182033989503e-04 2.515128812903e+00
1.082750000000e+03 -4.602704599524e-02 1.180165344159e-04 2.559993194559e+00
1.083000000000e+03 -4.592593463070e-02 1.177379885139e-04 2.605516809030e+00
1.083250000000e+03 -4.580001426660e-02 1.173985418397e-04 2.651663509360e+00
1.083500000000e+03 -4.565906044851e-02 1.170281619949e-04 2.698398389229e+00
1.083750000000e+03 -4.551247910214e-02 1.166554562723e-04 2.745687885481e+00
1.084000000000e+03 -4.536914699145e-02 1.163071602295e-04 2.793499863070e+00
1.084250000000e+03 -4.523726541883e-02 1.160076699815e-04 2.841803682668e+00
1.084500000000e+03 -4.512422980574e-02 1.157786290070e-04 2.890570248059e+00
1.084750000000e+03 -4.503651675888e-02 1.156385708840e-04 2.939772035998e+00
1.085000000000e+03 -4.497959094929e-02 1.156026286257e-04 2.989383105400e+00
1.085250000000e+03 -4.495783253528e-02 1.156823108878e-04 3.039379088782e+00
1.085500000000e+03 -4.497448607807e-02 1.158853478593e-04 3.089737165814e+00
1.085750000000e+03 -4.503163182734e-02 1.162156129056e-04 3.140436018316e+00
1.086000000000e+03 -4.513017840338e-02 1.166731118176e-04 3.191455770883e+00
1.086250000000e+03 -4.526987692127e-02 1.172540516290e-04 3.242777916180e+00
1.086500000000e+03 -4.544935507373e-02 1.179509711671e-04 3.294385228858e+00
1.086750000000e+03 -4.566617056842e-02 1.187529430034e-04 3.346261666582e+00
1.087000000000e+03 -4.591688127552e-02 1.196458339378e-04 3.398392264376e+00
1.087250000000e+03 -4.619713062534e-02 1.206126212756e-04 3.450763023052e+00
1.087500000000e+03 -4.650174654431e-02 1.216337593274e-04 3.503360790350e+00
1.087750000000e+03 -4.682485074121e-02 1.226875833279e-04 3.556173144941e+00
1.088000000000e+03 -4.715997723949e-02 1.237507510652e-04 3.609188275233e+00
1.088250000000e+03 -4.750019725297e-02 1.247987058578e-04 3.662394866481e+00
1.088500000000e+03 -4.783824891086e-02 1.258061567878e-04 3.715781985861e+00
1.088750000000e+03 -4.816666978027e-02 1.267475659014e-04 3.769338979675e+00
1.089000000000e+03 -4.847793049682e-02 1.275976332828e-04 3.823055374170e+00
1.089250000000e+03 -4.876456759563e-02 1.283317724068e-04 3.876920784740e+00
1.089500000000e+03 -4.901931457385e-02 1.289265687238e-04 3.930924839370e+00
1.089750000000e+03 -4.923522872277e-02 1.293602100392e-04 3.985057108226e+00
1.090000000000e+03 -4.940581215770e-02 1.296128835170e-04 4.039307043963e+00
1.090250000000e+03 -4.952512641678e-02 1.296671386377e-04 4.093663937188e+00
1.090500000000e+03 -4.958789736201e-02 1.295082040171e-04 4.148116878143e+00
1.090750000000e+03 -4.958960978105e-02 1.291242566460e-04 4.202654730803e+00
1.091000000000e+03 -4.952659005610e-02 1.285066446131e-04 4.257266117270e+00
1.091250000000e+03 -4.939607463678e-02 1.276500536088e-04 4.311939409208e+00
1.091500000000e+03 -4.919626531483e-02 1.265526225576e-04 4.366662732285e+00
1.091750000000e+03 -4.892636791684e-02 1.252160026007e-04 4.421423974461e+00
1.092000000000e+03 -4.858661509770e-02 1.236453648173e-04 4.476210801876e+00
1.092250000000e+03 -4.817827434305e-02 1.218493535949e-04 4.531010684111e+00
1.092500000000e+03 -4.770363819650e-02 1.198399897681e-04 4.585810920401e+00
1.092750000000e+03 -4.716600054249e-02 1.176325309108e-04 4.640598673957e+00
1.093000000000e+03 -4.656961759176e-02 1.152452832925e-04 4.695361008383e+00
1.093250000000e+03 -4.591965590462e-02 1.126993742234e-04 4.750084928362e+00
1.093500000000e+03 -4.522212740131e-02 1.100184867684e-04 4.804757421639e+00
1.093750000000e+03 -4.448381439522e-02 1.072285645326e-04 4.859365504509e+00
1.094000000000e+03 -4.371218488966e-02 1.043574880129e-04 4.913896268164e+00
1.094250000000e+03 -4.291530041123e-02 1.014347291097e-04 4.968336926537e+00
1.094500000000e+03 -4.210171719395e-02 9.849098880194e-05 5.022674864494e+00
1.094750000000e+03 -4.128038325227e-02 9.555782312015e-05 5.076897687035e+00
1.095000000000e+03 -4.046053158610e-02 9.266726332260e-05 5.130993268108e+00
1.095250000000e+03 -3.965157203315e-02 8.985143479084e-05 5.184949799420e+00
1.095500000000e+03 -3.886298197753e-02 8.714218113143e-05 5.238755838649e+00
1.095750000000e+03 -3.810419793490e-02 8.457070164633e-05 5.292400356385e+00
1.096000000000e+03 -3.738450822880e-02 8.216719562715e-05 5.345872782164e+00
1.096250000000e+03 -3.671294807861e-02 7.996052839357e-05 5.399163047843e+00
1.096500000000e+03 -3.609819740697e-02 7.797792004763e-05 5.452261628846e+00
1.096750000000e+03 -3.554848225641e-02 7.624465937281e-05 5.505159582739e+00
1.097000000000e+03 -3.507148003838e-02 7.478384756629e-05 5.557848582139e+00
1.097250000000e+03 -3.467422963951e-02 7.361615980619e-05 5.610320944536e+00
1.097500000000e+03 -3.436304664983e-02 7.275964461895e-05 5.662569654997e+00
1.097750000000e+03 -3.414344535807e-02 7.222956692826e-05 5.714588384512e+00
1.098000000000e+03 -3.402006734858e-02 7.203826515903e-05 5.766371497202e+00
1.098250000000e+03 -3.399661952786e-02 7.219504159137e-05 5.817914052964e+00
1.098500000000e+03 -3.407582183791e-02 7.270608837359e-05 5.869211799390e+00
1.098750000000e+03 -3.425936665489e-02 7.357443263134e-05 5.920261154626e+00
1.099000000000e+03 -3.454789111555e-02 7.479993512083e-05 5.971059180294e+00
1.099250000000e+03 -3.494096343035e-02 7.637934553928e-05 6.021603544074e+00
1.099500000000e+03 -3.543708515530e-02 7.830625548463e-05 6.071892474885e+00
1.099750000000e+03 -3.603370781600e-02 8.057118088264e-05 6.121924702126e+00
1.100000000000e+03 -3.672726648174e-02 8.316166293440e-05 6.171699391035e+00
1.100250000000e+03 -3.751322830995e-02 8.606238757375e-05 6.221216068485e+00
1.100500000000e+03 -3.838615470737e-02 8.925532790946e-05 6.270474538524e+00
1.100750000000e+03 -3.933977599912e-02 9.271994022386e-05 6.319474790047e+00
1.101000000000e+03 -4.036707739413e-02 9.643329261150e-05 6.368216904323e+00
1.101250000000e+03 -4.146039213970e-02 1.003703334033e-04 6.416700952356e+00
1.101500000000e+03 -4.261150061906e-02 1.045041235721e-04 6.464926889325e+00
1.101750000000e+03 -4.381173296842e-02 1.088061155195e-04 6.512894452035e+00
1.102000000000e+03 -4.505207237197e-02 1.132464203971e-04 6.560603048176e+00
1.102250000000e+03 -4.632325763136e-02 1.177940935227e-04 6.608051653931e+00
1.102500000000e+03 -4.761588339876e-02 1.224174191929e-04 6.655238705576e+00
1.102750000000e+03 -4.892049757494e-02 1.270841982284e-04 6.702162000730e+00
1.103000000000e+03 -5.022769608124e-02 1.317620157560e-04 6.748818596440e+00
1.103250000000e+03 -5.152821497493e-02 1.364184974680e-04 6.795204715460e+00
1.103500000000e+03 -5.281302030008e-02 1.410215533488e-04 6.841315656660e+00
1.103750000000e+03 -5.407339667735e-02 1.455395904597e-04 6.887145706959e+00
1.104000000000e+03 -5.530103321246e-02 1.499416997063e-04 6.932688062200e+00
1.104250000000e+03 -5.648810686869e-02 1.541978294301e-04 6.977934751628e+00
1.104500000000e+03 -5.762736176825e-02 1.582789406417e-04 7.022876568159e+00
1.104750000000e+03 -5.871218137906e-02 1.621571474374e-04 7.067503007483e+00
1.105000000000e+03 -5.973665358211e-02 1.658058622448e-04 7.111802209724e+00
1.105250000000e+03 -6.069562228970e-02 1.691999173841e-04 7.155760913361e+00
1.105500000000e+03 -6.158472486709e-02 1.723157281004e-04 7.199364415686e+00
1.105750000000e+03 -6.240041136264e-02 1.751314653121e-04 7.242596543375e+00
1.106000000000e+03 -6.313994326813e-02 1.776272400782e-04 7.285439633672e+00
1.106250000000e+03 -6.380137060732e-02 1.797853076475e-04 7.327874526930e+00
1.106500000000e+03 -6.438348711682e-02 1.815902496125e-04 7.369880571386e+00
1.106750000000e+03 -6.488576518458e-02 1.830292694424e-04 7.411435640816e+00
1.107000000000e+03 -6.530827463020e-02 1.840924427987e-04 7.452516164748e+00
1.107250000000e+03 -6.565158583147e-02 1.847728366973e-04 7.493097174495e+00
1.107500000000e+03 -6.591667517262e-02 1.850667273209e-04 7.533152356182e+00
1.107750000000e+03 -6.610482132689e-02 1.849737341492e-04 7.572654123231e+00
1.108000000000e+03 -6.621751736774e-02 1.844969164479e-04 7.611573694534e+00
1.108250000000e+03 -6.625639701402e-02 1.836428055365e-04 7.649881183898e+00
1.108500000000e+03 -6.622317507892e-02 1.824213486357e-04 7.687545699771e+00
1.108750000000e+03 -6.611961695889e-02 1.808458309700e-04 7.724535449279e+00
1.109000000000e+03 -6.594753159631e-02 1.789327374741e-04 7.760817848608e+00
1.109250000000e+03 -6.570878226036e-02 1.767015114104e-04 7.796359637281e+00
1.109500000000e+03 -6.540532405058e-02 1.741742993983e-04 7.831126994571e+00
1.109750000000e+03 -6.503924843247e-02 1.713756738034e-04 7.865085656978e+00
1.110000000000e+03 -6.461284230916e-02 1.683323464930e-04 7.898201037401e+00
1.110250000000e+03 -6.412864296032e-02 1.650728661803e-04 7.930438342772e+00
1.110500000000e+03 -6.358949421892e-02 1.616273256987e-04 7.961762693714e+00
1.110750000000e+03 -6.299859125918e-02 1.580270713651e-04 7.992139242653e+00
1.111000000000e+03 -6.235951524204e-02 1.543044214840e-04 8.021533291171e+00
1.111250000000e+03 -6.167625835186e-02 1.504923819325e-04 8.049910409690e+00
1.111500000000e+03 -6.095323558854e-02 1.466243841488e-04 8.077236554207e+00
1.111750000000e+03 -6.019528866011e-02 1.427340173635e-04 8.103478183423e+00
1.112000000000e+03 -5.940768292240e-02 1.388547089062e-04 8.128602375068e+00
1.112250000000e+03 -5.859609892123e-02 1.350194313972e-04 8.152576937896e+00
1.112500000000e+03 -5.776662199183e-02 1.312604077254e-04 8.175370525187e+00
1.112750000000e+03 -5.692572758430e-02 1.276087586480e-04 8.196952740307e+00
1.113000000000e+03 -5.608026276986e-02 1.240942177745e-04 8.217294239420e+00
1.113250000000e+03 -5.523741997203e-02 1.207448571358e-04 8.236366828353e+00
1.113500000000e+03 -5.440469840244e-02 1.175868172375e-04 8.254143553187e+00
1.113750000000e+03 -5.358984767488e-02 1.146440883787e-04 8.270598784459e+00
1.114000000000e+03 -5.280078786950e-02 1.119383455562e-04 8.285708294914e+00
1.114250000000e+03 -5.204550124242e-02 1.094888374706e-04 8.299449331273e+00
1.114500000000e+03 -5.133189275235e-02 1.073123328076e-04 8.311800681455e+00
1.114750000000e+03 -5.066761965956e-02 1.054231284627e-04 8.322742733947e+00
1.115000000000e+03 -5.005989372041e-02 1.038330517832e-04 8.332257541325e+00
1.115250000000e+03 -4.951526378958e-02 1.025514598592e-04 8.340328875507e+00
1.115500000000e+03 -4.903938998597e-02 1.015853572267e-04 8.346942283007e+00
1.115750000000e+03 -4.863682323854e-02 1.009394514461e-04 8.352085143046e+00
1.116000000000e+03 -4.831080572508e-02 1.006160074579e-04 8.355746726744e+00
1.116250000000e+03 -4.806310784403e-02 1.006147611868e-04 8.357918249607e+00
1.116500000000e+03 -4.789391504601e-02 1.009327611575e-04 8.358592934226e+00
1.116750000000e+03 -4.780177579909e-02 1.015641410809e-04 8.357766060228e+00
1.117000000000e+03 -4.778361602212e-02 1.024998479982e-04 8.355435023021e+00
1.117250000000e+03 -4.783482126897e-02 1.037273567434e-04 8.351599375536e+00
1.117500000000e+03 -4.794938121178e-02 1.052303824412e-04 8.346260876704e+00
1.117750000000e+03 -4.812008669368e-02 1.069886519471e-04 8.339423517398e+00
1.118000000000e+03 -4.833876494558e-02 1.089777615882e-04 8.331093550761e+00
1.118250000000e+03 -4.859653612043e-02 1.111691560538e-04 8.321279502147e+00
1.118500000000e+03 -4.888407302534e-02 1.135302528200e-04 8.309992166191e+00
1.118750000000e+03 -4.919184807470e-02 1.160247225876e-04 8.297244603667e+00
1.119000000000e+03 -4.951035232075e-02 1.186129433292e-04 8.283052115138e+00
1.119250000000e+03 -4.983027722765e-02 1.212526106149e-04 8.267432210592e+00
1.119500000000e+03 -5.014265370116e-02 1.238994824952e-04 8.250404568949e+00
1.119750000000e+03 -5.043894833017e-02 1.265081968018e-04 8.231990990449e+00
1.120000000000e+03 -5.071112147460e-02 1.290331608630e-04 8.212215342877e+00
1.120250000000e+03 -5.095165558182e-02 1.314294747410e-04 8.191103502813e+00
1.120500000000e+03 -5.115356456984e-02 1.336538177540e-04 8.168683292869e+00
1.120750000000e+03 -5.131039569603e-02 1.356653035281e-04 8.144984414742e+00
1.121000000000e+03 -5.141623515512e-02 1.374262299199e-04 8.120038378754e+00
1.121250000000e+03 -5.146572291796e-02 1.389027060968e-04 8.093878423439e+00
1.121500000000e+03 -5.145408880169e-02 1.400651821214e-04 8.066539437721e+00
1.121750000000e+03 -5.137720116256e-02 1.408889286391e-04 8.038057865135e+00
1.122000000000e+03 -5.123163278607e-02 1.413542559291e-04 8.008471603143e+00
1.122250000000e+03 -5.101473220221e-02 1.414466970125e-04 7.977819887356e+00
1.122500000000e+03 -5.072470002533e-02 1.411572176265e-04 7.946143167367e+00
1.122750000000e+03 -5.036064974724e-02 1.404822461879e-04 7.913482962669e+00
1.123000000000e+03 -4.992265800755e-02 1.394236711536e-04 7.879881709193e+00
1.123250000000e+03 -4.941178610726e-02 1.379887730957e-04 7.845382588985e+00
1.123500000000e+03 -4.883007884735e-02 1.361901128715e-04 7.810029349177e+00
1.123750000000e+03 -4.818053653614e-02 1.340453562300e-04 7.773866108977e+00
1.124000000000e+03 -4.746706250523e-02 1.315770054483e-04 7.736937159384e+00
1.124250000000e+03 -4.669439731915e-02 1.288121493823e-04 7.699286755467e+00
1.124500000000e+03 -4.586804216864e-02 1.257820384214e-04 7.660958908427e+00
1.124750000000e+03 -4.499418408458e-02 1.225215827339e-04 7.621997174945e+00
1.125000000000e+03 -4.407962663014e-02 1.190688119754e-04 7.582444451745e+00
1.125250000000e+03 -4.313173242362e-02 1.154642800854e-04 7.542342777447e+00
1.125500000000e+03 -4.215837839837e-02 1.117503585151e-04 7.501733139017e+00
1.125750000000e+03 -4.116792066066e-02 1.079705058102e-04 7.460655295471e+00
1.126000000000e+03 -4.016916232738e-02 1.041685304753e-04 7.419147608904e+00
1.126250000000e+03 -3.917131495964e-02 1.003879292323e-04 7.377246895182e+00
1.126500000000e+03 -3.818394201053e-02 9.667124192855e-05 7.334988289085e+00
1.126750000000e+03 -3.721687352404e-02 9.305942370319e-05 7.292405130110e+00
1.127000000000e+03 -3.628008053950e-02 8.959130107736e-05 7.249528862725e+00
1.127250000000e+03 -3.538350504120e-02 8.630311767419e-05 7.206388961970e+00
1.127500000000e+03 -3.453684251654e-02 8.322814674758e-05 7.163012877619e+00
1.127750000000e+03 -3.374928250901e-02 8.039636878271e-05 7.119426001254e+00
1.128000000000e+03 -3.302921765178e-02 7.783420881233e-05 7.075651655341e+00
1.128250000000e+03 -3.238393789803e-02 7.556430663117e-05 7.031711104778e+00
1.128500000000e+03 -3.181933075709e-02 7.360529418951e-05 6.987623590384e+00
1.128750000000e+03 -3.133961052818e-02 7.197157232122e-05 6.943406383218e+00
1.129000000000e+03 -3.094709948797e-02 7.067309022812e-05 6.899074858386e+00
1.129250000000e+03 -3.064208085364e-02 6.971511637938e-05 6.854642584750e+00
1.129500000000e+03 -3.042274092702e-02 6.909801757235e-05 6.810121435846e+00
1.129750000000e+03 -3.028520406265e-02 6.881704613260e-05 6.765521699950e+00
1.130000000000e+03 -3.022366770778e-02 6.886218693583e-05 6.720852208884e+00
1.130250000000e+03 -3.023062755378e-02 6.921805759438e-05 6.676120472589e+00
1.130500000000e+03 -3.029717540914e-02 6.986391758748e-05 6.631332799295e+00
1.130750000000e+03 -3.041335665505e-02 7.077382627946e-05 6.586494434101e+00
1.131000000000e+03 -3.056855392324e-02 7.191692824060e-05 6.541609667440e+00
1.131250000000e+03 -3.075187801492e-02 7.325791638746e-05 6.496681955365e+00
1.131500000000e+03 -3.095253393000e-02 7.475766947881e-05 6.451714012907e+00
1.131750000000e+03 -3.116014200387e-02 7.637404617369e-05 6.406707893816e+00
1.132000000000e+03 -3.136499544381e-02 7.806281858916e-05 6.361665069382e+00
1.132250000000e+03 -3.155824198941e-02 7.977872412668e-05 6.316586472061e+00
1.132500000000e+03 -3.173198615433e-02 8.147656542010e-05 6.271472546963e+00
1.132750000000e+03 -3.187931670214e-02 8.311236507955e-05 6.226323271415e+00
1.133000000000e+03 -3.199426894855e-02 8.464447239631e-05 6.181138178973e+00
1.133250000000e+03 -3.207174017088e-02 8.603459555034e-05 6.135916368032e+00
1.133500000000e+03 -3.210737696559e-02 8.724871306326e-05 6.090656513896e+00
1.133750000000e+03 -3.209746173963e-02 8.825783380606e-05 6.045356865224e+00
1.134000000000e+03 -3.203881467596e-02 8.903856381581e-05 6.000015254681e+00
1.134250000000e+03 -3.192873457204e-02 8.957351068764e-05 5.954629103255e+00
1.134500000000e+03 -3.176498746287e-02 8.985149348964e-05 5.909195437389e+00
1.134750000000e+03 -3.154585717128e-02 8.986756732932e-05 5.863710895379e+00
1.135000000000e+03 -3.127024737938e-02 8.962289553358e-05 5.818171752480e+00
1.135250000000e+03 -3.093783440406e-02 8.912448264059e-05 5.772573941063e+00
1.135500000000e+03 -3.054925357341e-02 8.838489517096e-05 5.726913073416e+00
1.135750000000e+03 -3.010630039016e-02 8.742181396165e-05 5.681184463517e+00
1.136000000000e+03 -2.961212466464e-02 8.625756744773e-05 5.635383144454e+00
1.136250000000e+03 -2.907139490070e-02 8.491864984084e-05 5.589503879806e+00
1.136500000000e+03 -2.849041223831e-02 8.343525018961e-05 5.543541165352e+00
1.136750000000e+03 -2.787715394606e-02 8.184075410131e-05 5.497489226298e+00
1.137000000000e+03 -2.724123964424e-02 8.017118231407e-05 5.451341992772e+00
1.137250000000e+03 -2.659380632789e-02 7.846474660786e-05 5.405093075902e+00
1.137500000000e+03 -2.594729769874e-02 7.676131721815e-05 5.358735732650e+00
1.137750000000e+03 -2.531517487123e-02 7.510186346543e-05 5.312262818503e+00
1.138000000000e+03 -2.471155855247e-02 7.352786065654e-05 5.265666746099e+00
1.138250000000e+03 -2.415082408712e-02 7.208066161121e-05 5.218939438755e+00
1.138500000000e+03 -2.364716797637e-02 7.080081841473e-05 5.172072292832e+00
1.138750000000e+03 -2.321417211804e-02 6.972737059324e-05 5.125056149788e+00
1.139000000000e+03 -2.286438583676e-02 6.889709843608e-05 5.077881281672e+00
1.139250000000e+03 -2.260894619010e-02 6.834375661374e-05 5.030537396978e+00
1.139500000000e+03 -2.245725794141e-02 6.809732304253e-05 4.983013662273e+00
1.139750000000e+03 -2.241673625235e-02 6.818325424515e-05 4.935298753291e+00
1.140000000000e+03 -2.249262992997e-02 6.862182735876e-05 4.887380920262e+00
1.140250000000e+03 -2.268791418106e-02 6.942752803041e-05 4.839248085587e+00
1.140500000000e+03 -2.300325956019e-02 7.060853950425e-05 4.790887956380e+00
1.140750000000e+03 -2.343706572595e-02 7.216636542431e-05 4.742288154296e+00
1.141000000000e+03 -2.398554485687e-02 7.409557040242e-05 4.693436369693e+00
1.141250000000e+03 -2.464285136970e-02 7.638367858448e-05 4.644320519423e+00
1.141500000000e+03 -2.540124122132e-02 7.901121560719e-05 4.594928910986e+00
1.141750000000e+03 -2.625124442240e-02 8.195188771001e-05 4.545250420505e+00
1.142000000000e+03 -2.718185008026e-02 8.517291789079e-05 4.495274659991e+00
1.142250000000e+03 -2.818069178214e-02 8.863551552166e-05 4.444992139355e+00
1.142500000000e+03 -2.923422446624e-02 9.229545691930e-05 4.394394432760e+00
1.142750000000e+03 -3.032790003805e-02 9.610378058292e-05 4.343474322073e+00
1.143000000000e+03 -3.144633490048e-02 1.000075731274e-04 4.292225935246e+00
1.143250000000e+03 -3.257347498115e-02 1.039508282198e-04 4.240644870791e+00
1.143500000000e+03 -3.369276122964e-02 1.078753566869e-04 4.188728311751e+00
1.143750000000e+03 -3.478730210963e-02 1.117217356843e-04 4.136475119084e+00
1.144000000000e+03 -3.584005257884e-02 1.154302703439e-04 4.083885932195e+00
1.144250000000e+03 -3.683400968477e-02 1.189419638823e-04 4.030963243801e+00
1.144500000000e+03 -3.775242186301e-02 1.221994686923e-04 3.977711479273e+00
1.144750000000e+03 -3.857901444394e-02 1.251480058588e-04 3.924137061469e+00
1.145000000000e+03 -3.929822891498e-02 1.277362443441e-04 3.870248492701e+00
1.145250000000e+03 -3.989547332131e-02 1.299171310134e-04 3.816056421081e+00
1.145500000000e+03 -4.035737654157e-02 1.316486412273e-04 3.761573711946e+00
1.145750000000e+03 -4.067204147575e-02 1.328944531270e-04 3.706815529442e+00
1.146000000000e+03 -4.082929011045e-02 1.336245582847e-04 3.651799422193e+00
1.146250000000e+03 -4.082088680055e-02 1.338157568086e-04 3.596545397896e+00
1.146500000000e+03 -4.064074203437e-02 1.334520792709e-04 3.541076019787e+00
1.146750000000e+03 -4.028507646601e-02 1.325250777838e-04 3.485416481643e+00
1.147000000000e+03 -3.975255371347e-02 1.310340422503e-04 3.429594697232e+00
1.147250000000e+03 -3.904436144158e-02 1.289860740645e-04 3.373641365107e+00
1.147500000000e+03 -3.816425412576e-02 1.263960810639e-04 3.317590036780e+00
1.147750000000e+03 -3.711853907859e-02 1.232866266236e-04 3.261477155803e+00
1.148000000000e+03 -3.591602278042e-02 1.196876991917e-04 3.205342089093e+00
1.148250000000e+03 -3.456790219322e-02 1.156363379751e-04 3.149227125026e+00
1.148500000000e+03 -3.308761963870e-02 1.111761796534e-04 3.093177454310e+00
1.148750000000e+03 -3.149067225901e-02 1.063568806156e-04 3.037241117513e+00
1.149000000000e+03 -2.979438622860e-02 1.012334437145e-04 2.981468925136e+00
1.149250000000e+03 -2.801766301968e-02 9.586546656459e-05 2.925914350485e+00
1.149500000000e+03 -2.618069587272e-02 9.031629417836e-05 2.870633391460e+00
1.149750000000e+03 -2.430466745805e-02 8.465210936454e-05 2.815684406681e+00
1.150000000000e+03 -2.241143085531e-02 7.894096374533e-05 2.761127926735e+00
1.150250000000e+03 -2.052318116624e-02 7.325177289808e-05 2.707026442875e+00
1.150500000000e+03 -1.866212002806e-02 6.765328192057e-05 2.653444176781e+00
1.150750000000e+03 -1.685012002381e-02 6.221302825554e-05 2.600446834182e+00
1.151000000000e+03 -1.510839293895e-02 5.699631662090e-05 2.548101345512e+00
1.151250000000e+03 -1.345716665485e-02 5.206522626772e-05 2.496475596448e+00
1.151500000000e+03 -1.191537523111e-02 4.747766803070e-05 2.445638150503e+00
1.151750000000e+03 -1.050036822826e-02 4.328651338950e-05 2.395657968180e+00
1.152000000000e+03 -9.227640369251e-03 3.953880250085e-05 2.346604118821e+00
1.152250000000e+03 -8.110590057874e-03 3.627505548645e-05 2.298545493556e+00
1.152500000000e+03 -7.160309167572e-03 3.352869646431e-05 2.251550517275e+00
1.152750000000e+03 -6.385406337857e-03 3.132559240665e-05 2.205686858711e+00
1.153000000000e+03 -5.791867735302e-03 2.968371765699e-05 2.161021140682e+00
1.153250000000e+03 -5.382961514295e-03 2.861295455725e-05 2.117618657026e+00
1.153500000000e+03 -5.159179851428e-03 2.811501127789e-05 2.075543085232e+00
1.153750000000e+03 -5.118228850593e-03 2.818347678285e-05 2.034856210482e+00
1.154000000000e+03 -5.255058830302e-03 2.880398920463e-05 1.995617650907e+00
1.154250000000e+03 -5.561937662362e-03 2.995451797494e-05 1.957884590832e+00
1.154500000000e+03 -6.028568048368e-03 3.160575891689e-05 1.921711529022e+00
1.154750000000e+03 -6.642240155966e-03 3.372161423487e-05 1.887150032854e+00
1.155000000000e+03 -7.388024345213e-03 3.625975049248e-05 1.854248515490e+00
1.155250000000e+03 -8.248993167087e-03 3.917228203990e-05 1.823052024167e+00
1.155500000000e+03 -9.206475482455e-03 4.240647462378e-05 1.793602056925e+00
1.155750000000e+03 -1.024033247248e-02 4.590547849889e-05 1.765936395906e+00
1.156000000000e+03 -1.132925559487e-02 4.960914830221e-05 1.740088970768e+00
1.156250000000e+03 -1.245107957866e-02 5.345488438493e-05 1.716089749272e+00
1.156500000000e+03 -1.358310503403e-02 5.737849272938e-05 1.693964651405e+00
1.156750000000e+03 -1.470242799190e-02 6.131505942231e-05 1.673735496089e+00
1.157000000000e+03 -1.578627014528e-02 6.519982534348e-05 1.655419976205e+00
1.157250000000e+03 -1.681230520435e-02 6.896905450521e-05 1.639031655337e+00
1.157500000000e+03 -1.775897782992e-02 7.256088360189e-05 1.624579995446e+00
1.157750000000e+03 -1.860581011696e-02 7.591615852021e-05 1.612070404448e+00
1.158000000000e+03 -1.933369150616e-02 7.897918103031e-05 1.601504308895e+00
1.158250000000e+03 -1.992514922025e-02 8.169845460146e-05 1.592879237993e+00
1.158500000000e+03 -2.036459434128e-02 8.402737687541e-05 1.586188930268e+00
1.158750000000e+03 -2.063854107145e-02 8.592483644587e-05 1.581423450022e+00
1.159000000000e+03 -2.073579612415e-02 8.735573913207e-05 1.578569313926e+00
1.159250000000e+03 -2.064761413500e-02 8.829144404379e-05 1.577609630519e+00
1.159500000000e+03 -2.036782017269e-02 8.871011589631e-05 1.578524236961e+00
1.159750000000e+03 -1.989289316147e-02 8.859696881849e-05 1.581289848225e+00
1.160000000000e+03 -1.922201034443e-02 8.794440518864e-05 1.585880209447e+00
1.160250000000e+03 -1.835705511600e-02 8.675205950878e-05 1.592266241477e+00
1.160500000000e+03 -1.730258070254e-02 8.502671679975e-05 1.600416200471e+00
1.160750000000e+03 -1.606573832336e-02 8.278214529020e-05 1.610295824771e+00
1.161000000000e+03 -1.465616220613e-02 8.003880745960e-05 1.621868494385e+00
1.161250000000e+03 -1.308582105601e-02 7.682349183427e-05 1.635095378624e+00
1.161500000000e+03 -1.136883087162e-02 7.316883989211e-05 1.649935593511e+00
1.161750000000e+03 -9.521237606103e-03 6.911280385855e-05 1.666346351891e+00
1.162000000000e+03 -7.560770217709e-03 6.469803168418e-05 1.684283114164e+00
1.162250000000e+03 -5.506568036187e-03 5.997119022441e-05 1.703699742211e+00
1.162500000000e+03 -3.378888865739e-03 5.498225092793e-05 1.724548646935e+00
1.162750000000e+03 -1.198800950584e-03 4.978373635875e-05 1.746780940622e+00
1.163000000000e+03 1.012135017540e-03 4.442995483486e-05 1.770346584319e+00
1.163250000000e+03 3.232188040216e-03 3.897622797777e-05 1.795194538405e+00
1.163500000000e+03 5.439778666014e-03 3.347812670057e-05 1.821272910250e+00
1.163750000000e+03 7.613793572130e-03 2.799072972304e-05 1.848529103733e+00
1.164000000000e+03 9.733887406289e-03 2.256791572100e-05 1.876909968403e+00
1.164250000000e+03 1.178076862363e-02 1.726169646141e-05 1.906361949439e+00
1.164500000000e+03 1.373646133755e-02 1.212160567021e-05 1.936831239050e+00
1.164750000000e+03 1.558454130888e-02 7.194146493861e-06 1.968263929517e+00
1.165000000000e+03 1.731033995051e-02 2.522309537123e-06 2.000606167852e+00
1.165250000000e+03 1.890111668978e-02 -1.854843536153e-06 2.033804313956e+00
1.165500000000e+03 2.034619282062e-02 -5.902516261064e-06 2.067805100630e+00
1.165750000000e+03 2.163704847226e-02 -9.590438814044e-06 2.102555796941e+00
1.166000000000e+03 2.276738083719e-02 -1.289305458099e-05 2.138004374683e+00
1.166250000000e+03 2.373312236716e-02 -1.578962727705e-05 2.174099676572e+00
1.166500000000e+03 2.453242339433e-02 -1.826428181692e-05 2.210791588814e+00
1.166750000000e+03 2.516559589471e-02 -2.030597022687e-05 2.248031213467e+00
1.167000000000e+03 2.563502451304e-02 -2.190837703092e-05 2.285771042850e+00
1.167250000000e+03 2.594504511413e-02 -2.306976307631e-05 2.323965132276e+00
1.167500000000e+03 2.610179783484e-02 -2.379276283551e-05 2.362569273783e+00
1.167750000000e+03 2.611305349312e-02 -2.408412892771e-05 2.401541162841e+00
1.168000000000e+03 2.598802345332e-02 -2.395444810063e-05 2.440840563867e+00
1.168250000000e+03 2.573715216531e-02 -2.341781649498e-05 2.480429464752e+00
1.168500000000e+03 2.537190116007e-02 -2.249149526753e-05 2.520272224673e+00
1.168750000000e+03 2.490452711648e-02 -2.119555755903e-05 2.560335710234e+00
1.169000000000e+03 2.434785806696e-02 -1.955251851149e-05 2.600589415653e+00
1.169250000000e+03 2.371507391333e-02 -1.758696605486e-05 2.641005570518e+00
1.169500000000e+03 2.301949286365e-02 -1.532519302633e-05 2.681559226197e+00
1.169750000000e+03 2.227436921035e-02 -1.279483790961e-05 2.722228326092e+00
1.170000000000e+03 2.149270392544e-02 -1.002453548510e-05 2.762993751465e+00
1.170250000000e+03 2.068707173831e-02 -7.043586178895e-06 2.803839348158e+00
1.170500000000e+03 1.986946587392e-02 -3.881650865928e-06 2.844751926909e+00
1.170750000000e+03 1.905116247386e-02 -5.684486624746e-07 2.885721243119e+00
1.171000000000e+03 1.824260531429e-02 2.866511789518e-06 2.926739949615e+00
1.171250000000e+03 1.745331121040e-02 6.394183469344e-06 2.967803529100e+00
1.171500000000e+03 1.669179650110e-02 9.986198735573e-06 3.008910200363e+00
1.171750000000e+03 1.596552375609e-02 1.361506489445e-05 3.050060805799e+00
1.172000000000e+03 1.528086828721e-02 1.725434678740e-05 3.091258676016e+00
1.172250000000e+03 1.464310319718e-02 2.087883890425e-05 3.132509476924e+00
1.172500000000e+03 1.405640192637e-02 2.446468760758e-05 3.173821038394e+00
1.172750000000e+03 1.352385642159e-02 2.798950255126e-05 3.215203170684e+00
1.173000000000e+03 1.304750984965e-02 3.143245582216e-05 3.256667466229e+00
1.173250000000e+03 1.262840197634e-02 3.477435977930e-05 3.298227091335e+00
1.173500000000e+03 1.226662519958e-02 3.799772738022e-05 3.339896573103e+00
1.173750000000e+03 1.196139024807e-02 4.108681589213e-05 3.381691578678e+00
1.174000000000e+03 1.171109939991e-02 4.402765625167e-05 3.423628693941e+00
1.174250000000e+03 1.151342598546e-02 4.680806854424e-05 3.465725202583e+00
1.174500000000e+03 1.136539868455e-02 4.941766372635e-05 3.507998866758e+00
1.174750000000e+03 1.126348927477e-02 5.184783418521e-05 3.550467715581e+00
1.175000000000e+03 1.120370273141e-02 5.409173169060e-05 3.593149838712e+00
1.175250000000e+03 1.118166833192e-02 5.614423530842e-05 3.636063189832e+00
1.175500000000e+03 1.119273113778e-02 5.800191052552e-05 3.679225403107e+00
1.175750000000e+03 1.123204228804e-02 5.966295904136e-05 3.722653619867e+00
1.176000000000e+03 1.129464798250e-02 6.112716141576e-05 3.766364331974e+00
1.176250000000e+03 1.137557526858e-02 6.239581300396e-05 3.810373238341e+00
1.176500000000e+03 1.146991485730e-02 6.347165459697e-05 3.854695118996e+00
1.176750000000e+03 1.157289888898e-02 6.435879994540e-05 3.899343724634e+00
1.177000000000e+03 1.167997380605e-02 6.506265400527e-05 3.944331683479e+00
1.177250000000e+03 1.178686721454e-02 6.558983676833e-05 3.989670424777e+00
1.177500000000e+03 1.188964738747e-02 6.594810226518e-05 4.035370118999e+00
1.177750000000e+03 1.198477601102e-02 6.614625628462e-05 4.081439633834e+00
1.178000000000e+03 1.206915221616e-02 6.619406980179e-05 4.127886506588e+00
1.178250000000e+03 1.214014905905e-02 6.610219451927e-05 4.174716930088e+00
1.178500000000e+03 1.219564101028e-02 6.588208672437e-05 4.221935754132e+00
1.178750000000e+03 1.223402368504e-02 6.554592427416e-05 4.269546497757e+00
1.179000000000e+03 1.225422489218e-02 6.510651534211e-05 4.317551374505e+00
1.179250000000e+03 1.225570769785e-02 6.457721450978e-05 4.365951326951e+00
1.179500000000e+03 1.223846536506e-02 6.397183484577e-05 4.414746071563e+00
1.179750000000e+03 1.220300868655e-02 6.330455826434e-05 4.463934148382e+00
1.180000000000e+03 1.215034569304e-02 6.258984189411e-05 4.513512979477e+00
1.180250000000e+03 1.208195443736e-02 6.184232094245e-05 4.563478930093e+00
1.180500000000e+03 1.199974926037e-02 6.107670700006e-05 4.613827375465e+00
1.180750000000e+03 1.190604103093e-02 6.030768326490e-05 4.664552765756e+00
1.181000000000e+03 1.180349212536e-02 5.954978334641e-05 4.715648695425e+00
1.181250000000e+03 1.169506663106e-02 5.881727732962e-05 4.767107969965e+00
1.181500000000e+03 1.158397650581e-02 5.812404573943e-05 4.818922671767e+00
1.181750000000e+03 1.147362430086e-02 5.748344641338e-05 4.871084222239e+00
1.182000000000e+03 1.136754329401e-02 5.690817473519e-05 4.923583442842e+00
1.182250000000e+03 1.126933540681e-02 5.641012254753e-05 4.976410607038e+00
1.182500000000e+03 1.118260810062e-02 5.600023215485e-05 5.029555490938e+00
1.182750000000e+03 1.111091076920e-02 5.568834933550e-05 5.083007417569e+00
1.183000000000e+03 1.105767152493e-02 5.548307878456e-05 5.136755291499e+00
1.183250000000e+03 1.102613535989e-02 5.539162677140e-05 5.190787631453e+00
1.183500000000e+03 1.101930449929e-02 5.541971147188e-05 5.245092592575e+00
1.183750000000e+03 1.103988203966e-02 5.557142005480e-05 5.299657981886e+00
1.184000000000e+03 1.109021939950e-02 5.584907990711e-05 5.354471269287e+00
1.184250000000e+03 1.117226882861e-02 5.625318993427e-05 5.409519589116e+00
1.184500000000e+03 1.128754175459e-02 5.678232698655e-05 5.464789735233e+00
1.184750000000e+03 1.143707306035e-02 5.743308363781e-05 5.520268152589e+00
1.185000000000e+03 1.162139314235e-02 5.820007903737e-05 5.575940919605e+00
1.185250000000e+03 1.184050719252e-02 5.907595174651e-05 5.631793728044e+00
1.185500000000e+03 1.209388246635e-02 6.005138868959e-05 5.687811858295e+00
1.185750000000e+03 1.238044467476e-02 6.111519215674e-05 5.743980149518e+00
1.186000000000e+03 1.269858220472e-02 6.225438336330e-05 5.800282969728e+00
1.186250000000e+03 1.304616054241e-02 6.345432395830e-05 5.856704181558e+00
1.186500000000e+03 1.342054445672e-02 6.469888025773e-05 5.913227109868e+00
1.186750000000e+03 1.381863065442e-02 6.597061410998e-05 5.969834507178e+00
1.187000000000e+03 1.423688852739e-02 6.725100947488e-05 6.026508522027e+00
1.187250000000e+03 1.467141025275e-02 6.852070099420e-05 6.083230668641e+00
1.187500000000e+03 1.511796870778e-02 6.975975362500e-05 6.139981799888e+00
1.187750000000e+03 1.557208426890e-02 7.094795015561e-05 6.196742083280e+00
1.188000000000e+03 1.602909754028e-02 7.206508431540e-05 6.253490981974e+00
1.188250000000e+03 1.648424813139e-02 7.309127948255e-05 6.310207240377e+00
1.188500000000e+03 1.693275921144e-02 7.400729962981e-05 6.366868874735e+00
1.188750000000e+03 1.736992415714e-02 7.479485026304e-05 6.423453169692e+00
1.189000000000e+03 1.779119561242e-02 7.543688359449e-05 6.479936680192e+00
1.189250000000e+03 1.819227459485e-02 7.591788679118e-05 6.536295239226e+00
1.189500000000e+03 1.856919762437e-02 7.622415124747e-05 6.592503970207e+00
1.189750000000e+03 1.891842144274e-02 7.634401575721e-05 6.648537306160e+00
1.190000000000e+03 1.923690175003e-02 7.626808389288e-05 6.704369012294e+00
1.190250000000e+03 1.952216547747e-02 7.598940283474e-05 6.759972213850e+00
1.190500000000e+03 1.977237407651e-02 7.550359987374e-05 6.815319426079e+00
1.190750000000e+03 1.998637637292e-02 7.480898915430e-05 6.870382590586e+00
1.191000000000e+03 2.016374914822e-02 7.390668131646e-05 6.925133109624e+00
1.191250000000e+03 2.030482404180e-02 7.280051898298e-05 6.979541887394e+00
1.191500000000e+03 2.041069990518e-02 7.149709011611e-05 7.033579367615e+00
1.191750000000e+03 2.048323956675e-02 7.000566280035e-05 7.087215575651e+00
1.192000000000e+03 2.052505021842e-02 6.833809198248e-05 7.140420161205e+00
1.192250000000e+03 2.053944840724e-02 6.650865314753e-05 7.193162438216e+00
1.192500000000e+03 2.053040812817e-02 6.453385795466e-05 7.245411428327e+00
1.192750000000e+03 2.050249289460e-02 6.243223869651e-05 7.297135904664e+00
1.193000000000e+03 2.046077371655e-02 6.022409301279e-05 7.348304432011e+00
1.193250000000e+03 2.041073115966e-02 5.793120711037e-05 7.398885412914e+00
1.193500000000e+03 2.035814541363e-02 5.557655478716e-05 7.448847130682e+00
1.193750000000e+03 2.030897482261e-02 5.318396544313e-05 7.498157792890e+00
1.194000000000e+03 2.026922377036e-02 5.077774985202e-05 7.546785580650e+00
1.194250000000e+03 2.024480493205e-02 4.838239716365e-05 7.594698693117e+00
1.194500000000e+03 2.024139540636e-02 4.602221875649e-05 7.641865400104e+00
1.194750000000e+03 2.026429260212e-02 4.372098254493e-05 7.688254092612e+00
1.195000000000e+03 2.031827173388e-02 4.150155003163e-05 7.733833337613e+00
1.195250000000e+03 2.040744916551e-02 3.938554946456e-05 7.778571935899e+00
1.195500000000e+03 2.053515578100e-02 3.739306085537e-05 7.822438980257e+00
1.195750000000e+03 2.070382369203e-02 3.554235759848e-05 7.865403920294e+00
1.196000000000e+03 2.091489110390e-02 3.384965706757e-05 7.907436626025e+00
1.196250000000e+03 2.116872840014e-02 3.232890789975e-05 7.948507455066e+00
1.196500000000e+03 2.146458897585e-02 3.099162515430e-05 7.988587321317e+00
1.196750000000e+03 2.180058750830e-02 2.984677277029e-05 8.027647764973e+00
1.197000000000e+03 2.217370734066e-02 2.890069350411e-05 8.065661021045e+00
1.197250000000e+03 2.257983890701e-02 2.815708700668e-05 8.102600090868e+00
1.197500000000e+03 2.301384835770e-02 2.761703459178e-05 8.138438809563e+00
1.197750000000e+03 2.346967574796e-02 2.727906799058e-05 8.173151911765e+00
1.198000000000e+03 2.394046203356e-02 2.713927729417e-05 8.206715097432e+00
1.198250000000e+03 2.441869966527e-02 2.719145602867e-05 8.239105090516e+00
1.198500000000e+03 2.489640505965e-02 2.742727605701e-05 8.270299696417e+00
1.198750000000e+03 2.536530765292e-02 2.783648818597e-05 8.300277854334e+00
1.199000000000e+03 2.581704871859e-02 2.840712608276e-05 8.329019683096e+00
1.199250000000e+03 2.624338672798e-02 2.912572835778e-05 8.356506523324e+00
1.199500000000e+03 2.663640213855e-02 2.997756091008e-05 8.382720973467e+00
1.199750000000e+03 2.698869499501e-02 3.094684130053e-05 8.407646918936e+00
1.200000000000e+03 2.729357214328e-02 3.201703783548e-05 8.431269557016e+00
1.200250000000e+03 2.754521493110e-02 3.317101037481e-05 8.453575414329e+00
1.200500000000e+03 2.773882604923e-02 3.439121681825e-05 8.474552359640e+00
1.200750000000e+03 2.787074746026e-02 3.565992158103e-05 8.494189609642e+00
1.201000000000e+03 2.793854960216e-02 3.695940697429e-05 8.512477729967e+00
1.201250000000e+03 2.794108697222e-02 3.827211501772e-05 8.529408630174e+00
1.201500000000e+03 2.787852019103e-02 3.958077708033e-05 8.544975553630e+00
1.201750000000e+03 2.775230537424e-02 4.086866636757e-05 8.559173063107e+00
1.202000000000e+03 2.756515004358e-02 4.211974837587e-05 8.571997021677e+00
1.202250000000e+03 2.732093831293e-02 4.331884240619e-05 8.583444569894e+00
1.202500000000e+03 2.702462860576e-02 4.445179113499e-05 8.593514099621e+00
1.202750000000e+03 2.668212506839e-02 4.550562960276e-05 8.602205224680e+00
1.203000000000e+03 2.630012711868e-02 4.646875709696e-05 8.609518749261e+00
1.203250000000e+03 2.588596119294e-02 4.733110931193e-05 8.615456633905e+00
1.203500000000e+03 2.544739721936e-02 4.808432502990e-05 8.620021960117e+00
1.203750000000e+03 2.499245490976e-02 4.872190903862e-05 8.623218893667e+00
1.204000000000e+03 2.452920365060e-02 4.923938779974e-05 8.625052646862e+00
1.204250000000e+03 2.406556004023e-02 4.963445048817e-05 8.625529440958e+00
1.204500000000e+03 2.360908778227e-02 4.990705414171e-05 8.624656467325e+00
1.204750000000e+03 2.316680366084e-02 5.005950627623e-05 8.622441849712e+00
1.205000000000e+03 2.274499441829e-02 5.009653901289e-05 8.618894606201e+00
1.205250000000e+03 2.234904890545e-02 5.002532909504e-05 8.614024612586e+00
1.205500000000e+03 2.198330929188e-02 4.985548911265e-05 8.607842564418e+00
1.205750000000e+03 2.165094596480e-02 4.959902300755e-05 8.600359941138e+00
1.206000000000e+03 2.135385986875e-02 4.927025253429e-05 8.591588970503e+00
1.206250000000e+03 2.109261539599e-02 4.888568661249e-05 8.581542592304e+00
1.206500000000e+03 2.086640709785e-02 4.846385383778e-05 8.570234421710e+00
1.206750000000e+03 2.067306329386e-02 4.802509463456e-05 8.557678714166e+00
1.207000000000e+03 2.050908668757e-02 4.759131925064e-05 8.543890326457e+00
1.207250000000e+03 2.036973416187e-02 4.718572443452e-05 8.528884679245e+00
1.207500000000e+03 2.024913364781e-02 4.683247895229e-05 8.512677716057e+00
1.207750000000e+03 2.014043667189e-02 4.655637637141e-05 8.495285860322e+00
1.208000000000e+03 2.003600341976e-02 4.638245797958e-05 8.476725971509e+00
1.208250000000e+03 1.992761457097e-02 4.633561180512e-05 8.457015296578e+00
1.208500000000e+03 1.980670469341e-02 4.644014834776e-05 8.436171420896e+00
1.208750000000e+03 1.966460895810e-02 4.671936027653e-05 8.414212214811e+00
1.209000000000e+03 1.949281559249e-02 4.719506813303e-05 8.391155779193e+00
1.209250000000e+03 1.928321510049e-02 4.788716014445e-05 8.367020388924e+00
1.209500000000e+03 1.902833760949e-02 4.881313272018e-05 8.341824434430e+00
1.209750000000e+03 1.872157029451e-02 4.998763956313e-05 8.315586363594e+00
1.210000000000e+03 1.835734740305e-02 5.142205937880e-05 8.288324623533e+00
1.210250000000e+03 1.793130670032e-02 5.312409329353e-05 8.260057604280e+00
1.210500000000e+03 1.744040769726e-02 5.509740217835e-05 8.230803584172e+00
1.210750000000e+03 1.688300848513e-02 5.734125948456e-05 8.200580679701e+00
1.211000000000e+03 1.625889994025e-02 5.985038473796e-05 8.169406799682e+00
1.211250000000e+03 1.556929768244e-02 6.261479098119e-05 8.137299605400e+00
1.211500000000e+03 1.481679382195e-02 6.561962954793e-05 8.104276477601e+00
1.211750000000e+03 1.400527228125e-02 6.884523857090e-05 8.070354491328e+00
1.212000000000e+03 1.313979239877e-02 7.226728057821e-05 8.035550399918e+00
1.212250000000e+03 1.222644782892e-02 7.585698207041e-05 7.999880626244e+00
1.212500000000e+03 1.127220622887e-02 7.958148447029e-05 7.963361264970e+00
1.212750000000e+03 1.028473768818e-02 8.340430445761e-05 7.926008094070e+00
1.213000000000e+03 9.272239742455e-03 8.728591024523e-05 7.887836593318e+00
1.213250000000e+03 8.243263501084e-03 9.118438545527e-05 7.848861975037e+00
1.213500000000e+03 7.206549262546e-03 9.505605752955e-05 7.809099220398e+00
1.213750000000e+03 6.170875890669e-03 9.885639630886e-05 7.768563122786e+00
1.214000000000e+03 5.144926827326e-03 1.025408332014e-04 7.727268340026e+00
1.214250000000e+03 4.137176969950e-03 1.060655896317e-04 7.685229448913e+00
1.214500000000e+03 3.155800554765e-03 1.093885243335e-04 7.642461003443e+00
1.214750000000e+03 2.208599609747e-03 1.124699838834e-04 7.598977598249e+00
1.215000000000e+03 1.302952200796e-03 1.152735350744e-04 7.554793927922e+00
1.215250000000e+03 4.457774521848e-04 1.177666553246e-04 7.509924850666e+00
1.215500000000e+03 -3.564858125273e-04 1.199213580387e-04 7.464385444441e+00
1.215750000000e+03 -1.097890359207e-03 1.217146650168e-04 7.418191062706e+00
1.216000000000e+03 -1.772985427423e-03 1.231289949569e-04 7.371357385248e+00
1.216250000000e+03 -2.376820340729e-03 1.241524386210e-04 7.323900458709e+00
1.216500000000e+03 -2.904947796705e-03 1.247788712060e-04 7.275836735477e+00
1.216750000000e+03 -3.353432859951e-03 1.250079536308e-04 7.227183098471e+00
1.217000000000e+03 -3.718866836530e-03 1.248450108049e-04 7.177956880825e+00
1.217250000000e+03 -3.998388099261e-03 1.243007879605e-04 7.128175876233e+00
1.217500000000e+03 -4.189711643468e-03 1.233911098673e-04 7.077858335854e+00
1.217750000000e+03 -4.291163803020e-03 1.221364197156e-04 7.027022958976e+00
1.218000000000e+03 -4.301722038279e-03 1.205612925894e-04 6.975688873944e+00
1.218250000000e+03 -4.221058976924e-03 1.186938572575e-04 6.923875605854e+00
1.218500000000e+03 -4.049585172210e-03 1.165651845239e-04 6.871603039127e+00
1.218750000000e+03 -3.788490137416e-03 1.142086591614e-04 6.818891369243e+00
1.219000000000e+03 -3.439777064308e-03 1.116593178926e-04 6.765761048787e+00
1.219250000000e+03 -3.006290103257e-03 1.089531974000e-04 6.712232722491e+00
1.219500000000e+03 -2.491729372704e-03 1.061266962813e-04 6.658327160238e+00
1.219750000000e+03 -1.900653381827e-03 1.032159898204e-04 6.604065182784e+00
1.220000000000e+03 -1.238466500374e-03 1.002564577682e-04 6.549467583453e+00
1.220250000000e+03 -5.113903267225e-04 9.728215796889e-05 6.494555049025e+00
1.220500000000e+03 2.735809042415e-04 9.432538774223e-05 6.439348074352e+00
1.220750000000e+03 1.108741844763e-03 9.141624881231e-05 6.383866882751e+00
1.221000000000e+03 1.985752431589e-03 8.858230284331e-05 6.328131341009e+00
1.221250000000e+03 2.895729129684e-03 8.584828561864e-05 6.272160880330e+00
1.221500000000e+03 3.829349065068e-03 8.323588228923e-05 6.215974420488e+00
1.221750000000e+03 4.776965431588e-03 8.076356186681e-05 6.159590296593e+00
1.222000000000e+03 5.728732500495e-03 7.844645195432e-05 6.103026191323e+00
1.222250000000e+03 6.674737347071e-03 7.629635294007e-05 6.046299078092e+00
1.222500000000e+03 7.605137404435e-03 7.432172869498e-05 5.989425165679e+00
1.222750000000e+03 8.510300287379e-03 7.252772388416e-05 5.932419858008e+00
1.223000000000e+03 9.380944783391e-03 7.091626090788e-05 5.875297718832e+00
1.223250000000e+03 1.020828018300e-02 6.948625388847e-05 5.818072446776e+00
1.223500000000e+03 1.098414068681e-02 6.823377189089e-05 5.760756864599e+00
1.223750000000e+03 1.170111447160e-02 6.715225824477e-05 5.703362913900e+00
1.224000000000e+03 1.235266283604e-02 6.623280547488e-05 5.645901664570e+00
1.224250000000e+03 1.293322779633e-02 6.546443359956e-05 5.588383335239e+00
1.224500000000e+03 1.343832599585e-02 6.483438912125e-05 5.530817321052e+00
1.224750000000e+03 1.386462519473e-02 6.432846135726e-05 5.473212235375e+00
1.225000000000e+03 1.421000162704e-02 6.393131050206e-05 5.415575961100e+00
1.225250000000e+03 1.447357621144e-02 6.362678224800e-05 5.357915708622e+00
1.225500000000e+03 1.465572696281e-02 6.339823211995e-05 5.300238085449e+00
1.225750000000e+03 1.475807684707e-02 6.322884229709e-05 5.242549172171e+00
1.226000000000e+03 1.478345591395e-02 6.310191476266e-05 5.184854605098e+00
1.226250000000e+03 1.473583774578e-02 6.300114790139e-05 5.127159665630e+00
1.226500000000e+03 1.462025052630e-02 6.291088976945e-05 5.069469372773e+00
1.226750000000e+03 1.444266458992e-02 6.281636556332e-05 5.011788580591e+00
1.227000000000e+03 1.420985869527e-02 6.270387735585e-05 4.954122077316e+00
1.227250000000e+03 1.392926795178e-02 6.256097333435e-05 4.896474685754e+00
1.227500000000e+03 1.360881786150e-02 6.237658570277e-05 4.838851363745e+00
1.227750000000e+03 1.325674832601e-02 6.214113892153e-05 4.781257303506e+00
1.228000000000e+03 1.288143406153e-02 6.184662696654e-05 4.723698028535e+00
1.228250000000e+03 1.249120505190e-02 6.148666274008e-05 4.666179487944e+00
1.228500000000e+03 1.209417423573e-02 6.105649755914e-05 4.608708145783e+00
1.228750000000e+03 1.169807625027e-02 6.055301545074e-05 4.551291065903e+00
1.229000000000e+03 1.131012283779e-02 5.997470417471e-05 4.493935991142e+00
1.229250000000e+03 1.093687940226e-02 5.932160199976e-05 4.436651414882e+00
1.229500000000e+03 1.058416512299e-02 5.859522533236e-05 4.379446646555e+00
1.229750000000e+03 1.025698028628e-02 5.779847002974e-05 4.322331868063e+00
1.230000000000e+03 9.959461130000e-03 5.693549913144e-05 4.265318183063e+00
1.230250000000e+03 9.694863227648e-03 5.601160791024e-05 4.208417656296e+00
1.230500000000e+03 9.465571807272e-03 5.503307701840e-05 4.151643345251e+00
1.230750000000e+03 9.273137517200e-03 5.400700644365e-05 4.095009321303e+00
1.231000000000e+03 9.118334163149e-03 5.294113382404e-05 4.038530683062e+00
1.231250000000e+03 9.001234873396e-03 5.184363954511e-05 3.982223558950e+00
1.231500000000e+03 8.921302332587e-03 5.072293980912e-05 3.926105102583e+00
1.231750000000e+03 8.877488292121e-03 4.958747108250e-05 3.870193478218e+00
1.232000000000e+03 8.868337499038e-03 4.844546246294e-05 3.814507838120e+00
1.232250000000e+03 8.892091726877e-03 4.730471226624e-05 3.759068293357e+00
1.232500000000e+03 8.946789251937e-03 4.617236350529e-05 3.703895876470e+00
1.232750000000e+03 9.030356153580e-03 4.505468471691e-05 3.649012498009e+00
1.233000000000e+03 9.140686943213e-03 4.395686218794e-05 3.594440898812e+00
1.233250000000e+03 9.275711557768e-03 4.288281135881e-05 3.540204596655e+00
1.233500000000e+03 9.433447697250e-03 4.183501322255e-05 3.486327829435e+00
1.233750000000e+03 9.612038565141e-03 4.081437994080e-05 3.432835496626e+00
1.234000000000e+03 9.809775343451e-03 3.982015963666e-05 3.379753097689e+00
1.234250000000e+03 1.002510619770e-02 3.884988271663e-05 3.327106669921e+00
1.234500000000e+03 1.025663280463e-02 3.789935799547e-05 3.274922725182e+00
1.234750000000e+03 1.050309711892e-02 3.696271154627e-05 3.223228187166e+00
1.235000000000e+03 1.076335959613e-02 3.603249412609e-05 3.172050327814e+00
1.235250000000e+03 1.103637181835e-02 3.509985495043e-05 3.121416704184e+00
1.235500000000e+03 1.132114529374e-02 3.415472913729e-05 3.071355094826e+00
1.235750000000e+03 1.161671867050e-02 3.318610237341e-05 3.021893435984e+00
1.236000000000e+03 1.192212465479e-02 3.218232324687e-05 2.973059756126e+00
1.236250000000e+03 1.223635809974e-02 3.113145411035e-05 2.924882109335e+00
1.236500000000e+03 1.255834625637e-02 3.002165390706e-05 2.877388505796e+00
1.236750000000e+03 1.288692096417e-02 2.884158425231e-05 2.830606839401e+00
1.237000000000e+03 1.322079385610e-02 2.758083070500e-05 2.784564811302e+00
1.237250000000e+03 1.355853284863e-02 2.623032106047e-05 2.739289849251e+00
1.237500000000e+03 1.389854126994e-02 2.478273197615e-05 2.694809022119e+00
1.237750000000e+03 1.423903693492e-02 2.323287647257e-05 2.651148949552e+00
1.238000000000e+03 1.457803310861e-02 2.157805106207e-05 2.608335706933e+00
1.238250000000e+03 1.491331838086e-02 1.981834168499e-05 2.566394726034e+00
1.238500000000e+03 1.524243837028e-02 1.795686948322e-05 2.525350692294e+00
1.238750000000e+03 1.556267627239e-02 1.599997683502e-05 2.485227439799e+00
1.239000000000e+03 1.587103631861e-02 1.395733446846e-05 2.446047845458e+00
1.239250000000e+03 1.616422744518e-02 1.184197576551e-05 2.407833724275e+00
1.239500000000e+03 1.643865208771e-02 9.670251864102e-06 2.370605727451e+00
1.239750000000e+03 1.669039795191e-02 7.461705610501e-06 2.334383245977e+00
1.240000000000e+03 1.691523760589e-02 5.238864782542e-06 2.299184321449e+00
1.240250000000e+03 1.710863566946e-02 3.026959664532e-06 2.265025566818e+00
1.240500000000e+03 1.726576679210e-02 8.535728590053e-07 2.231922098667e+00
1.240750000000e+03 1.738154443398e-02 -1.251799399499e-06 2.199887483856e+00
1.241000000000e+03 1.745066391232e-02 -3.258201539708e-06 2.168933701322e+00
1.241250000000e+03 1.746765954116e-02 -5.133748799041e-06 2.139071121089e+00
1.241500000000e+03 1.742697676503e-02 -6.846198967014e-06 2.110308501328e+00
1.241750000000e+03 1.732305962618e-02 -8.363540383860e-06 2.082653003152e+00
1.242000000000e+03 1.715045276539e-02 -9.654600734876e-06 2.056110225299e+00
1.242250000000e+03 1.690391706215e-02 -1.068966079729e-05 2.030684255648e+00
1.242500000000e+03 1.657855720774e-02 -1.144106278800e-05 2.006377740668e+00
1.242750000000e+03 1.616995782220e-02 -1.188379981779e-05 1.983191969224e+00
1.243000000000e+03 1.567432684735e-02 -1.199608182587e-05 1.961126973005e+00
1.243250000000e+03 1.508863919667e-02 -1.175985678456e-05 1.940181634818e+00
1.243500000000e+03 1.441078089788e-02 -1.116129234741e-05 1.920353810576e+00
1.243750000000e+03 1.363968425277e-02 -1.019118969139e-05 1.901640453478e+00
1.244000000000e+03 1.277545360839e-02 -8.845338616281e-06 1.884037745121e+00
1.244250000000e+03 1.181947534345e-02 -7.124796606889e-06 1.867541227938e+00
1.244500000000e+03 1.077450544877e-02 -5.036081421828e-06 1.852145932953e+00
1.244750000000e+03 9.644735284904e-03 -2.591284285175e-06 1.837846508678e+00
1.245000000000e+03 8.435826030219e-03 1.919179906107e-07 1.824637338999e+00
1.245250000000e+03 7.154914467671e-03 3.290338393441e-06 1.812512658385e+00
1.245500000000e+03 5.810582639026e-03 6.675461656808e-06 1.801466653206e+00
1.245750000000e+03 4.412794949627e-03 1.031371770613e-05 1.791493557753e+00
1.246000000000e+03 2.972797950061e-03 1.416686507349e-05 1.782587734842e+00
1.246250000000e+03 1.502987743713e-03 1.819244230875e-05 1.774743750382e+00
1.246500000000e+03 1.674328643209e-05 2.234433093742e-05 1.767956432684e+00
1.246750000000e+03 -1.471768550895e-03 2.657340703355e-05 1.762220925863e+00
1.247000000000e+03 -2.947814378845e-03 3.082825473888e-05 1.757532731063e+00
1.247250000000e+03 -4.396336243967e-03 3.505594526446e-05 1.753887739661e+00
1.247500000000e+03 -5.802208948458e-03 3.920286926873e-05 1.751282260892e+00
1.247750000000e+03 -7.150506991278e-03 4.321560775047e-05 1.749713041183e+00
1.248000000000e+03 -8.426774454996e-03 4.704182495580e-05 1.749177278904e+00
1.248250000000e+03 -9.617291814721e-03 5.063116922474e-05 1.749672635682e+00
1.248500000000e+03 -1.070933294500e-02 5.393616334898e-05 1.751197243077e+00
1.248750000000e+03 -1.169140638020e-02 5.691306755201e-05 1.753749706751e+00
1.249000000000e+03 -1.255347548889e-02 5.952269896445e-05 1.757329108426e+00
1.249250000000e+03 -1.328715211285e-02 6.173118783737e-05 1.761935004843e+00
1.249500000000e+03 -1.388585990752e-02 6.351065793161e-05 1.767567424516e+00
1.249750000000e+03 -1.434496355653e-02 6.483981259334e-05 1.774226861173e+00
1.250000000000e+03 -1.466186221053e-02 6.570441533685e-05 1.781914264483e+00
1.250250000000e+03 -1.483604476104e-02 6.609765184443e-05 1.790631026126e+00
1.250500000000e+03 -1.486910667828e-02 6.602036318115e-05 1.800378960932e+00
1.250750000000e+03 -1.476472966054e-02 6.548114610988e-05 1.811160283439e+00
1.251000000000e+03 -1.452862381092e-02 6.449631150005e-05 1.822977577189e+00
1.251250000000e+03 -1.416843474769e-02 6.308970087188e-05 1.835833756737e+00
1.251500000000e+03 -1.369361959836e-02 6.129236598848e-05 1.849732023742e+00
1.251750000000e+03 -1.311529182844e-02 5.914210692387e-05 1.864675812400e+00
1.252000000000e+03 -1.244604214058e-02 5.668288564611e-05 1.880668729506e+00
1.252250000000e+03 -1.169973519257e-02 5.396411549985e-05 1.897714483119e+00
1.252500000000e+03 -1.089128985089e-02 5.103984790666e-05 1.915816806238e+00
1.252750000000e+03 -1.003644323205e-02 4.796786211844e-05 1.934979369596e+00
1.253000000000e+03 -9.151506027005e-03 4.480868412118e-05 1.955205690644e+00
1.253250000000e+03 -8.253109727497e-03 4.162454527040e-05 1.976499033510e+00
1.253500000000e+03 -7.357952314966e-03 3.847830776418e-05 1.998862305911e+00
1.253750000000e+03 -6.482544414421e-03 3.543237195330e-05 2.022297952315e+00
1.254000000000e+03 -5.642959915071e-03 3.254759181515e-05 2.046807844082e+00
1.254250000000e+03 -4.854594728270e-03 2.988221709588e-05 2.072393168866e+00
1.254500000000e+03 -4.131936390101e-03 2.749088298912e-05 2.099054322980e+00
1.254750000000e+03 -3.488348347753e-03 2.542366964550e-05 2.126790803740e+00
1.255000000000e+03 -2.935870413503e-03 2.372524430916e-05 2.155601109003e+00
1.255250000000e+03 -2.485039704932e-03 2.243410869276e-05 2.185482640803e+00
1.255500000000e+03 -2.144733095130e-03 2.158195862725e-05 2.216431617646e+00
1.255750000000e+03 -1.922035165838e-03 2.119317619573e-05 2.248442994976e+00
1.256000000000e+03 -1.822130750092e-03 2.128444397756e-05 2.281510397473e+00
1.256250000000e+03 -1.848226900730e-03 2.186451645572e-05 2.315626061294e+00
1.256500000000e+03 -2.001503663367e-03 2.293414379959e-05 2.350780789442e+00
1.256750000000e+03 -2.281094925962e-03 2.448609707176e-05 2.386963920215e+00
1.257000000000e+03 -2.684101582804e-03 2.650536581561e-05 2.424163308713e+00
1.257250000000e+03 -3.205633106217e-03 2.896947618880e-05 2.462365323342e+00
1.257500000000e+03 -3.838882225680e-03 3.184895121502e-05 2.501554855320e+00
1.257750000000e+03 -4.575229320922e-03 3.510783772454e-05 2.541715342304e+00
1.258000000000e+03 -5.404373321036e-03 3.870438033424e-05 2.582828806220e+00
1.258250000000e+03 -6.314491825237e-03 4.259177629073e-05 2.624875903711e+00
1.258500000000e+03 -7.292425144870e-03 4.671898811062e-05 2.667835989536e+00
1.258750000000e+03 -8.323880903464e-03 5.103161140818e-05 2.711687192192e+00
1.259000000000e+03 -9.393659022435e-03 5.547278762805e-05 2.756406500379e+00
1.259250000000e+03 -1.048589039467e-02 5.998413544001e-05 2.801969859841e+00
1.259500000000e+03 -1.158428754760e-02 6.450668867106e-05 2.848352279346e+00
1.259750000000e+03 -1.267240185772e-02 6.898182568016e-05 2.895527944762e+00
1.260000000000e+03 -1.373388417650e-02 7.335217221968e-05 2.943470340057e+00
1.260250000000e+03 -1.475274272742e-02 7.756246230325e-05 2.992152373937e+00
1.260500000000e+03 -1.571359646411e-02 8.156035307047e-05 3.041546510799e+00
1.260750000000e+03 -1.660191592384e-02 8.529716850203e-05 3.091624904543e+00
1.261000000000e+03 -1.740425188470e-02 8.872857560283e-05 3.142359533970e+00
1.261250000000e+03 -1.810844259121e-02 9.181517139178e-05 3.193722338059e+00
1.261500000000e+03 -1.870380161648e-02 9.452298487347e-05 3.245685349892e+00
1.261750000000e+03 -1.918127835672e-02 9.682388082347e-05 3.298220827492e+00
1.262000000000e+03 -1.953359027906e-02 9.869586374456e-05 3.351301380033e+00
1.262250000000e+03 -1.975532693522e-02 1.001232861858e-04 3.404900088306e+00
1.262500000000e+03 -1.984302002577e-02 1.010969502615e-04 3.458990617519e+00
1.262750000000e+03 -1.979518067836e-02 1.016141099321e-04 3.513547321140e+00
1.263000000000e+03 -1.961230553169e-02 1.016783813381e-04 3.568545334981e+00
1.263250000000e+03 -1.929684773693e-02 1.012995534487e-04 3.623960659600e+00
1.263500000000e+03 -1.885315735681e-02 1.004933156960e-04 3.679770230502e+00
1.263750000000e+03 -1.828739032543e-02 9.928090246847e-05 3.735951974659e+00
1.264000000000e+03 -1.760739091973e-02 9.768867137860e-05 3.792484853506e+00
1.264250000000e+03 -1.682254700166e-02 9.574761133163e-05 3.849348890680e+00
1.264500000000e+03 -1.594362306998e-02 9.349279787477e-05 3.906525184471e+00
1.264750000000e+03 -1.498257525290e-02 9.096280613188e-05 3.963995905565e+00
1.265000000000e+03 -1.395234976472e-02 8.819908047047e-05 4.021744278588e+00
1.265250000000e+03 -1.286667054376e-02 8.524529033835e-05 4.079754548805e+00
1.265500000000e+03 -1.173981915044e-02 8.214669938644e-05 4.138011933374e+00
1.265750000000e+03 -1.058641163415e-02 7.894946625855e-05 4.196502559123e+00
1.266000000000e+03 -9.421175496828e-03 7.569999038179e-05 4.255213386014e+00
1.266250000000e+03 -8.258731272047e-03 7.244427705769e-05 4.314132117990e+00
1.266500000000e+03 -7.113381613035e-03 6.922731605985e-05 4.373247103133e+00
1.266750000000e+03 -5.998911576630e-03 6.609249076453e-05 4.432547223175e+00
1.267000000000e+03 -4.928403029959e-03 6.308103631697e-05 4.492021774234e+00
1.267250000000e+03 -3.914064894566e-03 6.023153446222e-05 4.551660341675e+00
1.267500000000e+03 -2.967082831224e-03 5.757946382870e-05 4.611452668419e+00
1.267750000000e+03 -2.097488668166e-03 5.515680512058e-05 4.671388521073e+00
1.268000000000e+03 -1.314051092919e-03 5.299170432529e-05 4.731457554437e+00
1.268250000000e+03 -6.241899539487e-04 5.110820276197e-05 4.791649176017e+00
1.268500000000e+03 -3.391169417571e-05 4.952602583819e-05 4.851952414205e+00
1.268750000000e+03 4.522303759105e-04 4.826044285788e-05 4.912355789780e+00
1.269000000000e+03 8.311552316066e-04 4.732218596695e-05 4.972847195147e+00
1.269250000000e+03 1.101249120096e-03 4.671743977674e-05 5.033413780542e+00
1.269500000000e+03 1.262341566556e-03 4.644788760860e-05 5.094041851537e+00
1.269750000000e+03 1.315660116163e-03 4.651082097068e-05 5.154716777312e+00
1.270000000000e+03 1.263766575104e-03 4.689930701526e-05 5.215422911593e+00
1.270250000000e+03 1.110477779573e-03 4.760240308482e-05 5.276143529048e+00
1.270500000000e+03 8.607698914732e-04 4.860542431775e-05 5.336860775687e+00
1.270750000000e+03 5.206701794073e-04 4.989025177310e-05 5.397555635712e+00
1.271000000000e+03 9.713786616916e-05 5.143567651164e-05 5.458207915347e+00
1.271250000000e+03 -4.020647098739e-04 5.321777854600e-05 5.518796242265e+00
1.271500000000e+03 -9.685066935788e-04 5.521032607994e-05 5.579298083916e+00
1.271750000000e+03 -1.593229237276e-03 5.738519709653e-05 5.639689780846e+00
1.272000000000e+03 -2.266888063291e-03 5.971281219486e-05 5.699946597448e+00
1.272250000000e+03 -2.979896783746e-03 6.216257350880e-05 5.760042788125e+00
1.272500000000e+03 -3.722568647088e-03 6.470330354841e-05 5.819951678965e+00
1.272750000000e+03 -4.485254926181e-03 6.730367887697e-05 5.879645762195e+00
1.273000000000e+03 -5.258478231051e-03 6.993265200467e-05 5.939096805400e+00
1.273250000000e+03 -6.033058411289e-03 7.255985589333e-05 5.998275969792e+00
1.273500000000e+03 -6.800230874019e-03 7.515598280505e-05 6.057153940544e+00
1.273750000000e+03 -7.551753624681e-03 7.769316081219e-05 6.115701063477e+00
1.274000000000e+03 -8.280004670899e-03 8.014527615210e-05 6.173887489933e+00
1.274250000000e+03 -8.978065128364e-03 8.248826407661e-05 6.231683324858e+00
1.274500000000e+03 -9.639791433043e-03 8.470038240752e-05 6.289058779027e+00
1.274750000000e+03 -1.025987123081e-02 8.676242129521e-05 6.345984321051e+00
1.275000000000e+03 -1.083386784249e-02 8.865792900203e-05 6.402430829689e+00
1.275250000000e+03 -1.135824760588e-02 9.037330952402e-05 6.458369742266e+00
1.275500000000e+03 -1.183039610589e-02 9.189794653483e-05 6.513773199667e+00
1.275750000000e+03 -1.224861750671e-02 9.322429720132e-05 6.568614184076e+00
1.276000000000e+03 -1.261212366737e-02 9.434791294730e-05 6.622866649498e+00
1.276250000000e+03 -1.292100873709e-02 9.526742723281e-05 6.676505642495e+00
1.276500000000e+03 -1.317621251142e-02 9.598451137585e-05 6.729507412100e+00
1.276750000000e+03 -1.337947496349e-02 9.650376996512e-05 6.781849507912e+00
1.277000000000e+03 -1.353327964902e-02 9.683263989382e-05 6.833510864605e+00
1.277250000000e+03 -1.364078934689e-02 9.698124928437e-05 6.884471872436e+00
1.277500000000e+03 -1.370577641639e-02 9.696223008807e-05 6.934714432935e+00
1.277750000000e+03 -1.373254611073e-02 9.679049183262e-05 6.984221999310e+00
1.278000000000e+03 -1.372585674119e-02 9.648300703233e-05 7.032979601041e+00
1.278250000000e+03 -1.369083655778e-02 9.605854579869e-05 7.080973852859e+00
1.278500000000e+03 -1.363290033286e-02 9.553739761908e-05 7.128192947644e+00
1.278750000000e+03 -1.355766468346e-02 9.494107887639e-05 7.174626634189e+00
1.279000000000e+03 -1.347086486148e-02 9.429201606156e-05 7.220266179841e+00
1.279250000000e+03 -1.337827357498e-02 9.361322413162e-05 7.265104318947e+00
1.279500000000e+03 -1.328562246666e-02 9.292802527119e-05 7.309135188230e+00
1.279750000000e+03 -1.319852785046e-02 9.225971279922e-05 7.352354249246e+00
1.280000000000e+03 -1.312242030007e-02 9.163120998806e-05 7.394758200331e+00
1.280250000000e+03 -1.306247938001e-02 9.106474324405e-05 7.436344878685e+00
1.280500000000e+03 -1.302357347248e-02 9.058153952363e-05 7.477113154036e+00
1.280750000000e+03 -1.301020550854e-02 9.020153032757e-05 7.517062816462e+00
1.281000000000e+03 -1.302646381257e-02 8.994305413176e-05 7.556194457819e+00
1.281250000000e+03 -1.307597919356e-02 8.982260705914e-05 7.594509351101e+00
1.281500000000e+03 -1.316188758150e-02 8.985459696012e-05 7.632009327405e+00
1.281750000000e+03 -1.328679906995e-02 9.005110384577e-05 7.668696653853e+00
1.282000000000e+03 -1.345277115221e-02 9.042168866161e-05 7.704573910840e+00
1.282250000000e+03 -1.366128969094e-02 9.097323530149e-05 7.739643875395e+00
1.282500000000e+03 -1.391325297091e-02 9.170981540851e-05 7.773909405218e+00
1.282750000000e+03 -1.420896370869e-02 9.263259669878e-05 7.807373331947e+00
1.283000000000e+03 -1.454812388409e-02 9.373977979182e-05 7.840038357042e+00
1.283250000000e+03 -1.492983752770e-02 9.502658284782e-05 7.871906958974e+00
1.283500000000e+03 -1.535261628884e-02 9.648525800052e-05 7.902981304315e+00
1.283750000000e+03 -1.581439289721e-02 9.810515797637e-05 7.933263171494e+00
1.284000000000e+03 -1.631253770363e-02 9.987283169316e-05 7.962753879170e+00
1.284250000000e+03 -1.684388312795e-02 1.017721380099e-04 7.991454227623e+00
1.284500000000e+03 -1.740475160931e-02 1.037845500250e-04 8.019364445252e+00
1.284750000000e+03 -1.799099053291e-02 1.058892981397e-04 8.046484146857e+00
1.285000000000e+03 -1.859801183433e-02 1.080636244705e-04 8.072812298949e+00
1.285250000000e+03 -1.922083747519e-02 1.102831006270e-04 8.098347194750e+00
1.285500000000e+03 -1.985414927165e-02 1.125219640406e-04 8.123086434507e+00
1.285750000000e+03 -2.049234406494e-02 1.147534809910e-04 8.147026915394e+00
1.286000000000e+03 -2.112959270612e-02 1.169503325667e-04 8.170164827076e+00
1.286250000000e+03 -2.175990287577e-02 1.190850171237e-04 8.192495653835e+00
1.286500000000e+03 -2.237718490023e-02 1.211302637614e-04 8.214014182460e+00
1.286750000000e+03 -2.297531980516e-02 1.230594504160e-04 8.234714516256e+00
1.287000000000e+03 -2.354822898897e-02 1.248470214639e-04 8.254590092222e+00
1.287250000000e+03 -2.408994438492e-02 1.264688854624e-04 8.273633704458e+00
1.287500000000e+03 -2.459467836877e-02 1.279028065631e-04 8.291837530671e+00
1.287750000000e+03 -2.505689231964e-02 1.291287950763e-04 8.309193162451e+00
1.288000000000e+03 -2.547136256434e-02 1.301293620541e-04 8.325691639441e+00
1.288250000000e+03 -2.583324350034e-02 1.308898338199e-04 8.341323484862e+00
1.288500000000e+03 -2.613812563307e-02 1.313986503370e-04 8.356078745889e+00
1.288750000000e+03 -2.638208931251e-02 1.316475318997e-04 8.369947034037e+00
1.289000000000e+03 -2.656175148972e-02 1.316316068290e-04 8.382917569846e+00
1.289250000000e+03 -2.667430688367e-02 1.313495000763e-04 8.394979226876e+00
1.289500000000e+03 -2.671756087091e-02 1.308033677179e-04 8.406120579501e+00
1.289750000000e+03 -2.668995606756e-02 1.299988548931e-04 8.416329949198e+00
1.290000000000e+03 -2.659059006925e-02 1.289449908556e-04 8.425595453794e+00
1.290250000000e+03 -2.641922619212e-02 1.276540298142e-04 8.433905055351e+00
1.290500000000e+03 -2.617629652114e-02 1.261412356360e-04 8.441246607879e+00
1.290750000000e+03 -2.586289712283e-02 1.244246133835e-04 8.447607905028e+00
1.291000000000e+03 -2.548077603082e-02 1.225245935209e-04 8.452976726757e+00
1.291250000000e+03 -2.503231525563e-02 1.204636782037e-04 8.457340882828e+00
1.291500000000e+03 -2.452050573241e-02 1.182660490465e-04 8.460688255729e+00
1.291750000000e+03 -2.394891651399e-02 1.159571529827e-04 8.463006841055e+00
1.292000000000e+03 -2.332165934803e-02 1.135632721569e-04 8.464284783597e+00
1.292250000000e+03 -2.264334773493e-02 1.111110813207e-04 8.464510411709e+00
1.292500000000e+03 -2.191905167036e-02 1.086272066647e-04 8.463672268350e+00
1.292750000000e+03 -2.115424894347e-02 1.061377939398e-04 8.461759137179e+00
1.293000000000e+03 -2.035477222456e-02 1.036680920556e-04 8.458760066740e+00
1.293250000000e+03 -1.952675326117e-02 1.012420558284e-04 8.454664390343e+00
1.293500000000e+03 -1.867656392245e-02 9.888199360217e-05 8.449461743722e+00
1.293750000000e+03 -1.781075511025e-02 9.660826162153e-05 8.443142078384e+00
1.294000000000e+03 -1.693599309456e-02 9.443897638187e-05 8.435695674075e+00
1.294250000000e+03 -1.605899430897e-02 9.238978667661e-05 8.427113148672e+00
1.294500000000e+03 -1.518645871792e-02 9.047373589513e-05 8.417385467925e+00
1.294750000000e+03 -1.432500254318e-02 8.870112653853e-05 8.406503953481e+00
1.295000000000e+03 -1.348109058451e-02 8.707943409905e-05 8.394460292864e+00
1.295250000000e+03 -1.266096903279e-02 8.561331720777e-05 8.381246550119e+00
1.295500000000e+03 -1.187059940615e-02 8.430467327220e-05 8.366855179658e+00
1.295750000000e+03 -1.111559420894e-02 8.315274142093e-05 8.351279041812e+00
1.296000000000e+03 -1.040115533870e-02 8.215425337163e-05 8.334511423846e+00
1.296250000000e+03 -9.732015930671e-03 8.130362964492e-05 8.316546064951e+00
1.296500000000e+03 -9.112386812331e-03 8.059321265738e-05 8.297377187222e+00
1.296750000000e+03 -8.545907853846e-03 8.001353134029e-05 8.276999531471e+00
1.297000000000e+03 -8.035605872093e-03 7.955359119435e-05 8.255408400231e+00
1.297250000000e+03 -7.583859563376e-03 7.920118281998e-05 8.232599706956e+00
1.297500000000e+03 -7.192371804902e-03 7.894319811202e-05 8.208570030842e+00
1.297750000000e+03 -6.862151108507e-03 7.876595373987e-05 8.183316678640e+00
1.298000000000e+03 -6.593501174109e-03 7.865550753103e-05 8.156837751288e+00
1.298250000000e+03 -6.386020779771e-03 7.859796811305e-05 8.129132215966e+00
1.298500000000e+03 -6.238612266862e-03 7.857978268733e-05 8.100199982114e+00
1.298750000000e+03 -6.149500500917e-03 7.858801503777e-05 8.070041980279e+00
1.299000000000e+03 -6.116260305095e-03 7.861061920891e-05 8.038660243302e+00
1.299250000000e+03 -6.135853845499e-03 7.863657052354e-05 8.006057987171e+00
1.299500000000e+03 -6.204675589144e-03 7.865606020752e-05 7.972239692206e+00
1.299750000000e+03 -6.318606067861e-03 7.866068615320e-05 7.937211180274e+00
1.300000000000e+03 -6.473071830151e-03 7.864354636519e-05 7.900979690079e+00
1.300250000000e+03 -6.663112009593e-03 7.859929686888e-05 7.863553945696e+00
1.300500000000e+03 -6.883449738339e-03 7.852418869031e-05 7.824944219213e+00
1.300750000000e+03 -7.128567806751e-03 7.841604423561e-05 7.785162384082e+00
1.301000000000e+03 -7.392786744841e-03 7.827419482245e-05 7.744221961240e+00
1.301250000000e+03 -7.670344931499e-03 7.809941836284e-05 7.702138152525e+00
1.301500000000e+03 -7.955478760137e-03 7.789384793488e-05 7.658927864080e+00
[truncated: 112,312 more chars]
