# Supplementary material for: Tracking Charge Migration with Frequency-Matched Strobo-Spectroscopy
Source: J Phys Chem A. 2024 Jan 2;128(1):20–7. doi: 10.1021/acs.jpca.3c04234 (PMC10788909; doi:10.1021/acs.jpca.3c04234)
Supplement: Supplementary file 2 — jp3c04234_si_002.zip [file jp3c04234_si_002.zip › supplemental data/Data/dipoles/CM-orbital/tau=5.0625.txt]

# CM-orbital-resolved dipole moment for tau = 5.0625 o.c.
0.000000000000e+00 -1.706603541705e-03 2.359602496194e-05 1.638377480866e+00
2.500000000000e-01 -1.707058410146e-03 2.360298516163e-05 1.638690852022e+00
5.000000000000e-01 -1.708427054077e-03 2.362398085309e-05 1.639631853240e+00
7.500000000000e-01 -1.710734664764e-03 2.365931203480e-05 1.641200881790e+00
1.000000000000e+00 -1.713994232439e-03 2.370911855842e-05 1.643385805427e+00
1.250000000000e+00 -1.718185805339e-03 2.377328461778e-05 1.646161435104e+00
1.500000000000e+00 -1.723263313597e-03 2.385154274270e-05 1.649497207234e+00
1.750000000000e+00 -1.729177102569e-03 2.394371716874e-05 1.653368363658e+00
2.000000000000e+00 -1.735890830529e-03 2.404990082600e-05 1.657761696072e+00
2.250000000000e+00 -1.743388068011e-03 2.417047291847e-05 1.662673762270e+00
2.500000000000e+00 -1.751671222270e-03 2.430600703887e-05 1.668105651638e+00
2.750000000000e+00 -1.760754264225e-03 2.445719062272e-05 1.674061467156e+00
3.000000000000e+00 -1.770659452023e-03 2.462480634405e-05 1.680552094367e+00
3.250000000000e+00 -1.781420752704e-03 2.480975578445e-05 1.687600307546e+00
3.500000000000e+00 -1.793094526382e-03 2.501310022585e-05 1.695242858456e+00
3.750000000000e+00 -1.805768717575e-03 2.523604929688e-05 1.703527487230e+00
4.000000000000e+00 -1.819564890942e-03 2.547994751986e-05 1.712508132779e+00
4.250000000000e+00 -1.834626475500e-03 2.574617214102e-05 1.722240862521e+00
4.500000000000e+00 -1.851098533209e-03 2.603600828613e-05 1.732783090294e+00
4.750000000000e+00 -1.869109315191e-03 2.635050761426e-05 1.744193542657e+00
5.000000000000e+00 -1.888762339238e-03 2.669044014958e-05 1.756531573674e+00
5.250000000000e+00 -1.910135076294e-03 2.705628194472e-05 1.769854175176e+00
5.500000000000e+00 -1.933278135649e-03 2.744825438272e-05 1.784212680045e+00
5.750000000000e+00 -1.958211651021e-03 2.786637048158e-05 1.799649889272e+00
6.000000000000e+00 -1.984923023121e-03 2.831048427626e-05 1.816198734395e+00
6.250000000000e+00 -2.013373315192e-03 2.878035516907e-05 1.833882680791e+00
6.500000000000e+00 -2.043513015362e-03 2.927572066289e-05 1.852716901326e+00
6.750000000000e+00 -2.075301751292e-03 2.979636203165e-05 1.872709987124e+00
7.000000000000e+00 -2.108724999447e-03 3.034214542730e-05 1.893866010770e+00
7.250000000000e+00 -2.143801247937e-03 3.091302026126e-05 1.916186235096e+00
7.500000000000e+00 -2.180578415477e-03 3.150897958015e-05 1.939670813548e+00
7.750000000000e+00 -2.219122214657e-03 3.212998881078e-05 1.964320162720e+00
8.000000000000e+00 -2.259501213452e-03 3.277591142856e-05 1.990136327293e+00
8.250000000000e+00 -2.301772177571e-03 3.344647036627e-05 2.017123860066e+00
8.500000000000e+00 -2.345969577027e-03 3.414123655981e-05 2.045290662349e+00
8.750000000000e+00 -2.392101643304e-03 3.485964587258e-05 2.074648316558e+00
9.000000000000e+00 -2.440154454776e-03 3.560104875988e-05 2.105212256746e+00
9.250000000000e+00 -2.490101972493e-03 3.636478005126e-05 2.137001469682e+00
9.500000000000e+00 -2.541917775547e-03 3.715022013046e-05 2.170037938938e+00
9.750000000000e+00 -2.595584108848e-03 3.795681661500e-05 2.204346232720e+00
1.000000000000e+01 -2.651094540144e-03 3.878408951535e-05 2.239952492433e+00
1.025000000000e+01 -2.708451405768e-03 3.963160667314e-05 2.276883626813e+00
1.050000000000e+01 -2.767660627712e-03 4.049895606456e-05 2.315166344043e+00
1.075000000000e+01 -2.828727523529e-03 4.138572334189e-05 2.354826163556e+00
1.100000000000e+01 -2.891654873749e-03 4.229147355794e-05 2.395886041609e+00
1.125000000000e+01 -2.956444195107e-03 4.321573363825e-05 2.438365654661e+00
1.150000000000e+01 -3.023097239927e-03 4.415804228669e-05 2.482280195254e+00
1.175000000000e+01 -3.091616517889e-03 4.511794115908e-05 2.527639338090e+00
1.200000000000e+01 -3.162003436372e-03 4.609488154167e-05 2.574446928853e+00
1.225000000000e+01 -3.234252982693e-03 4.708825887556e-05 2.622700444044e+00
1.250000000000e+01 -3.308346422347e-03 4.809739300238e-05 2.672390608168e+00
1.275000000000e+01 -3.384244121211e-03 4.912149648148e-05 2.723501918929e+00
1.300000000000e+01 -3.461877574453e-03 5.015962273269e-05 2.776012128124e+00
1.325000000000e+01 -3.541145018399e-03 5.121067740377e-05 2.829892542343e+00
1.350000000000e+01 -3.621910238632e-03 5.227339919908e-05 2.885108633364e+00
1.375000000000e+01 -3.704002702239e-03 5.334634561396e-05 2.941619395813e+00
1.400000000000e+01 -3.787223044526e-03 5.442791220731e-05 2.999378816676e+00
1.425000000000e+01 -3.871347556302e-03 5.551632654605e-05 3.058335693316e+00
1.450000000000e+01 -3.956132388659e-03 5.660964138288e-05 3.118433081134e+00
1.475000000000e+01 -4.041318875035e-03 5.770575039757e-05 3.179609119852e+00
1.500000000000e+01 -4.126637544531e-03 5.880240284845e-05 3.241797478943e+00
1.525000000000e+01 -4.211811682122e-03 5.989722003841e-05 3.304927905662e+00
1.550000000000e+01 -4.296560864496e-03 6.098772640484e-05 3.368926849457e+00
1.575000000000e+01 -4.380604921815e-03 6.207138632411e-05 3.433718205971e+00
1.600000000000e+01 -4.463668290226e-03 6.314564872964e-05 3.499223868159e+00
1.625000000000e+01 -4.545484989255e-03 6.420800138077e-05 3.565364828715e+00
1.650000000000e+01 -4.625803278745e-03 6.525601513155e-05 3.632061781726e+00
1.675000000000e+01 -4.704389929609e-03 6.628739162151e-05 3.699236015348e+00
1.700000000000e+01 -4.781033395045e-03 6.730000241489e-05 3.766810104545e+00
1.725000000000e+01 -4.855545947021e-03 6.829192014243e-05 3.834708744018e+00
1.750000000000e+01 -4.927764727506e-03 6.926143893476e-05 3.902859357178e+00
1.775000000000e+01 -4.997551495122e-03 7.020708516142e-05 3.971192651628e+00
1.800000000000e+01 -5.064792465495e-03 7.112762137859e-05 4.039643069531e+00
1.825000000000e+01 -5.129397364868e-03 7.202204250026e-05 4.108149135631e+00
1.850000000000e+01 -5.191298987866e-03 7.288956631543e-05 4.176653711447e+00
1.875000000000e+01 -5.250452814847e-03 7.372963275237e-05 4.245104149922e+00
1.900000000000e+01 -5.306836386215e-03 7.454188750913e-05 4.313452408954e+00
1.925000000000e+01 -5.360449153458e-03 7.532616764291e-05 4.381655056705e+00
1.950000000000e+01 -5.411311788728e-03 7.608248795912e-05 4.449673249645e+00
1.975000000000e+01 -5.459465619754e-03 7.681103304677e-05 4.517472629702e+00
2.000000000000e+01 -5.504971290961e-03 7.751214287821e-05 4.585023169057e+00
2.025000000000e+01 -5.547907422218e-03 7.818629900144e-05 4.652298950352e+00
2.050000000000e+01 -5.588369108647e-03 7.883411081461e-05 4.719277882830e+00
2.075000000000e+01 -5.626466086934e-03 7.945630064532e-05 4.785941353633e+00
2.100000000000e+01 -5.662321389105e-03 8.005368936231e-05 4.852273818434e+00
2.125000000000e+01 -5.696069235995e-03 8.062718193810e-05 4.918262335581e+00
2.150000000000e+01 -5.727853498567e-03 8.117775014299e-05 4.983896055080e+00
2.175000000000e+01 -5.757825244558e-03 8.170641379607e-05 5.049165677027e+00
2.200000000000e+01 -5.786140386246e-03 8.221422198895e-05 5.114062897715e+00
2.225000000000e+01 -5.812956997979e-03 8.270223358101e-05 5.178579867161e+00
2.250000000000e+01 -5.838432111506e-03 8.317148282580e-05 5.242708686766e+00
2.275000000000e+01 -5.862719134841e-03 8.362298758360e-05 5.306440961785e+00
2.300000000000e+01 -5.885964590403e-03 8.405770873263e-05 5.369767442697e+00
2.325000000000e+01 -5.908305534654e-03 8.447654413357e-05 5.432677763183e+00
2.350000000000e+01 -5.929867851640e-03 8.488028852291e-05 5.495160288228e+00
2.375000000000e+01 -5.950763829719e-03 8.526962324953e-05 5.557202073650e+00
2.400000000000e+01 -5.971091014586e-03 8.564510359879e-05 5.618788939240e+00
2.425000000000e+01 -5.990931889188e-03 8.600722909383e-05 5.679905641224e+00
2.450000000000e+01 -6.010352731919e-03 8.635640911642e-05 5.740536133403e+00
2.475000000000e+01 -6.029403595390e-03 8.669292626984e-05 5.800663905622e+00
2.500000000000e+01 -6.048119347912e-03 8.701697048177e-05 5.860272372752e+00
2.525000000000e+01 -6.066519918005e-03 8.732866965241e-05 5.919345302124e+00
2.550000000000e+01 -6.084610931258e-03 8.762800796036e-05 5.977867262917e+00
2.575000000000e+01 -6.102385740312e-03 8.791494414734e-05 6.035824074706e+00
2.600000000000e+01 -6.119827091256e-03 8.818936868976e-05 6.093203241206e+00
2.625000000000e+01 -6.136907790700e-03 8.845113885578e-05 6.149994357474e+00
2.650000000000e+01 -6.153592325239e-03 8.870008634310e-05 6.206189476733e+00
2.675000000000e+01 -6.169839280746e-03 8.893605371746e-05 6.261783423970e+00
2.700000000000e+01 -6.185602571141e-03 8.915888658151e-05 6.316774045889e+00
2.725000000000e+01 -6.200832181802e-03 8.936843824150e-05 6.371162392109e+00
2.750000000000e+01 -6.215475731405e-03 8.956458386308e-05 6.424952819846e+00
2.775000000000e+01 -6.229480365652e-03 8.974722836663e-05 6.478153011408e+00
2.800000000000e+01 -6.242793768148e-03 8.991631212968e-05 6.530773902439e+00
2.825000000000e+01 -6.255364517784e-03 9.007182106613e-05 6.582829523223e+00
2.850000000000e+01 -6.267143125070e-03 9.021379012872e-05 6.634336754149e+00
2.875000000000e+01 -6.278083646631e-03 9.034228176336e-05 6.685314995720e+00
2.900000000000e+01 -6.288144736493e-03 9.045741579328e-05 6.735785761306e+00
2.925000000000e+01 -6.297289971353e-03 9.055936781066e-05 6.785772208114e+00
2.950000000000e+01 -6.305488338495e-03 9.064836844894e-05 6.835298621585e+00
2.975000000000e+01 -6.312715382316e-03 9.072470137383e-05 6.884389865155e+00
3.000000000000e+01 -6.318954425117e-03 9.078869745074e-05 6.933070811074e+00
3.025000000000e+01 -6.324197129449e-03 9.084076863086e-05 6.981365770509e+00
3.050000000000e+01 -6.328443618598e-03 9.088138590960e-05 7.029297942565e+00
3.075000000000e+01 -6.331702879104e-03 9.091107913609e-05 7.076888899697e+00
3.100000000000e+01 -6.333993496880e-03 9.093043869551e-05 7.124158123242e+00
3.125000000000e+01 -6.335344159674e-03 9.094010036426e-05 7.171122602658e+00
3.150000000000e+01 -6.335793589823e-03 9.094075758270e-05 7.217796509704e+00
3.175000000000e+01 -6.335389928058e-03 9.093316297637e-05 7.264190956101e+00
3.200000000000e+01 -6.334190025125e-03 9.091811836920e-05 7.310313840001e+00
3.225000000000e+01 -6.332258829353e-03 9.089646555904e-05 7.356169781483e+00
3.250000000000e+01 -6.329668559635e-03 9.086907709471e-05 7.401760148776e+00
3.275000000000e+01 -6.326497387832e-03 9.083684107933e-05 7.447083172581e+00
3.300000000000e+01 -6.322827623938e-03 9.080064625602e-05 7.492134144762e+00
3.325000000000e+01 -6.318743679030e-03 9.076136492203e-05 7.536905694933e+00
3.350000000000e+01 -6.314330084996e-03 9.071983464093e-05 7.581388132992e+00
3.375000000000e+01 -6.309669628401e-03 9.067683793662e-05 7.625569844333e+00
3.400000000000e+01 -6.304841503377e-03 9.063308250440e-05 7.669437726036e+00
3.425000000000e+01 -6.299919438843e-03 9.058917723057e-05 7.712977645078e+00
3.450000000000e+01 -6.294969809465e-03 9.054560513394e-05 7.756174903344e+00
3.475000000000e+01 -6.290049943981e-03 9.050272315086e-05 7.799014691093e+00
3.500000000000e+01 -6.285206867997e-03 9.046076996491e-05 7.841482512476e+00
3.525000000000e+01 -6.280476540486e-03 9.041982806898e-05 7.883564565983e+00
3.550000000000e+01 -6.275883553256e-03 9.037980313850e-05 7.925248064213e+00
3.575000000000e+01 -6.271440929801e-03 9.034038603106e-05 7.966521478420e+00
3.600000000000e+01 -6.267150205326e-03 9.030119058981e-05 8.007374694705e+00
3.625000000000e+01 -6.263001904464e-03 9.026167149648e-05 8.047799073168e+00
3.650000000000e+01 -6.258976299828e-03 9.022110083595e-05 8.087787407397e+00
3.675000000000e+01 -6.255044543527e-03 9.017862354485e-05 8.127333780817e+00
3.700000000000e+01 -6.251169969980e-03 9.013326231413e-05 8.166433325264e+00
3.725000000000e+01 -6.247309757909e-03 9.008393703933e-05 8.205081885543e+00
3.750000000000e+01 -6.243416664500e-03 9.002953613813e-05 8.243275598097e+00
3.775000000000e+01 -6.239440663531e-03 8.996882839679e-05 8.281010396870e+00
3.800000000000e+01 -6.235330606506e-03 8.990054384156e-05 8.318281464376e+00
3.825000000000e+01 -6.231035920877e-03 8.982345190581e-05 8.355082645089e+00
3.850000000000e+01 -6.226508287676e-03 8.973637147697e-05 8.391405842487e+00
3.875000000000e+01 -6.221703252632e-03 8.963819946325e-05 8.427240418659e+00
3.900000000000e+01 -6.216581676946e-03 8.952794096367e-05 8.462572616359e+00
3.925000000000e+01 -6.211110948736e-03 8.940473959274e-05 8.497385025159e+00
3.950000000000e+01 -6.205265906714e-03 8.926790502697e-05 8.531656109765e+00
3.975000000000e+01 -6.199029469568e-03 8.911693755789e-05 8.565359819949e+00
4.000000000000e+01 -6.192392989362e-03 8.895154968541e-05 8.598465297201e+00
4.025000000000e+01 -6.185356315909e-03 8.877168205915e-05 8.630936689991e+00
4.050000000000e+01 -6.177927598505e-03 8.857751014388e-05 8.662733084884e+00
4.075000000000e+01 -6.170122782448e-03 8.836945166715e-05 8.693808557243e+00
4.100000000000e+01 -6.161964830277e-03 8.814816475983e-05 8.724112340384e+00
4.125000000000e+01 -6.153482631314e-03 8.791452367501e-05 8.753589110255e+00
4.150000000000e+01 -6.144709644309e-03 8.766963396295e-05 8.782179378107e+00
4.175000000000e+01 -6.135682606851e-03 8.741481296989e-05 8.809819980244e+00
4.200000000000e+01 -6.126440181399e-03 8.715153136532e-05 8.836444651223e+00
4.225000000000e+01 -6.117021239851e-03 8.688142168745e-05 8.861984669687e+00
4.250000000000e+01 -6.107463299737e-03 8.660622589329e-05 8.886369552245e+00
4.275000000000e+01 -6.097801242140e-03 8.632776526563e-05 8.909527788332e+00
4.300000000000e+01 -6.088066090924e-03 8.604788992153e-05 8.931387590545e+00
4.325000000000e+01 -6.078284734396e-03 8.576854412432e-05 8.951877646512e+00
4.350000000000e+01 -6.068479386378e-03 8.549153832907e-05 8.970927863407e+00
4.375000000000e+01 -6.058667122800e-03 8.521877453233e-05 8.988470081227e+00
4.400000000000e+01 -6.048860115745e-03 8.495204705958e-05 9.004438745447e+00
4.425000000000e+01 -6.039066249766e-03 8.469303272426e-05 9.018771536049e+00
4.450000000000e+01 -6.029289842177e-03 8.444334106786e-05 9.031409930484e+00
4.475000000000e+01 -6.019532677377e-03 8.420448155841e-05 9.042299700672e+00
4.500000000000e+01 -6.009795270151e-03 8.397784990197e-05 9.051391347563e+00
4.525000000000e+01 -6.000078283566e-03 8.376472091040e-05 9.058640458721e+00
4.550000000000e+01 -5.990384006049e-03 8.356624566924e-05 9.064007998170e+00
4.575000000000e+01 -5.980717799277e-03 8.338345095629e-05 9.067460538230e+00
4.600000000000e+01 -5.971089430051e-03 8.321723871418e-05 9.068970425754e+00
4.625000000000e+01 -5.961514210159e-03 8.306838685185e-05 9.068515900155e+00
4.650000000000e+01 -5.952013897891e-03 8.293755024555e-05 9.066081165659e+00
4.675000000000e+01 -5.942617323635e-03 8.282526095305e-05 9.061656425744e+00
4.700000000000e+01 -5.933360692136e-03 8.273192738659e-05 9.055237884757e+00
4.725000000000e+01 -5.924287547716e-03 8.265783279968e-05 9.046827725317e+00
4.750000000000e+01 -5.915448374559e-03 8.260313301028e-05 9.036434055099e+00
4.775000000000e+01 -5.906899835447e-03 8.256785323957e-05 9.024070839968e+00
4.800000000000e+01 -5.898703696599e-03 8.255188327069e-05 9.009757803063e+00
4.825000000000e+01 -5.890925495265e-03 8.255497106921e-05 8.993520309645e+00
4.850000000000e+01 -5.883633011335e-03 8.257672069417e-05 8.975389211024e+00
4.875000000000e+01 -5.876894585350e-03 8.261658720063e-05 8.955400662106e+00
4.900000000000e+01 -5.870777351672e-03 8.267387283903e-05 8.933595895637e+00
4.925000000000e+01 -5.865345448048e-03 8.274772480729e-05 8.910020951756e+00
4.950000000000e+01 -5.860658261077e-03 8.283713483379e-05 8.884726357498e+00
4.975000000000e+01 -5.856768795680e-03 8.294092387312e-05 8.857766753094e+00
5.000000000000e+01 -5.853722216741e-03 8.305774889514e-05 8.829200462506e+00
5.025000000000e+01 -5.851554677599e-03 8.318616608979e-05 8.799089009561e+00
5.050000000000e+01 -5.850292246704e-03 8.332471398156e-05 8.767496576970e+00
5.075000000000e+01 -5.849949805602e-03 8.347167062225e-05 8.734489424768e+00
5.100000000000e+01 -5.850531136191e-03 8.362517806043e-05 8.700135260095e+00
5.125000000000e+01 -5.852028861417e-03 8.378335139339e-05 8.664502576103e+00
5.150000000000e+01 -5.854424829453e-03 8.394428463207e-05 8.627659978368e+00
5.175000000000e+01 -5.857690932022e-03 8.410604612127e-05 8.589675498131e+00
5.200000000000e+01 -5.861789915308e-03 8.426670412409e-05 8.550615916283e+00
5.225000000000e+01 -5.866676109895e-03 8.442434836967e-05 8.510546118463e+00
5.250000000000e+01 -5.872296711208e-03 8.457711093512e-05 8.469528485951e+00
5.275000000000e+01 -5.878593098492e-03 8.472323455258e-05 8.427622345925e+00
5.300000000000e+01 -5.885501848035e-03 8.486109744207e-05 8.384883499150e+00
5.325000000000e+01 -5.892955708848e-03 8.498923436193e-05 8.341363828613e+00
5.350000000000e+01 -5.900884493895e-03 8.510635645276e-05 8.297111011057e+00
5.375000000000e+01 -5.909215846974e-03 8.521134301939e-05 8.252168336884e+00
5.400000000000e+01 -5.917875752239e-03 8.530332229517e-05 8.206574639251e+00
5.425000000000e+01 -5.926788794107e-03 8.538171277908e-05 8.160364346465e+00
5.450000000000e+01 -5.935878231879e-03 8.544613439102e-05 8.113567642876e+00
5.475000000000e+01 -5.945065945827e-03 8.549643372260e-05 8.066210746002e+00
5.500000000000e+01 -5.954272252118e-03 8.553269024494e-05 8.018316279262e+00
5.525000000000e+01 -5.963415519606e-03 8.555520068995e-05 7.969903735574e+00
5.550000000000e+01 -5.972411681340e-03 8.556446437377e-05 7.920990013211e+00
5.575000000000e+01 -5.981173764466e-03 8.556115887590e-05 7.871590001076e+00
5.600000000000e+01 -5.989611395338e-03 8.554610484432e-05 7.821717202083e+00
5.625000000000e+01 -5.997630443613e-03 8.552025317071e-05 7.771384363237e+00
5.650000000000e+01 -6.005132836869e-03 8.548465474156e-05 7.720604101606e+00
5.675000000000e+01 -6.012016695111e-03 8.544040574174e-05 7.669389496732e+00
5.700000000000e+01 -6.018176660219e-03 8.538857314397e-05 7.617754639555e+00
5.725000000000e+01 -6.023504560032e-03 8.533021452306e-05 7.565715114035e+00
5.750000000000e+01 -6.027890236785e-03 8.526635834763e-05 7.513288404094e+00
5.775000000000e+01 -6.031222803701e-03 8.519796054871e-05 7.460494210299e+00
5.800000000000e+01 -6.033392150361e-03 8.512587630419e-05 7.407354671600e+00
5.825000000000e+01 -6.034290706130e-03 8.505084114691e-05 7.353894486018e+00
5.850000000000e+01 -6.033815469190e-03 8.497345612579e-05 7.300140928984e+00
5.875000000000e+01 -6.031870252066e-03 8.489417743304e-05 7.246123771226e+00
5.900000000000e+01 -6.028367892994e-03 8.481331085061e-05 7.191875100345e+00
5.925000000000e+01 -6.023232496589e-03 8.473101092676e-05 7.137429054419e+00
5.950000000000e+01 -6.016401640846e-03 8.464728410862e-05 7.082821475504e+00
5.975000000000e+01 -6.007828388349e-03 8.456199736168e-05 7.028089497306e+00
6.000000000000e+01 -5.997483154735e-03 8.447488807914e-05 6.973271077983e+00
6.025000000000e+01 -5.985355243212e-03 8.438557727403e-05 6.918404494754e+00
6.050000000000e+01 -5.971454016800e-03 8.429358429879e-05 6.863527814020e+00
6.075000000000e+01 -5.955809624583e-03 8.419834411971e-05 6.808678353150e+00
6.100000000000e+01 -5.938473292012e-03 8.409922320379e-05 6.753892146469e+00
6.125000000000e+01 -5.919517073623e-03 8.399553581823e-05 6.699203430976e+00
6.150000000000e+01 -5.899033117222e-03 8.388655840055e-05 6.644644161858e+00
6.175000000000e+01 -5.877132445152e-03 8.377154360303e-05 6.590243567674e+00
6.200000000000e+01 -5.853943223930e-03 8.364973080918e-05 6.536027754383e+00
6.225000000000e+01 -5.829608632106e-03 8.352035613068e-05 6.482019361874e+00
6.250000000000e+01 -5.804284281755e-03 8.338266101868e-05 6.428237278039e+00
6.275000000000e+01 -5.778135283674e-03 8.323589421488e-05 6.374696412925e+00
6.300000000000e+01 -5.751333093673e-03 8.307931427215e-05 6.321407532672e+00
6.325000000000e+01 -5.724052183723e-03 8.291219062082e-05 6.268377154296e+00
6.350000000000e+01 -5.696466631500e-03 8.273380241672e-05 6.215607500874e+00
6.375000000000e+01 -5.668746746311e-03 8.254343707875e-05 6.163096515711e+00
6.400000000000e+01 -5.641055795188e-03 8.234038793234e-05 6.110837934757e+00
6.425000000000e+01 -5.613546931727e-03 8.212395264051e-05 6.058821415294e+00
6.450000000000e+01 -5.586360369110e-03 8.189343226289e-05 6.007032720047e+00
6.475000000000e+01 -5.559620877244e-03 8.164813084460e-05 5.955453953043e+00
6.500000000000e+01 -5.533435567512e-03 8.138735914306e-05 5.904063847003e+00
6.525000000000e+01 -5.507892057818e-03 8.111043526476e-05 5.852838096049e+00
6.550000000000e+01 -5.483057007435e-03 8.081667757931e-05 5.801749733314e+00
6.575000000000e+01 -5.458975026629e-03 8.050543884550e-05 5.750769545578e+00
6.600000000000e+01 -5.435667910712e-03 8.017609767627e-05 5.699866518917e+00
6.625000000000e+01 -5.413134187281e-03 7.982806186341e-05 5.649008312203e+00
6.650000000000e+01 -5.391349097539e-03 7.946078409468e-05 5.598161743106e+00
6.675000000000e+01 -5.370264849202e-03 7.907377203609e-05 5.547293286762e+00
6.700000000000e+01 -5.349811283173e-03 7.866660443134e-05 5.496369569275e+00
6.725000000000e+01 -5.329896780216e-03 7.823893169148e-05 5.445357856004e+00
6.750000000000e+01 -5.310409574968e-03 7.779048059767e-05 5.394226518829e+00
6.775000000000e+01 -5.291219293314e-03 7.732107775418e-05 5.342945483048e+00
6.800000000000e+01 -5.272178839250e-03 7.683065396580e-05 5.291486640867e+00
6.825000000000e+01 -5.253126485956e-03 7.631924953042e-05 5.239824234759e+00
6.850000000000e+01 -5.233888255493e-03 7.578701895625e-05 5.187935202069e+00
6.875000000000e+01 -5.214280508822e-03 7.523422960276e-05 5.135799481319e+00
6.900000000000e+01 -5.194112732108e-03 7.466126543673e-05 5.083400282658e+00
6.925000000000e+01 -5.173190458052e-03 7.406865560780e-05 5.030724315366e+00
6.950000000000e+01 -5.151318259487e-03 7.345703153092e-05 4.977761980543e+00
6.975000000000e+01 -5.128302756720e-03 7.282712969622e-05 4.924507520312e+00
7.000000000000e+01 -5.103955739850e-03 7.217981988217e-05 4.870959130898e+00
7.025000000000e+01 -5.078097168611e-03 7.151606847794e-05 4.817119030349e+00
7.050000000000e+01 -5.050557935760e-03 7.083693010956e-05 4.762993486847e+00
7.075000000000e+01 -5.021182712793e-03 7.014360200280e-05 4.708592797733e+00
7.100000000000e+01 -4.989832457260e-03 6.943735717604e-05 4.653931225011e+00
7.125000000000e+01 -4.956386551709e-03 6.871954339924e-05 4.599026877883e+00
7.150000000000e+01 -4.920744738101e-03 6.799159068166e-05 4.543901548520e+00
7.175000000000e+01 -4.882828679455e-03 6.725499291732e-05 4.488580493983e+00
7.200000000000e+01 -4.842583159744e-03 6.651125702159e-05 4.433092171782e+00
7.225000000000e+01 -4.799977003934e-03 6.576194416669e-05 4.377467925028e+00
7.250000000000e+01 -4.755003726309e-03 6.500864640838e-05 4.321741626648e+00
7.275000000000e+01 -4.707681766984e-03 6.425296845872e-05 4.265949283335e+00
7.300000000000e+01 -4.658054410869e-03 6.349651193915e-05 4.210128607337e+00
7.325000000000e+01 -4.606189421717e-03 6.274086034211e-05 4.154318565804e+00
7.350000000000e+01 -4.552178339892e-03 6.198756406781e-05 4.098558911894e+00
7.375000000000e+01 -4.496135761192e-03 6.123812541042e-05 4.042889712050e+00
7.400000000000e+01 -4.438198314860e-03 6.049398434929e-05 3.987350874795e+00
7.425000000000e+01 -4.378523489506e-03 5.975650592113e-05 3.931981695027e+00
7.450000000000e+01 -4.317288260217e-03 5.902696864843e-05 3.876820420589e+00
7.475000000000e+01 -4.254687582084e-03 5.830655367203e-05 3.821903851729e+00
7.500000000000e+01 -4.190932807411e-03 5.759633725338e-05 3.767266982321e+00
7.525000000000e+01 -4.126249856423e-03 5.689728610905e-05 3.712942688177e+00
7.550000000000e+01 -4.060877245699e-03 5.621024994507e-05 3.658961468773e+00
7.575000000000e+01 -3.995064095864e-03 5.553595738592e-05 3.605351245092e+00
7.600000000000e+01 -3.929068038748e-03 5.487500421864e-05 3.552137214660e+00
7.625000000000e+01 -3.863152823823e-03 5.422788717813e-05 3.499341762509e+00
7.650000000000e+01 -3.797585755830e-03 5.359498258989e-05 3.446984425095e+00
7.675000000000e+01 -3.732635012845e-03 5.297654973974e-05 3.395081901545e+00
7.700000000000e+01 -3.668566862304e-03 5.237270501546e-05 3.343648106241e+00
7.725000000000e+01 -3.605642707171e-03 5.178345153065e-05 3.292694254274e+00
7.750000000000e+01 -3.544116027690e-03 5.120867693797e-05 3.242228972373e+00
7.775000000000e+01 -3.484229265137e-03 5.064814884942e-05 3.192258426189e+00
7.800000000000e+01 -3.426210709817e-03 5.010151222759e-05 3.142786455665e+00
7.825000000000e+01 -3.370271435157e-03 4.956828822283e-05 3.093814711586e+00
7.850000000000e+01 -3.316602335097e-03 4.904787370125e-05 3.045342785378e+00
7.875000000000e+01 -3.265371399940e-03 4.853954006181e-05 2.997368327033e+00
7.900000000000e+01 -3.216721143806e-03 4.804243362347e-05 2.949887147195e+00
7.925000000000e+01 -3.170766297624e-03 4.755557759606e-05 2.902893301825e+00
7.950000000000e+01 -3.127591761352e-03 4.707787629540e-05 2.856379160521e+00
7.975000000000e+01 -3.087250972301e-03 4.660812200952e-05 2.810335461666e+00
8.000000000000e+01 -3.049764668977e-03 4.614500558625e-05 2.764751360029e+00
8.025000000000e+01 -3.015120120437e-03 4.568712883471e-05 2.719614474422e+00
8.050000000000e+01 -2.983270855768e-03 4.523302204792e-05 2.674910943209e+00
8.075000000000e+01 -2.954136854666e-03 4.478116398743e-05 2.630625499431e+00
8.100000000000e+01 -2.927605261844e-03 4.433000372045e-05 2.586741573655e+00
8.125000000000e+01 -2.903531574125e-03 4.387798557823e-05 2.543241438042e+00
8.150000000000e+01 -2.881741347012e-03 4.342357451045e-05 2.500106398379e+00
8.175000000000e+01 -2.862032367318e-03 4.296528170494e-05 2.457317047085e+00
8.200000000000e+01 -2.844177304313e-03 4.250169186307e-05 2.414853580644e+00
8.225000000000e+01 -2.827926771348e-03 4.203148772333e-05 2.372696191892e+00
8.250000000000e+01 -2.813012797807e-03 4.155345514364e-05 2.330825537153e+00
8.275000000000e+01 -2.799152626363e-03 4.106654846256e-05 2.289223280953e+00
8.300000000000e+01 -2.786052852620e-03 4.056988512594e-05 2.247872717843e+00
8.325000000000e+01 -2.773413938024e-03 4.006274511922e-05 2.206759462046e+00
8.350000000000e+01 -2.760934973532e-03 3.954459196806e-05 2.165872200403e+00
8.375000000000e+01 -2.748318529018e-03 3.901509682505e-05 2.125203490075e+00
8.400000000000e+01 -2.735275646191e-03 3.847412524344e-05 2.084750587733e+00
8.425000000000e+01 -2.721530730884e-03 3.792173260783e-05 2.044516283152e+00
8.450000000000e+01 -2.706826429102e-03 3.735819839765e-05 2.004509714736e+00
8.475000000000e+01 -2.690928171037e-03 3.678402170645e-05 1.964747132843e+00
8.500000000000e+01 -2.673628426788e-03 3.619992113607e-05 1.925252581683e+00
8.525000000000e+01 -2.654750489497e-03 3.560683745291e-05 1.886058463459e+00
8.550000000000e+01 -2.634151679561e-03 3.500593535696e-05 1.847205953199e+00
8.575000000000e+01 -2.611725891024e-03 3.439860419352e-05 1.808745233004e+00
8.600000000000e+01 -2.587405352849e-03 3.378645796295e-05 1.770735520039e+00
8.625000000000e+01 -2.561161637892e-03 3.317133375816e-05 1.733244868334e+00
8.650000000000e+01 -2.533005816364e-03 3.255528793480e-05 1.696349734588e+00
8.675000000000e+01 -2.502987864334e-03 3.194058893491e-05 1.660134305234e+00
8.700000000000e+01 -2.471195279859e-03 3.132970757769e-05 1.624689596152e+00
8.725000000000e+01 -2.437751014287e-03 3.072530208498e-05 1.590112342860e+00
8.750000000000e+01 -2.402810739152e-03 3.013019390968e-05 1.556503713463e+00
8.775000000000e+01 -2.366559573769e-03 2.954735315541e-05 1.523967883901e+00
8.800000000000e+01 -2.329208455644e-03 2.897988430278e-05 1.492610517951e+00
8.825000000000e+01 -2.290990050750e-03 2.843097188640e-05 1.462537209415e+00
8.850000000000e+01 -2.252154390819e-03 2.790385303103e-05 1.433851930836e+00
8.875000000000e+01 -2.212964513006e-03 2.740178545232e-05 1.406655549635e+00
8.900000000000e+01 -2.173691874776e-03 2.692798269585e-05 1.381044450254e+00
8.925000000000e+01 -2.134611951162e-03 2.648559219554e-05 1.357109312038e+00
8.950000000000e+01 -2.096000075929e-03 2.607765029883e-05 1.334934074013e+00
8.975000000000e+01 -2.058127476964e-03 2.570703563476e-05 1.314595106889e+00
9.000000000000e+01 -2.021257652763e-03 2.537642590111e-05 1.296160613858e+00
9.025000000000e+01 -1.985643146484e-03 2.508825781194e-05 1.279690257560e+00
9.050000000000e+01 -1.951522773072e-03 2.484468875569e-05 1.265235007779e+00
9.075000000000e+01 -1.919119395805e-03 2.464756324982e-05 1.252837195691e+00
9.100000000000e+01 -1.888638248980e-03 2.449838979052e-05 1.242530740786e+00
9.125000000000e+01 -1.860265869206e-03 2.439831775342e-05 1.234341533339e+00
9.150000000000e+01 -1.834169537818e-03 2.434812269952e-05 1.228287921626e+00
9.175000000000e+01 -1.810497265717e-03 2.434820045782e-05 1.224381273828e+00
9.200000000000e+01 -1.789378296400e-03 2.439856870906e-05 1.222626572663e+00
9.225000000000e+01 -1.770924101732e-03 2.449887611039e-05 1.223023006556e+00
9.250000000000e+01 -1.755229815976e-03 2.464841954414e-05 1.225564521600e+00
9.275000000000e+01 -1.742376052496e-03 2.484616739601e-05 1.230240312656e+00
9.300000000000e+01 -1.732431003928e-03 2.509078940077e-05 1.237035224587e+00
9.325000000000e+01 -1.725452767976e-03 2.538069210917e-05 1.245930056446e+00
9.350000000000e+01 -1.721491803376e-03 2.571405960650e-05 1.256901760901e+00
9.375000000000e+01 -1.720593436607e-03 2.608889055111e-05 1.269923541484e+00
9.400000000000e+01 -1.722800329373e-03 2.650304432955e-05 1.284964859671e+00
9.425000000000e+01 -1.728154798752e-03 2.695428687488e-05 1.301991362294e+00
9.450000000000e+01 -1.736700889571e-03 2.744033424523e-05 1.320964759034e+00
9.475000000000e+01 -1.748486106314e-03 2.795889420762e-05 1.341842663857e+00
9.500000000000e+01 -1.763562727880e-03 2.850770559418e-05 1.364578437003e+00
9.525000000000e+01 -1.781988636334e-03 2.908457367631e-05 1.389121045370e+00
9.550000000000e+01 -1.803827616616e-03 2.968740175713e-05 1.415414969645e+00
9.575000000000e+01 -1.829149100688e-03 3.031421778701e-05 1.443400183941e+00
9.600000000000e+01 -1.858027338162e-03 3.096319562298e-05 1.473012217821e+00
9.625000000000e+01 -1.890540012239e-03 3.163267074596e-05 1.504182324789e+00
9.650000000000e+01 -1.926766309969e-03 3.232115018950e-05 1.536837754724e+00
9.675000000000e+01 -1.966784495631e-03 3.302731610533e-05 1.570902142643e+00
9.700000000000e+01 -2.010669006058e-03 3.375002509393e-05 1.606296000451e+00
9.725000000000e+01 -2.058487223693e-03 3.448829974362e-05 1.642937309512e+00
9.750000000000e+01 -2.110295895548e-03 3.524131702512e-05 1.680742195533e+00
9.775000000000e+01 -2.166137302658e-03 3.600839071560e-05 1.719625664796e+00
9.800000000000e+01 -2.226035329668e-03 3.678895015924e-05 1.759502383669e+00
9.825000000000e+01 -2.289991462387e-03 3.758250609323e-05 1.800287470874e+00
9.850000000000e+01 -2.357980899617e-03 3.838863937469e-05 1.841897281846e+00
9.875000000000e+01 -2.429948905604e-03 3.920698014484e-05 1.884250156628e+00
9.900000000000e+01 -2.505807392338e-03 4.003715713369e-05 1.927267112516e+00
9.925000000000e+01 -2.585431914793e-03 4.087877802095e-05 1.970872460347e+00
9.950000000000e+01 -2.668659141924e-03 4.173136724817e-05 2.014994333127e+00
9.975000000000e+01 -2.755285037979e-03 4.259437119239e-05 2.059565117651e+00
1.000000000000e+02 -2.845063846778e-03 4.346712687997e-05 2.104521787594e+00
1.002500000000e+02 -2.937707861179e-03 4.434883483659e-05 2.149806141648e+00
1.005000000000e+02 -3.032888087834e-03 4.523853929567e-05 2.195364954820e+00
1.007500000000e+02 -3.130235847705e-03 4.613511313972e-05 2.241150054715e+00
1.010000000000e+02 -3.229345323023e-03 4.703724923932e-05 2.287118339061e+00
1.012500000000e+02 -3.329777075934e-03 4.794345777770e-05 2.333231747301e+00
1.015000000000e+02 -3.431062474616e-03 4.885207090988e-05 2.379457204818e+00
1.017500000000e+02 -3.532708978858e-03 4.976125424183e-05 2.425766548646e+00
1.020000000000e+02 -3.634206182476e-03 5.066902572184e-05 2.472136449273e+00
1.022500000000e+02 -3.735032501156e-03 5.157328186811e-05 2.518548329367e+00
1.025000000000e+02 -3.834662369392e-03 5.247182973150e-05 2.564988286973e+00
1.027500000000e+02 -3.932573764828e-03 5.336242546372e-05 2.611447016392e+00
1.030000000000e+02 -4.028255863993e-03 5.424281624200e-05 2.657919722652e+00
1.032500000000e+02 -4.121216675757e-03 5.511078587897e-05 2.704406023736e+00
1.035000000000e+02 -4.210990424115e-03 5.596420328574e-05 2.750909824006e+00
1.037500000000e+02 -4.297144494223e-03 5.680106623485e-05 2.797439155036e+00
1.040000000000e+02 -4.379285751916e-03 5.761954694269e-05 2.844005966604e+00
1.042500000000e+02 -4.457066090126e-03 5.841803260748e-05 2.890625860544e+00
1.045000000000e+02 -4.530187071698e-03 5.919516094460e-05 2.937317763118e+00
1.047500000000e+02 -4.598403565455e-03 5.994984836724e-05 2.984103525734e+00
1.050000000000e+02 -4.661526297703e-03 6.068131168036e-05 3.031007458104e+00
1.052500000000e+02 -4.719423260273e-03 6.138908088590e-05 3.078055792283e+00
1.055000000000e+02 -4.772020079704e-03 6.207300297525e-05 3.125276090878e+00
1.057500000000e+02 -4.819299283861e-03 6.273323696718e-05 3.172696601579e+00
1.060000000000e+02 -4.861298598469e-03 6.337024039832e-05 3.220345577526e+00
1.062500000000e+02 -4.898108311005e-03 6.398474666766e-05 3.268250576851e+00
1.065000000000e+02 -4.929868012451e-03 6.457773634880e-05 3.316437763127e+00
1.067500000000e+02 -4.956762602148e-03 6.515040567007e-05 3.364931218014e+00
1.070000000000e+02 -4.979017877319e-03 6.570412756804e-05 3.413752295966e+00
1.072500000000e+02 -4.996895900219e-03 6.624041052491e-05 3.462919031950e+00
1.075000000000e+02 -5.010690240032e-03 6.676085675392e-05 3.512445621929e+00
1.077500000000e+02 -5.020721242904e-03 6.726712008434e-05 3.562341994360e+00
1.080000000000e+02 -5.027331363816e-03 6.776086726601e-05 3.612613473730e+00
1.082500000000e+02 -5.030880951070e-03 6.824374762304e-05 3.663260558388e+00
1.085000000000e+02 -5.031744428101e-03 6.871735491948e-05 3.714278806652e+00
1.087500000000e+02 -5.030306566369e-03 6.918320389768e-05 3.765658830812e+00
1.090000000000e+02 -5.026959353867e-03 6.964271414595e-05 3.817386407392e+00
1.092500000000e+02 -5.022099342186e-03 7.009719892029e-05 3.869442675813e+00
1.095000000000e+02 -5.016125380223e-03 7.054785599409e-05 3.921804440246e+00
1.097500000000e+02 -5.009436641625e-03 7.099576913391e-05 3.974444537914e+00
1.100000000000e+02 -5.002430917001e-03 7.144191194300e-05 4.027332278986e+00
1.102500000000e+02 -4.995503044224e-03 7.188715725143e-05 4.080433934965e+00
1.105000000000e+02 -4.989043475202e-03 7.233229220197e-05 4.133713253613e+00
1.107500000000e+02 -4.983436760369e-03 7.277803216513e-05 4.187132001554e+00
1.110000000000e+02 -4.979059894009e-03 7.322503643409e-05 4.240650500054e+00
1.112500000000e+02 -4.976280438468e-03 7.367392307100e-05 4.294228160783e+00
1.115000000000e+02 -4.975454375889e-03 7.412528168499e-05 4.347823991286e+00
1.117500000000e+02 -4.976923630398e-03 7.457968368271e-05 4.401397079597e+00
1.120000000000e+02 -4.981013271046e-03 7.503768810635e-05 4.454907033770e+00
1.122500000000e+02 -4.988028373481e-03 7.549984319069e-05 4.508314389522e+00
1.125000000000e+02 -4.998250587585e-03 7.596668217313e-05 4.561580967711e+00
1.127500000000e+02 -5.011934434498e-03 7.643871447066e-05 4.614670197983e+00
1.130000000000e+02 -5.029303475129e-03 7.691641152285e-05 4.667547395679e+00
1.132500000000e+02 -5.050546402238e-03 7.740018811228e-05 4.720180009982e+00
1.135000000000e+02 -5.075813248813e-03 7.789037876818e-05 4.772537834621e+00
1.137500000000e+02 -5.105211706791e-03 7.838721264283e-05 4.824593198617e+00
1.140000000000e+02 -5.138803851739e-03 7.889078678755e-05 4.876321131343e+00
1.142500000000e+02 -5.176603270906e-03 7.940103946635e-05 4.927699516682e+00
1.145000000000e+02 -5.218572804515e-03 7.991771977658e-05 4.978709233334e+00
1.147500000000e+02 -5.264622982742e-03 8.044036430491e-05 5.029334288624e+00
1.150000000000e+02 -5.314611177975e-03 8.096826292994e-05 5.079561948171e+00
1.152500000000e+02 -5.368341680357e-03 8.150047973821e-05 5.129382860049e+00
1.155000000000e+02 -5.425566675881e-03 8.203583805330e-05 5.178791174954e+00
1.157500000000e+02 -5.485988182388e-03 8.257289075722e-05 5.227784659548e+00
1.160000000000e+02 -5.549260830675e-03 8.310993644023e-05 5.276364798556e+00
1.162500000000e+02 -5.614995608068e-03 8.364503777278e-05 5.324536883342e+00
1.165000000000e+02 -5.682764395655e-03 8.417604425540e-05 5.372310076866e+00
1.167500000000e+02 -5.752105293491e-03 8.470063254373e-05 5.419697454545e+00
1.170000000000e+02 -5.822528523643e-03 8.521632483266e-05 5.466716006300e+00
1.172500000000e+02 -5.893522867415e-03 8.572046539229e-05 5.513386602286e+00
1.175000000000e+02 -5.964562347355e-03 8.621040624129e-05 5.559733905434e+00
1.177500000000e+02 -6.035113125287e-03 8.668350975830e-05 5.605786234014e+00
1.180000000000e+02 -6.104640601735e-03 8.713714129108e-05 5.651575366699e+00
1.182500000000e+02 -6.172616361946e-03 8.756873825330e-05 5.697136282415e+00
1.185000000000e+02 -6.238524786670e-03 8.797588959947e-05 5.742506846415e+00
1.187500000000e+02 -6.301869350443e-03 8.835633807822e-05 5.787727429193e+00
1.190000000000e+02 -6.362178415256e-03 8.870795274490e-05 5.832840474726e+00
1.192500000000e+02 -6.419010271451e-03 8.902884466205e-05 5.877890017884e+00
1.195000000000e+02 -6.471957528800e-03 8.931738110721e-05 5.922921152790e+00
1.197500000000e+02 -6.520650781972e-03 8.957218249042e-05 5.967979471145e+00
1.200000000000e+02 -6.564761545294e-03 8.979212488444e-05 6.013110471038e+00
1.202500000000e+02 -6.604004459619e-03 8.997633997096e-05 6.058358949411e+00
1.205000000000e+02 -6.638138804873e-03 9.012420940202e-05 6.103768387178e+00
1.207500000000e+02 -6.666969325913e-03 9.023534964561e-05 6.149380340697e+00
1.210000000000e+02 -6.690346536204e-03 9.030959127965e-05 6.195233842726e+00
1.212500000000e+02 -6.708166428911e-03 9.034699530916e-05 6.241364829822e+00
1.215000000000e+02 -6.720369622397e-03 9.034780484873e-05 6.287805604857e+00
1.217500000000e+02 -6.726940264232e-03 9.031243025520e-05 6.334584335994e+00
1.220000000000e+02 -6.727904618032e-03 9.024144112146e-05 6.381724605612e+00
1.222500000000e+02 -6.723329284914e-03 9.013555455023e-05 6.429245012074e+00
1.225000000000e+02 -6.713319250819e-03 8.999559057629e-05 6.477158829217e+00
1.227500000000e+02 -6.698015822547e-03 8.982248938386e-05 6.525473727062e+00
1.230000000000e+02 -6.677594359623e-03 8.961730572674e-05 6.574191556346e+00
1.232500000000e+02 -6.652261890761e-03 8.938120064339e-05 6.623308198622e+00
1.235000000000e+02 -6.622254645324e-03 8.911543818077e-05 6.672813482274e+00
1.237500000000e+02 -6.587835494191e-03 8.882138505972e-05 6.722691164611e+00
1.240000000000e+02 -6.549291241064e-03 8.850051278392e-05 6.772918980283e+00
1.242500000000e+02 -6.506929818713e-03 8.815440068499e-05 6.823468750321e+00
1.245000000000e+02 -6.461077319115e-03 8.778472070536e-05 6.874306555207e+00
1.247500000000e+02 -6.412074970046e-03 8.739324590359e-05 6.925392963182e+00
1.250000000000e+02 -6.360276007102e-03 8.698184885964e-05 6.976683311791e+00
1.252500000000e+02 -6.306042483951e-03 8.655249463319e-05 7.028128039460e+00
1.255000000000e+02 -6.249742009386e-03 8.610723059227e-05 7.079673058566e+00
1.257500000000e+02 -6.191744478547e-03 8.564817389309e-05 7.131260167129e+00
1.260000000000e+02 -6.132418854446e-03 8.517749750361e-05 7.182827491580e+00
1.262500000000e+02 -6.072129994799e-03 8.469741385356e-05 7.234309954260e+00
1.265000000000e+02 -6.011235688300e-03 8.421015637974e-05 7.285639758471e+00
1.267500000000e+02 -5.950083901062e-03 8.371795958315e-05 7.336746885251e+00
1.270000000000e+02 -5.889010420340e-03 8.322303391439e-05 7.387559595086e+00
1.272500000000e+02 -5.828336850781e-03 8.272753388675e-05 7.438004928007e+00
1.275000000000e+02 -5.768368905539e-03 8.223357957554e-05 7.488009200008e+00
1.277500000000e+02 -5.709394997160e-03 8.174322896115e-05 7.537498488993e+00
1.280000000000e+02 -5.651685417467e-03 8.125840607620e-05 7.586399105239e+00
1.282500000000e+02 -5.595491943431e-03 8.078101358902e-05 7.634638040246e+00
1.285000000000e+02 -5.541047286974e-03 8.031283438170e-05 7.682143395940e+00
1.287500000000e+02 -5.488564996160e-03 7.985550899392e-05 7.728844777364e+00
1.290000000000e+02 -5.438239684318e-03 7.941054793903e-05 7.774673659834e+00
1.292500000000e+02 -5.390247546300e-03 7.897934067341e-05 7.819563709538e+00
1.295000000000e+02 -5.344746952839e-03 7.856318676600e-05 7.863451072924e+00
1.297500000000e+02 -5.301879188054e-03 7.816321438409e-05 7.906274612784e+00
1.300000000000e+02 -5.261769162367e-03 7.778040740464e-05 7.947976110900e+00
1.302500000000e+02 -5.224526249262e-03 7.741563327315e-05 7.988500414330e+00
1.305000000000e+02 -5.190244990141e-03 7.706966130175e-05 8.027795549772e+00
1.307500000000e+02 -5.159005794797e-03 7.674317124445e-05 8.065812782992e+00
1.310000000000e+02 -5.130875457321e-03 7.643674017985e-05 8.102506652084e+00
1.312500000000e+02 -5.105907581139e-03 7.615086702037e-05 8.137834952046e+00
1.315000000000e+02 -5.084142849505e-03 7.588598240274e-05 8.171758702747e+00
1.317500000000e+02 -5.065609207222e-03 7.564242749927e-05 8.204242078442e+00
1.320000000000e+02 -5.050321853354e-03 7.542046575978e-05 8.235252332895e+00
1.322500000000e+02 -5.038283142466e-03 7.522029963239e-05 8.264759698018e+00
1.325000000000e+02 -5.029482344348e-03 7.504201791883e-05 8.292737290573e+00
1.327500000000e+02 -5.023895259215e-03 7.488561792698e-05 8.319161003383e+00
1.330000000000e+02 -5.021483856336e-03 7.475103815274e-05 8.344009413639e+00
1.332500000000e+02 -5.022195954976e-03 7.463814787009e-05 8.367263688782e+00
1.335000000000e+02 -5.025964913710e-03 7.454671709956e-05 8.388907500536e+00
1.337500000000e+02 -5.032709441073e-03 7.447642551639e-05 8.408926957400e+00
1.340000000000e+02 -5.042333622187e-03 7.442681754527e-05 8.427310537435e+00
1.342500000000e+02 -5.054727077141e-03 7.439727403286e-05 8.444049028895e+00
1.345000000000e+02 -5.069765462184e-03 7.438716756378e-05 8.459135485994e+00
1.347500000000e+02 -5.087311457255e-03 7.439581039587e-05 8.472565178399e+00
1.350000000000e+02 -5.107216026047e-03 7.442235744343e-05 8.484335547731e+00
1.352500000000e+02 -5.129319857228e-03 7.446577191833e-05 8.494446155617e+00
1.355000000000e+02 -5.153455286730e-03 7.452497337959e-05 8.502898637953e+00
1.357500000000e+02 -5.179448568034e-03 7.459886866015e-05 8.509696642041e+00
1.360000000000e+02 -5.207122430515e-03 7.468629615900e-05 8.514845761726e+00
1.362500000000e+02 -5.236298852449e-03 7.478606318423e-05 8.518353463929e+00
1.365000000000e+02 -5.266801915558e-03 7.489698935084e-05 8.520229008690e+00
1.367500000000e+02 -5.298460727115e-03 7.501786584399e-05 8.520483364848e+00
1.370000000000e+02 -5.331112271811e-03 7.514754155927e-05 8.519129124515e+00
1.372500000000e+02 -5.364603920026e-03 7.528495131412e-05 8.516180420793e+00
1.375000000000e+02 -5.398795532732e-03 7.542913196174e-05 8.511652853171e+00
1.377500000000e+02 -5.433561050509e-03 7.557924491677e-05 8.505563431430e+00
1.380000000000e+02 -5.468789409446e-03 7.573459711052e-05 8.497930528540e+00
1.382500000000e+02 -5.504384687099e-03 7.589465640531e-05 8.488773873225e+00
1.385000000000e+02 -5.540265396368e-03 7.605906191260e-05 8.478114560804e+00
1.387500000000e+02 -5.576362878027e-03 7.622762763024e-05 8.465975100731e+00
1.390000000000e+02 -5.612618823111e-03 7.640033838516e-05 8.452379492846e+00
1.392500000000e+02 -5.648981901527e-03 7.657733972224e-05 8.437353339677e+00
1.395000000000e+02 -5.685403728052e-03 7.675891962916e-05 8.420923978068e+00
1.397500000000e+02 -5.721834206544e-03 7.694548047582e-05 8.403120638570e+00
1.400000000000e+02 -5.758216609259e-03 7.713750665195e-05 8.383974612568e+00
1.402500000000e+02 -5.794482495169e-03 7.733552625472e-05 8.363519427004e+00
1.405000000000e+02 -5.830546732350e-03 7.754006864844e-05 8.341791012631e+00
1.407500000000e+02 -5.866302942249e-03 7.775162019444e-05 8.318827852849e+00
1.410000000000e+02 -5.901619390219e-03 7.797057894979e-05 8.294671106417e+00
1.412500000000e+02 -5.936335770396e-03 7.819720567612e-05 8.269364688787e+00
1.415000000000e+02 -5.970260819758e-03 7.843157640169e-05 8.242955304856e+00
1.417500000000e+02 -6.003171137503e-03 7.867358246275e-05 8.215492426350e+00
1.420000000000e+02 -6.034811287808e-03 7.892285582073e-05 8.187028205710e+00
1.422500000000e+02 -6.064895051677e-03 7.917885600234e-05 8.157617331980e+00
1.425000000000e+02 -6.093107981529e-03 7.944070499147e-05 8.127316820094e+00
1.427500000000e+02 -6.119111804798e-03 7.970719794292e-05 8.096185751945e+00
1.430000000000e+02 -6.142549928127e-03 7.997688992201e-05 8.064284959480e+00
1.432500000000e+02 -6.163054140341e-03 8.024808687854e-05 8.031676678515e+00
1.435000000000e+02 -6.180252429340e-03 8.051885444879e-05 7.998424160505e+00
1.437500000000e+02 -6.193777644473e-03 8.078704591805e-05 7.964591277233e+00
1.440000000000e+02 -6.203276995328e-03 8.105041507275e-05 7.930242101196e+00
1.442500000000e+02 -6.208422048161e-03 8.130662889000e-05 7.895440498870e+00
1.445000000000e+02 -6.208918616764e-03 8.155330000295e-05 7.860249713763e+00
1.447500000000e+02 -6.204516147055e-03 8.178802026745e-05 7.824731976233e+00
1.450000000000e+02 -6.195017089896e-03 8.200846417294e-05 7.788948111627e+00
1.452500000000e+02 -6.180285404791e-03 8.221246951731e-05 7.752957181924e+00
1.455000000000e+02 -6.160253849799e-03 8.239809053909e-05 7.716816129038e+00
1.457500000000e+02 -6.134929730984e-03 8.256364747422e-05 7.680579453764e+00
1.460000000000e+02 -6.104399258450e-03 8.270774951163e-05 7.644298896982e+00
1.462500000000e+02 -6.068829959718e-03 8.282934238435e-05 7.608023157488e+00
1.465000000000e+02 -6.028471189582e-03 8.292787415917e-05 7.571797612957e+00
1.467500000000e+02 -5.983652653609e-03 8.300316097781e-05 7.535664079654e+00
1.470000000000e+02 -5.934781162744e-03 8.305543000811e-05 7.499660578603e+00
1.472500000000e+02 -5.882335258520e-03 8.308537976257e-05 7.463821144407e+00
1.475000000000e+02 -5.826858386286e-03 8.309401616649e-05 7.428175644612e+00
1.477500000000e+02 -5.768950480073e-03 8.308271041071e-05 7.392749639191e+00
1.480000000000e+02 -5.709258017043e-03 8.305320452623e-05 7.357564270132e+00
1.482500000000e+02 -5.648463223056e-03 8.300754803262e-05 7.322636170406e+00
1.485000000000e+02 -5.587273069859e-03 8.294804014672e-05 7.287977420808e+00
1.487500000000e+02 -5.526408007857e-03 8.287717593825e-05 7.253595518753e+00
1.490000000000e+02 -5.466590664693e-03 8.279759296759e-05 7.219493389054e+00
1.492500000000e+02 -5.408535153917e-03 8.271201752680e-05 7.185669415520e+00
1.495000000000e+02 -5.352937097653e-03 8.262321336275e-05 7.152117505734e+00
1.497500000000e+02 -5.300464719652e-03 8.253393380594e-05 7.118827172090e+00
1.500000000000e+02 -5.251751073754e-03 8.244688026943e-05 7.085783651638e+00
1.502500000000e+02 -5.207387610375e-03 8.236466694686e-05 7.052968046844e+00
1.505000000000e+02 -5.167919140091e-03 8.228979842875e-05 7.020357503595e+00
1.507500000000e+02 -5.133840102427e-03 8.222463880336e-05 6.987925409373e+00
1.510000000000e+02 -5.105592049605e-03 8.217138873512e-05 6.955641633672e+00
1.512500000000e+02 -5.083562162824e-03 8.213209375874e-05 6.923472793365e+00
1.515000000000e+02 -5.068082577241e-03 8.210863702254e-05 6.891382549133e+00
1.517500000000e+02 -5.059430297744e-03 8.210274387452e-05 6.859331928686e+00
1.520000000000e+02 -5.057827410787e-03 8.211595689142e-05 6.827279673135e+00
1.522500000000e+02 -5.063441418730e-03 8.214963856121e-05 6.795182602073e+00
1.525000000000e+02 -5.076385439399e-03 8.220499600456e-05 6.762995989804e+00
1.527500000000e+02 -5.096718140466e-03 8.228307515548e-05 6.730673945605e+00
1.530000000000e+02 -5.124443362105e-03 8.238473770442e-05 6.698169789437e+00
1.532500000000e+02 -5.159509360485e-03 8.251064986831e-05 6.665436415056e+00
1.535000000000e+02 -5.201807699711e-03 8.266127079951e-05 6.632426633431e+00
1.537500000000e+02 -5.251171871335e-03 8.283682259694e-05 6.599093490775e+00
1.540000000000e+02 -5.307375780009e-03 8.303728572273e-05 6.565390556479e+00
1.542500000000e+02 -5.370132113594e-03 8.326239577131e-05 6.531272178340e+00
1.545000000000e+02 -5.439090981231e-03 8.351159973694e-05 6.496693703454e+00
1.547500000000e+02 -5.513838690825e-03 8.378401070142e-05 6.461611665464e+00
1.550000000000e+02 -5.593897285088e-03 8.407837327629e-05 6.425983936407e+00
1.552500000000e+02 -5.678724620518e-03 8.439308322702e-05 6.389769848260e+00
1.555000000000e+02 -5.767715279487e-03 8.472618544861e-05 6.352930286193e+00
1.557500000000e+02 -5.860202434763e-03 8.507532493240e-05 6.315427752330e+00
1.560000000000e+02 -5.955460667143e-03 8.543774273911e-05 6.277226412877e+00
1.562500000000e+02 -6.052710017770e-03 8.581030245847e-05 6.238292120829e+00
1.565000000000e+02 -6.151121074299e-03 8.618951721739e-05 6.198592433177e+00
1.567500000000e+02 -6.249821275074e-03 8.657156473585e-05 6.158096611867e+00
1.570000000000e+02 -6.347902177101e-03 8.695221655436e-05 6.116775631686e+00
1.572500000000e+02 -6.444427796879e-03 8.732696161184e-05 6.074602181411e+00
1.575000000000e+02 -6.538443891305e-03 8.769107756990e-05 6.031550684608e+00
1.577500000000e+02 -6.628988061663e-03 8.803966059262e-05 5.987597323384e+00
1.580000000000e+02 -6.715100452852e-03 8.836766857850e-05 5.942720092509e+00
1.582500000000e+02 -6.795834832007e-03 8.867000172844e-05 5.896898863213e+00
1.585000000000e+02 -6.870270056764e-03 8.894158564302e-05 5.850115483794e+00
1.587500000000e+02 -6.937521624578e-03 8.917744224748e-05 5.802353890399e+00
1.590000000000e+02 -6.996753143869e-03 8.937277132900e-05 5.753600253709e+00
1.592500000000e+02 -7.047187343602e-03 8.952302908011e-05 5.703843129622e+00
1.595000000000e+02 -7.088116538156e-03 8.962400665913e-05 5.653073637518e+00
1.597500000000e+02 -7.118912399236e-03 8.967190306250e-05 5.601285630657e+00
1.600000000000e+02 -7.139034790581e-03 8.966339266600e-05 5.548475880924e+00
1.602500000000e+02 -7.148039205883e-03 8.959568149966e-05 5.494644241464e+00
1.605000000000e+02 -7.145582943568e-03 8.946655675385e-05 5.439793810363e+00
1.607500000000e+02 -7.131429576558e-03 8.927441590514e-05 5.383931060183e+00
1.610000000000e+02 -7.105451873249e-03 8.901830476041e-05 5.327065957904e+00
1.612500000000e+02 -7.067632907498e-03 8.869790715321e-05 5.269212044131e+00
1.615000000000e+02 -7.018065620227e-03 8.831353810618e-05 5.210386497915e+00
1.617500000000e+02 -6.956950572365e-03 8.786612187286e-05 5.150610159694e+00
1.620000000000e+02 -6.884592302045e-03 8.735714279801e-05 5.089907541138e+00
1.622500000000e+02 -6.801394146315e-03 8.678861376757e-05 5.028306796649e+00
1.625000000000e+02 -6.707851915202e-03 8.616304931730e-05 4.965839686249e+00
1.627500000000e+02 -6.604546440111e-03 8.548334630981e-05 4.902541505863e+00
1.630000000000e+02 -6.492135557822e-03 8.475272927855e-05 4.838451013481e+00
1.632500000000e+02 -6.371345531208e-03 8.397469022722e-05 4.773610333005e+00
1.635000000000e+02 -6.242962200336e-03 8.315291557126e-05 4.708064846886e+00
1.637500000000e+02 -6.107822250419e-03 8.229118122210e-05 4.641863084219e+00
1.640000000000e+02 -5.966804601671e-03 8.139333976942e-05 4.575056593102e+00
1.642500000000e+02 -5.820822061039e-03 8.046326187355e-05 4.507699804957e+00
1.645000000000e+02 -5.670813465585e-03 7.950478684962e-05 4.439849895372e+00
1.647500000000e+02 -5.517736264405e-03 7.852168778671e-05 4.371566630976e+00
1.650000000000e+02 -5.362559585786e-03 7.751764729957e-05 4.302912207913e+00
1.652500000000e+02 -5.206257766652e-03 7.649624340877e-05 4.233951085417e+00
1.655000000000e+02 -5.049804184966e-03 7.546094255942e-05 4.164749803522e+00
1.657500000000e+02 -4.894165374804e-03 7.441510024422e-05 4.095376791990e+00
1.660000000000e+02 -4.740295264931e-03 7.336196654620e-05 4.025902166281e+00
1.662500000000e+02 -4.589129413152e-03 7.230469419547e-05 3.956397510808e+00
1.665000000000e+02 -4.441579107675e-03 7.124634673575e-05 3.886935649144e+00
1.667500000000e+02 -4.298525283218e-03 7.018991218408e-05 3.817590400471e+00
1.670000000000e+02 -4.160812151202e-03 6.913830510769e-05 3.748436321196e+00
1.672500000000e+02 -4.029240532892e-03 6.809436750643e-05 3.679548430325e+00
1.675000000000e+02 -3.904560924082e-03 6.706086574546e-05 3.611001917520e+00
1.677500000000e+02 -3.787466381323e-03 6.604048015293e-05 3.542871831854e+00
1.680000000000e+02 -3.678585245725e-03 6.503578817918e-05 3.475232754345e+00
1.682500000000e+02 -3.578473911156e-03 6.404924150044e-05 3.408158450958e+00
1.685000000000e+02 -3.487609761614e-03 6.308313841719e-05 3.341721511587e+00
1.687500000000e+02 -3.406384462897e-03 6.213959411300e-05 3.275992976965e+00
1.690000000000e+02 -3.335097845222e-03 6.122050301655e-05 3.211041958564e+00
1.692500000000e+02 -3.273952473160e-03 6.032750292681e-05 3.146935257819e+00
1.695000000000e+02 -3.223049294751e-03 5.946194020115e-05 3.083736991731e+00
1.697500000000e+02 -3.182384287700e-03 5.862483776387e-05 3.021508233043e+00
1.700000000000e+02 -3.151846504195e-03 5.781686441436e-05 2.960306674908e+00
1.702500000000e+02 -3.131217429443e-03 5.703831032217e-05 2.900186327407e+00
1.705000000000e+02 -3.120171975844e-03 5.628907643249e-05 2.841197257657e+00
1.707500000000e+02 -3.118280837078e-03 5.556866561243e-05 2.783385378368e+00
1.710000000000e+02 -3.125014470038e-03 5.487617982416e-05 2.726792296010e+00
1.712500000000e+02 -3.139748483402e-03 5.421032707373e-05 2.671455219204e+00
1.715000000000e+02 -3.161770674243e-03 5.356943913221e-05 2.617406936339e+00
1.717500000000e+02 -3.190289239699e-03 5.295150121043e-05 2.564675857167e+00
1.720000000000e+02 -3.224442250168e-03 5.235418545887e-05 2.513286123693e+00
1.722500000000e+02 -3.263308077453e-03 5.177489133171e-05 2.463257779189e+00
1.725000000000e+02 -3.305916741134e-03 5.121079179041e-05 2.414606997034e+00
1.727500000000e+02 -3.351261854616e-03 5.065888502381e-05 2.367346352459e+00
1.730000000000e+02 -3.398313058442e-03 5.011604990660e-05 2.321485136448e+00
1.732500000000e+02 -3.446028650895e-03 4.957910304512e-05 2.277029691048e+00
1.735000000000e+02 -3.493368291632e-03 4.904485778495e-05 2.233983764898e+00
1.737500000000e+02 -3.539305472790e-03 4.851018218691e-05 2.192348866478e+00
1.740000000000e+02 -3.582839627399e-03 4.797205465745e-05 2.152124615821e+00
1.742500000000e+02 -3.623007810742e-03 4.742761932380e-05 2.113309072756e+00
1.745000000000e+02 -3.658895604490e-03 4.687423682062e-05 2.075899045908e+00
1.747500000000e+02 -3.689647220354e-03 4.630953030399e-05 2.039890363416e+00
1.750000000000e+02 -3.714474593442e-03 4.573142278813e-05 2.005278113562e+00
1.752500000000e+02 -3.732665535485e-03 4.513815750778e-05 1.972056840325e+00
1.755000000000e+02 -3.743590596917e-03 4.452839063762e-05 1.940220706295e+00
1.757500000000e+02 -3.746708953687e-03 4.390116147152e-05 1.909763611029e+00
1.760000000000e+02 -3.741573087076e-03 4.325592555701e-05 1.880679281224e+00
1.762500000000e+02 -3.727832519843e-03 4.259251865094e-05 1.852961323713e+00
1.765000000000e+02 -3.705236300667e-03 4.191120459651e-05 1.826603259192e+00
1.767500000000e+02 -3.673634457139e-03 4.121267429816e-05 1.801598529478e+00
1.770000000000e+02 -3.632978388765e-03 4.049802733305e-05 1.777940496879e+00
1.772500000000e+02 -3.583320482843e-03 3.976875640990e-05 1.755622427668e+00
1.775000000000e+02 -3.524812850616e-03 3.902672861306e-05 1.734637478495e+00
1.777500000000e+02 -3.457705353540e-03 3.827416082702e-05 1.714978675391e+00
1.780000000000e+02 -3.382342903239e-03 3.751359209664e-05 1.696638902016e+00
1.782500000000e+02 -3.299162186172e-03 3.674785219415e-05 1.679610886021e+00
1.785000000000e+02 -3.208687735831e-03 3.598002842359e-05 1.663887193217e+00
1.787500000000e+02 -3.111527444350e-03 3.521343045881e-05 1.649460223169e+00
1.790000000000e+02 -3.008367558913e-03 3.445155451406e-05 1.636322201993e+00
1.792500000000e+02 -2.899967101544e-03 3.369804713413e-05 1.624465172466e+00
1.795000000000e+02 -2.787151731961e-03 3.295666922090e-05 1.613880973318e+00
1.797500000000e+02 -2.670806990197e-03 3.223126069402e-05 1.604561201942e+00
1.800000000000e+02 -2.551870859395e-03 3.152570645243e-05 1.596497157298e+00
1.802500000000e+02 -2.431325645275e-03 3.084390201158e-05 1.589679755781e+00
1.805000000000e+02 -2.310189159785e-03 3.018972083749e-05 1.584099416552e+00
1.807500000000e+02 -2.189505201858e-03 2.956698171180e-05 1.579745913639e+00
1.810000000000e+02 -2.070333381410e-03 2.897941656779e-05 1.576608193528e+00
1.812500000000e+02 -1.953738313770e-03 2.843063789287e-05 1.574674159368e+00
1.815000000000e+02 -1.840778256132e-03 2.792410593988e-05 1.573930425369e+00
1.817500000000e+02 -1.732493296335e-03 2.746309397525e-05 1.574362047547e+00
1.820000000000e+02 -1.629893226601e-03 2.705065311359e-05 1.575952239471e+00
1.822500000000e+02 -1.533945262511e-03 2.668957466481e-05 1.578682083934e+00
1.825000000000e+02 -1.445561792482e-03 2.638235084473e-05 1.582530253319e+00
1.827500000000e+02 -1.365588371159e-03 2.613113473382e-05 1.587472751678e+00
1.830000000000e+02 -1.294792134918e-03 2.593769809753e-05 1.593482695711e+00
1.832500000000e+02 -1.233850940186e-03 2.580339012476e-05 1.600530145718e+00
1.835000000000e+02 -1.183343417218e-03 2.572909676632e-05 1.608582002711e+00
1.837500000000e+02 -1.143740197151e-03 2.571520282738e-05 1.617601982802e+00
1.840000000000e+02 -1.115396554543e-03 2.576155802220e-05 1.627550676918e+00
1.842500000000e+02 -1.098546622069e-03 2.586744892760e-05 1.638385706146e+00
1.845000000000e+02 -1.093299417995e-03 2.603157957337e-05 1.650061969087e+00
1.847500000000e+02 -1.099636738622e-03 2.625206025772e-05 1.662531987726e+00
1.850000000000e+02 -1.117413060766e-03 2.652640920089e-05 1.675746340882e+00
1.852500000000e+02 -1.146357451430e-03 2.685156522669e-05 1.689654179224e+00
1.855000000000e+02 -1.186077461798e-03 2.722391433732e-05 1.704203811264e+00
1.857500000000e+02 -1.236064937290e-03 2.763932992450e-05 1.719343344600e+00
1.860000000000e+02 -1.295703631203e-03 2.809322612671e-05 1.735021362568e+00
1.862500000000e+02 -1.364278422631e-03 2.858062364475e-05 1.751187625136e+00
1.865000000000e+02 -1.440985963269e-03 2.909622698805e-05 1.767793766286e+00
1.867500000000e+02 -1.524946501253e-03 2.963451084911e-05 1.784793979082e+00
1.870000000000e+02 -1.615216655106e-03 3.018981422187e-05 1.802145661532e+00
1.872500000000e+02 -1.710802880093e-03 3.075643510903e-05 1.819810017781e+00
1.875000000000e+02 -1.810675384889e-03 3.132872460332e-05 1.837752592200e+00
1.877500000000e+02 -1.913782182737e-03 3.190122054320e-05 1.855943736352e+00
1.880000000000e+02 -2.019063146021e-03 3.246871228343e-05 1.874358992584e+00
1.882500000000e+02 -2.125463789437e-03 3.302633492758e-05 1.892979400430e+00
1.885000000000e+02 -2.231948658201e-03 3.356965422610e-05 1.911791716055e+00
1.887500000000e+02 -2.337513990962e-03 3.409474778990e-05 1.930788556202e+00
1.890000000000e+02 -2.441199584328e-03 3.459825579435e-05 1.949968462361e+00
1.892500000000e+02 -2.542099763053e-03 3.507741532349e-05 1.969335899848e+00
1.895000000000e+02 -2.639373205294e-03 3.553011961277e-05 1.988901190881e+00
1.897500000000e+02 -2.732251631202e-03 3.595493223799e-05 2.008680396699e+00
1.900000000000e+02 -2.820047269224e-03 3.635109043046e-05 2.028695149027e+00
1.902500000000e+02 -2.902159046716e-03 3.671849822756e-05 2.048972443843e+00
1.905000000000e+02 -2.978077428484e-03 3.705770600143e-05 2.069544396746e+00
1.907500000000e+02 -3.047387910363e-03 3.736987805819e-05 2.090447968995e+00
1.910000000000e+02 -3.109773157869e-03 3.765674989120e-05 2.111724661509e+00
1.912500000000e+02 -3.165013813287e-03 3.792057527574e-05 2.133420181281e+00
1.915000000000e+02 -3.212988000849e-03 3.816406723992e-05 2.155584076008e+00
1.917500000000e+02 -3.253669599280e-03 3.839033196487e-05 2.178269336616e+00
1.920000000000e+02 -3.287125357297e-03 3.860279947698e-05 2.201531963382e+00
1.922500000000e+02 -3.313510931510e-03 3.880515226876e-05 2.225430493423e+00
1.925000000000e+02 -3.333065953518e-03 3.900125354567e-05 2.250025484406e+00
1.927500000000e+02 -3.346108188104e-03 3.919506664002e-05 2.275378956195e+00
1.930000000000e+02 -3.353026965939e-03 3.939060565039e-05 2.301553784759e+00
1.932500000000e+02 -3.354275979395e-03 3.959187208230e-05 2.328613057769e+00
1.935000000000e+02 -3.350365508486e-03 3.980277792909e-05 2.356619387280e+00
1.937500000000e+02 -3.341854174728e-03 4.002709309117e-05 2.385634194480e+00
1.940000000000e+02 -3.329340481950e-03 4.026839966947e-05 2.415716974543e+00
1.942500000000e+02 -3.313454230022e-03 4.053005233121e-05 2.446924546729e+00
1.945000000000e+02 -3.294847878198e-03 4.081514458637e-05 2.479310315040e+00
1.947500000000e+02 -3.274188021867e-03 4.112646656337e-05 2.512923545467e+00
1.950000000000e+02 -3.252146982378e-03 4.146647019582e-05 2.547808683994e+00
1.952500000000e+02 -3.229394837080e-03 4.183727114485e-05 2.584004718683e+00
1.955000000000e+02 -3.206591860600e-03 4.224062806990e-05 2.621544616382e+00
1.957500000000e+02 -3.184381521644e-03 4.267793196411e-05 2.660454834690e+00
1.960000000000e+02 -3.163384029398e-03 4.315020019052e-05 2.700754930999e+00
1.962500000000e+02 -3.144190509136e-03 4.365806591608e-05 2.742457261278e+00
1.965000000000e+02 -3.127357845371e-03 4.420181905199e-05 2.785566793344e+00
1.967500000000e+02 -3.113404241873e-03 4.478139154820e-05 2.830081022709e+00
1.970000000000e+02 -3.102805513578e-03 4.539636580095e-05 2.875989995750e+00
1.972500000000e+02 -3.095992041330e-03 4.604599770100e-05 2.923276436054e+00
1.975000000000e+02 -3.093346404977e-03 4.672923589535e-05 2.971915966683e+00
1.977500000000e+02 -3.095201638213e-03 4.744475721499e-05 3.021877420541e+00
1.980000000000e+02 -3.101840095110e-03 4.819096525607e-05 3.073123227013e+00
1.982500000000e+02 -3.113492885557e-03 4.896602877880e-05 3.125609868400e+00
1.985000000000e+02 -3.130339858199e-03 4.976792800315e-05 3.179288381349e+00
1.987500000000e+02 -3.152510027316e-03 5.059448020464e-05 3.234104907050e+00
1.990000000000e+02 -3.180082394204e-03 5.144336817561e-05 3.290001265007e+00
1.992500000000e+02 -3.213087132725e-03 5.231217230928e-05 3.346915547849e+00
1.995000000000e+02 -3.251507075998e-03 5.319840320844e-05 3.404782715222e+00
1.997500000000e+02 -3.295279499526e-03 5.409953518140e-05 3.463535191360e+00
2.000000000000e+02 -3.344298117173e-03 5.501303367644e-05 3.523103451863e+00
2.002500000000e+02 -3.398415259446e-03 5.593638068482e-05 3.583416587288e+00
2.005000000000e+02 -3.457444280839e-03 5.686709996572e-05 3.644402855610e+00
2.007500000000e+02 -3.521162012638e-03 5.780277819165e-05 3.705990200579e+00
2.010000000000e+02 -3.589311406651e-03 5.874108254786e-05 3.768106754203e+00
2.012500000000e+02 -3.661604225891e-03 5.967977888718e-05 3.830681303908e+00
2.015000000000e+02 -3.737723816583e-03 6.061674013247e-05 3.893643742785e+00
2.017500000000e+02 -3.817327829564e-03 6.154994134053e-05 3.956925486934e+00
2.020000000000e+02 -3.900051040202e-03 6.247748674051e-05 4.020459877617e+00
2.022500000000e+02 -3.985508020566e-03 6.339762309657e-05 4.084182554453e+00
2.025000000000e+02 -4.073296034679e-03 6.430870561788e-05 4.148031815135e+00
2.027500000000e+02 -4.162997801846e-03 6.520921829969e-05 4.211948948732e+00
2.030000000000e+02 -4.254184394860e-03 6.609775424141e-05 4.275878554908e+00
2.032500000000e+02 -4.346418197411e-03 6.697299149658e-05 4.339768836154e+00
2.035000000000e+02 -4.439255758787e-03 6.783372751784e-05 4.403571871478e+00
2.037500000000e+02 -4.532250788595e-03 6.867886121617e-05 4.467243858161e+00
2.040000000000e+02 -4.624957179236e-03 6.950738207789e-05 4.530745326213e+00
2.042500000000e+02 -4.716931992184e-03 7.031836369628e-05 4.594041312261e+00
2.045000000000e+02 -4.807738580889e-03 7.111095770648e-05 4.657101494396e+00
2.047500000000e+02 -4.896949671043e-03 7.188438767580e-05 4.719900275669e+00
2.050000000000e+02 -4.984150478266e-03 7.263794266499e-05 4.782416816210e+00
2.052500000000e+02 -5.068941745021e-03 7.337096578910e-05 4.844635004417e+00
2.055000000000e+02 -5.150942702645e-03 7.408285506127e-05 4.906543367598e+00
2.057500000000e+02 -5.229793977132e-03 7.477306257023e-05 4.968134917053e+00
2.060000000000e+02 -5.305160350617e-03 7.544107382049e-05 5.029406929962e+00
2.062500000000e+02 -5.376733395574e-03 7.608640200371e-05 5.090360668533e+00
2.065000000000e+02 -5.444233860528e-03 7.670858314626e-05 5.151001041539e+00
2.067500000000e+02 -5.507414031505e-03 7.730717025975e-05 5.211336214335e+00
2.070000000000e+02 -5.566059892860e-03 7.788172817610e-05 5.271377175538e+00
2.072500000000e+02 -5.619993118090e-03 7.843183130221e-05 5.331137269818e+00
2.075000000000e+02 -5.669072985770e-03 7.895705882363e-05 5.390631709429e+00
2.077500000000e+02 -5.713197985826e-03 7.945699228573e-05 5.449877073422e+00
2.080000000000e+02 -5.752307377151e-03 7.993121922875e-05 5.508890809917e+00
2.082500000000e+02 -5.786382385841e-03 8.037934505414e-05 5.567690748240e+00
2.085000000000e+02 -5.815447354255e-03 8.080100208696e-05 5.626294636201e+00
2.087500000000e+02 -5.839570519225e-03 8.119586079836e-05 5.684719706996e+00
2.090000000000e+02 -5.858864492974e-03 8.156364519449e-05 5.742982284296e+00
2.092500000000e+02 -5.873486508507e-03 8.190415147788e-05 5.801097433422e+00
2.095000000000e+02 -5.883638130967e-03 8.221726818622e-05 5.859078656905e+00
2.097500000000e+02 -5.889564570978e-03 8.250299755738e-05 5.916937639791e+00
2.100000000000e+02 -5.891553385352e-03 8.276147713429e-05 5.974684040849e+00
2.102500000000e+02 -5.889932678885e-03 8.299300101172e-05 6.032325332536e+00
2.105000000000e+02 -5.885068522575e-03 8.319803882803e-05 6.089866680621e+00
2.107500000000e+02 -5.877361714615e-03 8.337725457699e-05 6.147310864093e+00
2.110000000000e+02 -5.867243791836e-03 8.353151915827e-05 6.204658229306e+00
2.112500000000e+02 -5.855172271366e-03 8.366190850034e-05 6.261906672098e+00
2.115000000000e+02 -5.841625216958e-03 8.376971251875e-05 6.319051648626e+00
2.117500000000e+02 -5.827095051428e-03 8.385643672418e-05 6.376086203547e+00
2.120000000000e+02 -5.812081782975e-03 8.392378886687e-05 6.433001017020e+00
2.122500000000e+02 -5.797085678563e-03 8.397366124152e-05 6.489784465364e+00
2.125000000000e+02 -5.782599506698e-03 8.400810759343e-05 6.546422693484e+00
2.127500000000e+02 -5.769100477269e-03 8.402931412810e-05 6.602899697777e+00
2.130000000000e+02 -5.757042059129e-03 8.403956492797e-05 6.659197416305e+00
2.132500000000e+02 -5.746845763039e-03 8.404120251709e-05 6.715295832499e+00
2.135000000000e+02 -5.738893190466e-03 8.403658532385e-05 6.771173084361e+00
2.137500000000e+02 -5.733518454544e-03 8.402804305521e-05 6.826805586792e+00
2.140000000000e+02 -5.731001187520e-03 8.401783085729e-05 6.882168165995e+00
2.142500000000e+02 -5.731560510325e-03 8.400808768830e-05 6.937234205744e+00
2.145000000000e+02 -5.735349837896e-03 8.400079421414e-05 6.991975812596e+00
2.147500000000e+02 -5.742452964116e-03 8.399773493545e-05 7.046363991929e+00
2.150000000000e+02 -5.752881320470e-03 8.400046328139e-05 7.100368846188e+00
2.152500000000e+02 -5.766572727647e-03 8.401027127161e-05 7.153959786792e+00
2.155000000000e+02 -5.783391688010e-03 8.402817719363e-05 7.207105763107e+00
2.157500000000e+02 -5.803131111183e-03 8.405493352978e-05 7.259775509945e+00
2.160000000000e+02 -5.825515612283e-03 8.409099527690e-05 7.311937804914e+00
2.162500000000e+02 -5.850206128632e-03 8.413651957132e-05 7.363561741191e+00
2.165000000000e+02 -5.876806041402e-03 8.419138285023e-05 7.414617003906e+00
2.167500000000e+02 -5.904868365564e-03 8.425518159366e-05 7.465074153488e+00
2.170000000000e+02 -5.933904053508e-03 8.432727115046e-05 7.514904903366e+00
2.172500000000e+02 -5.963391006811e-03 8.440679609770e-05 7.564082392812e+00
2.175000000000e+02 -5.992783882694e-03 8.449271742283e-05 7.612581442273e+00
2.177500000000e+02 -6.021524412948e-03 8.458379640466e-05 7.660378789916e+00
2.180000000000e+02 -6.049051629392e-03 8.467869249965e-05 7.707453298213e+00
2.182500000000e+02 -6.074812312731e-03 8.477601687976e-05 7.753786127774e+00
2.185000000000e+02 -6.098271166842e-03 8.487428452386e-05 7.799360870206e+00
2.187500000000e+02 -6.118920704588e-03 8.497196968418e-05 7.844163636672e+00
2.190000000000e+02 -6.136290561658e-03 8.506754432314e-05 7.888183097185e+00
2.192500000000e+02 -6.149956307546e-03 8.515954664928e-05 7.931410468077e+00
2.195000000000e+02 -6.159547305226e-03 8.524652038541e-05 7.973839447433e+00
2.197500000000e+02 -6.164753907462e-03 8.532704207789e-05 8.015466096794e+00
2.200000000000e+02 -6.165333591901e-03 8.539981702183e-05 8.056288674028e+00
2.202500000000e+02 -6.161116334251e-03 8.546367575762e-05 8.096307416440e+00
2.205000000000e+02 -6.152008704839e-03 8.551758510819e-05 8.135524283661e+00
2.207500000000e+02 -6.137997132600e-03 8.556066196297e-05 8.173942660048e+00
2.210000000000e+02 -6.119149845027e-03 8.559218515222e-05 8.211567029916e+00
2.212500000000e+02 -6.095617954854e-03 8.561160532952e-05 8.248402625613e+00
2.215000000000e+02 -6.067635308732e-03 8.561855322800e-05 8.284455062386e+00
2.217500000000e+02 -6.035517244713e-03 8.561284646236e-05 8.319729965274e+00
2.220000000000e+02 -5.999658356510e-03 8.559449487722e-05 8.354232592562e+00
2.222500000000e+02 -5.960528901104e-03 8.556370394458e-05 8.387967470110e+00
2.225000000000e+02 -5.918670237970e-03 8.552087659053e-05 8.420938033264e+00
2.227500000000e+02 -5.874688942455e-03 8.546661369652e-05 8.453146292785e+00
2.230000000000e+02 -5.829249938684e-03 8.540171353449e-05 8.484592519246e+00
2.232500000000e+02 -5.783068471185e-03 8.532716944598e-05 8.515274959740e+00
2.235000000000e+02 -5.736901111372e-03 8.524416679589e-05 8.545189586823e+00
2.237500000000e+02 -5.691535888587e-03 8.515407796972e-05 8.574329880648e+00
2.240000000000e+02 -5.647781592148e-03 8.505845634121e-05 8.602686652095e+00
2.242500000000e+02 -5.606456454038e-03 8.495902748090e-05 8.630247905383e+00
2.245000000000e+02 -5.568376248987e-03 8.485767809788e-05 8.656998737886e+00
2.247500000000e+02 -5.534342050485e-03 8.475644234562e-05 8.682921283175e+00
2.250000000000e+02 -5.505127722635e-03 8.465748346040e-05 8.707994691528e+00
2.252500000000e+02 -5.481467400815e-03 8.456306632498e-05 8.732195150207e+00
2.255000000000e+02 -5.464042945496e-03 8.447552743904e-05 8.755495939329e+00
2.257500000000e+02 -5.453471837362e-03 8.439728523948e-05 8.777867526210e+00
2.260000000000e+02 -5.450295538873e-03 8.433076688005e-05 8.799277694468e+00
2.262500000000e+02 -5.454968495146e-03 8.427836359609e-05 8.819691708184e+00
2.265000000000e+02 -5.467848014247e-03 8.424240918053e-05 8.839072510479e+00
2.267500000000e+02 -5.489185328989e-03 8.422507895794e-05 8.857380955159e+00
2.270000000000e+02 -5.519117727567e-03 8.422834034860e-05 8.874576071230e+00
2.272500000000e+02 -5.557662291253e-03 8.425401126794e-05 8.890615358963e+00
2.275000000000e+02 -5.604711170856e-03 8.430362152417e-05 8.905455116164e+00
2.277500000000e+02 -5.660028719173e-03 8.437836033406e-05 8.919050792901e+00
2.280000000000e+02 -5.723250473631e-03 8.447906841808e-05 8.931357372634e+00
2.282500000000e+02 -5.793884141492e-03 8.460611645847e-05 8.942329777615e+00
2.285000000000e+02 -5.871312812960e-03 8.475937812802e-05 8.951923292871e+00
2.287500000000e+02 -5.954800066783e-03 8.493833019926e-05 8.960094010674e+00
2.290000000000e+02 -6.043497420299e-03 8.514200723056e-05 8.966799284396e+00
2.292500000000e+02 -6.136453736592e-03 8.536894100108e-05 8.971998192267e+00
2.295000000000e+02 -6.232626532194e-03 8.561711976951e-05 8.975652000968e+00
2.297500000000e+02 -6.330895072129e-03 8.588406988760e-05 8.977724631140e+00
2.300000000000e+02 -6.430075133857e-03 8.616692441346e-05 8.978183106010e+00
2.302500000000e+02 -6.528935195754e-03 8.646243542296e-05 8.976997990642e+00
2.305000000000e+02 -6.626213841273e-03 8.676703595506e-05 8.974143802583e+00
2.307500000000e+02 -6.720638021046e-03 8.707688393328e-05 8.969599390866e+00
2.310000000000e+02 -6.810941962406e-03 8.738793195190e-05 8.963348280950e+00
2.312500000000e+02 -6.895886248295e-03 8.769601782793e-05 8.955378964792e+00
2.315000000000e+02 -6.974276982993e-03 8.799694466052e-05 8.945685144450e+00
2.317500000000e+02 -7.044984396656e-03 8.828655364687e-05 8.934265905218e+00
2.320000000000e+02 -7.106960897395e-03 8.856080129815e-05 8.921125828924e+00
2.322500000000e+02 -7.159257817695e-03 8.881583379722e-05 8.906275024669e+00
2.325000000000e+02 -7.201041045465e-03 8.904805564294e-05 8.889729091039e+00
2.327500000000e+02 -7.231604708663e-03 8.925418922484e-05 8.871508989460e+00
2.330000000000e+02 -7.250383234686e-03 8.943134875397e-05 8.851640847785e+00
2.332500000000e+02 -7.256960930910e-03 8.957709632629e-05 8.830155677121e+00
2.335000000000e+02 -7.251079654680e-03 8.968946709989e-05 8.807089026708e+00
2.337500000000e+02 -7.232643664423e-03 8.976697870564e-05 8.782480563864e+00
2.340000000000e+02 -7.201722326105e-03 8.980869466876e-05 8.756373608581e+00
2.342500000000e+02 -7.158549858229e-03 8.981429062449e-05 8.728814613780e+00
2.345000000000e+02 -7.103522893243e-03 8.978392387715e-05 8.699852623279e+00
2.347500000000e+02 -7.037195098027e-03 8.971840436900e-05 8.669538701519e+00
2.350000000000e+02 -6.960269942412e-03 8.961903431751e-05 8.637925366846e+00
2.352500000000e+02 -6.873591035031e-03 8.948758474739e-05 8.605066024299e+00
2.355000000000e+02 -6.778130707185e-03 8.932635046113e-05 8.571014426479e+00
2.357500000000e+02 -6.674976357904e-03 8.913812984387e-05 8.535824160368e+00
2.360000000000e+02 -6.565315751760e-03 8.892607975095e-05 8.499548175977e+00
2.362500000000e+02 -6.450421110077e-03 8.869376180493e-05 8.462238366992e+00
2.365000000000e+02 -6.331631804907e-03 8.844502049887e-05 8.423945200688e+00
2.367500000000e+02 -6.210336359678e-03 8.818395270829e-05 8.384717410746e+00
2.370000000000e+02 -6.087954125621e-03 8.791487393489e-05 8.344601744667e+00
2.372500000000e+02 -5.965916947565e-03 8.764222714994e-05 8.303642774749e+00
2.375000000000e+02 -5.845650925201e-03 8.737055799538e-05 8.261882762352e+00
2.377500000000e+02 -5.728558572423e-03 8.710442066850e-05 8.219361580367e+00
2.380000000000e+02 -5.616001716515e-03 8.684829988209e-05 8.176116683252e+00
2.382500000000e+02 -5.509285336664e-03 8.660657250573e-05 8.132183123392e+00
2.385000000000e+02 -5.409642299456e-03 8.638345691803e-05 8.087593607381e+00
2.387500000000e+02 -5.318219409888e-03 8.618294450580e-05 8.042378584809e+00
2.390000000000e+02 -5.236064867398e-03 8.600873435866e-05 7.996566364175e+00
2.392500000000e+02 -5.164117015022e-03 8.586421206488e-05 7.950183249457e+00
2.395000000000e+02 -5.103194781225e-03 8.575240238870e-05 7.903253690102e+00
2.397500000000e+02 -5.053989728572e-03 8.567592629516e-05 7.855800439173e+00
2.400000000000e+02 -5.017059434267e-03 8.563696505026e-05 7.807844713355e+00
2.402500000000e+02 -4.992822730769e-03 8.563722975738e-05 7.759406350262e+00
2.405000000000e+02 -4.981556419747e-03 8.567793555522e-05 7.710503958817e+00
2.407500000000e+02 -4.983393558622e-03 8.575978013983e-05 7.661155059002e+00
2.410000000000e+02 -4.998323428372e-03 8.588292673550e-05 7.611376210056e+00
2.412500000000e+02 -5.026192715046e-03 8.604699471099e-05 7.561183123143e+00
2.415000000000e+02 -5.066708469453e-03 8.625104142729e-05 7.510590761160e+00
2.417500000000e+02 -5.119442277005e-03 8.649358838839e-05 7.459613424234e+00
2.420000000000e+02 -5.183835840019e-03 8.677260705953e-05 7.408264822906e+00
2.422500000000e+02 -5.259207833763e-03 8.708553978040e-05 7.356558140516e+00
2.425000000000e+02 -5.344762092850e-03 8.742930338843e-05 7.304506088925e+00
2.427500000000e+02 -5.439596746029e-03 8.780031834432e-05 7.252120956431e+00
2.430000000000e+02 -5.542714658192e-03 8.819455274697e-05 7.199414655178e+00
2.432500000000e+02 -5.653034764164e-03 8.860755628060e-05 7.146398767175e+00
2.435000000000e+02 -5.769404280987e-03 8.903450435283e-05 7.093084592009e+00
2.437500000000e+02 -5.890611693966e-03 8.947024992373e-05 7.039483199352e+00
2.440000000000e+02 -6.015400276411e-03 8.990938037995e-05 6.985605482634e+00
2.442500000000e+02 -6.142482100049e-03 9.034628031476e-05 6.931462220066e+00
2.445000000000e+02 -6.270552246845e-03 9.077520056841e-05 6.877064137664e+00
2.447500000000e+02 -6.398303070199e-03 9.119032622637e-05 6.822421977126e+00
2.450000000000e+02 -6.524438398281e-03 9.158584951621e-05 6.767546560737e+00
2.452500000000e+02 -6.647687308790e-03 9.195604283432e-05 6.712448860553e+00
2.455000000000e+02 -6.766817501667e-03 9.229533205807e-05 6.657140058775e+00
2.457500000000e+02 -6.880647851975e-03 9.259836647629e-05 6.601631605373e+00
2.460000000000e+02 -6.988060013656e-03 9.286008566892e-05 6.545935267685e+00
2.462500000000e+02 -7.088009094266e-03 9.307578118692e-05 6.490063164276e+00
2.465000000000e+02 -7.179532874210e-03 9.324114455075e-05 6.434027792238e+00
2.467500000000e+02 -7.261760010961e-03 9.335233093580e-05 6.377842031758e+00
2.470000000000e+02 -7.333916570627e-03 9.340600363641e-05 6.321519141690e+00
2.472500000000e+02 -7.395331531172e-03 9.339934848820e-05 6.265072729234e+00
2.475000000000e+02 -7.445440633250e-03 9.333010105791e-05 6.208516709775e+00
2.477500000000e+02 -7.483789271971e-03 9.319656419321e-05 6.151865239954e+00
2.480000000000e+02 -7.510033707692e-03 9.299761048323e-05 6.095132642778e+00
2.482500000000e+02 -7.523941325698e-03 9.273268962728e-05 6.038333307667e+00
2.485000000000e+02 -7.525389332306e-03 9.240181136760e-05 5.981481587474e+00
2.487500000000e+02 -7.514362690118e-03 9.200552663718e-05 5.924591675142e+00
2.490000000000e+02 -7.490950360734e-03 9.154490620861e-05 5.867677484950e+00
2.492500000000e+02 -7.455341021561e-03 9.102150668977e-05 5.810752520381e+00
2.495000000000e+02 -7.407817534078e-03 9.043731171116e-05 5.753829755878e+00
2.497500000000e+02 -7.348751081951e-03 8.979477096460e-05 5.696921514176e+00
2.500000000000e+02 -7.278594342441e-03 8.909670767010e-05 5.640039367288e+00
2.502500000000e+02 -7.197874376927e-03 8.834625617460e-05 5.583194042173e+00
2.505000000000e+02 -7.107184995104e-03 8.754682827861e-05 5.526395353944e+00
2.507500000000e+02 -7.007178950610e-03 8.670207890693e-05 5.469652163080e+00
2.510000000000e+02 -6.898560173261e-03 8.581586868839e-05 5.412972349979e+00
2.512500000000e+02 -6.782075837009e-03 8.489222180622e-05 5.356362829954e+00
2.515000000000e+02 -6.658508633888e-03 8.393523016109e-05 5.299829583376e+00
2.517500000000e+02 -6.528669088110e-03 8.294907331938e-05 5.243377727472e+00
2.520000000000e+02 -6.393388199277e-03 8.193797395747e-05 5.187011601572e+00
2.522500000000e+02 -6.253510280474e-03 8.090615627013e-05 5.130734890172e+00
2.525000000000e+02 -6.109886131199e-03 7.985781596970e-05 5.074550755155e+00
2.527500000000e+02 -5.963366535106e-03 7.879708805369e-05 5.018461993160e+00
2.530000000000e+02 -5.814796141796e-03 7.772801649672e-05 4.962471204993e+00
2.532500000000e+02 -5.665007684488e-03 7.665454095832e-05 4.906580965839e+00
2.535000000000e+02 -5.514816620470e-03 7.558046549852e-05 4.850794003615e+00
2.537500000000e+02 -5.365016182560e-03 7.450943141882e-05 4.795113372580e+00
2.540000000000e+02 -5.216372733939e-03 7.344489822339e-05 4.739542611930e+00
2.542500000000e+02 -5.069621589433e-03 7.239012442942e-05 4.684085894846e+00
2.545000000000e+02 -4.925463248922e-03 7.134814834370e-05 4.628748157048e+00
2.547500000000e+02 -4.784559922570e-03 7.032175810484e-05 4.573535196796e+00
2.550000000000e+02 -4.647532532739e-03 6.931348956718e-05 4.518453752325e+00
2.552500000000e+02 -4.514958022942e-03 6.832563550607e-05 4.463511546014e+00
2.555000000000e+02 -4.387367134113e-03 6.736019520565e-05 4.408717299666e+00
2.557500000000e+02 -4.265242441539e-03 6.641886852432e-05 4.354080713643e+00
2.560000000000e+02 -4.149016886095e-03 6.550305201133e-05 4.299612418954e+00
2.562500000000e+02 -4.039072581947e-03 6.461383222353e-05 4.245323897442e+00
2.565000000000e+02 -3.935740043245e-03 6.375199066838e-05 4.191227377901e+00
2.567500000000e+02 -3.839297593755e-03 6.291800010666e-05 4.137335706285e+00
2.570000000000e+02 -3.749971258431e-03 6.211203090586e-05 4.083662201320e+00
2.572500000000e+02 -3.667934903793e-03 6.133395867011e-05 4.030220495538e+00
2.575000000000e+02 -3.593310698623e-03 6.058337911963e-05 3.977024369505e+00
2.577500000000e+02 -3.526169798544e-03 5.985962354885e-05 3.924087583517e+00
2.580000000000e+02 -3.466533319350e-03 5.916177797802e-05 3.871423713559e+00
2.582500000000e+02 -3.414373434248e-03 5.848870439348e-05 3.819045993189e+00
2.585000000000e+02 -3.369614696557e-03 5.783907235027e-05 3.766967169180e+00
2.587500000000e+02 -3.332135428117e-03 5.721138172904e-05 3.715199371935e+00
2.590000000000e+02 -3.301769143895e-03 5.660395375173e-05 3.663754004668e+00
2.592500000000e+02 -3.278306027961e-03 5.601499670241e-05 3.612641651756e+00
2.595000000000e+02 -3.261494473390e-03 5.544262418558e-05 3.561872008627e+00
2.597500000000e+02 -3.251042594355e-03 5.488488011016e-05 3.511453831664e+00
2.600000000000e+02 -3.246619611633e-03 5.433976035593e-05 3.461394907140e+00
2.602500000000e+02 -3.247857234815e-03 5.380523140605e-05 3.411702037827e+00
2.605000000000e+02 -3.254351131811e-03 5.327924652801e-05 3.362381044728e+00
2.607500000000e+02 -3.265662477450e-03 5.275975380065e-05 3.313436782221e+00
2.610000000000e+02 -3.281319319646e-03 5.224475880217e-05 3.264873163213e+00
2.612500000000e+02 -3.300818152987e-03 5.173231300426e-05 3.216693194166e+00
2.615000000000e+02 -3.323625764459e-03 5.122048527909e-05 3.168899015183e+00
2.617500000000e+02 -3.349181242692e-03 5.070740429830e-05 3.121491947582e+00
2.620000000000e+02 -3.376898051947e-03 5.019127755584e-05 3.074472543200e+00
2.622500000000e+02 -3.406166575791e-03 4.967039230783e-05 3.027840640957e+00
2.625000000000e+02 -3.436356850636e-03 4.914312103674e-05 2.981595424512e+00
2.627500000000e+02 -3.466821782768e-03 4.860793002603e-05 2.935735489656e+00
2.630000000000e+02 -3.496900821144e-03 4.806338395119e-05 2.890258914741e+00
2.632500000000e+02 -3.525924196181e-03 4.750815355817e-05 2.845163345385e+00
2.635000000000e+02 -3.553217639813e-03 4.694102381705e-05 2.800446088565e+00
2.637500000000e+02 -3.578107584382e-03 4.636090095314e-05 2.756104221651e+00
2.640000000000e+02 -3.599926940742e-03 4.576682057872e-05 2.712134723154e+00
2.642500000000e+02 -3.618021248084e-03 4.515795494242e-05 2.668534618094e+00
2.645000000000e+02 -3.631755251834e-03 4.453362097137e-05 2.625301152165e+00
2.647500000000e+02 -3.640519757547e-03 4.389328784926e-05 2.582431982980e+00
2.650000000000e+02 -3.643738681808e-03 4.323658350089e-05 2.539925402483e+00
2.652500000000e+02 -3.640876109467e-03 4.256330078117e-05 2.497780575931e+00
2.655000000000e+02 -3.631443336067e-03 4.187340282483e-05 2.455997810535e+00
2.657500000000e+02 -3.615005709620e-03 4.116702676404e-05 2.414578836249e+00
2.660000000000e+02 -3.591189242053e-03 4.044448745716e-05 2.373527110277e+00
2.662500000000e+02 -3.559686806903e-03 3.970627474761e-05 2.332848124846e+00
2.665000000000e+02 -3.520263897256e-03 3.895304989598e-05 2.292549728463e+00
2.667500000000e+02 -3.472763635281e-03 3.818568464031e-05 2.252642437452e+00
2.670000000000e+02 -3.417111211576e-03 3.740522300374e-05 2.213139746872e+00
2.672500000000e+02 -3.353317543446e-03 3.661288725842e-05 2.174058415123e+00
2.675000000000e+02 -3.281482030050e-03 3.581008615949e-05 2.135418730522e+00
2.677500000000e+02 -3.201794391452e-03 3.499839985827e-05 2.097244736923e+00
2.680000000000e+02 -3.114535539834e-03 3.417957401053e-05 2.059564414669e+00
2.682500000000e+02 -3.020077248460e-03 3.335553860845e-05 2.022409813293e+00
2.685000000000e+02 -2.918880674124e-03 3.252839814291e-05 1.985817114662e+00
2.687500000000e+02 -2.811493802064e-03 3.170042727438e-05 1.949826635559e+00
2.690000000000e+02 -2.698547715691e-03 3.087406499425e-05 1.914482750863e+00
2.692500000000e+02 -2.580751727382e-03 3.005190931754e-05 1.879833739895e+00
2.695000000000e+02 -2.458887402504e-03 2.923670714003e-05 1.845931558043e+00
2.697500000000e+02 -2.333801431403e-03 2.843134682334e-05 1.812831527292e+00
2.700000000000e+02 -2.206397427210e-03 2.763884319659e-05 1.780591954465e+00
2.702500000000e+02 -2.077626737050e-03 2.686232139490e-05 1.749273686746e+00
2.705000000000e+02 -1.948478324858e-03 2.610499840919e-05 1.718939606959e+00
2.707500000000e+02 -1.819967852551e-03 2.537016143689e-05 1.689654085537e+00
2.710000000000e+02 -1.693126079865e-03 2.466114320954e-05 1.661482398716e+00
2.712500000000e+02 -1.568986710562e-03 2.398129366987e-05 1.634490130546e+00
2.715000000000e+02 -1.448573864638e-03 2.333394993753e-05 1.608742568239e+00
2.717500000000e+02 -1.332889389110e-03 2.272240327453e-05 1.584304108322e+00
2.720000000000e+02 -1.222900244365e-03 2.214986716917e-05 1.561237684967e+00
2.722500000000e+02 -1.119526222357e-03 2.161944094306e-05 1.539604231311e+00
2.725000000000e+02 -1.023628189492e-03 2.113407362381e-05 1.519462184979e+00
2.727500000000e+02 -9.359971068081e-04 2.069653085973e-05 1.500867041861e+00
2.730000000000e+02 -8.573440032830e-04 2.030936111341e-05 1.483870965416e+00
2.732500000000e+02 -7.882911113587e-04 1.997486541494e-05 1.468522452591e+00
2.735000000000e+02 -7.293642860890e-04 1.969506747135e-05 1.454866058483e+00
2.737500000000e+02 -6.809869000889e-04 1.947168980271e-05 1.442942177154e+00
2.740000000000e+02 -6.434752874958e-04 1.930613240897e-05 1.432786877471e+00
2.742500000000e+02 -6.170357903293e-04 1.919945723250e-05 1.424431790064e+00
2.745000000000e+02 -6.017634287268e-04 1.915237654193e-05 1.417904041558e+00
2.747500000000e+02 -5.976422731486e-04 1.916524679518e-05 1.413226231161e+00
2.750000000000e+02 -6.045474524576e-04 1.923806888893e-05 1.410416445529e+00
2.752500000000e+02 -6.222487289621e-04 1.937049256517e-05 1.409488307017e+00
2.755000000000e+02 -6.504156008418e-04 1.956182865454e-05 1.410451051271e+00
2.757500000000e+02 -6.886237892273e-04 1.981106416610e-05 1.413309630732e+00
2.760000000000e+02 -7.363629370384e-04 2.011688256831e-05 1.418064839372e+00
2.762500000000e+02 -7.930454582257e-04 2.047768844449e-05 1.424713457708e+00
2.765000000000e+02 -8.580162459980e-04 2.089163376789e-05 1.433248412787e+00
2.767500000000e+02 -9.305631450230e-04 2.135664423930e-05 1.443658953719e+00
2.770000000000e+02 -1.009927855043e-03 2.187045821267e-05 1.455930837075e+00
2.772500000000e+02 -1.095317151945e-03 2.243065493901e-05 1.470046523677e+00
2.775000000000e+02 -1.185914098165e-03 2.303467811210e-05 1.485985380555e+00
2.777500000000e+02 -1.280889191347e-03 2.367986766644e-05 1.503723890036e+00
2.780000000000e+02 -1.379411206380e-03 2.436348828599e-05 1.523235859239e+00
2.782500000000e+02 -1.480657609100e-03 2.508275364368e-05 1.544492630777e+00
2.785000000000e+02 -1.583824382477e-03 2.583484833693e-05 1.567463290659e+00
2.787500000000e+02 -1.688135127750e-03 2.661694787920e-05 1.592114869191e+00
2.790000000000e+02 -1.792849344640e-03 2.742623493948e-05 1.618412536312e+00
2.792500000000e+02 -1.897269800433e-03 2.825991402514e-05 1.646319784712e+00
2.795000000000e+02 -2.000748961303e-03 2.911522475943e-05 1.675798603555e+00
2.797500000000e+02 -2.102694432922e-03 2.998945041385e-05 1.706809636768e+00
2.800000000000e+02 -2.202573395268e-03 3.087992794079e-05 1.739312329257e+00
2.802500000000e+02 -2.299916014038e-03 3.178405354379e-05 1.773265056213e+00
2.805000000000e+02 -2.394317876317e-03 3.269929026237e-05 1.808625239722e+00
2.807500000000e+02 -2.485441525520e-03 3.362317415967e-05 1.845349449465e+00
2.810000000000e+02 -2.573017046912e-03 3.455332084190e-05 1.883393492530e+00
2.812500000000e+02 -2.656841866457e-03 3.548743166606e-05 1.922712490982e+00
2.815000000000e+02 -2.736779658428e-03 3.642330095480e-05 1.963260952569e+00
2.817500000000e+02 -2.812758615807e-03 3.735882429379e-05 2.004992834854e+00
2.820000000000e+02 -2.884768978302e-03 3.829200724401e-05 2.047861607844e+00
2.822500000000e+02 -2.952859929933e-03 3.922097540629e-05 2.091820317173e+00
2.825000000000e+02 -3.017135984506e-03 4.014398546737e-05 2.136821651536e+00
2.827500000000e+02 -3.077752803330e-03 4.105943587449e-05 2.182818017592e+00
2.830000000000e+02 -3.134912613412e-03 4.196587906199e-05 2.229761625045e+00
2.832500000000e+02 -3.188859198188e-03 4.286203240167e-05 2.277604584392e+00
2.835000000000e+02 -3.239872559501e-03 4.374678866290e-05 2.326299018608e+00
2.837500000000e+02 -3.288263333393e-03 4.461922647064e-05 2.375797190798e+00
2.840000000000e+02 -3.334366949466e-03 4.547861205020e-05 2.426051646807e+00
2.842500000000e+02 -3.378537620312e-03 4.632441073218e-05 2.477015372141e+00
2.845000000000e+02 -3.421142332809e-03 4.715631223798e-05 2.528641963004e+00
2.847500000000e+02 -3.462554680102e-03 4.797419363239e-05 2.580885806935e+00
2.850000000000e+02 -3.503148713914e-03 4.877814862431e-05 2.633702270582e+00
2.852500000000e+02 -3.543292831600e-03 4.956844325230e-05 2.687047892075e+00
2.855000000000e+02 -3.583343748857e-03 5.034551843786e-05 2.740880570998e+00
2.857500000000e+02 -3.623640796296e-03 5.110999594587e-05 2.795159753250e+00
2.860000000000e+02 -3.664500462761e-03 5.186266359408e-05 2.849846603394e+00
2.862500000000e+02 -3.706211253889e-03 5.260445349040e-05 2.904904162955e+00
2.865000000000e+02 -3.749028996747e-03 5.333640847055e-05 2.960297484930e+00
2.867500000000e+02 -3.793172654369e-03 5.405966687969e-05 3.015993743213e+00
2.870000000000e+02 -3.838820612755e-03 5.477543439170e-05 3.071962309049e+00
2.872500000000e+02 -3.886107638765e-03 5.548495888197e-05 3.128174795989e+00
2.875000000000e+02 -3.935122591755e-03 5.618950408282e-05 3.184605063380e+00
2.877500000000e+02 -3.985906905169e-03 5.689032386486e-05 3.241229181265e+00
2.880000000000e+02 -4.038453939170e-03 5.758864235070e-05 3.298025353859e+00
2.882500000000e+02 -4.092709218987e-03 5.828563025870e-05 3.354973798940e+00
2.885000000000e+02 -4.148571447233e-03 5.898234074558e-05 3.412056591692e+00
2.887500000000e+02 -4.205894525051e-03 5.967973330970e-05 3.469257465936e+00
2.890000000000e+02 -4.264490482487e-03 6.037865067204e-05 3.526561584017e+00
2.892500000000e+02 -4.324133083290e-03 6.107979663592e-05 3.583955274003e+00
2.895000000000e+02 -4.384562155757e-03 6.178372277046e-05 3.641425749658e+00
2.897500000000e+02 -4.445488614382e-03 6.249081946863e-05 3.698960808517e+00
2.900000000000e+02 -4.506599934668e-03 6.320130977769e-05 3.756548525166e+00
2.902500000000e+02 -4.567565987329e-03 6.391524683058e-05 3.814176940504e+00
2.905000000000e+02 -4.628045144204e-03 6.463251428127e-05 3.871833767085e+00
2.907500000000e+02 -4.687690496101e-03 6.535282939860e-05 3.929506101316e+00
2.910000000000e+02 -4.746155963193e-03 6.607574943457e-05 3.987180171467e+00
2.912500000000e+02 -4.803102233589e-03 6.680068092019e-05 4.044841111990e+00
2.915000000000e+02 -4.858202419468e-03 6.752688883715e-05 4.102472776785e+00
2.917500000000e+02 -4.911147327114e-03 6.825351290959e-05 4.160057606735e+00
2.920000000000e+02 -4.961650357242e-03 6.897958366081e-05 4.217576535001e+00
2.922500000000e+02 -5.009451861062e-03 6.970403810716e-05 4.275008959000e+00
2.925000000000e+02 -5.054322853130e-03 7.042573050495e-05 4.332332753503e+00
2.927500000000e+02 -5.096068146777e-03 7.114345383050e-05 4.389524353116e+00
2.930000000000e+02 -5.134528926065e-03 7.185595963610e-05 4.446558874523e+00
2.932500000000e+02 -5.169584925467e-03 7.256197519939e-05 4.503410303494e+00
2.935000000000e+02 -5.201156038205e-03 7.326022174339e-05 4.560051720821e+00
2.937500000000e+02 -5.229203434664e-03 7.394943199349e-05 4.616455571420e+00
2.940000000000e+02 -5.253730312941e-03 7.462836772590e-05 4.672593979047e+00
2.942500000000e+02 -5.274782146791e-03 7.529583692042e-05 4.728439079242e+00
2.945000000000e+02 -5.292446690830e-03 7.595070969307e-05 4.783963388534e+00
2.947500000000e+02 -5.306853569001e-03 7.659193463408e-05 4.839140176838e+00
2.950000000000e+02 -5.318173679586e-03 7.721855407047e-05 4.893943859198e+00
2.952500000000e+02 -5.326618238632e-03 7.782971900056e-05 4.948350375608e+00
2.955000000000e+02 -5.332437623775e-03 7.842470348082e-05 5.002337571775e+00
2.957500000000e+02 -5.335919871896e-03 7.900291809351e-05 5.055885556381e+00
2.960000000000e+02 -5.337388873566e-03 7.956392233707e-05 5.108977035023e+00
2.962500000000e+02 -5.337202246705e-03 8.010743581774e-05 5.161597617231e+00
2.965000000000e+02 -5.335748783962e-03 8.063334802441e-05 5.213736079916e+00
2.967500000000e+02 -5.333445486330e-03 8.114171863163e-05 5.265384595034e+00
2.970000000000e+02 -5.330734107930e-03 8.163278928372e-05 5.316538905368e+00
2.972500000000e+02 -5.328077190245e-03 8.210700544942e-05 5.367198455860e+00
2.975000000000e+02 -5.325953519727e-03 8.256499109846e-05 5.417366470896e+00
2.977500000000e+02 -5.324853025556e-03 8.300754711130e-05 5.467049981064e+00
2.980000000000e+02 -5.325271083258e-03 8.343564454014e-05 5.516259799410e+00
2.982500000000e+02 -5.327702282293e-03 8.385041464121e-05 5.565010446955e+00
2.985000000000e+02 -5.332633620120e-03 8.425311728974e-05 5.613320031310e+00
2.987500000000e+02 -5.340537254868e-03 8.464513187595e-05 5.661210082495e+00
2.990000000000e+02 -5.351862858712e-03 8.502789933101e-05 5.708705346400e+00
2.992500000000e+02 -5.367029741447e-03 8.540294488352e-05 5.755833544285e+00
2.995000000000e+02 -5.386418822379e-03 8.577185924816e-05 5.802625103532e+00
2.997500000000e+02 -5.410364706710e-03 8.613619044326e-05 5.849112857663e+00
3.000000000000e+02 -5.439148099812e-03 8.649742688413e-05 5.895331731197e+00
3.002500000000e+02 -5.472988568908e-03 8.685696913993e-05 5.941318406365e+00
3.005000000000e+02 -5.512037944185e-03 8.721611171378e-05 5.987110980534e+00
3.007500000000e+02 -5.556374584422e-03 8.757591212533e-05 6.032748617192e+00
3.010000000000e+02 -5.605998578783e-03 8.793722728329e-05 6.078271193985e+00
3.012500000000e+02 -5.660828097933e-03 8.830068459001e-05 6.123718957393e+00
3.015000000000e+02 -5.720696953190e-03 8.866663070525e-05 6.169132172007e+00
3.017500000000e+02 -5.785353676356e-03 8.903511053901e-05 6.214550786477e+00
3.020000000000e+02 -5.854462033691e-03 8.940585116596e-05 6.260014103380e+00
3.022500000000e+02 -5.927602978083e-03 8.977824810810e-05 6.305560459992e+00
3.025000000000e+02 -6.004278173011e-03 9.015136664769e-05 6.351226920341e+00
3.027500000000e+02 -6.083915049317e-03 9.052394399203e-05 6.397048978129e+00
3.030000000000e+02 -6.165873112249e-03 9.089440399890e-05 6.443060272087e+00
3.032500000000e+02 -6.249451526294e-03 9.126086844766e-05 6.489292312155e+00
3.035000000000e+02 -6.333897792309e-03 9.162118109265e-05 6.535774216699e+00
3.037500000000e+02 -6.418417330429e-03 9.197294650473e-05 6.582532465595e+00
3.040000000000e+02 -6.502183810677e-03 9.231356912431e-05 6.629590656425e+00
3.042500000000e+02 -6.584349997153e-03 9.264028965614e-05 6.676969281114e+00
3.045000000000e+02 -6.664058909657e-03 9.295022666753e-05 6.724685510751e+00
3.047500000000e+02 -6.740455058778e-03 9.324042745337e-05 6.772752998973e+00
3.050000000000e+02 -6.812695619080e-03 9.350791312043e-05 6.821181693440e+00
3.052500000000e+02 -6.879961288918e-03 9.374972642631e-05 6.869977671658e+00
3.055000000000e+02 -6.941466694638e-03 9.396297542760e-05 6.919142996192e+00
3.057500000000e+02 -6.996470292178e-03 9.414487447501e-05 6.968675584501e+00
3.060000000000e+02 -7.044283455426e-03 9.429278611575e-05 7.018569113058e+00
3.062500000000e+02 -7.084278953887e-03 9.440425999926e-05 7.068812936810e+00
3.065000000000e+02 -7.115898449995e-03 9.447706783433e-05 7.119392046602e+00
3.067500000000e+02 -7.138659314829e-03 9.450923589441e-05 7.170287046083e+00
3.070000000000e+02 -7.152160416926e-03 9.449907313383e-05 7.221474168329e+00
3.072500000000e+02 -7.156087204121e-03 9.444519671392e-05 7.272925315160e+00
3.075000000000e+02 -7.150215823353e-03 9.434655366058e-05 7.324608133350e+00
3.077500000000e+02 -7.134416419897e-03 9.420243404762e-05 7.376486120823e+00
3.080000000000e+02 -7.108655687949e-03 9.401249097551e-05 7.428518759644e+00
3.082500000000e+02 -7.072998466336e-03 9.377677205991e-05 7.480661683381e+00
3.085000000000e+02 -7.027608651204e-03 9.349570671724e-05 7.532866866745e+00
3.087500000000e+02 -6.972749114143e-03 9.317010649912e-05 7.585082845301e+00
3.090000000000e+02 -6.908780906295e-03 9.280115882099e-05 7.637254954368e+00
3.092500000000e+02 -6.836161377200e-03 9.239050172133e-05 7.689325591862e+00
3.095000000000e+02 -6.755441401787e-03 9.194015534744e-05 7.741234495578e+00
3.097500000000e+02 -6.667261594050e-03 9.145251207934e-05 7.792919037205e+00
3.100000000000e+02 -6.572347523627e-03 9.093034535493e-05 7.844314524386e+00
3.102500000000e+02 -6.471503763619e-03 9.037677855189e-05 7.895354511268e+00
3.105000000000e+02 -6.365606932724e-03 8.979519751731e-05 7.945971109792e+00
3.107500000000e+02 -6.255597772807e-03 8.918938233465e-05 7.996095300010e+00
3.110000000000e+02 -6.142471947653e-03 8.856339879176e-05 8.045657233236e+00
3.112500000000e+02 -6.027269741727e-03 8.792153453654e-05 8.094586525481e+00
3.115000000000e+02 -5.911064850850e-03 8.726827534922e-05 8.142812534896e+00
3.117500000000e+02 -5.794952539330e-03 8.660826322174e-05 8.190264622162e+00
3.120000000000e+02 -5.680037322550e-03 8.594624307079e-05 8.236872387339e+00
3.122500000000e+02 -5.567420191723e-03 8.528701990124e-05 8.282565884770e+00
3.125000000000e+02 -5.458185765027e-03 8.463542332840e-05 8.327275810969e+00
3.127500000000e+02 -5.353389501265e-03 8.399622290220e-05 8.370933665785e+00
3.130000000000e+02 -5.254045120933e-03 8.337410626280e-05 8.413471890773e+00
3.132500000000e+02 -5.161112650211e-03 8.277361843786e-05 8.454823981392e+00
3.135000000000e+02 -5.075487273884e-03 8.219909382454e-05 8.494924577139e+00
3.137500000000e+02 -4.997989016068e-03 8.165462417276e-05 8.533709538125e+00
3.140000000000e+02 -4.929353588773e-03 8.114400357723e-05 8.571116004630e+00
3.142500000000e+02 -4.870224466860e-03 8.067067716711e-05 8.607082447379e+00
3.145000000000e+02 -4.821146167456e-03 8.023772755536e-05 8.641548719801e+00
3.147500000000e+02 -4.782558976321e-03 7.984784759205e-05 8.674456107065e+00
3.150000000000e+02 -4.754795002200e-03 7.950328160630e-05 8.705747385541e+00
3.152500000000e+02 -4.738075766143e-03 7.920583843926e-05 8.735366890350e+00
3.155000000000e+02 -4.732511032391e-03 7.895689510062e-05 8.763260605835e+00
3.157500000000e+02 -4.738099080154e-03 7.875738352031e-05 8.789376269235e+00
3.160000000000e+02 -4.754728179548e-03 7.860777266044e-05 8.813663500022e+00
3.162500000000e+02 -4.782179353144e-03 7.850806918960e-05 8.836073948326e+00
3.165000000000e+02 -4.820130229902e-03 7.845781813270e-05 8.856561474474e+00
3.167500000000e+02 -4.868159917303e-03 7.845608710352e-05 8.875082343652e+00
3.170000000000e+02 -4.925754870107e-03 7.850156833700e-05 8.891595444562e+00
3.172500000000e+02 -4.992315625867e-03 7.859261182341e-05 8.906062525654e+00
3.175000000000e+02 -5.067164341715e-03 7.872718611635e-05 8.918448440972e+00
3.177500000000e+02 -5.149552903340e-03 7.890294860985e-05 8.928721410479e+00
3.180000000000e+02 -5.238671518002e-03 7.911718322801e-05 8.936853276467e+00
3.182500000000e+02 -5.333657702366e-03 7.936688596608e-05 8.942819758861e+00
3.185000000000e+02 -5.433605574931e-03 7.964883989681e-05 8.946600700669e+00
3.187500000000e+02 -5.537575337120e-03 7.995962834328e-05 8.948180293219e+00
3.190000000000e+02 -5.644602823668e-03 8.029566446022e-05 8.947547284956e+00
3.192500000000e+02 -5.753708937484e-03 8.065324370404e-05 8.944695155985e+00
3.195000000000e+02 -5.863908982657e-03 8.102857622297e-05 8.939622263310e+00
3.197500000000e+02 -5.974221695624e-03 8.141775568302e-05 8.932331945691e+00
3.200000000000e+02 -6.083678020287e-03 8.181681050409e-05 8.922832596032e+00
3.202500000000e+02 -6.191329373149e-03 8.222179652539e-05 8.911137687858e+00
3.205000000000e+02 -6.296255456419e-03 8.262881205415e-05 8.897265761642e+00
3.207500000000e+02 -6.397571580246e-03 8.303402007787e-05 8.881240378900e+00
3.210000000000e+02 -6.494435362876e-03 8.343367758390e-05 8.863090034248e+00
3.212500000000e+02 -6.586052828950e-03 8.382416520333e-05 8.842848035609e+00
3.215000000000e+02 -6.671683939971e-03 8.420201539819e-05 8.820552363197e+00
3.217500000000e+02 -6.750647442611e-03 8.456393957970e-05 8.796245495457e+00
3.220000000000e+02 -6.822325191403e-03 8.490685571760e-05 8.769974227478e+00
3.222500000000e+02 -6.886165822895e-03 8.522791053139e-05 8.741789465196e+00
3.225000000000e+02 -6.941687878570e-03 8.552450282975e-05 8.711746019933e+00
3.227500000000e+02 -6.988482371227e-03 8.579429681616e-05 8.679902386669e+00
3.230000000000e+02 -7.026214880784e-03 8.603524396744e-05 8.646320526593e+00
3.232500000000e+02 -7.054627241281e-03 8.624559607623e-05 8.611065640895e+00
3.235000000000e+02 -7.073538849801e-03 8.642390876920e-05 8.574205943113e+00
3.237500000000e+02 -7.082847616212e-03 8.656901609241e-05 8.535812432830e+00
3.240000000000e+02 -7.082530433737e-03 8.668015884220e-05 8.495958660313e+00
3.242500000000e+02 -7.072642943592e-03 8.675695231988e-05 8.454720492001e+00
3.245000000000e+02 -7.053318837401e-03 8.679923613758e-05 8.412175864030e+00
3.247500000000e+02 -7.024768598534e-03 8.680715359047e-05 8.368404531568e+00
3.250000000000e+02 -6.987277450141e-03 8.678118734826e-05 8.323487802405e+00
3.252500000000e+02 -6.941202470066e-03 8.672213070371e-05 8.277508260844e+00
3.255000000000e+02 -6.886969101264e-03 8.663105629531e-05 8.230549473254e+00
3.257500000000e+02 -6.825067035723e-03 8.650928053167e-05 8.182695679003e+00
3.260000000000e+02 -6.756045445346e-03 8.635838255583e-05 8.134031463832e+00
3.262500000000e+02 -6.680507652440e-03 8.618018185005e-05 8.084641417592e+00
3.265000000000e+02 -6.599105206764e-03 8.597666759352e-05 8.034609776667e+00
3.267500000000e+02 -6.512531713344e-03 8.575000025488e-05 7.984020055702e+00
3.270000000000e+02 -6.421516464049e-03 8.550249913281e-05 7.932954669294e+00
3.272500000000e+02 -6.326817769789e-03 8.523659839976e-05 7.881494550400e+00
3.275000000000e+02 -6.229216078643e-03 8.495482272913e-05 7.829718770637e+00
3.277500000000e+02 -6.129506873173e-03 8.465968724991e-05 7.777704163510e+00
3.280000000000e+02 -6.028493573587e-03 8.435375791543e-05 7.725524961677e+00
3.282500000000e+02 -5.926980582133e-03 8.403956417202e-05 7.673252451260e+00
3.285000000000e+02 -5.825766256288e-03 8.371965158568e-05 7.620954644885e+00
3.287500000000e+02 -5.725635953152e-03 8.339658135842e-05 7.568695983735e+00
3.290000000000e+02 -5.627355465186e-03 8.307279388067e-05 7.516537070051e+00
3.292500000000e+02 -5.531664770213e-03 8.275062180041e-05 7.464534429724e+00
3.295000000000e+02 -5.439272045706e-03 8.243233921137e-05 7.412740313463e+00
3.297500000000e+02 -5.350848134061e-03 8.211999520852e-05 7.361202535266e+00
3.300000000000e+02 -5.267021447167e-03 8.181546653965e-05 7.309964344729e+00
3.302500000000e+02 -5.188372917190e-03 8.152049866481e-05 7.259064341428e+00
3.305000000000e+02 -5.115431618793e-03 8.123666308052e-05 7.208536424398e+00
3.307500000000e+02 -5.048671204594e-03 8.096533730528e-05 7.158409777932e+00
3.310000000000e+02 -4.988506729893e-03 8.070769816859e-05 7.108708893951e+00
3.312500000000e+02 -4.935292140226e-03 8.046472326981e-05 7.059453622598e+00
3.315000000000e+02 -4.889318379977e-03 8.023718118813e-05 7.010659257888e+00
3.317500000000e+02 -4.850812158996e-03 8.002562123308e-05 6.962336648877e+00
3.320000000000e+02 -4.819935359969e-03 7.983039195708e-05 6.914492339132e+00
3.322500000000e+02 -4.796785174663e-03 7.965164473275e-05 6.867128723855e+00
3.325000000000e+02 -4.781394816287e-03 7.948933870158e-05 6.820244232376e+00
3.327500000000e+02 -4.773734862343e-03 7.934325086692e-05 6.773833524630e+00
3.330000000000e+02 -4.773715162015e-03 7.921298739869e-05 6.727887702944e+00
3.332500000000e+02 -4.781187223016e-03 7.909799690520e-05 6.682394533866e+00
3.335000000000e+02 -4.795946944251e-03 7.899758362387e-05 6.637338682338e+00
3.337500000000e+02 -4.817737732156e-03 7.891092220622e-05 6.592701946202e+00
3.340000000000e+02 -4.846253832262e-03 7.883707225376e-05 6.548463500700e+00
3.342500000000e+02 -4.881143874132e-03 7.877499570541e-05 6.504600142732e+00
3.345000000000e+02 -4.922014518346e-03 7.872357040206e-05 6.461086535166e+00
3.347500000000e+02 -4.968434094867e-03 7.868158059859e-05 6.417895452741e+00
3.350000000000e+02 -5.019936254507e-03 7.864774682248e-05 6.374998021106e+00
3.352500000000e+02 -5.076023514629e-03 7.862075230808e-05 6.332363957129e+00
3.355000000000e+02 -5.136170764322e-03 7.859923320630e-05 6.289961802856e+00
3.357500000000e+02 -5.199828714107e-03 7.858178226455e-05 6.247759157389e+00
3.360000000000e+02 -5.266427240976e-03 7.856694939298e-05 6.205722900022e+00
3.362500000000e+02 -5.335378757226e-03 7.855325365269e-05 6.163819412895e+00
3.365000000000e+02 -5.406081366429e-03 7.853922008311e-05 6.122014791627e+00
3.367500000000e+02 -5.477922045650e-03 7.852333825362e-05 6.080275051455e+00
3.370000000000e+02 -5.550279879091e-03 7.850408513577e-05 6.038566322450e+00
3.372500000000e+02 -5.622529240673e-03 7.847990313226e-05 5.996855032720e+00
3.375000000000e+02 -5.694043188931e-03 7.844921993314e-05 5.955108080899e+00
3.377500000000e+02 -5.764196759225e-03 7.841046305998e-05 5.913292993172e+00
3.380000000000e+02 -5.832370479172e-03 7.836205845543e-05 5.871378065802e+00
3.382500000000e+02 -5.897953829984e-03 7.830243451168e-05 5.829332490539e+00
3.385000000000e+02 -5.960348887161e-03 7.823002991955e-05 5.787126461257e+00
3.387500000000e+02 -6.018973806111e-03 7.814330179745e-05 5.744731262218e+00
3.390000000000e+02 -6.073266395336e-03 7.804073012668e-05 5.702119333719e+00
3.392500000000e+02 -6.122687478633e-03 7.792083203165e-05 5.659264319655e+00
3.395000000000e+02 -6.166724355624e-03 7.778218907525e-05 5.616141090491e+00
3.397500000000e+02 -6.204894102375e-03 7.762343645207e-05 5.572725750383e+00
3.400000000000e+02 -6.236746853736e-03 7.744328021672e-05 5.528995623267e+00
3.402500000000e+02 -6.261868810210e-03 7.724051048810e-05 5.484929221759e+00
3.405000000000e+02 -6.279885165435e-03 7.701402490357e-05 5.440506207849e+00
3.407500000000e+02 -6.290462994078e-03 7.676283955083e-05 5.395707336550e+00
3.410000000000e+02 -6.293313957307e-03 7.648608261857e-05 5.350514400646e+00
3.412500000000e+02 -6.288196891788e-03 7.618301465578e-05 5.304910168542e+00
3.415000000000e+02 -6.274920176518e-03 7.585305332911e-05 5.258878323184e+00
3.417500000000e+02 -6.253343876011e-03 7.549578813223e-05 5.212403412363e+00
3.420000000000e+02 -6.223381685965e-03 7.511096871210e-05 5.165470798995e+00
3.422500000000e+02 -6.185002606282e-03 7.469852789246e-05 5.118066632268e+00
3.425000000000e+02 -6.138232247225e-03 7.425856426244e-05 5.070177827044e+00
3.427500000000e+02 -6.083153847718e-03 7.379138444097e-05 5.021792059018e+00
3.430000000000e+02 -6.019909101147e-03 7.329748973622e-05 4.972897783446e+00
3.432500000000e+02 -5.948698489996e-03 7.277754456020e-05 4.923484265776e+00
3.435000000000e+02 -5.869781169732e-03 7.223238744242e-05 4.873541630628e+00
3.437500000000e+02 -5.783474456533e-03 7.166302596920e-05 4.823060934525e+00
3.440000000000e+02 -5.690152844144e-03 7.107059922462e-05 4.772034249666e+00
3.442500000000e+02 -5.590246592784e-03 7.045639387007e-05 4.720454763455e+00
3.445000000000e+02 -5.484239811321e-03 6.982182613230e-05 4.668316898631e+00
3.447500000000e+02 -5.372667948030e-03 6.916843282692e-05 4.615616439974e+00
3.450000000000e+02 -5.256114972056e-03 6.849785031918e-05 4.562350671677e+00
3.452500000000e+02 -5.135209965066e-03 6.781174272694e-05 4.508518529109e+00
3.455000000000e+02 -5.010623154295e-03 6.711182937058e-05 4.454120750004e+00
3.457500000000e+02 -4.883061535258e-03 6.639988181145e-05 4.399160032806e+00
3.460000000000e+02 -4.753264000793e-03 6.567768983037e-05 4.343641193187e+00
3.462500000000e+02 -4.621996180799e-03 6.494704519303e-05 4.287571323789e+00
3.465000000000e+02 -4.490044757245e-03 6.420971852153e-05 4.230959944485e+00
3.467500000000e+02 -4.358211484347e-03 6.346744474220e-05 4.173819148760e+00
3.470000000000e+02 -4.227306721060e-03 6.272191898329e-05 4.116163737920e+00
3.472500000000e+02 -4.098142693613e-03 6.197478381659e-05 4.058011346843e+00
3.475000000000e+02 -3.971526423013e-03 6.122761968824e-05 3.999382551228e+00
3.477500000000e+02 -3.848252484592e-03 6.048193780606e-05 3.940300960752e+00
3.480000000000e+02 -3.729095595960e-03 5.973917408622e-05 3.880793292318e+00
3.482500000000e+02 -3.614803190800e-03 5.900068357401e-05 3.820889425640e+00
3.485000000000e+02 -3.506087979446e-03 5.826773721199e-05 3.760622435347e+00
3.487500000000e+02 -3.403620611437e-03 5.754151811124e-05 3.700028601562e+00
3.490000000000e+02 -3.308022488397e-03 5.682311978925e-05 3.639147395838e+00
3.492500000000e+02 -3.219858791714e-03 5.611354399812e-05 3.578021442859e+00
3.495000000000e+02 -3.139631822955e-03 5.541369928980e-05 3.516696454841e+00
3.497500000000e+02 -3.067774742176e-03 5.472439744983e-05 3.455221139282e+00
3.500000000000e+02 -3.004645834889e-03 5.404635301445e-05 3.393647078643e+00
3.502500000000e+02 -2.950523374605e-03 5.338018139694e-05 3.332028581615e+00
3.505000000000e+02 -2.905601184345e-03 5.272639675585e-05 3.270422505606e+00
3.507500000000e+02 -2.869984962712e-03 5.208540973300e-05 3.208888051249e+00
3.510000000000e+02 -2.843689433808e-03 5.145752538382e-05 3.147486528492e+00
3.512500000000e+02 -2.826636469331e-03 5.084294098279e-05 3.086281097273e+00
3.515000000000e+02 -2.818654161671e-03 5.024174408935e-05 3.025336482570e+00
3.517500000000e+02 -2.819476958195e-03 4.965391133907e-05 2.964718668257e+00
3.520000000000e+02 -2.828746843660e-03 4.907930743761e-05 2.904494573002e+00
3.522500000000e+02 -2.846015563349e-03 4.851768524572e-05 2.844731710166e+00
3.525000000000e+02 -2.870747981026e-03 4.796868647183e-05 2.785497840710e+00
3.527500000000e+02 -2.902326504137e-03 4.743184188641e-05 2.726860618863e+00
3.530000000000e+02 -2.940056679456e-03 4.690657793024e-05 2.668887242448e+00
3.532500000000e+02 -2.983173854397e-03 4.639222020014e-05 2.611644106639e+00
3.535000000000e+02 -3.030850966403e-03 4.588799649252e-05 2.555196474534e+00
3.537500000000e+02 -3.082207300379e-03 4.539304518086e-05 2.499608161382e+00
3.540000000000e+02 -3.136318206570e-03 4.490642450639e-05 2.444941246501e+00
3.542500000000e+02 -3.192225555909e-03 4.442712219635e-05 2.391255806821e+00
3.545000000000e+02 -3.248948878719e-03 4.395406849747e-05 2.338609686258e+00
3.547500000000e+02 -3.305496931006e-03 4.348614984129e-05 2.287058291311e+00
3.550000000000e+02 -3.360879552551e-03 4.302221893498e-05 2.236654426845e+00
3.552500000000e+02 -3.414119613676e-03 4.256110571355e-05 2.187448159553e+00
3.555000000000e+02 -3.464264794179e-03 4.210167290555e-05 2.139486719235e+00
3.557500000000e+02 -3.510399093287e-03 4.164279746327e-05 2.092814432935e+00
3.560000000000e+02 -3.551653929077e-03 4.118340190332e-05 2.047472684105e+00
3.562500000000e+02 -3.587218538243e-03 4.072246281575e-05 2.003499907928e+00
3.565000000000e+02 -3.616349650827e-03 4.025901846200e-05 1.960931604176e+00
3.567500000000e+02 -3.638380162263e-03 3.979221576031e-05 1.919800378274e+00
3.570000000000e+02 -3.652726785396e-03 3.932131857678e-05 1.880136003238e+00
3.572500000000e+02 -3.658896602789e-03 3.884572080864e-05 1.841965493180e+00
3.575000000000e+02 -3.656492471086e-03 3.836496201426e-05 1.805313201841e+00
3.577500000000e+02 -3.645217222097e-03 3.787874033256e-05 1.770200925746e+00
3.580000000000e+02 -3.624876657321e-03 3.738692210289e-05 1.736648025958e+00
3.582500000000e+02 -3.595381313370e-03 3.688955135578e-05 1.704671560999e+00
3.585000000000e+02 -3.556746989479e-03 3.638685811963e-05 1.674286424219e+00
3.587500000000e+02 -3.509094172990e-03 3.587926243262e-05 1.645505495931e+00
3.590000000000e+02 -3.452646374726e-03 3.536737817192e-05 1.618339803684e+00
3.592500000000e+02 -3.387727447504e-03 3.485201538456e-05 1.592798683938e+00
3.595000000000e+02 -3.314757921230e-03 3.433417975440e-05 1.568889954990e+00
3.597500000000e+02 -3.234250418214e-03 3.381507042904e-05 1.546620093721e+00
3.600000000000e+02 -3.146804236763e-03 3.329608179492e-05 1.525994408806e+00
3.602500000000e+02 -3.053099169094e-03 3.277880048558e-05 1.507017218929e+00
3.605000000000e+02 -2.953888625603e-03 3.226499827633e-05 1.489692023266e+00
3.607500000000e+02 -2.849992097203e-03 3.175662815197e-05 1.474021667561e+00
3.610000000000e+02 -2.742287021158e-03 3.125581979921e-05 1.460008492187e+00
3.612500000000e+02 -2.631700085501e-03 3.076487299850e-05 1.447654468541e+00
3.615000000000e+02 -2.519198049804e-03 3.028625144902e-05 1.436961313788e+00
3.617500000000e+02 -2.405778173673e-03 2.982257448336e-05 1.427930573527e+00
3.620000000000e+02 -2.292458311298e-03 2.937660338392e-05 1.420563678542e+00
3.622500000000e+02 -2.180266786918e-03 2.895123348667e-05 1.414861961549e+00
3.625000000000e+02 -2.070232121163e-03 2.854948065165e-05 1.410826636544e+00
3.627500000000e+02 -1.963372737607e-03 2.817446473641e-05 1.408458728614e+00
3.630000000000e+02 -1.860686722551e-03 2.782939048060e-05 1.407758962340e+00
3.632500000000e+02 -1.763141765575e-03 2.751752573946e-05 1.408727602065e+00
3.635000000000e+02 -1.671665387160e-03 2.724217547079e-05 1.411364240504e+00
3.637500000000e+02 -1.587135535541e-03 2.700665291674e-05 1.415667546791e+00
3.640000000000e+02 -1.510371659936e-03 2.681424622222e-05 1.421634969795e+00
3.642500000000e+02 -1.442126339166e-03 2.666818201127e-05 1.429262404713e+00
3.645000000000e+02 -1.383077544911e-03 2.657158427738e-05 1.438543831015e+00
3.647500000000e+02 -1.333821607641e-03 2.652743083473e-05 1.449470925440e+00
3.650000000000e+02 -1.294866946483e-03 2.653850606207e-05 1.462032665885e+00
3.652500000000e+02 -1.266628629164e-03 2.660735217705e-05 1.476214933272e+00
3.655000000000e+02 -1.249423803255e-03 2.673621826835e-05 1.492000122174e+00
3.657500000000e+02 -1.243468070192e-03 2.692701048454e-05 1.509366775714e+00
3.660000000000e+02 -1.248872849985e-03 2.718124188966e-05 1.528289254114e+00
3.662500000000e+02 -1.265643764223e-03 2.749998601542e-05 1.548737448304e+00
3.665000000000e+02 -1.293680120347e-03 2.788383350397e-05 1.570676551289e+00
3.667500000000e+02 -1.332775469898e-03 2.833285423784e-05 1.594066894571e+00
3.670000000000e+02 -1.382619326833e-03 2.884656652008e-05 1.618863859545e+00
3.672500000000e+02 -1.442799988916e-03 2.942391289018e-05 1.645017868873e+00
3.675000000000e+02 -1.512808552592e-03 3.006324646027e-05 1.672474462474e+00
3.677500000000e+02 -1.592044057077e-03 3.076232604840e-05 1.701174459786e+00
3.680000000000e+02 -1.679819816287e-03 3.151832226927e-05 1.731054207859e+00
3.682500000000e+02 -1.775370884603e-03 3.232783357143e-05 1.762045912591e+00
3.685000000000e+02 -1.877862564679e-03 3.318691400761e-05 1.794078049674e+00
3.687500000000e+02 -1.986399937413e-03 3.409110994354e-05 1.827075847380e+00
3.690000000000e+02 -2.100038228091e-03 3.503550746459e-05 1.860961834952e+00
3.692500000000e+02 -2.217793906952e-03 3.601478712950e-05 1.895656446886e+00
3.695000000000e+02 -2.338656381205e-03 3.702328762831e-05 1.931078672698e+00
3.697500000000e+02 -2.461600106629e-03 3.805507454108e-05 1.967146741486e+00
3.700000000000e+02 -2.585596899455e-03 3.910401415530e-05 2.003778831979e+00
3.702500000000e+02 -2.709628361470e-03 4.016385149777e-05 2.040893793773e+00
3.705000000000e+02 -2.832698134294e-03 4.122828940437e-05 2.078411873121e+00
3.707500000000e+02 -2.953843887278e-03 4.229106925260e-05 2.116255429618e+00
3.710000000000e+02 -3.072148833431e-03 4.334605027267e-05 2.154349635323e+00
3.712500000000e+02 -3.186752511282e-03 4.438728765319e-05 2.192623149297e+00
3.715000000000e+02 -3.296860832557e-03 4.540909792405e-05 2.231008755026e+00
3.717500000000e+02 -3.401755114255e-03 4.640615433496e-05 2.269443958221e+00
3.720000000000e+02 -3.500800029786e-03 4.737353857079e-05 2.307871532670e+00
3.722500000000e+02 -3.593450227436e-03 4.830680658705e-05 2.346240013306e+00
3.725000000000e+02 -3.679255589375e-03 4.920202012293e-05 2.384504126016e+00
3.727500000000e+02 -3.757865045863e-03 5.005580545853e-05 2.422625151098e+00
3.730000000000e+02 -3.829029021644e-03 5.086540029831e-05 2.460571217728e+00
3.732500000000e+02 -3.892600387268e-03 5.162867997052e-05 2.498317521710e+00
3.735000000000e+02 -3.948533927299e-03 5.234417796057e-05 2.535846465318e+00
3.737500000000e+02 -3.996884412128e-03 5.301109764180e-05 2.573147719053e+00
3.740000000000e+02 -4.037803261220e-03 5.362932082331e-05 2.610218197858e+00
3.742500000000e+02 -4.071534004095e-03 5.419939924420e-05 2.647061958868e+00
3.745000000000e+02 -4.098406531072e-03 5.472253963568e-05 2.683690014780e+00
3.747500000000e+02 -4.118830291072e-03 5.520058029632e-05 2.720120067517e+00
3.750000000000e+02 -4.133286665777e-03 5.563595873215e-05 2.756376168344e+00
3.752500000000e+02 -4.142320531540e-03 5.603167056839e-05 2.792488303487e+00
3.755000000000e+02 -4.146531293434e-03 5.639122053994e-05 2.828491916339e+00
3.757500000000e+02 -4.146563440337e-03 5.671856614395e-05 2.864427370328e+00
3.760000000000e+02 -4.143096927103e-03 5.701805484426e-05 2.900339365101e+00
3.762500000000e+02 -4.136837347126e-03 5.729435645838e-05 2.936276310757e+00
3.765000000000e+02 -4.128506167417e-03 5.755239101801e-05 2.972289673840e+00
3.767500000000e+02 -4.118831148308e-03 5.779725472202e-05 3.008433302912e+00
3.770000000000e+02 -4.108537091500e-03 5.803414384362e-05 3.044762748315e+00
3.772500000000e+02 -4.098336836651e-03 5.826827933852e-05 3.081334580968e+00
3.775000000000e+02 -4.088922770541e-03 5.850483200509e-05 3.118205722843e+00
3.777500000000e+02 -4.080958965152e-03 5.874884994483e-05 3.155432799259e+00
3.780000000000e+02 -4.075073834810e-03 5.900518759205e-05 3.193071516641e+00
3.782500000000e+02 -4.071853482741e-03 5.927844361983e-05 3.231176075575e+00
3.785000000000e+02 -4.071835708926e-03 5.957290269229e-05 3.269798623141e+00
3.787500000000e+02 -4.075504851534e-03 5.989248476482e-05 3.308988748475e+00
3.790000000000e+02 -4.083287379653e-03 6.024069233360e-05 3.348793024260e+00
3.792500000000e+02 -4.095547948180e-03 6.062057072204e-05 3.389254595492e+00
3.795000000000e+02 -4.112586323666e-03 6.103467813134e-05 3.430412816037e+00
3.797500000000e+02 -4.134635096385e-03 6.148505938700e-05 3.472302932718e+00
3.800000000000e+02 -4.161858067708e-03 6.197322559034e-05 3.514955816792e+00
3.802500000000e+02 -4.194349327494e-03 6.250014238982e-05 3.558397739971e+00
3.805000000000e+02 -4.232133000614e-03 6.306622372865e-05 3.602650195352e+00
3.807500000000e+02 -4.275163673957e-03 6.367133294494e-05 3.647729761390e+00
3.810000000000e+02 -4.323327426336e-03 6.431478886726e-05 3.693648004719e+00
3.812500000000e+02 -4.376443560151e-03 6.499537882021e-05 3.740411425068e+00
3.815000000000e+02 -4.434266850978e-03 6.571137616340e-05 3.788021434858e+00
3.817500000000e+02 -4.496490442706e-03 6.646056458104e-05 3.836474377207e+00
3.820000000000e+02 -4.562749330103e-03 6.724026217506e-05 3.885761579751e+00
3.822500000000e+02 -4.632624306360e-03 6.804735690216e-05 3.935869439762e+00
3.825000000000e+02 -4.705646575988e-03 6.887834351396e-05 3.986779547730e+00
3.827500000000e+02 -4.781302717382e-03 6.972936297470e-05 4.038468838709e+00
3.830000000000e+02 -4.859040299908e-03 7.059624667249e-05 4.090909781972e+00
3.832500000000e+02 -4.938273786650e-03 7.147456356471e-05 4.144070597044e+00
3.835000000000e+02 -5.018390969802e-03 7.235967172020e-05 4.197915504707e+00
3.837500000000e+02 -5.098759780598e-03 7.324677035161e-05 4.252405008608e+00
3.840000000000e+02 -5.178735303376e-03 7.413095529529e-05 4.307496201497e+00
3.842500000000e+02 -5.257667197420e-03 7.500727488435e-05 4.363143105522e+00
3.845000000000e+02 -5.334907138059e-03 7.587078755686e-05 4.419297030991e+00
3.847500000000e+02 -5.409816507466e-03 7.671661838582e-05 4.475906965786e+00
3.850000000000e+02 -5.481773948013e-03 7.754001923732e-05 4.532919977691e+00
3.852500000000e+02 -5.550182959886e-03 7.833642347657e-05 4.590281638904e+00
3.855000000000e+02 -5.614479336728e-03 7.910150308188e-05 4.647936463439e+00
3.857500000000e+02 -5.674138307924e-03 7.983122225202e-05 4.705828348366e+00
3.860000000000e+02 -5.728681446218e-03 8.052188731678e-05 4.763901027162e+00
3.862500000000e+02 -5.777683119343e-03 8.117019339340e-05 4.822098514293e+00
3.865000000000e+02 -5.820776509595e-03 8.177326138076e-05 4.880365549932e+00
3.867500000000e+02 -5.857659054019e-03 8.232868058378e-05 4.938648032974e+00
3.870000000000e+02 -5.888097294105e-03 8.283454359187e-05 4.996893434456e+00
3.872500000000e+02 -5.911931024707e-03 8.328946214353e-05 5.055051196150e+00
3.875000000000e+02 -5.929076700552e-03 8.369258645335e-05 5.113073097734e+00
3.877500000000e+02 -5.939529993932e-03 8.404361553863e-05 5.170913598393e+00
3.880000000000e+02 -5.943367430019e-03 8.434279828989e-05 5.228530143623e+00
3.882500000000e+02 -5.940747130954e-03 8.459092790791e-05 5.285883433067e+00
3.885000000000e+02 -5.931908450473e-03 8.478932220715e-05 5.342937650676e+00
3.887500000000e+02 -5.917170573344e-03 8.493979620475e-05 5.399660651199e+00
3.890000000000e+02 -5.896930066322e-03 8.504463146039e-05 5.456024101768e+00
3.892500000000e+02 -5.871657323622e-03 8.510660714370e-05 5.512003578749e+00
3.895000000000e+02 -5.841891718116e-03 8.512889697432e-05 5.567578617871e+00
3.897500000000e+02 -5.808235814519e-03 8.511500777031e-05 5.622732715970e+00
3.900000000000e+02 -5.771348579665e-03 8.506877798439e-05 5.677453289433e+00
3.902500000000e+02 -5.731937594306e-03 8.499417903332e-05 5.731731585040e+00
3.905000000000e+02 -5.690750180960e-03 8.489538678258e-05 5.785562546947e+00
3.907500000000e+02 -5.648563771540e-03 8.477672864349e-05 5.838944645462e+00
3.910000000000e+02 -5.606175577271e-03 8.464255249094e-05 5.891879663869e+00
3.912500000000e+02 -5.564391418744e-03 8.449719254097e-05 5.944372451851e+00
3.915000000000e+02 -5.524014298132e-03 8.434491330578e-05 5.996430647587e+00
3.917500000000e+02 -5.485832760050e-03 8.418984189582e-05 6.048064368681e+00
3.920000000000e+02 -5.450609223362e-03 8.403590945472e-05 6.099285886885e+00
3.922500000000e+02 -5.419068322766e-03 8.388679730470e-05 6.150109277769e+00
3.925000000000e+02 -5.391885596463e-03 8.374588784668e-05 6.200550061059e+00
3.927500000000e+02 -5.369676528617e-03 8.361622000688e-05 6.250624828007e+00
3.930000000000e+02 -5.352986343318e-03 8.350044962638e-05 6.300350873103e+00
3.932500000000e+02 -5.342280560259e-03 8.340081698410e-05 6.349745819390e+00
3.935000000000e+02 -5.337936597248e-03 8.331912008053e-05 6.398827255189e+00
3.937500000000e+02 -5.340236510685e-03 8.325669249953e-05 6.447612376238e+00
3.940000000000e+02 -5.349361080170e-03 8.321438909359e-05 6.496117650050e+00
3.942500000000e+02 -5.365385246622e-03 8.319257840531e-05 6.544358490931e+00
3.945000000000e+02 -5.388275111867e-03 8.319114019759e-05 6.592348958806e+00
3.947500000000e+02 -5.417886557247e-03 8.320947147916e-05 6.640101481777e+00
3.950000000000e+02 -5.453965541723e-03 8.324649760952e-05 6.687626599261e+00
3.952500000000e+02 -5.496150063488e-03 8.330069000201e-05 6.734932738234e+00
3.955000000000e+02 -5.543973848298e-03 8.337008980194e-05 6.782026010022e+00
3.957500000000e+02 -5.596871708101e-03 8.345233781598e-05 6.828910034212e+00
3.960000000000e+02 -5.654186404772e-03 8.354470243060e-05 6.875585795430e+00
3.962500000000e+02 -5.715177056745e-03 8.364413446402e-05 6.922051521428e+00
3.965000000000e+02 -5.779028828408e-03 8.374731815314e-05 6.968302588463e+00
3.967500000000e+02 -5.844863704825e-03 8.385070137773e-05 7.014331458289e+00
3.970000000000e+02 -5.911752383688e-03 8.395056045585e-05 7.060127634240e+00
3.972500000000e+02 -5.978726748986e-03 8.404305762302e-05 7.105677650818e+00
3.975000000000e+02 -6.044793122150e-03 8.412428707735e-05 7.150965083159e+00
3.977500000000e+02 -6.108945728994e-03 8.419034834981e-05 7.195970588375e+00
3.980000000000e+02 -6.170180394994e-03 8.423742414626e-05 7.240671969987e+00
3.982500000000e+02 -6.227508206623e-03 8.426184404964e-05 7.285044269669e+00
3.985000000000e+02 -6.279968953471e-03 8.426011780785e-05 7.329059887936e+00
3.987500000000e+02 -6.326644267212e-03 8.422901264873e-05 7.372688728666e+00
3.990000000000e+02 -6.366670149998e-03 8.416561766808e-05 7.415898372727e+00
3.992500000000e+02 -6.399248928108e-03 8.406739439612e-05 7.458654275534e+00
3.995000000000e+02 -6.423660369866e-03 8.393221933800e-05 7.500919990955e+00
3.997500000000e+02 -6.439272010105e-03 8.375843248190e-05 7.542657417880e+00
4.000000000000e+02 -6.445548514595e-03 8.354487687609e-05 7.583827068528e+00
4.002500000000e+02 -6.442060005125e-03 8.329092588905e-05 7.624388356500e+00
4.005000000000e+02 -6.428489286528e-03 8.299650771881e-05 7.664299900972e+00
4.007500000000e+02 -6.404637852647e-03 8.266212072100e-05 7.703519844553e+00
4.010000000000e+02 -6.370430623077e-03 8.228884577802e-05 7.742006180693e+00
4.012500000000e+02 -6.325919320036e-03 8.187833401010e-05 7.779717088107e+00
4.015000000000e+02 -6.271284476686e-03 8.143278402784e-05 7.816611265996e+00
4.017500000000e+02 -6.206836128711e-03 8.095489006710e-05 7.852648269034e+00
4.020000000000e+02 -6.133012848893e-03 8.044795627246e-05 7.887788834295e+00
4.022500000000e+02 -6.050378934849e-03 7.991575227453e-05 7.921995199476e+00
4.025000000000e+02 -5.959620162257e-03 7.936246422161e-05 7.955231407430e+00
4.027500000000e+02 -5.861538011919e-03 7.879266648217e-05 7.987463590786e+00
4.030000000000e+02 -5.757042237785e-03 7.821130555885e-05 8.018660236481e+00
4.032500000000e+02 -5.647141826226e-03 7.762349833823e-05 8.048792423209e+00
4.035000000000e+02 -5.532934442729e-03 7.703456812405e-05 8.077834031103e+00
4.037500000000e+02 -5.415594605695e-03 7.644999190293e-05 8.105761916826e+00
4.040000000000e+02 -5.296360449611e-03 7.587531082284e-05 8.132556054939e+00
4.042500000000e+02 -5.176519346936e-03 7.531605888114e-05 8.158199640692e+00
4.045000000000e+02 -5.057392675236e-03 7.477768997163e-05 8.182679148987e+00
4.047500000000e+02 -4.940319663249e-03 7.426550096770e-05 8.205984353993e+00
4.050000000000e+02 -4.826640887917e-03 7.378456352794e-05 8.228108298928e+00
4.052500000000e+02 -4.717681408770e-03 7.333966243925e-05 8.249047222876e+00
4.055000000000e+02 -4.614733939016e-03 7.293524209528e-05 8.268800438491e+00
4.057500000000e+02 -4.519042224222e-03 7.257537093999e-05 8.287370165134e+00
4.060000000000e+02 -4.431784939637e-03 7.226368022509e-05 8.304761313028e+00
4.062500000000e+02 -4.354060261099e-03 7.200331630108e-05 8.320981227509e+00
4.065000000000e+02 -4.286871415980e-03 7.179691299464e-05 8.336039391779e+00
4.067500000000e+02 -4.231113378683e-03 7.164656818287e-05 8.349947094132e+00
4.070000000000e+02 -4.187560905285e-03 7.155382567389e-05 8.362717067189e+00
4.072500000000e+02 -4.156858040138e-03 7.151966924712e-05 8.374363100110e+00
4.075000000000e+02 -4.139509242355e-03 7.154451741070e-05 8.384899638497e+00
4.077500000000e+02 -4.135872289206e-03 7.162821197471e-05 8.394341377020e+00
4.080000000000e+02 -4.146152929618e-03 7.177002727615e-05 8.402702849737e+00
4.082500000000e+02 -4.170401479426e-03 7.196869893955e-05 8.409998034936e+00
4.085000000000e+02 -4.208511310044e-03 7.222244244379e-05 8.416239977251e+00
4.087500000000e+02 -4.260219323605e-03 7.252897174531e-05 8.421440441091e+00
4.090000000000e+02 -4.325108248058e-03 7.288552487364e-05 8.425609595754e+00
4.092500000000e+02 -4.402610912673e-03 7.328889452857e-05 8.428755749971e+00
4.095000000000e+02 -4.492016277775e-03 7.373546161132e-05 8.430885134405e+00
4.097500000000e+02 -4.592477183193e-03 7.422123148079e-05 8.432001739975e+00
4.100000000000e+02 -4.703019775493e-03 7.474187301793e-05 8.432107218481e+00
4.102500000000e+02 -4.822554281621e-03 7.529275335494e-05 8.431200838904e+00
4.105000000000e+02 -4.949887275410e-03 7.586899074644e-05 8.429279511249e+00
4.107500000000e+02 -5.083735142259e-03 7.646551293508e-05 8.426337871311e+00
4.110000000000e+02 -5.222738490527e-03 7.707709638707e-05 8.422368418941e+00
4.112500000000e+02 -5.365477596504e-03 7.769840260707e-05 8.417361716110e+00
4.115000000000e+02 -5.510488544596e-03 7.832403429633e-05 8.411306634072e+00
4.117500000000e+02 -5.656279856041e-03 7.894857023039e-05 8.404190638460e+00
4.120000000000e+02 -5.801349598759e-03 7.956666048098e-05 8.396000117912e+00
4.122500000000e+02 -5.944202568844e-03 8.017310863206e-05 8.386720732701e+00
4.125000000000e+02 -6.083367484515e-03 8.076284092662e-05 8.376337791087e+00
4.127500000000e+02 -6.217413918134e-03 8.133097409740e-05 8.364836629284e+00
4.130000000000e+02 -6.344968822707e-03 8.187290065328e-05 8.352203002268e+00
4.132500000000e+02 -6.464732388249e-03 8.238433629570e-05 8.338423462668e+00
4.135000000000e+02 -6.575493055005e-03 8.286137500310e-05 8.323485731956e+00
4.137500000000e+02 -6.676141496755e-03 8.330048143487e-05 8.307379052231e+00
4.140000000000e+02 -6.765683397344e-03 8.369854401707e-05 8.290094508337e+00
4.142500000000e+02 -6.843250778943e-03 8.405294096520e-05 8.271625325720e+00
4.145000000000e+02 -6.908111832482e-03 8.436155481989e-05 8.251967126616e+00
4.147500000000e+02 -6.959678973542e-03 8.462278860130e-05 8.231118154327e+00
4.150000000000e+02 -6.997515245683e-03 8.483558013553e-05 8.209079450574e+00
4.152500000000e+02 -7.021338789292e-03 8.499941075973e-05 8.185854994351e+00
4.155000000000e+02 -7.031025397198e-03 8.511430730923e-05 8.161451797276e+00
4.157500000000e+02 -7.026609268707e-03 8.518083766060e-05 8.135879952348e+00
4.160000000000e+02 -7.008281761344e-03 8.520010013499e-05 8.109152643287e+00
4.162500000000e+02 -6.976388264580e-03 8.517370708799e-05 8.081286112460e+00
4.165000000000e+02 -6.931423419485e-03 8.510376376594e-05 8.052299584996e+00
4.167500000000e+02 -6.874024382740e-03 8.499284074304e-05 8.022215161291e+00
4.170000000000e+02 -6.804962702262e-03 8.484394237199e-05 7.991057668314e+00
4.172500000000e+02 -6.725134544214e-03 8.466042778363e-05 7.958854482911e+00
4.175000000000e+02 -6.635549481561e-03 8.444602955096e-05 7.925635327017e+00
4.177500000000e+02 -6.537318098751e-03 8.420489655164e-05 7.891432033652e+00
4.180000000000e+02 -6.431638452462e-03 8.394138691586e-05 7.856278296997e+00
4.182500000000e+02 -6.319781683210e-03 8.366007497460e-05 7.820209406528e+00
4.185000000000e+02 -6.203076963395e-03 8.336579681317e-05 7.783261965593e+00
4.187500000000e+02 -6.082895636680e-03 8.306340130046e-05 7.745473607894e+00
4.190000000000e+02 -5.960635315956e-03 8.275779302072e-05 7.706882708835e+00
4.192500000000e+02 -5.837703650886e-03 8.245393146439e-05 7.667528103077e+00
4.195000000000e+02 -5.715501971061e-03 8.215676408119e-05 7.627448803043e+00
4.197500000000e+02 -5.595409146450e-03 8.187114998176e-05 7.586683733146e+00
4.200000000000e+02 -5.478765887579e-03 8.160177857877e-05 7.545271478224e+00
4.202500000000e+02 -5.366859651328e-03 8.135315572191e-05 7.503250043248e+00
4.205000000000e+02 -5.260910416624e-03 8.112955849807e-05 7.460656639229e+00
4.207500000000e+02 -5.162057438230e-03 8.093498021639e-05 7.417527486438e+00
4.210000000000e+02 -5.071347179259e-03 8.077308112889e-05 7.373897644725e+00
4.212500000000e+02 -4.989722416854e-03 8.064714526757e-05 7.329800860891e+00
4.215000000000e+02 -4.918012814163e-03 8.056004588219e-05 7.285269445537e+00
4.217500000000e+02 -4.856926923817e-03 8.051420503977e-05 7.240334169638e+00
4.220000000000e+02 -4.807045884566e-03 8.051154458394e-05 7.195024183787e+00
4.222500000000e+02 -4.768818722121e-03 8.055348213454e-05 7.149366956378e+00
4.225000000000e+02 -4.742559375480e-03 8.064090369328e-05 7.103388233469e+00
4.227500000000e+02 -4.728445211450e-03 8.077414627988e-05 7.057112008654e+00
4.230000000000e+02 -4.726517387823e-03 8.095298704835e-05 7.010560512534e+00
4.232500000000e+02 -4.736682755153e-03 8.117664026544e-05 6.963754211105e+00
4.235000000000e+02 -4.758717358479e-03 8.144375874403e-05 6.916711813000e+00
4.237500000000e+02 -4.792271484286e-03 8.175244370059e-05 6.869450286993e+00
4.240000000000e+02 -4.836875932666e-03 8.210025842978e-05 6.821984879030e+00
4.242500000000e+02 -4.891949753819e-03 8.248426014956e-05 6.774329138217e+00
4.245000000000e+02 -4.956808990670e-03 8.290102436667e-05 6.726494942104e+00
4.247500000000e+02 -5.030676471513e-03 8.334667369564e-05 6.678492523743e+00
4.250000000000e+02 -5.112692389563e-03 8.381693820128e-05 6.630330498673e+00
4.252500000000e+02 -5.201925711828e-03 8.430720396693e-05 6.582015891012e+00
4.255000000000e+02 -5.297385993984e-03 8.481252960202e-05 6.533554162530e+00
4.257500000000e+02 -5.398035607042e-03 8.532775834585e-05 6.484949234858e+00
4.260000000000e+02 -5.502802401322e-03 8.584758084870e-05 6.436203516985e+00
4.262500000000e+02 -5.610592164088e-03 8.636655916769e-05 6.387317932880e+00
4.265000000000e+02 -5.720301020340e-03 8.687924207207e-05 6.338291945324e+00
4.267500000000e+02 -5.830827538519e-03 8.738014137824e-05 6.289123586726e+00
4.270000000000e+02 -5.941084445152e-03 8.786384022463e-05 6.239809493171e+00
4.272500000000e+02 -6.050010075738e-03 8.832512122772e-05 6.190344937626e+00
4.275000000000e+02 -6.156579073800e-03 8.875898403504e-05 6.140723876139e+00
4.277500000000e+02 -6.259812384489e-03 8.916070032161e-05 6.090938994412e+00
4.280000000000e+02 -6.358786265890e-03 8.952587263258e-05 6.040981767205e+00
4.282500000000e+02 -6.452640325872e-03 8.985049739108e-05 5.990842527166e+00
4.285000000000e+02 -6.540584696512e-03 9.013097702926e-05 5.940510541850e+00
4.287500000000e+02 -6.621905884322e-03 9.036414096139e-05 5.889974107503e+00
4.290000000000e+02 -6.695971536710e-03 9.054731074049e-05 5.839220653333e+00
4.292500000000e+02 -6.762234096464e-03 9.067830644088e-05 5.788236862917e+00
4.295000000000e+02 -6.820233137373e-03 9.075544722895e-05 5.737008811383e+00
4.297500000000e+02 -6.869596508604e-03 9.077754883222e-05 5.685522118730e+00
4.300000000000e+02 -6.910040123932e-03 9.074391182123e-05 5.633762121933e+00
4.302500000000e+02 -6.941366613341e-03 9.065429595406e-05 5.581714063900e+00
4.305000000000e+02 -6.963462944466e-03 9.050891102036e-05 5.529363301844e+00
4.307500000000e+02 -6.976296888581e-03 9.030837348817e-05 5.476695531950e+00
4.310000000000e+02 -6.979912648687e-03 9.005366546327e-05 5.423697029483e+00
4.312500000000e+02 -6.974425733321e-03 8.974609542911e-05 5.370354907525e+00
4.315000000000e+02 -6.960016984155e-03 8.938725572269e-05 5.316657383048e+00
4.317500000000e+02 -6.936926187181e-03 8.897897398127e-05 5.262594059890e+00
4.320000000000e+02 -6.905445101613e-03 8.852326960498e-05 5.208156214713e+00
4.322500000000e+02 -6.865910261282e-03 8.802231225902e-05 5.153337087756e+00
4.325000000000e+02 -6.818695691761e-03 8.747837884243e-05 5.098132176922e+00
4.327500000000e+02 -6.764205630533e-03 8.689381312008e-05 5.042539523738e+00
4.330000000000e+02 -6.702867444211e-03 8.627099645042e-05 4.986559993340e+00
4.332500000000e+02 -6.635124898518e-03 8.561232048196e-05 4.930197537515e+00
4.335000000000e+02 -6.561431838950e-03 8.492016048334e-05 4.873459443329e+00
4.337500000000e+02 -6.482246458177e-03 8.419685808508e-05 4.816356552815e+00
4.340000000000e+02 -6.398026206343e-03 8.344470763114e-05 4.758903454746e+00
4.342500000000e+02 -6.309223464065e-03 8.266594759820e-05 4.701118637361e+00
4.345000000000e+02 -6.216281925131e-03 8.186273823593e-05 4.643024606311e+00
4.347500000000e+02 -6.119633881817e-03 8.103718782410e-05 4.584647950723e+00
4.350000000000e+02 -6.019698145076e-03 8.019137326931e-05 4.526019359717e+00
4.352500000000e+02 -5.916878664690e-03 7.932730671428e-05 4.467173590300e+00
4.355000000000e+02 -5.811563987222e-03 7.844692574027e-05 4.408149373207e+00
4.357500000000e+02 -5.704127549861e-03 7.755209625118e-05 4.348989264368e+00
4.360000000000e+02 -5.594928471555e-03 7.664464802720e-05 4.289739438197e+00
4.362500000000e+02 -5.484312834232e-03 7.572637006817e-05 4.230449422789e+00
4.365000000000e+02 -5.372615370063e-03 7.479900534343e-05 4.171171783075e+00
4.367500000000e+02 -5.260161498758e-03 7.386425100930e-05 4.111961750466e+00
4.370000000000e+02 -5.147269497278e-03 7.292376119913e-05 4.052876807216e+00
4.372500000000e+02 -5.034252704700e-03 7.197914480933e-05 3.993976230214e+00
4.375000000000e+02 -4.921421656025e-03 7.103196337682e-05 3.935320600852e+00
4.377500000000e+02 -4.809086009684e-03 7.008372874290e-05 3.876971289356e+00
4.380000000000e+02 -4.697556188139e-03 6.913590137431e-05 3.818989920970e+00
4.382500000000e+02 -4.587144609901e-03 6.818988884419e-05 3.761437833408e+00
4.385000000000e+02 -4.478166458105e-03 6.724704547317e-05 3.704375533970e+00
4.387500000000e+02 -4.370939926829e-03 6.630867284516e-05 3.647862166461e+00
4.390000000000e+02 -4.265785976949e-03 6.537602490833e-05 3.591954993078e+00
4.392500000000e+02 -4.163027492377e-03 6.445030911434e-05 3.536708903124e+00
4.395000000000e+02 -4.062988013814e-03 6.353269195752e-05 3.482175952972e+00
4.397500000000e+02 -3.965989995105e-03 6.262430383133e-05 3.428404943723e+00
4.400000000000e+02 -3.872352554556e-03 6.172624729209e-05 3.375441044288e+00
4.402500000000e+02 -3.782388948386e-03 6.083960367498e-05 3.323325458461e+00
4.405000000000e+02 -3.696403632540e-03 5.996543856560e-05 3.272095145552e+00
4.407500000000e+02 -3.614689032930e-03 5.910480681051e-05 3.221782593997e+00
4.410000000000e+02 -3.537522231894e-03 5.825875433771e-05 3.172415645645e+00
4.412500000000e+02 -3.465161478314e-03 5.742832072758e-05 3.124017377312e+00
4.415000000000e+02 -3.397842561829e-03 5.661454288930e-05 3.076606036202e+00
4.417500000000e+02 -3.335775231534e-03 5.581844369729e-05 3.030195024888e+00
4.420000000000e+02 -3.279139551020e-03 5.504102355802e-05 2.984792942547e+00
4.422500000000e+02 -3.228082504041e-03 5.428324625154e-05 2.940403671105e+00
4.425000000000e+02 -3.182714663305e-03 5.354603021621e-05 2.897026511736e+00
4.427500000000e+02 -3.143107032766e-03 5.283022927263e-05 2.854656365655e+00
4.430000000000e+02 -3.109288142086e-03 5.213661289116e-05 2.813283954142e+00
4.432500000000e+02 -3.081241486370e-03 5.146584321838e-05 2.772896080975e+00
4.435000000000e+02 -3.058903299137e-03 5.081845310939e-05 2.733475925859e+00
4.437500000000e+02 -3.042160850243e-03 5.019482323598e-05 2.695003372905e+00
4.440000000000e+02 -3.030851157204e-03 4.959514346464e-05 2.657455362850e+00
4.442500000000e+02 -3.024760372577e-03 4.901941737884e-05 2.620806271095e+00
4.445000000000e+02 -3.023623533591e-03 4.846746518486e-05 2.585028301587e+00
4.447500000000e+02 -3.027125268786e-03 4.793886386206e-05 2.550091896114e+00
4.450000000000e+02 -3.034901183062e-03 4.743295620505e-05 2.515966150768e+00
4.452500000000e+02 -3.046539983513e-03 4.694880060208e-05 2.482619237607e+00
4.455000000000e+02 -3.061586493677e-03 4.648521806935e-05 2.450018824017e+00
4.457500000000e+02 -3.079545229103e-03 4.604078828715e-05 2.418132488134e+00
4.460000000000e+02 -3.099884998550e-03 4.561385215809e-05 2.386928122025e+00
4.462500000000e+02 -3.122044104652e-03 4.520252524617e-05 2.356374323595e+00
4.465000000000e+02 -3.145436470974e-03 4.480471778423e-05 2.326440766604e+00
4.467500000000e+02 -3.169458276795e-03 4.441815972411e-05 2.297098553649e+00
4.470000000000e+02 -3.193495253897e-03 4.404043076248e-05 2.268320538948e+00
4.472500000000e+02 -3.216930206476e-03 4.366899550756e-05 2.240081629499e+00
4.475000000000e+02 -3.239150898376e-03 4.330124135399e-05 2.212359053050e+00
4.477500000000e+02 -3.259558042280e-03 4.293452096629e-05 2.185132594469e+00
4.480000000000e+02 -3.277573314115e-03 4.256619552195e-05 2.158384805421e+00
4.482500000000e+02 -3.292647298352e-03 4.219368065506e-05 2.132101177212e+00
4.485000000000e+02 -3.304267165350e-03 4.181449206900e-05 2.106270281034e+00
4.487500000000e+02 -3.311964074714e-03 4.142629011711e-05 2.080883882833e+00
4.490000000000e+02 -3.315320105569e-03 4.102692646737e-05 2.055937022614e+00
4.492500000000e+02 -3.313974574456e-03 4.061448512863e-05 2.031428064895e+00
4.495000000000e+02 -3.307629758792e-03 4.018731977226e-05 2.007358729511e+00
4.497500000000e+02 -3.296055786111e-03 3.974408926172e-05 1.983734092299e+00
4.500000000000e+02 -3.279094636801e-03 3.928378838003e-05 1.960562564097e+00
4.502500000000e+02 -3.256663294594e-03 3.880577422391e-05 1.937855858771e+00
4.505000000000e+02 -3.228755705320e-03 3.830978223601e-05 1.915628933359e+00
4.507500000000e+02 -3.195443770080e-03 3.779594454700e-05 1.893899925590e+00
4.510000000000e+02 -3.156877028861e-03 3.726479726246e-05 1.872690070415e+00
4.512500000000e+02 -3.113281211190e-03 3.671728216492e-05 1.852023609872e+00
4.515000000000e+02 -3.064955498102e-03 3.615474266400e-05 1.831927688093e+00
4.517500000000e+02 -3.012268678879e-03 3.557891371525e-05 1.812432243085e+00
4.520000000000e+02 -2.955654001109e-03 3.499190594089e-05 1.793569880209e+00
4.522500000000e+02 -2.895602934245e-03 3.439618393566e-05 1.775375737807e+00
4.525000000000e+02 -2.832657811834e-03 3.379453936345e-05 1.757887335575e+00
4.527500000000e+02 -2.767403577375e-03 3.319005953817e-05 1.741144413364e+00
4.530000000000e+02 -2.700458620766e-03 3.258609190077e-05 1.725188746819e+00
4.532500000000e+02 -2.632464960727e-03 3.198620386169e-05 1.710063944089e+00
4.535000000000e+02 -2.564077935332e-03 3.139414041561e-05 1.695815225004e+00
4.537500000000e+02 -2.495955527850e-03 3.081377819308e-05 1.682489172161e+00
4.540000000000e+02 -2.428747573453e-03 3.024907830548e-05 1.670133460330e+00
4.542500000000e+02 -2.363085057097e-03 2.970403672323e-05 1.658796558863e+00
4.545000000000e+02 -2.299569692269e-03 2.918263417842e-05 1.648527412694e+00
4.547500000000e+02 -2.238764065019e-03 2.868878465395e-05 1.639375096742e+00
4.550000000000e+02 -2.181182571099e-03 2.822628605489e-05 1.631388449516e+00
4.552500000000e+02 -2.127283279501e-03 2.779876955489e-05 1.624615690377e+00
4.555000000000e+02 -2.077461014020e-03 2.740965211531e-05 1.619104020252e+00
4.557500000000e+02 -2.032041754488e-03 2.706209031339e-05 1.614899213342e+00
4.560000000000e+02 -1.991278421463e-03 2.675893664617e-05 1.612045206240e+00
4.562500000000e+02 -1.955348259980e-03 2.650270017301e-05 1.610583687739e+00
4.565000000000e+02 -1.924351795112e-03 2.629551027208e-05 1.610553697903e+00
4.567500000000e+02 -1.898313282600e-03 2.613908536042e-05 1.611991243756e+00
4.570000000000e+02 -1.877182793679e-03 2.603470735352e-05 1.614928936555e+00
4.572500000000e+02 -1.860839634329e-03 2.598320155339e-05 1.619395659797e+00
4.575000000000e+02 -1.849097230203e-03 2.598492393069e-05 1.625416272887e+00
4.577500000000e+02 -1.841709140882e-03 2.603975407484e-05 1.633011357238e+00
4.580000000000e+02 -1.838376253782e-03 2.614709726023e-05 1.642197009967e+00
4.582500000000e+02 -1.838754821895e-03 2.630589351044e-05 1.652984688534e+00
4.585000000000e+02 -1.842465321500e-03 2.651463526193e-05 1.665381111015e+00
4.587500000000e+02 -1.849101843689e-03 2.677139236076e-05 1.679388211447e+00
4.590000000000e+02 -1.858241925677e-03 2.707384595615e-05 1.695003154255e+00
4.592500000000e+02 -1.869456592602e-03 2.741932968497e-05 1.712218402826e+00
4.595000000000e+02 -1.882320447444e-03 2.780487765561e-05 1.731021845933e+00
4.597500000000e+02 -1.896421634106e-03 2.822727901214e-05 1.751396973040e+00
4.600000000000e+02 -1.911371452674e-03 2.868313789559e-05 1.773323099905e+00
4.602500000000e+02 -1.926813479873e-03 2.916893720112e-05 1.796775638177e+00
4.605000000000e+02 -1.942432092642e-03 2.968110067073e-05 1.821726399970e+00
4.607500000000e+02 -1.957960122502e-03 3.021606716250e-05 1.848143937316e+00
4.610000000000e+02 -1.973185608567e-03 3.077036625446e-05 1.875993908062e+00
4.612500000000e+02 -1.987957519571e-03 3.134066998051e-05 1.905239457206e+00
4.615000000000e+02 -2.002190206322e-03 3.192385646497e-05 1.935841618019e+00
4.617500000000e+02 -2.015866674448e-03 3.251707165700e-05 1.967759713816e+00
4.620000000000e+02 -2.029040408771e-03 3.311778052401e-05 2.000951769309e+00
4.622500000000e+02 -2.041835871083e-03 3.372380813962e-05 2.035374911193e+00
4.625000000000e+02 -2.054447473985e-03 3.433337576117e-05 2.070985769647e+00
4.627500000000e+02 -2.067137159140e-03 3.494512506438e-05 2.107740860426e+00
4.630000000000e+02 -2.080230479499e-03 3.555813380218e-05 2.145596958261e+00
4.632500000000e+02 -2.094111310611e-03 3.617191898553e-05 2.184511449130e+00
4.635000000000e+02 -2.109215210918e-03 3.678643127697e-05 2.224442665841e+00
4.637500000000e+02 -2.126021668199e-03 3.740203897271e-05 2.265350194651e+00
4.640000000000e+02 -2.145045170073e-03 3.801950223134e-05 2.307195162444e+00
4.642500000000e+02 -2.166825349929e-03 3.863994168030e-05 2.349940496793e+00
4.645000000000e+02 -2.191916299707e-03 3.926479373376e-05 2.393551150016e+00
4.647500000000e+02 -2.220875296012e-03 3.989574328195e-05 2.437994301287e+00
4.650000000000e+02 -2.254251039792e-03 4.053468705495e-05 2.483239514592e+00
4.652500000000e+02 -2.292571684344e-03 4.118367361958e-05 2.529258866707e+00
4.655000000000e+02 -2.336332879833e-03 4.184483183287e-05 2.576027036244e+00
4.657500000000e+02 -2.385985928384e-03 4.252030666463e-05 2.623521345695e+00
4.660000000000e+02 -2.441926450259e-03 4.321221954648e-05 2.671721767047e+00
4.662500000000e+02 -2.504483727026e-03 4.392257906802e-05 2.720610883120e+00
4.665000000000e+02 -2.573910836987e-03 4.465322010783e-05 2.770173798985e+00
4.667500000000e+02 -2.650376005303e-03 4.540574972645e-05 2.820398015442e+00
4.670000000000e+02 -2.733955224622e-03 4.618149493021e-05 2.871273256356e+00
4.672500000000e+02 -2.824626386380e-03 4.698146871321e-05 2.922791254700e+00
4.675000000000e+02 -2.922265103128e-03 4.780630006956e-05 2.974945502822e+00
4.677500000000e+02 -3.026642162213e-03 4.865620482214e-05 3.027730962787e+00
4.680000000000e+02 -3.137423033901e-03 4.953098085950e-05 3.081143751622e+00
4.682500000000e+02 -3.254169274328e-03 5.042998287591e-05 3.135180801333e+00
4.685000000000e+02 -3.376341683955e-03 5.135211120849e-05 3.189839495862e+00
4.687500000000e+02 -3.503305377656e-03 5.229581060545e-05 3.245117300760e+00
4.690000000000e+02 -3.634336592456e-03 5.325907777048e-05 3.301011384387e+00
4.692500000000e+02 -3.768631120378e-03 5.423947719738e-05 3.357518242846e+00
4.695000000000e+02 -3.905314147544e-03 5.523416395409e-05 3.414633329405e+00
4.697500000000e+02 -4.043451365778e-03 5.623991414100e-05 3.472350702407e+00
4.700000000000e+02 -4.182061079292e-03 5.725316055896e-05 3.530662693940e+00
4.702500000000e+02 -4.320127152055e-03 5.827004204786e-05 3.589559602270e+00
4.705000000000e+02 -4.456612474784e-03 5.928644678022e-05 3.649029419287e+00
4.707500000000e+02 -4.590472705665e-03 6.029806613939e-05 3.709057593426e+00
4.710000000000e+02 -4.720670132023e-03 6.130044344113e-05 3.769626829775e+00
4.712500000000e+02 -4.846187316951e-03 6.228904560901e-05 3.830716934667e+00
4.715000000000e+02 -4.966040363337e-03 6.325934049711e-05 3.892304703426e+00
4.717500000000e+02 -5.079291612811e-03 6.420682670435e-05 3.954363851161e+00
4.720000000000e+02 -5.185061490170e-03 6.512710775142e-05 4.016864990539e+00
4.722500000000e+02 -5.282539626945e-03 6.601595508623e-05 4.079775651577e+00
4.725000000000e+02 -5.370994703260e-03 6.686936787223e-05 4.143060345772e+00
4.727500000000e+02 -5.449783208437e-03 6.768362886589e-05 4.206680670248e+00
4.730000000000e+02 -5.518357090989e-03 6.845535764596e-05 4.270595451170e+00
4.732500000000e+02 -5.576269921861e-03 6.918155850966e-05 4.334760922402e+00
4.735000000000e+02 -5.623181888255e-03 6.985966806106e-05 4.399130937516e+00
4.737500000000e+02 -5.658863497300e-03 7.048759933093e-05 4.463657211458e+00
4.740000000000e+02 -5.683197903033e-03 7.106374160565e-05 4.528289587958e+00
4.742500000000e+02 -5.696181814563e-03 7.158699893489e-05 4.592976328152e+00
4.745000000000e+02 -5.697925369319e-03 7.205682394135e-05 4.657664420790e+00
4.747500000000e+02 -5.688650540390e-03 7.247321966092e-05 4.722299903104e+00
4.750000000000e+02 -5.668687410047e-03 7.283673952554e-05 4.786828197257e+00
4.752500000000e+02 -5.638468814454e-03 7.314847626083e-05 4.851194451734e+00
4.755000000000e+02 -5.598525788648e-03 7.341006182515e-05 4.915343885779e+00
4.757500000000e+02 -5.549482444226e-03 7.362363619190e-05 4.979222139560e+00
4.760000000000e+02 -5.492049894326e-03 7.379182061246e-05 5.042775614720e+00
4.762500000000e+02 -5.427019490953e-03 7.391771156337e-05 5.105951817278e+00
4.765000000000e+02 -5.355255213952e-03 7.400481880257e-05 5.168699684105e+00
4.767500000000e+02 -5.277685361078e-03 7.405701251345e-05 5.230969906499e+00
4.770000000000e+02 -5.195293599369e-03 7.407848275234e-05 5.292715235372e+00
4.772500000000e+02 -5.109109509457e-03 7.407368918724e-05 5.353890770850e+00
4.775000000000e+02 -5.020198654267e-03 7.404730524041e-05 5.414454240538e+00
4.777500000000e+02 -4.929652325730e-03 7.400417419734e-05 5.474366253658e+00
4.780000000000e+02 -4.838577131786e-03 7.394923608814e-05 5.533590534770e+00
4.782500000000e+02 -4.748084462413e-03 7.388745162509e-05 5.592094141774e+00
4.785000000000e+02 -4.659279875875e-03 7.382378344689e-05 5.649847654940e+00
4.787500000000e+02 -4.573252586427e-03 7.376313467461e-05 5.706825341207e+00
4.790000000000e+02 -4.491065006659e-03 7.371030440095e-05 5.763005299057e+00
4.792500000000e+02 -4.413742620563e-03 7.366990512517e-05 5.818369570167e+00
4.795000000000e+02 -4.342264337749e-03 7.364634964430e-05 5.872904222282e+00
4.797500000000e+02 -4.277553027338e-03 7.364380626995e-05 5.926599409274e+00
4.800000000000e+02 -4.220466750166e-03 7.366614889820e-05 5.979449393715e+00
4.802500000000e+02 -4.171790629174e-03 7.371692581212e-05 6.031452538133e+00
4.805000000000e+02 -4.132229236579e-03 7.379933242357e-05 6.082611270634e+00
4.807500000000e+02 -4.102399941001e-03 7.391618418504e-05 6.132932011010e+00
4.810000000000e+02 -4.082827086523e-03 7.406988862754e-05 6.182425064938e+00
4.812500000000e+02 -4.073936926749e-03 7.426242526196e-05 6.231104491408e+00
4.815000000000e+02 -4.076053706333e-03 7.449532968684e-05 6.278987932123e+00
4.817500000000e+02 -4.089396593510e-03 7.476967298192e-05 6.326096414643e+00
4.820000000000e+02 -4.114077737215e-03 7.508607900261e-05 6.372454123485e+00
4.822500000000e+02 -4.150101256768e-03 7.544469611384e-05 6.418088150051e+00
4.825000000000e+02 -4.197363392713e-03 7.584518388126e-05 6.463028213716e+00
4.827500000000e+02 -4.255653492475e-03 7.628669663234e-05 6.507306364641e+00
4.830000000000e+02 -4.324656059568e-03 7.676792242953e-05 6.550956666321e+00
4.832500000000e+02 -4.403953708321e-03 7.728708279037e-05 6.594014868666e+00
4.835000000000e+02 -4.493031102737e-03 7.784194041258e-05 6.636518065493e+00
4.837500000000e+02 -4.591279670252e-03 7.842982465864e-05 6.678504347709e+00
4.840000000000e+02 -4.698003148743e-03 7.904763973690e-05 6.720012452612e+00
4.842500000000e+02 -4.812423843500e-03 7.969188819018e-05 6.761081414685e+00
4.845000000000e+02 -4.933689532566e-03 8.035872843887e-05 6.801750219242e+00
4.847500000000e+02 -5.060880855802e-03 8.104399303446e-05 6.842057464574e+00
4.850000000000e+02 -5.193019233478e-03 8.174323648460e-05 6.882041034790e+00
4.852500000000e+02 -5.329075208125e-03 8.245176220475e-05 6.921737786047e+00
4.855000000000e+02 -5.467977115643e-03 8.316467924449e-05 6.961183250699e+00
4.857500000000e+02 -5.608620042120e-03 8.387695032361e-05 7.000411358967e+00
4.860000000000e+02 -5.749874909860e-03 8.458345330320e-05 7.039454183265e+00
4.862500000000e+02 -5.890597677938e-03 8.527902915298e-05 7.078341706968e+00
4.865000000000e+02 -6.029638709125e-03 8.595854040708e-05 7.117101615446e+00
4.867500000000e+02 -6.165852068728e-03 8.661693131998e-05 7.155759115899e+00
4.870000000000e+02 -6.298104757110e-03 8.724927650236e-05 7.194336785444e+00
4.872500000000e+02 -6.425285965019e-03 8.785082503840e-05 7.232854442448e+00
4.875000000000e+02 -6.546316035325e-03 8.841705301393e-05 7.271329052492e+00
4.877500000000e+02 -6.660155427011e-03 8.894371057325e-05 7.309774654933e+00
4.880000000000e+02 -6.765813285936e-03 8.942686367147e-05 7.348202323917e+00
4.882500000000e+02 -6.862355991957e-03 8.986293252572e-05 7.386620147782e+00
4.885000000000e+02 -6.948915209672e-03 9.024872429569e-05 7.425033241255e+00
4.887500000000e+02 -7.024695810542e-03 9.058146229846e-05 7.463443772332e+00
4.890000000000e+02 -7.088983219625e-03 9.085880893656e-05 7.501851018989e+00
4.892500000000e+02 -7.141150522417e-03 9.107888535981e-05 7.540251435977e+00
4.895000000000e+02 -7.180664925140e-03 9.124028561330e-05 7.578638747285e+00
4.897500000000e+02 -7.207093942761e-03 9.134208470957e-05 7.617004044171e+00
4.900000000000e+02 -7.220110719928e-03 9.138378680409e-05 7.655335900702e+00
4.902500000000e+02 -7.219498832066e-03 9.136540642912e-05 7.693620498343e+00
4.905000000000e+02 -7.205156304654e-03 9.128756768562e-05 7.731841751091e+00
4.907500000000e+02 -7.177098616136e-03 9.115132120788e-05 7.769981443213e+00
4.910000000000e+02 -7.135461094475e-03 9.095817591365e-05 7.808019359152e+00
4.912500000000e+02 -7.080500199849e-03 9.071011545561e-05 7.845933421820e+00
4.915000000000e+02 -7.012593898895e-03 9.040952120321e-05 7.883699817976e+00
4.917500000000e+02 -6.932240864887e-03 9.005921293612e-05 7.921293127804e+00
4.920000000000e+02 -6.840058473031e-03 8.966247157050e-05 7.958686437712e+00
4.922500000000e+02 -6.736779421294e-03 8.922292358177e-05 7.995851453738e+00
4.925000000000e+02 -6.623247060712e-03 8.874450441457e-05 8.032758595907e+00
4.927500000000e+02 -6.500409340455e-03 8.823150308745e-05 8.069377087334e+00
4.930000000000e+02 -6.369311397304e-03 8.768850363727e-05 8.105675031180e+00
4.932500000000e+02 -6.231086748762e-03 8.712036683892e-05 8.141619470296e+00
4.935000000000e+02 -6.086947186276e-03 8.653217505236e-05 8.177176440071e+00
4.937500000000e+02 -5.938171392887e-03 8.592917434083e-05 8.212311005864e+00
4.940000000000e+02 -5.786092458559e-03 8.531673356699e-05 8.246987291763e+00
4.942500000000e+02 -5.632084340974e-03 8.470029734897e-05 8.281168493808e+00
4.945000000000e+02 -5.477547687309e-03 8.408533622090e-05 8.314816890698e+00
4.947500000000e+02 -5.323894953344e-03 8.347729416708e-05 8.347893839705e+00
4.950000000000e+02 -5.172535282216e-03 8.288153674763e-05 8.380359771169e+00
4.952500000000e+02 -5.024859314396e-03 8.230329870471e-05 8.412174177672e+00
4.955000000000e+02 -4.882224033137e-03 8.174762977206e-05 8.443295597915e+00
4.957500000000e+02 -4.745938218425e-03 8.121933219080e-05 8.473681604621e+00
4.960000000000e+02 -4.617248396770e-03 8.072295638845e-05 8.503288789839e+00
4.962500000000e+02 -4.497325870212e-03 8.026275402895e-05 8.532072757067e+00
4.965000000000e+02 -4.387254792565e-03 7.984260377680e-05 8.559988117884e+00
4.967500000000e+02 -4.288021582682e-03 7.946599266589e-05 8.586988496393e+00
4.970000000000e+02 -4.200505646708e-03 7.913599455089e-05 8.613026544265e+00
4.972500000000e+02 -4.125471771272e-03 7.885525214266e-05 8.638053967249e+00
4.975000000000e+02 -4.063564037968e-03 7.862594581198e-05 8.662021565556e+00
4.977500000000e+02 -4.015301324928e-03 7.844978496585e-05 8.684879290436e+00
4.980000000000e+02 -3.981074431838e-03 7.832803603158e-05 8.706576316015e+00
4.982500000000e+02 -3.961144669891e-03 7.826152881649e-05 8.727061133124e+00
4.985000000000e+02 -3.955643972942e-03 7.825062438277e-05 8.746281660652e+00
4.987500000000e+02 -3.964576328843e-03 7.829523125141e-05 8.764185377229e+00
4.990000000000e+02 -3.987820358006e-03 7.839482568947e-05 8.780719478409e+00
4.992500000000e+02 -4.025133013199e-03 7.854847163039e-05 8.795831052878e+00
4.995000000000e+02 -4.076154171330e-03 7.875485108638e-05 8.809467279558e+00
4.997500000000e+02 -4.140411959485e-03 7.901226800389e-05 8.821575652398e+00
5.000000000000e+02 -4.217328769147e-03 7.931866090830e-05 8.832104220205e+00
5.002500000000e+02 -4.306227781250e-03 7.967162991587e-05 8.841001850189e+00
5.005000000000e+02 -4.406339898765e-03 8.006844150443e-05 8.848218503372e+00
5.007500000000e+02 -4.516811045904e-03 8.050608902993e-05 8.853705536174e+00
5.010000000000e+02 -4.636709762619e-03 8.098133524051e-05 8.857416005864e+00
5.012500000000e+02 -4.765035019935e-03 8.149068668742e-05 8.859304983631e+00
5.015000000000e+02 -4.900724244601e-03 8.203041811491e-05 8.859329886022e+00
5.017500000000e+02 -5.042661613644e-03 8.259655747575e-05 8.857450796555e+00
5.020000000000e+02 -5.189686455993e-03 8.318495409276e-05 8.853630783728e+00
5.022500000000e+02 -5.340601951629e-03 8.379139690320e-05 8.847836227841e+00
5.025000000000e+02 -5.494184002401e-03 8.441157923375e-05 8.840037113628e+00
5.027500000000e+02 -5.649190453091e-03 8.504109540108e-05 8.830207332073e+00
5.030000000000e+02 -5.804370427558e-03 8.567551368754e-05 8.818324937705e+00
5.032500000000e+02 -5.958474015462e-03 8.631039398552e-05 8.804372407093e+00
5.035000000000e+02 -6.110262059358e-03 8.694131271136e-05 8.788336845196e+00
5.037500000000e+02 -6.258516260161e-03 8.756391869272e-05 8.770210186622e+00
5.040000000000e+02 -6.402049261615e-03 8.817397448077e-05 8.749989338845e+00
5.042500000000e+02 -6.539714834077e-03 8.876740691169e-05 8.727676315822e+00
5.045000000000e+02 -6.670417876137e-03 8.934034505964e-05 8.703278309832e+00
5.047500000000e+02 -6.793124340075e-03 8.988914290728e-05 8.676807749592e+00
5.050000000000e+02 -6.906870692108e-03 9.041042492286e-05 8.648282304891e+00
5.052500000000e+02 -7.010772909109e-03 9.090112441251e-05 8.617724853932e+00
5.055000000000e+02 -7.104034909199e-03 9.135853262210e-05 8.585163426359e+00
5.057500000000e+02 -7.185956090131e-03 9.178028559745e-05 8.550631096841e+00
5.060000000000e+02 -7.255937963632e-03 9.216438644663e-05 8.514165844140e+00
5.062500000000e+02 -7.313489871939e-03 9.250914336426e-05 8.475810390497e+00
5.065000000000e+02 -7.358233596629e-03 9.281326027244e-05 8.435611988998e+00
5.067500000000e+02 -7.389906694951e-03 9.307583934581e-05 8.393622203514e+00
5.070000000000e+02 -7.408364491962e-03 9.329635871211e-05 8.349896640298e+00
5.072500000000e+02 -7.413580693203e-03 9.347465618545e-05 8.304494674827e+00
5.075000000000e+02 -7.405646679051e-03 9.361090329493e-05 8.257479143633e+00
5.077500000000e+02 -7.384769394567e-03 9.370564843653e-05 8.208916018271e+00
5.080000000000e+02 -7.351267755027e-03 9.375969001393e-05 8.158874072693e+00
5.082500000000e+02 -7.305567804269e-03 9.377405426697e-05 8.107424527065e+00
5.085000000000e+02 -7.248196843446e-03 9.374998979436e-05 8.054640688068e+00
5.087500000000e+02 -7.179776535944e-03 9.368900434578e-05 8.000597577590e+00
5.090000000000e+02 -7.101014931323e-03 9.359277580656e-05 7.945371567689e+00
5.092500000000e+02 -7.012697854290e-03 9.346307926789e-05 7.889040007152e+00
5.095000000000e+02 -6.915679560963e-03 9.330170336275e-05 7.831680857048e+00
5.097500000000e+02 -6.810872996319e-03 9.311055736308e-05 7.773372329324e+00
5.100000000000e+02 -6.699239812316e-03 9.289157638034e-05 7.714192543113e+00
5.102500000000e+02 -6.581780350544e-03 9.264668950418e-05 7.654219184055e+00
5.105000000000e+02 -6.459523499252e-03 9.237780530197e-05 7.593529188843e+00
5.107500000000e+02 -6.333516804728e-03 9.208677872161e-05 7.532198440575e+00
5.110000000000e+02 -6.204816881086e-03 9.177540983957e-05 7.470301487324e+00
5.112500000000e+02 -6.074480250340e-03 9.144543234244e-05 7.407911279740e+00
5.115000000000e+02 -5.943554653637e-03 9.109850715633e-05 7.345098934542e+00
5.117500000000e+02 -5.813070985599e-03 9.073622263356e-05 7.281933517927e+00
5.120000000000e+02 -5.684035794605e-03 9.036009896798e-05 7.218481855137e+00
5.122500000000e+02 -5.557424409874e-03 8.997159618007e-05 7.154808364007e+00
5.125000000000e+02 -5.434174680105e-03 8.957212510999e-05 7.090974913443e+00
5.127500000000e+02 -5.315181299416e-03 8.916306134424e-05 7.027040706063e+00
5.130000000000e+02 -5.201290718594e-03 8.874576031317e-05 6.963062185531e+00
5.132500000000e+02 -5.093296543957e-03 8.832157104968e-05 6.899092966899e+00
5.135000000000e+02 -4.991935330014e-03 8.789185200181e-05 6.835183789922e+00
5.137500000000e+02 -4.897882758839e-03 8.745798293053e-05 6.771382493974e+00
5.140000000000e+02 -4.811750157509e-03 8.702137013483e-05 6.707734012930e+00
5.142500000000e+02 -4.734081261110e-03 8.658347151039e-05 6.644280390026e+00
5.145000000000e+02 -4.665349237635e-03 8.614578642052e-05 6.581060807737e+00
5.147500000000e+02 -4.605953906858e-03 8.570985142378e-05 6.518111634542e+00
5.150000000000e+02 -4.556219152486e-03 8.527723607335e-05 6.455466485666e+00
5.152500000000e+02 -4.516390584159e-03 8.484953024709e-05 6.393156292194e+00
5.155000000000e+02 -4.486633402855e-03 8.442832668576e-05 6.331209382123e+00
5.157500000000e+02 -4.467030554144e-03 8.401519814832e-05 6.269651569106e+00
5.160000000000e+02 -4.457581267045e-03 8.361167094753e-05 6.208506242659e+00
5.162500000000e+02 -4.458199957397e-03 8.321919357207e-05 6.147794465841e+00
5.165000000000e+02 -4.468715663308e-03 8.283910352641e-05 6.087535071925e+00
5.167500000000e+02 -4.488872055012e-03 8.247259165778e-05 6.027744764373e+00
5.170000000000e+02 -4.518328213423e-03 8.212066666294e-05 5.968438209942e+00
5.172500000000e+02 -4.556660191400e-03 8.178412249144e-05 5.909628134455e+00
5.175000000000e+02 -4.603363498696e-03 8.146350651725e-05 5.851325414946e+00
5.177500000000e+02 -4.657856582192e-03 8.115907536141e-05 5.793539162006e+00
5.180000000000e+02 -4.719485297010e-03 8.087077431904e-05 5.736276806633e+00
5.182500000000e+02 -4.787528499479e-03 8.059822992676e-05 5.679544171641e+00
5.185000000000e+02 -4.861204465230e-03 8.034073297797e-05 5.623345548630e+00
5.187500000000e+02 -4.939678462205e-03 8.009720720867e-05 5.567683758081e+00
5.190000000000e+02 -5.022071279416e-03 7.986623643669e-05 5.512560215301e+00
5.192500000000e+02 -5.107468648409e-03 7.964611342628e-05 5.457974979383e+00
5.195000000000e+02 -5.194931332919e-03 7.943478216066e-05 5.403926808975e+00
5.197500000000e+02 -5.283505870190e-03 7.922988357734e-05 5.350413201090e+00
5.200000000000e+02 -5.372235705485e-03 7.902877863436e-05 5.297430433936e+00
5.202500000000e+02 -5.460172572044e-03 7.882858378033e-05 5.244973605876e+00
5.205000000000e+02 -5.546387819858e-03 7.862622380844e-05 5.193036663591e+00
5.207500000000e+02 -5.629983463808e-03 7.841848391466e-05 5.141612435734e+00
5.210000000000e+02 -5.710102652773e-03 7.820204948661e-05 5.090692664585e+00
5.212500000000e+02 -5.785939311289e-03 7.797351283956e-05 5.040268028556e+00
5.215000000000e+02 -5.856746792852e-03 7.772947179807e-05 4.990328177162e+00
5.217500000000e+02 -5.921845401795e-03 7.746657729299e-05 4.940861753072e+00
5.220000000000e+02 -5.980628686831e-03 7.718157600034e-05 4.891856428559e+00
5.222500000000e+02 -6.032568425634e-03 7.687135754589e-05 4.843298931884e+00
5.225000000000e+02 -6.077218255952e-03 7.653299780142e-05 4.795175084372e+00
5.227500000000e+02 -6.114215876271e-03 7.616379971032e-05 4.747469839398e+00
5.230000000000e+02 -6.143283843924e-03 7.576133640866e-05 4.700167320144e+00
5.232500000000e+02 -6.164228942818e-03 7.532347793879e-05 4.653250866607e+00
5.235000000000e+02 -6.176940144711e-03 7.484842383917e-05 4.606703086149e+00
5.237500000000e+02 -6.181385334577e-03 7.433472065360e-05 4.560505903968e+00
5.240000000000e+02 -6.177606877342e-03 7.378128551014e-05 4.514640622865e+00
5.242500000000e+02 -6.165716332860e-03 7.318742404885e-05 4.469087984297e+00
5.245000000000e+02 -6.145888488975e-03 7.255283874086e-05 4.423828234748e+00
5.247500000000e+02 -6.118355043388e-03 7.187763462332e-05 4.378841193274e+00
5.250000000000e+02 -6.083398078548e-03 7.116232142751e-05 4.334106325058e+00
5.252500000000e+02 -6.041343591206e-03 7.040780901138e-05 4.289602815973e+00
5.255000000000e+02 -5.992555357642e-03 6.961540436654e-05 4.245309650003e+00
5.257500000000e+02 -5.937428930471e-03 6.878679939148e-05 4.201205688173e+00
5.260000000000e+02 -5.876386232726e-03 6.792405225828e-05 4.157269749589e+00
5.262500000000e+02 -5.809870532064e-03 6.702957001142e-05 4.113480693173e+00
5.265000000000e+02 -5.738341949538e-03 6.610607961829e-05 4.069817498832e+00
5.267500000000e+02 -5.662273574839e-03 6.515660141734e-05 4.026259352387e+00
5.270000000000e+02 -5.582147875879e-03 6.418441587661e-05 3.982785728037e+00
5.272500000000e+02 -5.498453547767e-03 6.319302666291e-05 3.939376472647e+00
5.275000000000e+02 -5.411682697926e-03 6.218611801501e-05 3.896011891321e+00
5.277500000000e+02 -5.322328260707e-03 6.116751098978e-05 3.852672830208e+00
5.280000000000e+02 -5.230881733776e-03 6.014111784683e-05 3.809340766798e+00
5.282500000000e+02 -5.137830980205e-03 5.911089319569e-05 3.765997895009e+00
5.285000000000e+02 -5.043658194902e-03 5.808078426789e-05 3.722627214729e+00
5.287500000000e+02 -4.948837932970e-03 5.705468044209e-05 3.679212623037e+00
5.290000000000e+02 -4.853835157058e-03 5.603636345694e-05 3.635739003301e+00
5.292500000000e+02 -4.759103391911e-03 5.502945816507e-05 3.592192324456e+00
5.295000000000e+02 -4.665082765667e-03 5.403738628290e-05 3.548559731084e+00
5.297500000000e+02 -4.572198423828e-03 5.306332269159e-05 3.504829646777e+00
5.300000000000e+02 -4.480858989635e-03 5.211015471093e-05 3.460991872211e+00
5.302500000000e+02 -4.391455214423e-03 5.118044309110e-05 3.417037685332e+00
5.305000000000e+02 -4.304358962555e-03 5.027638822958e-05 3.372959950612e+00
5.307500000000e+02 -4.219922401934e-03 4.939982495952e-05 3.328753223953e+00
5.310000000000e+02 -4.138477576742e-03 4.855221006630e-05 3.284413859912e+00
5.312500000000e+02 -4.060336323732e-03 4.773459205612e-05 3.239940127589e+00
5.315000000000e+02 -3.985790468498e-03 4.694761291998e-05 3.195332321839e+00
5.317500000000e+02 -3.915112359558e-03 4.619150323426e-05 3.150592876355e+00
5.320000000000e+02 -3.848555670035e-03 4.546610734465e-05 3.105726484140e+00
5.322500000000e+02 -3.786356405265e-03 4.477090110297e-05 3.060740212181e+00
5.325000000000e+02 -3.728734126022e-03 4.410501594779e-05 3.015643616268e+00
5.327500000000e+02 -3.675893416585e-03 4.346726850771e-05 2.970448860935e+00
5.330000000000e+02 -3.628025443525e-03 4.285619696567e-05 2.925170827247e+00
5.332500000000e+02 -3.585309725197e-03 4.227009582358e-05 2.879827226554e+00
5.335000000000e+02 -3.547915802536e-03 4.170708811901e-05 2.834438698215e+00
5.337500000000e+02 -3.516004939321e-03 4.116514950508e-05 2.789028908517e+00
5.340000000000e+02 -3.489731504399e-03 4.064215907826e-05 2.743624629033e+00
5.342500000000e+02 -3.469244201304e-03 4.013596541122e-05 2.698255810262e+00
5.345000000000e+02 -3.454686786781e-03 3.964442587484e-05 2.652955628979e+00
5.347500000000e+02 -3.446198449822e-03 3.916542972562e-05 2.607760523995e+00
5.350000000000e+02 -3.443913479523e-03 3.869698254530e-05 2.562710202535e+00
5.352500000000e+02 -3.447960255276e-03 3.823724747601e-05 2.517847620732e+00
5.355000000000e+02 -3.458459559613e-03 3.778458115034e-05 2.473218939252e+00
5.357500000000e+02 -3.475522041388e-03 3.733756872651e-05 2.428873442932e+00
5.360000000000e+02 -3.499244882962e-03 3.689505494092e-05 2.384863427392e+00
5.362500000000e+02 -3.529707797283e-03 3.645616842826e-05 2.341244055540e+00
5.365000000000e+02 -3.566968143789e-03 3.602034028971e-05 2.298073172874e+00
5.367500000000e+02 -3.611055534618e-03 3.558731560616e-05 2.255411094646e+00
5.370000000000e+02 -3.661965793146e-03 3.515715859576e-05 2.213320353847e+00
5.372500000000e+02 -3.719654668211e-03 3.473025068512e-05 2.171865423616e+00
5.375000000000e+02 -3.784031273014e-03 3.430728184317e-05 2.131112406033e+00
5.377500000000e+02 -3.854951689693e-03 3.388923496569e-05 2.091128701263e+00
5.380000000000e+02 -3.932212807088e-03 3.347736445339e-05 2.051982652910e+00
5.382500000000e+02 -4.015546727666e-03 3.307316905352e-05 2.013743178920e+00
5.385000000000e+02 -4.104616067982e-03 3.267835953941e-05 1.976479394054e+00
5.387500000000e+02 -4.199010317837e-03 3.229482178080e-05 1.940260225922e+00
5.390000000000e+02 -4.298243586610e-03 3.192457416595e-05 1.905154033237e+00
5.392500000000e+02 -4.401753905173e-03 3.156972591162e-05 1.871228230632e+00
5.395000000000e+02 -4.508904399279e-03 3.123243155359e-05 1.838548925539e+00
5.397500000000e+02 -4.618986351061e-03 3.091484485457e-05 1.807180571317e+00
5.400000000000e+02 -4.731224308645e-03 3.061907271920e-05 1.777185641569e+00
5.402500000000e+02 -4.844783358843e-03 3.034713077846e-05 1.748624327826e+00
5.405000000000e+02 -4.958778452466e-03 3.010090061509e-05 1.721554263910e+00
5.407500000000e+02 -5.072285761496e-03 2.988209337193e-05 1.696030278960e+00
5.410000000000e+02 -5.184356023746e-03 2.969221701249e-05 1.672104177561e+00
5.412500000000e+02 -5.294029492987e-03 2.953254635779e-05 1.649824550886e+00
5.415000000000e+02 -5.400352454513e-03 2.940410231075e-05 1.629236613554e+00
5.417500000000e+02 -5.502394819078e-03 2.930763756834e-05 1.610382069018e+00
5.420000000000e+02 -5.599268552896e-03 2.924363032214e-05 1.593298999079e+00
5.422500000000e+02 -5.690146442573e-03 2.921228538991e-05 1.578021778032e+00
5.425000000000e+02 -5.774280883278e-03 2.921354351582e-05 1.564581005996e+00
5.427500000000e+02 -5.851022045548e-03 2.924709758323e-05 1.553003464083e+00
5.430000000000e+02 -5.919835052199e-03 2.931241612902e-05 1.543312086585e+00
5.432500000000e+02 -5.980315633408e-03 2.940877219357e-05 1.535525949952e+00
5.435000000000e+02 -6.032203728574e-03 2.953527786539e-05 1.529660278948e+00
5.437500000000e+02 -6.075394732293e-03 2.969092209404e-05 1.525726465698e+00
5.440000000000e+02 -6.109947764225e-03 2.987461059772e-05 1.523732106345e+00
5.442500000000e+02 -6.136090781271e-03 3.008520654735e-05 1.523681051360e+00
5.445000000000e+02 -6.154222111320e-03 3.032157181240e-05 1.525573472789e+00
5.447500000000e+02 -6.164908414888e-03 3.058260127359e-05 1.529405943842e+00
5.450000000000e+02 -6.168878655467e-03 3.086725592880e-05 1.535171538193e+00
5.452500000000e+02 -6.167014423769e-03 3.117459396135e-05 1.542859940463e+00
5.455000000000e+02 -6.160336397940e-03 3.150379250302e-05 1.552457574352e+00
5.457500000000e+02 -6.149987235688e-03 3.185415931864e-05 1.563947744789e+00
5.460000000000e+02 -6.137211319331e-03 3.222515411011e-05 1.577310790308e+00
5.462500000000e+02 -6.123331466103e-03 3.261638042748e-05 1.592524248878e+00
5.465000000000e+02 -6.109723162110e-03 3.302758007298e-05 1.609563032368e+00
5.467500000000e+02 -6.097786962727e-03 3.345862260890e-05 1.628399604876e+00
5.470000000000e+02 -6.088919458152e-03 3.390948813056e-05 1.649004166773e+00
5.472500000000e+02 -6.084483550040e-03 3.438025077965e-05 1.671344838803e+00
5.475000000000e+02 -6.085778806262e-03 3.487103821487e-05 1.695387841094e+00
5.477500000000e+02 -6.094012371509e-03 3.538201009076e-05 1.721097669566e+00
5.480000000000e+02 -6.110271371771e-03 3.591333322098e-05 1.748437260207e+00
5.482500000000e+02 -6.135497335226e-03 3.646515057251e-05 1.777368145190e+00
5.485000000000e+02 -6.170463444815e-03 3.703755216025e-05 1.807850592979e+00
5.487500000000e+02 -6.215755099528e-03 3.763055009928e-05 1.839843736289e+00
5.490000000000e+02 -6.271754475772e-03 3.824405710612e-05 1.873305682546e+00
5.492500000000e+02 -6.338629472807e-03 3.887786859186e-05 1.908193610191e+00
5.495000000000e+02 -6.416327459750e-03 3.953165053452e-05 1.944463849409e+00
5.497500000000e+02 -6.504574158712e-03 4.020493167961e-05 1.982071948734e+00
5.500000000000e+02 -6.602877719220e-03 4.089710213295e-05 2.020972729981e+00
5.502500000000e+02 -6.710538077052e-03 4.160741686718e-05 2.061120332890e+00
5.505000000000e+02 -6.826661419923e-03 4.233500439055e-05 2.102468252747e+00
5.507500000000e+02 -6.950179546583e-03 4.307888047358e-05 2.144969373174e+00
5.510000000000e+02 -7.079873763851e-03 4.383796593066e-05 2.188575998255e+00
5.512500000000e+02 -7.214402769214e-03 4.461110876972e-05 2.233239885447e+00
5.515000000000e+02 -7.352334014761e-03 4.539710723941e-05 2.278912284401e+00
5.517500000000e+02 -7.492177773947e-03 4.619473354575e-05 2.325543982740e+00
5.520000000000e+02 -7.632423178733e-03 4.700276858205e-05 2.373085361615e+00
5.522500000000e+02 -7.771575423160e-03 4.782002003320e-05 2.421486465628e+00
5.525000000000e+02 -7.908193106189e-03 4.864534984073e-05 2.470697084372e+00
5.527500000000e+02 -8.040925177162e-03 4.947772503947e-05 2.520666852625e+00
5.530000000000e+02 -8.168546175650e-03 5.031621926771e-05 2.571345365184e+00
5.532500000000e+02 -8.289989089973e-03 5.116004494260e-05 2.622682307870e+00
5.535000000000e+02 -8.404374984766e-03 5.200854121451e-05 2.674627607715e+00
5.537500000000e+02 -8.511038740803e-03 5.286122773107e-05 2.727131595774e+00
5.540000000000e+02 -8.609550159462e-03 5.371781423913e-05 2.780145183202e+00
5.542500000000e+02 -8.699729901670e-03 5.457820967550e-05 2.833620052342e+00
5.545000000000e+02 -8.781659474645e-03 5.544252894552e-05 2.887508853066e+00
5.547500000000e+02 -8.855685097431e-03 5.631109670381e-05 2.941765407449e+00
5.550000000000e+02 -8.922414982936e-03 5.718444601921e-05 2.996344913991e+00
5.552500000000e+02 -8.982710248419e-03 5.806331250630e-05 3.051204157409e+00
5.555000000000e+02 -9.037668936102e-03 5.894862213221e-05 3.106301705685e+00
5.557500000000e+02 -9.088603978600e-03 5.984147491073e-05 3.161598108573e+00
5.560000000000e+02 -9.137014964000e-03 6.074312156540e-05 3.217056079398e+00
5.562500000000e+02 -9.184554489406e-03 6.165493526486e-05 3.272640662745e+00
5.565000000000e+02 -9.232990043053e-03 6.257837775828e-05 3.328319391801e+00
5.567500000000e+02 -9.284161816475e-03 6.351495955967e-05 3.384062420526e+00
5.570000000000e+02 -9.339937660794e-03 6.446619449912e-05 3.439842634411e+00
5.572500000000e+02 -9.402166652894e-03 6.543355105243e-05 3.495635744620e+00
5.575000000000e+02 -9.472631959094e-03 6.641839861193e-05 3.551420350686e+00
5.577500000000e+02 -9.553004550343e-03 6.742195202955e-05 3.607177980465e+00
5.580000000000e+02 -9.644798880330e-03 6.844521330243e-05 3.662893104166e+00
5.582500000000e+02 -9.749331459704e-03 6.948891412004e-05 3.718553116685e+00
5.585000000000e+02 -9.867683771897e-03 7.055345952661e-05 3.774148300683e+00
5.587500000000e+02 -1.000066990145e-02 7.163887447573e-05 3.829671754118e+00
5.590000000000e+02 -1.014881004320e-02 7.274475472421e-05 3.885119294727e+00
5.592500000000e+02 -1.031231027919e-02 7.387022438132e-05 3.940489334059e+00
5.595000000000e+02 -1.049104935186e-02 7.501390090373e-05 3.995782731925e+00
5.597500000000e+02 -1.068457240177e-02 7.617386871417e-05 4.051002619436e+00
5.600000000000e+02 -1.089209208871e-02 7.734766914017e-05 4.106154198889e+00
5.602500000000e+02 -1.111249724547e-02 7.853229345281e-05 4.161244527068e+00
5.605000000000e+02 -1.134436853404e-02 7.972419313773e-05 4.216282272654e+00
5.607500000000e+02 -1.158600106822e-02 8.091929868062e-05 4.271277456379e+00
5.610000000000e+02 -1.183543359344e-02 8.211305340933e-05 4.326241181122e+00
5.612500000000e+02 -1.209048360046e-02 8.330046320429e-05 4.381185345107e+00
5.615000000000e+02 -1.234878777185e-02 8.447615557866e-05 4.436122347532e+00
5.617500000000e+02 -1.260784694870e-02 8.563444238524e-05 4.491064793436e+00
5.620000000000e+02 -1.286507447582e-02 8.676940230598e-05 4.546025194303e+00
5.622500000000e+02 -1.311784701010e-02 8.787496876544e-05 4.601015673763e+00
5.625000000000e+02 -1.336355667713e-02 8.894502266113e-05 4.656047683690e+00
5.627500000000e+02 -1.359966322401e-02 8.997349196940e-05 4.711131729961e+00
5.630000000000e+02 -1.382374517206e-02 9.095445730026e-05 4.766277117445e+00
5.632500000000e+02 -1.403354858302e-02 9.188224258164e-05 4.821491714203e+00
5.635000000000e+02 -1.422703250003e-02 9.275152238605e-05 4.876781740144e+00
5.637500000000e+02 -1.440240976974e-02 9.355742927319e-05 4.932151583432e+00
5.640000000000e+02 -1.455818250178e-02 9.429564597588e-05 4.987603644919e+00
5.642500000000e+02 -1.469317114309e-02 9.496249493374e-05 5.043138214955e+00
5.645000000000e+02 -1.480653652069e-02 9.555501612848e-05 5.098753383824e+00
5.647500000000e+02 -1.489779441225e-02 9.607104956333e-05 5.154444981939e+00
5.650000000000e+02 -1.496682207847e-02 9.650929853480e-05 5.210206555812e+00
5.652500000000e+02 -1.501385665985e-02 9.686937087469e-05 5.266029377016e+00
5.655000000000e+02 -1.503948560761e-02 9.715181914810e-05 5.321902477062e+00
5.657500000000e+02 -1.504462908991e-02 9.735816369574e-05 5.377812715709e+00
5.660000000000e+02 -1.503051490351e-02 9.749089871988e-05 5.433744875867e+00
5.662500000000e+02 -1.499864663751e-02 9.755348144699e-05 5.489681776308e+00
5.665000000000e+02 -1.495076543967e-02 9.755030325945e-05 5.545604414518e+00
5.667500000000e+02 -1.488880682659e-02 9.748664271012e-05 5.601492116252e+00
5.670000000000e+02 -1.481485293299e-02 9.736860057896e-05 5.657322711337e+00
5.672500000000e+02 -1.473108195866e-02 9.720301717611e-05 5.713072709374e+00
5.675000000000e+02 -1.463971548508e-02 9.699737312649e-05 5.768717491478e+00
5.677500000000e+02 -1.454296511140e-02 9.675967469441e-05 5.824231507582e+00
5.680000000000e+02 -1.444297994399e-02 9.649832573394e-05 5.879588469208e+00
5.682500000000e+02 -1.434179574815e-02 9.622198878498e-05 5.934761551093e+00
5.685000000000e+02 -1.424128747282e-02 9.593943718406e-05 5.989723585336e+00
5.687500000000e+02 -1.414312599996e-02 9.565940195363e-05 6.044447257426e+00
5.690000000000e+02 -1.404874071354e-02 9.539041661760e-05 6.098905288697e+00
5.692500000000e+02 -1.395928835495e-02 9.514066206523e-05 6.153070619690e+00
5.695000000000e+02 -1.387562942084e-02 9.491781551488e-05 6.206916581165e+00
5.697500000000e+02 -1.379831246442e-02 9.472887348907e-05 6.260417061529e+00
5.700000000000e+02 -1.372756714407e-02 9.458010957339e-05 6.313546655282e+00
5.702500000000e+02 -1.366330574654e-02 9.447690054254e-05 6.366280810048e+00
5.705000000000e+02 -1.360513371934e-02 9.442360029560e-05 6.418595962364e+00
5.707500000000e+02 -1.355236907761e-02 9.442350528491e-05 6.470469654956e+00
5.710000000000e+02 -1.350407005280e-02 9.447871221199e-05 6.521880650804e+00
5.712500000000e+02 -1.345907048433e-02 9.459012672186e-05 6.572809034959e+00
5.715000000000e+02 -1.341602222574e-02 9.475740683129e-05 6.623236297994e+00
5.717500000000e+02 -1.337344323400e-02 9.497900972502e-05 6.673145413467e+00
5.720000000000e+02 -1.332977073994e-02 9.525218286527e-05 6.722520902072e+00
5.722500000000e+02 -1.328341791653e-02 9.557300238844e-05 6.771348876511e+00
5.725000000000e+02 -1.323283235590e-02 9.593643623965e-05 6.819617078124e+00
5.727500000000e+02 -1.317655512290e-02 9.633642532553e-05 6.867314895798e+00
5.730000000000e+02 -1.311327860295e-02 9.676597931263e-05 6.914433369878e+00
5.732500000000e+02 -1.304190155873e-02 9.721728308162e-05 6.960965179960e+00
5.735000000000e+02 -1.296157973970e-02 9.768182585032e-05 7.006904618066e+00
5.737500000000e+02 -1.287177075824e-02 9.815054684820e-05 7.052247541604e+00
5.740000000000e+02 -1.277227181693e-02 9.861396183586e-05 7.096991313191e+00
5.742500000000e+02 -1.266324923273e-02 9.906230252257e-05 7.141134721670e+00
5.745000000000e+02 -1.254525883091e-02 9.948567040272e-05 7.184677887837e+00
5.747500000000e+02 -1.241925658609e-02 9.987420275795e-05 7.227622150973e+00
5.750000000000e+02 -1.228659900887e-02 1.002182216248e-04 7.269969942070e+00
5.752500000000e+02 -1.214903317192e-02 1.005083717549e-04 7.311724641488e+00
5.755000000000e+02 -1.200867646469e-02 1.007357513839e-04 7.352890420638e+00
5.757500000000e+02 -1.186798632872e-02 1.008920720398e-04 7.393472073148e+00
5.760000000000e+02 -1.172972050000e-02 1.009697944992e-04 7.433474834804e+00
5.762500000000e+02 -1.159688855104e-02 1.009622561645e-04 7.472904193047e+00
5.765000000000e+02 -1.147269561401e-02 1.008637946904e-04 7.511765691337e+00
5.767500000000e+02 -1.136047942715e-02 1.006698723267e-04 7.550064729257e+00
5.770000000000e+02 -1.126364208696e-02 1.003771698857e-04 7.587806359224e+00
5.772500000000e+02 -1.118557780393e-02 9.998368408340e-05 7.624995085890e+00
5.775000000000e+02 -1.112959816055e-02 9.948881477176e-05 7.661634669243e+00
5.777500000000e+02 -1.109885660174e-02 9.889343743039e-05 7.697727932280e+00
5.780000000000e+02 -1.109627343876e-02 9.819998056135e-05 7.733276580872e+00
5.782500000000e+02 -1.112446318117e-02 9.741247202150e-05 7.768281032095e+00
5.785000000000e+02 -1.118566538447e-02 9.653656022951e-05 7.802740260307e+00
5.787500000000e+02 -1.128168071230e-02 9.557950669339e-05 7.836651656429e+00
5.790000000000e+02 -1.141381319984e-02 9.455014795684e-05 7.870010908071e+00
5.792500000000e+02 -1.158281998154e-02 9.345884113843e-05 7.902811900188e+00
5.795000000000e+02 -1.178886965223e-02 9.231742699775e-05 7.935046635143e+00
5.797500000000e+02 -1.203150982580e-02 9.113912129130e-05 7.966705178343e+00
5.800000000000e+02 -1.230964469764e-02 8.993832435558e-05 7.997775626059e+00
5.802500000000e+02 -1.262152307586e-02 8.873045878385e-05 8.028244099303e+00
5.805000000000e+02 -1.296473742769e-02 8.753178085888e-05 8.058094758942e+00
5.807500000000e+02 -1.333623391002e-02 8.635915324914e-05 8.087309847721e+00
5.810000000000e+02 -1.373233352164e-02 8.522976094683e-05 8.115869755979e+00
5.812500000000e+02 -1.414876438162e-02 8.416083491342e-05 8.143753106861e+00
5.815000000000e+02 -1.458070486260e-02 8.316936466699e-05 8.170936868303e+00
5.817500000000e+02 -1.502283738458e-02 8.227181410833e-05 8.197396479825e+00
5.820000000000e+02 -1.546941221497e-02 8.148378901174e-05 8.223106003867e+00
5.822500000000e+02 -1.591432081687e-02 8.081971514798e-05 8.248038288566e+00
5.825000000000e+02 -1.635117795297e-02 8.029249927696e-05 8.272165149288e+00
5.827500000000e+02 -1.677341180238e-02 7.991330761303e-05 8.295457562627e+00
5.830000000000e+02 -1.717436092186e-02 7.969128657478e-05 8.317885867745e+00
5.832500000000e+02 -1.754737705658e-02 7.963324464222e-05 8.339419979035e+00
5.835000000000e+02 -1.788593234293e-02 7.974345332842e-05 8.360029602383e+00
5.837500000000e+02 -1.818372954039e-02 8.002349294203e-05 8.379684453885e+00
5.840000000000e+02 -1.843481369539e-02 8.047210545314e-05 8.398354479976e+00
5.842500000000e+02 -1.863368342750e-02 8.108507912810e-05 8.416010071887e+00
5.845000000000e+02 -1.877540013837e-02 8.185522593027e-05 8.432622277468e+00
5.847500000000e+02 -1.885569309519e-02 8.277240433222e-05 8.448163003484e+00
5.850000000000e+02 -1.887105835113e-02 8.382362111803e-05 8.462605207639e+00
5.852500000000e+02 -1.881884945247e-02 8.499315572133e-05 8.475923078688e+00
5.855000000000e+02 -1.869735792274e-02 8.626274303453e-05 8.488092200133e+00
5.857500000000e+02 -1.850588135967e-02 8.761179539726e-05 8.499089698878e+00
5.860000000000e+02 -1.824477725665e-02 8.901774073958e-05 8.508894375703e+00
5.862500000000e+02 -1.791550082468e-02 9.045640357083e-05 8.517486814963e+00
5.865000000000e+02 -1.752062511413e-02 9.190233670672e-05 8.524849475437e+00
5.867500000000e+02 -1.706384192607e-02 9.332924502203e-05 8.530966760360e+00
5.870000000000e+02 -1.654994290525e-02 9.471044776430e-05 8.535825065054e+00
5.872500000000e+02 -1.598477963255e-02 9.601939148449e-05 8.539412805154e+00
5.875000000000e+02 -1.537520281629e-02 9.723013974630e-05 8.541720423465e+00
5.877500000000e+02 -1.472898077778e-02 9.831788489900e-05 8.542740377518e+00
5.880000000000e+02 -1.405469779402e-02 9.925942454322e-05 8.542467108732e+00
5.882500000000e+02 -1.336163314608e-02 1.000336141675e-04 8.540896995029e+00
5.885000000000e+02 -1.265962324087e-02 1.006218370206e-04 8.538028287492e+00
5.887500000000e+02 -1.195890789028e-02 1.010084277685e-04 8.533861034867e+00
5.890000000000e+02 -1.126996392358e-02 1.011810878211e-04 8.528396996807e+00
5.892500000000e+02 -1.060332866966e-02 1.011311383052e-04 8.521639548673e+00
5.895000000000e+02 -9.969416781364e-03 1.008536646946e-04 8.513593580339e+00
5.897500000000e+02 -9.378333304003e-03 1.003478219624e-04 8.504265391589e+00
5.900000000000e+02 -8.839687638776e-03 9.961700699784e-05 8.493662586088e+00
5.902500000000e+02 -8.362410919396e-03 9.866881822485e-05 8.481793966804e+00
5.905000000000e+02 -7.954581228406e-03 9.751498582911e-05 8.468669434653e+00
5.907500000000e+02 -7.623260678040e-03 9.617124370342e-05 8.454299892263e+00
5.910000000000e+02 -7.374347179916e-03 9.465711387452e-05 8.438697154625e+00
5.912500000000e+02 -7.212444796799e-03 9.299560412540e-05 8.421873867759e+00
5.915000000000e+02 -7.140755855271e-03 9.121282674426e-05 8.403843436610e+00
5.917500000000e+02 -7.160997093496e-03 8.933762512628e-05 8.384619962187e+00
5.920000000000e+02 -7.273342442902e-03 8.740104103078e-05 8.364218188531e+00
5.922500000000e+02 -7.476394135871e-03 8.543573120062e-05 8.342653459240e+00
5.925000000000e+02 -7.767183161735e-03 8.347538684694e-05 8.319941682607e+00
5.927500000000e+02 -8.141200022641e-03 8.155414678096e-05 8.296099304819e+00
5.930000000000e+02 -8.592455018671e-03 7.970596377974e-05 8.271143289774e+00
5.932500000000e+02 -9.113568501765e-03 7.796397194154e-05 8.245091104130e+00
5.935000000000e+02 -9.695888560179e-03 7.635983837689e-05 8.217960705921e+00
5.937500000000e+02 -1.032963546657e-02 7.492314118773e-05 8.189770535033e+00
5.940000000000e+02 -1.100407010128e-02 7.368082121664e-05 8.160539504683e+00
5.942500000000e+02 -1.170768265095e-02 7.265665224204e-05 8.130286990819e+00
5.945000000000e+02 -1.242839954942e-02 7.187076312984e-05 8.099032819749e+00
5.947500000000e+02 -1.315380385693e-02 7.133923480698e-05 8.066797251924e+00
5.950000000000e+02 -1.387136573090e-02 7.107378007321e-05 8.033600962123e+00
5.952500000000e+02 -1.456867737642e-02 7.108149395857e-05 7.999465013245e+00
5.955000000000e+02 -1.523368930877e-02 7.136469566124e-05 7.964410826349e+00
5.957500000000e+02 -1.585494248303e-02 7.192086277097e-05 7.928460146160e+00
5.960000000000e+02 -1.642179090157e-02 7.274265733054e-05 7.891635000015e+00
5.962500000000e+02 -1.692461169123e-02 7.381804534282e-05 7.853957655842e+00
5.965000000000e+02 -1.735499616264e-02 7.513050564317e-05 7.815450574501e+00
5.967500000000e+02 -1.770591906357e-02 7.665932433568e-05 7.776136361758e+00
5.970000000000e+02 -1.797188138813e-02 7.837996891150e-05 7.736037720641e+00
5.972500000000e+02 -1.814902267904e-02 8.026449857945e-05 7.695177401003e+00
5.975000000000e+02 -1.823520105627e-02 8.228210889236e-05 7.653578155829e+00
5.977500000000e+02 -1.823003730327e-02 8.439979061514e-05 7.611262695779e+00
5.980000000000e+02 -1.813492274711e-02 8.658280601384e-05 7.568253651370e+00
5.982500000000e+02 -1.795298963072e-02 8.879533592973e-05 7.524573538537e+00
5.985000000000e+02 -1.768904446474e-02 9.100115086222e-05 7.480244729693e+00
5.987500000000e+02 -1.734946542009e-02 9.316432025006e-05 7.435289432742e+00
5.990000000000e+02 -1.694206587285e-02 9.524974753838e-05 7.389729670808e+00
5.992500000000e+02 -1.647592695108e-02 9.722381988439e-05 7.343587272838e+00
5.995000000000e+02 -1.596120204974e-02 9.905506925170e-05 7.296883866896e+00
5.997500000000e+02 -1.540889855443e-02 1.007146952554e-04 7.249640878567e+00
6.000000000000e+02 -1.483064077054e-02 1.021770491546e-04 7.201879537872e+00
6.002500000000e+02 -1.423841962207e-02 1.034200567330e-04 7.153620882292e+00
6.005000000000e+02 -1.364433415958e-02 1.044255673508e-04 7.104885770030e+00
6.007500000000e+02 -1.306033070184e-02 1.051796342419e-04 7.055694895866e+00
6.010000000000e+02 -1.249794594969e-02 1.056726941180e-04 7.006068801635e+00
6.012500000000e+02 -1.196805855577e-02 1.058996694591e-04 6.956027895010e+00
6.015000000000e+02 -1.148065560738e-02 1.058599728055e-04 6.905592463466e+00
6.017500000000e+02 -1.104461842832e-02 1.055574347911e-04 6.854782691885e+00
6.020000000000e+02 -1.066753343413e-02 1.050001587380e-04 6.803618669902e+00
6.022500000000e+02 -1.035553103892e-02 1.042002578504e-04 6.752120403805e+00
6.025000000000e+02 -1.011315686045e-02 1.031735645804e-04 6.700307821223e+00
6.027500000000e+02 -9.943277661630e-03 1.019392593644e-04 6.648200770930e+00
6.030000000000e+02 -9.847024028822e-03 1.005194381782e-04 6.595819017437e+00
6.032500000000e+02 -9.823770850367e-03 9.893863815705e-05 6.543182232708e+00
6.035000000000e+02 -9.871156263334e-03 9.722332791129e-05 6.490309973866e+00
6.037500000000e+02 -9.985137912771e-03 9.540136848726e-05 6.437221662236e+00
6.040000000000e+02 -1.016008561970e-02 9.350146379342e-05 6.383936550630e+00
6.042500000000e+02 -1.038890790712e-02 9.155264523714e-05 6.330473684418e+00
6.045000000000e+02 -1.066320953367e-02 8.958369180465e-05 6.276851857623e+00
6.047500000000e+02 -1.097347617708e-02 8.762260503400e-05 6.223089555866e+00
6.050000000000e+02 -1.130928217787e-02 8.569612166992e-05 6.169204897851e+00
6.052500000000e+02 -1.165951666827e-02 8.382923619218e-05 6.115215569686e+00
6.055000000000e+02 -1.201262255205e-02 8.204476633852e-05 6.061138747184e+00
6.057500000000e+02 -1.235684411250e-02 8.036302539488e-05 6.006991020720e+00
6.060000000000e+02 -1.268047666668e-02 7.880148045133e-05 5.952788306818e+00
6.062500000000e+02 -1.297211409726e-02 7.737449095346e-05 5.898545760609e+00
6.065000000000e+02 -1.322088881152e-02 7.609312202300e-05 5.844277684318e+00
6.067500000000e+02 -1.341669874832e-02 7.496502034185e-05 5.789997429262e+00
6.070000000000e+02 -1.355041830123e-02 7.399436579961e-05 5.735717302566e+00
6.072500000000e+02 -1.361408768633e-02 7.318187945757e-05 5.681448467822e+00
6.075000000000e+02 -1.360107894487e-02 7.252490837908e-05 5.627200852686e+00
6.077500000000e+02 -1.350623415206e-02 7.201756619993e-05 5.572983054344e+00
6.080000000000e+02 -1.332597516482e-02 7.165093603365e-05 5.518802253979e+00
6.082500000000e+02 -1.305838188669e-02 7.141331871133e-05 5.464664133590e+00
6.085000000000e+02 -1.270323928528e-02 7.129054479196e-05 5.410572804161e+00
6.087500000000e+02 -1.226205185658e-02 7.126631003962e-05 5.356530741014e+00
6.090000000000e+02 -1.173802674608e-02 7.132258128639e-05 5.302538732773e+00
6.092500000000e+02 -1.113602534723e-02 7.144004951840e-05 5.248595842817e+00
6.095000000000e+02 -1.046248540371e-02 7.159850742838e-05 5.194699386869e+00
6.097500000000e+02 -9.725315235875e-03 7.177732817132e-05 5.140844927077e+00
6.100000000000e+02 -8.933762119254e-03 7.195587786182e-05 5.087026286725e+00
6.102500000000e+02 -8.098257849897e-03 7.211395955700e-05 5.033235583195e+00
6.105000000000e+02 -7.230244007694e-03 7.223228527223e-05 4.979463286284e+00
6.107500000000e+02 -6.341980144067e-03 7.229286400470e-05 4.925698297615e+00
6.110000000000e+02 -5.446337936916e-03 7.227937374035e-05 4.871928053604e+00
6.112500000000e+02 -4.556584759144e-03 7.217751470412e-05 4.818138657877e+00
6.115000000000e+02 -3.686160047839e-03 7.197530129688e-05 4.764315033121e+00
6.117500000000e+02 -2.848447854275e-03 7.166330820799e-05 4.710441102598e+00
6.120000000000e+02 -2.056548986367e-03 7.123485349830e-05 4.656499997483e+00
6.122500000000e+02 -1.323055965953e-03 7.068616093267e-05 4.602474282740e+00
6.125000000000e+02 -6.598344304707e-04 7.001643379703e-05 4.548346214034e+00
6.127500000000e+02 -7.781381264985e-05 6.922784594859e-05 4.494098010426e+00
6.130000000000e+02 4.132097421244e-04 6.832549556995e-05 4.439712146767e+00
6.132500000000e+02 8.047553611897e-04 6.731730613349e-05 4.385171668240e+00
6.135000000000e+02 1.089821580364e-03 6.621385253966e-05 4.330460514333e+00
6.137500000000e+02 1.263029953743e-03 6.502812768466e-05 4.275563854286e+00
6.140000000000e+02 1.320746307633e-03 6.377526753845e-05 4.220468435106e+00
6.142500000000e+02 1.261177019740e-03 6.247221206226e-05 4.165162928741e+00
6.145000000000e+02 1.084438613474e-03 6.113734706184e-05 4.109638279750e+00
6.147500000000e+02 7.925996996277e-04 5.979010331461e-05 4.053888052425e+00
6.150000000000e+02 3.896929054465e-04 5.845052735237e-05 3.997908765146e+00
6.152500000000e+02 -1.183041977890e-04 5.713883968581e-05 3.941700211887e+00
6.155000000000e+02 -7.235192420300e-04 5.587498551146e-05 3.885265768861e+00
6.157500000000e+02 -1.416269258082e-03 5.467819614668e-05 3.828612672571e+00
6.160000000000e+02 -2.185176589239e-03 5.356656132680e-05 3.771752274073e+00
6.162500000000e+02 -3.017318347669e-03 5.255663075490e-05 3.714700256012e+00
6.165000000000e+02 -3.898407337701e-03 5.166305632659e-05 3.657476811655e+00
6.167500000000e+02 -4.813000582688e-03 5.089822296758e-05 3.600106782187e+00
6.170000000000e+02 -5.744735850646e-03 5.027198866950e-05 3.542619743737e+00
6.172500000000e+02 -6.676587983211e-03 4.979144456368e-05 3.485050045690e+00
6.175000000000e+02 -7.591144395761e-03 4.946072124432e-05 3.427436792952e+00
6.177500000000e+02 -8.470892334866e-03 4.928085211464e-05 3.369823772438e+00
6.180000000000e+02 -9.298514476035e-03 4.924969723313e-05 3.312259321846e+00
6.182500000000e+02 -1.005718467739e-02 4.936192177385e-05 3.254796139918e+00
6.185000000000e+02 -1.073086150138e-02 4.960903756920e-05 3.197491039681e+00
6.187500000000e+02 -1.130457132661e-02 4.997950056976e-05 3.140404646017e+00
6.190000000000e+02 -1.176467736409e-02 5.045886683913e-05 3.083601042189e+00
6.192500000000e+02 -1.209912694778e-02 5.102999875509e-05 3.027147365924e+00
6.195000000000e+02 -1.229767514862e-02 5.167332574640e-05 2.971113364581e+00
6.197500000000e+02 -1.235207861645e-02 5.236714950491e-05 2.915570914269e+00
6.200000000000e+02 -1.225625545379e-02 5.308799191162e-05 2.860593505926e+00
6.202500000000e+02 -1.200640968133e-02 5.381098092933e-05 2.806255711736e+00
6.205000000000e+02 -1.160111690617e-02 5.451026776579e-05 2.752632638245e+00
6.207500000000e+02 -1.104136914897e-02 5.515947199675e-05 2.699799367099e+00
6.210000000000e+02 -1.033057937104e-02 5.573214423235e-05 2.647830405261e+00
6.212500000000e+02 -9.474544440302e-03 5.620224463013e-05 2.596799135482e+00
6.215000000000e+02 -8.481368214242e-03 5.654462663526e-05 2.546777288377e+00
6.217500000000e+02 -7.361345718950e-03 5.673551836277e-05 2.497834437705e+00
6.220000000000e+02 -6.126811233417e-03 5.675299830515e-05 2.450037516807e+00
6.222500000000e+02 -4.791952397281e-03 5.657744830942e-05 2.403450379402e+00
6.225000000000e+02 -3.372594862763e-03 5.619198628687e-05 2.358133386569e+00
6.227500000000e+02 -1.885959733856e-03 5.558285838472e-05 2.314143047312e+00
6.230000000000e+02 -3.504000155067e-04 5.473979335816e-05 2.271531691012e+00
6.232500000000e+02 1.214881674251e-03 5.365629755227e-05 2.230347198741e+00
6.235000000000e+02 2.790127113696e-03 5.232988864240e-05 2.190632769522e+00
6.237500000000e+02 4.355326109517e-03 5.076228070106e-05 2.152426747315e+00
6.240000000000e+02 5.890522336412e-03 4.895952078854e-05 2.115762483767e+00
6.242500000000e+02 7.376119325610e-03 4.693196289673e-05 2.080668261391e+00
6.245000000000e+02 8.793179349721e-03 4.469424912468e-05 2.047167251171e+00
6.247500000000e+02 1.012371289428e-02 4.226513710306e-05 2.015277523440e+00
6.250000000000e+02 1.135095345995e-02 3.966730224267e-05 1.985012101792e+00
6.252500000000e+02 1.245961317628e-02 3.692707357178e-05 1.956379049586e+00
6.255000000000e+02 1.343611699848e-02 3.407405804942e-05 1.929381606670e+00
6.257500000000e+02 1.426881017473e-02 3.114071209495e-05 1.904018347759e+00
6.260000000000e+02 1.494813733563e-02 2.816185147914e-05 1.880283385564e+00
6.262500000000e+02 1.546678944820e-02 2.517411364383e-05 1.858166588861e+00
6.265000000000e+02 1.581981686223e-02 2.221537689848e-05 1.837653837992e+00
6.267500000000e+02 1.600470675893e-02 1.932414997932e-05 1.818727287910e+00
6.270000000000e+02 1.602142300288e-02 1.653894294776e-05 1.801365660853e+00
6.272500000000e+02 1.587240890866e-02 1.389762802617e-05 1.785544539265e+00
6.275000000000e+02 1.556255074141e-02 1.143680774643e-05 1.771236679823e+00
6.277500000000e+02 1.509910452795e-02 9.191193231617e-06 1.758412320929e+00
6.280000000000e+02 1.449158386515e-02 7.193014943147e-06 1.747039503075e+00
6.282500000000e+02 1.375161342105e-02 5.471464411683e-06 1.737084376763e+00
6.285000000000e+02 1.289274696439e-02 4.052185933606e-06 1.728511512047e+00
6.287500000000e+02 1.193025336673e-02 2.956825316147e-06 1.721284198758e+00
6.290000000000e+02 1.088087558395e-02 2.202637593762e-06 1.715364731202e+00
6.292500000000e+02 9.762563194598e-03 1.802168295262e-06 1.710714684778e+00
6.295000000000e+02 8.594185667570e-03 1.763007891009e-06 1.707295174645e+00
6.297500000000e+02 7.395229264556e-03 2.087627617442e-06 1.705067099621e+00
6.300000000000e+02 6.185486357595e-03 2.773290765756e-06 1.703991365593e+00
6.302500000000e+02 4.984737770890e-03 3.812054761104e-06 1.704029094994e+00
6.305000000000e+02 3.812439870485e-03 5.190846349562e-06 1.705141814396e+00
6.307500000000e+02 2.687417417065e-03 6.891624044741e-06 1.707291627023e+00
6.310000000000e+02 1.627569954375e-03 8.891618786949e-06 1.710441367140e+00
6.312500000000e+02 6.495985957775e-04 1.116364431869e-05 1.714554737937e+00
6.315000000000e+02 -2.312458105371e-04 1.367648427963e-05 1.719596435211e+00
6.317500000000e+02 -1.001384158790e-03 1.639533855943e-05 1.725532256824e+00
6.320000000000e+02 -1.649100824960e-03 1.928233487736e-05 1.732329199945e+00
6.322500000000e+02 -2.164698882805e-03 2.229708692569e-05 1.739955547480e+00
6.325000000000e+02 -2.540619332080e-03 2.539729807885e-05 1.748380944581e+00
6.327500000000e+02 -2.771521374890e-03 2.853939876959e-05 1.757576466108e+00
6.330000000000e+02 -2.854322696067e-03 3.167920740244e-05 1.767514677149e+00
6.332500000000e+02 -2.788200687775e-03 3.477260404205e-05 1.778169685571e+00
6.335000000000e+02 -2.574554394158e-03 3.777620466233e-05 1.789517187585e+00
6.337500000000e+02 -2.216928755295e-03 4.064802579143e-05 1.801534507573e+00
6.340000000000e+02 -1.720903294425e-03 4.334812434165e-05 1.814200630001e+00
6.342500000000e+02 -1.093947769849e-03 4.583920263843e-05 1.827496224799e+00
6.345000000000e+02 -3.452479425527e-04 4.808716578067e-05 1.841403664464e+00
6.347500000000e+02 5.144943098096e-04 5.006162280172e-05 1.855907034167e+00
6.350000000000e+02 1.473282815625e-03 5.173631913646e-05 1.870992132137e+00
6.352500000000e+02 2.518066112751e-03 5.308949205801e-05 1.886646460896e+00
6.355000000000e+02 3.634988252727e-03 5.410414704698e-05 1.902859209928e+00
6.357500000000e+02 4.809647149079e-03 5.476824306894e-05 1.919621227559e+00
6.360000000000e+02 6.027354915015e-03 5.507478763189e-05 1.936924983034e+00
6.362500000000e+02 7.273394400748e-03 5.502184390899e-05 1.954764520080e+00
6.365000000000e+02 8.533267975172e-03 5.461244306953e-05 1.973135399637e+00
6.367500000000e+02 9.792931991344e-03 5.385441540215e-05 1.992034635788e+00
6.370000000000e+02 1.103901375832e-02 5.276013795780e-05 2.011460622156e+00
6.372500000000e+02 1.225900526407e-02 5.134621330566e-05 2.031413053299e+00
6.375000000000e+02 1.344143148578e-02 4.963308227432e-05 2.051892838667e+00
6.377500000000e+02 1.457598923964e-02 4.764458874310e-05 2.072902013804e+00
6.380000000000e+02 1.565365582635e-02 4.540750029614e-05 2.094443646435e+00
6.382500000000e+02 1.666676555737e-02 4.295100364218e-05 2.116521742234e+00
6.385000000000e+02 1.760905462457e-02 4.030618142672e-05 2.139141147658e+00
6.387500000000e+02 1.847567462342e-02 3.750548693360e-05 2.162307454470e+00
6.390000000000e+02 1.926317600967e-02 3.458222472585e-05 2.186026903160e+00
6.392500000000e+02 1.996946375710e-02 3.157005037757e-05 2.210306289218e+00
6.395000000000e+02 2.059372730566e-02 2.850249810590e-05 2.235152870124e+00
6.397500000000e+02 2.113634742527e-02 2.541254681596e-05 2.260574274812e+00
6.400000000000e+02 2.159878410013e-02 2.233222641443e-05 2.286578416187e+00
6.402500000000e+02 2.198344779099e-02 1.929226605163e-05 2.313173405712e+00
6.405000000000e+02 2.229355792604e-02 1.632183243880e-05 2.340367471339e+00
6.407500000000e+02 2.253299430898e-02 1.344828054142e-05 2.368168879046e+00
6.410000000000e+02 2.270614216177e-02 1.069696692244e-05 2.396585857268e+00
6.412500000000e+02 2.281773959541e-02 8.091099594237e-06 2.425626525561e+00
6.415000000000e+02 2.287272659969e-02 5.651685306973e-06 2.455298827010e+00
6.417500000000e+02 2.287610519276e-02 3.397483499146e-06 2.485610464786e+00
6.420000000000e+02 2.283280902655e-02 1.345009299436e-06 2.516568843667e+00
6.422500000000e+02 2.274759187480e-02 -4.914375814069e-07 2.548181015566e+00
6.425000000000e+02 2.262493199887e-02 -2.099706896297e-06 2.580453631620e+00
6.427500000000e+02 2.246896092147e-02 -3.469721882504e-06 2.613392898128e+00
6.430000000000e+02 2.228341199445e-02 -4.593387514046e-06 2.647004540409e+00
6.432500000000e+02 2.207159564389e-02 -5.464488084250e-06 2.681293771083e+00
6.435000000000e+02 2.183639632525e-02 -6.078581723190e-06 2.716265266170e+00
6.437500000000e+02 2.158029241570e-02 -6.432898834396e-06 2.751923148536e+00
6.440000000000e+02 2.130539866760e-02 -6.526249744843e-06 2.788270976600e+00
6.442500000000e+02 2.101352566580e-02 -6.358937735124e-06 2.825311741678e+00
6.445000000000e+02 2.070625483595e-02 -5.932683731835e-06 2.863047872529e+00
6.447500000000e+02 2.038502619696e-02 -5.250566584541e-06 2.901481245169e+00
6.450000000000e+02 2.005123230749e-02 -4.316976189606e-06 2.940613200603e+00
6.452500000000e+02 1.970631534683e-02 -3.137578551499e-06 2.980444568669e+00
6.455000000000e+02 1.935186317874e-02 -1.719296749692e-06 3.020975695586e+00
6.457500000000e+02 1.898969827609e-02 -7.030271340080e-08 3.062206477462e+00
6.460000000000e+02 1.862195618338e-02 1.799981188710e-06 3.104136397383e+00
6.462500000000e+02 1.825114957160e-02 3.880872323447e-06 3.146764562885e+00
6.465000000000e+02 1.788021376905e-02 6.160412465234e-06 3.190089746976e+00
6.467500000000e+02 1.751253176476e-02 8.625351592434e-06 3.234110425823e+00
6.470000000000e+02 1.715193650965e-02 1.126113107688e-05 3.278824817287e+00
6.472500000000e+02 1.680268947555e-02 1.405187935768e-05 3.324230912918e+00
6.475000000000e+02 1.646943558370e-02 1.698039537351e-05 3.370326506549e+00
6.477500000000e+02 1.615713563430e-02 2.002816202207e-05 3.417109216191e+00
6.480000000000e+02 1.587097729206e-02 2.317537184537e-05 3.464576495623e+00
6.482500000000e+02 1.561626809680e-02 2.640096149115e-05 3.512725638307e+00
6.485000000000e+02 1.539831319495e-02 2.968267426876e-05 3.561553769123e+00
6.487500000000e+02 1.522228210523e-02 3.299714466368e-05 3.611057825709e+00
6.490000000000e+02 1.509306805586e-02 3.632001406981e-05 3.661234524894e+00
6.492500000000e+02 1.501514534521e-02 3.962607219807e-05 3.712080318582e+00
6.495000000000e+02 1.499242865931e-02 4.288943230588e-05 3.763591335477e+00
6.497500000000e+02 1.502813931687e-02 4.608373748352e-05 3.815763311607e+00
6.500000000000e+02 1.512468222000e-02 4.918240235083e-05 3.868591506707e+00
6.502500000000e+02 1.528353818471e-02 5.215888410950e-05 3.922070611892e+00
6.505000000000e+02 1.550517465312e-02 5.498698494719e-05 3.976194646570e+00
6.507500000000e+02 1.578897794678e-02 5.764117954479e-05 4.030956848532e+00
6.510000000000e+02 1.613320933831e-02 6.009696760489e-05 4.086349555757e+00
6.512500000000e+02 1.653498651839e-02 6.233123897442e-05 4.142364087002e+00
6.515000000000e+02 1.699029154210e-02 6.432265176870e-05 4.198990617683e+00
6.517500000000e+02 1.749400522806e-02 6.605200992110e-05 4.256218058113e+00
6.520000000000e+02 1.803996747488e-02 6.750263458283e-05 4.314033934143e+00
6.522500000000e+02 1.862106283053e-02 6.866072009221e-05 4.372424271590e+00
6.525000000000e+02 1.922932860479e-02 6.951566176527e-05 4.431373489643e+00
6.527500000000e+02 1.985608404870e-02 7.006034999474e-05 4.490864302332e+00
6.530000000000e+02 2.049207752933e-02 7.029141840065e-05 4.550877631243e+00
6.532500000000e+02 2.112764761219e-02 7.020943919642e-05 4.611392532127e+00
6.535000000000e+02 2.175289616080e-02 6.981905301587e-05 4.672386134388e+00
6.537500000000e+02 2.235786758016e-02 6.912903251863e-05 4.733833597367e+00
6.540000000000e+02 2.293273255194e-02 6.815227121357e-05 4.795708081735e+00
6.542500000000e+02 2.346797066593e-02 6.690569349241e-05 4.857980738362e+00
6.545000000000e+02 2.395454888286e-02 6.541008365196e-05 4.920620713479e+00
6.547500000000e+02 2.438409321871e-02 6.368983622609e-05 4.983595170850e+00
6.550000000000e+02 2.474904875073e-02 6.177263181770e-05 5.046869330215e+00
6.552500000000e+02 2.504282568974e-02 5.968904057704e-05 5.110406520883e+00
6.555000000000e+02 2.525992973715e-02 5.747206106591e-05 5.174168251168e+00
6.557500000000e+02 2.539607262266e-02 5.515660570185e-05 5.238114291396e+00
6.560000000000e+02 2.544826167897e-02 5.277893935143e-05 5.302202768896e+00
6.562500000000e+02 2.541486789119e-02 5.037608623734e-05 5.366390277771e+00
6.565000000000e+02 2.529566885607e-02 4.798521548288e-05 5.430631995994e+00
6.567500000000e+02 2.509186819359e-02 4.564301760879e-05 5.494881815210e+00
6.570000000000e+02 2.480609009535e-02 4.338509490989e-05 5.559092479898e+00
6.572500000000e+02 2.444234824725e-02 4.124536635491e-05 5.623215731016e+00
6.575000000000e+02 2.400599161984e-02 3.925550516451e-05 5.687202463064e+00
6.577500000000e+02 2.350362528321e-02 3.744442190456e-05 5.751002880850e+00
6.580000000000e+02 2.294301002334e-02 3.583777045871e-05 5.814566670517e+00
6.582500000000e+02 2.233294000336e-02 3.445761298709e-05 5.877843167224e+00
6.585000000000e+02 2.168310270027e-02 3.332209405416e-05 5.940781537240e+00
6.587500000000e+02 2.100392159664e-02 3.244512415987e-05 6.003330958779e+00
6.590000000000e+02 2.030638531310e-02 3.183625177786e-05 6.065440806078e+00
6.592500000000e+02 1.960186650815e-02 3.150061199961e-05 6.127060844309e+00
6.595000000000e+02 1.890193285644e-02 3.143882470702e-05 6.188141419851e+00
6.597500000000e+02 1.821815440706e-02 3.164714047685e-05 6.248633657417e+00
6.600000000000e+02 1.756191112079e-02 3.211760609514e-05 6.308489652380e+00
6.602500000000e+02 1.694420343834e-02 3.283826045700e-05 6.367662672224e+00
6.605000000000e+02 1.637546955056e-02 3.379342856330e-05 6.426107347970e+00
6.607500000000e+02 1.586541352853e-02 3.496407103151e-05 6.483779860815e+00
6.610000000000e+02 1.542284686991e-02 3.632820918245e-05 6.540638134170e+00
6.612500000000e+02 1.505554651208e-02 3.786136024070e-05 6.596642001281e+00
6.615000000000e+02 1.477013203031e-02 3.953701482318e-05 6.651753380703e+00
6.617500000000e+02 1.457196427905e-02 4.132713900470e-05 6.705936420702e+00
6.620000000000e+02 1.446506699730e-02 4.320268704691e-05 6.759157647427e+00
6.622500000000e+02 1.445207278913e-02 4.513411563314e-05 6.811386076945e+00
6.625000000000e+02 1.453419392792e-02 4.709192709770e-05 6.862593325838e+00
6.627500000000e+02 1.471121821062e-02 4.904714144421e-05 6.912753688787e+00
6.630000000000e+02 1.498152933004e-02 5.097177182961e-05 6.961844193540e+00
6.632500000000e+02 1.534215064582e-02 5.283926404848e-05 7.009844643023e+00
6.635000000000e+02 1.578881075639e-02 5.462489113361e-05 7.056737622661e+00
6.637500000000e+02 1.631602877772e-02 5.630609637969e-05 7.102508482306e+00
6.640000000000e+02 1.691721713660e-02 5.786278105815e-05 7.147145306211e+00
6.642500000000e+02 1.758479879271e-02 5.927752817164e-05 7.190638846464e+00
6.645000000000e+02 1.831033597049e-02 6.053576162085e-05 7.232982440076e+00
6.647500000000e+02 1.908466717673e-02 6.162583736452e-05 7.274171907269e+00
6.650000000000e+02 1.989804875596e-02 6.253906616560e-05 7.314205423964e+00
6.652500000000e+02 2.074029825967e-02 6.326967061837e-05 7.353083391509e+00
6.655000000000e+02 2.160093551794e-02 6.381466860048e-05 7.390808282127e+00
6.657500000000e+02 2.246931889980e-02 6.417373104800e-05 7.427384481395e+00
6.660000000000e+02 2.333477333966e-02 6.434898650051e-05 7.462818118269e+00
6.662500000000e+02 2.418670927477e-02 6.434471312700e-05 7.497116904878e+00
6.665000000000e+02 2.501472865043e-02 6.416711189422e-05 7.530289960517e+00
6.667500000000e+02 2.580871969220e-02 6.382401974953e-05 7.562347656813e+00
6.670000000000e+02 2.655893721253e-02 6.332458800862e-05 7.593301453848e+00
6.672500000000e+02 2.725607209349e-02 6.267900441156e-05 7.623163761283e+00
6.675000000000e+02 2.789130772268e-02 6.189823654429e-05 7.651947797235e+00
6.677500000000e+02 2.845636883593e-02 6.099381082303e-05 7.679667474243e+00
6.680000000000e+02 2.894356142010e-02 5.997762776205e-05 7.706337288341e+00
6.682500000000e+02 2.934581004265e-02 5.886182886072e-05 7.731972234462e+00
6.685000000000e+02 2.965669203287e-02 5.765872530877e-05 7.756587728728e+00
6.687500000000e+02 2.987047546399e-02 5.638076850079e-05 7.780199554430e+00
6.690000000000e+02 2.998215958679e-02 5.504057317829e-05 7.802823816207e+00
6.692500000000e+02 2.998752379442e-02 5.365114136177e-05 7.824476913223e+00
6.695000000000e+02 2.988318414830e-02 5.222589905990e-05 7.845175520555e+00
6.697500000000e+02 2.966666030677e-02 5.077887466923e-05 7.864936582141e+00
6.700000000000e+02 2.933645167052e-02 4.932488731108e-05 7.883777311582e+00
6.702500000000e+02 2.889212301264e-02 4.787974474377e-05 7.901715197738e+00
6.705000000000e+02 2.833439589728e-02 4.646046164403e-05 7.918768013395e+00
6.707500000000e+02 2.766524351473e-02 4.508534773767e-05 7.934953825905e+00
6.710000000000e+02 2.688798461490e-02 4.377407663611e-05 7.950291003470e+00
6.712500000000e+02 2.600737056708e-02 4.254778693843e-05 7.964798222069e+00
6.715000000000e+02 2.502966042261e-02 4.142899892401e-05 7.978494461756e+00
6.717500000000e+02 2.396267704115e-02 4.044143700468e-05 7.991399002337e+00
6.720000000000e+02 2.281583812858e-02 3.960974798595e-05 8.003531403317e+00
6.722500000000e+02 2.160015611187e-02 3.895910521337e-05 8.014911483196e+00
6.725000000000e+02 2.032820103961e-02 3.851475303457e-05 8.025559279231e+00
6.727500000000e+02 1.901402259597e-02 3.830140302047e-05 8.035495007396e+00
6.730000000000e+02 1.767302730188e-02 3.834250083323e-05 8.044739000394e+00
6.732500000000e+02 1.632181035621e-02 3.865947380111e-05 8.053311647390e+00
6.735000000000e+02 1.497794129598e-02 3.927092688399e-05 8.061233311640e+00
6.737500000000e+02 1.365970669134e-02 4.019180364076e-05 8.068524246652e+00
6.740000000000e+02 1.238581353442e-02 4.143252602665e-05 8.075204503737e+00
6.742500000000e+02 1.117505924961e-02 4.299819656328e-05 8.081293823387e+00
6.745000000000e+02 1.004597675275e-02 4.488788708942e-05 8.086811528647e+00
6.747500000000e+02 9.016463384111e-03 4.709402113284e-05 8.091776407280e+00
6.750000000000e+02 8.103404457870e-03 4.960187532227e-05 8.096206594777e+00
6.752500000000e+02 7.322302514891e-03 5.238925367149e-05 8.100119444883e+00
6.755000000000e+02 6.686923787105e-03 5.542634680158e-05 8.103531406477e+00
6.757500000000e+02 6.208972737961e-03 5.867579420263e-05 8.106457899855e+00
6.760000000000e+02 5.897805404496e-03 6.209296740917e-05 8.108913185511e+00
6.762500000000e+02 5.760190237813e-03 6.562647276775e-05 8.110910243190e+00
6.765000000000e+02 5.800124071524e-03 6.921887251868e-05 8.112460653795e+00
6.767500000000e+02 6.018709332142e-03 7.280761595013e-05 8.113574477082e+00
6.770000000000e+02 6.414095218426e-03 7.632616107733e-05 8.114260147323e+00
6.772500000000e+02 6.981485539183e-03 7.970526361870e-05 8.114524361392e+00
6.775000000000e+02 7.713211403782e-03 8.287440192994e-05 8.114371986933e+00
6.777500000000e+02 8.598867453973e-03 8.576330009663e-05 8.113805965180e+00
6.780000000000e+02 9.625506247329e-03 8.830353479747e-05 8.112827229772e+00
6.782500000000e+02 1.077788541830e-02 9.043014627055e-05 8.111434633247e+00
6.785000000000e+02 1.203876072383e-02 9.208323475210e-05 8.109624875031e+00
6.787500000000e+02 1.338921630548e-02 9.320947579930e-05 8.107392446071e+00
6.790000000000e+02 1.480902400607e-02 9.376353733653e-05 8.104729579112e+00
6.792500000000e+02 1.627702264063e-02 9.370936661726e-05 8.101626209469e+00
6.795000000000e+02 1.777150819912e-02 9.302130364283e-05 8.098069950237e+00
6.797500000000e+02 1.927062632049e-02 9.168496006631e-05 8.094046073952e+00
6.800000000000e+02 2.075275860313e-02 8.969787287216e-05 8.089537514712e+00
6.802500000000e+02 2.219689497497e-02 8.706992269580e-05 8.084524883208e+00
6.805000000000e+02 2.358298490550e-02 8.382348205394e-05 8.078986500336e+00
6.807500000000e+02 2.489226095547e-02 7.999330791214e-05 8.072898449779e+00
6.810000000000e+02 2.610752904832e-02 7.562614610870e-05 8.066234655477e+00
6.812500000000e+02 2.721342032810e-02 7.078007432343e-05 8.058966976535e+00
6.815000000000e+02 2.819660100690e-02 6.552359791137e-05 8.051065332721e+00
6.817500000000e+02 2.904593700252e-02 5.993450864922e-05 8.042497855392e+00
6.820000000000e+02 2.975261094288e-02 5.409849051374e-05 8.033231060435e+00
6.822500000000e+02 3.031019081832e-02 4.810768267660e-05 8.023230054222e+00
6.825000000000e+02 3.071464933525e-02 4.205902173809e-05 8.012458760746e+00
6.827500000000e+02 3.096433483637e-02 3.605238546403e-05 8.000880172674e+00
6.830000000000e+02 3.105989543578e-02 3.018875666855e-05 7.988456628317e+00
6.832500000000e+02 3.100415906762e-02 2.456829350655e-05 7.975150101145e+00
6.835000000000e+02 3.080197316439e-02 1.928845017532e-05 7.960922509153e+00
6.837500000000e+02 3.046000919631e-02 1.444206244888e-05 7.945736030700e+00
6.840000000000e+02 2.998653781044e-02 1.011565459752e-05 7.929553428298e+00
6.842500000000e+02 2.939118182565e-02 6.387856407719e-06 7.912338371833e+00
6.845000000000e+02 2.868465404275e-02 3.327921784896e-06 7.894055758413e+00
6.847500000000e+02 2.787848835373e-02 9.944673901585e-07 7.874672021391e+00
6.850000000000e+02 2.698477288981e-02 -5.655477484934e-07 7.854155426634e+00
6.852500000000e+02 2.601589234979e-02 -1.317623529229e-06 7.832476348710e+00
6.855000000000e+02 2.498428789906e-02 -1.240248698381e-06 7.809607525316e+00
6.857500000000e+02 2.390224080673e-02 -3.251492477208e-07 7.785524282773e+00
6.860000000000e+02 2.278168624600e-02 1.422716955524e-06 7.760204738183e+00
6.862500000000e+02 2.163406039436e-02 3.985459859024e-06 7.733629962806e+00
6.865000000000e+02 2.047018449062e-02 7.332781347874e-06 7.705784121984e+00
6.867500000000e+02 1.930018563491e-02 1.142272186866e-05 7.676654573359e+00
6.870000000000e+02 1.813345397075e-02 1.620261509527e-05 7.646231938443e+00
6.872500000000e+02 1.697863292213e-02 2.161018864397e-05 7.614510142633e+00
6.875000000000e+02 1.584363805490e-02 2.757483477692e-05 7.581486417458e+00
6.877500000000e+02 1.473569836711e-02 3.401898465519e-05 7.547161284890e+00
6.880000000000e+02 1.366141355622e-02 4.085953218022e-05 7.511538503143e+00
6.882500000000e+02 1.262681878120e-02 4.800930790352e-05 7.474625000775e+00
6.885000000000e+02 1.163745063206e-02 5.537849018750e-05 7.436430776492e+00
6.887500000000e+02 1.069840533172e-02 6.287601409258e-05 7.396968792413e+00
6.890000000000e+02 9.814384411060e-03 7.041091705157e-05 7.356254843211e+00
6.892500000000e+02 8.989722462959e-03 7.789359144050e-05 7.314307411299e+00
6.895000000000e+02 8.228392240836e-03 8.523694259416e-05 7.271147519293e+00
6.897500000000e+02 7.533987378771e-03 9.235740320251e-05 7.226798565660e+00
6.900000000000e+02 6.909682055634e-03 9.917582803937e-05 7.181286154144e+00
6.902500000000e+02 6.358168712213e-03 1.056182964903e-04 7.134637926125e+00
6.905000000000e+02 5.881579857302e-03 1.116167927609e-04 7.086883382276e+00
6.907500000000e+02 5.481398291608e-03 1.171097452498e-04 7.038053702974e+00
6.910000000000e+02 5.158361506104e-03 1.220424729362e-04 6.988181576021e+00
6.912500000000e+02 4.912369769371e-03 1.263674902996e-04 6.937301017672e+00
6.915000000000e+02 4.742404554950e-03 1.300448990799e-04 6.885447197152e+00
6.917500000000e+02 4.646464144899e-03 1.330425405401e-04 6.832656270074e+00
6.920000000000e+02 4.621526158157e-03 1.353361393118e-04 6.778965206657e+00
6.922500000000e+02 4.663539751785e-03 1.369093993659e-04 6.724411634247e+00
6.925000000000e+02 4.767455097782e-03 1.377541236947e-04 6.669033676222e+00
6.927500000000e+02 4.927289785781e-03 1.378702506007e-04 6.612869805985e+00
6.930000000000e+02 5.136235686390e-03 1.372657703410e-04 6.555958699775e+00
6.932500000000e+02 5.386801810662e-03 1.359567085417e-04 6.498339104915e+00
6.935000000000e+02 5.670991803305e-03 1.339670127339e-04 6.440049709132e+00
6.937500000000e+02 5.980507364233e-03 1.313283799926e-04 6.381129025587e+00
6.940000000000e+02 6.306971405678e-03 1.280800430806e-04 6.321615282766e+00
6.942500000000e+02 6.642160977532e-03 1.242683688494e-04 6.261546325022e+00
6.945000000000e+02 6.978238774075e-03 1.199464454267e-04 6.200959526454e+00
6.947500000000e+02 7.307973933729e-03 1.151735995131e-04 6.139891711585e+00
6.950000000000e+02 7.624940678180e-03 1.100147348855e-04 6.078379088472e+00
6.952500000000e+02 7.923685318850e-03 1.045395702902e-04 6.016457192678e+00
6.955000000000e+02 8.199854208703e-03 9.882176703629e-05 5.954160840861e+00
6.957500000000e+02 8.450274676912e-03 9.293794935544e-05 5.891524097265e+00
6.960000000000e+02 8.672986583771e-03 8.696663103638e-05 5.828580248613e+00
6.962500000000e+02 8.867221528867e-03 8.098706248372e-05 5.765361790493e+00
6.965000000000e+02 9.033331875231e-03 7.507802302451e-05 5.701900423287e+00
6.967500000000e+02 9.172671728604e-03 6.931658115986e-05 5.638227058591e+00
6.970000000000e+02 9.287437926026e-03 6.377685515463e-05 5.574371833700e+00
6.972500000000e+02 9.380476798308e-03 5.852880203805e-05 5.510364135956e+00
6.975000000000e+02 9.455068599717e-03 5.363706981090e-05 5.446232634530e+00
6.977500000000e+02 9.514698664756e-03 4.915994216331e-05 5.382005319742e+00
6.980000000000e+02 9.562827111886e-03 4.514840682976e-05 5.317709549875e+00
6.982500000000e+02 9.602668950377e-03 4.164537175907e-05 5.253372103379e+00
6.985000000000e+02 9.636993271711e-03 3.868505130730e-05 5.189019237204e+00
6.987500000000e+02 9.667952799668e-03 3.629253775247e-05 5.124676750050e+00
6.990000000000e+02 9.696949199725e-03 3.448356851649e-05 5.060370049290e+00
6.992500000000e+02 9.724541908826e-03 3.326448980787e-05 4.996124221515e+00
6.995000000000e+02 9.750401453875e-03 3.263241711599e-05 4.931964105172e+00
6.997500000000e+02 9.773310355627e-03 3.257557817010e-05 4.867914364246e+00
7.000000000000e+02 9.791209460374e-03 3.307382419696e-05 4.803999562383e+00
7.002500000000e+02 9.801285337649e-03 3.409929111678e-05 4.740244235423e+00
7.005000000000e+02 9.800095105488e-03 3.561718091710e-05 4.676672961652e+00
7.007500000000e+02 9.783720915157e-03 3.758663763859e-05 4.613310428629e+00
7.010000000000e+02 9.747944470259e-03 3.996169206161e-05 4.550181494213e+00
7.012500000000e+02 9.688434915113e-03 4.269224025905e-05 4.487311241681e+00
7.015000000000e+02 9.600939553434e-03 4.572503036870e-05 4.424725027633e+00
7.017500000000e+02 9.481467669187e-03 4.900463303656e-05 4.362448520302e+00
7.020000000000e+02 9.326459303604e-03 5.247437165246e-05 4.300507728264e+00
7.022500000000e+02 9.132933201533e-03 5.607719067657e-05 4.238929019340e+00
7.025000000000e+02 8.898603884395e-03 5.975645420314e-05 4.177739126399e+00
7.027500000000e+02 8.621968124289e-03 6.345665711455e-05 4.116965143038e+00
7.030000000000e+02 8.302353076347e-03 6.712405240511e-05 4.056634504672e+00
7.032500000000e+02 7.939930192801e-03 7.070719180885e-05 3.996774959277e+00
7.035000000000e+02 7.535691043307e-03 7.415737233138e-05 3.937414522954e+00
7.037500000000e+02 7.091392540906e-03 7.742900979354e-05 3.878581425542e+00
7.040000000000e+02 6.609471502898e-03 8.047994463503e-05 3.820304041600e+00
7.042500000000e+02 6.092937706492e-03 8.327168762290e-05 3.762610811265e+00
7.045000000000e+02 5.545250467076e-03 8.576961823584e-05 3.705530150218e+00
7.047500000000e+02 4.970185016575e-03 8.794315098434e-05 3.649090347863e+00
7.050000000000e+02 4.371698037781e-03 8.976587158632e-05 3.593319457743e+00
7.052500000000e+02 3.753798253224e-03 9.121565885511e-05 3.538245179801e+00
7.055000000000e+02 3.120427971919e-03 9.227480051663e-05 3.483894734189e+00
7.057500000000e+02 2.475362656120e-03 9.293009629316e-05 3.430294730912e+00
7.060000000000e+02 1.822131988503e-03 9.317295614233e-05 3.377471035237e+00
7.062500000000e+02 1.163965113348e-03 9.299948907462e-05 3.325448628883e+00
7.065000000000e+02 5.037626137000e-04 9.241057673604e-05 3.274251471709e+00
7.067500000000e+02 -1.559052539777e-04 9.141192727224e-05 3.223902363998e+00
7.070000000000e+02 -8.127759904594e-04 9.001409727902e-05 3.174422809850e+00
7.072500000000e+02 -1.464849473056e-03 8.823247404746e-05 3.125832886900e+00
7.075000000000e+02 -2.110324996466e-03 8.608720568440e-05 3.078151121123e+00
7.077500000000e+02 -2.747524928386e-03 8.360307635447e-05 3.031394370185e+00
7.080000000000e+02 -3.374810182309e-03 8.080930922530e-05 2.985577718849e+00
7.082500000000e+02 -3.990494150471e-03 7.773928864979e-05 2.940714385631e+00
7.085000000000e+02 -4.592759923945e-03 7.443021066283e-05 2.896815645792e+00
7.087500000000e+02 -5.179586409509e-03 7.092264777067e-05 2.853890770915e+00
7.090000000000e+02 -5.748688944021e-03 6.726003012594e-05 2.811946986785e+00
7.092500000000e+02 -6.297477533035e-03 6.348805158840e-05 2.770989452122e+00
7.095000000000e+02 -6.823036247848e-03 5.965400590210e-05 2.731021258376e+00
7.097500000000e+02 -7.322126874593e-03 5.580606279620e-05 2.692043451368e+00
7.100000000000e+02 -7.791216330121e-03 5.199250064866e-05 2.654055075757e+00
7.102500000000e+02 -8.226528922524e-03 4.826090974458e-05 2.617053241622e+00
7.105000000000e+02 -8.624121214739e-03 4.465738493326e-05 2.581033212983e+00
7.107500000000e+02 -8.979978895058e-03 4.122572637899e-05 2.545988516919e+00
7.110000000000e+02 -9.290130241293e-03 3.800667030612e-05 2.511911072103e+00
7.112500000000e+02 -9.550773972582e-03 3.503716741737e-05 2.478791334714e+00
7.115000000000e+02 -9.758415244897e-03 3.234972879915e-05 2.446618458269e+00
7.117500000000e+02 -9.910007449633e-03 2.997185740911e-05 2.415380467670e+00
7.120000000000e+02 -1.000309051158e-02 2.792557749345e-05 2.385064439788e+00
7.122500000000e+02 -1.003592444549e-02 2.622707709030e-05 2.355656691996e+00
7.125000000000e+02 -1.000761171716e-02 2.488646962162e-05 2.327142973329e+00
7.127500000000e+02 -9.918202121026e-03 2.390767733260e-05 2.299508653082e+00
7.130000000000e+02 -9.768779340137e-03 2.328848611222e-05 2.272738907683e+00
7.132500000000e+02 -9.561524717673e-03 2.302067215168e-05 2.246818901047e+00
7.135000000000e+02 -9.299753818182e-03 2.309024409342e-05 2.221733952123e+00
7.137500000000e+02 -8.987928746063e-03 2.347786752457e-05 2.197469696326e+00
7.140000000000e+02 -8.631639528636e-03 2.415935226344e-05 2.174012226607e+00
7.142500000000e+02 -8.237560896864e-03 2.510623881918e-05 2.151348226977e+00
7.145000000000e+02 -7.813379351673e-03 2.628645743377e-05 2.129465082300e+00
7.147500000000e+02 -7.367697778720e-03 2.766505440197e-05 2.108350980151e+00
7.150000000000e+02 -6.909914482252e-03 2.920495348485e-05 2.087994988311e+00
7.152500000000e+02 -6.450084110372e-03 3.086774543701e-05 2.068387124509e+00
7.155000000000e+02 -5.998759826934e-03 3.261447849703e-05 2.049518406603e+00
7.157500000000e+02 -5.566821891583e-03 3.440643708269e-05 2.031380889417e+00
7.160000000000e+02 -5.165296837788e-03 3.620589099723e-05 2.013967694293e+00
7.162500000000e+02 -4.805169321466e-03 3.797679877129e-05 1.997273023842e+00
7.165000000000e+02 -4.497191536501e-03 3.968545174990e-05 1.981292168452e+00
7.167500000000e+02 -4.251694073105e-03 4.130104908726e-05 1.966021507536e+00
7.170000000000e+02 -4.078401443131e-03 4.279619331410e-05 1.951458505019e+00
7.172500000000e+02 -3.986255873564e-03 4.414729959673e-05 1.937601696279e+00
7.175000000000e+02 -3.983253218189e-03 4.533491510311e-05 1.924450675176e+00
7.177500000000e+02 -4.076293589442e-03 4.634394592698e-05 1.912006077915e+00
7.180000000000e+02 -4.271049648504e-03 4.716379189104e-05 1.900269559892e+00
7.182500000000e+02 -4.571854858505e-03 4.778838937658e-05 1.889243776556e+00
7.185000000000e+02 -4.981613855282e-03 4.821616923986e-05 1.878932355042e+00
7.187500000000e+02 -5.501736240478e-03 4.844993000738e-05 1.869339870659e+00
7.190000000000e+02 -6.132095476889e-03 4.849663956805e-05 1.860471814163e+00
7.192500000000e+02 -6.871013060158e-03 4.836716528062e-05 1.852334563864e+00
7.195000000000e+02 -7.715268877145e-03 4.807594883893e-05 1.844935351571e+00
7.197500000000e+02 -8.660137468437e-03 4.764063130003e-05 1.838282227176e+00
7.200000000000e+02 -9.699449433186e-03 4.708163652517e-05 1.832384026952e+00
7.202500000000e+02 -1.082567756063e-02 4.642172758126e-05 1.827250337964e+00
7.205000000000e+02 -1.203004600522e-02 4.568553841797e-05 1.822891463451e+00
7.207500000000e+02 -1.330266062374e-02 4.489909415700e-05 1.819318394871e+00
7.210000000000e+02 -1.463265869706e-02 4.408936479533e-05 1.816542782631e+00
7.212500000000e+02 -1.600837525089e-02 4.328376217941e-05 1.814576910977e+00
7.215000000000e+02 -1.741752326453e-02 4.250968467434e-05 1.813433681801e+00
7.217500000000e+02 -1.884738453285e-02 4.179408792895e-05 1.813126596625e+00
7.220000000000e+02 -2.028500855795e-02 4.116307847352e-05 1.813669749980e+00
7.222500000000e+02 -2.171741507966e-02 4.064151297320e-05 1.815077820486e+00
7.225000000000e+02 -2.313179819105e-02 4.025267828892e-05 1.817366070853e+00
7.227500000000e+02 -2.451572673759e-02 4.001799133196e-05 1.820550343713e+00
7.230000000000e+02 -2.585733991746e-02 3.995674033042e-05 1.824647061768e+00
7.232500000000e+02 -2.714553210986e-02 4.008587292001e-05 1.829673220289e+00
7.235000000000e+02 -2.837012696197e-02 4.041983223466e-05 1.835646377497e+00
7.237500000000e+02 -2.952203438420e-02 4.097043946680e-05 1.842584632599e+00
7.240000000000e+02 -3.059339157624e-02 4.174681442898e-05 1.850506594353e+00
7.242500000000e+02 -3.157768267717e-02 4.275534821968e-05 1.859431332621e+00
7.245000000000e+02 -3.246983617650e-02 4.399971050939e-05 1.869378312476e+00
7.247500000000e+02 -3.326630022480e-02 4.548089336007e-05 1.880367308372e+00
7.250000000000e+02 -3.396509155147e-02 4.719728474012e-05 1.892418295362e+00
7.252500000000e+02 -3.456581973859e-02 4.914476845311e-05 1.905551317308e+00
7.255000000000e+02 -3.506968444185e-02 5.131684356843e-05 1.919786331431e+00
7.257500000000e+02 -3.547944830131e-02 5.370476258157e-05 1.935143029309e+00
7.260000000000e+02 -3.579938244309e-02 5.629767666804e-05 1.951640636312e+00
7.262500000000e+02 -3.603518809024e-02 5.908278947653e-05 1.969297691197e+00
7.265000000000e+02 -3.619389361151e-02 6.204551180203e-05 1.988131809716e+00
7.267500000000e+02 -3.628373096115e-02 6.516961856631e-05 2.008159434472e+00
7.270000000000e+02 -3.631398990243e-02 6.843739996767e-05 2.029395578055e+00
7.272500000000e+02 -3.629485634876e-02 7.182981177925e-05 2.051853561001e+00
7.275000000000e+02 -3.623723357618e-02 7.532661995821e-05 2.075544753679e+00
7.277500000000e+02 -3.615255286774e-02 7.890654640960e-05 2.100478323203e+00
7.280000000000e+02 -3.605257354857e-02 8.254740876920e-05 2.126660995314e+00
7.282500000000e+02 -3.594917841835e-02 8.622626452451e-05 2.154096832681e+00
7.285000000000e+02 -3.585416677361e-02 8.991955543600e-05 2.182787035827e+00
7.287500000000e+02 -3.577904849845e-02 9.360324710836e-05 2.212729773209e+00
7.290000000000e+02 -3.573484399774e-02 9.725301268917e-05 2.243920041050e+00
7.292500000000e+02 -3.573189260813e-02 1.008443948671e-04 2.276349557796e+00
7.295000000000e+02 -3.577967311174e-02 1.043529830431e-04 2.310006698187e+00
7.297500000000e+02 -3.588663963559e-02 1.077545998642e-04 2.344876463868e+00
7.300000000000e+02 -3.606007563336e-02 1.110255125469e-04 2.380940496921e+00
7.302500000000e+02 -3.630596857166e-02 1.141426669055e-04 2.418177134685e+00
7.305000000000e+02 -3.662890695900e-02 1.170838816743e-04 2.456561503953e+00
7.307500000000e+02 -3.703200162876e-02 1.198281095550e-04 2.496065657512e+00
7.310000000000e+02 -3.751683217239e-02 1.223556922183e-04 2.536658749514e+00
7.312500000000e+02 -3.808341850725e-02 1.246486029374e-04 2.578307245967e+00
7.315000000000e+02 -3.873021847163e-02 1.266906964524e-04 2.620975172300e+00
7.317500000000e+02 -3.945414969753e-02 1.284679523327e-04 2.664624389183e+00
7.320000000000e+02 -4.025063616778e-02 1.299687097574e-04 2.709214898621e+00
7.322500000000e+02 -4.111367720448e-02 1.311838832515e-04 2.754705171827e+00
7.325000000000e+02 -4.203593814060e-02 1.321071638781e-04 2.801052496610e+00
7.327500000000e+02 -4.300886144244e-02 1.327351948401e-04 2.848213340800e+00
7.330000000000e+02 -4.402279605659e-02 1.330677152349e-04 2.896143724248e+00
7.332500000000e+02 -4.506714365605e-02 1.331076707573e-04 2.944799595944e+00
7.335000000000e+02 -4.613051982801e-02 1.328612823496e-04 2.994137212177e+00
7.337500000000e+02 -4.720092771265e-02 1.323380733661e-04 3.044113507594e+00
7.340000000000e+02 -4.826594192873e-02 1.315508577262e-04 3.094686457637e+00
7.342500000000e+02 -4.931290008618e-02 1.305156818339e-04 3.145815423750e+00
7.345000000000e+02 -5.032909888545e-02 1.292517198095e-04 3.197461479692e+00
7.347500000000e+02 -5.130199234355e-02 1.277811238040e-04 3.249587711117e+00
7.350000000000e+02 -5.221938863114e-02 1.261288280785e-04 3.302159486434e+00
7.352500000000e+02 -5.306964253457e-02 1.243223067947e-04 3.355144693692e+00
7.355000000000e+02 -5.384184121890e-02 1.223912880964e-04 3.408513939279e+00
7.357500000000e+02 -5.452597946888e-02 1.203674246090e-04 3.462240706585e+00
7.360000000000e+02 -5.511312194105e-02 1.182839213364e-04 3.516301471323e+00
7.362500000000e+02 -5.559555078139e-02 1.161751266610e-04 3.570675770932e+00
7.365000000000e+02 -5.596689491869e-02 1.140761064101e-04 3.625346228211e+00
7.367500000000e+02 -5.622223967334e-02 1.120221273424e-04 3.680298528007e+00
7.370000000000e+02 -5.635821602923e-02 1.100481715474e-04 3.735521346739e+00
7.372500000000e+02 -5.637306598967e-02 1.081884326796e-04 3.791006237377e+00
7.375000000000e+02 -5.626668577651e-02 1.064757780797e-04 3.846747470498e+00
7.377500000000e+02 -5.604064559003e-02 1.049412145615e-04 3.902741834639e+00
7.380000000000e+02 -5.569818466295e-02 1.036133623265e-04 3.958988400482e+00
7.382500000000e+02 -5.524418543098e-02 1.025179521166e-04 4.015488250803e+00
7.385000000000e+02 -5.468512377510e-02 1.016773484227e-04 4.072244183574e+00
7.387500000000e+02 -5.402900077483e-02 1.011101205649e-04 4.129260390533e+00
7.390000000000e+02 -5.328525334836e-02 1.008306643737e-04 4.186542119877e+00
7.392500000000e+02 -5.246464972200e-02 1.008488953649e-04 4.244095325196e+00
7.395000000000e+02 -5.157916792835e-02 1.011700177704e-04 4.301926309495e+00
7.397500000000e+02 -5.064186054206e-02 1.017943818311e-04 4.360041369001e+00
7.400000000000e+02 -4.966670811980e-02 1.027174398519e-04 4.418446440945e+00
7.402500000000e+02 -4.866846052786e-02 1.039298010766e-04 4.477146763414e+00
7.405000000000e+02 -4.766246890941e-02 1.054173947463e-04 4.536146550544e+00
7.407500000000e+02 -4.666450871148e-02 1.071617379210e-04 4.595448687955e+00
7.410000000000e+02 -4.569059393775e-02 1.091403081155e-04 4.655054454275e+00
7.412500000000e+02 -4.475678409141e-02 1.113270132392e-04 4.714963268962e+00
7.415000000000e+02 -4.387898278798e-02 1.136927467001e-04 4.775172474137e+00
7.417500000000e+02 -4.307272950156e-02 1.162060472684e-04 4.835677149418e+00
7.420000000000e+02 -4.235298475765e-02 1.188337830015e-04 4.896469964282e+00
7.422500000000e+02 -4.173391003884e-02 1.215418943057e-04 4.957541065830e+00
7.425000000000e+02 -4.122864476915e-02 1.242961690239e-04 5.018878007703e+00
7.427500000000e+02 -4.084908260657e-02 1.270630096134e-04 5.080465714334e+00
7.430000000000e+02 -4.060565179278e-02 1.298101691363e-04 5.142286485640e+00
7.432500000000e+02 -4.050710289625e-02 1.325074548117e-04 5.204320035549e+00
7.435000000000e+02 -4.056031038111e-02 1.351273775893e-04 5.266543567134e+00
7.437500000000e+02 -4.077009262582e-02 1.376456900672e-04 5.328931878471e+00
7.440000000000e+02 -4.113905628654e-02 1.400418455721e-04 5.391457497834e+00
7.442500000000e+02 -4.166747143762e-02 1.422993544523e-04 5.454090845567e+00
7.445000000000e+02 -4.235318120783e-02 1.444059628210e-04 5.516800417138e+00
7.447500000000e+02 -4.319155201133e-02 1.463537335794e-04 5.579552985666e+00
7.450000000000e+02 -4.417546747720e-02 1.481389975233e-04 5.642313819038e+00
7.452500000000e+02 -4.529536843132e-02 1.497621718181e-04 5.705046907913e+00
7.455000000000e+02 -4.653934148947e-02 1.512274549063e-04 5.767715201380e+00
7.457500000000e+02 -4.789325568973e-02 1.525424049639e-04 5.830280846300e+00
7.460000000000e+02 -4.934094645962e-02 1.537174184440e-04 5.892705427028e+00
7.462500000000e+02 -5.086444400686e-02 1.547651252490e-04 5.954950202711e+00
7.465000000000e+02 -5.244424282418e-02 1.556997304556e-04 6.016976338942e+00
7.467500000000e+02 -5.405960700866e-02 1.565362926853e-04 6.078745131271e+00
7.470000000000e+02 -5.568890558684e-02 1.572899592792e-04 6.140218218862e+00
7.472500000000e+02 -5.730997108839e-02 1.579752746881e-04 6.201357785294e+00
7.475000000000e+02 -5.890047426294e-02 1.586054792566e-04 6.262126746330e+00
7.477500000000e+02 -6.043830685715e-02 1.591918523342e-04 6.322488921574e+00
7.480000000000e+02 -6.190196543487e-02 1.597431327662e-04 6.382409191201e+00
7.482500000000e+02 -6.327092712517e-02 1.602650009247e-04 6.441853634386e+00
7.485000000000e+02 -6.452601154477e-02 1.607597197588e-04 6.500789652169e+00
7.487500000000e+02 -6.564971893691e-02 1.612259165409e-04 6.559186070615e+00
7.490000000000e+02 -6.662654030286e-02 1.616584207642e-04 6.617013228762e+00
7.492500000000e+02 -6.744323020494e-02 1.620482775459e-04 6.674243047570e+00
7.495000000000e+02 -6.808903790373e-02 1.623829234462e-04 6.730849083214e+00
7.497500000000e+02 -6.855588902415e-02 1.626465014713e-04 6.786806562177e+00
7.500000000000e+02 -6.883851610933e-02 1.628202944993e-04 6.842092404043e+00
7.502500000000e+02 -6.893452939252e-02 1.628833009867e-04 6.896685226795e+00
7.505000000000e+02 -6.884442668274e-02 1.628129179488e-04 6.950565339212e+00
7.507500000000e+02 -6.857154017988e-02 1.625857379099e-04 7.003714721777e+00
7.510000000000e+02 -6.812191564718e-02 1.621783887906e-04 7.056116991945e+00
7.512500000000e+02 -6.750413239542e-02 1.615684370527e-04 7.107757365903e+00
7.515000000000e+02 -6.672905836178e-02 1.607353454643e-04 7.158622604508e+00
7.517500000000e+02 -6.580955338198e-02 1.596613857304e-04 7.208700954940e+00
7.520000000000e+02 -6.476012413132e-02 1.583325077003e-04 7.257982080615e+00
7.522500000000e+02 -6.359655069505e-02 1.567391412815e-04 7.306456993676e+00
7.525000000000e+02 -6.233548648350e-02 1.548768897070e-04 7.354117970021e+00
7.527500000000e+02 -6.099406255652e-02 1.527471035020e-04 7.400958472374e+00
7.530000000000e+02 -5.958949908594e-02 1.503572468840e-04 7.446973056040e+00
7.532500000000e+02 -5.813875543952e-02 1.477210973052e-04 7.492157282967e+00
7.535000000000e+02 -5.665822225433e-02 1.448587426141e-04 7.536507618846e+00
7.537500000000e+02 -5.516348193601e-02 1.417963768881e-04 7.580021338303e+00
7.540000000000e+02 -5.366913644462e-02 1.385658665926e-04 7.622696412523e+00
7.542500000000e+02 -5.218871880173e-02 1.352041342291e-04 7.664531404067e+00
7.545000000000e+02 -5.073468025124e-02 1.317523673156e-04 7.705525347797e+00
7.547500000000e+02 -4.931845265240e-02 1.282550720547e-04 7.745677630509e+00
7.550000000000e+02 -4.795057309161e-02 1.247589932610e-04 7.784987867226e+00
7.552500000000e+02 -4.664085389483e-02 1.213121638150e-04 7.823455768531e+00
7.555000000000e+02 -4.539857991077e-02 1.179626655939e-04 7.861081017637e+00
7.557500000000e+02 -4.423270613097e-02 1.147575355838e-04 7.897863137053e+00
7.560000000000e+02 -4.315203450670e-02 1.117417717436e-04 7.933801363968e+00
7.562500000000e+02 -4.216534555371e-02 1.089574411170e-04 7.968894531110e+00
7.565000000000e+02 -4.128146474391e-02 1.064429474775e-04 8.003140957482e+00
7.567500000000e+02 -4.050924784529e-02 1.042324788316e-04 8.036538353600e+00
7.570000000000e+02 -3.985747776456e-02 1.023555181711e-04 8.069083738555e+00
7.572500000000e+02 -3.933466776786e-02 1.008366493749e-04 8.100773388645e+00
7.575000000000e+02 -3.894878397130e-02 9.969557503683e-05 8.131602793568e+00
7.577500000000e+02 -3.870689437663e-02 9.894715228792e-05 8.161566651865e+00
7.580000000000e+02 -3.861477475914e-02 9.860157750693e-05 8.190658877348e+00
7.582500000000e+02 -3.867649012034e-02 9.866459303579e-05 8.218872641703e+00
7.585000000000e+02 -3.889399106064e-02 9.913773154610e-05 8.246200428675e+00
7.587500000000e+02 -3.926674961032e-02 1.000185525195e-04 8.272634113946e+00
7.590000000000e+02 -3.979146781219e-02 1.013008072416e-04 8.298165058691e+00
7.592500000000e+02 -4.046188548204e-02 1.029744998971e-04 8.322784209990e+00
7.595000000000e+02 -4.126870250257e-02 1.050258510871e-04 8.346482212221e+00
7.597500000000e+02 -4.219963086367e-02 1.074372055691e-04 8.369249515743e+00
7.600000000000e+02 -4.323957651132e-02 1.101868897282e-04 8.391076483981e+00
7.602500000000e+02 -4.437094630273e-02 1.132489932204e-04 8.411953494926e+00
7.605000000000e+02 -4.557406601563e-02 1.165931344517e-04 8.431871032341e+00
7.607500000000e+02 -4.682768802455e-02 1.201842886050e-04 8.450819766995e+00
7.610000000000e+02 -4.810956584799e-02 1.239826871923e-04 8.468790626260e+00
7.612500000000e+02 -4.939706505009e-02 1.279438456039e-04 8.485774851612e+00
7.615000000000e+02 -5.066778224718e-02 1.320187433037e-04 8.501764044938e+00
7.617500000000e+02 -5.190014876968e-02 1.361541791687e-04 8.516750203248e+00
7.620000000000e+02 -5.307398727363e-02 1.402933122243e-04 8.530725743792e+00
7.622500000000e+02 -5.417101034854e-02 1.443764761113e-04 8.543683518157e+00
7.625000000000e+02 -5.517523534535e-02 1.483421412649e-04 8.555616817930e+00
7.627500000000e+02 -5.607331568696e-02 1.521279699413e-04 8.566519369402e+00
7.630000000000e+02 -5.685477131581e-02 1.556720650005e-04 8.576385319700e+00
7.632500000000e+02 -5.751212785304e-02 1.589143296346e-04 8.585209211566e+00
7.635000000000e+02 -5.804095396108e-02 1.617978412173e-04 8.592985948976e+00
7.637500000000e+02 -5.843981221093e-02 1.642702319236e-04 8.599710751378e+00
7.640000000000e+02 -5.871011727963e-02 1.662850178605e-04 8.605379099203e+00
7.642500000000e+02 -5.885591961412e-02 1.678028475646e-04 8.609986669983e+00
7.645000000000e+02 -5.888361360352e-02 1.687925853526e-04 8.613529268500e+00
7.647500000000e+02 -5.880158429517e-02 1.692322253652e-04 8.616002752889e+00
7.650000000000e+02 -5.861980652129e-02 1.691095955399e-04 8.617402960083e+00
7.652500000000e+02 -5.834940523636e-02 1.684228136697e-04 8.617725634925e+00
7.655000000000e+02 -5.800219912515e-02 1.671804908271e-04 8.616966366766e+00
7.657500000000e+02 -5.759024387451e-02 1.654016866766e-04 8.615120537306e+00
7.660000000000e+02 -5.712540105871e-02 1.631154917594e-04 8.612183283611e+00
7.662500000000e+02 -5.661895004179e-02 1.603603717410e-04 8.608149478213e+00
7.665000000000e+02 -5.608126819469e-02 1.571833422588e-04 8.603013728669e+00
7.667500000000e+02 -5.552159579261e-02 1.536388038161e-04 8.596770396159e+00
7.670000000000e+02 -5.494790241624e-02 1.497871843909e-04 8.589413633642e+00
7.672500000000e+02 -5.436685862595e-02 1.456934130739e-04 8.580937439189e+00
7.675000000000e+02 -5.378391687707e-02 1.414252788424e-04 8.571335724615e+00
7.677500000000e+02 -5.320348861806e-02 1.370518238208e-04 8.560602392419e+00
7.680000000000e+02 -5.262920289468e-02 1.326416681146e-04 8.548731421036e+00
7.682500000000e+02 -5.206421743231e-02 1.282613931376e-04 8.535716950855e+00
7.685000000000e+02 -5.151155177149e-02 1.239741732024e-04 8.521553371355e+00
7.687500000000e+02 -5.097440538850e-02 1.198385954937e-04 8.506235406112e+00
7.690000000000e+02 -5.045642433486e-02 1.159077386834e-04 8.489758192832e+00
7.692500000000e+02 -4.996188425709e-02 1.122285477410e-04 8.472117362885e+00
7.695000000000e+02 -4.949576284957e-02 1.088415142241e-04 8.453309117484e+00
7.697500000000e+02 -4.906368606817e-02 1.057806515846e-04 8.433330303628e+00
7.700000000000e+02 -4.867174400763e-02 1.030737227739e-04 8.412178496012e+00
7.702500000000e+02 -4.832618534242e-02 1.007426850231e-04 8.389852081749e+00
7.705000000000e+02 -4.803301277854e-02 9.880428123077e-05 8.366350355145e+00
7.707500000000e+02 -4.779751331302e-02 9.727070625296e-05 8.341673618848e+00
7.710000000000e+02 -4.762376598813e-02 9.615019766371e-05 8.315823299316e+00
7.712500000000e+02 -4.751417523059e-02 9.544758837565e-05 8.288802066038e+00
7.715000000000e+02 -4.746907813691e-02 9.516474850829e-05 8.260613957682e+00
7.717500000000e+02 -4.748647012367e-02 9.530081019185e-05 8.231264505800e+00
7.720000000000e+02 -4.756188435131e-02 9.585215011035e-05 8.200760860170e+00
7.722500000000e+02 -4.768844783033e-02 9.681218123922e-05 8.169111897045e+00
7.725000000000e+02 -4.785712150480e-02 9.817096380246e-05 8.136328310908e+00
7.727500000000e+02 -4.805711475196e-02 9.991468290865e-05 8.102422687234e+00
7.730000000000e+02 -4.827644844385e-02 1.020250859328e-04 8.067409549927e+00
7.732500000000e+02 -4.850262615508e-02 1.044789702443e-04 8.031305371045e+00
7.735000000000e+02 -4.872336164754e-02 1.072476268268e-04 7.994128562813e+00
7.737500000000e+02 -4.892730494577e-02 1.102966105659e-04 7.955899427034e+00
7.740000000000e+02 -4.910470695509e-02 1.135857662934e-04 7.916640084701e+00
7.742500000000e+02 -4.924796787236e-02 1.170694918122e-04 7.876374381148e+00
7.745000000000e+02 -4.935202404681e-02 1.206973246923e-04 7.835127761035e+00
7.747500000000e+02 -4.941454140218e-02 1.244148208999e-04 7.792927138995e+00
7.750000000000e+02 -4.943590107162e-02 1.281647374391e-04 7.749800745056e+00
7.752500000000e+02 -4.941897997347e-02 1.318883943955e-04 7.705777974233e+00
7.755000000000e+02 -4.936874672807e-02 1.355271927019e-04 7.660889220488e+00
7.757500000000e+02 -4.929170888472e-02 1.390241670255e-04 7.615165722414e+00
7.760000000000e+02 -4.919525824325e-02 1.423255151756e-04 7.568639405243e+00
7.762500000000e+02 -4.908696931126e-02 1.453820079078e-04 7.521342731416e+00
7.765000000000e+02 -4.897390889780e-02 1.481501273616e-04 7.473308565939e+00
7.767500000000e+02 -4.886201037219e-02 1.505929850709e-04 7.424570045054e+00
7.770000000000e+02 -4.875556390236e-02 1.526809441235e-04 7.375160465180e+00
7.772500000000e+02 -4.865685736144e-02 1.543918621300e-04 7.325113176773e+00
7.775000000000e+02 -4.856599578496e-02 1.557110070532e-04 7.274461496531e+00
7.777500000000e+02 -4.848090484094e-02 1.566307484056e-04 7.223238624703e+00
7.780000000000e+02 -4.839751479151e-02 1.571499234456e-04 7.171477575006e+00
7.782500000000e+02 -4.831010232869e-02 1.572730169791e-04 7.119211111058e+00
7.785000000000e+02 -4.821175462240e-02 1.570092172960e-04 7.066471686243e+00
7.787500000000e+02 -4.809491579889e-02 1.563714280296e-04 7.013291389752e+00
7.790000000000e+02 -4.795196293638e-02 1.553752950592e-04 6.959701891808e+00
7.792500000000e+02 -4.777576692855e-02 1.540383282209e-04 6.905734391493e+00
7.795000000000e+02 -4.756018846711e-02 1.523791551623e-04 6.851419562876e+00
7.797500000000e+02 -4.730047599829e-02 1.504169564698e-04 6.796787502251e+00
7.800000000000e+02 -4.699353553310e-02 1.481710903426e-04 6.741867675379e+00
7.802500000000e+02 -4.663805986323e-02 1.456609452472e-04 6.686688867527e+00
7.805000000000e+02 -4.623451761977e-02 1.429059296960e-04 6.631279137817e+00
7.807500000000e+02 -4.578501123897e-02 1.399256648932e-04 6.575665780689e+00
7.810000000000e+02 -4.529302729227e-02 1.367402406544e-04 6.519875297611e+00
7.812500000000e+02 -4.476311070274e-02 1.333705389769e-04 6.463933380184e+00
7.815000000000e+02 -4.420049397742e-02 1.298386119204e-04 6.407864908773e+00
7.817500000000e+02 -4.361072163133e-02 1.261680373295e-04 6.351693964780e+00
7.820000000000e+02 -4.299930030295e-02 1.223841674642e-04 6.295443858899e+00
7.822500000000e+02 -4.237140543282e-02 1.185142767080e-04 6.239137172984e+00
7.825000000000e+02 -4.173166660037e-02 1.145876119006e-04 6.182795812128e+00
7.827500000000e+02 -4.108404422397e-02 1.106352788341e-04 6.126441063493e+00
7.830000000000e+02 -4.043180084552e-02 1.066899807068e-04 6.070093660001e+00
7.832500000000e+02 -3.977756323425e-02 1.027856412529e-04 6.013773840498e+00
7.835000000000e+02 -3.912346046753e-02 9.895691905923e-05 5.957501403171e+00
7.837500000000e+02 -3.847131771632e-02 9.523860395960e-05 5.901295750973e+00
7.840000000000e+02 -3.782288189295e-02 9.166498713184e-05 5.845175920525e+00
7.842500000000e+02 -3.718005165660e-02 8.826920698982e-05 5.789160593894e+00
7.845000000000e+02 -3.654508644945e-02 8.508261054410e-05 5.733268095185e+00
7.847500000000e+02 -3.592077105354e-02 8.213415708161e-05 5.677516362724e+00
7.850000000000e+02 -3.531051898583e-02 7.944989090095e-05 5.621922907647e+00
7.852500000000e+02 -3.471840203598e-02 7.705249753640e-05 5.566504748896e+00
7.855000000000e+02 -3.414910357328e-02 7.496096350085e-05 5.511278335562e+00
7.857500000000e+02 -3.360779872335e-02 7.319033774256e-05 5.456259455654e+00
7.860000000000e+02 -3.309996981302e-02 7.175158543538e-05 5.401463130348e+00
7.862500000000e+02 -3.263117456838e-02 7.065154071167e-05 5.346903505302e+00
7.865000000000e+02 -3.220678364857e-02 6.989293651333e-05 5.292593736168e+00
7.867500000000e+02 -3.183170957776e-02 6.947450288494e-05 5.238545878045e+00
7.870000000000e+02 -3.151014398279e-02 6.939110658585e-05 5.184770774514e+00
7.872500000000e+02 -3.124532613265e-02 6.963393988227e-05 5.131277963691e+00
7.875000000000e+02 -3.103935170077e-02 7.019071626552e-05 5.078075588708e+00
7.877500000000e+02 -3.089303867128e-02 7.104588812720e-05 5.025170333459e+00
7.880000000000e+02 -3.080584974349e-02 7.218087432087e-05 4.972567368319e+00
7.882500000000e+02 -3.077587835028e-02 7.357426839205e-05 4.920270325293e+00
7.885000000000e+02 -3.079988966372e-02 7.520204354591e-05 4.868281289482e+00
7.887500000000e+02 -3.087341129368e-02 7.703776083351e-05 4.816600812531e+00
7.890000000000e+02 -3.099086456401e-02 7.905276314227e-05 4.765227951771e+00
7.892500000000e+02 -3.114572142755e-02 8.121639470995e-05 4.714160323468e+00
7.895000000000e+02 -3.133067651254e-02 8.349623295964e-05 4.663394172560e+00
7.897500000000e+02 -3.153782293741e-02 8.585828614316e-05 4.612924459195e+00
7.900000000000e+02 -3.175881943605e-02 8.826724345268e-05 4.562744947339e+00
7.902500000000e+02 -3.198504411550e-02 9.068675144028e-05 4.512848303587e+00
7.905000000000e+02 -3.220772746882e-02 9.307971149403e-05 4.463226192214e+00
7.907500000000e+02 -3.241806467821e-02 9.540861259832e-05 4.413869366902e+00
7.910000000000e+02 -3.260730748644e-02 9.763591102901e-05 4.364767759184e+00
7.912500000000e+02 -3.276683963560e-02 9.972437786776e-05 4.315910554220e+00
7.915000000000e+02 -3.288824077941e-02 1.016375522305e-04 4.267286260538e+00
7.917500000000e+02 -3.296334491907e-02 1.033402052013e-04 4.218882769599e+00
7.920000000000e+02 -3.298430076953e-02 1.047988196238e-04 4.170687406925e+00
7.922500000000e+02 -3.294363753544e-02 1.059820760938e-04 4.122686978683e+00
7.925000000000e+02 -3.283434232994e-02 1.068613453249e-04 4.074867814796e+00
7.927500000000e+02 -3.264995147090e-02 1.074111921009e-04 4.027215813475e+00
7.930000000000e+02 -3.238465357979e-02 1.076098539988e-04 3.979716488771e+00
7.932500000000e+02 -3.203340650842e-02 1.074397028706e-04 3.932355026209e+00
7.935000000000e+02 -3.159206291030e-02 1.068876678142e-04 3.885116349430e+00
7.937500000000e+02 -3.105749696032e-02 1.059455967177e-04 3.837985196828e+00
7.940000000000e+02 -3.042773125840e-02 1.046105652056e-04 3.790946216396e+00
7.942500000000e+02 -2.970205072144e-02 1.028850952385e-04 3.743984071225e+00
7.945000000000e+02 -2.888110286302e-02 1.007772981067e-04 3.697083565489e+00
7.947500000000e+02 -2.796697197346e-02 9.830090865101e-05 3.650229779996e+00
7.950000000000e+02 -2.696322739492e-02 9.547522692743e-05 3.603408227143e+00
7.952500000000e+02 -2.587493719040e-02 9.232494541905e-05 3.556605014868e+00
7.955000000000e+02 -2.470864675979e-02 8.887987105724e-05 3.509807021418e+00
7.957500000000e+02 -2.347232207182e-02 8.517454700313e-05 3.463002083027e+00
7.960000000000e+02 -2.217525599023e-02 8.124776924601e-05 3.416179185288e+00
7.962500000000e+02 -2.082794147463e-02 7.714202181364e-05 3.369328660364e+00
7.965000000000e+02 -1.944191461958e-02 7.290284378328e-05 3.322442391863e+00
7.967500000000e+02 -1.802957125615e-02 6.857810525360e-05 3.275514019085e+00
7.970000000000e+02 -1.660396290173e-02 6.421725839870e-05 3.228539142916e+00
7.972500000000e+02 -1.517857628357e-02 5.987054596618e-05 3.181515535971e+00
7.975000000000e+02 -1.376710288871e-02 5.558818039156e-05 3.134443346883e+00
7.977500000000e+02 -1.238320159170e-02 5.141957611071e-05 3.087325308936e+00
7.980000000000e+02 -1.104026174659e-02 4.741255433616e-05 3.040166940899e+00
7.982500000000e+02 -9.751167948534e-03 4.361254142898e-05 2.992976749132e+00
7.985000000000e+02 -8.528073486361e-03 4.006185503136e-05 2.945766420095e+00
7.987500000000e+02 -7.382183216585e-03 3.679900761774e-05 2.898551008497e+00
7.990000000000e+02 -6.323549773864e-03 3.385808621612e-05 2.851349115776e+00
7.992500000000e+02 -5.360887369582e-03 3.126819497506e-05 2.804183054242e+00
7.995000000000e+02 -4.501402317935e-03 2.905295821892e-05 2.757078998905e+00
7.997500000000e+02 -3.750647040040e-03 2.723010971320e-05 2.710067117238e+00
8.000000000000e+02 -3.112396132669e-03 2.581116261260e-05 2.663181678572e+00
8.002500000000e+02 -2.588550407250e-03 2.480118049861e-05 2.616461134383e+00
8.005000000000e+02 -2.179069962083e-03 2.419861256400e-05 2.569948167103e+00
8.007500000000e+02 -1.881937725225e-03 2.399526852978e-05 2.523689703959e+00
8.010000000000e+02 -1.693157743107e-03 2.417640234567e-05 2.477736889130e+00
8.012500000000e+02 -1.606788096823e-03 2.472089121139e-05 2.432145012301e+00
8.015000000000e+02 -1.615010025295e-03 2.560153320741e-05 2.386973389725e+00
8.017500000000e+02 -1.708234002524e-03 2.678546168605e-05 2.342285194588e+00
8.020000000000e+02 -1.875240625005e-03 2.823466710183e-05 2.298147236381e+00
8.022500000000e+02 -2.103356505127e-03 2.990662650987e-05 2.254629686556e+00
8.025000000000e+02 -2.378661079619e-03 3.175502680708e-05 2.211805752303e+00
8.027500000000e+02 -2.686221610632e-03 3.373057339745e-05 2.169751299099e+00
8.030000000000e+02 -3.010351211943e-03 3.578186560099e-05 2.128544425688e+00
8.032500000000e+02 -3.334885527874e-03 3.785632422548e-05 2.088264994262e+00
8.035000000000e+02 -3.643471804922e-03 3.990115062688e-05 2.048994122043e+00
8.037500000000e+02 -3.919864222977e-03 4.186429642869e-05 2.010813640076e+00
8.040000000000e+02 -4.148219401894e-03 4.369542166463e-05 1.973805526489e+00
8.042500000000e+02 -4.313385815108e-03 4.534682254900e-05 1.938051322354e+00
8.045000000000e+02 -4.401180784547e-03 4.677430278485e-05 1.903631538937e+00
8.047500000000e+02 -4.398650093968e-03 4.793797665281e-05 1.870625065075e+00
8.050000000000e+02 -4.294304212273e-03 4.880297868823e-05 1.839108584585e+00
8.052500000000e+02 -4.078327828170e-03 4.934007454277e-05 1.809156012047e+00
8.055000000000e+02 -3.742757549848e-03 4.952615254644e-05 1.780837956825e+00
8.057500000000e+02 -3.281626206142e-03 4.934459570119e-05 1.754221222504e+00
8.060000000000e+02 -2.691070192082e-03 4.878552416429e-05 1.729368350120e+00
8.062500000000e+02 -1.969398867578e-03 4.784590604334e-05 1.706337211431e+00
8.065000000000e+02 -1.117125518958e-03 4.652954364892e-05 1.685180656732e+00
8.067500000000e+02 -1.369588735054e-04 4.484693013018e-05 1.665946222367e+00
8.070000000000e+02 9.662438893977e-04 4.281498489425e-05 1.648675900061e+00
8.072500000000e+02 2.185561268675e-03 4.045668069302e-05 1.633405968620e+00
8.075000000000e+02 3.512128050744e-03 3.780056325992e-05 1.620166889439e+00
8.077500000000e+02 4.935289258098e-03 3.488018043812e-05 1.608983262760e+00
8.080000000000e+02 6.442785800632e-03 3.173342892457e-05 1.599873843861e+00
8.082500000000e+02 8.020968090925e-03 2.840183112465e-05 1.592851614102e+00
8.085000000000e+02 9.655034705122e-03 2.492975321422e-05 1.587923904109e+00
8.087500000000e+02 1.132929196375e-02 2.136357963384e-05 1.585092562553e+00
8.090000000000e+02 1.302743025626e-02 1.775087046912e-05 1.584354166755e+00
8.092500000000e+02 1.473281271822e-02 1.413948520382e-05 1.585700267795e+00
8.095000000000e+02 1.642877116802e-02 1.057671019583e-05 1.589117665506e+00
8.097500000000e+02 1.809890413851e-02 7.108402965555e-06 1.594588706928e+00
8.100000000000e+02 1.972737207414e-02 3.778161724088e-06 1.602091601874e+00
8.102500000000e+02 2.129918355885e-02 6.265377678616e-07 1.611600750892e+00
8.105000000000e+02 2.280046765668e-02 -2.309696387981e-06 1.623087079290e+00
8.107500000000e+02 2.421872648384e-02 -4.998207429691e-06 1.636518372722e+00
8.110000000000e+02 2.554306382965e-02 -7.411679752239e-06 1.651859608465e+00
8.112500000000e+02 2.676438381450e-02 -9.528299629413e-06 1.669073279102e+00
8.115000000000e+02 2.787555588297e-02 -1.133213131213e-05 1.688119703638e+00
8.117500000000e+02 2.887154195360e-02 -1.281338015610e-05 1.708957322529e+00
8.120000000000e+02 2.974948199751e-02 -1.396853117727e-05 1.731542973845e+00
8.122500000000e+02 3.050873671890e-02 -1.480036385551e-05 1.755832146982e+00
8.125000000000e+02 3.115088434805e-02 -1.531783457828e-05 1.781779212772e+00
8.127500000000e+02 3.167967159771e-02 -1.553583085251e-05 1.809337627894e+00
8.130000000000e+02 3.210091999827e-02 -1.547480426772e-05 1.838460112287e+00
8.132500000000e+02 3.242238741790e-02 -1.516028242121e-05 1.869098800129e+00
8.135000000000e+02 3.265358959345e-02 -1.462227774507e-05 1.901205363475e+00
8.137500000000e+02 3.280558316058e-02 -1.389459933740e-05 1.934731110509e+00
8.140000000000e+02 3.289071682537e-02 -1.301409078461e-05 1.969627058893e+00
8.142500000000e+02 3.292235419430e-02 -1.201980405918e-05 2.005843986972e+00
8.145000000000e+02 3.291457616862e-02 -1.095213567540e-05 2.043332464697e+00
8.147500000000e+02 3.288186786223e-02 -9.851941306038e-06 2.082042867545e+00
8.150000000000e+02 3.283879854547e-02 -8.759652475349e-06 2.121925376368e+00
8.152500000000e+02 3.279970078037e-02 -7.714407180226e-06 2.162929966790e+00
8.155000000000e+02 3.277835653033e-02 -6.753236584750e-06 2.205006391612e+00
8.157500000000e+02 3.278769717653e-02 -5.910317441876e-06 2.248104160126e+00
8.160000000000e+02 3.283952421656e-02 -5.216264804070e-06 2.292172517802e+00
8.162500000000e+02 3.294425719198e-02 -4.697550231109e-06 2.337160429995e+00
8.165000000000e+02 3.311071461852e-02 -4.376003794077e-06 2.383016573044e+00
8.167500000000e+02 3.334593284177e-02 -4.268408706820e-06 2.429689335859e+00
8.170000000000e+02 3.365502719215e-02 -4.386263384448e-06 2.477126834672e+00
8.172500000000e+02 3.404109859958e-02 -4.735620008245e-06 2.525276943314e+00
8.175000000000e+02 3.450518817371e-02 -5.317089012247e-06 2.574087340247e+00
8.177500000000e+02 3.504628031972e-02 -6.125882389685e-06 2.623505574692e+00
8.180000000000e+02 3.566135510789e-02 -7.152009852213e-06 2.673479150952e+00
8.182500000000e+02 3.634548835354e-02 -8.380571148381e-06 2.723955632260e+00
8.185000000000e+02 3.709199755215e-02 -9.792137512538e-06 2.774882762558e+00
8.187500000000e+02 3.789262964384e-02 -1.136320882494e-05 2.826208606935e+00
8.190000000000e+02 3.873778672845e-02 -1.306673898566e-05 2.877881707188e+00
8.192500000000e+02 3.961678377611e-02 -1.487271827202e-05 2.929851250935e+00
8.195000000000e+02 4.051813169447e-02 -1.674878628558e-05 2.982067254045e+00
8.197500000000e+02 4.142983914660e-02 -1.866088265431e-05 3.034480748947e+00
8.200000000000e+02 4.233972495339e-02 -2.057391069166e-05 3.087043981468e+00
8.202500000000e+02 4.323573366068e-02 -2.245240278811e-05 3.139710608109e+00
8.205000000000e+02 4.410624600078e-02 -2.426117734353e-05 3.192435891848e+00
8.207500000000e+02 4.494037669878e-02 -2.596597673149e-05 3.245176896649e+00
8.210000000000e+02 4.572825192566e-02 -2.753407782388e-05 3.297892672305e+00
8.212500000000e+02 4.646125909094e-02 -2.893486515240e-05 3.350544428411e+00
8.215000000000e+02 4.713226333644e-02 -3.014035936319e-05 3.403095699715e+00
8.217500000000e+02 4.773578412248e-02 -3.112569286789e-05 3.455512493130e+00
8.220000000000e+02 4.826812718975e-02 -3.186952745107e-05 3.507763417136e+00
8.222500000000e+02 4.872746942023e-02 -3.235441710228e-05 3.559819799106e+00
8.225000000000e+02 4.911389113006e-02 -3.256710499705e-05 3.611655774230e+00
8.227500000000e+02 4.942935783124e-02 -3.249873705535e-05 3.663248364020e+00
8.230000000000e+02 4.967764815667e-02 -3.214501439811e-05 3.714577528073e+00
8.232500000000e+02 4.986423013381e-02 -3.150626814080e-05 3.765626194471e+00
8.235000000000e+02 4.999609058189e-02 -3.058746390014e-05 3.816380279130e+00
8.237500000000e+02 5.008151669008e-02 -2.939811909994e-05 3.866828672088e+00
8.240000000000e+02 5.012984138607e-02 -2.795215286008e-05 3.916963220670e+00
8.242500000000e+02 5.015115199844e-02 -2.626764644442e-05 3.966778678022e+00
8.245000000000e+02 5.015597696667e-02 -2.436653404517e-05 4.016272651670e+00
8.247500000000e+02 5.015495318997e-02 -2.227421585882e-05 4.065445524594e+00
8.250000000000e+02 5.015848761597e-02 -2.001910188229e-05 4.114300370301e+00
8.252500000000e+02 5.017641834697e-02 -1.763207459687e-05 4.162842839694e+00
8.255000000000e+02 5.021769295925e-02 -1.514591053858e-05 4.211081063193e+00
8.257500000000e+02 5.029006413855e-02 -1.259463717251e-05 4.259025516335e+00
8.260000000000e+02 5.039981895397e-02 -1.001285367233e-05 4.306688887755e+00
8.262500000000e+02 5.055154774187e-02 -7.435024792585e-06 4.354085936286e+00
8.265000000000e+02 5.074796159558e-02 -4.894756657770e-06 4.401233345372e+00
8.267500000000e+02 5.098975972703e-02 -2.424072316431e-06 4.448149547044e+00
8.270000000000e+02 5.127556485337e-02 -5.272163991488e-08 4.494854588642e+00
8.272500000000e+02 5.160191368482e-02 2.192491460190e-06 4.541369949932e+00
8.275000000000e+02 5.196331290117e-02 4.288326277219e-06 4.587718361634e+00
8.277500000000e+02 5.235236726762e-02 6.215646598640e-06 4.633923655850e+00
8.280000000000e+02 5.275996366256e-02 7.959884304909e-06 4.680010575558e+00
8.282500000000e+02 5.317551472888e-02 9.511418488428e-06 4.726004592943e+00
8.285000000000e+02 5.358726243192e-02 1.086583634008e-05 4.771931746820e+00
8.287500000000e+02 5.398261711879e-02 1.202406741185e-05 4.817818450533e+00
8.290000000000e+02 5.434853956831e-02 1.299241050212e-05 4.863691322226e+00
8.292500000000e+02 5.467194815164e-02 1.378243409916e-05 4.909577006085e+00
8.295000000000e+02 5.494013423313e-02 1.441074203257e-05 4.955501998177e+00
8.297500000000e+02 5.514118787037e-02 1.489861752293e-05 5.001492471586e+00
8.300000000000e+02 5.526440694064e-02 1.527154554976e-05 5.047574105619e+00
8.302500000000e+02 5.530068316467e-02 1.555861629157e-05 5.093771928138e+00
8.305000000000e+02 5.524285654788e-02 1.579182937522e-05 5.140110141071e+00
8.307500000000e+02 5.508601602896e-02 1.600529787948e-05 5.186611971330e+00
8.310000000000e+02 5.482774283828e-02 1.623437634909e-05 5.233299514229e+00
8.312500000000e+02 5.446828036919e-02 1.651472388475e-05 5.280193602068e+00
8.315000000000e+02 5.401062831699e-02 1.688132520367e-05 5.327313647498e+00
8.317500000000e+02 5.346054553186e-02 1.736748425521e-05 5.374677527263e+00
8.320000000000e+02 5.282646373338e-02 1.800381814698e-05 5.422301459816e+00
8.322500000000e+02 5.211930839171e-02 1.881727338141e-05 5.470199892607e+00
8.325000000000e+02 5.135222783731e-02 1.983019478283e-05 5.518385421347e+00
8.327500000000e+02 5.054024095362e-02 2.105946742484e-05 5.566868681663e+00
8.330000000000e+02 4.969980754324e-02 2.251575250478e-05 5.615658290890e+00
8.332500000000e+02 4.884833839215e-02 2.420288109264e-05 5.664760805849e+00
8.335000000000e+02 4.800366347718e-02 2.611739486325e-05 5.714180657473e+00
8.337500000000e+02 4.718347441450e-02 2.824826941158e-05 5.763920139685e+00
8.340000000000e+02 4.640476596805e-02 3.057684501034e-05 5.813979415077e+00
8.342500000000e+02 4.568330071962e-02 3.307697546348e-05 5.864356492315e+00
8.345000000000e+02 4.503311739144e-02 3.571540775563e-05 5.915047284327e+00
8.347500000000e+02 4.446610829413e-02 3.845239068140e-05 5.966045611439e+00
8.350000000000e+02 4.399168285205e-02 4.124250429244e-05 6.017343281542e+00
8.352500000000e+02 4.361653487538e-02 4.403569359224e-05 6.068930138707e+00
8.355000000000e+02 4.334452362991e-02 4.677848203979e-05 6.120794121559e+00
8.357500000000e+02 4.317667387305e-02 4.941532167099e-05 6.172921368701e+00
8.360000000000e+02 4.311129470447e-02 5.189005113404e-05 6.225296268659e+00
8.362500000000e+02 4.314421049059e-02 5.414739545359e-05 6.277901573733e+00
8.365000000000e+02 4.326909274673e-02 5.613447787312e-05 6.330718453214e+00
8.367500000000e+02 4.347787512845e-02 5.780226648633e-05 6.383726602013e+00
8.370000000000e+02 4.376123028773e-02 5.910693342343e-05 6.436904289723e+00
8.372500000000e+02 4.410908271139e-02 6.001104765840e-05 6.490228456420e+00
8.375000000000e+02 4.451113301697e-02 6.048458999400e-05 6.543674753053e+00
8.377500000000e+02 4.495736708419e-02 6.050569704175e-05 6.597217617184e+00
8.380000000000e+02 4.543852866919e-02 6.006129502420e-05 6.650830313055e+00
8.382500000000e+02 4.594653497262e-02 5.914734534904e-05 6.704484968606e+00
8.385000000000e+02 4.647481686955e-02 5.776875397204e-05 6.758152622800e+00
8.387500000000e+02 4.701857224525e-02 5.593908936258e-05 6.811803249267e+00
8.390000000000e+02 4.757492142384e-02 5.368018359878e-05 6.865405779793e+00
8.392500000000e+02 4.814295556021e-02 5.102134367893e-05 6.918928136670e+00
8.395000000000e+02 4.872367828609e-02 4.799835525712e-05 6.972337245358e+00
8.397500000000e+02 4.931983540418e-02 4.465240242157e-05 7.025599062656e+00
8.400000000000e+02 4.993564102135e-02 4.102880676085e-05 7.078678591190e+00
8.402500000000e+02 5.057640295003e-02 3.717571602538e-05 7.131539905140e+00
8.405000000000e+02 5.124806562681e-02 3.314275474472e-05 7.184146169405e+00
8.407500000000e+02 5.195668379963e-02 2.897964417028e-05 7.236459666106e+00
8.410000000000e+02 5.270785445641e-02 2.473493997227e-05 7.288441822038e+00
8.412500000000e+02 5.350613358626e-02 2.045488875263e-05 7.340053237874e+00
8.415000000000e+02 5.435447619024e-02 1.618245691865e-05 7.391253725029e+00
8.417500000000e+02 5.525373136442e-02 1.195659490227e-05 7.442002343479e+00
8.420000000000e+02 5.620223461147e-02 7.811693802234e-06 7.492257446528e+00
8.422500000000e+02 5.719552889525e-02 3.777429875923e-06 7.541976722036e+00
8.425000000000e+02 5.822625078976e-02 -1.211610970164e-07 7.591117252400e+00
8.427500000000e+02 5.928419087169e-02 -3.863301673235e-06 7.639635553520e+00
8.430000000000e+02 6.035654987273e-02 -7.431807378083e-06 7.687487642172e+00
8.432500000000e+02 6.142837069071e-02 -1.081228337754e-05 7.734629070577e+00
8.435000000000e+02 6.248314252959e-02 -1.399217171488e-05 7.781014994553e+00
8.437500000000e+02 6.350352661505e-02 -1.695969609777e-05 7.826600202027e+00
8.440000000000e+02 6.447216967385e-02 -1.970288160580e-05 7.871339163153e+00
8.442500000000e+02 6.537254482317e-02 -2.220871545980e-05 7.915186081550e+00
8.445000000000e+02 6.618975473498e-02 -2.446248631313e-05 7.958094912574e+00
8.447500000000e+02 6.691125826332e-02 -2.644739939037e-05 8.000019433410e+00
8.450000000000e+02 6.752745388116e-02 -2.814452621308e-05 8.040913265802e+00
8.452500000000e+02 6.803210666109e-02 -2.953312211934e-05 8.080729965856e+00
8.455000000000e+02 6.842257722843e-02 -3.059125351335e-05 8.119423070506e+00
8.457500000000e+02 6.869986792576e-02 -3.129675331412e-05 8.156946220341e+00
8.460000000000e+02 6.886847549598e-02 -3.162840821530e-05 8.193253262363e+00
8.462500000000e+02 6.893608006737e-02 -3.156730456461e-05 8.228298401016e+00
8.465000000000e+02 6.891308755617e-02 -3.109824015704e-05 8.262036346032e+00
8.467500000000e+02 6.881206666765e-02 -3.021112439616e-05 8.294422528223e+00
8.470000000000e+02 6.864709798427e-02 -2.890224811378e-05 8.325413288390e+00
8.472500000000e+02 6.843307651407e-02 -2.717534749974e-05 8.354966101621e+00
8.475000000000e+02 6.818499397104e-02 -2.504237143891e-05 8.383039811267e+00
8.477500000000e+02 6.791722618792e-02 -2.252398012431e-05 8.409594836752e+00
8.480000000000e+02 6.764286377581e-02 -1.964968117418e-05 8.434593434662e+00
8.482500000000e+02 6.737310318423e-02 -1.645760342436e-05 8.457999898115e+00
8.485000000000e+02 6.711673939996e-02 -1.299395484833e-05 8.479780779978e+00
8.487500000000e+02 6.687978564568e-02 -9.312113384369e-06 8.499905070846e+00
8.490000000000e+02 6.666525909970e-02 -5.471408836805e-06 8.518344426218e+00
8.492500000000e+02 6.647314928827e-02 -1.535674533287e-06 8.535073330045e+00
8.495000000000e+02 6.630059167492e-02 2.428468214410e-06 8.550069248793e+00
8.497500000000e+02 6.614225288151e-02 6.353403973508e-06 8.563312834132e+00
8.500000000000e+02 6.599090514283e-02 1.017235918513e-05 8.574788026821e+00
8.502500000000e+02 6.583816668635e-02 1.382131561053e-05 8.584482237377e+00
8.505000000000e+02 6.567534556665e-02 1.724081486240e-05 8.592386418768e+00
8.507500000000e+02 6.549432530333e-02 2.037759097384e-05 8.598495201338e+00
8.510000000000e+02 6.528840535893e-02 2.318592815720e-05 8.602806914395e+00
8.512500000000e+02 6.505301953281e-02 2.562871784359e-05 8.605323650200e+00
8.515000000000e+02 6.478625298336e-02 2.767808542550e-05 8.606051239412e+00
8.517500000000e+02 6.448910206746e-02 2.931563720859e-05 8.604999192599e+00
8.520000000000e+02 6.416544427035e-02 3.053232680197e-05 8.602180648984e+00
8.522500000000e+02 6.382171453094e-02 3.132785126311e-05 8.597612231055e+00
8.525000000000e+02 6.346631983941e-02 3.170973430536e-05 8.591313942498e+00
8.527500000000e+02 6.310885009532e-02 3.169211501586e-05 8.583308989555e+00
8.530000000000e+02 6.275916951278e-02 3.129445264677e-05 8.573623657878e+00
8.532500000000e+02 6.242648385948e-02 3.054020938520e-05 8.562287136394e+00
8.535000000000e+02 6.211848304960e-02 2.945570628787e-05 8.549331404597e+00
8.537500000000e+02 6.184064468568e-02 2.806912357348e-05 8.534791082244e+00
8.540000000000e+02 6.159576597987e-02 2.640979914970e-05 8.518703338322e+00
8.542500000000e+02 6.138375900072e-02 2.450782397745e-05 8.501107764138e+00
8.545000000000e+02 6.120171768143e-02 2.239396214407e-05 8.482046286079e+00
8.547500000000e+02 6.104423123104e-02 2.009981889348e-05 8.461563045297e+00
8.550000000000e+02 6.090389744390e-02 1.765819492636e-05 8.439704264590e+00
8.552500000000e+02 6.077197515542e-02 1.510353175588e-05 8.416518106953e+00
8.555000000000e+02 6.063910402792e-02 1.247233382576e-05 8.392054486543e+00
8.557500000000e+02 6.049602735504e-02 9.803476304637e-06 8.366364859358e+00
8.560000000000e+02 6.033425767561e-02 7.138313335125e-06 8.339501977607e+00
8.562500000000e+02 6.014664414203e-02 4.520524405277e-06 8.311519631147e+00
8.565000000000e+02 5.992780576767e-02 1.995675163541e-06 8.282472360865e+00
8.567500000000e+02 5.967441625967e-02 -3.895034123569e-07 8.252415169652e+00
8.570000000000e+02 5.938533109083e-02 -2.588137311549e-06 8.221403231865e+00
8.572500000000e+02 5.906155709514e-02 -4.554406659668e-06 8.189491609238e+00
8.575000000000e+02 5.870606688793e-02 -6.244893697549e-06 8.156734976150e+00
8.577500000000e+02 5.832347369503e-02 -7.620025872013e-06 8.123187359205e+00
8.580000000000e+02 5.791957180859e-02 -8.645488716541e-06 8.088901885857e+00
8.582500000000e+02 5.750077848148e-02 -9.293510265018e-06 8.053930543694e+00
8.585000000000e+02 5.707349934467e-02 -9.543988007954e-06 8.018323947534e+00
8.587500000000e+02 5.664347830810e-02 -9.385366567249e-06 7.982131110587e+00
8.590000000000e+02 5.621517921711e-02 -8.815130307260e-06 7.945399226305e+00
8.592500000000e+02 5.579128156525e-02 -7.839930912940e-06 7.908173455930e+00
8.595000000000e+02 5.537234851618e-02 -6.475269448830e-06 7.870496738739e+00
8.597500000000e+02 5.495674368717e-02 -4.744772962084e-06 7.832409619659e+00
8.600000000000e+02 5.454082705788e-02 -2.679049821930e-06 7.793950117475e+00
8.602500000000e+02 5.411945173691e-02 -3.142316191973e-07 7.755153623374e+00
8.605000000000e+02 5.368671929351e-02 2.309735581824e-06 7.716052851568e+00
8.607500000000e+02 5.323693263219e-02 5.150873798127e-06 7.676677821901e+00
8.610000000000e+02 5.276563093079e-02 8.166873664534e-06 7.637055884424e+00
8.612500000000e+02 5.227057985824e-02 1.131671794027e-05 7.597211769619e+00
8.615000000000e+02 5.175258050331e-02 1.456183801479e-05 7.557167643076e+00
8.617500000000e+02 5.121596626996e-02 1.786671474621e-05 7.516943163914e+00
8.620000000000e+02 5.066869663561e-02 2.119907092926e-05 7.476555521960e+00
8.622500000000e+02 5.012199989412e-02 2.452953389404e-05 7.436019447222e+00
8.625000000000e+02 4.958957744011e-02 2.783084938340e-05 7.395347191963e+00
8.627500000000e+02 4.908644637771e-02 3.107679971487e-05 7.354548476133e+00
8.630000000000e+02 4.862754950703e-02 3.424105232452e-05 7.313630423547e+00
8.632500000000e+02 4.822630547424e-02 3.729598967026e-05 7.272597493395e+00
8.635000000000e+02 4.789328678351e-02 4.021190385514e-05 7.231451432259e+00
8.637500000000e+02 4.763520331558e-02 4.295680550961e-05 7.190191273172e+00
8.640000000000e+02 4.745433130998e-02 4.549669937262e-05 7.148813390912e+00
8.642500000000e+02 4.734846758819e-02 4.779648038528e-05 7.107311643551e+00
8.645000000000e+02 4.731141456686e-02 4.982139564069e-05 7.065677595086e+00
8.647500000000e+02 4.733392525087e-02 5.153890588291e-05 7.023900824249e+00
8.650000000000e+02 4.740496942784e-02 5.292074802835e-05 6.981969297288e+00
8.652500000000e+02 4.751313772650e-02 5.394489933866e-05 6.939869797540e+00
8.655000000000e+02 4.764797720105e-02 5.459724800858e-05 6.897588367944e+00
8.657500000000e+02 4.780106828270e-02 5.487271922597e-05 6.855110749090e+00
8.660000000000e+02 4.796669064269e-02 5.477571259743e-05 6.812422777346e+00
8.662500000000e+02 4.814198973857e-02 5.431983116766e-05 6.769510717019e+00
8.665000000000e+02 4.832663403376e-02 5.352689831795e-05 6.726361517299e+00
8.667500000000e+02 4.852202814306e-02 5.242543545164e-05 6.682962979489e+00
8.670000000000e+02 4.873021553109e-02 5.104876983428e-05 6.639303845393e+00
8.672500000000e+02 4.895265090385e-02 4.943302849045e-05 6.595373815340e+00
8.675000000000e+02 4.918903824492e-02 4.761525148514e-05 6.551163520148e+00
8.677500000000e+02 4.943642362815e-02 4.563192822044e-05 6.506664470586e+00
8.680000000000e+02 4.968868498423e-02 4.351793476740e-05 6.461869009995e+00
8.682500000000e+02 4.993650895202e-02 4.130612868952e-05 6.416770294197e+00
8.685000000000e+02 5.016786090751e-02 3.902745543274e-05 6.371362311714e+00
8.687500000000e+02 5.036889422438e-02 3.671151742268e-05 6.325639955914e+00
8.690000000000e+02 5.052516791804e-02 3.438741961370e-05 6.279599141298e+00
8.692500000000e+02 5.062301544363e-02 3.208468134963e-05 6.233236959011e+00
8.695000000000e+02 5.065087371832e-02 2.983401285406e-05 6.186551845949e+00
8.697500000000e+02 5.060040864903e-02 2.766771415680e-05 6.139543752446e+00
8.700000000000e+02 5.046729114331e-02 2.561964556264e-05 6.092214278765e+00
8.702500000000e+02 5.025154123451e-02 2.372469910467e-05 6.044566764427e+00
8.705000000000e+02 4.995741018115e-02 2.201774397145e-05 5.996606311897e+00
8.707500000000e+02 4.959284117324e-02 2.053222424148e-05 5.948339742462e+00
8.710000000000e+02 4.916858923969e-02 1.929847681767e-05 5.899775478398e+00
8.712500000000e+02 4.869713051583e-02 1.834200042289e-05 5.850923365005e+00
8.715000000000e+02 4.819150224999e-02 1.768197934940e-05 5.801794445677e+00
8.717500000000e+02 4.766421511991e-02 1.733003423551e-05 5.752400709504e+00
8.720000000000e+02 4.712635805105e-02 1.728950855609e-05 5.702754832240e+00
8.722500000000e+02 4.658697829284e-02 1.755527604472e-05 5.652869927035e+00
8.725000000000e+02 4.605278216275e-02 1.811407084651e-05 5.602759327417e+00
8.727500000000e+02 4.552814624978e-02 1.894543720007e-05 5.552436403826e+00
8.730000000000e+02 4.501539759498e-02 2.002299470705e-05 5.501914421340e+00
8.732500000000e+02 4.451528885161e-02 2.131591125304e-05 5.451206441608e+00
8.735000000000e+02 4.402757156082e-02 2.279051132248e-05 5.400325252715e+00
8.737500000000e+02 4.355157390425e-02 2.441178944959e-05 5.349283321198e+00
8.740000000000e+02 4.308669693679e-02 2.614471786638e-05 5.298092756050e+00
8.742500000000e+02 4.263276381604e-02 2.795526724758e-05 5.246765271664e+00
8.745000000000e+02 4.219018475678e-02 2.981109549718e-05 5.195312133931e+00
8.747500000000e+02 4.175993373789e-02 3.168191435535e-05 5.143744098346e+00
8.750000000000e+02 4.134335682526e-02 3.353957850671e-05 5.092071320288e+00
8.752500000000e+02 4.094185957335e-02 3.535798502985e-05 5.040303259484e+00
8.755000000000e+02 4.055653081162e-02 3.711287168534e-05 4.988448565245e+00
8.757500000000e+02 4.018776887153e-02 3.878160691850e-05 4.936514970596e+00
8.760000000000e+02 3.983496822760e-02 4.034306332254e-05 4.884509189252e+00
8.762500000000e+02 3.949631439070e-02 4.177764556046e-05 4.832436835887e+00
8.765000000000e+02 3.916871520775e-02 4.306747059415e-05 4.780302370728e+00
8.767500000000e+02 3.884787767637e-02 4.419671350098e-05 4.728109085420e+00
8.770000000000e+02 3.852851735291e-02 4.515207517847e-05 4.675859120163e+00
8.772500000000e+02 3.820467270977e-02 4.592331951786e-05 4.623553522237e+00
8.775000000000e+02 3.787008427422e-02 4.650380239801e-05 4.571192339936e+00
8.777500000000e+02 3.751859308896e-02 4.689092099350e-05 4.518774743512e+00
8.780000000000e+02 3.714451578321e-02 4.708641125120e-05 4.466299175773e+00
8.782500000000e+02 3.674295769323e-02 4.709644002951e-05 4.413763512270e+00
8.785000000000e+02 3.631003872785e-02 4.693146692886e-05 4.361165232920e+00
8.787500000000e+02 3.584301857422e-02 4.660586605454e-05 4.308501595448e+00
8.790000000000e+02 3.534032115695e-02 4.613732754727e-05 4.255769803478e+00
8.792500000000e+02 3.480147194453e-02 4.554608115279e-05 4.202967172526e+00
8.795000000000e+02 3.422696753949e-02 4.485399617138e-05 4.150091283393e+00
8.797500000000e+02 3.361810533958e-02 4.408362083089e-05 4.097140129997e+00
8.800000000000e+02 3.297680002256e-02 4.325724216980e-05 4.044112258506e+00
8.802500000000e+02 3.230541293572e-02 4.239600285907e-05 3.991006904187e+00
8.805000000000e+02 3.160661218929e-02 4.151914096970e-05 3.937824121748e+00
8.807500000000e+02 3.088327744647e-02 4.064338821930e-05 3.884564918261e+00
8.810000000000e+02 3.013845186554e-02 3.978254290052e-05 3.831231384826e+00
8.812500000000e+02 2.937533843323e-02 3.894722108902e-05 3.777826830424e+00
8.815000000000e+02 2.859733114569e-02 3.814476787126e-05 3.724355918791e+00
8.817500000000e+02 2.780806642408e-02 3.737931727241e-05 3.670824804485e+00
8.820000000000e+02 2.701148041053e-02 3.665196623279e-05 3.617241270247e+00
8.822500000000e+02 2.621185608825e-02 3.596102793380e-05 3.563614859918e+00
8.825000000000e+02 2.541384883872e-02 3.530233569785e-05 3.509957007586e+00
8.827500000000e+02 2.462248117255e-02 3.466957127390e-05 3.456281157288e+00
8.830000000000e+02 2.384310336194e-02 3.405459638203e-05 3.402602873062e+00
8.832500000000e+02 2.308132028704e-02 3.344777515904e-05 3.348939934585e+00
8.835000000000e+02 2.234288935102e-02 3.283828223541e-05 3.295312418157e+00
8.837500000000e+02 2.163359720090e-02 3.221439688678e-05 3.241742759663e+00
8.840000000000e+02 2.095912430737e-02 3.156379040936e-05 3.188255799665e+00
8.842500000000e+02 2.032490764194e-02 3.087381260689e-05 3.134878808882e+00
8.845000000000e+02 1.973600952348e-02 3.013178970329e-05 3.081641494598e+00
8.847500000000e+02 1.919700069632e-02 2.932533587449e-05 3.028575987598e+00
8.850000000000e+02 1.871186113485e-02 2.844268769589e-05 2.975716810368e+00
8.852500000000e+02 1.828390177940e-02 2.747305588741e-05 2.923100826991e+00
8.855000000000e+02 1.791570610317e-02 2.640699360648e-05 2.870767175441e+00
8.857500000000e+02 1.760908990632e-02 2.523676738972e-05 2.818757183170e+00
8.860000000000e+02 1.736507455834e-02 2.395672277802e-05 2.767114265811e+00
8.862500000000e+02 1.718387088610e-02 2.256362341696e-05 2.715883810381e+00
8.865000000000e+02 1.706486850601e-02 2.105695079133e-05 2.665113042557e+00
8.867500000000e+02 1.700662766823e-02 1.943914637076e-05 2.614850878559e+00
8.870000000000e+02 1.700687133454e-02 1.771578042115e-05 2.565147761601e+00
8.872500000000e+02 1.706247670627e-02 1.589563796031e-05 2.516055482956e+00
8.875000000000e+02 1.716946740603e-02 1.399071051686e-05 2.467626988777e+00
8.877500000000e+02 1.732300727448e-02 1.201609475396e-05 2.419916171121e+00
8.880000000000e+02 1.751740034453e-02 9.989791322496e-06 2.372977646232e+00
8.882500000000e+02 1.774610004170e-02 7.932416138112e-06 2.326866520291e+00
8.885000000000e+02 1.800173119806e-02 5.866829320855e-06 2.281638142244e+00
8.887500000000e+02 1.827612972902e-02 3.817691762248e-06 2.237347849359e+00
8.890000000000e+02 1.856040177408e-02 1.810967356325e-06 2.194050702895e+00
8.892500000000e+02 1.884500547345e-02 -1.266145197298e-07 2.151801221226e+00
8.895000000000e+02 1.911985539263e-02 -1.968120850737e-06 2.110653108169e+00
8.897500000000e+02 1.937444988351e-02 -3.686985075996e-06 2.070658984269e+00
8.900000000000e+02 1.959801916178e-02 -5.257569673761e-06 2.031870119093e+00
8.902500000000e+02 1.977969154379e-02 -6.655706671271e-06 1.994336172299e+00
8.905000000000e+02 1.990867386525e-02 -7.859204615462e-06 1.958104941583e+00
8.907500000000e+02 1.997444133215e-02 -8.848309075826e-06 1.923222124959e+00
8.910000000000e+02 1.996693211807e-02 -9.606111764482e-06 1.889731095269e+00
8.912500000000e+02 1.987674103234e-02 -1.011889678151e-05 1.857672692922e+00
8.915000000000e+02 1.969530714054e-02 -1.037642158053e-05 1.827085037296e+00
8.917500000000e+02 1.941509090159e-02 -1.037212933050e-05 1.798003356859e+00
8.920000000000e+02 1.902973553871e-02 -1.010328824858e-05 1.770459842349e+00
8.922500000000e+02 1.853420943758e-02 -9.571058329383e-06 1.744483521047e+00
8.925000000000e+02 1.792492566707e-02 -8.780493705812e-06 1.720100155374e+00
8.927500000000e+02 1.719983713132e-02 -7.740455130884e-06 1.697332161557e+00
8.930000000000e+02 1.635850428262e-02 -6.463411415941e-06 1.676198553386e+00
8.932500000000e+02 1.540213475635e-02 -4.965317876110e-06 1.656714907048e+00
8.935000000000e+02 1.433359424346e-02 -3.265286445453e-06 1.638893346549e+00
8.937500000000e+02 1.315738786606e-02 -1.385231654244e-06 1.622742552030e+00
8.940000000000e+02 1.187961364867e-02 6.505173773264e-07 1.608267782358e+00
8.942500000000e+02 1.050788703803e-02 2.815665296474e-06 1.595470919839e+00
8.945000000000e+02 9.051238852606e-03 5.082438198023e-06 1.584350528096e+00
8.947500000000e+02 7.519987113145e-03 7.422107620170e-06 1.574901929772e+00
8.950000000000e+02 5.925585617674e-03 9.805533631807e-06 1.567117288807e+00
8.952500000000e+02 4.280450221076e-03 1.220372683947e-05 1.560985711876e+00
8.955000000000e+02 2.597766367363e-03 1.458841201549e-05 1.556493363572e+00
8.957500000000e+02 8.912798813749e-04 1.693258385951e-05 1.553623576367e+00
8.960000000000e+02 -8.249241368657e-04 1.921104205130e-05 1.552356991383e+00
8.962500000000e+02 -2.536653892700e-03 2.140090082214e-05 1.552671681238e+00
8.965000000000e+02 -4.229845264694e-03 2.348204621541e-05 1.554543307086e+00
8.967500000000e+02 -5.890802715448e-03 2.543755574702e-05 1.557945253082e+00
8.970000000000e+02 -7.506430113141e-03 2.725403489867e-05 1.562848795740e+00
8.972500000000e+02 -9.064463416468e-03 2.892190876236e-05 1.569223249038e+00
8.975000000000e+02 -1.055368183687e-02 3.043560785768e-05 1.577036141145e+00
8.977500000000e+02 -1.196411023761e-02 3.179369162065e-05 1.586253377131e+00
8.980000000000e+02 -1.328720362606e-02 3.299889191818e-05 1.596839408131e+00
8.982500000000e+02 -1.451599861304e-02 3.405804463660e-05 1.608757415635e+00
8.985000000000e+02 -1.564524765862e-02 3.498196510995e-05 1.621969486440e+00
8.987500000000e+02 -1.667152481379e-02 3.578524401551e-05 1.636436793957e+00
8.990000000000e+02 -1.759328937139e-02 3.648594389613e-05 1.652119788882e+00
8.992500000000e+02 -1.841092727551e-02 3.710525622791e-05 1.668978384465e+00
8.995000000000e+02 -1.912675849211e-02 3.766709534181e-05 1.686972146900e+00
8.997500000000e+02 -1.974499956269e-02 3.819761844007e-05 1.706060489123e+00
9.000000000000e+02 -2.027170798074e-02 3.872474284544e-05 1.726202862578e+00
9.002500000000e+02 -2.071468328060e-02 3.927760636471e-05 1.747358951461e+00
9.005000000000e+02 -2.108333862192e-02 3.988601552635e-05 1.769488863895e+00
9.007500000000e+02 -2.138855117588e-02 4.057989943548e-05 1.792553324153e+00
9.010000000000e+02 -2.164247844464e-02 4.138875161458e-05 1.816513860131e+00
9.012500000000e+02 -2.185835306452e-02 4.234108369205e-05 1.841332984770e+00
9.015000000000e+02 -2.205026243503e-02 4.346391025958e-05 1.866974377110e+00
9.017500000000e+02 -2.223290633694e-02 4.478225137913e-05 1.893403050860e+00
9.020000000000e+02 -2.242134511378e-02 4.631867118365e-05 1.920585517546e+00
9.022500000000e+02 -2.263073820809e-02 4.809285802790e-05 1.948489934634e+00
9.025000000000e+02 -2.287607958072e-02 5.012124089751e-05 1.977086249272e+00
9.027500000000e+02 -2.317193128681e-02 5.241665871045e-05 2.006346320890e+00
9.030000000000e+02 -2.353216280936e-02 5.498808595464e-05 2.036244027412e+00
9.032500000000e+02 -2.396969640392e-02 5.784039587162e-05 2.066755361646e+00
9.035000000000e+02 -2.449626781594e-02 6.097420574835e-05 2.097858496262e+00
9.037500000000e+02 -2.512219970903e-02 6.438575574425e-05 2.129533839046e+00
9.040000000000e+02 -2.585619986482e-02 6.806687499217e-05 2.161764054976e+00
9.042500000000e+02 -2.670518085909e-02 7.200499469528e-05 2.194534071125e+00
9.045000000000e+02 -2.767410759734e-02 7.618322716760e-05 2.227831055548e+00
9.047500000000e+02 -2.876587875489e-02 8.058052363130e-05 2.261644366563e+00
9.050000000000e+02 -2.998123858175e-02 8.517188259111e-05 2.295965480958e+00
9.052500000000e+02 -3.131872592192e-02 8.992863197374e-05 2.330787893985e+00
9.055000000000e+02 -3.277465859868e-02 9.481876640957e-05 2.366106996206e+00
9.057500000000e+02 -3.434315747746e-02 9.980735418055e-05 2.401919923680e+00
9.060000000000e+02 -3.601620483516e-02 1.048569851574e-04 2.438225389903e+00
9.062500000000e+02 -3.778374261092e-02 1.099282780333e-04 2.475023493863e+00
9.065000000000e+02 -3.963380373577e-02 1.149804173805e-04 2.512315513933e+00
9.067500000000e+02 -4.155267906931e-02 1.199717297138e-04 2.550103684896e+00
9.070000000000e+02 -4.352511540092e-02 1.248602749478e-04 2.588390963857e+00
9.072500000000e+02 -4.553454124661e-02 1.296044483315e-04 2.627180789643e+00
9.075000000000e+02 -4.756331819891e-02 1.341636175471e-04 2.666476836429e+00
9.077500000000e+02 -4.959301197457e-02 1.384986968728e-04 2.706282767290e+00
9.080000000000e+02 -5.160468037955e-02 1.425727325387e-04 2.746601992159e+00
9.082500000000e+02 -5.357917203366e-02 1.463514572892e-04 2.787437432166e+00
9.085000000000e+02 -5.549743249370e-02 1.498038128806e-04 2.828791295778e+00
9.087500000000e+02 -5.734080867285e-02 1.529023991571e-04 2.870664870072e+00
9.090000000000e+02 -5.909135546823e-02 1.556238729314e-04 2.913058330090e+00
9.092500000000e+02 -6.073212881169e-02 1.579493149585e-04 2.955970570104e+00
9.095000000000e+02 -6.224746794554e-02 1.598645000642e-04 2.999399059273e+00
9.097500000000e+02 -6.362326095112e-02 1.613601009427e-04 3.043339723741e+00
9.100000000000e+02 -6.484718037854e-02 1.624317962818e-04 3.087786858981e+00
9.102500000000e+02 -6.590890677286e-02 1.630803493472e-04 3.132733069266e+00
9.105000000000e+02 -6.680030723372e-02 1.633115680712e-04 3.178169240914e+00
9.107500000000e+02 -6.751558848333e-02 1.631362150689e-04 3.224084545414e+00
9.110000000000e+02 -6.805140190417e-02 1.625698157740e-04 3.270466475517e+00
9.112500000000e+02 -6.840692912577e-02 1.616324546811e-04 3.317300908831e+00
9.115000000000e+02 -6.858389797428e-02 1.603484309066e-04 3.364572204613e+00
9.117500000000e+02 -6.858658451683e-02 1.587459343781e-04 3.412263324130e+00
9.120000000000e+02 -6.842174364581e-02 1.568565951722e-04 3.460355979014e+00
9.122500000000e+02 -6.809851432353e-02 1.547150372039e-04 3.508830799568e+00
9.125000000000e+02 -6.762828036591e-02 1.523583872708e-04 3.557667522707e+00
9.127500000000e+02 -6.702447567156e-02 1.498257177152e-04 3.606845195194e+00
9.130000000000e+02 -6.630237380953e-02 1.471575186214e-04 3.656342388332e+00
9.132500000000e+02 -6.547882291909e-02 1.443951049400e-04 3.706137419644e+00
9.135000000000e+02 -6.457197165667e-02 1.415800590622e-04 3.756208579373e+00
9.137500000000e+02 -6.360095601015e-02 1.387536388508e-04 3.806534354648e+00
9.140000000000e+02 -6.258558387176e-02 1.359562215374e-04 3.857093651546e+00
9.142500000000e+02 -6.154599741302e-02 1.332267461710e-04 3.907866006073e+00
9.145000000000e+02 -6.050234026304e-02 1.306021931912e-04 3.958831786285e+00
9.147500000000e+02 -5.947441890965e-02 1.281170914049e-04 4.009972375810e+00
9.150000000000e+02 -5.848137616465e-02 1.258030679143e-04 4.061270342551e+00
9.152500000000e+02 -5.754137431984e-02 1.236884467256e-04 4.112709584199e+00
9.155000000000e+02 -5.667129809143e-02 1.217979028603e-04 4.164275452139e+00
9.157500000000e+02 -5.588648127512e-02 1.201521759853e-04 4.215954850822e+00
9.160000000000e+02 -5.520046269684e-02 1.187678495896e-04 4.267736311706e+00
9.162500000000e+02 -5.462477626873e-02 1.176571984264e-04 4.319610040946e+00
9.165000000000e+02 -5.416877943277e-02 1.168281062842e-04 4.371567940496e+00
9.167500000000e+02 -5.383952347113e-02 1.162840561192e-04 4.423603602649e+00
9.170000000000e+02 -5.364166830574e-02 1.160241919360e-04 4.475712278405e+00
9.172500000000e+02 -5.357744445432e-02 1.160434499469e-04 4.527890820283e+00
9.175000000000e+02 -5.364665917890e-02 1.163327389433e-04 4.580137601628e+00
9.177500000000e+02 -5.384675743078e-02 1.168792115716e-04 4.632452411672e+00
9.180000000000e+02 -5.417292318925e-02 1.176665431649e-04 4.684836331321e+00
9.182500000000e+02 -5.461823384689e-02 1.186753831137e-04 4.737291589139e+00
9.185000000000e+02 -5.517385055933e-02 1.198836705855e-04 4.789821402033e+00
9.187500000000e+02 -5.582925465192e-02 1.212670754543e-04 4.842429801495e+00
9.190000000000e+02 -5.657251663917e-02 1.227994789844e-04 4.895121449504e+00
9.192500000000e+02 -5.739058656693e-02 1.244534473837e-04 4.947901446825e+00
9.195000000000e+02 -5.826961007481e-02 1.262007547659e-04 5.000775136552e+00
9.197500000000e+02 -5.919524782417e-02 1.280129073969e-04 5.053747906121e+00
9.200000000000e+02 -6.015300044754e-02 1.298616126968e-04 5.106824990855e+00
9.202500000000e+02 -6.112852394463e-02 1.317193334963e-04 5.160011281969e+00
9.205000000000e+02 -6.210792955695e-02 1.335598146116e-04 5.213311142011e+00
9.207500000000e+02 -6.307806073083e-02 1.353585650813e-04 5.266728230410e+00
9.210000000000e+02 -6.402673743356e-02 1.370933151265e-04 5.320265341461e+00
9.212500000000e+02 -6.494296657003e-02 1.387444410066e-04 5.373924257575e+00
9.215000000000e+02 -6.581710804716e-02 1.402953367972e-04 5.427705618905e+00
9.217500000000e+02 -6.664099717050e-02 1.417327268747e-04 5.481608811182e+00
9.220000000000e+02 -6.740802059060e-02 1.430469062687e-04 5.535631872567e+00
9.222500000000e+02 -6.811314642485e-02 1.442319011757e-04 5.589771420182e+00
9.225000000000e+02 -6.875291117491e-02 1.452855415776e-04 5.644022596287e+00
9.227500000000e+02 -6.932536776238e-02 1.462094375460e-04 5.698379033544e+00
9.230000000000e+02 -6.982999993657e-02 1.470088580807e-04 5.752832838193e+00
9.232500000000e+02 -7.026760994362e-02 1.476925107869e-04 5.807374589577e+00
9.235000000000e+02 -7.064018548366e-02 1.482722227046e-04 5.861993353539e+00
9.237500000000e+02 -7.095075902926e-02 1.487625420078e-04 5.916676710769e+00
9.240000000000e+02 -7.120325174665e-02 1.491802380787e-04 5.971410789379e+00
9.242500000000e+02 -7.140232715161e-02 1.495437572419e-04 6.026180309937e+00
9.245000000000e+02 -7.155324480920e-02 1.498726159015e-04 6.080968632809e+00
9.247500000000e+02 -7.166172430990e-02 1.501867728146e-04 6.135757808858e+00
9.250000000000e+02 -7.173382211834e-02 1.505059634411e-04 6.190528631229e+00
9.252500000000e+02 -7.177582358710e-02 1.508490555274e-04 6.245260687107e+00
9.255000000000e+02 -7.179415041800e-02 1.512334436842e-04 6.299932408412e+00
9.257500000000e+02 -7.179528295069e-02 1.516744726683e-04 6.354521121345e+00
9.260000000000e+02 -7.178569570993e-02 1.521849245417e-04 6.409003094816e+00
9.262500000000e+02 -7.177180519160e-02 1.527745721397e-04 6.463353589651e+00
9.265000000000e+02 -7.175992642175e-02 1.534498635995e-04 6.517546900784e+00
9.267500000000e+02 -7.175624380018e-02 1.542136803365e-04 6.571556416109e+00
9.270000000000e+02 -7.176678526473e-02 1.550651629880e-04 6.625354655900e+00
9.272500000000e+02 -7.179740883086e-02 1.559996939803e-04 6.678913338766e+00
9.275000000000e+02 -7.185378967144e-02 1.570089848427e-04 6.732203429395e+00
9.277500000000e+02 -7.194140947593e-02 1.580812803235e-04 6.785195206200e+00
9.280000000000e+02 -7.206553840310e-02 1.592016813239e-04 6.837858334867e+00
9.282500000000e+02 -7.223120261476e-02 1.603525890328e-04 6.890161933102e+00
9.285000000000e+02 -7.244312895297e-02 1.615142627281e-04 6.942074664609e+00
9.287500000000e+02 -7.270565815991e-02 1.626654824724e-04 6.993564816538e+00
9.290000000000e+02 -7.302261932477e-02 1.637843265117e-04 7.044600407903e+00
9.292500000000e+02 -7.339716361712e-02 1.648490032858e-04 7.095149281789e+00
9.295000000000e+02 -7.383155729389e-02 1.658387095065e-04 7.145179226337e+00
9.297500000000e+02 -7.432694340282e-02 1.667345092445e-04 7.194658087050e+00
9.300000000000e+02 -7.488308609329e-02 1.675201552979e-04 7.243553883496e+00
9.302500000000e+02 -7.549811825979e-02 1.681827895904e-04 7.291834941057e+00
9.305000000000e+02 -7.616831924922e-02 1.687135163414e-04 7.339470007419e+00
9.307500000000e+02 -7.688795028453e-02 1.691077740656e-04 7.386428370405e+00
9.310000000000e+02 -7.764917597958e-02 1.693654550417e-04 7.432679973639e+00
9.312500000000e+02 -7.844209457698e-02 1.694907714460e-04 7.478195504593e+00
9.315000000000e+02 -7.925489367719e-02 1.694918669941e-04 7.522946481571e+00
9.317500000000e+02 -8.007413608238e-02 1.693801914368e-04 7.566905313379e+00
9.320000000000e+02 -8.088516879232e-02 1.691697055884e-04 7.610045337010e+00
9.322500000000e+02 -8.167263789626e-02 1.688759517474e-04 7.652340842718e+00
9.325000000000e+02 -8.242107522662e-02 1.685150673588e-04 7.693767057631e+00
9.327500000000e+02 -8.311552485722e-02 1.681028384490e-04 7.734300129810e+00
9.330000000000e+02 -8.374216414194e-02 1.676538524223e-04 7.773917087712e+00
9.332500000000e+02 -8.428888137328e-02 1.671808086030e-04 7.812595795003e+00
9.335000000000e+02 -8.474577085985e-02 1.666940681511e-04 7.850314889471e+00
9.337500000000e+02 -8.510552954120e-02 1.662014478075e-04 7.887053751721e+00
9.340000000000e+02 -8.536372240958e-02 1.657082124468e-04 7.922792443361e+00
9.342500000000e+02 -8.551893289684e-02 1.652172864900e-04 7.957511694067e+00
9.345000000000e+02 -8.557278061145e-02 1.647296546762e-04 7.991192862988e+00
9.347500000000e+02 -8.552983834719e-02 1.642448867865e-04 8.023817948572e+00
9.350000000000e+02 -8.539743714501e-02 1.637617323355e-04 8.055369576265e+00
9.352500000000e+02 -8.518538934701e-02 1.632789041031e-04 8.085831028706e+00
9.355000000000e+02 -8.490561330788e-02 1.627956486059e-04 8.115186254244e+00
9.357500000000e+02 -8.457167965074e-02 1.623123882853e-04 8.143419910265e+00
9.360000000000e+02 -8.419825964840e-02 1.618313386532e-04 8.170517384955e+00
9.362500000000e+02 -8.380049432334e-02 1.613570463359e-04 8.196464845808e+00
9.365000000000e+02 -8.339328042431e-02 1.608968197589e-04 8.221249274647e+00
9.367500000000e+02 -8.299050392382e-02 1.604610171335e-04 8.244858513765e+00
9.370000000000e+02 -8.260425711614e-02 1.600631398017e-04 8.267281315448e+00
9.372500000000e+02 -8.224409304997e-02 1.597196800925e-04 8.288507390688e+00
9.375000000000e+02 -8.191639076211e-02 1.594496985304e-04 8.308527471672e+00
9.377500000000e+02 -8.162389772776e-02 1.592739242431e-04 8.327333365766e+00
9.380000000000e+02 -8.136552326361e-02 1.592136088805e-04 8.344918013552e+00
9.382500000000e+02 -8.113643218925e-02 1.592891044804e-04 8.361275540607e+00
9.385000000000e+02 -8.092846272259e-02 1.595180849999e-04 8.376401299297e+00
9.387500000000e+02 -8.073085653934e-02 1.599136421393e-04 8.390291896277e+00
9.390000000000e+02 -8.053125011959e-02 1.604824055792e-04 8.402945202163e+00
9.392500000000e+02 -8.031684042746e-02 1.612228854340e-04 8.414360341860e+00
9.395000000000e+02 -8.007561058418e-02 1.621241451683e-04 8.424537666506e+00
9.397500000000e+02 -7.979748720158e-02 1.631650528621e-04 8.433478710421e+00
9.400000000000e+02 -7.947530401723e-02 1.643143341368e-04 8.441186138675e+00
9.402500000000e+02 -7.910546401647e-02 1.655313409452e-04 8.447663694399e+00
9.405000000000e+02 -7.868823243868e-02 1.667675678983e-04 8.452916150854e+00
9.407500000000e+02 -7.822762778429e-02 1.679688615849e-04 8.456949280141e+00
9.410000000000e+02 -7.773093617290e-02 1.690781445949e-04 8.459769841160e+00
9.412500000000e+02 -7.720791153109e-02 1.700384583830e-04 8.461385594778e+00
9.415000000000e+02 -7.666976795813e-02 1.707960791336e-04 8.461805334389e+00
9.417500000000e+02 -7.612807880965e-02 1.713033957978e-04 8.461038944880e+00
9.420000000000e+02 -7.559371699292e-02 1.715213562676e-04 8.459097457852e+00
9.422500000000e+02 -7.507593884589e-02 1.714213358634e-04 8.455993118230e+00
9.425000000000e+02 -7.458170579544e-02 1.709863002425e-04 8.451739419046e+00
9.427500000000e+02 -7.411528373127e-02 1.702112049016e-04 8.446351124440e+00
9.430000000000e+02 -7.367814020452e-02 1.691026954706e-04 8.439844234307e+00
9.432500000000e+02 -7.326910632355e-02 1.676781744852e-04 8.432235921713e+00
9.435000000000e+02 -7.288476350145e-02 1.659643882303e-04 8.423544399794e+00
9.437500000000e+02 -7.251998431708e-02 1.639956523196e-04 8.413788763215e+00
9.440000000000e+02 -7.216857440795e-02 1.618118901112e-04 8.402988766323e+00
9.442500000000e+02 -7.182395289637e-02 1.594565854673e-04 8.391164594959e+00
9.445000000000e+02 -7.147983926635e-02 1.569747803993e-04 8.378336598158e+00
9.447500000000e+02 -7.113091057827e-02 1.544111987298e-04 8.364525030834e+00
9.450000000000e+02 -7.077340894018e-02 1.518085841561e-04 8.349749805702e+00
9.452500000000e+02 -7.040567763701e-02 1.492063390167e-04 8.334030248871e+00
9.455000000000e+02 -7.002858854337e-02 1.466394579425e-04 8.317384899005e+00
9.457500000000e+02 -6.964582164532e-02 1.441378959160e-04 8.299831330240e+00
9.460000000000e+02 -6.926394222380e-02 1.417264649965e-04 8.281386011135e+00
9.462500000000e+02 -6.889222200246e-02 1.394251659694e-04 8.262064198139e+00
9.465000000000e+02 -6.854216183889e-02 1.372499806129e-04 8.241879861969e+00
9.467500000000e+02 -6.822670070091e-02 1.352140671737e-04 8.220845644336e+00
9.470000000000e+02 -6.795913706676e-02 1.333292179936e-04 8.198972841539e+00
9.472500000000e+02 -6.775183845939e-02 1.316073818948e-04 8.176271411528e+00
9.475000000000e+02 -6.761486536270e-02 1.300619874697e-04 8.152750000975e+00
9.477500000000e+02 -6.755467757248e-02 1.287090376488e-04 8.128415988912e+00
9.480000000000e+02 -6.757311125909e-02 1.275673893801e-04 8.103275543149e+00
9.482500000000e+02 -6.766680320221e-02 1.266582688943e-04 8.077333685701e+00
9.485000000000e+02 -6.782719327170e-02 1.260040373925e-04 8.050594361525e+00
9.487500000000e+02 -6.804116136266e-02 1.256261781201e-04 8.023060515211e+00
9.490000000000e+02 -6.829226921905e-02 1.255427420414e-04 7.994734150768e+00
9.492500000000e+02 -6.856247452416e-02 1.257655113470e-04 7.965616407385e+00
9.495000000000e+02 -6.883411459908e-02 1.262971555930e-04 7.935707611209e+00
9.497500000000e+02 -6.909188914444e-02 1.271291293821e-04 7.905007334909e+00
9.500000000000e+02 -6.932456213975e-02 1.282402706195e-04 7.873514452282e+00
9.502500000000e+02 -6.952612932145e-02 1.295965105862e-04 7.841227186741e+00
9.505000000000e+02 -6.969626039842e-02 1.311518216024e-04 7.808143173123e+00
9.507500000000e+02 -6.983993316572e-02 1.328504343189e-04 7.774259528592e+00
9.510000000000e+02 -6.996629854890e-02 1.346300063244e-04 7.739572937810e+00
9.512500000000e+02 -7.008692682002e-02 1.364254363900e-04 7.704079766656e+00
9.515000000000e+02 -7.021369400816e-02 1.381729717260e-04 7.667776201028e+00
9.517500000000e+02 -7.035662307331e-02 1.398140668467e-04 7.630658415653e+00
9.520000000000e+02 -7.052200811580e-02 1.412986362363e-04 7.592722770631e+00
9.522500000000e+02 -7.071110922911e-02 1.425872038585e-04 7.553966030223e+00
9.525000000000e+02 -7.091961868308e-02 1.436519604757e-04 7.514385595656e+00
9.527500000000e+02 -7.113797909872e-02 1.444766449347e-04 7.473979740172e+00
9.530000000000e+02 -7.135250234329e-02 1.450553142658e-04 7.432747833607e+00
9.532500000000e+02 -7.154711385648e-02 1.453903342626e-04 7.390690543019e+00
9.535000000000e+02 -7.170545188956e-02 1.454899735896e-04 7.347809996643e+00
9.537500000000e+02 -7.181299974705e-02 1.453659980407e-04 7.304109900942e+00
9.540000000000e+02 -7.185892913129e-02 1.450316306043e-04 7.259595603779e+00
9.542500000000e+02 -7.183738411352e-02 1.445001585052e-04 7.214274100793e+00
9.545000000000e+02 -7.174802848071e-02 1.437843365309e-04 7.168153987084e+00
9.547500000000e+02 -7.159579809397e-02 1.428965933561e-04 7.121245360831e+00
9.550000000000e+02 -7.138992414134e-02 1.418499068822e-04 7.073559688549e+00
9.552500000000e+02 -7.114240344938e-02 1.406591069294e-04 7.025109645246e+00
9.555000000000e+02 -7.086617076468e-02 1.393423011780e-04 6.975908943655e+00
9.557500000000e+02 -7.057326482227e-02 1.379221044707e-04 6.925972167870e+00
9.560000000000e+02 -7.027326609287e-02 1.364264069846e-04 6.875314614058e+00
9.562500000000e+02 -6.997223876305e-02 1.348884787268e-04 6.823952171334e+00
9.565000000000e+02 -6.967230453867e-02 1.333463784711e-04 6.771901216114e+00
9.567500000000e+02 -6.937188453344e-02 1.318416426009e-04 6.719178537599e+00
9.570000000000e+02 -6.906653445923e-02 1.304174200674e-04 6.665801295009e+00
9.572500000000e+02 -6.875020758262e-02 1.291163295584e-04 6.611786994609e+00
9.575000000000e+02 -6.841672249617e-02 1.279782863869e-04 6.557153466214e+00
9.577500000000e+02 -6.806119719935e-02 1.270384591544e-04 6.501918855531e+00
9.580000000000e+02 -6.768122436622e-02 1.263257537250e-04 6.446101611231e+00
9.582500000000e+02 -6.727761695923e-02 1.258617275927e-04 6.389720452085e+00
9.585000000000e+02 -6.685463006209e-02 1.256601433342e-04 6.332794339516e+00
9.587500000000e+02 -6.641964685826e-02 1.257271086237e-04 6.275342423879e+00
9.590000000000e+02 -6.598239956516e-02 1.260616555167e-04 6.217384000812e+00
9.592500000000e+02 -6.555386023668e-02 1.266566294144e-04 6.158938453863e+00
9.595000000000e+02 -6.514497527555e-02 1.274997003688e-04 6.100025219040e+00
9.597500000000e+02 -6.476542972671e-02 1.285743025103e-04 6.040663751454e+00
9.600000000000e+02 -6.442260698033e-02 1.298602904115e-04 5.980873524272e+00
9.602500000000e+02 -6.412087081143e-02 1.313345724833e-04 5.920674042806e+00
9.605000000000e+02 -6.386123788191e-02 1.329713325221e-04 5.860084886374e+00
9.607500000000e+02 -6.364144760002e-02 1.347420282831e-04 5.799125771486e+00
9.610000000000e+02 -6.345637887858e-02 1.366152605921e-04 5.737816628858e+00
9.612500000000e+02 -6.329871809002e-02 1.385566015908e-04 5.676177697961e+00
9.615000000000e+02 -6.315975797556e-02 1.405285096271e-04 5.614229619577e+00
9.617500000000e+02 -6.303020074637e-02 1.424904158125e-04 5.551993530187e+00
9.620000000000e+02 -6.290085409518e-02 1.443990535533e-04 5.489491149230e+00
9.622500000000e+02 -6.276313874759e-02 1.462090547826e-04 5.426744856669e+00
9.625000000000e+02 -6.260936555983e-02 1.478737963591e-04 5.363777759410e+00
9.627500000000e+02 -6.243278195862e-02 1.493464441498e-04 5.300613746544e+00
9.630000000000e+02 -6.222742539167e-02 1.505811135417e-04 5.237277535397e+00
9.632500000000e+02 -6.198784633074e-02 1.515340584517e-04 5.173794708445e+00
9.635000000000e+02 -6.170878548934e-02 1.521648095250e-04 5.110191748764e+00
9.637500000000e+02 -6.138487940656e-02 1.524371705868e-04 5.046496068512e+00
9.640000000000e+02 -6.101046414707e-02 1.523200262647e-04 4.982736036767e+00
9.642500000000e+02 -6.057953099536e-02 1.517879595616e-04 4.918941006128e+00
9.645000000000e+02 -6.008584012749e-02 1.508216500138e-04 4.855141335213e+00
9.647500000000e+02 -5.952320271027e-02 1.494080876175e-04 4.791368406301e+00
9.650000000000e+02 -5.888587925792e-02 1.475406373690e-04 4.727654637233e+00
9.652500000000e+02 -5.816906548877e-02 1.452190741578e-04 4.664033480313e+00
9.655000000000e+02 -5.736938377126e-02 1.424495055493e-04 4.600539413684e+00
9.657500000000e+02 -5.648534312588e-02 1.392443279417e-04 4.537207913000e+00
9.660000000000e+02 -5.551769777023e-02 1.356221771163e-04 4.474075411632e+00
9.662500000000e+02 -5.446967433822e-02 1.316079001078e-04 4.411179247128e+00
9.665000000000e+02 -5.334705566290e-02 1.272325610953e-04 4.348557584031e+00
9.667500000000e+02 -5.215810166818e-02 1.225333989625e-04 4.286249334604e+00
9.670000000000e+02 -5.091334467792e-02 1.175537697804e-04 4.224294052959e+00
9.672500000000e+02 -4.962526891185e-02 1.123429788838e-04 4.162731827544e+00
9.675000000000e+02 -4.830792198395e-02 1.069560031427e-04 4.101603157113e+00
9.677500000000e+02 -4.697648936955e-02 1.014530533391e-04 4.040948825433e+00
9.680000000000e+02 -4.564687506975e-02 9.589898007023e-05 3.980809753721e+00
9.682500000000e+02 -4.433530647062e-02 9.036249466055e-05 3.921226859123e+00
9.685000000000e+02 -4.305798985026e-02 8.491523152984e-05 3.862240897273e+00
9.687500000000e+02 -4.183082071426e-02 7.963066996924e-05 3.803892308383e+00
9.690000000000e+02 -4.066915063099e-02 7.458294243068e-05 3.746221038679e+00
9.692500000000e+02 -3.958759792275e-02 6.984557236622e-05 3.689266373638e+00
9.695000000000e+02 -3.859989137046e-02 6.549017916666e-05 3.633066757069e+00
9.697500000000e+02 -3.771873020198e-02 6.158518923763e-05 3.577659607973e+00
9.700000000000e+02 -3.695564647262e-02 5.819458649808e-05 3.523081134897e+00
9.702500000000e+02 -3.632085935790e-02 5.537674466449e-05 3.469366149753e+00
9.705000000000e+02 -3.582311564701e-02 5.318333696094e-05 3.416547880993e+00
9.707500000000e+02 -3.546952034578e-02 5.165837018128e-05 3.364657803583e+00
9.710000000000e+02 -3.526535571397e-02 5.083731184080e-05 3.313725450981e+00
9.712500000000e+02 -3.521390882502e-02 5.074637069824e-05 3.263778258899e+00
9.715000000000e+02 -3.531631730659e-02 5.140190794969e-05 3.214841421954e+00
9.717500000000e+02 -3.557143922570e-02 5.280994339166e-05 3.166937738495e+00
9.720000000000e+02 -3.597577625429e-02 5.496585309281e-05 3.120087508373e+00
9.722500000000e+02 -3.652344360667e-02 5.785417145590e-05 3.074308422731e+00
9.725000000000e+02 -3.720619931919e-02 6.144854207712e-05 3.029615473415e+00
9.727500000000e+02 -3.801354135631e-02 6.571185984261e-05 2.986020908360e+00
9.730000000000e+02 -3.893285215854e-02 7.059652049143e-05 2.943534169878e+00
9.732500000000e+02 -3.994960389337e-02 7.604488782192e-05 2.902161891613e+00
9.735000000000e+02 -4.104759751135e-02 8.198989170452e-05 2.861907891623e+00
9.737500000000e+02 -4.220923147955e-02 8.835579610811e-05 2.822773187271e+00
9.740000000000e+02 -4.341579176215e-02 9.505915023231e-05 2.784756052816e+00
9.742500000000e+02 -4.464773997891e-02 1.020098476671e-04 2.747852063195e+00
9.745000000000e+02 -4.588500318163e-02 1.091123601815e-04 2.712054190730e+00
9.747500000000e+02 -4.710724631315e-02 1.162670553046e-04 2.677352888136e+00
9.750000000000e+02 -4.829413111440e-02 1.233716264110e-04 2.643736208900e+00
9.752500000000e+02 -4.942555433528e-02 1.303225827037e-04 2.611189939947e+00
9.755000000000e+02 -5.048186747948e-02 1.370167798631e-04 2.579697734350e+00
9.757500000000e+02 -5.144407982712e-02 1.433529724571e-04 2.549241272269e+00
9.760000000000e+02 -5.229404788855e-02 1.492333543202e-04 2.519800423638e+00
9.762500000000e+02 -5.301465215719e-02 1.545650503307e-04 2.491353426160e+00
9.765000000000e+02 -5.358997069352e-02 1.592615490970e-04 2.463877062568e+00
9.767500000000e+02 -5.400544335872e-02 1.632440636946e-04 2.437346854070e+00
9.770000000000e+02 -5.424803361622e-02 1.664427835963e-04 2.411737254845e+00
9.772500000000e+02 -5.430638539853e-02 1.687979484730e-04 2.387021852320e+00
9.775000000000e+02 -5.417097453695e-02 1.702608195422e-04 2.363173571957e+00
9.777500000000e+02 -5.383424600661e-02 1.707944617720e-04 2.340164883042e+00
9.780000000000e+02 -5.329074752370e-02 1.703743817534e-04 2.317968010347e+00
9.782500000000e+02 -5.253723635707e-02 1.689889074935e-04 2.296555144030e+00
9.785000000000e+02 -5.157276974157e-02 1.666394434658e-04 2.275898652421e+00
9.787500000000e+02 -5.039876329899e-02 1.633404692136e-04 2.255971288156e+00
9.790000000000e+02 -4.901903095668e-02 1.591193753259e-04 2.236746405532e+00
9.792500000000e+02 -4.743977668318e-02 1.540160403900e-04 2.218198156381e+00
9.795000000000e+02 -4.566956768045e-02 1.480822735733e-04 2.200301703360e+00
9.797500000000e+02 -4.371925652835e-02 1.413810104915e-04 2.183033404008e+00
9.800000000000e+02 -4.160188233298e-02 1.339853968972e-04 2.166371013733e+00
9.802500000000e+02 -3.933252483106e-02 1.259776540549e-04 2.150293855661e+00
9.805000000000e+02 -3.692813447465e-02 1.174478430347e-04 2.134782998487e+00
9.807500000000e+02 -3.440733102031e-02 1.084925182007e-04 2.119821425529e+00
9.810000000000e+02 -3.179017080023e-02 9.921326496440e-05 2.105394173109e+00
9.812500000000e+02 -2.909789713144e-02 8.971519446027e-05 2.091488484455e+00
9.815000000000e+02 -2.635266624962e-02 8.010538127368e-05 2.078093931292e+00
9.817500000000e+02 -2.357725962507e-02 7.049129261597e-05 2.065202521022e+00
9.820000000000e+02 -2.079478417294e-02 6.097922763088e-05 2.052808809748e+00
9.822500000000e+02 -1.802836505889e-02 5.167278497151e-05 2.040909967982e+00
9.825000000000e+02 -1.530083336693e-02 4.267139920372e-05 2.029505859856e+00
9.827500000000e+02 -1.263441516165e-02 3.406896481342e-05 2.018599082165e+00
9.830000000000e+02 -1.005042715196e-02 2.595253485235e-05 2.008194982456e+00
9.832500000000e+02 -7.568976461862e-03 1.840113544321e-05 1.998301673190e+00
9.835000000000e+02 -5.208678647007e-03 1.148473486151e-05 1.988930000729e+00
9.837500000000e+02 -2.986390438368e-03 5.263343398704e-06 1.980093500956e+00
9.840000000000e+02 -9.169693994018e-04 -2.137154374859e-07 1.971808315921e+00
9.842500000000e+02 9.869480147250e-04 -4.908394974468e-06 1.964093103140e+00
9.845000000000e+02 2.715129706235e-03 -8.794318432065e-06 1.956968897104e+00
9.847500000000e+02 4.259900810295e-03 -1.185700783438e-05 1.950458953931e+00
9.850000000000e+02 5.616259177336e-03 -1.409393647203e-05 1.944588570194e+00
9.852500000000e+02 6.781945800052e-03 -1.551438829978e-05 1.939384869154e+00
9.855000000000e+02 7.757482446419e-03 -1.613917367563e-05 1.934876584468e+00
9.857500000000e+02 8.546156056244e-03 -1.600014811112e-05 1.931093808404e+00
9.860000000000e+02 9.153964415352e-03 -1.513957867361e-05 1.928067737486e+00
9.862500000000e+02 9.589512711279e-03 -1.360935858316e-05 1.925830399895e+00
9.865000000000e+02 9.863876181832e-03 -1.147010910937e-05 1.924414395403e+00
9.867500000000e+02 9.990409872962e-03 -8.790121043462e-06 1.923852613469e+00
9.870000000000e+02 9.984532244791e-03 -5.644234653240e-06 1.924177979155e+00
9.872500000000e+02 9.863464005295e-03 -2.112606061561e-06 1.925423188172e+00
9.875000000000e+02 9.645944430047e-03 1.720574358932e-06 1.927620469720e+00
9.877500000000e+02 9.351919342014e-03 5.768422275149e-06 1.930801358604e+00
9.880000000000e+02 9.002212183136e-03 9.942711164335e-06 1.934996492472e+00
9.882500000000e+02 8.618178958778e-03 1.415522746875e-05 1.940235421997e+00
9.885000000000e+02 8.221359625904e-03 1.831910248093e-05 1.946546452585e+00
9.887500000000e+02 7.833127464151e-03 2.235010702556e-05 1.953956508242e+00
9.890000000000e+02 7.474343728868e-03 2.616788138213e-05 1.962491014710e+00
9.892500000000e+02 7.165024821878e-03 2.969708769351e-05 1.972173811735e+00
9.895000000000e+02 6.924025293296e-03 3.286847319886e-05 1.983027085900e+00
9.897500000000e+02 6.768744864020e-03 3.561981077765e-05 1.995071322291e+00
9.900000000000e+02 6.714859912905e-03 3.789673640064e-05 2.008325277609e+00
9.902500000000e+02 6.776089325642e-03 3.965343220283e-05 2.022805968019e+00
9.905000000000e+02 6.963990875192e-03 4.085320730862e-05 2.038528670504e+00
9.907500000000e+02 7.287799632502e-03 4.146889017720e-05 2.055506936914e+00
9.910000000000e+02 7.754301064500e-03 4.148309805074e-05 2.073752613271e+00
9.912500000000e+02 8.367748365795e-03 4.088834461830e-05 2.093275866278e+00
9.915000000000e+02 9.129821597039e-03 3.968699526627e-05 2.114085214518e+00
9.917500000000e+02 1.003962523070e-02 3.789109200869e-05 2.136187554571e+00
9.920000000000e+02 1.109373040293e-02 3.552201818971e-05 2.159588189976e+00
9.922500000000e+02 1.228625722076e-02 3.261003252400e-05 2.184290858789e+00
9.925000000000e+02 1.360899256705e-02 2.919369374044e-05 2.210297748335e+00
9.927500000000e+02 1.505154740480e-02 2.531915541651e-05 2.237609513063e+00
9.930000000000e+02 1.660154549692e-02 2.103936880191e-05 2.266225281301e+00
9.932500000000e+02 1.824484271617e-02 1.641319348472e-05 2.296142663570e+00
9.935000000000e+02 1.996577029768e-02 1.150444484527e-05 2.327357741861e+00
9.937500000000e+02 2.174740091259e-02 6.380862783706e-06 2.359865074095e+00
9.940000000000e+02 2.357183011411e-02 1.113063528069e-06 2.393657673989e+00
9.942500000000e+02 2.542046969897e-02 -4.226511142902e-06 2.428727009986e+00
9.945000000000e+02 2.727434816369e-02 -9.564724293337e-06 2.465062989838e+00
9.947500000000e+02 2.911441482307e-02 -1.482886004667e-05 2.502653946389e+00
9.950000000000e+02 3.092183937108e-02 -1.994764059932e-05 2.541486639269e+00
9.952500000000e+02 3.267830638810e-02 -2.485225912435e-05 2.581546247811e+00
9.955000000000e+02 3.436629949801e-02 -2.947735901637e-05 2.622816370338e+00
9.957500000000e+02 3.596936662369e-02 -3.376193678825e-05 2.665279042618e+00
9.960000000000e+02 3.747236933175e-02 -3.765017735141e-05 2.708914750838e+00
9.962500000000e+02 3.886170674675e-02 -4.109219279996e-05 2.753702461400e+00
9.965000000000e+02 4.012551523549e-02 -4.404467175789e-05 2.799619653392e+00
9.967500000000e+02 4.125383353565e-02 -4.647140539576e-05 2.846642373086e+00
9.970000000000e+02 4.223874240632e-02 -4.834371993268e-05 2.894745281757e+00
9.972500000000e+02 4.307446340877e-02 -4.964076795613e-05 2.943901729485e+00
9.975000000000e+02 4.375742976316e-02 -5.034971989901e-05 2.994083821240e+00
9.977500000000e+02 4.428631491542e-02 -5.046581289631e-05 3.045262505077e+00
9.980000000000e+02 4.466202972468e-02 -4.999229268993e-05 3.097407656908e+00
9.982500000000e+02 4.488768350700e-02 -4.894023487104e-05 3.150488171730e+00
9.985000000000e+02 4.496850874144e-02 -4.732824898138e-05 3.204472062143e+00
9.987500000000e+02 4.491175258934e-02 -4.518207455531e-05 3.259326559391e+00
9.990000000000e+02 4.472654066438e-02 -4.253408629820e-05 3.315018208662e+00
9.992500000000e+02 4.442370922187e-02 -3.942270060647e-05 3.371512970727e+00
9.995000000000e+02 4.401561259405e-02 -3.589170308255e-05 3.428776321314e+00
9.997500000000e+02 4.351591161754e-02 -3.198951706590e-05 3.486773340862e+00
1.000000000000e+03 4.293934083436e-02 -2.776840978683e-05 3.545468806819e+00
1.000250000000e+03 4.230146298050e-02 -2.328366202106e-05 3.604827276188e+00
1.000500000000e+03 4.161841165626e-02 -1.859270465834e-05 3.664813165489e+00
1.000750000000e+03 4.090662941236e-02 -1.375428277561e-05 3.725390816889e+00
1.001000000000e+03 4.018260163190e-02 -8.827577665516e-06 3.786524562484e+00
1.001250000000e+03 3.946259315302e-02 -3.871346710593e-06 3.848178779841e+00
1.001500000000e+03 3.876239203694e-02 1.056890220508e-06 3.910317933378e+00
1.001750000000e+03 3.809706310204e-02 5.901627203597e-06 3.972906615872e+00
1.002000000000e+03 3.748071646893e-02 1.061010454217e-05 4.035909573470e+00
1.002250000000e+03 3.692629398009e-02 1.513297432704e-05 4.099291730729e+00
1.002500000000e+03 3.644537612612e-02 1.942490261789e-05 4.163018203766e+00
1.002750000000e+03 3.604801224980e-02 2.344509539765e-05 4.227054310254e+00
1.003000000000e+03 3.574257516405e-02 2.715773306777e-05 4.291365573242e+00
1.003250000000e+03 3.553564418730e-02 3.053232951719e-05 4.355917723539e+00
1.003500000000e+03 3.543191544875e-02 3.354401118727e-05 4.420676697209e+00
1.003750000000e+03 3.543414319274e-02 3.617369677303e-05 4.485608632839e+00
1.004000000000e+03 3.554311151374e-02 3.840819845843e-05 4.550679868200e+00
1.004250000000e+03 3.575764001365e-02 4.024022849769e-05 4.615856938067e+00
1.004500000000e+03 3.607462048466e-02 4.166833301969e-05 4.681106573707e+00
1.004750000000e+03 3.648908593211e-02 4.269674728444e-05 4.746395706212e+00
1.005000000000e+03 3.699431250347e-02 4.333516068639e-05 4.811691472741e+00
1.005250000000e+03 3.758194961278e-02 4.359843291651e-05 4.876961229376e+00
1.005500000000e+03 3.824218033292e-02 4.350627849506e-05 4.942172567119e+00
1.005750000000e+03 3.896390624652e-02 4.308283022908e-05 5.007293336368e+00
1.006000000000e+03 3.973495686948e-02 4.235616873791e-05 5.072291675365e+00
1.006250000000e+03 4.054231883567e-02 4.135785181572e-05 5.137136046132e+00
1.006500000000e+03 4.137238179122e-02 4.012236625153e-05 5.201795274328e+00
1.006750000000e+03 4.221119668861e-02 3.868656580885e-05 5.266238598483e+00
1.007000000000e+03 4.304474151905e-02 3.708907867817e-05 5.330435721348e+00
1.007250000000e+03 4.385918960320e-02 3.536971855539e-05 5.394356868055e+00
1.007500000000e+03 4.464117589386e-02 3.356887890330e-05 5.457972848546e+00
1.007750000000e+03 4.537805643554e-02 3.172692964679e-05 5.521255123935e+00
1.008000000000e+03 4.605815568898e-02 2.988362304673e-05 5.584175875921e+00
1.008250000000e+03 4.667099612195e-02 2.807751792064e-05 5.646708078242e+00
1.008500000000e+03 4.720750453416e-02 2.634543290356e-05 5.708825569075e+00
1.008750000000e+03 4.766019016084e-02 2.472188557140e-05 5.770503123185e+00
1.009000000000e+03 4.802329088664e-02 2.323860703965e-05 5.831716524132e+00
1.009250000000e+03 4.829288113705e-02 2.192413307575e-05 5.892442627370e+00
1.009500000000e+03 4.846694778679e-02 2.080339181390e-05 5.952659435212e+00
1.009750000000e+03 4.854541881046e-02 1.989738805097e-05 6.012346147233e+00
1.010000000000e+03 4.853016082304e-02 1.922292758869e-05 6.071483228374e+00
1.010250000000e+03 4.842492871772e-02 1.879241825467e-05 6.130052450238e+00
1.010500000000e+03 4.823528191874e-02 1.861373047693e-05 6.188036940013e+00
1.010750000000e+03 4.796846282034e-02 1.869013657019e-05 6.245421221978e+00
1.011000000000e+03 4.763323490867e-02 1.902032657025e-05 6.302191236679e+00
1.011250000000e+03 4.723969520722e-02 1.959847397881e-05 6.358334371499e+00
1.011500000000e+03 4.679905021078e-02 2.041438555900e-05 6.413839459514e+00
1.011750000000e+03 4.632337266225e-02 2.145369840159e-05 6.468696787953e+00
1.012000000000e+03 4.582533354914e-02 2.269814883074e-05 6.522898082309e+00
1.012250000000e+03 4.531791974590e-02 2.412589882436e-05 6.576436479960e+00
1.012500000000e+03 4.481414536157e-02 2.571191113693e-05 6.629306503671e+00
1.012750000000e+03 4.432675860854e-02 2.742838556119e-05 6.681504011794e+00
1.013000000000e+03 4.386795610298e-02 2.924524023937e-05 6.733026143958e+00
1.013250000000e+03 4.344911062289e-02 3.113064014174e-05 6.783871255498e+00
1.013500000000e+03 4.308052021390e-02 3.305157704603e-05 6.834038842318e+00
1.013750000000e+03 4.277118572625e-02 3.497442695727e-05 6.883529456765e+00
1.014000000000e+03 4.252862304657e-02 3.686562069510e-05 6.932344615912e+00
1.014250000000e+03 4.235871478188e-02 3.869228602527e-05 6.980486703061e+00
1.014500000000e+03 4.226560533964e-02 4.042287556882e-05 7.027958863562e+00
1.014750000000e+03 4.225164170685e-02 4.202781873383e-05 7.074764896469e+00
1.015000000000e+03 4.231736082724e-02 4.348013594432e-05 7.120909142928e+00
1.015250000000e+03 4.246152251667e-02 4.475601884241e-05 7.166396375234e+00
1.015500000000e+03 4.268118811073e-02 4.583533439620e-05 7.211231681640e+00
1.015750000000e+03 4.297183974589e-02 4.670207826732e-05 7.255420357305e+00
1.016000000000e+03 4.332753836507e-02 4.734472712112e-05 7.298967795902e+00
1.016250000000e+03 4.374111497116e-02 4.775648971728e-05 7.341879385872e+00
1.016500000000e+03 4.420438980589e-02 4.793545279758e-05 7.384160411897e+00
1.016750000000e+03 4.470841331305e-02 4.788458257732e-05 7.425815961604e+00
1.017000000000e+03 4.524372297626e-02 4.761158612573e-05 7.466850841639e+00
1.017250000000e+03 4.580060837712e-02 4.712864609063e-05 7.507269494119e+00
1.017500000000e+03 4.636938008291e-02 4.645201173314e-05 7.547075928142e+00
1.017750000000e+03 4.694063453756e-02 4.560148911761e-05 7.586273651265e+00
1.018000000000e+03 4.750550995254e-02 4.459977011539e-05 7.624865611468e+00
1.018250000000e+03 4.805592688272e-02 4.347167418661e-05 7.662854140300e+00
1.018500000000e+03 4.858480668739e-02 4.224333943501e-05 7.700240911036e+00
1.018750000000e+03 4.908626299496e-02 4.094134729549e-05 7.737026888972e+00
1.019000000000e+03 4.955575776030e-02 3.959181881047e-05 7.773212299912e+00
1.019250000000e+03 4.999021810755e-02 3.821951703822e-05 7.808796588515e+00
1.019500000000e+03 5.038810560558e-02 3.684698000528e-05 7.843778393802e+00
1.019750000000e+03 5.074943660555e-02 3.549371722475e-05 7.878155514751e+00
1.020000000000e+03 5.107574796230e-02 3.417549928680e-05 7.911924887336e+00
1.020250000000e+03 5.137000829183e-02 3.290376517709e-05 7.945082564587e+00
1.020500000000e+03 5.163647787347e-02 3.168516658128e-05 7.977623692343e+00
1.020750000000e+03 5.188052025167e-02 3.052128607675e-05 8.009542497304e+00
1.021000000000e+03 5.210837480619e-02 2.940866315643e-05 8.040832275274e+00
1.021250000000e+03 5.232689983525e-02 2.833876809988e-05 8.071485385501e+00
1.021500000000e+03 5.254329813820e-02 2.729835508669e-05 8.101493250613e+00
1.021750000000e+03 5.276483863738e-02 2.627005937147e-05 8.130846363084e+00
1.022000000000e+03 5.299858832273e-02 2.523312634622e-05 8.159534299386e+00
1.022250000000e+03 5.325116837676e-02 2.416433509927e-05 8.187545735607e+00
1.022500000000e+03 5.352854448940e-02 2.303907177897e-05 8.214868481045e+00
1.022750000000e+03 5.383585908264e-02 2.183251559679e-05 8.241489507528e+00
1.023000000000e+03 5.417730645852e-02 2.052089020227e-05 8.267394989711e+00
1.023250000000e+03 5.455604827263e-02 1.908265703596e-05 8.292570348505e+00
1.023500000000e+03 5.497416306596e-02 1.749970053713e-05 8.317000297423e+00
1.023750000000e+03 5.543262132093e-02 1.575839100740e-05 8.340668890761e+00
1.024000000000e+03 5.593127727231e-02 1.385042655278e-05 8.363559572658e+00
1.024250000000e+03 5.646886994597e-02 1.177352760118e-05 8.385655224768e+00
1.024500000000e+03 5.704302770464e-02 9.531870359208e-06 8.406938221578e+00
1.024750000000e+03 5.765027676157e-02 7.136244347949e-06 8.427390468204e+00
1.025000000000e+03 5.828605273706e-02 4.603920606999e-06 8.446993459869e+00
1.025250000000e+03 5.894472519930e-02 1.958321529633e-06 8.465728317662e+00
1.025500000000e+03 5.961963735121e-02 -7.715287178300e-07 8.483575844150e+00
1.025750000000e+03 6.030317558581e-02 -3.551723251782e-06 8.500516557555e+00
1.026000000000e+03 6.098686808909e-02 -6.344330898633e-06 8.516530741499e+00
1.026250000000e+03 6.166152488053e-02 -9.108350548015e-06 8.531598475607e+00
1.026500000000e+03 6.231740855852e-02 -1.180071247095e-05 8.545699677479e+00
1.026750000000e+03 6.294444057844e-02 -1.437730420725e-05 8.558814128752e+00
1.027000000000e+03 6.353242329576e-02 -1.679398040194e-05 8.570921506896e+00
1.027250000000e+03 6.407127070360e-02 -1.900754079681e-05 8.582001410544e+00
1.027500000000e+03 6.455122784487e-02 -2.097664736059e-05 8.592033386940e+00
1.027750000000e+03 6.496307395886e-02 -2.266268697473e-05 8.600996956935e+00
1.028000000000e+03 6.529828992812e-02 -2.403052919692e-05 8.608871648366e+00
1.028250000000e+03 6.554919414455e-02 -2.504915576135e-05 8.615637034396e+00
1.028500000000e+03 6.570904731812e-02 -2.569219840695e-05 8.621272782419e+00
1.028750000000e+03 6.577213586369e-02 -2.593834712988e-05 8.625758715564e+00
1.029000000000e+03 6.573384719155e-02 -2.577157398367e-05 8.629074888463e+00
1.029250000000e+03 6.559075118584e-02 -2.518119836839e-05 8.631201677800e+00
1.029500000000e+03 6.534069981893e-02 -2.416179984915e-05 8.632119886719e+00
1.029750000000e+03 6.498295103060e-02 -2.271299862944e-05 8.631810860830e+00
1.030000000000e+03 6.451831454570e-02 -2.083913728163e-05 8.630256612286e+00
1.030250000000e+03 6.394930685833e-02 -1.854884933189e-05 8.627439946492e+00
1.030500000000e+03 6.328029819190e-02 -1.585472972587e-05 8.623344591919e+00
1.030750000000e+03 6.251761418821e-02 -1.277303687974e-05 8.617955314764e+00
1.031000000000e+03 6.166957829117e-02 -9.323427388602e-06 8.611258033490e+00
1.031250000000e+03 6.074645653221e-02 -5.528877640770e-06 8.603239909894e+00
1.031500000000e+03 5.976030195875e-02 -1.415776522823e-06 8.593889440650e+00
1.031750000000e+03 5.872468376754e-02 2.985865222183e-06 8.583196525409e+00
1.032000000000e+03 5.765431943669e-02 7.642101478522e-06 8.571152522965e+00
1.032250000000e+03 5.656463815483e-02 1.251468676741e-05 8.557750317325e+00
1.032500000000e+03 5.547130305585e-02 1.756076584222e-05 8.542984357193e+00
1.032750000000e+03 5.438974377300e-02 2.273267590375e-05 8.526850711021e+00
1.033000000000e+03 5.333473601087e-02 2.797796341064e-05 8.509347123927e+00
1.033250000000e+03 5.232006341629e-02 3.323970249189e-05 8.490473056852e+00
1.033500000000e+03 5.135828632292e-02 3.845702528602e-05 8.470229754302e+00
1.033750000000e+03 5.046062255356e-02 4.356606034836e-05 8.448620279723e+00
1.034000000000e+03 4.963693032066e-02 4.850121832017e-05 8.425649577248e+00
1.034250000000e+03 4.889577146554e-02 5.319663195955e-05 8.401324494952e+00
1.034500000000e+03 4.824451723481e-02 5.758778757017e-05 8.375653827359e+00
1.034750000000e+03 4.768946271209e-02 6.161320277920e-05 8.348648326420e+00
1.035000000000e+03 4.723591465744e-02 6.521609532639e-05 8.320320700330e+00
1.035250000000e+03 4.688822384444e-02 6.834590929475e-05 8.290685616990e+00
1.035500000000e+03 4.664975579192e-02 7.095956218453e-05 8.259759678221e+00
1.035750000000e+03 4.652279853683e-02 7.302261350917e-05 8.227561393927e+00
1.036000000000e+03 4.650842545948e-02 7.451004098877e-05 8.194111148121e+00
1.036250000000e+03 4.660633929821e-02 7.540662677891e-05 8.159431158776e+00
1.036500000000e+03 4.681472736963e-02 7.570717398300e-05 8.123545433181e+00
1.036750000000e+03 4.713015634330e-02 7.541645183445e-05 8.086479717633e+00
1.037000000000e+03 4.754752696091e-02 7.454889298431e-05 8.048261440146e+00
1.037250000000e+03 4.806009782974e-02 7.312807708895e-05 8.008919643911e+00
1.037500000000e+03 4.865957458999e-02 7.118602809708e-05 7.968484909088e+00
1.037750000000e+03 4.933624985054e-02 6.876233967365e-05 7.926989260281e+00
1.038000000000e+03 5.007917178882e-02 6.590314239202e-05 7.884466059643e+00
1.038250000000e+03 5.087631762858e-02 6.265998634636e-05 7.840949883877e+00
1.038500000000e+03 5.171475225061e-02 5.908860214046e-05 7.796476389513e+00
1.038750000000e+03 5.258076264352e-02 5.524762382425e-05 7.751082160271e+00
1.039000000000e+03 5.345997041480e-02 5.119732812270e-05 7.704804561353e+00
1.039250000000e+03 5.433743876079e-02 4.699846999714e-05 7.657681577786e+00
1.039500000000e+03 5.519779656976e-02 4.271124386124e-05 7.609751654967e+00
1.039750000000e+03 5.602540905598e-02 3.839434394293e-05 7.561053553845e+00
1.040000000000e+03 5.680461619219e-02 3.410439635596e-05 7.511626195750e+00
1.040250000000e+03 5.752005706617e-02 2.989553753369e-05 7.461508528498e+00
1.040500000000e+03 5.815707478973e-02 2.581919961170e-05 7.410739382152e+00
1.040750000000e+03 5.870219023974e-02 2.192410427276e-05 7.359357339522e+00
1.041000000000e+03 5.914360346692e-02 1.825635160763e-05 7.307400593118e+00
1.041250000000e+03 5.947168319746e-02 1.485952570413e-05 7.254906809156e+00
1.041500000000e+03 5.967938318266e-02 1.177474671238e-05 7.201912976499e+00
1.041750000000e+03 5.976254170042e-02 9.040567986340e-06 7.148455259349e+00
1.042000000000e+03 5.972001433112e-02 6.692680015852e-06 7.094568839063e+00
1.042250000000e+03 5.955362420373e-02 4.763362364796e-06 7.040287763875e+00
1.042500000000e+03 5.926792121511e-02 3.280731221300e-06 6.985644799724e+00
1.042750000000e+03 5.886977741786e-02 2.267772971049e-06 6.930671295578e+00
1.043000000000e+03 5.836785885794e-02 1.741282741274e-06 6.875397063510e+00
1.043250000000e+03 5.777203965933e-02 1.710791352749e-06 6.819850284964e+00
1.043500000000e+03 5.709281968001e-02 2.177621912375e-06 6.764057438249e+00
1.043750000000e+03 5.634081659413e-02 3.134172802205e-06 6.708043254522e+00
1.044000000000e+03 5.552638471189e-02 4.563533962165e-06 6.651830699537e+00
1.044250000000e+03 5.465939193579e-02 6.439512112044e-06 6.595440976380e+00
1.044500000000e+03 5.374917101352e-02 8.727070427511e-06 6.538893553869e+00
1.044750000000e+03 5.280461907789e-02 1.138319872115e-05 6.482206207271e+00
1.045000000000e+03 5.183441337029e-02 1.435813915568e-05 6.425395076275e+00
1.045250000000e+03 5.084728551958e-02 1.759688889902e-05 6.368474735429e+00
1.045500000000e+03 4.985229261311e-02 2.104087253998e-05 6.311458276570e+00
1.045750000000e+03 4.885902570259e-02 2.462966665673e-05 6.254357403273e+00
1.046000000000e+03 4.787770766949e-02 2.830266479123e-05 6.197182537653e+00
1.046250000000e+03 4.691915038992e-02 3.200058610592e-05 6.139942939859e+00
1.046500000000e+03 4.599456473794e-02 3.566674853064e-05 6.082646839277e+00
1.046750000000e+03 4.511523448738e-02 3.924808044312e-05 6.025301577399e+00
1.047000000000e+03 4.429209521591e-02 4.269582808447e-05 5.967913757831e+00
1.047250000000e+03 4.353525859278e-02 4.596601392029e-05 5.910489400862e+00
1.047500000000e+03 4.285354659518e-02 4.901963954712e-05 5.853034098528e+00
1.047750000000e+03 4.225408101455e-02 5.182272335755e-05 5.795553164643e+00
1.048000000000e+03 4.174197628379e-02 5.434621629016e-05 5.738051774955e+00
1.048250000000e+03 4.132016939823e-02 5.656583168490e-05 5.680535097302e+00
1.048500000000e+03 4.098939107552e-02 5.846187936823e-05 5.623008403404e+00
1.048750000000e+03 4.074828322492e-02 6.001908150810e-05 5.565477169875e+00
1.049000000000e+03 4.059363116197e-02 6.122644249146e-05 5.507947160685e+00
1.049250000000e+03 4.052068748934e-02 6.207712257753e-05 5.450424504133e+00
1.049500000000e+03 4.052353946232e-02 6.256835838370e-05 5.392915757358e+00
1.049750000000e+03 4.059548884809e-02 6.270136664496e-05 5.335427974314e+00
1.050000000000e+03 4.072940220011e-02 6.248125803268e-05 5.277968768920e+00
1.050250000000e+03 4.091801119627e-02 6.191690739990e-05 5.220546385588e+00
1.050500000000e+03 4.115414455324e-02 6.102078197820e-05 5.163169774167e+00
1.050750000000e+03 4.143088644031e-02 5.980872045444e-05 5.105848662552e+00
1.051000000000e+03 4.174166870661e-02 5.829963959306e-05 5.048593632590e+00
1.051250000000e+03 4.208030768795e-02 5.651517865055e-05 4.991416185853e+00
1.051500000000e+03 4.244100348916e-02 5.447927733523e-05 4.934328799236e+00
1.051750000000e+03 4.281832008488e-02 5.221769523717e-05 4.877344954250e+00
1.052000000000e+03 4.320716225944e-02 4.975745911112e-05 4.820479145871e+00
1.052250000000e+03 4.360276214256e-02 4.712634489198e-05 4.763746857987e+00
1.052500000000e+03 4.400068321760e-02 4.435223870886e-05 4.707164506800e+00
1.052750000000e+03 4.439684462076e-02 4.146252341322e-05 4.650749351967e+00
1.053000000000e+03 4.478756432791e-02 3.848346545693e-05 4.594519378400e+00
1.053250000000e+03 4.516961642045e-02 3.543963215027e-05 4.538493154219e+00
1.053500000000e+03 4.554029583530e-02 3.235337327190e-05 4.482689670879e+00
1.053750000000e+03 4.589748203909e-02 2.924437220764e-05 4.427128178720e+00
1.054000000000e+03 4.623969618598e-02 2.612931463405e-05 4.371828013474e+00
1.054250000000e+03 4.656614233631e-02 2.302162256890e-05 4.316808437191e+00
1.054500000000e+03 4.687672889643e-02 1.993138645809e-05 4.262088492307e+00
1.054750000000e+03 4.717206699237e-02 1.686544877660e-05 4.207686864224e+00
1.055000000000e+03 4.745344139597e-02 1.382760747465e-05 4.153621775427e+00
1.055250000000e+03 4.772275556634e-02 1.081896255894e-05 4.099910884481e+00
1.055500000000e+03 4.798244958468e-02 7.838386932274e-06 4.046571213358e+00
1.055750000000e+03 4.823539407357e-02 4.883086741514e-06 3.993619078299e+00
1.056000000000e+03 4.848476207198e-02 1.949220255676e-06 3.941070028147e+00
1.056250000000e+03 4.873388377754e-02 -9.674633919821e-07 3.888938793490e+00
1.056500000000e+03 4.898608782198e-02 -3.870993878802e-06 3.837239223347e+00
1.056750000000e+03 4.924453674677e-02 -6.764600999382e-06 3.785984231428e+00
1.057000000000e+03 4.951206064907e-02 -9.650203973838e-06 3.735185727954e+00
1.057250000000e+03 4.979099788164e-02 -1.252800379958e-05 3.684854557661e+00
1.057500000000e+03 5.008304875562e-02 -1.539618584681e-05 3.635000438863e+00
1.057750000000e+03 5.038914666236e-02 -1.825071406236e-05 3.585631903083e+00
1.058000000000e+03 5.070935448754e-02 -2.108524117658e-05 3.536756252073e+00
1.058250000000e+03 5.104278892607e-02 -2.389111741474e-05 3.488379530642e+00
1.058500000000e+03 5.138757350993e-02 -2.665747441952e-05 3.440506516061e+00
1.058750000000e+03 5.174082378984e-02 -2.937138087059e-05 3.393140736920e+00
1.059000000000e+03 5.209866187818e-02 -3.201804476000e-05 3.346284517114e+00
1.059250000000e+03 5.245625674452e-02 -3.458103880069e-05 3.299939042962e+00
1.059500000000e+03 5.280788916976e-02 -3.704256839879e-05 3.254104458406e+00
1.059750000000e+03 5.314703487871e-02 -3.938375816470e-05 3.208779979255e+00
1.060000000000e+03 5.346646257180e-02 -4.158489663100e-05 3.163964024390e+00
1.060250000000e+03 5.375834261633e-02 -4.362574486483e-05 3.119654358607e+00
1.060500000000e+03 5.401436329449e-02 -4.548584603883e-05 3.075848241800e+00
1.060750000000e+03 5.422585291751e-02 -4.714483840385e-05 3.032542580533e+00
1.061000000000e+03 5.438390571052e-02 -4.858278688211e-05 2.989734076246e+00
1.061250000000e+03 5.447951402453e-02 -4.978054024371e-05 2.947419372090e+00
1.061500000000e+03 5.450370509794e-02 -5.072010355597e-05 2.905595192065e+00
1.061750000000e+03 5.444768383072e-02 -5.138502446564e-05 2.864258473054e+00
1.062000000000e+03 5.430298653525e-02 -5.176080542216e-05 2.823406497758e+00
1.062250000000e+03 5.406163817711e-02 -5.183530338382e-05 2.783037016019e+00
1.062500000000e+03 5.371632247059e-02 -5.159913785413e-05 2.743148374118e+00
1.062750000000e+03 5.326055216802e-02 -5.104606318784e-05 2.703739634456e+00
1.063000000000e+03 5.268884509950e-02 -5.017331671819e-05 2.664810702870e+00
1.063250000000e+03 5.199689801789e-02 -4.898191808594e-05 2.626362458142e+00
1.063500000000e+03 5.118174769700e-02 -4.747689137369e-05 2.588396874697e+00
1.063750000000e+03 5.024192334593e-02 -4.566742944481e-05 2.550917156864e+00
1.064000000000e+03 4.917757085211e-02 -4.356695104082e-05 2.513927858895e+00
1.064250000000e+03 4.799055303833e-02 -4.119307655726e-05 2.477435008010e+00
1.064500000000e+03 4.668451568217e-02 -3.856750405551e-05 2.441446218580e+00
1.064750000000e+03 4.526491368134e-02 -3.571578168579e-05 2.405970791540e+00
1.065000000000e+03 4.373899644126e-02 -3.266698630050e-05 2.371019798302e+00
1.065250000000e+03 4.211575508994e-02 -2.945332627990e-05 2.336606156044e+00
1.065500000000e+03 4.040582374141e-02 -2.610965574151e-05 2.302744670656e+00
1.065750000000e+03 3.862134731628e-02 -2.267293443967e-05 2.269452071674e+00
1.066000000000e+03 3.677581131005e-02 -1.918163459116e-05 2.236747015944e+00
1.066250000000e+03 3.488384344372e-02 -1.567512468598e-05 2.204650074533e+00
1.066500000000e+03 3.296099004008e-02 -1.219302904756e-05 2.173183693079e+00
1.066750000000e+03 3.102347487407e-02 -8.774589946997e-06 2.142372139943e+00
1.067000000000e+03 2.908794354697e-02 -5.458037927425e-06 2.112241426598e+00
1.067250000000e+03 2.717120075203e-02 -2.279987338177e-06 2.082819214250e+00
1.067500000000e+03 2.528994446429e-02 7.251354284254e-07 2.054134703115e+00
1.067750000000e+03 2.346050139456e-02 3.525625118878e-06 2.026218507239e+00
1.068000000000e+03 2.169856919621e-02 6.092979264016e-06 1.999102512527e+00
1.068250000000e+03 2.001896534168e-02 8.402337241670e-06 1.972819728797e+00
1.068500000000e+03 1.843539066908e-02 1.043284915356e-05 1.947404124325e+00
1.068750000000e+03 1.696020738599e-02 1.216800308124e-05 1.922890453956e+00
1.069000000000e+03 1.560423537326e-02 1.359589772407e-05 1.899314078408e+00
1.069250000000e+03 1.437657261010e-02 1.470943207882e-05 1.876710775349e+00
1.069500000000e+03 1.328443475145e-02 1.550644214982e-05 1.855116548375e+00
1.069750000000e+03 1.233302984298e-02 1.598975988021e-05 1.834567428883e+00
1.070000000000e+03 1.152545502389e-02 1.616722706430e-05 1.815099279649e+00
1.070250000000e+03 1.086263403693e-02 1.605161326160e-05 1.796747597403e+00
1.070500000000e+03 1.034328414041e-02 1.566047671747e-05 1.779547319582e+00
1.070750000000e+03 9.963919479098e-03 1.501595387596e-05 1.763532634818e+00
1.071000000000e+03 9.718896661427e-03 1.414446155984e-05 1.748736803049e+00
1.071250000000e+03 9.600489780225e-03 1.307634809158e-05 1.735191981132e+00
1.071500000000e+03 9.599009255525e-03 1.184545645183e-05 1.722929063938e+00
1.071750000000e+03 9.702947886381e-03 1.048864268749e-05 1.711977531166e+00
1.072000000000e+03 9.899165158971e-03 9.045221645687e-06 1.702365314167e+00
1.072250000000e+03 1.017309398610e-02 7.556374454237e-06 1.694118667424e+00
1.072500000000e+03 1.050897688361e-02 6.064504954023e-06 1.687262062856e+00
1.072750000000e+03 1.089011768220e-02 4.612572421681e-06 1.681818087290e+00
1.073000000000e+03 1.129915094872e-02 3.243398405628e-06 1.677807358851e+00
1.073250000000e+03 1.171832011308e-02 1.998968765154e-06 1.675248456154e+00
1.073500000000e+03 1.212975988551e-02 9.197381430348e-07 1.674157849825e+00
1.073750000000e+03 1.251577901690e-02 4.395081534825e-08 1.674549852483e+00
1.074000000000e+03 1.285913762404e-02 -5.930108930574e-07 1.676436571680e+00
1.074250000000e+03 1.314331387907e-02 -9.592301332961e-07 1.679827876754e+00
1.074500000000e+03 1.335275874907e-02 -1.026817030736e-06 1.684731360960e+00
1.074750000000e+03 1.347313138008e-02 -7.723956998718e-07 1.691152320118e+00
1.075000000000e+03 1.349151443270e-02 -1.775235831114e-07 1.699093730846e+00
1.075250000000e+03 1.339660556909e-02 7.709733935435e-07 1.708556234291e+00
1.075500000000e+03 1.317888324663e-02 2.080749693295e-06 1.719538122981e+00
1.075750000000e+03 1.283074207653e-02 3.753791016609e-06 1.732035338610e+00
1.076000000000e+03 1.234660293659e-02 5.786367346994e-06 1.746041461826e+00
1.076250000000e+03 1.172298754640e-02 8.169081465753e-06 1.761547720323e+00
1.076500000000e+03 1.095856382924e-02 1.088699962351e-05 1.778542995651e+00
1.076750000000e+03 1.005415616503e-02 1.391991068345e-05 1.797013844665e+00
1.077000000000e+03 9.012728097527e-03 1.724261506367e-05 1.816944515583e+00
1.077250000000e+03 7.839326310076e-03 2.082540097276e-05 1.838316991727e+00
1.077500000000e+03 6.540999634039e-03 2.463451675705e-05 1.861111026203e+00
1.077750000000e+03 5.126682168037e-03 2.863276876131e-05 1.885304205126e+00
1.078000000000e+03 3.607051480905e-03 3.278015517158e-05 1.910872010676e+00
1.078250000000e+03 1.994359193826e-03 3.703455038007e-05 1.937787897298e+00
1.078500000000e+03 3.022361077479e-04 4.135243616332e-05 1.966023388743e+00
1.078750000000e+03 -1.454522221824e-03 4.568964815435e-05 1.995548178400e+00
1.079000000000e+03 -3.260188987057e-03 5.000213710649e-05 2.026330242969e+00
1.079250000000e+03 -5.098353330543e-03 5.424672360599e-05 2.058335975142e+00
1.079500000000e+03 -6.952178954055e-03 5.838183684462e-05 2.091530316674e+00
1.079750000000e+03 -8.804666959877e-03 6.236821500819e-05 2.125876912300e+00
1.080000000000e+03 -1.063892294725e-02 6.616956758515e-05 2.161338264081e+00
1.080250000000e+03 -1.243841960146e-02 6.975317349792e-05 2.197875899935e+00
1.080500000000e+03 -1.418725118086e-02 7.309040765888e-05 2.235450547766e+00
1.080750000000e+03 -1.587037974515e-02 7.615719822612e-05 2.274022312493e+00
1.081000000000e+03 -1.747386268887e-02 7.893438597747e-05 2.313550860161e+00
1.081250000000e+03 -1.898506039601e-02 8.140799026518e-05 2.353995603085e+00
1.081500000000e+03 -2.039282486297e-02 8.356938694035e-05 2.395315884407e+00
1.081750000000e+03 -2.168765866441e-02 8.541537516221e-05 2.437471162520e+00
1.082000000000e+03 -2.286184531796e-02 8.694814168950e-05 2.480421191069e+00
1.082250000000e+03 -2.390955285322e-02 8.817513761172e-05 2.524126193709e+00
1.082500000000e+03 -2.482690076816e-02 8.910884552218e-05 2.568547031296e+00
1.082750000000e+03 -2.561199583120e-02 8.976646237058e-05 2.613645359667e+00
1.083000000000e+03 -2.626493364275e-02 9.016949756399e-05 2.659383776187e+00
1.083250000000e+03 -2.678776670393e-02 9.034329630245e-05 2.705725953613e+00
1.083500000000e+03 -2.718444018509e-02 9.031649935770e-05 2.752636760062e+00
1.083750000000e+03 -2.746069498815e-02 9.012044588311e-05 2.800082362368e+00
1.084000000000e+03 -2.762394503752e-02 8.978854349803e-05 2.848030315827e+00
1.084250000000e+03 -2.768312517281e-02 8.935560295839e-05 2.896449634969e+00
1.084500000000e+03 -2.764851636619e-02 8.885715846454e-05 2.945310846778e+00
1.084750000000e+03 -2.753155290046e-02 8.832878883813e-05 2.994586029973e+00
1.085000000000e+03 -2.734461038273e-02 8.780544598044e-05 3.044248832195e+00
1.085250000000e+03 -2.710078381264e-02 8.732080866203e-05 3.094274475867e+00
1.085500000000e+03 -2.681365499239e-02 8.690666209990e-05 3.144639742640e+00
1.085750000000e+03 -2.649705655260e-02 8.659232694241e-05 3.195322945952e+00
1.086000000000e+03 -2.616483461229e-02 8.640413960270e-05 3.246303889285e+00
1.086250000000e+03 -2.583061453962e-02 8.636499370349e-05 3.297563807911e+00
1.086500000000e+03 -2.550757374703e-02 8.649394250579e-05 3.349085301988e+00
1.086750000000e+03 -2.520822433725e-02 8.680588408053e-05 3.400852259289e+00
1.087000000000e+03 -2.494421009355e-02 8.731132132600e-05 3.452849765265e+00
1.087250000000e+03 -2.472611895647e-02 8.801619507853e-05 3.505064011454e+00
1.087500000000e+03 -2.456331598708e-02 8.892180649114e-05 3.557482192215e+00
1.087750000000e+03 -2.446379638279e-02 9.002481236975e-05 3.610092403580e+00
1.088000000000e+03 -2.443406353951e-02 9.131730968229e-05 3.662883533793e+00
1.088250000000e+03 -2.447903080106e-02 9.278699141541e-05 3.715845159281e+00
1.088500000000e+03 -2.460195146507e-02 9.441737754018e-05 3.768967435305e+00
1.088750000000e+03 -2.480437442370e-02 9.618811324327e-05 3.822240994670e+00
1.089000000000e+03 -2.508612924562e-02 9.807533458112e-05 3.875656846084e+00
1.089250000000e+03 -2.544533951628e-02 1.000520895877e-04 3.929206276875e+00
1.089500000000e+03 -2.587846310258e-02 1.020888050293e-04 3.982880765086e+00
1.089750000000e+03 -2.638036089234e-02 1.041537987402e-04 4.036671893913e+00
1.090000000000e+03 -2.694439157951e-02 1.062138240220e-04 4.090571272602e+00
1.090250000000e+03 -2.756253027794e-02 1.082346345886e-04 4.144570468476e+00
1.090500000000e+03 -2.822551106800e-02 1.101815692208e-04 4.198660941672e+00
1.090750000000e+03 -2.892298983831e-02 1.120201394790e-04 4.252833989621e+00
1.091000000000e+03 -2.964372579621e-02 1.137166158903e-04 4.307080696636e+00
1.091250000000e+03 -3.037577870261e-02 1.152386000590e-04 4.361391894484e+00
1.091500000000e+03 -3.110671944598e-02 1.165555776790e-04 4.415758126446e+00
1.091750000000e+03 -3.182385020241e-02 1.176394426063e-04 4.470169618675e+00
1.092000000000e+03 -3.251443171109e-02 1.184649832971e-04 4.524616261449e+00
1.092250000000e+03 -3.316591294571e-02 1.190103193418e-04 4.579087592598e+00
1.092500000000e+03 -3.376616067110e-02 1.192572882940e-04 4.633572790663e+00
1.092750000000e+03 -3.430368510697e-02 1.191917938246e-04 4.688060673882e+00
1.093000000000e+03 -3.476785680561e-02 1.188040815890e-04 4.742539703856e+00
1.093250000000e+03 -3.514911269005e-02 1.180889522168e-04 4.796997997669e+00
1.093500000000e+03 -3.543914592092e-02 1.170459088599e-04 4.851423345281e+00
1.093750000000e+03 -3.563107637290e-02 1.156792359875e-04 4.905803233303e+00
1.094000000000e+03 -3.571959913461e-02 1.139980106473e-04 4.960124875349e+00
1.094250000000e+03 -3.570110638132e-02 1.120160394788e-04 5.014375247884e+00
1.094500000000e+03 -3.557378284108e-02 1.097517306757e-04 5.068541132859e+00
1.094750000000e+03 -3.533767186867e-02 1.072278990643e-04 5.122609165888e+00
1.095000000000e+03 -3.499470936622e-02 1.044715037532e-04 5.176565890495e+00
1.095250000000e+03 -3.454872810631e-02 1.015133311695e-04 5.230397817549e+00
1.095500000000e+03 -3.400542782599e-02 9.838762342118e-05 5.284091490091e+00
1.095750000000e+03 -3.337231580539e-02 9.513165474359e-05 5.337633551741e+00
1.096000000000e+03 -3.265861421486e-02 9.178526170675e-05 5.391010819617e+00
1.096250000000e+03 -3.187514012158e-02 8.839034386296e-05 5.444210358242e+00
1.096500000000e+03 -3.103415554505e-02 8.499032676407e-05 5.497219556722e+00
1.096750000000e+03 -3.014919416831e-02 8.162960805166e-05 5.550026203685e+00
1.097000000000e+03 -2.923486329188e-02 7.835298247330e-05 5.602618564075e+00
1.097250000000e+03 -2.830662781492e-02 7.520506364178e-05 5.654985449957e+00
1.097500000000e+03 -2.738057683501e-02 7.222970747309e-05 5.707116290015e+00
1.097750000000e+03 -2.647317844607e-02 6.946941711361e-05 5.759001192040e+00
1.098000000000e+03 -2.560102616049e-02 6.696479216381e-05 5.810631000877e+00
1.098250000000e+03 -2.478058201578e-02 6.475402455400e-05 5.861997344157e+00
1.098500000000e+03 -2.402792017619e-02 6.287236089450e-05 5.913092672253e+00
1.098750000000e+03 -2.335847612558e-02 6.135161803811e-05 5.963910285761e+00
1.099000000000e+03 -2.278680609396e-02 6.021972880119e-05 6.014444353891e+00
1.099250000000e+03 -2.232635906186e-02 5.950046762121e-05 6.064689915059e+00
1.099500000000e+03 -2.198926717627e-02 5.921303059270e-05 6.114642869275e+00
1.099750000000e+03 -2.178615748184e-02 5.937176248116e-05 6.164299956881e+00
1.100000000000e+03 -2.172598524873e-02 5.998595472118e-05 6.213658717283e+00
1.100250000000e+03 -2.181589604044e-02 6.105971959511e-05 6.262717441719e+00
1.100500000000e+03 -2.206111421364e-02 6.259191966942e-05 6.311475106176e+00
1.100750000000e+03 -2.246486274729e-02 6.457609728175e-05 6.359931293987e+00
1.101000000000e+03 -2.302831307058e-02 6.700057714473e-05 6.408086102643e+00
1.101250000000e+03 -2.375056994979e-02 6.984862563342e-05 6.455940043618e+00
1.101500000000e+03 -2.462868749906e-02 7.309863291266e-05 6.503493926474e+00
1.101750000000e+03 -2.565771804529e-02 7.672437132517e-05 6.550748733410e+00
1.102000000000e+03 -2.683079452452e-02 8.069532995036e-05 6.597705489317e+00
1.102250000000e+03 -2.813924143851e-02 8.497709522950e-05 6.644365120636e+00
1.102500000000e+03 -2.957271418053e-02 8.953177803733e-05 6.690728308430e+00
1.102750000000e+03 -3.111936514717e-02 9.431851537106e-05 6.736795341970e+00
1.103000000000e+03 -3.276603028963e-02 9.929399431124e-05 6.782565963606e+00
1.103250000000e+03 -3.449843684129e-02 1.044130188955e-04 6.828039219942e+00
1.103500000000e+03 -3.630142463527e-02 1.096290979079e-04 6.873213308520e+00
1.103750000000e+03 -3.815917841791e-02 1.148950604595e-04 6.918085431850e+00
1.104000000000e+03 -4.005546424081e-02 1.201636794094e-04 6.962651656222e+00
1.104250000000e+03 -4.197386477374e-02 1.253882834946e-04 7.006906774590e+00
1.104500000000e+03 -4.389800895298e-02 1.305233934347e-04 7.050844181105e+00
1.104750000000e+03 -4.581179087960e-02 1.355253204373e-04 7.094455755931e+00
1.105000000000e+03 -4.769957533414e-02 1.403527495590e-04 7.137731759394e+00
1.105250000000e+03 -4.954638571480e-02 1.449672955694e-04 7.180660742908e+00
1.105500000000e+03 -5.133807264757e-02 1.493339908015e-04 7.223229473385e+00
1.105750000000e+03 -5.306146094132e-02 1.534217174053e-04 7.265422874497e+00
1.106000000000e+03 -5.470447392976e-02 1.572035858789e-04 7.307223984991e+00
1.106250000000e+03 -5.625623286064e-02 1.606572310472e-04 7.348613937275e+00
1.106500000000e+03 -5.770713498388e-02 1.637650272912e-04 7.389571951617e+00
1.106750000000e+03 -5.904890594090e-02 1.665141691357e-04 7.430075353422e+00
1.107000000000e+03 -6.027463145336e-02 1.688968025197e-04 7.470099608409e+00
1.107250000000e+03 -6.137876699112e-02 1.709099396988e-04 7.509618378964e+00
1.107500000000e+03 -6.235713049975e-02 1.725552436385e-04 7.548603598425e+00
1.107750000000e+03 -6.320687956103e-02 1.738388089679e-04 7.587025564139e+00
1.108000000000e+03 -6.392647253380e-02 1.747708317847e-04 7.624853050499e+00
1.108250000000e+03 -6.451562235439e-02 1.753652090385e-04 7.662053436151e+00
1.108500000000e+03 -6.497524078947e-02 1.756390667817e-04 7.698592847738e+00
1.108750000000e+03 -6.530737869894e-02 1.756122395363e-04 7.734436316246e+00
1.109000000000e+03 -6.551516035627e-02 1.753066886157e-04 7.769547946609e+00
1.109250000000e+03 -6.560271781604e-02 1.747459451656e-04 7.803891095707e+00
1.109500000000e+03 -6.557512368939e-02 1.739545473822e-04 7.837428558293e+00
1.109750000000e+03 -6.543832103560e-02 1.729574078452e-04 7.870122759613e+00
1.110000000000e+03 -6.519905489796e-02 1.717792727727e-04 7.901935950113e+00
1.110250000000e+03 -6.486479943212e-02 1.704442157487e-04 7.932830402833e+00
1.110500000000e+03 -6.444368533243e-02 1.689751853000e-04 7.962768609180e+00
1.110750000000e+03 -6.394442244935e-02 1.673936152361e-04 7.991713472482e+00
1.111000000000e+03 -6.337622171468e-02 1.657191061924e-04 8.019628496713e+00
1.111250000000e+03 -6.274871316206e-02 1.639691934554e-04 8.046477968823e+00
1.111500000000e+03 -6.207186152439e-02 1.621592302250e-04 8.072227131848e+00
1.111750000000e+03 -6.135587916783e-02 1.603022858281e-04 8.096842348722e+00
1.112000000000e+03 -6.061113447189e-02 1.584091641975e-04 8.120291252845e+00
1.112250000000e+03 -5.984805615158e-02 1.564885016354e-04 8.142542885020e+00
1.112500000000e+03 -5.907703279439e-02 1.545469407498e-04 8.163567815758e+00
1.112750000000e+03 -5.830830749165e-02 1.525893542947e-04 8.183338249181e+00
1.113000000000e+03 -5.755186774334e-02 1.506190934381e-04 8.201828113553e+00
1.113250000000e+03 -5.681733105597e-02 1.486383590273e-04 8.219013130889e+00
1.113500000000e+03 -5.611382670190e-02 1.466485548934e-04 8.234870870835e+00
1.113750000000e+03 -5.544987440385e-02 1.446506621893e-04 8.249380786964e+00
1.114000000000e+03 -5.483326083381e-02 1.426456277545e-04 8.262524236567e+00
1.114250000000e+03 -5.427091522931e-02 1.406347583326e-04 8.274284485208e+00
1.114500000000e+03 -5.376878578206e-02 1.386200711422e-04 8.284646697174e+00
1.114750000000e+03 -5.333171923661e-02 1.366046022213e-04 8.293597911928e+00
1.115000000000e+03 -5.296334685204e-02 1.345927312466e-04 8.301127015040e+00
1.115250000000e+03 -5.266598077901e-02 1.325904114283e-04 8.307224694443e+00
1.115500000000e+03 -5.244052594219e-02 1.306052950206e-04 8.311883398433e+00
1.115750000000e+03 -5.228641257448e-02 1.286468966770e-04 8.315097284028e+00
1.116000000000e+03 -5.220155615633e-02 1.267265695223e-04 8.316862171095e+00
1.116250000000e+03 -5.218234980255e-02 1.248573339653e-04 8.317175493344e+00
1.116500000000e+03 -5.222369536252e-02 1.230536913094e-04 8.316036257057e+00
1.116750000000e+03 -5.231907738394e-02 1.213313261286e-04 8.313445005503e+00
1.117000000000e+03 -5.246068200056e-02 1.197067059889e-04 8.309403788632e+00
1.117250000000e+03 -5.263956243218e-02 1.181965986433e-04 8.303916145525e+00
1.117500000000e+03 -5.284584741206e-02 1.168175206999e-04 8.296987091781e+00
1.117750000000e+03 -5.306898963191e-02 1.155851352005e-04 8.288623121460e+00
1.118000000000e+03 -5.329804430128e-02 1.145136435243e-04 8.278832212629e+00
1.118250000000e+03 -5.352197037242e-02 1.136151797019e-04 8.267623847188e+00
1.118500000000e+03 -5.372994101633e-02 1.128992328060e-04 8.255009034369e+00
1.118750000000e+03 -5.391165145957e-02 1.123721368519e-04 8.241000338478e+00
1.119000000000e+03 -5.405761354628e-02 1.120366561911e-04 8.225611917889e+00
1.119250000000e+03 -5.415942156648e-02 1.118916816657e-04 8.208859559590e+00
1.119500000000e+03 -5.420998070476e-02 1.119320592375e-04 8.190760717439e+00
1.119750000000e+03 -5.420368833196e-02 1.121485589166e-04 8.171334547312e+00
1.120000000000e+03 -5.413656243774e-02 1.125279885359e-04 8.150601937695e+00
1.120250000000e+03 -5.400631418125e-02 1.130534478077e-04 8.128585532873e+00
1.120500000000e+03 -5.381236475000e-02 1.137047077767e-04 8.105309746459e+00
1.120750000000e+03 -5.355580932627e-02 1.144587260918e-04 8.080800763442e+00
1.121000000000e+03 -5.323933287380e-02 1.152902189619e-04 8.055086528819e+00
1.121250000000e+03 -5.286708384231e-02 1.161723400442e-04 8.028196721058e+00
1.121500000000e+03 -5.244451285385e-02 1.170774286516e-04 8.000162709872e+00
1.121750000000e+03 -5.197818129934e-02 1.179777369903e-04 7.971017493865e+00
1.122000000000e+03 -5.147555054494e-02 1.188461074968e-04 7.940795625949e+00
1.122250000000e+03 -5.094475193636e-02 1.196567228511e-04 7.909533114830e+00
1.122500000000e+03 -5.039434578127e-02 1.203858408167e-04 7.877267310490e+00
1.122750000000e+03 -4.983307569264e-02 1.210123914315e-04 7.844036774276e+00
1.123000000000e+03 -4.926961852729e-02 1.215185091261e-04 7.809881130006e+00
1.123250000000e+03 -4.871234034035e-02 1.218899782420e-04 7.774840902995e+00
1.123500000000e+03 -4.816906212557e-02 1.221165604163e-04 7.738957345789e+00
1.123750000000e+03 -4.764684236032e-02 1.221922059901e-04 7.702272255701e+00
1.124000000000e+03 -4.715178742864e-02 1.221151917537e-04 7.664827784141e+00
1.124250000000e+03 -4.668889642086e-02 1.218880029427e-04 7.626666244956e+00
1.124500000000e+03 -4.626195160528e-02 1.215171389629e-04 7.587829920553e+00
1.124750000000e+03 -4.587346200871e-02 1.210127838369e-04 7.548360870532e+00
1.125000000000e+03 -4.552466702659e-02 1.203883529230e-04 7.508300746594e+00
1.125250000000e+03 -4.521560390488e-02 1.196599179962e-04 7.467690616225e+00
1.125500000000e+03 -4.494523868249e-02 1.188454494812e-04 7.426570792015e+00
1.125750000000e+03 -4.471165558375e-02 1.179641416563e-04 7.384980675632e+00
1.126000000000e+03 -4.451229510685e-02 1.170356002451e-04 7.342958614432e+00
1.126250000000e+03 -4.434422577692e-02 1.160790991935e-04 7.300541766512e+00
1.126500000000e+03 -4.420443215430e-02 1.151128668097e-04 7.257765983408e+00
1.126750000000e+03 -4.409009739467e-02 1.141534228820e-04 7.214665703369e+00
1.127000000000e+03 -4.399885956680e-02 1.132150502298e-04 7.171273860919e+00
1.127250000000e+03 -4.392902001834e-02 1.123093907123e-04 7.127621803950e+00
1.127500000000e+03 -4.387968815157e-02 1.114452044320e-04 7.083739229072e+00
1.127750000000e+03 -4.385084868718e-02 1.106283158091e-04 7.039654126616e+00
1.128000000000e+03 -4.384334524145e-02 1.098617034521e-04 6.995392738491e+00
1.128250000000e+03 -4.385877995300e-02 1.091457404244e-04 6.950979527942e+00
1.128500000000e+03 -4.389933566254e-02 1.084785622033e-04 6.906437160975e+00
1.128750000000e+03 -4.396753310905e-02 1.078565289869e-04 6.861786499214e+00
1.129000000000e+03 -4.406594061573e-02 1.072747487646e-04 6.817046603897e+00
1.129250000000e+03 -4.419685726345e-02 1.067276232939e-04 6.772234750609e+00
1.129500000000e+03 -4.436199233292e-02 1.062093805380e-04 6.727366454174e+00
1.129750000000e+03 -4.456216373186e-02 1.057145563148e-04 6.682455502157e+00
1.130000000000e+03 -4.479703690982e-02 1.052383827642e-04 6.637514002443e+00
1.130250000000e+03 -4.506492087227e-02 1.047770983563e-04 6.592552426551e+00
1.130500000000e+03 -4.536263658433e-02 1.043281328329e-04 6.547579676469e+00
1.130750000000e+03 -4.568546397783e-02 1.038901571293e-04 6.502603138972e+00
1.131000000000e+03 -4.602717217716e-02 1.034630234629e-04 6.457628763092e+00
1.131250000000e+03 -4.638012923944e-02 1.030475939420e-04 6.412661122909e+00
1.131500000000e+03 -4.673548556707e-02 1.026454587215e-04 6.367703499951e+00
1.131750000000e+03 -4.708341946934e-02 1.022585915794e-04 6.322757956272e+00
1.132000000000e+03 -4.741343241815e-02 1.018889507717e-04 6.277825408519e+00
1.132250000000e+03 -4.771467849625e-02 1.015380482856e-04 6.232905712729e+00
1.132500000000e+03 -4.797631360700e-02 1.012065496272e-04 6.187997733353e+00
1.132750000000e+03 -4.818784898908e-02 1.008938893542e-04 6.143099421064e+00
1.133000000000e+03 -4.833949538140e-02 1.005979458797e-04 6.098207888055e+00
1.133250000000e+03 -4.842248649040e-02 1.003147997179e-04 6.053319470410e+00
1.133500000000e+03 -4.842936967934e-02 1.000385898048e-04 6.008429796967e+00
1.133750000000e+03 -4.835425603566e-02 9.976148613042e-05 5.963533847031e+00
1.134000000000e+03 -4.819302092880e-02 9.947381228551e-05 5.918626009673e+00
1.134250000000e+03 -4.794345101488e-02 9.916425777651e-05 5.873700126935e+00
1.134500000000e+03 -4.760533024317e-02 9.882023330371e-05 5.828749542267e+00
1.134750000000e+03 -4.718046357406e-02 9.842834020549e-05 5.783767138601e+00
1.135000000000e+03 -4.667263605323e-02 9.797502458719e-05 5.738745373146e+00
1.135250000000e+03 -4.608750786132e-02 9.744719625412e-05 5.693676307895e+00
1.135500000000e+03 -4.543244816138e-02 9.683295374743e-05 5.648551637031e+00
1.135750000000e+03 -4.471631356105e-02 9.612237115589e-05 5.603362712003e+00
1.136000000000e+03 -4.394917970377e-02 9.530822126264e-05 5.558100565283e+00
1.136250000000e+03 -4.314203708113e-02 9.438660185285e-05 5.512755933743e+00
1.136500000000e+03 -4.230646558511e-02 9.335759964785e-05 5.467319281842e+00
1.136750000000e+03 -4.145430242152e-02 9.222574939960e-05 5.421780830087e+00
1.137000000000e+03 -4.059732764291e-02 9.100032914292e-05 5.376130576539e+00
1.137250000000e+03 -3.974697788301e-02 8.969548706939e-05 5.330358328949e+00
1.137500000000e+03 -3.891410830890e-02 8.833015991921e-05 5.284453736749e+00
1.137750000000e+03 -3.810881781981e-02 8.692779266123e-05 5.238406322483e+00
1.138000000000e+03 -3.734033881395e-02 8.551585405506e-05 5.192205521129e+00
1.138250000000e+03 -3.661700121763e-02 8.412517982259e-05 5.145840718796e+00
1.138500000000e+03 -3.594626393947e-02 8.278915933618e-05 5.099301297104e+00
1.138750000000e+03 -3.533480521211e-02 8.154280530431e-05 5.052576677855e+00
1.139000000000e+03 -3.478865956472e-02 8.042174689696e-05 5.005656371534e+00
1.139250000000e+03 -3.431338100331e-02 7.946118829716e-05 4.958530029980e+00
1.139500000000e+03 -3.391421289380e-02 7.869488045228e-05 4.911187494837e+00
1.139750000000e+03 -3.359624002058e-02 7.815414445203e-05 4.863618856558e+00
1.140000000000e+03 -3.336450448283e-02 7.786699032544e-05 4.815814504215e+00
1.140250000000e+03 -3.322406278588e-02 7.785734759658e-05 4.767765187273e+00
1.140500000000e+03 -3.317997415097e-02 7.814444909215e-05 4.719462071128e+00
1.140750000000e+03 -3.323721123739e-02 7.874237616409e-05 4.670896792855e+00
1.141000000000e+03 -3.340048972259e-02 7.965976103236e-05 4.622061526411e+00
1.141250000000e+03 -3.367402809334e-02 8.089966315161e-05 4.572949040900e+00
1.141500000000e+03 -3.406124940774e-02 8.245960040848e-05 4.523552759686e+00
1.141750000000e+03 -3.456444184526e-02 8.433170589764e-05 4.473866829985e+00
1.142000000000e+03 -3.518440834620e-02 8.650300790397e-05 4.423886184459e+00
1.142250000000e+03 -3.592012761195e-02 8.895578838841e-05 4.373606611099e+00
1.142500000000e+03 -3.676845795227e-02 9.166801366073e-05 4.323024819124e+00
1.142750000000e+03 -3.772390427603e-02 9.461378455003e-05 4.272138519272e+00
1.143000000000e+03 -3.877847695572e-02 9.776380397786e-05 4.220946496480e+00
1.143250000000e+03 -3.992165330653e-02 1.010858191109e-04 4.169448692286e+00
1.143500000000e+03 -4.114045264510e-02 1.045450395095e-04 4.117646290462e+00
1.143750000000e+03 -4.241962536922e-02 1.081045081479e-04 4.065541807287e+00
1.144000000000e+03 -4.374194892669e-02 1.117254271334e-04 4.013139186650e+00
1.144250000000e+03 -4.508861580717e-02 1.153674387837e-04 3.960443901488e+00
1.144500000000e+03 -4.643969567496e-02 1.189888799766e-04 3.907463050249e+00
1.144750000000e+03 -4.777463923072e-02 1.225470045320e-04 3.854205474417e+00
1.145000000000e+03 -4.907280517309e-02 1.259982194933e-04 3.800681862272e+00
1.145250000000e+03 -5.031397756519e-02 1.292983440744e-04 3.746904853368e+00
1.145500000000e+03 -5.147884427263e-02 1.324029043083e-04 3.692889158631e+00
1.145750000000e+03 -5.254942286927e-02 1.352674978147e-04 3.638651653781e+00
1.146000000000e+03 -5.350940809843e-02 1.378482393478e-04 3.584211483984e+00
1.146250000000e+03 -5.434443527431e-02 1.401022951171e-04 3.529590158673e+00
1.146500000000e+03 -5.504225440084e-02 1.419885018017e-04 3.474811625029e+00
1.146750000000e+03 -5.559281641022e-02 1.434680774728e-04 3.419902347835e+00
1.147000000000e+03 -5.598827988387e-02 1.445053893732e-04 3.364891359467e+00
1.147250000000e+03 -5.622295299006e-02 1.450687811776e-04 3.309810312308e+00
1.147500000000e+03 -5.629318281252e-02 1.451313997820e-04 3.254693503586e+00
1.147750000000e+03 -5.619721604519e-02 1.446720233524e-04 3.199577898870e+00
1.148000000000e+03 -5.593504109933e-02 1.436758140420e-04 3.144503131290e+00
1.148250000000e+03 -5.550823703009e-02 1.421349997661e-04 3.089511496581e+00
1.148500000000e+03 -5.491983500687e-02 1.400494171798e-04 3.034647929125e+00
1.148750000000e+03 -5.417420487461e-02 1.374268968982e-04 2.979959966062e+00
1.149000000000e+03 -5.327697629640e-02 1.342834839002e-04 2.925497700105e+00
1.149250000000e+03 -5.223498750230e-02 1.306434462847e-04 2.871313714323e+00
1.149500000000e+03 -5.105626452704e-02 1.265390895935e-04 2.817463002215e+00
1.149750000000e+03 -4.975001924717e-02 1.220103610848e-04 2.764002868859e+00
1.150000000000e+03 -4.832666221701e-02 1.171042745609e-04 2.710992811765e+00
1.150250000000e+03 -4.679781128450e-02 1.118741469026e-04 2.658494377768e+00
1.150500000000e+03 -4.517628975059e-02 1.063786902919e-04 2.606570994620e+00
1.150750000000e+03 -4.347610054117e-02 1.006809811380e-04 2.555287774665e+00
1.151000000000e+03 -4.171236746343e-02 9.484733955262e-05 2.504711289304e+00
1.151250000000e+03 -3.990123682054e-02 8.894615397970e-05 2.454909313503e+00
1.151500000000e+03 -3.805973504758e-02 8.304668241713e-05 2.405950542724e+00
1.151750000000e+03 -3.620558436346e-02 7.721787155751e-05 2.357904279638e+00
1.152000000000e+03 -3.435697659459e-02 7.152721195708e-05 2.310840099233e+00
1.152250000000e+03 -3.253231381491e-02 6.603966350202e-05 2.264827494847e+00
1.152500000000e+03 -3.074992379238e-02 6.081667288924e-05 2.219935505532e+00
1.152750000000e+03 -2.902776063750e-02 5.591529406179e-05 2.176232341376e+00
1.153000000000e+03 -2.738310164689e-02 5.138742707519e-05 2.133785000859e+00
1.153250000000e+03 -2.583225287331e-02 4.727918024275e-05 2.092658899818e+00
1.153500000000e+03 -2.439027265333e-02 4.363035642707e-05 2.052917508425e+00
1.153750000000e+03 -2.307072245638e-02 4.047405809837e-05 2.014622007007e+00
1.154000000000e+03 -2.188545417774e-02 3.783641322394e-05 1.977830969269e+00
1.154250000000e+03 -2.084443525449e-02 3.573640197410e-05 1.942600068843e+00
1.154500000000e+03 -1.995561863441e-02 3.418578480019e-05 1.908981822809e+00
1.154750000000e+03 -1.922485334977e-02 3.318910273922e-05 1.877025364322e+00
1.155000000000e+03 -1.865583881605e-02 3.274383446278e-05 1.846776254623e+00
1.155250000000e+03 -1.825011493136e-02 3.284051642988e-05 1.818276325405e+00
1.155500000000e+03 -1.800708852676e-02 3.346297784920e-05 1.791563558687e+00
1.155750000000e+03 -1.792408651013e-02 3.458864357991e-05 1.766671994323e+00
1.156000000000e+03 -1.799643436477e-02 3.618889080789e-05 1.743631668681e+00
1.156250000000e+03 -1.821755378146e-02 3.822946274745e-05 1.722468579346e+00
1.156500000000e+03 -1.857907371807e-02 4.067093505192e-05 1.703204669900e+00
1.156750000000e+03 -1.907095445249e-02 4.346924240450e-05 1.685857836620e+00
1.157000000000e+03 -1.968162104993e-02 4.657625913387e-05 1.670441952664e+00
1.157250000000e+03 -2.039810304755e-02 4.994042865322e-05 1.656966902770e+00
1.157500000000e+03 -2.120618334167e-02 5.350744641808e-05 1.645438634133e+00
1.157750000000e+03 -2.209055375155e-02 5.722098394295e-05 1.635859216066e+00
1.158000000000e+03 -2.303497869184e-02 6.102344752071e-05 1.628226908694e+00
1.158250000000e+03 -2.402246888601e-02 6.485676472479e-05 1.622536245218e+00
1.158500000000e+03 -2.503546248299e-02 6.866319260687e-05 1.618778113963e+00
1.158750000000e+03 -2.605601834480e-02 7.238608998530e-05 1.616939857495e+00
1.159000000000e+03 -2.706601798185e-02 7.597070515181e-05 1.617005376308e+00
1.159250000000e+03 -2.804737636442e-02 7.936495315941e-05 1.618955240622e+00
1.159500000000e+03 -2.898225986671e-02 8.252011817819e-05 1.622766817014e+00
1.159750000000e+03 -2.985330827277e-02 8.539151058837e-05 1.628414390637e+00
1.160000000000e+03 -3.064385880725e-02 8.793905283053e-05 1.635869306473e+00
1.160250000000e+03 -3.133816649506e-02 9.012778251141e-05 1.645100117095e+00
1.160500000000e+03 -3.192161935048e-02 9.192827605883e-05 1.656072724099e+00
1.160750000000e+03 -3.238093976549e-02 9.331696012435e-05 1.668750540957e+00
1.161000000000e+03 -3.270437335330e-02 9.427634056086e-05 1.683094641238e+00
1.161250000000e+03 -3.288185378677e-02 9.479510614382e-05 1.699063923695e+00
1.161500000000e+03 -3.290514804686e-02 9.486815183032e-05 1.716615262409e+00
1.161750000000e+03 -3.276797017821e-02 9.449647763102e-05 1.735703667442e+00
1.162000000000e+03 -3.246606825641e-02 9.368700380838e-05 1.756282434517e+00
1.162250000000e+03 -3.199728003782e-02 9.245229571453e-05 1.778303292837e+00
1.162500000000e+03 -3.136155315447e-02 9.081018979962e-05 1.801716553572e+00
1.162750000000e+03 -3.056093737564e-02 8.878336768628e-05 1.826471248886e+00
1.163000000000e+03 -2.959954079138e-02 8.639884568401e-05 1.852515274250e+00
1.163250000000e+03 -2.848345965342e-02 8.368743386422e-05 1.879795525522e+00
1.163500000000e+03 -2.722067744860e-02 8.068314452406e-05 1.908258039296e+00
1.163750000000e+03 -2.582093886396e-02 7.742257882415e-05 1.937848134369e+00
1.164000000000e+03 -2.429560219090e-02 7.394430957841e-05 1.968510557420e+00
1.164250000000e+03 -2.265747058680e-02 7.028825813823e-05 2.000189634998e+00
1.164500000000e+03 -2.092060768981e-02 6.649508636514e-05 2.032829431971e+00
1.164750000000e+03 -1.910014045190e-02 6.260561785620e-05 2.066373920045e+00
1.165000000000e+03 -1.721205187602e-02 5.866028714704e-05 2.100767154325e+00
1.165250000000e+03 -1.527296764358e-02 5.469863396529e-05 2.135953460072e+00
1.165500000000e+03 -1.329993921307e-02 5.075884364864e-05 2.171877629013e+00
1.165750000000e+03 -1.131022729174e-02 4.687734002634e-05 2.208485122351e+00
1.166000000000e+03 -9.321086432483e-03 4.308843150352e-05 2.245722284122e+00
1.166250000000e+03 -7.349555988923e-03 3.942401349730e-05 2.283536556395e+00
1.166500000000e+03 -5.412258063207e-03 3.591332618449e-05 2.321876698935e+00
1.166750000000e+03 -3.525205172307e-03 3.258276544679e-05 2.360693009154e+00
1.167000000000e+03 -1.703621335472e-03 2.945574937593e-05 2.399937537145e+00
1.167250000000e+03 3.822555594288e-05 2.655262871118e-05 2.439564299396e+00
1.167500000000e+03 1.687173264123e-03 2.389064871131e-05 2.479529479602e+00
1.167750000000e+03 3.231297552076e-03 2.148395371493e-05 2.519791617738e+00
1.168000000000e+03 4.660027216822e-03 1.934362819708e-05 2.560311785990e+00
1.168250000000e+03 5.964239822817e-03 1.747777107744e-05 2.601053747358e+00
1.168500000000e+03 7.136334338045e-03 1.589161070778e-05 2.641984089573e+00
1.168750000000e+03 8.170285615106e-03 1.458764601608e-05 2.683072340790e+00
1.169000000000e+03 9.061677700384e-03 1.356580048925e-05 2.724291060907e+00
1.169250000000e+03 9.807713393990e-03 1.282360061267e-05 2.765615902654e+00
1.169500000000e+03 1.040720726115e-02 1.235637093894e-05 2.807025653061e+00
1.169750000000e+03 1.086055443267e-02 1.215745094763e-05 2.848502240893e+00
1.170000000000e+03 1.116968431065e-02 1.221840515744e-05 2.890030724419e+00
1.170250000000e+03 1.133799253011e-02 1.252924759076e-05 2.931599246093e+00
1.170500000000e+03 1.137026005426e-02 1.307865992187e-05 2.973198968968e+00
1.170750000000e+03 1.127255381706e-02 1.385421410979e-05 3.014823982594e+00
1.171000000000e+03 1.105211712957e-02 1.484258790396e-05 3.056471193196e+00
1.171250000000e+03 1.071724679563e-02 1.602975994230e-05 3.098140189706e+00
1.171500000000e+03 1.027716104671e-02 1.740120283439e-05 3.139833092066e+00
1.171750000000e+03 9.741861429577e-03 1.894206722647e-05 3.181554387789e+00
1.172000000000e+03 9.121988086155e-03 2.063736008315e-05 3.223310751934e+00
1.172250000000e+03 8.428672217631e-03 2.247207444547e-05 3.265110856770e+00
1.172500000000e+03 7.673388575748e-03 2.443132041086e-05 3.306965177153e+00
1.172750000000e+03 6.867807893756e-03 2.650043719252e-05 3.348885786474e+00
1.173000000000e+03 6.023653011562e-03 2.866508437047e-05 3.390886151933e+00
1.173250000000e+03 5.152559487670e-03 3.091131538419e-05 3.432980926482e+00
1.173500000000e+03 4.265943579481e-03 3.322563240318e-05 3.475185746037e+00
1.173750000000e+03 3.374877853171e-03 3.559502465950e-05 3.517517025630e+00
1.174000000000e+03 2.489976862938e-03 3.800699229181e-05 3.559991762479e+00
1.174250000000e+03 1.621293689863e-03 4.044955527621e-05 3.602627344997e+00
1.174500000000e+03 7.782284854927e-04 4.291124982175e-05 3.645441367894e+00
1.174750000000e+03 -3.055010597419e-05 4.538111679883e-05 3.688451458869e+00
1.175000000000e+03 -7.971702377383e-04 4.784867918126e-05 3.731675111581e+00
1.175250000000e+03 -1.514608395814e-03 5.030391565311e-05 3.775129530500e+00
1.175500000000e+03 -2.176726945796e-03 5.273722808460e-05 3.818831485278e+00
1.175750000000e+03 -2.778298289537e-03 5.513940973048e-05 3.862797177908e+00
1.176000000000e+03 -3.315015253378e-03 5.750161055290e-05 3.907042119085e+00
1.176250000000e+03 -3.783488961467e-03 5.981530660390e-05 3.951581017485e+00
1.176500000000e+03 -4.181234801182e-03 6.207227298941e-05 3.996427679921e+00
1.176750000000e+03 -4.506646851476e-03 6.426456012013e-05 4.041594922946e+00
1.177000000000e+03 -4.758962999524e-03 6.638447946924e-05 4.087094495627e+00
1.177250000000e+03 -4.938220703364e-03 6.842459235232e-05 4.132937014082e+00
1.177500000000e+03 -5.045205667284e-03 7.037771225860e-05 4.179131906445e+00
1.177750000000e+03 -5.081394555071e-03 7.223691698890e-05 4.225687368192e+00
1.178000000000e+03 -5.048892594095e-03 7.399555719792e-05 4.272610329387e+00
1.178250000000e+03 -4.950368340616e-03 7.564729465331e-05 4.319906429868e+00
1.178500000000e+03 -4.788986108116e-03 7.718613191496e-05 4.367580005566e+00
1.178750000000e+03 -4.568337908750e-03 7.860645420052e-05 4.415634084696e+00
1.179000000000e+03 -4.292376330826e-03 7.990308175590e-05 4.464070390390e+00
1.179250000000e+03 -3.965348806760e-03 8.107132685403e-05 4.512889353776e+00
1.179500000000e+03 -3.591734245814e-03 8.210705392619e-05 4.562090135132e+00
1.179750000000e+03 -3.176182557934e-03 8.300674489942e-05 4.611670649376e+00
1.180000000000e+03 -2.723457066687e-03 8.376756434142e-05 4.661627601141e+00
1.180250000000e+03 -2.238380446055e-03 8.438742465117e-05 4.711956524553e+00
1.180500000000e+03 -1.725784405611e-03 8.486503950367e-05 4.762651828383e+00
1.180750000000e+03 -1.190463445883e-03 8.519999031253e-05 4.813706845558e+00
1.181000000000e+03 -6.371329670791e-04 8.539277694314e-05 4.865113888792e+00
1.181250000000e+03 -7.039170947329e-05 8.544485956591e-05 4.916864305202e+00
1.181500000000e+03 5.053113596733e-04 8.535871419424e-05 4.968948537405e+00
1.181750000000e+03 1.085705967862e-03 8.513786920922e-05 5.021356184078e+00
1.182000000000e+03 1.666725513632e-03 8.478690576444e-05 5.074076061755e+00
1.182250000000e+03 2.244528220486e-03 8.431146755852e-05 5.127096268355e+00
1.182500000000e+03 2.815515355936e-03 8.371826118644e-05 5.180404241783e+00
1.182750000000e+03 3.376345962921e-03 8.301503664632e-05 5.233986823013e+00
1.183000000000e+03 3.923949633745e-03 8.221055246727e-05 5.287830310801e+00
1.183250000000e+03 4.455536389649e-03 8.131452424376e-05 5.341920519280e+00
1.183500000000e+03 4.968605368562e-03 8.033756234205e-05 5.396242826526e+00
1.183750000000e+03 5.460951227529e-03 7.929109239954e-05 5.450782223348e+00
1.184000000000e+03 5.930669501705e-03 7.818720920966e-05 5.505523354460e+00
1.184250000000e+03 6.376160902568e-03 7.703860466862e-05 5.560450554263e+00
1.184500000000e+03 6.796133993480e-03 7.585843092259e-05 5.615547879419e+00
1.184750000000e+03 7.189607679011e-03 7.466014838675e-05 5.670799131799e+00
1.185000000000e+03 7.555911803530e-03 7.345736689424e-05 5.726187878931e+00
1.185250000000e+03 7.894687883752e-03 7.226367762045e-05 5.781697464757e+00
1.185500000000e+03 8.205887748613e-03 7.109247922832e-05 5.837311017625e+00
1.185750000000e+03 8.489772022968e-03 6.995679586563e-05 5.893011449223e+00
1.186000000000e+03 8.746906649454e-03 6.886909263751e-05 5.948781449993e+00
1.186250000000e+03 8.978157798538e-03 6.784109607327e-05 6.004603478921e+00
1.186500000000e+03 9.184685861193e-03 6.688361867699e-05 6.060459747321e+00
1.186750000000e+03 9.367936088489e-03 6.600637161319e-05 6.116332200660e+00
1.187000000000e+03 9.529628283742e-03 6.521781243390e-05 6.172202494607e+00
1.187250000000e+03 9.671742799343e-03 6.452499161136e-05 6.228051969950e+00
1.187500000000e+03 9.796504273898e-03 6.393341028038e-05 6.283861624679e+00
1.187750000000e+03 9.906361597849e-03 6.344691995197e-05 6.339612085097e+00
1.188000000000e+03 1.000396591868e-02 6.306761524821e-05 6.395283575939e+00
1.188250000000e+03 1.009214422129e-02 6.279575699517e-05 6.450855891190e+00
1.188500000000e+03 1.017387043183e-02 6.262972729845e-05 6.506308365552e+00
1.188750000000e+03 1.025223260935e-02 6.256600998986e-05 6.561619847091e+00
1.189000000000e+03 1.033039886564e-02 6.259920317775e-05 6.616768672496e+00
1.189250000000e+03 1.041157926417e-02 6.272205169297e-05 6.671732644486e+00
1.189500000000e+03 1.049898648394e-02 6.292551606746e-05 6.726489012461e+00
1.189750000000e+03 1.059579460048e-02 6.319887792269e-05 6.781014456468e+00
1.190000000000e+03 1.070509629364e-02 6.352985367961e-05 6.835285074072e+00
1.190250000000e+03 1.082986032417e-02 6.390478918034e-05 6.889276372588e+00
1.190500000000e+03 1.097288792611e-02 6.430885182207e-05 6.942963263969e+00
1.190750000000e+03 1.113676967856e-02 6.472621864348e-05 6.996320062695e+00
1.191000000000e+03 1.132384400480e-02 6.514028559826e-05 7.049320491093e+00
1.191250000000e+03 1.153615626921e-02 6.553396620626e-05 7.101937684096e+00
1.191500000000e+03 1.177542116488e-02 6.588996231036e-05 7.154144201144e+00
1.191750000000e+03 1.204298799132e-02 6.619106269534e-05 7.205912042003e+00
1.192000000000e+03 1.233980973412e-02 6.642042623994e-05 7.257212662746e+00
1.192250000000e+03 1.266641688571e-02 6.656187730752e-05 7.308017000736e+00
1.192500000000e+03 1.302289631962e-02 6.660021201260e-05 7.358295497036e+00
1.192750000000e+03 1.340887566068e-02 6.652149115696e-05 7.408018128811e+00
1.193000000000e+03 1.382351392517e-02 6.631331766879e-05 7.457154438305e+00
1.193250000000e+03 1.426549831685e-02 6.596510654572e-05 7.505673572590e+00
1.193500000000e+03 1.473304848308e-02 6.546832730736e-05 7.553544319766e+00
1.193750000000e+03 1.522392753107e-02 6.481672221956e-05 7.600735155925e+00
1.194000000000e+03 1.573546100957e-02 6.400649377664e-05 7.647214291644e+00
1.194250000000e+03 1.626456371943e-02 6.303645338857e-05 7.692949722782e+00
1.194500000000e+03 1.680777367269e-02 6.190815112656e-05 7.737909290080e+00
1.194750000000e+03 1.736129418117e-02 6.062592844427e-05 7.782060738611e+00
1.195000000000e+03 1.792104264405e-02 5.919692941381e-05 7.825371785175e+00
1.195250000000e+03 1.848270625259e-02 5.763107678702e-05 7.867810187591e+00
1.195500000000e+03 1.904180284932e-02 5.594099047210e-05 7.909343823132e+00
1.195750000000e+03 1.959374702838e-02 5.414187682889e-05 7.949940767626e+00
1.196000000000e+03 2.013391954559e-02 5.225134685763e-05 7.989569381151e+00
1.196250000000e+03 2.065773907732e-02 5.028918536704e-05 8.028198397289e+00
1.196500000000e+03 2.116073484249e-02 4.827707966268e-05 8.065797016380e+00
1.196750000000e+03 2.163861862864e-02 4.623830680392e-05 8.102335002272e+00
1.197000000000e+03 2.208735481757e-02 4.419738333808e-05 8.137782779884e+00
1.197250000000e+03 2.250322687934e-02 4.217968570178e-05 8.172111537721e+00
1.197500000000e+03 2.288289901961e-02 4.021104345742e-05 8.205293328418e+00
1.197750000000e+03 2.322347152267e-02 3.831731530310e-05 8.237301169228e+00
1.198000000000e+03 2.352252906858e-02 3.652395481923e-05 8.268109143837e+00
1.198250000000e+03 2.377818026739e-02 3.485557328026e-05 8.297692498181e+00
1.198500000000e+03 2.398908843134e-02 3.333550728621e-05 8.326027735278e+00
1.198750000000e+03 2.415449287094e-02 3.198539821134e-05 8.353092704781e+00
1.199000000000e+03 2.427421951356e-02 3.082479485986e-05 8.378866684999e+00
1.199250000000e+03 2.434868254391e-02 2.987077586311e-05 8.403330460113e+00
1.199500000000e+03 2.437887501177e-02 2.913759321374e-05 8.426466386885e+00
1.199750000000e+03 2.436635127360e-02 2.863645920556e-05 8.448258454510e+00
1.200000000000e+03 2.431319928879e-02 2.837527178468e-05 8.468692332529e+00
1.200250000000e+03 2.422200627310e-02 2.835838713541e-05 8.487755409795e+00
1.200500000000e+03 2.409581572070e-02 2.858650182158e-05 8.505436820778e+00
1.200750000000e+03 2.393807960862e-02 2.905658982666e-05 8.521727461608e+00
1.201000000000e+03 2.375260369437e-02 2.976190449430e-05 8.536619993306e+00
1.201250000000e+03 2.354348990498e-02 3.069205476328e-05 8.550108834089e+00
1.201500000000e+03 2.331507414245e-02 3.183308845636e-05 8.562190139555e+00
1.201750000000e+03 2.307186133212e-02 3.316766516118e-05 8.572861771838e+00
1.202000000000e+03 2.281845948845e-02 3.467534960838e-05 8.582123258240e+00
1.202250000000e+03 2.255951152957e-02 3.633292915012e-05 8.589975739755e+00
1.202500000000e+03 2.229962711454e-02 3.811476036666e-05 8.596421910594e+00
1.202750000000e+03 2.204331370060e-02 3.999318197401e-05 8.601465949592e+00
1.203000000000e+03 2.179490922952e-02 4.193895837534e-05 8.605113444514e+00
1.203250000000e+03 2.155851465060e-02 4.392175241796e-05 8.607371310464e+00
1.203500000000e+03 2.133792894298e-02 4.591063534864e-05 8.608247703542e+00
1.203750000000e+03 2.113658595924e-02 4.787461775557e-05 8.607751931280e+00
1.204000000000e+03 2.095749613702e-02 4.978318526788e-05 8.605894360589e+00
1.204250000000e+03 2.080319216396e-02 5.160683193725e-05 8.602686325125e+00
1.204500000000e+03 2.067568155476e-02 5.331760058547e-05 8.598140032976e+00
1.204750000000e+03 2.057640735551e-02 5.488957221039e-05 8.592268475739e+00
1.205000000000e+03 2.050621793931e-02 5.629935737819e-05 8.585085340810e+00
1.205250000000e+03 2.046534860083e-02 5.752657285454e-05 8.576604926254e+00
1.205500000000e+03 2.045341454835e-02 5.855425164197e-05 8.566842060886e+00
1.205750000000e+03 2.046941718495e-02 5.936917744173e-05 8.555812029684e+00
1.206000000000e+03 2.051176380759e-02 5.996217837259e-05 8.543530503352e+00
1.206250000000e+03 2.057830013052e-02 6.032837357337e-05 8.530013475804e+00
1.206500000000e+03 2.066635504979e-02 6.046734452345e-05 8.515277205464e+00
1.206750000000e+03 2.077279620434e-02 6.038320796409e-05 8.499338164823e+00
1.207000000000e+03 2.089409408812e-02 6.008461406307e-05 8.482212994472e+00
1.207250000000e+03 2.102639209736e-02 5.958466250483e-05 8.463918462833e+00
1.207500000000e+03 2.116558070592e-02 5.890072877332e-05 8.444471432774e+00
1.207750000000e+03 2.130737142770e-02 5.805420893612e-05 8.423888830966e+00
1.208000000000e+03 2.144736952925e-02 5.707017720202e-05 8.402187623814e+00
1.208250000000e+03 2.158114151976e-02 5.597696816265e-05 8.379384796030e+00
1.208500000000e+03 2.170427594059e-02 5.480568878388e-05 8.355497332850e+00
1.208750000000e+03 2.181243606599e-02 5.358966711294e-05 8.330542205806e+00
1.209000000000e+03 2.190140338163e-02 5.236385144100e-05 8.304536361041e+00
1.209250000000e+03 2.196711165447e-02 5.116417247736e-05 8.277496709061e+00
1.209500000000e+03 2.200567295715e-02 5.002687887773e-05 8.249440117262e+00
1.209750000000e+03 2.201339677264e-02 4.898786286958e-05 8.220383403967e+00
1.210000000000e+03 2.198680439922e-02 4.808198966658e-05 8.190343333401e+00
1.210250000000e+03 2.192264147990e-02 4.734244376375e-05 8.159336612724e+00
1.210500000000e+03 2.181789122810e-02 4.680010607472e-05 8.127379889986e+00
1.210750000000e+03 2.166979118626e-02 4.648293784534e-05 8.094489753398e+00
1.211000000000e+03 2.147585593121e-02 4.641552133788e-05 8.060682731893e+00
1.211250000000e+03 2.123390735666e-02 4.661863019811e-05 8.025975297310e+00
1.211500000000e+03 2.094211374748e-02 4.710875073957e-05 7.990383867184e+00
1.211750000000e+03 2.059903739264e-02 4.789779594691e-05 7.953924809847e+00
1.212000000000e+03 2.020368984020e-02 4.899288461488e-05 7.916614450828e+00
1.212250000000e+03 1.975559321907e-02 5.039619570207e-05 7.878469080370e+00
1.212500000000e+03 1.925484369355e-02 5.210494138477e-05 7.839504963968e+00
1.212750000000e+03 1.870217585158e-02 5.411130733790e-05 7.799738351901e+00
1.213000000000e+03 1.809902032192e-02 5.640255750389e-05 7.759185493670e+00
1.213250000000e+03 1.744755409444e-02 5.896127543953e-05 7.717862652105e+00
1.213500000000e+03 1.675073809783e-02 6.176558530441e-05 7.675786118776e+00
1.213750000000e+03 1.601233662522e-02 6.478946129171e-05 7.632972233409e+00
1.214000000000e+03 1.523692022604e-02 6.800310084332e-05 7.589437400497e+00
1.214250000000e+03 1.442984484980e-02 7.137336149043e-05 7.545198111499e+00
1.214500000000e+03 1.359721051310e-02 7.486423336778e-05 7.500270964739e+00
1.214750000000e+03 1.274579783981e-02 7.843736909305e-05 7.454672685550e+00
1.215000000000e+03 1.188298241657e-02 8.205268206166e-05 7.408420150027e+00
1.215250000000e+03 1.101663265398e-02 8.566889811104e-05 7.361530403028e+00
1.215500000000e+03 1.015499008816e-02 8.924417192022e-05 7.314020681181e+00
1.215750000000e+03 9.306539503828e-03 9.273672726950e-05 7.265908428792e+00
1.216000000000e+03 8.479870135449e-03 9.610545663036e-05 7.217211315441e+00
1.216250000000e+03 7.683533450197e-03 9.931054464235e-05 7.167947251448e+00
1.216500000000e+03 6.925901456721e-03 1.023140856107e-04 7.118134395462e+00
1.216750000000e+03 6.215028798945e-03 1.050806491198e-04 7.067791165048e+00
1.217000000000e+03 5.558522007116e-03 1.075778124329e-04 7.016936236078e+00
1.217250000000e+03 4.963418487726e-03 1.097766101491e-04 6.965588542054e+00
1.217500000000e+03 4.436077482754e-03 1.116519824777e-04 6.913767267766e+00
1.217750000000e+03 3.982083027856e-03 1.131831270412e-04 6.861491833492e+00
1.218000000000e+03 3.606161018717e-03 1.143537709548e-04 6.808781877144e+00
1.218250000000e+03 3.312110091540e-03 1.151523685413e-04 6.755657230338e+00
1.218500000000e+03 3.102744829867e-03 1.155722121370e-04 6.702137884374e+00
1.218750000000e+03 2.979853396741e-03 1.156114537995e-04 6.648243954685e+00
1.219000000000e+03 2.944167509706e-03 1.152730497635e-04 6.593995636898e+00
1.219250000000e+03 2.995346315646e-03 1.145646286054e-04 6.539413160480e+00
1.219500000000e+03 3.131972216692e-03 1.134982941305e-04 6.484516732830e+00
1.219750000000e+03 3.351562047466e-03 1.120903212780e-04 6.429326484208e+00
1.220000000000e+03 3.650592672757e-03 1.103608250364e-04 6.373862406904e+00
1.220250000000e+03 4.024543091245e-03 1.083333737143e-04 6.318144294453e+00
1.220500000000e+03 4.467952759517e-03 1.060345658435e-04 6.262191675589e+00
1.220750000000e+03 4.974498925574e-03 1.034935679388e-04 6.206023751743e+00
1.221000000000e+03 5.537092597018e-03 1.007416335813e-04 6.149659335860e+00
1.221250000000e+03 6.147992584317e-03 9.781168292669e-05 6.093116788420e+00
1.221500000000e+03 6.798938505931e-03 9.473776277039e-05 6.036413963053e+00
1.221750000000e+03 7.481299434129e-03 9.155456898588e-05 5.979568151317e+00
1.222000000000e+03 8.186236345834e-03 8.829699387169e-05 5.922596032400e+00
1.222250000000e+03 8.904874244099e-03 8.499967072945e-05 5.865513632381e+00
1.222500000000e+03 9.628479219403e-03 8.169648254339e-05 5.808336285511e+00
1.222750000000e+03 1.034863537322e-02 7.842020208698e-05 5.751078602223e+00
1.223000000000e+03 1.105741478836e-02 7.520208733675e-05 5.693754448567e+00
1.223250000000e+03 1.174753604969e-02 7.207150040345e-05 5.636376926435e+00
1.223500000000e+03 1.241250328378e-02 6.905556690479e-05 5.578958368270e+00
1.223750000000e+03 1.304672307868e-02 6.617884467972e-05 5.521510332919e+00
1.224000000000e+03 1.364559182215e-02 6.346301736421e-05 5.464043615645e+00
1.224250000000e+03 1.420555359634e-02 6.092664065921e-05 5.406568260312e+00
1.224500000000e+03 1.472412391076e-02 5.858492349581e-05 5.349093583165e+00
1.224750000000e+03 1.519988009765e-02 5.644954397155e-05 5.291628204054e+00
1.225000000000e+03 1.563242103210e-02 5.452851276538e-05 5.234180082522e+00
1.225250000000e+03 1.602229640140e-02 5.282609585844e-05 5.176756564249e+00
1.225500000000e+03 1.637091156287e-02 5.134279652913e-05 5.119364433042e+00
1.225750000000e+03 1.668041168361e-02 5.007539976631e-05 5.062009970565e+00
1.226000000000e+03 1.695355284211e-02 4.901708192176e-05 5.004699020955e+00
1.226250000000e+03 1.719356392403e-02 4.815760189567e-05 4.947437062776e+00
1.226500000000e+03 1.740400721234e-02 4.748355603285e-05 4.890229285709e+00
1.226750000000e+03 1.758864291438e-02 4.697870125206e-05 4.833080671969e+00
1.227000000000e+03 1.775130225350e-02 4.662434145603e-05 4.775996081668e+00
1.227250000000e+03 1.789577409496e-02 4.639976860832e-05 4.718980341499e+00
1.227500000000e+03 1.802570697388e-02 4.628275510729e-05 4.662038335679e+00
1.227750000000e+03 1.814452918928e-02 4.625007867570e-05 4.605175098256e+00
1.228000000000e+03 1.825538706249e-02 4.627806520571e-05 4.548395906594e+00
1.228250000000e+03 1.836110088560e-02 4.634314062490e-05 4.491706373322e+00
1.228500000000e+03 1.846413682610e-02 4.642238112143e-05 4.435112537731e+00
1.228750000000e+03 1.856659222850e-02 4.649403602991e-05 4.378620955093e+00
1.229000000000e+03 1.867019226341e-02 4.653801193918e-05 4.322238781292e+00
1.229250000000e+03 1.877629370200e-02 4.653631207038e-05 4.265973855108e+00
1.229500000000e+03 1.888589457289e-02 4.647341077030e-05 4.209834773713e+00
1.229750000000e+03 1.899964595961e-02 4.633655757838e-05 4.153830963277e+00
1.230000000000e+03 1.911786454124e-02 4.611600245602e-05 4.097972743340e+00
1.230250000000e+03 1.924054535435e-02 4.580513327976e-05 4.042271382353e+00
1.230500000000e+03 1.936737260751e-02 4.540052876983e-05 3.986739147686e+00
1.230750000000e+03 1.949773057505e-02 4.490191839693e-05 3.931389345152e+00
1.231000000000e+03 1.963071340827e-02 4.431206095146e-05 3.876236352219e+00
1.231250000000e+03 1.976513645859e-02 4.363653918896e-05 3.821295641163e+00
1.231500000000e+03 1.989954984213e-02 4.288347716525e-05 3.766583793661e+00
1.231750000000e+03 2.003225556001e-02 4.206319097894e-05 3.712118507962e+00
1.232000000000e+03 2.016133022275e-02 4.118778086618e-05 3.657918596222e+00
1.232250000000e+03 2.028465405076e-02 4.027067848320e-05 3.604003973580e+00
1.232500000000e+03 2.039994718944e-02 3.932616056349e-05 3.550395640178e+00
1.232750000000e+03 2.050481364048e-02 3.836884336461e-05 3.497115653303e+00
1.233000000000e+03 2.059679304902e-02 3.741317031258e-05 3.444187093640e+00
1.233250000000e+03 2.067341919528e-02 3.647290932016e-05 3.391634022244e+00
1.233500000000e+03 2.073228458222e-02 3.556067103300e-05 3.339481430779e+00
1.233750000000e+03 2.077110892572e-02 3.468746105612e-05 3.287755183617e+00
1.234000000000e+03 2.078781086398e-02 3.386227675692e-05 3.236481953475e+00
1.234250000000e+03 2.078057936485e-02 3.309180246866e-05 3.185689148779e+00
1.234500000000e+03 2.074794315719e-02 3.238011427867e-05 3.135404833963e+00
1.234750000000e+03 2.068883689774e-02 3.172848795957e-05 3.085657643361e+00
1.235000000000e+03 2.060265998245e-02 3.113529752746e-05 3.036476687344e+00
1.235250000000e+03 2.048932755403e-02 3.059599576644e-05 2.987891452420e+00
1.235500000000e+03 2.034931076906e-02 3.010318646129e-05 2.939931695126e+00
1.235750000000e+03 2.018366634144e-02 2.964678123371e-05 2.892627330785e+00
1.236000000000e+03 1.999405220236e-02 2.921424480024e-05 2.846008317288e+00
1.236250000000e+03 1.978272955583e-02 2.879091794103e-05 2.800104535612e+00
1.236500000000e+03 1.955255118951e-02 2.836041089496e-05 2.754945667700e+00
1.236750000000e+03 1.930693428394e-02 2.790505921285e-05 2.710561073421e+00
1.237000000000e+03 1.904981928579e-02 2.740642703783e-05 2.666979667648e+00
1.237250000000e+03 1.878561401602e-02 2.684585096077e-05 2.624229799262e+00
1.237500000000e+03 1.851912403004e-02 2.620499993947e-05 2.582339133626e+00
1.237750000000e+03 1.825546958000e-02 2.546644491194e-05 2.541334539734e+00
1.238000000000e+03 1.799999073942e-02 2.461422036726e-05 2.501241983988e+00
1.238250000000e+03 1.775814079073e-02 2.363436304281e-05 2.462086431362e+00
1.238500000000e+03 1.753537062219e-02 2.251541032111e-05 2.423891755788e+00
1.238750000000e+03 1.733700467029e-02 2.124885157459e-05 2.386680660006e+00
1.239000000000e+03 1.716811065896e-02 1.982951568019e-05 2.350474606023e+00
1.239250000000e+03 1.703336602232e-02 1.825588456297e-05 2.315293756413e+00
1.239500000000e+03 1.693692348048e-02 1.653032425566e-05 2.281156926558e+00
1.239750000000e+03 1.688227742882e-02 1.465923352875e-05 2.248081547850e+00
1.240000000000e+03 1.687213653481e-02 1.265310221751e-05 2.216083641312e+00
1.240250000000e+03 1.690830491364e-02 1.052643704763e-05 2.185177800950e+00
1.240500000000e+03 1.699157446603e-02 8.297654872147e-06 2.155377186577e+00
1.240750000000e+03 1.712163459505e-02 5.988872957524e-06 2.126693524653e+00
1.241000000000e+03 1.729700091596e-02 3.625568133242e-06 2.099137116559e+00
1.241250000000e+03 1.751496707442e-02 1.236189243942e-06 2.072716853465e+00
1.241500000000e+03 1.777158360143e-02 -1.148307862658e-06 2.047440236250e+00
1.241750000000e+03 1.806166444507e-02 -3.494987640601e-06 2.023313401340e+00
1.242000000000e+03 1.837882574099e-02 -5.769518382381e-06 2.000341149870e+00
1.242250000000e+03 1.871555637221e-02 -7.936794728630e-06 1.978526981247e+00
1.242500000000e+03 1.906332146364e-02 -9.961588720436e-06 1.957873129267e+00
1.242750000000e+03 1.941269731612e-02 -1.180921637306e-05 1.938380603858e+00
1.243000000000e+03 1.975353704376e-02 -1.344620923957e-05 1.920049234780e+00
1.243250000000e+03 2.007516323389e-02 -1.484097523843e-05 1.902877719055e+00
1.243500000000e+03 2.036658412505e-02 -1.596443691906e-05 1.886863673900e+00
1.243750000000e+03 2.061672887819e-02 -1.679063745846e-05 1.872003694982e+00
1.244000000000e+03 2.081469484889e-02 -1.729729861621e-05 1.858293416614e+00
1.244250000000e+03 2.095000254550e-02 -1.746632648886e-05 1.845727582349e+00
1.244500000000e+03 2.101284889429e-02 -1.728424759057e-05 1.834300116715e+00
1.244750000000e+03 2.099435372538e-02 -1.674257372661e-05 1.824004206160e+00
1.245000000000e+03 2.088679196063e-02 -1.583808704780e-05 1.814832386203e+00
1.245250000000e+03 2.068380286982e-02 -1.457303271563e-05 1.806776630910e+00
1.245500000000e+03 2.038057368182e-02 -1.295522661576e-05 1.799828452705e+00
1.245750000000e+03 1.997398773078e-02 -1.099806075866e-05 1.793979001493e+00
1.246000000000e+03 1.946273698610e-02 -8.720418026770e-06 1.789219172365e+00
1.246250000000e+03 1.884739204182e-02 -6.146483865377e-06 1.785539712486e+00
1.246500000000e+03 1.813042916868e-02 -3.305462840747e-06 1.782931329567e+00
1.246750000000e+03 1.731621446689e-02 -2.312023382467e-07 1.781384802566e+00
1.247000000000e+03 1.641094373568e-02 3.038281969736e-06 1.780891088160e+00
1.247250000000e+03 1.542254122314e-02 6.461349117776e-06 1.781441424380e+00
1.247500000000e+03 1.436052071582e-02 9.993357347554e-06 1.783027431419e+00
1.247750000000e+03 1.323581166094e-02 1.358737900439e-05 1.785641204150e+00
1.248000000000e+03 1.206055620947e-02 1.719495543923e-05 1.789275397309e+00
1.248250000000e+03 1.084788272815e-02 2.076690036421e-05 1.793923303091e+00
1.248500000000e+03 9.611661139544e-03 2.425413858922e-05 1.799578917060e+00
1.248750000000e+03 8.366246680851e-03 2.760856359976e-05 1.806236992693e+00
1.249000000000e+03 7.126217851405e-03 3.078389777003e-05 1.813893085179e+00
1.249250000000e+03 5.906114188695e-03 3.373653937080e-05 1.822543580697e+00
1.249500000000e+03 4.720179542114e-03 3.642637921125e-05 1.832185711532e+00
1.249750000000e+03 3.582114979656e-03 3.881757012814e-05 1.842817559110e+00
1.250000000000e+03 2.504846346369e-03 4.087923097948e-05 1.854438040128e+00
1.250250000000e+03 1.500309373188e-03 4.258607187052e-05 1.867046879364e+00
1.250500000000e+03 5.792563871121e-04 4.391891975108e-05 1.880644565774e+00
1.250750000000e+03 -2.489151896591e-04 4.486514038429e-05 1.895232297571e+00
1.251000000000e+03 -9.763082017670e-04 4.541893609372e-05 1.910811910223e+00
1.251250000000e+03 -1.596644311779e-03 4.558151340367e-05 1.927385790782e+00
1.251500000000e+03 -2.105357609731e-03 4.536112236092e-05 1.944956783849e+00
1.251750000000e+03 -2.499657052464e-03 4.477294903166e-05 1.963528080374e+00
1.252000000000e+03 -2.778564609454e-03 4.383888197590e-05 1.983103103035e+00
1.252250000000e+03 -2.942921614195e-03 4.258713594485e-05 2.003685377546e+00
1.252500000000e+03 -2.995369895866e-03 4.105175757682e-05 2.025278401969e+00
1.252750000000e+03 -2.940305278149e-03 3.927201517689e-05 2.047885511550e+00
1.253000000000e+03 -2.783802213014e-03 3.729168185135e-05 2.071509738655e+00
1.253250000000e+03 -2.533515849446e-03 3.515824025846e-05 2.096153678215e+00
1.253500000000e+03 -2.198556219835e-03 3.292201033533e-05 2.121819351243e+00
1.253750000000e+03 -1.789342298322e-03 3.063523372107e-05 2.148508078502e+00
1.254000000000e+03 -1.317432077535e-03 2.835112155253e-05 2.176220357534e+00
1.254250000000e+03 -7.953358884785e-04 2.612289735451e-05 2.204955753675e+00
1.254500000000e+03 -2.363111812330e-04 2.400284271911e-05 2.234712798889e+00
1.254750000000e+03 3.458547739899e-04 2.204137480119e-05 2.265488907330e+00
1.255000000000e+03 9.370735101603e-04 2.028616542141e-05 2.297280302863e+00
1.255250000000e+03 1.523190225191e-03 1.878132310931e-05 2.330081963144e+00
1.255500000000e+03 2.090221210757e-03 1.756664583399e-05 2.363887578349e+00
1.255750000000e+03 2.624590527497e-03 1.667696758026e-05 2.398689527089e+00
1.256000000000e+03 3.113360434816e-03 1.614162181793e-05 2.434478865964e+00
1.256250000000e+03 3.544452346700e-03 1.598396368405e-05 2.471245334626e+00
1.256500000000e+03 3.906852641548e-03 1.622104566026e-05 2.508977373574e+00
1.256750000000e+03 4.190801995185e-03 1.686337983686e-05 2.547662155109e+00
1.257000000000e+03 4.387961107585e-03 1.791481790431e-05 2.587285623796e+00
1.257250000000e+03 4.491551839397e-03 1.937258118820e-05 2.627832546512e+00
1.257500000000e+03 4.496470147114e-03 2.122737196755e-05 2.669286569737e+00
1.257750000000e+03 4.399367283127e-03 2.346360141114e-05 2.711630282591e+00
1.258000000000e+03 4.198701652395e-03 2.605971069816e-05 2.754845284329e+00
1.258250000000e+03 3.894753677321e-03 2.898859929470e-05 2.798912254466e+00
1.258500000000e+03 3.489611245769e-03 3.221812229218e-05 2.843811024627e+00
1.258750000000e+03 2.987118390911e-03 3.571167710656e-05 2.889520651222e+00
1.259000000000e+03 2.392795685468e-03 3.942883917113e-05 2.936019487832e+00
1.259250000000e+03 1.713727773113e-03 4.332605755067e-05 2.983285257389e+00
1.259500000000e+03 9.584255254619e-04 4.735738557970e-05 3.031295123266e+00
1.259750000000e+03 1.366634577736e-04 5.147523534652e-05 3.080025759389e+00
1.260000000000e+03 -7.407043224095e-04 5.563114955723e-05 3.129453419853e+00
1.260250000000e+03 -1.661943619144e-03 5.977656517997e-05 3.179554007425e+00
1.260500000000e+03 -2.614652847474e-03 6.386356972821e-05 3.230303141992e+00
1.260750000000e+03 -3.585983096124e-03 6.784563097748e-05 3.281676228857e+00
1.261000000000e+03 -4.562861978912e-03 7.167829031579e-05 3.333648527337e+00
1.261250000000e+03 -5.532215807397e-03 7.531980876194e-05 3.386195219925e+00
1.261500000000e+03 -6.481187188126e-03 7.873175811560e-05 3.439291482272e+00
1.261750000000e+03 -7.397342612750e-03 8.187954658051e-05 3.492912553959e+00
1.262000000000e+03 -8.268866521491e-03 8.473287071264e-05 3.547033809861e+00
1.262250000000e+03 -9.084740325261e-03 8.726609635862e-05 3.601630832393e+00
1.262500000000e+03 -9.834901000741e-03 8.945855040554e-05 3.656679483570e+00
1.262750000000e+03 -1.051037817025e-02 9.129472921965e-05 3.712155976373e+00
1.263000000000e+03 -1.110340961312e-02 9.276442449496e-05 3.768036945366e+00
1.263250000000e+03 -1.160753105974e-02 9.386275908319e-05 3.824299514503e+00
1.263500000000e+03 -1.201764142778e-02 9.459013670488e-05 3.880921361496e+00
1.263750000000e+03 -1.233004494846e-02 9.495211410343e-05 3.937880778128e+00
1.264000000000e+03 -1.254246754272e-02 9.495918927746e-05 3.995156724045e+00
1.264250000000e+03 -1.265405125413e-02 9.462652052317e-05 4.052728873610e+00
1.264500000000e+03 -1.266532606847e-02 9.397357534832e-05 4.110577653688e+00
1.264750000000e+03 -1.257816349701e-02 9.302372089043e-05 4.168684272301e+00
1.265000000000e+03 -1.239571074853e-02 9.180376192844e-05 4.227030735470e+00
1.265250000000e+03 -1.212231013394e-02 9.034343544242e-05 4.285599852349e+00
1.265500000000e+03 -1.176340437137e-02 8.867487673944e-05 4.344375226967e+00
1.265750000000e+03 -1.132543204124e-02 8.683209491595e-05 4.403341237243e+00
1.266000000000e+03 -1.081571316785e-02 8.485036554529e-05 4.462482999405e+00
1.266250000000e+03 -1.024232846941e-02 8.276566080487e-05 4.521786318497e+00
1.266500000000e+03 -9.613994704708e-03 8.061409105262e-05 4.581237625999e+00
1.266750000000e+03 -8.939936631834e-03 7.843135713687e-05 4.640823903720e+00
1.267000000000e+03 -8.229758263492e-03 7.625222550542e-05 4.700532595629e+00
1.267250000000e+03 -7.493314834814e-03 7.411004051491e-05 4.760351509663e+00
1.267500000000e+03 -6.740586323748e-03 7.203627536223e-05 4.820268709103e+00
1.267750000000e+03 -5.981554172581e-03 7.006013062436e-05 4.880272397340e+00
1.268000000000e+03 -5.226081662526e-03 6.820818388453e-05 4.940350797073e+00
1.268250000000e+03 -4.483799506955e-03 6.650409656694e-05 5.000492025682e+00
1.268500000000e+03 -3.763996328901e-03 6.496837712533e-05 5.060683970652e+00
1.268750000000e+03 -3.075516133878e-03 6.361820729525e-05 5.120914165475e+00
1.269000000000e+03 -2.426661631087e-03 6.246732499102e-05 5.181169670407e+00
1.269250000000e+03 -1.825106131022e-03 6.152597154049e-05 5.241436958479e+00
1.269500000000e+03 -1.277812263435e-03 6.080089254781e-05 5.301701810753e+00
1.269750000000e+03 -7.909601416735e-04 6.029539706709e-05 5.361949221494e+00
1.270000000000e+03 -3.698849663712e-04 6.000946963092e-05 5.422163315375e+00
1.270250000000e+03 -1.902339390358e-05 5.993992487455e-05 5.482327279296e+00
1.270500000000e+03 2.581283979616e-04 6.008060975446e-05 5.542423308401e+00
1.270750000000e+03 4.590461017943e-04 6.042264009468e-05 5.602432568369e+00
1.271000000000e+03 5.821972864598e-04 6.095466882719e-05 5.662335174436e+00
1.271250000000e+03 6.270483315129e-04 6.166318289882e-05 5.722110186156e+00
1.271500000000e+03 5.940604922800e-04 6.253281231730e-05 5.781735620412e+00
1.271750000000e+03 4.846716531575e-04 6.354665932007e-05 5.841188479336e+00
1.272000000000e+03 3.012661420735e-04 6.468663094150e-05 5.900444794603e+00
1.272250000000e+03 4.713154254174e-05 6.593377427916e-05 5.959479686168e+00
1.272500000000e+03 -2.735966468868e-04 6.726860633113e-05 6.018267434969e+00
1.272750000000e+03 -6.560027947996e-04 6.867143790498e-05 6.076781566881e+00
1.273000000000e+03 -1.094469143811e-03 7.012267838999e-05 6.134994949111e+00
1.273250000000e+03 -1.582764862185e-03 7.160312741322e-05 6.192879894559e+00
1.273500000000e+03 -2.114143823633e-03 7.309423624224e-05 6.250408273525e+00
1.273750000000e+03 -2.681449647806e-03 7.457836666952e-05 6.307551633160e+00
1.274000000000e+03 -3.277227003657e-03 7.603900667738e-05 6.364281318633e+00
1.274250000000e+03 -3.893836997013e-03 7.746095162883e-05 6.420568599552e+00
1.274500000000e+03 -4.523574734236e-03 7.883046581220e-05 6.476384794981e+00
1.274750000000e+03 -5.158787336685e-03 8.013540212876e-05 6.531701399741e+00
1.275000000000e+03 -5.791990685700e-03 8.136526921193e-05 6.586490208522e+00
1.275250000000e+03 -6.415981228317e-03 8.251134769183e-05 6.640723435856e+00
1.275500000000e+03 -7.023943436712e-03 8.356671441354e-05 6.694373833086e+00
1.275750000000e+03 -7.609548469439e-03 8.452625103586e-05 6.747414799003e+00
1.276000000000e+03 -8.167043452992e-03 8.538660579957e-05 6.799820483909e+00
1.276250000000e+03 -8.691330856568e-03 8.614615186894e-05 6.851565887805e+00
1.276500000000e+03 -9.178034359125e-03 8.680495033234e-05 6.902626949280e+00
1.276750000000e+03 -9.623551352755e-03 8.736463901363e-05 6.952980626242e+00
1.277000000000e+03 -1.002509266598e-02 8.782832880483e-05 7.002604968586e+00
1.277250000000e+03 -1.038070611188e-02 8.820050582362e-05 7.051479180715e+00
1.277500000000e+03 -1.068928628707e-02 8.848689202812e-05 7.099583675208e+00
1.277750000000e+03 -1.095056894759e-02 8.869431040509e-05 7.146900116372e+00
1.278000000000e+03 -1.116511284331e-02 8.883054188621e-05 7.193411455116e+00
1.278250000000e+03 -1.133426674595e-02 8.890417415439e-05 7.239101953380e+00
1.278500000000e+03 -1.146012504896e-02 8.892446545461e-05 7.283957199678e+00
1.278750000000e+03 -1.154547158457e-02 8.890120041474e-05 7.327964115074e+00
1.279000000000e+03 -1.159371524246e-02 8.884455705852e-05 7.371110950858e+00
1.279250000000e+03 -1.160881620444e-02 8.876496812854e-05 7.413387277004e+00
1.279500000000e+03 -1.159520662656e-02 8.867297387247e-05 7.454783962644e+00
1.279750000000e+03 -1.155770596721e-02 8.857909409690e-05 7.495293148624e+00
1.280000000000e+03 -1.150143455799e-02 8.849372334327e-05 7.534908212676e+00
1.280250000000e+03 -1.143172466870e-02 8.842702827078e-05 7.573623727512e+00
1.280500000000e+03 -1.135403248971e-02 8.838883482970e-05 7.611435412448e+00
1.280750000000e+03 -1.127385166145e-02 8.838853129234e-05 7.648340078854e+00
1.281000000000e+03 -1.119662961558e-02 8.843496464056e-05 7.684335570594e+00
1.281250000000e+03 -1.112768847421e-02 8.853635739386e-05 7.719420698393e+00
1.281500000000e+03 -1.107215053467e-02 8.870022208057e-05 7.753595170405e+00
1.281750000000e+03 -1.103486983498e-02 8.893330121018e-05 7.786859519076e+00
1.282000000000e+03 -1.102036999846e-02 8.924150857903e-05 7.819215022989e+00
1.282250000000e+03 -1.103278889603e-02 8.962983243269e-05 7.850663626935e+00
1.282500000000e+03 -1.107583053804e-02 9.010228533904e-05 7.881207859788e+00
1.282750000000e+03 -1.115272365533e-02 9.066184823464e-05 7.910850748054e+00
1.283000000000e+03 -1.126618809154e-02 9.131042077212e-05 7.939595731007e+00
1.283250000000e+03 -1.141840786952e-02 9.204877554117e-05 7.967446572636e+00
1.283500000000e+03 -1.161101090543e-02 9.287651873774e-05 7.994407272868e+00
1.283750000000e+03 -1.184505654194e-02 9.379203751950e-05 8.020481981573e+00
1.284000000000e+03 -1.212102822305e-02 9.479250434313e-05 8.045674909164e+00
1.284250000000e+03 -1.243883381792e-02 9.587392996693e-05 8.069990242802e+00
1.284500000000e+03 -1.279781046125e-02 9.703107172962e-05 8.093432060497e+00
1.284750000000e+03 -1.319673612994e-02 9.825747219847e-05 8.116004250669e+00
1.285000000000e+03 -1.363384618508e-02 9.954549717670e-05 8.137710433083e+00
1.285250000000e+03 -1.410685557198e-02 1.008863872158e-04 8.158553884966e+00
1.285500000000e+03 -1.461298535071e-02 1.022703196211e-04 8.178537468913e+00
1.285750000000e+03 -1.514899472648e-02 1.036864951811e-04 8.197663568345e+00
1.286000000000e+03 -1.571121717453e-02 1.051232414037e-04 8.215934027208e+00
1.286250000000e+03 -1.629560082564e-02 1.065681343602e-04 8.233350095775e+00
1.286500000000e+03 -1.689775297068e-02 1.080081383201e-04 8.249912384213e+00
1.286750000000e+03 -1.751298761240e-02 1.094297601498e-04 8.265620821023e+00
1.287000000000e+03 -1.813637646749e-02 1.108192189183e-04 8.280474621293e+00
1.287250000000e+03 -1.876280218933e-02 1.121626305796e-04 8.294472261480e+00
1.287500000000e+03 -1.938701349768e-02 1.134462043441e-04 8.307611462682e+00
1.287750000000e+03 -2.000368159757e-02 1.146564553275e-04 8.319889181769e+00
1.288000000000e+03 -2.060745724782e-02 1.157803971171e-04 8.331301611841e+00
1.288250000000e+03 -2.119302798475e-02 1.168057096020e-04 8.341844189083e+00
1.288500000000e+03 -2.175517475215e-02 1.177209354097e-04 8.351511610290e+00
1.288750000000e+03 -2.228882759143e-02 1.185156975279e-04 8.360297855764e+00
1.289000000000e+03 -2.278911930467e-02 1.191808710267e-04 8.368196222223e+00
1.289250000000e+03 -2.325143713667e-02 1.197087382052e-04 8.375199360499e+00
1.289500000000e+03 -2.367147109052e-02 1.200931157944e-04 8.381299321819e+00
1.289750000000e+03 -2.404525894974e-02 1.203294620572e-04 8.386487608588e+00
1.290000000000e+03 -2.436922736718e-02 1.204149577742e-04 8.390755230379e+00
1.290250000000e+03 -2.464022795858e-02 1.203485560608e-04 8.394092765347e+00
1.290500000000e+03 -2.485556913276e-02 1.201310028542e-04 8.396490423453e+00
1.290750000000e+03 -2.501304223818e-02 1.197648238063e-04 8.397938113259e+00
1.291000000000e+03 -2.511094215992e-02 1.192542788010e-04 8.398425510388e+00
1.291250000000e+03 -2.514808285800e-02 1.186052863834e-04 8.397942125317e+00
1.291500000000e+03 -2.512380628000e-02 1.178253147449e-04 8.396477372651e+00
1.291750000000e+03 -2.503798646852e-02 1.169232481310e-04 8.394020637281e+00
1.292000000000e+03 -2.489102731675e-02 1.159092244553e-04 8.390561339815e+00
1.292250000000e+03 -2.468385522228e-02 1.147944531119e-04 8.386088998287e+00
1.292500000000e+03 -2.441790591124e-02 1.135910033051e-04 8.380593287248e+00
1.292750000000e+03 -2.409510709032e-02 1.123115920927e-04 8.374064091081e+00
1.293000000000e+03 -2.371785551518e-02 1.109693807020e-04 8.366491554277e+00
1.293250000000e+03 -2.328899016108e-02 1.095777456322e-04 8.357866125829e+00
1.293500000000e+03 -2.281176092687e-02 1.081500078623e-04 8.348178599539e+00
1.293750000000e+03 -2.228979451649e-02 1.066992333378e-04 8.337420147645e+00
1.294000000000e+03 -2.172705646646e-02 1.052380486748e-04 8.325582350918e+00
1.294250000000e+03 -2.112781047567e-02 1.037784126138e-04 8.312657224151e+00
1.294500000000e+03 -2.049657615676e-02 1.023314223833e-04 8.298637236098e+00
1.294750000000e+03 -1.983808429259e-02 1.009071615756e-04 8.283515327400e+00
1.295000000000e+03 -1.915723110356e-02 9.951457163321e-05 8.267284924909e+00
1.295250000000e+03 -1.845903167342e-02 9.816134804111e-05 8.249939953846e+00
1.295500000000e+03 -1.774857273518e-02 9.685386324862e-05 8.231474849491e+00
1.295750000000e+03 -1.703096600620e-02 9.559712417109e-05 8.211884567242e+00
1.296000000000e+03 -1.631130167168e-02 9.439476276818e-05 8.191164594594e+00
1.296250000000e+03 -1.559460312438e-02 9.324905275676e-05 8.169310963905e+00
1.296500000000e+03 -1.488578307082e-02 9.216095835538e-05 8.146320268150e+00
1.296750000000e+03 -1.418960177468e-02 9.113021100465e-05 8.122189678716e+00
1.297000000000e+03 -1.351062759592e-02 9.015541509624e-05 8.096916968418e+00
1.297250000000e+03 -1.285320024182e-02 8.923417533074e-05 8.070500537484e+00
1.297500000000e+03 -1.222139726509e-02 8.836324697942e-05 8.042939445040e+00
1.297750000000e+03 -1.161900409240e-02 8.753870152212e-05 8.014233445233e+00
1.298000000000e+03 -1.104948768696e-02 8.675610579847e-05 7.984383027924e+00
1.298250000000e+03 -1.051597379321e-02 8.601074615858e-05 7.953389464255e+00
1.298500000000e+03 -1.002122883190e-02 8.529773422625e-05 7.921254856019e+00
1.298750000000e+03 -9.567644891578e-03 8.461223233228e-05 7.887982189051e+00
1.299000000000e+03 -9.157229737138e-03 8.394967463865e-05 7.853575388726e+00
1.299250000000e+03 -8.791599843621e-03 8.330592715100e-05 7.818039378310e+00
1.299500000000e+03 -8.471977830780e-03 8.267743281914e-05 7.781380137576e+00
1.299750000000e+03 -8.199193739449e-03 8.206133914748e-05 7.743604760747e+00
1.300000000000e+03 -7.973688874103e-03 8.145564193357e-05 7.704721514379e+00
1.300250000000e+03 -7.795523490205e-03 8.085927055226e-05 7.664739891236e+00
1.300500000000e+03 -7.664387243919e-03 8.027214692932e-05 7.623670659885e+00
1.300750000000e+03 -7.579611146351e-03 7.969521380397e-05 7.581525911040e+00
1.301000000000e+03 -7.540182240160e-03 7.913044041713e-05 7.538319095693e+00
1.301250000000e+03 -7.544759428561e-03 7.858079704529e-05 7.494065056728e+00
1.301500000000e+03 -7.591690383973e-03 7.805015618637e-05 7.448780052307e+00
1.301750000000e+03 -7.679029335332e-03 7.754319875414e-05 7.402481770247e+00
[truncated: 115,858 more chars]
