# Supplementary material for: Tracking Charge Migration with Frequency-Matched Strobo-Spectroscopy
Source: J Phys Chem A. 2024 Jan 2;128(1):20–7. doi: 10.1021/acs.jpca.3c04234 (PMC10788909; doi:10.1021/acs.jpca.3c04234)
Supplement: Supplementary file 2 — jp3c04234_si_002.zip [file jp3c04234_si_002.zip › supplemental data/Data/dipoles/CM-orbital/tau=5.1250.txt]

# CM-orbital-resolved dipole moment for tau = 5.1250 o.c.
0.000000000000e+00 -1.706603541705e-03 2.359602496194e-05 1.638377480866e+00
2.500000000000e-01 -1.707058410146e-03 2.360298516163e-05 1.638690852022e+00
5.000000000000e-01 -1.708427054077e-03 2.362398085309e-05 1.639631853240e+00
7.500000000000e-01 -1.710734664764e-03 2.365931203480e-05 1.641200881791e+00
1.000000000000e+00 -1.713994232439e-03 2.370911855842e-05 1.643385805427e+00
1.250000000000e+00 -1.718185805339e-03 2.377328461778e-05 1.646161435104e+00
1.500000000000e+00 -1.723263313597e-03 2.385154274270e-05 1.649497207234e+00
1.750000000000e+00 -1.729177102568e-03 2.394371716874e-05 1.653368363658e+00
2.000000000000e+00 -1.735890830536e-03 2.404990082600e-05 1.657761696072e+00
2.250000000000e+00 -1.743388068011e-03 2.417047291847e-05 1.662673762270e+00
2.500000000000e+00 -1.751671222270e-03 2.430600703887e-05 1.668105651638e+00
2.750000000000e+00 -1.760754264251e-03 2.445719062344e-05 1.674061467156e+00
3.000000000000e+00 -1.770659452017e-03 2.462480634571e-05 1.680552094367e+00
3.250000000000e+00 -1.781420752728e-03 2.480975577807e-05 1.687600307546e+00
3.500000000000e+00 -1.793094526383e-03 2.501310023251e-05 1.695242858456e+00
3.750000000000e+00 -1.805768717630e-03 2.523604928070e-05 1.703527487230e+00
4.000000000000e+00 -1.819564890928e-03 2.547994751950e-05 1.712508132778e+00
4.250000000000e+00 -1.834626475493e-03 2.574617216616e-05 1.722240862518e+00
4.500000000000e+00 -1.851098533175e-03 2.603600828180e-05 1.732783090289e+00
4.750000000000e+00 -1.869109315256e-03 2.635050762076e-05 1.744193542649e+00
5.000000000000e+00 -1.888762339203e-03 2.669044012349e-05 1.756531573663e+00
5.250000000000e+00 -1.910135076305e-03 2.705628196764e-05 1.769854175162e+00
5.500000000000e+00 -1.933278135542e-03 2.744825437620e-05 1.784212680029e+00
5.750000000000e+00 -1.958211650888e-03 2.786637044269e-05 1.799649889251e+00
6.000000000000e+00 -1.984923023148e-03 2.831048421892e-05 1.816198734367e+00
6.250000000000e+00 -2.013373315028e-03 2.878035514181e-05 1.833882680752e+00
6.500000000000e+00 -2.043513015189e-03 2.927572067182e-05 1.852716901272e+00
6.750000000000e+00 -2.075301751033e-03 2.979636202111e-05 1.872709987057e+00
7.000000000000e+00 -2.108724999246e-03 3.034214544465e-05 1.893866010695e+00
7.250000000000e+00 -2.143801247792e-03 3.091302031000e-05 1.916186235010e+00
7.500000000000e+00 -2.180578415262e-03 3.150897957990e-05 1.939670813456e+00
7.750000000000e+00 -2.219122214422e-03 3.212998883195e-05 1.964320162624e+00
8.000000000000e+00 -2.259501213211e-03 3.277591143017e-05 1.990136327194e+00
8.250000000000e+00 -2.301772177437e-03 3.344647043266e-05 2.017123859965e+00
8.500000000000e+00 -2.345969576786e-03 3.414123658652e-05 2.045290662247e+00
8.750000000000e+00 -2.392101643209e-03 3.485964587774e-05 2.074648316450e+00
9.000000000000e+00 -2.440154454605e-03 3.560104874323e-05 2.105212256628e+00
9.250000000000e+00 -2.490101972181e-03 3.636478004371e-05 2.137001469542e+00
9.500000000000e+00 -2.541917775292e-03 3.715022009410e-05 2.170037938776e+00
9.750000000000e+00 -2.595584108489e-03 3.795681663016e-05 2.204346232532e+00
1.000000000000e+01 -2.651094539883e-03 3.878408954522e-05 2.239952492219e+00
1.025000000000e+01 -2.708451405321e-03 3.963160663234e-05 2.276883626571e+00
1.050000000000e+01 -2.767660627282e-03 4.049895605396e-05 2.315166343774e+00
1.075000000000e+01 -2.828727523057e-03 4.138572329482e-05 2.354826163259e+00
1.100000000000e+01 -2.891654873271e-03 4.229147356138e-05 2.395886041292e+00
1.125000000000e+01 -2.956444194592e-03 4.321573364513e-05 2.438365654345e+00
1.150000000000e+01 -3.023097239510e-03 4.415804228391e-05 2.482280195016e+00
1.175000000000e+01 -3.091616517610e-03 4.511794124729e-05 2.527639338005e+00
1.200000000000e+01 -3.162003436679e-03 4.609488151297e-05 2.574446929016e+00
1.225000000000e+01 -3.234252983434e-03 4.708825895558e-05 2.622700444602e+00
1.250000000000e+01 -3.308346423663e-03 4.809739303027e-05 2.672390609130e+00
1.275000000000e+01 -3.384244122851e-03 4.912149656633e-05 2.723501920210e+00
1.300000000000e+01 -3.461877576223e-03 5.015962280525e-05 2.776012129599e+00
1.325000000000e+01 -3.541145020213e-03 5.121067754335e-05 2.829892544025e+00
1.350000000000e+01 -3.621910240405e-03 5.227339929570e-05 2.885108635278e+00
1.375000000000e+01 -3.704002704099e-03 5.334634579304e-05 2.941619397986e+00
1.400000000000e+01 -3.787223046198e-03 5.442791232363e-05 2.999378819119e+00
1.425000000000e+01 -3.871347557999e-03 5.551632666717e-05 3.058335696008e+00
1.450000000000e+01 -3.956132390273e-03 5.660964151061e-05 3.118433084042e+00
1.475000000000e+01 -4.041318875502e-03 5.770575052155e-05 3.179609122240e+00
1.500000000000e+01 -4.126637544932e-03 5.880240294850e-05 3.241797481499e+00
1.525000000000e+01 -4.211811682396e-03 5.989722009372e-05 3.304927908345e+00
1.550000000000e+01 -4.296560864955e-03 6.098772643101e-05 3.368926852233e+00
1.575000000000e+01 -4.380604922218e-03 6.207138635958e-05 3.433718208770e+00
1.600000000000e+01 -4.463668290608e-03 6.314564875060e-05 3.499223870965e+00
1.625000000000e+01 -4.545484989827e-03 6.420800141296e-05 3.565364831498e+00
1.650000000000e+01 -4.625803279239e-03 6.525601514104e-05 3.632061784464e+00
1.675000000000e+01 -4.704389929867e-03 6.628739159362e-05 3.699236017977e+00
1.700000000000e+01 -4.781033395071e-03 6.730000237154e-05 3.766810107032e+00
1.725000000000e+01 -4.855545946658e-03 6.829192008287e-05 3.834708746324e+00
1.750000000000e+01 -4.927764726293e-03 6.926143877500e-05 3.902859359258e+00
1.775000000000e+01 -4.997551492873e-03 7.020708502975e-05 3.971192653422e+00
1.800000000000e+01 -5.064792461902e-03 7.112762113870e-05 4.039643070964e+00
1.825000000000e+01 -5.129397359724e-03 7.202204216436e-05 4.108149136470e+00
1.850000000000e+01 -5.191298980845e-03 7.288956586940e-05 4.176653711711e+00
1.875000000000e+01 -5.250452805460e-03 7.372963220342e-05 4.245104149503e+00
1.900000000000e+01 -5.306836374561e-03 7.454188686909e-05 4.313452407718e+00
1.925000000000e+01 -5.360449139082e-03 7.532616700623e-05 4.381655054523e+00
1.950000000000e+01 -5.411311771444e-03 7.608248717153e-05 4.449673246373e+00
1.975000000000e+01 -5.459465599351e-03 7.681103226720e-05 4.517472625192e+00
2.000000000000e+01 -5.504971267268e-03 7.751214200780e-05 4.585023163175e+00
2.025000000000e+01 -5.547907395199e-03 7.818629801076e-05 4.652298942961e+00
2.050000000000e+01 -5.588369078194e-03 7.883410979775e-05 4.719277873788e+00
2.075000000000e+01 -5.626466052900e-03 7.945629959888e-05 4.785941342799e+00
2.100000000000e+01 -5.662321351463e-03 8.005368836941e-05 4.852273805671e+00
2.125000000000e+01 -5.696069195053e-03 8.062718092286e-05 4.918262320750e+00
2.150000000000e+01 -5.727853454037e-03 8.117774912036e-05 4.983896038047e+00
2.175000000000e+01 -5.757825196961e-03 8.170641282459e-05 5.049165657672e+00
2.200000000000e+01 -5.786140335424e-03 8.221422103602e-05 5.114062875916e+00
2.225000000000e+01 -5.812956944156e-03 8.270223272377e-05 5.178579842797e+00
2.250000000000e+01 -5.838432054864e-03 8.317148194056e-05 5.242708659739e+00
2.275000000000e+01 -5.862719075491e-03 8.362298678677e-05 5.306440932001e+00
2.300000000000e+01 -5.885964528592e-03 8.405770804512e-05 5.369767410063e+00
2.325000000000e+01 -5.908305470367e-03 8.447654346314e-05 5.432677727613e+00
2.350000000000e+01 -5.929867785123e-03 8.488028792811e-05 5.495160249631e+00
2.375000000000e+01 -5.950763760546e-03 8.526962274427e-05 5.557202031729e+00
2.400000000000e+01 -5.971090943897e-03 8.564510314318e-05 5.618788894313e+00
2.425000000000e+01 -5.990931816482e-03 8.600722866384e-05 5.679905592975e+00
2.450000000000e+01 -6.010352657325e-03 8.635640873605e-05 5.740536081708e+00
2.475000000000e+01 -6.029403518845e-03 8.669292592167e-05 5.800663850338e+00
2.500000000000e+01 -6.048119269382e-03 8.701697015270e-05 5.860272313723e+00
2.525000000000e+01 -6.066519837399e-03 8.732866936434e-05 5.919345239168e+00
2.550000000000e+01 -6.084610848405e-03 8.762800764731e-05 5.977867195835e+00
2.575000000000e+01 -6.102385655177e-03 8.791494381244e-05 6.035824003279e+00
2.600000000000e+01 -6.119827003737e-03 8.818936830854e-05 6.093203165194e+00
2.625000000000e+01 -6.136907700654e-03 8.845113846087e-05 6.149994276607e+00
2.650000000000e+01 -6.153592232536e-03 8.870008593118e-05 6.206189390725e+00
2.675000000000e+01 -6.169839185580e-03 8.893605321653e-05 6.261783332554e+00
2.700000000000e+01 -6.185602473446e-03 8.915888611852e-05 6.316773948780e+00
2.725000000000e+01 -6.200832081759e-03 8.936843767735e-05 6.371162289022e+00
2.750000000000e+01 -6.215475629544e-03 8.956458328679e-05 6.424952710491e+00
2.775000000000e+01 -6.229480262287e-03 8.974722773561e-05 6.478152895558e+00
2.800000000000e+01 -6.242793664165e-03 8.991631143473e-05 6.530773779836e+00
2.825000000000e+01 -6.255364413766e-03 9.007182034396e-05 6.582829393659e+00
2.850000000000e+01 -6.267143022423e-03 9.021378934884e-05 6.634336617456e+00
2.875000000000e+01 -6.278083546718e-03 9.034228102686e-05 6.685314851774e+00
2.900000000000e+01 -6.288144640919e-03 9.045741503214e-05 6.735785610047e+00
2.925000000000e+01 -6.297289882348e-03 9.055936710300e-05 6.785772049526e+00
2.950000000000e+01 -6.305488258130e-03 9.064836781170e-05 6.835298455725e+00
2.975000000000e+01 -6.312715313242e-03 9.072470079030e-05 6.884389692153e+00
3.000000000000e+01 -6.318954370314e-03 9.078869692897e-05 6.933070631134e+00
3.025000000000e+01 -6.324197092041e-03 9.084076828314e-05 6.981365583918e+00
3.050000000000e+01 -6.328443601668e-03 9.088138575855e-05 7.029297749688e+00
3.075000000000e+01 -6.331702885714e-03 9.091107919590e-05 7.076888700982e+00
3.100000000000e+01 -6.333993530045e-03 9.093043910122e-05 7.124157919213e+00
3.125000000000e+01 -6.335344222171e-03 9.094010105531e-05 7.171122393866e+00
3.150000000000e+01 -6.335793683855e-03 9.094075868490e-05 7.217796296810e+00
3.175000000000e+01 -6.335390055571e-03 9.093316446207e-05 7.264190739793e+00
3.200000000000e+01 -6.334190187610e-03 9.091812026038e-05 7.310313620992e+00
3.225000000000e+01 -6.332259027753e-03 9.089646795532e-05 7.356169560553e+00
3.250000000000e+01 -6.329668794822e-03 9.086908002751e-05 7.401759926685e+00
3.275000000000e+01 -6.326497659914e-03 9.083684455066e-05 7.447082950121e+00
3.300000000000e+01 -6.322827933347e-03 9.080065024225e-05 7.492133922685e+00
3.325000000000e+01 -6.318744025535e-03 9.076136949801e-05 7.536905474078e+00
3.350000000000e+01 -6.314330468457e-03 9.071983976353e-05 7.581387914154e+00
3.375000000000e+01 -6.309670048471e-03 9.067684362504e-05 7.625569628244e+00
3.400000000000e+01 -6.304841959430e-03 9.063308875920e-05 7.669437513486e+00
3.425000000000e+01 -6.299919930456e-03 9.058918407295e-05 7.712977436860e+00
3.450000000000e+01 -6.294970335634e-03 9.054561251318e-05 7.756174700211e+00
3.475000000000e+01 -6.290050503669e-03 9.050273112837e-05 7.799014493832e+00
3.500000000000e+01 -6.285207459857e-03 9.046077847075e-05 7.841482321854e+00
3.525000000000e+01 -6.280477163020e-03 9.041983700669e-05 7.883564382794e+00
3.550000000000e+01 -6.275884204807e-03 9.037981262072e-05 7.925247889247e+00
3.575000000000e+01 -6.271441608824e-03 9.034039597602e-05 7.966521312500e+00
3.600000000000e+01 -6.267150909774e-03 9.030120094433e-05 8.007374538657e+00
3.625000000000e+01 -6.263002632438e-03 9.026168227227e-05 8.047798927853e+00
3.650000000000e+01 -6.258977049187e-03 9.022111197632e-05 8.087787273701e+00
3.675000000000e+01 -6.255045311490e-03 9.017863499039e-05 8.127333659519e+00
3.700000000000e+01 -6.251170755252e-03 9.013327402657e-05 8.166433217631e+00
3.725000000000e+01 -6.247310557639e-03 9.008394906851e-05 8.205081792455e+00
3.750000000000e+01 -6.243417476119e-03 9.002954836032e-05 8.243275520636e+00
3.775000000000e+01 -6.239441484708e-03 8.996884076626e-05 8.281010336176e+00
3.800000000000e+01 -6.235331434922e-03 8.990055630942e-05 8.318281421653e+00
3.825000000000e+01 -6.231036753955e-03 8.982346435965e-05 8.355082621601e+00
3.850000000000e+01 -6.226509123070e-03 8.973638405663e-05 8.391405839555e+00
3.875000000000e+01 -6.221704087973e-03 8.963821200333e-05 8.427240437575e+00
3.900000000000e+01 -6.216582510179e-03 8.952795342820e-05 8.462572658669e+00
3.925000000000e+01 -6.211111777546e-03 8.940475196512e-05 8.497385092231e+00
3.950000000000e+01 -6.205266729050e-03 8.926791726571e-05 8.531656203050e+00
3.975000000000e+01 -6.199030283309e-03 8.911694961747e-05 8.565359940902e+00
4.000000000000e+01 -6.192393792279e-03 8.895156152777e-05 8.598465447279e+00
4.025000000000e+01 -6.185357107011e-03 8.877169365731e-05 8.630936870618e+00
4.050000000000e+01 -6.177928375411e-03 8.857752144392e-05 8.662733297540e+00
4.075000000000e+01 -6.170123544641e-03 8.836946270616e-05 8.693808803138e+00
4.100000000000e+01 -6.161965575802e-03 8.814817543676e-05 8.724112620915e+00
4.125000000000e+01 -6.153483359638e-03 8.791453398052e-05 8.753589426629e+00
4.150000000000e+01 -6.144710353325e-03 8.766964389373e-05 8.782179731763e+00
4.175000000000e+01 -6.135683297302e-03 8.741482258040e-05 8.809820371747e+00
4.200000000000e+01 -6.126440851320e-03 8.715154053296e-05 8.836445082147e+00
4.225000000000e+01 -6.117021890216e-03 8.688143048755e-05 8.861985140167e+00
4.250000000000e+01 -6.107463929572e-03 8.660623426152e-05 8.886370063374e+00
4.275000000000e+01 -6.097801850661e-03 8.632777320783e-05 8.909528341306e+00
4.300000000000e+01 -6.088066679212e-03 8.604789743979e-05 8.931388184781e+00
4.325000000000e+01 -6.078285301852e-03 8.576855125039e-05 8.951878283545e+00
4.350000000000e+01 -6.068479933318e-03 8.549154507881e-05 8.970928542925e+00
4.375000000000e+01 -6.058667649901e-03 8.521878086651e-05 8.988470802592e+00
4.400000000000e+01 -6.048860623027e-03 8.495205295339e-05 9.004439510073e+00
4.425000000000e+01 -6.039066737747e-03 8.469303820025e-05 9.018772343083e+00
4.450000000000e+01 -6.029290310932e-03 8.444334615626e-05 9.031410778903e+00
4.475000000000e+01 -6.019533127983e-03 8.420448630103e-05 9.042300591544e+00
4.500000000000e+01 -6.009795702714e-03 8.397785426481e-05 9.051392279638e+00
4.525000000000e+01 -6.000078697879e-03 8.376472492658e-05 9.058641430703e+00
4.550000000000e+01 -5.990384402910e-03 8.356624937020e-05 9.064009010036e+00
4.575000000000e+01 -5.980718179534e-03 8.338345432549e-05 9.067461589710e+00
4.600000000000e+01 -5.971089793434e-03 8.321724175656e-05 9.068971515366e+00
4.625000000000e+01 -5.961514556768e-03 8.306838955352e-05 9.068517026868e+00
4.650000000000e+01 -5.952014227643e-03 8.293755270605e-05 9.066082328401e+00
4.675000000000e+01 -5.942617635895e-03 8.282526309186e-05 9.061657622804e+00
4.700000000000e+01 -5.933360987967e-03 8.273192924987e-05 9.055239116059e+00
4.725000000000e+01 -5.924287826196e-03 8.265783441141e-05 9.046828989079e+00
4.750000000000e+01 -5.915448635225e-03 8.260313435401e-05 9.036435350042e+00
4.775000000000e+01 -5.906900077275e-03 8.256785438659e-05 9.024072163939e+00
4.800000000000e+01 -5.898703920331e-03 8.255188414796e-05 9.009759156309e+00
4.825000000000e+01 -5.890925699645e-03 8.255497171031e-05 8.993521690144e+00
4.850000000000e+01 -5.883633195192e-03 8.257672107317e-05 8.975390616422e+00
4.875000000000e+01 -5.876894748510e-03 8.261658740180e-05 8.955402092030e+00
4.900000000000e+01 -5.870777493634e-03 8.267387282601e-05 8.933597348860e+00
4.925000000000e+01 -5.865345568296e-03 8.274772456271e-05 8.910022427969e+00
4.950000000000e+01 -5.860658358510e-03 8.283713444354e-05 8.884727854619e+00
4.975000000000e+01 -5.856768869890e-03 8.294092334421e-05 8.857768269904e+00
5.000000000000e+01 -5.853722267051e-03 8.305774822687e-05 8.829201997996e+00
5.025000000000e+01 -5.851554703831e-03 8.318616530198e-05 8.799090561967e+00
5.050000000000e+01 -5.850292247641e-03 8.332471304953e-05 8.767498146986e+00
5.075000000000e+01 -5.849949781491e-03 8.347166957037e-05 8.734491010823e+00
5.100000000000e+01 -5.850531087898e-03 8.362517685032e-05 8.700136860738e+00
5.125000000000e+01 -5.852028787840e-03 8.378335015399e-05 8.664504191572e+00
5.150000000000e+01 -5.854424728780e-03 8.394428329986e-05 8.627661608745e+00
5.175000000000e+01 -5.857690808090e-03 8.410604479980e-05 8.589677141799e+00
5.200000000000e+01 -5.861789764441e-03 8.426670275888e-05 8.550617574223e+00
5.225000000000e+01 -5.866675934549e-03 8.442434697048e-05 8.510547789867e+00
5.250000000000e+01 -5.872296512116e-03 8.457710947385e-05 8.469530170875e+00
5.275000000000e+01 -5.878592876532e-03 8.472323313166e-05 8.427624044378e+00
5.300000000000e+01 -5.885501604156e-03 8.486109605479e-05 8.384885211403e+00
5.325000000000e+01 -5.892955447169e-03 8.498923293879e-05 8.341365554430e+00
5.350000000000e+01 -5.900884210437e-03 8.510635507072e-05 8.297112751741e+00
5.375000000000e+01 -5.909215549045e-03 8.521134168329e-05 8.252170091959e+00
5.400000000000e+01 -5.917875435953e-03 8.530332097870e-05 8.206576410053e+00
5.425000000000e+01 -5.926788464545e-03 8.538171151723e-05 8.160366133172e+00
5.450000000000e+01 -5.935877891147e-03 8.544613325154e-05 8.113569446011e+00
5.475000000000e+01 -5.945065596726e-03 8.549643264541e-05 8.066212566326e+00
5.500000000000e+01 -5.954271899969e-03 8.553268919839e-05 8.018318117032e+00
5.525000000000e+01 -5.963415161691e-03 8.555519972148e-05 7.969905592183e+00
5.550000000000e+01 -5.972411326067e-03 8.556446350153e-05 7.920991888737e+00
5.575000000000e+01 -5.981173410147e-03 8.556115806779e-05 7.871591896743e+00
5.600000000000e+01 -5.989611047488e-03 8.554610423997e-05 7.821719118293e+00
5.625000000000e+01 -5.997630105500e-03 8.552025261291e-05 7.771386300674e+00
5.650000000000e+01 -6.005132511988e-03 8.548465427621e-05 7.720606060896e+00
5.675000000000e+01 -6.012016386764e-03 8.544040537242e-05 7.669391478466e+00
5.700000000000e+01 -6.018176371443e-03 8.538857290952e-05 7.617756644285e+00
5.725000000000e+01 -6.023504293907e-03 8.533021436066e-05 7.565717142261e+00
5.750000000000e+01 -6.027889996427e-03 8.526635836087e-05 7.513290456272e+00
5.775000000000e+01 -6.031222591787e-03 8.519796062242e-05 7.460496286833e+00
5.800000000000e+01 -6.033391969632e-03 8.512587660223e-05 7.407356772864e+00
5.825000000000e+01 -6.034290558921e-03 8.505084158064e-05 7.353896612313e+00
5.850000000000e+01 -6.033815357815e-03 8.497345664935e-05 7.300143080586e+00
5.875000000000e+01 -6.031870182043e-03 8.489417812901e-05 7.246125948290e+00
5.900000000000e+01 -6.028367859338e-03 8.481331168311e-05 7.191877303170e+00
5.925000000000e+01 -6.023232503995e-03 8.473101189524e-05 7.137431283085e+00
5.950000000000e+01 -6.016401690393e-03 8.464728528843e-05 7.082823730109e+00
5.975000000000e+01 -6.007828480818e-03 8.456199867593e-05 7.028091777932e+00
6.000000000000e+01 -5.997483291018e-03 8.447488961738e-05 6.973273384672e+00
6.025000000000e+01 -5.985355427213e-03 8.438557896384e-05 6.918406827432e+00
6.050000000000e+01 -5.971454241428e-03 8.429358623810e-05 6.863530172932e+00
6.075000000000e+01 -5.955809893372e-03 8.419834617671e-05 6.808680738193e+00
6.100000000000e+01 -5.938473604613e-03 8.409922548716e-05 6.753894557649e+00
6.125000000000e+01 -5.919517429640e-03 8.399553823887e-05 6.699205868285e+00
6.150000000000e+01 -5.899033518781e-03 8.388656110564e-05 6.644646625201e+00
6.175000000000e+01 -5.877132885570e-03 8.377154650077e-05 6.590246057258e+00
6.200000000000e+01 -5.853943705283e-03 8.364973390815e-05 6.536030270116e+00
6.225000000000e+01 -5.829609155193e-03 8.352035945303e-05 6.482021903705e+00
6.250000000000e+01 -5.804284841136e-03 8.338266460844e-05 6.428239846133e+00
6.275000000000e+01 -5.778135880568e-03 8.323589804352e-05 6.374699007255e+00
6.300000000000e+01 -5.751333726483e-03 8.307931835977e-05 6.321410153274e+00
6.325000000000e+01 -5.724052850339e-03 8.291219493325e-05 6.268379801217e+00
6.350000000000e+01 -5.696467330605e-03 8.273380703766e-05 6.215610174178e+00
6.375000000000e+01 -5.668747475812e-03 8.254344193082e-05 6.163099215456e+00
6.400000000000e+01 -5.641056553601e-03 8.234039306099e-05 6.110840661054e+00
6.425000000000e+01 -5.613547716540e-03 8.212395813559e-05 6.058824168186e+00
6.450000000000e+01 -5.586361177897e-03 8.189343801820e-05 6.007035499610e+00
6.475000000000e+01 -5.559621707627e-03 8.164813695610e-05 5.955456759337e+00
6.500000000000e+01 -5.533436416998e-03 8.138736551405e-05 5.904066680073e+00
6.525000000000e+01 -5.507892923675e-03 8.111044197978e-05 5.852840955925e+00
6.550000000000e+01 -5.483057882513e-03 8.081668464127e-05 5.801752620223e+00
6.575000000000e+01 -5.458975916501e-03 8.050544621060e-05 5.750772459058e+00
6.600000000000e+01 -5.435668808536e-03 8.017610536865e-05 5.699869459136e+00
6.625000000000e+01 -5.413135090319e-03 7.982806996246e-05 5.649011279063e+00
6.650000000000e+01 -5.391350003004e-03 7.946079251728e-05 5.598164736484e+00
6.675000000000e+01 -5.370265754412e-03 7.907378083721e-05 5.547296306516e+00
6.700000000000e+01 -5.349812185962e-03 7.866661350028e-05 5.496372615134e+00
6.725000000000e+01 -5.329897678240e-03 7.823894112283e-05 5.445360927724e+00
6.750000000000e+01 -5.310410466645e-03 7.779049040355e-05 5.394229616102e+00
6.775000000000e+01 -5.291220177062e-03 7.732108785005e-05 5.342948605485e+00
6.800000000000e+01 -5.272179714105e-03 7.683066442885e-05 5.291489788043e+00
6.825000000000e+01 -5.253127351576e-03 7.631926034096e-05 5.239827406189e+00
6.850000000000e+01 -5.233889111666e-03 7.578703002348e-05 5.187938397202e+00
6.875000000000e+01 -5.214281356235e-03 7.523424101399e-05 5.135802699549e+00
6.900000000000e+01 -5.194113571734e-03 7.466127720665e-05 5.083403523315e+00
6.925000000000e+01 -5.173191291459e-03 7.406866774054e-05 5.030727577723e+00
6.950000000000e+01 -5.151319089021e-03 7.345704407341e-05 4.977765263796e+00
6.975000000000e+01 -5.128303584778e-03 7.282714260229e-05 4.924510823601e+00
7.000000000000e+01 -5.103956569810e-03 7.217983319513e-05 4.870962453287e+00
7.025000000000e+01 -5.078098004135e-03 7.151608220740e-05 4.817122370851e+00
7.050000000000e+01 -5.050558780995e-03 7.083694429294e-05 4.762996844390e+00
7.075000000000e+01 -5.021183572250e-03 7.014361662996e-05 4.708596171179e+00
7.100000000000e+01 -4.989833335498e-03 6.943737228784e-05 4.653934613185e+00
7.125000000000e+01 -4.956387454162e-03 6.871955914028e-05 4.599030279494e+00
7.150000000000e+01 -4.920745669487e-03 6.799160692436e-05 4.543904962279e+00
7.175000000000e+01 -4.882829645779e-03 6.725500984839e-05 4.488583918475e+00
7.200000000000e+01 -4.842584166313e-03 6.651127452625e-05 4.433095605580e+00
7.225000000000e+01 -4.799978055887e-03 6.576196237079e-05 4.377471366629e+00
7.250000000000e+01 -4.755004834095e-03 6.500866533948e-05 4.321745074687e+00
7.275000000000e+01 -4.707682926172e-03 6.425298811930e-05 4.265952735874e+00
7.300000000000e+01 -4.658055636214e-03 6.349653236584e-05 4.210132063079e+00
7.325000000000e+01 -4.606190708004e-03 6.274088154828e-05 4.154322022797e+00
7.350000000000e+01 -4.552179696735e-03 6.198758614046e-05 4.098562368574e+00
7.375000000000e+01 -4.496137192278e-03 6.123814834050e-05 4.042893166754e+00
7.400000000000e+01 -4.438199823941e-03 6.049400808106e-05 3.987354325776e+00
7.425000000000e+01 -4.378525082963e-03 5.975653060480e-05 3.931985140646e+00
7.450000000000e+01 -4.317289933938e-03 5.902699420748e-05 3.876823858909e+00
7.475000000000e+01 -4.254689341185e-03 5.830658011910e-05 3.821907281096e+00
7.500000000000e+01 -4.190934652829e-03 5.759636457034e-05 3.767270401003e+00
7.525000000000e+01 -4.126251789958e-03 5.689731434913e-05 3.712946094528e+00
7.550000000000e+01 -4.060879265576e-03 5.621027911509e-05 3.658964861045e+00
7.575000000000e+01 -3.995066200938e-03 5.553598730765e-05 3.605354621608e+00
7.600000000000e+01 -3.929070227205e-03 5.487503496948e-05 3.552140573777e+00
7.625000000000e+01 -3.863155093324e-03 5.422791875379e-05 3.499345102656e+00
7.650000000000e+01 -3.797588104903e-03 5.359501492222e-05 3.446987744725e+00
7.675000000000e+01 -3.732637437026e-03 5.297658282605e-05 3.395085199176e+00
7.700000000000e+01 -3.668569354306e-03 5.237273868838e-05 3.343651380337e+00
7.725000000000e+01 -3.605645267007e-03 5.178348582940e-05 3.292697503531e+00
7.750000000000e+01 -3.544118647605e-03 5.120871189268e-05 3.242232195411e+00
7.775000000000e+01 -3.484231935398e-03 5.064818420938e-05 3.192261621642e+00
7.800000000000e+01 -3.426213430314e-03 5.010154802401e-05 3.142789622384e+00
7.825000000000e+01 -3.370274195680e-03 4.956832438774e-05 3.093817848373e+00
7.850000000000e+01 -3.316605128369e-03 4.904791016522e-05 3.045345891126e+00
7.875000000000e+01 -3.265374214874e-03 4.853957675222e-05 2.997371400702e+00
7.900000000000e+01 -3.216723979564e-03 4.804247051060e-05 2.949890187827e+00
7.925000000000e+01 -3.170769139685e-03 4.755561444458e-05 2.902896308538e+00
7.950000000000e+01 -3.127594607852e-03 4.707791311492e-05 2.856382132447e+00
7.975000000000e+01 -3.087253812120e-03 4.660815871241e-05 2.810338398068e+00
8.000000000000e+01 -3.049767494322e-03 4.614504213823e-05 2.764754260226e+00
8.025000000000e+01 -3.015122923346e-03 4.568716506234e-05 2.719617337792e+00
8.050000000000e+01 -2.983273628765e-03 4.523305796708e-05 2.674913769198e+00
8.075000000000e+01 -2.954139590328e-03 4.478119947401e-05 2.630628287548e+00
8.100000000000e+01 -2.927607953114e-03 4.433003872242e-05 2.586744323459e+00
8.125000000000e+01 -2.903534214499e-03 4.387802004110e-05 2.543244149139e+00
8.150000000000e+01 -2.881743930045e-03 4.342360844270e-05 2.500109070421e+00
8.175000000000e+01 -2.862034887745e-03 4.296531491255e-05 2.457319679770e+00
8.200000000000e+01 -2.844179756734e-03 4.250172432810e-05 2.414856173674e+00
8.225000000000e+01 -2.827929152108e-03 4.203151941870e-05 2.372698745168e+00
8.250000000000e+01 -2.813015101715e-03 4.155348601820e-05 2.330828050089e+00
8.275000000000e+01 -2.799154850635e-03 4.106657852532e-05 2.289225753446e+00
8.300000000000e+01 -2.786054994722e-03 4.056991435097e-05 2.247875149612e+00
8.325000000000e+01 -2.773415995874e-03 4.006277349533e-05 2.206761852817e+00
8.350000000000e+01 -2.760936945734e-03 3.954461947819e-05 2.165874549841e+00
8.375000000000e+01 -2.748320414659e-03 3.901512341528e-05 2.125205797842e+00
8.400000000000e+01 -2.735277445059e-03 3.847415096322e-05 2.084752853411e+00
8.425000000000e+01 -2.721532442860e-03 3.792175744605e-05 2.044518506304e+00
8.450000000000e+01 -2.706828054982e-03 3.735822248913e-05 2.004511894876e+00
8.475000000000e+01 -2.690929711923e-03 3.678404497112e-05 1.964749269440e+00
8.500000000000e+01 -2.673629887107e-03 3.619994368553e-05 1.925254674206e+00
8.525000000000e+01 -2.654751865221e-03 3.560685931345e-05 1.886060511244e+00
8.550000000000e+01 -2.634152976023e-03 3.500595649067e-05 1.847207955650e+00
8.575000000000e+01 -2.611727110769e-03 3.439862472981e-05 1.808747189493e+00
8.600000000000e+01 -2.587406498778e-03 3.378647794566e-05 1.770737429942e+00
8.625000000000e+01 -2.561162713294e-03 3.317135332193e-05 1.733246730996e+00
8.650000000000e+01 -2.533006824706e-03 3.255530706939e-05 1.696351549472e+00
8.675000000000e+01 -2.502988809467e-03 3.194060769976e-05 1.660136071724e+00
8.700000000000e+01 -2.471196165709e-03 3.132972599404e-05 1.624691313772e+00
8.725000000000e+01 -2.437751845402e-03 3.072532013204e-05 1.590114010930e+00
8.750000000000e+01 -2.402811518866e-03 3.013021166304e-05 1.556505332007e+00
8.775000000000e+01 -2.366560306584e-03 2.954737068148e-05 1.523969452099e+00
8.800000000000e+01 -2.329209146608e-03 2.897990169892e-05 1.492612036041e+00
8.825000000000e+01 -2.290990703848e-03 2.843098904701e-05 1.462538676912e+00
8.850000000000e+01 -2.252155010492e-03 2.790387005314e-05 1.433853347508e+00
8.875000000000e+01 -2.212965103225e-03 2.740180233993e-05 1.406656915347e+00
8.900000000000e+01 -2.173692437287e-03 2.692799930262e-05 1.381045764467e+00
8.925000000000e+01 -2.134612493693e-03 2.648560862928e-05 1.357110575386e+00
8.950000000000e+01 -2.096000599781e-03 2.607766649709e-05 1.334935285964e+00
8.975000000000e+01 -2.058127985118e-03 2.570705150789e-05 1.314596267271e+00
9.000000000000e+01 -2.021258145602e-03 2.537644147843e-05 1.296161722033e+00
9.025000000000e+01 -1.985643628593e-03 2.508827307685e-05 1.279691313681e+00
9.050000000000e+01 -1.951523248440e-03 2.484470364456e-05 1.265236011938e+00
9.075000000000e+01 -1.919119861629e-03 2.464757766890e-05 1.252838146671e+00
9.100000000000e+01 -1.888638708347e-03 2.449840369367e-05 1.242531638543e+00
9.125000000000e+01 -1.860266322567e-03 2.439833108259e-05 1.234342377361e+00
9.150000000000e+01 -1.834169986784e-03 2.434813539853e-05 1.228288711756e+00
9.175000000000e+01 -1.810497708457e-03 2.434821248887e-05 1.224382009030e+00
9.200000000000e+01 -1.789378732127e-03 2.439857978515e-05 1.222627252292e+00
9.225000000000e+01 -1.770924528405e-03 2.449888642092e-05 1.223023629550e+00
9.250000000000e+01 -1.755230234101e-03 2.464842890981e-05 1.225565088117e+00
9.275000000000e+01 -1.742376459343e-03 2.484617578380e-05 1.230240821668e+00
9.300000000000e+01 -1.732431397554e-03 2.509079674584e-05 1.237035675537e+00
9.325000000000e+01 -1.725453146017e-03 2.538069835412e-05 1.245930448841e+00
9.350000000000e+01 -1.721492163018e-03 2.571406466106e-05 1.256902094353e+00
9.375000000000e+01 -1.720593774849e-03 2.608889444355e-05 1.269923815720e+00
9.400000000000e+01 -1.722800643268e-03 2.650304699287e-05 1.284965074563e+00
9.425000000000e+01 -1.728155084701e-03 2.695428820437e-05 1.301991517841e+00
9.450000000000e+01 -1.736701143871e-03 2.744033426955e-05 1.320964855054e+00
9.475000000000e+01 -1.748486325684e-03 2.795889289972e-05 1.341842701371e+00
9.500000000000e+01 -1.763562908281e-03 2.850770292209e-05 1.364578416151e+00
9.525000000000e+01 -1.781988773772e-03 2.908456961342e-05 1.389120966810e+00
9.550000000000e+01 -1.803827707077e-03 2.968739636022e-05 1.415414834159e+00
9.575000000000e+01 -1.829149140154e-03 3.031421108579e-05 1.443399992447e+00
9.600000000000e+01 -1.858027322508e-03 3.096318767903e-05 1.473011971359e+00
9.625000000000e+01 -1.890539937471e-03 3.163266152845e-05 1.504182024484e+00
9.650000000000e+01 -1.926766172115e-03 3.232113963461e-05 1.536837401747e+00
9.675000000000e+01 -1.966784291168e-03 3.302730441695e-05 1.570901738245e+00
9.700000000000e+01 -2.010668729690e-03 3.375001214928e-05 1.606295545617e+00
9.725000000000e+01 -2.058486875012e-03 3.448828572747e-05 1.642936805935e+00
9.750000000000e+01 -2.110295468154e-03 3.524130204402e-05 1.680741643978e+00
9.775000000000e+01 -2.166136796875e-03 3.600837466752e-05 1.719625066738e+00
9.800000000000e+01 -2.226034741812e-03 3.678893325182e-05 1.759501739976e+00
9.825000000000e+01 -2.289990790243e-03 3.758248828895e-05 1.800286782467e+00
9.850000000000e+01 -2.357980141751e-03 3.838862075231e-05 1.841896549549e+00
9.875000000000e+01 -2.429948060994e-03 3.920696088347e-05 1.884249381160e+00
9.900000000000e+01 -2.505806460629e-03 4.003713718945e-05 1.927266294433e+00
9.925000000000e+01 -2.585430896117e-03 4.087875747114e-05 1.970871600091e+00
9.950000000000e+01 -2.668658037002e-03 4.173134612487e-05 2.014993431000e+00
9.975000000000e+01 -2.755283848251e-03 4.259434967488e-05 2.059564173832e+00
1.000000000000e+02 -2.845062574245e-03 4.346710497072e-05 2.104520802132e+00
1.002500000000e+02 -2.937706507295e-03 4.434881260321e-05 2.149805114561e+00
1.005000000000e+02 -3.032886658076e-03 4.523851668475e-05 2.195363885761e+00
1.007500000000e+02 -3.130234343659e-03 4.613509024326e-05 2.241148943606e+00
1.010000000000e+02 -3.229343750647e-03 4.703722608210e-05 2.287117185284e+00
1.012500000000e+02 -3.329775439137e-03 4.794343439046e-05 2.333230550498e+00
1.015000000000e+02 -3.431060778068e-03 4.885204731081e-05 2.379455964435e+00
1.017500000000e+02 -3.532707228172e-03 4.976123039618e-05 2.425765264041e+00
1.020000000000e+02 -3.634204382682e-03 5.066900171599e-05 2.472135119711e+00
1.022500000000e+02 -3.735030657764e-03 5.157325757896e-05 2.518546954050e+00
1.025000000000e+02 -3.834660489008e-03 5.247180513737e-05 2.564986865260e+00
1.027500000000e+02 -3.932571850708e-03 5.336240060463e-05 2.611445546871e+00
1.030000000000e+02 -4.028253922136e-03 5.424279103061e-05 2.657918204533e+00
1.032500000000e+02 -4.121214711100e-03 5.511076034720e-05 2.704404455951e+00
1.035000000000e+02 -4.210988441427e-03 5.596417739465e-05 2.750908205442e+00
1.037500000000e+02 -4.297142499953e-03 5.680103991676e-05 2.797437484822e+00
1.040000000000e+02 -4.379283745812e-03 5.761952009650e-05 2.844004242949e+00
1.042500000000e+02 -4.457064077930e-03 5.841800523881e-05 2.890624082518e+00
1.045000000000e+02 -4.530185056397e-03 5.919513299643e-05 2.937315929491e+00
1.047500000000e+02 -4.598401552443e-03 5.994981980242e-05 2.984101635685e+00
1.050000000000e+02 -4.661524283736e-03 6.068128244202e-05 3.031005509648e+00
1.052500000000e+02 -4.719421249472e-03 6.138905099964e-05 3.078053784646e+00
1.055000000000e+02 -4.772018073465e-03 6.207297227798e-05 3.125274022924e+00
1.057500000000e+02 -4.819297282753e-03 6.273320541408e-05 3.172694472248e+00
1.060000000000e+02 -4.861296602939e-03 6.337020804470e-05 3.220343385892e+00
1.062500000000e+02 -4.898106323634e-03 6.398471343241e-05 3.268248322574e+00
1.065000000000e+02 -4.929866029197e-03 6.457770226548e-05 3.316435444893e+00
1.067500000000e+02 -4.956760618416e-03 6.515037066759e-05 3.364928834546e+00
1.070000000000e+02 -4.979015894905e-03 6.570409160339e-05 3.413749847393e+00
1.072500000000e+02 -4.996893916932e-03 6.624037370417e-05 3.462916517864e+00
1.075000000000e+02 -5.010688255949e-03 6.676081902662e-05 3.512443042800e+00
1.077500000000e+02 -5.020719251633e-03 6.726708142513e-05 3.562339349326e+00
1.080000000000e+02 -5.027329359362e-03 6.776082772314e-05 3.612610762128e+00
1.082500000000e+02 -5.030878935060e-03 6.824370727601e-05 3.663257781964e+00
1.085000000000e+02 -5.031742391120e-03 6.871731371183e-05 3.714275964232e+00
1.087500000000e+02 -5.030304505786e-03 6.918316186058e-05 3.765655923634e+00
1.090000000000e+02 -5.026957264118e-03 6.964267136739e-05 3.817383436017e+00
1.092500000000e+02 -5.022097219432e-03 7.009715542936e-05 3.869439641749e+00
1.095000000000e+02 -5.016123215030e-03 7.054781186516e-05 3.921801342888e+00
1.097500000000e+02 -5.009434429530e-03 7.099572432409e-05 3.974441378980e+00
1.100000000000e+02 -5.002428651663e-03 7.144186649857e-05 4.027329059577e+00
1.102500000000e+02 -4.995500719395e-03 7.188711129671e-05 4.080430656280e+00
1.105000000000e+02 -4.989041084365e-03 7.233224574471e-05 4.133709916960e+00
1.107500000000e+02 -4.983434297528e-03 7.277798527006e-05 4.187128608315e+00
1.110000000000e+02 -4.979057353191e-03 7.322498918033e-05 4.240647051704e+00
1.112500000000e+02 -4.976277814487e-03 7.367387544108e-05 4.294224658857e+00
1.115000000000e+02 -4.975451663451e-03 7.412523374695e-05 4.347820437405e+00
1.117500000000e+02 -4.976920825628e-03 7.457963544952e-05 4.401393475410e+00
1.120000000000e+02 -4.981010370009e-03 7.503763968267e-05 4.454903380988e+00
1.122500000000e+02 -4.988025373697e-03 7.549979458132e-05 4.508310689876e+00
1.125000000000e+02 -4.998247487151e-03 7.596663336304e-05 4.561577222968e+00
1.127500000000e+02 -5.011931232486e-03 7.643866556817e-05 4.614666409915e+00
1.130000000000e+02 -5.029300172111e-03 7.691636255910e-05 4.667543566055e+00
1.132500000000e+02 -5.050542999232e-03 7.740013904670e-05 4.720176140562e+00
1.135000000000e+02 -5.075809748386e-03 7.789032970104e-05 4.772533927140e+00
1.137500000000e+02 -5.105208112276e-03 7.838716357569e-05 4.824589254779e+00
1.140000000000e+02 -5.138800167648e-03 7.889073769332e-05 4.876317152797e+00
1.142500000000e+02 -5.176599498556e-03 7.940099050541e-05 4.927695505163e+00
1.145000000000e+02 -5.218568958679e-03 7.991767084714e-05 4.978705190048e+00
1.147500000000e+02 -5.264619062477e-03 8.044031549886e-05 5.029330215191e+00
1.150000000000e+02 -5.314607199085e-03 8.096821424106e-05 5.079557845811e+00
1.152500000000e+02 -5.368337647903e-03 8.150043114760e-05 5.129378730024e+00
1.155000000000e+02 -5.425562598644e-03 8.203578967123e-05 5.178787018345e+00
1.157500000000e+02 -5.485984070225e-03 8.257284252633e-05 5.227780477310e+00
1.160000000000e+02 -5.549256693596e-03 8.310988835628e-05 5.276360591513e+00
1.162500000000e+02 -5.614991456425e-03 8.364498987726e-05 5.324532652157e+00
1.165000000000e+02 -5.682760239650e-03 8.417599651867e-05 5.372305822091e+00
1.167500000000e+02 -5.752101143594e-03 8.470058496601e-05 5.419693176565e+00
1.170000000000e+02 -5.822524389835e-03 8.521627741967e-05 5.466711705376e+00
1.172500000000e+02 -5.893518759186e-03 8.572041807248e-05 5.513382278574e+00
1.175000000000e+02 -5.964558274622e-03 8.621035913231e-05 5.559729558472e+00
1.177500000000e+02 -6.035109095431e-03 8.668346270518e-05 5.605781864640e+00
1.180000000000e+02 -6.104636623122e-03 8.713709433078e-05 5.651570974293e+00
1.182500000000e+02 -6.172612441467e-03 8.756869133866e-05 5.697131866764e+00
1.185000000000e+02 -6.238520930568e-03 8.797584274109e-05 5.742502407205e+00
1.187500000000e+02 -6.301865568100e-03 8.835629123449e-05 5.787722965542e+00
1.190000000000e+02 -6.362174703166e-03 8.870790581741e-05 5.832835987433e+00
1.192500000000e+02 -6.419006637080e-03 8.902879767722e-05 5.877885506031e+00
1.195000000000e+02 -6.471953975286e-03 8.931733401715e-05 5.922916616045e+00
1.197500000000e+02 -6.520647310782e-03 8.957213523145e-05 5.967974909249e+00
1.200000000000e+02 -6.564758163255e-03 8.979207756352e-05 6.013105883330e+00
1.202500000000e+02 -6.604001160843e-03 8.997629248772e-05 6.058354336296e+00
1.205000000000e+02 -6.638135581526e-03 9.012416167334e-05 6.103763749149e+00
1.207500000000e+02 -6.666966182249e-03 9.023530169153e-05 6.149375677373e+00
1.210000000000e+02 -6.690343475827e-03 9.030954316105e-05 6.195229153881e+00
1.212500000000e+02 -6.708163441255e-03 9.034694692320e-05 6.241360116318e+00
1.215000000000e+02 -6.720366702839e-03 9.034775626929e-05 6.287800867216e+00
1.217500000000e+02 -6.726937406924e-03 9.031238145826e-05 6.334579574839e+00
1.220000000000e+02 -6.727901810587e-03 9.024139209290e-05 6.381719822128e+00
1.222500000000e+02 -6.723326527562e-03 9.013550522610e-05 6.429240206793e+00
1.225000000000e+02 -6.713316535918e-03 8.999554106179e-05 6.477154003160e+00
1.227500000000e+02 -6.698013142474e-03 8.982243963132e-05 6.525468881347e+00
1.230000000000e+02 -6.677591706746e-03 8.961725583309e-05 6.574186692242e+00
1.232500000000e+02 -6.652259257040e-03 8.938115062659e-05 6.623303317438e+00
1.235000000000e+02 -6.622252026767e-03 8.911538803680e-05 6.672808585123e+00
1.237500000000e+02 -6.587832873601e-03 8.882133479485e-05 6.722686253572e+00
1.240000000000e+02 -6.549288618147e-03 8.850046240033e-05 6.772914056330e+00
1.242500000000e+02 -6.506927178355e-03 8.815435016474e-05 6.823463815411e+00
1.245000000000e+02 -6.461074657072e-03 8.778467016407e-05 6.874301610681e+00
1.247500000000e+02 -6.412072278345e-03 8.739319529250e-05 6.925388010536e+00
1.250000000000e+02 -6.360273278720e-03 8.698179820552e-05 6.976678352613e+00
1.252500000000e+02 -6.306039712413e-03 8.655244391101e-05 7.028123075193e+00
1.255000000000e+02 -6.249739188177e-03 8.610717988447e-05 7.079668090734e+00
1.257500000000e+02 -6.191741602141e-03 8.564812312700e-05 7.131255197091e+00
1.260000000000e+02 -6.132415918114e-03 8.517744672898e-05 7.182822520673e+00
1.262500000000e+02 -6.072126994445e-03 8.469736305428e-05 7.234304983779e+00
1.265000000000e+02 -6.011232620709e-03 8.421010552767e-05 7.285634789622e+00
1.267500000000e+02 -5.950080760259e-03 8.371790878914e-05 7.336741919385e+00
1.270000000000e+02 -5.889007211854e-03 8.322298311347e-05 7.387554632801e+00
1.272500000000e+02 -5.828333570429e-03 8.272748306734e-05 7.437999970496e+00
1.275000000000e+02 -5.768365553168e-03 8.223352872230e-05 7.488004248147e+00
1.277500000000e+02 -5.709391568804e-03 8.174317808760e-05 7.537493543935e+00
1.280000000000e+02 -5.651681924153e-03 8.125835522496e-05 7.586394166909e+00
1.282500000000e+02 -5.595488377151e-03 8.078096266073e-05 7.634633110060e+00
1.285000000000e+02 -5.541043660578e-03 8.031278338944e-05 7.682138473464e+00
1.287500000000e+02 -5.488561302238e-03 7.985545790851e-05 7.728839863969e+00
1.290000000000e+02 -5.438235936500e-03 7.941049675106e-05 7.774668754678e+00
1.292500000000e+02 -5.390243738267e-03 7.897928940201e-05 7.819558813923e+00
1.295000000000e+02 -5.344743098268e-03 7.856313534046e-05 7.863446185581e+00
1.297500000000e+02 -5.301875281491e-03 7.816316272083e-05 7.906269734922e+00
1.300000000000e+02 -5.261765217358e-03 7.778035561257e-05 7.947971240802e+00
1.302500000000e+02 -5.224522262067e-03 7.741558122112e-05 7.988495553064e+00
1.305000000000e+02 -5.190240973022e-03 7.706960897505e-05 8.027790695190e+00
1.307500000000e+02 -5.159001745860e-03 7.674311863431e-05 8.065807935961e+00
1.310000000000e+02 -5.130871387240e-03 7.643668725810e-05 8.102501810042e+00
1.312500000000e+02 -5.105903490466e-03 7.615081376122e-05 8.137830115584e+00
1.315000000000e+02 -5.084138745812e-03 7.588592878707e-05 8.171753868904e+00
1.317500000000e+02 -5.065605094135e-03 7.564237356567e-05 8.204237247531e+00
1.320000000000e+02 -5.050317736181e-03 7.542041147188e-05 8.235247501549e+00
1.322500000000e+02 -5.038279026331e-03 7.522024500606e-05 8.264754865335e+00
1.325000000000e+02 -5.029478233557e-03 7.504196300265e-05 8.292732454633e+00
1.327500000000e+02 -5.023891159016e-03 7.488556265803e-05 8.319156162077e+00
1.330000000000e+02 -5.021479774328e-03 7.475098264884e-05 8.344004565720e+00
1.332500000000e+02 -5.022191890061e-03 7.463809207256e-05 8.367258829911e+00
1.335000000000e+02 -5.025960873465e-03 7.454666119980e-05 8.388902629218e+00
1.337500000000e+02 -5.032705434612e-03 7.447636955049e-05 8.408922072094e+00
1.340000000000e+02 -5.042329644171e-03 7.442676146882e-05 8.427305633474e+00
1.342500000000e+02 -5.054723136879e-03 7.439721796296e-05 8.444044104618e+00
1.345000000000e+02 -5.069761569413e-03 7.438711168961e-05 8.459130539722e+00
1.347500000000e+02 -5.087307610189e-03 7.439575475310e-05 8.472560206454e+00
1.350000000000e+02 -5.107212220991e-03 7.442230213853e-05 8.484330546353e+00
1.352500000000e+02 -5.129316104031e-03 7.446571699707e-05 8.494441123308e+00
1.355000000000e+02 -5.153451587899e-03 7.452491908985e-05 8.502893572172e+00
1.357500000000e+02 -5.179444925932e-03 7.459881495694e-05 8.509691540379e+00
1.360000000000e+02 -5.207118846486e-03 7.468624321738e-05 8.514840621896e+00
1.362500000000e+02 -5.236295328060e-03 7.478601117408e-05 8.518348283785e+00
1.365000000000e+02 -5.266798452181e-03 7.489693823595e-05 8.520223786247e+00
1.367500000000e+02 -5.298457324545e-03 7.501781582514e-05 8.520478098294e+00
1.370000000000e+02 -5.331108930059e-03 7.514749265536e-05 8.519123812218e+00
1.372500000000e+02 -5.364600638489e-03 7.528490367820e-05 8.516175061310e+00
1.375000000000e+02 -5.398792310607e-03 7.542908556699e-05 8.511647445979e+00
1.377500000000e+02 -5.433557886108e-03 7.557919985471e-05 8.505557974027e+00
1.380000000000e+02 -5.468786301336e-03 7.573455341517e-05 8.497925020795e+00
1.382500000000e+02 -5.504381634284e-03 7.589461403537e-05 8.488768314444e+00
1.385000000000e+02 -5.540262393559e-03 7.605902097288e-05 8.478108951009e+00
1.387500000000e+02 -5.576359930437e-03 7.622758814982e-05 8.465969438518e+00
1.390000000000e+02 -5.612615921482e-03 7.640030016887e-05 8.452373779018e+00
1.392500000000e+02 -5.648979053853e-03 7.657730289756e-05 8.437347573324e+00
1.395000000000e+02 -5.685400923361e-03 7.675888406947e-05 8.420918160048e+00
1.397500000000e+02 -5.721831455381e-03 7.694544617551e-05 8.403114768532e+00
1.400000000000e+02 -5.758213906217e-03 7.713747344856e-05 8.383968691087e+00
1.402500000000e+02 -5.794479840232e-03 7.733549414099e-05 8.363513454621e+00
1.405000000000e+02 -5.830544126116e-03 7.754003749755e-05 8.341784989804e+00
1.407500000000e+02 -5.866300377088e-03 7.775159001205e-05 8.318821780306e+00
1.410000000000e+02 -5.901616883748e-03 7.797054953126e-05 8.294664984804e+00
1.412500000000e+02 -5.936333307272e-03 7.819717688723e-05 8.269358518798e+00
1.415000000000e+02 -5.970258417905e-03 7.843154820686e-05 8.242949087687e+00
1.417500000000e+02 -6.003168782488e-03 7.867355469973e-05 8.215486162425e+00
1.420000000000e+02 -6.034808995615e-03 7.892282842023e-05 8.187021896798e+00
1.422500000000e+02 -6.064892810848e-03 7.917882880221e-05 8.157610978234e+00
1.425000000000e+02 -6.093105803360e-03 7.944067791954e-05 8.127310423829e+00
1.427500000000e+02 -6.119109681958e-03 7.970717084346e-05 8.096179313066e+00
1.430000000000e+02 -6.142547865620e-03 7.997686279365e-05 8.064278480777e+00
1.432500000000e+02 -6.163052135288e-03 8.024805949727e-05 8.031670159733e+00
1.435000000000e+02 -6.180250479647e-03 8.051882674989e-05 7.998417604789e+00
1.437500000000e+02 -6.193775751567e-03 8.078701777772e-05 7.964584684206e+00
1.440000000000e+02 -6.203275149382e-03 8.105038650294e-05 7.930235474273e+00
1.442500000000e+02 -6.208420254713e-03 8.130659972205e-05 7.895433837636e+00
1.445000000000e+02 -6.208916858823e-03 8.155327015288e-05 7.860243021789e+00
1.447500000000e+02 -6.204514432831e-03 8.178798978642e-05 7.824725253077e+00
1.450000000000e+02 -6.195015397338e-03 8.200843290193e-05 7.788941360950e+00
1.452500000000e+02 -6.180283743447e-03 8.221243745726e-05 7.752950403268e+00
1.455000000000e+02 -6.160252193486e-03 8.239805762528e-05 7.716809326090e+00
1.457500000000e+02 -6.134928090576e-03 8.256361368167e-05 7.680572626034e+00
1.460000000000e+02 -6.104397604855e-03 8.270771481755e-05 7.644292048168e+00
1.462500000000e+02 -6.068828304277e-03 8.282930681189e-05 7.608016287066e+00
1.465000000000e+02 -6.028469502459e-03 8.292783765390e-05 7.571790724591e+00
1.467500000000e+02 -5.983650946705e-03 8.300312360621e-05 7.535657172747e+00
1.470000000000e+02 -5.934779405585e-03 8.305539182571e-05 7.499653656901e+00
1.472500000000e+02 -5.882333453546e-03 8.308534079823e-05 7.463814208305e+00
1.475000000000e+02 -5.826856535012e-03 8.309397647657e-05 7.428168694595e+00
1.477500000000e+02 -5.768948554184e-03 8.308266995219e-05 7.392742678991e+00
1.480000000000e+02 -5.709256029808e-03 8.305316357540e-05 7.357557298953e+00
1.482500000000e+02 -5.648461148854e-03 8.300750649312e-05 7.322629192227e+00
1.485000000000e+02 -5.587270912589e-03 8.294799815833e-05 7.287970436012e+00
1.487500000000e+02 -5.526405769438e-03 8.287713360847e-05 7.253588527876e+00
1.490000000000e+02 -5.466588333059e-03 8.279755037460e-05 7.219486394919e+00
1.492500000000e+02 -5.408532719264e-03 8.271197473717e-05 7.185662420950e+00
1.495000000000e+02 -5.352934566676e-03 8.262317044741e-05 7.152110510460e+00
1.497500000000e+02 -5.300462085906e-03 8.253389097454e-05 7.118820179358e+00
1.500000000000e+02 -5.251748335806e-03 8.244683754860e-05 7.085776663301e+00
1.502500000000e+02 -5.207384767290e-03 8.236462440930e-05 7.052961066079e+00
1.505000000000e+02 -5.167916191674e-03 8.228975613570e-05 7.020350531559e+00
1.507500000000e+02 -5.133837048628e-03 8.222459679047e-05 6.987918448480e+00
1.510000000000e+02 -5.105588889642e-03 8.217134715818e-05 6.955634686307e+00
1.512500000000e+02 -5.083558897316e-03 8.213205258817e-05 6.923465862052e+00
1.515000000000e+02 -5.068079206867e-03 8.210859626953e-05 6.891375636477e+00
1.517500000000e+02 -5.059426822625e-03 8.210270360695e-05 6.859325037317e+00
1.520000000000e+02 -5.057823832393e-03 8.211591712354e-05 6.827272805828e+00
1.522500000000e+02 -5.063437738551e-03 8.214959922911e-05 6.795175761607e+00
1.525000000000e+02 -5.076381659425e-03 8.220495714009e-05 6.762989178987e+00
1.527500000000e+02 -5.096714262769e-03 8.228303663330e-05 6.730667167229e+00
1.530000000000e+02 -5.124439389492e-03 8.238469953306e-05 6.698163046332e+00
1.532500000000e+02 -5.159505283643e-03 8.251061191514e-05 6.665429709820e+00
1.535000000000e+02 -5.201803535654e-03 8.266123302833e-05 6.632419969062e+00
1.537500000000e+02 -5.251167637000e-03 8.283678506510e-05 6.599086869913e+00
1.540000000000e+02 -5.307371457663e-03 8.303724816830e-05 6.565383981675e+00
1.542500000000e+02 -5.370127734647e-03 8.326235823028e-05 6.531265651955e+00
1.545000000000e+02 -5.439086530593e-03 8.351156215125e-05 6.496687228082e+00
1.547500000000e+02 -5.513834188840e-03 8.378397292250e-05 6.461605243134e+00
1.550000000000e+02 -5.593892752218e-03 8.407833530832e-05 6.425977568884e+00
1.552500000000e+02 -5.678720046797e-03 8.439304492716e-05 6.389763538002e+00
1.555000000000e+02 -5.767710695162e-03 8.472614687913e-05 6.352924034159e+00
1.557500000000e+02 -5.860197834545e-03 8.507528591101e-05 6.315421560833e+00
1.560000000000e+02 -5.955456078291e-03 8.543770337974e-05 6.277220282250e+00
1.562500000000e+02 -6.052705439962e-03 8.581026253615e-05 6.238286053180e+00
1.565000000000e+02 -6.151116531147e-03 8.618947684197e-05 6.198586428198e+00
1.567500000000e+02 -6.249816770261e-03 8.657152391425e-05 6.158090671434e+00
1.570000000000e+02 -6.347897729637e-03 8.695217518551e-05 6.116769754867e+00
1.572500000000e+02 -6.444423414424e-03 8.732691982158e-05 6.074596369769e+00
1.575000000000e+02 -6.538439587599e-03 8.769103528133e-05 6.031544936603e+00
1.577500000000e+02 -6.628983847832e-03 8.803961780146e-05 5.987591640288e+00
1.580000000000e+02 -6.715096336351e-03 8.836762539652e-05 5.942714472200e+00
1.582500000000e+02 -6.795830827668e-03 8.866995814885e-05 5.896893306699e+00
1.585000000000e+02 -6.870266165736e-03 8.894154168149e-05 5.850109988426e+00
1.587500000000e+02 -6.937517863336e-03 8.917739800485e-05 5.802348456862e+00
1.590000000000e+02 -6.996749507293e-03 8.937272676893e-05 5.753594878891e+00
1.592500000000e+02 -7.047183849211e-03 8.952298432835e-05 5.703837813926e+00
1.595000000000e+02 -7.088113176165e-03 8.962396161658e-05 5.653068377468e+00
1.597500000000e+02 -7.118909187246e-03 8.967185796085e-05 5.601280426400e+00
1.600000000000e+02 -7.139031713213e-03 8.966334732677e-05 5.548470728649e+00
1.602500000000e+02 -7.148036280607e-03 8.959563611283e-05 5.494639141085e+00
1.605000000000e+02 -7.145580151689e-03 8.946651122252e-05 5.439788757955e+00
1.607500000000e+02 -7.131426934412e-03 8.927437040759e-05 5.383926055421e+00
1.610000000000e+02 -7.105449359240e-03 8.901825928190e-05 5.327060996790e+00
1.612500000000e+02 -7.067630536550e-03 8.869786176113e-05 5.269207126194e+00
1.615000000000e+02 -7.018063368209e-03 8.831349267915e-05 5.210381619121e+00
1.617500000000e+02 -6.956948452427e-03 8.786607665698e-05 5.150605319507e+00
1.620000000000e+02 -6.884590289406e-03 8.735709760826e-05 5.089902735617e+00
1.622500000000e+02 -6.801392252420e-03 8.678856879293e-05 5.028302025292e+00
1.625000000000e+02 -6.707850114709e-03 8.616300441538e-05 4.965834945273e+00
1.627500000000e+02 -6.604544733156e-03 8.548330160948e-05 4.902536793993e+00
1.630000000000e+02 -6.492133943261e-03 8.475268473146e-05 4.838446329425e+00
1.632500000000e+02 -6.371343984803e-03 8.397464583365e-05 4.773605673539e+00
1.635000000000e+02 -6.242960725960e-03 8.315287142516e-05 4.708060211601e+00
1.637500000000e+02 -6.107820830671e-03 8.229113724695e-05 4.641858470788e+00
1.640000000000e+02 -5.966803219657e-03 8.139329599655e-05 4.575051999494e+00
1.642500000000e+02 -5.820820710804e-03 8.046321824842e-05 4.507695230460e+00
1.645000000000e+02 -5.670812139678e-03 7.950474343296e-05 4.439845339301e+00
1.647500000000e+02 -5.517734940946e-03 7.852164449559e-05 4.371562091303e+00
1.650000000000e+02 -5.362558256208e-03 7.751760420166e-05 4.302907684435e+00
1.652500000000e+02 -5.206256416832e-03 7.649620037517e-05 4.233946577522e+00
1.655000000000e+02 -5.049802803054e-03 7.546089956487e-05 4.164745311212e+00
1.657500000000e+02 -4.894163943826e-03 7.441505729347e-05 4.095372314643e+00
1.660000000000e+02 -4.740293770490e-03 7.336192356691e-05 4.025897703890e+00
1.662500000000e+02 -4.589127840565e-03 7.230465116007e-05 3.956393063574e+00
1.665000000000e+02 -4.441577442252e-03 7.124630360983e-05 3.886931217436e+00
1.667500000000e+02 -4.298523510173e-03 7.018986885124e-05 3.817585984887e+00
1.670000000000e+02 -4.160810256532e-03 6.913826151306e-05 3.748431922509e+00
1.672500000000e+02 -4.029238502845e-03 6.809432364066e-05 3.679544049485e+00
1.675000000000e+02 -3.904558750806e-03 6.706082149660e-05 3.610997555461e+00
1.677500000000e+02 -3.787464047909e-03 6.604043551336e-05 3.542867490105e+00
1.680000000000e+02 -3.678582741573e-03 6.503574309497e-05 3.475228434339e+00
1.682500000000e+02 -3.578471226119e-03 6.404919597791e-05 3.408154154300e+00
1.685000000000e+02 -3.487606881363e-03 6.308309231476e-05 3.341717240044e+00
1.687500000000e+02 -3.406381394865e-03 6.213954740550e-05 3.275988732313e+00
1.690000000000e+02 -3.335094569376e-03 6.122045562093e-05 3.211037742815e+00
1.692500000000e+02 -3.273949001401e-03 6.032745501489e-05 3.146931073090e+00
1.695000000000e+02 -3.223045610795e-03 5.946189165040e-05 3.083732840118e+00
1.697500000000e+02 -3.182380407412e-03 5.862478861501e-05 3.021504116949e+00
1.700000000000e+02 -3.151842415914e-03 5.781681463207e-05 2.960302596457e+00
1.702500000000e+02 -3.131213151940e-03 5.703825988909e-05 2.900182289221e+00
1.705000000000e+02 -3.120167502992e-03 5.628902550553e-05 2.841193261852e+00
1.707500000000e+02 -3.118276189949e-03 5.556861417785e-05 2.783381427703e+00
1.710000000000e+02 -3.125009647823e-03 5.487612796409e-05 2.726788392536e+00
1.712500000000e+02 -3.139743508816e-03 5.421027481625e-05 2.671451365758e+00
1.715000000000e+02 -3.161765551923e-03 5.356938661161e-05 2.617403134874e+00
1.717500000000e+02 -3.190283993374e-03 5.295144850695e-05 2.564672110545e+00
1.720000000000e+02 -3.224436889963e-03 5.235413268567e-05 2.513282433684e+00
1.722500000000e+02 -3.263302627176e-03 5.177483855567e-05 2.463254148641e+00
1.725000000000e+02 -3.305911215843e-03 5.121073915140e-05 2.414603427535e+00
1.727500000000e+02 -3.351256277447e-03 5.065883259600e-05 2.367342846794e+00
1.730000000000e+02 -3.398307449700e-03 5.011599782509e-05 2.321481695982e+00
1.732500000000e+02 -3.446023032000e-03 4.957905143496e-05 2.277026318517e+00
1.735000000000e+02 -3.493362687108e-03 4.904480679488e-05 2.233980461466e+00
1.737500000000e+02 -3.539299902143e-03 4.851013194243e-05 2.192345634795e+00
1.740000000000e+02 -3.582834119103e-03 4.797200527881e-05 2.152121456845e+00
1.742500000000e+02 -3.623002381670e-03 4.742757091547e-05 2.113305989079e+00
1.745000000000e+02 -3.658890285637e-03 4.687418947927e-05 2.075896038344e+00
1.747500000000e+02 -3.689642026646e-03 4.630948421727e-05 2.039887434476e+00
1.750000000000e+02 -3.714469558070e-03 4.573137799119e-05 2.005275263934e+00
1.752500000000e+02 -3.732660669123e-03 4.513811416987e-05 1.972054072587e+00
1.755000000000e+02 -3.743585934326e-03 4.452834887872e-05 1.940218021048e+00
1.757500000000e+02 -3.746704502548e-03 4.390112133429e-05 1.909761010792e+00
1.760000000000e+02 -3.741568881763e-03 4.325588718088e-05 1.880676766637e+00
1.762500000000e+02 -3.727828564648e-03 4.259248198196e-05 1.852958897325e+00
1.765000000000e+02 -3.705232628420e-03 4.191116984617e-05 1.826600921676e+00
1.767500000000e+02 -3.673631068212e-03 4.121264153736e-05 1.801596283474e+00
1.770000000000e+02 -3.632975312671e-03 4.049799662090e-05 1.777938343164e+00
1.772500000000e+02 -3.583317718098e-03 3.976872770534e-05 1.755620368871e+00
1.775000000000e+02 -3.524810414497e-03 3.902670197425e-05 1.734635515903e+00
1.777500000000e+02 -3.457703254564e-03 3.827413637478e-05 1.714976810905e+00
1.780000000000e+02 -3.382341146928e-03 3.751356985174e-05 1.696637137466e+00
1.782500000000e+02 -3.299160779520e-03 3.674783214858e-05 1.679609223092e+00
1.785000000000e+02 -3.208686671889e-03 3.598001053520e-05 1.663885634390e+00
1.787500000000e+02 -3.111526724543e-03 3.521341476923e-05 1.649458770133e+00
1.790000000000e+02 -3.008367180287e-03 3.445154101389e-05 1.636320856664e+00
1.792500000000e+02 -2.899967053474e-03 3.369803574030e-05 1.624463937157e+00
1.795000000000e+02 -2.787152005410e-03 3.295665990694e-05 1.613879849894e+00
1.797500000000e+02 -2.670807571922e-03 3.223125349888e-05 1.604560192399e+00
1.800000000000e+02 -2.551871733774e-03 3.152570127185e-05 1.596496263774e+00
1.802500000000e+02 -2.431326795584e-03 3.084389878885e-05 1.589678980287e+00
1.805000000000e+02 -2.310190565281e-03 3.018971947638e-05 1.584098761093e+00
1.807500000000e+02 -2.189506840363e-03 2.956698213041e-05 1.579745380224e+00
1.810000000000e+02 -2.070335229081e-03 2.897941859376e-05 1.576607784123e+00
1.812500000000e+02 -1.953740342869e-03 2.843064156549e-05 1.574673876012e+00
1.815000000000e+02 -1.840780442750e-03 2.792411107047e-05 1.573930269867e+00
1.817500000000e+02 -1.732495613223e-03 2.746310050428e-05 1.574362021729e+00
1.820000000000e+02 -1.629895645915e-03 2.705066092645e-05 1.575952345101e+00
1.822500000000e+02 -1.533947756496e-03 2.668958358668e-05 1.578682322682e+00
1.825000000000e+02 -1.445564336856e-03 2.638236081312e-05 1.582530626583e+00
1.827500000000e+02 -1.365590935300e-03 2.613114565161e-05 1.587473261101e+00
1.830000000000e+02 -1.294794692728e-03 2.593770974960e-05 1.593483342643e+00
1.832500000000e+02 -1.233853466602e-03 2.580340253092e-05 1.600530931361e+00
1.835000000000e+02 -1.183345885825e-03 2.572910980328e-05 1.608582928362e+00
1.837500000000e+02 -1.143742592075e-03 2.571521636849e-05 1.617603048839e+00
1.840000000000e+02 -1.115398853540e-03 2.576157199974e-05 1.627551884224e+00
1.842500000000e+02 -1.098548807754e-03 2.586746337555e-05 1.638387055160e+00
1.845000000000e+02 -1.093301475788e-03 2.603159436687e-05 1.650063459972e+00
1.847500000000e+02 -1.099638654755e-03 2.625207538987e-05 1.662533620689e+00
1.850000000000e+02 -1.117414829869e-03 2.652642472720e-05 1.675748114960e+00
1.852500000000e+02 -1.146359065265e-03 2.685158105206e-05 1.689656094021e+00
1.855000000000e+02 -1.186078916992e-03 2.722393054172e-05 1.704205865745e+00
1.857500000000e+02 -1.236066233542e-03 2.763934649297e-05 1.719345537447e+00
1.860000000000e+02 -1.295704770750e-03 2.809324313538e-05 1.735023692089e+00
1.862500000000e+02 -1.364279410630e-03 2.858064111647e-05 1.751190089336e+00
1.865000000000e+02 -1.440986807549e-03 2.909624504496e-05 1.767796362802e+00
1.867500000000e+02 -1.524947211924e-03 2.963452952731e-05 1.784796705251e+00
1.870000000000e+02 -1.615217244802e-03 3.018983366307e-05 1.802148514353e+00
1.872500000000e+02 -1.710803363410e-03 3.075645533673e-05 1.819812993952e+00
1.875000000000e+02 -1.810675778095e-03 3.132874583794e-05 1.837755688121e+00
1.877500000000e+02 -1.913782503800e-03 3.190124268987e-05 1.855946948174e+00
1.880000000000e+02 -2.019063414290e-03 3.246873559834e-05 1.874362316187e+00
1.882500000000e+02 -2.125464025019e-03 3.302635935801e-05 1.892982831482e+00
1.885000000000e+02 -2.231948882065e-03 3.356968000931e-05 1.911795250016e+00
1.887500000000e+02 -2.337514224156e-03 3.409477480257e-05 1.930792188378e+00
1.890000000000e+02 -2.441199848617e-03 3.459828418076e-05 1.949972187910e+00
1.892500000000e+02 -2.542100079490e-03 3.507744519210e-05 1.969339713836e+00
1.895000000000e+02 -2.639373594668e-03 3.553015102084e-05 1.988905088289e+00
1.897500000000e+02 -2.732252113569e-03 3.595496501121e-05 2.008684372471e+00
1.900000000000e+02 -2.820047863369e-03 3.635112476547e-05 2.028699198091e+00
1.902500000000e+02 -2.902159770415e-03 3.671853403137e-05 2.048976561143e+00
1.905000000000e+02 -2.978078298079e-03 3.705774334728e-05 2.069548577269e+00
1.907500000000e+02 -3.047388940288e-03 3.736991682063e-05 2.090452207797e+00
1.910000000000e+02 -3.109774360758e-03 3.765678999612e-05 2.111728953737e+00
1.912500000000e+02 -3.165015200255e-03 3.792061674773e-05 2.133424522214e+00
1.915000000000e+02 -3.212989579149e-03 3.816410995805e-05 2.155588461013e+00
1.917500000000e+02 -3.253671376339e-03 3.839037586997e-05 2.178273761178e+00
1.920000000000e+02 -3.287127335029e-03 3.860284432289e-05 2.201536423379e+00
1.922500000000e+02 -3.313513113111e-03 3.880519804722e-05 2.225434984494e+00
1.925000000000e+02 -3.333068335478e-03 3.900130008144e-05 2.250030003028e+00
1.927500000000e+02 -3.346110767969e-03 3.919511376255e-05 2.275383498502e+00
1.930000000000e+02 -3.353029737349e-03 3.939065316341e-05 2.301558347282e+00
1.932500000000e+02 -3.354278934200e-03 3.959191987613e-05 2.328617637299e+00
1.935000000000e+02 -3.350368638210e-03 3.980282576693e-05 2.356623980259e+00
1.937500000000e+02 -3.341857462492e-03 4.002714074025e-05 2.385638799215e+00
1.940000000000e+02 -3.329343915216e-03 4.026844698760e-05 2.415721587986e+00
1.942500000000e+02 -3.313457792402e-03 4.053009907282e-05 2.446929166572e+00
1.945000000000e+02 -3.294851554075e-03 4.081519059965e-05 2.479314938394e+00
1.947500000000e+02 -3.274191787530e-03 4.112651162030e-05 2.512928172028e+00
1.950000000000e+02 -3.252150820025e-03 4.146651416517e-05 2.547813311305e+00
1.952500000000e+02 -3.229398725660e-03 4.183731370724e-05 2.584009345311e+00
1.955000000000e+02 -3.206595780874e-03 4.224066917075e-05 2.621549240108e+00
1.957500000000e+02 -3.184385447241e-03 4.267797143895e-05 2.660459456212e+00
1.960000000000e+02 -3.163387940693e-03 4.315023777332e-05 2.700759548481e+00
1.962500000000e+02 -3.144194384759e-03 4.365810160489e-05 2.742461873877e+00
1.965000000000e+02 -3.127361664388e-03 4.420185270557e-05 2.785571400332e+00
1.967500000000e+02 -3.113407984329e-03 4.478142309458e-05 2.830085623422e+00
1.970000000000e+02 -3.102809160188e-03 4.539639515488e-05 2.875994589714e+00
1.972500000000e+02 -3.095995574073e-03 4.604602482461e-05 2.923281022737e+00
1.975000000000e+02 -3.093349807754e-03 4.672926073004e-05 2.971920544819e+00
1.977500000000e+02 -3.095204895265e-03 4.744477980051e-05 3.021881990521e+00
1.980000000000e+02 -3.101843193155e-03 4.819098568210e-05 3.073127789242e+00
1.982500000000e+02 -3.113495812997e-03 4.896604697571e-05 3.125614421662e+00
1.985000000000e+02 -3.130342605210e-03 4.976794411604e-05 3.179292925207e+00
1.987500000000e+02 -3.152512584243e-03 5.059449434008e-05 3.234109440355e+00
1.990000000000e+02 -3.180084758421e-03 5.144338034016e-05 3.290005788746e+00
1.992500000000e+02 -3.213089297920e-03 5.231218269980e-05 3.346920060796e+00
1.995000000000e+02 -3.251509036745e-03 5.319841192195e-05 3.404787216177e+00
1.997500000000e+02 -3.295281261481e-03 5.409954241289e-05 3.463539681121e+00
2.000000000000e+02 -3.344299673482e-03 5.501303953778e-05 3.523107928523e+00
2.002500000000e+02 -3.398416620545e-03 5.593638531676e-05 3.583421051473e+00
2.005000000000e+02 -3.457445441280e-03 5.686710351496e-05 3.644407305447e+00
2.007500000000e+02 -3.521162986903e-03 5.780278081077e-05 3.705994636525e+00
2.010000000000e+02 -3.589312190224e-03 5.874108438741e-05 3.768111174432e+00
2.012500000000e+02 -3.661604836043e-03 5.967978013169e-05 3.830685708705e+00
2.015000000000e+02 -3.737724249219e-03 6.061674082694e-05 3.893648130395e+00
2.017500000000e+02 -3.817328104014e-03 6.154994165036e-05 3.956929857487e+00
2.020000000000e+02 -3.900051158710e-03 6.247748681171e-05 4.020464229845e+00
2.022500000000e+02 -3.985507991653e-03 6.339762296206e-05 4.084186887550e+00
2.025000000000e+02 -4.073295866363e-03 6.430870530494e-05 4.148036128274e+00
2.027500000000e+02 -4.162997502687e-03 6.520921794517e-05 4.211953241114e+00
2.030000000000e+02 -4.254183972832e-03 6.609775392039e-05 4.275882825700e+00
2.032500000000e+02 -4.346417660973e-03 6.697299117864e-05 4.339773084577e+00
2.035000000000e+02 -4.439255115549e-03 6.783372729630e-05 4.403576096727e+00
2.037500000000e+02 -4.532250046436e-03 6.867886095002e-05 4.467248059488e+00
2.040000000000e+02 -4.624956345428e-03 6.950738186831e-05 4.530749502862e+00
2.042500000000e+02 -4.716931073539e-03 7.031836350008e-05 4.594045463526e+00
2.045000000000e+02 -4.807737584349e-03 7.111095742104e-05 4.657105619584e+00
2.047500000000e+02 -4.896948602695e-03 7.188438728381e-05 4.719904374142e+00
2.050000000000e+02 -4.984149344741e-03 7.263794209553e-05 4.782420887354e+00
2.052500000000e+02 -5.068940551275e-03 7.337096505755e-05 4.844639047686e+00
2.055000000000e+02 -5.150941454793e-03 7.408285399940e-05 4.906547382477e+00
2.057500000000e+02 -5.229792679791e-03 7.477306112666e-05 4.968138903099e+00
2.060000000000e+02 -5.305159009100e-03 7.544107196195e-05 5.029410886783e+00
2.062500000000e+02 -5.376732014303e-03 7.608639959705e-05 5.090364595809e+00
2.065000000000e+02 -5.444232444321e-03 7.670858008466e-05 5.151004939014e+00
2.067500000000e+02 -5.507412592777e-03 7.730716658211e-05 5.211340081913e+00
2.070000000000e+02 -5.566058420065e-03 7.788172368517e-05 5.271381012953e+00
2.072500000000e+02 -5.619991632600e-03 7.843182606404e-05 5.331141077252e+00
2.075000000000e+02 -5.669071472394e-03 7.895705267413e-05 5.390635486691e+00
2.077500000000e+02 -5.713196457854e-03 7.945698519102e-05 5.449880820775e+00
2.080000000000e+02 -5.752305837677e-03 7.993121118571e-05 5.508894527564e+00
2.082500000000e+02 -5.786380838130e-03 8.037933598234e-05 5.567694436467e+00
2.085000000000e+02 -5.815445814794e-03 8.080099199129e-05 5.626298295609e+00
2.087500000000e+02 -5.839568965676e-03 8.119584963021e-05 5.684723337525e+00
2.090000000000e+02 -5.858862941300e-03 8.156363293657e-05 5.742985886689e+00
2.092500000000e+02 -5.873484961491e-03 8.190413816789e-05 5.801101008222e+00
2.095000000000e+02 -5.883636603744e-03 8.221725389124e-05 5.859082205010e+00
2.097500000000e+02 -5.889563043132e-03 8.250298217954e-05 5.916941161260e+00
2.100000000000e+02 -5.891551870577e-03 8.276146073069e-05 5.974687536645e+00
2.102500000000e+02 -5.889931179842e-03 8.299298360825e-05 6.032328803333e+00
2.105000000000e+02 -5.885067050943e-03 8.319802045992e-05 6.089870127558e+00
2.107500000000e+02 -5.877360262560e-03 8.337723524612e-05 6.147314287487e+00
2.110000000000e+02 -5.867242357096e-03 8.353149895701e-05 6.204661629491e+00
2.112500000000e+02 -5.855170863056e-03 8.366188742825e-05 6.261910050115e+00
2.115000000000e+02 -5.841623837214e-03 8.376969063914e-05 6.319055005201e+00
2.117500000000e+02 -5.827093703358e-03 8.385641412065e-05 6.376089539329e+00
2.120000000000e+02 -5.812080468155e-03 8.392376554367e-05 6.433004332612e+00
2.122500000000e+02 -5.797084396000e-03 8.397363730989e-05 6.489787761765e+00
2.125000000000e+02 -5.782598262018e-03 8.400808302805e-05 6.546425970756e+00
2.127500000000e+02 -5.769099278002e-03 8.402928906995e-05 6.602902955995e+00
2.130000000000e+02 -5.757040902578e-03 8.403953940064e-05 6.659200656256e+00
2.132500000000e+02 -5.746844650209e-03 8.404117655320e-05 6.715299054524e+00
2.135000000000e+02 -5.738892123394e-03 8.403655899250e-05 6.771176288670e+00
2.137500000000e+02 -5.733517424343e-03 8.402801644419e-05 6.826808773918e+00
2.140000000000e+02 -5.731000212578e-03 8.401780396097e-05 6.882171335312e+00
2.142500000000e+02 -5.731559580603e-03 8.400806061787e-05 6.937237357595e+00
2.145000000000e+02 -5.735348953701e-03 8.400076698381e-05 6.991978946815e+00
2.147500000000e+02 -5.742452123835e-03 8.399770755341e-05 7.046367108295e+00
2.150000000000e+02 -5.752880510736e-03 8.400043571685e-05 7.100371944693e+00
2.152500000000e+02 -5.766571966049e-03 8.401024373972e-05 7.153962866403e+00
2.155000000000e+02 -5.783390950065e-03 8.402814954089e-05 7.207108823841e+00
2.157500000000e+02 -5.803130410609e-03 8.405490586735e-05 7.259778550624e+00
2.160000000000e+02 -5.825514925112e-03 8.409096748641e-05 7.311940825280e+00
2.162500000000e+02 -5.850205463776e-03 8.413649176292e-05 7.363564739907e+00
2.165000000000e+02 -5.876805382873e-03 8.419135496793e-05 7.414619980222e+00
2.167500000000e+02 -5.904867704353e-03 8.425515366101e-05 7.465077106319e+00
2.170000000000e+02 -5.933903380549e-03 8.432724309076e-05 7.514907831502e+00
2.172500000000e+02 -5.963390312069e-03 8.440676800806e-05 7.564085294952e+00
2.175000000000e+02 -5.992783156748e-03 8.449268915819e-05 7.612584316991e+00
2.177500000000e+02 -6.021523643897e-03 8.458376791587e-05 7.660381635722e+00
2.180000000000e+02 -6.049050808676e-03 8.467866383333e-05 7.707456113484e+00
2.182500000000e+02 -6.074811429282e-03 8.477598802184e-05 7.753788910837e+00
2.185000000000e+02 -6.098270212086e-03 8.487425535214e-05 7.799363619281e+00
2.187500000000e+02 -6.118919669301e-03 8.497194026577e-05 7.844166349933e+00
2.190000000000e+02 -6.136289437715e-03 8.506751462489e-05 7.888185772732e+00
2.192500000000e+02 -6.149955087937e-03 8.515951670890e-05 7.931413103967e+00
2.195000000000e+02 -6.159545983932e-03 8.524649010222e-05 7.973842041686e+00
2.197500000000e+02 -6.164752479710e-03 8.532701155645e-05 8.015468647409e+00
2.200000000000e+02 -6.165332053659e-03 8.539978626038e-05 8.056291179002e+00
2.202500000000e+02 -6.161114684362e-03 8.546364473477e-05 8.096309873739e+00
2.205000000000e+02 -6.152006941561e-03 8.551755389957e-05 8.135526691312e+00
2.207500000000e+02 -6.137995257313e-03 8.556063062395e-05 8.173945016059e+00
2.210000000000e+02 -6.119147859731e-03 8.559215371137e-05 8.211569332365e+00
2.212500000000e+02 -6.095615877726e-03 8.561157388690e-05 8.248404872293e+00
2.215000000000e+02 -6.067633115576e-03 8.561852180317e-05 8.284457252076e+00
2.217500000000e+02 -6.035514955542e-03 8.561281512434e-05 8.319732095925e+00
2.220000000000e+02 -5.999655979068e-03 8.559446375245e-05 8.354234662509e+00
2.222500000000e+02 -5.960526443553e-03 8.556367303927e-05 8.387969477731e+00
2.225000000000e+02 -5.918667709913e-03 8.552084603169e-05 8.420939977081e+00
2.227500000000e+02 -5.874686353502e-03 8.546658363140e-05 8.453148171396e+00
2.230000000000e+02 -5.829247303558e-03 8.540168398596e-05 8.484594331005e+00
2.232500000000e+02 -5.783065793001e-03 8.532714055373e-05 8.515276704098e+00
2.235000000000e+02 -5.736898406270e-03 8.524413863217e-05 8.545191262352e+00
2.237500000000e+02 -5.691533168567e-03 8.515405064993e-05 8.574331486323e+00
2.240000000000e+02 -5.647778871168e-03 8.505842995479e-05 8.602688187051e+00
2.242500000000e+02 -5.606453744300e-03 8.495900205208e-05 8.630249368776e+00
2.245000000000e+02 -5.568373563364e-03 8.485765380456e-05 8.657000128979e+00
2.247500000000e+02 -5.534339390025e-03 8.475641914713e-05 8.682922601106e+00
2.250000000000e+02 -5.505125122458e-03 8.465746152583e-05 8.707995936172e+00
2.252500000000e+02 -5.481464865558e-03 8.456304573276e-05 8.732196320863e+00
2.255000000000e+02 -5.464040486360e-03 8.447550819210e-05 8.755497035538e+00
2.257500000000e+02 -5.453469468061e-03 8.439726747850e-05 8.777868547574e+00
2.260000000000e+02 -5.450293252213e-03 8.433075053929e-05 8.799278640602e+00
2.262500000000e+02 -5.454966323797e-03 8.427834872357e-05 8.819692578968e+00
2.265000000000e+02 -5.467845990522e-03 8.424239601321e-05 8.839073305619e+00
2.267500000000e+02 -5.489183447653e-03 8.422506739195e-05 8.857381674425e+00
2.270000000000e+02 -5.519115999499e-03 8.422833041999e-05 8.874576714458e+00
2.272500000000e+02 -5.557660727787e-03 8.425400301379e-05 8.890615926025e+00
2.275000000000e+02 -5.604709785462e-03 8.430361498243e-05 8.905455606909e+00
2.277500000000e+02 -5.660027522255e-03 8.437835560116e-05 8.919051207291e+00
2.280000000000e+02 -5.723249456240e-03 8.447906530359e-05 8.931357710964e+00
2.282500000000e+02 -5.793883352366e-03 8.460611520847e-05 8.942330039242e+00
2.285000000000e+02 -5.871312242552e-03 8.475937866817e-05 8.951923478095e+00
2.287500000000e+02 -5.954799723953e-03 8.493833255166e-05 8.960094119546e+00
2.290000000000e+02 -6.043497302809e-03 8.514201135010e-05 8.966799317508e+00
2.292500000000e+02 -6.136453871220e-03 8.536894700961e-05 8.971998148843e+00
2.295000000000e+02 -6.232626914442e-03 8.561712758967e-05 8.975651881626e+00
2.297500000000e+02 -6.330895705882e-03 8.588407949900e-05 8.977724436116e+00
2.300000000000e+02 -6.430076022999e-03 8.616693584651e-05 8.978182835551e+00
2.302500000000e+02 -6.528936347103e-03 8.646244862606e-05 8.976997645599e+00
2.305000000000e+02 -6.626215247883e-03 8.676705098989e-05 8.974143382327e+00
2.307500000000e+02 -6.720639694206e-03 8.707690079593e-05 8.969598896867e+00
2.310000000000e+02 -6.810943883401e-03 8.738795052896e-05 8.963347712676e+00
2.312500000000e+02 -6.895888422096e-03 8.769603810183e-05 8.955378323322e+00
2.315000000000e+02 -6.974279405450e-03 8.799696655143e-05 8.945684430434e+00
2.317500000000e+02 -7.044987061358e-03 8.828657725893e-05 8.934265119347e+00
2.320000000000e+02 -7.106963797907e-03 8.856082654288e-05 8.921124971998e+00
2.322500000000e+02 -7.159260945493e-03 8.881586057791e-05 8.906274097544e+00
2.325000000000e+02 -7.201044391046e-03 8.904808391919e-05 8.889728094666e+00
2.327500000000e+02 -7.231608261772e-03 8.925421893943e-05 8.871507924870e+00
2.330000000000e+02 -7.250386982917e-03 8.943137980377e-05 8.851639716067e+00
2.332500000000e+02 -7.256964862299e-03 8.957712870558e-05 8.830154479495e+00
2.335000000000e+02 -7.251083754860e-03 8.968950071930e-05 8.807087764432e+00
2.337500000000e+02 -7.232647919520e-03 8.976701350857e-05 8.782479238322e+00
2.340000000000e+02 -7.201726720226e-03 8.980873058792e-05 8.756372221213e+00
2.342500000000e+02 -7.158554375189e-03 8.981432752936e-05 8.728813166129e+00
2.345000000000e+02 -7.103527516678e-03 8.978396172984e-05 8.699851116986e+00
2.347500000000e+02 -7.037199810106e-03 8.971844305933e-05 8.669537138289e+00
2.350000000000e+02 -6.960274725356e-03 8.961907379809e-05 8.637923748494e+00
2.352500000000e+02 -6.873595870782e-03 8.948762492714e-05 8.605064352702e+00
2.355000000000e+02 -6.778135588371e-03 8.932639126427e-05 8.571012703993e+00
2.357500000000e+02 -6.674981239954e-03 8.913817109049e-05 8.535822388215e+00
2.360000000000e+02 -6.565320626969e-03 8.892612141367e-05 8.499546356645e+00
2.362500000000e+02 -6.450425958023e-03 8.869380370913e-05 8.462236502658e+00
2.365000000000e+02 -6.331636605269e-03 8.844506270658e-05 8.423943293569e+00
2.367500000000e+02 -6.210341091917e-03 8.818399492258e-05 8.384715463061e+00
2.370000000000e+02 -6.087958767651e-03 8.791491614446e-05 8.344599758761e+00
2.372500000000e+02 -5.965921479300e-03 8.764226928001e-05 8.303640752935e+00
2.375000000000e+02 -5.845655325938e-03 8.737059986502e-05 8.261880706993e+00
2.377500000000e+02 -5.728562821970e-03 8.710446222918e-05 8.219359493820e+00
2.380000000000e+02 -5.616005794271e-03 8.684834101952e-05 8.176114567894e+00
2.382500000000e+02 -5.509289222355e-03 8.660661311241e-05 8.132180981613e+00
2.385000000000e+02 -5.409645975708e-03 8.638349684514e-05 8.087591441547e+00
2.387500000000e+02 -5.318222861309e-03 8.618298373114e-05 8.042376397179e+00
2.390000000000e+02 -5.236068078644e-03 8.600877272805e-05 7.996564157046e+00
2.392500000000e+02 -5.164119970097e-03 8.586424950049e-05 7.950181025084e+00
2.395000000000e+02 -5.103197467870e-03 8.575243879161e-05 7.903251450631e+00
2.397500000000e+02 -5.053992133431e-03 8.567596164608e-05 7.855798186750e+00
2.400000000000e+02 -5.017061548708e-03 8.563699924161e-05 7.807842450025e+00
2.402500000000e+02 -4.992824551288e-03 8.563726273919e-05 7.759404077973e+00
2.405000000000e+02 -4.981557909847e-03 8.567796716952e-05 7.710501679237e+00
2.407500000000e+02 -4.983394777295e-03 8.575981057360e-05 7.661152774123e+00
2.410000000000e+02 -4.998324348022e-03 8.588295587053e-05 7.611373921373e+00
2.412500000000e+02 -5.026193339538e-03 8.604702250878e-05 7.561180832176e+00
2.415000000000e+02 -5.066708805648e-03 8.625106792426e-05 7.510588469295e+00
2.417500000000e+02 -5.119442336233e-03 8.649361360957e-05 7.459611132781e+00
2.420000000000e+02 -5.183835611326e-03 8.677263092408e-05 7.408262532757e+00
2.422500000000e+02 -5.259207374702e-03 8.708556248424e-05 7.356555853149e+00
2.425000000000e+02 -5.344761400424e-03 8.742932487768e-05 7.304503805055e+00
2.427500000000e+02 -5.439595840625e-03 8.780033878775e-05 7.252118676877e+00
2.430000000000e+02 -5.542713560181e-03 8.819457210582e-05 7.199412380603e+00
2.432500000000e+02 -5.653033498478e-03 8.860757460233e-05 7.146396498192e+00
2.435000000000e+02 -5.769402871938e-03 8.903452183529e-05 7.093082329115e+00
2.437500000000e+02 -5.890610167912e-03 8.947026657039e-05 7.039480942935e+00
2.440000000000e+02 -6.015398661873e-03 8.990939625320e-05 6.985603233026e+00
2.442500000000e+02 -6.142480428646e-03 9.034629557342e-05 6.931459977175e+00
2.445000000000e+02 -6.270550539206e-03 9.077521525669e-05 6.877061902338e+00
2.447500000000e+02 -6.398301359104e-03 9.119034048088e-05 6.822419749136e+00
2.450000000000e+02 -6.524436712307e-03 9.158586333863e-05 6.767544340146e+00
2.452500000000e+02 -6.647685675898e-03 9.195605636780e-05 6.712446647370e+00
2.455000000000e+02 -6.766815964485e-03 9.229534543959e-05 6.657137852560e+00
2.457500000000e+02 -6.880646407300e-03 9.259837966194e-05 6.601629406868e+00
2.460000000000e+02 -6.988058720091e-03 9.286009892343e-05 6.545933075949e+00
2.462500000000e+02 -7.088007939387e-03 9.307579433770e-05 6.490060980075e+00
2.465000000000e+02 -7.179531898565e-03 9.324115786241e-05 6.434025615007e+00
2.467500000000e+02 -7.261759235474e-03 9.335234430952e-05 6.377839861355e+00
2.470000000000e+02 -7.333916014113e-03 9.340601723370e-05 6.321516977988e+00
2.472500000000e+02 -7.395331209276e-03 9.339936236688e-05 6.265070572080e+00
2.475000000000e+02 -7.445440560976e-03 9.333011522977e-05 6.208514559036e+00
2.477500000000e+02 -7.483789460986e-03 9.319657869902e-05 6.151863095514e+00
2.480000000000e+02 -7.510034167882e-03 9.299762536893e-05 6.095130504527e+00
2.482500000000e+02 -7.523942063372e-03 9.273270485072e-05 6.038331175522e+00
2.485000000000e+02 -7.525390351976e-03 9.240182697157e-05 5.981479461364e+00
2.487500000000e+02 -7.514363992596e-03 9.200554270397e-05 5.924589555040e+00
2.490000000000e+02 -7.490951944584e-03 9.154492266897e-05 5.867675370829e+00
2.492500000000e+02 -7.455342883101e-03 9.102152350782e-05 5.810750412270e+00
2.495000000000e+02 -7.407819666191e-03 9.043732884545e-05 5.753827653853e+00
2.497500000000e+02 -7.348753457057e-03 8.979478838314e-05 5.696919419157e+00
2.500000000000e+02 -7.278596981959e-03 8.909672540391e-05 5.640037277825e+00
2.502500000000e+02 -7.197877248067e-03 8.834627417892e-05 5.583191959258e+00
2.505000000000e+02 -7.107188079567e-03 8.754684641488e-05 5.526393277851e+00
2.507500000000e+02 -7.007182227791e-03 8.670209712988e-05 5.469650094090e+00
2.510000000000e+02 -6.898563619705e-03 8.581588694759e-05 5.412970288455e+00
2.512500000000e+02 -6.782079427715e-03 8.489223997185e-05 5.356360776313e+00
2.515000000000e+02 -6.658512340888e-03 8.393524813527e-05 5.299827538107e+00
2.517500000000e+02 -6.528672882838e-03 8.294909100157e-05 5.243375691065e+00
2.520000000000e+02 -6.393392050752e-03 8.193799124911e-05 5.187009574630e+00
2.522500000000e+02 -6.253514157155e-03 8.090617301540e-05 5.130732873338e+00
2.525000000000e+02 -6.109890000641e-03 7.985783204739e-05 5.074548749125e+00
2.527500000000e+02 -5.963370364430e-03 7.879710342457e-05 5.018459998704e+00
2.530000000000e+02 -5.814799897598e-03 7.772803098988e-05 4.962469222869e+00
2.532500000000e+02 -5.665011334270e-03 7.665455440439e-05 4.906578996913e+00
2.535000000000e+02 -5.514820131991e-03 7.558047790832e-05 4.850792048791e+00
2.537500000000e+02 -5.365019524702e-03 7.450944259121e-05 4.795111432792e+00
2.540000000000e+02 -5.216375876659e-03 7.344490810091e-05 4.739540688161e+00
2.542500000000e+02 -5.069624504712e-03 7.239013291069e-05 4.684083988126e+00
2.545000000000e+02 -4.925465909991e-03 7.134815533785e-05 4.628746268422e+00
2.547500000000e+02 -4.784562305819e-03 7.032176359073e-05 4.573533327395e+00
2.550000000000e+02 -4.647534616059e-03 6.931349348505e-05 4.518451903265e+00
2.552500000000e+02 -4.514959787594e-03 6.832563774495e-05 4.463509718465e+00
2.555000000000e+02 -4.387368562794e-03 6.736019570922e-05 4.408715494799e+00
2.557500000000e+02 -4.265243522084e-03 6.641886739162e-05 4.354078932720e+00
2.560000000000e+02 -4.149017607338e-03 6.550304911770e-05 4.299610663203e+00
2.562500000000e+02 -4.039072948507e-03 6.461382771161e-05 4.245322168426e+00
2.565000000000e+02 -3.935740026594e-03 6.375198441691e-05 4.191225676331e+00
2.567500000000e+02 -3.839297204264e-03 6.291799221145e-05 4.137334033764e+00
2.570000000000e+02 -3.749970497404e-03 6.211202134507e-05 4.083660559186e+00
2.572500000000e+02 -3.667933775486e-03 6.133394756519e-05 4.030218885150e+00
2.575000000000e+02 -3.593309209945e-03 6.058336648077e-05 3.977022792239e+00
2.577500000000e+02 -3.526167959110e-03 5.985960938615e-05 3.924086040767e+00
2.580000000000e+02 -3.466531141189e-03 5.916176241447e-05 3.871422206734e+00
2.582500000000e+02 -3.414370931654e-03 5.848868755007e-05 3.819044523712e+00
2.585000000000e+02 -3.369611885964e-03 5.783905422987e-05 3.766965738482e+00
2.587500000000e+02 -3.332132327984e-03 5.721136248965e-05 3.715197981460e+00
2.590000000000e+02 -3.301765774363e-03 5.660393340012e-05 3.663752655866e+00
2.592500000000e+02 -3.278302410923e-03 5.601497540578e-05 3.612640346082e+00
2.595000000000e+02 -3.261490631912e-03 5.544260192419e-05 3.561870747537e+00
2.597500000000e+02 -3.251038553187e-03 5.488485709437e-05 3.511452616614e+00
2.600000000000e+02 -3.246615396227e-03 5.433973662708e-05 3.461393739576e+00
2.602500000000e+02 -3.247852872034e-03 5.380520707188e-05 3.411700919213e+00
2.605000000000e+02 -3.254346649011e-03 5.327922178402e-05 3.362379976498e+00
2.607500000000e+02 -3.265657902519e-03 5.275972857813e-05 3.313435765798e+00
2.610000000000e+02 -3.281314680999e-03 5.224473332532e-05 3.264872200006e+00
2.612500000000e+02 -3.300813479336e-03 5.173228741540e-05 3.216692285566e+00
2.615000000000e+02 -3.323621084310e-03 5.122045957542e-05 3.168898162562e+00
2.617500000000e+02 -3.349176584804e-03 5.070737867480e-05 3.121491152270e+00
2.620000000000e+02 -3.376893444303e-03 5.019125202818e-05 3.074471806502e+00
2.622500000000e+02 -3.406162046206e-03 4.967036695358e-05 3.027839964132e+00
2.625000000000e+02 -3.436352426033e-03 4.914309620313e-05 2.981594808788e+00
2.627500000000e+02 -3.466817486159e-03 4.860790544386e-05 2.935734935876e+00
2.630000000000e+02 -3.496896683295e-03 4.806336001401e-05 2.890258424657e+00
2.632500000000e+02 -3.525920237681e-03 4.750813016408e-05 2.845162919752e+00
2.635000000000e+02 -3.553213882529e-03 4.694100103944e-05 2.800445728347e+00
2.637500000000e+02 -3.578104048647e-03 4.636087902427e-05 2.756103927788e+00
2.640000000000e+02 -3.599923644556e-03 4.576679943752e-05 2.712134496486e+00
2.642500000000e+02 -3.618018207891e-03 4.515793467721e-05 2.668534459399e+00
2.645000000000e+02 -3.631752481505e-03 4.453360163395e-05 2.625301062124e+00
2.647500000000e+02 -3.640517268749e-03 4.389326943624e-05 2.582431962214e+00
2.650000000000e+02 -3.643736483499e-03 4.323656596353e-05 2.539925451519e+00
2.652500000000e+02 -3.640874208240e-03 4.256328421359e-05 2.497780695217e+00
2.655000000000e+02 -3.631441735762e-03 4.187338717593e-05 2.455998000442e+00
2.657500000000e+02 -3.615004411520e-03 4.116701208562e-05 2.414579097069e+00
2.660000000000e+02 -3.591188245063e-03 4.044447369284e-05 2.373527442239e+00
2.662500000000e+02 -3.559686107389e-03 3.970626186736e-05 2.332848528114e+00
2.665000000000e+02 -3.520263488869e-03 3.895303788473e-05 2.292550203137e+00
2.667500000000e+02 -3.472763509424e-03 3.818567341907e-05 2.252642983600e+00
2.670000000000e+02 -3.417111354717e-03 3.740521258039e-05 2.213140363949e+00
2.672500000000e+02 -3.353317948113e-03 3.661287747994e-05 2.174059104214e+00
2.675000000000e+02 -3.281482679199e-03 3.581007718156e-05 2.135419491098e+00
2.677500000000e+02 -3.201795268624e-03 3.499839138760e-05 2.097245568964e+00
2.680000000000e+02 -3.114536627458e-03 3.417956616314e-05 2.059565318146e+00
2.682500000000e+02 -3.020078524788e-03 3.335553126474e-05 2.022410787695e+00
2.685000000000e+02 -2.918882124088e-03 3.252839133974e-05 1.985818161012e+00
2.687500000000e+02 -2.811495402564e-03 3.170042083708e-05 1.949827753452e+00
2.690000000000e+02 -2.698549443784e-03 3.087405909183e-05 1.914483939988e+00
2.692500000000e+02 -2.580753565029e-03 3.005190374639e-05 1.879835001260e+00
2.695000000000e+02 -2.458889326509e-03 2.923670191024e-05 1.845932891471e+00
2.697500000000e+02 -2.333803419633e-03 2.843134202749e-05 1.812832932759e+00
2.700000000000e+02 -2.206399460460e-03 2.763883877588e-05 1.780593433045e+00
2.702500000000e+02 -2.077628794131e-03 2.686231735280e-05 1.749275238545e+00
2.705000000000e+02 -1.948480386204e-03 2.610499475528e-05 1.718941232463e+00
2.707500000000e+02 -1.819969899901e-03 2.537015828305e-05 1.689655785067e+00
2.710000000000e+02 -1.693128094666e-03 2.466114047861e-05 1.661484173322e+00
2.712500000000e+02 -1.568988676819e-03 2.398129145237e-05 1.634491980634e+00
2.715000000000e+02 -1.448575767196e-03 2.333394835757e-05 1.608744494475e+00
2.717500000000e+02 -1.332891214276e-03 2.272240233087e-05 1.584306111361e+00
2.720000000000e+02 -1.222901979389e-03 2.214986696872e-05 1.561239765518e+00
2.722500000000e+02 -1.119527856671e-03 2.161944154214e-05 1.539606390010e+00
2.725000000000e+02 -1.023629713794e-03 2.113407517423e-05 1.519464422447e+00
2.727500000000e+02 -9.359985134676e-04 2.069653333081e-05 1.500869358686e+00
2.730000000000e+02 -8.573452891936e-04 2.030936459080e-05 1.483873362043e+00
2.732500000000e+02 -7.882922660121e-04 1.997487003913e-05 1.468524929597e+00
2.735000000000e+02 -7.293653095941e-04 1.969507326405e-05 1.454868616136e+00
2.737500000000e+02 -6.809877910905e-04 1.947169690458e-05 1.442944815677e+00
2.740000000000e+02 -6.434760504549e-04 1.930614085333e-05 1.432789596951e+00
2.742500000000e+02 -6.170364192414e-04 1.919946710727e-05 1.424434590483e+00
2.745000000000e+02 -6.017639310551e-04 1.915238777467e-05 1.417906922700e+00
2.747500000000e+02 -5.976426535077e-04 1.916525956019e-05 1.413229192669e+00
2.750000000000e+02 -6.045477169487e-04 1.923808312182e-05 1.410419486871e+00
2.752500000000e+02 -6.222488850547e-04 1.937050836892e-05 1.409491427478e+00
2.755000000000e+02 -6.504156575167e-04 1.956184603363e-05 1.410454249958e+00
2.757500000000e+02 -6.886237565230e-04 1.981108317073e-05 1.413312906533e+00
2.760000000000e+02 -7.363628261100e-04 2.011690312470e-05 1.418068190990e+00
2.762500000000e+02 -7.930452805474e-04 2.047771050967e-05 1.424716883630e+00
2.765000000000e+02 -8.580160178390e-04 2.089165737590e-05 1.433251911436e+00
2.767500000000e+02 -9.305628735878e-04 2.135666922309e-05 1.443662522930e+00
2.770000000000e+02 -1.009927560138e-03 2.187048455865e-05 1.455934475005e+00
2.772500000000e+02 -1.095316843235e-03 2.243068253494e-05 1.470050227750e+00
2.775000000000e+02 -1.185913794720e-03 2.303470695181e-05 1.485989148568e+00
2.777500000000e+02 -1.280888905253e-03 2.367989762508e-05 1.503727719039e+00
2.780000000000e+02 -1.379410954558e-03 2.436351925858e-05 1.523239746559e+00
2.782500000000e+02 -1.480657407367e-03 2.508278539914e-05 1.544496573448e+00
2.785000000000e+02 -1.583824245835e-03 2.583488092631e-05 1.567467285594e+00
2.787500000000e+02 -1.688135071587e-03 2.661698117473e-05 1.592118913189e+00
2.790000000000e+02 -1.792849383476e-03 2.742626880342e-05 1.618416626088e+00
2.792500000000e+02 -1.897269947910e-03 2.825994841713e-05 1.646323917053e+00
2.795000000000e+02 -2.000749232592e-03 2.911525944452e-05 1.675802774799e+00
2.797500000000e+02 -2.102694838889e-03 2.998948540406e-05 1.706813843770e+00
2.800000000000e+02 -2.202573951070e-03 3.087996305454e-05 1.739316568389e+00
2.802500000000e+02 -2.299916727189e-03 3.178408876375e-05 1.773269324355e+00
2.805000000000e+02 -2.394318761474e-03 3.269932556224e-05 1.808629533377e+00
2.807500000000e+02 -2.485442586722e-03 3.362320927389e-05 1.845353765644e+00
2.810000000000e+02 -2.573018297647e-03 3.455335595642e-05 1.883397827990e+00
2.812500000000e+02 -2.656843306772e-03 3.548746661169e-05 1.922716842960e+00
2.815000000000e+02 -2.736781300468e-03 3.642333578283e-05 1.963265318188e+00
2.817500000000e+02 -2.812760459529e-03 3.735885899825e-05 2.004997211630e+00
2.820000000000e+02 -2.884771021978e-03 3.829204181516e-05 2.047865993433e+00
2.822500000000e+02 -2.952862181439e-03 3.922100989406e-05 2.091824709464e+00
2.825000000000e+02 -3.017138435373e-03 4.014401973509e-05 2.136826048666e+00
2.827500000000e+02 -3.077755457703e-03 4.105947011240e-05 2.182822418007e+00
2.830000000000e+02 -3.134915463125e-03 4.196591323052e-05 2.229766027424e+00
2.832500000000e+02 -3.188862233839e-03 4.286206654427e-05 2.277608987625e+00
2.835000000000e+02 -3.239875779479e-03 4.374682302066e-05 2.326303422093e+00
2.837500000000e+02 -3.288266724828e-03 4.461926095864e-05 2.375801594019e+00
2.840000000000e+02 -3.334370499013e-03 4.547864662255e-05 2.426056049464e+00
2.842500000000e+02 -3.378541319675e-03 4.632444548952e-05 2.477019774565e+00
2.845000000000e+02 -3.421146165621e-03 4.715634727970e-05 2.528646365457e+00
2.847500000000e+02 -3.462558630157e-03 4.797422901640e-05 2.580890209900e+00
2.850000000000e+02 -3.503152766353e-03 4.877818428756e-05 2.633706675212e+00
2.852500000000e+02 -3.543296967736e-03 4.956847931745e-05 2.687052299320e+00
2.855000000000e+02 -3.583347949974e-03 5.034555485617e-05 2.740884982149e+00
2.857500000000e+02 -3.623645043407e-03 5.111003268338e-05 2.795164169515e+00
2.860000000000e+02 -3.664504733563e-03 5.186270055227e-05 2.849851026877e+00
2.862500000000e+02 -3.706215528522e-03 5.260449089212e-05 2.904908595173e+00
2.865000000000e+02 -3.749033254133e-03 5.333644614741e-05 2.960301927722e+00
2.867500000000e+02 -3.793176875827e-03 5.405970471906e-05 3.015998198150e+00
2.870000000000e+02 -3.838824774380e-03 5.477547233571e-05 3.071966778367e+00
2.872500000000e+02 -3.886111715668e-03 5.548499683791e-05 3.128179282049e+00
2.875000000000e+02 -3.935126566856e-03 5.618954196437e-05 3.184609567772e+00
2.877500000000e+02 -3.985910758456e-03 5.689036153753e-05 3.241233705896e+00
2.880000000000e+02 -4.038457655975e-03 5.758867966749e-05 3.298029900082e+00
2.882500000000e+02 -4.092712772373e-03 5.828566713456e-05 3.354978369393e+00
2.885000000000e+02 -4.148574824519e-03 5.898237702789e-05 3.412061187541e+00
2.887500000000e+02 -4.205897710686e-03 5.967976888324e-05 3.469262088637e+00
2.890000000000e+02 -4.264493465892e-03 6.037868535980e-05 3.526566234277e+00
2.892500000000e+02 -4.324135844639e-03 6.107983028475e-05 3.583959954039e+00
2.895000000000e+02 -4.384564687540e-03 6.178375521806e-05 3.641430459801e+00
2.897500000000e+02 -4.445490907953e-03 6.249085063212e-05 3.698965549405e+00
2.900000000000e+02 -4.506601983318e-03 6.320133946833e-05 3.756553297227e+00
2.902500000000e+02 -4.567567786140e-03 6.391527494917e-05 3.814181743926e+00
2.905000000000e+02 -4.628046690212e-03 6.463254074787e-05 3.871838601074e+00
2.907500000000e+02 -4.687691789160e-03 6.535285408024e-05 3.929510967010e+00
2.910000000000e+02 -4.746157003893e-03 6.607577223861e-05 3.987185067560e+00
2.912500000000e+02 -4.803103025935e-03 6.680070169662e-05 4.044846037576e+00
2.915000000000e+02 -4.858202968482e-03 6.752690764494e-05 4.102477730744e+00
2.917500000000e+02 -4.911147636117e-03 6.825352963863e-05 4.160062586810e+00
2.920000000000e+02 -4.961650443253e-03 6.897959833355e-05 4.217581541274e+00
2.922500000000e+02 -5.009451725584e-03 6.970405066278e-05 4.275013987817e+00
2.925000000000e+02 -5.054322519813e-03 7.042574102264e-05 4.332337804528e+00
2.927500000000e+02 -5.096067617174e-03 7.114346227419e-05 4.389529422185e+00
2.930000000000e+02 -5.134528229140e-03 7.185596615236e-05 4.446563960876e+00
2.932500000000e+02 -5.169584071096e-03 7.256197982888e-05 4.503415403469e+00
2.935000000000e+02 -5.201155037050e-03 7.326022449672e-05 4.560056830599e+00
2.937500000000e+02 -5.229202318683e-03 7.394943297681e-05 4.616460689529e+00
2.940000000000e+02 -5.253729087564e-03 7.462836717631e-05 4.672599100585e+00
2.942500000000e+02 -5.274780844600e-03 7.529583490962e-05 4.728444202338e+00
2.945000000000e+02 -5.292445318771e-03 7.595070632607e-05 4.783968508138e+00
2.947500000000e+02 -5.306852158204e-03 7.659193018408e-05 4.839145290698e+00
2.950000000000e+02 -5.318172238884e-03 7.721854860529e-05 4.893948962264e+00
2.952500000000e+02 -5.326616796358e-03 7.782971273737e-05 4.948355465268e+00
2.955000000000e+02 -5.332436193869e-03 7.842469660435e-05 5.002342643582e+00
2.957500000000e+02 -5.335918469069e-03 7.900291067725e-05 5.055890606029e+00
2.960000000000e+02 -5.337387520321e-03 7.956391467071e-05 5.108982059469e+00
2.962500000000e+02 -5.337200954999e-03 8.010742807274e-05 5.161602611776e+00
2.965000000000e+02 -5.335747569790e-03 8.063334032313e-05 5.213741041406e+00
2.967500000000e+02 -5.333444363014e-03 8.114171117710e-05 5.265389519031e+00
2.970000000000e+02 -5.330733087440e-03 8.163278218928e-05 5.316543788392e+00
2.972500000000e+02 -5.328076280234e-03 8.210699895519e-05 5.367203294334e+00
2.975000000000e+02 -5.325952734669e-03 8.256498530940e-05 5.417371260967e+00
2.977500000000e+02 -5.324852369202e-03 8.300754204990e-05 5.467054719383e+00
2.980000000000e+02 -5.325270555294e-03 8.343564038107e-05 5.516264482509e+00
2.982500000000e+02 -5.327701890670e-03 8.385041137512e-05 5.565015071586e+00
2.985000000000e+02 -5.332633375825e-03 8.425311507546e-05 5.613324594648e+00
2.987500000000e+02 -5.340537141392e-03 8.464513069045e-05 5.661214581118e+00
2.990000000000e+02 -5.351862885445e-03 8.502789920140e-05 5.708709777792e+00
2.992500000000e+02 -5.367029920028e-03 8.540294588058e-05 5.755837906480e+00
2.995000000000e+02 -5.386419137743e-03 8.577186128877e-05 5.802629393651e+00
2.997500000000e+02 -5.410365155926e-03 8.613619351849e-05 5.849117073616e+00
3.000000000000e+02 -5.439148676564e-03 8.649743089764e-05 5.895335870891e+00
3.002500000000e+02 -5.472989256804e-03 8.685697408448e-05 5.941322467346e+00
3.005000000000e+02 -5.512038747951e-03 8.721611744530e-05 5.987114961931e+00
3.007500000000e+02 -5.556375496550e-03 8.757591857858e-05 6.032752517610e+00
3.010000000000e+02 -5.605999603165e-03 8.793723434536e-05 6.078275013306e+00
3.012500000000e+02 -5.660829213215e-03 8.830069214855e-05 6.123722693648e+00
3.015000000000e+02 -5.720698150873e-03 8.866663863888e-05 6.169135824501e+00
3.017500000000e+02 -5.785354947299e-03 8.903511864022e-05 6.214554354662e+00
3.020000000000e+02 -5.854463368200e-03 8.940585932343e-05 6.260017586873e+00
3.022500000000e+02 -5.927604365777e-03 8.977825625889e-05 6.305563858521e+00
3.025000000000e+02 -6.004279600597e-03 9.015137454979e-05 6.351230232802e+00
3.027500000000e+02 -6.083916511408e-03 9.052395155126e-05 6.397052205673e+00
3.030000000000e+02 -6.165874598708e-03 9.089441112828e-05 6.443063414833e+00
3.032500000000e+02 -6.249453026114e-03 9.126087486913e-05 6.489295370463e+00
3.035000000000e+02 -6.333899294683e-03 9.162118680411e-05 6.535777191806e+00
3.037500000000e+02 -6.418418825374e-03 9.197295137769e-05 6.582535357255e+00
3.040000000000e+02 -6.502185292230e-03 9.231357306158e-05 6.629593464416e+00
3.042500000000e+02 -6.584351453602e-03 9.264029248382e-05 6.676972006932e+00
3.045000000000e+02 -6.664060325999e-03 9.295022838768e-05 6.724688155939e+00
3.047500000000e+02 -6.740456430748e-03 9.324042796416e-05 6.772755563580e+00
3.050000000000e+02 -6.812696947053e-03 9.350791235638e-05 6.821184177577e+00
3.052500000000e+02 -6.879962549941e-03 9.374972444337e-05 6.869980077620e+00
3.055000000000e+02 -6.941467899512e-03 9.396297211253e-05 6.919145323448e+00
3.057500000000e+02 -6.996471414775e-03 9.414486980558e-05 6.968677835239e+00
3.060000000000e+02 -7.044284509722e-03 9.429278018067e-05 7.018571286882e+00
3.062500000000e+02 -7.084279913390e-03 9.440425272467e-05 7.068815035779e+00
3.065000000000e+02 -7.115899330371e-03 9.447705936064e-05 7.119394070375e+00
3.067500000000e+02 -7.138660089072e-03 9.450922612861e-05 7.170288996514e+00
3.070000000000e+02 -7.152161102210e-03 9.449906226672e-05 7.221476045089e+00
3.072500000000e+02 -7.156087784700e-03 9.444518476354e-05 7.272927119432e+00
3.075000000000e+02 -7.150216294520e-03 9.434654066506e-05 7.324609865671e+00
3.077500000000e+02 -7.134416777302e-03 9.420242011690e-05 7.376487781743e+00
3.080000000000e+02 -7.108655918444e-03 9.401247611424e-05 7.428520349865e+00
3.082500000000e+02 -7.072998583390e-03 9.377675651459e-05 7.480663202662e+00
3.085000000000e+02 -7.027608634660e-03 9.349569056072e-05 7.532868315847e+00
3.087500000000e+02 -6.972748974490e-03 9.317008972259e-05 7.585084223917e+00
3.090000000000e+02 -6.908780627129e-03 9.280114160998e-05 7.637256262952e+00
3.092500000000e+02 -6.836160965499e-03 9.239048424073e-05 7.689326830025e+00
3.095000000000e+02 -6.755440845793e-03 9.194013762628e-05 7.741235663498e+00
3.097500000000e+02 -6.667260897053e-03 9.145249426168e-05 7.792920134402e+00
3.100000000000e+02 -6.572346679646e-03 9.093032755356e-05 7.844315550755e+00
3.102500000000e+02 -6.471502772501e-03 9.037676086365e-05 7.895355466294e+00
3.105000000000e+02 -6.365605792992e-03 8.979518000879e-05 7.945971993059e+00
3.107500000000e+02 -6.255596486802e-03 8.918936516583e-05 7.996096110890e+00
3.110000000000e+02 -6.142470512772e-03 8.856338202001e-05 8.045657971252e+00
3.112500000000e+02 -6.027268167533e-03 8.792151829631e-05 8.094587189767e+00
3.115000000000e+02 -5.911063131533e-03 8.726825960539e-05 8.142813124951e+00
3.117500000000e+02 -5.794950693720e-03 8.660824822351e-05 8.190265136909e+00
3.120000000000e+02 -5.680035342443e-03 8.594622877567e-05 8.236872826300e+00
3.122500000000e+02 -5.567418094313e-03 8.528700647112e-05 8.282566246870e+00
3.125000000000e+02 -5.458183570941e-03 8.463541091111e-05 8.327276094956e+00
3.127500000000e+02 -5.353387203774e-03 8.399621143301e-05 8.370933871319e+00
3.130000000000e+02 -5.254042743841e-03 8.337409588419e-05 8.413472016523e+00
3.132500000000e+02 -5.161110219914e-03 8.277360923362e-05 8.454824025865e+00
3.135000000000e+02 -5.075484784186e-03 8.219908577242e-05 8.494924540188e+00
3.137500000000e+02 -4.997986496813e-03 8.165461737206e-05 8.533709418177e+00
3.140000000000e+02 -4.929351072020e-03 8.114399808082e-05 8.571115799875e+00
3.142500000000e+02 -4.870221962694e-03 8.067067302386e-05 8.607082157073e+00
3.145000000000e+02 -4.821143686173e-03 8.023772472970e-05 8.641548343377e+00
3.147500000000e+02 -4.782556550723e-03 7.984784627937e-05 8.674455642619e+00
3.150000000000e+02 -4.754792665319e-03 7.950328177550e-05 8.705746830904e+00
3.152500000000e+02 -4.738073531989e-03 7.920584011148e-05 8.735366244700e+00
3.155000000000e+02 -4.732508918803e-03 7.895689829121e-05 8.763259868339e+00
3.157500000000e+02 -4.738097117804e-03 7.875738824475e-05 8.789375437537e+00
3.160000000000e+02 -4.754726395354e-03 7.860777900004e-05 8.813662571577e+00
3.162500000000e+02 -4.782177764430e-03 7.850807712265e-05 8.836072922105e+00
3.165000000000e+02 -4.820128857924e-03 7.845782767171e-05 8.856560349249e+00
3.167500000000e+02 -4.868158784413e-03 7.845609827833e-05 8.875081116640e+00
3.170000000000e+02 -4.925753995339e-03 7.850158120065e-05 8.891594113696e+00
3.172500000000e+02 -4.992315026080e-03 7.859262635471e-05 8.906061088060e+00
3.175000000000e+02 -5.067164033804e-03 7.872720229088e-05 8.918446894994e+00
3.177500000000e+02 -5.149552902396e-03 7.890296648475e-05 8.928719753751e+00
3.180000000000e+02 -5.238671839707e-03 7.911720277015e-05 8.936851507103e+00
3.182500000000e+02 -5.333658354424e-03 7.936690727228e-05 8.942817873713e+00
3.185000000000e+02 -5.433606560763e-03 7.964886290157e-05 8.946598696447e+00
3.187500000000e+02 -5.537576666636e-03 7.995965308716e-05 8.948178167819e+00
3.190000000000e+02 -5.644604506509e-03 8.029569090331e-05 8.947545036329e+00
3.192500000000e+02 -5.753710970466e-03 8.065327183440e-05 8.944692780745e+00
3.195000000000e+02 -5.863911358511e-03 8.102860598008e-05 8.939619757980e+00
3.197500000000e+02 -5.974224416485e-03 8.141778701834e-05 8.932329308067e+00
3.200000000000e+02 -6.083681086884e-03 8.181684353992e-05 8.922829823990e+00
3.202500000000e+02 -6.191332766801e-03 8.222183104339e-05 8.911134777254e+00
3.205000000000e+02 -6.296259172715e-03 8.262884815785e-05 8.897262710451e+00
3.207500000000e+02 -6.397575612036e-03 8.303405767945e-05 8.881237185088e+00
3.210000000000e+02 -6.494439685831e-03 8.343371661004e-05 8.863086693921e+00
3.212500000000e+02 -6.586057434607e-03 8.382420558334e-05 8.842844547583e+00
3.215000000000e+02 -6.671688802265e-03 8.420205698570e-05 8.820548723674e+00
3.217500000000e+02 -6.750652546826e-03 8.456398232842e-05 8.796241703449e+00
3.220000000000e+02 -6.822330511198e-03 8.490689952678e-05 8.769970279503e+00
3.222500000000e+02 -6.886171336998e-03 8.522795529503e-05 8.741785360437e+00
3.225000000000e+02 -6.941693560222e-03 8.552454840505e-05 8.711741755341e+00
3.227500000000e+02 -6.988488195003e-03 8.579434306355e-05 8.679897961086e+00
3.230000000000e+02 -7.026220818530e-03 8.603529070500e-05 8.646315938910e+00
3.232500000000e+02 -7.054633266650e-03 8.624564322923e-05 8.611060888880e+00
3.235000000000e+02 -7.073544930978e-03 8.642395611760e-05 8.574201026363e+00
3.237500000000e+02 -7.082853728641e-03 8.656906347659e-05 8.535807349650e+00
3.240000000000e+02 -7.082536541154e-03 8.668020611755e-05 8.495953410646e+00
3.242500000000e+02 -7.072649024398e-03 8.675699926086e-05 8.454715074640e+00
3.245000000000e+02 -7.053324852049e-03 8.679928247898e-05 8.412170279226e+00
3.247500000000e+02 -7.024774528634e-03 8.680719925008e-05 8.368398778679e+00
3.250000000000e+02 -6.987283253889e-03 8.678123209713e-05 8.323481881992e+00
3.252500000000e+02 -6.941208124929e-03 8.672217438122e-05 8.277502172978e+00
3.255000000000e+02 -6.886974586453e-03 8.663109861889e-05 8.230543218554e+00
3.257500000000e+02 -6.825072310372e-03 8.650932125306e-05 8.182689258216e+00
3.260000000000e+02 -6.756050497439e-03 8.635842161353e-05 8.134024878012e+00
3.262500000000e+02 -6.680512443325e-03 8.618021893314e-05 8.084634667809e+00
3.265000000000e+02 -6.599109725808e-03 8.597670253599e-05 8.034602864560e+00
3.267500000000e+02 -6.512535931978e-03 8.575003295017e-05 7.984012982810e+00
3.270000000000e+02 -6.421520356093e-03 8.550252927694e-05 7.932947437082e+00
3.272500000000e+02 -6.326821325966e-03 8.523662589727e-05 7.881487161450e+00
3.275000000000e+02 -6.229219275795e-03 8.495484728832e-05 7.829711226872e+00
3.277500000000e+02 -6.129509691695e-03 8.465970878971e-05 7.777696466907e+00
3.280000000000e+02 -6.028496003657e-03 8.435377621749e-05 7.725517115409e+00
3.282500000000e+02 -5.926982608199e-03 8.403957917680e-05 7.673244457692e+00
3.285000000000e+02 -5.825767865277e-03 8.371966306994e-05 7.620946506412e+00
3.287500000000e+02 -5.725637135005e-03 8.339658922688e-05 7.568687704019e+00
3.290000000000e+02 -5.627356209857e-03 8.307279811384e-05 7.516528651801e+00
3.292500000000e+02 -5.531665070415e-03 8.275062219856e-05 7.464525875637e+00
3.295000000000e+02 -5.439271891894e-03 8.243233570920e-05 7.412731627606e+00
3.297500000000e+02 -5.350847523321e-03 8.211998778870e-05 7.361193720603e+00
3.300000000000e+02 -5.267020375080e-03 8.181545505756e-05 7.309955404728e+00
3.302500000000e+02 -5.188371385519e-03 8.152048316826e-05 7.259055279037e+00
3.305000000000e+02 -5.115429622470e-03 8.123664352194e-05 7.208527243709e+00
3.307500000000e+02 -5.048668738017e-03 8.096531364737e-05 7.158400483067e+00
3.310000000000e+02 -4.988503801197e-03 8.070767036572e-05 7.108699488067e+00
3.312500000000e+02 -4.935288753447e-03 8.046469140291e-05 7.059444109444e+00
3.315000000000e+02 -4.889314546147e-03 8.023714532915e-05 7.010649640743e+00
3.317500000000e+02 -4.850807873848e-03 8.002558133621e-05 6.962326932577e+00
3.320000000000e+02 -4.819930639452e-03 7.983034814141e-05 6.914482527018e+00
3.322500000000e+02 -4.796780029903e-03 7.965159706730e-05 6.867118819851e+00
3.325000000000e+02 -4.781389262019e-03 7.948928726878e-05 6.820234240310e+00
3.327500000000e+02 -4.773728919016e-03 7.934319581110e-05 6.773823447990e+00
3.330000000000e+02 -4.773708842422e-03 7.921292885485e-05 6.727877546124e+00
3.332500000000e+02 -4.781180541850e-03 7.909793488795e-05 6.682384301494e+00
3.335000000000e+02 -4.795939929018e-03 7.899751831777e-05 6.637328377766e+00
3.337500000000e+02 -4.817730406283e-03 7.891085379491e-05 6.592691573458e+00
3.340000000000e+02 -4.846246224053e-03 7.883700083100e-05 6.548453063403e+00
3.342500000000e+02 -4.881136008311e-03 7.877492147798e-05 6.504589645363e+00
3.345000000000e+02 -4.922006422726e-03 7.872349352431e-05 6.461075982209e+00
3.347500000000e+02 -4.968425800788e-03 7.868150120863e-05 6.417884847834e+00
3.350000000000e+02 -5.019927792760e-03 7.864766504323e-05 6.374987367905e+00
3.352500000000e+02 -5.076014917786e-03 7.862066831607e-05 6.332353260096e+00
3.355000000000e+02 -5.136162067245e-03 7.859914721656e-05 6.289951066384e+00
3.357500000000e+02 -5.199819942102e-03 7.858169437946e-05 6.247748384819e+00
3.360000000000e+02 -5.266418436440e-03 7.856685967353e-05 6.205712096117e+00
3.362500000000e+02 -5.335369946834e-03 7.855316224023e-05 6.163808581327e+00
3.365000000000e+02 -5.406072575676e-03 7.853912713637e-05 6.122003936306e+00
3.367500000000e+02 -5.477913316278e-03 7.852324389776e-05 6.080264176712e+00
3.370000000000e+02 -5.550271224602e-03 7.850398929912e-05 6.038555432008e+00
3.372500000000e+02 -5.622520703918e-03 7.847980602993e-05 5.996844130755e+00
3.375000000000e+02 -5.694034776429e-03 7.844912153041e-05 5.955097171223e+00
3.377500000000e+02 -5.764188510732e-03 7.841036346143e-05 5.913282079722e+00
3.380000000000e+02 -5.832362395248e-03 7.836195757316e-05 5.871367152460e+00
3.382500000000e+02 -5.897945944362e-03 7.830233242209e-05 5.829321580934e+00
3.385000000000e+02 -5.960341203131e-03 7.822992657769e-05 5.787115559175e+00
3.387500000000e+02 -6.018966332700e-03 7.814319713165e-05 5.744720371388e+00
3.390000000000e+02 -6.073259137912e-03 7.804062407082e-05 5.702108457682e+00
3.392500000000e+02 -6.122680439179e-03 7.792072461582e-05 5.659253461983e+00
3.395000000000e+02 -6.166717532487e-03 7.778208015150e-05 5.616130254577e+00
3.397500000000e+02 -6.204887485424e-03 7.762332601688e-05 5.572714940035e+00
3.400000000000e+02 -6.236740443235e-03 7.744316813987e-05 5.528984840836e+00
3.402500000000e+02 -6.261862586886e-03 7.724039665402e-05 5.484918471325e+00
3.405000000000e+02 -6.279879118034e-03 7.701390928511e-05 5.440495491499e+00
3.407500000000e+02 -6.290457102077e-03 7.676272200074e-05 5.395696657668e+00
3.410000000000e+02 -6.293308197745e-03 7.648596305646e-05 5.350503762629e+00
3.412500000000e+02 -6.288191239758e-03 7.618289302222e-05 5.304899572934e+00
3.415000000000e+02 -6.274914607431e-03 7.585292942522e-05 5.258867773730e+00
3.417500000000e+02 -6.253338355019e-03 7.549566192849e-05 5.212392910298e+00
3.420000000000e+02 -6.223376189784e-03 7.511084023190e-05 5.165460347875e+00
3.422500000000e+02 -6.184997096921e-03 7.469839697063e-05 5.118056233698e+00
3.425000000000e+02 -6.138226684716e-03 7.425843076797e-05 5.070167482405e+00
3.427500000000e+02 -6.083148202114e-03 7.379124836840e-05 5.021781770888e+00
3.430000000000e+02 -6.019903342862e-03 7.329735112832e-05 4.972887554269e+00
3.432500000000e+02 -5.948692567974e-03 7.277740332212e-05 4.923474095899e+00
3.435000000000e+02 -5.869775066019e-03 7.223224354971e-05 4.873531522959e+00
3.437500000000e+02 -5.783468127814e-03 7.166287943847e-05 4.823050889877e+00
3.440000000000e+02 -5.690146247518e-03 7.107044998544e-05 4.772024268661e+00
3.442500000000e+02 -5.590239704921e-03 7.045624197061e-05 4.720444847944e+00
3.445000000000e+02 -5.484232610827e-03 6.982167167144e-05 4.668307050328e+00
3.447500000000e+02 -5.372660386186e-03 6.916827573747e-05 4.615606658488e+00
3.450000000000e+02 -5.256107033909e-03 6.849769071085e-05 4.562340958557e+00
3.452500000000e+02 -5.135201626762e-03 6.781158065156e-05 4.508508885066e+00
3.455000000000e+02 -5.010614403461e-03 6.711166496229e-05 4.454111176168e+00
3.457500000000e+02 -4.883052338017e-03 6.639971505865e-05 4.399150528659e+00
3.460000000000e+02 -4.753254351693e-03 6.567752095629e-05 4.343631759687e+00
3.462500000000e+02 -4.621986075657e-03 6.494687426734e-05 4.287561961727e+00
3.465000000000e+02 -4.490034182217e-03 6.420954569811e-05 4.230950653659e+00
3.467500000000e+02 -4.358200431325e-03 6.346727009804e-05 4.173809929020e+00
3.470000000000e+02 -4.227295196396e-03 6.272174274674e-05 4.116154589823e+00
3.472500000000e+02 -4.098130705131e-03 6.197460610516e-05 4.058002270768e+00
3.475000000000e+02 -3.971513975435e-03 6.122744063869e-05 3.999373546987e+00
3.477500000000e+02 -3.848239587517e-03 6.048175763340e-05 3.940292028212e+00
3.480000000000e+02 -3.729082267568e-03 5.973899290518e-05 3.880784431820e+00
3.482500000000e+02 -3.614789449663e-03 5.900050159369e-05 3.820880637315e+00
3.485000000000e+02 -3.506073847840e-03 5.826755456878e-05 3.760613719484e+00
3.487500000000e+02 -3.403606115288e-03 5.754133499000e-05 3.700019958188e+00
3.490000000000e+02 -3.308007655128e-03 5.682293635270e-05 3.639138825415e+00
3.492500000000e+02 -3.219843650938e-03 5.611336042410e-05 3.578012945890e+00
3.495000000000e+02 -3.139616409272e-03 5.541351578064e-05 3.516688031860e+00
3.497500000000e+02 -3.067759092731e-03 5.472421419067e-05 3.455212791057e+00
3.500000000000e+02 -3.004629983162e-03 5.404617008370e-05 3.393638806111e+00
3.502500000000e+02 -2.950507362275e-03 5.337999895827e-05 3.332020385913e+00
3.505000000000e+02 -2.905585054179e-03 5.272621497487e-05 3.270414388168e+00
3.507500000000e+02 -2.869968750894e-03 5.208522880876e-05 3.208880013550e+00
3.510000000000e+02 -2.843673188387e-03 5.145734544726e-05 3.147478572524e+00
3.512500000000e+02 -2.826620229471e-03 5.084276216141e-05 3.086273225072e+00
3.515000000000e+02 -2.818637967261e-03 5.024156647970e-05 3.025328696352e+00
3.517500000000e+02 -2.819460857193e-03 4.965373510382e-05 2.964710970951e+00
3.520000000000e+02 -2.828730871764e-03 4.907913280347e-05 2.904486967190e+00
3.522500000000e+02 -2.845999767227e-03 4.851751228424e-05 2.844724199392e+00
3.525000000000e+02 -2.870732394281e-03 4.796851531805e-05 2.785490428022e+00
3.527500000000e+02 -2.902311171021e-03 4.743167260643e-05 2.726853308418e+00
3.530000000000e+02 -2.940041630836e-03 4.690641066846e-05 2.668880037715e+00
3.532500000000e+02 -2.983159130607e-03 4.639205512422e-05 2.611637012364e+00
3.535000000000e+02 -3.030836594696e-03 4.588783369724e-05 2.555189494559e+00
3.537500000000e+02 -3.082193316538e-03 4.539288489805e-05 2.499601301005e+00
3.540000000000e+02 -3.136304634087e-03 4.490626672041e-05 2.444934509861e+00
3.542500000000e+02 -3.192212425321e-03 4.442696713086e-05 2.391249199713e+00
3.545000000000e+02 -3.248936211541e-03 4.395391629614e-05 2.338603213530e+00
3.547500000000e+02 -3.305484748293e-03 4.348600060913e-05 2.287051958276e+00
3.550000000000e+02 -3.360867873796e-03 4.302207285953e-05 2.236648239018e+00
3.552500000000e+02 -3.414108453969e-03 4.256096284069e-05 2.187442122030e+00
3.555000000000e+02 -3.464254171033e-03 4.210153358611e-05 2.139480838759e+00
3.557500000000e+02 -3.510389017937e-03 4.164266174414e-05 2.092808714841e+00
3.560000000000e+02 -3.551644411515e-03 4.118326998470e-05 2.047467134252e+00
3.562500000000e+02 -3.587209587201e-03 4.072233491637e-05 2.003494532307e+00
3.565000000000e+02 -3.616341271440e-03 4.025889464451e-05 1.960926408175e+00
3.567500000000e+02 -3.638372361327e-03 3.979209639568e-05 1.919795369150e+00
3.570000000000e+02 -3.652719564176e-03 3.932120377675e-05 1.880131185841e+00
3.572500000000e+02 -3.658889963428e-03 3.884561078132e-05 1.841960874830e+00
3.575000000000e+02 -3.656486412813e-03 3.836485700737e-05 1.805308787968e+00
3.577500000000e+02 -3.645211743523e-03 3.787864047644e-05 1.770196721818e+00
3.580000000000e+02 -3.624871755128e-03 3.738682763385e-05 1.736644039271e+00
3.582500000000e+02 -3.595376983100e-03 3.688946251670e-05 1.704667796910e+00
3.585000000000e+02 -3.556743226004e-03 3.638677504186e-05 1.674282888032e+00
3.587500000000e+02 -3.509090968847e-03 3.587918541101e-05 1.645502194779e+00
3.590000000000e+02 -3.452643722620e-03 3.536730743181e-05 1.618336742763e+00
3.592500000000e+02 -3.387725339350e-03 3.485195095185e-05 1.592795868320e+00
3.595000000000e+02 -3.314756345953e-03 3.433412186657e-05 1.568887391464e+00
3.597500000000e+02 -3.234249366114e-03 3.381501927016e-05 1.546617787168e+00
3.600000000000e+02 -3.146803697634e-03 3.329603758351e-05 1.525992364004e+00
3.602500000000e+02 -3.053099130128e-03 3.277876329200e-05 1.507015441724e+00
3.605000000000e+02 -2.953889072977e-03 3.226496818817e-05 1.489690519365e+00
3.607500000000e+02 -2.849993019343e-03 3.175660537963e-05 1.474020441322e+00
3.610000000000e+02 -2.742288406394e-03 3.125580434346e-05 1.460007547826e+00
3.612500000000e+02 -2.631701917524e-03 3.076486494030e-05 1.447653811918e+00
3.615000000000e+02 -2.519200316742e-03 3.028625087423e-05 1.436960948824e+00
3.617500000000e+02 -2.405780862032e-03 2.982258140655e-05 1.427930504597e+00
3.620000000000e+02 -2.292461409676e-03 2.937661774469e-05 1.420563909268e+00
3.622500000000e+02 -2.180270278998e-03 2.895125536501e-05 1.414862497078e+00
3.625000000000e+02 -2.070235996021e-03 2.854951000400e-05 1.410827480169e+00
3.627500000000e+02 -1.963376984399e-03 2.817450147186e-05 1.408459883512e+00
3.630000000000e+02 -1.860691327584e-03 2.782943454444e-05 1.407760433009e+00
3.632500000000e+02 -1.763146718905e-03 2.751757703709e-05 1.408729391301e+00
3.635000000000e+02 -1.671670678538e-03 2.724223388728e-05 1.411366351381e+00
3.637500000000e+02 -1.587141155670e-03 2.700671831860e-05 1.415669981786e+00
3.640000000000e+02 -1.510377599868e-03 2.681431855281e-05 1.421637731936e+00
3.642500000000e+02 -1.442132591195e-03 2.666826104575e-05 1.429265496659e+00
3.645000000000e+02 -1.383084101645e-03 2.657166986428e-05 1.438547254499e+00
3.647500000000e+02 -1.333828461936e-03 2.652752271762e-05 1.449474682044e+00
3.650000000000e+02 -1.294874093916e-03 2.653860420457e-05 1.462036757512e+00
3.652500000000e+02 -1.266636062208e-03 2.660745627939e-05 1.476219360680e+00
3.655000000000e+02 -1.249431518258e-03 2.673632822991e-05 1.492004886332e+00
3.657500000000e+02 -1.243476064878e-03 2.692712602628e-05 1.509371877108e+00
3.660000000000e+02 -1.248881117260e-03 2.718136277180e-05 1.528294692591e+00
3.662500000000e+02 -1.265652304799e-03 2.750011199010e-05 1.548743223619e+00
3.665000000000e+02 -1.293688927086e-03 2.788396437856e-05 1.570682662562e+00
3.667500000000e+02 -1.332784545079e-03 2.833298993921e-05 1.594073340653e+00
3.670000000000e+02 -1.382628666008e-03 2.884670675993e-05 1.618870638792e+00
3.672500000000e+02 -1.442809590278e-03 2.942405740919e-05 1.645024979257e+00
3.675000000000e+02 -1.512818414384e-03 3.006339514350e-05 1.672481901550e+00
3.677500000000e+02 -1.592054175057e-03 3.076247869299e-05 1.701182224778e+00
3.680000000000e+02 -1.679830194746e-03 3.151847863053e-05 1.731062295448e+00
3.682500000000e+02 -1.775381516291e-03 3.232799356392e-05 1.762054319332e+00
3.685000000000e+02 -1.877873454764e-03 3.318707738326e-05 1.794086771508e+00
3.687500000000e+02 -1.986411081760e-03 3.409127673096e-05 1.827084880168e+00
3.690000000000e+02 -2.100049625951e-03 3.503567734617e-05 1.860971174197e+00
3.692500000000e+02 -2.217805553978e-03 3.601496006173e-05 1.895666087975e+00
3.695000000000e+02 -2.338668283844e-03 3.702346356788e-05 1.931088610435e+00
3.697500000000e+02 -2.461612257257e-03 3.805525334979e-05 1.967156971007e+00
3.700000000000e+02 -2.585609304312e-03 3.910419578426e-05 2.003789347728e+00
3.702500000000e+02 -2.709641016553e-03 4.016403587567e-05 2.040904590511e+00
3.705000000000e+02 -2.832711035028e-03 4.122847654461e-05 2.078422945556e+00
3.707500000000e+02 -2.953857038500e-03 4.229125901567e-05 2.116266771914e+00
3.710000000000e+02 -3.072162227629e-03 4.334624283134e-05 2.154361242309e+00
3.712500000000e+02 -3.186766150444e-03 4.438748277522e-05 2.192635015105e+00
3.715000000000e+02 -3.296874709405e-03 4.540929567010e-05 2.231020874555e+00
3.717500000000e+02 -3.401769226917e-03 4.640635464265e-05 2.269456325670e+00
3.720000000000e+02 -3.500814371709e-03 4.737374156569e-05 2.307884142904e+00
3.722500000000e+02 -3.593464791817e-03 4.830701218259e-05 2.346252861280e+00
3.725000000000e+02 -3.679270367553e-03 4.920222842814e-05 2.384517206182e+00
3.727500000000e+02 -3.757880029110e-03 5.005601624530e-05 2.422638458673e+00
3.730000000000e+02 -3.829044201518e-03 5.086561377710e-05 2.460584748048e+00
3.732500000000e+02 -3.892615746475e-03 5.162889603869e-05 2.498331269578e+00
3.735000000000e+02 -3.948549459738e-03 5.234439651566e-05 2.535860426627e+00
3.737500000000e+02 -3.996900093260e-03 5.301131871532e-05 2.573161888786e+00
3.740000000000e+02 -4.037819080317e-03 5.362954438093e-05 2.610232571969e+00
3.742500000000e+02 -4.071549951190e-03 5.419962519271e-05 2.647076533436e+00
3.745000000000e+02 -4.098422573594e-03 5.472276790602e-05 2.683704785127e+00
3.747500000000e+02 -4.118846418171e-03 5.520081081675e-05 2.720135029996e+00
3.750000000000e+02 -4.133302858073e-03 5.563619141208e-05 2.756391319078e+00
3.752500000000e+02 -4.142336779229e-03 5.603190533174e-05 2.792503638963e+00
3.755000000000e+02 -4.146547558422e-03 5.639145717456e-05 2.828507432340e+00
3.757500000000e+02 -4.146579712084e-03 5.671880447380e-05 2.864443063446e+00
3.760000000000e+02 -4.143113187173e-03 5.701829479729e-05 2.900355231763e+00
3.762500000000e+02 -4.136853588513e-03 5.729459786874e-05 2.936292347623e+00
3.765000000000e+02 -4.128522352020e-03 5.755263362295e-05 2.972305876858e+00
3.767500000000e+02 -4.118847270671e-03 5.779749835028e-05 3.008449668765e+00
3.770000000000e+02 -4.108553147064e-03 5.803438847471e-05 3.044779273592e+00
3.772500000000e+02 -4.098352792867e-03 5.826852450877e-05 3.081351261545e+00
3.775000000000e+02 -4.088938626073e-03 5.850507760505e-05 3.118222555245e+00
3.777500000000e+02 -4.080974711057e-03 5.874909575149e-05 3.155449779696e+00
3.780000000000e+02 -4.075089471032e-03 5.900543335072e-05 3.193088641282e+00
3.782500000000e+02 -4.071868996486e-03 5.927868907246e-05 3.231193340279e+00
3.785000000000e+02 -4.071851091597e-03 5.957314760072e-05 3.269816023794e+00
3.787500000000e+02 -4.075520108164e-03 5.989272885593e-05 3.309006280867e+00
3.790000000000e+02 -4.083302511655e-03 6.024093539833e-05 3.348810684012e+00
3.792500000000e+02 -4.095562959447e-03 6.062081244831e-05 3.389272378052e+00
3.795000000000e+02 -4.112601216364e-03 6.103491839718e-05 3.430430716729e+00
3.797500000000e+02 -4.134649876905e-03 6.148529778544e-05 3.472320946853e+00
3.800000000000e+02 -4.161872743446e-03 6.197346198594e-05 3.514973939332e+00
3.802500000000e+02 -4.194363904259e-03 6.250037651040e-05 3.558415965623e+00
3.805000000000e+02 -4.232147493568e-03 6.306645545764e-05 3.602668519191e+00
3.807500000000e+02 -4.275178088710e-03 6.367156195367e-05 3.647748177864e+00
3.810000000000e+02 -4.323341772762e-03 6.431501506299e-05 3.693666508279e+00
3.812500000000e+02 -4.376457846751e-03 6.499560200512e-05 3.740430010061e+00
3.815000000000e+02 -4.434281077277e-03 6.571159607363e-05 3.788040095207e+00
3.817500000000e+02 -4.496504633506e-03 6.646078122596e-05 3.836493107583e+00
3.820000000000e+02 -4.562763471775e-03 6.724047531370e-05 3.885780373511e+00
3.822500000000e+02 -4.632638423909e-03 6.804756651163e-05 3.935888291466e+00
3.825000000000e+02 -4.705660660712e-03 6.887854936127e-05 3.986798450840e+00
3.827500000000e+02 -4.781316769124e-03 6.972956502929e-05 4.038487786948e+00
3.830000000000e+02 -4.859054315208e-03 7.059644483273e-05 4.090928768992e+00
3.832500000000e+02 -4.938287748297e-03 7.147475773414e-05 4.144089615990e+00
3.835000000000e+02 -5.018404890663e-03 7.235986192383e-05 4.197934550012e+00
3.837500000000e+02 -5.098773627089e-03 7.324695645405e-05 4.252424072886e+00
3.840000000000e+02 -5.178749080654e-03 7.413113729027e-05 4.307515279203e+00
3.842500000000e+02 -5.257680867686e-03 7.500745265274e-05 4.363162189178e+00
3.845000000000e+02 -5.334920698242e-03 7.587096114556e-05 4.419316115140e+00
3.847500000000e+02 -5.409829924152e-03 7.671678764898e-05 4.475926043440e+00
3.850000000000e+02 -5.481787186797e-03 7.754018419903e-05 4.532939041960e+00
3.852500000000e+02 -5.550196005113e-03 7.833658403478e-05 4.590300684457e+00
3.855000000000e+02 -5.614492150250e-03 7.910165928698e-05 4.647955483454e+00
3.857500000000e+02 -5.674150855073e-03 7.983137394588e-05 4.705847336737e+00
3.860000000000e+02 -5.728693692686e-03 8.052203448400e-05 4.763919977741e+00
3.862500000000e+02 -5.777695028548e-03 8.117033589450e-05 4.822117420681e+00
3.865000000000e+02 -5.820788045683e-03 8.177339920329e-05 4.880384407221e+00
3.867500000000e+02 -5.857670182679e-03 8.232881370029e-05 4.938666834654e+00
3.870000000000e+02 -5.888107973125e-03 8.283467181697e-05 4.996912175880e+00
3.872500000000e+02 -5.911941222072e-03 8.328958545950e-05 5.055069871607e+00
3.875000000000e+02 -5.929086388809e-03 8.369270488018e-05 5.113091701913e+00
3.877500000000e+02 -5.939539127984e-03 8.404372875048e-05 5.170932126954e+00
3.880000000000e+02 -5.943375987637e-03 8.434290630496e-05 5.228548591656e+00
3.882500000000e+02 -5.940755086482e-03 8.459103067565e-05 5.285901796152e+00
3.885000000000e+02 -5.931915791960e-03 8.478941968376e-05 5.342955924773e+00
3.887500000000e+02 -5.917177261470e-03 8.493988819963e-05 5.399678832338e+00
3.890000000000e+02 -5.896936098605e-03 8.504471792894e-05 5.456042186302e+00
3.892500000000e+02 -5.871662702130e-03 8.510668808062e-05 5.512021563635e+00
3.895000000000e+02 -5.841896412950e-03 8.512897223664e-05 5.567596499532e+00
3.897500000000e+02 -5.808239840228e-03 8.511507730657e-05 5.622750491831e+00
3.900000000000e+02 -5.771351955197e-03 8.506884191262e-05 5.677470957230e+00
3.902500000000e+02 -5.731940302735e-03 8.499423714778e-05 5.731749141824e+00
3.905000000000e+02 -5.690752252971e-03 8.489543913656e-05 5.785579990951e+00
3.907500000000e+02 -5.648565229342e-03 8.477677526669e-05 5.838961974872e+00
3.910000000000e+02 -5.606176447100e-03 8.464259337340e-05 5.891896877048e+00
3.912500000000e+02 -5.564391745771e-03 8.449722780665e-05 5.944389548070e+00
3.915000000000e+02 -5.524014090146e-03 8.434494286530e-05 5.996447624364e+00
3.917500000000e+02 -5.485832069407e-03 8.418986590636e-05 6.048081225573e+00
3.920000000000e+02 -5.450608092314e-03 8.403592803272e-05 6.099302623003e+00
3.922500000000e+02 -5.419066806664e-03 8.388681056604e-05 6.150125893143e+00
3.925000000000e+02 -5.391883720843e-03 8.374589581894e-05 6.200566553560e+00
3.927500000000e+02 -5.369674351828e-03 8.361622283226e-05 6.250641197902e+00
3.930000000000e+02 -5.352983917602e-03 8.350044761268e-05 6.300367120562e+00
3.932500000000e+02 -5.342277928295e-03 8.340081012312e-05 6.349761943326e+00
3.935000000000e+02 -5.337933802743e-03 8.331910856668e-05 6.398843254461e+00
3.937500000000e+02 -5.340233603058e-03 8.325667648651e-05 6.447628251122e+00
3.940000000000e+02 -5.349358103116e-03 8.321436880102e-05 6.496133400218e+00
3.942500000000e+02 -5.365382237251e-03 8.319255397352e-05 6.544374116529e+00
3.945000000000e+02 -5.388272109456e-03 8.319111188218e-05 6.592364458638e+00
3.947500000000e+02 -5.417883598935e-03 8.320943937745e-05 6.640116854484e+00
3.950000000000e+02 -5.453962652523e-03 8.324646197372e-05 6.687641844806e+00
3.952500000000e+02 -5.496147260093e-03 8.330065097836e-05 6.734947856324e+00
3.955000000000e+02 -5.543971164073e-03 8.337004759748e-05 6.782040998356e+00
3.957500000000e+02 -5.596869148601e-03 8.345229258511e-05 6.828924892153e+00
3.960000000000e+02 -5.654183969870e-03 8.354465434676e-05 6.875600522092e+00
3.962500000000e+02 -5.715174767131e-03 8.364408366457e-05 6.922066114085e+00
3.965000000000e+02 -5.779026663471e-03 8.374726478580e-05 6.968317046170e+00
3.967500000000e+02 -5.844861676343e-03 8.385064563340e-05 7.014345778030e+00
3.970000000000e+02 -5.911750470420e-03 8.395050246895e-05 7.060141814024e+00
3.972500000000e+02 -5.978724935413e-03 8.404299753162e-05 7.105691687990e+00
3.975000000000e+02 -6.044791388596e-03 8.412422503559e-05 7.150978974730e+00
3.977500000000e+02 -6.108944044865e-03 8.419028444398e-05 7.195984331338e+00
3.980000000000e+02 -6.170178750224e-03 8.423735866478e-05 7.240685560325e+00
3.982500000000e+02 -6.227506565939e-03 8.426177696941e-05 7.285057703782e+00
3.985000000000e+02 -6.279967287041e-03 8.426004929168e-05 7.329073161750e+00
3.987500000000e+02 -6.326642545917e-03 8.422894283142e-05 7.372701837741e+00
3.990000000000e+02 -6.366668342432e-03 8.416554673907e-05 7.415911312457e+00
3.992500000000e+02 -6.399247004891e-03 8.406732242253e-05 7.458667040965e+00
3.995000000000e+02 -6.423658299784e-03 8.393214651189e-05 7.500932576962e+00
3.997500000000e+02 -6.439269769554e-03 8.375835898053e-05 7.542669818994e+00
4.000000000000e+02 -6.445546075974e-03 8.354480283668e-05 7.583839279193e+00
4.002500000000e+02 -6.442057346021e-03 8.329085143666e-05 7.624400370908e+00
4.005000000000e+02 -6.428486385041e-03 8.299643303034e-05 7.664311713252e+00
4.007500000000e+02 -6.404634693604e-03 8.266204589816e-05 7.703531448577e+00
4.010000000000e+02 -6.370427191867e-03 8.228877110217e-05 7.742017570346e+00
4.012500000000e+02 -6.325915608735e-03 8.187825959521e-05 7.779728257111e+00
4.015000000000e+02 -6.271280478055e-03 8.143271004535e-05 7.816622208165e+00
4.017500000000e+02 -6.206831843156e-03 8.095481665701e-05 7.852658978067e+00
4.020000000000e+02 -6.133008287528e-03 8.044788366962e-05 7.887799303787e+00
4.022500000000e+02 -6.050374090777e-03 7.991568055857e-05 7.922005423638e+00
4.025000000000e+02 -5.959615056521e-03 7.936239367862e-05 7.955241379985e+00
4.027500000000e+02 -5.861532660877e-03 7.879259726526e-05 7.987473305818e+00
4.030000000000e+02 -5.757036672130e-03 7.821123785848e-05 8.018669688006e+00
4.032500000000e+02 -5.647136054211e-03 7.762343224810e-05 8.048801606016e+00
4.035000000000e+02 -5.532928503493e-03 7.703450389362e-05 8.077842939560e+00
4.037500000000e+02 -5.415588541481e-03 7.644992969671e-05 8.105770545514e+00
4.040000000000e+02 -5.296354276537e-03 7.587525072891e-05 8.132564399464e+00
4.042500000000e+02 -5.176513113781e-03 7.531600109725e-05 8.158207696131e+00
4.045000000000e+02 -5.057386423431e-03 7.477763460931e-05 8.182686910981e+00
4.047500000000e+02 -4.940313436750e-03 7.426544822836e-05 8.205991818378e+00
4.050000000000e+02 -4.826634732004e-03 7.378451346110e-05 8.228115461828e+00
4.052500000000e+02 -4.717675376208e-03 7.333961530492e-05 8.249054080348e+00
4.055000000000e+02 -4.614728064058e-03 7.293519793899e-05 8.268806987849e+00
4.057500000000e+02 -4.519036559145e-03 7.257532986563e-05 8.287376402916e+00
4.060000000000e+02 -4.431779530943e-03 7.226364233084e-05 8.304767236329e+00
4.062500000000e+02 -4.354055153986e-03 7.200328169743e-05 8.320986833253e+00
4.065000000000e+02 -4.286866652586e-03 7.179688179940e-05 8.336044677830e+00
4.067500000000e+02 -4.231109002551e-03 7.164654043640e-05 8.349952058490e+00
4.070000000000e+02 -4.187556955040e-03 7.155380158991e-05 8.362721707221e+00
4.072500000000e+02 -4.156854548427e-03 7.151964877544e-05 8.374367413255e+00
4.075000000000e+02 -4.139506251943e-03 7.154450076380e-05 8.384903623484e+00
4.077500000000e+02 -4.135869826469e-03 7.162819928383e-05 8.394345031382e+00
4.080000000000e+02 -4.146151020750e-03 7.177001851932e-05 8.402706171391e+00
4.082500000000e+02 -4.170400138715e-03 7.196869424461e-05 8.410001021320e+00
4.085000000000e+02 -4.208510575119e-03 7.222244199054e-05 8.416242627213e+00
4.087500000000e+02 -4.260219200470e-03 7.252897558616e-05 8.421442751930e+00
4.090000000000e+02 -4.325108747151e-03 7.288553312138e-05 8.425611565141e+00
4.092500000000e+02 -4.402612041276e-03 7.328890730587e-05 8.428757375522e+00
4.095000000000e+02 -4.492018026391e-03 7.373547896725e-05 8.430886413074e+00
4.097500000000e+02 -4.592479574916e-03 7.422125358178e-05 8.432002670280e+00
4.100000000000e+02 -4.703022792368e-03 7.474189985643e-05 8.432107797170e+00
4.102500000000e+02 -4.822557901640e-03 7.529278501095e-05 8.431201062616e+00
4.105000000000e+02 -4.949891509728e-03 7.586902740087e-05 8.429279378268e+00
4.107500000000e+02 -5.083739961607e-03 7.646555456944e-05 8.426337378173e+00
4.110000000000e+02 -5.222743865096e-03 7.707714298011e-05 8.422367562223e+00
4.112500000000e+02 -5.365483521532e-03 7.769845435529e-05 8.417360493986e+00
4.115000000000e+02 -5.510494976714e-03 7.832409099848e-05 8.411305042681e+00
4.117500000000e+02 -5.656286780160e-03 7.894863202354e-05 8.404188676088e+00
4.120000000000e+02 -5.801356970951e-03 7.956672724121e-05 8.395997780978e+00
4.122500000000e+02 -5.944210364332e-03 8.017318033476e-05 8.386718019777e+00
4.125000000000e+02 -6.083375662901e-03 8.076291745673e-05 8.376334699511e+00
4.127500000000e+02 -6.217422441904e-03 8.133105534380e-05 8.364833157167e+00
4.130000000000e+02 -6.344977653216e-03 8.187298644285e-05 8.352199148033e+00
4.132500000000e+02 -6.464741488765e-03 8.238442645442e-05 8.338419224645e+00
4.135000000000e+02 -6.575502381014e-03 8.286146918807e-05 8.323481110208e+00
4.137500000000e+02 -6.676151016337e-03 8.330057960534e-05 8.307374045488e+00
4.140000000000e+02 -6.765693061115e-03 8.369864576072e-05 8.290089117485e+00
4.142500000000e+02 -6.843260553742e-03 8.405304596676e-05 8.271619550864e+00
4.145000000000e+02 -6.908121680818e-03 8.436166288434e-05 8.251960968769e+00
4.147500000000e+02 -6.959688860152e-03 8.462289928435e-05 8.231111614988e+00
4.150000000000e+02 -6.997525136537e-03 8.483569314363e-05 8.209072531754e+00
4.152500000000e+02 -7.021348652538e-03 8.499952574212e-05 8.185847698541e+00
4.155000000000e+02 -7.031035204030e-03 8.511442380818e-05 8.161444127458e+00
4.157500000000e+02 -7.026619006382e-03 8.518095529764e-05 8.135871911613e+00
4.160000000000e+02 -7.008291377264e-03 8.520021858174e-05 8.109144236336e+00
4.162500000000e+02 -6.976397767285e-03 8.517382600759e-05 8.081277342853e+00
4.165000000000e+02 -6.931432757377e-03 8.510388264238e-05 8.052290458326e+00
4.167500000000e+02 -6.874033555726e-03 8.499295930853e-05 8.022205682299e+00
4.170000000000e+02 -6.804971712623e-03 8.484406030329e-05 7.991047842017e+00
4.172500000000e+02 -6.725143347459e-03 8.466054451975e-05 7.958844316032e+00
4.175000000000e+02 -6.635558086656e-03 8.444614499953e-05 7.925624825107e+00
4.177500000000e+02 -6.537326510107e-03 8.420501037312e-05 7.891421202562e+00
4.180000000000e+02 -6.431646636568e-03 8.394149874744e-05 7.856267144175e+00
4.182500000000e+02 -6.319789649861e-03 8.366018454378e-05 7.820197938110e+00
4.185000000000e+02 -6.203084710873e-03 8.336590400998e-05 7.783250188266e+00
4.187500000000e+02 -6.082903169267e-03 8.306350588458e-05 7.745461527950e+00
4.190000000000e+02 -5.960642618185e-03 8.275789472686e-05 7.706870334288e+00
4.192500000000e+02 -5.837710728470e-03 8.245403015955e-05 7.667515440216e+00
4.195000000000e+02 -5.715508822470e-03 8.215685959040e-05 7.627435858098e+00
4.197500000000e+02 -5.595415770703e-03 8.187124223452e-05 7.586670514064e+00
4.200000000000e+02 -5.478772281435e-03 8.160186743833e-05 7.545257991142e+00
4.202500000000e+02 -5.366865813321e-03 8.135324109385e-05 7.503236294834e+00
4.205000000000e+02 -5.260916332925e-03 8.112964028101e-05 7.460642635269e+00
4.207500000000e+02 -5.162063121301e-03 8.093505833878e-05 7.417513234461e+00
4.210000000000e+02 -5.071352615116e-03 8.077315552033e-05 7.373883150371e+00
4.212500000000e+02 -4.989727596556e-03 8.064721584258e-05 7.329786130108e+00
4.215000000000e+02 -4.918017726806e-03 8.056011260330e-05 7.285254484110e+00
4.217500000000e+02 -4.856931559900e-03 8.051426788316e-05 7.240318983301e+00
4.220000000000e+02 -4.807050212580e-03 8.051160340244e-05 7.195008777364e+00
4.222500000000e+02 -4.768822762934e-03 8.055353695494e-05 7.149351336286e+00
4.225000000000e+02 -4.742563096558e-03 8.064095438856e-05 7.103372404269e+00
4.227500000000e+02 -4.728448594108e-03 8.077419273569e-05 7.057095975231e+00
4.230000000000e+02 -4.726520397183e-03 8.095302910557e-05 7.010544279194e+00
4.232500000000e+02 -4.736685390676e-03 8.117667791369e-05 6.963737782942e+00
4.235000000000e+02 -4.758719618228e-03 8.144379188271e-05 6.916695195038e+00
4.237500000000e+02 -4.792273332242e-03 8.175247223990e-05 6.869433483080e+00
4.240000000000e+02 -4.836877348895e-03 8.210028210082e-05 6.821967893367e+00
4.242500000000e+02 -4.891950718954e-03 8.248427890442e-05 6.774311974892e+00
4.245000000000e+02 -4.956809488151e-03 8.290103796155e-05 6.726477605225e+00
4.247500000000e+02 -5.030676483767e-03 8.334668205381e-05 6.678475017209e+00
4.250000000000e+02 -5.112691890873e-03 8.381694110848e-05 6.630312825773e+00
4.252500000000e+02 -5.201924707103e-03 8.430720127592e-05 6.581998056731e+00
4.255000000000e+02 -5.297384461857e-03 8.481252115328e-05 6.533536170104e+00
4.257500000000e+02 -5.398033534620e-03 8.532774390324e-05 6.484931087480e+00
4.260000000000e+02 -5.502799786508e-03 8.584756025620e-05 6.436185219435e+00
4.262500000000e+02 -5.610588999507e-03 8.636653238048e-05 6.387299488339e+00
4.265000000000e+02 -5.720297306693e-03 8.687920887013e-05 6.338273356918e+00
4.267500000000e+02 -5.830823268354e-03 8.738010153342e-05 6.289104859180e+00
4.270000000000e+02 -5.941079625793e-03 8.786379360839e-05 6.239790629634e+00
4.272500000000e+02 -6.050004713032e-03 8.832506779488e-05 6.190325941680e+00
4.275000000000e+02 -6.156573177229e-03 8.875892359481e-05 6.140704751470e+00
4.277500000000e+02 -6.259805979850e-03 8.916063281789e-05 6.090919744276e+00
4.280000000000e+02 -6.358779340597e-03 8.952579791471e-05 6.040962395857e+00
4.282500000000e+02 -6.452632911175e-03 8.985041545029e-05 5.990823037861e+00
4.285000000000e+02 -6.540576812349e-03 9.013088783494e-05 5.940490938042e+00
4.287500000000e+02 -6.621897552595e-03 9.036404445850e-05 5.889954392792e+00
4.290000000000e+02 -6.695962799885e-03 9.054720699223e-05 5.839200831090e+00
4.292500000000e+02 -6.762224945726e-03 9.067819533959e-05 5.788216936804e+00
4.295000000000e+02 -6.820223617589e-03 9.075532890493e-05 5.736988784731e+00
4.297500000000e+02 -6.869586664191e-03 9.077742347069e-05 5.685501994990e+00
4.300000000000e+02 -6.910029953164e-03 9.074377922794e-05 5.633741904214e+00
4.302500000000e+02 -6.941356161695e-03 9.065415644982e-05 5.581693755662e+00
4.305000000000e+02 -6.963452254493e-03 9.050876471783e-05 5.529342906676e+00
4.307500000000e+02 -6.976285964456e-03 9.030822041070e-05 5.476675052562e+00
4.310000000000e+02 -6.979901530123e-03 9.005350581309e-05 5.423676469523e+00
4.312500000000e+02 -6.974414448735e-03 8.974592943511e-05 5.370334270209e+00
4.315000000000e+02 -6.960005557288e-03 8.938708351305e-05 5.316636671739e+00
4.317500000000e+02 -6.936914644720e-03 8.897879579028e-05 5.262573278389e+00
4.320000000000e+02 -6.905433454151e-03 8.852308551388e-05 5.208135365565e+00
4.322500000000e+02 -6.865898529528e-03 8.802212249717e-05 5.153316174888e+00
4.325000000000e+02 -6.818683888710e-03 8.747818364815e-05 5.098111203863e+00
4.327500000000e+02 -6.764193761063e-03 8.689361268391e-05 5.042518494696e+00
4.330000000000e+02 -6.702855517216e-03 8.627079091841e-05 4.986538911251e+00
4.332500000000e+02 -6.635112911720e-03 8.561210996247e-05 4.930176406759e+00
4.335000000000e+02 -6.561419784945e-03 8.491994518789e-05 4.873438268283e+00
4.337500000000e+02 -6.482234318640e-03 8.419663812284e-05 4.816335338485e+00
4.340000000000e+02 -6.398013982838e-03 8.344448313918e-05 4.758882204506e+00
4.342500000000e+02 -6.309211127966e-03 8.266571871565e-05 4.701097356766e+00
4.345000000000e+02 -6.216269451324e-03 8.186250498171e-05 4.643003300618e+00
4.347500000000e+02 -6.119621238798e-03 8.103695027564e-05 4.584626625355e+00
4.350000000000e+02 -6.019685300060e-03 8.019113147364e-05 4.525998020672e+00
4.352500000000e+02 -5.916865580320e-03 7.932706068808e-05 4.467152243806e+00
4.355000000000e+02 -5.811550614642e-03 7.844667550672e-05 4.408128026204e+00
4.357500000000e+02 -5.704113856237e-03 7.755184177496e-05 4.348967923327e+00
4.360000000000e+02 -5.594914418092e-03 7.664438927610e-05 4.289718110211e+00
4.362500000000e+02 -5.484298368664e-03 7.572610708215e-05 4.230428115719e+00
4.365000000000e+02 -5.372600447180e-03 7.479873796967e-05 4.171150504956e+00
4.367500000000e+02 -5.260146074045e-03 7.386397923154e-05 4.111940509610e+00
4.370000000000e+02 -5.147253528831e-03 7.292348491286e-05 4.052855612345e+00
4.372500000000e+02 -5.034236153354e-03 7.197886400892e-05 3.993955090235e+00
4.375000000000e+02 -4.921404483103e-03 7.103167802094e-05 3.935299525054e+00
4.377500000000e+02 -4.809068184906e-03 7.008343867537e-05 3.876950287287e+00
4.380000000000e+02 -4.697537684464e-03 6.913560660199e-05 3.818969002397e+00
4.382500000000e+02 -4.587125413042e-03 6.818958936108e-05 3.761417008077e+00
4.385000000000e+02 -4.478146541210e-03 6.724674126737e-05 3.704354812365e+00
4.387500000000e+02 -4.370919288199e-03 6.630836391494e-05 3.647841558664e+00
4.390000000000e+02 -4.265764617398e-03 6.537571122986e-05 3.591934509392e+00
4.392500000000e+02 -4.163005419641e-03 6.444999086280e-05 3.536688553979e+00
4.395000000000e+02 -4.062965254403e-03 6.353236918291e-05 3.482155748350e+00
4.397500000000e+02 -3.965966553950e-03 6.262397660117e-05 3.428384894639e+00
4.400000000000e+02 -3.872328472755e-03 6.172591589690e-05 3.375421160720e+00
4.402500000000e+02 -3.782364267534e-03 6.083926830935e-05 3.323305750546e+00
4.405000000000e+02 -3.696378401561e-03 5.996509944092e-05 3.272075623278e+00
4.407500000000e+02 -3.614663307177e-03 5.910446425123e-05 3.221763267234e+00
4.410000000000e+02 -3.537496082857e-03 5.825840864609e-05 3.172396523701e+00
4.412500000000e+02 -3.465134958540e-03 5.742797228997e-05 3.123998470262e+00
4.415000000000e+02 -3.397815752999e-03 5.661419219752e-05 3.076587352863e+00
4.417500000000e+02 -3.335748214719e-03 5.581809115607e-05 3.030176574223e+00
4.420000000000e+02 -3.279112407540e-03 5.504066966006e-05 2.984774733197e+00
4.422500000000e+02 -3.228055319578e-03 5.428289156512e-05 2.940385711432e+00
4.425000000000e+02 -3.182687525880e-03 5.354567519483e-05 2.897008809841e+00
4.427500000000e+02 -3.143080026872e-03 5.282987464941e-05 2.854638929257e+00
4.430000000000e+02 -3.109261358052e-03 5.213625911565e-05 2.813266790863e+00
4.432500000000e+02 -3.081215005689e-03 5.146549099314e-05 2.772879197926e+00
4.435000000000e+02 -3.058877206737e-03 5.081810304045e-05 2.733459330116e+00
4.437500000000e+02 -3.042135220869e-03 5.019447586718e-05 2.694987071046e+00
4.440000000000e+02 -3.030826067379e-03 4.959479938954e-05 2.657439361474e+00
4.442500000000e+02 -3.024735887299e-03 4.901907726323e-05 2.620790576328e+00
4.445000000000e+02 -3.023599700233e-03 4.846712954071e-05 2.585012919441e+00
4.447500000000e+02 -3.027102161518e-03 4.793853328391e-05 2.550076832319e+00
4.450000000000e+02 -3.034878832781e-03 4.743263114534e-05 2.515951410883e+00
4.452500000000e+02 -3.046518425316e-03 4.694848168016e-05 2.482604827116e+00
4.455000000000e+02 -3.061565751126e-03 4.648490553383e-05 2.450004748060e+00
4.457500000000e+02 -3.079525315494e-03 4.604048261048e-05 2.418118751776e+00
4.460000000000e+02 -3.099865918064e-03 4.561355368565e-05 2.386914730152e+00
4.462500000000e+02 -3.122025850814e-03 4.520223425450e-05 2.356361280951e+00
4.465000000000e+02 -3.145419027691e-03 4.480443446059e-05 2.326428077778e+00
4.467500000000e+02 -3.169441618188e-03 4.441788425594e-05 2.297086223112e+00
4.470000000000e+02 -3.193479345799e-03 4.404016338344e-05 2.268308571007e+00
4.472500000000e+02 -3.216915006769e-03 4.366873611156e-05 2.240070028354e+00
4.475000000000e+02 -3.239136356449e-03 4.330099018848e-05 2.212347822833e+00
4.477500000000e+02 -3.259544102831e-03 4.293427781676e-05 2.185121739102e+00
4.480000000000e+02 -3.277559916381e-03 4.256596040933e-05 2.158374328736e+00
4.482500000000e+02 -3.292634377126e-03 4.219345348019e-05 2.132091082977e+00
4.485000000000e+02 -3.304254653704e-03 4.181427262856e-05 2.106260572832e+00
4.487500000000e+02 -3.311951904460e-03 4.142607828292e-05 2.080874564173e+00
4.490000000000e+02 -3.315308208989e-03 4.102672208908e-05 2.055928096893e+00
4.492500000000e+02 -3.313962885067e-03 4.061428791638e-05 2.031419535329e+00
4.495000000000e+02 -3.307618223944e-03 4.018712952700e-05 2.007350600044e+00
4.497500000000e+02 -3.296044328180e-03 3.974390562825e-05 1.983726364433e+00
4.500000000000e+02 -3.279083213008e-03 3.928361119870e-05 1.960555241530e+00
4.502500000000e+02 -3.256651859451e-03 3.880560319547e-05 1.937848944347e+00
4.505000000000e+02 -3.228744220823e-03 3.830961717594e-05 1.915622429777e+00
4.507500000000e+02 -3.195432207942e-03 3.779578522753e-05 1.893893835476e+00
4.510000000000e+02 -3.156865381726e-03 3.726464340487e-05 1.872684397056e+00
4.512500000000e+02 -3.113269446971e-03 3.671713369094e-05 1.852018354229e+00
4.515000000000e+02 -3.064943630510e-03 3.615459933720e-05 1.831922853279e+00
4.517500000000e+02 -3.012256721425e-03 3.557877546440e-05 1.812427831427e+00
4.520000000000e+02 -2.955641985943e-03 3.499177271674e-05 1.793565894558e+00
4.522500000000e+02 -2.895590880204e-03 3.439605572619e-05 1.775372179081e+00
4.525000000000e+02 -2.832645772561e-03 3.379441617157e-05 1.757884206505e+00
4.527500000000e+02 -2.767391607788e-03 3.318994163787e-05 1.741141716005e+00
4.530000000000e+02 -2.700446785092e-03 3.258597928474e-05 1.725186483175e+00
4.532500000000e+02 -2.632453331090e-03 3.198609678495e-05 1.710062116085e+00
4.535000000000e+02 -2.564066590590e-03 3.139403896604e-05 1.695813834510e+00
4.537500000000e+02 -2.495944550613e-03 3.081368286323e-05 1.682488221312e+00
4.540000000000e+02 -2.428737057351e-03 3.024898945880e-05 1.670132950122e+00
4.542500000000e+02 -2.363075091861e-03 2.970395466659e-05 1.658796491226e+00
4.545000000000e+02 -2.299560370935e-03 2.918255932768e-05 1.648527789084e+00
4.547500000000e+02 -2.238755481366e-03 2.868871749614e-05 1.639375918473e+00
4.550000000000e+02 -2.181174816259e-03 2.822622704141e-05 1.631389717719e+00
4.552500000000e+02 -2.127276442083e-03 2.779871914740e-05 1.624617405973e+00
4.555000000000e+02 -2.077455177849e-03 2.740961088674e-05 1.619106183920e+00
4.557500000000e+02 -2.032036997793e-03 2.706205866557e-05 1.614901825480e+00
4.560000000000e+02 -1.991274806948e-03 2.675891512674e-05 1.612048267033e+00
4.562500000000e+02 -1.955345866750e-03 2.650268932797e-05 1.610587196705e+00
4.565000000000e+02 -1.924350660608e-03 2.629551049493e-05 1.610557654558e+00
4.567500000000e+02 -1.898313465635e-03 2.613909713040e-05 1.611995646886e+00
4.570000000000e+02 -1.877184319034e-03 2.603473098906e-05 1.614933784670e+00
4.572500000000e+02 -1.860842523060e-03 2.598323743003e-05 1.619400950858e+00
4.575000000000e+02 -1.849101491968e-03 2.598497231521e-05 1.625422004306e+00
4.577500000000e+02 -1.841714772882e-03 2.603981515387e-05 1.633017525895e+00
4.580000000000e+02 -1.838383242420e-03 2.614717115862e-05 1.642203612153e+00
4.582500000000e+02 -1.838763141025e-03 2.630598042297e-05 1.652991719971e+00
4.585000000000e+02 -1.842474934417e-03 2.651473504256e-05 1.665388566830e+00
4.587500000000e+02 -1.849112702888e-03 2.677150501149e-05 1.679396086186e+00
4.590000000000e+02 -1.858253974289e-03 2.707397133750e-05 1.695011441856e+00
4.592500000000e+02 -1.869469763981e-03 2.741946752322e-05 1.712227096686e+00
4.595000000000e+02 -1.882334667671e-03 2.780502769203e-05 1.731030938887e+00
4.597500000000e+02 -1.896436822300e-03 2.822744096428e-05 1.751406457403e+00
4.600000000000e+02 -1.911387521952e-03 2.868331123704e-05 1.773332967503e+00
4.602500000000e+02 -1.926830339333e-03 2.916912149528e-05 1.796785880369e+00
4.605000000000e+02 -1.942449653891e-03 2.968129534101e-05 1.821737007306e+00
4.607500000000e+02 -1.957978277801e-03 3.021627161787e-05 1.848154901178e+00
4.610000000000e+02 -1.973204273826e-03 3.077057994588e-05 1.876005217901e+00
4.612500000000e+02 -1.987976586081e-03 3.134089208465e-05 1.905251103949e+00
4.615000000000e+02 -2.002209593106e-03 3.192408641967e-05 1.935853590568e+00
4.617500000000e+02 -2.015886278344e-03 3.251730869100e-05 1.967772002879e+00
4.620000000000e+02 -2.029060149882e-03 3.311802392125e-05 2.000964364038e+00
4.622500000000e+02 -2.041855668626e-03 3.372405731908e-05 2.035387801220e+00
4.625000000000e+02 -2.054467253207e-03 3.433362988853e-05 2.070998944662e+00
4.627500000000e+02 -2.067156852289e-03 3.494538347590e-05 2.107754310210e+00
4.630000000000e+02 -2.080250028606e-03 3.555839594416e-05 2.145610672130e+00
4.632500000000e+02 -2.094130657559e-03 3.617218409430e-05 2.184525418451e+00
4.635000000000e+02 -2.109234313710e-03 3.678669875712e-05 2.224456880407e+00
4.637500000000e+02 -2.126040490685e-03 3.740230833671e-05 2.265364645183e+00
4.640000000000e+02 -2.145063684389e-03 3.801977300522e-05 2.307209840013e+00
4.642500000000e+02 -2.166843536491e-03 3.864021329517e-05 2.349955392861e+00
4.645000000000e+02 -2.191934146943e-03 3.926506591742e-05 2.393566256477e+00
4.647500000000e+02 -2.220892800597e-03 3.989601543453e-05 2.438009610518e+00
4.650000000000e+02 -2.254268205031e-03 4.053495904727e-05 2.483255019436e+00
4.652500000000e+02 -2.292588520311e-03 4.118394519295e-05 2.529274560527e+00
4.655000000000e+02 -2.336349401687e-03 4.184510260588e-05 2.576042912878e+00
4.657500000000e+02 -2.386002157553e-03 4.252057661319e-05 2.623537399548e+00
4.660000000000e+02 -2.441942412398e-03 4.321248851466e-05 2.671737993060e+00
4.662500000000e+02 -2.504499450994e-03 4.392284692517e-05 2.720627276711e+00
4.665000000000e+02 -2.573926354916e-03 4.465348684682e-05 2.770190356093e+00
4.667500000000e+02 -2.650391352794e-03 4.540601535133e-05 2.820414732580e+00
4.670000000000e+02 -2.733970427079e-03 4.618175943211e-05 2.871290129975e+00
4.672500000000e+02 -2.824641500937e-03 4.698173216158e-05 2.922808283269e+00
4.675000000000e+02 -2.922280156931e-03 4.780656254852e-05 2.974962683671e+00
4.677500000000e+02 -3.026657191906e-03 4.865646637803e-05 3.027748294241e+00
4.680000000000e+02 -3.137438074426e-03 4.953124170581e-05 3.081161232372e+00
4.682500000000e+02 -3.254184359692e-03 5.043024303900e-05 3.135198430344e+00
4.685000000000e+02 -3.376356846257e-03 5.135237081347e-05 3.189857272410e+00
4.687500000000e+02 -3.503320643182e-03 5.229606986240e-05 3.245135223983e+00
4.690000000000e+02 -3.634351995646e-03 5.325933684397e-05 3.301029454768e+00
4.692500000000e+02 -3.768646682969e-03 5.423973611818e-05 3.357536459847e+00
4.695000000000e+02 -3.905329891857e-03 5.523442296262e-05 3.414651693003e+00
4.697500000000e+02 -4.043467310159e-03 5.624017330896e-05 3.472369212665e+00
4.700000000000e+02 -4.182077240510e-03 5.725342000373e-05 3.530681350867e+00
4.702500000000e+02 -4.320143543855e-03 5.827030185399e-05 3.589578405847e+00
4.705000000000e+02 -4.456629107891e-03 5.928670709573e-05 3.649048369443e+00
4.707500000000e+02 -4.590489588797e-03 6.029832692223e-05 3.709076689935e+00
4.710000000000e+02 -4.720687280202e-03 6.130070483226e-05 3.769646072055e+00
4.712500000000e+02 -4.846204715950e-03 6.228930757576e-05 3.830736322511e+00
4.715000000000e+02 -4.966058023890e-03 6.325960295911e-05 3.892324235817e+00
4.717500000000e+02 -5.079309533239e-03 6.420708976851e-05 3.954383527023e+00
4.720000000000e+02 -5.185079666916e-03 6.512737134795e-05 4.016884808493e+00
4.722500000000e+02 -5.282558068347e-03 6.601621924671e-05 4.079795609910e+00
4.725000000000e+02 -5.371013375195e-03 6.686963233657e-05 4.143080442476e+00
4.727500000000e+02 -5.449802128346e-03 6.768389359116e-05 4.206700902984e+00
4.730000000000e+02 -5.518376219066e-03 6.845562244875e-05 4.270615817062e+00
4.732500000000e+02 -5.576289258524e-03 6.918182319010e-05 4.334781418396e+00
4.735000000000e+02 -5.623201417530e-03 6.985993254333e-05 4.399151560096e+00
4.737500000000e+02 -5.658883214816e-03 7.048786333777e-05 4.463677956964e+00
4.740000000000e+02 -5.683217762129e-03 7.106400494428e-05 4.528310451659e+00
4.742500000000e+02 -5.696201806016e-03 7.158726132941e-05 4.592997305601e+00
4.745000000000e+02 -5.697945469422e-03 7.205708520808e-05 4.657685506979e+00
4.747500000000e+02 -5.688670788334e-03 7.247347958195e-05 4.722321092616e+00
4.750000000000e+02 -5.668709211119e-03 7.283699811200e-05 4.786849484774e+00
4.752500000000e+02 -5.638497856799e-03 7.314873435352e-05 4.851215830320e+00
4.755000000000e+02 -5.598574871268e-03 7.341032171598e-05 4.915365349461e+00
4.757500000000e+02 -5.549573637836e-03 7.362390145255e-05 4.979243681608e+00
4.760000000000e+02 -5.492216129937e-03 7.379209665107e-05 5.042797228134e+00
4.762500000000e+02 -5.427305549200e-03 7.391800524237e-05 5.105973494790e+00
4.765000000000e+02 -5.355718189692e-03 7.400513897776e-05 5.168721418200e+00
4.767500000000e+02 -5.278394686421e-03 7.405737034544e-05 5.230991690074e+00
4.770000000000e+02 -5.196330734892e-03 7.407889237782e-05 5.292737059315e+00
4.772500000000e+02 -5.110567326291e-03 7.407416882727e-05 5.353912627685e+00
4.775000000000e+02 -5.022180645468e-03 7.404787848625e-05 5.414476122696e+00
4.777500000000e+02 -4.932271702186e-03 7.400487149914e-05 5.474388151532e+00
4.780000000000e+02 -4.841955767907e-03 7.395009638281e-05 5.533612440602e+00
4.782500000000e+02 -4.752351902896e-03 7.388852418450e-05 5.592116047051e+00
4.785000000000e+02 -4.664572318876e-03 7.382512967208e-05 5.649869551078e+00
4.787500000000e+02 -4.579711920760e-03 7.376482989369e-05 5.706847219728e+00
4.790000000000e+02 -4.498837927588e-03 7.371243977908e-05 5.763027151458e+00
4.792500000000e+02 -4.422979828517e-03 7.367258901309e-05 5.818391387881e+00
4.795000000000e+02 -4.353119823189e-03 7.364970919177e-05 5.872925996831e+00
4.797500000000e+02 -4.290183461368e-03 7.364798853307e-05 5.926621132269e+00
4.800000000000e+02 -4.235030964757e-03 7.367132170510e-05 5.979471056796e+00
4.802500000000e+02 -4.188449178265e-03 7.372327857555e-05 6.031474133173e+00
4.805000000000e+02 -4.151144012195e-03 7.380707598287e-05 6.082632790236e+00
4.807500000000e+02 -4.123733919858e-03 7.392555135441e-05 6.132953445801e+00
4.810000000000e+02 -4.106743922351e-03 7.408113305452e-05 6.182446407748e+00
4.812500000000e+02 -4.100600723770e-03 7.427582104916e-05 6.231125734590e+00
4.815000000000e+02 -4.105628665915e-03 7.451116999049e-05 6.279009068822e+00
4.817500000000e+02 -4.122046724671e-03 7.478826823953e-05 6.326117436326e+00
4.820000000000e+02 -4.149966334578e-03 7.510775508102e-05 6.372475023533e+00
4.822500000000e+02 -4.189390471846e-03 7.546979171563e-05 6.418108921548e+00
4.825000000000e+02 -4.240213627258e-03 7.587404826148e-05 6.463048849803e+00
4.827500000000e+02 -4.302222699023e-03 7.631968635000e-05 6.507326858506e+00
4.830000000000e+02 -4.375098932346e-03 7.680539838845e-05 6.550977011615e+00
4.832500000000e+02 -4.458420748661e-03 7.732940679014e-05 6.594035059043e+00
4.835000000000e+02 -4.551667558150e-03 7.788947197454e-05 6.636538094876e+00
4.837500000000e+02 -4.654224378295e-03 7.848291743312e-05 6.678524209590e+00
4.840000000000e+02 -4.765387225999e-03 7.910663804039e-05 6.720032141158e+00
4.842500000000e+02 -4.884369327441e-03 7.975712347166e-05 6.761100923933e+00
4.845000000000e+02 -5.010307927155e-03 8.043051628526e-05 6.801769543218e+00
4.847500000000e+02 -5.142271634424e-03 8.112262984733e-05 6.842076597484e+00
4.850000000000e+02 -5.279268326273e-03 8.182899667764e-05 6.882059970770e+00
4.852500000000e+02 -5.420253507403e-03 8.254489543025e-05 6.921756519148e+00
4.855000000000e+02 -5.564139036907e-03 8.326540822687e-05 6.961201775054e+00
4.857500000000e+02 -5.709802182600e-03 8.398546903413e-05 7.000429668582e+00
4.860000000000e+02 -5.856094846305e-03 8.469992491900e-05 7.039472271979e+00
4.862500000000e+02 -6.001852932125e-03 8.540358526007e-05 7.078359568612e+00
4.865000000000e+02 -6.145905224635e-03 8.609127972184e-05 7.117119243256e+00
4.867500000000e+02 -6.287080923704e-03 8.675791818810e-05 7.155776504138e+00
4.870000000000e+02 -6.424219076262e-03 8.739854040388e-05 7.194353927014e+00
4.872500000000e+02 -6.556178702710e-03 8.800836015790e-05 7.232871330453e+00
4.875000000000e+02 -6.681848888328e-03 8.858281844787e-05 7.271345679909e+00
4.877500000000e+02 -6.800158799270e-03 8.911763117517e-05 7.309791014518e+00
4.880000000000e+02 -6.910087240108e-03 8.960883112688e-05 7.348218408262e+00
4.882500000000e+02 -7.010672103023e-03 9.005280624089e-05 7.386635949299e+00
4.885000000000e+02 -7.101019220692e-03 9.044633245159e-05 7.425048751661e+00
4.887500000000e+02 -7.180310926764e-03 9.078660246056e-05 7.463458984889e+00
4.890000000000e+02 -7.247814124398e-03 9.107124904364e-05 7.501865925195e+00
4.892500000000e+02 -7.302887768046e-03 9.129836372679e-05 7.540266027800e+00
4.895000000000e+02 -7.344989778881e-03 9.146651090361e-05 7.578653016641e+00
4.897500000000e+02 -7.373683522106e-03 9.157473602336e-05 7.617017982401e+00
4.900000000000e+02 -7.388643261046e-03 9.162251228242e-05 7.655349500920e+00
4.902500000000e+02 -7.389659141591e-03 9.160982458728e-05 7.693633751996e+00
4.905000000000e+02 -7.376641091660e-03 9.153726520250e-05 7.731854650362e+00
4.907500000000e+02 -7.349621746427e-03 9.140585187004e-05 7.769993980378e+00
4.910000000000e+02 -7.308758611961e-03 9.121705957904e-05 7.808031526710e+00
4.912500000000e+02 -7.254335016282e-03 9.097283757237e-05 7.845945212445e+00
4.915000000000e+02 -7.186760060982e-03 9.067553238906e-05 7.883711224642e+00
4.917500000000e+02 -7.106567307352e-03 9.032792760760e-05 7.921304143696e+00
4.920000000000e+02 -7.014412188878e-03 8.993326848619e-05 7.958697056357e+00
4.922500000000e+02 -6.911067971604e-03 8.949514783577e-05 7.995861668917e+00
4.925000000000e+02 -6.797420373405e-03 8.901746784692e-05 8.032768401694e+00
4.927500000000e+02 -6.674460743208e-03 8.850448598768e-05 8.069386478164e+00
4.930000000000e+02 -6.543277846808e-03 8.796075877202e-05 8.105684001680e+00
4.932500000000e+02 -6.405048238066e-03 8.739112490094e-05 8.141628015420e+00
4.935000000000e+02 -6.261025305441e-03 8.680064894404e-05 8.177184554528e+00
4.937500000000e+02 -6.112527090699e-03 8.619456623404e-05 8.212318686031e+00
4.940000000000e+02 -5.960922919597e-03 8.557824286232e-05 8.246994532734e+00
4.942500000000e+02 -5.807619153695e-03 8.495713016410e-05 8.281175291328e+00
4.945000000000e+02 -5.654044237217e-03 8.433671535168e-05 8.314823240576e+00
4.947500000000e+02 -5.501633151866e-03 8.372247047203e-05 8.347899737720e+00
4.950000000000e+02 -5.351811690734e-03 8.311980103334e-05 8.380365213175e+00
4.952500000000e+02 -5.205980743533e-03 8.253399431507e-05 8.412179159269e+00
4.955000000000e+02 -5.065500721377e-03 8.197016476483e-05 8.443300114595e+00
4.957500000000e+02 -4.931676679330e-03 8.143319308423e-05 8.473685651637e+00
4.960000000000e+02 -4.805744061312e-03 8.092772197166e-05 8.503292362147e+00
4.962500000000e+02 -4.688855629778e-03 8.045810681392e-05 8.532075849261e+00
4.965000000000e+02 -4.582069572842e-03 8.002834074916e-05 8.559990724145e+00
4.967500000000e+02 -4.486339071393e-03 7.964203565133e-05 8.586990610432e+00
4.970000000000e+02 -4.402503310779e-03 7.930239885270e-05 8.613028159232e+00
4.972500000000e+02 -4.331280290179e-03 7.901221328105e-05 8.638055075722e+00
4.975000000000e+02 -4.273261260434e-03 7.877380339164e-05 8.662022159878e+00
4.977500000000e+02 -4.228906941586e-03 7.858902559199e-05 8.684879361500e+00
4.980000000000e+02 -4.198545318168e-03 7.845929307163e-05 8.706575854856e+00
4.982500000000e+02 -4.182371206332e-03 7.838557920115e-05 8.727060129901e+00
4.985000000000e+02 -4.180447281665e-03 7.836838059880e-05 8.746280104986e+00
4.987500000000e+02 -4.192706567406e-03 7.840773124335e-05 8.764183258114e+00
4.990000000000e+02 -4.218956120052e-03 7.850322068728e-05 8.780716784366e+00
4.992500000000e+02 -4.258881878022e-03 7.865401034637e-05 8.795827772031e+00
4.995000000000e+02 -4.312054426639e-03 7.885886080386e-05 8.809463399639e+00
4.997500000000e+02 -4.377935508103e-03 7.911613241313e-05 8.821571160936e+00
5.000000000000e+02 -4.455885196557e-03 7.942379595813e-05 8.832099105536e+00
5.002500000000e+02 -4.545169557975e-03 7.977945716228e-05 8.840996097771e+00
5.005000000000e+02 -4.644968640212e-03 8.018035986343e-05 8.848212101719e+00
5.007500000000e+02 -4.754384781790e-03 8.062344442286e-05 8.853698474410e+00
5.010000000000e+02 -4.872451092634e-03 8.110539054057e-05 8.857408269829e+00
5.012500000000e+02 -4.998140080807e-03 8.162258991090e-05 8.859296563604e+00
5.015000000000e+02 -5.130372334751e-03 8.217117253340e-05 8.859320773299e+00
5.017500000000e+02 -5.268025344485e-03 8.274699116342e-05 8.857440979063e+00
5.020000000000e+02 -5.409942350282e-03 8.334569541632e-05 8.853620254994e+00
5.022500000000e+02 -5.554941255896e-03 8.396284963838e-05 8.847824981242e+00
5.025000000000e+02 -5.701823645674e-03 8.459389876414e-05 8.840025144098e+00
5.027500000000e+02 -5.849383968713e-03 8.523417124656e-05 8.830194636297e+00
5.030000000000e+02 -5.996418711684e-03 8.587895603612e-05 8.818311514094e+00
5.032500000000e+02 -6.141735774433e-03 8.652352742947e-05 8.804358256060e+00
5.035000000000e+02 -6.284163811791e-03 8.716317288940e-05 8.788321969189e+00
5.037500000000e+02 -6.422561751888e-03 8.779325521910e-05 8.770194590138e+00
5.040000000000e+02 -6.555828165789e-03 8.840926066489e-05 8.749973028634e+00
5.042500000000e+02 -6.682910605068e-03 8.900685291943e-05 8.727659300672e+00
5.045000000000e+02 -6.802814638094e-03 8.958191888062e-05 8.703260600743e+00
5.047500000000e+02 -6.914612667864e-03 9.013059926638e-05 8.676789359821e+00
5.050000000000e+02 -7.017452177513e-03 9.064933782721e-05 8.648263249599e+00
5.052500000000e+02 -7.110563385438e-03 9.113492484475e-05 8.617705150222e+00
5.055000000000e+02 -7.193266204286e-03 9.158455040867e-05 8.585143093227e+00
5.057500000000e+02 -7.264976197400e-03 9.199579451993e-05 8.550610155018e+00
5.060000000000e+02 -7.325209522760e-03 9.236665503018e-05 8.514144316053e+00
5.062500000000e+02 -7.373586865972e-03 9.269548618510e-05 8.475788299815e+00
5.065000000000e+02 -7.409836205781e-03 9.298108949218e-05 8.435589360669e+00
5.067500000000e+02 -7.433794266579e-03 9.322271774626e-05 8.393599063396e+00
5.070000000000e+02 -7.445406640813e-03 9.342005120347e-05 8.349873015042e+00
5.072500000000e+02 -7.444726567192e-03 9.357317897346e-05 8.304470591621e+00
5.075000000000e+02 -7.431912489487e-03 9.368257092651e-05 8.257454629993e+00
5.077500000000e+02 -7.407224339666e-03 9.374911617877e-05 8.208891101623e+00
5.080000000000e+02 -7.371018504362e-03 9.377398956065e-05 8.158848780424e+00
5.082500000000e+02 -7.323741762580e-03 9.375862674413e-05 8.107398887035e+00
5.085000000000e+02 -7.265924466605e-03 9.370471016082e-05 8.054614724467e+00
5.087500000000e+02 -7.198172890969e-03 9.361419890438e-05 8.000571316578e+00
5.090000000000e+02 -7.121160914703e-03 9.348923088887e-05 7.945345033440e+00
5.092500000000e+02 -7.035621297716e-03 9.333204284945e-05 7.889013223098e+00
5.095000000000e+02 -6.942336627329e-03 9.314487684170e-05 7.831653842744e+00
5.097500000000e+02 -6.842130093672e-03 9.293008031461e-05 7.773345104785e+00
5.100000000000e+02 -6.735856502277e-03 9.269000249559e-05 7.714165125711e+00
5.102500000000e+02 -6.624393483193e-03 9.242695342898e-05 7.654191588998e+00
5.105000000000e+02 -6.508632931649e-03 9.214318132775e-05 7.593501429098e+00
5.107500000000e+02 -6.389473003179e-03 9.184083259928e-05 7.532170527151e+00
5.110000000000e+02 -6.267810712047e-03 9.152194339712e-05 7.470273427630e+00
5.112500000000e+02 -6.144535116404e-03 9.118842237610e-05 7.407883079865e+00
5.115000000000e+02 -6.020521285143e-03 9.084203931153e-05 7.345070597721e+00
5.117500000000e+02 -5.896624946170e-03 9.048442137197e-05 7.281905044966e+00
5.120000000000e+02 -5.773677821538e-03 9.011705457454e-05 7.218453244416e+00
5.122500000000e+02 -5.652483620417e-03 8.974129063796e-05 7.154779611747e+00
5.125000000000e+02 -5.533814618950e-03 8.935835726509e-05 7.090946013497e+00
5.127500000000e+02 -5.418408722345e-03 8.896937355862e-05 7.027011650523e+00
5.130000000000e+02 -5.306967009367e-03 8.857536765849e-05 6.963032964649e+00
5.132500000000e+02 -5.200151553257e-03 8.817729436317e-05 6.899063569382e+00
5.135000000000e+02 -5.098583415666e-03 8.777605628649e-05 6.835154203211e+00
5.137500000000e+02 -5.002840754259e-03 8.737252262930e-05 6.771352704272e+00
5.140000000000e+02 -4.913456956802e-03 8.696754173884e-05 6.707704006275e+00
5.142500000000e+02 -4.830918712592e-03 8.656197496079e-05 6.644250151491e+00
5.145000000000e+02 -4.755663955739e-03 8.615669742926e-05 6.581030322159e+00
5.147500000000e+02 -4.688079654063e-03 8.575260319613e-05 6.518080887770e+00
5.150000000000e+02 -4.628499443564e-03 8.535061262785e-05 6.455435463165e+00
5.152500000000e+02 -4.577201069759e-03 8.495167121494e-05 6.393124980475e+00
5.155000000000e+02 -4.534403713718e-03 8.455674333110e-05 6.331177768708e+00
5.157500000000e+02 -4.500265224878e-03 8.416680114479e-05 6.269619642767e+00
5.160000000000e+02 -4.474879373729e-03 8.378280895024e-05 6.208473993648e+00
5.162500000000e+02 -4.458273165077e-03 8.340570295393e-05 6.147761885591e+00
5.165000000000e+02 -4.450404345719e-03 8.303636726345e-05 6.087502155375e+00
5.167500000000e+02 -4.451159246344e-03 8.267560754310e-05 6.027711506921e+00
5.170000000000e+02 -4.460351060941e-03 8.232412321765e-05 5.968404609139e+00
5.172500000000e+02 -4.477718726585e-03 8.198248070934e-05 5.909594191848e+00
5.175000000000e+02 -4.502926534842e-03 8.165108767838e-05 5.851291132607e+00
5.177500000000e+02 -4.535564541327e-03 8.133015165604e-05 5.793504545020e+00
5.180000000000e+02 -4.575149936665e-03 8.101966006765e-05 5.736241861729e+00
5.182500000000e+02 -4.621129453361e-03 8.071937417647e-05 5.679508910156e+00
5.185000000000e+02 -4.672882648579e-03 8.042880986159e-05 5.623309981305e+00
5.187500000000e+02 -4.729726382049e-03 8.014720159902e-05 5.567647900969e+00
5.190000000000e+02 -4.790920394470e-03 7.987352573133e-05 5.512524084450e+00
5.192500000000e+02 -4.855673921655e-03 7.960654072123e-05 5.457938593857e+00
5.195000000000e+02 -4.923153227489e-03 7.934472237675e-05 5.403890189764e+00
5.197500000000e+02 -4.992490033149e-03 7.908629908648e-05 5.350376371063e+00
5.200000000000e+02 -5.062790698932e-03 7.882926289915e-05 5.297393417853e+00
5.202500000000e+02 -5.133146047056e-03 7.857139415438e-05 5.244936430076e+00
5.205000000000e+02 -5.202641556878e-03 7.831030069522e-05 5.192999355699e+00
5.207500000000e+02 -5.270367808956e-03 7.804345627152e-05 5.141575024793e+00
5.210000000000e+02 -5.335430892340e-03 7.776822761582e-05 5.090655180335e+00
5.212500000000e+02 -5.396962532143e-03 7.748186735804e-05 5.040230501649e+00
5.215000000000e+02 -5.454129854492e-03 7.718159905526e-05 4.990290638545e+00
5.217500000000e+02 -5.506144555201e-03 7.686465321685e-05 4.940824233969e+00
5.220000000000e+02 -5.552271438824e-03 7.652829861182e-05 4.891818960088e+00
5.222500000000e+02 -5.591836131692e-03 7.616987883502e-05 4.843261544772e+00
5.225000000000e+02 -5.624231938431e-03 7.578684758902e-05 4.795137808781e+00
5.227500000000e+02 -5.648925693513e-03 7.537680241010e-05 4.747432704679e+00
5.230000000000e+02 -5.665462537709e-03 7.493752259857e-05 4.700130354453e+00
5.232500000000e+02 -5.673469565824e-03 7.446699241082e-05 4.653214096763e+00
5.235000000000e+02 -5.672658256403e-03 7.396343317242e-05 4.606666537392e+00
5.237500000000e+02 -5.662825724608e-03 7.342532103533e-05 4.560469599854e+00
5.240000000000e+02 -5.643854807898e-03 7.285141363056e-05 4.514604585043e+00
5.242500000000e+02 -5.615713134262e-03 7.224077263415e-05 4.469052232344e+00
5.245000000000e+02 -5.578451245898e-03 7.159277855659e-05 4.423792786058e+00
5.247500000000e+02 -5.532199951151e-03 7.090714478958e-05 4.378806063050e+00
5.250000000000e+02 -5.477166996510e-03 7.018392903463e-05 4.334071526236e+00
5.252500000000e+02 -5.413633209196e-03 6.942353959874e-05 4.289568359199e+00
5.255000000000e+02 -5.341948276669e-03 6.862674391941e-05 4.245275543692e+00
5.257500000000e+02 -5.262526000047e-03 6.779466912374e-05 4.201171938547e+00
5.260000000000e+02 -5.175839332209e-03 6.692879639517e-05 4.157236360784e+00
5.262500000000e+02 -5.082415069214e-03 6.603095652161e-05 4.113447667431e+00
5.265000000000e+02 -4.982828317804e-03 6.510331365439e-05 4.069784836561e+00
5.267500000000e+02 -4.877696789355e-03 6.414835220830e-05 4.026227052450e+00
5.270000000000e+02 -4.767674729311e-03 6.316885532895e-05 3.982753787932e+00
5.272500000000e+02 -4.653446622868e-03 6.216787898236e-05 3.939344888764e+00
5.275000000000e+02 -4.535720660132e-03 6.114871974788e-05 3.895980659183e+00
5.277500000000e+02 -4.415221966514e-03 6.011487950319e-05 3.852641944805e+00
5.280000000000e+02 -4.292685701264e-03 5.907002725683e-05 3.809310222776e+00
5.282500000000e+02 -4.168849972555e-03 5.801795531341e-05 3.765967687110e+00
5.285000000000e+02 -4.044448690830e-03 5.696253359752e-05 3.722597338714e+00
5.287500000000e+02 -3.920204379321e-03 5.590766086661e-05 3.679183073087e+00
5.290000000000e+02 -3.796821058625e-03 5.485721445761e-05 3.635709776730e+00
5.292500000000e+02 -3.674977239808e-03 5.381499927032e-05 3.592163419052e+00
5.295000000000e+02 -3.555319099317e-03 5.278469723349e-05 3.548531146110e+00
5.297500000000e+02 -3.438454226947e-03 5.176981727670e-05 3.504801383275e+00
5.300000000000e+02 -3.324945852943e-03 5.077364719969e-05 3.460963933242e+00
5.302500000000e+02 -3.215307735056e-03 4.979920467330e-05 3.417010076182e+00
5.305000000000e+02 -3.109999902194e-03 4.884919427481e-05 3.372932679849e+00
5.307500000000e+02 -3.009425272492e-03 4.792598961462e-05 3.328726300561e+00
5.310000000000e+02 -2.913927336010e-03 4.703160862229e-05 3.284387297955e+00
5.312500000000e+02 -2.823788838608e-03 4.616766895679e-05 3.239913943410e+00
5.315000000000e+02 -2.739231492772e-03 4.533537891432e-05 3.195306534969e+00
5.317500000000e+02 -2.660416721174e-03 4.453551926573e-05 3.150567509551e+00
5.320000000000e+02 -2.587447347597e-03 4.376845378812e-05 3.105701564177e+00
5.322500000000e+02 -2.520370161889e-03 4.303413637408e-05 3.060715767127e+00
5.325000000000e+02 -2.459179389655e-03 4.233212357233e-05 3.015619679479e+00
5.327500000000e+02 -2.403820959951e-03 4.166159360228e-05 2.970425468347e+00
5.330000000000e+02 -2.354197530752e-03 4.102137444192e-05 2.925148018529e+00
5.332500000000e+02 -2.310174230052e-03 4.040997059288e-05 2.879805042450e+00
5.335000000000e+02 -2.271584939612e-03 3.982563081809e-05 2.834417184631e+00
5.337500000000e+02 -2.238238972291e-03 3.926636847346e-05 2.789008111372e+00
5.340000000000e+02 -2.209928071211e-03 3.873001141352e-05 2.743604598094e+00
5.342500000000e+02 -2.186433528733e-03 3.821426900288e-05 2.698236596366e+00
5.345000000000e+02 -2.167533262395e-03 3.771677463435e-05 2.652937284224e+00
5.347500000000e+02 -2.153008803591e-03 3.723511535478e-05 2.607743101680e+00
5.350000000000e+02 -2.142651770980e-03 3.676692214283e-05 2.562693754529e+00
5.352500000000e+02 -2.136269884930e-03 3.630992231210e-05 2.517832200021e+00
5.355000000000e+02 -2.133692185340e-03 3.586198587138e-05 2.473204597750e+00
5.357500000000e+02 -2.134773365094e-03 3.542117365565e-05 2.428860229392e+00
5.360000000000e+02 -2.139397129132e-03 3.498578174263e-05 2.384851389638e+00
5.362500000000e+02 -2.147478377662e-03 3.455438083730e-05 2.341233237992e+00
5.365000000000e+02 -2.158964107662e-03 3.412584888998e-05 2.298063616320e+00
5.367500000000e+02 -2.173833073045e-03 3.369939776807e-05 2.255402835769e+00
5.370000000000e+02 -2.192094025012e-03 3.327459280356e-05 2.213313424648e+00
5.372500000000e+02 -2.213782694304e-03 3.285136437445e-05 2.171859850952e+00
5.375000000000e+02 -2.238957446643e-03 3.243001156031e-05 2.131108211370e+00
5.377500000000e+02 -2.267693802743e-03 3.201119795831e-05 2.091125900330e+00
5.380000000000e+02 -2.300077879040e-03 3.159593937763e-05 2.051981255533e+00
5.382500000000e+02 -2.336198951544e-03 3.118558426965e-05 2.013743189095e+00
5.385000000000e+02 -2.376141349245e-03 3.078178667304e-05 1.976480809935e+00
5.387500000000e+02 -2.419975918317e-03 3.038647251632e-05 1.940263040086e+00
5.390000000000e+02 -2.467751303008e-03 3.000179735405e-05 1.905158233059e+00
5.392500000000e+02 -2.519485341037e-03 2.963010320939e-05 1.871233798802e+00
5.395000000000e+02 -2.575156837745e-03 2.927386858104e-05 1.838555840682e+00
5.397500000000e+02 -2.634698025152e-03 2.893565509929e-05 1.807188808773e+00
5.400000000000e+02 -2.697987951582e-03 2.861805291801e-05 1.777195174297e+00
5.402500000000e+02 -2.764847014933e-03 2.832362347013e-05 1.748635127401e+00
5.405000000000e+02 -2.835032926463e-03 2.805484297971e-05 1.721566301660e+00
5.407500000000e+02 -2.908238244956e-03 2.781405124982e-05 1.696043527166e+00
5.410000000000e+02 -2.984089616422e-03 2.760339863747e-05 1.672118610727e+00
5.412500000000e+02 -3.062148860064e-03 2.742479684684e-05 1.649840147077e+00
5.415000000000e+02 -3.141915894016e-03 2.727987772536e-05 1.629253355743e+00
5.417500000000e+02 -3.222833564941e-03 2.716995676105e-05 1.610399946422e+00
5.420000000000e+02 -3.304294316241e-03 2.709600493733e-05 1.593318008477e+00
5.422500000000e+02 -3.385648601208e-03 2.705862791241e-05 1.578041925018e+00
5.425000000000e+02 -3.466214928458e-03 2.705805441502e-05 1.564602306124e+00
5.427500000000e+02 -3.545291320973e-03 2.709413370394e-05 1.553025943872e+00
5.430000000000e+02 -3.622167972103e-03 2.716634216016e-05 1.543335784399e+00
5.432500000000e+02 -3.696140842616e-03 2.727379864137e-05 1.535550916595e+00
5.435000000000e+02 -3.766525840529e-03 2.741528893180e-05 1.529686578115e+00
5.437500000000e+02 -3.832673350406e-03 2.758929831881e-05 1.525754174094e+00
5.440000000000e+02 -3.893982639155e-03 2.779405131867e-05 1.523761313525e+00
5.442500000000e+02 -3.949915875753e-03 2.802755676934e-05 1.523711859237e+00
5.445000000000e+02 -4.000011307769e-03 2.828765928167e-05 1.525605994812e+00
5.447500000000e+02 -4.043895432774e-03 2.857209174681e-05 1.529440303816e+00
5.450000000000e+02 -4.081293561426e-03 2.887852786412e-05 1.535207868733e+00
5.452500000000e+02 -4.112038833078e-03 2.920464151998e-05 1.542898381083e+00
5.455000000000e+02 -4.136079137471e-03 2.954816037559e-05 1.552498269205e+00
5.457500000000e+02 -4.153481839942e-03 2.990691455901e-05 1.563990840125e+00
5.460000000000e+02 -4.164436362567e-03 3.027889685969e-05 1.577356431591e+00
5.462500000000e+02 -4.169254200370e-03 3.066229662455e-05 1.592572577672e+00
5.465000000000e+02 -4.168366467813e-03 3.105553702643e-05 1.609614183051e+00
5.467500000000e+02 -4.162319168566e-03 3.145730791967e-05 1.628453701196e+00
5.470000000000e+02 -4.151765973136e-03 3.186658941146e-05 1.649061318359e+00
5.472500000000e+02 -4.137458773829e-03 3.228267418293e-05 1.671405137688e+00
5.475000000000e+02 -4.120236350788e-03 3.270516311851e-05 1.695451358341e+00
5.477500000000e+02 -4.101010983274e-03 3.313396996116e-05 1.721164452124e+00
5.480000000000e+02 -4.080753681560e-03 3.356932260465e-05 1.748507328009e+00
5.482500000000e+02 -4.060477996046e-03 3.401174632095e-05 1.777441488646e+00
5.485000000000e+02 -4.041223024423e-03 3.446204414992e-05 1.807927170923e+00
5.487500000000e+02 -4.024035693859e-03 3.492127159885e-05 1.839923474471e+00
5.490000000000e+02 -4.009952920296e-03 3.539070679509e-05 1.873388472668e+00
5.492500000000e+02 -3.999983814568e-03 3.587181619077e-05 1.908279309934e+00
5.495000000000e+02 -3.995092474104e-03 3.636621753553e-05 1.944552282575e+00
5.497500000000e+02 -3.996181644831e-03 3.687563995303e-05 1.982162906757e+00
5.500000000000e+02 -4.004077651817e-03 3.740188346987e-05 2.021065973904e+00
5.502500000000e+02 -4.019516894900e-03 3.794677694016e-05 2.061215596214e+00
5.505000000000e+02 -4.043134216224e-03 3.851213718400e-05 2.102565245037e+00
5.507500000000e+02 -4.075453391243e-03 3.909972853283e-05 2.145067784398e+00
5.510000000000e+02 -4.116879921524e-03 3.971122416929e-05 2.188675503844e+00
5.512500000000e+02 -4.167696345577e-03 4.034817008230e-05 2.233340151952e+00
5.515000000000e+02 -4.228060084201e-03 4.101195133743e-05 2.279012975879e+00
5.517500000000e+02 -4.298003929838e-03 4.170376051441e-05 2.325644766821e+00
5.520000000000e+02 -4.377439089905e-03 4.242457830400e-05 2.373185917560e+00
5.522500000000e+02 -4.466160723626e-03 4.317514145166e-05 2.421586490126e+00
5.525000000000e+02 -4.563855750759e-03 4.395592485287e-05 2.470796300016e+00
5.527500000000e+02 -4.670112954343e-03 4.476715487972e-05 2.520765014455e+00
5.530000000000e+02 -4.784434819639e-03 4.560877841892e-05 2.571442266525e+00
5.532500000000e+02 -4.906250935617e-03 4.648046797190e-05 2.622777788210e+00
5.535000000000e+02 -5.034932505591e-03 4.738159336587e-05 2.674721557207e+00
5.537500000000e+02 -5.169807870983e-03 4.831126323734e-05 2.727223960456e+00
5.540000000000e+02 -5.310178524357e-03 4.926833379365e-05 2.780235968716e+00
5.542500000000e+02 -5.455335181928e-03 5.025142313980e-05 2.833709326814e+00
5.545000000000e+02 -5.604573447920e-03 5.125893251232e-05 2.887596748703e+00
5.547500000000e+02 -5.757208707068e-03 5.228907234600e-05 2.941852120836e+00
5.550000000000e+02 -5.912589793871e-03 5.333989107545e-05 2.996430704979e+00
5.552500000000e+02 -6.070111209917e-03 5.440930695585e-05 3.051289346564e+00
5.555000000000e+02 -6.229223304948e-03 5.549514117414e-05 3.106386670337e+00
5.557500000000e+02 -6.389440459508e-03 5.659515259612e-05 3.161683277277e+00
5.560000000000e+02 -6.550346794474e-03 5.770707184866e-05 3.217141925126e+00
5.562500000000e+02 -6.711599381245e-03 5.882863501397e-05 3.272727694602e+00
5.565000000000e+02 -6.872929073884e-03 5.995761570521e-05 3.328408145538e+00
5.567500000000e+02 -7.034138603367e-03 6.109185387748e-05 3.384153447998e+00
5.570000000000e+02 -7.195098145001e-03 6.222928063274e-05 3.439936492110e+00
5.572500000000e+02 -7.355738887387e-03 6.336793951653e-05 3.495732981799e+00
5.575000000000e+02 -7.516044370935e-03 6.450600216634e-05 3.551521496420e+00
5.577500000000e+02 -7.676040286144e-03 6.564177888940e-05 3.607283531163e+00
5.580000000000e+02 -7.835782958516e-03 6.677372292135e-05 3.663003510813e+00
5.582500000000e+02 -7.995346782297e-03 6.790042895510e-05 3.718668772858e+00
5.585000000000e+02 -8.154811405561e-03 6.902062683123e-05 3.774269530610e+00
5.587500000000e+02 -8.314248579665e-03 7.013316901269e-05 3.829798802151e+00
5.590000000000e+02 -8.473709470947e-03 7.123701367315e-05 3.885252316177e+00
5.592500000000e+02 -8.633212524788e-03 7.233120313849e-05 3.940628386910e+00
5.595000000000e+02 -8.792732689104e-03 7.341483995205e-05 3.995927770716e+00
5.597500000000e+02 -8.952191785070e-03 7.448705891311e-05 4.051153490823e+00
5.600000000000e+02 -9.111450624931e-03 7.554700342349e-05 4.106310639232e+00
5.602500000000e+02 -9.270303452130e-03 7.659379625136e-05 4.161406162734e+00
5.605000000000e+02 -9.428474159197e-03 7.762651314661e-05 4.216448619626e+00
5.607500000000e+02 -9.585615173783e-03 7.864415387315e-05 4.271447927643e+00
5.610000000000e+02 -9.741308533877e-03 7.964562419691e-05 4.326415091050e+00
5.612500000000e+02 -9.895069583361e-03 8.062971972930e-05 4.381361916449e+00
5.615000000000e+02 -1.004635331696e-02 8.159511361827e-05 4.436300724065e+00
5.617500000000e+02 -1.019456293201e-02 8.254034291602e-05 4.491244049988e+00
5.620000000000e+02 -1.033906064366e-02 8.346380984423e-05 4.546204350476e+00
5.622500000000e+02 -1.047918037472e-02 8.436378550852e-05 4.601193708322e+00
5.625000000000e+02 -1.061424220008e-02 8.523841871211e-05 4.656223550071e+00
5.627500000000e+02 -1.074356782873e-02 8.608574985480e-05 4.711304372406e+00
5.630000000000e+02 -1.086649704270e-02 8.690373485667e-05 4.766445487464e+00
5.632500000000e+02 -1.098240430763e-02 8.769026686287e-05 4.821654787283e+00
5.635000000000e+02 -1.109071533100e-02 8.844319695289e-05 4.876938532071e+00
5.637500000000e+02 -1.119092281756e-02 8.916038111895e-05 4.932301166344e+00
5.640000000000e+02 -1.128260112734e-02 8.983971688128e-05 4.987745162515e+00
5.642500000000e+02 -1.136541921920e-02 9.047918061275e-05 5.043270896858e+00
5.645000000000e+02 -1.143915149557e-02 9.107686772472e-05 5.098876558597e+00
5.647500000000e+02 -1.150368619457e-02 9.163105014856e-05 5.154558089095e+00
5.650000000000e+02 -1.155903090286e-02 9.214021066206e-05 5.210309156219e+00
5.652500000000e+02 -1.160531499249e-02 9.260308503728e-05 5.266121161856e+00
5.655000000000e+02 -1.164278888105e-02 9.301870655509e-05 5.321983275150e+00
5.657500000000e+02 -1.167181994801e-02 9.338644683429e-05 5.377882499049e+00
5.660000000000e+02 -1.169288518155e-02 9.370605150102e-05 5.433803763726e+00
5.662500000000e+02 -1.170656078770e-02 9.397767114344e-05 5.489730037373e+00
5.665000000000e+02 -1.171350878316e-02 9.420188619425e-05 5.545642467362e+00
5.667500000000e+02 -1.171446116924e-02 9.437972471835e-05 5.601520528095e+00
5.670000000000e+02 -1.171020175492e-02 9.451267183319e-05 5.657342194938e+00
5.672500000000e+02 -1.170154644919e-02 9.460267109501e-05 5.713084118236e+00
5.675000000000e+02 -1.168932223716e-02 9.465211591758e-05 5.768721813342e+00
5.677500000000e+02 -1.167434551228e-02 9.466383228529e-05 5.824229856338e+00
5.680000000000e+02 -1.165740054445e-02 9.464105171497e-05 5.879582075059e+00
5.682500000000e+02 -1.163921839840e-02 9.458737489512e-05 5.934751747977e+00
5.685000000000e+02 -1.162045703461e-02 9.450672723973e-05 5.989711801731e+00
5.687500000000e+02 -1.160168346517e-02 9.440330623195e-05 6.044434996466e+00
5.690000000000e+02 -1.158335806601e-02 9.428152201893e-05 6.098894115545e+00
5.692500000000e+02 -1.156582193684e-02 9.414593257992e-05 6.153062143398e+00
5.695000000000e+02 -1.154928762947e-02 9.400117328612e-05 6.206912436040e+00
5.697500000000e+02 -1.153383348843e-02 9.385184937458e-05 6.260418886923e+00
5.700000000000e+02 -1.151940219162e-02 9.370255362792e-05 6.313556075093e+00
5.702500000000e+02 -1.150580316719e-02 9.355774105196e-05 6.366299410561e+00
5.705000000000e+02 -1.149271936769e-02 9.342162910070e-05 6.418625269722e+00
5.707500000000e+02 -1.147971844738e-02 9.329817675707e-05 6.470511112054e+00
5.710000000000e+02 -1.146626789367e-02 9.319094557414e-05 6.521935593943e+00
5.712500000000e+02 -1.145175387745e-02 9.310309967345e-05 6.572878670668e+00
5.715000000000e+02 -1.143550364827e-02 9.303731938839e-05 6.623321680103e+00
5.717500000000e+02 -1.141681052410e-02 9.299579460384e-05 6.673247421140e+00
5.720000000000e+02 -1.139496148803e-02 9.298016193920e-05 6.722640218810e+00
5.722500000000e+02 -1.136926657964e-02 9.299147596889e-05 6.771485970743e+00
5.725000000000e+02 -1.133908900535e-02 9.303019033713e-05 6.819772185611e+00
5.727500000000e+02 -1.130387556272e-02 9.309614898914e-05 6.867488004280e+00
5.730000000000e+02 -1.126318637791e-02 9.318858469176e-05 6.914624205906e+00
5.732500000000e+02 -1.121672299251e-02 9.330612473263e-05 6.961173200841e+00
5.735000000000e+02 -1.116435420305e-02 9.344680939616e-05 7.007129002989e+00
5.737500000000e+02 -1.110613850768e-02 9.360813285589e-05 7.052487190711e+00
5.740000000000e+02 -1.104234276529e-02 9.378706723523e-05 7.097244848659e+00
5.742500000000e+02 -1.097345624801e-02 9.398009065409e-05 7.141400493473e+00
5.745000000000e+02 -1.090019957182e-02 9.418325091212e-05 7.184953984187e+00
5.747500000000e+02 -1.082352820222e-02 9.439223167290e-05 7.227906413436e+00
5.750000000000e+02 -1.074463010486e-02 9.460240498227e-05 7.270259985416e+00
5.752500000000e+02 -1.066491751464e-02 9.480889359362e-05 7.312017878188e+00
5.755000000000e+02 -1.058601286417e-02 9.500663112699e-05 7.353184090015e+00
5.757500000000e+02 -1.050972891146e-02 9.519045493439e-05 7.393763274795e+00
5.760000000000e+02 -1.043804334616e-02 9.535518713741e-05 7.433760566041e+00
5.762500000000e+02 -1.037306828988e-02 9.549571494125e-05 7.473181389830e+00
5.765000000000e+02 -1.031701509392e-02 9.560707736267e-05 7.512031272284e+00
5.767500000000e+02 -1.027215504117e-02 9.568455893619e-05 7.550315641987e+00
5.770000000000e+02 -1.024077669928e-02 9.572378200057e-05 7.588039628539e+00
5.772500000000e+02 -1.022514062926e-02 9.572078395967e-05 7.625207862801e+00
5.775000000000e+02 -1.022743224113e-02 9.567211195660e-05 7.661824280064e+00
5.777500000000e+02 -1.024971385460e-02 9.557489769718e-05 7.697891926999e+00
5.780000000000e+02 -1.029387664371e-02 9.542697742326e-05 7.733412779771e+00
5.782500000000e+02 -1.036159369357e-02 9.522697048045e-05 7.768387569704e+00
5.785000000000e+02 -1.045427473882e-02 9.497434622641e-05 7.802815625753e+00
5.787500000000e+02 -1.057302382111e-02 9.466946680986e-05 7.836694729302e+00
5.790000000000e+02 -1.071860044823e-02 9.431363669485e-05 7.870020988927e+00
5.792500000000e+02 -1.089138505585e-02 9.390911568399e-05 7.902788734910e+00
5.795000000000e+02 -1.109134974036e-02 9.345917200707e-05 7.934990432464e+00
5.797500000000e+02 -1.131803451633e-02 9.296809893980e-05 7.966616620013e+00
5.800000000000e+02 -1.157052986064e-02 9.244112537890e-05 7.997655869138e+00
5.802500000000e+02 -1.184746575220e-02 9.188437190660e-05 8.028094770309e+00
5.805000000000e+02 -1.214700802080e-02 9.130479917430e-05 8.057917939737e+00
5.807500000000e+02 -1.246686174159e-02 9.071009815409e-05 8.087108053130e+00
5.810000000000e+02 -1.280428203086e-02 9.010856774266e-05 8.115645903355e+00
5.812500000000e+02 -1.315609273539e-02 8.950897282600e-05 8.143510477942e+00
5.815000000000e+02 -1.351871238147e-02 8.892040405994e-05 8.170679063934e+00
5.817500000000e+02 -1.388818817330e-02 8.835212797648e-05 8.197127368195e+00
5.820000000000e+02 -1.426023694154e-02 8.781339113781e-05 8.222829663155e+00
5.822500000000e+02 -1.463029375614e-02 8.731322827774e-05 8.247758944962e+00
5.825000000000e+02 -1.499356711757e-02 8.686023983936e-05 8.271887111472e+00
5.827500000000e+02 -1.534510064559e-02 8.646246329813e-05 8.295185153949e+00
5.830000000000e+02 -1.567984085726e-02 8.612720352469e-05 8.317623357258e+00
5.832500000000e+02 -1.599270989813e-02 8.586077667067e-05 8.339171512718e+00
5.835000000000e+02 -1.627868270066e-02 8.566835895263e-05 8.359799135785e+00
5.837500000000e+02 -1.653286756520e-02 8.555386249229e-05 8.379475687448e+00
5.840000000000e+02 -1.675058894870e-02 8.551979468252e-05 8.398170798234e+00
5.842500000000e+02 -1.692747154145e-02 8.556712331076e-05 8.415854487653e+00
5.845000000000e+02 -1.705952399989e-02 8.569521012511e-05 8.432497382076e+00
5.847500000000e+02 -1.714322119282e-02 8.590176407336e-05 8.448070924012e+00
5.850000000000e+02 -1.717558331217e-02 8.618284899936e-05 8.462547571938e+00
5.852500000000e+02 -1.715425030349e-02 8.653288976659e-05 8.475900988822e+00
5.855000000000e+02 -1.707755024145e-02 8.694470375892e-05 8.488106214791e+00
5.857500000000e+02 -1.694455979710e-02 8.740958073086e-05 8.499139825005e+00
5.860000000000e+02 -1.675515533165e-02 8.791746373218e-05 8.508980069501e+00
5.862500000000e+02 -1.651005340166e-02 8.845707626781e-05 8.517606992200e+00
5.865000000000e+02 -1.621083886223e-02 8.901607141504e-05 8.525002530809e+00
5.867500000000e+02 -1.585997947952e-02 8.958125693634e-05 8.531150595451e+00
5.870000000000e+02 -1.546082634687e-02 9.013882891559e-05 8.536037124246e+00
5.872500000000e+02 -1.501759872818e-02 9.067466481372e-05 8.539650118658e+00
5.875000000000e+02 -1.453535313506e-02 9.117460332117e-05 8.541979656607e+00
5.877500000000e+02 -1.401993638815e-02 9.162474646657e-05 8.543017885128e+00
5.880000000000e+02 -1.347792231689e-02 9.201174866263e-05 8.542758994077e+00
5.882500000000e+02 -1.291653298771e-02 9.232308733123e-05 8.541199170710e+00
5.885000000000e+02 -1.234354448791e-02 9.254737735911e-05 8.538336538998e+00
5.887500000000e+02 -1.176717881430e-02 9.267466249213e-05 8.534171084158e+00
5.890000000000e+02 -1.119598302296e-02 9.269672604267e-05 8.528704565350e+00
5.892500000000e+02 -1.063869744472e-02 9.260728202853e-05 8.521940418732e+00
5.895000000000e+02 -1.010411491281e-02 9.240205625774e-05 8.513883653602e+00
5.897500000000e+02 -9.600933875096e-03 9.207909515468e-05 8.504540743938e+00
5.900000000000e+02 -9.137607261081e-03 9.163895617062e-05 8.493919518163e+00
5.902500000000e+02 -8.722190530107e-03 9.108471596200e-05 8.482029049331e+00
5.905000000000e+02 -8.362191391015e-03 9.042199678963e-05 8.468879548199e+00
5.907500000000e+02 -8.064424946949e-03 8.965895259097e-05 8.454482261003e+00
5.910000000000e+02 -7.834876447310e-03 8.880619615348e-05 8.438849373981e+00
5.912500000000e+02 -7.678575140289e-03 8.787666450413e-05 8.421993925695e+00
5.915000000000e+02 -7.599482190604e-03 8.688542845445e-05 8.403929728855e+00
5.917500000000e+02 -7.600394691488e-03 8.584951470425e-05 8.384671301545e+00
5.920000000000e+02 -7.682868558535e-03 8.478758882130e-05 8.364233808611e+00
5.922500000000e+02 -7.847162007703e-03 8.371960029382e-05 8.342633013093e+00
5.925000000000e+02 -8.092201542326e-03 8.266642955002e-05 8.319885236703e+00
5.927500000000e+02 -8.415571184672e-03 8.164952563730e-05 8.296007328988e+00
5.930000000000e+02 -8.813526031869e-03 8.069048927900e-05 8.271016643573e+00
5.932500000000e+02 -9.281030409759e-03 7.981064788054e-05 8.244931020206e+00
5.935000000000e+02 -9.811820389283e-03 7.903060503558e-05 8.217768770860e+00
5.937500000000e+02 -1.039849031948e-02 7.836979315193e-05 8.189548668114e+00
5.940000000000e+02 -1.103260231827e-02 7.784607905589e-05 8.160289934984e+00
5.942500000000e+02 -1.170481700944e-02 7.747536786240e-05 8.130012232742e+00
5.945000000000e+02 -1.240504403188e-02 7.727123838636e-05 8.098735647470e+00
5.947500000000e+02 -1.312260975623e-02 7.724461250158e-05 8.066480672590e+00
5.950000000000e+02 -1.384643980343e-02 7.740347519411e-05 8.033268187942e+00
5.952500000000e+02 -1.456525282382e-02 7.775264715998e-05 7.999119432405e+00
5.955000000000e+02 -1.526776275534e-02 7.829361688644e-05 7.964055972785e+00
5.957500000000e+02 -1.594288558918e-02 7.902443480404e-05 7.928099667612e+00
5.960000000000e+02 -1.657994646306e-02 7.993967332773e-05 7.891272624815e+00
5.962500000000e+02 -1.716888380741e-02 8.103045485894e-05 7.853597157845e+00
5.965000000000e+02 -1.770044553509e-02 8.228454742509e-05 7.815095736250e+00
5.967500000000e+02 -1.816637388622e-02 8.368652695462e-05 7.775790935811e+00
5.970000000000e+02 -1.855957456185e-02 8.521800377689e-05 7.735705388967e+00
5.972500000000e+02 -1.887426592445e-02 8.685787795085e-05 7.694861732682e+00
5.975000000000e+02 -1.910610515005e-02 8.858270138073e-05 7.653282562995e+00
5.977500000000e+02 -1.925228717676e-02 9.036718670599e-05 7.610990388307e+00
5.980000000000e+02 -1.931161419839e-02 9.218450409662e-05 7.568007590461e+00
5.982500000000e+02 -1.928453300099e-02 9.400676066706e-05 7.524356390232e+00
5.985000000000e+02 -1.917313851982e-02 9.580551453289e-05 7.480058817991e+00
5.987500000000e+02 -1.898114271946e-02 9.755233239309e-05 7.435136694455e+00
5.990000000000e+02 -1.871380880225e-02 9.921922354916e-05 7.389611611657e+00
5.992500000000e+02 -1.837785158953e-02 1.007791308207e-04 7.343504926565e+00
5.995000000000e+02 -1.798130513960e-02 1.022065214339e-04 7.296837757655e+00
5.997500000000e+02 -1.753336103362e-02 1.034778366862e-04 7.249630988192e+00
6.000000000000e+02 -1.704417994666e-02 1.045719236099e-04 7.201905277539e+00
6.002500000000e+02 -1.652468061343e-02 1.054704304698e-04 7.153681071049e+00
6.005000000000e+02 -1.598631034173e-02 1.061581502929e-04 7.104978619757e+00
6.007500000000e+02 -1.544080210824e-02 1.066233174434e-04 7.055818003812e+00
6.010000000000e+02 -1.489992414037e-02 1.068578238529e-04 7.006219151129e+00
6.012500000000e+02 -1.437522637391e-02 1.068573739924e-04 6.956201864941e+00
6.015000000000e+02 -1.387779040547e-02 1.066215601847e-04 6.905785846976e+00
6.017500000000e+02 -1.341798775776e-02 1.061538728295e-04 6.854990724692e+00
6.020000000000e+02 -1.300525310714e-02 1.054616271715e-04 6.803836068531e+00
6.022500000000e+02 -1.264787636105e-02 1.045558155057e-04 6.752341413792e+00
6.025000000000e+02 -1.235281915622e-02 1.034509105253e-04 6.700526275235e+00
6.027500000000e+02 -1.212555968147e-02 1.021645816894e-04 6.648410156532e+00
6.030000000000e+02 -1.196996942234e-02 1.007173561411e-04 6.596012554114e+00
6.032500000000e+02 -1.188822447195e-02 9.913222697344e-05 6.543352957439e+00
6.035000000000e+02 -1.188075430966e-02 9.743421640765e-05 6.490450834481e+00
6.037500000000e+02 -1.194622809696e-02 9.564990061936e-05 6.437325617576e+00
6.040000000000e+02 -1.208157991208e-02 9.380689991195e-05 6.383996676288e+00
6.042500000000e+02 -1.228207190968e-02 9.193339999014e-05 6.330483282732e+00
6.045000000000e+02 -1.254139404660e-02 9.005759433872e-05 6.276804570370e+00
6.047500000000e+02 -1.285179854682e-02 8.820715385680e-05 6.222979477924e+00
6.050000000000e+02 -1.320426557283e-02 8.640872632248e-05 6.169026689909e+00
6.052500000000e+02 -1.358869682441e-02 8.468743195020e-05 6.114964568118e+00
6.055000000000e+02 -1.399413269185e-02 8.306638498948e-05 6.060811068941e+00
6.057500000000e+02 -1.440898826415e-02 8.156631382855e-05 6.006583661089e+00
6.060000000000e+02 -1.482130291513e-02 8.020516552221e-05 5.952299228060e+00
6.062500000000e+02 -1.521899829278e-02 7.899777165260e-05 5.897973969314e+00
6.065000000000e+02 -1.559013924104e-02 7.795559125237e-05 5.843623295489e+00
6.067500000000e+02 -1.592319181289e-02 7.708651670549e-05 5.789261715379e+00
6.070000000000e+02 -1.620727361101e-02 7.639475874921e-05 5.734902725783e+00
6.072500000000e+02 -1.643239057360e-02 7.588078732540e-05 5.680558693999e+00
6.075000000000e+02 -1.658965627442e-02 7.554135725302e-05 5.626240745834e+00
6.077500000000e+02 -1.667148843123e-02 7.536960552934e-05 5.571958650777e+00
6.080000000000e+02 -1.667177971772e-02 7.535521897850e-05 5.517720715346e+00
6.082500000000e+02 -1.658603864889e-02 7.548466294291e-05 5.463533678761e+00
6.085000000000e+02 -1.641149871914e-02 7.574147775136e-05 5.409402619951e+00
6.087500000000e+02 -1.614719301125e-02 7.610663067287e-05 5.355330872584e+00
6.090000000000e+02 -1.579399387899e-02 7.655892299149e-05 5.301319954567e+00
6.092500000000e+02 -1.535461615244e-02 7.707550455682e-05 5.247369511593e+00
6.095000000000e+02 -1.483358465717e-02 7.763229778288e-05 5.193477278717e+00
6.097500000000e+02 -1.423716665083e-02 7.820453383894e-05 5.139639060683e+00
6.100000000000e+02 -1.357327050561e-02 7.876726731171e-05 5.085848735304e+00
6.102500000000e+02 -1.285131311417e-02 7.929587746094e-05 5.032098279775e+00
6.105000000000e+02 -1.208205848541e-02 7.976664849083e-05 4.978377821400e+00
6.107500000000e+02 -1.127743059045e-02 8.015726862570e-05 4.924675718513e+00
6.110000000000e+02 -1.045030398971e-02 8.044729154416e-05 4.870978664673e+00
6.112500000000e+02 -9.614276019407e-03 8.061859493366e-05 4.817271827562e+00
6.115000000000e+02 -8.783424597063e-03 8.065577164620e-05 4.763539010547e+00
6.117500000000e+02 -7.972055968490e-03 8.054646439865e-05 4.709762850904e+00
6.120000000000e+02 -7.194446442804e-03 8.028162718535e-05 4.655925038975e+00
6.122500000000e+02 -6.464582740505e-03 7.985576326150e-05 4.602006573364e+00
6.125000000000e+02 -5.795905161743e-03 7.926703712294e-05 4.547988034104e+00
6.127500000000e+02 -5.201057923824e-03 7.851731001463e-05 4.493849888634e+00
6.130000000000e+02 -4.691650202801e-03 7.761211217935e-05 4.439572811040e+00
6.132500000000e+02 -4.278032308361e-03 7.656053683472e-05 4.385138028623e+00
6.135000000000e+02 -3.969090143835e-03 7.537505376970e-05 4.330527678077e+00
6.137500000000e+02 -3.772061639884e-03 7.407123440958e-05 4.275725176901e+00
6.140000000000e+02 -3.692377992723e-03 7.266741748352e-05 4.220715599706e+00
6.142500000000e+02 -3.733532645407e-03 7.118430424111e-05 4.165486062632e+00
6.145000000000e+02 -3.896980154027e-03 6.964451577043e-05 4.110026101805e+00
6.147500000000e+02 -4.182067279872e-03 6.807209474163e-05 4.054328045993e+00
6.150000000000e+02 -4.585997703580e-03 6.649197429623e-05 3.998387380981e+00
6.152500000000e+02 -5.103831699897e-03 6.492942731470e-05 3.942203093353e+00
6.155000000000e+02 -5.728521733588e-03 6.340950688169e-05 3.885777992354e+00
6.157500000000e+02 -6.450983940799e-03 6.195648784080e-05 3.829119006868e+00
6.160000000000e+02 -7.260206855257e-03 6.059333029940e-05 3.772237444611e+00
6.162500000000e+02 -8.143395811365e-03 5.934117091397e-05 3.715149216917e+00
6.165000000000e+02 -9.086153334216e-03 5.821887129839e-05 3.657875016638e+00
6.167500000000e+02 -1.007269354651e-02 5.724258177345e-05 3.600440448107e+00
6.170000000000e+02 -1.108608660040e-02 5.642539653336e-05 3.542876105519e+00
6.172500000000e+02 -1.210853175751e-02 5.577708681639e-05 3.485217593024e+00
6.175000000000e+02 -1.312165146337e-02 5.530387621755e-05 3.427505487475e+00
6.177500000000e+02 -1.410680371869e-02 5.500829496544e-05 3.369785239118e+00
6.180000000000e+02 -1.504540500903e-02 5.488910701665e-05 3.312107010942e+00
6.182500000000e+02 -1.591925894350e-02 5.494131025072e-05 3.254525457046e+00
6.185000000000e+02 -1.671088188842e-02 5.515620465929e-05 3.197099440164e+00
6.187500000000e+02 -1.740382180081e-02 5.552153120994e-05 3.139891692694e+00
6.190000000000e+02 -1.798296160778e-02 5.602167325663e-05 3.082968423733e+00
6.192500000000e+02 -1.843480242183e-02 5.663791886162e-05 3.026398879177e+00
6.195000000000e+02 -1.874771880921e-02 5.734877417057e-05 2.970254856807e+00
6.197500000000e+02 -1.891218318858e-02 5.813032837415e-05 2.914610187918e+00
6.200000000000e+02 -1.892095358677e-02 5.895665906103e-05 2.859540191971e+00
6.202500000000e+02 -1.876922043204e-02 5.980027397184e-05 2.805121107681e+00
6.205000000000e+02 -1.845471113172e-02 6.063258319727e-05 2.751429515973e+00
6.207500000000e+02 -1.797774954701e-02 6.142439551376e-05 2.698541760861e+00
6.210000000000e+02 -1.734126906267e-02 6.214643108390e-05 2.646533370523e+00
6.212500000000e+02 -1.655078031859e-02 6.276984596568e-05 2.595478496207e+00
6.215000000000e+02 -1.561429372882e-02 6.326675800597e-05 2.545449372276e+00
6.217500000000e+02 -1.454219885567e-02 6.361077324737e-05 2.496515797051e+00
6.220000000000e+02 -1.334710330656e-02 6.377749629599e-05 2.448744656428e+00
6.222500000000e+02 -1.204363479963e-02 6.374502658354e-05 2.402199475227e+00
6.225000000000e+02 -1.064820967843e-02 6.349442074860e-05 2.356940022136e+00
6.227500000000e+02 -9.178773518206e-03 6.301012713569e-05 2.313021949245e+00
6.230000000000e+02 -7.654517129887e-03 6.228036513259e-05 2.270496491541e+00
6.232500000000e+02 -6.095575250108e-03 6.129745890909e-05 2.229410204967e+00
6.235000000000e+02 -4.522710629510e-03 6.005808302698e-05 2.189804767462e+00
6.237500000000e+02 -2.956991601966e-03 5.856351510150e-05 2.151716819498e+00
6.240000000000e+02 -1.419465291902e-03 5.681973466223e-05 2.115177867822e+00
6.242500000000e+02 6.916515720523e-05 5.483744480902e-05 2.080214227951e+00
6.245000000000e+02 1.488857272910e-03 5.263205576142e-05 2.046847022863e+00
6.247500000000e+02 2.820534126647e-03 5.022349782324e-05 2.015092228105e+00
6.250000000000e+02 4.046372035295e-03 4.763603571767e-05 1.984960754107e+00
6.252500000000e+02 5.150069424382e-03 4.489796837837e-05 1.956458576254e+00
6.255000000000e+02 6.117091974423e-03 4.204122584553e-05 1.929586902338e+00
6.257500000000e+02 6.934890031547e-03 3.910090020012e-05 1.904342366697e+00
6.260000000000e+02 7.593087649639e-03 3.611470440840e-05 1.880717265289e+00
6.262500000000e+02 8.083638269938e-03 3.312237415881e-05 1.858699805018e+00
6.265000000000e+02 8.400947188044e-03 3.016501778805e-05 1.838274386032e+00
6.267500000000e+02 8.541957423160e-03 2.728443105093e-05 1.819421890107e+00
6.270000000000e+02 8.506198913632e-03 2.452238620970e-05 1.802119992347e+00
6.272500000000e+02 8.295799535733e-03 2.191991106562e-05 1.786343474543e+00
6.275000000000e+02 7.915458340726e-03 1.951657073576e-05 1.772064543635e+00
6.277500000000e+02 7.372380609375e-03 1.734976563025e-05 1.759253153670e+00
6.280000000000e+02 6.676175423475e-03 1.545406016137e-05 1.747877324221e+00
6.282500000000e+02 5.838718232338e-03 1.386054963023e-05 1.737903446832e+00
6.285000000000e+02 4.873978591127e-03 1.259628176908e-05 1.729296586810e+00
6.287500000000e+02 3.797815781245e-03 1.168374197988e-05 1.722020770873e+00
6.290000000000e+02 2.627746761246e-03 1.114040513328e-05 1.716039255327e+00
6.292500000000e+02 1.382686955555e-03 1.097837094219e-05 1.711314781366e+00
6.295000000000e+02 8.266859046119e-05 1.120408396182e-05 1.707809810568e+00
6.297500000000e+02 -1.251457348231e-03 1.181813916659e-05 1.705486738045e+00
6.300000000000e+02 -2.598334374711e-03 1.281518568538e-05 1.704308088919e+00
6.302500000000e+02 -3.936422615799e-03 1.418392637748e-05 1.704236694080e+00
6.305000000000e+02 -5.244322510538e-03 1.590720672265e-05 1.705235845300e+00
6.307500000000e+02 -6.501099824869e-03 1.796220719649e-05 1.707269434836e+00
6.310000000000e+02 -7.686600823117e-03 2.032072041916e-05 1.710302076026e+00
6.312500000000e+02 -8.781757211335e-03 2.294952228171e-05 1.714299210512e+00
6.315000000000e+02 -9.768873809985e-03 2.581082623443e-05 1.719227201473e+00
6.317500000000e+02 -1.063189274349e-02 2.886281539785e-05 1.725053415936e+00
6.320000000000e+02 -1.135663366839e-02 3.206025023808e-05 1.731746297447e+00
6.322500000000e+02 -1.193100171579e-02 3.535513485864e-05 1.739275431799e+00
6.325000000000e+02 -1.234516387098e-02 3.869744240018e-05 1.747611605963e+00
6.327500000000e+02 -1.259168769730e-02 4.203588177620e-05 1.756726863398e+00
6.330000000000e+02 -1.266564277709e-02 4.531869908558e-05 1.766594554955e+00
6.332500000000e+02 -1.256466192104e-02 4.849449914685e-05 1.777189387264e+00
6.335000000000e+02 -1.228896192836e-02 5.151307351614e-05 1.788487467691e+00
6.337500000000e+02 -1.184132331932e-02 5.432622380086e-05 1.800466347623e+00
6.340000000000e+02 -1.122702989647e-02 5.688856208608e-05 1.813105061406e+00
6.342500000000e+02 -1.045376871106e-02 5.915827556666e-05 1.826384161299e+00
6.345000000000e+02 -9.531492710835e-03 6.109784194497e-05 1.840285748640e+00
6.347500000000e+02 -8.472247844004e-03 6.267467954629e-05 1.854793497926e+00
6.350000000000e+02 -7.289967944233e-03 6.386171996137e-05 1.869892674708e+00
6.352500000000e+02 -6.000240343607e-03 6.463788978991e-05 1.885570144858e+00
6.355000000000e+02 -4.620047127149e-03 6.498849543926e-05 1.901814376308e+00
6.357500000000e+02 -3.167484813562e-03 6.490549422669e-05 1.918615429538e+00
6.360000000000e+02 -1.661469084884e-03 6.438765477101e-05 1.935964939776e+00
6.362500000000e+02 -1.214279364987e-04 6.344059432933e-05 1.953856087784e+00
6.365000000000e+02 1.433010884596e-03 6.207669418473e-05 1.972283560438e+00
6.367500000000e+02 2.982331879517e-03 6.031489798788e-05 1.991243502451e+00
6.370000000000e+02 4.507439640309e-03 5.818038764122e-05 2.010733457096e+00
6.372500000000e+02 5.989954697717e-03 5.570415357364e-05 2.030752299931e+00
6.375000000000e+02 7.412494569461e-03 5.292245651767e-05 2.051300163175e+00
6.377500000000e+02 8.758932669531e-03 4.987620249328e-05 2.072378354988e+00
6.380000000000e+02 1.001463281941e-02 4.661023262562e-05 2.093989271687e+00
6.382500000000e+02 1.116665355496e-02 4.317255157629e-05 2.116136306474e+00
6.385000000000e+02 1.220391991092e-02 3.961350452947e-05 2.138823754854e+00
6.387500000000e+02 1.311735993530e-02 3.598492141169e-05 2.162056717320e+00
6.390000000000e+02 1.390000374681e-02 3.233924483381e-05 2.185841001068e+00
6.392500000000e+02 1.454704393760e-02 2.872866021131e-05 2.210183022173e+00
6.395000000000e+02 1.505585694354e-02 2.520424373609e-05 2.235089707430e+00
6.397500000000e+02 1.542598577940e-02 2.181514601335e-05 2.260568398972e+00
6.400000000000e+02 1.565908458906e-02 1.860782137839e-05 2.286626760215e+00
6.402500000000e+02 1.575882674757e-02 1.562531724936e-05 2.313272685012e+00
6.405000000000e+02 1.573078015212e-02 1.290667137674e-05 2.340514210548e+00
6.407500000000e+02 1.558225012398e-02 1.048634794215e-05 2.368359433635e+00
6.410000000000e+02 1.532209742543e-02 8.393785156102e-06 2.396816431743e+00
6.412500000000e+02 1.496053124702e-02 6.653024373776e-06 2.425893188350e+00
6.415000000000e+02 1.450888690830e-02 5.282475599055e-06 2.455597523491e+00
6.417500000000e+02 1.397938780899e-02 4.294766660751e-06 2.485937029500e+00
6.420000000000e+02 1.338490296797e-02 3.696686771693e-06 2.516919012174e+00
6.422500000000e+02 1.273869901099e-02 3.489239576271e-06 2.548550438172e+00
6.425000000000e+02 1.205419870664e-02 3.667780689720e-06 2.580837887718e+00
6.427500000000e+02 1.134474396354e-02 4.222256603431e-06 2.613787514605e+00
6.430000000000e+02 1.062337506705e-02 5.137505380948e-06 2.647405011545e+00
6.432500000000e+02 9.902623219672e-03 6.393653080278e-06 2.681695583329e+00
6.435000000000e+02 9.194326802175e-03 7.966561426875e-06 2.716663925529e+00
6.437500000000e+02 8.509468794745e-03 9.828336961309e-06 2.752314210915e+00
6.440000000000e+02 7.858041227355e-03 1.194788333386e-05 2.788650081967e+00
6.442500000000e+02 7.248935976307e-03 1.429149293816e-05 2.825674650944e+00
6.445000000000e+02 6.689865718465e-03 1.682345894569e-05 2.863390504553e+00
6.447500000000e+02 6.187311685261e-03 1.950670690251e-05 2.901799716085e+00
6.450000000000e+02 5.746499923978e-03 2.230343041565e-05 2.940903862896e+00
6.452500000000e+02 5.371405267188e-03 2.517571882582e-05 2.980704047514e+00
6.455000000000e+02 5.064779383360e-03 2.808617032296e-05 3.021200923923e+00
6.457500000000e+02 4.828201783566e-03 3.099847894492e-05 3.062394727479e+00
6.460000000000e+02 4.662151460082e-03 3.387798441107e-05 3.104285304969e+00
6.462500000000e+02 4.566094586285e-03 3.669217914568e-05 3.146872148665e+00
6.465000000000e+02 4.538586247900e-03 3.941116183653e-05 3.190154427551e+00
6.467500000000e+02 4.577381903163e-03 4.200803092555e-05 3.234131020014e+00
6.470000000000e+02 4.679555300983e-03 4.445921195775e-05 3.278800541601e+00
6.472500000000e+02 4.841619315091e-03 4.674471484414e-05 3.324161370560e+00
6.475000000000e+02 5.059646331509e-03 4.884830974264e-05 3.370211668690e+00
6.477500000000e+02 5.329384629108e-03 5.075763841661e-05 3.416949393844e+00
6.480000000000e+02 5.646368592144e-03 5.246424058367e-05 3.464372306900e+00
6.482500000000e+02 6.006020070593e-03 5.396349919257e-05 3.512477970207e+00
6.485000000000e+02 6.403737897001e-03 5.525452077676e-05 3.561263734295e+00
6.487500000000e+02 6.834975522261e-03 5.633994161700e-05 3.610726716418e+00
6.490000000000e+02 7.295304368065e-03 5.722567345579e-05 3.660863766822e+00
6.492500000000e+02 7.780463361919e-03 5.792058924495e-05 3.711671425072e+00
6.495000000000e+02 8.286393084107e-03 5.843616725354e-05 3.763145862669e+00
6.497500000000e+02 8.809256754176e-03 5.878609177185e-05 3.815282816760e+00
6.500000000000e+02 9.345447371065e-03 5.898582943351e-05 3.868077511910e+00
6.502500000000e+02 9.891583129480e-03 5.905218657376e-05 3.921524573423e+00
6.505000000000e+02 1.044449140626e-02 5.900286510510e-05 3.975617929760e+00
6.507500000000e+02 1.100118442147e-02 5.885602004693e-05 4.030350709751e+00
6.510000000000e+02 1.155882755500e-02 5.862983340665e-05 4.085715133991e+00
6.512500000000e+02 1.211470217396e-02 5.834211651645e-05 4.141702400737e+00
6.515000000000e+02 1.266616565521e-02 5.800994342914e-05 4.198302571903e+00
6.517500000000e+02 1.321060999296e-02 5.764932669478e-05 4.255504459168e+00
6.520000000000e+02 1.374542145751e-02 5.727494226712e-05 4.313295510980e+00
6.522500000000e+02 1.426794276799e-02 5.689990419630e-05 4.371661706429e+00
6.525000000000e+02 1.477544000179e-02 5.653559557819e-05 4.430587454284e+00
6.527500000000e+02 1.526507600496e-02 5.619155433609e-05 4.490055500686e+00
6.530000000000e+02 1.573389084810e-02 5.587541616425e-05 4.550046848653e+00
6.532500000000e+02 1.617879245970e-02 5.559290849858e-05 4.610540687543e+00
6.535000000000e+02 1.659655614375e-02 5.534789785822e-05 4.671514337645e+00
6.537500000000e+02 1.698383643582e-02 5.514247962229e-05 4.732943207325e+00
6.540000000000e+02 1.733718963723e-02 5.497710826147e-05 4.794800766262e+00
6.542500000000e+02 1.765310788879e-02 5.485076834219e-05 4.857058533353e+00
6.545000000000e+02 1.792806599874e-02 5.476116774866e-05 4.919686080000e+00
6.547500000000e+02 1.815857823881e-02 5.470495429075e-05 4.982651048726e+00
6.550000000000e+02 1.834126523314e-02 5.467794567310e-05 5.045919186208e+00
6.552500000000e+02 1.847293104734e-02 5.467536472337e-05 5.109454390620e+00
6.555000000000e+02 1.855064638841e-02 5.469207888081e-05 5.173218772321e+00
6.557500000000e+02 1.857183717558e-02 5.472282931784e-05 5.237172725683e+00
6.560000000000e+02 1.853437784848e-02 5.476244403563e-05 5.301275014360e+00
6.562500000000e+02 1.843668339814e-02 5.480604298433e-05 5.365482863774e+00
6.565000000000e+02 1.827780194215e-02 5.484921275081e-05 5.429752066307e+00
6.567500000000e+02 1.805750070717e-02 5.488816123356e-05 5.494037090755e+00
6.570000000000e+02 1.777634676947e-02 5.491983770392e-05 5.558291204385e+00
6.572500000000e+02 1.743577584367e-02 5.494202712567e-05 5.622466595917e+00
6.575000000000e+02 1.703815029585e-02 5.495340899142e-05 5.686514512158e+00
6.577500000000e+02 1.658680016128e-02 5.495358748872e-05 5.750385392967e+00
6.580000000000e+02 1.608604819827e-02 5.494307633444e-05 5.814029021122e+00
6.582500000000e+02 1.554121413345e-02 5.492324529022e-05 5.877394668939e+00
6.585000000000e+02 1.495859902495e-02 5.489635026046e-05 5.940431260635e+00
6.587500000000e+02 1.434544655277e-02 5.486534696278e-05 6.003087534905e+00
6.590000000000e+02 1.370988150552e-02 5.483381405555e-05 6.065312212909e+00
6.592500000000e+02 1.306082560087e-02 5.480580922404e-05 6.127054180414e+00
6.595000000000e+02 1.240789043547e-02 5.478562950723e-05 6.188262669183e+00
6.597500000000e+02 1.176124980091e-02 5.477775252896e-05 6.248887444851e+00
6.600000000000e+02 1.113149324062e-02 5.478663612565e-05 6.308879008286e+00
6.602500000000e+02 1.052946262109e-02 5.481649373559e-05 6.368188794837e+00
6.605000000000e+02 9.966075595617e-03 5.487110945196e-05 6.426769376898e+00
6.607500000000e+02 9.452139127876e-03 5.495370086367e-05 6.484574678509e+00
6.610000000000e+02 8.998156874236e-03 5.506674213851e-05 6.541560182427e+00
6.612500000000e+02 8.614134405718e-03 5.521181272858e-05 6.597683135569e+00
6.615000000000e+02 8.309386212259e-03 5.538947250108e-05 6.652902762376e+00
6.617500000000e+02 8.092348910502e-03 5.559916035691e-05 6.707180455103e+00
6.620000000000e+02 7.970404130148e-03 5.583911778814e-05 6.760479973397e+00
6.622500000000e+02 7.949715196656e-03 5.610638093970e-05 6.812767613038e+00
6.625000000000e+02 8.035080814410e-03 5.639677828212e-05 6.864012377079e+00
6.627500000000e+02 8.229809074533e-03 5.670494147786e-05 6.914186116679e+00
6.630000000000e+02 8.535614305016e-03 5.702440553113e-05 6.963263650714e+00
6.632500000000e+02 8.952539464793e-03 5.734772731938e-05 7.011222871508e+00
6.635000000000e+02 9.478905751356e-03 5.766663732734e-05 7.058044814263e+00
6.637500000000e+02 1.011129103206e-02 5.797222469892e-05 7.103713696642e+00
6.640000000000e+02 1.084453898601e-02 5.825515344221e-05 7.148216940130e+00
6.642500000000e+02 1.167179847893e-02 5.850589897025e-05 7.191545147827e+00
6.645000000000e+02 1.258459369397e-02 5.871500285271e-05 7.233692056062e+00
6.647500000000e+02 1.357292425833e-02 5.887333645871e-05 7.274654456513e+00
6.650000000000e+02 1.462539336792e-02 5.897236741284e-05 7.314432081290e+00
6.652500000000e+02 1.572936355187e-02 5.900442033704e-05 7.353027471639e+00
6.655000000000e+02 1.687113615648e-02 5.896291187765e-05 7.390445809592e+00
6.657500000000e+02 1.803615319483e-02 5.884260495803e-05 7.426694732563e+00
6.660000000000e+02 1.920921728403e-02 5.863981534474e-05 7.461784122043e+00
6.662500000000e+02 2.037472823582e-02 5.835248754607e-05 7.495725887631e+00
6.665000000000e+02 2.151692928459e-02 5.798040059385e-05 7.528533723787e+00
6.667500000000e+02 2.262016238451e-02 5.752524713393e-05 7.560222874685e+00
6.670000000000e+02 2.366912391070e-02 5.699065947545e-05 7.590809881357e+00
6.672500000000e+02 2.464912000541e-02 5.638216999504e-05 7.620312343951e+00
6.675000000000e+02 2.554631232614e-02 5.570715700837e-05 7.648748677658e+00
6.677500000000e+02 2.634795306710e-02 5.497474424135e-05 7.676137890367e+00
6.680000000000e+02 2.704260021117e-02 5.419564758663e-05 7.702499364619e+00
6.682500000000e+02 2.762031185765e-02 5.338197882204e-05 7.727852666390e+00
6.685000000000e+02 2.807281160998e-02 5.254701818030e-05 7.752217367335e+00
6.687500000000e+02 2.839362476740e-02 5.170495238097e-05 7.775612897345e+00
6.690000000000e+02 2.857817837235e-02 5.087056397354e-05 7.798058416887e+00
6.692500000000e+02 2.862386595844e-02 5.005906098007e-05 7.819572720296e+00
6.695000000000e+02 2.853007304571e-02 4.928572256591e-05 7.840174163087e+00
6.697500000000e+02 2.829816455584e-02 4.856555365515e-05 7.859880616889e+00
6.700000000000e+02 2.793143366159e-02 4.791301031304e-05 7.878709450106e+00
6.702500000000e+02 2.743501504769e-02 4.734173213172e-05 7.896677531200e+00
6.705000000000e+02 2.681576381478e-02 4.686428217468e-05 7.913801253484e+00
6.707500000000e+02 2.608210454958e-02 4.649195871281e-05 7.930096579439e+00
6.710000000000e+02 2.524385573512e-02 4.623462835068e-05 7.945579097207e+00
6.712500000000e+02 2.431203384826e-02 4.610048900253e-05 7.960264092896e+00
6.715000000000e+02 2.329864448461e-02 4.609596195065e-05 7.974166625577e+00
6.717500000000e+02 2.221646574127e-02 4.622568136481e-05 7.987301612629e+00
6.720000000000e+02 2.107883135566e-02 4.649241976182e-05 7.999683908533e+00
6.722500000000e+02 1.989941927732e-02 4.689712209033e-05 8.011328388399e+00
6.725000000000e+02 1.869205216981e-02 4.743894118250e-05 8.022250016134e+00
6.727500000000e+02 1.747051467134e-02 4.811526189097e-05 8.032463912351e+00
6.730000000000e+02 1.624839203452e-02 4.892180284433e-05 8.041985399637e+00
6.732500000000e+02 1.503893321995e-02 4.985274351543e-05 8.050830043485e+00
6.735000000000e+02 1.385494037655e-02 5.090083789133e-05 8.059013665977e+00
6.737500000000e+02 1.270868530564e-02 5.205751978532e-05 8.066552347970e+00
6.740000000000e+02 1.161185212094e-02 5.331306808487e-05 8.073462411774e+00
6.742500000000e+02 1.057550376695e-02 5.465674187854e-05 8.079760377137e+00
6.745000000000e+02 9.610069150639e-03 5.607688860909e-05 8.085462904187e+00
6.747500000000e+02 8.725345975617e-03 5.756104231844e-05 8.090586712150e+00
6.750000000000e+02 7.930513517544e-03 5.909599996437e-05 8.095148483253e+00
6.752500000000e+02 7.234148636056e-03 6.066787435427e-05 8.099164741546e+00
6.755000000000e+02 6.644238145538e-03 6.226211724439e-05 8.102651723210e+00
6.757500000000e+02 6.168180766373e-03 6.386352198770e-05 8.105625228624e+00
6.760000000000e+02 5.812772716458e-03 6.545620370979e-05 8.108100467322e+00
6.762500000000e+02 5.584172463276e-03 6.702356453103e-05 8.110091886066e+00
6.765000000000e+02 5.487841336516e-03 6.854824977601e-05 8.111613001277e+00
6.767500000000e+02 5.528459150577e-03 7.001210524876e-05 8.112676216037e+00
6.770000000000e+02 5.709814898007e-03 7.139614487206e-05 8.113292647359e+00
6.772500000000e+02 6.034675673261e-03 7.268053940804e-05 8.113471943020e+00
6.775000000000e+02 6.504637155518e-03 7.384463738799e-05 8.113222113766e+00
6.777500000000e+02 7.119962379664e-03 7.486702360610e-05 8.112549360921e+00
6.780000000000e+02 7.879415108017e-03 7.572564488614e-05 8.111457919841e+00
6.782500000000e+02 8.780096221589e-03 7.639801445275e-05 8.109949914116e+00
6.785000000000e+02 9.817292629798e-03 7.686146828403e-05 8.108025217025e+00
6.787500000000e+02 1.098434701122e-02 7.709348277191e-05 8.105681334953e+00
6.790000000000e+02 1.227255828659e-02 7.707209591321e-05 8.102913305055e+00
6.792500000000e+02 1.367112132537e-02 7.677640639245e-05 8.099713611988e+00
6.795000000000e+02 1.516711340382e-02 7.618711129495e-05 8.096072128353e+00
6.797500000000e+02 1.674553442246e-02 7.528712832042e-05 8.091976072512e+00
6.800000000000e+02 1.838940465341e-02 7.406228376247e-05 8.087409995471e+00
6.802500000000e+02 2.007992319019e-02 7.250201040568e-05 8.082355791018e+00
6.805000000000e+02 2.179668715538e-02 7.060003506243e-05 8.076792732002e+00
6.807500000000e+02 2.351796918341e-02 6.835505491062e-05 8.070697537091e+00
6.810000000000e+02 2.522104931913e-02 6.577136912375e-05 8.064044460089e+00
6.812500000000e+02 2.688259346838e-02 6.285944136872e-05 8.056805412855e+00
6.815000000000e+02 2.847906993646e-02 5.963636296302e-05 8.048950116712e+00
6.817500000000e+02 2.998719368657e-02 5.612617378870e-05 8.040446276517e+00
6.820000000000e+02 3.138438537799e-02 5.236001925341e-05 8.031259789959e+00
6.822500000000e+02 3.264923346060e-02 4.837630468260e-05 8.021354974440e+00
6.825000000000e+02 3.376194504923e-02 4.422045685434e-05 8.010694825618e+00
6.827500000000e+02 3.470477331538e-02 3.994455816281e-05 7.999241290204e+00
6.830000000000e+02 3.546240834147e-02 3.560688193474e-05 7.986955563755e+00
6.832500000000e+02 3.602232070597e-02 3.127111543005e-05 7.973798398266e+00
6.835000000000e+02 3.637504769746e-02 2.700544128337e-05 7.959730425135e+00
6.837500000000e+02 3.651441438865e-02 2.288135015299e-05 7.944712482808e+00
6.840000000000e+02 3.643768384873e-02 1.897251117633e-05 7.928705948774e+00
6.842500000000e+02 3.614563267535e-02 1.535341471592e-05 7.911673070190e+00
6.845000000000e+02 3.564255053558e-02 1.209789362996e-05 7.893577288785e+00
6.847500000000e+02 3.493616478230e-02 9.277612827069e-06 7.874383554982e+00
6.850000000000e+02 3.403749289175e-02 6.960509700144e-06 7.854058629262e+00
6.852500000000e+02 3.296062749640e-02 5.209250034360e-06 7.832571364201e+00
6.855000000000e+02 3.172246017958e-02 4.079751924013e-06 7.809892966045e+00
6.857500000000e+02 3.034235145383e-02 3.619797303622e-06 7.785997229161e+00
6.860000000000e+02 2.884175580276e-02 3.867783120420e-06 7.760860749000e+00
6.862500000000e+02 2.724381022375e-02 4.851599702926e-06 7.734463098652e+00
6.865000000000e+02 2.557289667388e-02 6.587717884893e-06 7.706786983440e+00
6.867500000000e+02 2.385418691948e-02 9.080471428224e-06 7.677818355537e+00
6.870000000000e+02 2.211318093045e-02 1.232156950143e-05 7.647546506763e+00
6.872500000000e+02 2.037524655590e-02 1.628985675445e-05 7.615964120468e+00
6.875000000000e+02 1.866517075512e-02 2.095133160174e-05 7.583067299507e+00
6.877500000000e+02 1.700673040652e-02 2.625943755585e-05 7.548855564802e+00
6.880000000000e+02 1.542228954745e-02 3.215558105307e-05 7.513331818350e+00
6.882500000000e+02 1.393243196187e-02 3.856993592466e-05 7.476502290167e+00
6.885000000000e+02 1.255563351482e-02 4.542241727057e-05 7.438376453290e+00
6.887500000000e+02 1.130798038302e-02 5.262389526264e-05 7.398966915971e+00
6.890000000000e+02 1.020293866033e-02 6.007760979307e-05 7.358289300979e+00
6.892500000000e+02 9.251177894515e-03 6.768074344266e-05 7.316362100306e+00
6.895000000000e+02 8.460452334931e-03 7.532613805389e-05 7.273206513803e+00
6.897500000000e+02 7.835542558598e-03 8.290409061687e-05 7.228846282918e+00
6.900000000000e+02 7.378257435167e-03 9.030421473061e-05 7.183307505072e+00
6.902500000000e+02 7.087497401663e-03 9.741738176161e-05 7.136618444617e+00
6.905000000000e+02 6.959377557271e-03 1.041376338711e-04 7.088809337730e+00
6.907500000000e+02 6.987408056019e-03 1.103640779491e-04 7.039912190320e+00
6.910000000000e+02 7.162727681468e-03 1.160026430294e-04 6.989960583404e+00
6.912500000000e+02 7.474385553130e-03 1.209677522966e-04 6.938989468073e+00
6.915000000000e+02 7.909663064601e-03 1.251839381837e-04 6.887034975661e+00
6.917500000000e+02 8.454428289014e-03 1.285872317073e-04 6.834134225150e+00
6.920000000000e+02 9.093513649020e-03 1.311262754100e-04 6.780325138858e+00
6.922500000000e+02 9.811104418900e-03 1.327632750583e-04 6.725646272311e+00
6.925000000000e+02 1.059112911751e-02 1.334746774566e-04 6.670136645761e+00
6.927500000000e+02 1.141763695763e-02 1.332516641323e-04 6.613835595334e+00
6.930000000000e+02 1.227515413781e-02 1.321002414143e-04 6.556782627903e+00
6.932500000000e+02 1.314900484513e-02 1.300411054904e-04 6.499017295859e+00
6.935000000000e+02 1.402558998553e-02 1.271092269916e-04 6.440579078558e+00
6.937500000000e+02 1.489261406088e-02 1.233531567380e-04 6.381507276861e+00
6.940000000000e+02 1.573925298716e-02 1.188341001571e-04 6.321840922260e+00
6.942500000000e+02 1.655626126201e-02 1.136246755510e-04 6.261618692595e+00
6.945000000000e+02 1.733601554128e-02 1.078074985877e-04 6.200878839702e+00
6.947500000000e+02 1.807249643324e-02 1.014736723523e-04 6.139659125089e+00
6.950000000000e+02 1.876121315347e-02 9.472105668165e-05 6.077996762891e+00
6.952500000000e+02 1.939907643988e-02 8.765245539211e-05 6.015928370683e+00
6.955000000000e+02 1.998422999530e-02 8.037375440445e-05 5.953489924813e+00
6.957500000000e+02 2.051584972034e-02 7.299205465380e-05 5.890716721319e+00
6.960000000000e+02 2.099392306200e-02 6.561383821485e-05 5.827643340840e+00
6.962500000000e+02 2.141902071962e-02 5.834320921627e-05 5.764303619383e+00
6.965000000000e+02 2.179207338566e-02 5.128024847301e-05 5.700730621798e+00
6.967500000000e+02 2.211416514790e-02 4.451951212797e-05 5.636956621112e+00
6.970000000000e+02 2.238635444070e-02 3.814870253438e-05 5.573013082833e+00
6.972500000000e+02 2.260953069957e-02 3.224752857175e-05 5.508930655485e+00
6.975000000000e+02 2.278431367109e-02 2.688677035345e-05 5.444739167666e+00
6.977500000000e+02 2.291099900974e-02 2.212755271469e-05 5.380467633526e+00
6.980000000000e+02 2.298955068516e-02 1.802082631452e-05 5.316144266605e+00
6.982500000000e+02 2.301963904733e-02 1.460704883402e-05 5.251796503115e+00
6.985000000000e+02 2.300071962552e-02 1.191605294124e-05 5.187451035791e+00
6.987500000000e+02 2.293214548501e-02 9.967083034357e-06 5.123133857853e+00
6.990000000000e+02 2.281330482288e-02 8.768980392537e-06 5.058870318003e+00
6.992500000000e+02 2.264377292313e-02 8.320494931852e-06 4.994685185323e+00
6.995000000000e+02 2.242346802554e-02 8.610699243072e-06 4.930602724773e+00
6.997500000000e+02 2.215279951337e-02 9.619484745343e-06 4.866646780235e+00
7.000000000000e+02 2.183279852594e-02 1.131811892266e-05 4.802840865482e+00
7.002500000000e+02 2.146522193604e-02 1.366984612478e-05 4.739208261085e+00
7.005000000000e+02 2.105262142913e-02 1.663051992296e-05 4.675772113116e+00
7.007500000000e+02 2.059837433941e-02 2.014925558241e-05 4.612555534660e+00
7.010000000000e+02 2.010667132700e-02 2.416909820874e-05 4.549581704201e+00
7.012500000000e+02 1.958246280087e-02 2.862770433695e-05 4.486873960536e+00
7.015000000000e+02 1.903136566211e-02 3.345803598817e-05 4.424455891365e+00
7.017500000000e+02 1.845953478885e-02 3.858907361246e-05 4.362351411302e+00
7.020000000000e+02 1.787350621350e-02 4.394655173998e-05 4.300584828229e+00
7.022500000000e+02 1.728002158506e-02 4.945371893705e-05 4.239180896977e+00
7.025000000000e+02 1.668584054287e-02 5.503213420371e-05 4.178164854578e+00
7.027500000000e+02 1.609755406156e-02 6.060250499482e-05 4.117562440761e+00
7.030000000000e+02 1.552140566182e-02 6.608555022830e-05 4.057399897652e+00
7.032500000000e+02 1.496313045502e-02 7.140290853128e-05 3.997703950362e+00
7.035000000000e+02 1.442782077779e-02 7.647807612124e-05 3.938501769428e+00
7.037500000000e+02 1.391982173837e-02 8.123737000146e-05 3.879820911307e+00
7.040000000000e+02 1.344266329112e-02 8.561089958448e-05 3.821689241631e+00
7.042500000000e+02 1.299902959908e-02 8.953353270363e-05 3.764134840654e+00
7.045000000000e+02 1.259076440843e-02 9.294584023117e-05 3.707185890433e+00
7.047500000000e+02 1.221891192789e-02 9.579499441201e-05 3.650870549078e+00
7.050000000000e+02 1.188378800471e-02 9.803560047236e-05 3.595216812405e+00
7.052500000000e+02 1.158507484571e-02 9.963043722888e-05 3.540252363778e+00
7.055000000000e+02 1.132193415792e-02 1.005510918439e-04 3.486004418138e+00
7.057500000000e+02 1.109313013711e-02 1.007784636764e-04 3.432499561464e+00
7.060000000000e+02 1.089715353926e-02 1.003031195380e-04 3.379763586966e+00
7.062500000000e+02 1.073234108059e-02 9.912549126223e-05 3.327821334312e+00
7.065000000000e+02 1.059698237975e-02 9.725590425691e-05 3.276696533188e+00
7.067500000000e+02 1.048940792038e-02 9.471443667552e-05 3.226411652884e+00
7.070000000000e+02 1.040805601830e-02 9.153060871583e-05 3.176987764300e+00
7.072500000000e+02 1.035151368091e-02 8.774290691232e-05 3.128444412695e+00
7.075000000000e+02 1.031853316106e-02 8.339815304845e-05 3.080799507586e+00
7.077500000000e+02 1.030802280255e-02 7.855073581911e-05 3.034069228123e+00
7.080000000000e+02 1.031901710668e-02 7.326173213038e-05 2.988267948792e+00
7.082500000000e+02 1.035062807177e-02 6.759791201691e-05 2.943408183685e+00
7.085000000000e+02 1.040198469752e-02 6.163067667606e-05 2.899500552621e+00
7.087500000000e+02 1.047216487712e-02 5.543493982463e-05 2.856553767039e+00
7.090000000000e+02 1.056012689340e-02 4.908798127590e-05 2.814574637272e+00
7.092500000000e+02 1.066464563448e-02 4.266829180732e-05 2.773568099335e+00
7.095000000000e+02 1.078425928729e-02 3.625443342742e-05 2.733537260345e+00
7.097500000000e+02 1.091723035126e-02 2.992393111628e-05 2.694483461316e+00
7.100000000000e+02 1.106152491958e-02 2.375221669410e-05 2.656406355095e+00
7.102500000000e+02 1.121481159356e-02 1.781163538375e-05 2.619303997493e+00
7.105000000000e+02 1.137448107701e-02 1.217052837146e-05 2.583172948906e+00
7.107500000000e+02 1.153768475623e-02 6.892395938207e-06 2.548008385140e+00
7.110000000000e+02 1.170139096099e-02 2.035151906443e-06 2.513804213699e+00
7.112500000000e+02 1.186245482404e-02 -2.349532663232e-06 2.480553194474e+00
7.115000000000e+02 1.201769814038e-02 -6.216791038571e-06 2.448247061049e+00
7.117500000000e+02 1.216399314242e-02 -9.529030365552e-06 2.416876644256e+00
7.120000000000e+02 1.229834703523e-02 -1.225630895774e-05 2.386431990948e+00
7.122500000000e+02 1.241797969398e-02 -1.437662251350e-05 2.356902483338e+00
7.125000000000e+02 1.252039255191e-02 -1.587609846826e-05 2.328276950838e+00
7.127500000000e+02 1.260342242177e-02 -1.674909650975e-05 2.300543780038e+00
7.130000000000e+02 1.266527813711e-02 -1.699820830631e-05 2.273691020117e+00
7.132500000000e+02 1.270455908694e-02 -1.663420127537e-05 2.247706480143e+00
7.135000000000e+02 1.272025190298e-02 -1.567587385956e-05 2.222577827438e+00
7.137500000000e+02 1.271170980846e-02 -1.414977173358e-05 2.198292675517e+00
7.140000000000e+02 1.267861198677e-02 -1.208983428774e-05 2.174838676037e+00
7.142500000000e+02 1.262090995065e-02 -9.536956972783e-06 2.152203600570e+00
7.145000000000e+02 1.253876010686e-02 -6.538450298466e-06 2.130375428443e+00
7.147500000000e+02 1.243245079793e-02 -3.147408617232e-06 2.109342425608e+00
7.150000000000e+02 1.230232437790e-02 5.780157879831e-07 2.089093230264e+00
7.152500000000e+02 1.214870203531e-02 4.575423609959e-06 2.069616933341e+00
7.155000000000e+02 1.197181441281e-02 8.779059267661e-06 2.050903158577e+00
7.157500000000e+02 1.177174124143e-02 1.312077553978e-05 2.032942146586e+00
7.160000000000e+02 1.154836507161e-02 1.753105498037e-05 2.015724833395e+00
7.162500000000e+02 1.130134062018e-02 2.194007728568e-05 1.999242926849e+00
7.165000000000e+02 1.103008069178e-02 2.627881590242e-05 1.983488984686e+00
7.167500000000e+02 1.073376123310e-02 3.048014215901e-05 1.968456481185e+00
7.170000000000e+02 1.041134336940e-02 3.447991984826e-05 1.954139872505e+00
7.172500000000e+02 1.006161223908e-02 3.821806639404e-05 1.940534654258e+00
7.175000000000e+02 9.683230980778e-03 4.163955873940e-05 1.927637405148e+00
7.177500000000e+02 9.274806035982e-03 4.469536348073e-05 1.915445827405e+00
7.180000000000e+02 8.834962161676e-03 4.734326870956e-05 1.903958767871e+00
7.182500000000e+02 8.362422156861e-03 4.954859934456e-05 1.893176235288e+00
7.185000000000e+02 7.856089142894e-03 5.128479860331e-05 1.883099397125e+00
7.187500000000e+02 7.315126498522e-03 5.253386089232e-05 1.873730573442e+00
7.190000000000e+02 6.739033265948e-03 5.328660675211e-05 1.865073211253e+00
7.192500000000e+02 6.127710948372e-03 5.354279010680e-05 1.857131858271e+00
7.195000000000e+02 5.481519855288e-03 5.331103705775e-05 1.849912123808e+00
7.197500000000e+02 4.801322607750e-03 5.260861768835e-05 1.843420634425e+00
7.200000000000e+02 4.088513168592e-03 5.146105031589e-05 1.837664993237e+00
7.202500000000e+02 3.345030820004e-03 4.990154491236e-05 1.832653733640e+00
7.205000000000e+02 2.573358653484e-03 4.797035118015e-05 1.828396275993e+00
7.207500000000e+02 1.776506644932e-03 4.571392249419e-05 1.824902895147e+00
7.210000000000e+02 9.579802220100e-04 4.318399027400e-05 1.822184689114e+00
7.212500000000e+02 1.217355424165e-04 4.043656614039e-05 1.820253556450e+00
7.215000000000e+02 -7.278772764071e-04 3.753087487748e-05 1.819122188215e+00
7.217500000000e+02 -1.586180734225e-03 3.452825692399e-05 1.818804060274e+00
7.220000000000e+02 -2.448245041805e-03 3.149103301164e-05 1.819313442259e+00
7.222500000000e+02 -3.308968861442e-03 2.848138500935e-05 1.820665404965e+00
7.225000000000e+02 -4.163164367243e-03 2.556028878051e-05 1.822875836712e+00
7.227500000000e+02 -5.005644476502e-03 2.278647652082e-05 1.825961459553e+00
7.230000000000e+02 -5.831309661288e-03 2.021547265799e-05 1.829939838996e+00
7.232500000000e+02 -6.635234171944e-03 1.789871841390e-05 1.834829391694e+00
7.235000000000e+02 -7.412748070662e-03 1.588280027062e-05 1.840649376884e+00
7.237500000000e+02 -8.159516077783e-03 1.420878563632e-05 1.847419876314e+00
7.240000000000e+02 -8.871610133478e-03 1.291168595444e-05 1.855161751842e+00
7.242500000000e+02 -9.545575338182e-03 1.202004830800e-05 1.863896580561e+00
7.245000000000e+02 -1.017848974504e-02 1.155567490477e-05 1.873646564651e+00
7.247500000000e+02 -1.076801539350e-02 1.153347188951e-05 1.884434411604e+00
7.250000000000e+02 -1.131244083096e-02 1.196142409374e-05 1.896283185313e+00
7.252500000000e+02 -1.181071631689e-02 1.284069230945e-05 1.909216127212e+00
7.255000000000e+02 -1.226247858378e-02 1.416582107128e-05 1.923256447836e+00
7.257500000000e+02 -1.266806711799e-02 1.592504966458e-05 1.938427091091e+00
7.260000000000e+02 -1.302853106072e-02 1.810071384134e-05 1.954750473763e+00
7.262500000000e+02 -1.334562563244e-02 2.066972420048e-05 1.972248204820e+00
7.265000000000e+02 -1.362180076134e-02 2.360411262875e-05 1.990940787365e+00
7.267500000000e+02 -1.386017733578e-02 2.687162544857e-05 2.010847311827e+00
7.270000000000e+02 -1.406451639799e-02 3.043635648214e-05 2.031985142344e+00
7.272500000000e+02 -1.423917592984e-02 3.425940061497e-05 2.054369607375e+00
7.275000000000e+02 -1.438906044220e-02 3.829952426046e-05 2.078013695944e+00
7.277500000000e+02 -1.451955879294e-02 4.251382903414e-05 2.102927771457e+00
7.280000000000e+02 -1.463647443008e-02 4.685840846563e-05 2.129119304966e+00
7.282500000000e+02 -1.474594686621e-02 5.128898441434e-05 2.156592635384e+00
7.285000000000e+02 -1.485436400410e-02 5.576151282072e-05 2.185348764643e+00
7.287500000000e+02 -1.496826911464e-02 6.023274453215e-05 2.215385186625e+00
7.290000000000e+02 -1.509426004701e-02 6.466078248807e-05 2.246695761168e+00
7.292500000000e+02 -1.523888540170e-02 6.900557753162e-05 2.279270628439e+00
7.295000000000e+02 -1.540853588179e-02 7.322934032747e-05 2.313096173763e+00
7.297500000000e+02 -1.560933523428e-02 7.729694222300e-05 2.348155036051e+00
7.300000000000e+02 -1.584703043774e-02 8.117626164045e-05 2.384426168224e+00
7.302500000000e+02 -1.612688462488e-02 8.483847731935e-05 2.421884941072e+00
7.305000000000e+02 -1.645357363461e-02 8.825826935263e-05 2.460503295611e+00
7.307500000000e+02 -1.683108890507e-02 9.141403509422e-05 2.500249938938e+00
7.310000000000e+02 -1.726264839573e-02 9.428801485140e-05 2.541090578715e+00
7.312500000000e+02 -1.775061750651e-02 9.686636647860e-05 2.582988197101e+00
7.315000000000e+02 -1.829644198531e-02 9.913919238683e-05 2.625903357697e+00
7.317500000000e+02 -1.890059391420e-02 1.011005145767e-04 2.669794539162e+00
7.320000000000e+02 -1.956253291804e-02 1.027482056212e-04 2.714618495609e+00
7.322500000000e+02 -2.028068312054e-02 1.040838712017e-04 2.760330633772e+00
7.325000000000e+02 -2.105242703361e-02 1.051126901603e-04 2.806885404032e+00
7.327500000000e+02 -2.187411750106e-02 1.058432161746e-04 2.854236701431e+00
7.330000000000e+02 -2.274110708165e-02 1.062871415267e-04 2.902338267129e+00
7.332500000000e+02 -2.364779602327e-02 1.064590328823e-04 2.951144089988e+00
7.335000000000e+02 -2.458769733984e-02 1.063760375433e-04 3.000608798145e+00
7.337500000000e+02 -2.555351929693e-02 1.060575723815e-04 3.050688040075e+00
7.340000000000e+02 -2.653726332451e-02 1.055249949205e-04 3.101338845983e+00
7.342500000000e+02 -2.753033676737e-02 1.048012675836e-04 3.152519968935e+00
7.345000000000e+02 -2.852367827673e-02 1.039106169033e-04 3.204192197805e+00
7.347500000000e+02 -2.950789443607e-02 1.028781958506e-04 3.256318641023e+00
7.350000000000e+02 -3.047340519588e-02 1.017297543161e-04 3.308864976287e+00
7.352500000000e+02 -3.141059616954e-02 1.004913209029e-04 3.361799662425e+00
7.355000000000e+02 -3.230997515565e-02 9.918890275018e-05 3.415094112355e+00
7.357500000000e+02 -3.316233006437e-02 9.784820509809e-05 3.468722824188e+00
7.360000000000e+02 -3.395888622481e-02 9.649437391668e-05 3.522663467910e+00
7.362500000000e+02 -3.469145938225e-02 9.515177074368e-05 3.576896928275e+00
7.365000000000e+02 -3.535260172665e-02 9.384375738422e-05 3.631407302507e+00
7.367500000000e+02 -3.593573944428e-02 9.259249131841e-05 3.686181851907e+00
7.370000000000e+02 -3.643529655486e-02 9.141880804045e-05 3.741210910676e+00
7.372500000000e+02 -3.684680585994e-02 9.034207470815e-05 3.796487749879e+00
7.375000000000e+02 -3.716700105325e-02 8.938007123041e-05 3.852008402114e+00
7.377500000000e+02 -3.739389226621e-02 8.854890737267e-05 3.907771446071e+00
7.380000000000e+02 -3.752681903049e-02 8.786294589269e-05 3.963777757805e+00
7.382500000000e+02 -3.756648431941e-02 8.733474693173e-05 4.020030228819e+00
7.385000000000e+02 -3.751496378481e-02 8.697502093724e-05 4.076533459392e+00
7.387500000000e+02 -3.737569550217e-02 8.679259881725e-05 4.133293427568e+00
7.390000000000e+02 -3.715344443174e-02 8.679440666065e-05 4.190317143919e+00
7.392500000000e+02 -3.685424838102e-02 8.698545640054e-05 4.247612292502e+00
7.395000000000e+02 -3.648534033883e-02 8.736883929111e-05 4.305186869005e+00
7.397500000000e+02 -3.605505459489e-02 8.794573470119e-05 4.363048816106e+00
7.400000000000e+02 -3.557271332982e-02 8.871542485683e-05 4.421205666908e+00
7.402500000000e+02 -3.504849879173e-02 8.967532090448e-05 4.479664198832e+00
7.405000000000e+02 -3.449331260010e-02 9.082100259794e-05 4.538430103644e+00
7.407500000000e+02 -3.391862354970e-02 9.214626773213e-05 4.597507680233e+00
7.410000000000e+02 -3.333630930896e-02 9.364320061905e-05 4.656899550362e+00
7.412500000000e+02 -3.275849129840e-02 9.530225255949e-05 4.716606405930e+00
7.415000000000e+02 -3.219736791277e-02 9.711234049922e-05 4.776626787403e+00
7.417500000000e+02 -3.166504714489e-02 9.906096061688e-05 4.836956898459e+00
7.420000000000e+02 -3.117338300748e-02 1.011343321107e-04 4.897590454195e+00
7.422500000000e+02 -3.073381525337e-02 1.033175510977e-04 4.958518570924e+00
7.425000000000e+02 -3.035721723826e-02 1.055947489161e-04 5.019729689545e+00
7.427500000000e+02 -3.005375177240e-02 1.079492841516e-04 5.081209540521e+00
7.430000000000e+02 -2.983273786870e-02 1.103639391109e-04 5.142941142785e+00
7.432500000000e+02 -2.970252878980e-02 1.128211211508e-04 5.204904838247e+00
7.435000000000e+02 -2.967040262586e-02 1.153030932982e-04 5.267078361220e+00
7.437500000000e+02 -2.974246560108e-02 1.177921939208e-04 5.329436936824e+00
7.440000000000e+02 -2.992356810227e-02 1.202710403989e-04 5.391953407710e+00
7.442500000000e+02 -3.021723399074e-02 1.227227486770e-04 5.454598387233e+00
7.445000000000e+02 -3.062560202943e-02 1.251311659493e-04 5.517340432621e+00
7.447500000000e+02 -3.114938091214e-02 1.274810492883e-04 5.580146238233e+00
7.450000000000e+02 -3.178781768942e-02 1.297582295110e-04 5.642980843829e+00
7.452500000000e+02 -3.253867972278e-02 1.319497654232e-04 5.705807854642e+00
7.455000000000e+02 -3.339825186085e-02 1.340440691687e-04 5.768589670941e+00
7.457500000000e+02 -3.436134889104e-02 1.360309972934e-04 5.831287722989e+00
7.460000000000e+02 -3.542134334973e-02 1.379019064637e-04 5.893862708726e+00
7.462500000000e+02 -3.657020990427e-02 1.396496749954e-04 5.956274831191e+00
7.465000000000e+02 -3.779858572527e-02 1.412686952934e-04 6.018484032546e+00
7.467500000000e+02 -3.909584640026e-02 1.427548243297e-04 6.080450222936e+00
7.470000000000e+02 -4.045019772870e-02 1.441052625434e-04 6.142133500551e+00
7.472500000000e+02 -4.184878179470e-02 1.453184562424e-04 6.203494362698e+00
7.475000000000e+02 -4.327779719641e-02 1.463939684188e-04 6.264493903923e+00
7.477500000000e+02 -4.472263185524e-02 1.473323003415e-04 6.325094001647e+00
7.480000000000e+02 -4.616800776555e-02 1.481347013654e-04 6.385257487753e+00
7.482500000000e+02 -4.759813600816e-02 1.488029346233e-04 6.444948303154e+00
7.485000000000e+02 -4.899688185820e-02 1.493391137504e-04 6.504131638849e+00
7.487500000000e+02 -5.034793796692e-02 1.497454758069e-04 6.562774057345e+00
7.490000000000e+02 -5.163500661084e-02 1.500241838578e-04 6.620843600701e+00
7.492500000000e+02 -5.284198758776e-02 1.501771599998e-04 6.678309877495e+00
7.495000000000e+02 -5.395317448766e-02 1.502059031973e-04 6.735144137408e+00
7.497500000000e+02 -5.495345499690e-02 1.501113527497e-04 6.791319325980e+00
7.500000000000e+02 -5.582851683544e-02 1.498937927641e-04 6.846810125453e+00
7.502500000000e+02 -5.656505562935e-02 1.495527754050e-04 6.901592977587e+00
7.505000000000e+02 -5.715098751554e-02 1.490871049446e-04 6.955646096551e+00
7.507500000000e+02 -5.757565949211e-02 1.484948350859e-04 7.008949463790e+00
7.510000000000e+02 -5.783005933170e-02 1.477733072937e-04 7.061484812928e+00
7.512500000000e+02 -5.790701861287e-02 1.469192780350e-04 7.113235599542e+00
7.515000000000e+02 -5.780141222550e-02 1.459290494524e-04 7.164186967238e+00
7.517500000000e+02 -5.751033959617e-02 1.447986381509e-04 7.214325694487e+00
7.520000000000e+02 -5.703329613044e-02 1.435239882412e-04 7.263640143711e+00
7.522500000000e+02 -5.637231551230e-02 1.421012241232e-04 7.312120191805e+00
7.525000000000e+02 -5.553209118995e-02 1.405269485192e-04 7.359757165266e+00
7.527500000000e+02 -5.452005644657e-02 1.387985293977e-04 7.406543758299e+00
7.530000000000e+02 -5.334643043482e-02 1.369144396579e-04 7.452473956949e+00
7.532500000000e+02 -5.202421050873e-02 1.348746073808e-04 7.497542948252e+00
7.535000000000e+02 -5.056911721414e-02 1.326807851171e-04 7.541747035521e+00
7.537500000000e+02 -4.899947548377e-02 1.303369096174e-04 7.585083540564e+00
7.540000000000e+02 -4.733603801662e-02 1.278494709373e-04 7.627550711549e+00
7.542500000000e+02 -4.560174001275e-02 1.252278711192e-04 7.669147621885e+00
7.545000000000e+02 -4.382138827615e-02 1.224847505595e-04 7.709874066356e+00
7.547500000000e+02 -4.202128792279e-02 1.196362853189e-04 7.749730458786e+00
7.550000000000e+02 -4.022880769562e-02 1.167023895827e-04 7.788717721781e+00
7.552500000000e+02 -3.847189588338e-02 1.137069445747e-04 7.826837177020e+00
7.555000000000e+02 -3.677855677614e-02 1.106779298705e-04 7.864090433317e+00
7.557500000000e+02 -3.517630082569e-02 1.076473044812e-04 7.900479268393e+00
7.560000000000e+02 -3.369158576931e-02 1.046508904890e-04 7.936005517836e+00
7.562500000000e+02 -3.234926278558e-02 1.017281053423e-04 7.970670954300e+00
7.565000000000e+02 -3.117204611386e-02 9.892157867580e-05 8.004477170209e+00
7.567500000000e+02 -3.018002120651e-02 9.627656471328e-05 8.037425460796e+00
7.570000000000e+02 -2.939020803437e-02 9.384016618685e-05 8.069516703515e+00
7.572500000000e+02 -2.881618909546e-02 9.166056145041e-05 8.100751251509e+00
7.575000000000e+02 -2.846781963229e-02 8.978606949156e-05 8.131128817357e+00
7.577500000000e+02 -2.835102026799e-02 8.826405182222e-05 8.160648378835e+00
7.580000000000e+02 -2.846766777127e-02 8.713978419470e-05 8.189308081091e+00
7.582500000000e+02 -2.881557557548e-02 8.645523152115e-05 8.217105163856e+00
7.585000000000e+02 -2.938857517270e-02 8.624788760095e-05 8.244035894005e+00
7.587500000000e+02 -3.017668544583e-02 8.654962270888e-05 8.270095523480e+00
7.590000000000e+02 -3.116636826612e-02 8.738550632290e-05 8.295278267057e+00
7.592500000000e+02 -3.234086482830e-02 8.877280606898e-05 8.319577299523e+00
7.595000000000e+02 -3.368059476499e-02 9.072009531211e-05 8.342984782647e+00
7.597500000000e+02 -3.516361390951e-02 9.322653588292e-05 8.365491913333e+00
7.600000000000e+02 -3.676611360358e-02 9.628135867401e-05 8.387088997938e+00
7.602500000000e+02 -3.846294797884e-02 9.986356722627e-05 8.407765550919e+00
7.605000000000e+02 -4.022817810805e-02 1.039418221496e-04 8.427510413447e+00
7.607500000000e+02 -4.203561650607e-02 1.084745955618e-04 8.446311890807e+00
7.610000000000e+02 -4.385936062557e-02 1.134105946168e-04 8.464157903778e+00
7.612500000000e+02 -4.567430133154e-02 1.186894020369e-04 8.481036149038e+00
7.615000000000e+02 -4.745659521763e-02 1.242423414791e-04 8.496934263722e+00
7.617500000000e+02 -4.918408744065e-02 1.299935234320e-04 8.511839988923e+00
7.620000000000e+02 -5.083668046128e-02 1.358611281335e-04 8.525741325764e+00
7.622500000000e+02 -5.239663169760e-02 1.417588305204e-04 8.538626680885e+00
7.625000000000e+02 -5.384878096265e-02 1.475973605662e-04 8.550484995256e+00
7.627500000000e+02 -5.518069981999e-02 1.532862159518e-04 8.561305853411e+00
7.630000000000e+02 -5.638275397458e-02 1.587354206725e-04 8.571079571178e+00
7.632500000000e+02 -5.744809032216e-02 1.638573132189e-04 8.579797258707e+00
7.635000000000e+02 -5.837253500603e-02 1.685683227112e-04 8.587450860218e+00
7.637500000000e+02 -5.915442369645e-02 1.727907199498e-04 8.594033169109e+00
7.640000000000e+02 -5.979435936083e-02 1.764542708882e-04 8.599537821343e+00
7.642500000000e+02 -6.029491420531e-02 1.794977447475e-04 8.603959268525e+00
7.645000000000e+02 -6.066029645156e-02 1.818702722088e-04 8.607292733583e+00
7.647500000000e+02 -6.089598915726e-02 1.835324774015e-04 8.609534152567e+00
7.650000000000e+02 -6.100838575121e-02 1.844573567532e-04 8.610680105251e+00
7.652500000000e+02 -6.100444917504e-02 1.846308916680e-04 8.610727738631e+00
7.655000000000e+02 -6.089140279579e-02 1.840523379117e-04 8.609674685503e+00
7.657500000000e+02 -6.067648105134e-02 1.827342062430e-04 8.607518981193e+00
7.660000000000e+02 -6.036675224276e-02 1.807019358035e-04 8.604258981152e+00
7.662500000000e+02 -5.996901869267e-02 1.779931537956e-04 8.599893278888e+00
7.665000000000e+02 -5.948981163946e-02 1.746567078457e-04 8.594420630691e+00
7.667500000000e+02 -5.893546133274e-02 1.707514818997e-04 8.587839882791e+00
7.670000000000e+02 -5.831224008293e-02 1.663449159664e-04 8.580149902224e+00
7.672500000000e+02 -5.762657044467e-02 1.615113858108e-04 8.571349521340e+00
7.675000000000e+02 -5.688525502430e-02 1.563304589278e-04 8.561437479009e+00
7.677500000000e+02 -5.609572699889e-02 1.508851072171e-04 8.550412383335e+00
7.680000000000e+02 -5.526626847030e-02 1.452599738462e-04 8.538272669785e+00
7.682500000000e+02 -5.440619183579e-02 1.395397748455e-04 8.525016587431e+00
7.685000000000e+02 -5.352593888505e-02 1.338077484094e-04 8.510642180438e+00
7.687500000000e+02 -5.263709673383e-02 1.281443057929e-04 8.495147303118e+00
7.690000000000e+02 -5.175230543952e-02 1.226259553961e-04 8.478529639509e+00
7.692500000000e+02 -5.088506171889e-02 1.173244275535e-04 8.460786739635e+00
7.695000000000e+02 -5.004942538721e-02 1.123060189821e-04 8.441916088908e+00
7.697500000000e+02 -4.925963919012e-02 1.076311549808e-04 8.421915183273e+00
7.700000000000e+02 -4.852968743997e-02 1.033541358704e-04 8.400781622879e+00
7.702500000000e+02 -4.787281987227e-02 9.952301478333e-05 8.378513238254e+00
7.705000000000e+02 -4.730106980773e-02 9.617959009778e-05 8.355108216161e+00
7.707500000000e+02 -4.682479845142e-02 9.335946050668e-05 8.330565247115e+00
7.710000000000e+02 -4.645229367638e-02 9.109204229502e-05 8.304883680482e+00
7.712500000000e+02 -4.618944852483e-02 8.940060340168e-05 8.278063686107e+00
7.715000000000e+02 -4.603953872880e-02 8.830225554188e-05 8.250106418920e+00
7.717500000000e+02 -4.600311216069e-02 8.780791440047e-05 8.221014173802e+00
7.720000000000e+02 -4.607799407774e-02 8.792214525508e-05 8.190790548736e+00
7.722500000000e+02 -4.625940714246e-02 8.864299016223e-05 8.159440584313e+00
7.725000000000e+02 -4.654019591477e-02 8.996175758030e-05 8.126970890750e+00
7.727500000000e+02 -4.691113972192e-02 9.186282353582e-05 8.093389771722e+00
7.730000000000e+02 -4.736133590426e-02 9.432347158780e-05 8.058707310439e+00
7.732500000000e+02 -4.787862876528e-02 9.731381340577e-05 8.022935455871e+00
7.735000000000e+02 -4.845006282770e-02 1.007968567177e-04 7.986088069512e+00
7.737500000000e+02 -4.906233618549e-02 1.047285900247e-04 7.948180961772e+00
7.740000000000e+02 -4.970223425036e-02 1.090583929109e-04 7.909231905503e+00
7.742500000000e+02 -5.035702660018e-02 1.137295816687e-04 7.869260615332e+00
7.745000000000e+02 -5.101481287915e-02 1.186800780917e-04 7.828288719592e+00
7.747500000000e+02 -5.166480894595e-02 1.238432821593e-04 7.786339698423e+00
7.750000000000e+02 -5.229756731532e-02 1.291490801479e-04 7.743438801094e+00
7.752500000000e+02 -5.290512997854e-02 1.345249731119e-04 7.699612950967e+00
7.755000000000e+02 -5.348111388851e-02 1.398973208001e-04 7.654890622353e+00
7.757500000000e+02 -5.402073151621e-02 1.451926281357e-04 7.609301702134e+00
7.760000000000e+02 -5.452075116155e-02 1.503388432278e-04 7.562877343862e+00
7.762500000000e+02 -5.497940049987e-02 1.552665915540e-04 7.515649802579e+00
7.765000000000e+02 -5.539621986979e-02 1.599104449629e-04 7.467652266520e+00
7.767500000000e+02 -5.577187025874e-02 1.642100363740e-04 7.418918680983e+00
7.770000000000e+02 -5.610790479641e-02 1.681110244608e-04 7.369483578371e+00
7.772500000000e+02 -5.640650895148e-02 1.715659719929e-04 7.319381902594e+00
7.775000000000e+02 -5.667022347043e-02 1.745350647264e-04 7.268648848777e+00
7.777500000000e+02 -5.690165769462e-02 1.769865690303e-04 7.217319705274e+00
7.780000000000e+02 -5.710321030437e-02 1.788971621087e-04 7.165429712542e+00
7.782500000000e+02 -5.727681212162e-02 1.802521033871e-04 7.113013935470e+00
7.785000000000e+02 -5.742370520163e-02 1.810451515253e-04 7.060107148213e+00
7.787500000000e+02 -5.754427839741e-02 1.812783106914e-04 7.006743738683e+00
7.790000000000e+02 -5.763797011268e-02 1.809613977981e-04 6.952957625877e+00
7.792500000000e+02 -5.770325148148e-02 1.801114471934e-04 6.898782192570e+00
7.795000000000e+02 -5.773769858812e-02 1.787519761013e-04 6.844250232605e+00
7.797500000000e+02 -5.773815164552e-02 1.769121281654e-04 6.789393908425e+00
7.800000000000e+02 -5.770095650675e-02 1.746257616268e-04 6.734244718691e+00
7.802500000000e+02 -5.762227666411e-02 1.719304524464e-04 6.678833473914e+00
7.805000000000e+02 -5.749845149027e-02 1.688665517286e-04 6.623190276625e+00
7.807500000000e+02 -5.732637520779e-02 1.654762406819e-04 6.567344505221e+00
7.810000000000e+02 -5.710386757290e-02 1.618026987566e-04 6.511324799329e+00
7.812500000000e+02 -5.682999977557e-02 1.578893513886e-04 6.455159045039e+00
7.815000000000e+02 -5.650534619924e-02 1.537793082498e-04 6.398874359850e+00
7.817500000000e+02 -5.613213742636e-02 1.495149645298e-04 6.342497075753e+00
7.820000000000e+02 -5.571429233342e-02 1.451377208825e-04 6.286052721736e+00
7.822500000000e+02 -5.525732228156e-02 1.406879156249e-04 6.229566006503e+00
7.825000000000e+02 -5.476811134478e-02 1.362048659307e-04 6.173060800416e+00
7.827500000000e+02 -5.425458269501e-02 1.317270003525e-04 6.116560122015e+00
7.830000000000e+02 -5.372528005418e-02 1.272920457883e-04 6.060086126896e+00
7.832500000000e+02 -5.318889601179e-02 1.229372355616e-04 6.003660101566e+00
7.835000000000e+02 -5.265378634461e-02 1.186994497500e-04 5.947302466345e+00
7.837500000000e+02 -5.212751581770e-02 1.146152429400e-04 5.891032781407e+00
7.840000000000e+02 -5.161647403921e-02 1.107207513290e-04 5.834869763532e+00
7.842500000000e+02 -5.112560062866e-02 1.070514201931e-04 5.778831304009e+00
7.845000000000e+02 -5.065824527125e-02 1.036415553353e-04 5.722934494469e+00
7.847500000000e+02 -5.021618018969e-02 1.005236909254e-04 5.667195649308e+00
7.850000000000e+02 -4.979976592297e-02 9.772780665268e-05 5.611630328818e+00
7.852500000000e+02 -4.940825843670e-02 9.528043907073e-05 5.556253357601e+00
7.855000000000e+02 -4.904022988825e-02 9.320374147156e-05 5.501078831206e+00
7.857500000000e+02 -4.869406363474e-02 9.151457538242e-05 5.446120116323e+00
7.860000000000e+02 -4.836847402929e-02 9.022370333200e-05 5.391389835980e+00
7.862500000000e+02 -4.806299816861e-02 8.933516834955e-05 5.336899844643e+00
7.865000000000e+02 -4.777840577540e-02 8.884591540120e-05 5.282661185352e+00
7.867500000000e+02 -4.751698315723e-02 8.874571860956e-05 5.228684038356e+00
7.870000000000e+02 -4.728265561412e-02 8.901743062878e-05 5.174977656174e+00
7.872500000000e+02 -4.708093034451e-02 8.963756352878e-05 5.121550292770e+00
7.875000000000e+02 -4.691865542328e-02 9.057715668612e-05 5.068409120835e+00
7.877500000000e+02 -4.680361400732e-02 9.180291332267e-05 5.015560155565e+00
7.880000000000e+02 -4.674398060435e-02 9.327850931143e-05 4.963008171727e+00
7.882500000000e+02 -4.674768837093e-02 9.496597857897e-05 4.910756636582e+00
7.885000000000e+02 -4.682175714958e-02 9.682710133677e-05 4.858807648806e+00
7.887500000000e+02 -4.697164118798e-02 9.882468638528e-05 4.807161893946e+00
7.890000000000e+02 -4.720065301438e-02 1.009237255179e-04 4.755818625738e+00
7.892500000000e+02 -4.750951057167e-02 1.030922085404e-04 4.704775662585e+00
7.895000000000e+02 -4.789604849278e-02 1.053016753456e-04 4.654029417369e+00
7.897500000000e+02 -4.835511513473e-02 1.075274327412e-04 4.603574945456e+00
7.900000000000e+02 -4.887866490595e-02 1.097484496961e-04 4.553406024705e+00
7.902500000000e+02 -4.945603472932e-02 1.119469460524e-04 4.503515251020e+00
7.905000000000e+02 -5.007438009314e-02 1.141077447036e-04 4.453894159631e+00
7.907500000000e+02 -5.071923164927e-02 1.162174582353e-04 4.404533353967e+00
7.910000000000e+02 -5.137512370547e-02 1.182635257809e-04 4.355422648339e+00
7.912500000000e+02 -5.202624306401e-02 1.202333399558e-04 4.306551206996e+00
7.915000000000e+02 -5.265704419463e-02 1.221134231903e-04 4.257907682478e+00
7.917500000000e+02 -5.325278811211e-02 1.238887630345e-04 4.209480337754e+00
7.920000000000e+02 -5.379996455984e-02 1.255423709006e-04 4.161257154019e+00
7.922500000000e+02 -5.428658027830e-02 1.270551066902e-04 4.113225914248e+00
7.925000000000e+02 -5.470229963153e-02 1.284057751489e-04 4.065374263690e+00
7.927500000000e+02 -5.503844954445e-02 1.295715090407e-04 4.017689745353e+00
7.930000000000e+02 -5.528790697850e-02 1.305283687086e-04 3.970159814848e+00
7.932500000000e+02 -5.544489701230e-02 1.312521361818e-04 3.922771836691e+00
7.935000000000e+02 -5.550474299634e-02 1.317192575526e-04 3.875513072145e+00
7.937500000000e+02 -5.546360642287e-02 1.319078461085e-04 3.828370666377e+00
7.940000000000e+02 -5.531825171607e-02 1.317986715739e-04 3.781331640506e+00
7.942500000000e+02 -5.506587295641e-02 1.313760812716e-04 3.734382903332e+00
7.945000000000e+02 -5.470400388057e-02 1.306287881535e-04 3.687511288777e+00
7.947500000000e+02 -5.423052114335e-02 1.295504683873e-04 3.640703620985e+00
7.950000000000e+02 -5.364374874589e-02 1.281401566487e-04 3.593946822035e+00
7.952500000000e+02 -5.294264577668e-02 1.264023999420e-04 3.547228050954e+00
7.955000000000e+02 -5.212706496102e-02 1.243471941686e-04 3.500534886828e+00
7.957500000000e+02 -5.119804883994e-02 1.219897018201e-04 3.453855541374e+00
7.960000000000e+02 -5.015813457133e-02 1.193497869689e-04 3.407179100012e+00
7.962500000000e+02 -4.901163462862e-02 1.164514276431e-04 3.360495788014e+00
7.965000000000e+02 -4.776485944969e-02 1.133220146787e-04 3.313797242541e+00
7.967500000000e+02 -4.642625875019e-02 1.099915991270e-04 3.267076794812e+00
7.970000000000e+02 -4.500645992897e-02 1.064921525951e-04 3.220329740369e+00
7.972500000000e+02 -4.351819464563e-02 1.028568651214e-04 3.173553602659e+00
7.975000000000e+02 -4.197611203220e-02 9.911950190652e-05 3.126748371796e+00
7.977500000000e+02 -4.039648681715e-02 9.531386818099e-05 3.079916724009e+00
7.980000000000e+02 -3.879683830207e-02 9.147342334037e-05 3.033064215783e+00
7.982500000000e+02 -3.719548406952e-02 8.763091789002e-05 2.986199449791e+00
7.985000000000e+02 -3.561105367294e-02 8.381816958991e-05 2.939334220745e+00
7.987500000000e+02 -3.406199139771e-02 8.006595380911e-05 2.892483639148e+00
7.990000000000e+02 -3.256607423743e-02 7.640393585079e-05 2.845666240226e+00
7.992500000000e+02 -3.113997080838e-02 7.286064516479e-05 2.798904078378e+00
7.995000000000e+02 -2.979885820664e-02 6.946345753892e-05 2.752222815354e+00
7.997500000000e+02 -2.855611086610e-02 6.623856073507e-05 2.705651802437e+00
8.000000000000e+02 -2.742306980980e-02 6.321088370495e-05 2.659224155751e+00
8.002500000000e+02 -2.640888982663e-02 6.040396579776e-05 2.612976828738e+00
8.005000000000e+02 -2.552046363601e-02 5.783975496282e-05 2.566950673062e+00
8.007500000000e+02 -2.476241047151e-02 5.553830924548e-05 2.521190488551e+00
8.010000000000e+02 -2.413712006717e-02 5.351747665813e-05 2.475745051216e+00
8.012500000000e+02 -2.364483753238e-02 5.179249473206e-05 2.430667113208e+00
8.015000000000e+02 -2.328377536008e-02 5.037555008813e-05 2.386013366514e+00
8.017500000000e+02 -2.305024264927e-02 4.927533249421e-05 2.341844359132e+00
8.020000000000e+02 -2.293878112134e-02 4.849660749023e-05 2.298224356520e+00
8.022500000000e+02 -2.294230086824e-02 4.803983558485e-05 2.255221141612e+00
8.025000000000e+02 -2.305221400620e-02 4.790087065096e-05 2.212905746087e+00
8.027500000000e+02 -2.325856370171e-02 4.807075915272e-05 2.171352112547e+00
8.030000000000e+02 -2.355015227257e-02 4.853566389035e-05 2.130636685629e+00
8.032500000000e+02 -2.391467065918e-02 4.927692338758e-05 2.090837937348e+00
8.035000000000e+02 -2.433883504491e-02 5.027125338278e-05 2.052035831707e+00
8.037500000000e+02 -2.480853472016e-02 5.149108948618e-05 2.014311239501e+00
8.040000000000e+02 -2.530899577174e-02 5.290505996322e-05 1.977745314751e+00
8.042500000000e+02 -2.582496328422e-02 5.447857374696e-05 1.942418847384e+00
8.045000000000e+02 -2.634090311466e-02 5.617450175163e-05 1.908411607945e+00
8.047500000000e+02 -2.684122224117e-02 5.795392504759e-05 1.875801699797e+00
8.050000000000e+02 -2.731050487615e-02 5.977692492226e-05 1.844664934635e+00
8.052500000000e+02 -2.773375866563e-02 6.160338282918e-05 1.815074246008e+00
8.055000000000e+02 -2.809666547308e-02 6.339376832495e-05 1.787099152026e+00
8.057500000000e+02 -2.838582790905e-02 6.510988587621e-05 1.760805278716e+00
8.060000000000e+02 -2.858900482605e-02 6.671556551396e-05 1.736253948992e+00
8.062500000000e+02 -2.869532630563e-02 6.817727534320e-05 1.713501843182e+00
8.065000000000e+02 -2.869548220297e-02 6.946465382873e-05 1.692600729715e+00
8.067500000000e+02 -2.858187642700e-02 7.055094383646e-05 1.673597266272e+00
8.070000000000e+02 -2.834874358316e-02 7.141333607094e-05 1.656532864919e+00
8.072500000000e+02 -2.799222370373e-02 7.203321654406e-05 1.641443616715e+00
8.075000000000e+02 -2.751039431773e-02 7.239632472500e-05 1.628360267775e+00
8.077500000000e+02 -2.690326037296e-02 7.249282776095e-05 1.617308238545e+00
8.080000000000e+02 -2.617270392263e-02 7.231731724780e-05 1.608307678732e+00
8.082500000000e+02 -2.532239686967e-02 7.186873244849e-05 1.601373551221e+00
8.085000000000e+02 -2.435768182556e-02 7.115022222515e-05 1.596515737079e+00
8.087500000000e+02 -2.328542577529e-02 7.016894733530e-05 1.593739158595e+00
8.090000000000e+02 -2.211385264815e-02 6.893583144749e-05 1.593043914729e+00
8.092500000000e+02 -2.085236021341e-02 6.746526382581e-05 1.594425428890e+00
8.095000000000e+02 -1.951132693029e-02 6.577476035868e-05 1.597874606020e+00
8.097500000000e+02 -1.810191386244e-02 6.388458595588e-05 1.603378001167e+00
8.100000000000e+02 -1.663586586249e-02 6.181734121768e-05 1.610917998274e+00
8.102500000000e+02 -1.512531615562e-02 5.959752158016e-05 1.620473001946e+00
8.105000000000e+02 -1.358259732008e-02 5.725106437493e-05 1.632017642459e+00
8.107500000000e+02 -1.202006068511e-02 5.480486022330e-05 1.645522994119e+00
8.110000000000e+02 -1.044990660027e-02 5.228626348602e-05 1.660956808118e+00
8.112500000000e+02 -8.884026312507e-03 4.972260594990e-05 1.678283757926e+00
8.115000000000e+02 -7.333856853541e-03 4.714071896256e-05 1.697465696173e+00
8.117500000000e+02 -5.810248730012e-03 4.456647334056e-05 1.718461919152e+00
8.120000000000e+02 -4.323347725293e-03 4.202434970357e-05 1.741229436579e+00
8.122500000000e+02 -2.882490778570e-03 3.953704993506e-05 1.765723241791e+00
8.125000000000e+02 -1.496115387346e-03 3.712515572474e-05 1.791896576987e+00
8.127500000000e+02 -1.716844361381e-04 3.480684909482e-05 1.819701190493e+00
8.130000000000e+02 1.084375354142e-03 3.259769488689e-05 1.849087579281e+00
8.132500000000e+02 2.266719012105e-03 3.051049689215e-05 1.880005214715e+00
8.135000000000e+02 3.371114942637e-03 2.855522466644e-05 1.912402746041e+00
8.137500000000e+02 4.394460427537e-03 2.673901785488e-05 1.946228180967e+00
8.140000000000e+02 5.334783102158e-03 2.506625995133e-05 1.981429040015e+00
8.142500000000e+02 6.191226591144e-03 2.353872374589e-05 2.017952485848e+00
8.145000000000e+02 6.964022673906e-03 2.215577517950e-05 2.055745426825e+00
8.147500000000e+02 7.654448781616e-03 2.091463294493e-05 2.094754597701e+00
8.150000000000e+02 8.264773279038e-03 1.981066931342e-05 2.134926619187e+00
8.152500000000e+02 8.798188429119e-03 1.883774197201e-05 2.176208040532e+00
8.155000000000e+02 9.258732819130e-03 1.798854525425e-05 2.218545368621e+00
8.157500000000e+02 9.651205113447e-03 1.725497583435e-05 2.261885088197e+00
8.160000000000e+02 9.981069905600e-03 1.662845658668e-05 2.306173677553e+00
8.162500000000e+02 1.025435807609e-02 1.610027594098e-05 2.351357624078e+00
8.165000000000e+02 1.047756312932e-02 1.566188488653e-05 2.397383443545e+00
8.167500000000e+02 1.065753564763e-02 1.530519131118e-05 2.444197707283e+00
8.170000000000e+02 1.080137737662e-02 1.502275211493e-05 2.491747079644e+00
8.172500000000e+02 1.091633707596e-02 1.480792746075e-05 2.539978368507e+00
8.175000000000e+02 1.100970953401e-02 1.465500756867e-05 2.588838590288e+00
8.177500000000e+02 1.108873928682e-02 1.455925294142e-05 2.638275049662e+00
8.180000000000e+02 1.116053029712e-02 1.451688426646e-05 2.688235435189e+00
8.182500000000e+02 1.123196238167e-02 1.452506732871e-05 2.738667928464e+00
8.185000000000e+02 1.130961529618e-02 1.458181412262e-05 2.789521325744e+00
8.187500000000e+02 1.139970077893e-02 1.468585566283e-05 2.840745171702e+00
8.190000000000e+02 1.150800320021e-02 1.483648473266e-05 2.892289899430e+00
8.192500000000e+02 1.163982842906e-02 1.503337998279e-05 2.944106978204e+00
8.195000000000e+02 1.179996131569e-02 1.527641584156e-05 2.996149062698e+00
8.197500000000e+02 1.199263142273e-02 1.556546624987e-05 3.048370141896e+00
8.200000000000e+02 1.222148671321e-02 1.590021291148e-05 3.100725687819e+00
8.202500000000e+02 1.248957512617e-02 1.627997102344e-05 3.153172795767e+00
8.205000000000e+02 1.279933339129e-02 1.670351813854e-05 3.205670321669e+00
8.207500000000e+02 1.315258295408e-02 1.716895252438e-05 3.258179005865e+00
8.210000000000e+02 1.355053234754e-02 1.767357937982e-05 3.310661591533e+00
8.212500000000e+02 1.399378574276e-02 1.821382728648e-05 3.363082928630e+00
8.215000000000e+02 1.448235703265e-02 1.878519732768e-05 3.415410065266e+00
8.217500000000e+02 1.501568920277e-02 1.938224815703e-05 3.467612331075e+00
8.220000000000e+02 1.559267829391e-02 1.999862030611e-05 3.519661404270e+00
8.222500000000e+02 1.621170144018e-02 2.062709023912e-05 3.571531366179e+00
8.225000000000e+02 1.687064901634e-02 2.125965209263e-05 3.623198749907e+00
8.227500000000e+02 1.756695933380e-02 2.188765401059e-05 3.674642568987e+00
8.230000000000e+02 1.829765672852e-02 2.250195144049e-05 3.725844345589e+00
8.232500000000e+02 1.905939071167e-02 2.309308774262e-05 3.776788118214e+00
8.235000000000e+02 1.984847770645e-02 2.365149871902e-05 3.827460451232e+00
8.237500000000e+02 2.066094247688e-02 2.416773926983e-05 3.877850423614e+00
8.240000000000e+02 2.149256102841e-02 2.463272146117e-05 3.927949620653e+00
8.242500000000e+02 2.233890246979e-02 2.503796333253e-05 3.977752109752e+00
8.245000000000e+02 2.319536978603e-02 2.537584152390e-05 4.027254406713e+00
8.247500000000e+02 2.405724038580e-02 2.563984110560e-05 4.076455442553e+00
8.250000000000e+02 2.491970398038e-02 2.582479505472e-05 4.125356514001e+00
8.252500000000e+02 2.577789797450e-02 2.592710893196e-05 4.173961221676e+00
8.255000000000e+02 2.662694263541e-02 2.594496840080e-05 4.222275414369e+00
8.257500000000e+02 2.746197185041e-02 2.587851727978e-05 4.270307108917e+00
8.260000000000e+02 2.827816251395e-02 2.572999941197e-05 4.318066408271e+00
8.262500000000e+02 2.907076135919e-02 2.550386665873e-05 4.365565408168e+00
8.265000000000e+02 2.983511050535e-02 2.520684264326e-05 4.412818098917e+00
8.267500000000e+02 3.056666683986e-02 2.484793949661e-05 4.459840237413e+00
8.270000000000e+02 3.126102805672e-02 2.443841426428e-05 4.506649251099e+00
8.272500000000e+02 3.191394958025e-02 2.399168652908e-05 4.553264092603e+00
8.275000000000e+02 3.252136578044e-02 2.352319320312e-05 4.599705109992e+00
8.277500000000e+02 3.307940557472e-02 2.305020007529e-05 4.645993889898e+00
8.280000000000e+02 3.358441948628e-02 2.259153962314e-05 4.692153127634e+00
8.282500000000e+02 3.403299378457e-02 2.216732764032e-05 4.738206449424e+00
8.285000000000e+02 3.442198246939e-02 2.179860504775e-05 4.784178268758e+00
8.287500000000e+02 3.474852644398e-02 2.150697183551e-05 4.830093607835e+00
8.290000000000e+02 3.501009134029e-02 2.131415913831e-05 4.875977939142e+00
8.292500000000e+02 3.520449331600e-02 2.124160448683e-05 4.921857011456e+00
8.295000000000e+02 3.532994257315e-02 2.131000290209e-05 4.967756681601e+00
8.297500000000e+02 3.538508085252e-02 2.153886336270e-05 5.013702742568e+00
8.300000000000e+02 3.536902241361e-02 2.194605275466e-05 5.059720762581e+00
8.302500000000e+02 3.528140506959e-02 2.254735879853e-05 5.105835910911e+00
8.305000000000e+02 3.512243357978e-02 2.335609140489e-05 5.152072801886e+00
8.307500000000e+02 3.489292698358e-02 2.438270398411e-05 5.198455337015e+00
8.310000000000e+02 3.459436299145e-02 2.563445759918e-05 5.245006553537e+00
8.312500000000e+02 3.422891849806e-02 2.711513368989e-05 5.291748479902e+00
8.315000000000e+02 3.379950490508e-02 2.882480118535e-05 5.338701997810e+00
8.317500000000e+02 3.330979726200e-02 3.075964396060e-05 5.385886708640e+00
8.320000000000e+02 3.276425299939e-02 3.291185977050e-05 5.433320825864e+00
8.322500000000e+02 3.216812727942e-02 3.526961818182e-05 5.481021040516e+00
8.325000000000e+02 3.152747350663e-02 3.781710535636e-05 5.529002430103e+00
8.327500000000e+02 3.084913641825e-02 4.053462024273e-05 5.577278359103e+00
8.330000000000e+02 3.014073397130e-02 4.339876168971e-05 5.625860390977e+00
8.332500000000e+02 2.941062802915e-02 4.638268960902e-05 5.674758208751e+00
8.335000000000e+02 2.866788344393e-02 4.945644136556e-05 5.723979539009e+00
8.337500000000e+02 2.792221379486e-02 5.258731201213e-05 5.773530103130e+00
8.340000000000e+02 2.718391599445e-02 5.574028822056e-05 5.823413537851e+00
8.342500000000e+02 2.646378905564e-02 5.887852928901e-05 5.873631356980e+00
8.345000000000e+02 2.577303921500e-02 6.196388054083e-05 5.924182920908e+00
8.347500000000e+02 2.512317033704e-02 6.495741684279e-05 5.975065380140e+00
8.350000000000e+02 2.452585822219e-02 6.781999849009e-05 6.026273659803e+00
8.352500000000e+02 2.399281047525e-02 7.051282788537e-05 6.077800452256e+00
8.355000000000e+02 2.353561069640e-02 7.299800965840e-05 6.129636185791e+00
8.357500000000e+02 2.316554967670e-02 7.523908777851e-05 6.181769034951e+00
8.360000000000e+02 2.289344559627e-02 7.720155459798e-05 6.234184939380e+00
8.362500000000e+02 2.272945291979e-02 7.885334232410e-05 6.286867601382e+00
8.365000000000e+02 2.268286709248e-02 8.016526323615e-05 6.339798525172e+00
8.367500000000e+02 2.276192791942e-02 8.111140270026e-05 6.392957064361e+00
8.370000000000e+02 2.297362297327e-02 8.166948133920e-05 6.446320451578e+00
8.372500000000e+02 2.332350183020e-02 8.182111960658e-05 6.499863867714e+00
8.375000000000e+02 2.381550437322e-02 8.155213434949e-05 6.553560518658e+00
8.377500000000e+02 2.445180538037e-02 8.085277468264e-05 6.607381695839e+00
8.380000000000e+02 2.523268902561e-02 7.971777101534e-05 6.661296885342e+00
8.382500000000e+02 2.615644842952e-02 7.814638873135e-05 6.715273846568e+00
8.385000000000e+02 2.721932457571e-02 7.614254412075e-05 6.769278735539e+00
8.387500000000e+02 2.841547908220e-02 7.371478326651e-05 6.823276203393e+00
8.390000000000e+02 2.973701049834e-02 7.087619711779e-05 6.877229522319e+00
8.392500000000e+02 3.117401189310e-02 6.764429785039e-05 6.931100711855e+00
8.395000000000e+02 3.271467028233e-02 6.404090454357e-05 6.984850657241e+00
8.397500000000e+02 3.434540966943e-02 6.009194026588e-05 7.038439241922e+00
8.400000000000e+02 3.605107352017e-02 5.582719787051e-05 7.091825475507e+00
8.402500000000e+02 3.781514682180e-02 5.128007295524e-05 7.144967613421e+00
8.405000000000e+02 3.962001365023e-02 4.648729420473e-05 7.197823279442e+00
8.407500000000e+02 4.144724707209e-02 4.148861670161e-05 7.250349577443e+00
8.410000000000e+02 4.327792643755e-02 3.632645062263e-05 7.302503195319e+00
8.412500000000e+02 4.509297620288e-02 3.104550809149e-05 7.354240498733e+00
8.415000000000e+02 4.687351996056e-02 2.569242447467e-05 7.405517614380e+00
8.417500000000e+02 4.860123785081e-02 2.031536486588e-05 7.456290494905e+00
8.420000000000e+02 5.025872929487e-02 1.496359923697e-05 7.506514981877e+00
8.422500000000e+02 5.182986003976e-02 9.687002862330e-06 7.556146847450e+00
8.425000000000e+02 5.330008913593e-02 4.535719595411e-06 7.605141818781e+00
8.427500000000e+02 5.465677646145e-02 -4.403901796013e-07 7.653455608970e+00
8.430000000000e+02 5.588944565935e-02 -5.192291142569e-06 7.701043922459e+00
8.432500000000e+02 5.699000161154e-02 -9.672302846125e-06 7.747862450663e+00
8.435000000000e+02 5.795289824317e-02 -1.383468745161e-05 7.793866872350e+00
8.437500000000e+02 5.877524638575e-02 -1.763627618442e-05 7.839012855958e+00
8.440000000000e+02 5.945684373827e-02 -2.103706261530e-05 7.883256031720e+00
8.442500000000e+02 6.000014922455e-02 -2.400088537421e-05 7.926552011776e+00
8.445000000000e+02 6.041016894481e-02 -2.649608334451e-05 7.968856371340e+00
8.447500000000e+02 6.069428007326e-02 -2.849611183267e-05 8.010124670216e+00
8.450000000000e+02 6.086198577452e-02 -2.998016516617e-05 8.050312490005e+00
8.452500000000e+02 6.092459881884e-02 -3.093372190160e-05 8.089375453215e+00
8.455000000000e+02 6.089488496209e-02 -3.134905072305e-05 8.127269309604e+00
8.457500000000e+02 6.078665588612e-02 -3.122559441254e-05 8.163950010124e+00
8.460000000000e+02 6.061433499283e-02 -3.057024422320e-05 8.199373801740e+00
8.462500000000e+02 6.039251679365e-02 -2.939749653580e-05 8.233497379408e+00
8.465000000000e+02 6.013552179210e-02 -2.772945115412e-05 8.266278028111e+00
8.467500000000e+02 5.985696976336e-02 -2.559564080204e-05 8.297673782749e+00
8.470000000000e+02 5.956939140400e-02 -2.303269160328e-05 8.327643646303e+00
8.472500000000e+02 5.928387936530e-02 -2.008385319094e-05 8.356147781269e+00
8.475000000000e+02 5.900980099254e-02 -1.679836249285e-05 8.383147739674e+00
8.477500000000e+02 5.875457553511e-02 -1.323062415548e-05 8.408606670954e+00
8.480000000000e+02 5.852353186489e-02 -9.439290885982e-06 8.432489588123e+00
8.482500000000e+02 5.831984003040e-02 -5.486247468989e-06 8.454763557371e+00
8.485000000000e+02 5.814453345690e-02 -1.435477345824e-06 8.475397962116e+00
8.487500000000e+02 5.799661068808e-02 2.648148105910e-06 8.494364675176e+00
8.490000000000e+02 5.787322713563e-02 6.700124188797e-06 8.511638297781e+00
8.492500000000e+02 5.776996403962e-02 1.065753940452e-05 8.527196300086e+00
8.495000000000e+02 5.768117643451e-02 1.446026598911e-05 8.541019220440e+00
8.497500000000e+02 5.760040279680e-02 1.805218528089e-05 8.553090764739e+00
8.500000000000e+02 5.752082737554e-02 2.138228045695e-05 8.563397957229e+00
8.502500000000e+02 5.743577178379e-02 2.440553711922e-05 8.571931194137e+00
8.505000000000e+02 5.733919673281e-02 2.708379782687e-05 8.578684342658e+00
8.507500000000e+02 5.722618535674e-02 2.938637456962e-05 8.583654751573e+00
8.510000000000e+02 5.709338241595e-02 3.129052029524e-05 8.586843279291e+00
8.512500000000e+02 5.693936012171e-02 3.278166588760e-05 8.588254294644e+00
8.515000000000e+02 5.676488361104e-02 3.385334404282e-05 8.587895618888e+00
8.517500000000e+02 5.657305217291e-02 3.450698078339e-05 8.585778497942e+00
8.520000000000e+02 5.636929755386e-02 3.475141402393e-05 8.581917500430e+00
8.522500000000e+02 5.616122794010e-02 3.460216972953e-05 8.576330448925e+00
8.525000000000e+02 5.595831664662e-02 3.408054684945e-05 8.569038290631e+00
8.527500000000e+02 5.577144430275e-02 3.321256890812e-05 8.560064986831e+00
8.530000000000e+02 5.561231551092e-02 3.202782859180e-05 8.549437391571e+00
8.532500000000e+02 5.549278179809e-02 3.055824188380e-05 8.537185103972e+00
8.535000000000e+02 5.542411060841e-02 2.883686856411e-05 8.523340341821e+00
8.537500000000e+02 5.541624708549e-02 2.689684099735e-05 8.507937812988e+00
8.540000000000e+02 5.547711766730e-02 2.477039493365e-05 8.491014572465e+00
8.542500000000e+02 5.561202204346e-02 2.248810814337e-05 8.472609901329e+00
8.545000000000e+02 5.582315528529e-02 2.007837651355e-05 8.452765185565e+00
8.547500000000e+02 5.610929222102e-02 1.756714460971e-05 8.431523790957e+00
8.550000000000e+02 5.646565458062e-02 1.497789575103e-05 8.408930939164e+00
8.552500000000e+02 5.688397008640e-02 1.233188604491e-05 8.385033593365e+00
8.555000000000e+02 5.735271865490e-02 9.648583317201e-06 8.359880320596e+00
8.557500000000e+02 5.785755360612e-02 6.946273328728e-06 8.333521161560e+00
8.560000000000e+02 5.838187376664e-02 4.242777371655e-06 8.306007476287e+00
8.562500000000e+02 5.890751953761e-02 1.556218283849e-06 8.277391779800e+00
8.565000000000e+02 5.941556103193e-02 -1.094257510131e-06 8.247727559931e+00
8.567500000000e+02 5.988714346713e-02 -3.687742959613e-06 8.217069074839e+00
8.570000000000e+02 6.030435929218e-02 -6.201001471362e-06 8.185471136582e+00
8.572500000000e+02 6.065110890910e-02 -8.608068840815e-06 8.152988872991e+00
8.575000000000e+02 6.091391683670e-02 -1.088003652225e-05 8.119677475955e+00
8.577500000000e+02 6.108267082040e-02 -1.298507807507e-05 8.085591936742e+00
8.580000000000e+02 6.115124098124e-02 -1.488874031774e-05 8.050786768837e+00
8.582500000000e+02 6.111794250983e-02 -1.655447335178e-05 8.015315723790e+00
8.585000000000e+02 6.098580377550e-02 -1.794446546385e-05 7.979231500322e+00
8.587500000000e+02 6.076260184755e-02 -1.902078536939e-05 7.942585448769e+00
8.590000000000e+02 6.046063206072e-02 -1.974673119934e-05 7.905427278928e+00
8.592500000000e+02 6.009620065421e-02 -2.008840196091e-05 7.867804768340e+00
8.595000000000e+02 5.968883837682e-02 -2.001641957858e-05 7.829763477335e+00
8.597500000000e+02 5.926025653045e-02 -1.950769911779e-05 7.791346483229e+00
8.600000000000e+02 5.883310428755e-02 -1.854719068822e-05 7.752594125500e+00
8.602500000000e+02 5.842959466773e-02 -1.712943299115e-05 7.713543787929e+00
8.605000000000e+02 5.807010817361e-02 -1.525982833830e-05 7.674229704579e+00
8.607500000000e+02 5.777187842907e-02 -1.295548034125e-05 7.634682819104e+00
8.610000000000e+02 5.754788561093e-02 -1.024555559920e-05 7.594930681038e+00
8.612500000000e+02 5.740605808377e-02 -7.170939769596e-06 7.554997402034e+00
8.615000000000e+02 5.734886847349e-02 -3.783269971191e-06 7.514903667103e+00
8.617500000000e+02 5.737337282629e-02 -1.435163636543e-07 7.474666791016e+00
8.620000000000e+02 5.747169029823e-02 3.680081459151e-06 7.434300832042e+00
8.622500000000e+02 5.763188153612e-02 7.614490829533e-06 7.393816742410e+00
8.625000000000e+02 5.783913604420e-02 1.158459282652e-05 7.353222549519e+00
8.627500000000e+02 5.807714685891e-02 1.551598433644e-05 7.312523561408e+00
8.630000000000e+02 5.832953603480e-02 1.933753407785e-05 7.271722570647e+00
8.632500000000e+02 5.858118880658e-02 2.298366617950e-05 7.230820065335e+00
8.635000000000e+02 5.881937638480e-02 2.639637229254e-05 7.189814424816e+00
8.637500000000e+02 5.903457372763e-02 2.952655369315e-05 7.148702100464e+00
8.640000000000e+02 5.922091880707e-02 3.233480910578e-05 7.107477784207e+00
8.642500000000e+02 5.937630388267e-02 3.479169147125e-05 7.066134553985e+00
8.645000000000e+02 5.950212479432e-02 3.687745424763e-05 7.024664017253e+00
8.647500000000e+02 5.960274899152e-02 3.858138268223e-05 6.983056451115e+00
8.650000000000e+02 5.968478210299e-02 3.990082609620e-05 6.941300940556e+00
8.652500000000e+02 5.975621806812e-02 4.084002584887e-05 6.899385535117e+00
8.655000000000e+02 5.982555659756e-02 4.140885097828e-05 6.857297421497e+00
8.657500000000e+02 5.990095874528e-02 4.162154634357e-05 6.815023110145e+00
8.660000000000e+02 5.998949142878e-02 4.149553764890e-05 6.772548650643e+00
8.662500000000e+02 6.009649876063e-02 4.105037662505e-05 6.729859856758e+00
8.665000000000e+02 6.022512161256e-02 4.030682697420e-05 6.686942550079e+00
8.667500000000e+02 6.037598138675e-02 3.928614520268e-05 6.643782809325e+00
8.670000000000e+02 6.054703938189e-02 3.800958305983e-05 6.600367215472e+00
8.672500000000e+02 6.073363878230e-02 3.649809178413e-05 6.556683093213e+00
8.675000000000e+02 6.092873882249e-02 3.477223449924e-05 6.512718732282e+00
8.677500000000e+02 6.112334296118e-02 3.285235155057e-05 6.468463591365e+00
8.680000000000e+02 6.130712037314e-02 3.075893980756e-05 6.423908473047e+00
8.682500000000e+02 6.146920052402e-02 2.851323946415e-05 6.379045672000e+00
8.685000000000e+02 6.159910603186e-02 2.613788025457e-05 6.333869089606e+00
8.687500000000e+02 6.168775874832e-02 2.365757915096e-05 6.288374316204e+00
8.690000000000e+02 6.172847613464e-02 2.109978583603e-05 6.242558677807e+00
8.692500000000e+02 6.171784999748e-02 1.849513052390e-05 6.196421247278e+00
8.695000000000e+02 6.165639854867e-02 1.587758206192e-05 6.149962819744e+00
8.697500000000e+02 6.154888378874e-02 1.328415854729e-05 6.103185851500e+00
8.700000000000e+02 6.140421725956e-02 1.075426906880e-05 6.056094365249e+00
8.702500000000e+02 6.123491325698e-02 8.328568132016e-06 6.008693822115e+00
8.705000000000e+02 6.105610630335e-02 6.047348485971e-06 5.960990965519e+00
8.707500000000e+02 6.088420699245e-02 3.948641839807e-06 5.912993642577e+00
8.710000000000e+02 6.073532739503e-02 2.066249798371e-06 5.864710609295e+00
8.712500000000e+02 6.062365327446e-02 4.279358081227e-07 5.816151332082e+00
8.715000000000e+02 6.055995700027e-02 -9.462768530977e-07 5.767325792219e+00
8.717500000000e+02 6.055044821950e-02 -2.045182817684e-06 5.718244306548e+00
8.720000000000e+02 6.059612810674e-02 -2.866804305529e-06 5.668917372800e+00
8.722500000000e+02 6.069275437400e-02 -3.418186167697e-06 5.619355547614e+00
8.725000000000e+02 6.083143876295e-02 -3.714311999164e-06 5.569569359322e+00
8.727500000000e+02 6.099981220249e-02 -3.776507631087e-06 5.519569262229e+00
8.730000000000e+02 6.118360578534e-02 -3.630444217889e-06 5.469365622273e+00
8.732500000000e+02 6.136844122263e-02 -3.303987417436e-06 5.418968729372e+00
8.735000000000e+02 6.154159343691e-02 -2.825145476587e-06 5.368388831604e+00
8.737500000000e+02 6.169348709006e-02 -2.220335669961e-06 5.317636164977e+00
8.740000000000e+02 6.181873145465e-02 -1.513168166711e-06 5.266720977216e+00
8.742500000000e+02 6.191655761451e-02 -7.238357311312e-07 5.215653528295e+00
8.745000000000e+02 6.199060532471e-02 1.308773351361e-07 5.164444051017e+00
8.747500000000e+02 6.204810010261e-02 1.037037696688e-06 5.113102684664e+00
8.750000000000e+02 6.209853903376e-02 1.982609257600e-06 5.061639360649e+00
8.752500000000e+02 6.215207721547e-02 2.956302508711e-06 5.010063670489e+00
8.755000000000e+02 6.221783792830e-02 3.946448774939e-06 4.958384700724e+00
8.757500000000e+02 6.230238500262e-02 4.940112427826e-06 4.906610875123e+00
8.760000000000e+02 6.240855980580e-02 5.922598583563e-06 4.854749790250e+00
8.762500000000e+02 6.253483956692e-02 6.877451932424e-06 4.802808087368e+00
8.765000000000e+02 6.267528736552e-02 7.786952138850e-06 4.750791349579e+00
8.767500000000e+02 6.282008416274e-02 8.633028815735e-06 4.698704041902e+00
8.770000000000e+02 6.295655261121e-02 9.398451562947e-06 4.646549510244e+00
8.772500000000e+02 6.307051200594e-02 1.006810535836e-05 4.594330019006e+00
8.775000000000e+02 6.314777236672e-02 1.063015466843e-05 4.542046840652e+00
8.777500000000e+02 6.317556096527e-02 1.107691192570e-05 4.489700376400e+00
8.780000000000e+02 6.314370129301e-02 1.140530015323e-05 4.437290316374e+00
8.782500000000e+02 6.304540173590e-02 1.161684423351e-05 4.384815804341e+00
8.785000000000e+02 6.287758053919e-02 1.171719735915e-05 4.332275613659e+00
8.787500000000e+02 6.264071801309e-02 1.171528872829e-05 4.279668319167e+00
8.790000000000e+02 6.233829168523e-02 1.162222108667e-05 4.226992452835e+00
8.792500000000e+02 6.197590819294e-02 1.145007528475e-05 4.174246657049e+00
8.795000000000e+02 6.156027029346e-02 1.121078456540e-05 4.121429812647e+00
8.797500000000e+02 6.109813572423e-02 1.091521845356e-05 4.068541155114e+00
8.800000000000e+02 6.059541476599e-02 1.057257954096e-05 4.015580392130e+00
8.802500000000e+02 6.005651464690e-02 1.019016504705e-05 3.962547808394e+00
8.805000000000e+02 5.948400349549e-02 9.773467875424e-06 3.909444374006e+00
8.807500000000e+02 5.887861731314e-02 9.326572210311e-06 3.856271869642e+00
8.810000000000e+02 5.823957390500e-02 8.852739525306e-06 3.803033009847e+00
8.812500000000e+02 5.756513466408e-02 8.355051738296e-06 3.749731593591e+00
8.815000000000e+02 5.685330928398e-02 7.836996335164e-06 3.696372655606e+00
8.817500000000e+02 5.610260507276e-02 7.302877456317e-06 3.642962640935e+00
8.820000000000e+02 5.531270987689e-02 6.757983893074e-06 3.589509576763e+00
8.822500000000e+02 5.448503072334e-02 6.208485479775e-06 3.536023256870e+00
8.825000000000e+02 5.362302367289e-02 5.661072475044e-06 3.482515414630e+00
8.827500000000e+02 5.273229432866e-02 5.122389271306e-06 3.428999895304e+00
8.830000000000e+02 5.182046973900e-02 4.598351303536e-06 3.375492807906e+00
8.832500000000e+02 5.089687795985e-02 4.093444004538e-06 3.322012664559e+00
8.835000000000e+02 4.997208398485e-02 3.610101852153e-06 3.268580493527e+00
8.837500000000e+02 4.905734600581e-02 3.148254423768e-06 3.215219931022e+00
8.840000000000e+02 4.816405362618e-02 2.705099529238e-06 3.161957286086e+00
8.842500000000e+02 4.730320460345e-02 2.275126265938e-06 3.108821577888e+00
8.845000000000e+02 4.648496212827e-02 1.850388783836e-06 3.055844546573e+00
8.847500000000e+02 4.571831927201e-02 1.420986770362e-06 3.003060635456e+00
8.850000000000e+02 4.501087979294e-02 9.756938713912e-07 2.950506946080e+00
8.852500000000e+02 4.436874808591e-02 5.026664886554e-07 2.898223163937e+00
8.855000000000e+02 4.379651268673e-02 -9.853065613408e-09 2.846251456800e+00
8.857500000000e+02 4.329729772751e-02 -5.728974470376e-07 2.794636344103e+00
8.860000000000e+02 4.287285744087e-02 -1.196256376068e-06 2.743424540063e+00
8.862500000000e+02 4.252368742545e-02 -1.888101587133e-06 2.692664767108e+00
8.865000000000e+02 4.224913610895e-02 -2.654772242594e-06 2.642407546559e+00
8.867500000000e+02 4.204750198262e-02 -3.500699488790e-06 2.592704964694e+00
8.870000000000e+02 4.191611190974e-02 -4.428442982291e-06 2.543610418539e+00
8.872500000000e+02 4.185138108406e-02 -5.438796520485e-06 2.495178343881e+00
8.875000000000e+02 4.184886082181e-02 -6.530925476173e-06 2.447463932252e+00
8.877500000000e+02 4.190328090076e-02 -7.702488674821e-06 2.400522833646e+00
8.880000000000e+02 4.200859757588e-02 -8.949726540919e-06 2.354410858108e+00
8.882500000000e+02 4.215805417598e-02 -1.026749147448e-05 2.309183675927e+00
8.885000000000e+02 4.234425988899e-02 -1.164922032260e-05 2.264896515958e+00
8.887500000000e+02 4.255929090551e-02 -1.308686477638e-05 2.221603877062e+00
8.890000000000e+02 4.279481223614e-02 -1.457079638861e-05 2.179359242722e+00
8.892500000000e+02 4.304221812226e-02 -1.608972120973e-05 2.138214815321e+00
8.895000000000e+02 4.329278515509e-02 -1.763063103050e-05 2.098221260689e+00
8.897500000000e+02 4.353783205575e-02 -1.917882051447e-05 2.059427476991e+00
8.900000000000e+02 4.376887926649e-02 -2.071799226322e-05 2.021880379576e+00
8.902500000000e+02 4.397780194159e-02 -2.223046408717e-05 1.985624713346e+00
8.905000000000e+02 4.415697130585e-02 -2.369747946945e-05 1.950702884369e+00
8.907500000000e+02 4.429937979725e-02 -2.509961230374e-05 1.917154820275e+00
8.910000000000e+02 4.439874802747e-02 -2.641725081448e-05 1.885017850436e+00
8.912500000000e+02 4.444961128334e-02 -2.763113315535e-05 1.854326612074e+00
8.915000000000e+02 4.444738528858e-02 -2.872290719569e-05 1.825112977928e+00
8.917500000000e+02 4.438841174401e-02 -2.967568501339e-05 1.797406000801e+00
8.920000000000e+02 4.426998316966e-02 -3.047456090238e-05 1.771231877950e+00
8.922500000000e+02 4.409034834477e-02 -3.110706973330e-05 1.746613928086e+00
8.925000000000e+02 4.384869811296e-02 -3.156356291853e-05 1.723572582435e+00
8.927500000000e+02 4.354513326349e-02 -3.183749188812e-05 1.702125382067e+00
8.930000000000e+02 4.318061386269e-02 -3.192558720863e-05 1.682286986022e+00
8.932500000000e+02 4.275689193341e-02 -3.182793694231e-05 1.664069184654e+00
8.935000000000e+02 4.227642875432e-02 -3.154795846097e-05 1.647480918388e+00
8.937500000000e+02 4.174229818141e-02 -3.109228248985e-05 1.632528304491e+00
8.940000000000e+02 4.115808006008e-02 -3.047055389230e-05 1.619214665363e+00
8.942500000000e+02 4.052774503794e-02 -2.969515861068e-05 1.607540567807e+00
8.945000000000e+02 3.985553578455e-02 -2.878089252806e-05 1.597503867425e+00
8.947500000000e+02 3.914584749338e-02 -2.774458072202e-05 1.589099764059e+00
8.950000000000e+02 3.840311258437e-02 -2.660466243612e-05 1.582320860962e+00
8.952500000000e+02 3.763169155227e-02 -2.538074516192e-05 1.577157237966e+00
8.955000000000e+02 3.683577422005e-02 -2.409313876911e-05 1.573596530141e+00
8.957500000000e+02 3.601929247630e-02 -2.276237774423e-05 1.571624016723e+00
8.960000000000e+02 3.518584677168e-02 -2.140873736076e-05 1.571222710953e+00
8.962500000000e+02 3.433864579191e-02 -2.005175022202e-05 1.572373460910e+00
8.965000000000e+02 3.348046006480e-02 -1.870972963994e-05 1.575055045959e+00
8.967500000000e+02 3.261358832381e-02 -1.739930884359e-05 1.579244280007e+00
8.970000000000e+02 3.173983560613e-02 -1.613500180747e-05 1.584916108312e+00
8.972500000000e+02 3.086050243119e-02 -1.492879828954e-05 1.592043707619e+00
8.975000000000e+02 2.997638324305e-02 -1.378979790254e-05 1.600598580203e+00
8.977500000000e+02 2.908777461098e-02 -1.272389964282e-05 1.610550650474e+00
8.980000000000e+02 2.819449118770e-02 -1.173355135281e-05 1.621868358693e+00
8.982500000000e+02 2.729589106542e-02 -1.081757256621e-05 1.634518759621e+00
8.985000000000e+02 2.639090847664e-02 -9.971057854052e-06 1.648467623878e+00
8.987500000000e+02 2.547809610767e-02 -9.185372492365e-06 1.663679548373e+00
8.990000000000e+02 2.455567460737e-02 -8.448236942266e-06 1.680118075721e+00
8.992500000000e+02 2.362159140299e-02 -7.743911174418e-06 1.697745826579e+00
8.995000000000e+02 2.267358570570e-02 -7.053471504648e-06 1.716524645531e+00
8.997500000000e+02 2.170926104898e-02 -6.355183153534e-06 1.736415761673e+00
9.000000000000e+02 2.072616150148e-02 -5.624954435152e-06 1.757379963635e+00
9.002500000000e+02 1.972185151178e-02 -4.836868813834e-06 1.779377787880e+00
9.005000000000e+02 1.869399635207e-02 -3.963779314581e-06 1.802369718172e+00
9.007500000000e+02 1.764044033880e-02 -2.977947105687e-06 1.826316393848e+00
9.010000000000e+02 1.655928160429e-02 -1.851715432100e-06 1.851178823003e+00
9.012500000000e+02 1.544894023761e-02 -5.581937267407e-07 1.876918597331e+00
9.015000000000e+02 1.430821822130e-02 9.280680133283e-07 1.903498104657e+00
9.017500000000e+02 1.313634957897e-02 2.630426130440e-06 1.930880735471e+00
9.020000000000e+02 1.193303970388e-02 4.569532578436e-06 1.959031080009e+00
9.022500000000e+02 1.069849344955e-02 6.762780922182e-06 1.987915112472e+00
9.025000000000e+02 9.433431546098e-03 9.223823949772e-06 2.017500360575e+00
9.027500000000e+02 8.139096287012e-03 1.196217156596e-05 2.047756057073e+00
9.030000000000e+02 6.817246698872e-03 1.498287929078e-05 2.078653272475e+00
9.032500000000e+02 5.470144329401e-03 1.828633121828e-05 2.110165026832e+00
9.035000000000e+02 4.100530673079e-03 2.186812038535e-05 2.142266380798e+00
9.037500000000e+02 2.711597173373e-03 2.571902761886e-05 2.174934503344e+00
9.040000000000e+02 1.306949032333e-03 2.982509365443e-05 2.208148717894e+00
9.042500000000e+02 -1.094367068137e-04 3.416778410925e-05 2.241890523995e+00
9.045000000000e+02 -1.533257422461e-03 3.872423539486e-05 2.276143596918e+00
9.047500000000e+02 -2.959935642625e-03 4.346758025273e-05 2.310893762265e+00
9.050000000000e+02 -4.384672832967e-03 4.836733833646e-05 2.346128948681e+00
9.052500000000e+02 -5.802506631473e-03 5.338986708370e-05 2.381839115767e+00
9.055000000000e+02 -7.208370192155e-03 5.849886041573e-05 2.418016161118e+00
9.057500000000e+02 -8.597154044840e-03 6.365588794857e-05 2.454653803936e+00
9.060000000000e+02 -9.963768918663e-03 6.882096375219e-05 2.491747449978e+00
9.062500000000e+02 -1.130320994058e-02 7.395313700018e-05 2.529294035917e+00
9.065000000000e+02 -1.261062041145e-02 7.901109235303e-05 2.567291858619e+00
9.067500000000e+02 -1.388135520937e-02 8.395375473597e-05 2.605740388915e+00
9.070000000000e+02 -1.511104239311e-02 8.874089006167e-05 2.644640073752e+00
9.072500000000e+02 -1.629564208155e-02 9.333367978115e-05 2.683992130680e+00
9.075000000000e+02 -1.743150151560e-02 9.769530064110e-05 2.723798336085e+00
9.077500000000e+02 -1.851540502122e-02 1.017914614476e-04 2.764060811547e+00
9.080000000000e+02 -1.954461785477e-02 1.055908803566e-04 2.804781812492e+00
9.082500000000e+02 -2.051692245013e-02 1.090657406991e-04 2.845963520694e+00
9.085000000000e+02 -2.143064638879e-02 1.121921005231e-04 2.887607845430e+00
9.087500000000e+02 -2.228468012895e-02 1.149502034569e-04 2.929716235197e+00
9.090000000000e+02 -2.307848578419e-02 1.173247578855e-04 2.972289504078e+00
9.092500000000e+02 -2.381209421913e-02 1.193051524830e-04 3.015327673608e+00
9.095000000000e+02 -2.448609244793e-02 1.208855784352e-04 3.058829833506e+00
9.097500000000e+02 -2.510159866575e-02 1.220650739999e-04 3.102794022229e+00
9.100000000000e+02 -2.566023116777e-02 1.228475048538e-04 3.147217129374e+00
9.102500000000e+02 -2.616406572302e-02 1.232414587194e-04 3.192094819770e+00
9.105000000000e+02 -2.661558418461e-02 1.232600620570e-04 3.237421480425e+00
9.107500000000e+02 -2.701762306237e-02 1.229207450135e-04 3.283190190180e+00
9.110000000000e+02 -2.737330857514e-02 1.222449116424e-04 3.329392711267e+00
9.112500000000e+02 -2.768599868037e-02 1.212575866045e-04 3.376019502700e+00
9.115000000000e+02 -2.795921315489e-02 1.199869731338e-04 3.423059753683e+00
9.117500000000e+02 -2.819657485961e-02 1.184640061855e-04 3.470501436708e+00
9.120000000000e+02 -2.840174143029e-02 1.167218326411e-04 3.518331377572e+00
9.122500000000e+02 -2.857835173142e-02 1.147953053869e-04 3.566535342430e+00
9.125000000000e+02 -2.872996620123e-02 1.127204267248e-04 3.615098138084e+00
9.127500000000e+02 -2.886002137462e-02 1.105338141528e-04 3.664003725798e+00
9.130000000000e+02 -2.897178757140e-02 1.082721575035e-04 3.713235345388e+00
9.132500000000e+02 -2.906833873191e-02 1.059716942242e-04 3.762775649218e+00
9.135000000000e+02 -2.915252523639e-02 1.036677048133e-04 3.812606841983e+00
9.137500000000e+02 -2.922696181413e-02 1.013940506733e-04 3.862710827369e+00
9.140000000000e+02 -2.929402419688e-02 9.918274658793e-05 3.913069358537e+00
9.142500000000e+02 -2.935585072872e-02 9.706356788161e-05 3.963664188717e+00
9.145000000000e+02 -2.941435967392e-02 9.506372623913e-05 4.014477224245e+00
9.147500000000e+02 -2.947126853836e-02 9.320758778605e-05 4.065490673411e+00
9.150000000000e+02 -2.952812494092e-02 9.151645350355e-05 4.116687193377e+00
9.152500000000e+02 -2.958634262221e-02 9.000839592485e-05 4.168050031835e+00
9.155000000000e+02 -2.964724120103e-02 8.869815487816e-05 4.219563161547e+00
9.157500000000e+02 -2.971208949252e-02 8.759709386386e-05 4.271211407105e+00
9.160000000000e+02 -2.978215197662e-02 8.671321096224e-05 4.322980563306e+00
9.162500000000e+02 -2.985873341657e-02 8.605120597197e-05 4.374857501762e+00
9.165000000000e+02 -2.994322288360e-02 8.561259812256e-05 4.426830266007e+00
9.167500000000e+02 -3.003713439131e-02 8.539588823905e-05 4.478888153005e+00
9.170000000000e+02 -3.014214269732e-02 8.539676665395e-05 4.531021779565e+00
9.172500000000e+02 -3.026011303872e-02 8.560834683746e-05 4.583223133000e+00
9.175000000000e+02 -3.039312287468e-02 8.602143484487e-05 4.635485604079e+00
9.177500000000e+02 -3.054347466821e-02 8.662480951785e-05 4.687804001891e+00
9.180000000000e+02 -3.071369817866e-02 8.740551241529e-05 4.740174549517e+00
9.182500000000e+02 -3.090654167174e-02 8.834924015802e-05 4.792594860298e+00
9.185000000000e+02 -3.112494998720e-02 8.944058125471e-05 4.845063893770e+00
9.187500000000e+02 -3.137203131830e-02 9.066334423055e-05 4.897581892307e+00
9.190000000000e+02 -3.165100973696e-02 9.200086859340e-05 4.950150297390e+00
9.192500000000e+02 -3.196516712875e-02 9.343635098558e-05 5.002771648015e+00
9.195000000000e+02 -3.231777237939e-02 9.495305080606e-05 5.055449460134e+00
9.197500000000e+02 -3.271200226323e-02 9.653459912437e-05 5.108188090525e+00
9.200000000000e+02 -3.315085331016e-02 9.816524778863e-05 5.160992584741e+00
9.202500000000e+02 -3.363704837997e-02 9.983007033948e-05 5.213868511512e+00
9.205000000000e+02 -3.417294078225e-02 1.015151472961e-04 5.266821786326e+00
9.207500000000e+02 -3.476041729888e-02 1.032077191590e-04 5.319858484253e+00
9.210000000000e+02 -3.540080506505e-02 1.048963186355e-04 5.372984646911e+00
9.212500000000e+02 -3.609478415135e-02 1.065708644101e-04 5.426206082962e+00
9.215000000000e+02 -3.684231019450e-02 1.082227297073e-04 5.479528167478e+00
9.217500000000e+02 -3.764255013710e-02 1.098447752211e-04 5.532955639610e+00
9.220000000000e+02 -3.849383407279e-02 1.114313547279e-04 5.586492403532e+00
9.222500000000e+02 -3.939362582395e-02 1.129782898412e-04 5.640141333348e+00
9.225000000000e+02 -4.033851423941e-02 1.144828171423e-04 5.693904085017e+00
9.227500000000e+02 -4.132422646601e-02 1.159435081407e-04 5.747780917173e+00
9.230000000000e+02 -4.234566447874e-02 1.173601678661e-04 5.801770523285e+00
9.232500000000e+02 -4.339696187292e-02 1.187337057228e-04 5.855869876394e+00
9.235000000000e+02 -4.447156875556e-02 1.200660045864e-04 5.910074090699e+00
9.237500000000e+02 -4.556234903650e-02 1.213597592647e-04 5.964376297586e+00
9.240000000000e+02 -4.666170168233e-02 1.226183178137e-04 6.018767541929e+00
9.242500000000e+02 -4.776169542065e-02 1.238455125525e-04 6.073236697549e+00
9.245000000000e+02 -4.885421780914e-02 1.250454934998e-04 6.127770404008e+00
9.247500000000e+02 -4.993113439857e-02 1.262225653366e-04 6.182353025624e+00
9.250000000000e+02 -5.098445223832e-02 1.273810067868e-04 6.236966633421e+00
9.252500000000e+02 -5.200648148739e-02 1.285249403369e-04 6.291591010192e+00
9.255000000000e+02 -5.298998978314e-02 1.296581952346e-04 6.346203678631e+00
9.257500000000e+02 -5.392834534146e-02 1.307841810480e-04 6.400779951985e+00
9.260000000000e+02 -5.481564625186e-02 1.319057825509e-04 6.455293006931e+00
9.262500000000e+02 -5.564683515736e-02 1.330252766162e-04 6.509713979010e+00
9.265000000000e+02 -5.641779283738e-02 1.341442617003e-04 6.564012072258e+00
9.267500000000e+02 -5.712542326683e-02 1.352636226152e-04 6.618154701077e+00
9.270000000000e+02 -5.776771106480e-02 1.363835004397e-04 6.672107638512e+00
9.272500000000e+02 -5.834375944448e-02 1.375032732636e-04 6.725835179838e+00
9.275000000000e+02 -5.885381314521e-02 1.386216398434e-04 6.779300334613e+00
9.277500000000e+02 -5.929924672366e-02 1.397366100027e-04 6.832465008748e+00
9.280000000000e+02 -5.968253894598e-02 1.408455698215e-04 6.885290219791e+00
9.282500000000e+02 -6.000721161913e-02 1.419453653100e-04 6.937736294646e+00
9.285000000000e+02 -6.027775187212e-02 1.430324026223e-04 6.989763096974e+00
9.287500000000e+02 -6.049950155770e-02 1.441027476344e-04 7.041330231080e+00
9.290000000000e+02 -6.067853045127e-02 1.451522812955e-04 7.092397271224e+00
9.292500000000e+02 -6.082148256745e-02 1.461767571022e-04 7.142923961756e+00
9.295000000000e+02 -6.093540967549e-02 1.471719263337e-04 7.192870437093e+00
9.297500000000e+02 -6.102758764157e-02 1.481336658540e-04 7.242197415605e+00
9.300000000000e+02 -6.110532560042e-02 1.490580649912e-04 7.290866392116e+00
9.302500000000e+02 -6.117577184850e-02 1.499414831364e-04 7.338839817289e+00
9.305000000000e+02 -6.124572315053e-02 1.507805916165e-04 7.386081263111e+00
9.307500000000e+02 -6.132144436779e-02 1.515723872090e-04 7.432555573326e+00
9.310000000000e+02 -6.140850547062e-02 1.523141726677e-04 7.478228997073e+00
9.312500000000e+02 -6.151164248333e-02 1.530035057409e-04 7.523069300899e+00
9.315000000000e+02 -6.163464840756e-02 1.536381123635e-04 7.567045879880e+00
9.317500000000e+02 -6.178029945704e-02 1.542157685836e-04 7.610129813150e+00
9.320000000000e+02 -6.195032006316e-02 1.547341737758e-04 7.652293930469e+00
9.322500000000e+02 -6.214538847291e-02 1.551908658174e-04 7.693512861740e+00
9.325000000000e+02 -6.236518408560e-02 1.555830511863e-04 7.733763027605e+00
9.327500000000e+02 -6.260847248413e-02 1.559074472402e-04 7.773022651222e+00
9.330000000000e+02 -6.287322809283e-02 1.561601872520e-04 7.811271729645e+00
9.332500000000e+02 -6.315679056144e-02 1.563367699259e-04 7.848491991082e+00
9.335000000000e+02 -6.345604746915e-02 1.564320656176e-04 7.884666834426e+00
9.337500000000e+02 -6.376763178190e-02 1.564403618023e-04 7.919781256786e+00
9.340000000000e+02 -6.408811981529e-02 1.563554783741e-04 7.953821747579e+00
9.342500000000e+02 -6.441421827745e-02 1.561709663490e-04 7.986776209732e+00
9.345000000000e+02 -6.474292593223e-02 1.558803852945e-04 8.018633816316e+00
9.347500000000e+02 -6.507166661154e-02 1.554776633449e-04 8.049384911887e+00
9.350000000000e+02 -6.539838089710e-02 1.549575072538e-04 8.079020858619e+00
9.352500000000e+02 -6.572158237009e-02 1.543158184047e-04 8.107533924573e+00
9.355000000000e+02 -6.604036653729e-02 1.535502657904e-04 8.134917131251e+00
9.357500000000e+02 -6.635438595697e-02 1.526607588551e-04 8.161164141509e+00
9.360000000000e+02 -6.666377876101e-02 1.516498305518e-04 8.186269119908e+00
9.362500000000e+02 -6.696906946984e-02 1.505230734829e-04 8.210226631367e+00
9.365000000000e+02 -6.727103306420e-02 1.492894613283e-04 8.233031530625e+00
9.367500000000e+02 -6.757053693876e-02 1.479615976598e-04 8.254678875722e+00
9.370000000000e+02 -6.786835962603e-02 1.465558275402e-04 8.275163849416e+00
9.372500000000e+02 -6.816500516584e-02 1.450922714014e-04 8.294481709218e+00
9.375000000000e+02 -6.846050706799e-02 1.435946280697e-04 8.312627744188e+00
9.377500000000e+02 -6.875424194445e-02 1.420898122421e-04 8.329597257327e+00
9.380000000000e+02 -6.904475912935e-02 1.406075964241e-04 8.345385567242e+00
9.382500000000e+02 -6.932963819149e-02 1.391800176457e-04 8.359988030596e+00
9.385000000000e+02 -6.960538638246e-02 1.378406434577e-04 8.373400085504e+00
9.387500000000e+02 -6.986738830401e-02 1.366237107563e-04 8.385617315252e+00
9.390000000000e+02 -7.010991991159e-02 1.355631980880e-04 8.396635531318e+00
9.392500000000e+02 -7.032623782699e-02 1.346917905163e-04 8.406450874248e+00
9.395000000000e+02 -7.050875209539e-02 1.340397630939e-04 8.415059929915e+00
9.397500000000e+02 -7.064928787372e-02 1.336338493204e-04 8.422459858269e+00
9.400000000000e+02 -7.073943806199e-02 1.334960996327e-04 8.428648531236e+00
9.402500000000e+02 -7.077100256191e-02 1.336428081664e-04 8.433624675434e+00
9.405000000000e+02 -7.073649648384e-02 1.340835511284e-04 8.437388019593e+00
9.407500000000e+02 -7.062971055302e-02 1.348203663175e-04 8.439939432126e+00
9.410000000000e+02 -7.044627835128e-02 1.358471586341e-04 8.441281055270e+00
9.412500000000e+02 -7.018421695768e-02 1.371493807502e-04 8.441416426932e+00
9.415000000000e+02 -6.984440047285e-02 1.387040195178e-04 8.440350573545e+00
9.417500000000e+02 -6.943091744387e-02 1.404799616892e-04 8.438090094713e+00
9.420000000000e+02 -6.895128479749e-02 1.424387147393e-04 8.434643205555e+00
9.422500000000e+02 -6.841648235484e-02 1.445355252255e-04 8.430019768281e+00
9.425000000000e+02 -6.784079487175e-02 1.467208353018e-04 8.424231284820e+00
9.427500000000e+02 -6.724145289297e-02 1.489420447573e-04 8.417290861017e+00
9.430000000000e+02 -6.663808208930e-02 1.511455149395e-04 8.409213155980e+00
9.432500000000e+02 -6.605198300665e-02 1.532787018423e-04 8.400014294340e+00
9.435000000000e+02 -6.550527588150e-02 1.552923231889e-04 8.389711753572e+00
9.437500000000e+02 -6.501995907114e-02 1.571424464772e-04 8.378324241463e+00
9.440000000000e+02 -6.461693254179e-02 1.587923664546e-04 8.365871539685e+00
9.442500000000e+02 -6.431504455226e-02 1.602141712384e-04 8.352374327325e+00
9.445000000000e+02 -6.413022080461e-02 1.613899026423e-04 8.337854002400e+00
9.447500000000e+02 -6.407472202278e-02 1.623122296332e-04 8.322332467377e+00
9.450000000000e+02 -6.415657785176e-02 1.629846007468e-04 8.305831920259e+00
9.452500000000e+02 -6.437922443519e-02 1.634208507397e-04 8.288374629261e+00
9.455000000000e+02 -6.474136658855e-02 1.636442815619e-04 8.269982715281e+00
9.457500000000e+02 -6.523706701788e-02 1.636862725199e-04 8.250677921130e+00
9.460000000000e+02 -6.585606061727e-02 1.635844904001e-04 8.230481408363e+00
9.462500000000e+02 -6.658427384798e-02 1.633807635969e-04 8.209413552256e+00
9.465000000000e+02 -6.740452808178e-02 1.631187445086e-04 8.187493775880e+00
9.467500000000e+02 -6.829739358439e-02 1.628414649806e-04 8.164740391550e+00
9.470000000000e+02 -6.924215820913e-02 1.625890000349e-04 8.141170478204e+00
9.472500000000e+02 -7.021786417551e-02 1.623963799728e-04 8.116799786197e+00
9.475000000000e+02 -7.120435910673e-02 1.622915315671e-04 8.091642670882e+00
9.477500000000e+02 -7.218330136142e-02 1.622937639101e-04 8.065712052893e+00
9.480000000000e+02 -7.313905685430e-02 1.624127596105e-04 8.039019401171e+00
9.482500000000e+02 -7.405942541179e-02 1.626481202124e-04 8.011574734070e+00
9.485000000000e+02 -7.493613901162e-02 1.629895465071e-04 7.983386634064e+00
9.487500000000e+02 -7.576508282149e-02 1.634174719513e-04 7.954462272320e+00
9.490000000000e+02 -7.654620384640e-02 1.639044615922e-04 7.924807439916e+00
9.492500000000e+02 -7.728308821165e-02 1.644171347899e-04 7.894426592804e+00
9.495000000000e+02 -7.798222314092e-02 1.649184504863e-04 7.863322890666e+00
9.497500000000e+02 -7.865197046036e-02 1.653702735591e-04 7.831498264081e+00
9.500000000000e+02 -7.930133522888e-02 1.657360415838e-04 7.798953474167e+00
9.502500000000e+02 -7.993861725859e-02 1.659833272930e-04 7.765688195611e+00
9.505000000000e+02 -8.057007264562e-02 1.660861363675e-04 7.731701109569e+00
9.507500000000e+02 -8.119872671524e-02 1.660267077428e-04 7.696990000741e+00
9.510000000000e+02 -8.182345958516e-02 1.657965770601e-04 7.661551872629e+00
9.512500000000e+02 -8.243848690686e-02 1.653968935484e-04 7.625383066003e+00
9.515000000000e+02 -8.303331058468e-02 1.648379208141e-04 7.588479383939e+00
9.517500000000e+02 -8.359317112591e-02 1.641377586708e-04 7.550836220404e+00
9.520000000000e+02 -8.409997827086e-02 1.633203625138e-04 7.512448691205e+00
9.522500000000e+02 -8.453364151622e-02 1.624130336995e-04 7.473311766126e+00
9.525000000000e+02 -8.487368091753e-02 1.614436600449e-04 7.433420404424e+00
9.527500000000e+02 -8.510094946242e-02 1.604380046171e-04 7.392769689258e+00
9.530000000000e+02 -8.519931117224e-02 1.594172497098e-04 7.351354967394e+00
9.532500000000e+02 -8.515709814242e-02 1.583960263224e-04 7.309171989909e+00
9.535000000000e+02 -8.496821096714e-02 1.573811613537e-04 7.266217054213e+00
9.537500000000e+02 -8.463276759959e-02 1.563712584684e-04 7.222487151521e+00
9.540000000000e+02 -8.415724055557e-02 1.553571376345e-04 7.177980101426e+00
9.542500000000e+02 -8.355410229310e-02 1.543231027115e-04 7.132694691448e+00
9.545000000000e+02 -8.284101954902e-02 1.532489057539e-04 7.086630801846e+00
9.547500000000e+02 -8.203969259782e-02 1.521122292047e-04 7.039789518599e+00
9.550000000000e+02 -8.117445497541e-02 1.508914607331e-04 6.992173229638e+00
9.552500000000e+02 -8.027076104127e-02 1.495685106997e-04 6.943785701877e+00
9.555000000000e+02 -7.935368623782e-02 1.481314383439e-04 6.894632137466e+00
9.557500000000e+02 -7.844655275957e-02 1.465766587546e-04 6.844719208585e+00
9.560000000000e+02 -7.756977533258e-02 1.449105479095e-04 6.794055073305e+00
9.562500000000e+02 -7.673999775175e-02 1.431503146684e-04 6.742649360713e+00
9.565000000000e+02 -7.596957146080e-02 1.413240525784e-04 6.690513162104e+00
9.567500000000e+02 -7.526639187799e-02 1.394700099348e-04 6.637658975561e+00
9.570000000000e+02 -7.463409687806e-02 1.376350338115e-04 6.584100672975e+00
9.572500000000e+02 -7.407260030530e-02 1.358723478390e-04 6.529853428671e+00
9.575000000000e+02 -7.357892001660e-02 1.342388282689e-04 6.474933664570e+00
9.577500000000e+02 -7.314823512023e-02 1.327918976084e-04 6.419358992103e+00
9.580000000000e+02 -7.277509136988e-02 1.315863814065e-04 6.363148138967e+00
9.582500000000e+02 -7.245464902524e-02 1.306713257721e-04 6.306320894285e+00
9.585000000000e+02 -7.218385406637e-02 1.300872268723e-04 6.248898055310e+00
9.587500000000e+02 -7.196240835136e-02 1.298638160297e-04 6.190901365137e+00
9.590000000000e+02 -7.179341043562e-02 1.300185922963e-04 6.132353467911e+00
9.592500000000e+02 -7.168356313007e-02 1.305562802836e-04 6.073277864661e+00
9.595000000000e+02 -7.164287895830e-02 1.314691501744e-04 6.013698864967e+00
9.597500000000e+02 -7.168386328988e-02 1.327383169545e-04 5.953641537077e+00
9.600000000000e+02 -7.182021530777e-02 1.343359183307e-04 5.893131663479e+00
9.602500000000e+02 -7.206516263116e-02 1.362278036061e-04 5.832195677727e+00
9.605000000000e+02 -7.242959495211e-02 1.383765077390e-04 5.770860599156e+00
9.607500000000e+02 -7.292021584795e-02 1.407442479211e-04 5.709153952388e+00
9.610000000000e+02 -7.353794293100e-02 1.432954819303e-04 5.647103688764e+00
9.612500000000e+02 -7.427678587297e-02 1.459987815886e-04 5.584738094740e+00
9.615000000000e+02 -7.512337687419e-02 1.488277652184e-04 5.522085707838e+00
9.617500000000e+02 -7.605726006884e-02 1.517609790246e-04 5.459175242490e+00
9.620000000000e+02 -7.705194898539e-02 1.547807413003e-04 5.396035535747e+00
9.622500000000e+02 -7.807665895314e-02 1.578711123759e-04 5.332695521264e+00
9.625000000000e+02 -7.909852777567e-02 1.610152728084e-04 5.269184237676e+00
9.627500000000e+02 -8.008506782781e-02 1.641926818322e-04 5.205530873892e+00
9.630000000000e+02 -8.100655679540e-02 1.673764262894e-04 5.141764848571e+00
9.632500000000e+02 -8.183807902393e-02 1.705311540960e-04 5.077915915644e+00
9.635000000000e+02 -8.256097511632e-02 1.736119189803e-04 5.014014283442e+00
9.637500000000e+02 -8.316353484282e-02 1.765641461779e-04 4.950090731245e+00
9.640000000000e+02 -8.364087891754e-02 1.793247976179e-04 4.886176708664e+00
9.642500000000e+02 -8.399407215513e-02 1.818246430224e-04 4.822304401193e+00
9.645000000000e+02 -8.422863447917e-02 1.839914450631e-04 4.758506752362e+00
9.647500000000e+02 -8.435266889212e-02 1.857536394454e-04 4.694817439596e+00
9.650000000000e+02 -8.437490304450e-02 1.870442493601e-04 4.631270799910e+00
9.652500000000e+02 -8.430290726696e-02 1.878045189848e-04 4.567901721796e+00
9.655000000000e+02 -8.414175720730e-02 1.879869504835e-04 4.504745504396e+00
9.657500000000e+02 -8.389329039306e-02 1.875574312839e-04 4.441837715664e+00
9.660000000000e+02 -8.355606007048e-02 1.864963703767e-04 4.379214049810e+00
9.662500000000e+02 -8.312594007073e-02 1.847987737531e-04 4.316910215608e+00
9.665000000000e+02 -8.259726793984e-02 1.824733969207e-04 4.254961863925e+00
9.667500000000e+02 -8.196434051294e-02 1.795412248241e-04 4.193404549895e+00
9.670000000000e+02 -8.122300835473e-02 1.760335098556e-04 4.132273747254e+00
9.672500000000e+02 -8.037213549239e-02 1.719896948534e-04 4.071604900701e+00
9.675000000000e+02 -7.941471986998e-02 1.674555270227e-04 4.011433489274e+00
9.677500000000e+02 -7.835850544551e-02 1.624815207777e-04 3.951795106482e+00
9.680000000000e+02 -7.721602027215e-02 1.571219235999e-04 3.892725528875e+00
9.682500000000e+02 -7.600405786058e-02 1.514342325465e-04 3.834260738999e+00
9.685000000000e+02 -7.474267620957e-02 1.454791474925e-04 3.776436918821e+00
9.687500000000e+02 -7.345387774837e-02 1.393208460304e-04 3.719290381202e+00
9.690000000000e+02 -7.216015235842e-02 1.330273720310e-04 3.662857446376e+00
9.692500000000e+02 -7.088307832679e-02 1.266709449975e-04 3.607174265611e+00
9.695000000000e+02 -6.964215353602e-02 1.203279985080e-04 3.552276601870e+00
9.697500000000e+02 -6.845398428456e-02 1.140788079992e-04 3.498199581293e+00
9.700000000000e+02 -6.733189933881e-02 1.080066370500e-04 3.444977429153e+00
9.702500000000e+02 -6.628599086020e-02 1.021964060247e-04 3.392643220925e+00
9.705000000000e+02 -6.532352734211e-02 9.673294653401e-05 3.341228626282e+00
9.707500000000e+02 -6.444963103917e-02 9.169897495401e-05 3.290763704497e+00
9.710000000000e+02 -6.366809069850e-02 8.717293508756e-05 3.241276718234e+00
9.712500000000e+02 -6.298217206522e-02 8.322689463783e-05 3.192793996780e+00
9.715000000000e+02 -6.239529882396e-02 7.992461035750e-05 3.145339803259e+00
9.717500000000e+02 -6.191151547401e-02 7.731992686513e-05 3.098936249097e+00
9.720000000000e+02 -6.153567876784e-02 7.545557119562e-05 3.053603221945e+00
9.722500000000e+02 -6.127336610353e-02 7.436235371047e-05 3.009358310696e+00
9.725000000000e+02 -6.113053300571e-02 7.405876710559e-05 2.966216729469e+00
9.727500000000e+02 -6.111299120309e-02 7.455097564621e-05 2.924191265886e+00
9.730000000000e+02 -6.122577346184e-02 7.583302773762e-05 2.883292187098e+00
9.732500000000e+02 -6.147249348991e-02 7.788732450900e-05 2.843527184076e+00
9.735000000000e+02 -6.185476537545e-02 8.068517189710e-05 2.804901294137e+00
9.737500000000e+02 -6.237175314159e-02 8.418739873545e-05 2.767416834862e+00
9.740000000000e+02 -6.301989787547e-02 8.834503813204e-05 2.731073378582e+00
9.742500000000e+02 -6.379281807185e-02 9.309997191287e-05 2.695867716045e+00
9.745000000000e+02 -6.468139387018e-02 9.838565996562e-05 2.661793884106e+00
9.747500000000e+02 -6.567398350210e-02 1.041278617357e-04 2.628843193240e+00
9.750000000000e+02 -6.675674607279e-02 1.102454744198e-04 2.597004309762e+00
9.752500000000e+02 -6.791401550325e-02 1.166514761733e-04 2.566263367453e+00
9.755000000000e+02 -6.912867829378e-02 1.232539789352e-04 2.536604094747e+00
9.757500000000e+02 -7.038252897105e-02 1.299574467966e-04 2.508007984520e+00
9.760000000000e+02 -7.165657294154e-02 1.366640313592e-04 2.480454475994e+00
9.762500000000e+02 -7.293127151596e-02 1.432750065826e-04 2.453921159548e+00
9.765000000000e+02 -7.418673140063e-02 1.496923241524e-04 2.428383985264e+00
9.767500000000e+02 -7.540285514799e-02 1.558201336942e-04 2.403817489380e+00
9.770000000000e+02 -7.655947155304e-02 1.615662866712e-04 2.380195021280e+00
9.772500000000e+02 -7.763646923747e-02 1.668437899375e-04 2.357488974224e+00
9.775000000000e+02 -7.861395387263e-02 1.715721379515e-04 2.335671016744e+00
9.777500000000e+02 -7.947244434319e-02 1.756785003250e-04 2.314712323560e+00
9.780000000000e+02 -8.019311665468e-02 1.790987496111e-04 2.294583805903e+00
9.782500000000e+02 -8.075809026785e-02 1.817782774161e-04 2.275256334934e+00
9.785000000000e+02 -8.115076259501e-02 1.836727004776e-04 2.256700972685e+00
9.787500000000e+02 -8.135616127868e-02 1.847483490228e-04 2.238889193619e+00
9.790000000000e+02 -8.136130194464e-02 1.849825908302e-04 2.221793100773e+00
9.792500000000e+02 -8.115554423728e-02 1.843640464496e-04 2.205385657260e+00
9.795000000000e+02 -8.073089856584e-02 1.828926112999e-04 2.189640893488e+00
9.797500000000e+02 -8.008229271077e-02 1.805793820193e-04 2.174534128587e+00
9.800000000000e+02 -7.920777279418e-02 1.774464557641e-04 2.160042191166e+00
9.802500000000e+02 -7.810861627082e-02 1.735265584741e-04 2.146143613291e+00
9.805000000000e+02 -7.678938137117e-02 1.688625934934e-04 2.132818850146e+00
9.807500000000e+02 -7.525785537448e-02 1.635070204464e-04 2.120050452733e+00
9.810000000000e+02 -7.352494137883e-02 1.575211450345e-04 2.107823264636e+00
9.812500000000e+02 -7.160445399097e-02 1.509742230336e-04 2.096124560863e+00
9.815000000000e+02 -6.951286538940e-02 1.439424957638e-04 2.084944202782e+00
9.817500000000e+02 -6.726898545997e-02 1.365080786141e-04 2.074274741675e+00
9.820000000000e+02 -6.489359914474e-02 1.287577591433e-04 2.064111492531e+00
9.822500000000e+02 -6.240907764114e-02 1.207817347878e-04 2.054452605535e+00
9.825000000000e+02 -5.983895786107e-02 1.126722698538e-04 2.045299063779e+00
9.827500000000e+02 -5.720752043615e-02 1.045223451677e-04 2.036654692175e+00
9.830000000000e+02 -5.453936121364e-02 9.642428879564e-05 2.028526104716e+00
9.832500000000e+02 -5.185897507832e-02 8.846843543364e-05 2.020922640296e+00
9.835000000000e+02 -4.919035730161e-02 8.074183257265e-05 2.013856254793e+00
9.837500000000e+02 -4.655663169302e-02 7.332700809529e-05 2.007341418181e+00
9.840000000000e+02 -4.397971090740e-02 6.630083224457e-05 2.001394960749e+00
9.842500000000e+02 -4.147999596599e-02 5.973347964749e-05 1.996035913909e+00
9.845000000000e+02 -3.907611815257e-02 5.368750177134e-05 1.991285332847e+00
9.847500000000e+02 -3.678472943604e-02 4.821704107213e-05 1.987166088553e+00
9.850000000000e+02 -3.462033563767e-02 4.336715259323e-05 1.983702672539e+00
9.852500000000e+02 -3.259518197966e-02 3.917329033001e-05 1.980920959965e+00
9.855000000000e+02 -3.071918298083e-02 3.566093803753e-05 1.978847975132e+00
9.857500000000e+02 -2.899989612713e-02 3.284537478560e-05 1.977511647404e+00
9.860000000000e+02 -2.744254050852e-02 3.073161450540e-05 1.976940549841e+00
9.862500000000e+02 -2.605004376496e-02 2.931446601334e-05 1.977163659477e+00
9.865000000000e+02 -2.482312817135e-02 2.857877774393e-05 1.978210098819e+00
9.867500000000e+02 -2.376042384243e-02 2.849982943104e-05 1.980108888154e+00
9.870000000000e+02 -2.285859478079e-02 2.904383791183e-05 1.982888729234e+00
9.872500000000e+02 -2.211249398250e-02 3.016864809582e-05 1.986577781941e+00
9.875000000000e+02 -2.151532193277e-02 3.182451044451e-05 1.991203482271e+00
9.877500000000e+02 -2.105879390427e-02 3.395497368558e-05 1.996792383657e+00
9.880000000000e+02 -2.073331930940e-02 3.649791144300e-05 2.003370015677e+00
9.882500000000e+02 -2.052817179077e-02 3.938658019326e-05 2.010960788530e+00
9.885000000000e+02 -2.043166891552e-02 4.255077348023e-05 2.019587911764e+00
9.887500000000e+02 -2.043134208157e-02 4.591798800369e-05 2.029273349535e+00
9.890000000000e+02 -2.051410357537e-02 4.941461343794e-05 2.040037796558e+00
9.892500000000e+02 -2.066641177751e-02 5.296712567235e-05 2.051900672783e+00
9.895000000000e+02 -2.087442490981e-02 5.650323945572e-05 2.064880135434e+00
9.897500000000e+02 -2.112415243129e-02 5.995302603762e-05 2.078993102741e+00
9.900000000000e+02 -2.140159633764e-02 6.324996325555e-05 2.094255281050e+00
9.902500000000e+02 -2.169288723058e-02 6.633191035746e-05 2.110681195782e+00
9.905000000000e+02 -2.198441145836e-02 6.914198379021e-05 2.128284224595e+00
9.907500000000e+02 -2.226293272892e-02 7.162934138671e-05 2.147076616561e+00
9.910000000000e+02 -2.251570534430e-02 7.374984304276e-05 2.167069513199e+00
9.912500000000e+02 -2.273058157975e-02 7.546659758814e-05 2.188272954867e+00
9.915000000000e+02 -2.289610986348e-02 7.675037112356e-05 2.210695886723e+00
9.917500000000e+02 -2.300163093245e-02 7.757988889384e-05 2.234346137920e+00
9.920000000000e+02 -2.303736304946e-02 7.794198048430e-05 2.259230406850e+00
9.922500000000e+02 -2.299448253631e-02 7.783160454222e-05 2.285354228891e+00
9.925000000000e+02 -2.286519709364e-02 7.725173901782e-05 2.312721936937e+00
9.927500000000e+02 -2.264281175378e-02 7.621314383732e-05 2.341336614138e+00
9.930000000000e+02 -2.232178750899e-02 7.473398808983e-05 2.371200037649e+00
9.932500000000e+02 -2.189778799812e-02 7.283939431554e-05 2.402312631031e+00
9.935000000000e+02 -2.136772309771e-02 7.056087436880e-05 2.434673387361e+00
9.937500000000e+02 -2.072977576742e-02 6.793562712404e-05 2.468279814732e+00
9.940000000000e+02 -1.998341778603e-02 6.500577827073e-05 2.503127883951e+00
9.942500000000e+02 -1.912941814480e-02 6.181759295817e-05 2.539211951639e+00
9.945000000000e+02 -1.816983006093e-02 5.842053721936e-05 2.576524730620e+00
9.947500000000e+02 -1.710797128737e-02 5.486642106170e-05 2.615057223354e+00
9.950000000000e+02 -1.594838319954e-02 5.120846487744e-05 2.654798709496e+00
9.952500000000e+02 -1.469678035779e-02 4.750037527487e-05 2.695736700554e+00
9.955000000000e+02 -1.335998097045e-02 4.379542966115e-05 2.737856950843e+00
9.957500000000e+02 -1.194582594930e-02 4.014560169072e-05 2.781143439275e+00
9.960000000000e+02 -1.046308260209e-02 3.660073149497e-05 2.825578407243e+00
9.962500000000e+02 -8.921336299405e-03 3.320775550056e-05 2.871142370020e+00
9.965000000000e+02 -7.330871876236e-03 3.001001513586e-05 2.917814181831e+00
9.967500000000e+02 -5.702543860596e-03 2.704663979480e-05 2.965571075482e+00
9.970000000000e+02 -4.047642510709e-03 2.435203524984e-05 3.014388751170e+00
9.972500000000e+02 -2.377751038244e-03 2.195545653738e-05 3.064241441661e+00
9.975000000000e+02 -7.046025422692e-04 1.988069351386e-05 3.115102008427e+00
9.977500000000e+02 9.600625656104e-04 1.814586651969e-05 3.166942042258e+00
9.980000000000e+02 2.604642387861e-03 1.676331070860e-05 3.219731949589e+00
9.982500000000e+02 4.217808136088e-03 1.573959138307e-05 3.273441068231e+00
9.985000000000e+02 5.788640367794e-03 1.507559529740e-05 3.328037756335e+00
9.987500000000e+02 7.306751597909e-03 1.476673875234e-05 3.383489498523e+00
9.990000000000e+02 8.762402507331e-03 1.480325558054e-05 3.439762998480e+00
9.992500000000e+02 1.014660356360e-02 1.517057768169e-05 3.496824274731e+00
9.995000000000e+02 1.145121053733e-02 1.584976914812e-05 3.554638737163e+00
9.997500000000e+02 1.266900113017e-02 1.681803941100e-05 3.613171269974e+00
1.000000000000e+03 1.379374144093e-02 1.804929631133e-05 3.672386300240e+00
1.000250000000e+03 1.482023493495e-02 1.951474663586e-05 3.732247866106e+00
1.000500000000e+03 1.574436270337e-02 2.118350862818e-05 3.792719669632e+00
1.000750000000e+03 1.656310425283e-02 2.302325282008e-05 3.853765133542e+00
1.001000000000e+03 1.727454831207e-02 2.500083511614e-05 3.915347446967e+00
1.001250000000e+03 1.787788837289e-02 2.708292452955e-05 3.977429610478e+00
1.001500000000e+03 1.837341121174e-02 2.923659784507e-05 4.039974470823e+00
1.001750000000e+03 1.876246813868e-02 3.142991371149e-05 4.102944761475e+00
1.002000000000e+03 1.904744234630e-02 3.363243005905e-05 4.166303133778e+00
1.002250000000e+03 1.923170173922e-02 3.581568158492e-05 4.230012193911e+00
1.002500000000e+03 1.931954731379e-02 3.795358197664e-05 4.294034535839e+00
1.002750000000e+03 1.931615259034e-02 4.002277561810e-05 4.358332777334e+00
1.003000000000e+03 1.922749706747e-02 4.200291640760e-05 4.422869597371e+00
1.003250000000e+03 1.906029524439e-02 4.387686851237e-05 4.487607775755e+00
1.003500000000e+03 1.882192019381e-02 4.563083498776e-05 4.552510236134e+00
1.003750000000e+03 1.852032512219e-02 4.725441462336e-05 4.617540091554e+00
1.004000000000e+03 1.816396135241e-02 4.874058760407e-05 4.682660693582e+00
1.004250000000e+03 1.776169405668e-02 5.008563794584e-05 4.747835685390e+00
1.004500000000e+03 1.732271535930e-02 5.128900454129e-05 4.813029057025e+00
1.004750000000e+03 1.685645555529e-02 5.235307394930e-05 4.878205204749e+00
1.005000000000e+03 1.637249186520e-02 5.328293157766e-05 4.943328993772e+00
1.005250000000e+03 1.588045536621e-02 5.408606395113e-05 5.008365821327e+00
1.005500000000e+03 1.538993550703e-02 5.477203179760e-05 5.073281685100e+00
1.005750000000e+03 1.491038356467e-02 5.535210348612e-05 5.138043249482e+00
1.006000000000e+03 1.445101429296e-02 5.583890231847e-05 5.202617917011e+00
1.006250000000e+03 1.402070793221e-02 5.624600835663e-05 5.266973895940e+00
1.006500000000e+03 1.362791191914e-02 5.658757495486e-05 5.331080271692e+00
1.006750000000e+03 1.328054472589e-02 5.687795890522e-05 5.394907074359e+00
1.007000000000e+03 1.298590251979e-02 5.713136720495e-05 5.458425344030e+00
1.007250000000e+03 1.275056970706e-02 5.736147260557e-05 5.521607195992e+00
1.007500000000e+03 1.258033600317e-02 5.758113663176e-05 5.584425878635e+00
1.007750000000e+03 1.248012095486e-02 5.780215325246e-05 5.646855828227e+00
1.008000000000e+03 1.245390798112e-02 5.803499974397e-05 5.708872715288e+00
1.008250000000e+03 1.250468902202e-02 5.828864109134e-05 5.770453487513e+00
1.008500000000e+03 1.263442180677e-02 5.857038045887e-05 5.831576401438e+00
1.008750000000e+03 1.284400018250e-02 5.888575717916e-05 5.892221045131e+00
1.009000000000e+03 1.313323868480e-02 5.923848625169e-05 5.952368355251e+00
1.009250000000e+03 1.350087226978e-02 5.963044278257e-05 6.012000618298e+00
1.009500000000e+03 1.394457167130e-02 6.006169093414e-05 6.071101467804e+00
1.009750000000e+03 1.446097465328e-02 6.053055075428e-05 6.129655865280e+00
1.010000000000e+03 1.504573363759e-02 6.103370223506e-05 6.187650075208e+00
1.010250000000e+03 1.569357930223e-02 6.156632123128e-05 6.245071627774e+00
1.010500000000e+03 1.639839993019e-02 6.212224340590e-05 6.301909274113e+00
1.010750000000e+03 1.715333480028e-02 6.269415176238e-05 6.358152929598e+00
1.011000000000e+03 1.795088085501e-02 6.327377763854e-05 6.413793612144e+00
1.011250000000e+03 1.878301041119e-02 6.385211111770e-05 6.468823373363e+00
1.011500000000e+03 1.964129691498e-02 6.441964947976e-05 6.523235221294e+00
1.011750000000e+03 2.051704745990e-02 6.496661971750e-05 6.577023041218e+00
1.012000000000e+03 2.140143987464e-02 6.548317893001e-05 6.630181513049e+00
1.012250000000e+03 2.228566208616e-02 6.595963566267e-05 6.682706024052e+00
1.012500000000e+03 2.316105437636e-02 6.638665268399e-05 6.734592584803e+00
1.012750000000e+03 2.401925076166e-02 6.675543379298e-05 6.785837743343e+00
1.013000000000e+03 2.485231749486e-02 6.705789608358e-05 6.836438501396e+00
1.013250000000e+03 2.565288740235e-02 6.728681900514e-05 6.886392236729e+00
1.013500000000e+03 2.641428363621e-02 6.743598579406e-05 6.935696625827e+00
1.013750000000e+03 2.713063384563e-02 6.750033620836e-05 6.984349575642e+00
1.014000000000e+03 2.779696874248e-02 6.747599430079e-05 7.032349158292e+00
1.014250000000e+03 2.840930526590e-02 6.736035398866e-05 7.079693553311e+00
1.014500000000e+03 2.896471211893e-02 6.715213583527e-05 7.126380996468e+00
1.014750000000e+03 2.946135640954e-02 6.685139632209e-05 7.172409735521e+00
1.015000000000e+03 2.989853076831e-02 6.645947813422e-05 7.217777993292e+00
1.015250000000e+03 3.027666002687e-02 6.597894636332e-05 7.262483937924e+00
1.015500000000e+03 3.059728710799e-02 6.541351337522e-05 7.306525660133e+00
1.015750000000e+03 3.086303581556e-02 6.476793410187e-05 7.349901157590e+00
1.016000000000e+03 3.107755484028e-02 6.404785438099e-05 7.392608324931e+00
1.016250000000e+03 3.124543783359e-02 6.325964409462e-05 7.434644949975e+00
1.016500000000e+03 3.137212509191e-02 6.241021204306e-05 7.476008714613e+00
1.016750000000e+03 3.146378771510e-02 6.150680760741e-05 7.516697199285e+00
1.017000000000e+03 3.152719632226e-02 6.055681349418e-05 7.556707892440e+00
1.017250000000e+03 3.156958041817e-02 5.956753412292e-05 7.596038200136e+00
1.017500000000e+03 3.159848041865e-02 5.854601091312e-05 7.634685455696e+00
1.017750000000e+03 3.162159518041e-02 5.749885152581e-05 7.672646934536e+00
1.018000000000e+03 3.164663190112e-02 5.643203079705e-05 7.709919862815e+00
1.018250000000e+03 3.168115908334e-02 5.535075036484e-05 7.746501427430e+00
1.018500000000e+03 3.173246735331e-02 5.425933470837e-05 7.782388779723e+00
1.018750000000e+03 3.180744050785e-02 5.316113868120e-05 7.817579041058e+00
1.019000000000e+03 3.191244038076e-02 5.205848788306e-05 7.852069298319e+00
1.019250000000e+03 3.205320744240e-02 5.095265020102e-05 7.885856593910e+00
1.019500000000e+03 3.223477942431e-02 4.984383588624e-05 7.918937915351e+00
1.019750000000e+03 3.246142843491e-02 4.873122936236e-05 7.951310170022e+00
1.020000000000e+03 3.273661782003e-02 4.761303367509e-05 7.982970162258e+00
1.020250000000e+03 3.306297720513e-02 4.648652502473e-05 8.013914554542e+00
1.020500000000e+03 3.344229649232e-02 4.534823163377e-05 8.044139831453e+00
1.020750000000e+03 3.387553609433e-02 4.419406201228e-05 8.073642248613e+00
1.021000000000e+03 3.436285378424e-02 4.301926490213e-05 8.102417782300e+00
1.021250000000e+03 3.490364598691e-02 4.181860894653e-05 8.130462070759e+00
1.021500000000e+03 3.549660303518e-02 4.058658149253e-05 8.157770351690e+00
1.021750000000e+03 3.613977742128e-02 3.931750203831e-05 8.184337395947e+00
1.022000000000e+03 3.683066335717e-02 3.800565834736e-05 8.210157438924e+00
1.022250000000e+03 3.756628473550e-02 3.664544755577e-05 8.235224110681e+00
1.022500000000e+03 3.834328752067e-02 3.523151638785e-05 8.259530366163e+00
1.022750000000e+03 3.915803216718e-02 3.375889824839e-05 8.283068419041e+00
1.023000000000e+03 4.000668143941e-02 3.222315217391e-05 8.305829669928e+00
1.023250000000e+03 4.088528019091e-02 3.062049400357e-05 8.327804657246e+00
1.023500000000e+03 4.178982352388e-02 2.894793104666e-05 8.348982997693e+00
1.023750000000e+03 4.271631158300e-02 2.720338870563e-05 8.369353343783e+00
1.024000000000e+03 4.366078972839e-02 2.538583946621e-05 8.388903347917e+00
1.024250000000e+03 4.461937136698e-02 2.349543736080e-05 8.407619648372e+00
1.024500000000e+03 4.558824796240e-02 2.153360944759e-05 8.425487846493e+00
1.024750000000e+03 4.656367837542e-02 1.950313727853e-05 8.442492527695e+00
1.025000000000e+03 4.754196920344e-02 1.740826741145e-05 8.458617267846e+00
1.025250000000e+03 4.851943509098e-02 1.525483957973e-05 8.473844683445e+00
1.025500000000e+03 4.949235607072e-02 1.305030905668e-05 8.488156472267e+00
1.025750000000e+03 5.045691934653e-02 1.080379882543e-05 8.501533492736e+00
1.026000000000e+03 5.140916672484e-02 8.526132522307e-06 8.513955838033e+00
1.026250000000e+03 5.234493418566e-02 6.229856747586e-06 8.525402942268e+00
1.026500000000e+03 5.325980701478e-02 3.929220620175e-06 8.535853684172e+00
1.026750000000e+03 5.414907604860e-02 1.640183320828e-06 8.545286515345e+00
1.027000000000e+03 5.500771865442e-02 -6.196253334312e-07 8.553679587510e+00
1.027250000000e+03 5.583039307366e-02 -2.830992163000e-06 8.561010894566e+00
1.027500000000e+03 5.661145599315e-02 -4.973204511871e-06 8.567258418142e+00
1.027750000000e+03 5.734501164756e-02 -7.024168863667e-06 8.572400274737e+00
1.028000000000e+03 5.802498195784e-02 -8.960552933257e-06 8.576414866901e+00
1.028250000000e+03 5.864520756613e-02 -1.075797268810e-05 8.579281031919e+00
1.028500000000e+03 5.919957451824e-02 -1.239121671526e-05 8.580978187800e+00
1.028750000000e+03 5.968216419231e-02 -1.383451663209e-05 8.581486474347e+00
1.029000000000e+03 6.008742234943e-02 -1.506186403666e-05 8.580786887581e+00
1.029250000000e+03 6.041034228291e-02 -1.604737719271e-05 8.578861406258e+00
1.029500000000e+03 6.064665609639e-02 -1.676569594405e-05 8.575693109455e+00
1.029750000000e+03 6.079302595833e-02 -1.719249231893e-05 8.571266283295e+00
1.030000000000e+03 6.084723191806e-02 -1.730505760394e-05 8.565566522059e+00
1.030250000000e+03 6.080833551929e-02 -1.708280831736e-05 8.558580808640e+00
1.030500000000e+03 6.067682640215e-02 -1.650777079440e-05 8.550297592896e+00
1.030750000000e+03 6.045473148293e-02 -1.556527930988e-05 8.540706852580e+00
1.031000000000e+03 6.014569118866e-02 -1.424461860855e-05 8.529800155185e+00
1.031250000000e+03 5.975498325501e-02 -1.253958187217e-05 8.517570692138e+00
1.031500000000e+03 5.928950560451e-02 -1.044901355085e-05 8.504013311090e+00
1.031750000000e+03 5.875771700303e-02 -7.977294091910e-06 8.489124556121e+00
1.032000000000e+03 5.816952226920e-02 -5.134727179529e-06 8.472902680030e+00
1.032250000000e+03 5.753611344646e-02 -1.937894972603e-06 8.455347648332e+00
1.032500000000e+03 5.686977485059e-02 1.590187476946e-06 8.436461165794e+00
1.032750000000e+03 5.618363912890e-02 5.420062128669e-06 8.416246658310e+00
1.033000000000e+03 5.549141576311e-02 9.515890630779e-06 8.394709278090e+00
1.033250000000e+03 5.480708873581e-02 1.383567945662e-05 8.371855902590e+00
1.033500000000e+03 5.414458990551e-02 1.833166061155e-05 8.347695107187e+00
1.033750000000e+03 5.351746207699e-02 2.295080674286e-05 8.322237157126e+00
1.034000000000e+03 5.293851726145e-02 2.763549178100e-05 8.295493994155e+00
1.034250000000e+03 5.241950251093e-02 3.232428676370e-05 8.267479199691e+00
1.034500000000e+03 5.197078734199e-02 3.695287278738e-05 8.238207984783e+00
1.034750000000e+03 5.160108454905e-02 4.145507176045e-05 8.207697157018e+00
1.035000000000e+03 5.131721917987e-02 4.576407548038e-05 8.175965086635e+00
1.035250000000e+03 5.112395637227e-02 4.981365477635e-05 8.143031686120e+00
1.035500000000e+03 5.102390007313e-02 5.353938994274e-05 8.108918368591e+00
1.035750000000e+03 5.101746830270e-02 5.688007877674e-05 8.073648012375e+00
1.036000000000e+03 5.110294846922e-02 5.977910139152e-05 8.037244917850e+00
1.036250000000e+03 5.127663140661e-02 6.218575102371e-05 7.999734758948e+00
1.036500000000e+03 5.153301923251e-02 6.405650316715e-05 7.961144526744e+00
1.036750000000e+03 5.186509768597e-02 6.535615694697e-05 7.921502464755e+00
1.037000000000e+03 5.226465921336e-02 6.605883794811e-05 7.880837994708e+00
1.037250000000e+03 5.272265876236e-02 6.614880391750e-05 7.839181633524e+00
1.037500000000e+03 5.322958222474e-02 6.562101220745e-05 7.796564899569e+00
1.037750000000e+03 5.377580692069e-02 6.448142608223e-05 7.753020209157e+00
1.038000000000e+03 5.435193536620e-02 6.274703900197e-05 7.708580764245e+00
1.038250000000e+03 5.494908699130e-02 6.044561272248e-05 7.663280430957e+00
1.038500000000e+03 5.555913630504e-02 5.761513598262e-05 7.617153611660e+00
1.038750000000e+03 5.617489051484e-02 5.430305813051e-05 7.570235111642e+00
1.039000000000e+03 5.679020333551e-02 5.056524738153e-05 7.522560002169e+00
1.039250000000e+03 5.740002496125e-02 4.646469869890e-05 7.474163482847e+00
1.039500000000e+03 5.800039096764e-02 4.207022614028e-05 7.425080738890e+00
1.039750000000e+03 5.858835443801e-02 3.745495090776e-05 7.375346809715e+00
1.040000000000e+03 5.916186718451e-02 3.269472144146e-05 7.324996447453e+00
1.040250000000e+03 5.971961754320e-02 2.786654767220e-05 7.274063992606e+00
1.040500000000e+03 6.026083118108e-02 2.304702694456e-05 7.222583243550e+00
1.040750000000e+03 6.078504564962e-02 1.831082393428e-05 7.170587343239e+00
1.041000000000e+03 6.129186570013e-02 1.372922995599e-05 7.118108664877e+00
1.041250000000e+03 6.178071303848e-02 9.368826219464e-06 7.065178714830e+00
1.041500000000e+03 6.225057970726e-02 5.290303666805e-06 7.011828038638e+00
1.041750000000e+03 6.269980383098e-02 1.547416128622e-06 6.958086145193e+00
1.042000000000e+03 6.312587962303e-02 -1.813861435995e-06 6.903981437175e+00
1.042250000000e+03 6.352532352359e-02 -4.755964290254e-06 6.849541159283e+00
1.042500000000e+03 6.389360946667e-02 -7.250130853703e-06 6.794791355337e+00
1.042750000000e+03 6.422519083932e-02 -9.276544811060e-06 6.739756839092e+00
1.043000000000e+03 6.451361757561e-02 -1.082420925072e-05 6.684461174440e+00
1.043250000000e+03 6.475175604238e-02 -1.189057261478e-05 6.628926668499e+00
1.043500000000e+03 6.493210361999e-02 -1.248091190409e-05 6.573174371858e+00
1.043750000000e+03 6.504718806281e-02 -1.260751796034e-05 6.517224089501e+00
1.044000000000e+03 6.509002848412e-02 -1.228872979031e-05 6.461094400877e+00
1.044250000000e+03 6.505462861307e-02 -1.154788025046e-05 6.404802689468e+00
1.044500000000e+03 6.493646731404e-02 -1.041222033535e-05 6.348365182065e+00
1.044750000000e+03 6.473294891949e-02 -8.911892439623e-06 6.291796997788e+00
1.045000000000e+03 6.444377676278e-02 -7.079015168582e-06 6.235112206765e+00
1.045250000000e+03 6.407121738281e-02 -4.946935666134e-06 6.178323897982e+00
1.045500000000e+03 6.362022986061e-02 -2.549685032965e-06 6.121444255323e+00
1.045750000000e+03 6.309844438526e-02 7.834509935245e-08 6.064484640385e+00
1.046000000000e+03 6.251598548990e-02 2.902509493891e-06 6.007455680050e+00
1.046250000000e+03 6.188514751836e-02 5.887827183498e-06 5.950367356392e+00
1.046500000000e+03 6.121994189316e-02 8.998754370299e-06 5.893229096311e+00
1.046750000000e+03 6.053554346565e-02 1.219887771856e-05 5.836049858859e+00
1.047000000000e+03 5.984768023539e-02 1.545058599939e-05 5.778838217555e+00
1.047250000000e+03 5.917200039172e-02 1.871480307544e-05 5.721602438384e+00
1.047500000000e+03 5.852346923521e-02 2.195083231143e-05 5.664350552343e+00
1.047750000000e+03 5.791583053228e-02 2.511637635980e-05 5.607090423663e+00
1.048000000000e+03 5.736116640734e-02 2.816774655601e-05 5.549829819857e+00
1.048250000000e+03 5.686957770809e-02 3.106030314590e-05 5.492576479330e+00
1.048500000000e+03 5.644899706570e-02 3.374908465129e-05 5.435338187749e+00
1.048750000000e+03 5.610513347096e-02 3.618963343735e-05 5.378122857354e+00
1.049000000000e+03 5.584153913620e-02 3.833896828898e-05 5.320938612145e+00
1.049250000000e+03 5.565978577914e-02 4.015663325399e-05 5.263793882486e+00
1.049500000000e+03 5.555972202725e-02 4.160581689230e-05 5.206697495700e+00
1.049750000000e+03 5.553979410034e-02 4.265444063220e-05 5.149658768324e+00
1.050000000000e+03 5.559740201450e-02 4.327618439123e-05 5.092687590458e+00
1.050250000000e+03 5.572926331110e-02 4.345141927153e-05 5.035794491282e+00
1.050500000000e+03 5.593176714641e-02 4.316796565071e-05 4.978990689418e+00
1.050750000000e+03 5.620129402964e-02 4.242165644625e-05 4.922288119750e+00
1.051000000000e+03 5.653447887841e-02 4.121668521989e-05 4.865699428654e+00
1.051250000000e+03 5.692840599275e-02 3.956567341007e-05 4.809237947884e+00
1.051500000000e+03 5.738071641534e-02 3.748945070933e-05 4.752917640201e+00
1.051750000000e+03 5.788961845873e-02 3.501655962038e-05 4.696753023296e+00
1.052000000000e+03 5.845379490928e-02 3.218248045353e-05 4.640759075980e+00
1.052250000000e+03 5.907220684383e-02 2.902849282807e-05 4.584951132278e+00
1.052500000000e+03 5.974380399490e-02 2.560034635826e-05 4.529344768824e+00
1.052750000000e+03 6.046716454655e-02 2.194672896236e-05 4.473955690100e+00
1.053000000000e+03 6.124009798584e-02 1.811761555384e-05 4.418799615311e+00
1.053250000000e+03 6.205925356628e-02 1.416260468490e-05 4.363892170184e+00
1.053500000000e+03 6.291978312808e-02 1.012933390698e-05 4.309248785667e+00
1.053750000000e+03 6.381510642624e-02 6.062095970705e-06 4.254884612697e+00
1.054000000000e+03 6.473682361043e-02 2.000713587025e-06 4.200814441161e+00
1.054250000000e+03 6.567480192845e-02 -2.020228136501e-06 4.147052645504e+00
1.054500000000e+03 6.661744847983e-02 -5.971690402201e-06 4.093613151370e+00
1.054750000000e+03 6.755216361386e-02 -9.830131790373e-06 4.040509415696e+00
1.055000000000e+03 6.846593785248e-02 -1.357707762750e-05 3.987754447525e+00
1.055250000000e+03 6.934605198344e-02 -1.719838827763e-05 3.935360839188e+00
1.055500000000e+03 7.018080688599e-02 -2.068331953567e-05 3.883340836683e+00
1.055750000000e+03 7.096021845682e-02 -2.402350014583e-05 3.831706421326e+00
1.056000000000e+03 7.167660150830e-02 -2.721194442215e-05 3.780469406145e+00
1.056250000000e+03 7.232497449950e-02 -3.024220479186e-05 3.729641545787e+00
1.056500000000e+03 7.290324569818e-02 -3.310778300564e-05 3.679234627725e+00
1.056750000000e+03 7.341214537150e-02 -3.580183595581e-05 3.629260558078e+00
1.057000000000e+03 7.385491602447e-02 -3.831723447134e-05 3.579731405569e+00
1.057250000000e+03 7.423678169172e-02 -4.064693423778e-05 3.530659413446e+00
1.057500000000e+03 7.456425581939e-02 -4.278461545962e-05 3.482056964098e+00
1.057750000000e+03 7.484436724007e-02 -4.472550903190e-05 3.433936488942e+00
1.058000000000e+03 7.508388625457e-02 -4.646727084148e-05 3.386310337879e+00
1.058250000000e+03 7.528864092063e-02 -4.801079252906e-05 3.339190609607e+00
1.058500000000e+03 7.546299973431e-02 -4.936083370963e-05 3.292588952165e+00
1.058750000000e+03 7.560956773022e-02 -5.052637239750e-05 3.246516360663e+00
1.059000000000e+03 7.572912359205e-02 -5.152064640737e-05 3.200982982981e+00
1.059250000000e+03 7.582078947058e-02 -5.236076047890e-05 3.155997955109e+00
1.059500000000e+03 7.588239709645e-02 -5.306701600000e-05 3.111569282615e+00
1.059750000000e+03 7.591099242841e-02 -5.366192455106e-05 3.067703776357e+00
1.060000000000e+03 7.590340313256e-02 -5.416900583050e-05 3.024407052538e+00
1.060250000000e+03 7.585679092218e-02 -5.461148139649e-05 2.981683592716e+00
1.060500000000e+03 7.576911464036e-02 -5.501097144597e-05 2.939536858584e+00
1.060750000000e+03 7.563944472108e-02 -5.538629605795e-05 2.897969449297e+00
1.061000000000e+03 7.546809090821e-02 -5.575247862455e-05 2.856983285646e+00
1.061250000000e+03 7.525653159170e-02 -5.612001863112e-05 2.816579804314e+00
1.061500000000e+03 7.500716100125e-02 -5.649448180223e-05 2.776760142221e+00
1.061750000000e+03 7.472289244028e-02 -5.687641004606e-05 2.737525302732e+00
1.062000000000e+03 7.440667603943e-02 -5.726154745328e-05 2.698876286100e+00
1.062250000000e+03 7.406099709514e-02 -5.764133000735e-05 2.660814182051e+00
1.062500000000e+03 7.368742297556e-02 -5.800357564392e-05 2.623340228460e+00
1.062750000000e+03 7.328625884617e-02 -5.833330011878e-05 2.586455841546e+00
1.063000000000e+03 7.285635558156e-02 -5.861358796824e-05 2.550162622179e+00
1.063250000000e+03 7.239509268677e-02 -5.882644207583e-05 2.514462364497e+00
1.063500000000e+03 7.189853685738e-02 -5.895356087790e-05 2.479357077340e+00
1.063750000000e+03 7.136175395853e-02 -5.897700856428e-05 2.444849025478e+00
1.064000000000e+03 7.077923781853e-02 -5.887975841420e-05 2.410940820351e+00
1.064250000000e+03 7.014540314211e-02 -5.864611114054e-05 2.377635544828e+00
1.064500000000e+03 6.945509038906e-02 -5.826200463790e-05 2.344936937400e+00
1.064750000000e+03 6.870402565496e-02 -5.771523462694e-05 2.312849607148e+00
1.065000000000e+03 6.788919535571e-02 -5.699562159830e-05 2.281379294451e+00
1.065250000000e+03 6.700909889352e-02 -5.609514340665e-05 2.250533137694e+00
1.065500000000e+03 6.606386933552e-02 -5.500806966130e-05 2.220319953034e+00
1.065750000000e+03 6.505525773693e-02 -5.373110266263e-05 2.190750487519e+00
1.066000000000e+03 6.398650067665e-02 -5.226354370219e-05 2.161837640963e+00
1.066250000000e+03 6.286209580255e-02 -5.060747142008e-05 2.133596631086e+00
1.066500000000e+03 6.168752570152e-02 -4.876793129108e-05 2.106045103169e+00
1.066750000000e+03 6.046896161041e-02 -4.675311340271e-05 2.079203161108e+00
1.067000000000e+03 5.921298679204e-02 -4.457449232348e-05 2.053093330881e+00
1.067250000000e+03 5.792636659365e-02 -4.224690610893e-05 2.027740456385e+00
1.067500000000e+03 5.661588210271e-02 -3.978854713482e-05 2.003171532992e+00
1.067750000000e+03 5.528824014631e-02 -3.722086511490e-05 1.979415501588e+00
1.068000000000e+03 5.395004912087e-02 -3.456834806964e-05 1.956503002692e+00
1.068250000000e+03 5.260785310583e-02 -3.185819972512e-05 1.934466115598e+00
1.068500000000e+03 5.126820282625e-02 -2.911990991361e-05 1.913338090867e+00
1.068750000000e+03 4.993774091610e-02 -2.638471013736e-05 1.893153087314e+00
1.069000000000e+03 4.862327836533e-02 -2.368497035668e-05 1.873945920744e+00
1.069250000000e+03 4.733184152910e-02 -2.105353583759e-05 1.855751826797e+00
1.069500000000e+03 4.607067689468e-02 -1.852301077385e-05 1.838606240871e+00
1.069750000000e+03 4.484720333400e-02 -1.612501858841e-05 1.822544587856e+00
1.070000000000e+03 4.366891305259e-02 -1.388946086064e-05 1.807602080866e+00
1.070250000000e+03 4.254322607368e-02 -1.184379350749e-05 1.793813522491e+00
1.070500000000e+03 4.147730847961e-02 -1.001233654474e-05 1.781213102235e+00
1.070750000000e+03 4.047787061554e-02 -8.415636688491e-06 1.769834190674e+00
1.071000000000e+03 3.955095897384e-02 -7.069899215340e-06 1.759709124717e+00
1.071250000000e+03 3.870175716541e-02 -5.986503942068e-06 1.750868985679e+00
1.071500000000e+03 3.793441189090e-02 -5.171635041268e-06 1.743343379907e+00
1.071750000000e+03 3.725188820691e-02 -4.626016417125e-06 1.737160215265e+00
1.072000000000e+03 3.665586731412e-02 -4.344795775324e-06 1.732345496682e+00
1.072250000000e+03 3.614668174289e-02 -4.317556424105e-06 1.728923130288e+00
1.072500000000e+03 3.572329335776e-02 -4.528487603933e-06 1.726914758075e+00
1.072750000000e+03 3.538330822315e-02 -4.956701726150e-06 1.726339623718e+00
1.073000000000e+03 3.512302054151e-02 -5.576682977432e-06 1.727214463824e+00
1.073250000000e+03 3.493748483839e-02 -6.358869636874e-06 1.729553440801e+00
1.073500000000e+03 3.482060782463e-02 -7.270344480004e-06 1.733368109472e+00
1.073750000000e+03 3.476525269870e-02 -8.275598998464e-06 1.738667402575e+00
1.074000000000e+03 3.476335651320e-02 -9.337318726627e-06 1.745457649289e+00
1.074250000000e+03 3.480605379077e-02 -1.041723759268e-05 1.753742603227e+00
1.074500000000e+03 3.488380697083e-02 -1.147696388479e-05 1.763523486697e+00
1.074750000000e+03 3.498654053035e-02 -1.247880145080e-05 1.774799024466e+00
1.075000000000e+03 3.510378136336e-02 -1.338645156193e-05 1.787565487655e+00
1.075250000000e+03 3.522480314463e-02 -1.416568244006e-05 1.801816725535e+00
1.075500000000e+03 3.533877552221e-02 -1.478493216681e-05 1.817544192040e+00
1.075750000000e+03 3.543491738288e-02 -1.521579812264e-05 1.834736966730e+00
1.076000000000e+03 3.550265303902e-02 -1.543345681249e-05 1.853381773418e+00
1.076250000000e+03 3.553176967898e-02 -1.541700374627e-05 1.873462999132e+00
1.076500000000e+03 3.551257229067e-02 -1.514971144134e-05 1.894962727308e+00
1.076750000000e+03 3.543603621600e-02 -1.461922531368e-05 1.917860766294e+00
1.077000000000e+03 3.529394840818e-02 -1.381768211203e-05 1.942134715640e+00
1.077250000000e+03 3.507904087059e-02 -1.274177976199e-05 1.967760027891e+00
1.077500000000e+03 3.478510461365e-02 -1.139276883733e-05 1.994710112977e+00
1.077750000000e+03 3.440708988832e-02 -9.776398597200e-06 2.022956440488e+00
1.078000000000e+03 3.394118094680e-02 -7.902780162106e-06 2.052468680118e+00
1.078250000000e+03 3.338485098214e-02 -5.786192583512e-06 2.083214844180e+00
1.078500000000e+03 3.273689310510e-02 -3.444814235087e-06 2.115161443194e+00
1.078750000000e+03 3.199742375657e-02 -9.003723706880e-07 2.148273660180e+00
1.079000000000e+03 3.116786664651e-02 1.822265889684e-06 2.182515513753e+00
1.079250000000e+03 3.025090871115e-02 4.695586123843e-06 2.217850038732e+00
1.079500000000e+03 2.925043883284e-02 7.689968141544e-06 2.254239451414e+00
1.079750000000e+03 2.817146266543e-02 1.077429001514e-05 2.291645326338e+00
1.080000000000e+03 2.702000376443e-02 1.391656082034e-05 2.330028758183e+00
1.080250000000e+03 2.580298652380e-02 1.708458276584e-05 2.369350532170e+00
1.080500000000e+03 2.452810973732e-02 2.024661253527e-05 2.409571282454e+00
1.080750000000e+03 2.320370838048e-02 2.337201228839e-05 2.450651657478e+00
1.081000000000e+03 2.183861043908e-02 2.643186671453e-05 2.492552476691e+00
1.081250000000e+03 2.044198856888e-02 2.939955292219e-05 2.535234890648e+00
1.081500000000e+03 1.902321080930e-02 3.225124543019e-05 2.578660536492e+00
1.081750000000e+03 1.759169261678e-02 3.496634472744e-05 2.622791690809e+00
1.082000000000e+03 1.615675182360e-02 3.752782380273e-05 2.667591415669e+00
1.082250000000e+03 1.472746986334e-02 3.992248052900e-05 2.713023698298e+00
1.082500000000e+03 1.331256066810e-02 4.214109939057e-05 2.759053579604e+00
1.082750000000e+03 1.192024944840e-02 4.417852066871e-05 2.805647269951e+00
1.083000000000e+03 1.055816306119e-02 4.603362174194e-05 2.852772249662e+00
1.083250000000e+03 9.233233246601e-03 4.770921687794e-05 2.900397352638e+00
1.083500000000e+03 7.951615619875e-03 4.921187775028e-05 2.948492829514e+00
1.083750000000e+03 6.718621485338e-03 5.055169633233e-05 2.997030394597e+00
1.084000000000e+03 5.538668478731e-03 5.174198153937e-05 3.045983249669e+00
1.084250000000e+03 4.415246265834e-03 5.279891074822e-05 3.095326090466e+00
1.084500000000e+03 3.350900795762e-03 5.374114097292e-05 3.145035091438e+00
1.084750000000e+03 2.347231933277e-03 5.458939013517e-05 3.195087879433e+00
1.085000000000e+03 1.404911863111e-03 5.536598139969e-05 3.245463482963e+00
1.085250000000e+03 5.237144630896e-04 5.609438106663e-05 3.296142277461e+00
1.085500000000e+03 -2.974363310788e-04 5.679871241929e-05 3.347105909061e+00
1.085750000000e+03 -1.060407488477e-03 5.750326987630e-05 3.398337214987e+00
1.086000000000e+03 -1.767785291812e-03 5.823202235253e-05 3.449820136489e+00
1.086250000000e+03 -2.422791046070e-03 5.900812228166e-05 3.501539618227e+00
1.086500000000e+03 -3.029190977917e-03 5.985343119760e-05 3.553481514627e+00
1.086750000000e+03 -3.591196105672e-03 6.078805669679e-05 3.605632481512e+00
1.087000000000e+03 -4.113359593662e-03 6.182991188231e-05 3.657979879140e+00
1.087250000000e+03 -4.600468854895e-03 6.299430771287e-05 3.710511663271e+00
1.087500000000e+03 -5.057438176083e-03 6.429358313659e-05 3.763216290746e+00
1.087750000000e+03 -5.489200797492e-03 6.573678731417e-05 3.816082615508e+00
1.088000000000e+03 -5.900604606278e-03 6.732941213416e-05 3.869099801244e+00
1.088250000000e+03 -6.296311388325e-03 6.907318830057e-05 3.922257231532e+00
1.088500000000e+03 -6.680702401250e-03 7.096595017264e-05 3.975544426478e+00
1.088750000000e+03 -7.057791067417e-03 7.300156860021e-05 4.028950974527e+00
1.089000000000e+03 -7.431144402485e-03 7.516996261364e-05 4.082466465181e+00
1.089250000000e+03 -7.803814575928e-03 7.745718748980e-05 4.136080430761e+00
1.089500000000e+03 -8.178280619242e-03 7.984559478014e-05 4.189782305336e+00
1.089750000000e+03 -8.556402412055e-03 8.231407032250e-05 4.243561385038e+00
1.090000000000e+03 -8.939386624434e-03 8.483834004538e-05 4.297406802602e+00
1.090250000000e+03 -9.327765378566e-03 8.739134013125e-05 4.351307510757e+00
1.090500000000e+03 -9.721387803343e-03 8.994364511072e-05 4.405252275159e+00
1.090750000000e+03 -1.011942443344e-02 9.246394491977e-05 4.459229676968e+00
1.091000000000e+03 -1.052038461630e-02 9.491956340130e-05 4.513228119748e+00
1.091250000000e+03 -1.092214580133e-02 9.727700699497e-05 4.567235851402e+00
1.091500000000e+03 -1.132199544192e-02 9.950253343669e-05 4.621240984544e+00
1.091750000000e+03 -1.171668405433e-02 1.015627313538e-04 4.675231526634e+00
1.092000000000e+03 -1.210248905019e-02 1.034251052067e-04 4.729195410358e+00
1.092250000000e+03 -1.247528887873e-02 1.050586482022e-04 4.783120533269e+00
1.092500000000e+03 -1.283064576784e-02 1.064343955230e-04 4.836994790859e+00
1.092750000000e+03 -1.316389729717e-02 1.075259542269e-04 4.890806118347e+00
1.093000000000e+03 -1.347025363278e-02 1.083099980696e-04 4.944542525315e+00
1.093250000000e+03 -1.374490073322e-02 1.087667169062e-04 4.998192133670e+00
1.093500000000e+03 -1.398310761213e-02 1.088802141120e-04 5.051743212326e+00
1.093750000000e+03 -1.418033411547e-02 1.086388520178e-04 5.105184207890e+00
1.094000000000e+03 -1.433234024064e-02 1.080355497053e-04 5.158503774266e+00
1.094250000000e+03 -1.443529426446e-02 1.070680059428e-04 5.211690797926e+00
1.094500000000e+03 -1.448587559991e-02 1.057388460861e-04 5.264734419930e+00
1.094750000000e+03 -1.448137586137e-02 1.040557143947e-04 5.317624054099e+00
1.095000000000e+03 -1.441979005934e-02 1.020312777881e-04 5.370349402806e+00
1.095250000000e+03 -1.429990313922e-02 9.968316291889e-05 5.422900467731e+00
1.095500000000e+03 -1.412136313718e-02 9.703381240095e-05 5.475267560103e+00
1.095750000000e+03 -1.388474638959e-02 9.411027929621e-05 5.527441305274e+00
1.096000000000e+03 -1.359160754367e-02 9.094393130679e-05 5.579412646777e+00
1.096250000000e+03 -1.324451523293e-02 8.757009397858e-05 5.631172848966e+00
1.096500000000e+03 -1.284707428003e-02 8.402764491688e-05 5.682713494474e+00
1.096750000000e+03 -1.240392930594e-02 8.035853386967e-05 5.734026483019e+00
1.097000000000e+03 -1.192075117227e-02 7.660725239420e-05 5.785104029577e+00
1.097250000000e+03 -1.140420737655e-02 7.282025810046e-05 5.835938657196e+00
1.097500000000e+03 -1.086191249224e-02 6.904538084476e-05 5.886523193380e+00
1.097750000000e+03 -1.030236168884e-02 6.533119885260e-05 5.936850763598e+00
1.098000000000e+03 -9.734846844641e-03 6.172636787671e-05 5.986914784099e+00
1.098250000000e+03 -9.169356362563e-03 5.827895846811e-05 6.036708953364e+00
1.098500000000e+03 -8.616459591309e-03 5.503579099939e-05 6.086227245428e+00
1.098750000000e+03 -8.087178565488e-03 5.204190364227e-05 6.135463896100e+00
1.099000000000e+03 -7.592847692664e-03 4.933984113456e-05 6.184413393281e+00
1.099250000000e+03 -7.144964671971e-03 4.696909414961e-05 6.233070462084e+00
1.099500000000e+03 -6.755034660178e-03 4.496562344497e-05 6.281430051735e+00
1.099750000000e+03 -6.434409714435e-03 4.336126218130e-05 6.329487312965e+00
1.100000000000e+03 -6.194126871379e-03 4.218335873674e-05 6.377237581832e+00
1.100250000000e+03 -6.044746331958e-03 4.145445034537e-05 6.424676354212e+00
1.100500000000e+03 -5.996191765208e-03 4.119194664937e-05 6.471799256940e+00
1.100750000000e+03 -6.057597210415e-03 4.140793321514e-05 6.518602021266e+00
1.101000000000e+03 -6.237159967636e-03 4.210903112345e-05 6.565080446311e+00
1.101250000000e+03 -6.542003357286e-03 4.329635039416e-05 6.611230362227e+00
1.101500000000e+03 -6.978049697063e-03 4.496551614178e-05 6.657047586118e+00
1.101750000000e+03 -7.549908422487e-03 4.710678185293e-05 6.702527879360e+00
1.102000000000e+03 -8.260777509304e-03 4.970520705461e-05 6.747666896142e+00
1.102250000000e+03 -9.112361745444e-03 5.274090124827e-05 6.792460128378e+00
1.102500000000e+03 -1.010481134894e-02 5.618933782153e-05 6.836902851494e+00
1.102750000000e+03 -1.123667749524e-02 6.002173912975e-05 6.880990059467e+00
1.103000000000e+03 -1.250489146070e-02 6.420551741945e-05 6.924716403777e+00
1.103250000000e+03 -1.390476234844e-02 6.870471555848e-05 6.968076122084e+00
1.103500000000e+03 -1.542999890274e-02 7.348052149764e-05 7.011062970416e+00
1.103750000000e+03 -1.707275097806e-02 7.849179747083e-05 7.053670146988e+00
1.104000000000e+03 -1.882367385686e-02 8.369563331900e-05 7.095890217570e+00
1.104250000000e+03 -2.067201322861e-02 8.904788670028e-05 7.137715038510e+00
1.104500000000e+03 -2.260570995439e-02 9.450374144010e-05 7.179135676233e+00
1.104750000000e+03 -2.461152464323e-02 1.000182533598e-04 7.220142328520e+00
1.105000000000e+03 -2.667517975812e-02 1.055468696277e-04 7.260724245590e+00
1.105250000000e+03 -2.878151821833e-02 1.110459223647e-04 7.300869650105e+00
1.105500000000e+03 -3.091467661791e-02 1.164730897745e-04 7.340565660947e+00
1.105750000000e+03 -3.305827075091e-02 1.217877906141e-04 7.379798218584e+00
1.106000000000e+03 -3.519559106179e-02 1.269515874057e-04 7.418552015232e+00
1.106250000000e+03 -3.730980650691e-02 1.319285878809e-04 7.456810428313e+00
1.106500000000e+03 -3.938417301676e-02 1.366856224760e-04 7.494555461582e+00
1.106750000000e+03 -4.140224384109e-02 1.411924845914e-04 7.531767693954e+00
1.107000000000e+03 -4.334808055913e-02 1.454221154495e-04 7.568426235649e+00
1.107250000000e+03 -4.520645824308e-02 1.493507247649e-04 7.604508697346e+00
1.107500000000e+03 -4.696306611174e-02 1.529578679169e-04 7.639991168737e+00
1.107750000000e+03 -4.860469537056e-02 1.562264716281e-04 7.674848212853e+00
1.108000000000e+03 -5.011941568176e-02 1.591428223921e-04 7.709052873800e+00
1.108250000000e+03 -5.149673438839e-02 1.616965157631e-04 7.742576701419e+00
1.108500000000e+03 -5.272773644428e-02 1.638803727400e-04 7.775389793610e+00
1.108750000000e+03 -5.380520438697e-02 1.656903335971e-04 7.807460856577e+00
1.109000000000e+03 -5.472371174168e-02 1.671253231188e-04 7.838757285734e+00
1.109250000000e+03 -5.547969433509e-02 1.681871055220e-04 7.869245264982e+00
1.109500000000e+03 -5.607149340830e-02 1.688801251548e-04 7.898889886565e+00
1.109750000000e+03 -5.649937361561e-02 1.692113317969e-04 7.927655289601e+00
1.110000000000e+03 -5.676550965449e-02 1.691900598226e-04 7.955504818060e+00
1.110250000000e+03 -5.687395034488e-02 1.688278373138e-04 7.982401195113e+00
1.110500000000e+03 -5.683054985236e-02 1.681382013752e-04 8.008306713634e+00
1.110750000000e+03 -5.664287779387e-02 1.671365604256e-04 8.033183441037e+00
1.111000000000e+03 -5.632009841993e-02 1.658400404229e-04 8.056993434591e+00
1.111250000000e+03 -5.587283123384e-02 1.642673355039e-04 8.079698967626e+00
1.111500000000e+03 -5.531298479096e-02 1.624386061526e-04 8.101262759920e+00
1.111750000000e+03 -5.465357591188e-02 1.603753336468e-04 8.121648214248e+00
1.112000000000e+03 -5.390852792725e-02 1.581001695729e-04 8.140819650270e+00
1.112250000000e+03 -5.309245896954e-02 1.556368174845e-04 8.158742538970e+00
1.112500000000e+03 -5.222045734863e-02 1.530099146036e-04 8.175383728906e+00
1.112750000000e+03 -5.130785138035e-02 1.502448728856e-04 8.190711665204e+00
1.113000000000e+03 -5.036997535350e-02 1.473677342624e-04 8.204696594712e+00
1.113250000000e+03 -4.942193749439e-02 1.444050440768e-04 8.217310760729e+00
1.113500000000e+03 -4.847839172181e-02 1.413836336975e-04 8.228528577717e+00
1.113750000000e+03 -4.755331925175e-02 1.383304816600e-04 8.238326788681e+00
1.114000000000e+03 -4.665982386329e-02 1.352725177539e-04 8.246684603124e+00
1.114250000000e+03 -4.580994507198e-02 1.322364036618e-04 8.253583810062e+00
1.114500000000e+03 -4.501449327189e-02 1.292483009709e-04 8.259008874441e+00
1.114750000000e+03 -4.428291042638e-02 1.263336296531e-04 8.262947005636e+00
1.115000000000e+03 -4.362315976003e-02 1.235167926862e-04 8.265388202418e+00
1.115250000000e+03 -4.304164655774e-02 1.208209264747e-04 8.266325277855e+00
1.115500000000e+03 -4.254317181048e-02 1.182677095723e-04 8.265753863485e+00
1.115750000000e+03 -4.213092047386e-02 1.158770167663e-04 8.263672383814e+00
1.116000000000e+03 -4.180648285727e-02 1.136666354234e-04 8.260082019235e+00
1.116250000000e+03 -4.156990973035e-02 1.116520635263e-04 8.254986644632e+00
1.116500000000e+03 -4.141979875837e-02 1.098462773047e-04 8.248392757764e+00
1.116750000000e+03 -4.135341116506e-02 1.082595301859e-04 8.240309380523e+00
1.117000000000e+03 -4.136681301092e-02 1.068991824176e-04 8.230747957509e+00
1.117250000000e+03 -4.145503732830e-02 1.057695771126e-04 8.219722245228e+00
1.117500000000e+03 -4.161226183543e-02 1.048719822341e-04 8.207248177835e+00
1.117750000000e+03 -4.183199509076e-02 1.042045213773e-04 8.193343748824e+00
1.118000000000e+03 -4.210726604638e-02 1.037622011079e-04 8.178028864167e+00
1.118250000000e+03 -4.243081071090e-02 1.035370202545e-04 8.161325218884e+00
1.118500000000e+03 -4.279524975988e-02 1.035181477713e-04 8.143256148161e+00
1.118750000000e+03 -4.319325345288e-02 1.036921293799e-04 8.123846504903e+00
1.119000000000e+03 -4.361768792937e-02 1.040431655861e-04 8.103122524610e+00
1.119250000000e+03 -4.406173908286e-02 1.045534465088e-04 8.081111696311e+00
1.119500000000e+03 -4.451901388414e-02 1.052035419496e-04 8.057842653600e+00
1.119750000000e+03 -4.498361345077e-02 1.059728217093e-04 8.033345057790e+00
1.120000000000e+03 -4.545018001472e-02 1.068399110031e-04 8.007649496894e+00
1.120250000000e+03 -4.591391754764e-02 1.077831613925e-04 7.980787392752e+00
1.120500000000e+03 -4.637058538442e-02 1.087811592966e-04 7.952790910366e+00
1.120750000000e+03 -4.681647322882e-02 1.098132273629e-04 7.923692887513e+00
1.121000000000e+03 -4.724835368806e-02 1.108597715190e-04 7.893526759207e+00
1.121250000000e+03 -4.766342234360e-02 1.119027697000e-04 7.862326494754e+00
1.121500000000e+03 -4.805922815162e-02 1.129261670322e-04 7.830126538861e+00
1.121750000000e+03 -4.843359975052e-02 1.139161789545e-04 7.796961756424e+00
1.122000000000e+03 -4.878457334223e-02 1.148615098823e-04 7.762867380184e+00
1.122250000000e+03 -4.911032479919e-02 1.157535137522e-04 7.727878957042e+00
1.122500000000e+03 -4.940911696877e-02 1.165862752895e-04 7.692032299350e+00
1.122750000000e+03 -4.967925572890e-02 1.173565860698e-04 7.655363428111e+00
1.123000000000e+03 -4.991906764873e-02 1.180638490209e-04 7.617908518284e+00
1.123250000000e+03 -5.012689630395e-02 1.187098834264e-04 7.579703839272e+00
1.123500000000e+03 -5.030111638759e-02 1.192986978036e-04 7.540785690462e+00
1.123750000000e+03 -5.044017110036e-02 1.198361463262e-04 7.501190334297e+00
1.124000000000e+03 -5.054262827237e-02 1.203295062668e-04 7.460953924096e+00
1.124250000000e+03 -5.060725198653e-02 1.207870571171e-04 7.420112429163e+00
1.124500000000e+03 -5.063309074788e-02 1.212176094207e-04 7.378701555951e+00
1.124750000000e+03 -5.061957649850e-02 1.216300289579e-04 7.336756666442e+00
1.125000000000e+03 -5.056663069050e-02 1.220327810083e-04 7.294312696981e+00
1.125250000000e+03 -5.047477665417e-02 1.224334332872e-04 7.251404073647e+00
1.125500000000e+03 -5.034524997417e-02 1.228382341420e-04 7.208064630186e+00
1.125750000000e+03 -5.018010168081e-02 1.232517966602e-04 7.164327528263e+00
1.126000000000e+03 -4.998228642745e-02 1.236767896900e-04 7.120225176840e+00
1.126250000000e+03 -4.975572664671e-02 1.241137237397e-04 7.075789160389e+00
1.126500000000e+03 -4.950534644380e-02 1.245608354522e-04 7.031050166301e+00
1.126750000000e+03 -4.923706838685e-02 1.250140738531e-04 6.986037920913e+00
1.127000000000e+03 -4.895776866590e-02 1.254671900623e-04 6.940781129158e+00
1.127250000000e+03 -4.867518715098e-02 1.259119293549e-04 6.895307419202e+00
1.127500000000e+03 -4.839779082837e-02 1.263383226547e-04 6.849643295081e+00
1.127750000000e+03 -4.813459021699e-02 1.267350657539e-04 6.803814090508e+00
1.128000000000e+03 -4.789491139058e-02 1.270899758760e-04 6.757843932853e+00
1.128250000000e+03 -4.768812745046e-02 1.273905062231e-04 6.711755711010e+00
1.128500000000e+03 -4.752335630251e-02 1.276242983900e-04 6.665571049704e+00
1.128750000000e+03 -4.740913395327e-02 1.277797486541e-04 6.619310289914e+00
1.129000000000e+03 -4.735307499925e-02 1.278465611866e-04 6.572992475256e+00
1.129250000000e+03 -4.736153416465e-02 1.278162650252e-04 6.526635344190e+00
1.129500000000e+03 -4.743928440155e-02 1.276826611303e-04 6.480255327597e+00
1.129750000000e+03 -4.758922793563e-02 1.274421587366e-04 6.433867549852e+00
1.130000000000e+03 -4.781215722185e-02 1.270940360379e-04 6.387485844812e+00
1.130250000000e+03 -4.810657985266e-02 1.266405476628e-04 6.341122753527e+00
1.130500000000e+03 -4.846862281333e-02 1.260868832274e-04 6.294789557368e+00
1.130750000000e+03 -4.889202396385e-02 1.254409800872e-04 6.248496280252e+00
1.131000000000e+03 -4.936821836002e-02 1.247131996502e-04 6.202251728869e+00
1.131250000000e+03 -4.988651982436e-02 1.239158707142e-04 6.156063500745e+00
1.131500000000e+03 -5.043439431859e-02 1.230626998560e-04 6.109938026980e+00
1.131750000000e+03 -5.099781639564e-02 1.221681148917e-04 6.063880595049e+00
1.132000000000e+03 -5.156169612761e-02 1.212465551689e-04 6.017895374412e+00
1.132250000000e+03 -5.211035766316e-02 1.203117374504e-04 5.971985462124e+00
1.132500000000e+03 -5.262805306700e-02 1.193759783098e-04 5.926152901219e+00
1.132750000000e+03 -5.309948589488e-02 1.184495298624e-04 5.880398729240e+00
1.133000000000e+03 -5.351032865464e-02 1.175400031561e-04 5.834722999825e+00
1.133250000000e+03 -5.384770974026e-02 1.166519526759e-04 5.789124822860e+00
1.133500000000e+03 -5.410065268427e-02 1.157866227084e-04 5.743602402827e+00
1.133750000000e+03 -5.426045333566e-02 1.149418227755e-04 5.698153063201e+00
1.134000000000e+03 -5.432097587064e-02 1.141119772775e-04 5.652773286868e+00
1.134250000000e+03 -5.427886082916e-02 1.132884454942e-04 5.607458748310e+00
1.134500000000e+03 -5.413363728584e-02 1.124599435918e-04 5.562204346802e+00
1.134750000000e+03 -5.388773740391e-02 1.116131293112e-04 5.517004237641e+00
1.135000000000e+03 -5.354641245594e-02 1.107333228811e-04 5.471851870234e+00
1.135250000000e+03 -5.311756070904e-02 1.098053451124e-04 5.426740009057e+00
1.135500000000e+03 -5.261146609822e-02 1.088143853935e-04 5.381660769345e+00
1.135750000000e+03 -5.204046242401e-02 1.077469232031e-04 5.336605643919e+00
1.136000000000e+03 -5.141853120503e-02 1.065916425764e-04 5.291565530985e+00
1.136250000000e+03 -5.076084588226e-02 1.053402847492e-04 5.246530761972e+00
1.136500000000e+03 -5.008327669773e-02 1.039884318368e-04 5.201491129914e+00
1.136750000000e+03 -4.940187250019e-02 1.025361669425e-04 5.156435918784e+00
1.137000000000e+03 -4.873233791983e-02 1.009885771877e-04 5.111353934576e+00
1.137250000000e+03 -4.808952675996e-02 9.935607795894e-05 5.066233538372e+00
1.137500000000e+03 -4.748697105830e-02 9.765453109367e-05 5.021062682384e+00
1.137750000000e+03 -4.693647385232e-02 9.590514666286e-05 4.975828947598e+00
1.138000000000e+03 -4.644777777195e-02 9.413415115045e-05 4.930519585465e+00
1.138250000000e+03 -4.602833695190e-02 9.237223305736e-05 4.885121562261e+00
1.138500000000e+03 -4.568320211639e-02 9.065377011999e-05 4.839621612335e+00
1.138750000000e+03 -4.541502680357e-02 8.901586515209e-05 4.794006286426e+00
1.139000000000e+03 -4.522419864064e-02 8.749722310775e-05 4.748262012321e+00
1.139250000000e+03 -4.510908528690e-02 8.613691088960e-05 4.702375164087e+00
1.139500000000e+03 -4.506637957521e-02 8.497305272093e-05 4.656332120999e+00
1.139750000000e+03 -4.509151959854e-02 8.404151352015e-05 4.610119355919e+00
1.140000000000e+03 -4.517915377791e-02 8.337464533045e-05 4.563723503134e+00
1.140250000000e+03 -4.532361517069e-02 8.300013335227e-05 4.517131460834e+00
1.140500000000e+03 -4.551937226060e-02 8.294002025383e-05 4.470330470578e+00
1.140750000000e+03 -4.576141993847e-02 8.320992923114e-05 4.423308231380e+00
1.141000000000e+03 -4.604558550136e-02 8.381854629361e-05 4.376053001378e+00
1.141250000000e+03 -4.636872813925e-02 8.476736729110e-05 4.328553705567e+00
1.141500000000e+03 -4.672881867090e-02 8.605070959916e-05 4.280800067425e+00
1.141750000000e+03 -4.712490155388e-02 8.765599839736e-05 4.232782727085e+00
1.142000000000e+03 -4.755694504779e-02 8.956428494059e-05 4.184493376733e+00
1.142250000000e+03 -4.802559901376e-02 9.175097421005e-05 4.135924889854e+00
1.142500000000e+03 -4.853188204709e-02 9.418669858441e-05 4.087071474248e+00
1.142750000000e+03 -4.907683063790e-02 9.683830146331e-05 4.037928809225e+00
1.143000000000e+03 -4.966113845720e-02 9.966986498477e-05 3.988494195289e+00
1.143250000000e+03 -5.028481693905e-02 1.026437255753e-04 3.938766702417e+00
1.143500000000e+03 -5.094690348142e-02 1.057214277153e-04 3.888747318219e+00
1.143750000000e+03 -5.164523826386e-02 1.088645742103e-04 3.838439093200e+00
1.144000000000e+03 -5.237632367558e-02 1.120355393434e-04 3.787847282140e+00
1.144250000000e+03 -5.313527284871e-02 1.151980236906e-04 3.736979480586e+00
1.144500000000e+03 -5.391584681889e-02 1.183174465838e-04 3.685845741955e+00
1.144750000000e+03 -5.471057140930e-02 1.213611723012e-04 3.634458705654e+00
1.145000000000e+03 -5.551092297072e-02 1.242985908207e-04 3.582833692349e+00
1.145250000000e+03 -5.630756527562e-02 1.271010751072e-04 3.530988784880e+00
1.145500000000e+03 -5.709061922416e-02 1.297418511718e-04 3.478944912666e+00
1.145750000000e+03 -5.784994756318e-02 1.321958081293e-04 3.426725887903e+00
1.146000000000e+03 -5.857543692360e-02 1.344392845950e-04 3.374358451718e+00
1.146250000000e+03 -5.925726241614e-02 1.364498607495e-04 3.321872272176e+00
1.146500000000e+03 -5.988612401360e-02 1.382061930499e-04 3.269299945709e+00
1.146750000000e+03 -6.045344552714e-02 1.396879106711e-04 3.216676955858e+00
1.147000000000e+03 -6.095153288362e-02 1.408755918403e-04 3.164041624957e+00
1.147250000000e+03 -6.137369025385e-02 1.417508323064e-04 3.111435043620e+00
1.147500000000e+03 -6.171429346423e-02 1.422964036840e-04 3.058900973700e+00
1.147750000000e+03 -6.196882681092e-02 1.424965091109e-04 3.006485746833e+00
1.148000000000e+03 -6.213388337886e-02 1.423371136900e-04 2.954238137510e+00
1.148250000000e+03 -6.220713798228e-02 1.418063499043e-04 2.902209233281e+00
1.148500000000e+03 -6.218729398340e-02 1.408949669085e-04 2.850452289188e+00
1.148750000000e+03 -6.207401170658e-02 1.395968085437e-04 2.799022577314e+00
1.149000000000e+03 -6.186782163814e-02 1.379092905265e-04 2.747977229112e+00
1.149250000000e+03 -6.157003064709e-02 1.358338580637e-04 2.697375073706e+00
1.149500000000e+03 -6.118262300370e-02 1.333763878519e-04 2.647276470054e+00
1.149750000000e+03 -6.070816472715e-02 1.305475158702e-04 2.597743134762e+00
1.150000000000e+03 -6.014971636996e-02 1.273628662397e-04 2.548837963656e+00
1.150250000000e+03 -5.951075893704e-02 1.238431586584e-04 2.500624847786e+00
1.150500000000e+03 -5.879514135431e-02 1.200141891784e-04 2.453168478239e+00
1.150750000000e+03 -5.800704927678e-02 1.159066633956e-04 2.406534143705e+00
1.151000000000e+03 -5.715100069816e-02 1.115558907111e-04 2.360787515547e+00
1.151250000000e+03 -5.623186708488e-02 1.070013408827e-04 2.315994420923e+00
1.151500000000e+03 -5.525491800750e-02 1.022860755428e-04 2.272220603048e+00
1.151750000000e+03 -5.422588434825e-02 9.745607405068e-05 2.229531468004e+00
1.152000000000e+03 -5.315103162929e-02 9.255947498729e-05 2.187991823753e+00
1.152250000000e+03 -5.203723675565e-02 8.764576649936e-05 2.147665600726e+00
1.152500000000e+03 -5.089205360932e-02 8.276494652726e-05 2.108615571204e+00
1.152750000000e+03 -4.972375796524e-02 7.796668715815e-05 2.070903064407e+00
1.153000000000e+03 -4.854136181044e-02 7.329953342328e-05 2.034587669799e+00
1.153250000000e+03 -4.735458441421e-02 6.881014041799e-05 1.999726956306e+00
1.153500000000e+03 -4.617377685932e-02 6.454265944636e-05 1.966376187839e+00
1.153750000000e+03 -4.500979551433e-02 6.053814840143e-05 1.934588049307e+00
1.154000000000e+03 -4.387382556765e-02 5.683409727539e-05 1.904412398205e+00
1.154250000000e+03 -4.277716223441e-02 5.346409537035e-05 1.875896019711e+00
1.154500000000e+03 -4.173095798092e-02 5.045759984690e-05 1.849082421902e+00
1.154750000000e+03 -4.074595085693e-02 4.783980781276e-05 1.824011640702e+00
1.155000000000e+03 -3.983218906331e-02 4.563161898730e-05 1.800720091605e+00
1.155250000000e+03 -3.899876916053e-02 4.384967060389e-05 1.779240435682e+00
1.155500000000e+03 -3.825360445393e-02 4.250642747544e-05 1.759601496074e+00
1.155750000000e+03 -3.760323739293e-02 4.161030046920e-05 1.741828190890e+00
1.156000000000e+03 -3.705270753052e-02 4.116577756486e-05 1.725941509373e+00
1.156250000000e+03 -3.660548170278e-02 4.117354648528e-05 1.711958518742e+00
1.156500000000e+03 -3.626344676212e-02 4.163058996373e-05 1.699892388054e+00
1.156750000000e+03 -3.602696286723e-02 4.253025157694e-05 1.689752446253e+00
1.157000000000e+03 -3.589496863215e-02 4.386226340236e-05 1.681544260233e+00
1.157250000000e+03 -3.586512407889e-02 4.561273526438e-05 1.675269717074e+00
1.157500000000e+03 -3.593397934374e-02 4.776412311150e-05 1.670927128481e+00
1.157750000000e+03 -3.609715064596e-02 5.029518186911e-05 1.668511333714e+00
1.158000000000e+03 -3.634949001683e-02 5.318092843942e-05 1.668013810908e+00
1.158250000000e+03 -3.668523180100e-02 5.639262436394e-05 1.669422774401e+00
1.158500000000e+03 -3.709810961241e-02 5.989781807161e-05 1.672723278681e+00
1.158750000000e+03 -3.758143422813e-02 6.366043468403e-05 1.677897309336e+00
1.159000000000e+03 -3.812813175730e-02 6.764092801140e-05 1.684923867367e+00
1.159250000000e+03 -3.873074433826e-02 7.179657490164e-05 1.693779045667e+00
1.159500000000e+03 -3.938139989196e-02 7.608182522284e-05 1.704436098191e+00
1.159750000000e+03 -4.007176198837e-02 8.044874629476e-05 1.716865509445e+00
1.160000000000e+03 -4.079296904746e-02 8.484754968682e-05 1.731035053531e+00
1.160250000000e+03 -4.153557995524e-02 8.922719476898e-05 1.746909864312e+00
1.160500000000e+03 -4.228953666431e-02 9.353604800547e-05 1.764452511106e+00
1.160750000000e+03 -4.304415395524e-02 9.772257774485e-05 1.783623078120e+00
1.161000000000e+03 -4.378814846925e-02 1.017360744961e-04 1.804379268666e+00
1.161250000000e+03 -4.450970893783e-02 1.055273705040e-04 1.826676520328e+00
1.161500000000e+03 -4.519661127895e-02 1.090495445596e-04 1.850468142098e+00
1.161750000000e+03 -4.583637633557e-02 1.122585957320e-04 1.875705478375e+00
1.162000000000e+03 -4.641646352482e-02 1.151140725581e-04 1.902338088845e+00
1.162250000000e+03 -4.692449308278e-02 1.175796455849e-04 1.930313955891e+00
1.162500000000e+03 -4.734848526415e-02 1.196236131432e-04 1.959579706823e+00
1.162750000000e+03 -4.767710531701e-02 1.212193355481e-04 1.990080851961e+00
1.163000000000e+03 -4.789990170333e-02 1.223455885084e-04 2.021762033629e+00
1.163250000000e+03 -4.800752622192e-02 1.229868318280e-04 2.054567278796e+00
1.163500000000e+03 -4.799192765993e-02 1.231333975295e-04 2.088440248815e+00
1.163750000000e+03 -4.784650947807e-02 1.227815845559e-04 2.123324482705e+00
1.164000000000e+03 -4.756624972178e-02 1.219336754662e-04 2.159163625806e+00
1.164250000000e+03 -4.714777851460e-02 1.205978649086e-04 2.195901641169e+00
1.164500000000e+03 -4.658941565578e-02 1.187881136133e-04 2.233482999650e+00
1.164750000000e+03 -4.589116940018e-02 1.165239245618e-04 2.271852846800e+00
1.165000000000e+03 -4.505470387936e-02 1.138300626599e-04 2.310957148439e+00
1.165250000000e+03 -4.408327731525e-02 1.107362092825e-04 2.350742814786e+00
1.165500000000e+03 -4.298166009938e-02 1.072765711756e-04 2.391157808228e+00
1.165750000000e+03 -4.175603806938e-02 1.034894475165e-04 2.432151238951e+00
1.166000000000e+03 -4.041390721021e-02 9.941676379099e-05 2.473673454520e+00
1.166250000000e+03 -3.896396343733e-02 9.510357118991e-05 2.515676126720e+00
1.166500000000e+03 -3.741599450737e-02 9.059753116042e-05 2.558112347081e+00
1.166750000000e+03 -3.578077207380e-02 8.594836821327e-05 2.600936728042e+00
1.167000000000e+03 -3.406994850764e-02 8.120730781191e-05 2.644105519326e+00
1.167250000000e+03 -3.229595622321e-02 7.642649195524e-05 2.687576735754e+00
1.167500000000e+03 -3.047191074395e-02 7.165838145057e-05 2.731310304771e+00
1.167750000000e+03 -2.861151249736e-02 6.695513169733e-05 2.775268221330e+00
1.168000000000e+03 -2.672894695283e-02 6.236797264814e-05 2.819414710970e+00
1.168250000000e+03 -2.483877989136e-02 5.794656513589e-05 2.863716397666e+00
1.168500000000e+03 -2.295584432657e-02 5.373836137049e-05 2.908142468064e+00
1.168750000000e+03 -2.109511790827e-02 4.978797555799e-05 2.952664817564e+00
1.169000000000e+03 -1.927158763796e-02 4.613657355970e-05 2.997258186698e+00
1.169250000000e+03 -1.750010321218e-02 4.282130061492e-05 3.041900261958e+00
1.169500000000e+03 -1.579521703807e-02 3.987475513864e-05 3.086571750990e+00
1.169750000000e+03 -1.417101227441e-02 3.732452643354e-05 3.131256421444e+00
1.170000000000e+03 -1.264092426751e-02 3.519281500053e-05 3.175941094327e+00
1.170250000000e+03 -1.121755327089e-02 3.349613933146e-05 3.220615606212e+00
1.170500000000e+03 -9.912478001917e-03 3.224515526459e-05 3.265272726035e+00
1.170750000000e+03 -8.736072826726e-03 3.144455642409e-05 3.309908035410e+00
1.171000000000e+03 -7.697330524799e-03 3.109311041447e-05 3.354519782753e+00
1.171250000000e+03 -6.803704285715e-03 3.118380225250e-05 3.399108700637e+00
1.171500000000e+03 -6.060964309436e-03 3.170407017308e-05 3.443677811176e+00
1.171750000000e+03 -5.473082560547e-03 3.263614928711e-05 3.488232209745e+00
1.172000000000e+03 -5.042146774115e-03 3.395750055035e-05 3.532778839548e+00
1.172250000000e+03 -4.768303419887e-03 3.564129661704e-05 3.577326268295e+00
1.172500000000e+03 -4.649739459498e-03 3.765699919273e-05 3.621884460480e+00
1.172750000000e+03 -4.682697999710e-03 3.997096151384e-05 3.666464559292e+00
1.173000000000e+03 -4.861532682973e-03 4.254703931170e-05 3.711078674297e+00
1.173250000000e+03 -5.178793077483e-03 4.534721681904e-05 3.755739686889e+00
1.173500000000e+03 -5.625347268745e-03 4.833224467085e-05 3.800461062855e+00
1.173750000000e+03 -6.190532254138e-03 5.146225121705e-05 3.845256681628e+00
1.174000000000e+03 -6.862330625938e-03 5.469732522401e-05 3.890140678609e+00
1.174250000000e+03 -7.627568309058e-03 5.799806071882e-05 3.935127300799e+00
1.174500000000e+03 -8.472130333797e-03 6.132606183251e-05 3.980230772061e+00
1.174750000000e+03 -9.381184624489e-03 6.464439192280e-05 4.025465173386e+00
1.175000000000e+03 -1.033941486851e-02 6.791797834893e-05 4.070844328154e+00
1.175250000000e+03 -1.133125381666e-02 7.111396376303e-05 4.116381696257e+00
1.175500000000e+03 -1.234111103585e-02 7.420200266814e-05 4.162090277654e+00
1.175750000000e+03 -1.335359472504e-02 7.715451122239e-05 4.207982519153e+00
1.176000000000e+03 -1.435372093428e-02 7.994686747020e-05 4.254070228214e+00
1.176250000000e+03 -1.532710716099e-02 8.255756496894e-05 4.300364492819e+00
1.176500000000e+03 -1.626014871111e-02 8.496832684254e-05 4.346875606396e+00
1.176750000000e+03 -1.714017508636e-02 8.716417868460e-05 4.393612999847e+00
1.177000000000e+03 -1.795558522656e-02 8.913347713449e-05 4.440585179453e+00
1.177250000000e+03 -1.869595990993e-02 9.086790829704e-05 4.487799674634e+00
1.177500000000e+03 -1.935215279951e-02 9.236245508237e-05 4.535262991396e+00
1.177750000000e+03 -1.991635766328e-02 9.361531027957e-05 4.582980579096e+00
1.178000000000e+03 -2.038215549066e-02 9.462778099351e-05 4.630956802739e+00
1.178250000000e+03 -2.074453864704e-02 9.540415529724e-05 4.679194931114e+00
1.178500000000e+03 -2.099991752490e-02 9.595153875155e-05 4.727697129830e+00
1.178750000000e+03 -2.114610617164e-02 9.627964168027e-05 4.776464471426e+00
1.179000000000e+03 -2.118229364043e-02 9.640056093532e-05 4.825496949318e+00
1.179250000000e+03 -2.110899807523e-02 9.632852578140e-05 4.874793506045e+00
1.179500000000e+03 -2.092800837921e-02 9.607961567962e-05 4.924352067198e+00
1.179750000000e+03 -2.064231276153e-02 9.567145993744e-05 4.974169585916e+00
1.180000000000e+03 -2.025601916023e-02 9.512293337488e-05 5.024242087339e+00
1.180250000000e+03 -1.977426504282e-02 9.445382549939e-05 5.074564722558e+00
1.180500000000e+03 -1.920312097668e-02 9.368450789018e-05 5.125131822661e+00
1.180750000000e+03 -1.854948835175e-02 9.283560177961e-05 5.175936953665e+00
1.181000000000e+03 -1.782099250652e-02 9.192765134602e-05 5.226972970705e+00
1.181250000000e+03 -1.702587243042e-02 9.098080914066e-05 5.278232069347e+00
1.181500000000e+03 -1.617286712844e-02 9.001453494328e-05 5.329705837086e+00
1.181750000000e+03 -1.527110183067e-02 8.904732365556e-05 5.381385292631e+00
1.182000000000e+03 -1.432997157673e-02 8.809645383429e-05 5.433260927824e+00
1.182250000000e+03 -1.335902548906e-02 8.717778606909e-05 5.485322739300e+00
1.182500000000e+03 -1.236785121024e-02 8.630554440731e-05 5.537560259186e+00
1.182750000000e+03 -1.136596143794e-02 8.549217983725e-05 5.589962571161e+00
1.183000000000e+03 -1.036268220559e-02 8.474828149863e-05 5.642518332758e+00
1.183250000000e+03 -9.367044833507e-03 8.408249759462e-05 5.695215780402e+00
1.183500000000e+03 -8.387682565618e-03 8.350149636333e-05 5.748042741325e+00
1.183750000000e+03 -7.432731942365e-03 8.300996523777e-05 5.800986630840e+00
1.184000000000e+03 -6.509741816432e-03 8.261064160012e-05 5.854034455497e+00
1.184250000000e+03 -5.625589453365e-03 8.230437188372e-05 5.907172807514e+00
1.184500000000e+03 -4.786405164395e-03 8.209019289915e-05 5.960387857955e+00
1.184750000000e+03 -3.997508477432e-03 8.196543774144e-05 6.013665352329e+00
1.185000000000e+03 -3.263353065137e-03 8.192585406211e-05 6.066990599449e+00
1.185250000000e+03 -2.587486104612e-03 8.196574739211e-05 6.120348465213e+00
1.185500000000e+03 -1.972517849678e-03 8.207810516905e-05 6.173723361476e+00
1.185750000000e+03 -1.420106021184e-03 8.225476078352e-05 6.227099237950e+00
1.186000000000e+03 -9.309538980637e-04 8.248655312776e-05 6.280459573370e+00
1.186250000000e+03 -5.048203390027e-04 8.276347841910e-05 6.333787365467e+00
1.186500000000e+03 -1.405459096399e-04 8.307484614870e-05 6.387065123102e+00
1.186750000000e+03 1.639106017516e-04 8.340945275370e-05 6.440274856532e+00
1.187000000000e+03 4.114213463902e-04 8.375572053532e-05 6.493398068988e+00
1.187250000000e+03 6.056283386383e-04 8.410184913313e-05 6.546415747450e+00
1.187500000000e+03 7.508710272798e-04 8.443597274638e-05 6.599308353283e+00
1.187750000000e+03 8.521070142533e-04 8.474629478750e-05 6.652055812830e+00
1.188000000000e+03 9.148234819222e-04 8.502123219603e-05 6.704637507697e+00
1.188250000000e+03 9.449443371255e-04 8.524953855935e-05 6.757032265174e+00
1.188500000000e+03 9.487321212275e-04 8.542042990561e-05 6.809218347893e+00
1.188750000000e+03 9.326894954055e-04 8.552370256315e-05 6.861173445056e+00
1.189000000000e+03 9.034584280689e-04 8.554984156831e-05 6.912874663135e+00
1.189250000000e+03 8.677210123289e-04 8.549011117029e-05 6.964298517684e+00
1.189500000000e+03 8.321030543797e-04 8.533670839664e-05 7.015420926939e+00
1.189750000000e+03 8.030806469109e-04 8.508280434316e-05 7.066217205153e+00
1.190000000000e+03 7.868931892801e-04 8.472262462578e-05 7.116662061082e+00
1.190250000000e+03 7.894609732242e-04 8.425152474162e-05 7.166729596362e+00
1.190500000000e+03 8.163097506386e-04 8.366602983306e-05 7.216393306297e+00
1.190750000000e+03 8.725032529269e-04 8.296392287455e-05 7.265626087045e+00
1.191000000000e+03 9.625828340579e-04 8.214427513623e-05 7.314400243413e+00
1.191250000000e+03 1.090515519653e-03 8.120747655488e-05 7.362687500463e+00
1.191500000000e+03 1.259650638151e-03 8.015525778238e-05 7.410459021031e+00
1.191750000000e+03 1.472684554270e-03 7.899070110629e-05 7.457685427952e+00
1.192000000000e+03 1.731633959371e-03 7.771823678462e-05 7.504336826970e+00
1.192250000000e+03 2.037817147287e-03 7.634363197581e-05 7.550382840501e+00
1.192500000000e+03 2.391843535681e-03 7.487395347092e-05 7.595792640090e+00
1.192750000000e+03 2.793610785593e-03 7.331755358558e-05 7.640534988206e+00
1.193000000000e+03 3.242309044922e-03 7.168401318741e-05 7.684578285027e+00
1.193250000000e+03 3.736433204997e-03 6.998404036837e-05 7.727890616274e+00
1.193500000000e+03 4.273801336446e-03 6.822942509904e-05 7.770439811964e+00
1.193750000000e+03 4.851580730193e-03 6.643294162015e-05 7.812193506151e+00
1.194000000000e+03 5.466320843175e-03 6.460823955026e-05 7.853119201712e+00
1.194250000000e+03 6.113992440233e-03 6.276973323249e-05 7.893184343516e+00
1.194500000000e+03 6.790034143112e-03 6.093244643204e-05 7.932356392429e+00
1.194750000000e+03 7.489405147426e-03 5.911186607585e-05 7.970602906126e+00
1.195000000000e+03 8.206644736190e-03 5.732377578962e-05 8.007891621839e+00
1.195250000000e+03 8.935937368043e-03 5.558407713296e-05 8.044190546836e+00
1.195500000000e+03 9.671184195654e-03 5.390863085541e-05 8.079468048713e+00
1.195750000000e+03 1.040607967101e-02 5.231306385189e-05 8.113692950893e+00
1.196000000000e+03 1.113419302653e-02 5.081256729764e-05 8.146834630209e+00
1.196250000000e+03 1.184905371848e-02 4.942169827299e-05 8.178863116929e+00
1.196500000000e+03 1.254423980355e-02 4.815418041196e-05 8.209749196581e+00
1.196750000000e+03 1.321346809109e-02 4.702270690621e-05 8.239464511476e+00
1.197000000000e+03 1.385068460359e-02 4.603874686138e-05 8.267981665083e+00
1.197250000000e+03 1.445015390113e-02 4.521235988203e-05 8.295274323472e+00
1.197500000000e+03 1.500654563498e-02 4.455202268652e-05 8.321317316939e+00
1.197750000000e+03 1.551501660799e-02 4.406446949037e-05 8.346086738446e+00
1.198000000000e+03 1.597128716179e-02 4.375455106531e-05 8.369560040976e+00
1.198250000000e+03 1.637170977117e-02 4.362511611813e-05 8.391716128560e+00
1.198500000000e+03 1.671332914855e-02 4.367691501894e-05 8.412535444028e+00
1.198750000000e+03 1.699393255886e-02 4.390853618219e-05 8.432000050495e+00
1.199000000000e+03 1.721208878948e-02 4.431637691152e-05 8.450093704638e+00
1.199250000000e+03 1.736717627586e-02 4.489463297672e-05 8.466801923389e+00
1.199500000000e+03 1.745939842732e-02 4.563531934218e-05 8.482112039645e+00
1.199750000000e+03 1.748978745323e-02 4.652834851954e-05 8.496013249412e+00
1.200000000000e+03 1.746019499153e-02 4.756166689701e-05 8.508496646186e+00
1.200250000000e+03 1.737327162868e-02 4.872137371603e-05 8.519555244801e+00
1.200500000000e+03 1.723243364574e-02 4.999186506793e-05 8.529183991141e+00
1.200750000000e+03 1.704181996094e-02 5.135604792991e-05 8.537379760020e+00
1.201000000000e+03 1.680623753588e-02 5.279557337509e-05 8.544141338376e+00
1.201250000000e+03 1.653109891272e-02 5.429108778332e-05 8.549469395932e+00
1.201500000000e+03 1.622235072991e-02 5.582250605984e-05 8.553366441760e+00
1.201750000000e+03 1.588639522717e-02 5.736929491257e-05 8.555836767882e+00
1.202000000000e+03 1.553000711704e-02 5.891076591394e-05 8.556886380901e+00
1.202250000000e+03 1.516024499775e-02 6.042640271994e-05 8.556522921601e+00
1.202500000000e+03 1.478436029668e-02 6.189615604357e-05 8.554755574371e+00
1.202750000000e+03 1.440970355652e-02 6.330071265342e-05 8.551594967337e+00
1.203000000000e+03 1.404363116882e-02 6.462177936387e-05 8.547053065042e+00
1.203250000000e+03 1.369341089562e-02 6.584235688545e-05 8.541143054920e+00
1.203500000000e+03 1.336612928766e-02 6.694695751935e-05 8.533879229531e+00
1.203750000000e+03 1.306859980948e-02 6.792182585807e-05 8.525276866443e+00
1.204000000000e+03 1.280727463900e-02 6.875514373930e-05 8.515352107202e+00
1.204250000000e+03 1.258815799700e-02 6.943713955024e-05 8.504121837664e+00
1.204500000000e+03 1.241672364964e-02 6.996018132438e-05 8.491603571063e+00
1.204750000000e+03 1.229783639014e-02 7.031889410272e-05 8.477815335605e+00
1.205000000000e+03 1.223567873722e-02 7.051018704848e-05 8.462775567892e+00
1.205250000000e+03 1.223368300378e-02 7.053324660242e-05 8.446503014077e+00
1.205500000000e+03 1.229447101113e-02 7.038951170793e-05 8.429016638290e+00
1.205750000000e+03 1.241980082415e-02 7.008257659560e-05 8.410335541622e+00
1.206000000000e+03 1.261052333320e-02 6.961807567674e-05 8.390478889313e+00
1.206250000000e+03 1.286654860690e-02 6.900359762652e-05 8.369465849072e+00
1.206500000000e+03 1.318682374357e-02 6.824853029866e-05 8.347315539497e+00
1.206750000000e+03 1.356932327265e-02 6.736388586201e-05 8.324046988070e+00
1.207000000000e+03 1.401105275619e-02 6.636211968189e-05 8.299679098733e+00
1.207250000000e+03 1.450806674147e-02 6.525693718298e-05 8.274230629844e+00
1.207500000000e+03 1.505550128469e-02 6.406309768955e-05 8.247720178843e+00
1.207750000000e+03 1.564762172711e-02 6.279621267041e-05 8.220166176513e+00
1.208000000000e+03 1.627788528070e-02 6.147254555877e-05 8.191586886017e+00
1.208250000000e+03 1.693901857626e-02 6.010881337673e-05 8.162000409519e+00
1.208500000000e+03 1.762310878095e-02 5.872199699694e-05 8.131424697625e+00
1.208750000000e+03 1.832170782505e-02 5.732915551770e-05 8.099877564232e+00
1.209000000000e+03 1.902594753331e-02 5.594725217700e-05 8.067376702377e+00
1.209250000000e+03 1.972666437332e-02 5.459298913957e-05 8.033939702894e+00
1.209500000000e+03 2.041453141346e-02 5.328263033683e-05 7.999584073898e+00
1.209750000000e+03 2.108019505475e-02 5.203187530500e-05 7.964327259698e+00
1.210000000000e+03 2.171441435007e-02 5.085581018616e-05 7.928186660210e+00
1.210250000000e+03 2.230820004022e-02 4.976870069454e-05 7.891179649118e+00
1.210500000000e+03 2.285295079122e-02 4.878389223986e-05 7.853323590823e+00
1.210750000000e+03 2.334058417776e-02 4.791375627142e-05 7.814635856502e+00
1.211000000000e+03 2.376365991423e-02 4.716959096904e-05 7.775133837524e+00
1.211250000000e+03 2.411549323787e-02 4.656148904439e-05 7.734834958081e+00
1.211500000000e+03 2.439025644156e-02 4.609836932096e-05 7.693756685605e+00
1.211750000000e+03 2.458306700308e-02 4.578791918222e-05 7.651916539740e+00
1.212000000000e+03 2.469006099115e-02 4.563654750128e-05 7.609332099324e+00
1.212250000000e+03 2.470845021013e-02 4.564935593718e-05 7.566021009118e+00
1.212500000000e+03 2.463656323128e-02 4.583011905684e-05 7.522000983077e+00
1.212750000000e+03 2.447386972067e-02 4.618127210668e-05 7.477289808139e+00
1.213000000000e+03 2.422098814680e-02 4.670390434025e-05 7.431905347508e+00
1.213250000000e+03 2.387967795200e-02 4.739775633167e-05 7.385865540039e+00
1.213500000000e+03 2.345281498560e-02 4.826122283944e-05 7.339188402952e+00
1.213750000000e+03 2.294435216581e-02 4.929135836104e-05 7.291892031097e+00
1.214000000000e+03 2.235926552962e-02 5.048388480802e-05 7.243994595549e+00
1.214250000000e+03 2.170348545101e-02 5.183320445412e-05 7.195514345216e+00
1.214500000000e+03 2.098381566924e-02 5.333242256245e-05 7.146469605201e+00
1.214750000000e+03 2.020784058311e-02 5.497335891119e-05 7.096878774770e+00
1.215000000000e+03 1.938382106008e-02 5.674656549476e-05 7.046760329398e+00
1.215250000000e+03 1.852058257937e-02 5.864139173609e-05 6.996132816458e+00
1.215500000000e+03 1.762739435092e-02 6.064598861297e-05 6.945014857624e+00
1.215750000000e+03 1.671384370258e-02 6.274733232470e-05 6.893425144400e+00
1.216000000000e+03 1.578970528055e-02 6.493126195412e-05 6.841382437664e+00
1.216250000000e+03 1.486480771491e-02 6.718253793483e-05 6.788905567011e+00
1.216500000000e+03 1.394890056029e-02 6.948491554518e-05 6.736013424137e+00
1.216750000000e+03 1.305152166031e-02 7.182121261731e-05 6.682724962925e+00
1.217000000000e+03 1.218186938480e-02 7.417337793464e-05 6.629059190543e+00
1.217250000000e+03 1.134868043756e-02 7.652257062490e-05 6.575035162143e+00
1.217500000000e+03 1.056011652668e-02 7.884930302568e-05 6.520671973814e+00
1.217750000000e+03 9.823662780863e-03 8.113357263378e-05 6.465988748575e+00
1.218000000000e+03 9.146039496264e-03 8.335498271261e-05 6.411004625190e+00
1.218250000000e+03 8.533129988840e-03 8.549291407811e-05 6.355738741106e+00
1.218500000000e+03 7.989926261521e-03 8.752671217035e-05 6.300210215537e+00
1.218750000000e+03 7.520494211426e-03 8.943589206292e-05 6.244438124085e+00
1.219000000000e+03 7.127958499278e-03 9.120035129886e-05 6.188441474901e+00
1.219250000000e+03 6.814507413266e-03 9.280059812364e-05 6.132239180962e+00
1.219500000000e+03 6.581416878611e-03 9.421805689705e-05 6.075850024680e+00
1.219750000000e+03 6.429092162558e-03 9.543525706937e-05 6.019292623981e+00
1.220000000000e+03 6.357125044350e-03 9.643608824556e-05 5.962585392242e+00
1.220250000000e+03 6.364363594408e-03 9.720604631985e-05 5.905746497654e+00
1.220500000000e+03 6.448990921681e-03 9.773246344802e-05 5.848793815555e+00
1.220750000000e+03 6.608609579954e-03 9.800471871702e-05 5.791744882373e+00
1.221000000000e+03 6.840327911104e-03 9.801444175589e-05 5.734616847874e+00
1.221250000000e+03 7.140844437251e-03 9.775560652864e-05 5.677426421634e+00
1.221500000000e+03 7.506527989180e-03 9.722467680687e-05 5.620189825610e+00
1.221750000000e+03 7.933490168568e-03 9.642070455490e-05 5.562922742454e+00
1.222000000000e+03 8.417648602256e-03 9.534535643554e-05 5.505640265645e+00
1.222250000000e+03 8.954780572806e-03 9.400290666708e-05 5.448356856256e+00
1.222500000000e+03 9.540565388934e-03 9.240019367279e-05 5.391086297130e+00
1.222750000000e+03 1.017061753968e-02 9.054653457410e-05 5.333841658494e+00
1.223000000000e+03 1.084051029389e-02 8.845360586512e-05 5.276635265064e+00
1.223250000000e+03 1.154579179250e-02 8.613529126128e-05 5.219478671430e+00
1.223500000000e+03 1.228199618376e-02 8.360750596617e-05 5.162382648946e+00
1.223750000000e+03 1.304465013341e-02 8.088800527353e-05 5.105357177547e+00
1.224000000000e+03 1.382927871152e-02 7.799614769785e-05 5.048411452845e+00
1.224250000000e+03 1.463141046659e-02 7.495268298041e-05 4.991553900624e+00
1.224500000000e+03 1.544658438152e-02 7.177951533918e-05 4.934792205515e+00
1.224750000000e+03 1.627035897848e-02 6.849946346010e-05 4.878133351370e+00
1.225000000000e+03 1.709832351660e-02 6.513603003699e-05 4.821583672287e+00
1.225250000000e+03 1.792611207290e-02 6.171317220896e-05 4.765148916805e+00
1.225500000000e+03 1.874941932427e-02 5.825507432516e-05 4.708834322502e+00
1.225750000000e+03 1.956401695633e-02 5.478593300692e-05 4.652644700355e+00
1.226000000000e+03 2.036577038664e-02 5.132975055824e-05 4.596584528587e+00
1.226250000000e+03 2.115065434175e-02 4.791013960390e-05 4.540658054010e+00
1.226500000000e+03 2.191476651143e-02 4.455013891738e-05 4.484869398729e+00
1.226750000000e+03 2.265433868861e-02 4.127204067195e-05 4.429222672413e+00
1.227000000000e+03 2.336574544695e-02 3.809722907780e-05 4.373722086057e+00
1.227250000000e+03 2.404551029473e-02 3.504603128360e-05 4.318372067419e+00
1.227500000000e+03 2.469031016661e-02 3.213757937615e-05 4.263177374696e+00
1.227750000000e+03 2.529697930635e-02 2.938968385446e-05 4.208143209386e+00
1.228000000000e+03 2.586251351894e-02 2.681872645832e-05 4.153275322785e+00
1.228250000000e+03 2.638407647781e-02 2.443955422241e-05 4.098580119748e+00
1.228500000000e+03 2.685900884375e-02 2.226539053718e-05 4.044064753110e+00
1.228750000000e+03 2.728484197461e-02 2.030775872447e-05 3.989737213184e+00
1.229000000000e+03 2.765931633966e-02 1.857641659561e-05 3.935606406331e+00
1.229250000000e+03 2.798040545840e-02 1.707929809733e-05 3.881682225844e+00
1.229500000000e+03 2.824634509040e-02 1.582246925819e-05 3.827975613284e+00
1.229750000000e+03 2.845566648160e-02 1.481009094853e-05 3.774498607979e+00
1.230000000000e+03 2.860723325570e-02 1.404438803096e-05 3.721264388770e+00
1.230250000000e+03 2.870027913781e-02 1.352562667167e-05 3.668287303128e+00
1.230500000000e+03 2.873444574480e-02 1.325209556319e-05 3.615582888361e+00
1.230750000000e+03 2.870981711307e-02 1.322009521262e-05 3.563167880608e+00
1.231000000000e+03 2.862695040830e-02 1.342393157194e-05 3.511060216340e+00
1.231250000000e+03 2.848689960208e-02 1.385591727202e-05 3.459279022293e+00
1.231500000000e+03 2.829123225066e-02 1.450637745626e-05 3.407844598621e+00
1.231750000000e+03 2.804203678124e-02 1.536366652050e-05 3.356778391199e+00
1.232000000000e+03 2.774192152992e-02 1.641418818937e-05 3.306102958265e+00
1.232250000000e+03 2.739400414671e-02 1.764243497462e-05 3.255841927914e+00
1.232500000000e+03 2.700189247629e-02 1.903107101275e-05 3.206019949122e+00
1.232750000000e+03 2.656965822798e-02 2.056097443037e-05 3.156662637355e+00
1.233000000000e+03 2.610180360894e-02 2.221133333349e-05 3.107796513392e+00
1.233250000000e+03 2.560322280289e-02 2.395976629485e-05 3.059448937199e+00
1.233500000000e+03 2.507916004986e-02 2.578246310198e-05 3.011648037723e+00
1.233750000000e+03 2.453516466233e-02 2.765435326157e-05 2.964422637485e+00
1.234000000000e+03 2.397704463632e-02 2.954930063284e-05 2.917802173313e+00
1.234250000000e+03 2.341081966294e-02 3.144032421876e-05 2.871816613466e+00
1.234500000000e+03 2.284267332803e-02 3.329984351561e-05 2.826496370298e+00
1.234750000000e+03 2.227890494401e-02 3.509994633416e-05 2.781872209061e+00
1.235000000000e+03 2.172588057517e-02 3.681267597597e-05 2.737975152821e+00
1.235250000000e+03 2.118998245134e-02 3.841033463739e-05 2.694836382690e+00
1.235500000000e+03 2.067755608286e-02 3.986579911261e-05 2.652487133652e+00
1.235750000000e+03 2.019485423005e-02 4.115284390016e-05 2.610958585533e+00
1.236000000000e+03 1.974797667381e-02 4.224646809808e-05 2.570281748901e+00
1.236250000000e+03 1.934280587091e-02 4.312321993646e-05 2.530487345843e+00
1.236500000000e+03 1.898493735667e-02 4.376151875768e-05 2.491605685592e+00
1.236750000000e+03 1.867960644226e-02 4.414196327046e-05 2.453666535213e+00
1.237000000000e+03 1.843161047945e-02 4.424762925334e-05 2.416698985738e+00
1.237250000000e+03 1.824522968290e-02 4.406434648463e-05 2.380731314345e+00
1.237500000000e+03 1.812414690586e-02 4.358095887899e-05 2.345790843497e+00
1.237750000000e+03 1.807136907758e-02 4.278955589912e-05 2.311903798339e+00
1.238000000000e+03 1.808915374588e-02 4.168567422058e-05 2.279095163696e+00
1.238250000000e+03 1.817894140366e-02 4.026847264541e-05 2.247388542798e+00
1.238500000000e+03 1.834129877848e-02 3.854086766419e-05 2.216806019382e+00
1.238750000000e+03 1.857587283593e-02 3.650964437202e-05 2.187368026131e+00
1.239000000000e+03 1.888136051322e-02 3.418548414619e-05 2.159093221173e+00
1.239250000000e+03 1.925549276643e-02 3.158299489986e-05 2.131998376380e+00
1.239500000000e+03 1.969503746093e-02 2.872069756685e-05 2.106098278694e+00
1.239750000000e+03 2.019581805387e-02 2.562091190891e-05 2.081405648762e+00
1.240000000000e+03 2.075275068154e-02 2.230962016472e-05 2.057931077790e+00
1.240250000000e+03 2.135989770590e-02 1.881626994177e-05 2.035682985037e+00
1.240500000000e+03 2.201053533967e-02 1.517351944907e-05 2.014667599156e+00
1.240750000000e+03 2.269723555168e-02 1.141692061365e-05 1.994888962304e+00
1.241000000000e+03 2.341195844976e-02 7.584545233974e-06 1.976348959630e+00
1.241250000000e+03 2.414615408584e-02 3.716551657679e-06 1.959047372399e+00
1.241500000000e+03 2.489087031699e-02 -1.452992560991e-07 1.942981957301e+00
1.241750000000e+03 2.563686579364e-02 -3.958181047314e-06 1.928148547019e+00
1.242000000000e+03 2.637472526723e-02 -7.678782010495e-06 1.914541173315e+00
1.242250000000e+03 2.709497578038e-02 -1.126392003351e-05 1.902152207738e+00
1.242500000000e+03 2.778820266609e-02 -1.467118617388e-05 1.890972521345e+00
1.242750000000e+03 2.844516403417e-02 -1.785960274803e-05 1.880991655254e+00
1.243000000000e+03 2.905690265070e-02 -2.079028651170e-05 1.872198000880e+00
1.243250000000e+03 2.961485591797e-02 -2.342710392783e-05 1.864578989419e+00
1.243500000000e+03 3.011096120830e-02 -2.573730098415e-05 1.858121279546e+00
1.243750000000e+03 3.053775923908e-02 -2.769210138170e-05 1.852810949025e+00
1.244000000000e+03 3.088849161923e-02 -2.926724960051e-05 1.848633677653e+00
1.244250000000e+03 3.115719497021e-02 -3.044349417311e-05 1.845574925975e+00
1.244500000000e+03 3.133878967196e-02 -3.120699570597e-05 1.843620103891e+00
1.244750000000e+03 3.142916065777e-02 -3.154964426952e-05 1.842754724240e+00
1.245000000000e+03 3.142523230405e-02 -3.146928636716e-05 1.842964546374e+00
1.245250000000e+03 3.132503153761e-02 -3.096984191314e-05 1.844235699813e+00
1.245500000000e+03 3.112774147044e-02 -3.006131825828e-05 1.846554795603e+00
1.245750000000e+03 3.083373937205e-02 -2.875970536867e-05 1.849909016668e+00
1.246000000000e+03 3.044462065865e-02 -2.708676451585e-05 1.854286194929e+00
1.246250000000e+03 2.996320337734e-02 -2.506969854518e-05 1.859674867903e+00
1.246500000000e+03 2.939351451231e-02 -2.274071970518e-05 1.866064322577e+00
1.246750000000e+03 2.874075431050e-02 -2.013652117613e-05 1.873444621630e+00
1.247000000000e+03 2.801123907119e-02 -1.729764784880e-05 1.881806615713e+00
1.247250000000e+03 2.721232232952e-02 -1.426779228636e-05 1.891141944566e+00
1.247500000000e+03 2.635229412367e-02 -1.109302486829e-05 1.901443024012e+00
1.247750000000e+03 2.544026059397e-02 -7.820973148637e-06 1.912703025364e+00
1.248000000000e+03 2.448600538877e-02 -4.499961170745e-06 1.924915844614e+00
1.248250000000e+03 2.349983602151e-02 -1.178153689857e-06 1.938076064799e+00
1.248500000000e+03 2.249241825182e-02 2.097312415322e-06 1.952178913692e+00
1.248750000000e+03 2.147460248186e-02 5.281186543415e-06 1.967220216177e+00
1.249000000000e+03 2.045724632464e-02 8.330905677284e-06 1.983196343606e+00
1.249250000000e+03 1.945103701360e-02 1.120734275892e-05 2.000104162235e+00
1.249500000000e+03 1.846631850314e-02 1.387547924042e-05 2.017940979507e+00
1.249750000000e+03 1.751292647994e-02 1.630499182129e-05 2.036704490797e+00
1.250000000000e+03 1.660003538432e-02 1.847073527905e-05 2.056392725575e+00
1.250250000000e+03 1.573601940558e-02 2.035311797247e-05 2.077003995620e+00
1.250500000000e+03 1.492833108421e-02 2.193835767364e-05 2.098536842621e+00
1.250750000000e+03 1.418339892220e-02 2.321861671487e-05 2.120989986250e+00
1.251000000000e+03 1.350654409123e-02 2.419201771792e-05 2.144362274238e+00
1.251250000000e+03 1.290191872186e-02 2.486253848272e-05 2.168652630728e+00
1.251500000000e+03 1.237246507672e-02 2.523979380409e-05 2.193860003917e+00
1.251750000000e+03 1.191989399410e-02 2.533871543145e-05 2.219983314522e+00
1.252000000000e+03 1.154468488427e-02 2.517913382979e-05 2.247021399420e+00
1.252250000000e+03 1.124610264551e-02 2.478528343683e-05 2.274972956332e+00
1.252500000000e+03 1.102223414687e-02 2.418523633835e-05 2.303836482609e+00
1.252750000000e+03 1.087003991423e-02 2.341028698724e-05 2.333610213110e+00
1.253000000000e+03 1.078542123394e-02 2.249430055395e-05 2.364292055177e+00
1.253250000000e+03 1.076330200927e-02 2.147303646030e-05 2.395879518468e+00
1.253500000000e+03 1.079772190792e-02 2.038347028310e-05 2.428369645750e+00
1.253750000000e+03 1.088194194399e-02 1.926311868428e-05 2.461758938662e+00
1.254000000000e+03 1.100855883524e-02 1.814938722466e-05 2.496043286064e+00
1.254250000000e+03 1.116962840241e-02 1.707894345962e-05 2.531217889848e+00
1.254500000000e+03 1.135679550470e-02 1.608712887016e-05 2.567277196066e+00
1.254750000000e+03 1.156142913925e-02 1.520744969327e-05 2.604214826549e+00
1.255000000000e+03 1.177476116311e-02 1.447107215780e-05 2.642023518957e+00
1.255250000000e+03 1.198802616947e-02 1.390639456519e-05 2.680695071801e+00
1.255500000000e+03 1.219260114643e-02 1.353866250736e-05 2.720220299598e+00
1.255750000000e+03 1.238014141268e-02 1.338968784961e-05 2.760588997278e+00
1.256000000000e+03 1.254271243343e-02 1.347759493203e-05 2.801789917898e+00
1.256250000000e+03 1.267291302665e-02 1.381663339556e-05 2.843810761520e+00
1.256500000000e+03 1.276398899984e-02 1.441704973673e-05 2.886638178267e+00
1.256750000000e+03 1.280993481768e-02 1.528501479062e-05 2.930257785342e+00
1.257000000000e+03 1.280557994998e-02 1.642260948059e-05 2.974654197078e+00
1.257250000000e+03 1.274666107177e-02 1.782785700213e-05 3.019811069745e+00
1.257500000000e+03 1.262987507237e-02 1.949480981311e-05 3.065711157676e+00
1.257750000000e+03 1.245291467321e-02 2.141368273928e-05 3.112336381546e+00
1.258000000000e+03 1.221448418838e-02 2.357103479930e-05 3.159667905930e+00
1.258250000000e+03 1.191429826428e-02 2.594999431779e-05 3.207686226347e+00
1.258500000000e+03 1.155305970786e-02 2.853052990243e-05 3.256371261054e+00
1.258750000000e+03 1.113242232584e-02 3.128975734915e-05 3.305702448720e+00
1.259000000000e+03 1.065493548311e-02 3.420229336931e-05 3.355658846889e+00
1.259250000000e+03 1.012397607418e-02 3.724064216978e-05 3.406219232061e+00
1.259500000000e+03 9.543666639786e-03 4.037560949141e-05 3.457362196832e+00
1.259750000000e+03 8.918784360015e-03 4.357675645594e-05 3.509066244372e+00
1.260000000000e+03 8.254661864648e-03 4.681287513469e-05 3.561309877568e+00
1.260250000000e+03 7.557082763271e-03 5.005248015272e-05 3.614071681169e+00
1.260500000000e+03 6.832174435625e-03 5.326431075928e-05 3.667330397016e+00
1.260750000000e+03 6.086300270595e-03 5.641783662041e-05 3.721064990327e+00
1.261000000000e+03 5.325953908520e-03 5.948375632764e-05 3.775254706926e+00
1.261250000000e+03 4.557656655438e-03 6.243448012688e-05 3.829879121680e+00
1.261500000000e+03 3.787861265669e-03 6.524458285453e-05 3.884918176858e+00
1.261750000000e+03 3.022861707986e-03 6.789122183776e-05 3.940352212042e+00
1.262000000000e+03 2.268711791329e-03 7.035450371262e-05 3.996161984914e+00
1.262250000000e+03 1.531153001357e-03 7.261779331069e-05 4.052328683869e+00
1.262500000000e+03 8.155509319932e-04 7.466795777070e-05 4.108833933344e+00
1.262750000000e+03 1.268427760510e-04 7.649553434383e-05 4.165659792080e+00
1.263000000000e+03 -5.305057950511e-04 7.809482151494e-05 4.222788745432e+00
1.263250000000e+03 -1.152532923991e-03 7.946388623856e-05 4.280203692197e+00
1.263500000000e+03 -1.735804463436e-03 8.060449362998e-05 4.337887927029e+00
1.263750000000e+03 -2.277427201160e-03 8.152195446265e-05 4.395825118537e+00
1.264000000000e+03 -2.775053111638e-03 8.222489682735e-05 4.453999283756e+00
1.264250000000e+03 -3.226876460279e-03 8.272497196282e-05 4.512394759601e+00
1.264500000000e+03 -3.631621814356e-03 8.303650301325e-05 4.570996171078e+00
1.264750000000e+03 -3.988525820962e-03 8.317608532929e-05 4.629788396663e+00
1.265000000000e+03 -4.297312110224e-03 8.316214912205e-05 4.688756530773e+00
1.265250000000e+03 -4.558162044595e-03 8.301450243831e-05 4.747885843355e+00
1.265500000000e+03 -4.771679915096e-03 8.275386250112e-05 4.807161736277e+00
1.265750000000e+03 -4.938855376758e-03 8.240139034926e-05 4.866569696591e+00
1.266000000000e+03 -5.061023002139e-03 8.197824070436e-05 4.926095246489e+00
1.266250000000e+03 -5.139821199720e-03 8.150513873156e-05 4.985723889907e+00
1.266500000000e+03 -5.177150001903e-03 8.100198391467e-05 5.045441055938e+00
1.266750000000e+03 -5.175129656021e-03 8.048750752654e-05 5.105232039207e+00
1.267000000000e+03 -5.136060965477e-03 7.997899231726e-05 5.165081937557e+00
1.267250000000e+03 -5.062387560895e-03 7.949202005481e-05 5.224975587650e+00
1.267500000000e+03 -4.956661414019e-03 7.904026187111e-05 5.284897499077e+00
1.267750000000e+03 -4.821511941038e-03 7.863534571792e-05 5.344831787999e+00
1.268000000000e+03 -4.659618956568e-03 7.828677170033e-05 5.404762111163e+00
1.268250000000e+03 -4.473690252066e-03 7.800187399179e-05 5.464671601560e+00
1.268500000000e+03 -4.266443066349e-03 7.778582633503e-05 5.524542806856e+00
1.268750000000e+03 -4.040590462554e-03 7.764168895649e-05 5.584357631880e+00
1.269000000000e+03 -3.798831052818e-03 7.757048898346e-05 5.644097286658e+00
1.269250000000e+03 -3.543843188162e-03 7.757133263042e-05 5.703742240902e+00
1.269500000000e+03 -3.278281482942e-03 7.764153862772e-05 5.763272186605e+00
1.269750000000e+03 -3.004776662225e-03 7.777679528456e-05 5.822666009318e+00
1.270000000000e+03 -2.725936278607e-03 7.797133040385e-05 5.881901769493e+00
1.270250000000e+03 -2.444347319903e-03 7.821809508965e-05 5.940956694352e+00
1.270500000000e+03 -2.162578702819e-03 7.850895565079e-05 5.999807180994e+00
1.270750000000e+03 -1.883183854053e-03 7.883489386823e-05 6.058428810920e+00
1.271000000000e+03 -1.608701381417e-03 7.918620878281e-05 6.116796376609e+00
1.271250000000e+03 -1.341654774727e-03 7.955272488766e-05 6.174883919356e+00
1.271500000000e+03 -1.084549328832e-03 7.992399992110e-05 6.232664778525e+00
1.271750000000e+03 -8.398664321031e-04 8.028953295691e-05 6.290111651472e+00
1.272000000000e+03 -6.100546806025e-04 8.063897097890e-05 6.347196663437e+00
1.272250000000e+03 -3.975176874478e-04 8.096231423305e-05 6.403891446576e+00
1.272500000000e+03 -2.045985039648e-04 8.125013190158e-05 6.460167226789e+00
1.272750000000e+03 -3.356086384176e-05 8.149369960694e-05 6.515994917054e+00
1.273000000000e+03 1.134329881536e-04 8.168520297014e-05 6.571345216936e+00
1.273250000000e+03 2.343469340892e-04 8.181791801967e-05 6.626188715355e+00
1.273500000000e+03 3.272980433555e-04 8.188637855855e-05 6.680495995731e+00
1.273750000000e+03 3.905854499251e-04 8.188648449203e-05 6.734237743507e+00
1.274000000000e+03 4.227201861832e-04 8.181559076009e-05 6.787384851952e+00
1.274250000000e+03 4.224553224791e-04 8.167260252345e-05 6.839908527596e+00
1.274500000000e+03 3.888155443657e-04 8.145803939369e-05 6.891780392655e+00
1.274750000000e+03 3.211257675308e-04 8.117404715319e-05 6.942972582754e+00
1.275000000000e+03 2.190369559629e-04 8.082437147824e-05 6.993457841221e+00
1.275250000000e+03 8.254949541453e-05 8.041433328124e-05 7.043209606086e+00
1.275500000000e+03 -8.796824135690e-05 7.995073795336e-05 7.092202092165e+00
1.275750000000e+03 -2.917656988844e-04 7.944175978408e-05 7.140410365287e+00
1.276000000000e+03 -5.277016167492e-04 7.889680667270e-05 7.187810409015e+00
1.276250000000e+03 -7.942424852740e-04 7.832633029448e-05 7.234379185117e+00
1.276500000000e+03 -1.089467470194e-03 7.774161740068e-05 7.280094685256e+00
1.276750000000e+03 -1.411080778807e-03 7.715457869983e-05 7.324935975055e+00
1.277000000000e+03 -1.756432365362e-03 7.657750436654e-05 7.368883231830e+00
1.277250000000e+03 -2.122545948149e-03 7.602279734034e-05 7.411917774022e+00
1.277500000000e+03 -2.506154691626e-03 7.550271672788e-05 7.454022083685e+00
1.277750000000e+03 -2.903745044798e-03 7.502915325772e-05 7.495179823299e+00
1.278000000000e+03 -3.311606738867e-03 7.461335775499e-05 7.535375845347e+00
1.278250000000e+03 -3.725889295157e-03 7.426568420604e-05 7.574596196555e+00
1.278500000000e+03 -4.142663289770e-03 7.399538931949e-05 7.612828116436e+00
1.278750000000e+03 -4.557986253200e-03 7.381044194157e-05 7.650060031378e+00
1.279000000000e+03 -4.967970496175e-03 7.371735904280e-05 7.686281543533e+00
1.279250000000e+03 -5.368852444566e-03 7.372107823359e-05 7.721483415803e+00
1.279500000000e+03 -5.757061190913e-03 7.382486773533e-05 7.755657552938e+00
1.279750000000e+03 -6.129285623378e-03 7.403027130931e-05 7.788796979098e+00
1.280000000000e+03 -6.482537249458e-03 7.433709567478e-05 7.820895812122e+00
1.280250000000e+03 -6.814208187505e-03 7.474343554861e-05 7.851949234887e+00
1.280500000000e+03 -7.122122472029e-03 7.524572526357e-05 7.881953463768e+00
1.280750000000e+03 -7.404579162196e-03 7.583884463128e-05 7.910905714962e+00
1.281000000000e+03 -7.660387022225e-03 7.651624870950e-05 7.938804167478e+00
1.281250000000e+03 -7.888888786218e-03 7.727011991060e-05 7.965647924626e+00
1.281500000000e+03 -8.089975329565e-03 7.809155195965e-05 7.991436972712e+00
1.281750000000e+03 -8.264088867485e-03 7.897075715807e-05 8.016172138446e+00
1.282000000000e+03 -8.412215840391e-03 7.989730476712e-05 8.039855042414e+00
1.282250000000e+03 -8.535868746310e-03 8.086034283802e-05 8.062488053027e+00
1.282500000000e+03 -8.637058510897e-03 8.184883124265e-05 8.084074235648e+00
1.282750000000e+03 -8.718257130969e-03 8.285176966308e-05 8.104617302916e+00
1.283000000000e+03 -8.782352519376e-03 8.385839094349e-05 8.124121559968e+00
1.283250000000e+03 -8.832595763072e-03 8.485843647313e-05 8.142591851495e+00
1.283500000000e+03 -8.872542595957e-03 8.584237531958e-05 8.160033503919e+00
1.283750000000e+03 -8.905989757877e-03 8.680151232965e-05 8.176452270049e+00
1.284000000000e+03 -8.936908019009e-03 8.772816679420e-05 8.191854269140e+00
1.284250000000e+03 -8.969373044585e-03 8.861581077813e-05 8.206245930117e+00
1.284500000000e+03 -9.007495432277e-03 8.945916484593e-05 8.219633930837e+00
1.284750000000e+03 -9.055351119708e-03 9.025427168652e-05 8.232025141273e+00
1.285000000000e+03 -9.116913240712e-03 9.099853784797e-05 8.243426563728e+00
1.285250000000e+03 -9.195986732465e-03 9.169074100035e-05 8.253845276763e+00
1.285500000000e+03 -9.296146536630e-03 9.233101160577e-05 8.263288379148e+00
1.285750000000e+03 -9.420680423968e-03 9.292079185352e-05 8.271762937394e+00
1.286000000000e+03 -9.572536791208e-03 9.346275510042e-05 8.279275933194e+00
1.286250000000e+03 -9.754278315635e-03 9.396070430437e-05 8.285834216258e+00
1.286500000000e+03 -9.968041482912e-03 9.441944801566e-05 8.291444459273e+00
1.286750000000e+03 -1.021550226829e-02 9.484465715229e-05 8.296113116917e+00
1.287000000000e+03 -1.049784805257e-02 9.524270529804e-05 8.299846388754e+00
1.287250000000e+03 -1.081575571665e-02 9.562049420273e-05 8.302650186252e+00
1.287500000000e+03 -1.116937610858e-02 9.598527491567e-05 8.304530106111e+00
1.287750000000e+03 -1.155832430771e-02 9.634445693479e-05 8.305491404727e+00
1.288000000000e+03 -1.198167626075e-02 9.670541711529e-05 8.305538980599e+00
1.288250000000e+03 -1.243797138798e-02 9.707531216108e-05 8.304677361742e+00
1.288500000000e+03 -1.292522080856e-02 9.746089304108e-05 8.302910693983e+00
1.288750000000e+03 -1.344092185551e-02 9.786833101968e-05 8.300242739518e+00
1.289000000000e+03 -1.398207799126e-02 9.830305201733e-05 8.296676873972e+00
1.289250000000e+03 -1.454522478060e-02 9.876958895608e-05 8.292216093241e+00
1.289500000000e+03 -1.512646127147e-02 9.927144779823e-05 8.286863018772e+00
1.289750000000e+03 -1.572148708167e-02 9.981099592285e-05 8.280619911164e+00
1.290000000000e+03 -1.632564478859e-02 1.003893701466e-04 8.273488682025e+00
1.290250000000e+03 -1.693396750164e-02 1.010064089971e-04 8.265470912564e+00
1.290500000000e+03 -1.754123140335e-02 1.016606084064e-04 8.256567869832e+00
1.290750000000e+03 -1.814201269484e-02 1.023491034440e-04 8.246780528366e+00
1.291000000000e+03 -1.873074889361e-02 1.030676732235e-04 8.236109588424e+00
1.291250000000e+03 -1.930180327774e-02 1.038107632614e-04 8.224555498632e+00
1.291500000000e+03 -1.984953278536e-02 1.045715687533e-04 8.212118474218e+00
1.291750000000e+03 -2.036835768546e-02 1.053421257700e-04 8.198798517204e+00
1.292000000000e+03 -2.085283239864e-02 1.061133828288e-04 8.184595435588e+00
1.292250000000e+03 -2.129771730891e-02 1.068753353855e-04 8.169508858358e+00
1.292500000000e+03 -2.169804923999e-02 1.076171796067e-04 8.153538251761e+00
1.292750000000e+03 -2.204921057527e-02 1.083274794002e-04 8.136682932128e+00
1.293000000000e+03 -2.234699489079e-02 1.089943442705e-04 8.118942078799e+00
1.293250000000e+03 -2.258766956278e-02 1.096056226060e-04 8.100314742390e+00
1.293500000000e+03 -2.276803223566e-02 1.101491009038e-04 8.080799854594e+00
1.293750000000e+03 -2.288546089226e-02 1.106127076902e-04 8.060396236833e+00
1.294000000000e+03 -2.293795764317e-02 1.109847240382e-04 8.039102606046e+00
1.294250000000e+03 -2.292418316173e-02 1.112539966956e-04 8.016917583104e+00
1.294500000000e+03 -2.284348271374e-02 1.114101179850e-04 7.993839700439e+00
1.294750000000e+03 -2.269590196866e-02 1.114436043546e-04 7.969867412111e+00
1.295000000000e+03 -2.248219399897e-02 1.113461014875e-04 7.944999103620e+00
1.295250000000e+03 -2.220381492228e-02 1.111105499543e-04 7.919233106478e+00
1.295500000000e+03 -2.186291008710e-02 1.107313254049e-04 7.892567714777e+00
1.295750000000e+03 -2.146228972649e-02 1.102043627275e-04 7.865001206571e+00
1.296000000000e+03 -2.100539633983e-02 1.095272636774e-04 7.836531867766e+00
1.296250000000e+03 -2.049626205144e-02 1.086993778564e-04 7.807158022555e+00
1.296500000000e+03 -1.993945876502e-02 1.077218834961e-04 7.776878067918e+00
1.296750000000e+03 -1.934004089806e-02 1.065977980969e-04 7.745690514203e+00
1.297000000000e+03 -1.870348341763e-02 1.053319282121e-04 7.713594029621e+00
1.297250000000e+03 -1.803561423529e-02 1.039309357163e-04 7.680587491275e+00
1.297500000000e+03 -1.734254337500e-02 1.024032817416e-04 7.646670040925e+00
1.297750000000e+03 -1.663059118215e-02 1.007591570257e-04 7.611841144497e+00
1.298000000000e+03 -1.590621445590e-02 9.901038117949e-05 7.576100656713e+00
1.298250000000e+03 -1.517593399471e-02 9.717030114526e-05 7.539448888395e+00
1.298500000000e+03 -1.444626338131e-02 9.525368738728e-05 7.501886676873e+00
1.298750000000e+03 -1.372364034219e-02 9.327656235741e-05 7.463415457700e+00
1.299000000000e+03 -1.301436168458e-02 9.125602642071e-05 7.424037337718e+00
1.299250000000e+03 -1.232452251651e-02 8.921009756935e-05 7.383755167027e+00
1.299500000000e+03 -1.165995987545e-02 8.715748996352e-05 7.342572610946e+00
1.299750000000e+03 -1.102620212994e-02 8.511743161635e-05 7.300494217998e+00
1.300000000000e+03 -1.042842290952e-02 8.310945295764e-05 7.257525486281e+00
1.300250000000e+03 -9.871401157352e-03 8.115315865651e-05 7.213672923999e+00
1.300500000000e+03 -9.359486194807e-03 7.926800147262e-05 7.168944105413e+00
1.300750000000e+03 -8.896568753475e-03 7.747303765865e-05 7.123347719356e+00
1.301000000000e+03 -8.486055842942e-03 7.578669205840e-05 7.076893612564e+00
1.301250000000e+03 -8.130851500836e-03 7.422651959216e-05 7.029592823398e+00
1.301500000000e+03 -7.833341618849e-03 7.280897166403e-05 6.981457607887e+00
1.301750000000e+03 -7.595382724891e-03 7.154919124763e-05 6.932501457445e+00
[truncated: 119,146 more chars]
