# Supplementary material for: Tracking Charge Migration with Frequency-Matched Strobo-Spectroscopy
Source: J Phys Chem A. 2024 Jan 2;128(1):20–7. doi: 10.1021/acs.jpca.3c04234 (PMC10788909; doi:10.1021/acs.jpca.3c04234)
Supplement: Supplementary file 2 — jp3c04234_si_002.zip [file jp3c04234_si_002.zip › supplemental data/Data/dipoles/CM-orbital/tau=5.1875.txt]

# CM-orbital-resolved dipole moment for tau = 5.1875 o.c.
0.000000000000e+00 -1.706603541705e-03 2.359602496194e-05 1.638377480866e+00
2.500000000000e-01 -1.707058410146e-03 2.360298516163e-05 1.638690852022e+00
5.000000000000e-01 -1.708427054077e-03 2.362398085309e-05 1.639631853240e+00
7.500000000000e-01 -1.710734664764e-03 2.365931203480e-05 1.641200881791e+00
1.000000000000e+00 -1.713994232439e-03 2.370911855842e-05 1.643385805427e+00
1.250000000000e+00 -1.718185805339e-03 2.377328459352e-05 1.646161435104e+00
1.500000000000e+00 -1.723263313597e-03 2.385154274270e-05 1.649497207234e+00
1.750000000000e+00 -1.729177102569e-03 2.394371716874e-05 1.653368363658e+00
2.000000000000e+00 -1.735890830536e-03 2.404990082605e-05 1.657761696072e+00
2.250000000000e+00 -1.743388068034e-03 2.417047292244e-05 1.662673762270e+00
2.500000000000e+00 -1.751671222279e-03 2.430600704045e-05 1.668105651638e+00
2.750000000000e+00 -1.760754264339e-03 2.445719063787e-05 1.674061467157e+00
3.000000000000e+00 -1.770659452042e-03 2.462480634555e-05 1.680552094367e+00
3.250000000000e+00 -1.781420752685e-03 2.480975584115e-05 1.687600307549e+00
3.500000000000e+00 -1.793094526474e-03 2.501310022357e-05 1.695242858458e+00
3.750000000000e+00 -1.805768717605e-03 2.523604921598e-05 1.703527487229e+00
4.000000000000e+00 -1.819564890938e-03 2.547994753108e-05 1.712508132775e+00
4.250000000000e+00 -1.834626475501e-03 2.574617213622e-05 1.722240862514e+00
4.500000000000e+00 -1.851098533167e-03 2.603600828932e-05 1.732783090285e+00
4.750000000000e+00 -1.869109315178e-03 2.635050757374e-05 1.744193542646e+00
5.000000000000e+00 -1.888762339220e-03 2.669044013007e-05 1.756531573661e+00
5.250000000000e+00 -1.910135076266e-03 2.705628192198e-05 1.769854175161e+00
5.500000000000e+00 -1.933278135679e-03 2.744825442486e-05 1.784212680029e+00
5.750000000000e+00 -1.958211651012e-03 2.786637048330e-05 1.799649889255e+00
6.000000000000e+00 -1.984923023156e-03 2.831048425997e-05 1.816198734378e+00
6.250000000000e+00 -2.013373315093e-03 2.878035519532e-05 1.833882680772e+00
6.500000000000e+00 -2.043513015323e-03 2.927572067979e-05 1.852716901304e+00
6.750000000000e+00 -2.075301751200e-03 2.979636205094e-05 1.872709987098e+00
7.000000000000e+00 -2.108724999411e-03 3.034214539668e-05 1.893866010737e+00
7.250000000000e+00 -2.143801247940e-03 3.091302027086e-05 1.916186235055e+00
7.500000000000e+00 -2.180578415494e-03 3.150897962276e-05 1.939670813511e+00
7.750000000000e+00 -2.219122214625e-03 3.212998882002e-05 1.964320162688e+00
8.000000000000e+00 -2.259501213329e-03 3.277591144069e-05 1.990136327267e+00
8.250000000000e+00 -2.301772177545e-03 3.344647040057e-05 2.017123860046e+00
8.500000000000e+00 -2.345969577067e-03 3.414123657169e-05 2.045290662332e+00
8.750000000000e+00 -2.392101643412e-03 3.485964589062e-05 2.074648316542e+00
9.000000000000e+00 -2.440154454816e-03 3.560104872952e-05 2.105212256733e+00
9.250000000000e+00 -2.490101972427e-03 3.636478005015e-05 2.137001469671e+00
9.500000000000e+00 -2.541917775617e-03 3.715022014456e-05 2.170037938930e+00
9.750000000000e+00 -2.595584108881e-03 3.795681663599e-05 2.204346232715e+00
1.000000000000e+01 -2.651094540200e-03 3.878408950286e-05 2.239952492430e+00
1.025000000000e+01 -2.708451405774e-03 3.963160666681e-05 2.276883626810e+00
1.050000000000e+01 -2.767660627788e-03 4.049895609876e-05 2.315166344039e+00
1.075000000000e+01 -2.828727523537e-03 4.138572326801e-05 2.354826163552e+00
1.100000000000e+01 -2.891654873798e-03 4.229147355639e-05 2.395886041602e+00
1.125000000000e+01 -2.956444195201e-03 4.321573367189e-05 2.438365654658e+00
1.150000000000e+01 -3.023097240056e-03 4.415804231256e-05 2.482280195302e+00
1.175000000000e+01 -3.091616518113e-03 4.511794119072e-05 2.527639338222e+00
1.200000000000e+01 -3.162003436968e-03 4.609488152896e-05 2.574446929113e+00
1.225000000000e+01 -3.234252983545e-03 4.708825892002e-05 2.622700444551e+00
1.250000000000e+01 -3.308346423520e-03 4.809739304670e-05 2.672390608919e+00
1.275000000000e+01 -3.384244122781e-03 4.912149651554e-05 2.723501919852e+00
1.300000000000e+01 -3.461877576149e-03 5.015962280633e-05 2.776012129114e+00
1.325000000000e+01 -3.541145019997e-03 5.121067749336e-05 2.829892543416e+00
1.350000000000e+01 -3.621910240370e-03 5.227339924635e-05 2.885108634533e+00
1.375000000000e+01 -3.704002704096e-03 5.334634574491e-05 2.941619397097e+00
1.400000000000e+01 -3.787223046381e-03 5.442791233318e-05 2.999378818090e+00
1.425000000000e+01 -3.871347558188e-03 5.551632659462e-05 3.058335694839e+00
1.450000000000e+01 -3.956132390589e-03 5.660964143628e-05 3.118433082737e+00
1.475000000000e+01 -4.041318877057e-03 5.770575050318e-05 3.179609121509e+00
1.500000000000e+01 -4.126637546469e-03 5.880240288444e-05 3.241797480626e+00
1.525000000000e+01 -4.211811683934e-03 5.989722011782e-05 3.304927907339e+00
1.550000000000e+01 -4.296560866461e-03 6.098772647509e-05 3.368926851094e+00
1.575000000000e+01 -4.380604923674e-03 6.207138636041e-05 3.433718207510e+00
1.600000000000e+01 -4.463668291993e-03 6.314564877147e-05 3.499223869577e+00
1.625000000000e+01 -4.545484990864e-03 6.420800137233e-05 3.565364829967e+00
1.650000000000e+01 -4.625803280011e-03 6.525601509597e-05 3.632061782767e+00
1.675000000000e+01 -4.704389930568e-03 6.628739155223e-05 3.699236016111e+00
1.700000000000e+01 -4.781033395584e-03 6.730000234598e-05 3.766810104990e+00
1.725000000000e+01 -4.855545946914e-03 6.829192007005e-05 3.834708744105e+00
1.750000000000e+01 -4.927764726321e-03 6.926143879962e-05 3.902859356859e+00
1.775000000000e+01 -4.997551492520e-03 7.020708500369e-05 3.971192650843e+00
1.800000000000e+01 -5.064792461166e-03 7.112762112976e-05 4.039643068215e+00
1.825000000000e+01 -5.129397358652e-03 7.202204224210e-05 4.108149133564e+00
1.850000000000e+01 -5.191298979286e-03 7.288956592372e-05 4.176653708669e+00
1.875000000000e+01 -5.250452803600e-03 7.372963231872e-05 4.245104146350e+00
1.900000000000e+01 -5.306836372117e-03 7.454188697964e-05 4.313452404485e+00
1.925000000000e+01 -5.360449136318e-03 7.532616708672e-05 4.381655051246e+00
1.950000000000e+01 -5.411311768313e-03 7.608248731511e-05 4.449673243093e+00
1.975000000000e+01 -5.459465595780e-03 7.681103235088e-05 4.517472621949e+00
2.000000000000e+01 -5.504971263517e-03 7.751214216162e-05 4.585023160014e+00
2.025000000000e+01 -5.547907391246e-03 7.818629815098e-05 4.652298939930e+00
2.050000000000e+01 -5.588369074322e-03 7.883410995962e-05 4.719277870936e+00
2.075000000000e+01 -5.626466049164e-03 7.945629979281e-05 4.785941340179e+00
2.100000000000e+01 -5.662321348163e-03 8.005368853314e-05 4.852273803336e+00
2.125000000000e+01 -5.696069192139e-03 8.062718105883e-05 4.918262318759e+00
2.150000000000e+01 -5.727853451878e-03 8.117774933111e-05 4.983896036455e+00
2.175000000000e+01 -5.757825195490e-03 8.170641301344e-05 5.049165656525e+00
2.200000000000e+01 -5.786140335213e-03 8.221422128749e-05 5.114062875257e+00
2.225000000000e+01 -5.812956945129e-03 8.270223292275e-05 5.178579842664e+00
2.250000000000e+01 -5.838432057399e-03 8.317148217885e-05 5.242708660161e+00
2.275000000000e+01 -5.862719079661e-03 8.362298701167e-05 5.306440932999e+00
2.300000000000e+01 -5.885964534583e-03 8.405770824757e-05 5.369767411654e+00
2.325000000000e+01 -5.908305478496e-03 8.447654372359e-05 5.432677729805e+00
2.350000000000e+01 -5.929867795384e-03 8.488028816772e-05 5.495160252427e+00
2.375000000000e+01 -5.950763773631e-03 8.526962298025e-05 5.557202035331e+00
2.400000000000e+01 -5.971090958912e-03 8.564510336553e-05 5.618788898303e+00
2.425000000000e+01 -5.990931833921e-03 8.600722887558e-05 5.679905597560e+00
2.450000000000e+01 -6.010352677379e-03 8.635640893451e-05 5.740536086888e+00
2.475000000000e+01 -6.029403541368e-03 8.669292617469e-05 5.800663856115e+00
2.500000000000e+01 -6.048119294414e-03 8.701697040553e-05 5.860272320105e+00
2.525000000000e+01 -6.066519865059e-03 8.732866960237e-05 5.919345246169e+00
2.550000000000e+01 -6.084610878819e-03 8.762800795495e-05 5.977867203478e+00
2.575000000000e+01 -6.102385688011e-03 8.791494408106e-05 6.035824011592e+00
2.600000000000e+01 -6.119827039273e-03 8.818936863209e-05 6.093203174214e+00
2.625000000000e+01 -6.136907738688e-03 8.845113876352e-05 6.149994286384e+00
2.650000000000e+01 -6.153592272976e-03 8.870008627695e-05 6.206189401306e+00
2.675000000000e+01 -6.169839228393e-03 8.893605357749e-05 6.261783344014e+00
2.700000000000e+01 -6.185602518519e-03 8.915888642408e-05 6.316773961201e+00
2.725000000000e+01 -6.200832128986e-03 8.936843802149e-05 6.371162302485e+00
2.750000000000e+01 -6.215475678703e-03 8.956458366177e-05 6.424952725094e+00
2.775000000000e+01 -6.229480312989e-03 8.974722818514e-05 6.478152911352e+00
2.800000000000e+01 -6.242793716284e-03 8.991631186828e-05 6.530773796932e+00
2.825000000000e+01 -6.255364467115e-03 9.007182076851e-05 6.582829412147e+00
2.850000000000e+01 -6.267143076437e-03 9.021378987153e-05 6.634336637420e+00
2.875000000000e+01 -6.278083601068e-03 9.034228150262e-05 6.685314873299e+00
2.900000000000e+01 -6.288144695006e-03 9.045741553765e-05 6.735785633197e+00
2.925000000000e+01 -6.297289935585e-03 9.055936763186e-05 6.785772074372e+00
2.950000000000e+01 -6.305488310047e-03 9.064836828768e-05 6.835298482328e+00
2.975000000000e+01 -6.312715363117e-03 9.072470131416e-05 6.884389720552e+00
3.000000000000e+01 -6.318954417442e-03 9.078869741788e-05 6.933070661370e+00
3.025000000000e+01 -6.324197135481e-03 9.084076879631e-05 6.981365615995e+00
3.050000000000e+01 -6.328443640581e-03 9.088138626656e-05 7.029297783602e+00
3.075000000000e+01 -6.331702919218e-03 9.091107964676e-05 7.076888736707e+00
3.100000000000e+01 -6.333993557109e-03 9.093043950292e-05 7.124157956694e+00
3.125000000000e+01 -6.335344242053e-03 9.094010145386e-05 7.171122433064e+00
3.150000000000e+01 -6.335793695670e-03 9.094075898303e-05 7.217796337609e+00
3.175000000000e+01 -6.335390058675e-03 9.093316473602e-05 7.264190782075e+00
3.200000000000e+01 -6.334190181774e-03 9.091812042247e-05 7.310313664631e+00
3.225000000000e+01 -6.332259012761e-03 9.089646805469e-05 7.356169605374e+00
3.250000000000e+01 -6.329668770649e-03 9.086908004000e-05 7.401759972540e+00
3.275000000000e+01 -6.326497626955e-03 9.083684444189e-05 7.447082996831e+00
3.300000000000e+01 -6.322827891832e-03 9.080065008971e-05 7.492133970089e+00
3.325000000000e+01 -6.318743976179e-03 9.076136918912e-05 7.536905521952e+00
3.350000000000e+01 -6.314330411600e-03 9.071983940848e-05 7.581387962299e+00
3.375000000000e+01 -6.309669984743e-03 9.067684317607e-05 7.625569676459e+00
3.400000000000e+01 -6.304841889312e-03 9.063308816146e-05 7.669437561600e+00
3.425000000000e+01 -6.299919854233e-03 9.058918343888e-05 7.712977484681e+00
3.450000000000e+01 -6.294970253683e-03 9.054561170393e-05 7.756174747567e+00
3.475000000000e+01 -6.290050416563e-03 9.050273030045e-05 7.799014540564e+00
3.500000000000e+01 -6.285207367705e-03 9.046077752167e-05 7.841482367806e+00
3.525000000000e+01 -6.280477066426e-03 9.041983598909e-05 7.883564427793e+00
3.550000000000e+01 -6.275884104202e-03 9.037981151641e-05 7.925247933139e+00
3.575000000000e+01 -6.271441504386e-03 9.034039472250e-05 7.966521355115e+00
3.600000000000e+01 -6.267150801981e-03 9.030119966699e-05 8.007374579842e+00
3.625000000000e+01 -6.263002521789e-03 9.026168083948e-05 8.047798967442e+00
3.650000000000e+01 -6.258976935966e-03 9.022111049262e-05 8.087787311536e+00
3.675000000000e+01 -6.255045196625e-03 9.017863344066e-05 8.127333695588e+00
3.700000000000e+01 -6.251170638259e-03 9.013327238280e-05 8.166433251478e+00
3.725000000000e+01 -6.247310439455e-03 9.008394731894e-05 8.205081824060e+00
3.750000000000e+01 -6.243417357087e-03 9.002954653467e-05 8.243275549827e+00
3.775000000000e+01 -6.239441365287e-03 8.996883889423e-05 8.281010362775e+00
3.800000000000e+01 -6.235331315482e-03 8.990055442573e-05 8.318281445475e+00
3.825000000000e+01 -6.231036635003e-03 8.982346247455e-05 8.355082642447e+00
3.850000000000e+01 -6.226509004971e-03 8.973638210114e-05 8.391405857221e+00
3.875000000000e+01 -6.221703971259e-03 8.963820998475e-05 8.427240451853e+00
3.900000000000e+01 -6.216582395009e-03 8.952795141307e-05 8.462572669342e+00
3.925000000000e+01 -6.211111664319e-03 8.940474996602e-05 8.497385099078e+00
3.950000000000e+01 -6.205266618134e-03 8.926791521013e-05 8.531656205857e+00
3.975000000000e+01 -6.199030174913e-03 8.911694763208e-05 8.565359939457e+00
4.000000000000e+01 -6.192393686889e-03 8.895155948491e-05 8.598465441367e+00
4.025000000000e+01 -6.185357004078e-03 8.877169168492e-05 8.630936860061e+00
4.050000000000e+01 -6.177928275248e-03 8.857751947849e-05 8.662733282136e+00
4.075000000000e+01 -6.170123447248e-03 8.836946075161e-05 8.693808782733e+00
4.100000000000e+01 -6.161965481184e-03 8.814817350661e-05 8.724112595338e+00
4.125000000000e+01 -6.153483267376e-03 8.791453215068e-05 8.753589395776e+00
4.150000000000e+01 -6.144710263408e-03 8.766964212426e-05 8.782179695501e+00
4.175000000000e+01 -6.135683209371e-03 8.741482084759e-05 8.809820330001e+00
4.200000000000e+01 -6.126440765835e-03 8.715153884803e-05 8.836445034470e+00
4.225000000000e+01 -6.117021805247e-03 8.688142884350e-05 8.861985087275e+00
4.250000000000e+01 -6.107463845482e-03 8.660623266604e-05 8.886370004901e+00
4.275000000000e+01 -6.097801766984e-03 8.632777171014e-05 8.909528277240e+00
4.300000000000e+01 -6.088066595326e-03 8.604789599620e-05 8.931388115172e+00
4.325000000000e+01 -6.078285217703e-03 8.576854983985e-05 8.951878207818e+00
4.350000000000e+01 -6.068479847630e-03 8.549154368973e-05 8.970928462431e+00
4.375000000000e+01 -6.058667562541e-03 8.521877957521e-05 8.988470716788e+00
4.400000000000e+01 -6.048860533340e-03 8.495205169809e-05 9.004439418365e+00
4.425000000000e+01 -6.039066645648e-03 8.469303703418e-05 9.018772247069e+00
4.450000000000e+01 -6.029290215839e-03 8.444334500124e-05 9.031410677999e+00
4.475000000000e+01 -6.019533029104e-03 8.420448519761e-05 9.042300485204e+00
4.500000000000e+01 -6.009795600601e-03 8.397785320299e-05 9.051392169467e+00
4.525000000000e+01 -6.000078591993e-03 8.376472397559e-05 9.058641316169e+00
4.550000000000e+01 -5.990384293084e-03 8.356624834865e-05 9.064008891342e+00
4.575000000000e+01 -5.980718065171e-03 8.338345336995e-05 9.067461466523e+00
4.600000000000e+01 -5.971089675228e-03 8.321724083474e-05 9.068971388466e+00
4.625000000000e+01 -5.961514434870e-03 8.306838873895e-05 9.068516896491e+00
4.650000000000e+01 -5.952014102336e-03 8.293755183292e-05 9.066082194764e+00
4.675000000000e+01 -5.942617508136e-03 8.282526223527e-05 9.061657486676e+00
4.700000000000e+01 -5.933360857637e-03 8.273192846342e-05 9.055238977159e+00
4.725000000000e+01 -5.924287693326e-03 8.265783361969e-05 9.046828846958e+00
4.750000000000e+01 -5.915448501524e-03 8.260313359368e-05 9.036435206242e+00
4.775000000000e+01 -5.906899942931e-03 8.256785361277e-05 9.024072018049e+00
4.800000000000e+01 -5.898703786035e-03 8.255188345060e-05 9.009759008531e+00
4.825000000000e+01 -5.890925565711e-03 8.255497102211e-05 8.993521539772e+00
4.850000000000e+01 -5.883633063769e-03 8.257672039411e-05 8.975390465430e+00
4.875000000000e+01 -5.876894619992e-03 8.261658671108e-05 8.955401939700e+00
4.900000000000e+01 -5.870777368919e-03 8.267387221061e-05 8.933597195348e+00
4.925000000000e+01 -5.865345448320e-03 8.274772399661e-05 8.910022272495e+00
4.950000000000e+01 -5.860658244531e-03 8.283713389048e-05 8.884727698274e+00
4.975000000000e+01 -5.856768762771e-03 8.294092277905e-05 8.857768113766e+00
5.000000000000e+01 -5.853722167951e-03 8.305774768622e-05 8.829201841229e+00
5.025000000000e+01 -5.851554614012e-03 8.318616483544e-05 8.799090404598e+00
5.050000000000e+01 -5.850292168405e-03 8.332471261488e-05 8.767497988390e+00
5.075000000000e+01 -5.849949712383e-03 8.347166915526e-05 8.734490852633e+00
5.100000000000e+01 -5.850531030735e-03 8.362517651681e-05 8.700136702166e+00
5.125000000000e+01 -5.852028743384e-03 8.378334989995e-05 8.664504032619e+00
5.150000000000e+01 -5.854424697846e-03 8.394428308103e-05 8.627661449469e+00
5.175000000000e+01 -5.857690791401e-03 8.410604458639e-05 8.589676982129e+00
5.200000000000e+01 -5.861789764641e-03 8.426670261591e-05 8.550617413596e+00
5.225000000000e+01 -5.866675947908e-03 8.442434689274e-05 8.510547629384e+00
5.250000000000e+01 -5.872296543619e-03 8.457710949983e-05 8.469530009389e+00
5.275000000000e+01 -5.878592921333e-03 8.472323317732e-05 8.427623882848e+00
5.300000000000e+01 -5.885501667720e-03 8.486109614078e-05 8.384885048732e+00
5.325000000000e+01 -5.892955523916e-03 8.498923315531e-05 8.341365391441e+00
5.350000000000e+01 -5.900884305818e-03 8.510635541326e-05 8.297112587454e+00
5.375000000000e+01 -5.909215656737e-03 8.521134207143e-05 8.252169927039e+00
5.400000000000e+01 -5.917875558420e-03 8.530332147583e-05 8.206576243988e+00
5.425000000000e+01 -5.926788604028e-03 8.538171211744e-05 8.160365965372e+00
5.450000000000e+01 -5.935878041090e-03 8.544613387301e-05 8.113569277181e+00
5.475000000000e+01 -5.945065762020e-03 8.549643337444e-05 8.066212395511e+00
5.500000000000e+01 -5.954272073533e-03 8.553268999884e-05 8.018317944828e+00
5.525000000000e+01 -5.963415348138e-03 8.555520062187e-05 7.969905417819e+00
5.550000000000e+01 -5.972411518415e-03 8.556446444105e-05 7.920991712577e+00
5.575000000000e+01 -5.981173609953e-03 8.556115911645e-05 7.871591718460e+00
5.600000000000e+01 -5.989611254547e-03 8.554610529923e-05 7.821718937416e+00
5.625000000000e+01 -5.997630315600e-03 8.552025377825e-05 7.771386117593e+00
5.650000000000e+01 -6.005132725034e-03 8.548465550615e-05 7.720605874996e+00
5.675000000000e+01 -6.012016600260e-03 8.544040667036e-05 7.669391290060e+00
5.700000000000e+01 -6.018176584024e-03 8.538857421128e-05 7.617756452904e+00
5.725000000000e+01 -6.023504503913e-03 8.533021571766e-05 7.565716948009e+00
5.750000000000e+01 -6.027890203281e-03 8.526635972245e-05 7.513290259004e+00
5.775000000000e+01 -6.031222791812e-03 8.519796204343e-05 7.460496086438e+00
5.800000000000e+01 -6.033392164948e-03 8.512587797166e-05 7.407356569291e+00
5.825000000000e+01 -6.034290743299e-03 8.505084295657e-05 7.353896405447e+00
5.850000000000e+01 -6.033815532767e-03 8.497345806327e-05 7.300142870391e+00
5.875000000000e+01 -6.031870346169e-03 8.489417951865e-05 7.246125734658e+00
5.900000000000e+01 -6.028368011937e-03 8.481331307666e-05 7.191877086086e+00
5.925000000000e+01 -6.023232647966e-03 8.473101328113e-05 7.137431062406e+00
5.950000000000e+01 -6.016401817624e-03 8.464728665700e-05 7.082823505947e+00
5.975000000000e+01 -6.007828594662e-03 8.456200006113e-05 7.028091550173e+00
6.000000000000e+01 -5.997483394626e-03 8.447489093358e-05 6.973273153160e+00
6.025000000000e+01 -5.985355513179e-03 8.438558022617e-05 6.918406592348e+00
6.050000000000e+01 -5.971454313241e-03 8.429358740697e-05 6.863529934142e+00
6.075000000000e+01 -5.955809951179e-03 8.419834736303e-05 6.808680495666e+00
6.100000000000e+01 -5.938473648499e-03 8.409922668093e-05 6.753894311353e+00
6.125000000000e+01 -5.919517459827e-03 8.399553940333e-05 6.699205618203e+00
6.150000000000e+01 -5.899033535746e-03 8.388656216932e-05 6.644646371305e+00
6.175000000000e+01 -5.877132892579e-03 8.377154759018e-05 6.590245799431e+00
6.200000000000e+01 -5.853943697593e-03 8.364973494646e-05 6.536030008520e+00
6.225000000000e+01 -5.829609136301e-03 8.352036046186e-05 6.482021638229e+00
6.250000000000e+01 -5.804284811645e-03 8.338266550714e-05 6.428239576754e+00
6.275000000000e+01 -5.778135841327e-03 8.323589892165e-05 6.374698733960e+00
6.300000000000e+01 -5.751333679346e-03 8.307931923715e-05 6.321409876024e+00
6.325000000000e+01 -5.724052794617e-03 8.291219580306e-05 6.268379520047e+00
6.350000000000e+01 -5.696467268075e-03 8.273380782906e-05 6.215609889058e+00
6.375000000000e+01 -5.668747407648e-03 8.254344275097e-05 6.163098926454e+00
6.400000000000e+01 -5.641056481260e-03 8.234039383970e-05 6.110840368035e+00
6.425000000000e+01 -5.613547640798e-03 8.212395885770e-05 6.058823871196e+00
6.450000000000e+01 -5.586361100678e-03 8.189343874265e-05 6.007035198699e+00
6.475000000000e+01 -5.559621629761e-03 8.164813758993e-05 5.955456454473e+00
6.500000000000e+01 -5.533436340181e-03 8.138736621743e-05 5.904066371332e+00
6.525000000000e+01 -5.507892848653e-03 8.111044270015e-05 5.852840643276e+00
6.550000000000e+01 -5.483057811358e-03 8.081668535376e-05 5.801752303770e+00
6.575000000000e+01 -5.458975850313e-03 8.050544695243e-05 5.750772138787e+00
6.600000000000e+01 -5.435668743573e-03 8.017610609240e-05 5.699869135399e+00
6.625000000000e+01 -5.413135037507e-03 7.982807068516e-05 5.649010951377e+00
6.650000000000e+01 -5.391349953629e-03 7.946079328480e-05 5.598164405451e+00
6.675000000000e+01 -5.370265720096e-03 7.907378156904e-05 5.547295971712e+00
6.700000000000e+01 -5.349812162283e-03 7.866661429320e-05 5.496372276886e+00
6.725000000000e+01 -5.329897666243e-03 7.823894196893e-05 5.445360586189e+00
6.750000000000e+01 -5.310410466879e-03 7.779049126413e-05 5.394229271306e+00
6.775000000000e+01 -5.291220190143e-03 7.732108877037e-05 5.342948257627e+00
6.800000000000e+01 -5.272179740710e-03 7.683066539804e-05 5.291489437179e+00
6.825000000000e+01 -5.253127388618e-03 7.631926138524e-05 5.239827052725e+00
6.850000000000e+01 -5.233889165427e-03 7.578703111580e-05 5.187938040742e+00
6.875000000000e+01 -5.214281421515e-03 7.523424220221e-05 5.135802340740e+00
6.900000000000e+01 -5.194113652029e-03 7.466127844841e-05 5.083403161798e+00
6.925000000000e+01 -5.173191383903e-03 7.406866900914e-05 5.030727214115e+00
6.950000000000e+01 -5.151319193663e-03 7.345704539855e-05 4.977764897778e+00
6.975000000000e+01 -5.128303701502e-03 7.282714398996e-05 4.924510455781e+00
7.000000000000e+01 -5.103956695842e-03 7.217983465493e-05 4.870962083360e+00
7.025000000000e+01 -5.078098141020e-03 7.151608372524e-05 4.817121999427e+00
7.050000000000e+01 -5.050558923470e-03 7.083694585280e-05 4.762996471169e+00
7.075000000000e+01 -5.021183724058e-03 7.014361823882e-05 4.708595796768e+00
7.100000000000e+01 -4.989833488799e-03 6.943737389792e-05 4.653934237306e+00
7.125000000000e+01 -4.956387614278e-03 6.871956070958e-05 4.599029902747e+00
7.150000000000e+01 -4.920745827240e-03 6.799160852522e-05 4.543904584399e+00
7.175000000000e+01 -4.882829807707e-03 6.725501138535e-05 4.488583540036e+00
7.200000000000e+01 -4.842584321579e-03 6.651127605362e-05 4.433095226379e+00
7.225000000000e+01 -4.799978207911e-03 6.576196387009e-05 4.377470987022e+00
7.250000000000e+01 -4.755004980688e-03 6.500866682213e-05 4.321744694886e+00
7.275000000000e+01 -4.707683065966e-03 6.425298948734e-05 4.265952356028e+00
7.300000000000e+01 -4.658055767623e-03 6.349653367135e-05 4.210131683374e+00
7.325000000000e+01 -4.606190829576e-03 6.274088281225e-05 4.154321643411e+00
7.350000000000e+01 -4.552179811594e-03 6.198758732659e-05 4.098561989822e+00
7.375000000000e+01 -4.496137290515e-03 6.123814937367e-05 4.042892788517e+00
7.400000000000e+01 -4.438199909160e-03 6.049400905020e-05 3.987353948370e+00
7.425000000000e+01 -4.378525154204e-03 5.975653140697e-05 3.931984764248e+00
7.450000000000e+01 -4.317289990395e-03 5.902699488569e-05 3.876823483687e+00
7.475000000000e+01 -4.254689382507e-03 5.830658066194e-05 3.821906907212e+00
7.500000000000e+01 -4.190934678758e-03 5.759636497790e-05 3.767270028629e+00
7.525000000000e+01 -4.126251800406e-03 5.689731460320e-05 3.712945723836e+00
7.550000000000e+01 -4.060879260497e-03 5.621027921657e-05 3.658964492163e+00
7.575000000000e+01 -3.995066180513e-03 5.553598730365e-05 3.605354254700e+00
7.600000000000e+01 -3.929070192046e-03 5.487503488874e-05 3.552140208995e+00
7.625000000000e+01 -3.863155043939e-03 5.422791849638e-05 3.499344740119e+00
7.650000000000e+01 -3.797588041927e-03 5.359501458635e-05 3.446987384564e+00
7.675000000000e+01 -3.732637361300e-03 5.297658228651e-05 3.395084841516e+00
7.700000000000e+01 -3.668569267097e-03 5.237273807041e-05 3.343651025301e+00
7.725000000000e+01 -3.605645169389e-03 5.178348511983e-05 3.292697151213e+00
7.750000000000e+01 -3.544118540516e-03 5.120871107345e-05 3.242231845900e+00
7.775000000000e+01 -3.484231820400e-03 5.064818333936e-05 3.192261275037e+00
7.800000000000e+01 -3.426213308866e-03 5.010154706969e-05 3.142789278770e+00
7.825000000000e+01 -3.370274069084e-03 4.956832338393e-05 3.093817507805e+00
7.850000000000e+01 -3.316604998250e-03 4.904790905774e-05 3.045345553665e+00
7.875000000000e+01 -3.265374082576e-03 4.853957558107e-05 2.997371066396e+00
7.900000000000e+01 -3.216723846537e-03 4.804246923659e-05 2.949889856716e+00
7.925000000000e+01 -3.170769007437e-03 4.755561325417e-05 2.902895980647e+00
7.950000000000e+01 -3.127594477637e-03 4.707791184211e-05 2.856381807793e+00
7.975000000000e+01 -3.087253685261e-03 4.660815750079e-05 2.810338076656e+00
8.000000000000e+01 -3.049767369715e-03 4.614504088135e-05 2.764753942114e+00
8.025000000000e+01 -3.015122806690e-03 4.568716390449e-05 2.719617022831e+00
8.050000000000e+01 -2.983273516999e-03 4.523305688861e-05 2.674913457532e+00
8.075000000000e+01 -2.954139487829e-03 4.478119841597e-05 2.630627978945e+00
8.100000000000e+01 -2.927607857913e-03 4.433003774926e-05 2.586744018106e+00
8.125000000000e+01 -2.903534129259e-03 4.387801910921e-05 2.543243846734e+00
8.150000000000e+01 -2.881743854119e-03 4.342360749821e-05 2.500108771037e+00
8.175000000000e+01 -2.862034821268e-03 4.296531414150e-05 2.457319383347e+00
8.200000000000e+01 -2.844179700095e-03 4.250172366094e-05 2.414855880172e+00
8.225000000000e+01 -2.827929104970e-03 4.203151887122e-05 2.372698454532e+00
8.250000000000e+01 -2.813015063958e-03 4.155348546689e-05 2.330827762270e+00
8.275000000000e+01 -2.799154823348e-03 4.106657815911e-05 2.289225468589e+00
8.300000000000e+01 -2.786054974576e-03 4.056991400989e-05 2.247874867378e+00
8.325000000000e+01 -2.773415985716e-03 4.006277329205e-05 2.206761573509e+00
8.350000000000e+01 -2.760936940806e-03 3.954461932879e-05 2.165874273193e+00
8.375000000000e+01 -2.748320416221e-03 3.901512338203e-05 2.125205524051e+00
8.400000000000e+01 -2.735277452244e-03 3.847415097066e-05 2.084752582546e+00
8.425000000000e+01 -2.721532455022e-03 3.792175752954e-05 2.044518238497e+00
8.450000000000e+01 -2.706828071286e-03 3.735822259848e-05 2.004511630244e+00
8.475000000000e+01 -2.690929731700e-03 3.678404516905e-05 1.964749008180e+00
8.500000000000e+01 -2.673629909545e-03 3.619994390100e-05 1.925254416511e+00
8.525000000000e+01 -2.654751889840e-03 3.560685951767e-05 1.886060257359e+00
8.550000000000e+01 -2.634153004767e-03 3.500595678260e-05 1.847207705818e+00
8.575000000000e+01 -2.611727137799e-03 3.439862497936e-05 1.808746944017e+00
8.600000000000e+01 -2.587406528848e-03 3.378647814170e-05 1.770737189045e+00
8.625000000000e+01 -2.561162741263e-03 3.317135348679e-05 1.733246495098e+00
8.650000000000e+01 -2.533006854468e-03 3.255530719162e-05 1.696351318687e+00
8.675000000000e+01 -2.502988837432e-03 3.194060773601e-05 1.660135846589e+00
8.700000000000e+01 -2.471196193550e-03 3.132972600703e-05 1.624691094471e+00
8.725000000000e+01 -2.437751873217e-03 3.072532009721e-05 1.590113797687e+00
8.750000000000e+01 -2.402811546599e-03 3.013021155135e-05 1.556505125116e+00
8.775000000000e+01 -2.366560334504e-03 2.954737054439e-05 1.523969251768e+00
8.800000000000e+01 -2.329209174812e-03 2.897990137815e-05 1.492611842480e+00
8.825000000000e+01 -2.290990731423e-03 2.843098875735e-05 1.462538489956e+00
8.850000000000e+01 -2.252155039923e-03 2.790386966320e-05 1.433853167972e+00
8.875000000000e+01 -2.212965133253e-03 2.740180183958e-05 1.406656743019e+00
8.900000000000e+01 -2.173692468370e-03 2.692799882709e-05 1.381045599395e+00
8.925000000000e+01 -2.134612525886e-03 2.648560808832e-05 1.357110417640e+00
8.950000000000e+01 -2.096000633150e-03 2.607766586049e-05 1.334935135583e+00
8.975000000000e+01 -2.058128019696e-03 2.570705089594e-05 1.314596124290e+00
9.000000000000e+01 -2.021258181500e-03 2.537644087525e-05 1.296161586500e+00
9.025000000000e+01 -1.985643666063e-03 2.508827236664e-05 1.279691185677e+00
9.050000000000e+01 -1.951523287429e-03 2.484470295033e-05 1.265235891585e+00
9.075000000000e+01 -1.919119902698e-03 2.464757694631e-05 1.252838034135e+00
9.100000000000e+01 -1.888638751679e-03 2.449840304858e-05 1.242531534045e+00
9.125000000000e+01 -1.860266368584e-03 2.439833047196e-05 1.234342281173e+00
9.150000000000e+01 -1.834170034429e-03 2.434813486019e-05 1.228288623782e+00
9.175000000000e+01 -1.810497761105e-03 2.434821197150e-05 1.224381930443e+00
9.200000000000e+01 -1.789378788758e-03 2.439857942560e-05 1.222627183049e+00
9.225000000000e+01 -1.770924589503e-03 2.449888616268e-05 1.223023570034e+00
9.250000000000e+01 -1.755230299338e-03 2.464842876998e-05 1.225565038314e+00
9.275000000000e+01 -1.742376530278e-03 2.484617576359e-05 1.230240782710e+00
9.300000000000e+01 -1.732431473822e-03 2.509079690183e-05 1.237035647371e+00
9.325000000000e+01 -1.725453227676e-03 2.538069866470e-05 1.245930431767e+00
9.350000000000e+01 -1.721492250436e-03 2.571406510393e-05 1.256902088601e+00
9.375000000000e+01 -1.720593868224e-03 2.608889505296e-05 1.269923821490e+00
9.400000000000e+01 -1.722800742336e-03 2.650304779539e-05 1.284965091652e+00
9.425000000000e+01 -1.728155189819e-03 2.695428920124e-05 1.301991547015e+00
9.450000000000e+01 -1.736701255014e-03 2.744033549368e-05 1.320964895995e+00
9.475000000000e+01 -1.748486442752e-03 2.795889427556e-05 1.341842754033e+00
9.500000000000e+01 -1.763563031345e-03 2.850770451646e-05 1.364578480442e+00
9.525000000000e+01 -1.781988902943e-03 2.908457140871e-05 1.389121042564e+00
9.550000000000e+01 -1.803827842322e-03 2.968739834908e-05 1.415414921192e+00
9.575000000000e+01 -1.829149280753e-03 3.031421331415e-05 1.443400090189e+00
9.600000000000e+01 -1.858027469702e-03 3.096318998028e-05 1.473012080187e+00
9.625000000000e+01 -1.890540090768e-03 3.163266407641e-05 1.504182143757e+00
9.650000000000e+01 -1.926766331588e-03 3.232114237192e-05 1.536837531164e+00
9.675000000000e+01 -1.966784456637e-03 3.302730733051e-05 1.570901877449e+00
9.700000000000e+01 -2.010668901292e-03 3.375001526057e-05 1.606295694291e+00
9.725000000000e+01 -2.058487052670e-03 3.448828885372e-05 1.642936963747e+00
9.750000000000e+01 -2.110295651875e-03 3.524130531923e-05 1.680741810618e+00
9.775000000000e+01 -2.166136986771e-03 3.600837806417e-05 1.719625241912e+00
9.800000000000e+01 -2.226034935723e-03 3.678893667527e-05 1.759501923287e+00
9.825000000000e+01 -2.289990991680e-03 3.758249186964e-05 1.800286973952e+00
9.850000000000e+01 -2.357980347103e-03 3.838862439393e-05 1.841896748804e+00
9.875000000000e+01 -2.429948273570e-03 3.920696458082e-05 1.884249588180e+00
9.900000000000e+01 -2.505806676628e-03 4.003714088002e-05 1.927266509000e+00
9.925000000000e+01 -2.585431118739e-03 4.087876126802e-05 1.970871822182e+00
9.950000000000e+01 -2.668658264065e-03 4.173134991120e-05 2.014993660545e+00
9.975000000000e+01 -2.755284079367e-03 4.259435352175e-05 2.059564410831e+00
1.000000000000e+02 -2.845062808720e-03 4.346710869693e-05 2.104521046601e+00
1.002500000000e+02 -2.937706744368e-03 4.434881634433e-05 2.149805366562e+00
1.005000000000e+02 -3.032886897381e-03 4.523852044885e-05 2.195364145372e+00
1.007500000000e+02 -3.130234584165e-03 4.613509400658e-05 2.241149210933e+00
1.010000000000e+02 -3.229343991739e-03 4.703722975263e-05 2.287117460455e+00
1.012500000000e+02 -3.329775679614e-03 4.794343791797e-05 2.333230833821e+00
1.015000000000e+02 -3.431061017866e-03 4.885205084432e-05 2.379456255764e+00
1.017500000000e+02 -3.532707466186e-03 4.976123392358e-05 2.425765563900e+00
1.020000000000e+02 -3.634204617992e-03 5.066900513800e-05 2.472135427931e+00
1.022500000000e+02 -3.735030890015e-03 5.157326090102e-05 2.518547271020e+00
1.025000000000e+02 -3.834660717137e-03 5.247180842655e-05 2.564987191195e+00
1.027500000000e+02 -3.932572074342e-03 5.336240396975e-05 2.611445882004e+00
1.030000000000e+02 -4.028254142224e-03 5.424279437000e-05 2.657918549358e+00
1.032500000000e+02 -4.121214924234e-03 5.511076364620e-05 2.704404810192e+00
1.035000000000e+02 -4.210988648748e-03 5.596418064613e-05 2.750908569593e+00
1.037500000000e+02 -4.297142701245e-03 5.680104317832e-05 2.797437859139e+00
1.040000000000e+02 -4.379283940970e-03 5.761952337402e-05 2.844004627693e+00
1.042500000000e+02 -4.457064267042e-03 5.841800855572e-05 2.890624477959e+00
1.045000000000e+02 -4.530185242232e-03 5.919513638220e-05 2.937316336268e+00
1.047500000000e+02 -4.598401730141e-03 5.994982323171e-05 2.984102053355e+00
1.050000000000e+02 -4.661524456606e-03 6.068128588682e-05 3.031005938856e+00
1.052500000000e+02 -4.719421417803e-03 6.138905455030e-05 3.078054225662e+00
1.055000000000e+02 -4.772018238320e-03 6.207297595986e-05 3.125274476053e+00
1.057500000000e+02 -4.819297444880e-03 6.273320922159e-05 3.172694937760e+00
1.060000000000e+02 -4.861296763110e-03 6.337021199690e-05 3.220343864006e+00
1.062500000000e+02 -4.898106483242e-03 6.398471758270e-05 3.268248813583e+00
1.065000000000e+02 -4.929866189099e-03 6.457770649484e-05 3.316435949007e+00
1.067500000000e+02 -4.956760782806e-03 6.515037513247e-05 3.364929352592e+00
1.070000000000e+02 -4.979016058360e-03 6.570409622966e-05 3.413750378230e+00
1.072500000000e+02 -4.996894083797e-03 6.624037848268e-05 3.462917062265e+00
1.075000000000e+02 -5.010688427726e-03 6.676082395940e-05 3.512443600952e+00
1.077500000000e+02 -5.020719429248e-03 6.726708656535e-05 3.562339921302e+00
1.080000000000e+02 -5.027329546923e-03 6.776083313467e-05 3.612611348724e+00
1.082500000000e+02 -5.030879128249e-03 6.824371283273e-05 3.663258381709e+00
1.085000000000e+02 -5.031742593398e-03 6.871731946298e-05 3.714276577764e+00
1.087500000000e+02 -5.030304721095e-03 6.918316781507e-05 3.765656551775e+00
1.090000000000e+02 -5.026957489699e-03 6.964267749088e-05 3.817384077153e+00
1.092500000000e+02 -5.022097458768e-03 7.009716169992e-05 3.869440296586e+00
1.095000000000e+02 -5.016123469683e-03 7.054781830018e-05 3.921802011323e+00
1.097500000000e+02 -5.009434700999e-03 7.099573097444e-05 3.974442060865e+00
1.100000000000e+02 -5.002428942163e-03 7.144187330105e-05 4.027329755434e+00
1.102500000000e+02 -4.995501028917e-03 7.188711824785e-05 4.080431364617e+00
1.105000000000e+02 -4.989041415200e-03 7.233225284425e-05 4.133710638865e+00
1.107500000000e+02 -4.983434650586e-03 7.277799251645e-05 4.187129342361e+00
1.110000000000e+02 -4.979057729600e-03 7.322499649604e-05 4.240647798838e+00
1.112500000000e+02 -4.976278216226e-03 7.367388292487e-05 4.294225417723e+00
1.115000000000e+02 -4.975452089996e-03 7.412524136033e-05 4.347821208817e+00
1.117500000000e+02 -4.976921279999e-03 7.457964318691e-05 4.401394258056e+00
1.120000000000e+02 -4.981010849707e-03 7.503764754413e-05 4.454904175579e+00
1.122500000000e+02 -4.988025882918e-03 7.549980249788e-05 4.508311495160e+00
1.125000000000e+02 -4.998248024039e-03 7.596664137416e-05 4.561578039111e+00
1.127500000000e+02 -5.011931796920e-03 7.643867364268e-05 4.614667236595e+00
1.130000000000e+02 -5.029300763482e-03 7.691637065721e-05 4.667544402953e+00
1.132500000000e+02 -5.050543616652e-03 7.740014726229e-05 4.720176987353e+00
1.135000000000e+02 -5.075810390768e-03 7.789033799163e-05 4.772534783500e+00
1.137500000000e+02 -5.105208778578e-03 7.838717188924e-05 4.824590120365e+00
1.140000000000e+02 -5.138800855877e-03 7.889074607079e-05 4.876318027291e+00
1.142500000000e+02 -5.176600207157e-03 7.940099887591e-05 4.927696388246e+00
1.145000000000e+02 -5.218569685180e-03 7.991767929236e-05 4.978706081419e+00
1.147500000000e+02 -5.264619805071e-03 8.044032393395e-05 5.029331114558e+00
1.150000000000e+02 -5.314607955126e-03 8.096822266945e-05 5.079558752903e+00
1.152500000000e+02 -5.368338411280e-03 8.150043953767e-05 5.129379644535e+00
1.155000000000e+02 -5.425563374041e-03 8.203579805358e-05 5.178787940163e+00
1.157500000000e+02 -5.485984848265e-03 8.257285086941e-05 5.227781406021e+00
1.160000000000e+02 -5.549257477278e-03 8.310989667590e-05 5.276361527266e+00
1.162500000000e+02 -5.614992238124e-03 8.364499813393e-05 5.324533594390e+00
1.165000000000e+02 -5.682761020743e-03 8.417600473920e-05 5.372306771228e+00
1.167500000000e+02 -5.752101918349e-03 8.470059321111e-05 5.419694131913e+00
1.170000000000e+02 -5.822525158097e-03 8.521628555408e-05 5.466712667610e+00
1.172500000000e+02 -5.893519517978e-03 8.572042619051e-05 5.513383247295e+00
1.175000000000e+02 -5.964559021525e-03 8.621036719098e-05 5.559730533747e+00
1.177500000000e+02 -6.035109828637e-03 8.668347073365e-05 5.605782846475e+00
1.180000000000e+02 -6.104637343215e-03 8.713710233366e-05 5.651571962239e+00
1.182500000000e+02 -6.172613142939e-03 8.756869931753e-05 5.697132861914e+00
1.185000000000e+02 -6.238521613953e-03 8.797585070183e-05 5.742503409124e+00
1.187500000000e+02 -6.301866231938e-03 8.835629914161e-05 5.787723974343e+00
1.190000000000e+02 -6.362175346705e-03 8.870791378476e-05 5.832837003193e+00
1.192500000000e+02 -6.419007259411e-03 8.902880563963e-05 5.877886528859e+00
1.195000000000e+02 -6.471954580884e-03 8.931734202294e-05 5.922917645502e+00
1.197500000000e+02 -6.520647894073e-03 8.957214332306e-05 5.967975946022e+00
1.200000000000e+02 -6.564758718106e-03 8.979208561233e-05 6.013106927959e+00
1.202500000000e+02 -6.604001692818e-03 8.997630064939e-05 6.058355388328e+00
1.205000000000e+02 -6.638136091063e-03 9.012416989498e-05 6.103764808603e+00
1.207500000000e+02 -6.666966670185e-03 9.023530997090e-05 6.149376744246e+00
1.210000000000e+02 -6.690343942912e-03 9.030955151371e-05 6.195230228142e+00
1.212500000000e+02 -6.708163889087e-03 9.034695537760e-05 6.241361197900e+00
1.215000000000e+02 -6.720367132667e-03 9.034776479219e-05 6.287801956024e+00
1.217500000000e+02 -6.726937820452e-03 9.031239005314e-05 6.334580670754e+00
1.220000000000e+02 -6.727902216265e-03 9.024140077576e-05 6.381720924597e+00
1.222500000000e+02 -6.723326914165e-03 9.013551404158e-05 6.429241316407e+00
1.225000000000e+02 -6.713316912828e-03 8.999554998221e-05 6.477155119339e+00
1.227500000000e+02 -6.698013511912e-03 8.982244863143e-05 6.525470003846e+00
1.230000000000e+02 -6.677592070991e-03 8.961726493761e-05 6.574187820797e+00
1.232500000000e+02 -6.652259618091e-03 8.938115974930e-05 6.623304451759e+00
1.235000000000e+02 -6.622252387976e-03 8.911539730710e-05 6.672809724961e+00
1.237500000000e+02 -6.587833237359e-03 8.882134415208e-05 6.722687398553e+00
1.240000000000e+02 -6.549288987131e-03 8.850047184114e-05 6.772915206140e+00
1.242500000000e+02 -6.506927555068e-03 8.815435970425e-05 6.823464969658e+00
1.245000000000e+02 -6.461075044225e-03 8.778467978310e-05 6.874302769074e+00
1.247500000000e+02 -6.412072679830e-03 8.739320495990e-05 6.925389172558e+00
1.250000000000e+02 -6.360273693999e-03 8.698180796021e-05 6.976679518143e+00
1.252500000000e+02 -6.306040145364e-03 8.655245381040e-05 7.028124243781e+00
1.255000000000e+02 -6.249739640926e-03 8.610718983362e-05 7.079669261969e+00
1.257500000000e+02 -6.191742077024e-03 8.564813318329e-05 7.131256370733e+00
1.260000000000e+02 -6.132416416944e-03 8.517745685754e-05 7.182823696305e+00
1.262500000000e+02 -6.072127519128e-03 8.469737327979e-05 7.234306161154e+00
1.265000000000e+02 -6.011233172570e-03 8.421011584192e-05 7.285635968335e+00
1.267500000000e+02 -5.950081340831e-03 8.371791918824e-05 7.336743099226e+00
1.270000000000e+02 -5.889007822256e-03 8.322299357047e-05 7.387555813394e+00
1.272500000000e+02 -5.828334211379e-03 8.272749367078e-05 7.438001151659e+00
1.275000000000e+02 -5.768366225467e-03 8.223353940101e-05 7.488005429533e+00
1.277500000000e+02 -5.709392272690e-03 8.174318883444e-05 7.537494725398e+00
1.280000000000e+02 -5.651682659640e-03 8.125836612044e-05 7.586395348132e+00
1.282500000000e+02 -5.595489144109e-03 8.078097363606e-05 7.634634290957e+00
1.285000000000e+02 -5.541044458332e-03 8.031279453097e-05 7.682139653749e+00
1.287500000000e+02 -5.488562130023e-03 7.985546912517e-05 7.728841043589e+00
1.290000000000e+02 -5.438236793570e-03 7.941050808524e-05 7.774669933405e+00
1.292500000000e+02 -5.390244622942e-03 7.897930082890e-05 7.819559991752e+00
1.295000000000e+02 -5.344744009843e-03 7.856314688903e-05 7.863447362347e+00
1.297500000000e+02 -5.301876217664e-03 7.816317445822e-05 7.906270910674e+00
1.300000000000e+02 -5.261766176965e-03 7.778036739459e-05 7.947972415446e+00
1.302500000000e+02 -5.224523242401e-03 7.741559316191e-05 7.988496726704e+00
1.305000000000e+02 -5.190241972416e-03 7.706962102752e-05 8.027791867826e+00
1.307500000000e+02 -5.159002761891e-03 7.674313083333e-05 8.065809107740e+00
1.310000000000e+02 -5.130872417892e-03 7.643669959462e-05 8.102502981063e+00
1.312500000000e+02 -5.105904533032e-03 7.615082627752e-05 8.137831286088e+00
1.315000000000e+02 -5.084139798117e-03 7.588594138963e-05 8.171755039082e+00
1.317500000000e+02 -5.065606153745e-03 7.564238631533e-05 8.204238417718e+00
1.320000000000e+02 -5.050318800224e-03 7.542042432765e-05 8.235248672069e+00
1.322500000000e+02 -5.038280093456e-03 7.522025799797e-05 8.264756037513e+00
1.325000000000e+02 -5.029479299317e-03 7.504197608654e-05 8.292733627071e+00
1.327500000000e+02 -5.023892222079e-03 7.488557583865e-05 8.319157336148e+00
1.330000000000e+02 -5.021480831918e-03 7.475099588242e-05 8.344005741966e+00
1.332500000000e+02 -5.022192940199e-03 7.463810540417e-05 8.367260008933e+00
1.335000000000e+02 -5.025961917879e-03 7.454667461959e-05 8.388903812597e+00
1.337500000000e+02 -5.032706462800e-03 7.447638297253e-05 8.408923258447e+00
1.340000000000e+02 -5.042330658435e-03 7.442677489766e-05 8.427306824440e+00
1.342500000000e+02 -5.054724134410e-03 7.439723141869e-05 8.444045300767e+00
1.345000000000e+02 -5.069762548730e-03 7.438712506883e-05 8.459131741707e+00
1.347500000000e+02 -5.087308570300e-03 7.439576809937e-05 8.472561414959e+00
1.350000000000e+02 -5.107213160765e-03 7.442231538946e-05 8.484331762025e+00
1.352500000000e+02 -5.129317022336e-03 7.446573012873e-05 8.494442346753e+00
1.355000000000e+02 -5.153452484263e-03 7.452493209090e-05 8.502894803954e+00
1.357500000000e+02 -5.179445799309e-03 7.459882785146e-05 8.509692781043e+00
1.360000000000e+02 -5.207119697854e-03 7.468625594198e-05 8.514841871967e+00
1.362500000000e+02 -5.236296157474e-03 7.478602372571e-05 8.518349543734e+00
1.365000000000e+02 -5.266799260164e-03 7.489695063564e-05 8.520225056492e+00
1.367500000000e+02 -5.298458112101e-03 7.501782797686e-05 8.520479379196e+00
1.370000000000e+02 -5.331109698312e-03 7.514750460527e-05 8.519125104088e+00
1.372500000000e+02 -5.364601389068e-03 7.528491531106e-05 8.516176364382e+00
1.375000000000e+02 -5.398793044972e-03 7.542909698102e-05 8.511648760462e+00
1.377500000000e+02 -5.433558605940e-03 7.557921103007e-05 8.505559300046e+00
1.380000000000e+02 -5.468787008795e-03 7.573456433099e-05 8.497926358422e+00
1.382500000000e+02 -5.504382330974e-03 7.589462477273e-05 8.488769663687e+00
1.385000000000e+02 -5.540263081326e-03 7.605903141344e-05 8.478110311826e+00
1.387500000000e+02 -5.576360611304e-03 7.622759833109e-05 8.465970810812e+00
1.390000000000e+02 -5.612616596753e-03 7.640031013309e-05 8.452375162665e+00
1.392500000000e+02 -5.648979725243e-03 7.657731259422e-05 8.437348968142e+00
1.395000000000e+02 -5.685401592077e-03 7.675889359993e-05 8.420919565812e+00
1.397500000000e+02 -5.721832122407e-03 7.694545552039e-05 8.403116185002e+00
1.400000000000e+02 -5.758214572421e-03 7.713748263224e-05 8.383970117994e+00
1.402500000000e+02 -5.794480498417e-03 7.733550310435e-05 8.363514891824e+00
1.405000000000e+02 -5.830544791715e-03 7.754004641197e-05 8.341786436703e+00
1.407500000000e+02 -5.866301042520e-03 7.775159873563e-05 8.318823236713e+00
1.410000000000e+02 -5.901617549081e-03 7.797055815556e-05 8.294666450360e+00
1.412500000000e+02 -5.936333971568e-03 7.819718545360e-05 8.269359993151e+00
1.415000000000e+02 -5.970259081035e-03 7.843155671461e-05 8.242950570474e+00
1.417500000000e+02 -6.003169443461e-03 7.867356322322e-05 8.215487653266e+00
1.420000000000e+02 -6.034809653248e-03 7.892283691591e-05 8.187023395315e+00
1.422500000000e+02 -6.064893464210e-03 7.917883733777e-05 8.157612484041e+00
1.425000000000e+02 -6.093106451118e-03 7.944068639135e-05 8.127311936528e+00
1.427500000000e+02 -6.119110323400e-03 7.970717940423e-05 8.096180832260e+00
1.430000000000e+02 -6.142548499228e-03 7.997687138331e-05 8.064280006053e+00
1.432500000000e+02 -6.163052760482e-03 8.024806816045e-05 8.031671690684e+00
1.435000000000e+02 -6.180251095106e-03 8.051883546104e-05 7.998419140993e+00
1.437500000000e+02 -6.193776357297e-03 8.078702660189e-05 7.964586225244e+00
1.440000000000e+02 -6.203275744555e-03 8.105039537956e-05 7.930237019722e+00
1.442500000000e+02 -6.208420839439e-03 8.130660871633e-05 7.895435387057e+00
1.445000000000e+02 -6.208917432898e-03 8.155327930087e-05 7.860244574772e+00
1.447500000000e+02 -6.204514996914e-03 8.178799897834e-05 7.824726809177e+00
1.450000000000e+02 -6.195015952011e-03 8.200844223324e-05 7.788942919745e+00
1.452500000000e+02 -6.180284289824e-03 8.221244692236e-05 7.752951964321e+00
1.455000000000e+02 -6.160252732428e-03 8.239806717600e-05 7.716810888990e+00
1.457500000000e+02 -6.134928623911e-03 8.256362343492e-05 7.680574190352e+00
1.460000000000e+02 -6.104398133990e-03 8.270772468846e-05 7.644293613516e+00
1.462500000000e+02 -6.068828831005e-03 8.282931686587e-05 7.608017853044e+00
1.465000000000e+02 -6.028470028643e-03 8.292784783823e-05 7.571792290817e+00
1.467500000000e+02 -5.983651474201e-03 8.300313391379e-05 7.535658738841e+00
1.470000000000e+02 -5.934779936730e-03 8.305540228429e-05 7.499655222469e+00
1.472500000000e+02 -5.882333990325e-03 8.308535135834e-05 7.463815772970e+00
1.475000000000e+02 -5.826857079692e-03 8.309398719603e-05 7.428170257986e+00
1.477500000000e+02 -5.768949109072e-03 8.308268074841e-05 7.392744240712e+00
1.480000000000e+02 -5.709256596425e-03 8.305317440060e-05 7.357558858668e+00
1.482500000000e+02 -5.648461728791e-03 8.300751744231e-05 7.322630749584e+00
1.485000000000e+02 -5.587271507451e-03 8.294800917225e-05 7.287971990636e+00
1.487500000000e+02 -5.526406380386e-03 8.287714472405e-05 7.253590079382e+00
1.490000000000e+02 -5.466588961518e-03 8.279756143609e-05 7.219487942851e+00
1.492500000000e+02 -5.408533366021e-03 8.271198584900e-05 7.185663964863e+00
1.495000000000e+02 -5.352935232016e-03 8.262318154986e-05 7.152112049999e+00
1.497500000000e+02 -5.300462770632e-03 8.253390197119e-05 7.118821714096e+00
1.500000000000e+02 -5.251749040187e-03 8.244684852429e-05 7.085778192781e+00
1.502500000000e+02 -5.207385491957e-03 8.236463533909e-05 7.052962589857e+00
1.505000000000e+02 -5.167916936438e-03 8.228976695157e-05 7.020352049037e+00
1.507500000000e+02 -5.133837814232e-03 8.222460753199e-05 6.987919959194e+00
1.510000000000e+02 -5.105589676491e-03 8.217135771760e-05 6.955636189706e+00
1.512500000000e+02 -5.083559704680e-03 8.213206303428e-05 6.923467357531e+00
1.515000000000e+02 -5.068080034730e-03 8.210860663016e-05 6.891377123456e+00
1.517500000000e+02 -5.059427671318e-03 8.210271376174e-05 6.859326515236e+00
1.520000000000e+02 -5.057824702381e-03 8.211592713833e-05 6.827274274090e+00
1.522500000000e+02 -5.063438629598e-03 8.214960908637e-05 6.795177219599e+00
1.525000000000e+02 -5.076382571186e-03 8.220496682285e-05 6.762990626097e+00
1.527500000000e+02 -5.096715195218e-03 8.228304619970e-05 6.730668602882e+00
1.530000000000e+02 -5.124440342350e-03 8.238470903305e-05 6.698164469895e+00
1.532500000000e+02 -5.159506256213e-03 8.251062126674e-05 6.665431120736e+00
1.535000000000e+02 -5.201804527052e-03 8.266124231338e-05 6.632421366770e+00
1.537500000000e+02 -5.251168646235e-03 8.283679418511e-05 6.599088253874e+00
1.540000000000e+02 -5.307372483267e-03 8.303725724051e-05 6.565385351382e+00
1.542500000000e+02 -5.370128775294e-03 8.326236723596e-05 6.531267006938e+00
1.545000000000e+02 -5.439087583522e-03 8.351157107164e-05 6.496688567889e+00
1.547500000000e+02 -5.513835251910e-03 8.378398181028e-05 6.461606567371e+00
1.550000000000e+02 -5.593893822399e-03 8.407834417587e-05 6.425978877191e+00
1.552500000000e+02 -5.678721121383e-03 8.439305376834e-05 6.389764830047e+00
1.555000000000e+02 -5.767711770805e-03 8.472615566088e-05 6.352925309673e+00
1.557500000000e+02 -5.860198907464e-03 8.507529474422e-05 6.315422819582e+00
1.560000000000e+02 -5.955457144956e-03 8.543771216488e-05 6.277221524049e+00
1.562500000000e+02 -6.052706496237e-03 8.581027131041e-05 6.238287277894e+00
1.565000000000e+02 -6.151117573461e-03 8.618948564076e-05 6.198587635723e+00
1.567500000000e+02 -6.249817794439e-03 8.657153268796e-05 6.158091861737e+00
1.570000000000e+02 -6.347898731906e-03 8.695218390972e-05 6.116770927955e+00
1.572500000000e+02 -6.444424390553e-03 8.732692850610e-05 6.074597525700e+00
1.575000000000e+02 -6.538440534608e-03 8.769104397877e-05 6.031546075473e+00
1.577500000000e+02 -6.628984761995e-03 8.803962647516e-05 5.987592762247e+00
1.580000000000e+02 -6.715097214686e-03 8.836763395240e-05 5.942715577463e+00
1.582500000000e+02 -6.795831666912e-03 8.866996671808e-05 5.896894395488e+00
1.585000000000e+02 -6.870266963633e-03 8.894155009526e-05 5.850111060987e+00
1.587500000000e+02 -6.937518617239e-03 8.917740639933e-05 5.802349513519e+00
1.590000000000e+02 -6.996750215577e-03 8.937273508164e-05 5.753595919974e+00
1.592500000000e+02 -7.047184510608e-03 8.952299254039e-05 5.703838839839e+00
1.595000000000e+02 -7.088113790183e-03 8.962396975357e-05 5.653069388658e+00
1.597500000000e+02 -7.118909753007e-03 8.967186595421e-05 5.601281423287e+00
1.600000000000e+02 -7.139032230946e-03 8.966335526447e-05 5.548471711729e+00
1.602500000000e+02 -7.148036750307e-03 8.959564394265e-05 5.494640110817e+00
1.605000000000e+02 -7.145580574483e-03 8.946651900951e-05 5.439789714873e+00
1.607500000000e+02 -7.131427310891e-03 8.927437810435e-05 5.383927000016e+00
1.610000000000e+02 -7.105449690957e-03 8.901826681118e-05 5.327061929617e+00
1.612500000000e+02 -7.067630825123e-03 8.869786922025e-05 5.269208047755e+00
1.615000000000e+02 -7.018063615375e-03 8.831350005026e-05 5.210382529943e+00
1.617500000000e+02 -6.956948660482e-03 8.786608389658e-05 5.150606220113e+00
1.620000000000e+02 -6.884590460325e-03 8.735710478519e-05 5.089903626524e+00
1.622500000000e+02 -6.801392388883e-03 8.678857588529e-05 5.028302907022e+00
1.625000000000e+02 -6.707850219464e-03 8.616301143349e-05 4.965835818330e+00
1.627500000000e+02 -6.604544817083e-03 8.548330853311e-05 4.902537659608e+00
1.630000000000e+02 -6.492133993406e-03 8.475269156932e-05 4.838447186618e+00
1.632500000000e+02 -6.371344011887e-03 8.397465258020e-05 4.773606523468e+00
1.635000000000e+02 -6.242960733271e-03 8.315287809474e-05 4.708061054692e+00
1.637500000000e+02 -6.107820821389e-03 8.229114383021e-05 4.641859307435e+00
1.640000000000e+02 -5.966803197191e-03 8.139330237000e-05 4.575052830062e+00
1.642500000000e+02 -5.820820683417e-03 8.046322462085e-05 4.507696055834e+00
1.645000000000e+02 -5.670812101529e-03 7.950474974053e-05 4.439846158699e+00
1.647500000000e+02 -5.517734900328e-03 7.852165064401e-05 4.371562905521e+00
1.650000000000e+02 -5.362558217134e-03 7.751761026242e-05 4.302908493683e+00
1.652500000000e+02 -5.206256383500e-03 7.649620637520e-05 4.233947381992e+00
1.655000000000e+02 -5.049802779758e-03 7.546090551033e-05 4.164746111062e+00
1.657500000000e+02 -4.894163934757e-03 7.441506316969e-05 4.095373109985e+00
1.660000000000e+02 -4.740293779866e-03 7.336192937288e-05 4.025898494810e+00
1.662500000000e+02 -4.589127872861e-03 7.230465688082e-05 3.956393850096e+00
1.665000000000e+02 -4.441577501793e-03 7.124630925287e-05 3.886931999576e+00
1.667500000000e+02 -4.298523601727e-03 7.018987443552e-05 3.817586762582e+00
1.670000000000e+02 -4.160810384189e-03 6.913826709185e-05 3.748432695694e+00
1.672500000000e+02 -4.029238671039e-03 6.809432922059e-05 3.679544818060e+00
1.675000000000e+02 -3.904558963536e-03 6.706082710597e-05 3.610998319292e+00
1.677500000000e+02 -3.787464308927e-03 6.604044118241e-05 3.542868249024e+00
1.680000000000e+02 -3.678583054311e-03 6.503574883260e-05 3.475229188159e+00
1.682500000000e+02 -3.578471593542e-03 6.404920173730e-05 3.408154902807e+00
1.685000000000e+02 -3.487607305692e-03 6.308309811648e-05 3.341717983002e+00
1.687500000000e+02 -3.406381878370e-03 6.213955337520e-05 3.275989469464e+00
1.690000000000e+02 -3.335095113178e-03 6.122046174659e-05 3.211038473880e+00
1.692500000000e+02 -3.273949606235e-03 6.032746120513e-05 3.146931797777e+00
1.695000000000e+02 -3.223046277012e-03 5.946189799177e-05 3.083733558117e+00
1.697500000000e+02 -3.182381134085e-03 5.862479508989e-05 3.021504827936e+00
1.700000000000e+02 -3.151843201657e-03 5.781682122102e-05 2.960303300102e+00
1.702500000000e+02 -3.131213994861e-03 5.703826674264e-05 2.900182985191e+00
1.705000000000e+02 -3.120168400108e-03 5.628903243421e-05 2.841193949805e+00
1.707500000000e+02 -3.118277137852e-03 5.556862126088e-05 2.783382107293e+00
1.710000000000e+02 -3.125010642313e-03 5.487613515684e-05 2.726789063441e+00
1.712500000000e+02 -3.139744545653e-03 5.421028215449e-05 2.671452027643e+00
1.715000000000e+02 -3.161766625681e-03 5.356939403486e-05 2.617403787419e+00
1.717500000000e+02 -3.190285098659e-03 5.295145599610e-05 2.564672753421e+00
1.720000000000e+02 -3.224438020349e-03 5.235414030197e-05 2.513283066612e+00
1.722500000000e+02 -3.263303776525e-03 5.177484617616e-05 2.463254771322e+00
1.725000000000e+02 -3.305912377221e-03 5.121074676057e-05 2.414604039717e+00
1.727500000000e+02 -3.351257444231e-03 5.065884023950e-05 2.367343448203e+00
1.730000000000e+02 -3.398308614587e-03 5.011600544297e-05 2.321482286388e+00
1.732500000000e+02 -3.446024188079e-03 4.957905888422e-05 2.277026897674e+00
1.735000000000e+02 -3.493363827204e-03 4.904481414214e-05 2.233981029153e+00
1.737500000000e+02 -3.539301019158e-03 4.851013919555e-05 2.192346190808e+00
1.740000000000e+02 -3.582835205788e-03 4.797201238546e-05 2.152122001014e+00
1.742500000000e+02 -3.623003431583e-03 4.742757788248e-05 2.113306521185e+00
1.745000000000e+02 -3.658891291849e-03 4.687419617569e-05 2.075896558233e+00
1.747500000000e+02 -3.689642983141e-03 4.630949065973e-05 2.039887941899e+00
1.750000000000e+02 -3.714470458384e-03 4.573138415692e-05 2.005275758773e+00
1.752500000000e+02 -3.732661508195e-03 4.513812005560e-05 1.972054554568e+00
1.755000000000e+02 -3.743586706617e-03 4.452835443308e-05 1.940218490050e+00
1.757500000000e+02 -3.746705203603e-03 4.390112649111e-05 1.909761466550e+00
1.760000000000e+02 -3.741569507563e-03 4.325589200505e-05 1.880677208986e+00
1.762500000000e+02 -3.727829111890e-03 4.259248642408e-05 1.852959325932e+00
1.765000000000e+02 -3.705233094103e-03 4.191117397803e-05 1.826601336380e+00
1.767500000000e+02 -3.673631450330e-03 4.121264525789e-05 1.801596683934e+00
1.770000000000e+02 -3.632975609982e-03 4.049799985309e-05 1.777938729093e+00
1.772500000000e+02 -3.583317929755e-03 3.976873061826e-05 1.755620739990e+00
1.775000000000e+02 -3.524810546684e-03 3.902670446809e-05 1.734635871494e+00
1.777500000000e+02 -3.457703296184e-03 3.827413845217e-05 1.714977151318e+00
1.780000000000e+02 -3.382341105702e-03 3.751357151369e-05 1.696637461943e+00
1.782500000000e+02 -3.299160658163e-03 3.674783341739e-05 1.679609531314e+00
1.785000000000e+02 -3.208686473637e-03 3.598001144831e-05 1.663885925889e+00
1.787500000000e+02 -3.111526453513e-03 3.521341532198e-05 1.649459044491e+00
1.790000000000e+02 -3.008366841439e-03 3.445154115736e-05 1.636321113451e+00
1.792500000000e+02 -2.899966652341e-03 3.369803561590e-05 1.624464175901e+00
1.795000000000e+02 -2.787151548023e-03 3.295665944839e-05 1.613880070117e+00
1.797500000000e+02 -2.670807065270e-03 3.223125273885e-05 1.604560393664e+00
1.800000000000e+02 -2.551871184566e-03 3.152570028145e-05 1.596496445568e+00
1.802500000000e+02 -2.431326211539e-03 3.084389756070e-05 1.589679142141e+00
1.805000000000e+02 -2.310189954252e-03 3.018971806890e-05 1.584098902529e+00
1.807500000000e+02 -2.189506210124e-03 2.956698052606e-05 1.579745500745e+00
1.810000000000e+02 -2.070334588057e-03 2.897941691007e-05 1.576607883272e+00
1.812500000000e+02 -1.953739699003e-03 2.843063976463e-05 1.574673953311e+00
1.815000000000e+02 -1.840779803818e-03 2.792410923641e-05 1.573930324854e+00
1.817500000000e+02 -1.732494986899e-03 2.746309862001e-05 1.574362053950e+00
1.820000000000e+02 -1.629895039688e-03 2.705065905320e-05 1.575952354122e+00
1.822500000000e+02 -1.533947177241e-03 2.668958162777e-05 1.578682308077e+00
1.825000000000e+02 -1.445563790776e-03 2.638235900629e-05 1.582530587951e+00
1.827500000000e+02 -1.365590428244e-03 2.613114388803e-05 1.587473198057e+00
1.830000000000e+02 -1.294794229735e-03 2.593770812259e-05 1.593483254825e+00
1.832500000000e+02 -1.233853048957e-03 2.580340097708e-05 1.600530818683e+00
1.835000000000e+02 -1.183345523101e-03 2.572910841367e-05 1.608582790068e+00
1.837500000000e+02 -1.143742283714e-03 2.571521508735e-05 1.617602884910e+00
1.840000000000e+02 -1.115398598792e-03 2.576157089879e-05 1.627551694707e+00
1.842500000000e+02 -1.098548612689e-03 2.586746237729e-05 1.638386839379e+00
1.845000000000e+02 -1.093301337922e-03 2.603159348125e-05 1.650063218074e+00
1.847500000000e+02 -1.099638573272e-03 2.625207471033e-05 1.662533352638e+00
1.850000000000e+02 -1.117414801367e-03 2.652642404594e-05 1.675747821091e+00
1.852500000000e+02 -1.146359090685e-03 2.685158049018e-05 1.689655773879e+00
1.855000000000e+02 -1.186078990493e-03 2.722393001334e-05 1.704205520115e+00
1.857500000000e+02 -1.236066353355e-03 2.763934601022e-05 1.719345166003e+00
1.860000000000e+02 -1.295704931014e-03 2.809324270903e-05 1.735023295809e+00
1.862500000000e+02 -1.364279607613e-03 2.858064073183e-05 1.751189668056e+00
1.865000000000e+02 -1.440987035348e-03 2.909624449215e-05 1.767795917686e+00
1.867500000000e+02 -1.524947465173e-03 2.963452891455e-05 1.784796236295e+00
1.870000000000e+02 -1.615217517818e-03 3.018983291059e-05 1.802148022884e+00
1.872500000000e+02 -1.710803649775e-03 3.075645451958e-05 1.819812480138e+00
1.875000000000e+02 -1.810676072120e-03 3.132874473172e-05 1.837755153125e+00
1.877500000000e+02 -1.913782799451e-03 3.190124142557e-05 1.855946392926e+00
1.880000000000e+02 -2.019063705816e-03 3.246873411006e-05 1.874361741677e+00
1.882500000000e+02 -2.125464306578e-03 3.302635758612e-05 1.892982238759e+00
1.885000000000e+02 -2.231949148273e-03 3.356967792498e-05 1.911794640183e+00
1.887500000000e+02 -2.337514470122e-03 3.409477249708e-05 1.930791562575e+00
1.890000000000e+02 -2.441200069450e-03 3.459828155519e-05 1.949971547314e+00
1.892500000000e+02 -2.542100271067e-03 3.507744228431e-05 1.969339059651e+00
1.895000000000e+02 -2.639373753482e-03 3.553014777988e-05 1.988904421738e+00
1.897500000000e+02 -2.732252236080e-03 3.595496155989e-05 2.008683694783e+00
1.900000000000e+02 -2.820047947143e-03 3.635112100731e-05 2.028698510493e+00
1.902500000000e+02 -2.902159813242e-03 3.671853009216e-05 2.048975864848e+00
1.905000000000e+02 -2.978078298666e-03 3.705773913903e-05 2.069547873479e+00
1.907500000000e+02 -3.047388897616e-03 3.736991239067e-05 2.090451497682e+00
1.910000000000e+02 -3.109774274577e-03 3.765678543469e-05 2.111728238453e+00
1.912500000000e+02 -3.165015070843e-03 3.792061200844e-05 2.133423802859e+00
1.915000000000e+02 -3.212989407636e-03 3.816410516375e-05 2.155587738672e+00
1.917500000000e+02 -3.253671164020e-03 3.839037100473e-05 2.178273036855e+00
1.920000000000e+02 -3.287127084167e-03 3.860283941143e-05 2.201535698057e+00
1.922500000000e+02 -3.313512826268e-03 3.880519316260e-05 2.225434259090e+00
1.925000000000e+02 -3.333068015816e-03 3.900129519918e-05 2.250029278427e+00
1.927500000000e+02 -3.346110420491e-03 3.919510907646e-05 2.275382775161e+00
1.930000000000e+02 -3.353029363226e-03 3.939064855657e-05 2.301557626605e+00
1.932500000000e+02 -3.354278538836e-03 3.959191545125e-05 2.328616919663e+00
1.935000000000e+02 -3.350368226211e-03 3.980282161251e-05 2.356623266268e+00
1.937500000000e+02 -3.341857038634e-03 4.002713687318e-05 2.385638089436e+00
1.940000000000e+02 -3.329343484848e-03 4.026844344157e-05 2.415720882902e+00
1.942500000000e+02 -3.313457362418e-03 4.053009589156e-05 2.446928465871e+00
1.945000000000e+02 -3.294851125984e-03 4.081518783361e-05 2.479314243817e+00
1.947500000000e+02 -3.274191368439e-03 4.112650926488e-05 2.512927483155e+00
1.950000000000e+02 -3.252150414775e-03 4.146651227063e-05 2.547812628482e+00
1.952500000000e+02 -3.229398341349e-03 4.183731241506e-05 2.584008667818e+00
1.955000000000e+02 -3.206595418222e-03 4.224066831920e-05 2.621548569752e+00
1.957500000000e+02 -3.184385112628e-03 4.267797110735e-05 2.660458792349e+00
1.960000000000e+02 -3.163387638702e-03 4.315023808088e-05 2.700758891048e+00
1.962500000000e+02 -3.144194119304e-03 4.365810252355e-05 2.742461222950e+00
1.965000000000e+02 -3.127361438822e-03 4.420185413556e-05 2.785570755977e+00
1.967500000000e+02 -3.113407801911e-03 4.478142518599e-05 2.830084985557e+00
1.970000000000e+02 -3.102809024762e-03 4.539639776469e-05 2.875993957438e+00
1.972500000000e+02 -3.095995486604e-03 4.604602802957e-05 2.923280396899e+00
1.975000000000e+02 -3.093349769481e-03 4.672926449817e-05 2.971919926190e+00
1.977500000000e+02 -3.095204908363e-03 4.744478417759e-05 3.021881378218e+00
1.980000000000e+02 -3.101843258322e-03 4.819099055806e-05 3.073127183216e+00
1.982500000000e+02 -3.113495930741e-03 4.896605239874e-05 3.125613821858e+00
1.985000000000e+02 -3.130342774064e-03 4.976794992903e-05 3.179292330864e+00
1.987500000000e+02 -3.152512806423e-03 5.059450054656e-05 3.234108852947e+00
1.990000000000e+02 -3.180085031564e-03 5.144338702645e-05 3.290005207532e+00
1.992500000000e+02 -3.213089618218e-03 5.231218971946e-05 3.346919485091e+00
1.995000000000e+02 -3.251509407895e-03 5.319841934182e-05 3.404786647396e+00
1.997500000000e+02 -3.295281678655e-03 5.409955002092e-05 3.463539118624e+00
2.000000000000e+02 -3.344300135028e-03 5.501304742869e-05 3.523107372361e+00
2.002500000000e+02 -3.398417123662e-03 5.593639348531e-05 3.583420501725e+00
2.005000000000e+02 -3.457445983320e-03 5.686711175504e-05 3.644406762197e+00
2.007500000000e+02 -3.521163564828e-03 5.780278919834e-05 3.705994099867e+00
2.010000000000e+02 -3.589312800904e-03 5.874109282222e-05 3.768110644478e+00
2.012500000000e+02 -3.661605476450e-03 5.967978863075e-05 3.830685185576e+00
2.015000000000e+02 -3.737724916202e-03 6.061674938984e-05 3.893647614210e+00
2.017500000000e+02 -3.817328794381e-03 6.154995017282e-05 3.956929348381e+00
2.020000000000e+02 -3.900051863225e-03 6.247749522867e-05 4.020463727541e+00
2.022500000000e+02 -3.985508719401e-03 6.339763136162e-05 4.084186392996e+00
2.025000000000e+02 -4.073296602272e-03 6.430871361046e-05 4.148035640853e+00
2.027500000000e+02 -4.162998255863e-03 6.520922621428e-05 4.211952761642e+00
2.030000000000e+02 -4.254184729175e-03 6.609776204494e-05 4.275882353680e+00
2.032500000000e+02 -4.346418428714e-03 6.697299925820e-05 4.339772620698e+00
2.035000000000e+02 -4.439255882308e-03 6.783373522959e-05 4.403575640592e+00
2.037500000000e+02 -4.532250819150e-03 6.867886879558e-05 4.467247611660e+00
2.040000000000e+02 -4.624957114164e-03 6.950738960160e-05 4.530749063033e+00
2.042500000000e+02 -4.716931843530e-03 7.031837110649e-05 4.594045032132e+00
2.045000000000e+02 -4.807738348679e-03 7.111096495735e-05 4.657105196387e+00
2.047500000000e+02 -4.896949363728e-03 7.188439477390e-05 4.719903959455e+00
2.050000000000e+02 -4.984150099560e-03 7.263794951132e-05 4.782420481008e+00
2.052500000000e+02 -5.068941298797e-03 7.337097242874e-05 4.844638649862e+00
2.055000000000e+02 -5.150942196471e-03 7.408286137420e-05 4.906546993063e+00
2.057500000000e+02 -5.229793410746e-03 7.477306847650e-05 4.968138522146e+00
2.060000000000e+02 -5.305159735851e-03 7.544107931684e-05 5.029410514224e+00
2.062500000000e+02 -5.376732727375e-03 7.608640696888e-05 5.090364231554e+00
2.065000000000e+02 -5.444233148427e-03 7.670858754330e-05 5.151004582978e+00
2.067500000000e+02 -5.507413287504e-03 7.730717415061e-05 5.211339733977e+00
2.070000000000e+02 -5.566059106491e-03 7.788173128737e-05 5.271380672969e+00
2.072500000000e+02 -5.619992310014e-03 7.843183376297e-05 5.331140745046e+00
2.075000000000e+02 -5.669072142127e-03 7.895706042724e-05 5.390635162066e+00
2.077500000000e+02 -5.713197132149e-03 7.945699313530e-05 5.449880503686e+00
2.080000000000e+02 -5.752306493803e-03 7.993121923722e-05 5.508894217409e+00
2.082500000000e+02 -5.786381488892e-03 8.037934417052e-05 5.567694133157e+00
2.085000000000e+02 -5.815446460465e-03 8.080100036387e-05 5.626297998839e+00
2.087500000000e+02 -5.839569606938e-03 8.119585808647e-05 5.684723046988e+00
2.090000000000e+02 -5.858863579993e-03 8.156364160197e-05 5.742985602069e+00
2.092500000000e+02 -5.873485610908e-03 8.190414705259e-05 5.801100729481e+00
2.095000000000e+02 -5.883637240315e-03 8.221726284791e-05 5.859081931241e+00
2.097500000000e+02 -5.889563678659e-03 8.250299129661e-05 5.916940892364e+00
2.100000000000e+02 -5.891552506094e-03 8.276147001005e-05 5.974687272250e+00
2.102500000000e+02 -5.889931826422e-03 8.299299305140e-05 6.032328543459e+00
2.105000000000e+02 -5.885067689823e-03 8.319803004381e-05 6.089869871139e+00
2.107500000000e+02 -5.877360903827e-03 8.337724496971e-05 6.147314034525e+00
2.110000000000e+02 -5.867243001246e-03 8.353150884957e-05 6.204661379684e+00
2.112500000000e+02 -5.855171510728e-03 8.366189744022e-05 6.261909803157e+00
2.115000000000e+02 -5.841624487985e-03 8.376970074878e-05 6.319054760778e+00
2.117500000000e+02 -5.827094357005e-03 8.385642434861e-05 6.376089297615e+00
2.120000000000e+02 -5.812081124260e-03 8.392377587726e-05 6.433004092898e+00
2.122500000000e+02 -5.797085056776e-03 8.397364770366e-05 6.489787523427e+00
2.125000000000e+02 -5.782598924690e-03 8.400809349177e-05 6.546425734029e+00
2.127500000000e+02 -5.769099942720e-03 8.402929966322e-05 6.602902720656e+00
2.130000000000e+02 -5.757041566990e-03 8.403955003042e-05 6.659200422216e+00
2.132500000000e+02 -5.746845314494e-03 8.404118723757e-05 6.715298821600e+00
2.135000000000e+02 -5.738892777220e-03 8.403656966660e-05 6.771176057161e+00
2.137500000000e+02 -5.733518083309e-03 8.402802716723e-05 6.826808543041e+00
2.140000000000e+02 -5.731000867776e-03 8.401781469555e-05 6.882171105354e+00
2.142500000000e+02 -5.731560220050e-03 8.400807131725e-05 6.937237128884e+00
2.145000000000e+02 -5.735349596504e-03 8.400077770918e-05 6.991978718715e+00
2.147500000000e+02 -5.742452758000e-03 8.399771826165e-05 7.046366881193e+00
2.150000000000e+02 -5.752881135146e-03 8.400044638357e-05 7.100371718663e+00
2.152500000000e+02 -5.766572579423e-03 8.401025433932e-05 7.153962641551e+00
2.155000000000e+02 -5.783391550885e-03 8.402816005995e-05 7.207108600294e+00
2.157500000000e+02 -5.803130998400e-03 8.405491629007e-05 7.259778328529e+00
2.160000000000e+02 -5.825515498575e-03 8.409097792947e-05 7.311940604823e+00
2.162500000000e+02 -5.850206022801e-03 8.413650210076e-05 7.363564521286e+00
2.165000000000e+02 -5.876805920983e-03 8.419136519042e-05 7.414619763876e+00
2.167500000000e+02 -5.904868232781e-03 8.425516385285e-05 7.465076892092e+00
2.170000000000e+02 -5.933903890723e-03 8.432725316079e-05 7.514907620035e+00
2.172500000000e+02 -5.963390809991e-03 8.440677794375e-05 7.564085086220e+00
2.175000000000e+02 -5.992783640245e-03 8.449269897465e-05 7.612584111591e+00
2.177500000000e+02 -6.021524113155e-03 8.458377766149e-05 7.660381433767e+00
2.180000000000e+02 -6.049051269114e-03 8.467867351253e-05 7.707455915497e+00
2.182500000000e+02 -6.074811873993e-03 8.477599759518e-05 7.753788717076e+00
2.185000000000e+02 -6.098270653720e-03 8.487426486953e-05 7.799363430177e+00
2.187500000000e+02 -6.118920093876e-03 8.497194966775e-05 7.844166165903e+00
2.190000000000e+02 -6.136289865255e-03 8.506752394746e-05 7.888185594100e+00
2.192500000000e+02 -6.149955498169e-03 8.515952587615e-05 7.931412931290e+00
2.195000000000e+02 -6.159546402928e-03 8.524649927150e-05 7.973841875158e+00
2.197500000000e+02 -6.164752881978e-03 8.532702061106e-05 8.015468487731e+00
2.200000000000e+02 -6.165332469945e-03 8.539979518490e-05 8.056291026233e+00
2.202500000000e+02 -6.161115085785e-03 8.546365361417e-05 8.096309728698e+00
2.205000000000e+02 -6.152007345335e-03 8.551756264957e-05 8.135526554163e+00
2.207500000000e+02 -6.137995664809e-03 8.556063931323e-05 8.173944887249e+00
2.210000000000e+02 -6.119148272815e-03 8.559216230050e-05 8.211569212207e+00
2.212500000000e+02 -6.095616298076e-03 8.561158237147e-05 8.248404761212e+00
2.215000000000e+02 -6.067633544289e-03 8.561853019884e-05 8.284457150354e+00
2.217500000000e+02 -6.035515407352e-03 8.561282344091e-05 8.319732003617e+00
2.220000000000e+02 -5.999656429387e-03 8.559447196671e-05 8.354234580544e+00
2.222500000000e+02 -5.960526915722e-03 8.556368112095e-05 8.387969405722e+00
2.225000000000e+02 -5.918668186143e-03 8.552085402380e-05 8.420939916003e+00
2.227500000000e+02 -5.874686843933e-03 8.546659146152e-05 8.453148121118e+00
2.230000000000e+02 -5.829247809435e-03 8.540169170274e-05 8.484594291796e+00
2.232500000000e+02 -5.783066314997e-03 8.532714814158e-05 8.515276676144e+00
2.235000000000e+02 -5.736898944266e-03 8.524414604780e-05 8.545191245806e+00
2.237500000000e+02 -5.691533721186e-03 8.515405789808e-05 8.574331481092e+00
2.240000000000e+02 -5.647779443159e-03 8.505843706150e-05 8.602688193863e+00
2.242500000000e+02 -5.606454332319e-03 8.495900898328e-05 8.630249387434e+00
2.245000000000e+02 -5.568374158521e-03 8.485766054067e-05 8.657000159387e+00
2.247500000000e+02 -5.534340009161e-03 8.475642577996e-05 8.682922643850e+00
2.250000000000e+02 -5.505125755938e-03 8.465746792680e-05 8.707995991091e+00
2.252500000000e+02 -5.481465510658e-03 8.456305193785e-05 8.732196388036e+00
2.255000000000e+02 -5.464041141237e-03 8.447551421198e-05 8.755497115019e+00
2.257500000000e+02 -5.453470113557e-03 8.439727320317e-05 8.777868639383e+00
2.260000000000e+02 -5.450293921263e-03 8.433075606851e-05 8.799278744994e+00
2.262500000000e+02 -5.454966995523e-03 8.427835409877e-05 8.819692695891e+00
2.265000000000e+02 -5.467846661472e-03 8.424240100904e-05 8.839073435144e+00
2.267500000000e+02 -5.489184112091e-03 8.422507219202e-05 8.857381816606e+00
2.270000000000e+02 -5.519116654834e-03 8.422833487431e-05 8.874576869308e+00
2.272500000000e+02 -5.557661368514e-03 8.425400724940e-05 8.890616093623e+00
2.275000000000e+02 -5.604710384701e-03 8.430361880249e-05 8.905455787531e+00
2.277500000000e+02 -5.660028097533e-03 8.437835904826e-05 8.919051400786e+00
2.280000000000e+02 -5.723250021359e-03 8.447906848180e-05 8.931357917058e+00
2.282500000000e+02 -5.793883881496e-03 8.460611797631e-05 8.942330258183e+00
2.285000000000e+02 -5.871312729516e-03 8.475938103697e-05 8.951923709891e+00
2.287500000000e+02 -5.954800149920e-03 8.493833446602e-05 8.960094364652e+00
2.290000000000e+02 -6.043497687544e-03 8.514201284915e-05 8.966799575036e+00
2.292500000000e+02 -6.136454196423e-03 8.536894800068e-05 8.971998419179e+00
2.295000000000e+02 -6.232627171663e-03 8.561712809912e-05 8.975652165218e+00
2.297500000000e+02 -6.330895897833e-03 8.588407949886e-05 8.977724731936e+00
2.300000000000e+02 -6.430076140750e-03 8.616693530522e-05 8.978183143995e+00
2.302500000000e+02 -6.528936385989e-03 8.646244759372e-05 8.976997966565e+00
2.305000000000e+02 -6.626215205174e-03 8.676704935087e-05 8.974143715684e+00
2.307500000000e+02 -6.720639567055e-03 8.707689854229e-05 8.969599242490e+00
2.310000000000e+02 -6.810943669564e-03 8.738794776481e-05 8.963348070407e+00
2.312500000000e+02 -6.895888133007e-03 8.769603478806e-05 8.955378693535e+00
2.315000000000e+02 -6.974279014541e-03 8.799696268094e-05 8.945684811848e+00
2.317500000000e+02 -7.044986598323e-03 8.828657282059e-05 8.934265512870e+00
2.320000000000e+02 -7.106963229922e-03 8.856082149361e-05 8.921125376249e+00
2.322500000000e+02 -7.159260311099e-03 8.881585502246e-05 8.906274513460e+00
2.325000000000e+02 -7.201043652160e-03 8.904807782717e-05 8.889728520766e+00
2.327500000000e+02 -7.231607464374e-03 8.925421241202e-05 8.871508362103e+00
2.330000000000e+02 -7.250386084735e-03 8.943137276315e-05 8.851640162875e+00
2.332500000000e+02 -7.256963915278e-03 8.957712127147e-05 8.830154936815e+00
2.335000000000e+02 -7.251082716170e-03 8.968949284979e-05 8.807088230683e+00
2.337500000000e+02 -7.232646842118e-03 8.976700531269e-05 8.782479714369e+00
2.340000000000e+02 -7.201725564175e-03 8.980872194986e-05 8.756372705498e+00
2.342500000000e+02 -7.158553192162e-03 8.981431868499e-05 8.728813659430e+00
2.345000000000e+02 -7.103526270624e-03 8.978395257761e-05 8.699851617781e+00
2.347500000000e+02 -7.037198549101e-03 8.971843375905e-05 8.669537647249e+00
2.350000000000e+02 -6.960273419685e-03 8.961906420052e-05 8.637924264155e+00
2.352500000000e+02 -6.873594546510e-03 8.948761517624e-05 8.605064875157e+00
2.355000000000e+02 -6.778134254601e-03 8.932638145842e-05 8.571013232724e+00
2.357500000000e+02 -6.674979903564e-03 8.913816122058e-05 8.535822922814e+00
2.360000000000e+02 -6.565319305348e-03 8.892611154981e-05 8.499546896926e+00
2.362500000000e+02 -6.450424642560e-03 8.869379387658e-05 8.462237047502e+00
2.365000000000e+02 -6.331635314563e-03 8.844505284802e-05 8.423943843083e+00
2.367500000000e+02 -6.210339829134e-03 8.818398517679e-05 8.384716016218e+00
2.370000000000e+02 -6.087957538539e-03 8.791490654569e-05 8.344600315565e+00
2.372500000000e+02 -5.965920300484e-03 8.764225980309e-05 8.303641312423e+00
2.375000000000e+02 -5.845654198731e-03 8.737059061642e-05 8.261881268949e+00
2.377500000000e+02 -5.728561741558e-03 8.710445316853e-05 8.219360057823e+00
2.380000000000e+02 -5.616004791406e-03 8.684833216643e-05 8.176115133277e+00
2.382500000000e+02 -5.509288290073e-03 8.660660453125e-05 8.132181548033e+00
2.385000000000e+02 -5.409645098810e-03 8.638348852433e-05 8.087592008562e+00
2.387500000000e+02 -5.318222085389e-03 8.618297574031e-05 8.042376964316e+00
2.390000000000e+02 -5.236067385925e-03 8.600876508882e-05 7.996564723947e+00
2.392500000000e+02 -5.164119337624e-03 8.586424206430e-05 7.950181591294e+00
2.395000000000e+02 -5.103196951040e-03 8.575243180439e-05 7.903252015872e+00
2.397500000000e+02 -5.053991706421e-03 8.567595503514e-05 7.855798750656e+00
2.400000000000e+02 -5.017061183114e-03 8.563699285527e-05 7.807843012206e+00
2.402500000000e+02 -4.992824276114e-03 8.563725667707e-05 7.759404638172e+00
2.405000000000e+02 -4.981557754729e-03 8.567796151873e-05 7.710502237331e+00
2.407500000000e+02 -4.983394710457e-03 8.575980524791e-05 7.661153329799e+00
2.410000000000e+02 -4.998324366514e-03 8.588295085357e-05 7.611374474426e+00
2.412500000000e+02 -5.026193440474e-03 8.604701780443e-05 7.561181382458e+00
2.415000000000e+02 -5.066708958939e-03 8.625106343366e-05 7.510589016492e+00
2.417500000000e+02 -5.119442563546e-03 8.649360939342e-05 7.459611676922e+00
2.420000000000e+02 -5.183835928269e-03 8.677262702808e-05 7.408263073990e+00
2.422500000000e+02 -5.259207753132e-03 8.708555876899e-05 7.356556391244e+00
2.425000000000e+02 -5.344761832620e-03 8.742932133105e-05 7.304504339972e+00
2.427500000000e+02 -5.439596319983e-03 8.780033537162e-05 7.252119208629e+00
2.430000000000e+02 -5.542714068512e-03 8.819456883086e-05 7.199412908938e+00
2.432500000000e+02 -5.653034040017e-03 8.860757145193e-05 7.146397023370e+00
2.435000000000e+02 -5.769403444000e-03 8.903451868386e-05 7.093082851509e+00
2.437500000000e+02 -5.890610754075e-03 8.947026356110e-05 7.039481462319e+00
2.440000000000e+02 -6.015399255442e-03 8.990939330908e-05 6.985603749169e+00
2.442500000000e+02 -6.142481017290e-03 9.034629259908e-05 6.931460490783e+00
2.445000000000e+02 -6.270551116707e-03 9.077521227022e-05 6.877062413214e+00
2.447500000000e+02 -6.398301925824e-03 9.119033748614e-05 6.822420257029e+00
2.450000000000e+02 -6.524437241243e-03 9.158586026164e-05 6.767544845863e+00
2.452500000000e+02 -6.647686169217e-03 9.195605320045e-05 6.712447150716e+00
2.455000000000e+02 -6.766816413319e-03 9.229534222691e-05 6.657138353614e+00
2.457500000000e+02 -6.880646806410e-03 9.259837630440e-05 6.601629905794e+00
2.460000000000e+02 -6.988059061321e-03 9.286009540677e-05 6.545933572829e+00
2.462500000000e+02 -7.088008218098e-03 9.307579071074e-05 6.490061475059e+00
2.465000000000e+02 -7.179532130113e-03 9.324115416992e-05 6.434026107699e+00
2.467500000000e+02 -7.261759373668e-03 9.335234042360e-05 6.377840352872e+00
2.470000000000e+02 -7.333916098903e-03 9.340601332927e-05 6.321517467395e+00
2.472500000000e+02 -7.395331191572e-03 9.339935818203e-05 6.265071060583e+00
2.475000000000e+02 -7.445440485367e-03 9.333011104010e-05 6.208515045600e+00
2.477500000000e+02 -7.483789277348e-03 9.319657416593e-05 6.151863581418e+00
2.480000000000e+02 -7.510033923775e-03 9.299762078901e-05 6.095130988613e+00
2.482500000000e+02 -7.523941710691e-03 9.273270010091e-05 6.038331659158e+00
2.485000000000e+02 -7.525389937799e-03 9.240182212866e-05 5.981479943296e+00
2.487500000000e+02 -7.514363472853e-03 9.200553759811e-05 5.924590036695e+00
2.490000000000e+02 -7.490951365527e-03 9.154491757710e-05 5.867675850865e+00
2.492500000000e+02 -7.455342204953e-03 9.102151823423e-05 5.810750892169e+00
2.495000000000e+02 -7.407818913131e-03 9.043732345104e-05 5.753828132941e+00
2.497500000000e+02 -7.348752650938e-03 8.979478295681e-05 5.696919896590e+00
2.500000000000e+02 -7.278596093208e-03 8.909671984866e-05 5.640037755225e+00
2.502500000000e+02 -7.197876313511e-03 8.834626856880e-05 5.583192434967e+00
2.505000000000e+02 -7.107187077797e-03 8.754684068674e-05 5.526393753469e+00
2.507500000000e+02 -7.007181188688e-03 8.670209143816e-05 5.469650567922e+00
2.510000000000e+02 -6.898562531927e-03 8.581588118586e-05 5.412970762071e+00
2.512500000000e+02 -6.782078313470e-03 8.489223425623e-05 5.356361247966e+00
2.515000000000e+02 -6.658511198259e-03 8.393524240297e-05 5.299828009325e+00
2.517500000000e+02 -6.528671726290e-03 8.294908538425e-05 5.243376160112e+00
2.520000000000e+02 -6.393390886771e-03 8.193798566011e-05 5.187010042911e+00
2.522500000000e+02 -6.253512995755e-03 8.090616760736e-05 5.130733339898e+00
2.525000000000e+02 -6.109888847038e-03 7.985782674680e-05 5.074549213032e+00
2.527500000000e+02 -5.963369235035e-03 7.879709826514e-05 5.018460461173e+00
2.530000000000e+02 -5.814798791467e-03 7.772802601230e-05 4.962469682331e+00
2.532500000000e+02 -5.665010265312e-03 7.665454972261e-05 4.906579453753e+00
2.535000000000e+02 -5.514819117510e-03 7.558047349007e-05 4.850792503331e+00
2.537500000000e+02 -5.365018565444e-03 7.450943846818e-05 4.795111884157e+00
2.540000000000e+02 -5.216374969912e-03 7.344490423100e-05 4.739541135525e+00
2.542500000000e+02 -5.069623678012e-03 7.239012942087e-05 4.684084432175e+00
2.545000000000e+02 -4.925465160240e-03 7.134815220194e-05 4.628746708344e+00
2.547500000000e+02 -4.784561626340e-03 7.032176079955e-05 4.573533762382e+00
2.550000000000e+02 -4.647534023193e-03 6.931349102271e-05 4.518452333387e+00
2.552500000000e+02 -4.514959298844e-03 6.832563579653e-05 4.463510143741e+00
2.555000000000e+02 -4.387368170246e-03 6.736019416859e-05 4.408715914476e+00
2.557500000000e+02 -4.265243214398e-03 6.641886624356e-05 4.354079346019e+00
2.560000000000e+02 -4.149017399129e-03 6.550304841341e-05 4.299611070065e+00
2.562500000000e+02 -4.039072841461e-03 6.461382738249e-05 4.245322568446e+00
2.565000000000e+02 -3.935740032561e-03 6.375198461697e-05 4.191226069356e+00
2.567500000000e+02 -3.839297311443e-03 6.291799280936e-05 4.137334419080e+00
2.570000000000e+02 -3.749970692707e-03 6.211202230172e-05 4.083660936068e+00
2.572500000000e+02 -3.667934068717e-03 6.133394900290e-05 4.030219253423e+00
2.575000000000e+02 -3.593309596808e-03 6.058336830009e-05 3.977023151403e+00
2.577500000000e+02 -3.526168443893e-03 5.985961167065e-05 3.924086390551e+00
2.580000000000e+02 -3.466531711571e-03 5.916176507045e-05 3.871422546472e+00
2.582500000000e+02 -3.414371583174e-03 5.848869055608e-05 3.819044852923e+00
2.585000000000e+02 -3.369612610186e-03 5.783905757553e-05 3.766966056579e+00
2.587500000000e+02 -3.332133125045e-03 5.721136617381e-05 3.715198288171e+00
2.590000000000e+02 -3.301766635039e-03 5.660393737200e-05 3.663752950577e+00
2.592500000000e+02 -3.278303328887e-03 5.601497967958e-05 3.612640628261e+00
2.595000000000e+02 -3.261491600498e-03 5.544260645593e-05 3.561871016777e+00
2.597500000000e+02 -3.251039565297e-03 5.488486191418e-05 3.511452872382e+00
2.600000000000e+02 -3.246616446465e-03 5.433974164434e-05 3.461393981384e+00
2.602500000000e+02 -3.247853948925e-03 5.380521231108e-05 3.411701146518e+00
2.605000000000e+02 -3.254347749882e-03 5.327922724707e-05 3.362380188919e+00
2.607500000000e+02 -3.265659014715e-03 5.275973418392e-05 3.313435962700e+00
2.610000000000e+02 -3.281315802726e-03 5.224473902052e-05 3.264872381117e+00
2.612500000000e+02 -3.300814596704e-03 5.173229318126e-05 3.216692450146e+00
2.615000000000e+02 -3.323622196734e-03 5.122046544823e-05 3.168898310473e+00
2.617500000000e+02 -3.349177678602e-03 5.070738456708e-05 3.121491282674e+00
2.620000000000e+02 -3.376894515713e-03 5.019125788475e-05 3.074471919148e+00
2.622500000000e+02 -3.406163088969e-03 4.967037284212e-05 3.027840058558e+00
2.625000000000e+02 -3.436353433358e-03 4.914310197165e-05 2.981594884579e+00
2.627500000000e+02 -3.466818455513e-03 4.860791120062e-05 2.935734992916e+00
2.630000000000e+02 -3.496897602877e-03 4.806336552701e-05 2.890258461935e+00
2.632500000000e+02 -3.525921108327e-03 4.750813555363e-05 2.845162937527e+00
2.635000000000e+02 -3.553214693780e-03 4.694100621966e-05 2.800445725579e+00
2.637500000000e+02 -3.578104801778e-03 4.636088403984e-05 2.756103904857e+00
2.640000000000e+02 -3.599924330952e-03 4.576680421969e-05 2.712134452300e+00
2.642500000000e+02 -3.618018829353e-03 4.515793921966e-05 2.668534394491e+00
2.645000000000e+02 -3.631753030984e-03 4.453360586584e-05 2.625300975382e+00
2.647500000000e+02 -3.640517748994e-03 4.389327337545e-05 2.582431854284e+00
2.650000000000e+02 -3.643736888911e-03 4.323656968594e-05 2.539925321281e+00
2.652500000000e+02 -3.640874542897e-03 4.256328753319e-05 2.497780543442e+00
2.655000000000e+02 -3.631441995131e-03 4.187339016742e-05 2.455997826031e+00
2.657500000000e+02 -3.615004601254e-03 4.116701475812e-05 2.414578900918e+00
2.660000000000e+02 -3.591188361653e-03 4.044447602414e-05 2.373527223242e+00
2.662500000000e+02 -3.559686157576e-03 3.970626386213e-05 2.332848287274e+00
2.665000000000e+02 -3.520263470002e-03 3.895303954263e-05 2.292549939372e+00
2.667500000000e+02 -3.472763429647e-03 3.818567473152e-05 2.252642698007e+00
2.670000000000e+02 -3.417111214794e-03 3.740521358567e-05 2.213140056036e+00
2.672500000000e+02 -3.353317748837e-03 3.661287818219e-05 2.174058773507e+00
2.675000000000e+02 -3.281482429909e-03 3.581007752121e-05 2.135419138727e+00
2.677500000000e+02 -3.201794967959e-03 3.499839145985e-05 2.097245193952e+00
2.680000000000e+02 -3.114536285312e-03 3.417956595730e-05 2.059564921711e+00
2.682500000000e+02 -3.020078143126e-03 3.335553078324e-05 2.022410369421e+00
2.685000000000e+02 -2.918881705075e-03 3.252839060927e-05 1.985817720591e+00
2.687500000000e+02 -2.811494955368e-03 3.170041984341e-05 1.949827291948e+00
2.690000000000e+02 -2.698548970618e-03 3.087405788724e-05 1.914483457083e+00
2.692500000000e+02 -2.580753068928e-03 3.005190235680e-05 1.879834496743e+00
2.695000000000e+02 -2.458888814637e-03 2.923670034824e-05 1.845932366288e+00
2.697500000000e+02 -2.333802894454e-03 2.843134022912e-05 1.812832386634e+00
2.700000000000e+02 -2.206398925251e-03 2.763883677870e-05 1.780592865816e+00
2.702500000000e+02 -2.077628253225e-03 2.686231517801e-05 1.749274650697e+00
2.705000000000e+02 -1.948479842894e-03 2.610499243105e-05 1.718940624370e+00
2.707500000000e+02 -1.819969356892e-03 2.537015570578e-05 1.689655156572e+00
2.710000000000e+02 -1.693127555480e-03 2.466113776703e-05 1.661483524374e+00
2.712500000000e+02 -1.568988143256e-03 2.398128864251e-05 1.634491311598e+00
2.715000000000e+02 -1.448575239642e-03 2.333394532483e-05 1.608743805657e+00
2.717500000000e+02 -1.332890695942e-03 2.272239914841e-05 1.584305402712e+00
2.720000000000e+02 -1.222901474156e-03 2.214986359775e-05 1.561239037003e+00
2.722500000000e+02 -1.119527363785e-03 2.161943798124e-05 1.539605641973e+00
2.725000000000e+02 -1.023629231255e-03 2.113407140783e-05 1.519463655181e+00
2.727500000000e+02 -9.359980450438e-04 2.069652937942e-05 1.500868572214e+00
2.730000000000e+02 -8.573448355463e-04 2.030936041036e-05 1.483872556553e+00
2.732500000000e+02 -7.882918306600e-04 1.997486563826e-05 1.468524105261e+00
2.735000000000e+02 -7.293648862028e-04 1.969506868910e-05 1.454867773327e+00
2.737500000000e+02 -6.809873831650e-04 1.947169210786e-05 1.442943954576e+00
2.740000000000e+02 -6.434756578682e-04 1.930613574458e-05 1.432788717852e+00
2.742500000000e+02 -6.170360458132e-04 1.919946181034e-05 1.424433693727e+00
2.745000000000e+02 -6.017635681586e-04 1.915238215550e-05 1.417906008640e+00
2.747500000000e+02 -5.976423091970e-04 1.916525368684e-05 1.413228261704e+00
2.750000000000e+02 -6.045473863253e-04 1.923807699822e-05 1.410418539425e+00
2.752500000000e+02 -6.222485632876e-04 1.937050201489e-05 1.409490463923e+00
2.755000000000e+02 -6.504153517721e-04 1.956183944052e-05 1.410453270900e+00
2.757500000000e+02 -6.886234580042e-04 1.981107612897e-05 1.413311912358e+00
2.760000000000e+02 -7.363625411552e-04 2.011689590564e-05 1.418067182414e+00
2.762500000000e+02 -7.930450012526e-04 2.047770301816e-05 1.424715861052e+00
2.765000000000e+02 -8.580157462751e-04 2.089164961633e-05 1.433250875560e+00
2.767500000000e+02 -9.305626115171e-04 2.135666124053e-05 1.443661474553e+00
2.770000000000e+02 -1.009927300487e-03 2.187047635926e-05 1.455933414526e+00
2.772500000000e+02 -1.095316589750e-03 2.243067413604e-05 1.470049156154e+00
2.775000000000e+02 -1.185913541593e-03 2.303469826848e-05 1.485988066287e+00
2.777500000000e+02 -1.280888654497e-03 2.367988875024e-05 1.503726627107e+00
2.780000000000e+02 -1.379410701945e-03 2.436351022275e-05 1.523238645438e+00
2.782500000000e+02 -1.480657153135e-03 2.508277625224e-05 1.544495464215e+00
2.785000000000e+02 -1.583823987501e-03 2.583487164068e-05 1.567466168722e+00
2.787500000000e+02 -1.688134807571e-03 2.661697182055e-05 1.592117789767e+00
2.790000000000e+02 -1.792849112704e-03 2.742625930727e-05 1.618415496597e+00
2.792500000000e+02 -1.897269668288e-03 2.825993888031e-05 1.646322782417e+00
2.795000000000e+02 -2.000748942611e-03 2.911524985422e-05 1.675801635771e+00
2.797500000000e+02 -2.102694536393e-03 2.998947578514e-05 1.706812701096e+00
2.800000000000e+02 -2.202573634524e-03 3.087995346165e-05 1.739315422764e+00
2.802500000000e+02 -2.299916394557e-03 3.178407917753e-05 1.773268176462e+00
2.805000000000e+02 -2.394318408562e-03 3.269931591057e-05 1.808628383940e+00
2.807500000000e+02 -2.485442216819e-03 3.362319984510e-05 1.845352615064e+00
2.810000000000e+02 -2.573017903364e-03 3.455334645311e-05 1.883396676974e+00
2.812500000000e+02 -2.656842892912e-03 3.548745718177e-05 1.922715691855e+00
2.815000000000e+02 -2.736780858625e-03 3.642332644918e-05 1.963264167537e+00
2.817500000000e+02 -2.812759995646e-03 3.735884972195e-05 2.004996061701e+00
2.820000000000e+02 -2.884770531264e-03 3.829203254427e-05 2.047864844578e+00
2.822500000000e+02 -2.952861662770e-03 3.922100068540e-05 2.091823561891e+00
2.825000000000e+02 -3.017137887657e-03 4.014401059371e-05 2.136824902539e+00
2.827500000000e+02 -3.077754877005e-03 4.105946102895e-05 2.182821273368e+00
2.830000000000e+02 -3.134914856136e-03 4.196590417010e-05 2.229764884341e+00
2.832500000000e+02 -3.188861596806e-03 4.286205745707e-05 2.277607846009e+00
2.835000000000e+02 -3.239875109845e-03 4.374681393354e-05 2.326302281706e+00
2.837500000000e+02 -3.288266028886e-03 4.461925182242e-05 2.375800454826e+00
2.840000000000e+02 -3.334369774762e-03 4.547863754739e-05 2.426054911121e+00
2.842500000000e+02 -3.378540566689e-03 4.632443637054e-05 2.477018636606e+00
2.845000000000e+02 -3.421145389189e-03 4.715633820351e-05 2.528645227751e+00
2.847500000000e+02 -3.462557830202e-03 4.797421981242e-05 2.580889071894e+00
2.850000000000e+02 -3.503151944602e-03 4.877817504886e-05 2.633705536258e+00
2.852500000000e+02 -3.543296127649e-03 4.956847002360e-05 2.687051159035e+00
2.855000000000e+02 -3.583347094180e-03 5.034554554267e-05 2.740883840211e+00
2.857500000000e+02 -3.623644174643e-03 5.111002329647e-05 2.795163025164e+00
2.860000000000e+02 -3.664503856485e-03 5.186269119264e-05 2.849849879256e+00
2.862500000000e+02 -3.706214645526e-03 5.260448144737e-05 2.904907443890e+00
2.865000000000e+02 -3.749032366290e-03 5.333643666736e-05 2.960300772495e+00
2.867500000000e+02 -3.793175988839e-03 5.405969522665e-05 3.015997038084e+00
2.870000000000e+02 -3.838823891751e-03 5.477546286722e-05 3.071965612871e+00
2.872500000000e+02 -3.886110845076e-03 5.548498739275e-05 3.128178110146e+00
2.875000000000e+02 -3.935125708213e-03 5.618953256303e-05 3.184608389249e+00
2.877500000000e+02 -3.985909911112e-03 5.689035221967e-05 3.241232520675e+00
2.880000000000e+02 -4.038456827578e-03 5.758867042416e-05 3.298028707243e+00
2.882500000000e+02 -4.092711970400e-03 5.828565798674e-05 3.354977168003e+00
2.885000000000e+02 -4.148574047693e-03 5.898236808263e-05 3.412059977620e+00
2.887500000000e+02 -4.205896957255e-03 5.967976004856e-05 3.469260870368e+00
2.890000000000e+02 -4.264492742487e-03 6.037867673289e-05 3.526565006812e+00
2.892500000000e+02 -4.324135156534e-03 6.107982190037e-05 3.583958716533e+00
2.895000000000e+02 -4.384564030253e-03 6.178374711974e-05 3.641429213213e+00
2.897500000000e+02 -4.445490285519e-03 6.249084274082e-05 3.698964293024e+00
2.900000000000e+02 -4.506601397851e-03 6.320133190543e-05 3.756552030255e+00
2.902500000000e+02 -4.567567235460e-03 6.391526769886e-05 3.814180467697e+00
2.905000000000e+02 -4.628046175679e-03 6.463253376665e-05 3.871837314945e+00
2.907500000000e+02 -4.687691309781e-03 6.535284744086e-05 3.929509670304e+00
2.910000000000e+02 -4.746156561196e-03 6.607576595302e-05 3.987183761970e+00
2.912500000000e+02 -4.803102615392e-03 6.680069579268e-05 4.044844721738e+00
2.915000000000e+02 -4.858202594344e-03 6.752690208126e-05 4.102476406600e+00
2.917500000000e+02 -4.911147294102e-03 6.825352449125e-05 4.160061253898e+00
2.920000000000e+02 -4.961650132351e-03 6.897959353844e-05 4.217580200009e+00
2.922500000000e+02 -5.009451443690e-03 6.970404624590e-05 4.275012638695e+00
2.925000000000e+02 -5.054322259218e-03 7.042573697699e-05 4.332336447159e+00
2.927500000000e+02 -5.096067388151e-03 7.114345866385e-05 4.389528058985e+00
2.930000000000e+02 -5.134528016946e-03 7.185596280587e-05 4.446562590680e+00
2.932500000000e+02 -5.169583887569e-03 7.256197687586e-05 4.503414028732e+00
2.935000000000e+02 -5.201154873201e-03 7.326022187767e-05 4.560055451146e+00
2.937500000000e+02 -5.229202173174e-03 7.394943073669e-05 4.616459306162e+00
2.940000000000e+02 -5.253728958737e-03 7.462836516728e-05 4.672597714115e+00
2.942500000000e+02 -5.274780730823e-03 7.529583319527e-05 4.728442813602e+00
2.945000000000e+02 -5.292445218929e-03 7.595070490032e-05 4.783967118047e+00
2.947500000000e+02 -5.306852065617e-03 7.659192892967e-05 4.839143899502e+00
2.950000000000e+02 -5.318172163188e-03 7.721854756831e-05 4.893947572200e+00
2.952500000000e+02 -5.326616727338e-03 7.782971184317e-05 4.948354076106e+00
2.955000000000e+02 -5.332436138424e-03 7.842469588218e-05 5.002341257371e+00
2.957500000000e+02 -5.335918423085e-03 7.900291014820e-05 5.055889223174e+00
2.960000000000e+02 -5.337387482694e-03 7.956391424085e-05 5.108980680972e+00
2.962500000000e+02 -5.337200926169e-03 8.010742775394e-05 5.161601238618e+00
2.965000000000e+02 -5.335747549585e-03 8.063334006489e-05 5.213739674267e+00
2.967500000000e+02 -5.333444351665e-03 8.114171100432e-05 5.265388159471e+00
2.970000000000e+02 -5.330733085037e-03 8.163278209164e-05 5.316542437082e+00
2.972500000000e+02 -5.328076289255e-03 8.210699886976e-05 5.367201952113e+00
2.975000000000e+02 -5.325952750034e-03 8.256498515810e-05 5.417369929001e+00
2.977500000000e+02 -5.324852394097e-03 8.300754195636e-05 5.467053398444e+00
2.980000000000e+02 -5.325270595950e-03 8.343564026936e-05 5.516263173581e+00
2.982500000000e+02 -5.327701935938e-03 8.385041128894e-05 5.565013775342e+00
2.985000000000e+02 -5.332633432469e-03 8.425311491689e-05 5.613323312004e+00
2.987500000000e+02 -5.340537219755e-03 8.464513051226e-05 5.661213313189e+00
2.990000000000e+02 -5.351862965880e-03 8.502789902312e-05 5.708708524638e+00
2.992500000000e+02 -5.367030009836e-03 8.540294565101e-05 5.755836669068e+00
2.995000000000e+02 -5.386419238837e-03 8.577186099681e-05 5.802628172725e+00
2.997500000000e+02 -5.410365266130e-03 8.613619322556e-05 5.849115869678e+00
3.000000000000e+02 -5.439148795795e-03 8.649743060013e-05 5.895334684555e+00
3.002500000000e+02 -5.472989395683e-03 8.685697373498e-05 5.941321299915e+00
3.005000000000e+02 -5.512038881111e-03 8.721611708987e-05 5.987113812275e+00
3.007500000000e+02 -5.556375634735e-03 8.757591820613e-05 6.032751386975e+00
3.010000000000e+02 -5.605999742776e-03 8.793723397379e-05 6.078273901930e+00
3.012500000000e+02 -5.660829353108e-03 8.830069179369e-05 6.123721601929e+00
3.015000000000e+02 -5.720698288745e-03 8.866663821297e-05 6.169134752737e+00
3.017500000000e+02 -5.785355079744e-03 8.903511828165e-05 6.214553303007e+00
3.020000000000e+02 -5.854463492206e-03 8.940585896369e-05 6.260016555439e+00
3.022500000000e+02 -5.927604478976e-03 8.977825591211e-05 6.305562847487e+00
3.025000000000e+02 -6.004279703237e-03 9.015137424867e-05 6.351229243204e+00
3.027500000000e+02 -6.083916597011e-03 9.052395125711e-05 6.397051236600e+00
3.030000000000e+02 -6.165874663301e-03 9.089441088028e-05 6.443062465461e+00
3.032500000000e+02 -6.249453070013e-03 9.126087471101e-05 6.489294441552e+00
3.035000000000e+02 -6.333899314335e-03 9.162118664616e-05 6.535776283431e+00
3.037500000000e+02 -6.418418819126e-03 9.197295125463e-05 6.582534469206e+00
3.040000000000e+02 -6.502185254094e-03 9.231357299172e-05 6.629592597463e+00
3.042500000000e+02 -6.584351388641e-03 9.264029251241e-05 6.676971159375e+00
3.045000000000e+02 -6.664060228716e-03 9.295022839198e-05 6.724687328405e+00
3.047500000000e+02 -6.740456300276e-03 9.324042801845e-05 6.772754755940e+00
3.050000000000e+02 -6.812696782300e-03 9.350791244672e-05 6.821183389659e+00
3.052500000000e+02 -6.879962349999e-03 9.374972451234e-05 6.869979309258e+00
3.055000000000e+02 -6.941467654732e-03 9.396297215095e-05 6.919144575115e+00
3.057500000000e+02 -6.996471144182e-03 9.414486991199e-05 6.968677105452e+00
3.060000000000e+02 -7.044284194404e-03 9.429278023207e-05 7.018570576691e+00
3.062500000000e+02 -7.084279574828e-03 9.440425276688e-05 7.068814343786e+00
3.065000000000e+02 -7.115898949000e-03 9.447705934218e-05 7.119393397513e+00
3.067500000000e+02 -7.138659688392e-03 9.450922616366e-05 7.170288341522e+00
3.070000000000e+02 -7.152160662821e-03 9.449906225814e-05 7.221475408808e+00
3.072500000000e+02 -7.156087330635e-03 9.444518473706e-05 7.272926500754e+00
3.075000000000e+02 -7.150215808512e-03 9.434654052168e-05 7.324609265328e+00
3.077500000000e+02 -7.134416283161e-03 9.420241996660e-05 7.376487198785e+00
3.080000000000e+02 -7.108655410596e-03 9.401247593988e-05 7.428519784585e+00
3.082500000000e+02 -7.072998066428e-03 9.377675624175e-05 7.480662654912e+00
3.085000000000e+02 -7.027608114274e-03 9.349569022213e-05 7.532867785557e+00
3.087500000000e+02 -6.972748455802e-03 9.317008932153e-05 7.585083710983e+00
3.090000000000e+02 -6.908780116349e-03 9.280114111029e-05 7.637255767323e+00
3.092500000000e+02 -6.836160468222e-03 9.239048369380e-05 7.689326351638e+00
3.095000000000e+02 -6.755440368375e-03 9.194013702724e-05 7.741235202327e+00
3.097500000000e+02 -6.667260443395e-03 9.145249364184e-05 7.792919690516e+00
3.100000000000e+02 -6.572346259838e-03 9.093032688992e-05 7.844315123980e+00
3.102500000000e+02 -6.471502389973e-03 9.037676010823e-05 7.895355056715e+00
3.105000000000e+02 -6.365605453584e-03 8.979517924404e-05 7.945971600702e+00
3.107500000000e+02 -6.255596195814e-03 8.918936433894e-05 7.996095735821e+00
3.110000000000e+02 -6.142470273691e-03 8.856338113333e-05 8.045657613471e+00
3.112500000000e+02 -6.027267984485e-03 8.792151737194e-05 8.094586849370e+00
3.115000000000e+02 -5.911063006930e-03 8.726825867297e-05 8.142812801965e+00
3.117500000000e+02 -5.794950629276e-03 8.660824723672e-05 8.190264831397e+00
3.120000000000e+02 -5.680035348014e-03 8.594622778271e-05 8.236872538090e+00
3.122500000000e+02 -5.567418152911e-03 8.528700541480e-05 8.282565976499e+00
3.125000000000e+02 -5.458183689031e-03 8.463540972833e-05 8.327275842278e+00
3.127500000000e+02 -5.353387389742e-03 8.399621025651e-05 8.370933636024e+00
3.130000000000e+02 -5.254042974355e-03 8.337409453077e-05 8.413471799396e+00
3.132500000000e+02 -5.161110501307e-03 8.277360777592e-05 8.454823826626e+00
3.135000000000e+02 -5.075485124000e-03 8.219908419499e-05 8.494924358353e+00
3.137500000000e+02 -4.997986866084e-03 8.165461560639e-05 8.533709254829e+00
3.140000000000e+02 -4.929351474785e-03 8.114399612702e-05 8.571115654642e+00
3.142500000000e+02 -4.870222392146e-03 8.067067091849e-05 8.607082030050e+00
3.145000000000e+02 -4.821144147114e-03 8.023772245239e-05 8.641548233883e+00
3.147500000000e+02 -4.782557015166e-03 7.984784367229e-05 8.674455551990e+00
3.150000000000e+02 -4.754793133795e-03 7.950327892434e-05 8.705746758660e+00
3.152500000000e+02 -4.738073996972e-03 7.920583698490e-05 8.735366190841e+00
3.155000000000e+02 -4.732509376777e-03 7.895689478632e-05 8.763259832269e+00
3.157500000000e+02 -4.738097547104e-03 7.875738446103e-05 8.789375420813e+00
3.160000000000e+02 -4.754726793278e-03 7.860777483684e-05 8.813662573718e+00
3.162500000000e+02 -4.782178122312e-03 7.850807257415e-05 8.836072943168e+00
3.165000000000e+02 -4.820129167350e-03 7.845782278340e-05 8.856560388727e+00
3.167500000000e+02 -4.868159035139e-03 7.845609291063e-05 8.875081176196e+00
3.170000000000e+02 -4.925754180524e-03 7.850157534534e-05 8.891594192820e+00
3.172500000000e+02 -4.992315138197e-03 7.859262005472e-05 8.906061187071e+00
3.175000000000e+02 -5.067164066122e-03 7.872719553023e-05 8.918447014170e+00
3.177500000000e+02 -5.149552848628e-03 7.890295918575e-05 8.928719893448e+00
3.180000000000e+02 -5.238671695308e-03 7.911719498924e-05 8.936851667712e+00
3.182500000000e+02 -5.333658114356e-03 7.936689897425e-05 8.942818055603e+00
3.185000000000e+02 -5.433606222034e-03 7.964885407669e-05 8.946598900094e+00
3.187500000000e+02 -5.537576226701e-03 7.995964369220e-05 8.948178393702e+00
3.190000000000e+02 -5.644603963279e-03 8.029568104484e-05 8.947545284937e+00
3.192500000000e+02 -5.753710322272e-03 8.065326147927e-05 8.944693052524e+00
3.195000000000e+02 -5.863910605628e-03 8.102859512490e-05 8.939620053455e+00
3.197500000000e+02 -5.974223560479e-03 8.141777570678e-05 8.932329627863e+00
3.200000000000e+02 -6.083680128799e-03 8.181683174024e-05 8.922830168661e+00
3.202500000000e+02 -6.191331709301e-03 8.222181885187e-05 8.911135147357e+00
3.205000000000e+02 -6.296258019011e-03 8.262883550961e-05 8.897263106544e+00
3.207500000000e+02 -6.397574366002e-03 8.303404463483e-05 8.881237607751e+00
3.210000000000e+02 -6.494438352690e-03 8.343370316849e-05 8.863087143654e+00
3.212500000000e+02 -6.586056016270e-03 8.382419179429e-05 8.842845024286e+00
3.215000000000e+02 -6.671687312678e-03 8.420204298090e-05 8.820549229218e+00
3.217500000000e+02 -6.750650986468e-03 8.456396799064e-05 8.796242237113e+00
3.220000000000e+02 -6.822328892020e-03 8.490688501858e-05 8.769970843020e+00
3.222500000000e+02 -6.886169663481e-03 8.522794061663e-05 8.741785953140e+00
3.225000000000e+02 -6.941691843156e-03 8.552453365368e-05 8.711742378787e+00
3.227500000000e+02 -6.988486441421e-03 8.579432824474e-05 8.679898615211e+00
3.230000000000e+02 -7.026219037464e-03 8.603527582862e-05 8.646316624135e+00
3.232500000000e+02 -7.054631467534e-03 8.624562836709e-05 8.611061605520e+00
3.235000000000e+02 -7.073543122420e-03 8.642394136599e-05 8.574201774889e+00
3.237500000000e+02 -7.082851920414e-03 8.656904888391e-05 8.535808130323e+00
3.240000000000e+02 -7.082534742366e-03 8.668019166869e-05 8.495954223801e+00
3.242500000000e+02 -7.072647244437e-03 8.675698509972e-05 8.454715920495e+00
3.245000000000e+02 -7.053323099792e-03 8.679926863864e-05 8.412171158015e+00
3.247500000000e+02 -7.024772812849e-03 8.680718569767e-05 8.368399690606e+00
3.250000000000e+02 -6.987281589495e-03 8.678121900579e-05 8.323482827084e+00
3.252500000000e+02 -6.941206507115e-03 8.672216168315e-05 8.277503151561e+00
3.255000000000e+02 -6.886973029383e-03 8.663108644397e-05 8.230544230581e+00
3.257500000000e+02 -6.825070820980e-03 8.650930965626e-05 8.182690303748e+00
3.260000000000e+02 -6.756049082740e-03 8.635841056209e-05 8.134025957032e+00
3.262500000000e+02 -6.680511115660e-03 8.618020850476e-05 8.084635780428e+00
3.265000000000e+02 -6.599108477563e-03 8.597669276095e-05 8.034604010378e+00
3.267500000000e+02 -6.512534774202e-03 8.575002383421e-05 7.984014161828e+00
3.270000000000e+02 -6.421519293189e-03 8.550252091957e-05 7.932948649174e+00
3.272500000000e+02 -6.326820360995e-03 8.523661821216e-05 7.881488406378e+00
3.275000000000e+02 -6.229218411834e-03 8.495484038565e-05 7.829712504372e+00
3.277500000000e+02 -6.129508931462e-03 8.465970268939e-05 7.777697776728e+00
3.280000000000e+02 -6.028495348543e-03 8.435377090205e-05 7.725518457186e+00
3.282500000000e+02 -5.926982059177e-03 8.403957465716e-05 7.673245831049e+00
3.285000000000e+02 -5.825767423295e-03 8.371965937762e-05 7.620947910988e+00
3.287500000000e+02 -5.725636800179e-03 8.339658636594e-05 7.568689139341e+00
3.290000000000e+02 -5.627355982029e-03 8.307279599273e-05 7.516530117396e+00
3.292500000000e+02 -5.531664950411e-03 8.275062095056e-05 7.464527371045e+00
3.295000000000e+02 -5.439271878611e-03 8.243233529831e-05 7.412733152298e+00
3.297500000000e+02 -5.350847616085e-03 8.211998816224e-05 7.361195274024e+00
3.300000000000e+02 -5.267020573322e-03 8.181545630520e-05 7.309956986238e+00
3.302500000000e+02 -5.188371683605e-03 8.152048517285e-05 7.259056888607e+00
3.305000000000e+02 -5.115430026938e-03 8.123664634749e-05 7.208528879705e+00
3.307500000000e+02 -5.048669244128e-03 8.096531723734e-05 7.158402145247e+00
3.310000000000e+02 -4.988504405466e-03 8.070767480250e-05 7.108701175861e+00
3.312500000000e+02 -4.935289453938e-03 8.046469658426e-05 7.059445822115e+00
3.315000000000e+02 -4.889315340719e-03 8.023715129027e-05 7.010651377510e+00
3.317500000000e+02 -4.850808758735e-03 8.002558805018e-05 6.962328692754e+00
3.320000000000e+02 -4.819931611031e-03 7.983035559131e-05 6.914484309844e+00
3.322500000000e+02 -4.796781085377e-03 7.965160522497e-05 6.867120624475e+00
3.325000000000e+02 -4.781390396271e-03 7.948929612572e-05 6.820236066037e+00
3.327500000000e+02 -4.773730128590e-03 7.934320538186e-05 6.773825293923e+00
3.330000000000e+02 -4.773710122186e-03 7.921293911711e-05 6.727879411541e+00
3.332500000000e+02 -4.781181887589e-03 7.909794579250e-05 6.682386185473e+00
3.335000000000e+02 -4.795941334903e-03 7.899752981202e-05 6.637330279550e+00
3.337500000000e+02 -4.817731867427e-03 7.891086587103e-05 6.592693492177e+00
3.340000000000e+02 -4.846247734090e-03 7.883701352565e-05 6.548454998121e+00
3.342500000000e+02 -4.881137561477e-03 7.877493470990e-05 6.504591595295e+00
3.345000000000e+02 -4.922008013010e-03 7.872350728430e-05 6.461077946492e+00
3.347500000000e+02 -4.968427421971e-03 7.868151546433e-05 6.417886825531e+00
3.350000000000e+02 -5.019929436624e-03 7.864767978671e-05 6.374989358100e+00
3.352500000000e+02 -5.076016578958e-03 7.862068353143e-05 6.332355261982e+00
3.355000000000e+02 -5.136163739822e-03 7.859916285424e-05 6.289953079079e+00
3.357500000000e+02 -5.199821623996e-03 7.858171045927e-05 6.247750407753e+00
3.360000000000e+02 -5.266420112234e-03 7.856687615351e-05 6.205714127730e+00
3.362500000000e+02 -5.335371614660e-03 7.855317909006e-05 6.163810621061e+00
3.365000000000e+02 -5.406074228267e-03 7.853914436012e-05 6.122005983221e+00
3.367500000000e+02 -5.477914949215e-03 7.852326148286e-05 6.080266229999e+00
3.370000000000e+02 -5.550272832390e-03 7.850400726647e-05 6.038557490753e+00
3.372500000000e+02 -5.622522281998e-03 7.847982433615e-05 5.996846194109e+00
3.375000000000e+02 -5.694036329797e-03 7.844914020538e-05 5.955099238317e+00
3.377500000000e+02 -5.764190018342e-03 7.841038251452e-05 5.913284149694e+00
3.380000000000e+02 -5.832363872127e-03 7.836197701930e-05 5.871369224365e+00
3.382500000000e+02 -5.897947371148e-03 7.830235219955e-05 5.829323654190e+00
3.385000000000e+02 -5.960342587933e-03 7.822994671630e-05 5.787117632861e+00
3.387500000000e+02 -6.018967675074e-03 7.814321766370e-05 5.744722444699e+00
3.390000000000e+02 -6.073260438877e-03 7.804064509737e-05 5.702110529859e+00
3.392500000000e+02 -6.122681700337e-03 7.792074604421e-05 5.659255532249e+00
3.395000000000e+02 -6.166718756085e-03 7.778210209530e-05 5.616132322203e+00
3.397500000000e+02 -6.204888674676e-03 7.762334839012e-05 5.572717004284e+00
3.400000000000e+02 -6.236741602022e-03 7.744319107178e-05 5.528986901057e+00
3.402500000000e+02 -6.261863722131e-03 7.724042010734e-05 5.484920526327e+00
3.405000000000e+02 -6.279880229719e-03 7.701393329093e-05 5.440497541621e+00
3.407500000000e+02 -6.290458197940e-03 7.676274659005e-05 5.395698701794e+00
3.410000000000e+02 -6.293309284909e-03 7.648598828636e-05 5.350505800153e+00
3.412500000000e+02 -6.288192323932e-03 7.618291883627e-05 5.304901603275e+00
3.415000000000e+02 -6.274915695755e-03 7.585295590340e-05 5.258869796321e+00
3.417500000000e+02 -6.253339454380e-03 7.549568911414e-05 5.212394924644e+00
3.420000000000e+02 -6.223377302386e-03 7.511086798939e-05 5.165462352808e+00
3.422500000000e+02 -6.184998239407e-03 7.469842547475e-05 5.118058229990e+00
3.425000000000e+02 -6.138227860294e-03 7.425846000644e-05 5.070169469004e+00
3.427500000000e+02 -6.083149418440e-03 7.379127829529e-05 5.021783747383e+00
3.430000000000e+02 -6.019904607850e-03 7.329738176987e-05 4.972889520170e+00
3.432500000000e+02 -5.948693887266e-03 7.277743463827e-05 4.923476050839e+00
3.435000000000e+02 -5.869776438019e-03 7.223227558364e-05 4.873533465921e+00
3.437500000000e+02 -5.783469575333e-03 7.166291219435e-05 4.823052821776e+00
3.440000000000e+02 -5.690147767120e-03 7.107048338018e-05 4.772026188490e+00
3.442500000000e+02 -5.590241302653e-03 7.045627607916e-05 4.720446755441e+00
3.445000000000e+02 -5.484234292167e-03 6.982170642522e-05 4.668308945170e+00
3.447500000000e+02 -5.372662155042e-03 6.916831112769e-05 4.615608540428e+00
3.450000000000e+02 -5.256108893105e-03 6.849772676670e-05 4.562342827297e+00
3.452500000000e+02 -5.135203580211e-03 6.781161728592e-05 4.508510740409e+00
3.455000000000e+02 -5.010616454227e-03 6.711170215684e-05 4.454113017962e+00
3.457500000000e+02 -4.883054487493e-03 6.639975281603e-05 4.399152356686e+00
3.460000000000e+02 -4.753256600853e-03 6.567755919659e-05 4.343633573798e+00
3.462500000000e+02 -4.621988418938e-03 6.494691292350e-05 4.287563761355e+00
3.465000000000e+02 -4.490036632808e-03 6.420958484671e-05 4.230952439582e+00
3.467500000000e+02 -4.358202981772e-03 6.346730961360e-05 4.173811700716e+00
3.470000000000e+02 -4.227297845312e-03 6.272178258138e-05 4.116156347241e+00
3.472500000000e+02 -4.098133449772e-03 6.197464620433e-05 4.058004013842e+00
3.475000000000e+02 -3.971516813311e-03 6.122748102858e-05 3.999375275661e+00
3.477500000000e+02 -3.848242515405e-03 6.048179820201e-05 3.940293742472e+00
3.480000000000e+02 -3.729085281458e-03 5.973903364614e-05 3.880786131644e+00
3.482500000000e+02 -3.614792545365e-03 5.900054246374e-05 3.820882322685e+00
3.485000000000e+02 -3.506077020257e-03 5.826759550123e-05 3.760615390390e+00
3.487500000000e+02 -3.403609358719e-03 5.754137596028e-05 3.700021614611e+00
3.490000000000e+02 -3.308010963781e-03 5.682297736803e-05 3.639140467325e+00
3.492500000000e+02 -3.219847019916e-03 5.611340136774e-05 3.578014573203e+00
3.495000000000e+02 -3.139619828868e-03 5.541355668279e-05 3.516689644597e+00
3.497500000000e+02 -3.067762557453e-03 5.472425494643e-05 3.455214389089e+00
3.500000000000e+02 -3.004633487630e-03 5.404621073662e-05 3.393640389348e+00
3.502500000000e+02 -2.950510893916e-03 5.338003946209e-05 3.332021954162e+00
3.505000000000e+02 -2.905588607839e-03 5.272625528410e-05 3.270415941263e+00
3.507500000000e+02 -2.869972321160e-03 5.208526892331e-05 3.208881551340e+00
3.510000000000e+02 -2.843676761356e-03 5.145738529647e-05 3.147480094569e+00
3.512500000000e+02 -2.826623800096e-03 5.084280177522e-05 3.086274731125e+00
3.515000000000e+02 -2.818641527085e-03 5.024160582798e-05 3.025330186047e+00
3.517500000000e+02 -2.819464398596e-03 4.965377417793e-05 2.964712443846e+00
3.520000000000e+02 -2.828734386498e-03 4.907917146946e-05 2.904488422816e+00
3.522500000000e+02 -2.846003248111e-03 4.851755071547e-05 2.844725637203e+00
3.525000000000e+02 -2.870735833516e-03 4.796855336256e-05 2.785491847434e+00
3.527500000000e+02 -2.902314561594e-03 4.743171029672e-05 2.726854708782e+00
3.530000000000e+02 -2.940044965483e-03 4.690644806982e-05 2.668881418343e+00
3.532500000000e+02 -2.983162402669e-03 4.639209202312e-05 2.611638372506e+00
3.535000000000e+02 -3.030839797910e-03 4.588787022580e-05 2.555190833426e+00
3.537500000000e+02 -3.082196444611e-03 4.539292093594e-05 2.499602617748e+00
3.540000000000e+02 -3.136307681379e-03 4.490630239865e-05 2.444935803600e+00
3.542500000000e+02 -3.192215386236e-03 4.442700223339e-05 2.391250469516e+00
3.545000000000e+02 -3.248939080670e-03 4.395395086559e-05 2.338604458406e+00
3.547500000000e+02 -3.305487520856e-03 4.348603467416e-05 2.287053177239e+00
3.550000000000e+02 -3.360870544823e-03 4.302210638038e-05 2.236649431014e+00
3.552500000000e+02 -3.414111019005e-03 4.256099579564e-05 2.187443285964e+00
3.555000000000e+02 -3.464256625702e-03 4.210156582907e-05 2.139481973512e+00
3.557500000000e+02 -3.510391358326e-03 4.164269328435e-05 2.092809819227e+00
3.560000000000e+02 -3.551646633549e-03 4.118330081634e-05 2.047468207109e+00
3.562500000000e+02 -3.587211687446e-03 4.072236490740e-05 2.003495572400e+00
3.565000000000e+02 -3.616343246534e-03 4.025892389445e-05 1.960927414257e+00
3.567500000000e+02 -3.638374208347e-03 3.979212470104e-05 1.919796339957e+00
3.570000000000e+02 -3.652721280729e-03 3.932123109737e-05 1.880132120061e+00
3.572500000000e+02 -3.658891547480e-03 3.884563707349e-05 1.841961771147e+00
3.575000000000e+02 -3.656487862434e-03 3.836488222669e-05 1.805309645118e+00
3.577500000000e+02 -3.645213057473e-03 3.787866465968e-05 1.770197539045e+00
3.580000000000e+02 -3.624872932427e-03 3.738685062671e-05 1.736644813949e+00
3.582500000000e+02 -3.595378023572e-03 3.688948425790e-05 1.704668528310e+00
3.585000000000e+02 -3.556744130012e-03 3.638679551909e-05 1.674283574782e+00
3.587500000000e+02 -3.509091736995e-03 3.587920455608e-05 1.645502835529e+00
3.590000000000e+02 -3.452644355875e-03 3.536732510398e-05 1.618337336139e+00
3.592500000000e+02 -3.387725839450e-03 3.485196725087e-05 1.592796412986e+00
3.595000000000e+02 -3.314756714683e-03 3.433413671602e-05 1.568887886128e+00
3.597500000000e+02 -3.234249605571e-03 3.381503257727e-05 1.546618230552e+00
3.600000000000e+02 -3.146803810484e-03 3.329604929658e-05 1.525992754825e+00
3.602500000000e+02 -3.053099119487e-03 3.277877339414e-05 1.507015778741e+00
3.605000000000e+02 -2.953888942831e-03 3.226497664138e-05 1.489690801355e+00
3.607500000000e+02 -2.849992773872e-03 3.175661223503e-05 1.474020667092e+00
3.610000000000e+02 -2.742288049904e-03 3.125580950339e-05 1.460007716252e+00
3.612500000000e+02 -2.631701455160e-03 3.076486840917e-05 1.447653921897e+00
3.615000000000e+02 -2.519199753702e-03 3.028625271106e-05 1.436960999297e+00
3.617500000000e+02 -2.405780203828e-03 2.982258155851e-05 1.427930494502e+00
3.620000000000e+02 -2.292460661700e-03 2.937661631799e-05 1.420563837624e+00
3.622500000000e+02 -2.180269446872e-03 2.895125227198e-05 1.414862362923e+00
3.625000000000e+02 -2.070235085322e-03 2.854950524386e-05 1.410827282598e+00
3.627500000000e+02 -1.963376000342e-03 2.817449513345e-05 1.408459621668e+00
3.630000000000e+02 -1.860690275185e-03 2.782942668400e-05 1.407760106079e+00
3.632500000000e+02 -1.763145603203e-03 2.751756763386e-05 1.408728998521e+00
3.635000000000e+02 -1.671669504002e-03 2.724222301209e-05 1.411365892026e+00
3.637500000000e+02 -1.587139926659e-03 2.700670600181e-05 1.415669455208e+00
3.640000000000e+02 -1.510376320301e-03 2.681430483933e-05 1.421637137535e+00
3.642500000000e+02 -1.442131264067e-03 2.666824590852e-05 1.429264833879e+00
3.645000000000e+02 -1.383082730394e-03 2.657165349432e-05 1.438546522855e+00
3.647500000000e+02 -1.333827049128e-03 2.652750516177e-05 1.449473881117e+00
3.650000000000e+02 -1.294872641448e-03 2.653858538970e-05 1.462035886946e+00
3.652500000000e+02 -1.266634573445e-03 2.660743630520e-05 1.476218420363e+00
3.655000000000e+02 -1.249429991820e-03 2.673630720335e-05 1.492003875759e+00
3.657500000000e+02 -1.243474503283e-03 2.692710388622e-05 1.509370796320e+00
3.660000000000e+02 -1.248879521257e-03 2.718133964652e-05 1.528293541547e+00
3.662500000000e+02 -1.265650674695e-03 2.750008794561e-05 1.548742002370e+00
3.665000000000e+02 -1.293687265420e-03 2.788393941744e-05 1.570681371267e+00
3.667500000000e+02 -1.332782847118e-03 2.833296410551e-05 1.594071979490e+00
3.670000000000e+02 -1.382626933509e-03 2.884668007874e-05 1.618869208090e+00
3.672500000000e+02 -1.442807822478e-03 2.942402990980e-05 1.645023479407e+00
3.675000000000e+02 -1.512816610154e-03 3.006336680864e-05 1.672480333030e+00
3.677500000000e+02 -1.592052333244e-03 3.076244961409e-05 1.701180588132e+00
3.680000000000e+02 -1.679828313816e-03 3.151844884566e-05 1.731060591308e+00
3.682500000000e+02 -1.775379594619e-03 3.232796302904e-05 1.762052548391e+00
3.685000000000e+02 -1.877871490461e-03 3.318704626204e-05 1.794084934527e+00
3.687500000000e+02 -1.986409072569e-03 3.409124482448e-05 1.827082977961e+00
3.690000000000e+02 -2.100047569884e-03 3.503564477078e-05 1.860969207630e+00
3.692500000000e+02 -2.217803448348e-03 3.601492686023e-05 1.895664057955e+00
3.695000000000e+02 -2.338666126067e-03 3.702342966669e-05 1.931086517907e+00
3.697500000000e+02 -2.461610044660e-03 3.805521874414e-05 1.967154816937e+00
3.700000000000e+02 -2.585607034196e-03 3.910416046143e-05 2.003787133117e+00
3.702500000000e+02 -2.709638686040e-03 4.016399987686e-05 2.040902316372e+00
3.705000000000e+02 -2.832708641526e-03 4.122843984888e-05 2.078420612921e+00
3.707500000000e+02 -2.953854579019e-03 4.229122163821e-05 2.116264381799e+00
3.710000000000e+02 -3.072159699681e-03 4.334620460653e-05 2.154358795745e+00
3.712500000000e+02 -3.186763552226e-03 4.438744385568e-05 2.192632513135e+00
3.715000000000e+02 -3.296872039218e-03 4.540925597121e-05 2.231018318203e+00
3.717500000000e+02 -3.401766483436e-03 4.640631425476e-05 2.269453715960e+00
3.720000000000e+02 -3.500811553981e-03 4.737370034572e-05 2.307881480854e+00
3.722500000000e+02 -3.593461899430e-03 4.830697012048e-05 2.346250147889e+00
3.725000000000e+02 -3.679267400860e-03 4.920218560509e-05 2.384514442453e+00
3.727500000000e+02 -3.757876989139e-03 5.005597267707e-05 2.422635645598e+00
3.730000000000e+02 -3.829041089612e-03 5.086556932496e-05 2.460581886608e+00
3.732500000000e+02 -3.892612565344e-03 5.162885078985e-05 2.498328360787e+00
3.735000000000e+02 -3.948546208089e-03 5.234435058071e-05 2.535857471204e+00
3.737500000000e+02 -3.996896782519e-03 5.301127200522e-05 2.573158888144e+00
3.740000000000e+02 -4.037815708971e-03 5.362949692794e-05 2.610229526763e+00
3.742500000000e+02 -4.071546523839e-03 5.419957705782e-05 2.647073444603e+00
3.745000000000e+02 -4.098419094838e-03 5.472271908985e-05 2.683701653574e+00
3.747500000000e+02 -4.118842892634e-03 5.520076135876e-05 2.720131856597e+00
3.750000000000e+02 -4.133299291490e-03 5.563614134063e-05 2.756388104751e+00
3.752500000000e+02 -4.142333177908e-03 5.603185470127e-05 2.792500384629e+00
3.755000000000e+02 -4.146543928743e-03 5.639140594257e-05 2.828504138904e+00
3.757500000000e+02 -4.146576060307e-03 5.671875280053e-05 2.864439731819e+00
3.760000000000e+02 -4.143109519808e-03 5.701824270016e-05 2.900351862859e+00
3.762500000000e+02 -4.136849912798e-03 5.729454539777e-05 2.936288942416e+00
3.765000000000e+02 -4.128518672655e-03 5.755258089460e-05 2.972302436201e+00
3.767500000000e+02 -4.118843594281e-03 5.779744535495e-05 3.008446193619e+00
3.770000000000e+02 -4.108549468978e-03 5.803433518400e-05 3.044775764682e+00
3.772500000000e+02 -4.098349138678e-03 5.826847112583e-05 3.081347720258e+00
3.775000000000e+02 -4.088934990730e-03 5.850502414612e-05 3.118218982365e+00
3.777500000000e+02 -4.080971099032e-03 5.874904218586e-05 3.155446176224e+00
3.780000000000e+02 -4.075085886150e-03 5.900537991602e-05 3.193085008237e+00
3.782500000000e+02 -4.071865442334e-03 5.927863565297e-05 3.231189678703e+00
3.785000000000e+02 -4.071847571181e-03 5.957309436241e-05 3.269812334749e+00
3.787500000000e+02 -4.075516623794e-03 5.989267577139e-05 3.309002565437e+00
3.790000000000e+02 -4.083299064984e-03 6.024088264708e-05 3.348806943300e+00
3.792500000000e+02 -4.095559550582e-03 6.062075997923e-05 3.389268613235e+00
3.795000000000e+02 -4.112597849719e-03 6.103486627995e-05 3.430426928848e+00
3.797500000000e+02 -4.134646551209e-03 6.148524612956e-05 3.472317137137e+00
3.800000000000e+02 -4.161869458881e-03 6.197341078909e-05 3.514970108972e+00
3.802500000000e+02 -4.194360660483e-03 6.250032583285e-05 3.558412115829e+00
3.805000000000e+02 -4.232144289766e-03 6.306640534268e-05 3.602664651182e+00
3.807500000000e+02 -4.275174924144e-03 6.367151246200e-05 3.647744292884e+00
3.810000000000e+02 -4.323338646751e-03 6.431496625037e-05 3.693662607587e+00
3.812500000000e+02 -4.376454758502e-03 6.499555387968e-05 3.740426094923e+00
3.815000000000e+02 -4.434278025106e-03 6.571154874702e-05 3.788036166894e+00
3.817500000000e+02 -4.496501616277e-03 6.646073463512e-05 3.836489167367e+00
3.820000000000e+02 -4.562760498670e-03 6.724042954723e-05 3.885776423027e+00
3.822500000000e+02 -4.632635473375e-03 6.804752154788e-05 3.935884331331e+00
3.825000000000e+02 -4.705657742089e-03 6.887850526413e-05 3.986794482683e+00
3.827500000000e+02 -4.781313881397e-03 6.972952182124e-05 4.038483812060e+00
3.830000000000e+02 -4.859051458074e-03 7.059640252566e-05 4.090924788677e+00
3.832500000000e+02 -4.938284921933e-03 7.147471631425e-05 4.144085631538e+00
3.835000000000e+02 -5.018402095248e-03 7.235982136486e-05 4.197930562729e+00
3.837500000000e+02 -5.098770863400e-03 7.324691683538e-05 4.252420084043e+00
3.840000000000e+02 -5.178746349814e-03 7.413109854604e-05 4.307511290070e+00
3.842500000000e+02 -5.257678171252e-03 7.500741486488e-05 4.363158201035e+00
3.845000000000e+02 -5.334918038058e-03 7.587092425268e-05 4.419312129250e+00
3.847500000000e+02 -5.409827302587e-03 7.671675176038e-05 4.475922061053e+00
3.850000000000e+02 -5.481784606870e-03 7.754014922662e-05 4.532935064290e+00
3.852500000000e+02 -5.550193469911e-03 7.833655002132e-05 4.590296712747e+00
3.855000000000e+02 -5.614489663370e-03 7.910162621352e-05 4.647951518909e+00
3.857500000000e+02 -5.674148420407e-03 7.983134177636e-05 4.705843380552e+00
3.860000000000e+02 -5.728691314220e-03 8.052200330422e-05 4.763916031103e+00
3.862500000000e+02 -5.777692710703e-03 8.117030571234e-05 4.822113484733e+00
3.865000000000e+02 -5.820785793363e-03 8.177336996432e-05 4.880380483083e+00
3.867500000000e+02 -5.857668000660e-03 8.232878540970e-05 4.938662923400e+00
3.870000000000e+02 -5.888105866621e-03 8.283464456194e-05 4.996908278566e+00
3.872500000000e+02 -5.911939196184e-03 8.328955919373e-05 5.055065989257e+00
3.875000000000e+02 -5.929084448542e-03 8.369267958686e-05 5.113087835513e+00
3.877500000000e+02 -5.939537277655e-03 8.404370454318e-05 5.170928277470e+00
3.880000000000e+02 -5.943374232254e-03 8.434288310857e-05 5.228544759973e+00
3.882500000000e+02 -5.940753430491e-03 8.459100854016e-05 5.285897983160e+00
3.885000000000e+02 -5.931914239454e-03 8.478939863599e-05 5.342952131212e+00
3.887500000000e+02 -5.917175815517e-03 8.493986822905e-05 5.399675059026e+00
3.890000000000e+02 -5.896934761399e-03 8.504469909637e-05 5.456038433950e+00
3.892500000000e+02 -5.871661476122e-03 8.510667036118e-05 5.512017832913e+00
3.895000000000e+02 -5.841895300545e-03 8.512895566157e-05 5.567592791049e+00
3.897500000000e+02 -5.808238841179e-03 8.511506187955e-05 5.622746806127e+00
3.900000000000e+02 -5.771351069010e-03 8.506882759282e-05 5.677467294824e+00
3.902500000000e+02 -5.731939527719e-03 8.499422403524e-05 5.731745503183e+00
3.905000000000e+02 -5.690751586955e-03 8.489542715126e-05 5.785576376489e+00
3.907500000000e+02 -5.648564669336e-03 8.477676444729e-05 5.838958384958e+00
3.910000000000e+02 -5.606175989327e-03 8.464258372962e-05 5.891893312010e+00
3.912500000000e+02 -5.564391386715e-03 8.449721925621e-05 5.944386008223e+00
3.915000000000e+02 -5.524013823548e-03 8.434493550991e-05 5.996444109909e+00
3.917500000000e+02 -5.485831890349e-03 8.418985971831e-05 6.048077736755e+00
3.920000000000e+02 -5.450607994845e-03 8.403592293102e-05 6.099299160013e+00
3.922500000000e+02 -5.419066784295e-03 8.388680655674e-05 6.150122456147e+00
3.925000000000e+02 -5.391883766702e-03 8.374589293261e-05 6.200563142702e+00
3.927500000000e+02 -5.369674459032e-03 8.361622104655e-05 6.250637813314e+00
3.930000000000e+02 -5.352984078962e-03 8.350044688049e-05 6.300363762365e+00
3.932500000000e+02 -5.342278137233e-03 8.340081041555e-05 6.349758611635e+00
3.935000000000e+02 -5.337934052500e-03 8.331910988255e-05 6.398839949392e+00
3.937500000000e+02 -5.340233887323e-03 8.325667881567e-05 6.447624972794e+00
3.940000000000e+02 -5.349358415967e-03 8.321437207240e-05 6.496130148760e+00
3.942500000000e+02 -5.365382573407e-03 8.319255820247e-05 6.544370892086e+00
3.945000000000e+02 -5.388272464145e-03 8.319111702898e-05 6.592361261372e+00
3.947500000000e+02 -5.417883967852e-03 8.320944543103e-05 6.640113684620e+00
3.950000000000e+02 -5.453963032711e-03 8.324646892013e-05 6.687638702485e+00
3.952500000000e+02 -5.496147649151e-03 8.330065880530e-05 6.734944741831e+00
3.955000000000e+02 -5.543971560705e-03 8.337005622611e-05 6.782037911964e+00
3.957500000000e+02 -5.596869551620e-03 8.345230202400e-05 6.828921834205e+00
3.960000000000e+02 -5.654184379670e-03 8.354466461966e-05 6.875597492947e+00
3.962500000000e+02 -5.715175184859e-03 8.364409470346e-05 6.922063114163e+00
3.965000000000e+02 -5.779027090979e-03 8.374727658583e-05 6.968314075946e+00
3.967500000000e+02 -5.844862116173e-03 8.385065821559e-05 7.014342838022e+00
3.970000000000e+02 -5.911750925691e-03 8.395051577367e-05 7.060138904827e+00
3.972500000000e+02 -5.978725409840e-03 8.404301154671e-05 7.105688810249e+00
3.975000000000e+02 -6.044791886644e-03 8.412423977938e-05 7.150976129167e+00
3.977500000000e+02 -6.108944570612e-03 8.419029978879e-05 7.195981518735e+00
3.980000000000e+02 -6.170179308163e-03 8.423737462837e-05 7.240682781521e+00
3.982500000000e+02 -6.227507160648e-03 8.426179364288e-05 7.285054959682e+00
3.985000000000e+02 -6.279967923149e-03 8.426006650405e-05 7.329070453326e+00
3.987500000000e+02 -6.326643227539e-03 8.422896060264e-05 7.372699166025e+00
3.990000000000e+02 -6.366669073778e-03 8.416556501009e-05 7.415908678550e+00
3.992500000000e+02 -6.399247789376e-03 8.406734116942e-05 7.458664446042e+00
3.995000000000e+02 -6.423659140325e-03 8.393216565225e-05 7.500930022241e+00
3.997500000000e+02 -6.439270668676e-03 8.375837848007e-05 7.542667305750e+00
4.000000000000e+02 -6.445547035663e-03 8.354482267947e-05 7.583836808748e+00
4.002500000000e+02 -6.442058367195e-03 8.329087154710e-05 7.624397944628e+00
4.005000000000e+02 -6.428487468198e-03 8.299645337695e-05 7.664309332546e+00
4.007500000000e+02 -6.404635838311e-03 8.266206641258e-05 7.703529114882e+00
4.010000000000e+02 -6.370428396692e-03 8.228879166136e-05 7.742015285138e+00
4.012500000000e+02 -6.325916871242e-03 8.187828015035e-05 7.779726021895e+00
4.015000000000e+02 -6.271281796356e-03 8.143273056480e-05 7.816620024407e+00
4.017500000000e+02 -6.206833213095e-03 8.095483708906e-05 7.852656847293e+00
4.020000000000e+02 -6.133009704655e-03 8.044790391518e-05 7.887797227507e+00
4.022500000000e+02 -6.050375549764e-03 7.991570063859e-05 7.922003403345e+00
4.025000000000e+02 -5.959616551200e-03 7.936241340750e-05 7.955239417177e+00
4.027500000000e+02 -5.861534185154e-03 7.879261665727e-05 7.987471401947e+00
4.030000000000e+02 -5.757038218923e-03 7.821125681906e-05 8.018667844502e+00
4.032500000000e+02 -5.647137615536e-03 7.762345079024e-05 8.048799824290e+00
4.035000000000e+02 -5.532930072493e-03 7.703452185615e-05 8.077841220947e+00
4.037500000000e+02 -5.415590109988e-03 7.644994711040e-05 8.105768891312e+00
4.040000000000e+02 -5.296355837348e-03 7.587526752706e-05 8.132562810892e+00
4.042500000000e+02 -5.176514657316e-03 7.531601723137e-05 8.158206174420e+00
4.045000000000e+02 -5.057387940919e-03 7.477765009065e-05 8.182685457307e+00
4.047500000000e+02 -4.940314919442e-03 7.426546290817e-05 8.205990433844e+00
4.050000000000e+02 -4.826636171528e-03 7.378452739634e-05 8.228114147479e+00
4.052500000000e+02 -4.717676764527e-03 7.333962844577e-05 8.249052837169e+00
4.055000000000e+02 -4.614729393267e-03 7.293521022192e-05 8.268805816778e+00
4.057500000000e+02 -4.519037821685e-03 7.257534138752e-05 8.287375304833e+00
4.060000000000e+02 -4.431780719598e-03 7.226365301452e-05 8.304766212075e+00
4.062500000000e+02 -4.354056261873e-03 7.200329153884e-05 8.320985883624e+00
4.065000000000e+02 -4.286867673879e-03 7.179689075187e-05 8.336043803582e+00
4.067500000000e+02 -4.231109931459e-03 7.164654857791e-05 8.349951260347e+00
4.070000000000e+02 -4.187557786574e-03 7.155380884188e-05 8.362720985876e+00
4.072500000000e+02 -4.156855277948e-03 7.151965522398e-05 8.374366769374e+00
4.075000000000e+02 -4.139506875547e-03 7.154450630734e-05 8.384903057710e+00
4.077500000000e+02 -4.135870341044e-03 7.162820389012e-05 8.394344544357e+00
4.080000000000e+02 -4.146151423599e-03 7.177002224801e-05 8.402705763742e+00
4.082500000000e+02 -4.170400428086e-03 7.196869711443e-05 8.410000693672e+00
4.085000000000e+02 -4.208510749620e-03 7.222244401203e-05 8.416242380190e+00
4.087500000000e+02 -4.260219259363e-03 7.252897666768e-05 8.421442586161e+00
4.090000000000e+02 -4.325108690045e-03 7.288553324944e-05 8.425611481260e+00
4.092500000000e+02 -4.402611868607e-03 7.328890658598e-05 8.428757374176e+00
4.095000000000e+02 -4.492017738731e-03 7.373547726414e-05 8.430886494898e+00
4.097500000000e+02 -4.592479173635e-03 7.422125099218e-05 8.432002835927e+00
4.100000000000e+02 -4.703022278967e-03 7.474189626239e-05 8.432108047289e+00
4.102500000000e+02 -4.822557290401e-03 7.529278047597e-05 8.431201398426e+00
4.105000000000e+02 -4.949890779140e-03 7.586902183715e-05 8.429279799275e+00
4.107500000000e+02 -5.083739126392e-03 7.646554798638e-05 8.426337885565e+00
4.110000000000e+02 -5.222742928541e-03 7.707713539240e-05 8.422368156597e+00
4.112500000000e+02 -5.365482487297e-03 7.769844565347e-05 8.417361175929e+00
4.115000000000e+02 -5.510493848636e-03 7.832408133993e-05 8.411305812729e+00
4.117500000000e+02 -5.656285562663e-03 7.894862128610e-05 8.404189534725e+00
4.120000000000e+02 -5.801355673263e-03 7.956671540316e-05 8.395998729125e+00
4.122500000000e+02 -5.944208981690e-03 8.017316742803e-05 8.386719056830e+00
4.125000000000e+02 -6.083374205057e-03 8.076290350792e-05 8.376335826247e+00
4.127500000000e+02 -6.217420913842e-03 8.133104032165e-05 8.364834373798e+00
4.130000000000e+02 -6.344976060113e-03 8.187297037357e-05 8.352200454686e+00
4.132500000000e+02 -6.464739835846e-03 8.238440934485e-05 8.338420621335e+00
4.135000000000e+02 -6.575500673797e-03 8.286145113870e-05 8.323482596853e+00
4.137500000000e+02 -6.676149260560e-03 8.330056063938e-05 8.307375621890e+00
4.140000000000e+02 -6.765691262344e-03 8.369862591401e-05 8.290090783332e+00
4.142500000000e+02 -6.843258717234e-03 8.405302530198e-05 8.271621305732e+00
4.145000000000e+02 -6.908119811823e-03 8.436164142961e-05 8.251962812113e+00
4.147500000000e+02 -6.959686963828e-03 8.462287718894e-05 8.231113546151e+00
4.150000000000e+02 -6.997523229187e-03 8.483567037584e-05 8.209074549584e+00
4.152500000000e+02 -7.021346716595e-03 8.499950233831e-05 8.185849802905e+00
4.155000000000e+02 -7.031033255092e-03 8.511439994557e-05 8.161446316994e+00
4.157500000000e+02 -7.026617048864e-03 8.518093107368e-05 8.135874185228e+00
4.160000000000e+02 -7.008289415263e-03 8.520019397831e-05 8.109146592845e+00
4.162500000000e+02 -6.976395804455e-03 8.517380127768e-05 8.081279780977e+00
4.165000000000e+02 -6.931430797662e-03 8.510385776633e-05 8.052292976706e+00
4.167500000000e+02 -6.874031602623e-03 8.499293437292e-05 8.022208279498e+00
4.170000000000e+02 -6.804969769734e-03 8.484403543618e-05 7.991050516535e+00
4.172500000000e+02 -6.725141417711e-03 8.466051981379e-05 7.958847066309e+00
4.175000000000e+02 -6.635556173594e-03 8.444612048225e-05 7.925627649541e+00
4.177500000000e+02 -6.537324616689e-03 8.420498613132e-05 7.891424099520e+00
4.180000000000e+02 -6.431644765822e-03 8.394147488436e-05 7.856270111991e+00
4.182500000000e+02 -6.319787805032e-03 8.366016123465e-05 7.820200975099e+00
4.185000000000e+02 -6.203082895318e-03 8.336588114527e-05 7.783253292728e+00
4.187500000000e+02 -6.082901386287e-03 8.306348363185e-05 7.745464698189e+00
4.190000000000e+02 -5.960640871419e-03 8.275787310474e-05 7.706873568611e+00
4.192500000000e+02 -5.837709021479e-03 8.245400928503e-05 7.667518736946e+00
4.195000000000e+02 -5.715507159698e-03 8.215683951612e-05 7.627439215560e+00
4.197500000000e+02 -5.595414154824e-03 8.187122293549e-05 7.586673930665e+00
4.200000000000e+02 -5.478770717502e-03 8.160184902717e-05 7.545261465277e+00
4.202500000000e+02 -5.366864297970e-03 8.135322356570e-05 7.503239824331e+00
4.205000000000e+02 -5.260914886391e-03 8.112962373261e-05 7.460646219837e+00
4.207500000000e+02 -5.162061741590e-03 8.093504274381e-05 7.417516872038e+00
4.210000000000e+02 -5.071351306982e-03 8.077314100063e-05 7.373886839536e+00
4.212500000000e+02 -4.989726365406e-03 8.064720236789e-05 7.329789869504e+00
4.215000000000e+02 -4.918016578556e-03 8.056010021723e-05 7.285258272431e+00
4.217500000000e+02 -4.856930500376e-03 8.051425654057e-05 7.240322819291e+00
4.220000000000e+02 -4.807049247499e-03 8.051159325226e-05 7.195012659820e+00
4.222500000000e+02 -4.768821898467e-03 8.055352794578e-05 7.149355264057e+00
4.225000000000e+02 -4.742562337922e-03 8.064094657917e-05 7.103376376246e+00
4.227500000000e+02 -4.728447948372e-03 8.077418612251e-05 7.057099990405e+00
4.230000000000e+02 -4.726519868633e-03 8.095302373429e-05 7.010548336463e+00
4.232500000000e+02 -4.736684985278e-03 8.117667372098e-05 6.963741881373e+00
4.235000000000e+02 -4.758719340880e-03 8.144378905384e-05 6.916699333698e+00
4.237500000000e+02 -4.792273187751e-03 8.175247066214e-05 6.869437661069e+00
4.240000000000e+02 -4.836877341296e-03 8.210028182973e-05 6.821972109809e+00
4.242500000000e+02 -4.891950852077e-03 8.248427994559e-05 6.774316228939e+00
4.245000000000e+02 -4.956809764794e-03 8.290104033604e-05 6.726481896042e+00
4.247500000000e+02 -5.030676906378e-03 8.334668577376e-05 6.678479343986e+00
4.250000000000e+02 -5.112692461171e-03 8.381694616091e-05 6.630317187712e+00
4.252500000000e+02 -5.201925426185e-03 8.430720778593e-05 6.582002453041e+00
4.255000000000e+02 -5.297385329809e-03 8.481252901621e-05 6.533540600005e+00
4.257500000000e+02 -5.398034550898e-03 8.532775321679e-05 6.484935550196e+00
4.260000000000e+02 -5.502800949587e-03 8.584757103502e-05 6.436189714189e+00
4.262500000000e+02 -5.610590307030e-03 8.636654460561e-05 6.387304014340e+00
4.265000000000e+02 -5.720298756187e-03 8.687922250017e-05 6.338277913425e+00
4.267500000000e+02 -5.830824855819e-03 8.738011665310e-05 6.289109445404e+00
4.270000000000e+02 -5.941081346524e-03 8.786381027187e-05 6.239795244796e+00
4.272500000000e+02 -6.050006561818e-03 8.832508584097e-05 6.190330585001e+00
4.275000000000e+02 -6.156575147920e-03 8.875894309204e-05 6.140709422167e+00
4.277500000000e+02 -6.259808066277e-03 8.916065388195e-05 6.090924441585e+00
4.280000000000e+02 -6.358781535718e-03 8.952582041405e-05 6.040967119002e+00
4.282500000000e+02 -6.452635207836e-03 8.985043946602e-05 5.990827786079e+00
4.285000000000e+02 -6.540579202361e-03 9.013091329446e-05 5.940495710564e+00
4.287500000000e+02 -6.621900027777e-03 9.036407141347e-05 5.889959188854e+00
4.290000000000e+02 -6.695965351480e-03 9.054723541774e-05 5.839205649933e+00
4.292500000000e+02 -6.762227565589e-03 9.067822522799e-05 5.788221777664e+00
4.295000000000e+02 -6.820226297096e-03 9.075536025735e-05 5.736993646886e+00
4.297500000000e+02 -6.869589394039e-03 9.077745621910e-05 5.685506877711e+00
4.300000000000e+02 -6.910032724747e-03 9.074381341131e-05 5.633746806772e+00
4.302500000000e+02 -6.941358966730e-03 9.065419200940e-05 5.581698677356e+00
4.305000000000e+02 -6.963455084815e-03 9.050880163153e-05 5.529347846761e+00
4.307500000000e+02 -6.976288812375e-03 9.030825865053e-05 5.476680010345e+00
4.310000000000e+02 -6.979904388266e-03 9.005354536579e-05 5.423681444331e+00
4.312500000000e+02 -6.974417311571e-03 8.974597027755e-05 5.370339261246e+00
4.315000000000e+02 -6.960008418688e-03 8.938712562648e-05 5.316641678354e+00
4.317500000000e+02 -6.936917499961e-03 8.897883907033e-05 5.262578299875e+00
4.320000000000e+02 -6.905436299693e-03 8.852313003510e-05 5.208140401202e+00
4.322500000000e+02 -6.865901363169e-03 8.802216813891e-05 5.153321223947e+00
4.325000000000e+02 -6.818686708841e-03 8.747823037100e-05 5.098116265624e+00
4.327500000000e+02 -6.764196567737e-03 8.689366049269e-05 5.042523568346e+00
4.330000000000e+02 -6.702858311546e-03 8.627083976406e-05 4.986543995979e+00
4.332500000000e+02 -6.635115696052e-03 8.561215987787e-05 4.930181501714e+00
4.335000000000e+02 -6.561422563572e-03 8.491999612770e-05 4.873443372513e+00
4.337500000000e+02 -6.482237096240e-03 8.419669005746e-05 4.816340451126e+00
4.340000000000e+02 -6.398016766273e-03 8.344453606421e-05 4.758887324563e+00
4.342500000000e+02 -6.309213924765e-03 8.266577256627e-05 4.701102483253e+00
4.345000000000e+02 -6.216272260786e-03 8.186255982706e-05 4.643008432901e+00
4.347500000000e+02 -6.119624091088e-03 8.103700609005e-05 4.584631761210e+00
4.350000000000e+02 -6.019688196101e-03 8.019118825692e-05 4.526003159376e+00
4.352500000000e+02 -5.916868531755e-03 7.932711852174e-05 4.467157384039e+00
4.355000000000e+02 -5.811553634084e-03 7.844673426258e-05 4.408133166566e+00
4.357500000000e+02 -5.704116956469e-03 7.755190160313e-05 4.348973062339e+00
4.360000000000e+02 -5.594917611647e-03 7.664445012584e-05 4.289723246279e+00
4.362500000000e+02 -5.484301668922e-03 7.572616896717e-05 4.230433247227e+00
4.365000000000e+02 -5.372603867153e-03 7.479880099848e-05 4.171155630176e+00
4.367500000000e+02 -5.260149626043e-03 7.386404334378e-05 4.111945626706e+00
4.370000000000e+02 -5.147257225236e-03 7.292355019128e-05 4.052860719499e+00
4.372500000000e+02 -5.034240003164e-03 7.197893040928e-05 3.993960185317e+00
4.375000000000e+02 -4.921408495830e-03 7.103174547846e-05 3.935304606077e+00
4.377500000000e+02 -4.809072369151e-03 7.008350738169e-05 3.876955352141e+00
4.380000000000e+02 -4.697542046961e-03 6.913567644054e-05 3.818974048901e+00
4.382500000000e+02 -4.587129958538e-03 6.818966039776e-05 3.761422033990e+00
4.385000000000e+02 -4.478151271968e-03 6.724681341086e-05 3.704359815421e+00
4.387500000000e+02 -4.370924206421e-03 6.630843727726e-05 3.647846536518e+00
4.390000000000e+02 -4.265769721525e-03 6.537578578336e-05 3.591939459730e+00
4.392500000000e+02 -4.163010706526e-03 6.445006641417e-05 3.536693474356e+00
4.395000000000e+02 -4.062970718762e-03 6.353244590795e-05 3.482160636417e+00
4.397500000000e+02 -3.965972188097e-03 6.262405436802e-05 3.428389748005e+00
4.400000000000e+02 -3.872334267483e-03 6.172599460208e-05 3.375425977004e+00
4.402500000000e+02 -3.782370211020e-03 6.083934791726e-05 3.323310527385e+00
4.405000000000e+02 -3.696384480453e-03 5.996517993992e-05 3.272080358328e+00
4.407500000000e+02 -3.614669506383e-03 5.910454551186e-05 3.221767958180e+00
4.410000000000e+02 -3.537502385571e-03 5.825849057542e-05 3.172401168267e+00
4.412500000000e+02 -3.465141346959e-03 5.742805482201e-05 3.124003066209e+00
4.415000000000e+02 -3.397822208140e-03 5.661427512918e-05 3.076591898005e+00
4.417500000000e+02 -3.335754715334e-03 5.581817452091e-05 3.030181066397e+00
4.420000000000e+02 -3.279118933427e-03 5.504075322596e-05 2.984779170328e+00
4.422500000000e+02 -3.228061849338e-03 5.428297524038e-05 2.940390091483e+00
4.425000000000e+02 -3.182694038002e-03 5.354575889580e-05 2.897013130833e+00
4.427500000000e+02 -3.143086500166e-03 5.282995819675e-05 2.854643189266e+00
4.430000000000e+02 -3.109267771477e-03 5.213634241777e-05 2.813270988022e+00
4.432500000000e+02 -3.081221338608e-03 5.146557383842e-05 2.772883330419e+00
4.435000000000e+02 -3.058883440414e-03 5.081818531097e-05 2.733463396199e+00
4.437500000000e+02 -3.042141336509e-03 5.019455748570e-05 2.694991068993e+00
4.440000000000e+02 -3.030832048134e-03 4.959488018716e-05 2.657443289623e+00
4.442500000000e+02 -3.024741717151e-03 4.901915713840e-05 2.620794433046e+00
4.445000000000e+02 -3.023605366430e-03 4.846720827359e-05 2.585016703174e+00
4.447500000000e+02 -3.027107652652e-03 4.793861085489e-05 2.550080541538e+00
4.450000000000e+02 -3.034884140124e-03 4.743270747506e-05 2.515955044113e+00
4.452500000000e+02 -3.046523541833e-03 4.694855652546e-05 2.482608382899e+00
4.455000000000e+02 -3.061570672023e-03 4.648497891693e-05 2.450008224993e+00
4.457500000000e+02 -3.079530039493e-03 4.604055442989e-05 2.418122148522e+00
4.460000000000e+02 -3.099870445401e-03 4.561362389061e-05 2.386918045352e+00
4.462500000000e+02 -3.122030184510e-03 4.520230273050e-05 2.356364513345e+00
4.465000000000e+02 -3.145423173385e-03 4.480450127739e-05 2.326431226107e+00
4.467500000000e+02 -3.169445583580e-03 4.441794926080e-05 2.297089286183e+00
4.470000000000e+02 -3.193483140476e-03 4.404022664486e-05 2.268311547655e+00
4.472500000000e+02 -3.216918642403e-03 4.366879759976e-05 2.240072917457e+00
4.475000000000e+02 -3.239139846591e-03 4.330104982284e-05 2.212350623305e+00
4.477500000000e+02 -3.259547462202e-03 4.293433573299e-05 2.185124449912e+00
4.480000000000e+02 -3.277563160897e-03 4.256601657560e-05 2.158376948888e+00
4.482500000000e+02 -3.292637523140e-03 4.219350793061e-05 2.132093611509e+00
4.485000000000e+02 -3.304257718281e-03 4.181432543227e-05 2.106263008831e+00
4.487500000000e+02 -3.311954905145e-03 4.142612937605e-05 2.080876906770e+00
4.490000000000e+02 -3.315311162147e-03 4.102677153967e-05 2.055930345281e+00
4.492500000000e+02 -3.313965807289e-03 4.061433587360e-05 2.031421688735e+00
4.495000000000e+02 -3.307621130082e-03 4.018717595514e-05 2.007352657733e+00
4.497500000000e+02 -3.296047231537e-03 3.974395064088e-05 1.983728325713e+00
4.500000000000e+02 -3.279086125597e-03 3.928365475145e-05 1.960557105739e+00
4.502500000000e+02 -3.256654789938e-03 3.880564542666e-05 1.937850710861e+00
4.505000000000e+02 -3.228747177126e-03 3.830965804294e-05 1.915624098010e+00
4.507500000000e+02 -3.195435195398e-03 3.779582482671e-05 1.893895404914e+00
4.510000000000e+02 -3.156868402829e-03 3.726468180446e-05 1.872685867192e+00
4.512500000000e+02 -3.113272501760e-03 3.671717082021e-05 1.852019724611e+00
4.515000000000e+02 -3.064946716280e-03 3.615463521794e-05 1.831924123473e+00
4.517500000000e+02 -3.012259832591e-03 3.557881013594e-05 1.812429001031e+00
4.520000000000e+02 -2.955645114270e-03 3.499180623490e-05 1.793566963219e+00
4.522500000000e+02 -2.895594015033e-03 3.439608793693e-05 1.775373146482e+00
4.525000000000e+02 -2.832648900226e-03 3.379444715013e-05 1.757885072358e+00
4.527500000000e+02 -2.767394712936e-03 3.318997126509e-05 1.741142480043e+00
4.530000000000e+02 -2.700449850221e-03 3.258600759087e-05 1.725187145174e+00
4.532500000000e+02 -2.632456336790e-03 3.198612363145e-05 1.710062675849e+00
4.535000000000e+02 -2.564069515967e-03 3.139406436706e-05 1.695814291880e+00
4.537500000000e+02 -2.495947373696e-03 3.081370670224e-05 1.682488576160e+00
4.540000000000e+02 -2.428739755367e-03 3.024901157217e-05 1.670133202359e+00
4.542500000000e+02 -2.363077641529e-03 2.970397506730e-05 1.658796640806e+00
4.545000000000e+02 -2.299562742733e-03 2.918257774648e-05 1.648527836248e+00
4.547500000000e+02 -2.238757663215e-03 2.868873405307e-05 1.639375862745e+00
4.550000000000e+02 -2.181176779979e-03 2.822624153700e-05 1.631389559428e+00
4.552500000000e+02 -2.127278158185e-03 2.779873145908e-05 1.624617145424e+00
4.555000000000e+02 -2.077456641198e-03 2.740962089640e-05 1.619105820951e+00
4.557500000000e+02 -2.032038181798e-03 2.706206627467e-05 1.614901360515e+00
4.560000000000e+02 -1.991275694912e-03 2.675892035170e-05 1.612047700388e+00
4.562500000000e+02 -1.955346444015e-03 2.650269192489e-05 1.610586528773e+00
4.565000000000e+02 -1.924350915257e-03 2.629551048203e-05 1.610556885809e+00
4.567500000000e+02 -1.898313388316e-03 2.613909425031e-05 1.611994777881e+00
4.570000000000e+02 -1.877183903570e-03 2.603472531265e-05 1.614932816065e+00
4.572500000000e+02 -1.860841766100e-03 2.598322895797e-05 1.619399883408e+00
4.575000000000e+02 -1.849100393086e-03 2.598496099654e-05 1.625420838875e+00
4.577500000000e+02 -1.841713335020e-03 2.603980087679e-05 1.633016263457e+00
4.580000000000e+02 -1.838381471526e-03 2.614715394894e-05 1.642202253799e+00
4.582500000000e+02 -1.838761045961e-03 2.630596032660e-05 1.652990266902e+00
4.585000000000e+02 -1.842472527015e-03 2.651471207926e-05 1.665387020370e+00
4.587500000000e+02 -1.849109997397e-03 2.677147925628e-05 1.679394447776e+00
4.590000000000e+02 -1.858250987643e-03 2.707394279217e-05 1.695009713053e+00
4.592500000000e+02 -1.869466514787e-03 2.741943634760e-05 1.712225279164e+00
4.595000000000e+02 -1.882331176750e-03 2.780499390170e-05 1.731029034423e+00
4.597500000000e+02 -1.896433116151e-03 2.822740461436e-05 1.751404467565e+00
4.600000000000e+02 -1.911383616375e-03 2.868327248676e-05 1.773330894873e+00
4.602500000000e+02 -1.926826263199e-03 2.916908056289e-05 1.796783726705e+00
4.605000000000e+02 -1.942445432648e-03 2.968125225142e-05 1.821734774755e+00
4.607500000000e+02 -1.957973937076e-03 3.021622658886e-05 1.848152591960e+00
4.610000000000e+02 -1.973199839193e-03 3.077053306114e-05 1.876002834275e+00
4.612500000000e+02 -1.987972083088e-03 3.134084358974e-05 1.905248648222e+00
4.615000000000e+02 -2.002205046547e-03 3.192403645225e-05 1.935851065078e+00
4.617500000000e+02 -2.015881711667e-03 3.251725733674e-05 1.967769409983e+00
4.620000000000e+02 -2.029055585758e-03 3.311797151515e-05 2.000961706098e+00
4.622500000000e+02 -2.041851128229e-03 3.372400386140e-05 2.035385080587e+00
4.625000000000e+02 -2.054462755655e-03 3.433357561167e-05 2.070996163653e+00
4.627500000000e+02 -2.067152414952e-03 3.494532849860e-05 2.107751471117e+00
4.630000000000e+02 -2.080245667037e-03 3.555834040789e-05 2.145607777191e+00
4.632500000000e+02 -2.094126385309e-03 3.617212816959e-05 2.184522469861e+00
4.635000000000e+02 -2.109230141658e-03 3.678664258311e-05 2.224453880251e+00
4.637500000000e+02 -2.126036426960e-03 3.740225195442e-05 2.265361594831e+00
4.640000000000e+02 -2.145059737563e-03 3.801971654049e-05 2.307206742696e+00
4.642500000000e+02 -2.166839710010e-03 3.864015676766e-05 2.349952249753e+00
4.645000000000e+02 -2.191930443723e-03 3.926500945775e-05 2.393563069330e+00
4.647500000000e+02 -2.220889220173e-03 3.989595917137e-05 2.438006380928e+00
4.650000000000e+02 -2.254264737931e-03 4.053490282740e-05 2.483251748205e+00
4.652500000000e+02 -2.292585177247e-03 4.118388919613e-05 2.529271250332e+00
4.655000000000e+02 -2.336346169778e-03 4.184504688204e-05 2.576039564284e+00
4.657500000000e+02 -2.385999019822e-03 4.252052104120e-05 2.623534013029e+00
4.660000000000e+02 -2.441939380023e-03 4.321243315780e-05 2.671734570876e+00
4.662500000000e+02 -2.504496504995e-03 4.392279186630e-05 2.720623819115e+00
4.665000000000e+02 -2.573923483981e-03 4.465343203455e-05 2.770186863802e+00
4.667500000000e+02 -2.650388545207e-03 4.540596071193e-05 2.820411206205e+00
4.670000000000e+02 -2.733967670989e-03 4.618170485848e-05 2.871286570036e+00
4.672500000000e+02 -2.824638783709e-03 4.698167773862e-05 2.922804690203e+00
4.675000000000e+02 -2.922277465469e-03 4.780650812705e-05 2.974959057745e+00
4.677500000000e+02 -3.026654505742e-03 4.865641199561e-05 3.027744635152e+00
4.680000000000e+02 -3.137435397025e-03 4.953118732912e-05 3.081157541246e+00
4.682500000000e+02 -3.254181670827e-03 5.043018859505e-05 3.135194706746e+00
4.685000000000e+02 -3.376354133917e-03 5.135231628156e-05 3.189853516344e+00
4.687500000000e+02 -3.503317895949e-03 5.229601511983e-05 3.245131435393e+00
4.690000000000e+02 -3.634349202086e-03 5.325928190747e-05 3.301025633583e+00
4.692500000000e+02 -3.768643833123e-03 5.423968098264e-05 3.357532605924e+00
4.695000000000e+02 -3.905326977196e-03 5.523436757365e-05 3.414647805868e+00
4.697500000000e+02 -4.043464320283e-03 5.624011758881e-05 3.472365292831e+00
4.700000000000e+02 -4.182074168807e-03 5.725336396287e-05 3.530677397846e+00
4.702500000000e+02 -4.320140383540e-03 5.827024544011e-05 3.589574419511e+00
4.705000000000e+02 -4.456625852991e-03 5.928665034888e-05 3.649044349683e+00
4.707500000000e+02 -4.590486234367e-03 6.029826980297e-05 3.709072636665e+00
4.710000000000e+02 -4.720683822227e-03 6.130064739432e-05 3.769641985248e+00
4.712500000000e+02 -4.846201151142e-03 6.228924968646e-05 3.830732202185e+00
4.715000000000e+02 -4.966054349801e-03 6.325954475778e-05 3.892320082035e+00
4.717500000000e+02 -5.079305748386e-03 6.420703124010e-05 3.954379339948e+00
4.720000000000e+02 -5.185075771095e-03 6.512731248365e-05 4.016880588317e+00
4.722500000000e+02 -5.282554061615e-03 6.601616001928e-05 4.079791356922e+00
4.725000000000e+02 -5.371009258617e-03 6.686957288976e-05 4.143076157041e+00
4.727500000000e+02 -5.449797904326e-03 6.768383395811e-05 4.206696585551e+00
4.730000000000e+02 -5.518371890350e-03 6.845556263266e-05 4.270611468159e+00
4.732500000000e+02 -5.576284829028e-03 6.918176321738e-05 4.334777038635e+00
4.735000000000e+02 -5.623196891648e-03 6.985987248648e-05 4.399147150177e+00
4.737500000000e+02 -5.658878598080e-03 7.048780331345e-05 4.463673517678e+00
4.740000000000e+02 -5.683213060242e-03 7.106394488712e-05 4.528305983866e+00
4.742500000000e+02 -5.696197038020e-03 7.158720141143e-05 4.592992810578e+00
4.745000000000e+02 -5.697940619697e-03 7.205702538993e-05 4.657680985160e+00
4.747500000000e+02 -5.688665876953e-03 7.247342002137e-05 4.722316545423e+00
4.750000000000e+02 -5.668704247331e-03 7.283693882024e-05 4.786844913411e+00
4.752500000000e+02 -5.638492850773e-03 7.314867547617e-05 4.851211236056e+00
4.755000000000e+02 -5.598569833900e-03 7.341026329541e-05 4.915360733641e+00
4.757500000000e+02 -5.549568581327e-03 7.362384357854e-05 4.979239045638e+00
4.760000000000e+02 -5.492211066429e-03 7.379203931038e-05 5.042792573486e+00
4.762500000000e+02 -5.427300492398e-03 7.391794859651e-05 5.105968822992e+00
4.765000000000e+02 -5.355713152820e-03 7.400508309657e-05 5.168716730842e+00
4.767500000000e+02 -5.278389683893e-03 7.405731521098e-05 5.230986988787e+00
4.770000000000e+02 -5.196325781400e-03 7.407883817684e-05 5.292732345755e+00
4.772500000000e+02 -5.110562436829e-03 7.407411561600e-05 5.353907903574e+00
4.775000000000e+02 -5.022175835419e-03 7.404782630985e-05 5.414471389765e+00
4.777500000000e+02 -4.932266986898e-03 7.400482047321e-05 5.474383411548e+00
4.780000000000e+02 -4.841951162061e-03 7.395004661812e-05 5.533607695394e+00
4.782500000000e+02 -4.752347421269e-03 7.388847568884e-05 5.592111298441e+00
4.785000000000e+02 -4.664567976320e-03 7.382508250214e-05 5.649864800884e+00
4.787500000000e+02 -4.579707731885e-03 7.376478414464e-05 5.706842469756e+00
4.790000000000e+02 -4.498833906015e-03 7.371239549570e-05 5.763022403570e+00
4.792500000000e+02 -4.422975986493e-03 7.367254628499e-05 5.818386643893e+00
4.795000000000e+02 -4.353116172296e-03 7.364966809656e-05 5.872921258634e+00
4.797500000000e+02 -4.290179995243e-03 7.364794902906e-05 5.926616402440e+00
4.800000000000e+02 -4.235027726522e-03 7.367128396224e-05 5.979466335755e+00
4.802500000000e+02 -4.188446159488e-03 7.372324258823e-05 6.031469423430e+00
4.805000000000e+02 -4.151141219916e-03 7.380704178989e-05 6.082628093581e+00
4.807500000000e+02 -4.123731359516e-03 7.392551893451e-05 6.132948764042e+00
4.810000000000e+02 -4.106741597583e-03 7.408110249585e-05 6.182441742669e+00
4.812500000000e+02 -4.100598637030e-03 7.427579236910e-05 6.231121087898e+00
4.815000000000e+02 -4.105626818509e-03 7.451114309276e-05 6.279004442122e+00
4.817500000000e+02 -4.122045114419e-03 7.478824325752e-05 6.326112831438e+00
4.820000000000e+02 -4.149964960378e-03 7.510773196823e-05 6.372470442031e+00
4.822500000000e+02 -4.189389327342e-03 7.546977046627e-05 6.418104365018e+00
4.825000000000e+02 -4.240212696783e-03 7.587402873258e-05 6.463044320354e+00
4.827500000000e+02 -4.302221996629e-03 7.631966861360e-05 6.507322356793e+00
4.830000000000e+02 -4.375098438286e-03 7.680538233318e-05 6.550972539538e+00
4.832500000000e+02 -4.458420452286e-03 7.732939239327e-05 6.594030618097e+00
4.835000000000e+02 -4.551667446745e-03 7.788945920564e-05 6.636533686440e+00
4.837500000000e+02 -4.654224440148e-03 7.848290623175e-05 6.678519835182e+00
4.840000000000e+02 -4.765387447064e-03 7.910662830304e-05 6.720027802162e+00
4.842500000000e+02 -4.884369694446e-03 7.975711521996e-05 6.761096621723e+00
4.845000000000e+02 -5.010308422114e-03 8.043050935655e-05 6.801765279117e+00
4.847500000000e+02 -5.142272242617e-03 8.112262418972e-05 6.842072372821e+00
4.850000000000e+02 -5.279269036960e-03 8.182899222287e-05 6.882055786687e+00
4.852500000000e+02 -5.420254291762e-03 8.254489199280e-05 6.921752377247e+00
4.855000000000e+02 -5.564139883636e-03 8.326540579234e-05 6.961197676459e+00
4.857500000000e+02 -5.709803084268e-03 8.398546756741e-05 7.000425614270e+00
4.860000000000e+02 -5.856095767142e-03 8.469992429691e-05 7.039468263827e+00
4.862500000000e+02 -6.001853876549e-03 8.540358538478e-05 7.078355607600e+00
4.865000000000e+02 -6.145906938488e-03 8.609128069750e-05 7.117115330683e+00
4.867500000000e+02 -6.287087611704e-03 8.675792137058e-05 7.155772641317e+00
4.870000000000e+02 -6.424241332292e-03 8.739854903814e-05 7.194350115272e+00
4.872500000000e+02 -6.556235791576e-03 8.800837978448e-05 7.232867571136e+00
4.875000000000e+02 -6.681970322284e-03 8.858285719551e-05 7.271341974389e+00
4.877500000000e+02 -6.800385247886e-03 8.911769974373e-05 7.309787364166e+00
4.880000000000e+02 -6.910470869186e-03 8.960894265608e-05 7.348214813964e+00
4.882500000000e+02 -7.011276370192e-03 9.005297629350e-05 7.386632413541e+00
4.885000000000e+02 -7.101918428847e-03 9.044657947288e-05 7.425045275349e+00
4.887500000000e+02 -7.181589356115e-03 9.078694782744e-05 7.463455569479e+00
4.890000000000e+02 -7.249565041523e-03 9.107171799727e-05 7.501862571577e+00
4.892500000000e+02 -7.305212223330e-03 9.129898569418e-05 7.540262738592e+00
4.895000000000e+02 -7.347995463243e-03 9.146732111703e-05 7.578649792752e+00
4.897500000000e+02 -7.377483494582e-03 9.157577595112e-05 7.617014825306e+00
4.900000000000e+02 -7.393354774753e-03 9.162383121547e-05 7.655346412095e+00
4.902500000000e+02 -7.395402540852e-03 9.161148095252e-05 7.693630732904e+00
4.905000000000e+02 -7.383538814338e-03 9.153932764522e-05 7.731851702426e+00
4.907500000000e+02 -7.357797456152e-03 9.140840070607e-05 7.769991104973e+00
4.910000000000e+02 -7.318336484995e-03 9.122018814942e-05 7.808028725242e+00
4.912500000000e+02 -7.265439182507e-03 9.097665346455e-05 7.845942486215e+00
4.915000000000e+02 -7.199514219872e-03 9.068015829147e-05 7.883708574950e+00
4.917500000000e+02 -7.121094498903e-03 9.033350249868e-05 7.921301571769e+00
4.920000000000e+02 -7.030834724616e-03 8.993994838480e-05 7.958694563458e+00
4.922500000000e+02 -6.929507494011e-03 8.950310648212e-05 7.995859256199e+00
4.925000000000e+02 -6.817998040845e-03 8.902689682436e-05 8.032766070314e+00
4.927500000000e+02 -6.697297508899e-03 8.851559474743e-05 8.069384229252e+00
4.930000000000e+02 -6.568494811862e-03 8.797377424502e-05 8.105681836333e+00
4.932500000000e+02 -6.432767060132e-03 8.740629112217e-05 8.141625934711e+00
4.935000000000e+02 -6.291368628516e-03 8.681822589290e-05 8.177182559557e+00
4.937500000000e+02 -6.145618966860e-03 8.621482841389e-05 8.212316777749e+00
4.940000000000e+02 -5.996889202216e-03 8.560147799977e-05 8.246992712146e+00
4.942500000000e+02 -5.846587820059e-03 8.498363692128e-05 8.281173559527e+00
4.945000000000e+02 -5.696145616678e-03 8.436680153492e-05 8.314821598517e+00
4.947500000000e+02 -5.547000039976e-03 8.375645041847e-05 8.347898186425e+00
4.950000000000e+02 -5.400579318213e-03 8.315799294434e-05 8.380363753615e+00
4.952500000000e+02 -5.258286584042e-03 8.257671763401e-05 8.412177792446e+00
4.955000000000e+02 -5.121484127106e-03 8.201773722730e-05 8.443298841551e+00
4.957500000000e+02 -4.991478328703e-03 8.148592789156e-05 8.473684473342e+00
4.960000000000e+02 -4.869505222258e-03 8.098592564648e-05 8.503291279565e+00
4.962500000000e+02 -4.756717223098e-03 8.052207597756e-05 8.532074863369e+00
4.965000000000e+02 -4.654171120918e-03 8.009836001613e-05 8.559989835846e+00
4.967500000000e+02 -4.562817353286e-03 7.971837529616e-05 8.586989820580e+00
4.970000000000e+02 -4.483490997706e-03 7.938531286564e-05 8.613027468641e+00
4.972500000000e+02 -4.416904385393e-03 7.910193793945e-05 8.638054485215e+00
4.975000000000e+02 -4.363641506169e-03 7.887055578271e-05 8.662021669692e+00
4.977500000000e+02 -4.324154064953e-03 7.869300301500e-05 8.684878972241e+00
4.980000000000e+02 -4.298759024571e-03 7.857067285033e-05 8.706575566793e+00
4.982500000000e+02 -4.287636243067e-03 7.850451808078e-05 8.727059943497e+00
4.985000000000e+02 -4.290828761547e-03 7.849501278639e-05 8.746280019370e+00
4.987500000000e+02 -4.308245922889e-03 7.854216803169e-05 8.764183273333e+00
4.990000000000e+02 -4.339667991809e-03 7.864555110859e-05 8.780716899824e+00
4.992500000000e+02 -4.384751849019e-03 7.880430204185e-05 8.795827986876e+00
4.995000000000e+02 -4.443037582278e-03 7.901716080458e-05 8.809463712764e+00
4.997500000000e+02 -4.513955744561e-03 7.928246777006e-05 8.821571570939e+00
5.000000000000e+02 -4.596835196095e-03 7.959817437730e-05 8.832099610837e+00
5.002500000000e+02 -4.690911368795e-03 7.996186704401e-05 8.840996696411e+00
5.005000000000e+02 -4.795334809321e-03 8.037077043968e-05 8.848212791533e+00
5.007500000000e+02 -4.909179983611e-03 8.082180472713e-05 8.853699253076e+00
5.010000000000e+02 -5.031454198185e-03 8.131162868291e-05 8.857409134754e+00
5.012500000000e+02 -5.161106617824e-03 8.183661107777e-05 8.859297512005e+00
5.015000000000e+02 -5.297037284439e-03 8.239285668482e-05 8.859321802257e+00
5.017500000000e+02 -5.438106230964e-03 8.297619001132e-05 8.857442085546e+00
5.020000000000e+02 -5.583142589847e-03 8.358223057392e-05 8.853621435864e+00
5.022500000000e+02 -5.730953721631e-03 8.420650930016e-05 8.847826233447e+00
5.025000000000e+02 -5.880334410955e-03 8.484443302420e-05 8.840026464617e+00
5.027500000000e+02 -6.030076199481e-03 8.549128859925e-05 8.830196022193e+00
5.030000000000e+02 -6.178976660987e-03 8.614231959125e-05 8.818312962603e+00
5.032500000000e+02 -6.325848858543e-03 8.679275314277e-05 8.804359764522e+00
5.035000000000e+02 -6.469530724000e-03 8.743782633824e-05 8.788323535247e+00
5.037500000000e+02 -6.608894591910e-03 8.807284997533e-05 8.770196211736e+00
5.040000000000e+02 -6.742856542233e-03 8.869325728186e-05 8.749974704085e+00
5.042500000000e+02 -6.870385680663e-03 8.929465809640e-05 8.727661028591e+00
5.045000000000e+02 -6.990513064920e-03 8.987288636028e-05 8.703262380235e+00
5.047500000000e+02 -7.102340378703e-03 9.042403408993e-05 8.676791190355e+00
5.050000000000e+02 -7.205047977609e-03 9.094450022767e-05 8.648265131267e+00
5.052500000000e+02 -7.297902291436e-03 9.143103651243e-05 8.617707083659e+00
5.055000000000e+02 -7.380262477325e-03 9.188080123060e-05 8.585145080983e+00
5.057500000000e+02 -7.451585984643e-03 9.229135046013e-05 8.550612196032e+00
5.060000000000e+02 -7.511433070362e-03 9.266067056815e-05 8.514146413859e+00
5.062500000000e+02 -7.559470183731e-03 9.298711613615e-05 8.475790457077e+00
5.065000000000e+02 -7.595472132472e-03 9.326950108596e-05 8.435591580652e+00
5.067500000000e+02 -7.619322861771e-03 9.350710544795e-05 8.393601349705e+00
5.070000000000e+02 -7.631014819143e-03 9.369965161282e-05 8.349875371870e+00
5.072500000000e+02 -7.630646926487e-03 9.384728614034e-05 8.304473024676e+00
5.075000000000e+02 -7.618421295380e-03 9.395055138367e-05 8.257457141802e+00
5.077500000000e+02 -7.594638580618e-03 9.401042555238e-05 8.208893698539e+00
5.080000000000e+02 -7.559692072286e-03 9.402818639148e-05 8.158851467741e+00
5.082500000000e+02 -7.514060701067e-03 9.400538627014e-05 8.107401670216e+00
5.085000000000e+02 -7.458301324429e-03 9.394383613695e-05 8.054617609182e+00
5.087500000000e+02 -7.393040223098e-03 9.384563529299e-05 8.000574308269e+00
5.090000000000e+02 -7.318963976737e-03 9.371306856812e-05 7.945348137439e+00
5.092500000000e+02 -7.236810013193e-03 9.354852661439e-05 7.889016444500e+00
5.095000000000e+02 -7.147356925031e-03 9.335440836208e-05 7.831657186375e+00
5.097500000000e+02 -7.051414733847e-03 9.313321821716e-05 7.773348574942e+00
5.100000000000e+02 -6.949815522421e-03 9.288746018807e-05 7.714168725969e+00
5.102500000000e+02 -6.843404418290e-03 9.261959299495e-05 7.654195322339e+00
5.105000000000e+02 -6.733030987038e-03 9.233200399483e-05 7.593505297670e+00
5.107500000000e+02 -6.619541356184e-03 9.202696562183e-05 7.532174532129e+00
5.110000000000e+02 -6.503771140483e-03 9.170662398064e-05 7.470277569229e+00
5.112500000000e+02 -6.386539152955e-03 9.137297823969e-05 7.407887357143e+00
5.115000000000e+02 -6.268642085941e-03 9.102786646895e-05 7.345075008485e+00
5.117500000000e+02 -6.150850068742e-03 9.067295887388e-05 7.281909585729e+00
5.120000000000e+02 -6.033903083907e-03 9.030975734009e-05 7.218457910478e+00
5.122500000000e+02 -5.918508210334e-03 8.993959981810e-05 7.154784396668e+00
5.125000000000e+02 -5.805337554002e-03 8.956366972845e-05 7.090950909766e+00
5.127500000000e+02 -5.695026834695e-03 8.918300967831e-05 7.027016649101e+00
5.130000000000e+02 -5.588174498443e-03 8.879853935329e-05 6.963038055100e+00
5.132500000000e+02 -5.485341190749e-03 8.841107319105e-05 6.899068739904e+00
5.135000000000e+02 -5.387049433376e-03 8.802134246369e-05 6.835159440564e+00
5.137500000000e+02 -5.293783417130e-03 8.763001574200e-05 6.771357994397e+00
5.140000000000e+02 -5.205988809736e-03 8.723771395405e-05 6.707709333585e+00
5.142500000000e+02 -5.124072433251e-03 8.684504611170e-05 6.644255499519e+00
5.145000000000e+02 -5.048401743325e-03 8.645261552767e-05 6.581035673542e+00
5.147500000000e+02 -4.979304047079e-03 8.606102822364e-05 6.518086224401e+00
5.150000000000e+02 -4.917065429692e-03 8.567090460487e-05 6.455440766393e+00
5.152500000000e+02 -4.861929344083e-03 8.528288416829e-05 6.393130230861e+00
5.155000000000e+02 -4.814094895675e-03 8.489762414546e-05 6.331182947751e+00
5.157500000000e+02 -4.773714881268e-03 8.451579478583e-05 6.269624730752e+00
5.160000000000e+02 -4.740893600318e-03 8.413806899138e-05 6.208478971448e+00
5.162500000000e+02 -4.715684549305e-03 8.376510852806e-05 6.147766734390e+00
5.165000000000e+02 -4.698088076704e-03 8.339754566430e-05 6.087506856805e+00
5.167500000000e+02 -4.688049131844e-03 8.303596307338e-05 6.027716043364e+00
5.170000000000e+02 -4.685455208264e-03 8.268087091251e-05 5.968408963865e+00
5.172500000000e+02 -4.690134626769e-03 8.233268595031e-05 5.909598349179e+00
5.175000000000e+02 -4.701855272568e-03 8.199170941584e-05 5.851295077419e+00
5.177500000000e+02 -4.720323886307e-03 8.165808964702e-05 5.793508265544e+00
5.180000000000e+02 -4.745186048979e-03 8.133180646114e-05 5.736245345703e+00
5.182500000000e+02 -4.776026977396e-03 8.101266580315e-05 5.679512147636e+00
5.185000000000e+02 -4.812372963786e-03 8.070028224175e-05 5.623312964095e+00
5.187500000000e+02 -4.853693825212e-03 8.039404355145e-05 5.567650622784e+00
5.190000000000e+02 -4.899406246604e-03 8.009313439120e-05 5.512526540979e+00
5.192500000000e+02 -4.948878005264e-03 7.979657260632e-05 5.457940782744e+00
5.195000000000e+02 -5.001432980366e-03 7.950314242747e-05 5.403892110815e+00
5.197500000000e+02 -5.056356931536e-03 7.921142587633e-05 5.350378026306e+00
5.200000000000e+02 -5.112903983560e-03 7.891980865637e-05 5.297394811404e+00
5.202500000000e+02 -5.170303734758e-03 7.862649871196e-05 5.244937568148e+00
5.205000000000e+02 -5.227768773543e-03 7.832955825005e-05 5.193000246781e+00
5.207500000000e+02 -5.284502557312e-03 7.802693427192e-05 5.141575679238e+00
5.210000000000e+02 -5.339707437846e-03 7.771647818378e-05 5.090655610622e+00
5.212500000000e+02 -5.392592622518e-03 7.739592903802e-05 5.040230722189e+00
5.215000000000e+02 -5.442382086743e-03 7.706298881116e-05 4.990290665417e+00
5.217500000000e+02 -5.488322205108e-03 7.671535006992e-05 4.940824085044e+00
5.220000000000e+02 -5.529689140195e-03 7.635071765802e-05 4.891818654457e+00
5.222500000000e+02 -5.565795784501e-03 7.596683671215e-05 4.843261102254e+00
5.225000000000e+02 -5.595998297504e-03 7.556151897636e-05 4.795137252076e+00
5.227500000000e+02 -5.619702051739e-03 7.513266915174e-05 4.747432055354e+00
5.230000000000e+02 -5.636367026555e-03 7.467831546698e-05 4.700129635295e+00
5.232500000000e+02 -5.645512537902e-03 7.419662730165e-05 4.653213330868e+00
5.235000000000e+02 -5.646721263991e-03 7.368594250953e-05 4.606665747755e+00
5.237500000000e+02 -5.639642565149e-03 7.314478146966e-05 4.560468809257e+00
5.240000000000e+02 -5.623995085986e-03 7.257187187976e-05 4.514603815809e+00
5.242500000000e+02 -5.599568716498e-03 7.196617050612e-05 4.469051506072e+00
5.245000000000e+02 -5.566225920195e-03 7.132687874492e-05 4.423792123278e+00
5.247500000000e+02 -5.523902505142e-03 7.065345852802e-05 4.378805483054e+00
5.250000000000e+02 -5.472607827682e-03 6.994564729196e-05 4.334071047089e+00
5.252500000000e+02 -5.412424569212e-03 6.920346917366e-05 4.289567997157e+00
5.255000000000e+02 -5.343508016356e-03 6.842724899753e-05 4.245275313358e+00
5.257500000000e+02 -5.266084764271e-03 6.761762014065e-05 4.201171852530e+00
5.260000000000e+02 -5.180450970306e-03 6.677552707296e-05 4.157236429726e+00
5.262500000000e+02 -5.086970011415e-03 6.590222955760e-05 4.113447899870e+00
5.265000000000e+02 -4.986069607904e-03 6.499929672818e-05 4.069785238881e+00
5.267500000000e+02 -4.878238406710e-03 6.406860357705e-05 4.026227628841e+00
5.270000000000e+02 -4.764021821342e-03 6.311232068310e-05 3.982754540379e+00
5.272500000000e+02 -4.644017240132e-03 6.213289947754e-05 3.939345817753e+00
5.275000000000e+02 -4.518868547531e-03 6.113305037903e-05 3.895981761294e+00
5.277500000000e+02 -4.389260047915e-03 6.011571895095e-05 3.852643216339e+00
5.280000000000e+02 -4.255909759935e-03 5.908405768815e-05 3.809311657611e+00
5.282500000000e+02 -4.119562193815e-03 5.804139242896e-05 3.765969277245e+00
5.285000000000e+02 -3.980980663812e-03 5.699118514463e-05 3.722599074603e+00
5.287500000000e+02 -3.840939228393e-03 5.593699375633e-05 3.679184943675e+00
5.290000000000e+02 -3.700214386172e-03 5.488242841159e-05 3.635711769648e+00
5.292500000000e+02 -3.559576618662e-03 5.383110630805e-05 3.592165520816e+00
5.295000000000e+02 -3.419781881308e-03 5.278660555622e-05 3.548533342321e+00
5.297500000000e+02 -3.281563424883e-03 5.175241771521e-05 3.504803659617e+00
5.300000000000e+02 -3.145623934079e-03 5.073190111321e-05 3.460966272605e+00
5.302500000000e+02 -3.012628122394e-03 4.972823109645e-05 3.417012463438e+00
5.305000000000e+02 -2.883196057710e-03 4.874435494373e-05 3.372935098976e+00
5.307500000000e+02 -2.757897270064e-03 4.778297055658e-05 3.328728735686e+00
5.310000000000e+02 -2.637245834848e-03 4.684649508208e-05 3.284389733504e+00
5.312500000000e+02 -2.521696462520e-03 4.593701386016e-05 3.239916365034e+00
5.315000000000e+02 -2.411641627336e-03 4.505626232995e-05 3.195308926878e+00
5.317500000000e+02 -2.307409761733e-03 4.420559871521e-05 3.150569858993e+00
5.320000000000e+02 -2.209264476828e-03 4.338600292786e-05 3.105703858717e+00
5.322500000000e+02 -2.117404761689e-03 4.259807251319e-05 3.060717995593e+00
5.325000000000e+02 -2.031966163155e-03 4.184202252658e-05 3.015621832731e+00
5.327500000000e+02 -1.953022913366e-03 4.111769192341e-05 2.970427536814e+00
5.330000000000e+02 -1.880590966461e-03 4.042455869172e-05 2.925149996219e+00
5.332500000000e+02 -1.814631894621e-03 3.976175409034e-05 2.879806924460e+00
5.335000000000e+02 -1.755057523429e-03 3.912811769893e-05 2.834418967868e+00
5.337500000000e+02 -1.701735207746e-03 3.852220596068e-05 2.789009794574e+00
5.340000000000e+02 -1.654493655184e-03 3.794233184021e-05 2.743606182493e+00
5.342500000000e+02 -1.613129159865e-03 3.738662088587e-05 2.698238083359e+00
5.345000000000e+02 -1.577412179254e-03 3.685304776072e-05 2.652938678782e+00
5.347500000000e+02 -1.547094093712e-03 3.633945767539e-05 2.607744410019e+00
5.350000000000e+02 -1.521913935146e-03 3.584365218509e-05 2.562694984616e+00
5.352500000000e+02 -1.501605034823e-03 3.536343895202e-05 2.517833361468e+00
5.355000000000e+02 -1.485901345087e-03 3.489667761050e-05 2.473205701685e+00
5.357500000000e+02 -1.474543337074e-03 3.444132891831e-05 2.428861288329e+00
5.360000000000e+02 -1.467283374848e-03 3.399550275585e-05 2.384852417766e+00
5.362500000000e+02 -1.463890350446e-03 3.355750255343e-05 2.341234249188e+00
5.365000000000e+02 -1.464153521422e-03 3.312586526696e-05 2.298064626986e+00
5.367500000000e+02 -1.467885383474e-03 3.269939698156e-05 2.255403861322e+00
5.370000000000e+02 -1.474923571434e-03 3.227720219121e-05 2.213314482026e+00
5.372500000000e+02 -1.485131665437e-03 3.185870693845e-05 2.171860956866e+00
5.375000000000e+02 -1.498398925190e-03 3.144367497276e-05 2.131109382468e+00
5.377500000000e+02 -1.514638945356e-03 3.103221608899e-05 2.091127152898e+00
5.380000000000e+02 -1.533787243295e-03 3.062478692409e-05 2.051982605317e+00
5.382500000000e+02 -1.555797863838e-03 3.022218474813e-05 2.013744651081e+00
5.385000000000e+02 -1.580639075280e-03 2.982553269565e-05 1.976482398176e+00
5.387500000000e+02 -1.608288317015e-03 2.943625828117e-05 1.940264767555e+00
5.390000000000e+02 -1.638726543706e-03 2.905606271555e-05 1.905160111247e+00
5.392500000000e+02 -1.671932080461e-03 2.868688678689e-05 1.871235837923e+00
5.395000000000e+02 -1.707874303897e-03 2.833087036683e-05 1.838558049375e+00
5.397500000000e+02 -1.746507245926e-03 2.799030568590e-05 1.807191194022e+00
5.400000000000e+02 -1.787763394414e-03 2.766758765574e-05 1.777197741442e+00
5.402500000000e+02 -1.831547788487e-03 2.736516060556e-05 1.748637879940e+00
5.405000000000e+02 -1.877732778180e-03 2.708546276825e-05 1.721569241781e+00
5.407500000000e+02 -1.926153429444e-03 2.683087486768e-05 1.696046655046e+00
5.410000000000e+02 -1.976603910869e-03 2.660366362273e-05 1.672121925089e+00
5.412500000000e+02 -2.028834917731e-03 2.640592918807e-05 1.649843645222e+00
5.415000000000e+02 -2.082552199926e-03 2.623955592870e-05 1.629257033662e+00
5.417500000000e+02 -2.137416406443e-03 2.610616846668e-05 1.610403798753e+00
5.420000000000e+02 -2.193044240713e-03 2.600709303782e-05 1.593322029602e+00
5.422500000000e+02 -2.249010939729e-03 2.594332467926e-05 1.578046107974e+00
5.425000000000e+02 -2.304854149805e-03 2.591550361522e-05 1.564606643718e+00
5.427500000000e+02 -2.360079106685e-03 2.592389797673e-05 1.553030428765e+00
5.430000000000e+02 -2.414165081958e-03 2.596839679678e-05 1.543340409085e+00
5.432500000000e+02 -2.466572990295e-03 2.604851034879e-05 1.535555674774e+00
5.435000000000e+02 -2.516754036942e-03 2.616338086486e-05 1.529691463440e+00
5.437500000000e+02 -2.564159226872e-03 2.631180166524e-05 1.525759181473e+00
5.440000000000e+02 -2.608249559136e-03 2.649224423482e-05 1.523766438922e+00
5.442500000000e+02 -2.648506664930e-03 2.670289291207e-05 1.523717101054e+00
5.445000000000e+02 -2.684443730439e-03 2.694168783310e-05 1.525611352501e+00
5.447500000000e+02 -2.715616379934e-03 2.720637180800e-05 1.529445779211e+00
5.450000000000e+02 -2.741633302959e-03 2.749453852607e-05 1.535213466036e+00
5.452500000000e+02 -2.762166502019e-03 2.780369159042e-05 1.542904106752e+00
5.455000000000e+02 -2.776960702973e-03 2.813130067175e-05 1.552504133257e+00
5.457500000000e+02 -2.785841984164e-03 2.847485643664e-05 1.563996854551e+00
5.460000000000e+02 -2.788725226439e-03 2.883193945269e-05 1.577362611562e+00
5.462500000000e+02 -2.785620312636e-03 2.920026445252e-05 1.592578941280e+00
5.465000000000e+02 -2.776636805621e-03 2.957773354711e-05 1.609620751264e+00
5.467500000000e+02 -2.761987200558e-03 2.996248422030e-05 1.628460497769e+00
5.470000000000e+02 -2.741988399591e-03 3.035293194179e-05 1.649068369688e+00
5.472500000000e+02 -2.717061447537e-03 3.074781065995e-05 1.671412472600e+00
5.475000000000e+02 -2.687729634664e-03 3.114619055608e-05 1.695459007840e+00
5.477500000000e+02 -2.654614580872e-03 3.154750018639e-05 1.721172449034e+00
5.480000000000e+02 -2.618430698392e-03 3.195154802599e-05 1.748515706612e+00
5.482500000000e+02 -2.579977762025e-03 3.235852380845e-05 1.777450284231e+00
5.485000000000e+02 -2.540131929955e-03 3.276899482574e-05 1.807936419320e+00
5.487500000000e+02 -2.499835057947e-03 3.318389403364e-05 1.839933211527e+00
5.490000000000e+02 -2.460082662019e-03 3.360450125295e-05 1.873398733721e+00
5.492500000000e+02 -2.421910491971e-03 3.403241584610e-05 1.908290129245e+00
5.495000000000e+02 -2.386380068482e-03 3.446952359981e-05 1.944563692747e+00
5.497500000000e+02 -2.354563333237e-03 3.491795712030e-05 1.982174938192e+00
5.500000000000e+02 -2.327526709272e-03 3.538005102655e-05 2.021078654224e+00
5.502500000000e+02 -2.306314814702e-03 3.585829268632e-05 2.061228949755e+00
5.505000000000e+02 -2.291934149188e-03 3.635526969267e-05 2.102579292379e+00
5.507500000000e+02 -2.285337060439e-03 3.687361469046e-05 2.145082541898e+00
5.510000000000e+02 -2.287406256637e-03 3.741594923043e-05 2.188690983293e+00
5.512500000000e+02 -2.298940294047e-03 3.798482671474e-05 2.233356360276e+00
5.515000000000e+02 -2.320640183897e-03 3.858267645809e-05 2.279029914943e+00
5.517500000000e+02 -2.353097568106e-03 3.921174860680e-05 2.325662433318e+00
5.520000000000e+02 -2.396784560611e-03 3.987406899122e-05 2.373204303025e+00
5.522500000000e+02 -2.452045608908e-03 4.057138246641e-05 2.421605581035e+00
5.525000000000e+02 -2.519091385943e-03 4.130510818862e-05 2.470816078008e+00
5.527500000000e+02 -2.597995179504e-03 4.207633051068e-05 2.520785456710e+00
5.530000000000e+02 -2.688691541537e-03 4.288574516315e-05 2.571463346178e+00
5.532500000000e+02 -2.790977302063e-03 4.373364148436e-05 2.622799474935e+00
5.535000000000e+02 -2.904514931097e-03 4.461985747431e-05 2.674743817854e+00
5.537500000000e+02 -3.028838390350e-03 4.554380366922e-05 2.727246759770e+00
5.540000000000e+02 -3.163361295991e-03 4.650445996621e-05 2.780259270234e+00
5.542500000000e+02 -3.307387107377e-03 4.750037955609e-05 2.833733093798e+00
5.545000000000e+02 -3.460121215795e-03 4.852970490679e-05 2.887620945382e+00
5.547500000000e+02 -3.620684624244e-03 4.959019137954e-05 2.941876711339e+00
5.550000000000e+02 -3.788128966557e-03 5.067923877949e-05 2.996455657369e+00
5.552500000000e+02 -3.961452510571e-03 5.179392878824e-05 3.051314631640e+00
5.555000000000e+02 -4.139616785846e-03 5.293106940352e-05 3.106412262885e+00
5.557500000000e+02 -4.321563539043e-03 5.408724342867e-05 3.161709157483e+00
5.560000000000e+02 -4.506231523224e-03 5.525886161062e-05 3.217168076321e+00
5.562500000000e+02 -4.692572988215e-03 5.644221884976e-05 3.272754107710e+00
5.565000000000e+02 -4.879569325025e-03 5.763355182148e-05 3.328434817345e+00
5.567500000000e+02 -5.066245482612e-03 5.882909645502e-05 3.384180378765e+00
5.570000000000e+02 -5.251683028384e-03 6.002514483866e-05 3.439963689821e+00
5.572500000000e+02 -5.435031394065e-03 6.121809930626e-05 3.495760458673e+00
5.575000000000e+02 -5.615517275057e-03 6.240452340814e-05 3.551549269290e+00
5.577500000000e+02 -5.792451954316e-03 6.358118758534e-05 3.607311621080e+00
5.580000000000e+02 -5.965236383664e-03 6.474510865256e-05 3.663031939194e+00
5.582500000000e+02 -6.133364257015e-03 6.589358344347e-05 3.718697564465e+00
5.585000000000e+02 -6.296422743762e-03 6.702421427227e-05 3.774298709692e+00
5.587500000000e+02 -6.454091228667e-03 6.813492658850e-05 3.829828391308e+00
5.590000000000e+02 -6.606138154243e-03 6.922397903042e-05 3.885282334960e+00
5.592500000000e+02 -6.752415983308e-03 7.028996370678e-05 3.940658850417e+00
5.595000000000e+02 -6.892854904539e-03 7.133180049401e-05 3.995958688527e+00
5.597500000000e+02 -7.027454900269e-03 7.234872043910e-05 4.051184863020e+00
5.600000000000e+02 -7.156277135064e-03 7.334024929700e-05 4.106342458824e+00
5.602500000000e+02 -7.279434531409e-03 7.430617880877e-05 4.161438411825e+00
5.605000000000e+02 -7.397081864095e-03 7.524653453356e-05 4.216481268980e+00
5.607500000000e+02 -7.509405865351e-03 7.616153407672e-05 4.271480935874e+00
5.610000000000e+02 -7.616615238051e-03 7.705155344284e-05 4.326448403887e+00
5.612500000000e+02 -7.718931249996e-03 7.791708639301e-05 4.381395466483e+00
5.615000000000e+02 -7.816579148501e-03 7.875870373153e-05 4.436334430647e+00
5.617500000000e+02 -7.909780326773e-03 7.957700666728e-05 4.491277819752e+00
5.620000000000e+02 -7.998745566685e-03 8.037259088067e-05 4.546238076763e+00
5.622500000000e+02 -8.083669626761e-03 8.114601016965e-05 4.601227273743e+00
5.625000000000e+02 -8.164727028989e-03 8.189774182360e-05 4.656256826570e+00
5.627500000000e+02 -8.242069215555e-03 8.262815645455e-05 4.711337222967e+00
5.630000000000e+02 -8.315823147860e-03 8.333749419187e-05 4.766477768027e+00
5.632500000000e+02 -8.386091085360e-03 8.402584778922e-05 4.821686348640e+00
5.635000000000e+02 -8.452951691706e-03 8.469313497161e-05 4.876969222313e+00
5.637500000000e+02 -8.516462118138e-03 8.533909780464e-05 4.932330833299e+00
5.640000000000e+02 -8.576661048272e-03 8.596330511024e-05 4.987773656422e+00
5.642500000000e+02 -8.633572413279e-03 8.656515016250e-05 5.043298073214e+00
5.645000000000e+02 -8.687209602151e-03 8.714386358807e-05 5.098902281130e+00
5.647500000000e+02 -8.737579943697e-03 8.769853687376e-05 5.154582232742e+00
5.650000000000e+02 -8.784689194070e-03 8.822813050141e-05 5.210331610133e+00
5.652500000000e+02 -8.828545843006e-03 8.873150243718e-05 5.266141832319e+00
5.655000000000e+02 -8.869165030426e-03 8.920743928464e-05 5.322002087997e+00
5.657500000000e+02 -8.906571882295e-03 8.965469088831e-05 5.377899404992e+00
5.660000000000e+02 -8.940804153142e-03 9.007200681668e-05 5.433818737313e+00
5.662500000000e+02 -8.971914053033e-03 9.045817500122e-05 5.489743082020e+00
5.665000000000e+02 -8.999969178912e-03 9.081206160910e-05 5.545653616669e+00
5.667500000000e+02 -9.025052575627e-03 9.113265086771e-05 5.601529847997e+00
5.670000000000e+02 -9.047261877875e-03 9.141908388388e-05 5.657349785073e+00
5.672500000000e+02 -9.066707702190e-03 9.167069585891e-05 5.713090112360e+00
5.675000000000e+02 -9.083511232956e-03 9.188705051769e-05 5.768726383254e+00
5.677500000000e+02 -9.097801318190e-03 9.206797060632e-05 5.824233207117e+00
5.680000000000e+02 -9.109711042087e-03 9.221356438768e-05 5.879584448094e+00
5.682500000000e+02 -9.119374082746e-03 9.232424654546e-05 5.934753419277e+00
5.685000000000e+02 -9.126920913665e-03 9.240075384565e-05 5.989713080049e+00
5.687500000000e+02 -9.132475246152e-03 9.244415472964e-05 6.044436221842e+00
5.690000000000e+02 -9.136150665825e-03 9.245585221873e-05 6.098895656074e+00
5.692500000000e+02 -9.138047796901e-03 9.243758086042e-05 6.153064392203e+00
5.695000000000e+02 -9.138252146215e-03 9.239139648459e-05 6.206915807291e+00
5.697500000000e+02 -9.136832651332e-03 9.231962399076e-05 6.260423811329e+00
5.700000000000e+02 -9.133841332579e-03 9.222492208719e-05 6.313562993628e+00
5.702500000000e+02 -9.129313521741e-03 9.211021975966e-05 6.366308772438e+00
5.705000000000e+02 -9.123269704251e-03 9.197863890492e-05 6.418637520852e+00
5.707500000000e+02 -9.115718107101e-03 9.183350514508e-05 6.470526691043e+00
5.710000000000e+02 -9.106658575819e-03 9.167823477726e-05 6.521954927206e+00
5.712500000000e+02 -9.096087664062e-03 9.151635832955e-05 6.572902160220e+00
5.715000000000e+02 -9.084004319620e-03 9.135143582295e-05 6.623349698399e+00
5.717500000000e+02 -9.070416350348e-03 9.118703044950e-05 6.673280305217e+00
5.720000000000e+02 -9.055348050242e-03 9.102664322533e-05 6.722678258514e+00
5.722500000000e+02 -9.038847942947e-03 9.087365959656e-05 6.771529403545e+00
5.725000000000e+02 -9.020996966657e-03 9.073129835713e-05 6.819821188613e+00
5.727500000000e+02 -9.001916753656e-03 9.060256171492e-05 6.867542686453e+00
5.730000000000e+02 -8.981777559258e-03 9.049018681709e-05 6.914684603281e+00
5.732500000000e+02 -8.960805904506e-03 9.039659864674e-05 6.961239267464e+00
5.735000000000e+02 -8.939291180848e-03 9.032386638533e-05 7.007200607605e+00
5.737500000000e+02 -8.917591287024e-03 9.027368052111e-05 7.052564111579e+00
5.740000000000e+02 -8.896136940325e-03 9.024731538829e-05 7.097326770328e+00
5.742500000000e+02 -8.875434427663e-03 9.024558471826e-05 7.141487004567e+00
5.745000000000e+02 -8.856066552708e-03 9.026884396851e-05 7.185044576542e+00
5.747500000000e+02 -8.838691740363e-03 9.031698065348e-05 7.228000482623e+00
5.750000000000e+02 -8.824040971893e-03 9.038939406836e-05 7.270356834020e+00
5.752500000000e+02 -8.812912694300e-03 9.048500063918e-05 7.312116718462e+00
5.755000000000e+02 -8.806165533035e-03 9.060222997662e-05 7.353284050404e+00
5.757500000000e+02 -8.804708902488e-03 9.073905837481e-05 7.393863408076e+00
5.760000000000e+02 -8.809491569266e-03 9.089303379461e-05 7.433859857529e+00
5.762500000000e+02 -8.821488228917e-03 9.106130583847e-05 7.473278769359e+00
5.765000000000e+02 -8.841684297456e-03 9.124066648836e-05 7.512125626842e+00
5.767500000000e+02 -8.871059066904e-03 9.142759943753e-05 7.550405830164e+00
5.770000000000e+02 -8.910567516270e-03 9.161834410912e-05 7.588124496373e+00
5.772500000000e+02 -8.961121002660e-03 9.180894556238e-05 7.625286260908e+00
5.775000000000e+02 -9.023567138179e-03 9.199531541024e-05 7.661895081786e+00
5.777500000000e+02 -9.098669229959e-03 9.217330287470e-05 7.697954047316e+00
5.780000000000e+02 -9.187085521184e-03 9.233879037662e-05 7.733465194577e+00
5.782500000000e+02 -9.289348822814e-03 9.248778675663e-05 7.768429335232e+00
5.785000000000e+02 -9.405846601705e-03 9.261648630846e-05 7.802845897748e+00
5.787500000000e+02 -9.536802186184e-03 9.272133728561e-05 7.836712781507e+00
5.790000000000e+02 -9.682257297194e-03 9.279912156557e-05 7.870026230509e+00
5.792500000000e+02 -9.842056252302e-03 9.284700618548e-05 7.902780726410e+00
5.795000000000e+02 -1.001583238915e-02 9.286261784444e-05 7.934968899967e+00
5.797500000000e+02 -1.020299679826e-02 9.284415570396e-05 7.966581466848e+00
5.800000000000e+02 -1.040272975688e-02 9.279036197260e-05 7.997607186465e+00
5.802500000000e+02 -1.061397532695e-02 9.270055089283e-05 8.028032841808e+00
5.805000000000e+02 -1.083543908752e-02 9.257465272172e-05 8.057843245889e+00
5.807500000000e+02 -1.106558930100e-02 9.241318255712e-05 8.087021272364e+00
5.810000000000e+02 -1.130266202374e-02 9.221726248759e-05 8.115547906597e+00
5.812500000000e+02 -1.154466990400e-02 9.198856995085e-05 8.143402323016e+00
5.815000000000e+02 -1.178941503133e-02 9.172932593660e-05 8.170561984727e+00
5.817500000000e+02 -1.203450626260e-02 9.144226035002e-05 8.197002760732e+00
5.820000000000e+02 -1.227738018432e-02 9.113053831028e-05 8.222699068313e+00
5.822500000000e+02 -1.251532680546e-02 9.079769274617e-05 8.247624028177e+00
5.825000000000e+02 -1.274551898524e-02 9.044751786977e-05 8.271749639644e+00
5.827500000000e+02 -1.296504583581e-02 9.008402843325e-05 8.295046969920e+00
5.830000000000e+02 -1.317095018324e-02 8.971142345099e-05 8.317486352532e+00
5.832500000000e+02 -1.336026913946e-02 8.933391104016e-05 8.339037598542e+00
5.835000000000e+02 -1.353007780410e-02 8.895562543329e-05 8.359670213257e+00
5.837500000000e+02 -1.367753548375e-02 8.858057026584e-05 8.379353617361e+00
5.840000000000e+02 -1.379993368874e-02 8.821250770777e-05 8.398057370814e+00
5.842500000000e+02 -1.389474563558e-02 8.785486133639e-05 8.415751393226e+00
5.845000000000e+02 -1.395967602343e-02 8.751064901275e-05 8.432406182735e+00
5.847500000000e+02 -1.399271057636e-02 8.718243262817e-05 8.447993027225e+00
5.850000000000e+02 -1.399216434176e-02 8.687227892959e-05 8.462484206341e+00
5.852500000000e+02 -1.395672774113e-02 8.658170241174e-05 8.475853182796e+00
5.855000000000e+02 -1.388550971759e-02 8.631161380879e-05 8.488074778053e+00
5.857500000000e+02 -1.377807645720e-02 8.606231393124e-05 8.499125334511e+00
5.860000000000e+02 -1.363448532232e-02 8.583354815855e-05 8.508982857598e+00
5.862500000000e+02 -1.345531261774e-02 8.562447751384e-05 8.517627140228e+00
5.865000000000e+02 -1.324167430591e-02 8.543368703437e-05 8.525039866826e+00
5.867500000000e+02 -1.299523918746e-02 8.525924582548e-05 8.531204694785e+00
5.870000000000e+02 -1.271823341082e-02 8.509875482135e-05 8.536107315658e+00
5.872500000000e+02 -1.241343599385e-02 8.494944107640e-05 8.539735493730e+00
5.875000000000e+02 -1.208416473170e-02 8.480826137958e-05 8.542079082825e+00
5.877500000000e+02 -1.173425220448e-02 8.467200026258e-05 8.543130022983e+00
5.880000000000e+02 -1.136801205041e-02 8.453738522576e-05 8.542882316039e+00
5.882500000000e+02 -1.099019483338e-02 8.440115839264e-05 8.541331983892e+00
5.885000000000e+02 -1.060593432656e-02 8.426021409350e-05 8.538477009345e+00
5.887500000000e+02 -1.022068434598e-02 8.411173025871e-05 8.534317262381e+00
5.890000000000e+02 -9.840146776155e-03 8.395333815608e-05 8.528854413923e+00
5.892500000000e+02 -9.470191679468e-03 8.378317533256e-05 8.522091839506e+00
5.895000000000e+02 -9.116770333408e-03 8.359987360590e-05 8.514034515554e+00
5.897500000000e+02 -8.785822953118e-03 8.340280367561e-05 8.504688910490e+00
5.900000000000e+02 -8.483181881343e-03 8.319219956934e-05 8.494062873767e+00
5.902500000000e+02 -8.214472386441e-03 8.296914911829e-05 8.482165524901e+00
5.905000000000e+02 -7.985012483455e-03 8.273563341843e-05 8.469007145047e+00
5.907500000000e+02 -7.799714225308e-03 8.249455361514e-05 8.454599072985e+00
5.910000000000e+02 -7.662987823422e-03 8.224972761892e-05 8.438953607590e+00
5.912500000000e+02 -7.578650869282e-03 8.200585903143e-05 8.422083918277e+00
5.915000000000e+02 -7.549844880242e-03 8.176846946967e-05 8.404003964286e+00
5.917500000000e+02 -7.578960421967e-03 8.154386550907e-05 8.384728423946e+00
5.920000000000e+02 -7.667572912248e-03 8.133900904156e-05 8.364272633917e+00
5.922500000000e+02 -7.816390382717e-03 8.116135087630e-05 8.342652538640e+00
5.925000000000e+02 -8.025214951185e-03 8.101869210336e-05 8.319884648982e+00
5.927500000000e+02 -8.292918433686e-03 8.091904397670e-05 8.295986009865e+00
5.930000000000e+02 -8.617433633119e-03 8.087043771057e-05 8.270974175086e+00
5.932500000000e+02 -8.995761441615e-03 8.088073606285e-05 8.244867188248e+00
5.935000000000e+02 -9.423994535670e-03 8.095740666364e-05 8.217683567910e+00
5.937500000000e+02 -9.897357573534e-03 8.110731940164e-05 8.189442295176e+00
5.940000000000e+02 -1.041026381346e-02 8.133657105239e-05 8.160162802889e+00
5.942500000000e+02 -1.095638775374e-02 8.165027902743e-05 8.129864962867e+00
5.945000000000e+02 -1.152875300717e-02 8.205240597342e-05 8.098569071695e+00
5.947500000000e+02 -1.211983452521e-02 8.254559613569e-05 8.066295833194e+00
5.950000000000e+02 -1.272167381080e-02 8.313103366323e-05 8.033066335427e+00
5.952500000000e+02 -1.332600554836e-02 8.380832817495e-05 7.998902023510e+00
5.955000000000e+02 -1.392439374589e-02 8.457542734860e-05 7.963824666369e+00
5.957500000000e+02 -1.450837525063e-02 8.542856260785e-05 7.927856319226e+00
5.960000000000e+02 -1.506960816165e-02 8.636222673700e-05 7.891019278943e+00
5.962500000000e+02 -1.560002261044e-02 8.736918823360e-05 7.853336037788e+00
5.965000000000e+02 -1.609197100782e-02 8.844054017110e-05 7.814829231190e+00
5.967500000000e+02 -1.653837491694e-02 8.956578575414e-05 7.775521584657e+00
5.970000000000e+02 -1.693286550418e-02 9.073295838113e-05 7.735435860698e+00
5.972500000000e+02 -1.726991448040e-02 9.192875081163e-05 7.694594802985e+00
5.975000000000e+02 -1.754495255192e-02 9.313869216643e-05 7.653021087029e+00
5.977500000000e+02 -1.775447231869e-02 9.434750819082e-05 7.610737269549e+00
5.980000000000e+02 -1.789611298800e-02 9.553921678079e-05 7.567765745775e+00
5.982500000000e+02 -1.796872438991e-02 9.669738950840e-05 7.524128711368e+00
5.985000000000e+02 -1.797240806058e-02 9.780544962390e-05 7.479848129993e+00
5.987500000000e+02 -1.790853363186e-02 9.884700507118e-05 7.434945711245e+00
5.990000000000e+02 -1.777972953398e-02 9.980607312446e-05 7.389442890004e+00
5.992500000000e+02 -1.758984734209e-02 1.006673349077e-04 7.343360818358e+00
5.995000000000e+02 -1.734389930851e-02 1.014165247493e-04 7.296720361805e+00
5.997500000000e+02 -1.704797069142e-02 1.020406884951e-04 7.249542102188e+00
6.000000000000e+02 -1.670910766136e-02 1.025284344469e-04 7.201846350704e+00
6.002500000000e+02 -1.633518293612e-02 1.028701718587e-04 7.153653158767e+00
6.005000000000e+02 -1.593474141145e-02 1.030583221121e-04 7.104982340552e+00
6.007500000000e+02 -1.551682897320e-02 1.030875081701e-04 7.055853499766e+00
6.010000000000e+02 -1.509080849853e-02 1.029546952330e-04 7.006286052654e+00
6.012500000000e+02 -1.466616599196e-02 1.026592956574e-04 6.956299260842e+00
6.015000000000e+02 -1.425231183092e-02 1.022032284779e-04 6.905912260752e+00
6.017500000000e+02 -1.385838077315e-02 1.015909376526e-04 6.855144098064e+00
6.020000000000e+02 -1.349303623716e-02 1.008293496269e-04 6.804013753081e+00
6.022500000000e+02 -1.316428216899e-02 9.992781191967e-05 6.752540171571e+00
6.025000000000e+02 -1.287928748521e-02 9.889797217785e-05 6.700742288956e+00
6.027500000000e+02 -1.264422685212e-02 9.775360767286e-05 6.648639050052e+00
6.030000000000e+02 -1.246414149384e-02 9.651041507555e-05 6.596249423615e+00
6.032500000000e+02 -1.234282307584e-02 9.518576238407e-05 6.543592413282e+00
6.035000000000e+02 -1.228272419135e-02 9.379840626506e-05 6.490687054544e+00
6.037500000000e+02 -1.228489655817e-02 9.236817822392e-05 6.437552410881e+00
6.040000000000e+02 -1.234895939361e-02 9.091563503844e-05 6.384207557542e+00
6.042500000000e+02 -1.247309850356e-02 8.946173851457e-05 6.330671556376e+00
6.045000000000e+02 -1.265409605567e-02 8.802746677972e-05 6.276963424451e+00
6.047500000000e+02 -1.288739128502e-02 8.663342279547e-05 6.223102085684e+00
6.050000000000e+02 -1.316717001148e-02 8.529947279565e-05 6.169106318663e+00
6.052500000000e+02 -1.348648168045e-02 8.404436062837e-05 6.114994693690e+00
6.055000000000e+02 -1.383738169260e-02 8.288534056167e-05 6.060785494048e+00
6.057500000000e+02 -1.421109550292e-02 8.183787858229e-05 6.006496635782e+00
6.060000000000e+02 -1.459820169190e-02 8.091533108243e-05 5.952145570181e+00
6.062500000000e+02 -1.498882983910e-02 8.012865883397e-05 5.897749182715e+00
6.065000000000e+02 -1.537286936805e-02 7.948619334414e-05 5.843323683667e+00
6.067500000000e+02 -1.574018500328e-02 7.899344887610e-05 5.788884488042e+00
6.070000000000e+02 -1.608083445687e-02 7.865299420914e-05 5.734446095940e+00
6.072500000000e+02 -1.638528386843e-02 7.846436883591e-05 5.680021963096e+00
6.075000000000e+02 -1.664461679000e-02 7.842405866698e-05 5.625624374540e+00
6.077500000000e+02 -1.685073222561e-02 7.852553397536e-05 5.571264313236e+00
6.080000000000e+02 -1.699652800372e-02 7.875934327981e-05 5.516951334810e+00
6.082500000000e+02 -1.707606539025e-02 7.911326096186e-05 5.462693442864e+00
6.085000000000e+02 -1.708471193032e-02 7.957249224938e-05 5.408496974053e+00
6.087500000000e+02 -1.701925904599e-02 8.011993481702e-05 5.354366490147e+00
6.090000000000e+02 -1.687801252600e-02 8.073648156123e-05 5.300304683865e+00
6.092500000000e+02 -1.666085326886e-02 8.140144853999e-05 5.246312298457e+00
6.095000000000e+02 -1.636926727890e-02 8.209291116298e-05 5.192388065555e+00
6.097500000000e+02 -1.600634395238e-02 8.278813867821e-05 5.138528662519e+00
6.100000000000e+02 -1.557674241249e-02 8.346407997614e-05 5.084728694090e+00
6.102500000000e+02 -1.508662657136e-02 8.409775589449e-05 5.030980698725e+00
6.105000000000e+02 -1.454356987082e-02 8.466678918756e-05 4.977275181600e+00
6.107500000000e+02 -1.395643134731e-02 8.514988662606e-05 4.923600680730e+00
6.110000000000e+02 -1.333520523451e-02 8.552726934788e-05 4.869943859222e+00
6.112500000000e+02 -1.269084662573e-02 8.578112000218e-05 4.816289636101e+00
6.115000000000e+02 -1.203507640236e-02 8.589598266248e-05 4.762621343691e+00
6.117500000000e+02 -1.138016891337e-02 8.585911571196e-05 4.708920925562e+00
6.120000000000e+02 -1.073872595153e-02 8.566078562561e-05 4.655169160037e+00
6.122500000000e+02 -1.012344130683e-02 8.529455009121e-05 4.601345924049e+00
6.125000000000e+02 -9.546859953245e-03 8.475741811004e-05 4.547430479545e+00
6.127500000000e+02 -9.021136235640e-03 8.404994927474e-05 4.493401796978e+00
6.130000000000e+02 -8.557794842095e-03 8.317629103141e-05 4.439238896402e+00
6.132500000000e+02 -8.167499435658e-03 8.214413813887e-05 4.384921219712e+00
6.135000000000e+02 -7.859832444314e-03 8.096461776311e-05 4.330429016228e+00
6.137500000000e+02 -7.643090434662e-03 7.965208068100e-05 4.275743746451e+00
6.140000000000e+02 -7.524098468818e-03 7.822382483427e-05 4.220848493379e+00
6.142500000000e+02 -7.508047403977e-03 7.669975171243e-05 4.165728383707e+00
6.145000000000e+02 -7.598356808679e-03 7.510196958771e-05 4.110371004383e+00
6.147500000000e+02 -7.796566736599e-03 7.345433514222e-05 4.054766813920e+00
6.150000000000e+02 -8.102260845834e-03 7.178195169769e-05 3.998909544819e+00
6.152500000000e+02 -8.513022401625e-03 7.011063672449e-05 3.942796584305e+00
6.155000000000e+02 -9.024424983059e-03 6.846636665681e-05 3.886429330824e+00
6.157500000000e+02 -9.630059105249e-03 6.687471194902e-05 3.829813522591e+00
6.160000000000e+02 -1.032159558910e-02 6.536028030621e-05 3.772959524896e+00
6.162500000000e+02 -1.108888618506e-02 6.394617817346e-05 3.715882578558e+00
6.165000000000e+02 -1.192010136679e-02 6.265351952375e-05 3.658602996755e+00
6.167500000000e+02 -1.280190450731e-02 6.150094834159e-05 3.601146308487e+00
6.170000000000e+02 -1.371965993768e-02 6.050423746284e-05 3.543543344337e+00
6.172500000000e+02 -1.465767238250e-02 5.967597116416e-05 3.485830258285e+00
6.175000000000e+02 -1.559945356931e-02 5.902526885340e-05 3.428048484770e+00
6.177500000000e+02 -1.652801019680e-02 5.855758186352e-05 3.370244628544e+00
6.180000000000e+02 -1.742614886709e-02 5.827456750568e-05 3.312470286131e+00
6.182500000000e+02 -1.827679123701e-02 5.817403619462e-05 3.254781800487e+00
6.185000000000e+02 -1.906329214540e-02 5.824997032139e-05 3.197239949392e+00
6.187500000000e+02 -1.976975550797e-02 5.849261585786e-05 3.139909572204e+00
6.190000000000e+02 -2.038134006945e-02 5.888864232056e-05 3.082859138438e+00
6.192500000000e+02 -2.088454929495e-02 5.942136565695e-05 3.026160265662e+00
6.195000000000e+02 -2.126749793453e-02 6.007103076500e-05 2.969887189917e+00
6.197500000000e+02 -2.152015105624e-02 6.081514757916e-05 2.914116200883e+00
6.200000000000e+02 -2.163452967074e-02 6.162887481184e-05 2.858925049248e+00
6.202500000000e+02 -2.160487807442e-02 6.248544453843e-05 2.804392330821e+00
6.205000000000e+02 -2.142779081087e-02 6.335662356571e-05 2.750596863671e+00
6.207500000000e+02 -2.110229593225e-02 6.421320299660e-05 2.697617065155e+00
6.210000000000e+02 -2.062989278640e-02 6.502551114293e-05 2.645530332469e+00
6.212500000000e+02 -2.001454466178e-02 6.576394276328e-05 2.594412444540e+00
6.215000000000e+02 -1.926262615358e-02 6.639949659767e-05 2.544336989737e+00
6.217500000000e+02 -1.838282670135e-02 6.690431741438e-05 2.495374819554e+00
6.220000000000e+02 -1.738601285457e-02 6.725223047555e-05 2.447593550674e+00
6.222500000000e+02 -1.628505234969e-02 6.741926515502e-05 2.401057100936e+00
6.225000000000e+02 -1.509460343502e-02 6.738415351887e-05 2.355825284862e+00
6.227500000000e+02 -1.383087460079e-02 6.712880286625e-05 2.311953450733e+00
6.230000000000e+02 -1.251135829197e-02 6.663872379586e-05 2.269492183587e+00
6.232500000000e+02 -1.115454558098e-02 6.590340866502e-05 2.228487053630e+00
6.235000000000e+02 -9.779624900983e-03 6.491663651909e-05 2.188978433441e+00
6.237500000000e+02 -8.406172505503e-03 6.367679308694e-05 2.151001361676e+00
6.240000000000e+02 -7.053838095769e-03 6.218700096586e-05 2.114585470749e+00
6.242500000000e+02 -5.742031384445e-03 6.045522149006e-05 2.079754969669e+00
6.245000000000e+02 -4.489615830762e-03 5.849427808707e-05 2.046528672623e+00
6.247500000000e+02 -3.314611388758e-03 5.632172603437e-05 2.014920088985e+00
6.250000000000e+02 -2.233913812595e-03 5.395973080499e-05 1.984937549190e+00
6.252500000000e+02 -1.263031621921e-03 5.143478933822e-05 1.956584381405e+00
6.255000000000e+02 -4.158454996223e-04 4.877736101636e-05 1.929859127209e+00
6.257500000000e+02 2.956057886095e-04 4.602142097704e-05 1.904755784703e+00
6.260000000000e+02 8.613126084471e-04 4.320392925083e-05 1.881264092360e+00
6.262500000000e+02 1.273449594845e-03 4.036423208711e-05 1.859369826159e+00
6.265000000000e+02 1.526499247902e-03 3.754339977682e-05 1.839055127905e+00
6.267500000000e+02 1.617340219875e-03 3.478351904793e-05 1.820298836345e+00
6.270000000000e+02 1.545300591950e-03 3.212695016785e-05 1.803076839147e+00
6.272500000000e+02 1.312174319895e-03 2.961556478112e-05 1.787362417501e+00
6.275000000000e+02 9.222010857193e-04 2.728998169133e-05 1.773126600830e+00
6.277500000000e+02 3.820095765454e-04 2.518881181235e-05 1.760338505813e+00
6.280000000000e+02 -2.994751672545e-04 2.334792984934e-05 1.748965672228e+00
6.282500000000e+02 -1.111159421453e-03 2.179978743813e-05 1.738974384196e+00
6.285000000000e+02 -2.039940646646e-03 2.057277529671e-05 1.730329969210e+00
6.287500000000e+02 -3.070898767408e-03 1.969065210594e-05 1.722997081945e+00
6.290000000000e+02 -4.187516009257e-03 1.917204933366e-05 1.716939964434e+00
6.292500000000e+02 -5.371920737146e-03 1.903005447340e-05 1.712122678120e+00
6.295000000000e+02 -6.605154379905e-03 1.927188877371e-05 1.708509314496e+00
6.297500000000e+02 -7.867456670225e-03 1.989868264818e-05 1.706064179064e+00
6.300000000000e+02 -9.138563430556e-03 2.090534643698e-05 1.704751947253e+00
6.302500000000e+02 -1.039801537618e-02 2.228055037629e-05 1.704537798939e+00
6.305000000000e+02 -1.162547187247e-02 2.400680854073e-05 1.705387528946e+00
6.307500000000e+02 -1.280102273932e-02 2.606066145966e-05 1.707267635596e+00
6.310000000000e+02 -1.390549750839e-02 2.841296965836e-05 1.710145392717e+00
6.312500000000e+02 -1.492076173188e-02 3.102929428497e-05 1.713988904302e+00
6.315000000000e+02 -1.583000059414e-02 3.387038283548e-05 1.718767147577e+00
6.317500000000e+02 -1.661798027632e-02 3.689273391452e-05 1.724450005706e+00
6.320000000000e+02 -1.727128632526e-02 4.004924687206e-05 1.731008294053e+00
6.322500000000e+02 -1.777853321368e-02 4.328994065012e-05 1.738413781930e+00
6.325000000000e+02 -1.813054094141e-02 4.656273253056e-05 1.746639213455e+00
6.327500000000e+02 -1.832047746390e-02 4.981426932998e-05 1.755658328425e+00
6.330000000000e+02 -1.834396330180e-02 5.299079502910e-05 1.765445885103e+00
6.332500000000e+02 -1.819913663493e-02 5.603904308207e-05 1.775977687190e+00
6.335000000000e+02 -1.788667858429e-02 5.890713964676e-05 1.787230613672e+00
6.337500000000e+02 -1.740979765384e-02 6.154550121609e-05 1.799182653191e+00
6.340000000000e+02 -1.677417381634e-02 6.390771211817e-05 1.811812941255e+00
6.342500000000e+02 -1.598786340665e-02 6.595136481358e-05 1.825101801381e+00
6.345000000000e+02 -1.506116620015e-02 6.763884786185e-05 1.839030786715e+00
6.347500000000e+02 -1.400645678814e-02 6.893806267005e-05 1.853582721850e+00
6.350000000000e+02 -1.283798377585e-02 6.982305927489e-05 1.868741744298e+00
6.352500000000e+02 -1.157163918139e-02 7.027457078412e-05 1.884493341900e+00
6.355000000000e+02 -1.022470216508e-02 7.028043632626e-05 1.900824385680e+00
6.357500000000e+02 -8.815562124553e-03 6.983590487558e-05 1.917723157604e+00
6.360000000000e+02 -7.363424406066e-03 6.894380566860e-05 1.935179369909e+00
6.362500000000e+02 -5.888004037530e-03 6.761458165949e-05 1.953184175978e+00
6.365000000000e+02 -4.409213525096e-03 6.586618691903e-05 1.971730172879e+00
6.367500000000e+02 -2.946847633364e-03 6.372383902500e-05 1.990811392354e+00
6.370000000000e+02 -1.520273038595e-03 6.121963956948e-05 2.010423283261e+00
6.372500000000e+02 -1.481251004409e-04 5.839205819361e-05 2.030562681933e+00
6.375000000000e+02 1.151980501064e-03 5.528529992377e-05 2.051227774114e+00
6.377500000000e+02 2.363719202740e-03 5.194855583188e-05 2.072418045343e+00
6.380000000000e+02 3.472304943625e-03 4.843516182265e-05 2.094134223776e+00
6.382500000000e+02 4.464711743411e-03 4.480167265278e-05 2.116378212741e+00
6.385000000000e+02 5.329863520483e-03 4.110687856057e-05 2.139153017010e+00
6.387500000000e+02 6.058790883734e-03 3.741077563951e-05 2.162462660485e+00
6.390000000000e+02 6.644750739009e-03 3.377351839107e-05 2.186312099291e+00
6.392500000000e+02 7.083307827009e-03 3.025436942111e-05 2.210707128584e+00
6.395000000000e+02 7.372376439706e-03 2.691067138269e-05 2.235654285614e+00
6.397500000000e+02 7.512222155485e-03 2.379685969670e-05 2.261160750176e+00
6.400000000000e+02 7.505423264201e-03 2.096353088896e-05 2.287234242196e+00
6.402500000000e+02 7.356794210605e-03 1.845659061614e-05 2.313882919229e+00
6.405000000000e+02 7.073271463517e-03 1.631651824599e-05 2.341115273294e+00
6.407500000000e+02 6.663764590503e-03 1.457769052618e-05 2.368940029122e+00
6.410000000000e+02 6.138977305526e-03 1.326785555514e-05 2.397366044271e+00
6.412500000000e+02 5.511198690328e-03 1.240769780200e-05 2.426402212101e+00
6.415000000000e+02 4.794073342319e-03 1.201056639533e-05 2.456057368634e+00
6.417500000000e+02 4.002349750355e-03 1.208232833155e-05 2.486340204359e+00
6.420000000000e+02 3.151617376464e-03 1.262133655491e-05 2.517259180923e+00
6.422500000000e+02 2.258031610021e-03 1.361853917226e-05 2.548822455303e+00
6.425000000000e+02 1.338037982931e-03 1.505770411783e-05 2.581037809642e+00
6.427500000000e+02 4.080941856391e-04 1.691576443189e-05 2.613912590295e+00
6.430000000000e+02 -5.155984019572e-04 1.916326822399e-05 2.647453653460e+00
6.432500000000e+02 -1.417355721270e-03 2.176493955236e-05 2.681667321220e+00
6.435000000000e+02 -2.282253657912e-03 2.468031293093e-05 2.716559344701e+00
6.437500000000e+02 -3.096353464359e-03 2.786445228428e-05 2.752134877433e+00
6.440000000000e+02 -3.846904200713e-03 3.126873366821e-05 2.788398457986e+00
6.442500000000e+02 -4.522517799706e-03 3.484167413018e-05 2.825354000122e+00
6.445000000000e+02 -5.113317383726e-03 3.852980188618e-05 2.863004792790e+00
6.447500000000e+02 -5.611055153285e-03 4.227855077443e-05 2.901353508204e+00
6.450000000000e+02 -6.009197731867e-03 4.603316009280e-05 2.940402216263e+00
6.452500000000e+02 -6.302980484655e-03 4.973957347312e-05 2.980152406662e+00
6.455000000000e+02 -6.489429308990e-03 5.334531845422e-05 3.020605016893e+00
6.457500000000e+02 -6.567350233979e-03 5.680035144459e-05 3.061760463677e+00
6.460000000000e+02 -6.537289041048e-03 6.005785900554e-05 3.103618678894e+00
6.462500000000e+02 -6.401461746498e-03 6.307499889552e-05 3.146179148164e+00
6.465000000000e+02 -6.163658169773e-03 6.581357197649e-05 3.189440948300e+00
6.467500000000e+02 -5.829121557057e-03 6.824061089269e-05 3.233402787112e+00
6.470000000000e+02 -5.404406937751e-03 7.032887697819e-05 3.278063038227e+00
6.472500000000e+02 -4.897221243515e-03 7.205725628162e-05 3.323419775723e+00
6.475000000000e+02 -4.316249798043e-03 7.341105576286e-05 3.369470801238e+00
6.477500000000e+02 -3.670971691372e-03 7.438217550731e-05 3.416213666860e+00
6.480000000000e+02 -2.971468012564e-03 7.496917399677e-05 3.463645690990e+00
6.482500000000e+02 -2.228227963051e-03 7.517721855560e-05 3.511763963737e+00
6.485000000000e+02 -1.451954886063e-03 7.501791669970e-05 3.560565344721e+00
6.487500000000e+02 -6.533771931843e-04 7.450903830714e-05 3.610046449268e+00
6.490000000000e+02 1.569335287252e-04 7.367412952491e-05 3.660203624703e+00
6.492500000000e+02 9.687322917260e-04 7.254203221210e-05 3.711032912675e+00
6.495000000000e+02 1.772257810686e-03 7.114630838692e-05 3.762530001804e+00
6.497500000000e+02 2.558373240739e-03 6.952458659051e-05 3.814690168303e+00
6.500000000000e+02 3.318687712143e-03 6.771784463630e-05 3.867508203309e+00
6.502500000000e+02 4.045659003132e-03 6.576963483765e-05 3.920978331755e+00
6.505000000000e+02 4.732674475671e-03 6.372527320131e-05 3.975094120249e+00
6.507500000000e+02 5.374110629252e-03 6.163100389545e-05 4.029848377802e+00
6.510000000000e+02 5.965369850889e-03 5.953315894719e-05 4.085233047648e+00
6.512500000000e+02 6.502895931803e-03 5.747732330963e-05 4.141239096098e+00
6.515000000000e+02 6.984168018548e-03 5.550752374989e-05 4.197856398223e+00
6.517500000000e+02 7.407674109108e-03 5.366545845828e-05 4.255073621031e+00
6.520000000000e+02 7.772865957657e-03 5.198977529725e-05 4.312878110567e+00
6.522500000000e+02 8.080096849375e-03 5.051541799839e-05 4.371255780354e+00
6.525000000000e+02 8.330544284706e-03 4.927304475721e-05 4.430191007977e+00
6.527500000000e+02 8.526120499771e-03 4.828853264821e-05 4.489666537802e+00
6.530000000000e+02 8.669372479086e-03 4.758257725529e-05 4.549663395519e+00
6.532500000000e+02 8.763375178060e-03 4.717038909519e-05 4.610160813455e+00
6.535000000000e+02 8.811620562727e-03 4.706149096048e-05 4.671136169265e+00
6.537500000000e+02 8.817904930687e-03 4.725962055413e-05 4.732564939931e+00
6.540000000000e+02 8.786217390335e-03 4.776274014026e-05 4.794420670740e+00
6.542500000000e+02 8.720633670661e-03 4.856314558088e-05 4.856674960062e+00
6.545000000000e+02 8.625215791006e-03 4.964767621157e-05 4.919297460863e+00
6.547500000000e+02 8.503920789667e-03 5.099801889877e-05 4.982255897750e+00
6.550000000000e+02 8.360522288481e-03 5.259109794528e-05 5.045516100191e+00
6.552500000000e+02 8.198542923022e-03 5.439954703096e-05 5.109042050124e+00
6.555000000000e+02 8.021203440868e-03 5.639224816550e-05 5.172795944272e+00
6.557500000000e+02 7.831385718204e-03 5.853493086558e-05 5.236738269206e+00
6.560000000000e+02 7.631611623723e-03 6.079082159885e-05 5.300827887403e+00
6.562500000000e+02 7.424039334461e-03 6.312133176226e-05 5.365022135989e+00
6.565000000000e+02 7.210472873678e-03 6.548676389709e-05 5.429276931691e+00
6.567500000000e+02 6.992388602106e-03 6.784702905063e-05 5.493546888076e+00
6.570000000000e+02 6.770972774478e-03 7.016236891338e-05 5.557785434747e+00
6.572500000000e+02 6.547172741615e-03 7.239405686738e-05 5.621944949006e+00
6.575000000000e+02 6.321755979017e-03 7.450507724743e-05 5.685976886568e+00
6.577500000000e+02 6.095377741526e-03 7.646076375292e-05 5.749831921719e+00
6.580000000000e+02 5.868653090654e-03 7.822938679367e-05 5.813460091801e+00
6.582500000000e+02 5.642230784537e-03 7.978264796113e-05 5.876810944533e+00
6.585000000000e+02 5.416866866584e-03 8.109623090555e-05 5.939833688499e+00
6.587500000000e+02 5.193495446069e-03 8.215013877455e-05 6.002477354446e+00
6.590000000000e+02 4.973293088579e-03 8.292901799933e-05 6.064690956132e+00
6.592500000000e+02 4.757735136007e-03 8.342229571476e-05 6.126423655080e+00
6.595000000000e+02 4.548641414110e-03 8.362431830020e-05 6.187624938241e+00
6.597500000000e+02 4.348209547269e-03 8.353445468873e-05 6.248244793261e+00
6.600000000000e+02 4.159034249212e-03 8.315700798620e-05 6.308233893592e+00
6.602500000000e+02 3.984111084716e-03 8.250099733520e-05 6.367543783287e+00
6.605000000000e+02 3.826824124198e-03 8.157995132901e-05 6.426127075483e+00
6.607500000000e+02 3.690917400338e-03 8.041160031483e-05 6.483937645948e+00
6.610000000000e+02 3.580450199966e-03 7.901746553865e-05 6.540930828548e+00
6.612500000000e+02 3.499736675324e-03 7.742239185318e-05 6.597063621899e+00
6.615000000000e+02 3.453271382246e-03 7.565402555360e-05 6.652294879780e+00
6.617500000000e+02 3.445641571359e-03 7.374225014273e-05 6.706585514812e+00
6.620000000000e+02 3.481428608946e-03 7.171857740260e-05 6.759898679356e+00
6.622500000000e+02 3.565100094083e-03 6.961556905144e-05 6.812199955560e+00
6.625000000000e+02 3.700895274699e-03 6.746620434084e-05 6.863457516159e+00
6.627500000000e+02 3.892706110807e-03 6.530325689613e-05 6.913642288054e+00
6.630000000000e+02 4.143956600500e-03 6.315869581949e-05 6.962728086000e+00
6.632500000000e+02 4.457483089969e-03 6.106314357460e-05 7.010691733179e+00
6.635000000000e+02 4.835418034409e-03 5.904536468690e-05 7.057513151389e+00
6.637500000000e+02 5.279080801030e-03 5.713180247263e-05 7.103175438359e+00
6.640000000000e+02 5.788877337361e-03 5.534617753719e-05 7.147664906271e+00
6.642500000000e+02 6.364211641641e-03 5.370915565567e-05 7.190971091900e+00
6.645000000000e+02 7.003412732759e-03 5.223808883228e-05 7.233086747281e+00
6.647500000000e+02 7.703677817005e-03 5.094682966494e-05 7.274007787131e+00
6.650000000000e+02 8.461035362809e-03 4.984562248483e-05 7.313733212573e+00
6.652500000000e+02 9.270329623705e-03 4.894107004144e-05 7.352265004261e+00
6.655000000000e+02 1.012522755874e-02 4.823615921992e-05 7.389607981019e+00
6.657500000000e+02 1.101825172818e-02 4.773039817441e-05 7.425769643748e+00
6.660000000000e+02 1.194083711481e-02 4.742002150754e-05 7.460759983887e+00
6.662500000000e+02 1.288341358436e-02 4.729813299775e-05 7.494591271874e+00
6.665000000000e+02 1.383551507801e-02 4.735501920294e-05 7.527277836264e+00
6.667500000000e+02 1.478591188427e-02 4.757849981898e-05 7.558835819673e+00
6.670000000000e+02 1.572276580917e-02 4.795430483392e-05 7.589282926512e+00
6.672500000000e+02 1.663380751393e-02 4.846645791021e-05 7.618638172062e+00
6.675000000000e+02 1.750652978320e-02 4.909769006817e-05 7.646921620850e+00
6.677500000000e+02 1.832839692729e-02 4.982984265980e-05 7.674154135671e+00
6.680000000000e+02 1.908706479174e-02 5.064429358739e-05 7.700357133715e+00
6.682500000000e+02 1.977060606158e-02 5.152237345157e-05 7.725552350363e+00
6.685000000000e+02 2.036773923241e-02 5.244576080377e-05 7.749761625822e+00
6.687500000000e+02 2.086805342984e-02 5.339684947178e-05 7.773006706685e+00
6.690000000000e+02 2.126222540004e-02 5.435906657827e-05 7.795309071702e+00
6.692500000000e+02 2.154222433029e-02 5.531729343941e-05 7.816689783966e+00
6.695000000000e+02 2.170149825675e-02 5.625807247606e-05 7.837169368037e+00
6.697500000000e+02 2.173513855709e-02 5.716977621745e-05 7.856767716282e+00
6.700000000000e+02 2.164001892420e-02 5.804278462748e-05 7.875504022723e+00
6.702500000000e+02 2.141490381095e-02 5.886960359991e-05 7.893396744400e+00
6.705000000000e+02 2.106052408036e-02 5.964490839031e-05 7.910463590017e+00
6.707500000000e+02 2.057961749533e-02 6.036554815930e-05 7.926721530971e+00
6.710000000000e+02 1.997693161360e-02 6.103049036113e-05 7.942186835471e+00
6.712500000000e+02 1.925918886584e-02 6.164072333550e-05 7.956875122893e+00
6.715000000000e+02 1.843501400945e-02 6.219901654536e-05 7.970801429025e+00
6.717500000000e+02 1.751482439823e-02 6.270964980934e-05 7.983980289319e+00
6.720000000000e+02 1.651068563833e-02 6.317826534613e-05 7.996425826059e+00
6.722500000000e+02 1.543613502112e-02 6.361160686211e-05 8.008151839233e+00
6.725000000000e+02 1.430597644508e-02 6.401713398668e-05 8.019171904031e+00
6.727500000000e+02 1.313605103009e-02 6.440266587290e-05 8.029499456793e+00
6.730000000000e+02 1.194298808150e-02 6.477602871807e-05 8.039147880164e+00
6.732500000000e+02 1.074394159974e-02 6.514471976993e-05 8.048130579043e+00
6.735000000000e+02 9.556317662797e-03 6.551554325329e-05 8.056461037060e+00
6.737500000000e+02 8.397498232267e-03 6.589425362047e-05 8.064152864072e+00
6.740000000000e+02 7.284566881158e-03 6.628529803185e-05 8.071219826613e+00
6.742500000000e+02 6.234041942940e-03 6.669155172612e-05 8.077675852535e+00
6.745000000000e+02 5.261622161942e-03 6.711409105822e-05 8.083535023416e+00
6.747500000000e+02 4.381949694758e-03 6.755202789160e-05 8.088811541890e+00
6.750000000000e+02 3.608394715319e-03 6.800240352148e-05 8.093519683295e+00
6.752500000000e+02 2.952865785879e-03 6.846014942144e-05 8.097673719855e+00
6.755000000000e+02 2.425649043651e-03 6.891811263959e-05 8.101287832569e+00
6.757500000000e+02 2.035278781319e-03 6.936714732336e-05 8.104376005511e+00
6.760000000000e+02 1.788441315004e-03 6.979627306600e-05 8.106951897125e+00
6.762500000000e+02 1.689912215973e-03 7.019289743476e-05 8.109028704226e+00
6.765000000000e+02 1.742526622363e-03 7.054309424431e-05 8.110619014130e+00
6.767500000000e+02 1.947181907474e-03 7.083193450336e-05 8.111734639391e+00
6.770000000000e+02 2.302869847051e-03 7.104385858070e-05 8.112386456574e+00
6.772500000000e+02 2.806737133271e-03 7.116308159222e-05 8.112584227886e+00
6.775000000000e+02 3.454170086066e-03 7.117401808135e-05 8.112336431777e+00
6.777500000000e+02 4.238901704787e-03 7.106170552654e-05 8.111650081491e+00
6.780000000000e+02 5.153136379396e-03 7.081224747144e-05 8.110530552384e+00
6.782500000000e+02 6.187688937363e-03 7.041325010670e-05 8.108981412332e+00
6.785000000000e+02 7.332134559746e-03 6.985418530353e-05 8.107004251737e+00
6.787500000000e+02 8.574964714239e-03 6.912671996240e-05 8.104598528637e+00
6.790000000000e+02 9.903746162477e-03 6.822501004039e-05 8.101761420470e+00
6.792500000000e+02 1.130527898594e-02 6.714591901247e-05 8.098487692988e+00
6.795000000000e+02 1.276575119278e-02 6.588919152489e-05 8.094769579798e+00
6.797500000000e+02 1.427088657889e-02 6.445758333082e-05 8.090596687163e+00
6.800000000000e+02 1.580608452129e-02 6.285689660543e-05 8.085955918255e+00
6.802500000000e+02 1.735655016784e-02 6.109594501166e-05 8.080831423632e+00
6.805000000000e+02 1.890741461226e-02 5.918646533390e-05 8.075204579766e+00
6.807500000000e+02 2.044384486902e-02 5.714297410908e-05 8.069054001051e+00
6.810000000000e+02 2.195114513537e-02 5.498257602524e-05 8.062355581044e+00
6.812500000000e+02 2.341484984433e-02 5.272473455775e-05 8.055082573409e+00
6.815000000000e+02 2.482081059159e-02 5.039097768822e-05 8.047205709937e+00
6.817500000000e+02 2.615527979713e-02 4.800462579160e-05 8.038693351406e+00
6.820000000000e+02 2.740499188649e-02 4.559058643605e-05 8.029511683001e+00
6.822500000000e+02 2.855724640332e-02 4.317494138542e-05 8.019624938456e+00
6.825000000000e+02 2.959999326119e-02 4.078467726523e-05 8.008995665560e+00
6.827500000000e+02 3.052192403346e-02 3.844740286552e-05 7.997585018559e+00
6.830000000000e+02 3.131257042237e-02 3.619104485789e-05 7.985353078923e+00
6.832500000000e+02 3.196241009063e-02 3.404361538045e-05 7.972259202474e+00
6.835000000000e+02 3.246298237995e-02 3.203295002210e-05 7.958262380730e+00
6.837500000000e+02 3.280701177860e-02 3.018641460284e-05 7.943321618263e+00
6.840000000000e+02 3.298853857678e-02 2.853074989248e-05 7.927396315120e+00
6.842500000000e+02 3.300305554672e-02 2.709186384572e-05 7.910446651105e+00
6.845000000000e+02 3.284764608039e-02 2.589461898478e-05 7.892433964872e+00
6.847500000000e+02 3.252112110247e-02 2.496260676060e-05 7.873321120461e+00
6.850000000000e+02 3.202415055887e-02 2.431790112256e-05 7.853072859870e+00
6.852500000000e+02 3.135938302168e-02 2.398082346786e-05 7.831656131626e+00
6.855000000000e+02 3.053154860033e-02 2.396970653673e-05 7.809040392292e+00
6.857500000000e+02 2.954753935209e-02 2.430062599107e-05 7.785197881081e+00
6.860000000000e+02 2.841646053468e-02 2.498709020166e-05 7.760103857978e+00
6.862500000000e+02 2.714964759998e-02 2.603971697318e-05 7.733736804724e+00
6.865000000000e+02 2.576064374383e-02 2.746591323596e-05 7.706078594569e+00
6.867500000000e+02 2.426513320105e-02 2.926950225035e-05 7.677114615367e+00
6.870000000000e+02 2.268082742963e-02 3.145038293287e-05 7.646833860322e+00
6.872500000000e+02 2.102730162485e-02 3.400419938659e-05 7.615228981585e+00
6.875000000000e+02 1.932578068725e-02 3.692197842925e-05 7.582296300196e+00
6.877500000000e+02 1.759887550213e-02 4.018984953486e-05 7.548035792460e+00
6.880000000000e+02 1.587027173421e-02 4.378881696829e-05 7.512451032130e+00
6.882500000000e+02 1.416437574070e-02 4.769457975745e-05 7.475549114346e+00
6.885000000000e+02 1.250592352100e-02 5.187738316065e-05 7.437340545040e+00
6.887500000000e+02 1.091956051073e-02 5.630199734188e-05 7.397839106376e+00
6.890000000000e+02 9.429402283195e-03 6.092779508576e-05 7.357061708271e+00
6.892500000000e+02 8.058586398375e-03 6.570893905611e-05 7.315028215411e+00
6.895000000000e+02 6.828826960943e-03 7.059469673426e-05 7.271761258748e+00
6.897500000000e+02 5.759984096083e-03 7.552983042333e-05 7.227286043221e+00
6.900000000000e+02 4.869659109992e-03 8.045516686248e-05 7.181630138090e+00
6.902500000000e+02 4.172826729189e-03 8.530828726694e-05 7.134823265895e+00
6.905000000000e+02 3.681513857093e-03 9.002433255842e-05 7.086897083839e+00
6.907500000000e+02 3.404534100496e-03 9.453687926289e-05 7.037884971872e+00
6.910000000000e+02 3.347284407587e-03 9.877891518195e-05 6.987821815012e+00
6.912500000000e+02 3.511609295606e-03 1.026839324688e-04 6.936743789449e+00
6.915000000000e+02 3.895736608989e-03 1.061870852796e-04 6.884688161708e+00
6.917500000000e+02 4.494285899868e-03 1.092263578084e-04 6.831693083746e+00
6.920000000000e+02 5.298350485228e-03 1.117437090625e-04 6.777797407422e+00
6.922500000000e+02 6.295649943141e-03 1.136862236859e-04 6.723040501462e+00
6.925000000000e+02 7.470750293238e-03 1.150072903674e-04 6.667462080129e+00
6.927500000000e+02 8.805346930737e-03 1.156677108201e-04 6.611102048578e+00
6.930000000000e+02 1.027860340860e-02 1.156365980234e-04 6.554000352587e+00
6.932500000000e+02 1.186753926150e-02 1.148923023669e-04 6.496196848064e+00
6.935000000000e+02 1.354745793446e-02 1.134231602701e-04 6.437731178015e+00
6.937500000000e+02 1.529240600906e-02 1.112280930066e-04 6.378642662550e+00
6.940000000000e+02 1.707565375318e-02 1.083170494539e-04 6.318970204437e+00
6.942500000000e+02 1.887018749811e-02 1.047112808763e-04 6.258752202207e+00
6.945000000000e+02 2.064920392951e-02 1.004433067361e-04 6.198026476656e+00
6.947500000000e+02 2.238659632167e-02 9.555685764684e-05 6.136830207431e+00
6.950000000000e+02 2.405742367944e-02 9.010653353467e-05 6.075199879089e+00
6.952500000000e+02 2.563835270974e-02 8.415724141081e-05 6.013171238098e+00
6.955000000000e+02 2.710806510519e-02 7.778344025208e-05 5.950779257358e+00
6.957500000000e+02 2.844762094410e-02 7.106818701003e-05 5.888058109968e+00
6.960000000000e+02 2.964077146157e-02 6.410199726656e-05 5.825041150089e+00
6.962500000000e+02 3.067421382054e-02 5.698152301858e-05 5.761760903447e+00
6.965000000000e+02 3.153778341438e-02 4.980808109362e-05 5.698249063651e+00
6.967500000000e+02 3.222457902385e-02 4.268605238975e-05 5.634536497136e+00
6.970000000000e+02 3.273101747420e-02 3.572116244541e-05 5.570653256282e+00
6.972500000000e+02 3.305681763535e-02 2.901868601846e-05 5.506628600599e+00
6.975000000000e+02 3.320491272267e-02 2.268160131891e-05 5.442491026372e+00
6.977500000000e+02 3.318129367540e-02 1.680873037072e-05 5.378268305660e+00
6.980000000000e+02 3.299478703027e-02 1.149290310157e-05 5.313987533433e+00
6.982500000000e+02 3.265677269683e-02 6.819179511425e-06 5.249675183645e+00
6.985000000000e+02 3.218084850837e-02 2.863172309492e-06 5.185357173902e+00
6.987500000000e+02 3.158245081550e-02 -3.104949293231e-07 5.121058936737e+00
6.990000000000e+02 3.087844000410e-02 -2.649555029988e-06 5.056805498620e+00
6.992500000000e+02 3.008666359414e-02 -4.115257318360e-06 4.992621563511e+00
6.995000000000e+02 2.922550758297e-02 -4.683287199492e-06 4.928531600614e+00
6.997500000000e+02 2.831344899453e-02 -4.344420104302e-06 4.864559934787e+00
7.000000000000e+02 2.736862358096e-02 -3.104886885069e-06 4.800730835768e+00
7.002500000000e+02 2.640841939713e-02 -9.864366986578e-07 4.737068606299e+00
7.005000000000e+02 2.544910906960e-02 1.973911054554e-06 4.673597665541e+00
7.007500000000e+02 2.450553229356e-02 5.724427058929e-06 4.610342625077e+00
7.010000000000e+02 2.359083596276e-02 1.019953605000e-05 4.547328356243e+00
7.012500000000e+02 2.271628004761e-02 1.532096863879e-05 4.484580046530e+00
7.015000000000e+02 2.189111460266e-02 2.099918063236e-05 4.422123241366e+00
7.017500000000e+02 2.112252828389e-02 2.713500456208e-05 4.359983873138e+00
7.020000000000e+02 2.041566967893e-02 3.362150149136e-05 4.298188271936e+00
7.022500000000e+02 1.977373642839e-02 4.034596597607e-05 4.236763162020e+00
7.025000000000e+02 1.919812713230e-02 4.719203894391e-05 4.175735639490e+00
7.027500000000e+02 1.868864662057e-02 5.404188251698e-05 4.115133133490e+00
7.030000000000e+02 1.824375470629e-02 6.077836178028e-05 4.054983352697e+00
7.032500000000e+02 1.786084513080e-02 6.728717501384e-05 3.995314214837e+00
7.035000000000e+02 1.753654213297e-02 7.345889484636e-05 3.936153764110e+00
7.037500000000e+02 1.726700076534e-02 7.919086898031e-05 3.877530077472e+00
7.040000000000e+02 1.704819587859e-02 8.438893969187e-05 3.819471159652e+00
7.042500000000e+02 1.687618868524e-02 8.896894320340e-05 3.762004832955e+00
7.045000000000e+02 1.674735869786e-02 9.285796153072e-05 3.705158622571e+00
7.047500000000e+02 1.665858982251e-02 9.599530767682e-05 3.648959638038e+00
7.050000000000e+02 1.660740606091e-02 9.833323434877e-05 3.593434456739e+00
7.052500000000e+02 1.659205015004e-02 9.983735731256e-05 3.538609008599e+00
7.055000000000e+02 1.661150524061e-02 1.004868020134e-04 3.484508466214e+00
7.057500000000e+02 1.666545872436e-02 1.002740885395e-04 3.431157138841e+00
7.060000000000e+02 1.675421539033e-02 9.920477221315e-05 3.378578375291e+00
7.062500000000e+02 1.687856517030e-02 9.729686596610e-05 3.326794474820e+00
7.065000000000e+02 1.703961384325e-02 9.458007524246e-05 3.275826604961e+00
7.067500000000e+02 1.723859007953e-02 9.109488033360e-05 3.225694730822e+00
7.070000000000e+02 1.747663799465e-02 8.689149943344e-05 3.176417550717e+00
7.072500000000e+02 1.775461000065e-02 8.202876624014e-05 3.128012442805e+00
7.075000000000e+02 1.807287028927e-02 7.657295040858e-05 3.080495417527e+00
7.077500000000e+02 1.843112135627e-02 7.059656479835e-05 3.033881079705e+00
7.080000000000e+02 1.882826256849e-02 6.417717404328e-05 2.988182595562e+00
7.082500000000e+02 1.926228875999e-02 5.739622302037e-05 2.943411667716e+00
7.085000000000e+02 1.973023428843e-02 5.033790978620e-05 2.899578514431e+00
7.087500000000e+02 2.022816500004e-02 4.308811111772e-05 2.856691855539e+00
7.090000000000e+02 2.075121824305e-02 3.573336532811e-05 2.814758903100e+00
7.092500000000e+02 2.129368877051e-02 2.835991275649e-05 2.773785357557e+00
7.095000000000e+02 2.184915496142e-02 2.105279219200e-05 2.733775409831e+00
7.097500000000e+02 2.241063865547e-02 1.389499015725e-05 2.694731749570e+00
7.100000000000e+02 2.297079073601e-02 6.966630597599e-06 2.656655580314e+00
7.102500000000e+02 2.352209191772e-02 3.442051425551e-07 2.619546642662e+00
7.105000000000e+02 2.405705973564e-02 -5.900167973139e-06 2.583403246078e+00
7.107500000000e+02 2.456845142108e-02 -1.169945638629e-05 2.548222310049e+00
7.110000000000e+02 2.504945418882e-02 -1.699240468425e-05 2.513999416486e+00
7.112500000000e+02 2.549385425310e-02 -2.172419610819e-05 2.480728872898e+00
7.115000000000e+02 2.589617873098e-02 -2.584708321113e-05 2.448403786531e+00
7.117500000000e+02 2.625180569004e-02 -2.932098384725e-05 2.417016152440e+00
7.120000000000e+02 2.655703957575e-02 -3.211401159797e-05 2.386556950370e+00
7.122500000000e+02 2.680915126979e-02 -3.420295731701e-05 2.357016256158e+00
7.125000000000e+02 2.700638401548e-02 -3.557369138271e-05 2.328383359148e+00
7.127500000000e+02 2.714792773457e-02 -3.622144160997e-05 2.300646891287e+00
7.130000000000e+02 2.723386568989e-02 -3.615096868620e-05 2.273794962903e+00
7.132500000000e+02 2.726509878859e-02 -3.537663230582e-05 2.247815299766e+00
7.135000000000e+02 2.724325227634e-02 -3.392232127269e-05 2.222695385716e+00
7.137500000000e+02 2.717057080058e-02 -3.182119297448e-05 2.198422604764e+00
7.140000000000e+02 2.704980802142e-02 -2.911527338850e-05 2.174984376152e+00
7.142500000000e+02 2.688411395424e-02 -2.585491107629e-05 2.152368289941e+00
7.145000000000e+02 2.667692656560e-02 -2.209807690190e-05 2.130562227591e+00
7.147500000000e+02 2.643186835394e-02 -1.790951614719e-05 2.109554479157e+00
7.150000000000e+02 2.615265242905e-02 -1.335977542719e-05 2.089333844086e+00
7.152500000000e+02 2.584299869965e-02 -8.524117574432e-06 2.069889718517e+00
7.155000000000e+02 2.550655995964e-02 -3.481343066547e-06 2.051212173358e+00
7.157500000000e+02 2.514685939450e-02 1.687452778509e-06 2.033292013799e+00
7.160000000000e+02 2.476723810747e-02 6.900164933155e-06 2.016120825094e+00
7.162500000000e+02 2.437081089554e-02 1.207498328759e-05 1.999691010705e+00
7.165000000000e+02 2.396043126584e-02 1.713168349668e-05 1.983995811474e+00
7.167500000000e+02 2.353866228802e-02 2.199288824625e-05 1.969029323472e+00
7.170000000000e+02 2.310775482709e-02 2.658526847815e-05 1.954786500781e+00
7.172500000000e+02 2.266963084737e-02 3.084066856832e-05 1.941263158333e+00
7.175000000000e+02 2.222587251869e-02 3.469713477625e-05 1.928455972153e+00
7.177500000000e+02 2.177771757141e-02 3.809983073708e-05 1.916362473777e+00
7.180000000000e+02 2.132606026224e-02 4.100182956315e-05 1.904981054474e+00
7.182500000000e+02 2.087145985090e-02 4.336477067141e-05 1.894310963983e+00
7.185000000000e+02 2.041415608711e-02 4.515937545183e-05 1.884352323035e+00
7.187500000000e+02 1.995409328299e-02 4.636581592554e-05 1.875106132087e+00
7.190000000000e+02 1.949095258613e-02 4.697393448835e-05 1.866574294848e+00
7.192500000000e+02 1.902419298340e-02 4.698331402653e-05 1.858759641626e+00
7.195000000000e+02 1.855310044018e-02 4.640320140131e-05 1.851665957080e+00
7.197500000000e+02 1.807684433053e-02 4.525227220581e-05 1.845298018162e+00
7.200000000000e+02 1.759453993999e-02 4.355829317532e-05 1.839661628467e+00
7.202500000000e+02 1.710531515802e-02 4.135762653026e-05 1.834763653193e+00
7.205000000000e+02 1.660837938480e-02 3.869458196465e-05 1.830612059042e+00
7.207500000000e+02 1.610309199714e-02 3.562068313154e-05 1.827215944480e+00
7.210000000000e+02 1.558902810937e-02 3.219381925179e-05 1.824585568899e+00
7.212500000000e+02 1.506603873181e-02 2.847730006753e-05 1.822732371640e+00
7.215000000000e+02 1.453430299523e-02 2.453882191530e-05 1.821668989180e+00
7.217500000000e+02 1.399437019107e-02 2.044937083862e-05 1.821409254012e+00
7.220000000000e+02 1.344718971180e-02 1.628206779788e-05 1.821968191395e+00
7.222500000000e+02 1.289412748979e-02 1.211098796167e-05 1.823361996001e+00
7.225000000000e+02 1.233696779962e-02 8.009947384841e-06 1.825608003356e+00
7.227500000000e+02 1.177790047016e-02 4.051294531071e-06 1.828724640919e+00
7.230000000000e+02 1.121949303575e-02 3.047507315668e-07 1.832731371097e+00
7.232500000000e+02 1.066464945015e-02 -3.163723585303e-06 1.837648614247e+00
7.235000000000e+02 1.011655534547e-02 -6.292994596035e-06 1.843497661204e+00
7.237500000000e+02 9.578612939177e-03 -9.027731053463e-06 1.850300566180e+00
7.240000000000e+02 9.054365721078e-03 -1.131927912881e-05 1.858080027234e+00
7.242500000000e+02 8.547416673197e-03 -1.312640792736e-05 1.866859248225e+00
7.245000000000e+02 8.061341173105e-03 -1.441591684403e-05 1.876661785655e+00
7.247500000000e+02 7.599597852904e-03 -1.516309524613e-05 1.887511378868e+00
7.250000000000e+02 7.165438094625e-03 -1.535202210265e-05 1.899431765046e+00
7.252500000000e+02 6.761818225728e-03 -1.497570076189e-05 1.912446478323e+00
7.255000000000e+02 6.391314863294e-03 -1.403602780636e-05 1.926578635031e+00
7.257500000000e+02 6.056046477217e-03 -1.254359960431e-05 1.941850706199e+00
7.260000000000e+02 5.757600687079e-03 -1.051735794871e-05 1.958284278732e+00
7.262500000000e+02 5.496971338458e-03 -7.984094339913e-06 1.975899808184e+00
7.265000000000e+02 5.274504329726e-03 -4.977815365653e-06 1.994716365345e+00
7.267500000000e+02 5.089854917261e-03 -1.538995319822e-06 2.014751380669e+00
7.270000000000e+02 4.941954597869e-03 2.286274051660e-06 2.036020388285e+00
7.272500000000e+02 4.828992317416e-03 6.447205907784e-06 2.058536776452e+00
7.275000000000e+02 4.748406641576e-03 1.088929943452e-05 2.082311545843e+00
7.277500000000e+02 4.696891118400e-03 1.555535483747e-05 2.107353080870e+00
7.280000000000e+02 4.670414348346e-03 2.038649459737e-05 2.133666940279e+00
7.282500000000e+02 4.664252377164e-03 2.532317674181e-05 2.161255668298e+00
7.285000000000e+02 4.673035087827e-03 3.030617622596e-05 2.190118631666e+00
7.287500000000e+02 4.690807552856e-03 3.527752207655e-05 2.220251888552e+00
7.290000000000e+02 4.711103349763e-03 4.018136699160e-05 2.251648087594e+00
7.292500000000e+02 4.727032714311e-03 4.496478937810e-05 2.284296406411e+00
7.295000000000e+02 4.731382028695e-03 4.957847384357e-05 2.318182525055e+00
7.297500000000e+02 4.716725892770e-03 5.397732941753e-05 2.353288641570e+00
7.300000000000e+02 4.675549495420e-03 5.812099393374e-05 2.389593528115e+00
7.302500000000e+02 4.600379541980e-03 6.197420972345e-05 2.427072625954e+00
7.305000000000e+02 4.483922625811e-03 6.550715543371e-05 2.465698182608e+00
7.307500000000e+02 4.319208051875e-03 6.869563909276e-05 2.505439427631e+00
7.310000000000e+02 4.099732938042e-03 7.152119770246e-05 2.546262783528e+00
7.312500000000e+02 3.819606670960e-03 7.397110932697e-05 2.588132112790e+00
7.315000000000e+02 3.473691530260e-03 7.603832109554e-05 2.631008995855e+00
7.317500000000e+02 3.057736467031e-03 7.772130069100e-05 2.674853035885e+00
7.320000000000e+02 2.568500774472e-03 7.902381768859e-05 2.719622186933e+00
7.322500000000e+02 2.003863655135e-03 7.995466744037e-05 2.765273103117e+00
7.325000000000e+02 1.362917641273e-03 8.052733795136e-05 2.811761499837e+00
7.327500000000e+02 6.460415402390e-04 8.075963487292e-05 2.859042527347e+00
7.330000000000e+02 -1.450484922188e-04 8.067326614675e-05 2.907071147671e+00
7.332500000000e+02 -1.007272324226e-03 8.029339417573e-05 2.955802511594e+00
7.335000000000e+02 -1.936185857571e-03 7.964816663192e-05 3.005192332339e+00
7.337500000000e+02 -2.926007768202e-03 7.876822436090e-05 3.055197247528e+00
7.340000000000e+02 -3.969674634091e-03 7.768620132331e-05 3.105775168359e+00
7.342500000000e+02 -5.058923730591e-03 7.643621760897e-05 3.156885609725e+00
7.345000000000e+02 -6.184402662297e-03 7.505337115332e-05 3.208489996097e+00
7.347500000000e+02 -7.335804668982e-03 7.357323858337e-05 3.260551941956e+00
7.350000000000e+02 -8.502027111363e-03 7.203138501860e-05 3.313037499737e+00
7.352500000000e+02 -9.671350493744e-03 7.046289309548e-05 3.365915374973e+00
7.355000000000e+02 -1.083163466580e-02 6.890191393669e-05 3.419157103775e+00
7.357500000000e+02 -1.197052807885e-02 6.738124672867e-05 3.472737191584e+00
7.360000000000e+02 -1.307568674112e-02 6.593195058047e-05 3.526633209540e+00
7.362500000000e+02 -1.413499700459e-02 6.458299987427e-05 3.580825849567e+00
7.365000000000e+02 -1.513679960210e-02 6.336097812226e-05 3.635298934191e+00
7.367500000000e+02 -1.607010793820e-02 6.228978469841e-05 3.690039384115e+00
7.370000000000e+02 -1.692481887955e-02 6.139045649600e-05 3.745037140575e+00
7.372500000000e+02 -1.769190832487e-02 6.068100081474e-05 3.800285046700e+00
7.375000000000e+02 -1.836361139014e-02 6.017627094379e-05 3.855778686060e+00
7.377500000000e+02 -1.893357928811e-02 5.988791047210e-05 3.911516184372e+00
7.380000000000e+02 -1.939701448765e-02 5.982434580593e-05 3.967497973403e+00
7.382500000000e+02 -1.975077623665e-02 5.999082088523e-05 4.023726524493e+00
7.385000000000e+02 -1.999346002317e-02 6.038948252673e-05 4.080206051793e+00
7.387500000000e+02 -2.012544341640e-02 6.101950224438e-05 4.136942193931e+00
7.390000000000e+02 -2.014890379553e-02 6.187724000223e-05 4.193941674811e+00
7.392500000000e+02 -2.006780102199e-02 6.295643321139e-05 4.251211953792e+00
7.395000000000e+02 -1.988783214851e-02 6.424841803246e-05 4.308760865558e+00
7.397500000000e+02 -1.961635335209e-02 6.574236656073e-05 4.366596260108e+00
7.400000000000e+02 -1.926227404288e-02 6.742554040848e-05 4.424725645729e+00
7.402500000000e+02 -1.883592427676e-02 6.928355304134e-05 4.483155841334e+00
7.405000000000e+02 -1.834889651086e-02 7.130063385458e-05 4.541892644911e+00
7.407500000000e+02 -1.781386797590e-02 7.345989532917e-05 4.600940519671e+00
7.410000000000e+02 -1.724440253659e-02 7.574359055973e-05 4.660302306810e+00
7.412500000000e+02 -1.665473870795e-02 7.813336409010e-05 4.719978965481e+00
7.415000000000e+02 -1.605956555830e-02 8.061048983460e-05 4.779969346127e+00
7.417500000000e+02 -1.547379251665e-02 8.315609538728e-05 4.840269995630e+00
7.420000000000e+02 -1.491231417689e-02 8.575136703873e-05 4.900875001491e+00
7.422500000000e+02 -1.438977568902e-02 8.837775067150e-05 4.961775873411e+00
7.425000000000e+02 -1.392034271640e-02 9.101712716242e-05 5.022961461979e+00
7.427500000000e+02 -1.351747869555e-02 9.365196072758e-05 5.084417915014e+00
7.430000000000e+02 -1.319373303121e-02 9.626543600652e-05 5.146128673483e+00
7.432500000000e+02 -1.296054437987e-02 9.884157790649e-05 5.208074499246e+00
7.435000000000e+02 -1.282806084526e-02 1.013653683513e-04 5.270233539542e+00
7.437500000000e+02 -1.280498063293e-02 1.038228294362e-04 5.332581420162e+00
7.440000000000e+02 -1.289841459592e-02 1.062011008228e-04 5.395091366761e+00
7.442500000000e+02 -1.311377360337e-02 1.084884990137e-04 5.457734352404e+00
7.445000000000e+02 -1.345468100534e-02 1.106745546836e-04 5.520479264254e+00
7.447500000000e+02 -1.392291234797e-02 1.127500663690e-04 5.583293089768e+00
7.450000000000e+02 -1.451836255780e-02 1.147071251446e-04 5.646141116823e+00
7.452500000000e+02 -1.523904023633e-02 1.165391046055e-04 5.708987144365e+00
7.455000000000e+02 -1.608108987021e-02 1.182406440687e-04 5.771793701444e+00
7.457500000000e+02 -1.703884000126e-02 1.198076326525e-04 5.834522270457e+00
7.460000000000e+02 -1.810487680405e-02 1.212371957396e-04 5.897133512036e+00
7.462500000000e+02 -1.927014068455e-02 1.225276444721e-04 5.959587489246e+00
7.465000000000e+02 -2.052404528603e-02 1.236783990279e-04 6.021843888421e+00
7.467500000000e+02 -2.185461646197e-02 1.246899068511e-04 6.083862234334e+00
7.470000000000e+02 -2.324864913731e-02 1.255635792423e-04 6.145602099323e+00
7.472500000000e+02 -2.469188051391e-02 1.263016948434e-04 6.207023302808e+00
7.475000000000e+02 -2.616917640272e-02 1.269072882727e-04 6.268086102171e+00
7.477500000000e+02 -2.766472853035e-02 1.273840446201e-04 6.328751373630e+00
7.480000000000e+02 -2.916225949630e-02 1.277361698167e-04 6.388980780319e+00
7.482500000000e+02 -3.064523294992e-02 1.279682551386e-04 6.448736931529e+00
7.485000000000e+02 -3.209706508387e-02 1.280851734260e-04 6.507983526869e+00
7.487500000000e+02 -3.350133620581e-02 1.280919649601e-04 6.566685492022e+00
7.490000000000e+02 -3.484199721027e-02 1.279937036694e-04 6.624809097850e+00
7.492500000000e+02 -3.610357161678e-02 1.277953624424e-04 6.682322071812e+00
7.495000000000e+02 -3.727134804841e-02 1.275017328513e-04 6.739193693760e+00
7.497500000000e+02 -3.833156209330e-02 1.271173061454e-04 6.795394879144e+00
7.500000000000e+02 -3.927156818378e-02 1.266461836729e-04 6.850898253623e+00
7.502500000000e+02 -4.007999624902e-02 1.260919980868e-04 6.905678211304e+00
7.505000000000e+02 -4.074689532277e-02 1.254578743339e-04 6.959710962981e+00
7.507500000000e+02 -4.126386045508e-02 1.247464085101e-04 7.012974569244e+00
7.510000000000e+02 -4.162414733725e-02 1.239596222026e-04 7.065448966780e+00
7.512500000000e+02 -4.182276799485e-02 1.230989843563e-04 7.117115977464e+00
7.515000000000e+02 -4.185656973412e-02 1.221654759179e-04 7.167959304609e+00
7.517500000000e+02 -4.172430135811e-02 1.211596467343e-04 7.217964522941e+00
7.520000000000e+02 -4.142665886937e-02 1.200817002272e-04 7.267119050507e+00
7.522500000000e+02 -4.096631451583e-02 1.189316309902e-04 7.315412109437e+00
7.525000000000e+02 -4.034792987049e-02 1.177093496760e-04 7.362834677046e+00
7.527500000000e+02 -3.957815102282e-02 1.164148401451e-04 7.409379425895e+00
7.530000000000e+02 -3.866558167238e-02 1.150483413866e-04 7.455040646839e+00
7.532500000000e+02 -3.762074171657e-02 1.136105470717e-04 7.499814169464e+00
7.535000000000e+02 -3.645600077861e-02 1.121028061953e-04 7.543697263903e+00
7.537500000000e+02 -3.518549508393e-02 1.105273368073e-04 7.586688540690e+00
7.540000000000e+02 -3.382501862042e-02 1.088874343416e-04 7.628787834390e+00
7.542500000000e+02 -3.239189514514e-02 1.071876812318e-04 7.669996085489e+00
7.545000000000e+02 -3.090482492433e-02 1.054341440262e-04 7.710315210680e+00
7.547500000000e+02 -2.938370887474e-02 1.036345521675e-04 7.749747967427e+00
7.550000000000e+02 -2.784944990970e-02 1.017984492307e-04 7.788297815673e+00
7.552500000000e+02 -2.632373036578e-02 9.993728830418e-05 7.825968772771e+00
7.555000000000e+02 -2.482876810212e-02 9.806462950449e-05 7.862765266803e+00
7.557500000000e+02 -2.338705247748e-02 9.619620426241e-05 7.898691988063e+00
7.560000000000e+02 -2.202106283498e-02 9.434983869913e-05 7.933753739673e+00
7.562500000000e+02 -2.075297298738e-02 9.254543281631e-05 7.967955290729e+00
7.565000000000e+02 -1.960434395390e-02 9.080488594820e-05 8.001301230553e+00
7.567500000000e+02 -1.859580782917e-02 8.915195622111e-05 8.033795827316e+00
7.570000000000e+02 -1.774674607691e-02 8.761206067912e-05 8.065442890982e+00
7.572500000000e+02 -1.707496685916e-02 8.621203381409e-05 8.096245643527e+00
7.575000000000e+02 -1.659638820065e-02 8.497978989208e-05 8.126206595633e+00
7.577500000000e+02 -1.632473425001e-02 8.394389932437e-05 8.155327433565e+00
7.580000000000e+02 -1.627125265669e-02 8.313315385577e-05 8.183608916927e+00
7.582500000000e+02 -1.644446153742e-02 8.257611883530e-05 8.211050788077e+00
7.585000000000e+02 -1.684993215256e-02 8.230058731931e-05 8.237651696065e+00
7.587500000000e+02 -1.749011350867e-02 8.233297482474e-05 8.263409135475e+00
7.590000000000e+02 -1.836420416730e-02 8.269776470088e-05 8.288319400847e+00
7.592500000000e+02 -1.946807301121e-02 8.341689944380e-05 8.312377558857e+00
7.595000000000e+02 -2.079423294028e-02 8.450911390429e-05 8.335577437584e+00
7.597500000000e+02 -2.233186666666e-02 8.598934080198e-05 8.357911634635e+00
7.600000000000e+02 -2.406690633200e-02 8.786814477116e-05 8.379371543588e+00
7.602500000000e+02 -2.598216462615e-02 9.015118458200e-05 8.399947399447e+00
7.605000000000e+02 -2.805751731570e-02 9.283872998761e-05 8.419628342650e+00
7.607500000000e+02 -3.027013415376e-02 9.592529294367e-05 8.438402501119e+00
7.610000000000e+02 -3.259475660757e-02 9.939928506680e-05 8.456257089669e+00
7.612500000000e+02 -3.500401868515e-02 1.032427788760e-04 8.473178525739e+00
7.615000000000e+02 -3.746880844929e-02 1.074313766889e-04 8.489152559371e+00
7.617500000000e+02 -3.995866589786e-02 1.119342315245e-04 8.504164416200e+00
7.620000000000e+02 -4.244221313793e-02 1.167141477076e-04 8.518198950866e+00
7.622500000000e+02 -4.488761299474e-02 1.217277910036e-04 8.531240808145e+00
7.625000000000e+02 -4.726305097906e-02 1.269260230352e-04 8.543274588894e+00
7.627500000000e+02 -4.953723313523e-02 1.322543524042e-04 8.554285018113e+00
7.630000000000e+02 -5.167989719479e-02 1.376535051918e-04 8.564257110958e+00
7.632500000000e+02 -5.366232545422e-02 1.430600950446e-04 8.573176334138e+00
7.635000000000e+02 -5.545785501228e-02 1.484073936599e-04 8.581028758719e+00
7.637500000000e+02 -5.704237519590e-02 1.536261906697e-04 8.587801201325e+00
7.640000000000e+02 -5.839479974957e-02 1.586457368545e-04 8.593481350762e+00
7.642500000000e+02 -5.949750765523e-02 1.633947659410e-04 8.598057877249e+00
7.645000000000e+02 -6.033673615208e-02 1.678025568193e-04 8.601520522085e+00
7.647500000000e+02 -6.090291565911e-02 1.718000541434e-04 8.603860165672e+00
7.650000000000e+02 -6.119093682177e-02 1.753210253808e-04 8.605068873331e+00
7.652500000000e+02 -6.120033457217e-02 1.783032322077e-04 8.605139917617e+00
7.655000000000e+02 -6.093538255279e-02 1.806896056316e-04 8.604067777814e+00
7.657500000000e+02 -6.040508670568e-02 1.824294245751e-04 8.601848116447e+00
7.660000000000e+02 -5.962307464988e-02 1.834794368111e-04 8.598477735356e+00
7.662500000000e+02 -5.860737309427e-02 1.838048354384e-04 8.593954511586e+00
7.665000000000e+02 -5.738007512363e-02 1.833803430753e-04 8.588277315792e+00
7.667500000000e+02 -5.596690378504e-02 1.821911123383e-04 8.581445917737e+00
7.670000000000e+02 -5.439667806820e-02 1.802334637956e-04 8.573460879831e+00
7.672500000000e+02 -5.270069736867e-02 1.775154927640e-04 8.564323443037e+00
7.675000000000e+02 -5.091206398912e-02 1.740574944286e-04 8.554035411402e+00
7.677500000000e+02 -4.906496028492e-02 1.698921633823e-04 8.542599033960e+00
7.680000000000e+02 -4.719390829969e-02 1.650645552920e-04 8.530016894735e+00
7.682500000000e+02 -4.533302980683e-02 1.596318257962e-04 8.516291805875e+00
7.685000000000e+02 -4.351533461241e-02 1.536627042319e-04 8.501426717346e+00
7.687500000000e+02 -4.177205319959e-02 1.472366802140e-04 8.485424633522e+00
7.690000000000e+02 -4.013203726989e-02 1.404429013117e-04 8.468288554009e+00
7.692500000000e+02 -3.862123940208e-02 1.333788395685e-04 8.450021422378e+00
7.695000000000e+02 -3.726228752699e-02 1.261487603495e-04 8.430626104674e+00
7.697500000000e+02 -3.607415920264e-02 1.188619781126e-04 8.410105379682e+00
7.700000000000e+02 -3.507196127642e-02 1.116309539156e-04 8.388461954854e+00
7.702500000000e+02 -3.426681453552e-02 1.045692804680e-04 8.365698493462e+00
7.705000000000e+02 -3.366583898287e-02 9.778959611265e-05 8.341817677302e+00
7.707500000000e+02 -3.327223383262e-02 9.140148696105e-05 8.316822272131e+00
7.710000000000e+02 -3.308544234353e-02 8.550941569990e-05 8.290715218107e+00
7.712500000000e+02 -3.310139076445e-02 8.021077332826e-05 8.263499733039e+00
7.715000000000e+02 -3.331278875289e-02 7.559401311860e-05 8.235179431872e+00
7.717500000000e+02 -3.370948062422e-02 7.173697726695e-05 8.205758442612e+00
7.720000000000e+02 -3.427883124064e-02 6.870541275317e-05 8.175241555506e+00
7.722500000000e+02 -3.500613993117e-02 6.655182348961e-05 8.143634353345e+00
7.725000000000e+02 -3.587506988644e-02 6.531451141312e-05 8.110943341579e+00
7.727500000000e+02 -3.686808073301e-02 6.501689461483e-05 8.077176102329e+00
7.730000000000e+02 -3.796686193038e-02 6.566714911746e-05 8.042341403386e+00
7.732500000000e+02 -3.915275124146e-02 6.725811790939e-05 8.006449337892e+00
7.735000000000e+02 -4.040713762280e-02 6.976755150312e-05 7.969511413447e+00
7.737500000000e+02 -4.171183482549e-02 7.315851304734e-05 7.931540661391e+00
7.740000000000e+02 -4.304942384233e-02 7.738023826440e-05 7.892551695067e+00
7.742500000000e+02 -4.440355290602e-02 8.236913515358e-05 7.852560779135e+00
7.745000000000e+02 -4.575919188969e-02 8.805003561049e-05 7.811585848045e+00
7.747500000000e+02 -4.710283263623e-02 9.433764681266e-05 7.769646528133e+00
7.750000000000e+02 -4.842263166194e-02 1.011381764002e-04 7.726764119316e+00
7.752500000000e+02 -4.970848989941e-02 1.083511259109e-04 7.682961555838e+00
7.755000000000e+02 -5.095206801519e-02 1.158711925852e-04 7.638263357016e+00
7.757500000000e+02 -5.214673623528e-02 1.235902219241e-04 7.592695544765e+00
7.760000000000e+02 -5.328746066336e-02 1.313992066279e-04 7.546285544437e+00
7.762500000000e+02 -5.437063279016e-02 1.391902532957e-04 7.499062079318e+00
7.765000000000e+02 -5.539384875536e-02 1.468585045540e-04 7.451055041613e+00
7.767500000000e+02 -5.635565025171e-02 1.543039962137e-04 7.402295354777e+00
7.770000000000e+02 -5.725524405916e-02 1.614333259317e-04 7.352814837868e+00
7.772500000000e+02 -5.809221376839e-02 1.681610914663e-04 7.302646058116e+00
7.775000000000e+02 -5.886624368046e-02 1.744111370391e-04 7.251822185750e+00
7.777500000000e+02 -5.957687668048e-02 1.801175499304e-04 7.200376859093e+00
7.780000000000e+02 -6.022331879614e-02 1.852253017085e-04 7.148344047711e+00
7.782500000000e+02 -6.080431177238e-02 1.896906058638e-04 7.095757931448e+00
7.785000000000e+02 -6.131808386028e-02 1.934810369243e-04 7.042652789770e+00
7.787500000000e+02 -6.176238363273e-02 1.965752779483e-04 6.989062900172e+00
7.790000000000e+02 -6.213460343446e-02 1.989626076004e-04 6.935022454820e+00
7.792500000000e+02 -6.243198125246e-02 2.006421636474e-04 6.880565486190e+00
7.795000000000e+02 -6.265187257453e-02 2.016220132450e-04 6.825725806554e+00
7.797500000000e+02 -6.279207000890e-02 2.019180690083e-04 6.770536956777e+00
7.800000000000e+02 -6.285114967472e-02 2.015529446561e-04 6.715032165199e+00
7.802500000000e+02 -6.282881381738e-02 2.005548219863e-04 6.659244310844e+00
7.805000000000e+02 -6.272620579046e-02 1.989563467804e-04 6.603205890835e+00
7.807500000000e+02 -6.254616655734e-02 1.967936211737e-04 6.546948988124e+00
7.810000000000e+02 -6.229340949934e-02 1.941053417854e-04 6.490505238516e+00
7.812500000000e+02 -6.197458837782e-02 1.909321640880e-04 6.433905794749e+00
7.815000000000e+02 -6.159824835133e-02 1.873162441504e-04 6.377181287479e+00
7.817500000000e+02 -6.117465451378e-02 1.833009391047e-04 6.320361782893e+00
7.820000000000e+02 -6.071550788924e-02 1.789306928083e-04 6.263476735818e+00
7.822500000000e+02 -6.023356084327e-02 1.742510669413e-04 6.206554940690e+00
7.825000000000e+02 -5.974216066615e-02 1.693088507995e-04 6.149624478767e+00
7.827500000000e+02 -5.925474564117e-02 1.641522005388e-04 6.092712666593e+00
7.830000000000e+02 -5.878432946094e-02 1.588307901395e-04 6.035846003149e+00
7.832500000000e+02 -5.834300138952e-02 1.533958959375e-04 5.979050122354e+00
7.835000000000e+02 -5.794147504156e-02 1.479003529115e-04 5.922349746173e+00
7.837500000000e+02 -5.758870743719e-02 1.423983973136e-04 5.865768645425e+00
7.840000000000e+02 -5.729161045782e-02 1.369453474895e-04 5.809329600993e+00
7.842500000000e+02 -5.705486505972e-02 1.315971175532e-04 5.753054370155e+00
7.845000000000e+02 -5.688084459132e-02 1.264095728064e-04 5.696963654423e+00
7.847500000000e+02 -5.676964565873e-02 1.214377432661e-04 5.641077063415e+00
7.850000000000e+02 -5.671921751332e-02 1.167349289388e-04 5.585413078611e+00
7.852500000000e+02 -5.672557743994e-02 1.123517327336e-04 5.529989009523e+00
7.855000000000e+02 -5.678309478328e-02 1.083350701229e-04 5.474820945869e+00
7.857500000000e+02 -5.688482488299e-02 1.047271927408e-04 5.419923697168e+00
7.860000000000e+02 -5.702287342279e-02 1.015647815021e-04 5.365310729850e+00
7.862500000000e+02 -5.718877311679e-02 9.887814044868e-05 5.310994095520e+00
7.865000000000e+02 -5.737385667775e-02 9.669052729261e-05 5.256984356625e+00
7.867500000000e+02 -5.756961289516e-02 9.501764128877e-05 5.203290510192e+00
7.870000000000e+02 -5.776801611381e-02 9.386729303726e-05 5.149919920124e+00
7.872500000000e+02 -5.796182115116e-02 9.323924154267e-05 5.096878249191e+00
7.875000000000e+02 -5.814481943775e-02 9.312521784757e-05 5.044169410912e+00
7.877500000000e+02 -5.831205214573e-02 9.350915116885e-05 4.991795540185e+00
7.880000000000e+02 -5.845997618628e-02 9.436751257999e-05 4.939756974618e+00
7.882500000000e+02 -5.858658079077e-02 9.566984740189e-05 4.888052275201e+00
7.885000000000e+02 -5.869144869881e-02 9.737941291041e-05 4.836678256134e+00
7.887500000000e+02 -5.877575858939e-02 9.945399406816e-05 4.785630056666e+00
7.890000000000e+02 -5.884222267092e-02 1.018468140433e-04 4.734901227273e+00
7.892500000000e+02 -5.889495622385e-02 1.045074923070e-04 4.684483838528e+00
7.895000000000e+02 -5.893927698640e-02 1.073831275937e-04 4.634368619229e+00
7.897500000000e+02 -5.898143661470e-02 1.104194140626e-04 4.584545094875e+00
7.900000000000e+02 -5.902829051776e-02 1.135617929909e-04 4.535001746081e+00
7.902500000000e+02 -5.908691772326e-02 1.167565952736e-04 4.485726170616e+00
7.905000000000e+02 -5.916421021111e-02 1.199521371668e-04 4.436705237589e+00
7.907500000000e+02 -5.926645257106e-02 1.230997578015e-04 4.387925245603e+00
7.910000000000e+02 -5.939891852036e-02 1.261546764359e-04 4.339372072332e+00
7.912500000000e+02 -5.956551602296e-02 1.290767410602e-04 4.291031308438e+00
7.915000000000e+02 -5.976850142677e-02 1.318309905933e-04 4.242888390090e+00
7.917500000000e+02 -6.000829513074e-02 1.343879752156e-04 4.194928712986e+00
7.920000000000e+02 -6.028340848249e-02 1.367238495330e-04 4.147137742605e+00
7.922500000000e+02 -6.059049344072e-02 1.388202329895e-04 4.099501113444e+00
7.925000000000e+02 -6.092451546357e-02 1.406638589705e-04 4.052004721167e+00
7.927500000000e+02 -6.127903516991e-02 1.422460452044e-04 4.004634811111e+00
7.930000000000e+02 -6.164656867097e-02 1.435620091584e-04 3.957378058260e+00
7.932500000000e+02 -6.201900339916e-02 1.446101230812e-04 3.910221644335e+00
7.935000000000e+02 -6.238802632443e-02 1.453911620744e-04 3.863153331128e+00
7.937500000000e+02 -6.274551956663e-02 1.459075579437e-04 3.816161519114e+00
7.940000000000e+02 -6.308390088290e-02 1.461627939148e-04 3.769235308165e+00
7.942500000000e+02 -6.339636376230e-02 1.461609264675e-04 3.722364534600e+00
7.945000000000e+02 -6.367701602501e-02 1.459063143511e-04 3.675539809606e+00
7.947500000000e+02 -6.392089897600e-02 1.454035270154e-04 3.628752536896e+00
7.950000000000e+02 -6.412390168665e-02 1.446574437213e-04 3.581994918514e+00
7.952500000000e+02 -6.428259620504e-02 1.436735313471e-04 3.535259964625e+00
7.955000000000e+02 -6.439401353275e-02 1.424582242421e-04 3.488541482861e+00
7.957500000000e+02 -6.445541153505e-02 1.410193909032e-04 3.441834088525e+00
7.960000000000e+02 -6.446406251766e-02 1.393667924953e-04 3.395133213152e+00
7.962500000000e+02 -6.441710118749e-02 1.375124831265e-04 3.348435129918e+00
7.965000000000e+02 -6.431146320953e-02 1.354711224395e-04 3.301737017109e+00
7.967500000000e+02 -6.414392468689e-02 1.332600933541e-04 3.255037041381e+00
7.970000000000e+02 -6.391124944775e-02 1.308994474272e-04 3.208334476973e+00
7.972500000000e+02 -6.361043373998e-02 1.284116519499e-04 3.161629879599e+00
7.975000000000e+02 -6.323902020806e-02 1.258211404024e-04 3.114925277367e+00
7.977500000000e+02 -6.279545099416e-02 1.231536919652e-04 3.068224422181e+00
7.980000000000e+02 -6.227941697299e-02 1.204357464242e-04 3.021533048494e+00
7.982500000000e+02 -6.169216232592e-02 1.176935680630e-04 2.974859177615e+00
7.985000000000e+02 -6.103670759970e-02 1.149524521422e-04 2.928213413124e+00
7.987500000000e+02 -6.031795972030e-02 1.122359966789e-04 2.881609250635e+00
7.990000000000e+02 -5.954269036967e-02 1.095654806964e-04 2.835063374513e+00
7.992500000000e+02 -5.871938074121e-02 1.069594176005e-04 2.788595919040e+00
7.995000000000e+02 -5.785793601570e-02 1.044332859513e-04 2.742230711978e+00
7.997500000000e+02 -5.696929900717e-02 1.019994889453e-04 2.695995457312e+00
8.000000000000e+02 -5.606498871764e-02 9.966749843054e-05 2.649921883358e+00
8.002500000000e+02 -5.515660990139e-02 9.744419778956e-05 2.604045826991e+00
8.005000000000e+02 -5.425537360051e-02 9.533433319159e-05 2.558407264782e+00
8.007500000000e+02 -5.337166681023e-02 9.334107145498e-05 2.513050298844e+00
8.010000000000e+02 -5.251470899742e-02 9.146660726492e-05 2.468023086662e+00
8.012500000000e+02 -5.169231611664e-02 8.971272324110e-05 2.423377729092e+00
8.015000000000e+02 -5.091078143944e-02 8.808126311663e-05 2.379170126838e+00
8.017500000000e+02 -5.017487401693e-02 8.657448888144e-05 2.335459799438e+00
8.020000000000e+02 -4.948793780679e-02 8.519527710163e-05 2.292309678244e+00
8.022500000000e+02 -4.885206606828e-02 8.394713685020e-05 2.249785878759e+00
8.025000000000e+02 -4.826832190180e-02 8.283406130374e-05 2.207957444686e+00
8.027500000000e+02 -4.773696948598e-02 8.186022264095e-05 2.166896067927e+00
8.030000000000e+02 -4.725768412599e-02 8.102954407152e-05 2.126675780578e+00
8.032500000000e+02 -4.682971503330e-02 8.034519567507e-05 2.087372610700e+00
8.035000000000e+02 -4.645198196569e-02 7.980905924485e-05 2.049064199685e+00
8.037500000000e+02 -4.612309849628e-02 7.942122042118e-05 2.011829373646e+00
8.040000000000e+02 -4.584132390397e-02 7.917952948602e-05 1.975747667046e+00
8.042500000000e+02 -4.560445767491e-02 7.907927990880e-05 1.940898796073e+00
8.045000000000e+02 -4.540969746848e-02 7.911303196179e-05 1.907362084244e+00
8.047500000000e+02 -4.525348615312e-02 7.927059487053e-05 1.875215848181e+00
8.050000000000e+02 -4.513137817995e-02 7.953917838310e-05 1.844536750468e+00
8.052500000000e+02 -4.503795014923e-02 7.990369218955e-05 1.815399138265e+00
8.055000000000e+02 -4.496678016932e-02 8.034717771571e-05 1.787874380136e+00
8.057500000000e+02 -4.491050897728e-02 8.085133180383e-05 1.762030226045e+00
8.060000000000e+02 -4.486099077077e-02 8.139708939400e-05 1.737930206580e+00
8.062500000000e+02 -4.480952955573e-02 8.196522155615e-05 1.715633093156e+00
8.065000000000e+02 -4.474718744507e-02 8.253690692858e-05 1.695192438804e+00
8.067500000000e+02 -4.466514578533e-02 8.309425272032e-05 1.676656208970e+00
8.070000000000e+02 -4.455509025328e-02 8.362073041465e-05 1.660066517853e+00
8.072500000000e+02 -4.440959176003e-02 8.410151985780e-05 1.645459468119e+00
8.075000000000e+02 -4.422245130343e-02 8.452374758849e-05 1.632865098596e+00
8.077500000000e+02 -4.398898232602e-02 8.487662826817e-05 1.622307428135e+00
8.080000000000e+02 -4.370620756629e-02 8.515151683233e-05 1.613804586163e+00
8.082500000000e+02 -4.337295532056e-02 8.534188401038e-05 1.607369016415e+00
8.085000000000e+02 -4.298984882599e-02 8.544323451096e-05 1.603007732872e+00
8.087500000000e+02 -4.255919075660e-02 8.545298456597e-05 1.600722612704e+00
8.090000000000e+02 -4.208475357743e-02 8.537031297010e-05 1.600510706502e+00
8.092500000000e+02 -4.157149373941e-02 8.519599984969e-05 1.602364552810e+00
8.095000000000e+02 -4.102521255262e-02 8.493226219611e-05 1.606272480081e+00
8.097500000000e+02 -4.045219031751e-02 8.458259207192e-05 1.612218891510e+00
8.100000000000e+02 -3.985881996123e-02 8.415160105882e-05 1.620184522581e+00
8.102500000000e+02 -3.925126606267e-02 8.364487247794e-05 1.630146674260e+00
8.105000000000e+02 -3.863516990189e-02 8.306881860290e-05 1.642079419142e+00
8.107500000000e+02 -3.801541773402e-02 8.243054238538e-05 1.655953789191e+00
8.110000000000e+02 -3.739598110672e-02 8.173770872266e-05 1.671737947175e+00
8.112500000000e+02 -3.677983379779e-02 8.099842358503e-05 1.689397352921e+00
8.115000000000e+02 -3.616894079650e-02 8.022109657937e-05 1.708894927400e+00
8.117500000000e+02 -3.556431211472e-02 7.941432054184e-05 1.730191224540e+00
8.120000000000e+02 -3.496610674620e-02 7.858674996036e-05 1.753244611561e+00
8.122500000000e+02 -3.437377255937e-02 7.774698462043e-05 1.778011463772e+00
8.125000000000e+02 -3.378620343202e-02 7.690345054359e-05 1.804446370545e+00
8.127500000000e+02 -3.320189896839e-02 7.606428850693e-05 1.832502353741e+00
8.130000000000e+02 -3.261911072013e-02 7.523723933628e-05 1.862131091263e+00
8.132500000000e+02 -3.203596554538e-02 7.442953328377e-05 1.893283143192e+00
8.135000000000e+02 -3.145055739582e-02 7.364777728097e-05 1.925908171511e+00
8.137500000000e+02 -3.086100567210e-02 7.289784460809e-05 1.959955148024e+00
8.140000000000e+02 -3.026548080020e-02 7.218476407977e-05 1.995372542984e+00
8.142500000000e+02 -2.966220269226e-02 7.151261456798e-05 2.032108489811e+00
8.145000000000e+02 -2.904941890110e-02 7.088442923375e-05 2.070110920285e+00
8.147500000000e+02 -2.842537248334e-02 7.030209802475e-05 2.109327668399e+00
8.150000000000e+02 -2.778826993621e-02 6.976628341177e-05 2.149706542640e+00
8.152500000000e+02 -2.713625804399e-02 6.927637948204e-05 2.191195366989e+00
8.155000000000e+02 -2.646741868252e-02 6.883048086934e-05 2.233741995288e+00
8.157500000000e+02 -2.577978687057e-02 6.842538031376e-05 2.277294302990e+00
8.160000000000e+02 -2.507139565155e-02 6.805660405132e-05 2.321800163494e+00
8.162500000000e+02 -2.434034764664e-02 6.771847827400e-05 2.367207415845e+00
8.165000000000e+02 -2.358491051344e-02 6.740424088270e-05 2.413463831866e+00
8.167500000000e+02 -2.280363092580e-02 6.710622508563e-05 2.460517090218e+00
8.170000000000e+02 -2.199545931342e-02 6.681601029898e-05 2.508314764655e+00
8.172500000000e+02 -2.115987636887e-02 6.652464836718e-05 2.556804332035e+00
8.175000000000e+02 -2.029701187548e-02 6.622291393812e-05 2.605933205683e+00
8.177500000000e+02 -1.940774625111e-02 6.590158633549e-05 2.655648795991e+00
8.180000000000e+02 -1.849378630545e-02 6.555168460515e-05 2.705898599668e+00
8.182500000000e+02 -1.755770857437e-02 6.516477053842e-05 2.756630318477e+00
8.185000000000e+02 -1.660296498942e-02 6.473322764761e-05 2.807792002464e+00
8.187500000000e+02 -1.563384898428e-02 6.425050812642e-05 2.859332217524e+00
8.190000000000e+02 -1.465542137685e-02 6.371135657487e-05 2.911200228144e+00
8.192500000000e+02 -1.367339937546e-02 6.311200155198e-05 2.963346194216e+00
8.195000000000e+02 -1.269401272269e-02 6.245030230134e-05 3.015721370142e+00
8.197500000000e+02 -1.172383426894e-02 6.172584966985e-05 3.068278306034e+00
8.200000000000e+02 -1.076959228675e-02 6.094001237197e-05 3.120971038208e+00
8.202500000000e+02 -9.837973830755e-03 6.009592926867e-05 3.173755271533e+00
8.205000000000e+02 -8.935427727329e-03 5.919846021463e-05 3.226588541057e+00
8.207500000000e+02 -8.067976046073e-03 5.825407051277e-05 3.279430359549e+00
8.210000000000e+02 -7.241041818235e-03 5.727067564062e-05 3.332242339206e+00
8.212500000000e+02 -6.459299599529e-03 5.625745070492e-05 3.384988298475e+00
8.215000000000e+02 -5.726554281373e-03 5.522461126933e-05 3.437634342787e+00
8.217500000000e+02 -5.045651151215e-03 5.418315797170e-05 3.490148933901e+00
8.220000000000e+02 -4.418419377454e-03 5.314462302533e-05 3.542502939419e+00
8.222500000000e+02 -3.845648965571e-03 5.212081564304e-05 3.594669669224e+00
8.225000000000e+02 -3.327098996186e-03 5.112356418091e-05 3.646624907582e+00
8.227500000000e+02 -2.861535818072e-03 5.016447631029e-05 3.698346929308e+00
8.230000000000e+02 -2.446795737093e-03 4.925471895070e-05 3.749816520190e+00
8.232500000000e+02 -2.079870019740e-03 4.840482723786e-05 3.801016983147e+00
8.235000000000e+02 -1.757005340562e-03 4.762454060814e-05 3.851934151383e+00
8.237500000000e+02 -1.473817328891e-03 4.692267602330e-05 3.902556388566e+00
8.240000000000e+02 -1.225410990887e-03 4.630703280320e-05 3.952874590964e+00
8.242500000000e+02 -1.006504779534e-03 4.578433056346e-05 4.002882184077e+00
8.245000000000e+02 -8.115552097946e-04 4.536018002971e-05 4.052575109618e+00
8.247500000000e+02 -6.348789155619e-04 4.503908190123e-05 4.101951803417e+00
8.250000000000e+02 -4.707690572191e-04 4.482444895085e-05 4.151013168782e+00
8.252500000000e+02 -3.136060072745e-04 4.471864968938e-05 4.199762532333e+00
8.255000000000e+02 -1.579603269507e-04 4.472306093498e-05 4.248205586639e+00
8.257500000000e+02 1.313344740683e-06 4.483814550851e-05 4.296350324401e+00
8.260000000000e+02 1.689901947005e-04 4.506352574435e-05 4.344206951695e+00
8.262500000000e+02 3.493985531074e-04 4.539806009898e-05 4.391787789752e+00
8.265000000000e+02 5.463522493126e-04 4.583992201865e-05 4.439107162355e+00
8.267500000000e+02 7.630917078215e-04 4.638667675122e-05 4.486181266364e+00
8.270000000000e+02 1.002235153153e-03 4.703534940390e-05 4.533028036311e+00
8.272500000000e+02 1.265738701921e-03 4.778249053894e-05 4.579666992126e+00
8.275000000000e+02 1.554866255292e-03 4.862423507754e-05 4.626119076608e+00
8.277500000000e+02 1.870170572697e-03 4.955634983178e-05 4.672406491918e+00
8.280000000000e+02 2.211484497826e-03 5.057427785418e-05 4.718552522934e+00
8.282500000000e+02 2.577923357738e-03 5.167317644172e-05 4.764581356155e+00
8.285000000000e+02 2.967900631587e-03 5.284794404509e-05 4.810517903058e+00
8.287500000000e+02 3.379153862148e-03 5.409324873634e-05 4.856387612200e+00
8.290000000000e+02 3.808784284063e-03 5.540354637024e-05 4.902216289298e+00
8.292500000000e+02 4.253308991964e-03 5.677309431290e-05 4.948029915982e+00
8.295000000000e+02 4.708723120387e-03 5.819596611165e-05 4.993854471413e+00
8.297500000000e+02 5.170576339454e-03 5.966605589158e-05 5.039715758188e+00
8.300000000000e+02 5.634058034583e-03 6.117708590772e-05 5.085639232369e+00
8.302500000000e+02 6.094091409027e-03 6.272259106227e-05 5.131649846573e+00
8.305000000000e+02 6.545438778323e-03 6.429592669452e-05 5.177771886876e+00
8.307500000000e+02 6.982810354627e-03 6.589026718642e-05 5.224028829370e+00
8.310000000000e+02 7.400979175049e-03 6.749857632832e-05 5.270443199501e+00
8.312500000000e+02 7.794898890976e-03 6.911359634551e-05 5.317036437366e+00
8.315000000000e+02 8.159819483255e-03 7.072783632070e-05 5.363828788893e+00
8.317500000000e+02 8.491405788167e-03 7.233355135283e-05 5.410839172990e+00
8.320000000000e+02 8.785846918907e-03 7.392273099971e-05 5.458085090315e+00
8.322500000000e+02 9.039961543510e-03 7.548708625399e-05 5.505582525306e+00
8.325000000000e+02 9.251294271393e-03 7.701804064733e-05 5.553345860647e+00
8.327500000000e+02 9.418201927008e-03 7.850671142373e-05 5.601387800745e+00
8.330000000000e+02 9.539928610136e-03 7.994390641822e-05 5.649719299951e+00
8.332500000000e+02 9.616665054016e-03 8.132013746498e-05 5.698349521264e+00
8.335000000000e+02 9.649597673625e-03 8.262562630917e-05 5.747285760738e+00
8.337500000000e+02 9.640936646123e-03 8.385032767033e-05 5.796533418455e+00
8.340000000000e+02 9.593926455325e-03 8.498396560386e-05 5.846095976453e+00
8.342500000000e+02 9.512840497047e-03 8.601608360834e-05 5.895974946999e+00
8.345000000000e+02 9.402952291356e-03 8.693611191801e-05 5.946169864511e+00
8.347500000000e+02 9.270487214378e-03 8.773344986848e-05 5.996678281475e+00
8.350000000000e+02 9.122556497099e-03 8.839756642731e-05 6.047495733478e+00
8.352500000000e+02 8.967068504277e-03 8.891811071790e-05 6.098615764810e+00
8.355000000000e+02 8.812624435162e-03 8.928504180811e-05 6.150029904874e+00
8.357500000000e+02 8.668394834085e-03 8.948876540979e-05 6.201727685802e+00
8.360000000000e+02 8.543981226017e-03 8.952027722411e-05 6.253696661633e+00
8.362500000000e+02 8.449264033235e-03 8.937131975742e-05 6.305922405008e+00
8.365000000000e+02 8.394238363617e-03 8.903453457854e-05 6.358388536078e+00
8.367500000000e+02 8.388841241437e-03 8.850361172930e-05 6.411076752706e+00
8.370000000000e+02 8.442771474082e-03 8.777344020980e-05 6.463966840887e+00
8.372500000000e+02 8.565306561263e-03 8.684021828653e-05 6.517036712879e+00
8.375000000000e+02 8.765119893779e-03 8.570167255195e-05 6.570262445408e+00
8.377500000000e+02 9.050099329308e-03 8.435717589572e-05 6.623618300467e+00
8.380000000000e+02 9.427175021510e-03 8.280770400307e-05 6.677076778726e+00
8.382500000000e+02 9.902154777164e-03 8.105596020960e-05 6.730608644821e+00
8.385000000000e+02 1.047957689508e-02 7.910650534154e-05 6.784182983079e+00
8.387500000000e+02 1.116257775106e-02 7.696578131972e-05 6.837767230131e+00
8.390000000000e+02 1.195278273199e-02 7.464209549449e-05 6.891327226147e+00
8.392500000000e+02 1.285022144524e-02 7.214560195570e-05 6.944827265114e+00
8.395000000000e+02 1.385326827613e-02 6.948827070516e-05 6.998230138305e+00
8.397500000000e+02 1.495861388454e-02 6.668381476507e-05 7.051497190836e+00
8.400000000000e+02 1.616126629986e-02 6.374758614325e-05 7.104588375034e+00
8.402500000000e+02 1.745458371228e-02 6.069645775594e-05 7.157462309502e+00
8.405000000000e+02 1.883033810377e-02 5.754871230310e-05 7.210076338266e+00
8.407500000000e+02 2.027881023114e-02 5.432383780457e-05 7.262386598095e+00
8.410000000000e+02 2.178891364837e-02 5.104234656644e-05 7.314348088301e+00
8.412500000000e+02 2.334834619970e-02 4.772557991831e-05 7.365914746074e+00
8.415000000000e+02 2.494376647665e-02 4.439549558000e-05 7.417039527699e+00
8.417500000000e+02 2.656099205401e-02 4.107444530524e-05 7.467674495775e+00
8.420000000000e+02 2.818521608884e-02 3.778494049908e-05 7.517770913030e+00
8.422500000000e+02 2.980123901537e-02 3.454940303568e-05 7.567279344448e+00
8.425000000000e+02 3.139370772994e-02 3.139002542973e-05 7.616149758541e+00
8.427500000000e+02 3.294736683183e-02 2.832854303536e-05 7.664331650418e+00
8.430000000000e+02 3.444730703869e-02 2.538593876908e-05 7.711774159052e+00
8.432500000000e+02 3.587921040928e-02 2.258230943580e-05 7.758426188945e+00
8.435000000000e+02 3.722959632047e-02 1.993667940187e-05 7.804236556690e+00
8.437500000000e+02 3.848604597138e-02 1.746684451295e-05 7.849154115408e+00
8.440000000000e+02 3.963742312907e-02 1.518919811627e-05 7.893127913851e+00
8.442500000000e+02 4.067406374779e-02 1.311861695841e-05 7.936107328496e+00
8.445000000000e+02 4.158795354425e-02 1.126833255161e-05 7.978042227976e+00
8.447500000000e+02 4.237287137362e-02 9.649779899867e-06 8.018883119713e+00
8.450000000000e+02 4.302450297140e-02 8.272504124690e-06 8.058581296201e+00
8.452500000000e+02 4.354052962231e-02 7.144085139327e-06 8.097089000895e+00
8.455000000000e+02 4.392067551451e-02 6.270065680686e-06 8.134359570856e+00
8.457500000000e+02 4.416672534713e-02 5.653842048620e-06 8.170347591014e+00
8.460000000000e+02 4.428250209353e-02 5.296588346193e-06 8.205009028165e+00
8.462500000000e+02 4.427381838121e-02 5.197194475254e-06 8.238301388443e+00
8.465000000000e+02 4.414838574579e-02 5.352223106270e-06 8.270183841805e+00
8.467500000000e+02 4.391569527014e-02 5.755862394929e-06 8.300617353796e+00
8.470000000000e+02 4.358686633496e-02 6.399895874060e-06 8.329564807003e+00
8.472500000000e+02 4.317446679360e-02 7.273686890602e-06 8.356991115557e+00
8.475000000000e+02 4.269230695386e-02 8.364183715553e-06 8.382863331135e+00
8.477500000000e+02 4.215521081638e-02 9.655946415138e-06 8.407150740788e+00
8.480000000000e+02 4.157876815809e-02 1.113121503654e-05 8.429824956525e+00
8.482500000000e+02 4.097907242051e-02 1.276996717459e-05 8.450860003050e+00
8.485000000000e+02 4.037244530812e-02 1.455002550063e-05 8.470232366976e+00
8.487500000000e+02 3.977516262916e-02 1.644721748503e-05 8.487921099663e+00
8.490000000000e+02 3.920317368427e-02 1.843557104733e-05 8.503907858260e+00
8.492500000000e+02 3.867182795887e-02 2.048756099660e-05 8.518176939450e+00
8.495000000000e+02 3.819561401840e-02 2.257437724165e-05 8.530715363074e+00
8.497500000000e+02 3.778791005574e-02 2.466620265812e-05 8.541512893262e+00
8.500000000000e+02 3.746075562661e-02 2.673261238045e-05 8.550562055306e+00
8.502500000000e+02 3.722464541498e-02 2.874297587685e-05 8.557858200256e+00
8.505000000000e+02 3.708834904474e-02 3.066677325875e-05 8.563399508978e+00
8.507500000000e+02 3.705876119626e-02 3.247403060846e-05 8.567186993892e+00
8.510000000000e+02 3.714077951216e-02 3.413576739547e-05 8.569224542608e+00
8.512500000000e+02 3.733721717689e-02 3.562442993643e-05 8.569518905209e+00
8.515000000000e+02 3.764874962079e-02 3.691431066791e-05 8.568079678610e+00
8.517500000000e+02 3.807389143621e-02 3.798200948868e-05 8.564919329274e+00
8.520000000000e+02 3.860901442902e-02 3.880679100823e-05 8.560053138602e+00
8.522500000000e+02 3.924839559484e-02 3.937096789769e-05 8.553499206107e+00
8.525000000000e+02 3.998430555245e-02 3.966023552654e-05 8.545278398294e+00
8.527500000000e+02 4.080713304782e-02 3.966396944674e-05 8.535414291623e+00
8.530000000000e+02 4.170554325509e-02 3.937549981059e-05 8.523933138226e+00
8.532500000000e+02 4.266667557957e-02 3.879230780199e-05 8.510863772835e+00
8.535000000000e+02 4.367637279662e-02 3.791620418012e-05 8.496237542554e+00
8.537500000000e+02 4.471944281299e-02 3.675341698361e-05 8.480088221196e+00
8.540000000000e+02 4.577994879252e-02 3.531460803988e-05 8.462451888497e+00
8.542500000000e+02 4.684152228933e-02 3.361489527731e-05 8.443366833544e+00
8.545000000000e+02 4.788769338676e-02 3.167375522409e-05 8.422873413370e+00
8.547500000000e+02 4.890223270064e-02 2.951485803551e-05 8.401013930493e+00
8.550000000000e+02 4.986949533464e-02 2.716582015647e-05 8.377832481278e+00
8.552500000000e+02 5.077475822942e-02 2.465788345662e-05 8.353374798744e+00
8.555000000000e+02 5.160454596473e-02 2.202551231753e-05 8.327688096388e+00
8.557500000000e+02 5.234693057930e-02 1.930589840343e-05 8.300820891663e+00
8.560000000000e+02 5.299180122041e-02 1.653841627519e-05 8.272822827987e+00
8.562500000000e+02 5.353109513388e-02 1.376402656400e-05 8.243744488806e+00
8.565000000000e+02 5.395898087175e-02 1.102454933394e-05 8.213637203182e+00
8.567500000000e+02 5.427199609597e-02 8.361862131989e-06 8.182552849783e+00
8.570000000000e+02 5.446912775111e-02 5.817185356000e-06 8.150543651631e+00
8.572500000000e+02 5.455183705892e-02 3.430298209428e-06 8.117661968827e+00
8.575000000000e+02 5.452403459525e-02 1.238723178060e-06 8.083960088143e+00
8.577500000000e+02 5.439199450951e-02 -7.230034543559e-07 8.049490010386e+00
8.580000000000e+02 5.416422556182e-02 -2.424081463837e-06 8.014303235514e+00
8.582500000000e+02 5.385128669422e-02 -3.838111269389e-06 7.978450550315e+00
8.585000000000e+02 5.346556568816e-02 -4.943673728414e-06 7.941981813151e+00
8.587500000000e+02 5.302101134645e-02 -5.724797868034e-06 7.904945745308e+00
8.590000000000e+02 5.253283440184e-02 -6.171332397692e-06 7.867389721756e+00
8.592500000000e+02 5.201717460290e-02 -6.279189132624e-06 7.829359568405e+00
8.595000000000e+02 5.149074285940e-02 -6.050463532609e-06 7.790899361847e+00
8.597500000000e+02 5.097043969085e-02 -5.493416638636e-06 7.752051240990e+00
8.600000000000e+02 5.047296157283e-02 -4.622334955018e-06 7.712855222599e+00
8.602500000000e+02 5.001440023000e-02 -3.457262732598e-06 7.673349026704e+00
8.605000000000e+02 4.960984411643e-02 -2.023607527851e-06 7.633567919903e+00
8.607500000000e+02 4.927299759711e-02 -3.516418718430e-07 7.593544564872e+00
8.610000000000e+02 4.901582798548e-02 1.524080108339e-06 7.553308896006e+00
8.612500000000e+02 4.884825942083e-02 3.565476875800e-06 7.512888005978e+00
8.615000000000e+02 4.877792725984e-02 5.731799843645e-06 7.472306060090e+00
8.617500000000e+02 4.881000968626e-02 7.980423192555e-06 7.431584235113e+00
8.620000000000e+02 4.894714930927e-02 1.026777465249e-05 7.390740678762e+00
8.622500000000e+02 4.918947302035e-02 1.255033825065e-05 7.349790502187e+00
8.625000000000e+02 4.953471349169e-02 1.478569277269e-05 7.308745801174e+00
8.627500000000e+02 4.997842780379e-02 1.693344552411e-05 7.267615699851e+00
8.630000000000e+02 5.051430134092e-02 1.895612304659e-05 7.226406428362e+00
8.632500000000e+02 5.113451760232e-02 2.082014610386e-05 7.185121427579e+00
8.635000000000e+02 5.183016857196e-02 2.249656679443e-05 7.143761473344e+00
8.637500000000e+02 5.259167594272e-02 2.396166013505e-05 7.102324830181e+00
8.640000000000e+02 5.340919240376e-02 2.519734595749e-05 7.060807426628e+00
8.642500000000e+02 5.427295457351e-02 2.619141033186e-05 7.019203043393e+00
8.645000000000e+02 5.517356361860e-02 2.693750628230e-05 6.977503527891e+00
8.647500000000e+02 5.610217873433e-02 2.743494800447e-05 6.935699013767e+00
8.650000000000e+02 5.705061597420e-02 2.768829689248e-05 6.893778162793e+00
8.652500000000e+02 5.801135729904e-02 2.770678312605e-05 6.851728407540e+00
8.655000000000e+02 5.897748062111e-02 2.750357456260e-05 6.809536210791e+00
8.657500000000e+02 5.994253302229e-02 2.709496124040e-05 6.767187321452e+00
8.660000000000e+02 6.090036834072e-02 2.649948834038e-05 6.724667040186e+00
8.662500000000e+02 6.184497719502e-02 2.573709154746e-05 6.681960476027e+00
8.665000000000e+02 6.277032710404e-02 2.482826570385e-05 6.639052803963e+00
8.667500000000e+02 6.367023384839e-02 2.379331409993e-05 6.595929506594e+00
8.670000000000e+02 6.453826890588e-02 2.265169349419e-05 6.552576606756e+00
8.672500000000e+02 6.536771228007e-02 2.142149015025e-05 6.508980876807e+00
8.675000000000e+02 6.615154299147e-02 2.011901779986e-05 6.465130029299e+00
8.677500000000e+02 6.688246775167e-02 1.875850526176e-05 6.421012879133e+00
8.680000000000e+02 6.755298189693e-02 1.735203496431e-05 6.376619477925e+00
8.682500000000e+02 6.815545851405e-02 1.590952301336e-05 6.331941219448e+00
8.685000000000e+02 6.868227545976e-02 1.443882028529e-05 6.286970912921e+00
8.687500000000e+02 6.912598086595e-02 1.294598463975e-05 6.241702827777e+00
8.690000000000e+02 6.947951519701e-02 1.143564622966e-05 6.196132709653e+00
8.692500000000e+02 6.973649891988e-02 9.911470472634e-06 6.150257771703e+00
8.695000000000e+02 6.989159054854e-02 8.376792504844e-06 6.104076664341e+00
8.697500000000e+02 6.994091984053e-02 6.835226303403e-06 6.057589427703e+00
8.700000000000e+02 6.988257594795e-02 5.291337591862e-06 6.010797430211e+00
8.702500000000e+02 6.971712425929e-02 3.751295588938e-06 5.963703296722e+00
8.705000000000e+02 6.944810947832e-02 2.223386176670e-06 5.916310829966e+00
8.707500000000e+02 6.908248514842e-02 7.184756799783e-07 5.868624925331e+00
8.710000000000e+02 6.863091119786e-02 -7.498400325934e-07 5.820651481253e+00
8.712500000000e+02 6.810785839895e-02 -2.165380630165e-06 5.772397304927e+00
8.715000000000e+02 6.753146958757e-02 -3.509789563039e-06 5.723870011971e+00
8.717500000000e+02 6.692314868756e-02 -4.763246046341e-06 5.675077923336e+00
8.720000000000e+02 6.630687055373e-02 -5.905583449012e-06 5.626029955434e+00
8.722500000000e+02 6.570823826272e-02 -6.917529197348e-06 5.576735508190e+00
8.725000000000e+02 6.515334198858e-02 -7.782090510833e-06 5.527204348816e+00
8.727500000000e+02 6.466749952425e-02 -8.486005351860e-06 5.477446500603e+00
8.730000000000e+02 6.427397704626e-02 -9.021096002704e-06 5.427472132200e+00
8.732500000000e+02 6.399279580685e-02 -9.385371604220e-06 5.377291453578e+00
8.735000000000e+02 6.383972403640e-02 -9.583767875104e-06 5.326914624552e+00
8.737500000000e+02 6.382553790750e-02 -9.628462334016e-06 5.276351677022e+00
8.740000000000e+02 6.395561129675e-02 -9.538709809354e-06 5.225612443693e+00
8.742500000000e+02 6.422985343256e-02 -9.340166459676e-06 5.174706511145e+00
8.745000000000e+02 6.464298879030e-02 -9.063764831008e-06 5.123643172832e+00
8.747500000000e+02 6.518512895057e-02 -8.744209681139e-06 5.072431404724e+00
8.750000000000e+02 6.584257248732e-02 -8.418212056188e-06 5.021079833171e+00
8.752500000000e+02 6.659874246555e-02 -8.122581407921e-06 4.969596719830e+00
8.755000000000e+02 6.743517722077e-02 -7.892319312225e-06 4.917989929460e+00
8.757500000000e+02 6.833248849650e-02 -7.758828208665e-06 4.866266909580e+00
8.760000000000e+02 6.927122314003e-02 -7.748352421982e-06 4.814434646741e+00
8.762500000000e+02 7.023258077219e-02 -7.880724523873e-06 4.762499633050e+00
8.765000000000e+02 7.119896479701e-02 -8.168479787435e-06 4.710467816028e+00
8.767500000000e+02 7.215436336916e-02 -8.616362739633e-06 4.658344554860e+00
8.770000000000e+02 7.308457173141e-02 -9.221234338941e-06 4.606134573430e+00
8.772500000000e+02 7.397728073878e-02 -9.972367880140e-06 4.553841937910e+00
8.775000000000e+02 7.482205264672e-02 -1.085210739615e-05 4.501470038440e+00
8.777500000000e+02 7.561020963643e-02 -1.183684924660e-05 4.449021600773e+00
8.780000000000e+02 7.633465254610e-02 -1.289831008922e-05 4.396498726230e+00
8.782500000000e+02 7.698962035510e-02 -1.400501464532e-05 4.343902955203e+00
8.785000000000e+02 7.757040732864e-02 -1.512394757774e-05 4.291235376686e+00
8.787500000000e+02 7.807304082244e-02 -1.622228056583e-05 4.238496753681e+00
8.790000000000e+02 7.849394358628e-02 -1.726909033531e-05 4.185687683833e+00
8.792500000000e+02 7.882960031621e-02 -1.823695797748e-05 4.132808773916e+00
8.795000000000e+02 7.907627238952e-02 -1.910335647640e-05 4.079860843628e+00
8.797500000000e+02 7.922979296418e-02 -1.985169516275e-05 4.026845126162e+00
8.800000000000e+02 7.928549175854e-02 -2.047194703750e-05 3.973763472462e+00
8.802500000000e+02 7.923829369612e-02 -2.096078947500e-05 3.920618563253e+00
8.805000000000e+02 7.908300363733e-02 -2.132124033188e-05 3.867414102234e+00
8.807500000000e+02 7.881478279801e-02 -2.156180033575e-05 3.814154999168e+00
8.810000000000e+02 7.842979357956e-02 -2.169519325054e-05 3.760847548196e+00
8.812500000000e+02 7.792594191431e-02 -2.173680762060e-05 3.707499575687e+00
8.815000000000e+02 7.730365109485e-02 -2.170302634105e-05 3.654120583201e+00
8.817500000000e+02 7.656655379372e-02 -2.160959966130e-05 3.600721856214e+00
8.820000000000e+02 7.572201583225e-02 -2.147026269533e-05 3.547316560342e+00
8.822500000000e+02 7.478138943018e-02 -2.129573499343e-05 3.493919799992e+00
8.825000000000e+02 7.375994328472e-02 -2.109322932806e-05 3.440548657096e+00
8.827500000000e+02 7.267643230669e-02 -2.086651179287e-05 3.387222190956e+00
8.830000000000e+02 7.155233100637e-02 -2.061650079482e-05 3.333961415432e+00
8.832500000000e+02 7.041078324344e-02 -2.034232331977e-05 3.280789243084e+00
8.835000000000e+02 6.927537029777e-02 -2.004268551187e-05 3.227730411815e+00
8.837500000000e+02 6.816881867471e-02 -1.971737021050e-05 3.174811396761e+00
8.840000000000e+02 6.711178425237e-02 -1.936866736585e-05 3.122060317265e+00
8.842500000000e+02 6.612184065381e-02 -1.900252969450e-05 3.069506852594e+00
8.845000000000e+02 6.521277654646e-02 -1.862930993987e-05 3.017182174239e+00
8.847500000000e+02 6.439426348786e-02 -1.826395530233e-05 2.965118905342e+00
8.850000000000e+02 6.367191206490e-02 -1.792563987346e-05 2.913351113537e+00
8.852500000000e+02 6.304768149767e-02 -1.763686761283e-05 2.861914341475e+00
8.855000000000e+02 6.252056130395e-02 -1.742213549574e-05 2.810845669321e+00
8.857500000000e+02 6.208741926309e-02 -1.730633154828e-05 2.760183806597e+00
8.860000000000e+02 6.174388677305e-02 -1.731303105856e-05 2.709969196791e+00
8.862500000000e+02 6.148516263931e-02 -1.746288881854e-05 2.660244122730e+00
8.865000000000e+02 6.130662860334e-02 -1.777227185160e-05 2.611052784433e+00
8.867500000000e+02 6.120421418573e-02 -1.825228356028e-05 2.562441341001e+00
8.870000000000e+02 6.117447923309e-02 -1.890823123946e-05 2.514457890453e+00
8.872500000000e+02 6.121443173537e-02 -1.973955582107e-05 2.467152376245e+00
8.875000000000e+02 6.132113614921e-02 -2.074018653422e-05 2.420576418248e+00
8.877500000000e+02 6.149119213193e-02 -2.189921998885e-05 2.374783051816e+00
8.880000000000e+02 6.172018561784e-02 -2.320182374430e-05 2.329826400152e+00
8.882500000000e+02 6.200220756357e-02 -2.463022691396e-05 2.285761285295e+00
8.885000000000e+02 6.232952537498e-02 -2.616467383831e-05 2.242642780800e+00
8.887500000000e+02 6.269246791137e-02 -2.778425873393e-05 2.200525760496e+00
8.890000000000e+02 6.307955068929e-02 -2.946756481426e-05 2.159464424052e+00
8.892500000000e+02 6.347783371009e-02 -3.119310085659e-05 2.119511864722e+00
8.895000000000e+02 6.387347331532e-02 -3.293954604966e-05 2.080719662939e+00
8.897500000000e+02 6.425240449225e-02 -3.468586232094e-05 2.043137533963e+00
8.900000000000e+02 6.460107263990e-02 -3.641133775698e-05 2.006813056953e+00
8.902500000000e+02 6.490713850968e-02 -3.809564006696e-05 1.971791446266e+00
8.905000000000e+02 6.516007685861e-02 -3.971893201121e-05 1.938115415079e+00
8.907500000000e+02 6.535162028531e-02 -4.126210258026e-05 1.905825066116e+00
8.910000000000e+02 6.547600670745e-02 -4.270710677221e-05 1.874957854762e+00
8.912500000000e+02 6.553003115681e-02 -4.403741383327e-05 1.845548551676e+00
8.915000000000e+02 6.551290993711e-02 -4.523850669991e-05 1.817629236211e+00
8.917500000000e+02 6.542599438745e-02 -4.629837543932e-05 1.791229289137e+00
8.920000000000e+02 6.527238579241e-02 -4.720795402077e-05 1.766375352543e+00
8.922500000000e+02 6.505649685717e-02 -4.796142021751e-05 1.743091290710e+00
8.925000000000e+02 6.478361711259e-02 -4.855633415560e-05 1.721398115208e+00
8.927500000000e+02 6.445952078371e-02 -4.899358206753e-05 1.701313903517e+00
8.930000000000e+02 6.409015512307e-02 -4.927715006184e-05 1.682853680595e+00
8.932500000000e+02 6.368141778571e-02 -4.941372963072e-05 1.666029320676e+00
8.935000000000e+02 6.323903249306e-02 -4.941227248989e-05 1.650849443801e+00
8.937500000000e+02 6.276850815599e-02 -4.928340164367e-05 1.637319349828e+00
8.940000000000e+02 6.227516741040e-02 -4.903893900646e-05 1.625440963069e+00
8.942500000000e+02 6.176421165636e-02 -4.869145888120e-05 1.615212846030e+00
8.945000000000e+02 6.124080098274e-02 -4.825395350971e-05 1.606630250216e+00
8.947500000000e+02 6.071012001238e-02 -4.773961954199e-05 1.599685233717e+00
8.950000000000e+02 6.017741305303e-02 -4.716176557251e-05 1.594366806315e+00
8.952500000000e+02 5.964797020837e-02 -4.653380447350e-05 1.590661137379e+00
8.955000000000e+02 5.912706183267e-02 -4.586929523034e-05 1.588551792545e+00
8.957500000000e+02 5.861982339865e-02 -4.518198174464e-05 1.588019968171e+00
8.960000000000e+02 5.813109658928e-02 -4.448577946192e-05 1.589044754578e+00
8.962500000000e+02 5.766524295613e-02 -4.379466904583e-05 1.591603358040e+00
8.965000000000e+02 5.722594475514e-02 -4.312247196703e-05 1.595671323051e+00
8.967500000000e+02 5.681601141868e-02 -4.248249651853e-05 1.601222697505e+00
8.970000000000e+02 5.643720754980e-02 -4.188707244765e-05 1.608230174800e+00
8.972500000000e+02 5.609011646163e-02 -4.134700229755e-05 1.616665194261e+00
8.975000000000e+02 5.577404851020e-02 -4.087096934444e-05 1.626498005022e+00
8.977500000000e+02 5.548699950361e-02 -4.046496207652e-05 1.637697706218e+00
8.980000000000e+02 5.522566089648e-02 -4.013176740805e-05 1.650232280904e+00
8.982500000000e+02 5.498547670791e-02 -3.987057311564e-05 1.664068619083e+00
8.985000000000e+02 5.476074305481e-02 -3.967672764413e-05 1.679172560751e+00
8.987500000000e+02 5.454473964260e-02 -3.954166719017e-05 1.695508951969e+00
8.990000000000e+02 5.432988609960e-02 -3.945302873623e-05 1.713041734300e+00
8.992500000000e+02 5.410791200472e-02 -3.939492268276e-05 1.731734060075e+00
8.995000000000e+02 5.387003444018e-02 -3.934835561636e-05 1.751548441226e+00
8.997500000000e+02 5.360713514198e-02 -3.929175491701e-05 1.772446921573e+00
9.000000000000e+02 5.330993403947e-02 -3.920156542417e-05 1.794391270347e+00
9.002500000000e+02 5.296915613213e-02 -3.905287139730e-05 1.817343186707e+00
9.005000000000e+02 5.257569084188e-02 -3.882000951735e-05 1.841264507397e+00
9.007500000000e+02 5.212074476422e-02 -3.847714540275e-05 1.866117410175e+00
9.010000000000e+02 5.159598861151e-02 -3.799879295818e-05 1.891864606340e+00
9.012500000000e+02 5.099369981544e-02 -3.736026976403e-05 1.918469518255e+00
9.015000000000e+02 5.030690153116e-02 -3.653808782461e-05 1.945896440227e+00
9.017500000000e+02 4.952949818447e-02 -3.551029326779e-05 1.974110682472e+00
9.020000000000e+02 4.865640647416e-02 -3.425676645508e-05 2.003078700318e+00
9.022500000000e+02 4.768367980028e-02 -3.275949550552e-05 2.032768211299e+00
9.025000000000e+02 4.660862316767e-02 -3.100284569038e-05 2.063148303328e+00
9.027500000000e+02 4.542989474302e-02 -2.897383452510e-05 2.094189536382e+00
9.030000000000e+02 4.414759072860e-02 -2.666241906282e-05 2.125864040197e+00
9.032500000000e+02 4.276330918565e-02 -2.406179482339e-05 2.158145607527e+00
9.035000000000e+02 4.128018974287e-02 -2.116869987409e-05 2.191009782282e+00
9.037500000000e+02 3.970292725838e-02 -1.798371288489e-05 2.224433941003e+00
9.040000000000e+02 3.803775644531e-02 -1.451152316656e-05 2.258397362465e+00
9.042500000000e+02 3.629240869898e-02 -1.076115741400e-05 2.292881283499e+00
9.045000000000e+02 3.447603940434e-02 -6.746135232577e-06 2.327868934277e+00
9.047500000000e+02 3.259912905582e-02 -2.484540829795e-06 2.363345551641e+00
9.050000000000e+02 3.067335784010e-02 2.001011867703e-06 2.399298364406e+00
9.052500000000e+02 2.871145794762e-02 6.683527806584e-06 2.435716551333e+00
9.055000000000e+02 2.672704418281e-02 1.153190085534e-05 2.472591167868e+00
9.057500000000e+02 2.473442734581e-02 1.651130080768e-05 2.509915045036e+00
9.060000000000e+02 2.274841129887e-02 2.158367325084e-05 2.547682659287e+00
9.062500000000e+02 2.078407825955e-02 2.670833557950e-05 2.585889978987e+00
9.065000000000e+02 1.885656372828e-02 3.184265240333e-05 2.624534289058e+00
9.067500000000e+02 1.698082508898e-02 3.694276903177e-05 2.663613999303e+00
9.070000000000e+02 1.517140710771e-02 4.196437224760e-05 2.703128441764e+00
9.072500000000e+02 1.344220769433e-02 4.686346703345e-05 2.743077660544e+00
9.075000000000e+02 1.180624819979e-02 5.159716286171e-05 2.783462200164e+00
9.077500000000e+02 1.027545280640e-02 5.612437721403e-05 2.824282896221e+00
9.080000000000e+02 8.860441206572e-03 6.040652985878e-05 2.865540672862e+00
9.082500000000e+02 7.570339767055e-03 6.440812342154e-05 2.907236349723e+00
9.085000000000e+02 6.412615416308e-03 6.809729967200e-05 2.949370461952e+00
9.087500000000e+02 5.392936499683e-03 7.144629534650e-05 2.991943095203e+00
9.090000000000e+02 4.515065137761e-03 7.443180104391e-05 3.034953737527e+00
9.092500000000e+02 3.780782990758e-03 7.703524015573e-05 3.078401149524e+00
9.095000000000e+02 3.189854455446e-03 7.924295908016e-05 3.122283253466e+00
9.097500000000e+02 2.740027481299e-03 8.104633786737e-05 3.166597042050e+00
9.100000000000e+02 2.427072788440e-03 8.244182242151e-05 3.211338507012e+00
9.102500000000e+02 2.244861245288e-03 8.343088172014e-05 3.256502587598e+00
9.105000000000e+02 2.185476109926e-03 8.401990196541e-05 3.302083138756e+00
9.107500000000e+02 2.239359223485e-03 8.422001367681e-05 3.348072918621e+00
9.110000000000e+02 2.395486461831e-03 8.404686264801e-05 3.394463594728e+00
9.112500000000e+02 2.641567150940e-03 8.352033016917e-05 3.441245768515e+00
9.115000000000e+02 2.964264645876e-03 8.266419761313e-05 3.488409016723e+00
9.117500000000e+02 3.349430158302e-03 8.150577372379e-05 3.535941949303e+00
9.120000000000e+02 3.782346714416e-03 8.007547608929e-05 3.583832281889e+00
9.122500000000e+02 4.247975488286e-03 7.840638353110e-05 3.632066922295e+00
9.125000000000e+02 4.731201282857e-03 7.653374930447e-05 3.680632068506e+00
9.127500000000e+02 5.217070414854e-03 7.449449964583e-05 3.729513317475e+00
9.130000000000e+02 5.691018076398e-03 7.232671046739e-05 3.778695781754e+00
9.132500000000e+02 6.139079971352e-03 7.006907550641e-05 3.828164213195e+00
9.135000000000e+02 6.548086066274e-03 6.776037046990e-05 3.877903130443e+00
9.137500000000e+02 6.905832950387e-03 6.543892609912e-05 3.927896949464e+00
9.140000000000e+02 7.201233583995e-03 6.314211615249e-05 3.978130113769e+00
9.142500000000e+02 7.424442540076e-03 6.090587177043e-05 4.028587223615e+00
9.145000000000e+02 7.566956441979e-03 5.876422884393e-05 4.079253161033e+00
9.147500000000e+02 7.621689104587e-03 5.674891940563e-05 4.130113210133e+00
9.150000000000e+02 7.583021749222e-03 5.488901332987e-05 4.181153169866e+00
9.152500000000e+02 7.446829031833e-03 5.321061676772e-05 4.232359458790e+00
9.155000000000e+02 7.210481717543e-03 5.173663276117e-05 4.283719209750e+00
9.157500000000e+02 6.872827416583e-03 5.048658608009e-05 4.335220353778e+00
9.160000000000e+02 6.434150677640e-03 4.947651465892e-05 4.386851691912e+00
9.162500000000e+02 5.896114434104e-03 4.871892435235e-05 4.438602954512e+00
9.165000000000e+02 5.261684045781e-03 4.822280764460e-05 4.490464846930e+00
9.167500000000e+02 4.535036196454e-03 4.799371964681e-05 4.542429081390e+00
9.170000000000e+02 3.721454318528e-03 4.803390157862e-05 4.594488394578e+00
9.172500000000e+02 2.827212465322e-03 4.834245017851e-05 4.646636550787e+00
9.175000000000e+02 1.859449610544e-03 4.891550189687e-05 4.698868330547e+00
9.177500000000e+02 8.260363872507e-04 4.974652912845e-05 4.751179504844e+00
9.180000000000e+02 -2.645639470613e-04 5.082657207245e-05 4.803566795311e+00
9.182500000000e+02 -1.403437983250e-03 5.214447115326e-05 4.856027820565e+00
9.185000000000e+02 -2.581366426635e-03 5.368717588863e-05 4.908561029359e+00
9.187500000000e+02 -3.788967902816e-03 5.543995651364e-05 4.961165621407e+00
9.190000000000e+02 -5.016840257209e-03 5.738668287134e-05 5.013841456437e+00
9.192500000000e+02 -6.255697399647e-03 5.951009946487e-05 5.066588952842e+00
9.195000000000e+02 -7.496499854370e-03 6.179203999868e-05 5.119408976742e+00
9.197500000000e+02 -8.730577210965e-03 6.421363539802e-05 5.172302722859e+00
9.200000000000e+02 -9.949740732713e-03 6.675550821042e-05 5.225271589029e+00
9.202500000000e+02 -1.114638527831e-02 6.939794748545e-05 5.278317045144e+00
9.205000000000e+02 -1.231357835394e-02 7.212106722093e-05 5.331440499040e+00
9.207500000000e+02 -1.344513656214e-02 7.490494814436e-05 5.384643160294e+00
9.210000000000e+02 -1.453568705538e-02 7.772976516612e-05 5.437925904232e+00
9.212500000000e+02 -1.558071514323e-02 8.057590590144e-05 5.491289137336e+00
9.215000000000e+02 -1.657659565068e-02 8.342407857631e-05 5.544732666384e+00
9.217500000000e+02 -1.752060996267e-02 8.625541711502e-05 5.598255572370e+00
9.220000000000e+02 -1.841094715331e-02 8.905158232519e-05 5.651856091413e+00
9.222500000000e+02 -1.924669007983e-02 9.179486125352e-05 5.705531503743e+00
9.225000000000e+02 -2.002778848943e-02 9.446827163515e-05 5.759278032069e+00
9.227500000000e+02 -2.075501814101e-02 9.705566590937e-05 5.813090750840e+00
9.230000000000e+02 -2.142992873499e-02 9.954183549898e-05 5.866963506985e+00
9.232500000000e+02 -2.205478080744e-02 1.019126181729e-04 5.920888852812e+00
9.235000000000e+02 -2.263247552018e-02 1.041550103406e-04 5.974857991680e+00
9.237500000000e+02 -2.316647580301e-02 1.062572752421e-04 6.028860736466e+00
9.240000000000e+02 -2.366072262411e-02 1.082090516421e-04 6.082885480880e+00
9.242500000000e+02 -2.411954732773e-02 1.100014592336e-04 6.136919183359e+00
9.245000000000e+02 -2.454757996248e-02 1.116271939706e-04 6.190947362147e+00
9.247500000000e+02 -2.494965952966e-02 1.130806257393e-04 6.244954102837e+00
9.250000000000e+02 -2.533074205211e-02 1.143578687437e-04 6.298922074865e+00
9.252500000000e+02 -2.569581240120e-02 1.154568388784e-04 6.352832558103e+00
9.255000000000e+02 -2.604979773155e-02 1.163773089808e-04 6.406665475312e+00
9.257500000000e+02 -2.639748935400e-02 1.171209358674e-04 6.460399435210e+00
9.260000000000e+02 -2.674346718657e-02 1.176912590105e-04 6.514011777865e+00
9.262500000000e+02 -2.709203102364e-02 1.180936766910e-04 6.567478623128e+00
9.265000000000e+02 -2.744714216721e-02 1.183354070666e-04 6.620774928454e+00
9.267500000000e+02 -2.781236798166e-02 1.184254107936e-04 6.673874539637e+00
9.270000000000e+02 -2.819083876623e-02 1.183743008309e-04 6.726750253317e+00
9.272500000000e+02 -2.858520854334e-02 1.181942174222e-04 6.779373869868e+00
9.275000000000e+02 -2.899762638166e-02 1.178986765144e-04 6.831716253502e+00
9.277500000000e+02 -2.942971505185e-02 1.175024102709e-04 6.883747392605e+00
9.280000000000e+02 -2.988255634805e-02 1.170212137349e-04 6.935436453233e+00
9.282500000000e+02 -3.035668565549e-02 1.164716919763e-04 6.986751839746e+00
9.285000000000e+02 -3.085209398438e-02 1.158710489024e-04 7.037661255572e+00
9.287500000000e+02 -3.136823742354e-02 1.152368651160e-04 7.088131758719e+00
9.290000000000e+02 -3.190405551227e-02 1.145868187321e-04 7.138129825378e+00
9.292500000000e+02 -3.245799772966e-02 1.139384465838e-04 7.187621415275e+00
9.295000000000e+02 -3.302805844609e-02 1.133089356034e-04 7.236572033827e+00
9.297500000000e+02 -3.361182082145e-02 1.127148346330e-04 7.284946807574e+00
9.300000000000e+02 -3.420650855717e-02 1.121718043082e-04 7.332710554060e+00
9.302500000000e+02 -3.480904544412e-02 1.116943781595e-04 7.379827866461e+00
9.305000000000e+02 -3.541612153420e-02 1.112957458769e-04 7.426263197830e+00
9.307500000000e+02 -3.602426493696e-02 1.109875541333e-04 7.471980951628e+00
9.310000000000e+02 -3.662991814214e-02 1.107797146815e-04 7.516945584251e+00
9.312500000000e+02 -3.722951753844e-02 1.106802644026e-04 7.561121708163e+00
9.315000000000e+02 -3.781957495770e-02 1.106952499232e-04 7.604474204383e+00
9.317500000000e+02 -3.839675981791e-02 1.108286060147e-04 7.646968340305e+00
9.320000000000e+02 -3.895798040385e-02 1.110821405076e-04 7.688569892847e+00
9.322500000000e+02 -3.950046254172e-02 1.114555169748e-04 7.729245276154e+00
9.325000000000e+02 -4.002182369887e-02 1.119463553975e-04 7.768961672767e+00
9.327500000000e+02 -4.052014022279e-02 1.125502487897e-04 7.807687167096e+00
9.330000000000e+02 -4.099400542385e-02 1.132608469237e-04 7.845390879844e+00
9.332500000000e+02 -4.144257626179e-02 1.140700199417e-04 7.882043101958e+00
9.335000000000e+02 -4.186560672850e-02 1.149680444102e-04 7.917615426954e+00
9.337500000000e+02 -4.226346565262e-02 1.159438188695e-04 7.952080875130e+00
9.340000000000e+02 -4.263713928556e-02 1.169851060078e-04 7.985414021423e+00
9.342500000000e+02 -4.298821511670e-02 1.180788003892e-04 8.017591102674e+00
9.345000000000e+02 -4.331885026663e-02 1.192112129146e-04 8.048590129513e+00
9.347500000000e+02 -4.363172087322e-02 1.203683631409e-04 8.078390974125e+00
9.350000000000e+02 -4.392995669638e-02 1.215362346162e-04 8.106975454424e+00
9.352500000000e+02 -4.421706133172e-02 1.227011801986e-04 8.134327403553e+00
9.355000000000e+02 -4.449681855735e-02 1.238501662939e-04 8.160432716641e+00
9.357500000000e+02 -4.477319132578e-02 1.249709831147e-04 8.185279391428e+00
9.360000000000e+02 -4.505021282888e-02 1.260525033730e-04 8.208857544314e+00
9.362500000000e+02 -4.533187451603e-02 1.270848895600e-04 8.231159408081e+00
9.365000000000e+02 -4.562201720457e-02 1.280597651809e-04 8.252179316874e+00
9.367500000000e+02 -4.592422441541e-02 1.289703398987e-04 8.271913665469e+00
9.370000000000e+02 -4.624172435610e-02 1.298115331005e-04 8.290360853726e+00
9.372500000000e+02 -4.657729970831e-02 1.305799447604e-04 8.307521208597e+00
9.375000000000e+02 -4.693321271242e-02 1.312738254555e-04 8.323396895695e+00
9.377500000000e+02 -4.731114106056e-02 1.318931332462e-04 8.337991808097e+00
9.380000000000e+02 -4.771213115396e-02 1.324393644283e-04 8.351311444239e+00
9.382500000000e+02 -4.813656818774e-02 1.329154198774e-04 8.363362772990e+00
9.385000000000e+02 -4.858416448679e-02 1.333255327731e-04 8.374154088749e+00
9.387500000000e+02 -4.905396654055e-02 1.336750374577e-04 8.383694859383e+00
9.390000000000e+02 -4.954438056865e-02 1.339701527326e-04 8.391995570062e+00
9.392500000000e+02 -5.005321566967e-02 1.342177617346e-04 8.399067565941e+00
9.395000000000e+02 -5.057774312959e-02 1.344251719686e-04 8.404922896900e+00
9.397500000000e+02 -5.111476883522e-02 1.345998600968e-04 8.409574168623e+00
9.400000000000e+02 -5.166072208659e-02 1.347492573457e-04 8.413034394922e+00
9.402500000000e+02 -5.221174556543e-02 1.348805244448e-04 8.415316873057e+00
9.405000000000e+02 -5.276380158714e-02 1.350003697507e-04 8.416435059486e+00
9.407500000000e+02 -5.331278045260e-02 1.351148902555e-04 8.416402463217e+00
9.410000000000e+02 -5.385460912886e-02 1.352294364911e-04 8.415232565786e+00
9.412500000000e+02 -5.438536843510e-02 1.353485329715e-04 8.412938734344e+00
9.415000000000e+02 -5.490140075355e-02 1.354758269112e-04 8.409534172341e+00
9.417500000000e+02 -5.539941352671e-02 1.356140880084e-04 8.405031889768e+00
9.420000000000e+02 -5.587657892999e-02 1.357652579288e-04 8.399444661763e+00
9.422500000000e+02 -5.633061280462e-02 1.359305429625e-04 8.392785043972e+00
9.425000000000e+02 -5.675984506122e-02 1.361105541575e-04 8.385065357226e+00
9.427500000000e+02 -5.716326430115e-02 1.363054923417e-04 8.376297727681e+00
9.430000000000e+02 -5.754054634198e-02 1.365153636116e-04 8.366494092864e+00
9.432500000000e+02 -5.789205531835e-02 1.367402308659e-04 8.355666255952e+00
9.435000000000e+02 -5.821882483865e-02 1.369804711116e-04 8.343825903770e+00
9.437500000000e+02 -5.852251354250e-02 1.372370477929e-04 8.330984664321e+00
9.440000000000e+02 -5.880534187808e-02 1.375117588820e-04 8.317154126662e+00
9.442500000000e+02 -5.907000945774e-02 1.378074707964e-04 8.302345892105e+00
9.445000000000e+02 -5.931960039349e-02 1.381282953565e-04 8.286571588649e+00
9.447500000000e+02 -5.955748025579e-02 1.384797152894e-04 8.269842898621e+00
9.450000000000e+02 -5.978719206544e-02 1.388686335916e-04 8.252171576656e+00
9.452500000000e+02 -6.001235814686e-02 1.393033256836e-04 8.233569441537e+00
9.455000000000e+02 -6.023659385826e-02 1.397933021988e-04 8.214048376329e+00
9.457500000000e+02 -6.046343930883e-02 1.403490699635e-04 8.193620308589e+00
9.460000000000e+02 -6.069631302891e-02 1.409817693291e-04 8.172297182672e+00
9.462500000000e+02 -6.093848979965e-02 1.417027248034e-04 8.150090924841e+00
9.465000000000e+02 -6.119310283156e-02 1.425229123402e-04 8.127013390413e+00
9.467500000000e+02 -6.146316750195e-02 1.434523552526e-04 8.103076324022e+00
9.470000000000e+02 -6.175162253193e-02 1.444996042008e-04 8.078291295522e+00
9.472500000000e+02 -6.206138117410e-02 1.456710342544e-04 8.052669642609e+00
9.475000000000e+02 -6.239538354236e-02 1.469702077309e-04 8.026222413043e+00
9.477500000000e+02 -6.275664023261e-02 1.483973643829e-04 7.998960295943e+00
9.480000000000e+02 -6.314825592586e-02 1.499489793802e-04 7.970893580938e+00
9.482500000000e+02 -6.357342553533e-02 1.516174401496e-04 7.942032097861e+00
9.485000000000e+02 -6.403539553523e-02 1.533909217853e-04 7.912385172971e+00
9.487500000000e+02 -6.453738708905e-02 1.552532537658e-04 7.881961601814e+00
9.490000000000e+02 -6.508248326969e-02 1.571841608045e-04 7.850769606137e+00
9.492500000000e+02 -6.567348182048e-02 1.591596284292e-04 7.818816821282e+00
9.495000000000e+02 -6.631272084889e-02 1.611523894110e-04 7.786110289227e+00
9.497500000000e+02 -6.700188887993e-02 1.631325594356e-04 7.752656442501e+00
9.500000000000e+02 -6.774182377986e-02 1.650683749885e-04 7.718461121621e+00
9.502500000000e+02 -6.853231787288e-02 1.669270541950e-04 7.683529575270e+00
9.505000000000e+02 -6.937193052376e-02 1.686757106078e-04 7.647866489643e+00
9.507500000000e+02 -7.025782543651e-02 1.702822413481e-04 7.611476006048e+00
9.510000000000e+02 -7.118563147930e-02 1.717161989070e-04 7.574361757325e+00
9.512500000000e+02 -7.214933795595e-02 1.729496775646e-04 7.536526903437e+00
9.515000000000e+02 -7.314122737493e-02 1.739581073447e-04 7.497974172475e+00
9.517500000000e+02 -7.415185180905e-02 1.747209601065e-04 7.458705905328e+00
9.520000000000e+02 -7.517005366389e-02 1.752223264636e-04 7.418724103405e+00
9.522500000000e+02 -7.618305281527e-02 1.754513717984e-04 7.378030478936e+00
9.525000000000e+02 -7.717658437092e-02 1.754025733039e-04 7.336626507539e+00
9.527500000000e+02 -7.813512114547e-02 1.750758359819e-04 7.294513483499e+00
9.530000000000e+02 -7.904217569786e-02 1.744764358044e-04 7.251692577608e+00
9.532500000000e+02 -7.988069444029e-02 1.736147064346e-04 7.208164897881e+00
9.535000000000e+02 -8.063354604223e-02 1.725055350845e-04 7.163931553901e+00
9.537500000000e+02 -8.128410052397e-02 1.711676773903e-04 7.118993724984e+00
9.540000000000e+02 -8.181688557374e-02 1.696229139664e-04 7.073352732619e+00
9.542500000000e+02 -8.221829640499e-02 1.678950934742e-04 7.027010117754e+00
9.545000000000e+02 -8.247732230200e-02 1.660091158827e-04 6.979967720175e+00
9.547500000000e+02 -8.258625514084e-02 1.639899530713e-04 6.932227774555e+00
9.550000000000e+02 -8.254130135377e-02 1.618617347761e-04 6.883792987299e+00
9.552500000000e+02 -8.234307797456e-02 1.596470413811e-04 6.834666639436e+00
9.555000000000e+02 -8.199691824086e-02 1.573664308473e-04 6.784852683303e+00
9.557500000000e+02 -8.151294915967e-02 1.550382566336e-04 6.734355824365e+00
9.560000000000e+02 -8.090594080082e-02 1.526788289414e-04 6.683181631110e+00
9.562500000000e+02 -8.019489268826e-02 1.503028726976e-04 6.631336609559e+00
9.565000000000e+02 -7.940239267983e-02 1.479242644262e-04 6.578828266659e+00
9.567500000000e+02 -7.855379123401e-02 1.455569968757e-04 6.525665193960e+00
9.570000000000e+02 -7.767621841503e-02 1.432162533757e-04 6.471857091425e+00
9.572500000000e+02 -7.679753036018e-02 1.409195041341e-04 6.417414811542e+00
9.575000000000e+02 -7.594523524823e-02 1.386875061486e-04 6.362350369190e+00
9.577500000000e+02 -7.514546947445e-02 1.365451411594e-04 6.306676953101e+00
9.580000000000e+02 -7.442207664127e-02 1.345218696845e-04 6.250408896703e+00
9.582500000000e+02 -7.379583564686e-02 1.326519056501e-04 6.193561663488e+00
9.585000000000e+02 -7.328386419981e-02 1.309740237466e-04 6.136151806038e+00
9.587500000000e+02 -7.289921041677e-02 1.295309418478e-04 6.078196929389e+00
9.590000000000e+02 -7.265063828746e-02 1.283683372416e-04 6.019715625428e+00
9.592500000000e+02 -7.254258959923e-02 1.275334286655e-04 5.960727432813e+00
9.595000000000e+02 -7.257532185242e-02 1.270734911245e-04 5.901252764621e+00
9.597500000000e+02 -7.274519479999e-02 1.270340127239e-04 5.841312862443e+00
9.600000000000e+02 -7.304510235092e-02 1.274567475532e-04 5.780929734983e+00
9.602500000000e+02 -7.346503054231e-02 1.283776834322e-04 5.720126102930e+00
9.605000000000e+02 -7.399271906145e-02 1.298250055282e-04 5.658925363325e+00
9.607500000000e+02 -7.461441452785e-02 1.318171922785e-04 5.597351550216e+00
9.610000000000e+02 -7.531567778236e-02 1.343612460931e-04 5.535429315854e+00
9.612500000000e+02 -7.608220838933e-02 1.374511937382e-04 5.473183926523e+00
9.615000000000e+02 -7.690063518144e-02 1.410669492122e-04 5.410641276105e+00
9.617500000000e+02 -7.775921340298e-02 1.451736397375e-04 5.347827917893e+00
9.620000000000e+02 -7.864836476127e-02 1.497214796939e-04 5.284771113510e+00
9.622500000000e+02 -7.956099988865e-02 1.546462745143e-04 5.221498895830e+00
9.625000000000e+02 -8.049257498632e-02 1.598706017626e-04 5.158040141445e+00
9.627500000000e+02 -8.144085600371e-02 1.653056732844e-04 5.094424646478e+00
9.630000000000e+02 -8.240539300067e-02 1.708538285703e-04 5.030683198569e+00
9.632500000000e+02 -8.338674161758e-02 1.764115544717e-04 4.966847637333e+00
9.635000000000e+02 -8.438550294792e-02 1.818728678470e-04 4.902950896080e+00
9.637500000000e+02 -8.540128278375e-02 1.871328546472e-04 4.839027018853e+00
9.640000000000e+02 -8.643168886664e-02 1.920911262571e-04 4.775111148072e+00
9.642500000000e+02 -8.747149301128e-02 1.966549610126e-04 4.711239483265e+00
9.645000000000e+02 -8.851206498768e-02 2.007418612601e-04 4.647449210101e+00
9.647500000000e+02 -8.954116965370e-02 2.042814822321e-04 4.583778404594e+00
9.650000000000e+02 -9.054316037123e-02 2.072167093286e-04 4.520265921779e+00
9.652500000000e+02 -9.149957792768e-02 2.095039528475e-04 4.456951270139e+00
9.655000000000e+02 -9.239008593462e-02 2.111126768969e-04 4.393874489987e+00
9.657500000000e+02 -9.319366693965e-02 2.120243864152e-04 4.331076028581e+00
9.660000000000e+02 -9.388993422506e-02 2.122311898880e-04 4.268596634295e+00
9.662500000000e+02 -9.446044654597e-02 2.117342487001e-04 4.206477251671e+00
9.665000000000e+02 -9.488987783470e-02 2.105422535497e-04 4.144758933812e+00
9.667500000000e+02 -9.516694286405e-02 2.086701335214e-04 4.083482763816e+00
9.670000000000e+02 -9.528501738655e-02 2.061381491802e-04 4.022689767760e+00
9.672500000000e+02 -9.524240479490e-02 2.029713594590e-04 3.962420834976e+00
9.675000000000e+02 -9.504227452436e-02 1.991995036942e-04 3.902716622910e+00
9.677500000000e+02 -9.469230440077e-02 1.948572033473e-04 3.843617459218e+00
9.680000000000e+02 -9.420410887917e-02 1.899844118469e-04 3.785163215803e+00
9.682500000000e+02 -9.359250965037e-02 1.846269381186e-04 3.727393186912e+00
9.685000000000e+02 -9.287473779481e-02 1.788369771775e-04 3.670345951546e+00
9.687500000000e+02 -9.206962475066e-02 1.726735184519e-04 3.614059233399e+00
9.690000000000e+02 -9.119683077346e-02 1.662025590514e-04 3.558569760643e+00
9.692500000000e+02 -9.027614265456e-02 1.594970686751e-04 3.503913128663e+00
9.695000000000e+02 -8.932686004024e-02 1.526366775649e-04 3.450123667127e+00
9.697500000000e+02 -8.836728192309e-02 1.457070705154e-04 3.397234311177e+00
9.700000000000e+02 -8.741430178395e-02 1.387990782450e-04 3.345276475302e+00
9.702500000000e+02 -8.648312091090e-02 1.320074606672e-04 3.294279927744e+00
9.705000000000e+02 -8.558709246153e-02 1.254293805464e-04 3.244272660853e+00
9.707500000000e+02 -8.473770919341e-02 1.191625744795e-04 3.195280772958e+00
9.710000000000e+02 -8.394474579974e-02 1.133032269783e-04 3.147328323665e+00
9.712500000000e+02 -8.321655007588e-02 1.079436179658e-04 3.100437220286e+00
9.715000000000e+02 -8.256046302838e-02 1.031696100801e-04 3.054627100016e+00
9.717500000000e+02 -8.198332400985e-02 9.905811927746e-05 3.009915248760e+00
9.720000000000e+02 -8.149198952795e-02 9.567468085292e-05 2.966316517747e+00
9.722500000000e+02 -8.109379111280e-02 9.307135591499e-05 2.923843312966e+00
9.725000000000e+02 -8.079683739379e-02 9.128508755743e-05 2.882505593470e+00
9.727500000000e+02 -8.061008450789e-02 9.033668482636e-05 2.842310903967e+00
9.730000000000e+02 -8.054312967638e-02 9.023058061161e-05 2.803264460795e+00
9.732500000000e+02 -8.060569735328e-02 9.095530766459e-05 2.765369214031e+00
9.735000000000e+02 -8.080686718627e-02 9.248475471058e-05 2.728625951379e+00
9.737500000000e+02 -8.115410457524e-02 9.477997845522e-05 2.693033365487e+00
9.740000000000e+02 -8.165221548580e-02 9.779141359414e-05 2.658588101631e+00
9.742500000000e+02 -8.230237089545e-02 1.014612582730e-04 2.625284801410e+00
9.745000000000e+02 -8.310132481232e-02 1.057256877071e-04 2.593116085865e+00
9.747500000000e+02 -8.404096626614e-02 1.105167775671e-04 2.562072553287e+00
9.750000000000e+02 -8.510826580441e-02 1.157638608429e-04 2.532142738451e+00
9.752500000000e+02 -8.628565719590e-02 1.213943266505e-04 2.503313103535e+00
9.755000000000e+02 -8.755180974520e-02 1.273338319789e-04 2.475568045227e+00
9.757500000000e+02 -8.888270628713e-02 1.335060692810e-04 2.448889954695e+00
9.760000000000e+02 -9.025289011312e-02 1.398322901632e-04 2.423259321734e+00
9.762500000000e+02 -9.163673380212e-02 1.462308541089e-04 2.398654914487e+00
9.765000000000e+02 -9.300957574699e-02 1.526169493991e-04 2.375054011795e+00
9.767500000000e+02 -9.434860195078e-02 1.589028148612e-04 2.352432685168e+00
9.770000000000e+02 -9.563339278974e-02 1.649985399063e-04 2.330766110757e+00
9.772500000000e+02 -9.684611105597e-02 1.708134866927e-04 2.310028888877e+00
9.775000000000e+02 -9.797136061714e-02 1.762582711287e-04 2.290195345356e+00
9.777500000000e+02 -9.899580299210e-02 1.812471527478e-04 2.271239799080e+00
9.780000000000e+02 -9.990763459786e-02 1.857005895655e-04 2.253136775031e+00
9.782500000000e+02 -1.006960546498e-01 1.895477500938e-04 2.235861159866e+00
9.785000000000e+02 -1.013508346877e-01 1.927286703588e-04 2.219388301068e+00
9.787500000000e+02 -1.018620682605e-01 1.951958612654e-04 2.203694051064e+00
9.790000000000e+02 -1.022201595165e-01 1.969152778479e-04 2.188754795251e+00
9.792500000000e+02 -1.024160247257e-01 1.978665228221e-04 2.174547445461e+00
9.795000000000e+02 -1.024414971996e-01 1.980424299018e-04 2.161049469232e+00
9.797500000000e+02 -1.022898330564e-01 1.974480562192e-04 2.148238919258e+00
9.800000000000e+02 -1.019562655575e-01 1.960993567456e-04 2.136094537822e+00
9.802500000000e+02 -1.014384878581e-01 1.940216506381e-04 2.124595880730e+00
9.805000000000e+02 -1.007370239382e-01 1.912481671374e-04 2.113723529563e+00
9.807500000000e+02 -9.985540444735e-02 1.878187447443e-04 2.103459314339e+00
9.810000000000e+02 -9.880015734948e-02 1.837788697473e-04 2.093786607147e+00
9.812500000000e+02 -9.758059059489e-02 1.791789905042e-04 2.084690591151e+00
9.815000000000e+02 -9.620842911025e-02 1.740741634121e-04 2.076158563061e+00
9.817500000000e+02 -9.469732975058e-02 1.685238605246e-04 2.068180166410e+00
9.820000000000e+02 -9.306235815894e-02 1.625918847978e-04 2.060747618085e+00
9.822500000000e+02 -9.131946447810e-02 1.563462022124e-04 2.053855848471e+00
9.825000000000e+02 -8.948501356044e-02 1.498586008240e-04 2.047502573095e+00
9.827500000000e+02 -8.757540367885e-02 1.432040941345e-04 2.041688320644e+00
9.830000000000e+02 -8.560677785455e-02 1.364600053667e-04 2.036416371541e+00
9.832500000000e+02 -8.359483187859e-02 1.297047689824e-04 2.031692641840e+00
9.835000000000e+02 -8.155470486682e-02 1.230165041953e-04 2.027525552735e+00
9.837500000000e+02 -7.950092433450e-02 1.164714554643e-04 2.023925846221e+00
9.840000000000e+02 -7.744738532219e-02 1.101424213872e-04 2.020906405213e+00
9.842500000000e+02 -7.540733883023e-02 1.040972823967e-04 2.018482076453e+00
9.845000000000e+02 -7.339337360726e-02 9.839774199508e-05 2.016669491392e+00
9.847500000000e+02 -7.141738055074e-02 9.309832078075e-05 2.015486931280e+00
9.850000000000e+02 -6.949049954992e-02 8.824566829557e-05 2.014954180087e+00
9.852500000000e+02 -6.762305221134e-02 8.387817956665e-05 2.015092402685e+00
9.855000000000e+02 -6.582446949727e-02 8.002588617920e-05 2.015924023504e+00
9.857500000000e+02 -6.410322442806e-02 7.671056440003e-05 2.017472599044e+00
9.860000000000e+02 -6.246677904377e-02 7.394599083443e-05 2.019762677029e+00
9.862500000000e+02 -6.092155496818e-02 7.173829189328e-05 2.022819622307e+00
9.865000000000e+02 -5.947292550808e-02 7.008629503216e-05 2.026669439459e+00
9.867500000000e+02 -5.812523799209e-02 6.898190388774e-05 2.031338537830e+00
9.870000000000e+02 -5.688185083349e-02 6.841041502648e-05 2.036853505727e+00
9.872500000000e+02 -5.574518957901e-02 6.835085192752e-05 2.043240842449e+00
9.875000000000e+02 -5.471680209054e-02 6.877627569699e-05 2.050526714557e+00
9.877500000000e+02 -5.379741531628e-02 6.965416662102e-05 2.058736701295e+00
9.880000000000e+02 -5.298697836182e-02 7.094686314774e-05 2.067895579890e+00
9.882500000000e+02 -5.228469167451e-02 7.261210880741e-05 2.078027144092e+00
9.885000000000e+02 -5.168902287359e-02 7.460373170556e-05 2.089154061067e+00
9.887500000000e+02 -5.119770535969e-02 7.687242910323e-05 2.101297787592e+00
9.890000000000e+02 -5.080773019040e-02 7.936666564973e-05 2.114478526692e+00
9.892500000000e+02 -5.051533161316e-02 8.203364194245e-05 2.128715232523e+00
9.895000000000e+02 -5.031597700150e-02 8.482030689480e-05 2.144025647339e+00
9.897500000000e+02 -5.020436487938e-02 8.767435457455e-05 2.160426358603e+00
9.900000000000e+02 -5.017443781854e-02 9.054516854404e-05 2.177932869183e+00
9.902500000000e+02 -5.021941390762e-02 9.338468212425e-05 2.196559655527e+00
9.905000000000e+02 -5.033183809253e-02 9.614811611039e-05 2.216320214209e+00
9.907500000000e+02 -5.050365239708e-02 9.879457570428e-05 2.237227087747e+00
9.910000000000e+02 -5.072628521767e-02 1.012875144719e-04 2.259291849381e+00
9.912500000000e+02 -5.099075244703e-02 1.035950483865e-04 2.282525070511e+00
9.915000000000e+02 -5.128776794515e-02 1.056901492527e-04 2.306936256546e+00
9.917500000000e+02 -5.160785764610e-02 1.075507155135e-04 2.332533763845e+00
9.920000000000e+02 -5.194147284317e-02 1.091595798922e-04 2.359324705233e+00
9.922500000000e+02 -5.227909927350e-02 1.105044398130e-04 2.387314850214e+00
9.925000000000e+02 -5.261135711407e-02 1.115776927173e-04 2.416508544076e+00
9.927500000000e+02 -5.292909616291e-02 1.123762739758e-04 2.446908612673e+00
9.930000000000e+02 -5.322347864700e-02 1.129014380893e-04 2.478516310326e+00
9.932500000000e+02 -5.348605557739e-02 1.131585125571e-04 2.511331273096e+00
9.935000000000e+02 -5.370883560909e-02 1.131566298740e-04 2.545351489517e+00
9.937500000000e+02 -5.388434523989e-02 1.129084020552e-04 2.580573303262e+00
9.940000000000e+02 -5.400568637614e-02 1.124295451886e-04 2.616991393149e+00
9.942500000000e+02 -5.406658398422e-02 1.117385292902e-04 2.654598789825e+00
9.945000000000e+02 -5.406142714156e-02 1.108561435965e-04 2.693386892369e+00
9.947500000000e+02 -5.398530329613e-02 1.098050387285e-04 2.733345469195e+00
9.950000000000e+02 -5.383402314346e-02 1.086092424388e-04 2.774462652009e+00
9.952500000000e+02 -5.360413179534e-02 1.072936659308e-04 2.816724963859e+00
9.955000000000e+02 -5.329291306187e-02 1.058836072894e-04 2.860117290721e+00
9.957500000000e+02 -5.289837743373e-02 1.044042625596e-04 2.904622913800e+00
9.960000000000e+02 -5.241924320700e-02 1.028802509052e-04 2.950223488553e+00
9.962500000000e+02 -5.185490377273e-02 1.013351879438e-04 2.996899091844e+00
9.965000000000e+02 -5.120539062616e-02 9.979130513943e-05 3.044628227445e+00
9.967500000000e+02 -5.047132906733e-02 9.826912237593e-05 3.093387883811e+00
9.970000000000e+02 -4.965389224702e-02 9.678718377498e-05 3.143153607771e+00
9.972500000000e+02 -4.875475779292e-02 9.536185209888e-05 3.193899560052e+00
9.975000000000e+02 -4.777606606741e-02 9.400717439539e-05 3.245598637184e+00
9.977500000000e+02 -4.672038661159e-02 9.273480345848e-05 3.298222553378e+00
9.980000000000e+02 -4.559069066398e-02 9.155397587746e-05 3.351741967062e+00
9.982500000000e+02 -4.439033249911e-02 9.047154022349e-05 3.406126590026e+00
9.985000000000e+02 -4.312303821873e-02 8.949203578296e-05 3.461345313246e+00
9.987500000000e+02 -4.179290210709e-02 8.861779487990e-05 3.517366296589e+00
9.990000000000e+02 -4.040438770332e-02 8.784908276915e-05 3.574157080029e+00
9.992500000000e+02 -3.896233283661e-02 8.718425527213e-05 3.631684666032e+00
9.995000000000e+02 -3.747195614627e-02 8.661993692094e-05 3.689915605858e+00
9.997500000000e+02 -3.593886337804e-02 8.615119799429e-05 3.748816048205e+00
1.000000000000e+03 -3.436905139990e-02 8.577174679014e-05 3.808351803164e+00
1.000250000000e+03 -3.276890854367e-02 8.547411949755e-05 3.868488384027e+00
1.000500000000e+03 -3.114520982263e-02 8.524987117367e-05 3.929191044531e+00
1.000750000000e+03 -2.950510579972e-02 8.508976511898e-05 3.990424811265e+00
1.001000000000e+03 -2.785610397915e-02 8.498396005396e-05 4.052154511305e+00
1.001250000000e+03 -2.620604230073e-02 8.492219812720e-05 4.114344806534e+00
1.001500000000e+03 -2.456305254680e-02 8.489398730804e-05 4.176960210937e+00
1.001750000000e+03 -2.293551451229e-02 8.488878386295e-05 4.239965124219e+00
1.002000000000e+03 -2.133199971741e-02 8.489617349153e-05 4.303323862723e+00
1.002250000000e+03 -1.976120372941e-02 8.490605323253e-05 4.367000686275e+00
1.002500000000e+03 -1.823186717949e-02 8.490880573647e-05 4.430959826882e+00
1.002750000000e+03 -1.675268772724e-02 8.489547047896e-05 4.495165527675e+00
1.003000000000e+03 -1.533221964442e-02 8.485790259410e-05 4.559582069087e+00
1.003250000000e+03 -1.397876729316e-02 8.478892344632e-05 4.624173808422e+00
1.003500000000e+03 -1.270026995089e-02 8.468245475793e-05 4.688905212209e+00
1.003750000000e+03 -1.150418190633e-02 8.453363175540e-05 4.753740891936e+00
1.004000000000e+03 -1.039735264920e-02 8.433889900994e-05 4.818645645057e+00
1.004250000000e+03 -9.385905271407e-03 8.409608317320e-05 4.883584493477e+00
1.004500000000e+03 -8.475122518042e-03 8.380443921069e-05 4.948522729297e+00
1.004750000000e+03 -7.669337359764e-03 8.346466781448e-05 5.013425961491e+00
1.005000000000e+03 -6.971837851578e-03 8.307890614431e-05 5.078260167536e+00
1.005250000000e+03 -6.384782822289e-03 8.265068590116e-05 5.142991748872e+00
1.005500000000e+03 -5.909136083557e-03 8.218488988079e-05 5.207587589982e+00
1.005750000000e+03 -5.544618952399e-03 8.168764793801e-05 5.272015119278e+00
1.006000000000e+03 -5.289681011836e-03 8.116622521864e-05 5.336242375076e+00
1.006250000000e+03 -5.141493510372e-03 8.062889405855e-05 5.400238070245e+00
1.006500000000e+03 -5.095962625866e-03 8.008479101052e-05 5.463971658926e+00
1.006750000000e+03 -5.147764452679e-03 7.954375662228e-05 5.527413399575e+00
1.007000000000e+03 -5.290398517364e-03 7.901610657146e-05 5.590534421045e+00
1.007250000000e+03 -5.516261625945e-03 7.851250313137e-05 5.653306780641e+00
1.007500000000e+03 -5.816738311765e-03 7.804377052018e-05 5.715703520519e+00
1.007750000000e+03 -6.182307188625e-03 7.762069850351e-05 5.777698718643e+00
1.008000000000e+03 -6.602661311422e-03 7.725385670984e-05 5.839267534158e+00
1.008250000000e+03 -7.066840539088e-03 7.695341346473e-05 5.900386247417e+00
1.008500000000e+03 -7.563374164565e-03 7.672896303415e-05 5.961032289345e+00
1.008750000000e+03 -8.080430722092e-03 7.658935872604e-05 6.021184271827e+00
1.009000000000e+03 -8.605974219611e-03 7.654255588621e-05 6.080822003976e+00
1.009250000000e+03 -9.127923700675e-03 7.659546573541e-05 6.139926500947e+00
1.009500000000e+03 -9.634313808170e-03 7.675381957728e-05 6.198479994080e+00
1.009750000000e+03 -1.011345498503e-02 7.702204777271e-05 6.256465921243e+00
1.010000000000e+03 -1.055409018654e-02 7.740317495886e-05 6.313868923687e+00
1.010250000000e+03 -1.094554670501e-02 7.789873005726e-05 6.370674823261e+00
1.010500000000e+03 -1.127788042601e-02 7.850864978637e-05 6.426870601398e+00
1.010750000000e+03 -1.154201083950e-02 7.923124253406e-05 6.482444371417e+00
1.011000000000e+03 -1.172984450434e-02 8.006314737799e-05 6.537385336164e+00
1.011250000000e+03 -1.183438530633e-02 8.099931065172e-05 6.591683751954e+00
1.011500000000e+03 -1.184982928803e-02 8.203298664614e-05 6.645330873751e+00
1.011750000000e+03 -1.177164294666e-02 8.315575850046e-05 6.698318907739e+00
1.012000000000e+03 -1.159662311052e-02 8.435757394659e-05 6.750640946765e+00
1.012250000000e+03 -1.132293793733e-02 8.562682075200e-05 6.802290913408e+00
1.012500000000e+03 -1.095014783195e-02 8.695042808915e-05 6.853263487925e+00
1.012750000000e+03 -1.047920658419e-02 8.831395779127e-05 6.903554044333e+00
1.013000000000e+03 -9.912442228318e-03 8.970174797576e-05 6.953158573734e+00
1.013250000000e+03 -9.253518317048e-03 9.109706202118e-05 7.002073615700e+00
1.013500000000e+03 -8.507375553033e-03 9.248226717726e-05 7.050296182553e+00
1.013750000000e+03 -7.680154636969e-03 9.383900513210e-05 7.097823684828e+00
1.014000000000e+03 -6.779100530359e-03 9.514840620356e-05 7.144653861714e+00
1.014250000000e+03 -5.812449283494e-03 9.639134107814e-05 7.190784708681e+00
1.014500000000e+03 -4.789298294105e-03 9.754865783118e-05 7.236214410400e+00
1.014750000000e+03 -3.719461895663e-03 9.860144005511e-05 7.280941275411e+00
1.015000000000e+03 -2.613313350780e-03 9.953125399895e-05 7.324963677580e+00
1.015250000000e+03 -1.481616668315e-03 1.003204162428e-04 7.368279999552e+00
1.015500000000e+03 -3.353500520545e-04 1.009522570605e-04 7.410888582842e+00
1.015750000000e+03 8.144761730394e-04 1.014114000369e-04 7.452787683200e+00
1.016000000000e+03 1.957003628755e-03 1.016840063027e-04 7.493975431872e+00
1.016250000000e+03 3.081711190346e-03 1.017580139377e-04 7.534449802793e+00
1.016500000000e+03 4.178596467196e-03 1.016233555976e-04 7.574208585561e+00
1.016750000000e+03 5.238351808822e-03 1.012721551818e-04 7.613249365194e+00
1.017000000000e+03 6.252532612139e-03 1.006988986225e-04 7.651569507144e+00
1.017250000000e+03 7.213714670319e-03 9.990059552470e-05 7.689166147278e+00
1.017500000000e+03 8.115636164080e-03 9.887687296375e-05 7.726036189249e+00
1.017750000000e+03 8.953324212040e-03 9.763005740687e-05 7.762176304324e+00
1.018000000000e+03 9.723201135057e-03 9.616519329123e-05 7.797582936152e+00
1.018250000000e+03 1.042316876200e-02 9.449002470877e-05 7.832252308403e+00
1.018500000000e+03 1.105266848988e-02 9.261492706936e-05 7.866180434761e+00
1.018750000000e+03 1.161271555957e-02 9.055277602718e-05 7.899363128757e+00
1.019000000000e+03 1.210590445413e-02 8.831876302928e-05 7.931796016602e+00
1.019250000000e+03 1.253638550189e-02 8.593015624653e-05 7.963474546513e+00
1.019500000000e+03 1.290981063776e-02 8.340601179402e-05 7.994393998223e+00
1.019750000000e+03 1.323324824029e-02 8.076680217708e-05 8.024549488952e+00
1.020000000000e+03 1.351506662202e-02 7.803410717014e-05 8.053935979100e+00
1.020250000000e+03 1.376478878508e-02 7.523024167230e-05 8.082548270793e+00
1.020500000000e+03 1.399291936326e-02 7.237774476546e-05 8.110381006190e+00
1.020750000000e+03 1.421074803645e-02 6.949901085243e-05 8.137428657830e+00
1.021000000000e+03 1.443013171958e-02 6.661575692146e-05 8.163685517895e+00
1.021250000000e+03 1.466326016437e-02 6.374862238401e-05 8.189145679070e+00
1.021500000000e+03 1.492240794677e-02 6.091683770335e-05 8.213803014311e+00
1.021750000000e+03 1.521967755992e-02 5.813784016745e-05 8.237651148682e+00
1.022000000000e+03 1.556673760291e-02 5.542693567134e-05 8.260683429246e+00
1.022250000000e+03 1.597456113155e-02 5.279702111166e-05 8.282892889494e+00
1.022500000000e+03 1.645316946703e-02 5.025836267986e-05 8.304272211853e+00
1.022750000000e+03 1.701138724961e-02 4.781843718230e-05 8.324813684519e+00
1.023000000000e+03 1.765661457693e-02 4.548184137121e-05 8.344509158979e+00
1.023250000000e+03 1.839462184769e-02 4.325027444657e-05 8.363350004915e+00
1.023500000000e+03 1.922937231530e-02 4.112259550162e-05 8.381327065757e+00
1.023750000000e+03 2.016287657076e-02 3.909495238902e-05 8.398430614981e+00
1.024000000000e+03 2.119508241723e-02 3.716097704790e-05 8.414650316897e+00
1.024250000000e+03 2.232380311439e-02 3.531207485741e-05 8.429975188088e+00
1.024500000000e+03 2.354468645502e-02 3.353774852213e-05 8.444393568595e+00
1.024750000000e+03 2.485122714432e-02 3.182599056464e-05 8.457893095184e+00
1.025000000000e+03 2.623482408373e-02 3.016371948625e-05 8.470460686544e+00
1.025250000000e+03 2.768488412046e-02 2.853720699555e-05 8.482082534705e+00
1.025500000000e+03 2.918897205599e-02 2.693263960507e-05 8.492744108280e+00
1.025750000000e+03 3.073300585793e-02 2.533665280047e-05 8.502430166312e+00
1.026000000000e+03 3.230149347738e-02 2.373686589238e-05 8.511124786428e+00
1.026250000000e+03 3.387780778503e-02 2.212241940236e-05 8.518811404897e+00
1.026500000000e+03 3.544449389265e-02 2.048449578965e-05 8.525472871032e+00
1.026750000000e+03 3.698360176421e-02 1.881680690655e-05 8.531091516547e+00
1.027000000000e+03 3.847703930922e-02 1.711603326876e-05 8.535649237408e+00
1.027250000000e+03 3.990693646879e-02 1.538220461864e-05 8.539127590201e+00
1.027500000000e+03 4.125601571384e-02 1.361900795335e-05 8.541507900227e+00
1.027750000000e+03 4.250795784034e-02 1.183401530894e-05 8.542771381835e+00
1.028000000000e+03 4.364775797567e-02 1.003881602540e-05 8.542899269095e+00
1.028250000000e+03 4.466206017265e-02 8.249048039394e-06 8.541872955889e+00
1.028500000000e+03 4.553946407779e-02 6.484315125455e-06 8.539674143819e+00
1.028750000000e+03 4.627079339095e-02 4.767971144015e-06 8.536284995203e+00
1.029000000000e+03 4.684932240349e-02 3.126817787330e-06 8.531688290851e+00
1.029250000000e+03 4.727095006056e-02 1.590696077886e-06 8.525867587856e+00
1.029500000000e+03 4.753431964282e-02 1.919283587892e-07 8.518807376302e+00
1.029750000000e+03 4.764087924474e-02 -1.035412770856e-06 8.510493231846e+00
1.030000000000e+03 4.759488069760e-02 -2.056254281096e-06 8.500911961810e+00
1.030250000000e+03 4.740331598948e-02 -2.835346889857e-06 8.490051742722e+00
1.030500000000e+03 4.707579158582e-02 -3.338207789888e-06 8.477902247711e+00
1.030750000000e+03 4.662434263914e-02 -3.532072599538e-06 8.464454762138e+00
1.031000000000e+03 4.606319079512e-02 -3.386874360689e-06 8.449702286317e+00
1.031250000000e+03 4.540845105585e-02 -2.876180040273e-06 8.433639624201e+00
1.031500000000e+03 4.467779483104e-02 -1.978141653119e-06 8.416263457192e+00
1.031750000000e+03 4.389007748087e-02 -6.763873856841e-07 8.397572402551e+00
1.032000000000e+03 4.306494065018e-02 1.039177248391e-06 8.377567059614e+00
1.032250000000e+03 4.222239362542e-02 3.171699054921e-06 8.356250022957e+00
1.032500000000e+03 4.138239926391e-02 5.716804041017e-06 8.333625918631e+00
1.032750000000e+03 4.056445098464e-02 8.662226484407e-06 8.309701377177e+00
1.033000000000e+03 3.978717419501e-02 1.198757289753e-05 8.284485031441e+00
1.033250000000e+03 3.906794722424e-02 1.566428687341e-05 8.257987480888e+00
1.033500000000e+03 3.842255895099e-02 1.965579515767e-05 8.230221264443e+00
1.033750000000e+03 3.786490597764e-02 2.391786413766e-05 8.201200789148e+00
1.034000000000e+03 3.740674483046e-02 2.839913249636e-05 8.170942280164e+00
1.034250000000e+03 3.705750032040e-02 3.304181970010e-05 8.139463720711e+00
1.034500000000e+03 3.682413661301e-02 3.778265211477e-05 8.106784755891e+00
1.034750000000e+03 3.671109437885e-02 4.255397090089e-05 8.072926634751e+00
1.035000000000e+03 3.672029466878e-02 4.728487739192e-05 8.037912103096e+00
1.035250000000e+03 3.685120645251e-02 5.190253111109e-05 8.001765334542e+00
1.035500000000e+03 3.710097598437e-02 5.633351907258e-05 7.964511831941e+00
1.035750000000e+03 3.746461205606e-02 6.050528422741e-05 7.926178329575e+00
1.036000000000e+03 3.793521715109e-02 6.434760655641e-05 7.886792715688e+00
1.036250000000e+03 3.850425999604e-02 6.779400940388e-05 7.846383930751e+00
1.036500000000e+03 3.916187643473e-02 7.078313152922e-05 7.804981877953e+00
1.036750000000e+03 3.989718941304e-02 7.326000206356e-05 7.762617331195e+00
1.037000000000e+03 4.069863720967e-02 7.517720741959e-05 7.719321841336e+00
1.037250000000e+03 4.155429791236e-02 7.649591267389e-05 7.675127652089e+00
1.037500000000e+03 4.245220305172e-02 7.718667857487e-05 7.630067595991e+00
1.037750000000e+03 4.338062665442e-02 7.723013029751e-05 7.584175009913e+00
1.038000000000e+03 4.432834480903e-02 7.661744025958e-05 7.537483640339e+00
1.038250000000e+03 4.528485765298e-02 7.535052112320e-05 7.490027549204e+00
1.038500000000e+03 4.624056861815e-02 7.344203356868e-05 7.441841019283e+00
1.038750000000e+03 4.718691739220e-02 7.091517658911e-05 7.392958457863e+00
1.039000000000e+03 4.811646459916e-02 6.780330535405e-05 7.343414299180e+00
1.039250000000e+03 4.902292786828e-02 6.414923328663e-05 7.293242905097e+00
1.039500000000e+03 4.990117123375e-02 6.000444240403e-05 7.242478467259e+00
1.039750000000e+03 5.074714971556e-02 5.542809890893e-05 7.191154893749e+00
1.040000000000e+03 5.155781728722e-02 5.048591919615e-05 7.139305725126e+00
1.040250000000e+03 5.233099980057e-02 4.524889089730e-05 7.086964011751e+00
1.040500000000e+03 5.306524600326e-02 3.979192066292e-05 7.034162218296e+00
1.040750000000e+03 5.375966486197e-02 3.419242226219e-05 6.980932126144e+00
1.041000000000e+03 5.441375388639e-02 2.852887502330e-05 6.927304717132e+00
1.041250000000e+03 5.502723980110e-02 2.287937589882e-05 6.873310090334e+00
1.041500000000e+03 5.559992825990e-02 1.732024732709e-05 6.818977353036e+00
1.041750000000e+03 5.613158686170e-02 1.192470691319e-05 6.764334543661e+00
1.042000000000e+03 5.662185788522e-02 6.761643138731e-06 6.709408544764e+00
1.042250000000e+03 5.707021193715e-02 1.894519077311e-06 6.654225007337e+00
1.042500000000e+03 5.747595175243e-02 -2.619586608216e-06 6.598808296342e+00
1.042750000000e+03 5.783825753028e-02 -6.730763206092e-06 6.543181435776e+00
1.043000000000e+03 5.815628182748e-02 -1.039688825599e-05 6.487366074691e+00
1.043250000000e+03 5.842928251029e-02 -1.358405720436e-05 6.431382461432e+00
1.043500000000e+03 5.865679525266e-02 -1.626685726822e-05 6.375249443505e+00
1.043750000000e+03 5.883882096940e-02 -1.842845040229e-05 6.318984473460e+00
1.044000000000e+03 5.897602269969e-02 -2.006050758976e-05 6.262603635876e+00
1.044250000000e+03 5.906991296507e-02 -2.116299916047e-05 6.206121689114e+00
1.044500000000e+03 5.912301723783e-02 -2.174385987921e-05 6.149552121611e+00
1.044750000000e+03 5.913900068134e-02 -2.181854877825e-05 6.092907221768e+00
1.045000000000e+03 5.912274738479e-02 -2.140951848709e-05 6.036198159484e+00
1.045250000000e+03 5.908038399766e-02 -2.054561030243e-05 5.979435077095e+00
1.045500000000e+03 5.901924750269e-02 -1.926140513422e-05 5.922627193172e+00
1.045750000000e+03 5.894778489913e-02 -1.759649643582e-05 5.865782904672e+00
1.046000000000e+03 5.887540097449e-02 -1.559475787308e-05 5.808909903642e+00
1.046250000000e+03 5.881224724799e-02 -1.330356688645e-05 5.752015293944e+00
1.046500000000e+03 5.876896320842e-02 -1.077301403135e-05 5.695105712664e+00
1.046750000000e+03 5.875637521074e-02 -8.055095344989e-06 5.638187450583e+00
1.047000000000e+03 5.878516846356e-02 -5.202920913189e-06 5.581266579214e+00
1.047250000000e+03 5.886553382373e-02 -2.269919287035e-06 5.524349068591e+00
1.047500000000e+03 5.900681021782e-02 6.909182544146e-07 5.467440909077e+00
1.047750000000e+03 5.921712791415e-02 3.627758699609e-06 5.410548221960e+00
1.048000000000e+03 5.950307044468e-02 6.490588808361e-06 5.353677366088e+00
1.048250000000e+03 5.986936616944e-02 9.231817532568e-06 5.296835032816e+00
1.048500000000e+03 6.031862539488e-02 1.180679200891e-05 5.240028328097e+00
1.048750000000e+03 6.085113689314e-02 1.417424278705e-05 5.183264840929e+00
1.049000000000e+03 6.146473799856e-02 1.629665634334e-05 5.126552694514e+00
1.049250000000e+03 6.215477284470e-02 1.814056047036e-05 5.069900582287e+00
1.049500000000e+03 6.291414719182e-02 1.967677706941e-05 5.013317784592e+00
1.049750000000e+03 6.373348964449e-02 2.088060301622e-05 4.956814173083e+00
1.050000000000e+03 6.460141862311e-02 2.173198844052e-05 4.900400197722e+00
1.050250000000e+03 6.550491282478e-02 2.221567659938e-05 4.844086866257e+00
1.050500000000e+03 6.642977266517e-02 2.232134325453e-05 4.787885715132e+00
1.050750000000e+03 6.736115444429e-02 2.204371264627e-05 4.731808780611e+00
1.051000000000e+03 6.828415268094e-02 2.138267166449e-05 4.675868566582e+00
1.051250000000e+03 6.918439979155e-02 2.034332151690e-05 4.620078021830e+00
1.051500000000e+03 7.004865015281e-02 1.893599191305e-05 4.564450522348e+00
1.051750000000e+03 7.086531514823e-02 1.717621030425e-05 4.508999862425e+00
1.052000000000e+03 7.162491881996e-02 1.508448242526e-05 4.453740253951e+00
1.052250000000e+03 7.232044924622e-02 1.268600962839e-05 4.398686332392e+00
1.052500000000e+03 7.294758852996e-02 1.001025758990e-05 4.343853167112e+00
1.052750000000e+03 7.350481310904e-02 7.090399201243e-06 4.289256272975e+00
1.053000000000e+03 7.399336509743e-02 3.962653295664e-06 4.234911619904e+00
1.053250000000e+03 7.441710348604e-02 6.655353007312e-07 4.180835637154e+00
1.053500000000e+03 7.478225044470e-02 -2.760958225934e-06 4.127045209552e+00
1.053750000000e+03 7.509705192347e-02 -6.276220766904e-06 4.073557663690e+00
1.054000000000e+03 7.537137322182e-02 -9.839804831380e-06 4.020390742558e+00
1.054250000000e+03 7.561625037663e-02 -1.341219509085e-05 3.967562566644e+00
1.054500000000e+03 7.584341381745e-02 -1.695550872430e-05 3.915091587806e+00
1.054750000000e+03 7.606480788007e-02 -2.043412582656e-05 3.862996517983e+00
1.055000000000e+03 7.629210956865e-02 -2.381522840258e-05 3.811296261216e+00
1.055250000000e+03 7.653627156956e-02 -2.706929158475e-05 3.760009814020e+00
1.055500000000e+03 7.680708923498e-02 -3.017051893667e-05 3.709156168080e+00
1.055750000000e+03 7.711281440464e-02 -3.309725164732e-05 3.658754186431e+00
1.056000000000e+03 7.745982707688e-02 -3.583235051371e-05 3.608822463902e+00
1.056250000000e+03 7.785237980588e-02 -3.836353539596e-05 3.559379183999e+00
1.056500000000e+03 7.829243990464e-02 -4.068367789678e-05 3.510441945602e+00
1.056750000000e+03 7.877963746223e-02 -4.279099508234e-05 3.462027598619e+00
1.057000000000e+03 7.931133847067e-02 -4.468911503805e-05 3.414152059075e+00
1.057250000000e+03 7.988284124613e-02 -4.638695678952e-05 3.366830139710e+00
1.057500000000e+03 8.048769293444e-02 -4.789839561301e-05 3.320075393255e+00
1.057750000000e+03 8.111810908540e-02 -4.924169108697e-05 3.273899969009e+00
1.058000000000e+03 8.176546492398e-02 -5.043867435769e-05 3.228314512041e+00
1.058250000000e+03 8.242082204342e-02 -5.151372242049e-05 3.183328095975e+00
1.058500000000e+03 8.307544510527e-02 -5.249257558967e-05 3.138948205893e+00
1.058750000000e+03 8.372126398493e-02 -5.340105461552e-05 3.095180759993e+00
1.059000000000e+03 8.435123888050e-02 -5.426378601556e-05 3.052030185074e+00
1.059250000000e+03 8.495959678127e-02 -5.510301538475e-05 3.009499527790e+00
1.059500000000e+03 8.554191971364e-02 -5.593759641451e-05 2.967590598778e+00
1.059750000000e+03 8.609508060559e-02 -5.678222643313e-05 2.926304138159e+00
1.060000000000e+03 8.661703900753e-02 -5.764697568475e-05 2.885639991370e+00
1.060250000000e+03 8.710652305663e-02 -5.853711648632e-05 2.845597284522e+00
1.060500000000e+03 8.756263571320e-02 -5.945322903700e-05 2.806174590480e+00
1.060750000000e+03 8.798443042710e-02 -6.039155234577e-05 2.767370080026e+00
1.061000000000e+03 8.837050286767e-02 -6.134451331632e-05 2.729181655685e+00
1.061250000000e+03 8.871864167667e-02 -6.230135477184e-05 2.691607070140e+00
1.061500000000e+03 8.902557144910e-02 -6.324879765773e-05 2.654644030529e+00
1.061750000000e+03 8.928681472157e-02 -6.417167142225e-05 2.618290301234e+00
1.062000000000e+03 8.949668067138e-02 -6.505348421007e-05 2.582543804254e+00
1.062250000000e+03 8.964838145312e-02 -6.587690941551e-05 2.547402725380e+00
1.062500000000e+03 8.973426986382e-02 -6.662419564246e-05 2.512865640399e+00
1.062750000000e+03 8.974617261944e-02 -6.727752551189e-05 2.478931646099e+00
1.063000000000e+03 8.967580388275e-02 -6.781935149830e-05 2.445600513721e+00
1.063250000000e+03 8.951523010081e-02 -6.823274316575e-05 2.412872855870e+00
1.063500000000e+03 8.925735356457e-02 -6.850176245685e-05 2.380750292723e+00
1.063750000000e+03 8.889639344412e-02 -6.861187700491e-05 2.349235628590e+00
1.064000000000e+03 8.842833148519e-02 -6.855040062284e-05 2.318333024753e+00
1.064250000000e+03 8.785128673612e-02 -6.830691740051e-05 2.288048151516e+00
1.064500000000e+03 8.716580366305e-02 -6.787367198177e-05 2.258388340188e+00
1.064750000000e+03 8.637501063160e-02 -6.724585091902e-05 2.229362697921e+00
1.065000000000e+03 8.548464489371e-02 -6.642175025307e-05 2.200982215043e+00
1.065250000000e+03 8.450291593821e-02 -6.540277967809e-05 2.173259835782e+00
1.065500000000e+03 8.344020828659e-02 -6.419331257687e-05 2.146210501598e+00
1.065750000000e+03 8.230864000476e-02 -6.280041892034e-05 2.119851175481e+00
1.066000000000e+03 8.112149441065e-02 -6.123349865028e-05 2.094200824367e+00
1.066250000000e+03 7.989257964719e-02 -5.950390290146e-05 2.069280375927e+00
1.066500000000e+03 7.863556474370e-02 -5.762459529529e-05 2.045112636836e+00
1.066750000000e+03 7.736336416333e-02 -5.560992300724e-05 2.021722189304e+00
1.067000000000e+03 7.608762265852e-02 -5.347552794002e-05 1.999135247069e+00
1.067250000000e+03 7.481836507621e-02 -5.123840671864e-05 1.977379489118e+00
1.067500000000e+03 7.356384645947e-02 -4.891709253971e-05 1.956483869839e+00
1.067750000000e+03 7.233061784941e-02 -4.653190936391e-05 1.936478413378e+00
1.068000000000e+03 7.112379485729e-02 -4.410522811696e-05 1.917394000140e+00
1.068250000000e+03 6.994748888765e-02 -4.166164961106e-05 1.899262153750e+00
1.068500000000e+03 6.880533797268e-02 -3.922804148992e-05 1.882114836059e+00
1.068750000000e+03 6.770105829709e-02 -3.683336740284e-05 1.865984254843e+00
1.069000000000e+03 6.663893504697e-02 -3.450827006693e-05 1.850902690945e+00
1.069250000000e+03 6.562417398291e-02 -3.228440589553e-05 1.836902340564e+00
1.069500000000e+03 6.466305794417e-02 -3.019355177988e-05 1.824015174554e+00
1.069750000000e+03 6.376287701274e-02 -2.826652694068e-05 1.812272810198e+00
1.070000000000e+03 6.293163212089e-02 -2.653199078956e-05 1.801706385304e+00
1.070250000000e+03 6.217754636781e-02 -2.501523363313e-05 1.792346435503e+00
1.070500000000e+03 6.150844108224e-02 -2.373703839448e-05 1.784222760973e+00
1.070750000000e+03 6.093105496237e-02 -2.271271518986e-05 1.777364278729e+00
1.071000000000e+03 6.045039379940e-02 -2.195140070271e-05 1.771798867579e+00
1.071250000000e+03 6.006918880582e-02 -2.145565105988e-05 1.767553186169e+00
1.071500000000e+03 5.978753455085e-02 -2.122138802521e-05 1.764652493127e+00
1.071750000000e+03 5.960274461388e-02 -2.123815867128e-05 1.763120445141e+00
1.072000000000e+03 5.950944256163e-02 -2.148971040666e-05 1.762978913569e+00
1.072250000000e+03 5.949986723529e-02 -2.195479838457e-05 1.764247792939e+00
1.072500000000e+03 5.956435190762e-02 -2.260818645325e-05 1.766944838214e+00
1.072750000000e+03 5.969191257305e-02 -2.342175252681e-05 1.771085526844e+00
1.073000000000e+03 5.987087218615e-02 -2.436562054234e-05 1.776682933434e+00
1.073250000000e+03 6.008945045668e-02 -2.540925490119e-05 1.783747644360e+00
1.073500000000e+03 6.033625750548e-02 -2.652249756752e-05 1.792287697930e+00
1.073750000000e+03 6.060065031377e-02 -2.767635808437e-05 1.802308527605e+00
1.074000000000e+03 6.087293239880e-02 -2.884366344350e-05 1.813812935102e+00
1.074250000000e+03 6.114440256215e-02 -2.999947612789e-05 1.826801058303e+00
1.074500000000e+03 6.140727761308e-02 -3.112127378493e-05 1.841270350191e+00
1.074750000000e+03 6.165453315501e-02 -3.218892392740e-05 1.857215533298e+00
1.075000000000e+03 6.187970516975e-02 -3.318448921760e-05 1.874628568230e+00
1.075250000000e+03 6.207670113701e-02 -3.409192383358e-05 1.893498609236e+00
1.075500000000e+03 6.223965786041e-02 -3.489672569451e-05 1.913811964437e+00
1.075750000000e+03 6.236287258055e-02 -3.558561168709e-05 1.935552067376e+00
1.076000000000e+03 6.244081906786e-02 -3.614627397758e-05 1.958699469974e+00
1.076250000000e+03 6.246824517245e-02 -3.656726788059e-05 1.983231867757e+00
1.076500000000e+03 6.244033554193e-02 -3.683805973562e-05 2.009124164844e+00
1.076750000000e+03 6.235291000539e-02 -3.694923490768e-05 2.036348597673e+00
1.077000000000e+03 6.220263401395e-02 -3.689287095543e-05 2.064874888740e+00
1.077250000000e+03 6.198719630636e-02 -3.666301317468e-05 2.094670479437e+00
1.077500000000e+03 6.170544221212e-02 -3.625622871134e-05 2.125700776006e+00
1.077750000000e+03 6.135742931564e-02 -3.567214010475e-05 2.157929455404e+00
1.078000000000e+03 6.094441059099e-02 -3.491388607230e-05 2.191318771276e+00
1.078250000000e+03 6.046874313789e-02 -3.398842705704e-05 2.225829864806e+00
1.078500000000e+03 5.993373128269e-02 -3.290663135305e-05 2.261423077957e+00
1.078750000000e+03 5.934343304474e-02 -3.168312108770e-05 2.298058220960e+00
1.079000000000e+03 5.870243999675e-02 -3.033584635051e-05 2.335694827307e+00
1.079250000000e+03 5.801566408050e-02 -2.888542334359e-05 2.374292350949e+00
1.079500000000e+03 5.728813965118e-02 -2.735426377606e-05 2.413810343294e+00
1.079750000000e+03 5.652486357389e-02 -2.576557281236e-05 2.454208580934e+00
1.080000000000e+03 5.573067192874e-02 -2.414228693529e-05 2.495447182945e+00
1.080250000000e+03 5.491016043272e-02 -2.250604043519e-05 2.537486701072e+00
1.080500000000e+03 5.406763696153e-02 -2.087623836827e-05 2.580288217543e+00
1.080750000000e+03 5.320710078833e-02 -1.926930158352e-05 2.623813439733e+00
1.081000000000e+03 5.233223309636e-02 -1.769813349412e-05 2.668024813772e+00
1.081250000000e+03 5.144638852533e-02 -1.617183145602e-05 2.712885652339e+00
1.081500000000e+03 5.055257708128e-02 -1.469563470635e-05 2.758360275328e+00
1.081750000000e+03 4.965343014076e-02 -1.327109130531e-05 2.804414162770e+00
1.082000000000e+03 4.875114890936e-02 -1.189639333857e-05 2.851014107538e+00
1.082250000000e+03 4.784743807857e-02 -1.056682268435e-05 2.898128359468e+00
1.082500000000e+03 4.694343248569e-02 -9.275250166085e-06 2.945726748482e+00
1.082750000000e+03 4.603962589108e-02 -8.012614737096e-06 2.993780779722e+00
1.083000000000e+03 4.513581532223e-02 -6.768350883285e-06 3.042263689553e+00
1.083250000000e+03 4.423107092764e-02 -5.530717561458e-06 3.091150460605e+00
1.083500000000e+03 4.332374069465e-02 -4.287020634708e-06 3.140417794431e+00
1.083750000000e+03 4.241149533545e-02 -3.023733271296e-06 3.190044044984e+00
1.084000000000e+03 4.149141448990e-02 -1.726534230084e-06 3.240009120042e+00
1.084250000000e+03 4.056011113652e-02 -3.803044797690e-07 3.290294355014e+00
1.084500000000e+03 3.961388678708e-02 1.030878335750e-06 3.340882379069e+00
1.084750000000e+03 3.864890799041e-02 2.523702602036e-06 3.391756970855e+00
1.085000000000e+03 3.766139162417e-02 4.115506765906e-06 3.442902918321e+00
1.085250000000e+03 3.664778726430e-02 5.824056419773e-06 3.494305892620e+00
1.085500000000e+03 3.560494580983e-02 7.667197754274e-06 3.545952338337e+00
1.085750000000e+03 3.453026368076e-02 9.662392181614e-06 3.597829371101e+00
1.086000000000e+03 3.342179937803e-02 1.182613434708e-05 3.649924704028e+00
1.086250000000e+03 3.227835549207e-02 1.417331140069e-05 3.702226571649e+00
1.086500000000e+03 3.109953131457e-02 1.671651304741e-05 3.754723676597e+00
1.086750000000e+03 2.988574372628e-02 1.946535320929e-05 3.807405123806e+00
1.087000000000e+03 2.863822786965e-02 2.242583188927e-05 3.860260368174e+00
1.087250000000e+03 2.735901720195e-02 2.559979914832e-05 3.913279140858e+00
1.087500000000e+03 2.605091677477e-02 2.898453241862e-05 3.966451383207e+00
1.087750000000e+03 2.471746804086e-02 3.257247507193e-05 4.019767156034e+00
1.088000000000e+03 2.336291696024e-02 3.635112327990e-05 4.073216556126e+00
1.088250000000e+03 2.199218158230e-02 4.030307830086e-05 4.126789617505e+00
1.088500000000e+03 2.061082217367e-02 4.440625080762e-05 4.180476211160e+00
1.088750000000e+03 1.922501421770e-02 4.863419220294e-05 4.234265956854e+00
1.089000000000e+03 1.784151652149e-02 5.295653643891e-05 4.288148132620e+00
1.089250000000e+03 1.646763409846e-02 5.733952295139e-05 4.342111602438e+00
1.089500000000e+03 1.511116881930e-02 6.174657874869e-05 4.396144753769e+00
1.089750000000e+03 1.378035647042e-02 6.613892037199e-05 4.450235463330e+00
1.090000000000e+03 1.248378377155e-02 7.047616931344e-05 4.504371072881e+00
1.090250000000e+03 1.123028631001e-02 7.471695790548e-05 4.558538389861e+00
1.090500000000e+03 1.002882646755e-02 7.881951711927e-05 4.612723705926e+00
1.090750000000e+03 8.888353463507e-03 8.274224206303e-05 4.666912832121e+00
1.091000000000e+03 7.817649160157e-03 8.644423440346e-05 4.721091148017e+00
1.091250000000e+03 6.825164513629e-03 8.988582610334e-05 4.775243662331e+00
1.091500000000e+03 5.918853467300e-03 9.302908301351e-05 4.829355076925e+00
1.091750000000e+03 5.106008754360e-03 9.583830557747e-05 4.883409863417e+00
1.092000000000e+03 4.393108106783e-03 9.828051607438e-05 4.937392333884e+00
1.092250000000e+03 3.785676279733e-03 1.003259354182e-04 4.991286712690e+00
1.092500000000e+03 3.288164315464e-03 1.019484641738e-04 5.045077212927e+00
1.092750000000e+03 2.903855462864e-03 1.031261306828e-04 5.098748102517e+00
1.093000000000e+03 2.634793771726e-03 1.038415272765e-04 5.152283774487e+00
1.093250000000e+03 2.481737957104e-03 1.040822128823e-04 5.205668814562e+00
1.093500000000e+03 2.444143168752e-03 1.038410517605e-04 5.258888064618e+00
1.093750000000e+03 2.520162964654e-03 1.031165033534e-04 5.311926689012e+00
1.094000000000e+03 2.706671648287e-03 1.019128367985e-04 5.364770239512e+00
1.094250000000e+03 2.999307639386e-03 1.002402425666e-04 5.417404718263e+00
1.094500000000e+03 3.392526091479e-03 9.811486497960e-05 5.469816641837e+00
1.094750000000e+03 3.879668409351e-03 9.555871094433e-05 5.521993101751e+00
1.095000000000e+03 4.453035340471e-03 9.259947560938e-05 5.573921822137e+00
1.095250000000e+03 5.103972032546e-03 8.927023756428e-05 5.625591212832e+00
1.095500000000e+03 5.822953880814e-03 8.560907265584e-05 5.676990414750e+00
1.095750000000e+03 6.599680032202e-03 8.165857747114e-05 5.728109337570e+00
1.096000000000e+03 7.423170647865e-03 7.746530432026e-05 5.778938688565e+00
1.096250000000e+03 8.281866456209e-03 7.307913779916e-05 5.829469987997e+00
1.096500000000e+03 9.163734984517e-03 6.855261217081e-05 5.879695574988e+00
1.096750000000e+03 1.005638105910e-02 6.394019484016e-05 5.929608602381e+00
1.097000000000e+03 1.094716141468e-02 5.929755139866e-05 5.979203016560e+00
1.097250000000e+03 1.182330576223e-02 5.468080464907e-05 6.028473530076e+00
1.097500000000e+03 1.267204197349e-02 5.014578182880e-05 6.077415582605e+00
1.097750000000e+03 1.348072563997e-02 4.574736612070e-05 6.126025293561e+00
1.098000000000e+03 1.423697271943e-02 4.153879432911e-05 6.174299407354e+00
1.098250000000e+03 1.492879379425e-02 3.757099236731e-05 6.222235231895e+00
1.098500000000e+03 1.554472726446e-02 3.389193364844e-05 6.269830574968e+00
1.098750000000e+03 1.607397168343e-02 3.054613500719e-05 6.317083670967e+00
1.099000000000e+03 1.650651213761e-02 2.757417023355e-05 6.363993110309e+00
1.099250000000e+03 1.683324029447e-02 2.501224584661e-05 6.410557763478e+00
1.099500000000e+03 1.704606518601e-02 2.289183682247e-05 6.456776703092e+00
1.099750000000e+03 1.713801071401e-02 2.123936331541e-05 6.502649127591e+00
1.100000000000e+03 1.710330291983e-02 2.007595722084e-05 6.548174276855e+00
1.100250000000e+03 1.693743716006e-02 1.941729673804e-05 6.593351355425e+00
1.100500000000e+03 1.663723162948e-02 1.927348819644e-05 6.638179448714e+00
1.100750000000e+03 1.620086340610e-02 1.964901565746e-05 6.682657438902e+00
1.101000000000e+03 1.562788244627e-02 2.054275970134e-05 6.726783926674e+00
1.101250000000e+03 1.491921281132e-02 2.194806528796e-05 6.770557144815e+00
1.101500000000e+03 1.407713026639e-02 2.385289637347e-05 6.813974881241e+00
1.101750000000e+03 1.310522813895e-02 2.624001656704e-05 6.857034395202e+00
1.102000000000e+03 1.200836147748e-02 2.908725810458e-05 6.899732343435e+00
1.102250000000e+03 1.079258112757e-02 3.236784603583e-05 6.942064701528e+00
1.102500000000e+03 9.465049131286e-03 3.605074320753e-05 6.984026695669e+00
1.102750000000e+03 8.033946092293e-03 4.010104801525e-05 7.025612731420e+00
1.103000000000e+03 6.508363001111e-03 4.448045764391e-05 7.066816333497e+00
1.103250000000e+03 4.898187001962e-03 4.914774779038e-05 7.107630084422e+00
1.103500000000e+03 3.213976746780e-03 5.405928050858e-05 7.148045572355e+00
1.103750000000e+03 1.466832501015e-03 5.916955201268e-05 7.188053343882e+00
1.104000000000e+03 -3.317360906421e-04 6.443175106902e-05 7.227642859383e+00
1.104250000000e+03 -2.169945099935e-03 6.979832975026e-05 7.266802457201e+00
1.104500000000e+03 -4.035870134408e-03 7.522157575335e-05 7.305519321735e+00
1.104750000000e+03 -5.917578226591e-03 8.065418087827e-05 7.343779457464e+00
1.105000000000e+03 -7.803256309861e-03 8.604979660778e-05 7.381567670203e+00
1.105250000000e+03 -9.681335125287e-03 9.136355702510e-05 7.418867552016e+00
1.105500000000e+03 -1.154060720786e-02 9.655254759047e-05 7.455661475404e+00
1.105750000000e+03 -1.337033793836e-02 1.015763929224e-04 7.491930592575e+00
1.106000000000e+03 -1.516036845598e-02 1.063975972695e-04 7.527654841714e+00
1.106250000000e+03 -1.690120905082e-02 1.109818932329e-04 7.562812960347e+00
1.106500000000e+03 -1.858412195836e-02 1.152985790802e-04 7.597382505472e+00
1.106750000000e+03 -2.020119063825e-02 1.193207798337e-04 7.631339881733e+00
1.107000000000e+03 -2.174537887949e-02 1.230256545223e-04 7.664660374905e+00
1.107250000000e+03 -2.321057170950e-02 1.263945320409e-04 7.697318195709e+00
1.107500000000e+03 -2.459160673645e-02 1.294129981730e-04 7.729286528867e+00
1.107750000000e+03 -2.588428624839e-02 1.320709091542e-04 7.760537592658e+00
1.108000000000e+03 -2.708537826448e-02 1.343623538059e-04 7.791042705359e+00
1.108250000000e+03 -2.819260381164e-02 1.362855593611e-04 7.820772360551e+00
1.108500000000e+03 -2.920460793345e-02 1.378427351570e-04 7.849696311767e+00
1.108750000000e+03 -3.012092154983e-02 1.390398761574e-04 7.877783664831e+00
1.109000000000e+03 -3.094191209164e-02 1.398865214334e-04 7.905002978785e+00
1.109250000000e+03 -3.166872125699e-02 1.403954604559e-04 7.931322374929e+00
1.109500000000e+03 -3.230319738466e-02 1.405824197332e-04 7.956709653162e+00
1.109750000000e+03 -3.284782116314e-02 1.404657533692e-04 7.981132415246e+00
1.110000000000e+03 -3.330562323958e-02 1.400660669862e-04 8.004558194156e+00
1.110250000000e+03 -3.368010369344e-02 1.394058229039e-04 8.026954589117e+00
1.110500000000e+03 -3.397514550201e-02 1.385089605898e-04 8.048289404198e+00
1.110750000000e+03 -3.419493398967e-02 1.374005193507e-04 8.068530791615e+00
1.111000000000e+03 -3.434387418946e-02 1.361062447642e-04 8.087647395305e+00
1.111250000000e+03 -3.442651763525e-02 1.346522151520e-04 8.105608497896e+00
1.111500000000e+03 -3.444749111531e-02 1.330645158483e-04 8.122384164635e+00
1.111750000000e+03 -3.441143772385e-02 1.313688583494e-04 8.137945388847e+00
1.112000000000e+03 -3.432296466405e-02 1.295902518026e-04 8.152264232871e+00
1.112250000000e+03 -3.418660192728e-02 1.277527099551e-04 8.165313964228e+00
1.112500000000e+03 -3.400677459721e-02 1.258789967114e-04 8.177069190122e+00
1.112750000000e+03 -3.378778463663e-02 1.239903453420e-04 8.187505982237e+00
1.113000000000e+03 -3.353380567285e-02 1.221062632167e-04 8.196601996423e+00
1.113250000000e+03 -3.324888796530e-02 1.202443476978e-04 8.204336581634e+00
1.113500000000e+03 -3.293697472778e-02 1.184201842793e-04 8.210690884033e+00
1.113750000000e+03 -3.260192534089e-02 1.166472440643e-04 8.215647937241e+00
1.114000000000e+03 -3.224754587027e-02 1.149368256949e-04 8.219192744619e+00
1.114250000000e+03 -3.187762387947e-02 1.132980548263e-04 8.221312347287e+00
1.114500000000e+03 -3.149596752567e-02 1.117379163277e-04 8.221995888075e+00
1.114750000000e+03 -3.110644446786e-02 1.102613054065e-04 8.221234654540e+00
1.115000000000e+03 -3.071302102714e-02 1.088711413353e-04 8.219022122522e+00
1.115250000000e+03 -3.031979622373e-02 1.075685201477e-04 8.215353977018e+00
1.115500000000e+03 -2.993102968747e-02 1.063529024455e-04 8.210228129714e+00
1.115750000000e+03 -2.955115973563e-02 1.052222927283e-04 8.203644727252e+00
1.116000000000e+03 -2.918480902310e-02 1.041735442909e-04 8.195606138628e+00
1.116250000000e+03 -2.883677713900e-02 1.032026157393e-04 8.186116943203e+00
1.116500000000e+03 -2.851201837548e-02 1.023047870849e-04 8.175183902265e+00
1.116750000000e+03 -2.821560522784e-02 1.014749304120e-04 8.162815929863e+00
1.117000000000e+03 -2.795267719828e-02 1.007078070112e-04 8.149024041426e+00
1.117250000000e+03 -2.772837701513e-02 9.999832980229e-05 8.133821307563e+00
1.117500000000e+03 -2.754777530964e-02 9.934180423052e-05 8.117222802245e+00
1.117750000000e+03 -2.741578494705e-02 9.873417098388e-05 8.099245529442e+00
1.118000000000e+03 -2.733706885895e-02 9.817221141564e-05 8.079908368090e+00
1.118250000000e+03 -2.731594190251e-02 9.765372020615e-05 8.059231987081e+00
1.118500000000e+03 -2.735627179937e-02 9.717763645706e-05 8.037238781486e+00
1.118750000000e+03 -2.746137975009e-02 9.674413547830e-05 8.013952779372e+00
1.119000000000e+03 -2.763394644191e-02 9.635467265495e-05 7.989399570535e+00
1.119250000000e+03 -2.787592358303e-02 9.601198680528e-05 7.963606206770e+00
1.119500000000e+03 -2.818845678899e-02 9.572006982250e-05 7.936601122780e+00
1.119750000000e+03 -2.857181992094e-02 9.548403234710e-05 7.908414038727e+00
1.120000000000e+03 -2.902536382320e-02 9.530995279117e-05 7.879075861470e+00
1.120250000000e+03 -2.954748279370e-02 9.520474910951e-05 7.848618596459e+00
1.120500000000e+03 -3.013559756148e-02 9.517599424461e-05 7.817075243597e+00
1.120750000000e+03 -3.078615812169e-02 9.523168253883e-05 7.784479700455e+00
1.121000000000e+03 -3.149466536999e-02 9.537994197706e-05 7.750866656786e+00
1.121250000000e+03 -3.225571505516e-02 9.562877741309e-05 7.716271500430e+00
1.121500000000e+03 -3.306306030957e-02 9.598580672193e-05 7.680730210727e+00
1.121750000000e+03 -3.390969522493e-02 9.645798354110e-05 7.644279258539e+00
1.122000000000e+03 -3.478795604712e-02 9.705131424059e-05 7.606955501539e+00
1.122250000000e+03 -3.568964200205e-02 9.777060521660e-05 7.568796088760e+00
1.122500000000e+03 -3.660614745617e-02 9.861922212653e-05 7.529838354770e+00
1.122750000000e+03 -3.752860974977e-02 9.959889217981e-05 7.490119725818e+00
1.123000000000e+03 -3.844806230366e-02 1.007095743872e-04 7.449677619152e+00
1.123250000000e+03 -3.935559588382e-02 1.019492987699e-04 7.408549349884e+00
1.123500000000e+03 -4.024252070017e-02 1.033140259210e-04 7.366772037688e+00
1.123750000000e+03 -4.110052692751e-02 1.047976385132e-04 7.324382516668e+00
1.124000000000e+03 -4.192184130581e-02 1.063919844244e-04 7.281417248711e+00
1.124250000000e+03 -4.269937435403e-02 1.080868928517e-04 7.237912239299e+00
1.124500000000e+03 -4.342685881511e-02 1.098702436758e-04 7.193902958091e+00
1.124750000000e+03 -4.409897446370e-02 1.117281631637e-04 7.149424263240e+00
1.125000000000e+03 -4.471145413728e-02 1.136452195555e-04 7.104510331221e+00
1.125250000000e+03 -4.526117043899e-02 1.156046495766e-04 7.059194591619e+00
1.125500000000e+03 -4.574619809945e-02 1.175886316315e-04 7.013509666625e+00
1.125750000000e+03 -4.616584814400e-02 1.195785929177e-04 6.967487317710e+00
1.126000000000e+03 -4.652067591091e-02 1.215555441985e-04 6.921158394416e+00
1.126250000000e+03 -4.681245760270e-02 1.235004290129e-04 6.874552791535e+00
1.126500000000e+03 -4.704413968551e-02 1.253944848782e-04 6.827699407626e+00
1.126750000000e+03 -4.721975879786e-02 1.272196029416e-04 6.780626110811e+00
1.127000000000e+03 -4.734433523496e-02 1.289586783373e-04 6.733359709997e+00
1.127250000000e+03 -4.742374307320e-02 1.305959463517e-04 6.685925928270e+00
1.127500000000e+03 -4.746455800483e-02 1.321172881586e-04 6.638349384460e+00
1.127750000000e+03 -4.747388788510e-02 1.335105013515e-04 6.590653578013e+00
1.128000000000e+03 -4.745918907963e-02 1.347655258603e-04 6.542860880992e+00
1.128250000000e+03 -4.742807439204e-02 1.358746187998e-04 6.494992530965e+00
1.128500000000e+03 -4.738811623463e-02 1.368324680409e-04 6.447068631829e+00
1.128750000000e+03 -4.734665161615e-02 1.376362433434e-04 6.399108156564e+00
1.129000000000e+03 -4.731059419831e-02 1.382855865252e-04 6.351128954098e+00
1.129250000000e+03 -4.728625933847e-02 1.387825145430e-04 6.303147757696e+00
1.129500000000e+03 -4.727920700671e-02 1.391312634861e-04 6.255180200621e+00
1.129750000000e+03 -4.729410849407e-02 1.393380619541e-04 6.207240825766e+00
1.130000000000e+03 -4.733464023769e-02 1.394108442920e-04 6.159343104057e+00
1.130250000000e+03 -4.740340835435e-02 1.393589306793e-04 6.111499455693e+00
1.130500000000e+03 -4.750190639806e-02 1.391926083899e-04 6.063721262387e+00
1.130750000000e+03 -4.763050667694e-02 1.389227502332e-04 6.016018894991e+00
1.131000000000e+03 -4.778848553498e-02 1.385603793091e-04 5.968401731511e+00
1.131250000000e+03 -4.797408063555e-02 1.381162162769e-04 5.920878175612e+00
1.131500000000e+03 -4.818457770694e-02 1.376002685090e-04 5.873455684672e+00
1.131750000000e+03 -4.841642311198e-02 1.370214423951e-04 5.826140788335e+00
1.132000000000e+03 -4.866535772622e-02 1.363872012064e-04 5.778939106818e+00
1.132250000000e+03 -4.892656706802e-02 1.357032869855e-04 5.731855377267e+00
1.132500000000e+03 -4.919484215874e-02 1.349735360178e-04 5.684893470640e+00
1.132750000000e+03 -4.946474535877e-02 1.341996950454e-04 5.638056407293e+00
1.133000000000e+03 -4.973077511410e-02 1.333814082070e-04 5.591346380836e+00
1.133250000000e+03 -4.998752504432e-02 1.325163039332e-04 5.544764767413e+00
1.133500000000e+03 -5.022983215928e-02 1.316001345024e-04 5.498312142277e+00
1.133750000000e+03 -5.045291049855e-02 1.306270133228e-04 5.451988294527e+00
1.134000000000e+03 -5.065246832656e-02 1.295897333477e-04 5.405792231838e+00
1.134250000000e+03 -5.082480580318e-02 1.284801509941e-04 5.359722191215e+00
1.134500000000e+03 -5.096689207633e-02 1.272896379988e-04 5.313775648398e+00
1.134750000000e+03 -5.107642286280e-02 1.260095683236e-04 5.267949316724e+00
1.135000000000e+03 -5.115185567874e-02 1.246318140610e-04 5.222239154735e+00
1.135250000000e+03 -5.119242479607e-02 1.231492648916e-04 5.176640368047e+00
1.135500000000e+03 -5.119813519694e-02 1.215563315886e-04 5.131147412191e+00
1.135750000000e+03 -5.116973637376e-02 1.198494171682e-04 5.085753995873e+00
1.136000000000e+03 -5.110867670351e-02 1.180273569771e-04 5.040453085403e+00
1.136250000000e+03 -5.101703962574e-02 1.160917918488e-04 4.995236910912e+00
1.136500000000e+03 -5.089746435041e-02 1.140474733140e-04 4.950096974519e+00
1.136750000000e+03 -5.075304965862e-02 1.119024809584e-04 4.905024064921e+00
1.137000000000e+03 -5.058725444082e-02 1.096683611226e-04 4.860008269356e+00
1.137250000000e+03 -5.040378707931e-02 1.073601551695e-04 4.815038998357e+00
1.137500000000e+03 -5.020649463846e-02 1.049963241760e-04 4.770105010053e+00
1.137750000000e+03 -4.999926549330e-02 1.025985785523e-04 4.725194446465e+00
1.138000000000e+03 -4.978593412297e-02 1.001915844182e-04 4.680294868707e+00
1.138250000000e+03 -4.957021575145e-02 9.780258266745e-05 4.635393313540e+00
1.138500000000e+03 -4.935565529551e-02 9.546089698770e-05 4.590476341254e+00
1.138750000000e+03 -4.914561138442e-02 9.319736332544e-05 4.545530104343e+00
1.139000000000e+03 -4.894326973494e-02 9.104368507229e-05 4.500540430277e+00
1.139250000000e+03 -4.875168223940e-02 8.903173269598e-05 4.455492892546e+00
1.139500000000e+03 -4.857383717031e-02 8.719280672434e-05 4.410372910391e+00
1.139750000000e+03 -4.841274867865e-02 8.555689281695e-05 4.365165860494e+00
1.140000000000e+03 -4.827155590454e-02 8.415193721079e-05 4.319857170052e+00
1.140250000000e+03 -4.815362696623e-02 8.300316012766e-05 4.274432458983e+00
1.140500000000e+03 -4.806264973382e-02 8.213244694927e-05 4.228877646588e+00
1.140750000000e+03 -4.800270232107e-02 8.155782195893e-05 4.183179109512e+00
1.141000000000e+03 -4.797828939136e-02 8.129304506946e-05 4.137323802711e+00
1.141250000000e+03 -4.799433665400e-02 8.134732263479e-05 4.091299426674e+00
1.141500000000e+03 -4.805613710530e-02 8.172516018487e-05 4.045094571906e+00
1.141750000000e+03 -4.816924752846e-02 8.242634183483e-05 3.998698867755e+00
1.142000000000e+03 -4.833933506039e-02 8.344602633967e-05 3.952103155118e+00
1.142250000000e+03 -4.857198220849e-02 8.477496209675e-05 3.905299634730e+00
1.142500000000e+03 -4.887245779786e-02 8.639978312966e-05 3.858282026741e+00
1.142750000000e+03 -4.924546654198e-02 8.830336989099e-05 3.811045727956e+00
1.143000000000e+03 -4.969489248703e-02 9.046525726125e-05 3.763587953028e+00
1.143250000000e+03 -5.022354718199e-02 9.286204818487e-05 3.715907894616e+00
1.143500000000e+03 -5.083294138400e-02 9.546783532630e-05 3.668006852688e+00
1.143750000000e+03 -5.152308887511e-02 9.825459323004e-05 3.619888368217e+00
1.144000000000e+03 -5.229235374535e-02 1.011925354926e-04 3.571558344624e+00
1.144250000000e+03 -5.313734778287e-02 1.042504293844e-04 3.523025158505e+00
1.144500000000e+03 -5.405288183609e-02 1.073958693767e-04 3.474299758236e+00
1.144750000000e+03 -5.503197196685e-02 1.105954971755e-04 3.425395751251e+00
1.145000000000e+03 -5.606589986236e-02 1.138152074262e-04 3.376329464794e+00
1.145250000000e+03 -5.714432129797e-02 1.170203157868e-04 3.327120015234e+00
1.145500000000e+03 -5.825542173698e-02 1.201757312146e-04 3.277789339106e+00
1.145750000000e+03 -5.938611095734e-02 1.232461179226e-04 3.228362211214e+00
1.146000000000e+03 -6.052225169245e-02 1.261960688835e-04 3.178866255133e+00
1.146250000000e+03 -6.164891802922e-02 1.289903015177e-04 3.129331936936e+00
1.146500000000e+03 -6.275067634088e-02 1.315938770126e-04 3.079792528106e+00
1.146750000000e+03 -6.381188507424e-02 1.339724439289e-04 3.030284069689e+00
1.147000000000e+03 -6.481700852234e-02 1.360925124373e-04 2.980845319547e+00
1.147250000000e+03 -6.575093436349e-02 1.379217495377e-04 2.931517675242e+00
1.147500000000e+03 -6.659929589127e-02 1.394293093754e-04 2.882345102267e+00
1.147750000000e+03 -6.734878084748e-02 1.405861762639e-04 2.833374035932e+00
1.148000000000e+03 -6.798742966254e-02 1.413655476252e-04 2.784653287218e+00
1.148250000000e+03 -6.850490392581e-02 1.417432327523e-04 2.736233932134e+00
1.148500000000e+03 -6.889271879950e-02 1.416980752590e-04 2.688169196735e+00
1.148750000000e+03 -6.914443618175e-02 1.412124133415e-04 2.640514337940e+00
1.149000000000e+03 -6.925580081892e-02 1.402725482498e-04 2.593326514696e+00
1.149250000000e+03 -6.922481772040e-02 1.388692258784e-04 2.546664655141e+00
1.149500000000e+03 -6.905177342408e-02 1.369981336264e-04 2.500589314712e+00
1.149750000000e+03 -6.873918873371e-02 1.346603674948e-04 2.455162526361e+00
1.150000000000e+03 -6.829171477523e-02 1.318628724900e-04 2.410447639981e+00
1.150250000000e+03 -6.771597480949e-02 1.286188209608e-04 2.366509149225e+00
1.150500000000e+03 -6.702036132802e-02 1.249479032299e-04 2.323412503705e+00
1.150750000000e+03 -6.621479978599e-02 1.208765011748e-04 2.281223904817e+00
1.151000000000e+03 -6.531049202064e-02 1.164377171843e-04 2.240010083167e+00
1.151250000000e+03 -6.431965319934e-02 1.116712381674e-04 2.199838054912e+00
1.151500000000e+03 -6.325525107920e-02 1.066230058334e-04 2.160774866072e+00
1.151750000000e+03 -6.213076786095e-02 1.013447115764e-04 2.122887300741e+00
1.152000000000e+03 -6.095997989888e-02 9.589308668120e-05 2.086241584936e+00
1.152250000000e+03 -5.975676950018e-02 9.032902559464e-05 2.050903064639e+00
1.152500000000e+03 -5.853496675461e-02 8.471656002704e-05 2.016935866553e+00
1.152750000000e+03 -5.730821766336e-02 7.912171840219e-05 1.984402559114e+00
1.153000000000e+03 -5.608988055969e-02 7.361131974551e-05 1.953363774563e+00
1.153250000000e+03 -5.489293434158e-02 6.825172400882e-05 1.923877864025e+00
1.153500000000e+03 -5.372990105372e-02 6.310765892864e-05 1.896000525698e+00
1.153750000000e+03 -5.261277043915e-02 5.824108392125e-05 1.869784438018e+00
1.154000000000e+03 -5.155292138493e-02 5.371013339625e-05 1.845278931933e+00
1.154250000000e+03 -5.056103884910e-02 4.956823728747e-05 1.822529655148e+00
1.154500000000e+03 -4.964702233563e-02 4.586338695731e-05 1.801578261144e+00
1.154750000000e+03 -4.881988918984e-02 4.263757674303e-05 1.782462159163e+00
1.155000000000e+03 -4.808767354978e-02 3.992639122374e-05 1.765214257323e+00
1.155250000000e+03 -4.745732953066e-02 3.775876653506e-05 1.749862794406e+00
1.155500000000e+03 -4.693463971401e-02 3.615686482708e-05 1.736431175779e+00
1.155750000000e+03 -4.652413927519e-02 3.513607629158e-05 1.724937888256e+00
1.156000000000e+03 -4.622905958528e-02 3.470511155304e-05 1.715396466887e+00
1.156250000000e+03 -4.605129213521e-02 3.486614664083e-05 1.707815491787e+00
1.156500000000e+03 -4.599137984648e-02 3.561502981056e-05 1.702198662606e+00
1.156750000000e+03 -4.604853346650e-02 3.694152335099e-05 1.698544923785e+00
1.157000000000e+03 -4.622066862416e-02 3.882955387091e-05 1.696848615785e+00
1.157250000000e+03 -4.650446576484e-02 4.125749944967e-05 1.697099695040e+00
1.157500000000e+03 -4.689544381483e-02 4.419848711010e-05 1.699283976356e+00
1.157750000000e+03 -4.738804578354e-02 4.762072061501e-05 1.703383419026e+00
1.158000000000e+03 -4.797572821218e-02 5.148783331993e-05 1.709376412577e+00
1.158250000000e+03 -4.865105580304e-02 5.575923611928e-05 1.717238097969e+00
1.158500000000e+03 -4.940579523865e-02 6.039053796311e-05 1.726940681477e+00
1.158750000000e+03 -5.023100812390e-02 6.533399184072e-05 1.738453745642e+00
1.159000000000e+03 -5.111714216299e-02 7.053894880166e-05 1.751744546478e+00
1.159250000000e+03 -5.205412073189e-02 7.595234029978e-05 1.766778288861e+00
1.159500000000e+03 -5.303143141495e-02 8.151917954305e-05 1.783518372216e+00
1.159750000000e+03 -5.403821387005e-02 8.718307585737e-05 1.801926610122e+00
1.160000000000e+03 -5.506334784875e-02 9.288675805988e-05 1.821963398209e+00
1.160250000000e+03 -5.609554084401e-02 9.857260565951e-05 1.843587858354e+00
1.160500000000e+03 -5.712341420079e-02 1.041831854350e-04 1.866757944134e+00
1.160750000000e+03 -5.813558900781e-02 1.096617996281e-04 1.891430501357e+00
1.161000000000e+03 -5.912076687858e-02 1.149530412585e-04 1.917561316827e+00
1.161250000000e+03 -6.006781020980e-02 1.200033722916e-04 1.945105128638e+00
1.161500000000e+03 -6.096581626691e-02 1.247617116291e-04 1.974015637053e+00
1.161750000000e+03 -6.180419113951e-02 1.291800488646e-04 2.004245500869e+00
1.162000000000e+03 -6.257272378347e-02 1.332140735088e-04 2.035746339354e+00
1.162250000000e+03 -6.326165930691e-02 1.368238045161e-04 2.068468752025e+00
1.162500000000e+03 -6.386178153415e-02 1.399742277450e-04 2.102362349921e+00
1.162750000000e+03 -6.436449817367e-02 1.426358958896e-04 2.137375820132e+00
1.163000000000e+03 -6.476193989158e-02 1.447854973539e-04 2.173457013132e+00
1.163250000000e+03 -6.504706371542e-02 1.464063367368e-04 2.210553066289e+00
1.163500000000e+03 -6.521376930296e-02 1.474887285937e-04 2.248610553353e+00
1.163750000000e+03 -6.525701708084e-02 1.480302517648e-04 2.287575664032e+00
1.164000000000e+03 -6.517294686109e-02 1.480358484015e-04 2.327394405206e+00
1.164250000000e+03 -6.495899348223e-02 1.475177552250e-04 2.368012818721e+00
1.164500000000e+03 -6.461398714667e-02 1.464952379622e-04 2.409377209833e+00
1.164750000000e+03 -6.413823638049e-02 1.449941367071e-04 2.451434378423e+00
1.165000000000e+03 -6.353358574162e-02 1.430462289575e-04 2.494131846938e+00
1.165250000000e+03 -6.280344187769e-02 1.406884246313e-04 2.537418077690e+00
1.165500000000e+03 -6.195276656943e-02 1.379618359726e-04 2.581242677836e+00
1.165750000000e+03 -6.098802959765e-02 1.349107502421e-04 2.625556584491e+00
1.166000000000e+03 -5.991712356960e-02 1.315815632588e-04 2.670312230932e+00
1.166250000000e+03 -5.874924059899e-02 1.280217231480e-04 2.715463692268e+00
1.166500000000e+03 -5.749471453749e-02 1.242787351257e-04 2.760966811822e+00
1.166750000000e+03 -5.616483415879e-02 1.203992627854e-04 2.806779310800e+00
1.167000000000e+03 -5.477163403423e-02 1.164283867595e-04 2.852860881173e+00
1.167250000000e+03 -5.332767152074e-02 1.124090412984e-04 2.899173272388e+00
1.167500000000e+03 -5.184579693221e-02 1.083816085125e-04 2.945680366009e+00
1.167750000000e+03 -5.033892534581e-02 1.043837084539e-04 2.992348244790e+00
1.168000000000e+03 -4.881981664770e-02 1.004501625201e-04 3.039145264814e+00
1.168250000000e+03 -4.730086965583e-02 9.661307733189e-05 3.086042117472e+00
1.168500000000e+03 -4.579393447594e-02 9.290203877002e-05 3.133011899720e+00
1.168750000000e+03 -4.431014695072e-02 8.934436840838e-05 3.180030173171e+00
1.169000000000e+03 -4.285978735115e-02 8.596538830311e-05 3.227075025176e+00
1.169250000000e+03 -4.145216505069e-02 8.278865446576e-05 3.274127123094e+00
1.169500000000e+03 -4.009553160514e-02 7.983613091492e-05 3.321169751275e+00
1.169750000000e+03 -3.879702185489e-02 7.712824065864e-05 3.368188843020e+00
1.170000000000e+03 -3.756262622157e-02 7.468381937939e-05 3.415172982935e+00
1.170250000000e+03 -3.639719219388e-02 7.251994194352e-05 3.462113396658e+00
1.170500000000e+03 -3.530445723248e-02 7.065162920289e-05 3.509003903364e+00
1.170750000000e+03 -3.428710803564e-02 6.909145546882e-05 3.555840848796e+00
1.171000000000e+03 -3.334686540646e-02 6.784909744964e-05 3.602623000665e+00
1.171250000000e+03 -3.248458883279e-02 6.693086238382e-05 3.649351412836e+00
1.171500000000e+03 -3.170039287204e-02 6.633923421268e-05 3.696029265219e+00
1.171750000000e+03 -3.099377052983e-02 6.607249391324e-05 3.742661670278e+00
1.172000000000e+03 -3.036371450731e-02 6.612444314541e-05 3.789255456082e+00
1.172250000000e+03 -2.980882687311e-02 6.648428894554e-05 3.835818936744e+00
1.172500000000e+03 -2.932741324536e-02 6.713671591652e-05 3.882361664077e+00
1.172750000000e+03 -2.891755333682e-02 6.806209085630e-05 3.928894177129e+00
1.173000000000e+03 -2.857714618428e-02 6.923688077187e-05 3.975427748971e+00
1.173250000000e+03 -2.830392627986e-02 7.063423630954e-05 4.021974146830e+00
1.173500000000e+03 -2.809545513001e-02 7.222471403026e-05 4.068545399653e+00
1.173750000000e+03 -2.794908948438e-02 7.397709417087e-05 4.115153587096e+00
1.174000000000e+03 -2.786193260080e-02 7.585925351716e-05 4.161810650699e+00
1.174250000000e+03 -2.783077519110e-02 7.783904339162e-05 4.208528230953e+00
1.174500000000e+03 -2.785203425138e-02 7.988512728763e-05 4.255317529844e+00
1.174750000000e+03 -2.792169588631e-02 8.196772647839e-05 4.302189205462e+00
1.175000000000e+03 -2.803527215399e-02 8.405924544327e-05 4.349153290018e+00
1.175250000000e+03 -2.818777699819e-02 8.613474386748e-05 4.396219136287e+00
1.175500000000e+03 -2.837372826935e-02 8.817223988980e-05 4.443395386874e+00
1.175750000000e+03 -2.858717829337e-02 9.015283703992e-05 4.490689966593e+00
1.176000000000e+03 -2.882177725974e-02 9.206069051751e-05 4.538110090661e+00
1.176250000000e+03 -2.907086651602e-02 9.388283097028e-05 4.585662288775e+00
1.176500000000e+03 -2.932760119712e-02 9.560886248972e-05 4.633352439221e+00
1.176750000000e+03 -2.958509473877e-02 9.723058364219e-05 4.681185808719e+00
1.177000000000e+03 -2.983657952243e-02 9.874156020276e-05 4.729167096169e+00
1.177250000000e+03 -3.007557333023e-02 1.001367064495e-04 4.777300473862e+00
1.177500000000e+03 -3.029604249115e-02 1.014119037217e-04 4.825589622820e+00
1.177750000000e+03 -3.049255133220e-02 1.025636737831e-04 4.874037763824e+00
1.178000000000e+03 -3.066038849059e-02 1.035889484649e-04 4.922647673172e+00
1.178250000000e+03 -3.079566192277e-02 1.044849415281e-04 4.971421693035e+00
1.178500000000e+03 -3.089535703311e-02 1.052491302968e-04 5.020361723281e+00
1.178750000000e+03 -3.095735388943e-02 1.058793569576e-04 5.069469205526e+00
1.179000000000e+03 -3.098040274838e-02 1.063739960509e-04 5.118745096894e+00
1.179250000000e+03 -3.096406076797e-02 1.067321936425e-04 5.168189829261e+00
1.179500000000e+03 -3.090859337658e-02 1.069541477237e-04 5.217803267135e+00
1.179750000000e+03 -3.081484823040e-02 1.070413936622e-04 5.267584658891e+00
1.180000000000e+03 -3.068411045750e-02 1.069970646461e-04 5.317532586278e+00
1.180250000000e+03 -3.051794845612e-02 1.068260952808e-04 5.367644920095e+00
1.180500000000e+03 -3.031806275922e-02 1.065353537506e-04 5.417918772470e+00
1.180750000000e+03 -3.008614552883e-02 1.061336842766e-04 5.468350464209e+00
1.181000000000e+03 -2.982376184948e-02 1.056318088097e-04 5.518935496972e+00
1.181250000000e+03 -2.953225938102e-02 1.050421524125e-04 5.569668536402e+00
1.181500000000e+03 -2.921271166891e-02 1.043785915238e-04 5.620543405907e+00
1.181750000000e+03 -2.886589775281e-02 1.036560864778e-04 5.671553090479e+00
1.182000000000e+03 -2.849231786086e-02 1.028902568625e-04 5.722689748882e+00
1.182250000000e+03 -2.809224135748e-02 1.020969169993e-04 5.773944738363e+00
1.182500000000e+03 -2.766578379815e-02 1.012916060983e-04 5.825308635258e+00
1.182750000000e+03 -2.721300267340e-02 1.004891267161e-04 5.876771267917e+00
1.183000000000e+03 -2.673400486479e-02 9.970312383820e-05 5.928321750139e+00
1.183250000000e+03 -2.622905716476e-02 9.894573041283e-05 5.979948505008e+00
1.183500000000e+03 -2.569868819312e-02 9.822728560704e-05 6.031639297553e+00
1.183750000000e+03 -2.514377569695e-02 9.755614753232e-05 6.083381253920e+00
1.184000000000e+03 -2.456561075641e-02 9.693860019658e-05 6.135160875420e+00
1.184250000000e+03 -2.396593396880e-02 9.637885350178e-05 6.186964051806e+00
1.184500000000e+03 -2.334694138082e-02 9.587913501885e-05 6.238776058232e+00
1.184750000000e+03 -2.271125936001e-02 9.543983215937e-05 6.290581554285e+00
1.185000000000e+03 -2.206189035416e-02 9.505972814694e-05 6.342364569171e+00
1.185250000000e+03 -2.140213435866e-02 9.473625742643e-05 6.394108489215e+00
1.185500000000e+03 -2.073549062155e-02 9.446578223990e-05 6.445796036167e+00
1.185750000000e+03 -2.006554825115e-02 9.424386887324e-05 6.497409249523e+00
1.186000000000e+03 -1.939587125246e-02 9.406556831987e-05 6.548929465314e+00
1.186250000000e+03 -1.872988737132e-02 9.392563847976e-05 6.600337300465e+00
1.186500000000e+03 -1.807078727190e-02 9.381872985828e-05 6.651612640729e+00
1.186750000000e+03 -1.742143860620e-02 9.373953699732e-05 6.702734633971e+00
1.187000000000e+03 -1.678432154369e-02 9.368289848441e-05 6.753681691685e+00
1.187250000000e+03 -1.616148786047e-02 9.364384072019e-05 6.804431497683e+00
1.187500000000e+03 -1.555454288949e-02 9.361758819684e-05 6.854961025253e+00
1.187750000000e+03 -1.496465258311e-02 9.359952137741e-05 6.905246562069e+00
1.188000000000e+03 -1.439257079222e-02 9.358510019880e-05 6.955263742609e+00
1.188250000000e+03 -1.383868528961e-02 9.356979832834e-05 7.004987585675e+00
1.188500000000e+03 -1.330307446385e-02 9.354904292522e-05 7.054392538843e+00
1.188750000000e+03 -1.278557378964e-02 9.351808414051e-05 7.103452524232e+00
1.189000000000e+03 -1.228584345550e-02 9.347193817374e-05 7.152140987139e+00
1.189250000000e+03 -1.180343360288e-02 9.340534806823e-05 7.200430944348e+00
1.189500000000e+03 -1.133784183481e-02 9.331277101726e-05 7.248295031822e+00
1.189750000000e+03 -1.088856084281e-02 9.318838560018e-05 7.295705547928e+00
1.190000000000e+03 -1.045511063189e-02 9.302608613107e-05 7.342634496957e+00
1.190250000000e+03 -1.003705783336e-02 9.281959428173e-05 7.389053625045e+00
1.190500000000e+03 -9.634018908696e-03 9.256258349125e-05 7.434934453766e+00
1.190750000000e+03 -9.245650092947e-03 9.224880084666e-05 7.480248307032e+00
1.191000000000e+03 -8.871623798704e-03 9.187221955784e-05 7.524966338959e+00
1.191250000000e+03 -8.511597821131e-03 9.142720715002e-05 7.569059550957e+00
1.191500000000e+03 -8.165176611055e-03 9.090870213554e-05 7.612498813933e+00
1.191750000000e+03 -7.831872127879e-03 9.031241871799e-05 7.655254881037e+00
1.192000000000e+03 -7.511065181869e-03 8.963499095607e-05 7.697298404422e+00
1.192250000000e+03 -7.201972276167e-03 8.887413473699e-05 7.738599951851e+00
1.192500000000e+03 -6.903621063656e-03 8.802879499964e-05 7.779130019790e+00
1.192750000000e+03 -6.614836269708e-03 8.709922587019e-05 7.818859055585e+00
1.193000000000e+03 -6.334238680286e-03 8.608709421251e-05 7.857757475254e+00
1.193250000000e+03 -6.060257759605e-03 8.499554099026e-05 7.895795692687e+00
1.193500000000e+03 -5.791158076927e-03 8.382919897720e-05 7.932944146726e+00
1.193750000000e+03 -5.525079131014e-03 8.259417188483e-05 7.969173340265e+00
1.194000000000e+03 -5.260086645754e-03 8.129797693077e-05 8.004453881436e+00
1.194250000000e+03 -4.994233226444e-03 7.994947198939e-05 8.038756531827e+00
1.194500000000e+03 -4.725626137613e-03 7.855875368029e-05 8.072052264915e+00
1.194750000000e+03 -4.452498324992e-03 7.713702837842e-05 8.104312328108e+00
1.195000000000e+03 -4.173279937305e-03 7.569646102462e-05 8.135508313520e+00
1.195250000000e+03 -3.886666804367e-03 7.425001106712e-05 8.165612235567e+00
1.195500000000e+03 -3.591682474046e-03 7.281127022277e-05 8.194596613250e+00
1.195750000000e+03 -3.287731422956e-03 7.139427626943e-05 8.222434560696e+00
1.196000000000e+03 -2.974640113728e-03 7.001332115988e-05 8.249099879553e+00
1.196250000000e+03 -2.652684506219e-03 6.868276501235e-05 8.274567156380e+00
1.196500000000e+03 -2.322602332199e-03 6.741685011624e-05 8.298811862274e+00
1.196750000000e+03 -1.985589370436e-03 6.622951856747e-05 8.321810453730e+00
1.197000000000e+03 -1.643279577525e-03 6.513423454355e-05 8.343540473687e+00
1.197250000000e+03 -1.297709558239e-03 6.414381111691e-05 8.363980651615e+00
1.197500000000e+03 -9.512683629185e-04 6.327024693412e-05 8.383111000720e+00
1.197750000000e+03 -6.066343173718e-04 6.252456713796e-05 8.400912913150e+00
1.198000000000e+03 -2.667006750703e-04 6.191667010608e-05 8.417369248927e+00
1.198250000000e+03 6.550750391862e-05 6.145518400621e-05 8.432464421343e+00
1.198500000000e+03 3.869226524932e-04 6.114733106977e-05 8.446184474032e+00
1.198750000000e+03 6.945276761317e-04 6.099879892360e-05 8.458517152629e+00
1.199000000000e+03 9.854495723421e-04 6.101362044308e-05 8.469451966380e+00
1.199250000000e+03 1.257051114560e-03 6.119406363864e-05 8.478980241916e+00
1.199500000000e+03 1.507018082834e-03 6.154053168442e-05 8.487095167346e+00
1.199750000000e+03 1.733438771600e-03 6.205147747254e-05 8.493791824206e+00
1.200000000000e+03 1.934874716199e-03 6.272333141633e-05 8.499067210428e+00
1.200250000000e+03 2.110418893587e-03 6.355042533954e-05 8.502920248860e+00
1.200500000000e+03 2.259741777831e-03 6.452500452400e-05 8.505351786011e+00
1.200750000000e+03 2.383121771595e-03 6.563724141623e-05 8.506364575292e+00
1.201000000000e+03 2.481461935619e-03 6.687520136367e-05 8.505963249949e+00
1.201250000000e+03 2.556290527907e-03 6.822489611302e-05 8.504154281201e+00
1.201500000000e+03 2.609746285792e-03 6.967040824291e-05 8.500945923406e+00
1.201750000000e+03 2.644550645891e-03 7.119401271644e-05 8.496348148350e+00
1.202000000000e+03 2.663965246342e-03 7.277630610697e-05 8.490372565523e+00
1.202250000000e+03 2.671738209160e-03 7.439640652407e-05 8.483032332222e+00
1.202500000000e+03 2.672038702616e-03 7.603219108115e-05 8.474342052152e+00
1.202750000000e+03 2.669384334030e-03 7.766055780420e-05 8.464317666351e+00
1.203000000000e+03 2.668559489179e-03 7.925771991024e-05 8.452976334430e+00
1.203250000000e+03 2.674528138904e-03 8.079951617218e-05 8.440336309511e+00
1.203500000000e+03 2.692344274784e-03 8.226176517778e-05 8.426416809041e+00
1.203750000000e+03 2.727058259248e-03 8.362064840664e-05 8.411237880915e+00
1.204000000000e+03 2.783623638944e-03 8.485304412170e-05 8.394820268626e+00
1.204250000000e+03 2.866804538971e-03 8.593687145841e-05 8.377185276110e+00
1.204500000000e+03 2.981085813946e-03 8.685149228990e-05 8.358354634472e+00
1.204750000000e+03 3.130586258086e-03 8.757807535387e-05 8.338350371890e+00
1.205000000000e+03 3.318978390293e-03 8.809993323003e-05 8.317194688859e+00
1.205250000000e+03 3.549413185574e-03 8.840277572131e-05 8.294909839476e+00
1.205500000000e+03 3.824453034118e-03 8.847503952983e-05 8.271518020631e+00
1.205750000000e+03 4.146012659369e-03 8.830813662963e-05 8.247041270188e+00
1.206000000000e+03 4.515310166336e-03 8.789664438236e-05 8.221501374763e+00
1.206250000000e+03 4.932827506849e-03 8.723845785158e-05 8.194919788576e+00
1.206500000000e+03 5.398282730104e-03 8.633491000593e-05 8.167317563060e+00
1.206750000000e+03 5.910613513186e-03 8.519079057989e-05 8.138715288726e+00
1.207000000000e+03 6.467973414567e-03 8.381431597254e-05 8.109133048215e+00
1.207250000000e+03 7.067740782780e-03 8.221709235212e-05 8.078590382076e+00
1.207500000000e+03 7.706541083281e-03 8.041401453865e-05 8.047106265822e+00
1.207750000000e+03 8.380282413229e-03 7.842307734662e-05 8.014699098567e+00
1.208000000000e+03 9.084204595318e-03 7.626514156198e-05 7.981386703497e+00
1.208250000000e+03 9.812940962142e-03 7.396365673007e-05 7.947186338074e+00
1.208500000000e+03 1.056059280678e-02 7.154433412881e-05 7.912114715342e+00
1.208750000000e+03 1.132081495705e-02 6.903478206491e-05 7.876188033687e+00
1.209000000000e+03 1.208691168282e-02 6.646410239144e-05 7.839422015798e+00
1.209250000000e+03 1.285194103881e-02 6.386245994791e-05 7.801831955351e+00
1.209500000000e+03 1.360882569358e-02 6.126063091463e-05 7.763432769888e+00
1.209750000000e+03 1.435046822361e-02 5.868953571758e-05 7.724239060050e+00
1.210000000000e+03 1.506986827552e-02 5.617976757061e-05 7.684265173039e+00
1.210250000000e+03 1.576023893629e-02 5.376112218097e-05 7.643525270001e+00
1.210500000000e+03 1.641511983772e-02 5.146213935783e-05 7.602033394893e+00
1.210750000000e+03 1.702848443805e-02 4.930966458411e-05 7.559803545210e+00
1.211000000000e+03 1.759483877348e-02 4.732843821831e-05 7.516849742308e+00
1.211250000000e+03 1.810930958687e-02 4.554072062080e-05 7.473186100672e+00
1.211500000000e+03 1.856771997263e-02 4.396596095177e-05 7.428826894671e+00
1.211750000000e+03 1.896665099676e-02 4.262051560447e-05 7.383786621485e+00
1.212000000000e+03 1.930348743938e-02 4.151742449401e-05 7.338080060402e+00
1.212250000000e+03 1.957644823706e-02 4.066624618240e-05 7.291722324489e+00
1.212500000000e+03 1.978459934894e-02 4.007295852990e-05 7.244728907544e+00
1.212750000000e+03 1.992785039894e-02 3.973992435743e-05 7.197115722533e+00
1.213000000000e+03 2.000693418478e-02 3.966592391530e-05 7.148899133727e+00
1.213250000000e+03 2.002337199303e-02 3.984624937955e-05 7.100095977412e+00
1.213500000000e+03 1.997942261932e-02 4.027286273012e-05 7.050723578068e+00
1.213750000000e+03 1.987801963227e-02 4.093460781074e-05 7.000799753079e+00
1.214000000000e+03 1.972269733808e-02 4.181747339035e-05 6.950342808634e+00
1.214250000000e+03 1.951750621047e-02 4.290489850076e-05 6.899371530438e+00
1.214500000000e+03 1.926692231735e-02 4.417811694962e-05 6.847905163325e+00
1.214750000000e+03 1.897575188500e-02 4.561653175933e-05 6.795963382955e+00
1.215000000000e+03 1.864903208429e-02 4.719808990619e-05 6.743566264646e+00
1.215250000000e+03 1.829193349352e-02 4.889970354732e-05 6.690734239349e+00
1.215500000000e+03 1.790966300775e-02 5.069764067223e-05 6.637488050951e+00
1.215750000000e+03 1.750737297972e-02 5.256788624244e-05 6.583848701646e+00
1.216000000000e+03 1.709007581967e-02 5.448658332460e-05 6.529837397749e+00
1.216250000000e+03 1.666256725557e-02 5.643036458117e-05 6.475475492509e+00
1.216500000000e+03 1.622936050744e-02 5.837670190240e-05 6.420784420936e+00
1.216750000000e+03 1.579463074744e-02 6.030418991679e-05 6.365785641304e+00
1.217000000000e+03 1.536217308072e-02 6.219280550862e-05 6.310500567459e+00
1.217250000000e+03 1.493537276685e-02 6.402413014056e-05 6.254950506835e+00
1.217500000000e+03 1.451718888126e-02 6.578152333711e-05 6.199156599321e+00
1.217750000000e+03 1.411015171583e-02 6.745025075108e-05 6.143139752473e+00
1.218000000000e+03 1.371637265247e-02 6.901756391298e-05 6.086920584503e+00
1.218250000000e+03 1.333756663822e-02 7.047271439359e-05 6.030519366672e+00
1.218500000000e+03 1.297508562917e-02 7.180700112952e-05 5.973955972254e+00
1.218750000000e+03 1.262996278868e-02 7.301369442328e-05 5.917249823425e+00
1.219000000000e+03 1.230296539183e-02 7.408792472191e-05 5.860419847753e+00
1.219250000000e+03 1.199465553937e-02 7.502657077815e-05 5.803484435737e+00
1.219500000000e+03 1.170545641380e-02 7.582810846890e-05 5.746461406435e+00
1.219750000000e+03 1.143572313280e-02 7.649243404936e-05 5.689367972104e+00
1.220000000000e+03 1.118581501206e-02 7.702066836543e-05 5.632220713897e+00
1.220250000000e+03 1.095616801958e-02 7.741495204266e-05 5.575035559455e+00
1.220500000000e+03 1.074736439238e-02 7.767824505150e-05 5.517827769098e+00
1.220750000000e+03 1.056019821926e-02 7.781404621296e-05 5.460611922708e+00
1.221000000000e+03 1.039573317373e-02 7.782621965169e-05 5.403401916932e+00
1.221250000000e+03 1.025535068686e-02 7.771879663068e-05 5.346210967617e+00
1.221500000000e+03 1.014078671054e-02 7.749577212685e-05 5.289051616176e+00
1.221750000000e+03 1.005415484708e-02 7.716092656659e-05 5.231935741955e+00
1.222000000000e+03 9.997953355302e-03 7.671767266007e-05 5.174874583963e+00
1.222250000000e+03 9.975056702725e-03 7.616892423953e-05 5.117878762906e+00
1.222500000000e+03 9.988688480251e-03 7.551699739733e-05 5.060958314121e+00
1.222750000000e+03 1.004237744063e-02 7.476354066371e-05 5.004122721963e+00
1.223000000000e+03 1.013989594674e-02 7.390949673464e-05 4.947380959909e+00
1.223250000000e+03 1.028518117025e-02 7.295510737257e-05 4.890741537433e+00
1.223500000000e+03 1.048224190113e-02 7.189994770951e-05 4.834212547751e+00
1.223750000000e+03 1.073505126450e-02 7.074297811246e-05 4.777801722377e+00
1.224000000000e+03 1.104742917874e-02 6.948265424314e-05 4.721516486395e+00
1.224250000000e+03 1.142291621267e-02 6.811705771165e-05 4.665364017964e+00
1.224500000000e+03 1.186464261771e-02 6.664405677412e-05 4.609351309594e+00
1.224750000000e+03 1.237519599461e-02 6.506149044969e-05 4.553485230300e+00
1.225000000000e+03 1.295649079782e-02 6.336737326895e-05 4.497772589608e+00
1.225250000000e+03 1.360964381439e-02 6.156011474034e-05 4.442220201220e+00
1.225500000000e+03 1.433485857526e-02 5.963875157552e-05 4.386834946872e+00
1.225750000000e+03 1.513132292359e-02 5.760318333164e-05 4.331623839169e+00
1.226000000000e+03 1.599712216776e-02 5.545440794180e-05 4.276594083403e+00
1.226250000000e+03 1.692917164472e-02 5.319474629470e-05 4.221753136564e+00
1.226500000000e+03 1.792316965878e-02 5.082805864845e-05 4.167108765724e+00
1.226750000000e+03 1.897357470429e-02 4.835993511679e-05 4.112669102226e+00
1.227000000000e+03 2.007360711213e-02 4.579786243306e-05 4.058442693739e+00
1.227250000000e+03 2.121527660043e-02 4.315135778230e-05 4.004438553031e+00
1.227500000000e+03 2.238943665784e-02 4.043207114621e-05 3.950666202624e+00
1.227750000000e+03 2.358586367282e-02 3.765383890952e-05 3.897135718048e+00
1.228000000000e+03 2.479336300766e-02 3.483269198021e-05 3.843857764939e+00
1.228250000000e+03 2.599989732353e-02 3.198682256114e-05 3.790843635915e+00
1.228500000000e+03 2.719273869806e-02 2.913649231800e-05 3.738105281480e+00
1.228750000000e+03 2.835863901242e-02 2.630389594194e-05 3.685655340951e+00
1.229000000000e+03 2.948401879439e-02 2.351296637024e-05 3.633507168326e+00
1.229250000000e+03 3.055516907385e-02 2.078913330553e-05 3.581674857144e+00
1.229500000000e+03 3.155846391605e-02 1.815903211710e-05 3.530173263346e+00
1.229750000000e+03 3.248058024793e-02 1.565016505098e-05 3.479018024286e+00
1.230000000000e+03 3.330871976694e-02 1.329052492910e-05 3.428225578086e+00
1.230250000000e+03 3.403083051138e-02 1.110817888747e-05 3.377813178568e+00
1.230500000000e+03 3.463582273407e-02 9.130823458436e-06 3.327798909498e+00
1.230750000000e+03 3.511377605584e-02 7.385318321423e-06 3.278201696435e+00
1.231000000000e+03 3.545613351713e-02 5.897202123878e-06 3.229041315104e+00
1.231250000000e+03 3.565587857392e-02 4.690200836793e-06 3.180338396769e+00
1.231500000000e+03 3.570769229847e-02 3.785726175459e-06 3.132114431582e+00
1.231750000000e+03 3.560808597220e-02 3.202429432414e-06 3.084391765742e+00
1.232000000000e+03 3.535550845655e-02 2.955720705911e-06 3.037193596571e+00
1.232250000000e+03 3.495042257046e-02 3.057331591810e-06 2.990543959880e+00
1.232500000000e+03 3.439535222978e-02 3.514923935383e-06 2.944467713773e+00
1.232750000000e+03 3.369489551009e-02 4.331744047403e-06 2.898990514352e+00
1.233000000000e+03 3.285570383681e-02 5.506332697885e-06 2.854138784350e+00
1.233250000000e+03 3.188642910096e-02 7.032292546255e-06 2.809939674923e+00
1.233500000000e+03 3.079763557941e-02 8.898131385382e-06 2.766421017663e+00
1.233750000000e+03 2.960167963587e-02 1.108718123582e-05 2.723611267617e+00
1.234000000000e+03 2.831256124887e-02 1.357759355819e-05 2.681539437586e+00
1.234250000000e+03 2.694574582420e-02 1.634242609108e-05 2.640235021393e+00
1.234500000000e+03 2.551796306553e-02 1.934981415455e-05 2.599727907596e+00
1.234750000000e+03 2.404698425166e-02 2.256323323413e-05 2.560048282487e+00
1.235000000000e+03 2.255138536011e-02 2.594184514051e-05 2.521226523635e+00
1.235250000000e+03 2.105029678888e-02 2.944093449833e-05 2.483293083114e+00
1.235500000000e+03 1.956314647020e-02 3.301242561116e-05 2.446278361726e+00
1.235750000000e+03 1.810940198293e-02 3.660547168216e-05 2.410212575294e+00
1.236000000000e+03 1.670831349638e-02 4.016711534213e-05 2.375125613212e+00
1.236250000000e+03 1.537866344337e-02 4.364300670917e-05 2.341046891141e+00
1.236500000000e+03 1.413852692743e-02 4.697816602112e-05 2.308005199458e+00
1.236750000000e+03 1.300504439357e-02 5.011778729971e-05 2.276028548485e+00
1.237000000000e+03 1.199421076745e-02 5.300805921948e-05 2.245144013020e+00
1.237250000000e+03 1.112068164576e-02 5.559699730873e-05 2.215377577969e+00
1.237500000000e+03 1.039759883433e-02 5.783526932585e-05 2.186753986550e+00
1.237750000000e+03 9.836434971731e-03 5.967701524434e-05 2.159296594148e+00
1.238000000000e+03 9.446858890390e-03 6.108059062382e-05 2.133027228668e+00
1.238250000000e+03 9.236620758924e-03 6.200930681416e-05 2.107966060190e+00
1.238500000000e+03 9.211456876693e-03 6.243213280785e-05 2.084131481647e+00
1.238750000000e+03 9.375016104860e-03 6.232425582336e-05 2.061540001142e+00
1.239000000000e+03 9.728803936220e-03 6.166760532808e-05 2.040206149215e+00
1.239250000000e+03 1.027214938804e-02 6.045127290105e-05 2.020142399851e+00
1.239500000000e+03 1.100218912845e-02 5.867183788449e-05 2.001359109056e+00
1.239750000000e+03 1.191387557903e-02 5.633357466514e-05 1.983864468507e+00
1.240000000000e+03 1.300000304476e-02 5.344855594969e-05 1.967664478190e+00
1.240250000000e+03 1.425125784823e-02 5.003663067482e-05 1.952762935466e+00
1.240500000000e+03 1.565628962693e-02 4.612528591563e-05 1.939161442574e+00
1.240750000000e+03 1.720180684079e-02 4.174938344975e-05 1.926859430776e+00
1.241000000000e+03 1.887269327431e-02 3.695078322377e-05 1.915854203598e+00
1.241250000000e+03 2.065214990941e-02 3.177784508357e-05 1.906140995249e+00
1.241500000000e+03 2.252185851742e-02 2.628482445746e-05 1.897713046314e+00
1.241750000000e+03 2.446216852498e-02 2.053116248812e-05 1.890561693408e+00
1.242000000000e+03 2.645230334291e-02 1.458068378496e-05 1.884676475561e+00
1.242250000000e+03 2.847058801165e-02 8.500710899390e-06 1.880045251463e+00
1.242500000000e+03 3.049469357084e-02 2.361111729604e-06 1.876654329891e+00
1.242750000000e+03 3.250189700215e-02 -3.766708347425e-06 1.874488609078e+00
1.243000000000e+03 3.446935306715e-02 -9.810848692338e-06 1.873531727670e+00
1.243250000000e+03 3.637437560560e-02 -1.569997459203e-05 1.873766218934e+00
1.243500000000e+03 3.819472462595e-02 -2.136437957384e-05 1.875173674465e+00
1.243750000000e+03 3.990889462309e-02 -2.673702452685e-05 1.877734907205e+00
1.244000000000e+03 4.149640176838e-02 -3.175454268842e-05 1.881430120198e+00
1.244250000000e+03 4.293806366085e-02 -3.635818153153e-05 1.886239071450e+00
1.244500000000e+03 4.421626927632e-02 -4.049467273320e-05 1.892141239283e+00
1.244750000000e+03 4.531523473616e-02 -4.411701191506e-05 1.899115983900e+00
1.245000000000e+03 4.622123880469e-02 -4.718512975102e-05 1.907142701457e+00
1.245250000000e+03 4.692283806175e-02 -4.966645458718e-05 1.916200974714e+00
1.245500000000e+03 4.741105312225e-02 -5.153634512267e-05 1.926270712216e+00
1.245750000000e+03 4.767952745186e-02 -5.277840281323e-05 1.937332281940e+00
1.246000000000e+03 4.772465005596e-02 -5.338464586299e-05 1.949366631729e+00
1.246250000000e+03 4.754564433348e-02 -5.335556154676e-05 1.962355402410e+00
1.246500000000e+03 4.714461499271e-02 -5.270002262378e-05 1.976281026730e+00
1.246750000000e+03 4.652655580397e-02 -5.143508837804e-05 1.991126819647e+00
1.247000000000e+03 4.569931156832e-02 -4.958568388069e-05 2.006877054042e+00
1.247250000000e+03 4.467349776313e-02 -4.718418244853e-05 2.023517026862e+00
1.247500000000e+03 4.346237398897e-02 -4.426986507811e-05 2.041033111247e+00
1.247750000000e+03 4.208167345765e-02 -4.088832267810e-05 2.059412796141e+00
1.248000000000e+03 4.054939097544e-02 -3.709076081196e-05 2.078644714530e+00
1.248250000000e+03 3.888552949806e-02 -3.293321753461e-05 2.098718656261e+00
1.248500000000e+03 3.711181170954e-02 -2.847574065473e-05 2.119625569760e+00
1.248750000000e+03 3.525135900665e-02 -2.378150827842e-05 2.141357548602e+00
1.249000000000e+03 3.332834443461e-02 -1.891590523659e-05 2.163907804260e+00
1.249250000000e+03 3.136762593435e-02 -1.394556983972e-05 2.187270626601e+00
1.249500000000e+03 2.939436595556e-02 -8.937419025634e-06 2.211441329139e+00
1.249750000000e+03 2.743364531245e-02 -3.957665274196e-06 2.236416182079e+00
1.250000000000e+03 2.551007848094e-02 9.291612458329e-07 2.262192331550e+00
1.250250000000e+03 2.364743757700e-02 5.661173806043e-06 2.288767709119e+00
1.250500000000e+03 2.186829224756e-02 1.018005619996e-05 2.316140928826e+00
1.250750000000e+03 2.019367262814e-02 1.443194059703e-05 2.344311174933e+00
1.251000000000e+03 1.864275992573e-02 1.836822352402e-05 2.373278084026e+00
1.251250000000e+03 1.723261179332e-02 2.194629947452e-05 2.403041619346e+00
1.251500000000e+03 1.597792641440e-02 2.513019777273e-05 2.433601941164e+00
1.251750000000e+03 1.489084698563e-02 2.789111405296e-05 2.464959277847e+00
1.252000000000e+03 1.398081314244e-02 3.020781167942e-05 2.497113793718e+00
1.252250000000e+03 1.325445570240e-02 3.206689891072e-05 2.530065463344e+00
1.252500000000e+03 1.271554109258e-02 3.346295600354e-05 2.563813946696e+00
1.252750000000e+03 1.236496037645e-02 3.439852265696e-05 2.598358473157e+00
1.253000000000e+03 1.220076364102e-02 3.488394148748e-05 2.633697733964e+00
1.253250000000e+03 1.221824053729e-02 3.493704550545e-05 2.669829781710e+00
1.253500000000e+03 1.241003814455e-02 3.458272368417e-05 2.706751944793e+00
1.253750000000e+03 1.276632115358e-02 3.385237451223e-05 2.744460749611e+00
1.254000000000e+03 1.327496270480e-02 3.278318257188e-05 2.782951859857e+00
1.254250000000e+03 1.392177004017e-02 3.141736096576e-05 2.822220024639e+00
1.254500000000e+03 1.469073256471e-02 2.980129773608e-05 2.862259044246e+00
1.254750000000e+03 1.556429574059e-02 2.798463068840e-05 2.903061744822e+00
1.255000000000e+03 1.652364900172e-02 2.601929584981e-05 2.944619969932e+00
1.255250000000e+03 1.754902869871e-02 2.395855032081e-05 2.986924581566e+00
1.255500000000e+03 1.862002811081e-02 2.185600256771e-05 3.029965472841e+00
1.255750000000e+03 1.971590988798e-02 1.976466707307e-05 3.073731593683e+00
1.256000000000e+03 2.081591780640e-02 1.773605737487e-05 3.118210983452e+00
1.256250000000e+03 2.189958180785e-02 1.581933968978e-05 3.163390813324e+00
1.256500000000e+03 2.294701253173e-02 1.406055902944e-05 3.209257436133e+00
1.256750000000e+03 2.393918056660e-02 1.250195195399e-05 3.255796440831e+00
1.257000000000e+03 2.485817774335e-02 1.118135263881e-05 3.302992714342e+00
1.257250000000e+03 2.568745537761e-02 1.013169493236e-05 3.350830504675e+00
1.257500000000e+03 2.641203756992e-02 9.380631068506e-06 3.399293487830e+00
1.257750000000e+03 2.701870495917e-02 8.950257854495e-06 3.448364834918e+00
1.258000000000e+03 2.749615044479e-02 8.856939602619e-06 3.498027281660e+00
1.258250000000e+03 2.783510062198e-02 9.111246929261e-06 3.548263195376e+00
1.258500000000e+03 2.802840357817e-02 9.717998637859e-06 3.599054640789e+00
1.258750000000e+03 2.807108534818e-02 1.067639079974e-05 3.650383445368e+00
1.259000000000e+03 2.796036848345e-02 1.198022909352e-05 3.702231259529e+00
1.259250000000e+03 2.769565942384e-02 1.361823091056e-05 3.754579615298e+00
1.259500000000e+03 2.727850310724e-02 1.557440690672e-05 3.807409980937e+00
1.259750000000e+03 2.671250404222e-02 1.782851072543e-05 3.860703810820e+00
1.260000000000e+03 2.600322147519e-02 2.035653150737e-05 3.914442592490e+00
1.260250000000e+03 2.515803467947e-02 2.313123924721e-05 3.968607888276e+00
1.260500000000e+03 2.418598727043e-02 2.612275240560e-05 4.023181373641e+00
1.260750000000e+03 2.309760842034e-02 2.929913304631e-05 4.078144870399e+00
1.261000000000e+03 2.190471926515e-02 3.262698310905e-05 4.133480376249e+00
1.261250000000e+03 2.062022418118e-02 3.607204326375e-05 4.189170089554e+00
1.261500000000e+03 1.925789424445e-02 3.959977276261e-05 4.245196430073e+00
1.261750000000e+03 1.783214429481e-02 4.317590727898e-05 4.301542055180e+00
1.262000000000e+03 1.635780890557e-02 4.676698156419e-05 4.358189871772e+00
1.262250000000e+03 1.484992096155e-02 5.034080799154e-05 4.415123043608e+00
1.262500000000e+03 1.332349596768e-02 5.386690653189e-05 4.472324994114e+00
1.262750000000e+03 1.179332622295e-02 5.731687659200e-05 4.529779404555e+00
1.263000000000e+03 1.027378725897e-02 6.066471091412e-05 4.587470207078e+00
1.263250000000e+03 8.778660011130e-03 6.388704478397e-05 4.645381573129e+00
1.263500000000e+03 7.320970443752e-03 6.696334447237e-05 4.703497896511e+00
1.263750000000e+03 5.912849408132e-03 6.987602653960e-05 4.761803771520e+00
1.264000000000e+03 4.565412470652e-03 7.261052328739e-05 4.820283965439e+00
1.264250000000e+03 3.288662535308e-03 7.515529199553e-05 4.878923386135e+00
1.264500000000e+03 2.091415063840e-03 7.750176751770e-05 4.937707044598e+00
1.264750000000e+03 9.812440181912e-04 7.964427488308e-05 4.996620011871e+00
1.265000000000e+03 -3.554916063375e-05 8.157989737226e-05 5.055647371836e+00
1.265250000000e+03 -9.539468074467e-04 8.330831377845e-05 5.114774169348e+00
1.265500000000e+03 -1.770207510054e-03 8.483160996803e-05 5.173985354348e+00
1.265750000000e+03 -2.481840582953e-03 8.615406730600e-05 5.233265723007e+00
1.266000000000e+03 -3.087567060640e-03 8.728194186744e-05 5.292599855613e+00
1.266250000000e+03 -3.587266269298e-03 8.822322586816e-05 5.351972053258e+00
1.266500000000e+03 -3.981911663035e-03 8.898739873942e-05 5.411366273795e+00
1.266750000000e+03 -4.273499348491e-03 8.958522859703e-05 5.470766067462e+00
1.267000000000e+03 -4.464968783852e-03 9.002851412179e-05 5.530154514674e+00
1.267250000000e+03 -4.560119052851e-03 9.032982897111e-05 5.589514166384e+00
1.267500000000e+03 -4.563523402712e-03 9.050230218402e-05 5.648826987796e+00
1.267750000000e+03 -4.480440823291e-03 9.055939317751e-05 5.708074307926e+00
1.268000000000e+03 -4.316728411112e-03 9.051467275531e-05 5.767236775033e+00
1.268250000000e+03 -4.078753949333e-03 9.038161104977e-05 5.826294318953e+00
1.268500000000e+03 -3.773308784486e-03 9.017338051984e-05 5.885226122629e+00
1.268750000000e+03 -3.407522869858e-03 8.990265272660e-05 5.944010601383e+00
1.269000000000e+03 -2.988780328797e-03 8.958139920548e-05 6.002625392835e+00
1.269250000000e+03 -2.524637105971e-03 8.922073868006e-05 6.061047355592e+00
1.269500000000e+03 -2.022739494718e-03 8.883079542180e-05 6.119252578987e+00
1.269750000000e+03 -1.490744441625e-03 8.842055500369e-05 6.177216401788e+00
1.270000000000e+03 -9.362413186459e-04 8.799775085730e-05 6.234913441318e+00
1.270250000000e+03 -3.666757327265e-04 8.756877908728e-05 6.292317631584e+00
1.270500000000e+03 2.107238314596e-04 8.713864186405e-05 6.349402270264e+00
1.270750000000e+03 7.890166031455e-04 8.671091985529e-05 6.406140073324e+00
1.271000000000e+03 1.361615386226e-03 8.628777970277e-05 6.462503237157e+00
1.271250000000e+03 1.922347450936e-03 8.587001441646e-05 6.518463506681e+00
1.271500000000e+03 2.465509000894e-03 8.545711942187e-05 6.573992248592e+00
1.271750000000e+03 2.985912067922e-03 8.504740180984e-05 6.629060528670e+00
1.272000000000e+03 3.478922673262e-03 8.463812157083e-05 6.683639192058e+00
1.272250000000e+03 3.940489377656e-03 8.422566094818e-05 6.737698945147e+00
1.272500000000e+03 4.367160604549e-03 8.380572145392e-05 6.791210438214e+00
1.272750000000e+03 4.756092094165e-03 8.337352536303e-05 6.844144347776e+00
1.273000000000e+03 5.105041546664e-03 8.292406085134e-05 6.896471457483e+00
1.273250000000e+03 5.412352756520e-03 8.245232556298e-05 6.948162736840e+00
1.273500000000e+03 5.676928205603e-03 8.195353924009e-05 6.999189416462e+00
1.273750000000e+03 5.898193147574e-03 8.142334167191e-05 7.049523060346e+00
1.274000000000e+03 6.076049597231e-03 8.085804650695e-05 7.099135632884e+00
1.274250000000e+03 6.210825607016e-03 8.025482172125e-05 7.147999562287e+00
1.274500000000e+03 6.303218407413e-03 7.961185229013e-05 7.196087797861e+00
1.274750000000e+03 6.354236330162e-03 7.892846984739e-05 7.243373863153e+00
1.275000000000e+03 6.365140502081e-03 7.820525030822e-05 7.289831903835e+00
1.275250000000e+03 6.337388243314e-03 7.744407284171e-05 7.335436729926e+00
1.275500000000e+03 6.272581499103e-03 7.664813499333e-05 7.380163854464e+00
1.275750000000e+03 6.172420885053e-03 7.582193198091e-05 7.423989527120e+00
1.276000000000e+03 6.038667596303e-03 7.497119352187e-05 7.466890763648e+00
1.276250000000e+03 5.873114280973e-03 7.410277924194e-05 7.508845373251e+00
1.276500000000e+03 5.677565239391e-03 7.322457182801e-05 7.549831982119e+00
1.276750000000e+03 5.453826543955e-03 7.234531254394e-05 7.589830054807e+00
1.277000000000e+03 5.203705420116e-03 7.147439912095e-05 7.628819915365e+00
1.277250000000e+03 4.929018517877e-03 7.062168458802e-05 7.666782766482e+00
1.277500000000e+03 4.631607853666e-03 6.979728763920e-05 7.703700708454e+00
1.277750000000e+03 4.313362202421e-03 6.901136307808e-05 7.739556759468e+00
1.278000000000e+03 3.976243099602e-03 6.827387064073e-05 7.774334875704e+00
1.278250000000e+03 3.622312595739e-03 6.759435597220e-05 7.808019973206e+00
1.278500000000e+03 3.253761240100e-03 6.698174315337e-05 7.840597950813e+00
1.278750000000e+03 2.872932704774e-03 6.644414504156e-05 7.872055715534e+00
1.279000000000e+03 2.482344587038e-03 6.598868114299e-05 7.902381208873e+00
1.279250000000e+03 2.084702564013e-03 6.562132493421e-05 7.931563435102e+00
1.279500000000e+03 1.682905223380e-03 6.534676252756e-05 7.959592491059e+00
1.279750000000e+03 1.280040130866e-03 6.516827101380e-05 7.986459596594e+00
1.280000000000e+03 8.793684453250e-04 6.508763949029e-05 8.012157125631e+00
1.280250000000e+03 4.842980875750e-04 6.510512557389e-05 8.036678636820e+00
1.280500000000e+03 9.834585930496e-05 6.521942626142e-05 8.060018903391e+00
1.280750000000e+03 -2.749128615427e-04 6.542768263090e-05 8.082173940518e+00
1.281000000000e+03 -6.319037259046e-04 6.572551467743e-05 8.103141030110e+00
1.281250000000e+03 -9.691228015168e-04 6.610708827673e-05 8.122918741229e+00
1.281500000000e+03 -1.283212880655e-03 6.656521123805e-05 8.141506945873e+00
1.281750000000e+03 -1.571045965439e-03 6.709146133610e-05 8.158906827535e+00
1.282000000000e+03 -1.829807896431e-03 6.767631260221e-05 8.175120883256e+00
1.282250000000e+03 -2.057083374219e-03 6.830935793758e-05 8.190152917663e+00
1.282500000000e+03 -2.250939080665e-03 6.897955046181e-05 8.204008026511e+00
1.282750000000e+03 -2.410000252669e-03 6.967535228078e-05 8.216692572682e+00
1.283000000000e+03 -2.533520226754e-03 7.038499841178e-05 8.228214149445e+00
1.283250000000e+03 -2.621438482197e-03 7.109675686132e-05 8.238581535666e+00
1.283500000000e+03 -2.674426285929e-03 7.179919357592e-05 8.247804638652e+00
1.283750000000e+03 -2.693917230697e-03 7.248143935332e-05 8.255894426405e+00
1.284000000000e+03 -2.682120784421e-03 7.313345367205e-05 8.262862851780e+00
1.284250000000e+03 -2.642018554376e-03 7.374628040074e-05 8.268722764293e+00
1.284500000000e+03 -2.577341549438e-03 7.431228765262e-05 8.273487816777e+00
1.284750000000e+03 -2.492529229409e-03 7.482538681905e-05 8.277172361554e+00
1.285000000000e+03 -2.392670043306e-03 7.528123360806e-05 8.279791342966e+00
1.285250000000e+03 -2.283424731559e-03 7.567737568887e-05 8.281360184068e+00
1.285500000000e+03 -2.170933700331e-03 7.601336317950e-05 8.281894672304e+00
1.285750000000e+03 -2.061710522000e-03 7.629083647565e-05 8.281410840967e+00
1.286000000000e+03 -1.962523746638e-03 7.651356146521e-05 8.279924854221e+00
1.286250000000e+03 -1.880269849052e-03 7.668741280481e-05 8.277452893081e+00
1.286500000000e+03 -1.821840289150e-03 7.682030714207e-05 8.274011045652e+00
1.286750000000e+03 -1.793985791818e-03 7.692208310286e-05 8.269615202317e+00
1.287000000000e+03 -1.803181365486e-03 7.700433545640e-05 8.264280961554e+00
1.287250000000e+03 -1.855494736605e-03 7.708019541883e-05 8.258023536973e+00
1.287500000000e+03 -1.956461995336e-03 7.716407096969e-05 8.250857680648e+00
1.287750000000e+03 -2.110972890146e-03 7.727135201166e-05 8.242797613216e+00
1.288000000000e+03 -2.323168413593e-03 7.741805398759e-05 8.233856964357e+00
1.288250000000e+03 -2.596353343194e-03 7.762045711662e-05 8.224048728678e+00
1.288500000000e+03 -2.932924287915e-03 7.789472029290e-05 8.213385222805e+00
1.288750000000e+03 -3.334316442580e-03 7.825648976698e-05 8.201878066386e+00
1.289000000000e+03 -3.800967395259e-03 7.872049433086e-05 8.189538159281e+00
1.289250000000e+03 -4.332300755500e-03 7.930015666621e-05 8.176375682036e+00
1.289500000000e+03 -4.926726809530e-03 8.000720710741e-05 8.162400091759e+00
1.289750000000e+03 -5.581661866194e-03 8.085132675517e-05 8.147620138260e+00
1.290000000000e+03 -6.293562938651e-03 8.183985093557e-05 8.132043874672e+00
1.290250000000e+03 -7.057978268494e-03 8.297748396063e-05 8.115678684991e+00
1.290500000000e+03 -7.869610173824e-03 8.426604287015e-05 8.098531305035e+00
1.290750000000e+03 -8.722389747602e-03 8.570428901913e-05 8.080607856648e+00
1.291000000000e+03 -9.609560186975e-03 8.728780376685e-05 8.061913874512e+00
1.291250000000e+03 -1.052376762357e-02 8.900893061234e-05 8.042454343052e+00
1.291500000000e+03 -1.145715689072e-02 9.085678077286e-05 8.022233725693e+00
1.291750000000e+03 -1.240147073473e-02 9.281730480368e-05 8.001255999094e+00
1.292000000000e+03 -1.334815052890e-02 9.487342657830e-05 7.979524686150e+00
1.292250000000e+03 -1.428843755301e-02 9.700524130385e-05 7.957042883978e+00
1.292500000000e+03 -1.521347316500e-02 9.919027278954e-05 7.933813295051e+00
1.292750000000e+03 -1.611439746092e-02 1.014037865637e-04 7.909838254298e+00
1.293000000000e+03 -1.698244520147e-02 1.036191574946e-04 7.885119757313e+00
1.293250000000e+03 -1.780903970854e-02 1.058082777977e-04 7.859659483786e+00
1.293500000000e+03 -1.858588316993e-02 1.079419797977e-04 7.833458823706e+00
1.293750000000e+03 -1.930504381514e-02 1.099905064318e-04 7.806518902576e+00
1.294000000000e+03 -1.995904095682e-02 1.119240235074e-04 7.778840604128e+00
1.294250000000e+03 -2.054092599350e-02 1.137131179442e-04 7.750424596380e+00
1.294500000000e+03 -2.104436104267e-02 1.153292973176e-04 7.721271356519e+00
1.294750000000e+03 -2.146369344061e-02 1.167454832180e-04 7.691381198710e+00
1.295000000000e+03 -2.179402831130e-02 1.179364954731e-04 7.660754300123e+00
1.295250000000e+03 -2.203129578937e-02 1.188795112744e-04 7.629390731427e+00
1.295500000000e+03 -2.217231456921e-02 1.195545239728e-04 7.597290487266e+00
1.295750000000e+03 -2.221484910583e-02 1.199446205175e-04 7.564453519736e+00
1.296000000000e+03 -2.215766237558e-02 1.200363895353e-04 7.530879770917e+00
1.296250000000e+03 -2.200055906447e-02 1.198202250173e-04 7.496569209506e+00
1.296500000000e+03 -2.174442132785e-02 1.192905386222e-04 7.461521867187e+00
1.296750000000e+03 -2.139123278203e-02 1.184459195672e-04 7.425737877388e+00
1.297000000000e+03 -2.094409371878e-02 1.172892479487e-04 7.389217512523e+00
1.297250000000e+03 -2.040721982808e-02 1.158277216350e-04 7.351961224765e+00
1.297500000000e+03 -1.978593083347e-02 1.140728254759e-04 7.313969684033e+00
1.297750000000e+03 -1.908662048632e-02 1.120402471780e-04 7.275243818370e+00
1.298000000000e+03 -1.831671450880e-02 1.097497066730e-04 7.235784851829e+00
1.298250000000e+03 -1.748460914860e-02 1.072247462388e-04 7.195594343184e+00
1.298500000000e+03 -1.659959645747e-02 1.044924602322e-04 7.154674222689e+00
1.298750000000e+03 -1.567177096761e-02 1.015831317461e-04 7.113026828167e+00
1.299000000000e+03 -1.471192304696e-02 9.852981504713e-05 7.070654939747e+00
1.299250000000e+03 -1.373141608431e-02 9.536793211529e-05 7.027561812711e+00
1.299500000000e+03 -1.274205172069e-02 9.213481858464e-05 6.983751209657e+00
1.299750000000e+03 -1.175592289404e-02 8.886921640591e-05 6.939227429592e+00
1.300000000000e+03 -1.078525786953e-02 8.561073574595e-05 6.893995336965e+00
1.300250000000e+03 -9.842257222415e-03 8.239931583659e-05 6.848060387533e+00
1.300500000000e+03 -8.938926368047e-03 7.927467864607e-05 6.801428653320e+00
1.300750000000e+03 -8.086907100027e-03 7.627577535657e-05 6.754106844690e+00
1.301000000000e+03 -7.297309418251e-03 7.344023687392e-05 6.706102332453e+00
1.301250000000e+03 -6.580548626438e-03 7.080384564676e-05 6.657423166453e+00
1.301500000000e+03 -5.946189256620e-03 6.840003464373e-05 6.608078093149e+00
[truncated: 122,879 more chars]
