# Supplementary material for: Tracking Charge Migration with Frequency-Matched Strobo-Spectroscopy
Source: J Phys Chem A. 2024 Jan 2;128(1):20–7. doi: 10.1021/acs.jpca.3c04234 (PMC10788909; doi:10.1021/acs.jpca.3c04234)
Supplement: Supplementary file 2 — jp3c04234_si_002.zip [file jp3c04234_si_002.zip › supplemental data/Data/dipoles/CM-orbital/tau=5.2500.txt]

# CM-orbital-resolved dipole moment for tau = 5.2500 o.c.
0.000000000000e+00 -1.706603541705e-03 2.359602496194e-05 1.638377480866e+00
2.500000000000e-01 -1.707058410154e-03 2.360298516163e-05 1.638690852022e+00
5.000000000000e-01 -1.708427054077e-03 2.362398085320e-05 1.639631853240e+00
7.500000000000e-01 -1.710734664764e-03 2.365931203480e-05 1.641200881791e+00
1.000000000000e+00 -1.713994232439e-03 2.370911855842e-05 1.643385805427e+00
1.250000000000e+00 -1.718185805339e-03 2.377328461778e-05 1.646161435104e+00
1.500000000000e+00 -1.723263313597e-03 2.385154274270e-05 1.649497207234e+00
1.750000000000e+00 -1.729177102569e-03 2.394371716874e-05 1.653368363658e+00
2.000000000000e+00 -1.735890830536e-03 2.404990082600e-05 1.657761696072e+00
2.250000000000e+00 -1.743388068011e-03 2.417047291847e-05 1.662673762270e+00
2.500000000000e+00 -1.751671222262e-03 2.430600704603e-05 1.668105651638e+00
2.750000000000e+00 -1.760754264266e-03 2.445719064861e-05 1.674061467156e+00
3.000000000000e+00 -1.770659452036e-03 2.462480633944e-05 1.680552094367e+00
3.250000000000e+00 -1.781420752715e-03 2.480975584826e-05 1.687600307547e+00
3.500000000000e+00 -1.793094526396e-03 2.501310022432e-05 1.695242858458e+00
3.750000000000e+00 -1.805768717644e-03 2.523604923932e-05 1.703527487235e+00
4.000000000000e+00 -1.819564891056e-03 2.547994752033e-05 1.712508132791e+00
4.250000000000e+00 -1.834626475561e-03 2.574617215703e-05 1.722240862543e+00
4.500000000000e+00 -1.851098533264e-03 2.603600830056e-05 1.732783090330e+00
4.750000000000e+00 -1.869109315376e-03 2.635050763930e-05 1.744193542712e+00
5.000000000000e+00 -1.888762339452e-03 2.669044009943e-05 1.756531573750e+00
5.250000000000e+00 -1.910135076540e-03 2.705628196031e-05 1.769854175274e+00
5.500000000000e+00 -1.933278135926e-03 2.744825442499e-05 1.784212680168e+00
5.750000000000e+00 -1.958211651417e-03 2.786637049204e-05 1.799649889419e+00
6.000000000000e+00 -1.984923023517e-03 2.831048430038e-05 1.816198734561e+00
6.250000000000e+00 -2.013373315630e-03 2.878035522735e-05 1.833882680968e+00
6.500000000000e+00 -2.043513015786e-03 2.927572071609e-05 1.852716901507e+00
6.750000000000e+00 -2.075301751795e-03 2.979636202494e-05 1.872709987302e+00
7.000000000000e+00 -2.108725000021e-03 3.034214544598e-05 1.893866010939e+00
7.250000000000e+00 -2.143801248442e-03 3.091302029282e-05 1.916186235250e+00
7.500000000000e+00 -2.180578415903e-03 3.150897965348e-05 1.939670813685e+00
7.750000000000e+00 -2.219122215087e-03 3.212998878702e-05 1.964320162837e+00
8.000000000000e+00 -2.259501213875e-03 3.277591145451e-05 1.990136327394e+00
8.250000000000e+00 -2.301772177950e-03 3.344647037376e-05 2.017123860143e+00
8.500000000000e+00 -2.345969577368e-03 3.414123657292e-05 2.045290662396e+00
8.750000000000e+00 -2.392101643694e-03 3.485964593858e-05 2.074648316570e+00
9.000000000000e+00 -2.440154455040e-03 3.560104878192e-05 2.105212256722e+00
9.250000000000e+00 -2.490101972609e-03 3.636478005886e-05 2.137001469650e+00
9.500000000000e+00 -2.541917775708e-03 3.715022012918e-05 2.170037938868e+00
9.750000000000e+00 -2.595584108932e-03 3.795681667279e-05 2.204346232614e+00
1.000000000000e+01 -2.651094540255e-03 3.878408956515e-05 2.239952492295e+00
1.025000000000e+01 -2.708451405710e-03 3.963160668197e-05 2.276883626648e+00
1.050000000000e+01 -2.767660627738e-03 4.049895607550e-05 2.315166343858e+00
1.075000000000e+01 -2.828727523463e-03 4.138572330842e-05 2.354826163395e+00
1.100000000000e+01 -2.891654873769e-03 4.229147359386e-05 2.395886041446e+00
1.125000000000e+01 -2.956444195107e-03 4.321573361632e-05 2.438365654519e+00
1.150000000000e+01 -3.023097240117e-03 4.415804229230e-05 2.482280195225e+00
1.175000000000e+01 -3.091616518342e-03 4.511794117784e-05 2.527639338232e+00
1.200000000000e+01 -3.162003437389e-03 4.609488158919e-05 2.574446929246e+00
1.225000000000e+01 -3.234252983996e-03 4.708825894384e-05 2.622700444750e+00
1.250000000000e+01 -3.308346424113e-03 4.809739304701e-05 2.672390609178e+00
1.275000000000e+01 -3.384244123383e-03 4.912149656092e-05 2.723501920205e+00
1.300000000000e+01 -3.461877576872e-03 5.015962278454e-05 2.776012129685e+00
1.325000000000e+01 -3.541145021271e-03 5.121067760475e-05 2.829892544261e+00
1.350000000000e+01 -3.621910241904e-03 5.227339928757e-05 2.885108635705e+00
1.375000000000e+01 -3.704002705873e-03 5.334634581527e-05 2.941619398596e+00
1.400000000000e+01 -3.787223048446e-03 5.442791238996e-05 2.999378819873e+00
1.425000000000e+01 -3.871347560528e-03 5.551632667367e-05 3.058335696910e+00
1.450000000000e+01 -3.956132393078e-03 5.660964155985e-05 3.118433085078e+00
1.475000000000e+01 -4.041318878481e-03 5.770575057049e-05 3.179609123391e+00
1.500000000000e+01 -4.126637548194e-03 5.880240305051e-05 3.241797482753e+00
1.525000000000e+01 -4.211811685812e-03 5.989722019828e-05 3.304927909688e+00
1.550000000000e+01 -4.296560868588e-03 6.098772655569e-05 3.368926853650e+00
1.575000000000e+01 -4.380604926094e-03 6.207138645592e-05 3.433718210230e+00
1.600000000000e+01 -4.463668294624e-03 6.314564885457e-05 3.499223872479e+00
1.625000000000e+01 -4.545484993764e-03 6.420800148255e-05 3.565364833065e+00
1.650000000000e+01 -4.625803283311e-03 6.525601521359e-05 3.632061786077e+00
1.675000000000e+01 -4.704389933878e-03 6.628739162451e-05 3.699236019600e+00
1.700000000000e+01 -4.781033398956e-03 6.730000240260e-05 3.766810108652e+00
1.725000000000e+01 -4.855545950317e-03 6.829192009322e-05 3.834708747933e+00
1.750000000000e+01 -4.927764729717e-03 6.926143879141e-05 3.902859360843e+00
1.775000000000e+01 -4.997551495888e-03 7.020708500965e-05 3.971192654969e+00
1.800000000000e+01 -5.064792464537e-03 7.112762106670e-05 4.039643072460e+00
1.825000000000e+01 -5.129397361946e-03 7.202204212084e-05 4.108149137902e+00
1.850000000000e+01 -5.191298982634e-03 7.288956583762e-05 4.176653713060e+00
1.875000000000e+01 -5.250452806859e-03 7.372963211821e-05 4.245104150768e+00
1.900000000000e+01 -5.306836375279e-03 7.454188681161e-05 4.313452408881e+00
1.925000000000e+01 -5.360449139290e-03 7.532616685024e-05 4.381655055574e+00
1.950000000000e+01 -5.411311771150e-03 7.608248706850e-05 4.449673247295e+00
1.975000000000e+01 -5.459465598527e-03 7.681103207488e-05 4.517472625963e+00
2.000000000000e+01 -5.504971265832e-03 7.751214186949e-05 4.585023163772e+00
2.025000000000e+01 -5.547907393208e-03 7.818629790193e-05 4.652298943363e+00
2.050000000000e+01 -5.588369075741e-03 7.883410967019e-05 4.719277873958e+00
2.075000000000e+01 -5.626466049946e-03 7.945629949235e-05 4.785941342708e+00
2.100000000000e+01 -5.662321348107e-03 8.005368828556e-05 4.852273805293e+00
2.125000000000e+01 -5.696069191286e-03 8.062718082572e-05 4.918262320061e+00
2.150000000000e+01 -5.727853449924e-03 8.117774902242e-05 4.983896037023e+00
2.175000000000e+01 -5.757825192428e-03 8.170641272875e-05 5.049165656295e+00
2.200000000000e+01 -5.786140330699e-03 8.221422100979e-05 5.114062874157e+00
2.225000000000e+01 -5.812956939098e-03 8.270223270290e-05 5.178579840638e+00
2.250000000000e+01 -5.838432049591e-03 8.317148190451e-05 5.242708657158e+00
2.275000000000e+01 -5.862719069989e-03 8.362298677153e-05 5.306440928979e+00
2.300000000000e+01 -5.885964522902e-03 8.405770808018e-05 5.369767406583e+00
2.325000000000e+01 -5.908305464546e-03 8.447654349222e-05 5.432677723660e+00
2.350000000000e+01 -5.929867779193e-03 8.488028799411e-05 5.495160245190e+00
2.375000000000e+01 -5.950763754575e-03 8.526962279179e-05 5.557202026785e+00
2.400000000000e+01 -5.971090937811e-03 8.564510317005e-05 5.618788888848e+00
2.425000000000e+01 -5.990931810102e-03 8.600722876792e-05 5.679905586971e+00
2.450000000000e+01 -6.010352650980e-03 8.635640881482e-05 5.740536075147e+00
2.475000000000e+01 -6.029403512120e-03 8.669292606150e-05 5.800663843200e+00
2.500000000000e+01 -6.048119262483e-03 8.701697022723e-05 5.860272305988e+00
2.525000000000e+01 -6.066519830178e-03 8.732866942932e-05 5.919345230811e+00
2.550000000000e+01 -6.084610840887e-03 8.762800772857e-05 5.977867186830e+00
2.575000000000e+01 -6.102385647316e-03 8.791494387678e-05 6.035823993598e+00
2.600000000000e+01 -6.119826995536e-03 8.818936842020e-05 6.093203154808e+00
2.625000000000e+01 -6.136907692114e-03 8.845113855363e-05 6.149994265486e+00
2.650000000000e+01 -6.153592223517e-03 8.870008605708e-05 6.206189378836e+00
2.675000000000e+01 -6.169839176059e-03 8.893605330723e-05 6.261783319868e+00
2.700000000000e+01 -6.185602463582e-03 8.915888611258e-05 6.316773935268e+00
2.725000000000e+01 -6.200832071666e-03 8.936843773683e-05 6.371162274657e+00
2.750000000000e+01 -6.215475618956e-03 8.956458334433e-05 6.424952695247e+00
2.775000000000e+01 -6.229480251581e-03 8.974722776106e-05 6.478152879415e+00
2.800000000000e+01 -6.242793653329e-03 8.991631146699e-05 6.530773762774e+00
2.825000000000e+01 -6.255364403309e-03 9.007182037354e-05 6.582829375667e+00
2.850000000000e+01 -6.267143012225e-03 9.021378936502e-05 6.634336598526e+00
2.875000000000e+01 -6.278083537144e-03 9.034228099913e-05 6.685314831905e+00
2.900000000000e+01 -6.288144632303e-03 9.045741505709e-05 6.735785589247e+00
2.925000000000e+01 -6.297289874991e-03 9.055936712835e-05 6.785772027812e+00
2.950000000000e+01 -6.305488252626e-03 9.064836778436e-05 6.835298433118e+00
2.975000000000e+01 -6.312715310077e-03 9.072470085111e-05 6.884389668685e+00
3.000000000000e+01 -6.318954369671e-03 9.078869698750e-05 6.933070606853e+00
3.025000000000e+01 -6.324197094709e-03 9.084076838231e-05 6.981365558863e+00
3.050000000000e+01 -6.328443608003e-03 9.088138590274e-05 7.029297723912e+00
3.075000000000e+01 -6.331702896393e-03 9.091107935666e-05 7.076888674547e+00
3.100000000000e+01 -6.333993545574e-03 9.093043933495e-05 7.124157892192e+00
3.125000000000e+01 -6.335344243241e-03 9.094010136185e-05 7.171122366341e+00
3.150000000000e+01 -6.335793710963e-03 9.094075900135e-05 7.217796268871e+00
3.175000000000e+01 -6.335390089305e-03 9.093316486147e-05 7.264190711539e+00
3.200000000000e+01 -6.334190228343e-03 9.091812072778e-05 7.310313592532e+00
3.225000000000e+01 -6.332259075907e-03 9.089646852803e-05 7.356169532007e+00
3.250000000000e+01 -6.329668850482e-03 9.086908067382e-05 7.401759898186e+00
3.275000000000e+01 -6.326497723310e-03 9.083684529373e-05 7.447082921798e+00
3.300000000000e+01 -6.322828004253e-03 9.080065105935e-05 7.492133894695e+00
3.325000000000e+01 -6.318744103882e-03 9.076137041716e-05 7.536905446569e+00
3.350000000000e+01 -6.314330553826e-03 9.071984080927e-05 7.581387887261e+00
3.375000000000e+01 -6.309670140769e-03 9.067684483269e-05 7.625569602122e+00
3.400000000000e+01 -6.304842058426e-03 9.063309003868e-05 7.669437488273e+00
3.425000000000e+01 -6.299920035664e-03 9.058918546706e-05 7.712977412704e+00
3.450000000000e+01 -6.294970446787e-03 9.054561393812e-05 7.756174677260e+00
3.475000000000e+01 -6.290050620368e-03 9.050273263897e-05 7.799014472233e+00
3.500000000000e+01 -6.285207581826e-03 9.046078003849e-05 7.841482301758e+00
3.525000000000e+01 -6.280477289858e-03 9.041983874275e-05 7.883564364341e+00
3.550000000000e+01 -6.275884336110e-03 9.037981444157e-05 7.925247872596e+00
3.575000000000e+01 -6.271441744057e-03 9.034039777758e-05 7.966521297807e+00
3.600000000000e+01 -6.267151048513e-03 9.030120287801e-05 8.007374526080e+00
3.625000000000e+01 -6.263002774083e-03 9.026168423218e-05 8.047798917557e+00
3.650000000000e+01 -6.258977193285e-03 9.022111400067e-05 8.087787265853e+00
3.675000000000e+01 -6.255045457520e-03 9.017863709776e-05 8.127333654294e+00
3.700000000000e+01 -6.251170902766e-03 9.013327615401e-05 8.166433215203e+00
3.725000000000e+01 -6.247310705953e-03 9.008395121540e-05 8.205081793009e+00
3.750000000000e+01 -6.243417624659e-03 9.002955050522e-05 8.243275524238e+00
3.775000000000e+01 -6.239441633283e-03 8.996884291951e-05 8.281010343262e+00
3.800000000000e+01 -6.235331582924e-03 8.990055852640e-05 8.318281432309e+00
3.825000000000e+01 -6.231036900987e-03 8.982346657108e-05 8.355082636040e+00
3.850000000000e+01 -6.226509268696e-03 8.973638626833e-05 8.391405857998e+00
3.875000000000e+01 -6.221704231650e-03 8.963821419333e-05 8.427240460250e+00
3.900000000000e+01 -6.216582651444e-03 8.952795558884e-05 8.462572685753e+00
3.925000000000e+01 -6.211111916451e-03 8.940475415595e-05 8.497385124076e+00
3.950000000000e+01 -6.205266865178e-03 8.926791941105e-05 8.531656239852e+00
3.975000000000e+01 -6.199030416258e-03 8.911695173461e-05 8.565359982904e+00
4.000000000000e+01 -6.192393921908e-03 8.895156354388e-05 8.598465494717e+00
4.025000000000e+01 -6.185357233149e-03 8.877169569327e-05 8.630936923733e+00
4.050000000000e+01 -6.177928497652e-03 8.857752344155e-05 8.662733356562e+00
4.075000000000e+01 -6.170123662618e-03 8.836946462357e-05 8.693808868393e+00
4.100000000000e+01 -6.161965690615e-03 8.814817727545e-05 8.724112692423e+00
4.125000000000e+01 -6.153483469853e-03 8.791453581972e-05 8.753589504894e+00
4.150000000000e+01 -6.144710460521e-03 8.766964571016e-05 8.782179816598e+00
4.175000000000e+01 -6.135683400841e-03 8.741482426602e-05 8.809820463504e+00
4.200000000000e+01 -6.126440951395e-03 8.715154222244e-05 8.836445181010e+00
4.225000000000e+01 -6.117021987005e-03 8.688143205701e-05 8.861985246302e+00
4.250000000000e+01 -6.107464022490e-03 8.660623578183e-05 8.886370177405e+00
4.275000000000e+01 -6.097801941403e-03 8.632777468492e-05 8.909528462391e+00
4.300000000000e+01 -6.088066767277e-03 8.604789885755e-05 8.931388313494e+00
4.325000000000e+01 -6.078285387735e-03 8.576855256495e-05 8.951878419988e+00
4.350000000000e+01 -6.068480017212e-03 8.549154634616e-05 8.970928687120e+00
4.375000000000e+01 -6.058667732026e-03 8.521878210507e-05 8.988470954608e+00
4.400000000000e+01 -6.048860703868e-03 8.495205411488e-05 9.004439669942e+00
4.425000000000e+01 -6.039066817444e-03 8.469303934042e-05 9.018772510793e+00
4.450000000000e+01 -6.029290389936e-03 8.444334719709e-05 9.031410954476e+00
4.475000000000e+01 -6.019533206342e-03 8.420448733637e-05 9.042300774932e+00
4.500000000000e+01 -6.009795780831e-03 8.397785523620e-05 9.051392470850e+00
4.525000000000e+01 -6.000078775891e-03 8.376472589303e-05 9.058641629680e+00
4.550000000000e+01 -5.990384481452e-03 8.356625021405e-05 9.064009217297e+00
4.575000000000e+01 -5.980718257688e-03 8.338345513587e-05 9.067461803971e+00
4.600000000000e+01 -5.971089871644e-03 8.321724254606e-05 9.068971737123e+00
4.625000000000e+01 -5.961514635076e-03 8.306839037153e-05 9.068517255990e+00
4.650000000000e+01 -5.952014306034e-03 8.293755339203e-05 9.066082564806e+00
4.675000000000e+01 -5.942617714949e-03 8.282526376915e-05 9.061657866901e+00
4.700000000000e+01 -5.933361066235e-03 8.273192992267e-05 9.055239366624e+00
4.725000000000e+01 -5.924287904087e-03 8.265783499359e-05 9.046829246490e+00
4.750000000000e+01 -5.915448712478e-03 8.260313490910e-05 9.036435614103e+00
4.775000000000e+01 -5.906900154291e-03 8.256785486896e-05 9.024072435320e+00
4.800000000000e+01 -5.898703995518e-03 8.255188462913e-05 9.009759433288e+00
4.825000000000e+01 -5.890925773238e-03 8.255497214185e-05 8.993521973236e+00
4.850000000000e+01 -5.883633267388e-03 8.257672147757e-05 8.975390906434e+00
4.875000000000e+01 -5.876894818372e-03 8.261658773664e-05 8.955402387866e+00
4.900000000000e+01 -5.870777560542e-03 8.267387315253e-05 8.933597650292e+00
4.925000000000e+01 -5.865345631657e-03 8.274772485242e-05 8.910022733921e+00
4.950000000000e+01 -5.860658418523e-03 8.283713467430e-05 8.884728165741e+00
4.975000000000e+01 -5.856768925843e-03 8.294092351460e-05 8.857768586196e+00
5.000000000000e+01 -5.853722318544e-03 8.305774836870e-05 8.829202319172e+00
5.025000000000e+01 -5.851554750167e-03 8.318616541123e-05 8.799090888766e+00
5.050000000000e+01 -5.850292289453e-03 8.332471316586e-05 8.767498477566e+00
5.075000000000e+01 -5.849949817797e-03 8.347166967212e-05 8.734491345795e+00
5.100000000000e+01 -5.850531118734e-03 8.362517690122e-05 8.700137200047e+00
5.125000000000e+01 -5.852028811057e-03 8.378335016493e-05 8.664504535836e+00
5.150000000000e+01 -5.854424747196e-03 8.394428330213e-05 8.627661956487e+00
5.175000000000e+01 -5.857690819964e-03 8.410604473419e-05 8.589677493592e+00
5.200000000000e+01 -5.861789769912e-03 8.426670263265e-05 8.550617929986e+00
5.225000000000e+01 -5.866675933233e-03 8.442434687725e-05 8.510548149558e+00
5.250000000000e+01 -5.872296503858e-03 8.457710935453e-05 8.469530534465e+00
5.275000000000e+01 -5.878592861412e-03 8.472323302339e-05 8.427624411820e+00
5.300000000000e+01 -5.885501582143e-03 8.486109583938e-05 8.384885582701e+00
5.325000000000e+01 -5.892955418480e-03 8.498923277600e-05 8.341365929588e+00
5.350000000000e+01 -5.900884175244e-03 8.510635490325e-05 8.297113130732e+00
5.375000000000e+01 -5.909215507504e-03 8.521134146613e-05 8.252170474891e+00
5.400000000000e+01 -5.917875388514e-03 8.530332076381e-05 8.206576796871e+00
5.425000000000e+01 -5.926788411463e-03 8.538171134426e-05 8.160366523933e+00
5.450000000000e+01 -5.935877833079e-03 8.544613306652e-05 8.113569840808e+00
5.475000000000e+01 -5.945065534134e-03 8.549643243272e-05 8.066212965160e+00
5.500000000000e+01 -5.954271833597e-03 8.553268899367e-05 8.018318520029e+00
5.525000000000e+01 -5.963415092229e-03 8.555519956882e-05 7.969905999305e+00
5.550000000000e+01 -5.972411251724e-03 8.556446331839e-05 7.920992300335e+00
5.575000000000e+01 -5.981173336616e-03 8.556115795430e-05 7.871592312330e+00
5.600000000000e+01 -5.989610973292e-03 8.554610408379e-05 7.821719538188e+00
5.625000000000e+01 -5.997630031662e-03 8.552025255942e-05 7.771386724911e+00
5.650000000000e+01 -6.005132439135e-03 8.548465425509e-05 7.720606489478e+00
5.675000000000e+01 -6.012016316181e-03 8.544040539490e-05 7.669391911470e+00
5.700000000000e+01 -6.018176304274e-03 8.538857294685e-05 7.617757081721e+00
5.725000000000e+01 -6.023504230826e-03 8.533021445620e-05 7.565717584143e+00
5.750000000000e+01 -6.027889940122e-03 8.526635851941e-05 7.513290902674e+00
5.775000000000e+01 -6.031222540451e-03 8.519796086437e-05 7.460496737661e+00
5.800000000000e+01 -6.033391925695e-03 8.512587686862e-05 7.407357228163e+00
5.825000000000e+01 -6.034290523087e-03 8.505084189248e-05 7.353897072036e+00
5.850000000000e+01 -6.033815331419e-03 8.497345709432e-05 7.300143544751e+00
5.875000000000e+01 -6.031870165548e-03 8.489417865334e-05 7.246126416864e+00
5.900000000000e+01 -6.028367853432e-03 8.481331224372e-05 7.191877776145e+00
5.925000000000e+01 -6.023232513412e-03 8.473101257367e-05 7.137431760347e+00
5.950000000000e+01 -6.016401708504e-03 8.464728605484e-05 7.082824211795e+00
5.975000000000e+01 -6.007828512040e-03 8.456199954338e-05 7.028092263943e+00
6.000000000000e+01 -5.997483335567e-03 8.447489054339e-05 6.973273874992e+00
6.025000000000e+01 -5.985355485601e-03 8.438558004364e-05 6.918407322008e+00
6.050000000000e+01 -5.971454314078e-03 8.429358731993e-05 6.863530671740e+00
6.075000000000e+01 -5.955809980679e-03 8.419834743731e-05 6.808681241204e+00
6.100000000000e+01 -5.938473706688e-03 8.409922685335e-05 6.753895064830e+00
6.125000000000e+01 -5.919517546473e-03 8.399553970684e-05 6.699206379618e+00
6.150000000000e+01 -5.899033650579e-03 8.388656268271e-05 6.644647140660e+00
6.175000000000e+01 -5.877133034965e-03 8.377154820519e-05 6.590246576724e+00
6.200000000000e+01 -5.853943866897e-03 8.364973569147e-05 6.536030793749e+00
6.225000000000e+01 -5.829609331640e-03 8.352036139161e-05 6.482022431398e+00
6.250000000000e+01 -5.804285033695e-03 8.338266657615e-05 6.428240377807e+00
6.275000000000e+01 -5.778136085304e-03 8.323590008816e-05 6.374699543001e+00
6.300000000000e+01 -5.751333945681e-03 8.307932060539e-05 6.321410693001e+00
6.325000000000e+01 -5.724053081798e-03 8.291219726389e-05 6.268380344958e+00
6.350000000000e+01 -5.696467574614e-03 8.273380946552e-05 6.215610721898e+00
6.375000000000e+01 -5.668747731708e-03 8.254344448433e-05 6.163099767213e+00
6.400000000000e+01 -5.641056821042e-03 8.234039571864e-05 6.110841216699e+00
6.425000000000e+01 -5.613547994217e-03 8.212396086793e-05 6.058824727744e+00
6.450000000000e+01 -5.586361465732e-03 8.189344089710e-05 6.007036063107e+00
6.475000000000e+01 -5.559622004034e-03 8.164813985642e-05 5.955457326698e+00
6.500000000000e+01 -5.533436721627e-03 8.138736853439e-05 5.904067251332e+00
6.525000000000e+01 -5.507893234897e-03 8.111044507456e-05 5.852841531004e+00
6.550000000000e+01 -5.483058199891e-03 8.081668783380e-05 5.801753199133e+00
6.575000000000e+01 -5.458976238978e-03 8.050544952429e-05 5.750773041716e+00
6.600000000000e+01 -5.435669129788e-03 8.017610869815e-05 5.699870045767e+00
6.625000000000e+01 -5.413135419041e-03 7.982807338108e-05 5.649011869119e+00
6.650000000000e+01 -5.391350333706e-03 7.946079597629e-05 5.598165330149e+00
6.675000000000e+01 -5.370266086115e-03 7.907378437405e-05 5.547296903741e+00
6.700000000000e+01 -5.349812517155e-03 7.866661713266e-05 5.496373215834e+00
6.725000000000e+01 -5.329898008398e-03 7.823894479966e-05 5.445361531857e+00
6.750000000000e+01 -5.310410794939e-03 7.779049407319e-05 5.394230223534e+00
6.775000000000e+01 -5.291220502722e-03 7.732109164174e-05 5.342949216139e+00
6.800000000000e+01 -5.272180036576e-03 7.683066824485e-05 5.291490401828e+00
6.825000000000e+01 -5.253127667106e-03 7.631926424015e-05 5.239828023223e+00
6.850000000000e+01 -5.233889425978e-03 7.578703394248e-05 5.187939016884e+00
6.875000000000e+01 -5.214281664271e-03 7.523424501579e-05 5.135803322224e+00
6.900000000000e+01 -5.194113876838e-03 7.466128124259e-05 5.083404148378e+00
6.925000000000e+01 -5.173191591454e-03 7.406867176671e-05 5.030728205475e+00
6.950000000000e+01 -5.151319384761e-03 7.345704809561e-05 4.977765893628e+00
6.975000000000e+01 -5.128303877440e-03 7.282714671980e-05 4.924511455783e+00
7.000000000000e+01 -5.103956857863e-03 7.217983732538e-05 4.870963087197e+00
7.025000000000e+01 -5.078098291004e-03 7.151608642780e-05 4.817123006734e+00
7.050000000000e+01 -5.050559063426e-03 7.083694854981e-05 4.762997481603e+00
7.075000000000e+01 -5.021183856046e-03 7.014362100138e-05 4.708596809946e+00
7.100000000000e+01 -4.989833615308e-03 6.943737663112e-05 4.653935252845e+00
7.125000000000e+01 -4.956387737731e-03 6.871956352353e-05 4.599030920244e+00
7.150000000000e+01 -4.920745950308e-03 6.799161139917e-05 4.543905603447e+00
7.175000000000e+01 -4.882829928458e-03 6.725501432411e-05 4.488584560013e+00
7.200000000000e+01 -4.842584451825e-03 6.651127910584e-05 4.433096247254e+00
7.225000000000e+01 -4.799978345629e-03 6.576196704586e-05 4.377472008152e+00
7.250000000000e+01 -4.755005128855e-03 6.500867007564e-05 4.321745715822e+00
7.275000000000e+01 -4.707683226959e-03 6.425299293394e-05 4.265953376321e+00
7.300000000000e+01 -4.658055943997e-03 6.349653729032e-05 4.210132702567e+00
7.325000000000e+01 -4.606191023744e-03 6.274088659433e-05 4.154322661048e+00
7.350000000000e+01 -4.552180020981e-03 6.198759123935e-05 4.098563005304e+00
7.375000000000e+01 -4.496137526318e-03 6.123815351050e-05 4.042893801672e+00
7.400000000000e+01 -4.438200168417e-03 6.049401342503e-05 3.987354958597e+00
7.425000000000e+01 -4.378525438350e-03 5.975653603232e-05 3.931985771096e+00
7.450000000000e+01 -4.317290300958e-03 5.902699975699e-05 3.876824486719e+00
7.475000000000e+01 -4.254689719759e-03 5.830658576528e-05 3.821907905977e+00
7.500000000000e+01 -4.190935045062e-03 5.759637035382e-05 3.767271022765e+00
7.525000000000e+01 -4.126252192419e-03 5.689732018213e-05 3.712946712804e+00
7.550000000000e+01 -4.060879679926e-03 5.621028509983e-05 3.658965475624e+00
7.575000000000e+01 -3.995066626974e-03 5.553599342389e-05 3.605355232264e+00
7.600000000000e+01 -3.929070664487e-03 5.487504123181e-05 3.552141180277e+00
7.625000000000e+01 -3.863155541563e-03 5.422792506224e-05 3.499345704780e+00
7.650000000000e+01 -3.797588563390e-03 5.359502137176e-05 3.446988342275e+00
7.675000000000e+01 -3.732637904656e-03 5.297658934528e-05 3.395085791922e+00
7.700000000000e+01 -3.668569830790e-03 5.237274533482e-05 3.343651968126e+00
7.725000000000e+01 -3.605645747999e-03 5.178349247448e-05 3.292698086092e+00
7.750000000000e+01 -3.544119137692e-03 5.120871865974e-05 3.242232772671e+00
7.775000000000e+01 -3.484232431055e-03 5.064819103090e-05 3.192262193414e+00
7.800000000000e+01 -3.426213926907e-03 5.010155485907e-05 3.142790188472e+00
7.825000000000e+01 -3.370274698593e-03 4.956833130754e-05 3.093818408685e+00
7.850000000000e+01 -3.316605629483e-03 4.904791708588e-05 3.045346445466e+00
7.875000000000e+01 -3.265374719847e-03 4.853958365342e-05 2.997371948977e+00
7.900000000000e+01 -3.216724483520e-03 4.804247741355e-05 2.949890729893e+00
7.925000000000e+01 -3.170769641436e-03 4.755562146705e-05 2.902896844274e+00
7.950000000000e+01 -3.127595106111e-03 4.707792003109e-05 2.856382661738e+00
7.975000000000e+01 -3.087254305716e-03 4.660816562210e-05 2.810338920812e+00
8.000000000000e+01 -3.049767979769e-03 4.614504892525e-05 2.764754776390e+00
8.025000000000e+01 -3.015123404195e-03 4.568717188888e-05 2.719617847156e+00
8.050000000000e+01 -2.983274100127e-03 4.523306472687e-05 2.674914271842e+00
8.075000000000e+01 -2.954140054812e-03 4.478120614515e-05 2.630628783199e+00
8.100000000000e+01 -2.927608408286e-03 4.433004533810e-05 2.586744812138e+00
8.125000000000e+01 -2.903534659683e-03 4.387802652342e-05 2.543244630786e+00
8.150000000000e+01 -2.881744364876e-03 4.342361474882e-05 2.500109544975e+00
8.175000000000e+01 -2.862035311636e-03 4.296532120565e-05 2.457320147163e+00
8.200000000000e+01 -2.844180169615e-03 4.250173049022e-05 2.414856633853e+00
8.225000000000e+01 -2.827929553671e-03 4.203152550439e-05 2.372699198080e+00
8.250000000000e+01 -2.813015492024e-03 4.155349188839e-05 2.330828495669e+00
8.275000000000e+01 -2.799155231083e-03 4.106658430703e-05 2.289226191794e+00
8.300000000000e+01 -2.786055362806e-03 4.056991997228e-05 2.247875580349e+00
8.325000000000e+01 -2.773416353057e-03 4.006277894175e-05 2.206762276011e+00
8.350000000000e+01 -2.760937292197e-03 3.954462480391e-05 2.165874965392e+00
8.375000000000e+01 -2.748320750775e-03 3.901512859084e-05 2.125206205660e+00
8.400000000000e+01 -2.735277770862e-03 3.847415600597e-05 2.084753253358e+00
8.425000000000e+01 -2.721532759218e-03 3.792176236123e-05 2.044518898263e+00
8.450000000000e+01 -2.706828362001e-03 3.735822724379e-05 2.004512278677e+00
8.475000000000e+01 -2.690930009891e-03 3.678404957602e-05 1.964749644922e+00
8.500000000000e+01 -2.673630176189e-03 3.619994821999e-05 1.925255041169e+00
8.525000000000e+01 -2.654752145929e-03 3.560686367821e-05 1.886060869475e+00
8.550000000000e+01 -2.634153250952e-03 3.500596078143e-05 1.847208304916e+00
8.575000000000e+01 -2.611727374825e-03 3.439862886648e-05 1.808747529561e+00
8.600000000000e+01 -2.587406756984e-03 3.378648196151e-05 1.770737760475e+00
8.625000000000e+01 -2.561162960759e-03 3.317135722186e-05 1.733247051843e+00
8.650000000000e+01 -2.533007063802e-03 3.255531079693e-05 1.696351860270e+00
8.675000000000e+01 -2.502989039949e-03 3.194061128500e-05 1.660136372179e+00
8.700000000000e+01 -2.471196387169e-03 3.132972948916e-05 1.624691603575e+00
8.725000000000e+01 -2.437752057711e-03 3.072532355239e-05 1.590114289756e+00
8.750000000000e+01 -2.402811721546e-03 3.013021493450e-05 1.556505599557e+00
8.775000000000e+01 -2.366560499136e-03 2.954737386412e-05 1.523969708049e+00
8.800000000000e+01 -2.329209328666e-03 2.897990470715e-05 1.492612280063e+00
8.825000000000e+01 -2.290990873653e-03 2.843099187572e-05 1.462538908350e+00
8.850000000000e+01 -2.252155169681e-03 2.790387274637e-05 1.433853566703e+00
8.875000000000e+01 -2.212965249741e-03 2.740180483515e-05 1.406657121623e+00
8.900000000000e+01 -2.173692570716e-03 2.692800167853e-05 1.381045957482e+00
8.925000000000e+01 -2.134612613148e-03 2.648561078394e-05 1.357110754791e+00
8.950000000000e+01 -2.096000704288e-03 2.607766850038e-05 1.334935451403e+00
8.975000000000e+01 -2.058128073813e-03 2.570705329807e-05 1.314596418401e+00
9.000000000000e+01 -2.021258217885e-03 2.537644309009e-05 1.296161858525e+00
9.025000000000e+01 -1.985643683496e-03 2.508827440995e-05 1.279691435217e+00
9.050000000000e+01 -1.951523285389e-03 2.484470471481e-05 1.265236118234e+00
9.075000000000e+01 -1.919119880003e-03 2.464757845094e-05 1.252838237470e+00
9.100000000000e+01 -1.888638707650e-03 2.449840422569e-05 1.242531713616e+00
9.125000000000e+01 -1.860266302463e-03 2.439833140916e-05 1.234342436510e+00
9.150000000000e+01 -1.834169945481e-03 2.434813534113e-05 1.228288754404e+00
9.175000000000e+01 -1.810497648385e-03 2.434821212560e-05 1.224382035864e+00
9.200000000000e+01 -1.789378651519e-03 2.439857920705e-05 1.222627262782e+00
9.225000000000e+01 -1.770924427326e-03 2.449888546840e-05 1.223023623615e+00
9.250000000000e+01 -1.755230111586e-03 2.464842764632e-05 1.225565065289e+00
9.275000000000e+01 -1.742376316707e-03 2.484617414372e-05 1.230240782683e+00
9.300000000000e+01 -1.732431233945e-03 2.509079479723e-05 1.237035619976e+00
9.325000000000e+01 -1.725452961337e-03 2.538069602048e-05 1.245930376713e+00
9.350000000000e+01 -1.721491957338e-03 2.571406203988e-05 1.256902005321e+00
9.375000000000e+01 -1.720593548665e-03 2.608889143085e-05 1.269923710543e+00
9.400000000000e+01 -1.722800396557e-03 2.650304360324e-05 1.284964952990e+00
9.425000000000e+01 -1.728154817657e-03 2.695428454969e-05 1.301991379996e+00
9.450000000000e+01 -1.736700856821e-03 2.744033028673e-05 1.320964701080e+00
9.475000000000e+01 -1.748486018973e-03 2.795888853932e-05 1.341842531454e+00
9.500000000000e+01 -1.763562582244e-03 2.850769822255e-05 1.364578230503e+00
9.525000000000e+01 -1.781988429015e-03 2.908456466236e-05 1.389120765656e+00
9.550000000000e+01 -1.803827343969e-03 2.968739107001e-05 1.415414617783e+00
9.575000000000e+01 -1.829148759025e-03 3.031420549401e-05 1.443399761120e+00
9.600000000000e+01 -1.858026923931e-03 3.096318174406e-05 1.473011725393e+00
9.625000000000e+01 -1.890539522021e-03 3.163265536782e-05 1.504181764176e+00
9.650000000000e+01 -1.926765740320e-03 3.232113321147e-05 1.536837127436e+00
9.675000000000e+01 -1.966783843362e-03 3.302729775703e-05 1.570901450246e+00
9.700000000000e+01 -2.010668266267e-03 3.375000528888e-05 1.606295244264e+00
9.725000000000e+01 -2.058486396547e-03 3.448827856128e-05 1.642936491572e+00
9.750000000000e+01 -2.110294974949e-03 3.524129465837e-05 1.680741316917e+00
9.775000000000e+01 -2.166136289677e-03 3.600836712098e-05 1.719624727304e+00
9.800000000000e+01 -2.226034219149e-03 3.678892550374e-05 1.759501388338e+00
9.825000000000e+01 -2.289990256177e-03 3.758248041558e-05 1.800286419174e+00
9.850000000000e+01 -2.357979593230e-03 3.838861277891e-05 1.841896174667e+00
9.875000000000e+01 -2.429947502342e-03 3.920695268966e-05 1.884248995093e+00
9.900000000000e+01 -2.505805890837e-03 4.003712894216e-05 1.927265897343e+00
9.925000000000e+01 -2.585430315623e-03 4.087874920411e-05 1.970871192198e+00
9.950000000000e+01 -2.668657446743e-03 4.173133770979e-05 2.014993012490e+00
9.975000000000e+01 -2.755283249105e-03 4.259434116749e-05 2.059563744883e+00
1.000000000000e+02 -2.845061967083e-03 4.346709641498e-05 2.104520362888e+00
1.002500000000e+02 -2.937705893010e-03 4.434880391102e-05 2.149804665152e+00
1.005000000000e+02 -3.032886037939e-03 4.523850801366e-05 2.195363426290e+00
1.007500000000e+02 -3.130233718582e-03 4.613508155474e-05 2.241148474153e+00
1.010000000000e+02 -3.229343121799e-03 4.703721733798e-05 2.287116705907e+00
1.012500000000e+02 -3.329774807324e-03 4.794342557579e-05 2.333230061395e+00
1.015000000000e+02 -3.431060145424e-03 4.885203845029e-05 2.379455465313e+00
1.017500000000e+02 -3.532706595374e-03 4.976122159409e-05 2.425764755051e+00
1.020000000000e+02 -3.634203751111e-03 5.066899290268e-05 2.472134600835e+00
1.022500000000e+02 -3.735030028584e-03 5.157324870070e-05 2.518546425242e+00
1.025000000000e+02 -3.834659862944e-03 5.247179631293e-05 2.564986326439e+00
1.027500000000e+02 -3.932571228992e-03 5.336239176759e-05 2.611444997946e+00
1.030000000000e+02 -4.028253307064e-03 5.424278223415e-05 2.657917645649e+00
1.032500000000e+02 -4.121214100477e-03 5.511075146036e-05 2.704403886461e+00
1.035000000000e+02 -4.210987837372e-03 5.596416849282e-05 2.750907625446e+00
1.037500000000e+02 -4.297141902892e-03 5.680103097591e-05 2.797436894155e+00
1.040000000000e+02 -4.379283156231e-03 5.761951116856e-05 2.844003641437e+00
1.042500000000e+02 -4.457063495840e-03 5.841799626877e-05 2.890623469989e+00
1.045000000000e+02 -4.530184484627e-03 5.919512395008e-05 2.937315306122e+00
1.047500000000e+02 -4.598400985737e-03 5.994981070687e-05 2.984101000580e+00
1.050000000000e+02 -4.661523724646e-03 6.068127325304e-05 3.031004863000e+00
1.052500000000e+02 -4.719420697582e-03 6.138904173014e-05 3.078053126277e+00
1.055000000000e+02 -4.772017528359e-03 6.207296294050e-05 3.125273352721e+00
1.057500000000e+02 -4.819296744052e-03 6.273319601202e-05 3.172693790079e+00
1.060000000000e+02 -4.861296069824e-03 6.337019853928e-05 3.220342691611e+00
1.062500000000e+02 -4.898105795568e-03 6.398470387745e-05 3.268247616141e+00
1.065000000000e+02 -4.929865505114e-03 6.457769258836e-05 3.316434726233e+00
1.067500000000e+02 -4.956760100605e-03 6.515036092794e-05 3.364928104247e+00
1.070000000000e+02 -4.979015375585e-03 6.570408176626e-05 3.413749104123e+00
1.072500000000e+02 -4.996893397892e-03 6.624036373298e-05 3.462915762267e+00
1.075000000000e+02 -5.010687735943e-03 6.676080895202e-05 3.512442274932e+00
1.077500000000e+02 -5.020718729439e-03 6.726707127030e-05 3.562338569337e+00
1.080000000000e+02 -5.027328836169e-03 6.776081750670e-05 3.612609970840e+00
1.082500000000e+02 -5.030878403785e-03 6.824369688030e-05 3.663256977996e+00
1.085000000000e+02 -5.031741852345e-03 6.871730322952e-05 3.714275148405e+00
1.087500000000e+02 -5.030303958295e-03 6.918315132137e-05 3.765655096195e+00
1.090000000000e+02 -5.026956706669e-03 6.964266069531e-05 3.817382597223e+00
1.092500000000e+02 -5.022096650493e-03 7.009714472656e-05 3.869438791848e+00
1.095000000000e+02 -5.016122633129e-03 7.054780107985e-05 3.921800482149e+00
1.097500000000e+02 -5.009433833532e-03 7.099571348207e-05 3.974440507704e+00
1.100000000000e+02 -5.002428040196e-03 7.144185560734e-05 4.027328178080e+00
1.102500000000e+02 -4.995500091245e-03 7.188710032377e-05 4.080429764888e+00
1.105000000000e+02 -4.989040438930e-03 7.233223477479e-05 4.133709016638e+00
1.107500000000e+02 -4.983433633463e-03 7.277797427382e-05 4.187127698204e+00
1.110000000000e+02 -4.979056669474e-03 7.322497812992e-05 4.240646133335e+00
1.112500000000e+02 -4.976277111605e-03 7.367386434740e-05 4.294223731479e+00
1.115000000000e+02 -4.975450940830e-03 7.412522259906e-05 4.347819501942e+00
1.117500000000e+02 -4.976920082705e-03 7.457962431517e-05 4.401392532246e+00
1.120000000000e+02 -4.981009607044e-03 7.503762860853e-05 4.454902430505e+00
1.122500000000e+02 -4.988024591121e-03 7.549978343963e-05 4.508309732446e+00
1.125000000000e+02 -4.998246685298e-03 7.596662229900e-05 4.561576258971e+00
1.127500000000e+02 -5.011930412553e-03 7.643865453680e-05 4.614665439709e+00
1.130000000000e+02 -5.029299334830e-03 7.691635152615e-05 4.667542590003e+00
1.132500000000e+02 -5.050542146135e-03 7.740012806257e-05 4.720175159023e+00
1.135000000000e+02 -5.075808880790e-03 7.789031879935e-05 4.772532940461e+00
1.137500000000e+02 -5.105207232178e-03 7.838715268454e-05 4.824588263288e+00
1.140000000000e+02 -5.138799276794e-03 7.889072698106e-05 4.876316156810e+00
1.142500000000e+02 -5.176598599144e-03 7.940097979520e-05 4.927694504987e+00
1.145000000000e+02 -5.218568053039e-03 7.991766028273e-05 4.978704185970e+00
1.147500000000e+02 -5.264618153067e-03 8.044030499266e-05 5.029329207475e+00
1.150000000000e+02 -5.314606288662e-03 8.096820383979e-05 5.079556834706e+00
1.152500000000e+02 -5.368336735419e-03 8.150042087934e-05 5.129377715692e+00
1.155000000000e+02 -5.425561694470e-03 8.203577948560e-05 5.178786001098e+00
1.157500000000e+02 -5.485983170418e-03 8.257283245722e-05 5.227779457100e+00
1.160000000000e+02 -5.549255806963e-03 8.310987845778e-05 5.276359568795e+00
1.162500000000e+02 -5.614990582913e-03 8.364498010197e-05 5.324531626894e+00
1.165000000000e+02 -5.682759381891e-03 8.417598692032e-05 5.372304794372e+00
1.167500000000e+02 -5.752100304222e-03 8.470057552312e-05 5.419692146439e+00
1.170000000000e+02 -5.822523571227e-03 8.521626811431e-05 5.466710672912e+00
1.172500000000e+02 -5.893517964044e-03 8.572040893076e-05 5.513381243756e+00
1.175000000000e+02 -5.964557505076e-03 8.621035009815e-05 5.559728521299e+00
1.177500000000e+02 -6.035108353091e-03 8.668345387522e-05 5.605780825092e+00
1.180000000000e+02 -6.104635912051e-03 8.713708566518e-05 5.651569931791e+00
1.182500000000e+02 -6.172611758916e-03 8.756868284751e-05 5.697130822267e+00
1.185000000000e+02 -6.238520279828e-03 8.797583438350e-05 5.742501360121e+00
1.187500000000e+02 -6.301864949517e-03 8.835628300438e-05 5.787721915813e+00
1.190000000000e+02 -6.362174117238e-03 8.870789773655e-05 5.832834934981e+00
1.192500000000e+02 -6.419006083966e-03 8.902878974867e-05 5.877884450769e+00
1.195000000000e+02 -6.471953454314e-03 8.931732616335e-05 5.922915557934e+00
1.197500000000e+02 -6.520646827533e-03 8.957212760491e-05 5.967973847705e+00
1.200000000000e+02 -6.564757705308e-03 8.979207001059e-05 6.013104819354e+00
1.202500000000e+02 -6.604000732901e-03 8.997628505439e-05 6.058353269344e+00
1.205000000000e+02 -6.638135182425e-03 9.012415436555e-05 6.103762679227e+00
1.207500000000e+02 -6.666965810793e-03 9.023529449639e-05 6.149374604484e+00
1.210000000000e+02 -6.690343130342e-03 9.030953600098e-05 6.195228078069e+00
1.212500000000e+02 -6.708163120264e-03 9.034693992868e-05 6.241359037642e+00
1.215000000000e+02 -6.720366404228e-03 9.034774932540e-05 6.287799785765e+00
1.217500000000e+02 -6.726937128866e-03 9.031237457910e-05 6.334578490739e+00
1.220000000000e+02 -6.727901557208e-03 9.024138527058e-05 6.381718735129e+00
1.222500000000e+02 -6.723326283453e-03 9.013549851355e-05 6.429239117843e+00
1.225000000000e+02 -6.713316305512e-03 8.999553442332e-05 6.477152912080e+00
1.227500000000e+02 -6.698012923010e-03 8.982243303826e-05 6.525467788366e+00
1.230000000000e+02 -6.677591495112e-03 8.961724929710e-05 6.574185597605e+00
1.232500000000e+02 -6.652259049963e-03 8.938114413046e-05 6.623302221405e+00
1.235000000000e+02 -6.622251821925e-03 8.911538156023e-05 6.672807488029e+00
1.237500000000e+02 -6.587832667633e-03 8.882132838833e-05 6.722685155674e+00
1.240000000000e+02 -6.549288408238e-03 8.850045603687e-05 6.772912957933e+00
1.242500000000e+02 -6.506926961758e-03 8.815434380774e-05 6.823462716833e+00
1.245000000000e+02 -6.461074430505e-03 8.778466387133e-05 6.874300512225e+00
1.247500000000e+02 -6.412072040997e-03 8.739318895898e-05 6.925386912417e+00
1.250000000000e+02 -6.360273025033e-03 8.698179189093e-05 6.976677255389e+00
1.252500000000e+02 -6.306039441642e-03 8.655243762190e-05 7.028121979097e+00
1.255000000000e+02 -6.249738898659e-03 8.610717356244e-05 7.079666996093e+00
1.257500000000e+02 -6.191741292412e-03 8.564811680306e-05 7.131254104267e+00
1.260000000000e+02 -6.132415586625e-03 8.517744036343e-05 7.182821429931e+00
1.262500000000e+02 -6.072126640538e-03 8.469735669223e-05 7.234303895537e+00
1.265000000000e+02 -6.011232243599e-03 8.421009915613e-05 7.285633704134e+00
1.267500000000e+02 -5.950080359698e-03 8.371790234915e-05 7.336740836997e+00
1.270000000000e+02 -5.889006787735e-03 8.322297661595e-05 7.387553553774e+00
1.272500000000e+02 -5.828333123048e-03 8.272747654897e-05 7.437998895165e+00
1.275000000000e+02 -5.768365083081e-03 8.223352222367e-05 7.488003176752e+00
1.277500000000e+02 -5.709391076675e-03 8.174317151194e-05 7.537492476792e+00
1.280000000000e+02 -5.651681410981e-03 8.125834864506e-05 7.586393104232e+00
1.282500000000e+02 -5.595487844130e-03 8.078095597255e-05 7.634632052147e+00
1.285000000000e+02 -5.541043108702e-03 8.031277663270e-05 7.682137420483e+00
1.287500000000e+02 -5.488560733063e-03 7.985545113845e-05 7.728838816183e+00
1.290000000000e+02 -5.438235351756e-03 7.941048990553e-05 7.774667712229e+00
1.292500000000e+02 -5.390243139400e-03 7.897928248676e-05 7.819557777039e+00
1.295000000000e+02 -5.344742487226e-03 7.856312832749e-05 7.863445154350e+00
1.297500000000e+02 -5.301874659721e-03 7.816315573850e-05 7.906268709519e+00
1.300000000000e+02 -5.261764586961e-03 7.778034846345e-05 7.947970221266e+00
1.302500000000e+02 -5.224521624510e-03 7.741557403493e-05 7.988494539508e+00
1.305000000000e+02 -5.190240330344e-03 7.706960173370e-05 8.027789687592e+00
1.307500000000e+02 -5.159001099563e-03 7.674311135503e-05 8.065806934363e+00
1.310000000000e+02 -5.130870739116e-03 7.643667993348e-05 8.102500814344e+00
1.312500000000e+02 -5.105902841827e-03 7.615080636178e-05 8.137829125773e+00
1.315000000000e+02 -5.084138098628e-03 7.588592127170e-05 8.171752884813e+00
1.317500000000e+02 -5.065604449562e-03 7.564236597848e-05 8.204236269071e+00
1.320000000000e+02 -5.050317095505e-03 7.542040381567e-05 8.235246528520e+00
1.322500000000e+02 -5.038278392009e-03 7.522023729672e-05 8.264753898468e+00
1.325000000000e+02 -5.029477604680e-03 7.504195521763e-05 8.292731491844e+00
1.327500000000e+02 -5.023890537747e-03 7.488555478119e-05 8.319155203984e+00
1.330000000000e+02 -5.021479161049e-03 7.475097469806e-05 8.344003612053e+00
1.332500000000e+02 -5.022191286026e-03 7.463808409150e-05 8.367257880379e+00
1.335000000000e+02 -5.025960283126e-03 7.454665316192e-05 8.388901684475e+00
1.337500000000e+02 -5.032704849773e-03 7.447636148269e-05 8.408921129771e+00
1.340000000000e+02 -5.042329069380e-03 7.442675332603e-05 8.427304694199e+00
1.342500000000e+02 -5.054722577282e-03 7.439720981597e-05 8.444043168976e+00
1.345000000000e+02 -5.069761013508e-03 7.438710352239e-05 8.459129605277e+00
1.347500000000e+02 -5.087307063525e-03 7.439574654652e-05 8.472559273817e+00
1.350000000000e+02 -5.107211683846e-03 7.442229395394e-05 8.484329615241e+00
1.352500000000e+02 -5.129315575023e-03 7.446570874897e-05 8.494440193246e+00
1.355000000000e+02 -5.153451066950e-03 7.452491088608e-05 8.502892642837e+00
1.357500000000e+02 -5.179444412671e-03 7.459880681052e-05 8.509690611430e+00
1.360000000000e+02 -5.207118345830e-03 7.468623507259e-05 8.514839693941e+00
1.362500000000e+02 -5.236294833307e-03 7.478600307559e-05 8.518347355588e+00
1.365000000000e+02 -5.266797958099e-03 7.489693021245e-05 8.520222856679e+00
1.367500000000e+02 -5.298456835428e-03 7.501780786096e-05 8.520477168013e+00
1.370000000000e+02 -5.331108445347e-03 7.514748479581e-05 8.519122881029e+00
1.372500000000e+02 -5.364600157607e-03 7.528489583042e-05 8.516174129045e+00
1.375000000000e+02 -5.398791833032e-03 7.542907784208e-05 8.511646512485e+00
1.377500000000e+02 -5.433557410647e-03 7.557919227905e-05 8.505557039203e+00
1.380000000000e+02 -5.468785827677e-03 7.573454589402e-05 8.497924084553e+00
1.382500000000e+02 -5.504381159157e-03 7.589460665630e-05 8.488767377289e+00
1.385000000000e+02 -5.540261921098e-03 7.605901369948e-05 8.478108011767e+00
1.387500000000e+02 -5.576359457540e-03 7.622758093093e-05 8.465968497748e+00
1.390000000000e+02 -5.612615447553e-03 7.640029306097e-05 8.452372836710e+00
1.392500000000e+02 -5.648978578374e-03 7.657729580754e-05 8.437346629491e+00
1.395000000000e+02 -5.685400446019e-03 7.675887708447e-05 8.420917214705e+00
1.397500000000e+02 -5.721830969836e-03 7.694543923659e-05 8.403113821966e+00
1.400000000000e+02 -5.758213424857e-03 7.713746661525e-05 8.383967742813e+00
1.402500000000e+02 -5.794479348884e-03 7.733548725350e-05 8.363512505115e+00
1.405000000000e+02 -5.830543640208e-03 7.754003074878e-05 8.341784038845e+00
1.407500000000e+02 -5.866299889337e-03 7.775158320319e-05 8.318820828078e+00
1.410000000000e+02 -5.901616394501e-03 7.797054278433e-05 8.294664031398e+00
1.412500000000e+02 -5.936332816760e-03 7.819717011984e-05 8.269357564278e+00
1.415000000000e+02 -5.970257926818e-03 7.843154144288e-05 8.242948132162e+00
1.417500000000e+02 -6.003168291378e-03 7.867354788127e-05 8.215485205979e+00
1.420000000000e+02 -6.034808505064e-03 7.892282159336e-05 8.187020939559e+00
1.422500000000e+02 -6.064892321612e-03 7.917882195821e-05 8.157610020305e+00
1.425000000000e+02 -6.093105315378e-03 7.944067098661e-05 8.127309465349e+00
1.427500000000e+02 -6.119109196460e-03 7.970716385161e-05 8.096178354154e+00
1.430000000000e+02 -6.142547382354e-03 7.997685568292e-05 8.064277521575e+00
1.432500000000e+02 -6.163051655238e-03 8.024805231244e-05 8.031669200368e+00
1.435000000000e+02 -6.180250002380e-03 8.051881949303e-05 7.998416645405e+00
1.437500000000e+02 -6.193775278005e-03 8.078701042152e-05 7.964583724955e+00
1.440000000000e+02 -6.203274679057e-03 8.105037900422e-05 7.930234515309e+00
1.442500000000e+02 -6.208419787691e-03 8.130659213257e-05 7.895432879110e+00
1.445000000000e+02 -6.208916394690e-03 8.155326243611e-05 7.860242063866e+00
1.447500000000e+02 -6.204513971216e-03 8.178798189751e-05 7.824724295910e+00
1.450000000000e+02 -6.195014937452e-03 8.200842487963e-05 7.788940404698e+00
1.452500000000e+02 -6.180283284493e-03 8.221242933898e-05 7.752949448079e+00
1.455000000000e+02 -6.160251734799e-03 8.239804935184e-05 7.716808372139e+00
1.457500000000e+02 -6.134927631197e-03 8.256360525472e-05 7.680571673450e+00
1.460000000000e+02 -6.104397143782e-03 8.270770631716e-05 7.644291097120e+00
1.462500000000e+02 -6.068827840359e-03 8.282929816972e-05 7.608015337690e+00
1.465000000000e+02 -6.028469034347e-03 8.292782890970e-05 7.571789777074e+00
1.467500000000e+02 -5.983650473219e-03 8.300311476347e-05 7.535656227222e+00
1.470000000000e+02 -5.934778925766e-03 8.305538288053e-05 7.499652713535e+00
1.472500000000e+02 -5.882332976522e-03 8.308533181048e-05 7.463813266148e+00
1.475000000000e+02 -5.826856039066e-03 8.309396741216e-05 7.428167756003e+00
1.477500000000e+02 -5.768948049295e-03 8.308266082660e-05 7.392741743038e+00
1.480000000000e+02 -5.709255514774e-03 8.305315431906e-05 7.357556365907e+00
1.482500000000e+02 -5.648460622492e-03 8.300749723661e-05 7.322628262245e+00
1.485000000000e+02 -5.587270382320e-03 8.294798891015e-05 7.287969508191e+00
1.487500000000e+02 -5.526405219060e-03 8.287712436508e-05 7.253587604746e+00
1.490000000000e+02 -5.466587770114e-03 8.279754109097e-05 7.219485475639e+00
1.492500000000e+02 -5.408532143890e-03 8.271196550508e-05 7.185661505766e+00
1.495000000000e+02 -5.352933979497e-03 8.262316126278e-05 7.152109599683e+00
1.497500000000e+02 -5.300461485962e-03 8.253388180599e-05 7.118819273123e+00
1.500000000000e+02 -5.251747722606e-03 8.244682845876e-05 7.085775762023e+00
1.502500000000e+02 -5.207384141586e-03 8.236461545835e-05 7.052960170076e+00
1.505000000000e+02 -5.167915552659e-03 8.228974724347e-05 7.020349641222e+00
1.507500000000e+02 -5.133836393475e-03 8.222458808257e-05 6.987917563381e+00
1.510000000000e+02 -5.105588222053e-03 8.217133850125e-05 6.955633807823e+00
1.512500000000e+02 -5.083558216808e-03 8.213204409585e-05 6.923464990551e+00
1.515000000000e+02 -5.068078514140e-03 8.210858790880e-05 6.891374772409e+00
1.517500000000e+02 -5.059426118298e-03 8.210269538877e-05 6.859324181141e+00
1.520000000000e+02 -5.057823125871e-03 8.211590910942e-05 6.827271958473e+00
1.522500000000e+02 -5.063437022977e-03 8.214959135819e-05 6.795174923022e+00
1.525000000000e+02 -5.076380924584e-03 8.220494933361e-05 6.762988349258e+00
1.527500000000e+02 -5.096713520959e-03 8.228302901708e-05 6.730666347336e+00
1.530000000000e+02 -5.124438641320e-03 8.238469211361e-05 6.698162236680e+00
1.532500000000e+02 -5.159504542339e-03 8.251060461997e-05 6.665428911014e+00
1.535000000000e+02 -5.201802791499e-03 8.266122591791e-05 6.632419181322e+00
1.537500000000e+02 -5.251166879054e-03 8.283677800636e-05 6.599086093622e+00
1.540000000000e+02 -5.307370711598e-03 8.303724130213e-05 6.565383217290e+00
1.542500000000e+02 -5.370126977844e-03 8.326235143730e-05 6.531264899926e+00
1.545000000000e+02 -5.439085788177e-03 8.351155545111e-05 6.496686488533e+00
1.547500000000e+02 -5.513833450535e-03 8.378396635414e-05 6.461604516484e+00
1.550000000000e+02 -5.593892019548e-03 8.407832882168e-05 6.425976855408e+00
1.552500000000e+02 -5.678719321490e-03 8.439303850424e-05 6.389762837941e+00
1.555000000000e+02 -5.767709978641e-03 8.472614052066e-05 6.352923347724e+00
1.557500000000e+02 -5.860197128482e-03 8.507527968116e-05 6.315420888193e+00
1.560000000000e+02 -5.955455384720e-03 8.543769712854e-05 6.277219623507e+00
1.562500000000e+02 -6.052704760127e-03 8.581025632687e-05 6.238285408425e+00
1.565000000000e+02 -6.151115867160e-03 8.618947078959e-05 6.198585797470e+00
1.567500000000e+02 -6.249816123238e-03 8.657151785726e-05 6.158090054740e+00
1.570000000000e+02 -6.347897101974e-03 8.695216918936e-05 6.116769152162e+00
1.572500000000e+02 -6.444422806629e-03 8.732691386767e-05 6.074595780960e+00
1.575000000000e+02 -6.538439002354e-03 8.769102936376e-05 6.031544361606e+00
1.577500000000e+02 -6.628983285437e-03 8.803961198972e-05 5.987591078917e+00
1.580000000000e+02 -6.715095799500e-03 8.836761957856e-05 5.942713924316e+00
1.582500000000e+02 -6.795830316168e-03 8.866995240761e-05 5.896892772035e+00
1.585000000000e+02 -6.870265681904e-03 8.894153597519e-05 5.850109466761e+00
1.587500000000e+02 -6.937517406991e-03 8.917739240402e-05 5.802347947888e+00
1.590000000000e+02 -6.996749080304e-03 8.937272115941e-05 5.753594382325e+00
1.592500000000e+02 -7.047183451363e-03 8.952297882686e-05 5.703837329403e+00
1.595000000000e+02 -7.088112808921e-03 8.962395619044e-05 5.653067904670e+00
1.597500000000e+02 -7.118908850130e-03 8.967185257469e-05 5.601279964902e+00
1.600000000000e+02 -7.139031406947e-03 8.966334205862e-05 5.548470278092e+00
1.602500000000e+02 -7.148036004516e-03 8.959563095828e-05 5.494638701003e+00
1.605000000000e+02 -7.145579906483e-03 8.946650619132e-05 5.439788327955e+00
1.607500000000e+02 -7.131426719035e-03 8.927436546710e-05 5.383925635001e+00
1.610000000000e+02 -7.105449174075e-03 8.901825442204e-05 5.327060585547e+00
1.612500000000e+02 -7.067630380516e-03 8.869785702412e-05 5.269206723610e+00
1.615000000000e+02 -7.018063241274e-03 8.831348807881e-05 5.210381224772e+00
1.617500000000e+02 -6.956948353266e-03 8.786607215891e-05 5.150604932861e+00
1.620000000000e+02 -6.884590217202e-03 8.735709320523e-05 5.089902356257e+00
1.622500000000e+02 -6.801392206104e-03 8.678856454508e-05 5.028301652711e+00
1.625000000000e+02 -6.707850092856e-03 8.616300029182e-05 4.965834579022e+00
1.627500000000e+02 -6.604544742741e-03 8.548329765495e-05 4.902536434382e+00
1.630000000000e+02 -6.492133966817e-03 8.475268087468e-05 4.838445974548e+00
1.632500000000e+02 -6.371344028160e-03 8.397464209742e-05 4.773605323678e+00
1.635000000000e+02 -6.242960787558e-03 8.315286787086e-05 4.708059866329e+00
1.637500000000e+02 -6.107820908426e-03 8.229113383512e-05 4.641858129743e+00
1.640000000000e+02 -5.966803311370e-03 8.139329268389e-05 4.575051662320e+00
1.642500000000e+02 -5.820820819500e-03 8.046321513547e-05 4.507694897352e+00
1.645000000000e+02 -5.670812252934e-03 7.950474046542e-05 4.439845008903e+00
1.647500000000e+02 -5.517735061249e-03 7.852164158800e-05 4.371561763901e+00
1.650000000000e+02 -5.362558380245e-03 7.751760145591e-05 4.302907359743e+00
1.652500000000e+02 -5.206256544496e-03 7.649619779262e-05 4.233946255731e+00
1.655000000000e+02 -5.049802926319e-03 7.546089711458e-05 4.164744991299e+00
1.657500000000e+02 -4.894164061824e-03 7.441505494485e-05 4.095371996842e+00
1.660000000000e+02 -4.740293879848e-03 7.336192132196e-05 4.025897388053e+00
1.662500000000e+02 -4.589127937969e-03 7.230464895797e-05 3.956392749605e+00
1.665000000000e+02 -4.441577524520e-03 7.124630149355e-05 3.886930905260e+00
1.667500000000e+02 -4.298523574258e-03 7.018986683482e-05 3.817585674434e+00
1.670000000000e+02 -4.160810299147e-03 6.913825953006e-05 3.748431613748e+00
1.672500000000e+02 -4.029238521301e-03 6.809432168484e-05 3.679543742417e+00
1.675000000000e+02 -3.904558742112e-03 6.706081958854e-05 3.610997250111e+00
1.677500000000e+02 -3.787464009923e-03 6.604043365319e-05 3.542867186527e+00
1.680000000000e+02 -3.678582671722e-03 6.503574119532e-05 3.475228132612e+00
1.682500000000e+02 -3.578471116160e-03 6.404919408262e-05 3.408153854592e+00
1.685000000000e+02 -3.487606742417e-03 6.308309039918e-05 3.341716942328e+00
1.687500000000e+02 -3.406381218759e-03 6.213954547968e-05 3.275988436809e+00
1.690000000000e+02 -3.335094355892e-03 6.122045370754e-05 3.211037449674e+00
1.692500000000e+02 -3.273948750047e-03 6.032745294893e-05 3.146930782488e+00
1.695000000000e+02 -3.223045321684e-03 5.946188960004e-05 3.083732552237e+00
1.697500000000e+02 -3.182380080930e-03 5.862478651780e-05 3.021503831984e+00
1.700000000000e+02 -3.151842052766e-03 5.781681247261e-05 2.960302314613e+00
1.702500000000e+02 -3.131212753363e-03 5.703825773057e-05 2.900182010706e+00
1.705000000000e+02 -3.120167070455e-03 5.628902331517e-05 2.841192986904e+00
1.707500000000e+02 -3.118275725588e-03 5.556861185949e-05 2.783381156526e+00
1.710000000000e+02 -3.125009153680e-03 5.487612563021e-05 2.726788125390e+00
1.712500000000e+02 -3.139742988044e-03 5.421027248673e-05 2.671451102850e+00
1.715000000000e+02 -3.161765007043e-03 5.356938421952e-05 2.617402876465e+00
1.717500000000e+02 -3.190283428299e-03 5.295144613848e-05 2.564671856821e+00
1.720000000000e+02 -3.224436307620e-03 5.235413030624e-05 2.513282184927e+00
1.722500000000e+02 -3.263302031769e-03 5.177483619745e-05 2.463253905039e+00
1.725000000000e+02 -3.305910611079e-03 5.121073681216e-05 2.414603189340e+00
1.727500000000e+02 -3.351255668067e-03 5.065883032271e-05 2.367342614192e+00
1.730000000000e+02 -3.398306839515e-03 5.011599551186e-05 2.321481469214e+00
1.732500000000e+02 -3.446022425851e-03 4.957904920250e-05 2.277026097761e+00
1.735000000000e+02 -3.493362089219e-03 4.904480462842e-05 2.233980246920e+00
1.737500000000e+02 -3.539299317474e-03 4.851012986201e-05 2.192345426628e+00
1.740000000000e+02 -3.582833551685e-03 4.797200341194e-05 2.152121255284e+00
1.742500000000e+02 -3.623001836319e-03 4.742756914919e-05 2.113305794257e+00
1.745000000000e+02 -3.658889766462e-03 4.687418780114e-05 2.075895850485e+00
1.747500000000e+02 -3.689641538200e-03 4.630948267056e-05 2.039887253660e+00
1.750000000000e+02 -3.714469103541e-03 4.573137657576e-05 2.005275090469e+00
1.752500000000e+02 -3.732660253081e-03 4.513811294854e-05 1.972053906501e+00
1.755000000000e+02 -3.743585559577e-03 4.452834778387e-05 1.940217862669e+00
1.757500000000e+02 -3.746704173103e-03 4.390112044364e-05 1.909760860147e+00
1.760000000000e+02 -3.741568600266e-03 4.325588648885e-05 1.880676624044e+00
1.762500000000e+02 -3.727828334040e-03 4.259248157182e-05 1.852958762833e+00
1.765000000000e+02 -3.705232450521e-03 4.191116966720e-05 1.826600795656e+00
1.767500000000e+02 -3.673630945213e-03 4.121264155121e-05 1.801596165988e+00
1.770000000000e+02 -3.632975246204e-03 4.049799678882e-05 1.777938234466e+00
1.772500000000e+02 -3.583317708615e-03 3.976872811515e-05 1.755620269163e+00
1.775000000000e+02 -3.524810468428e-03 3.902670261949e-05 1.734635425052e+00
1.777500000000e+02 -3.457703359938e-03 3.827413724630e-05 1.714976729839e+00
1.780000000000e+02 -3.382341308809e-03 3.751357095230e-05 1.696637066050e+00
1.782500000000e+02 -3.299160997103e-03 3.674783346222e-05 1.679609161587e+00
1.785000000000e+02 -3.208686943206e-03 3.598001209598e-05 1.663885582957e+00
1.787500000000e+02 -3.111527049611e-03 3.521341650159e-05 1.649458728861e+00
1.790000000000e+02 -3.008367551631e-03 3.445154290982e-05 1.636320826132e+00
1.792500000000e+02 -2.899967470129e-03 3.369803786873e-05 1.624463917437e+00
1.795000000000e+02 -2.787152463518e-03 3.295666222933e-05 1.613879841205e+00
1.797500000000e+02 -2.670808067465e-03 3.223125591209e-05 1.604560195002e+00
1.800000000000e+02 -2.551872261836e-03 3.152570391859e-05 1.596496277873e+00
1.802500000000e+02 -2.431327351022e-03 3.084390157101e-05 1.589679006104e+00
1.805000000000e+02 -2.310191142604e-03 3.018972242555e-05 1.584098798876e+00
1.807500000000e+02 -2.189507432032e-03 2.956698512907e-05 1.579745430264e+00
1.810000000000e+02 -2.070335831153e-03 2.897942170921e-05 1.576607846630e+00
1.812500000000e+02 -1.953740951854e-03 2.843064472999e-05 1.574673951125e+00
1.815000000000e+02 -1.840781050054e-03 2.792411423316e-05 1.573930357919e+00
1.817500000000e+02 -1.732496213075e-03 2.746310371823e-05 1.574362122971e+00
1.820000000000e+02 -1.629896232474e-03 2.705066413417e-05 1.575952459796e+00
1.822500000000e+02 -1.533948324104e-03 2.668958672655e-05 1.578682451098e+00
1.825000000000e+02 -1.445564879896e-03 2.638236394603e-05 1.582530768991e+00
1.827500000000e+02 -1.365591449188e-03 2.613114875719e-05 1.587473417762e+00
1.830000000000e+02 -1.294795169531e-03 2.593771272349e-05 1.593483514048e+00
1.832500000000e+02 -1.233853905636e-03 2.580340533667e-05 1.600531117571e+00
1.835000000000e+02 -1.183346286524e-03 2.572911250961e-05 1.608583129375e+00
1.837500000000e+02 -1.143742948343e-03 2.571521899358e-05 1.617603265122e+00
1.840000000000e+02 -1.115399160625e-03 2.576157441556e-05 1.627552116241e+00
1.842500000000e+02 -1.098549069284e-03 2.586746568620e-05 1.638387302564e+00
1.845000000000e+02 -1.093301686243e-03 2.603159648626e-05 1.650063723443e+00
1.847500000000e+02 -1.099638818041e-03 2.625207746892e-05 1.662533899789e+00
1.850000000000e+02 -1.117414942915e-03 2.652642654868e-05 1.675748410344e+00
1.852500000000e+02 -1.146359132369e-03 2.685158279045e-05 1.689656405150e+00
1.855000000000e+02 -1.186078937543e-03 2.722393214505e-05 1.704206193203e+00
1.857500000000e+02 -1.236066212059e-03 2.763934808148e-05 1.719345880560e+00
1.860000000000e+02 -1.295704708480e-03 2.809324459566e-05 1.735024051356e+00
1.862500000000e+02 -1.364279312257e-03 2.858064247993e-05 1.751190463954e+00
1.865000000000e+02 -1.440986676511e-03 2.909624629646e-05 1.767796753163e+00
1.867500000000e+02 -1.524947052851e-03 2.963453077565e-05 1.784797110420e+00
1.870000000000e+02 -1.615217062431e-03 3.018983491287e-05 1.802148934593e+00
1.872500000000e+02 -1.710803162007e-03 3.075645660242e-05 1.819813428219e+00
1.875000000000e+02 -1.810675563575e-03 3.132874702752e-05 1.837756136544e+00
1.877500000000e+02 -1.913782280678e-03 3.190124402411e-05 1.855947409596e+00
1.880000000000e+02 -2.019063188158e-03 3.246873700921e-05 1.874362790318e+00
1.882500000000e+02 -2.125463800838e-03 3.302636082528e-05 1.892983317681e+00
1.885000000000e+02 -2.231948665165e-03 3.356968151785e-05 1.911795747602e+00
1.887500000000e+02 -2.337514019432e-03 3.409477650751e-05 1.930792696626e+00
1.890000000000e+02 -2.441199660597e-03 3.459828599076e-05 1.949972706064e+00
1.892500000000e+02 -2.542099912560e-03 3.507744717743e-05 1.969340241115e+00
1.895000000000e+02 -2.639373452851e-03 3.553015316654e-05 1.988905623890e+00
1.897500000000e+02 -2.732252000195e-03 3.595496736464e-05 2.008684915575e+00
1.900000000000e+02 -2.820047782046e-03 3.635112719164e-05 2.028699748024e+00
1.902500000000e+02 -2.902159722819e-03 3.671853670884e-05 2.048977116742e+00
1.905000000000e+02 -2.978078286746e-03 3.705774610413e-05 2.069549137850e+00
1.907500000000e+02 -3.047388966479e-03 3.736991985903e-05 2.090452772508e+00
1.910000000000e+02 -3.109774425986e-03 3.765679318690e-05 2.111729521809e+00
1.912500000000e+02 -3.165015303733e-03 3.792062009725e-05 2.133425092699e+00
1.915000000000e+02 -3.212989721180e-03 3.816411340177e-05 2.155589033174e+00
1.917500000000e+02 -3.253671555976e-03 3.839037942657e-05 2.178274334207e+00
1.920000000000e+02 -3.287127551057e-03 3.860284800392e-05 2.201536996524e+00
1.922500000000e+02 -3.313513363396e-03 3.880520176625e-05 2.225435557014e+00
1.925000000000e+02 -3.333068617661e-03 3.900130378631e-05 2.250030574236e+00
1.927500000000e+02 -3.346111080470e-03 3.919511757972e-05 2.275384067381e+00
1.930000000000e+02 -3.353030074088e-03 3.939065688727e-05 2.301558913868e+00
1.932500000000e+02 -3.354279292575e-03 3.959192352504e-05 2.328618200694e+00
1.935000000000e+02 -3.350369014002e-03 3.980282935451e-05 2.356624539898e+00
1.937500000000e+02 -3.341857851436e-03 4.002714417170e-05 2.385639354607e+00
1.940000000000e+02 -3.329344312986e-03 4.026845020930e-05 2.415722138670e+00
1.942500000000e+02 -3.313458196030e-03 4.053010211288e-05 2.446929711402e+00
1.945000000000e+02 -3.294851954516e-03 4.081519341056e-05 2.479315478485e+00
1.947500000000e+02 -3.274192182370e-03 4.112651411906e-05 2.512928706297e+00
1.950000000000e+02 -3.252151206738e-03 4.146651639680e-05 2.547813838625e+00
1.952500000000e+02 -3.229399096828e-03 4.183731562019e-05 2.584009866292e+00
1.955000000000e+02 -3.206596129999e-03 4.224067068337e-05 2.621549755404e+00
1.957500000000e+02 -3.184385771970e-03 4.267797246002e-05 2.660459964893e+00
1.960000000000e+02 -3.163388237221e-03 4.315023842300e-05 2.700760050355e+00
1.962500000000e+02 -3.144194649207e-03 4.365810177270e-05 2.742462368941e+00
1.965000000000e+02 -3.127361893560e-03 4.420185240947e-05 2.785571888532e+00
1.967500000000e+02 -3.113408176604e-03 4.478142229372e-05 2.830086103875e+00
1.970000000000e+02 -3.102809311542e-03 4.539639388096e-05 2.875995063296e+00
1.972500000000e+02 -3.095995682521e-03 4.604602305369e-05 2.923281489506e+00
1.975000000000e+02 -3.093349871354e-03 4.672925846322e-05 2.971921005668e+00
1.977500000000e+02 -3.095204913901e-03 4.744477707772e-05 3.021882444709e+00
1.980000000000e+02 -3.101843166362e-03 4.819098244077e-05 3.073128236826e+00
1.982500000000e+02 -3.113495741125e-03 4.896604328064e-05 3.125614862731e+00
1.985000000000e+02 -3.130342487259e-03 4.976794000375e-05 3.179293359126e+00
1.987500000000e+02 -3.152512423955e-03 5.059448973424e-05 3.234109868701e+00
1.990000000000e+02 -3.180084555913e-03 5.144337539559e-05 3.290006210874e+00
1.992500000000e+02 -3.213089052640e-03 5.231217740753e-05 3.346920476107e+00
1.995000000000e+02 -3.251508756051e-03 5.319840632720e-05 3.404787626135e+00
1.997500000000e+02 -3.295280945401e-03 5.409953645599e-05 3.463540085124e+00
2.000000000000e+02 -3.344299324958e-03 5.501303333666e-05 3.523108326626e+00
2.002500000000e+02 -3.398416242215e-03 5.593637894419e-05 3.583421443736e+00
2.005000000000e+02 -3.457445036315e-03 5.686709692004e-05 3.644407691917e+00
2.007500000000e+02 -3.521162557873e-03 5.780277410114e-05 3.705995017229e+00
2.010000000000e+02 -3.589311740329e-03 5.874107750428e-05 3.768111549400e+00
2.012500000000e+02 -3.661604367896e-03 5.967977319368e-05 3.830686077951e+00
2.015000000000e+02 -3.737723765757e-03 6.061673384625e-05 3.893648493933e+00
2.017500000000e+02 -3.817327607845e-03 6.154993466415e-05 3.956930215316e+00
2.020000000000e+02 -3.900050646001e-03 6.247747972568e-05 4.020464581556e+00
2.022500000000e+02 -3.985507476651e-03 6.339761599181e-05 4.084187233936e+00
2.025000000000e+02 -4.073295339165e-03 6.430869834459e-05 4.148036468578e+00
2.027500000000e+02 -4.162996976867e-03 6.520921111719e-05 4.211953575992e+00
2.030000000000e+02 -4.254183438567e-03 6.609774711566e-05 4.275883154512e+00
2.032500000000e+02 -4.346417130217e-03 6.697298449584e-05 4.339773407861e+00
2.035000000000e+02 -4.439254579240e-03 6.783372069172e-05 4.403576413953e+00
2.037500000000e+02 -4.532249514464e-03 6.867885449346e-05 4.467248371078e+00
2.040000000000e+02 -4.624955810262e-03 6.950737551653e-05 4.530749808391e+00
2.042500000000e+02 -4.716930542610e-03 7.031835721777e-05 4.594045763327e+00
2.045000000000e+02 -4.807737052334e-03 7.111095122483e-05 4.657105913336e+00
2.047500000000e+02 -4.896948073259e-03 7.188438122238e-05 4.719904662090e+00
2.050000000000e+02 -4.984148815811e-03 7.263793616127e-05 4.782421169292e+00
2.052500000000e+02 -5.068940022618e-03 7.337095915150e-05 4.844639323775e+00
2.055000000000e+02 -5.150940928077e-03 7.408284823499e-05 4.906547652623e+00
2.057500000000e+02 -5.229792150337e-03 7.477305539172e-05 4.968139167396e+00
2.060000000000e+02 -5.305158483204e-03 7.544106632157e-05 5.029411145247e+00
2.062500000000e+02 -5.376731482513e-03 7.608639395495e-05 5.090364848474e+00
2.065000000000e+02 -5.444231910969e-03 7.670857451120e-05 5.151005185954e+00
2.067500000000e+02 -5.507412056812e-03 7.730716100665e-05 5.211340323211e+00
2.070000000000e+02 -5.566057881752e-03 7.788171807635e-05 5.271381248706e+00
2.072500000000e+02 -5.619991090850e-03 7.843182042400e-05 5.331141307575e+00
2.075000000000e+02 -5.669070927480e-03 7.895704702549e-05 5.390635711717e+00
2.077500000000e+02 -5.713195921498e-03 7.945697958098e-05 5.449881040832e+00
2.080000000000e+02 -5.752305286598e-03 7.993120550059e-05 5.508894742472e+00
2.082500000000e+02 -5.786380284258e-03 8.037933024205e-05 5.567694646590e+00
2.085000000000e+02 -5.815445257571e-03 8.080098617191e-05 5.626298501134e+00
2.087500000000e+02 -5.839568405251e-03 8.119584372335e-05 5.684723538671e+00
2.090000000000e+02 -5.858862378246e-03 8.156362697528e-05 5.742986083685e+00
2.092500000000e+02 -5.873484409349e-03 8.190413217449e-05 5.801101201596e+00
2.095000000000e+02 -5.883636038459e-03 8.221724775051e-05 5.859082394457e+00
2.097500000000e+02 -5.889562476964e-03 8.250297597159e-05 5.916941347310e+00
2.100000000000e+02 -5.891551304677e-03 8.276145442596e-05 5.974687719558e+00
2.102500000000e+02 -5.889930625428e-03 8.299297727629e-05 6.032328983738e+00
2.105000000000e+02 -5.885066489853e-03 8.319801406281e-05 6.089870305004e+00
2.107500000000e+02 -5.877359705416e-03 8.337722872587e-05 6.147314462583e+00
2.110000000000e+02 -5.867241805825e-03 8.353149238477e-05 6.204661802518e+00
2.112500000000e+02 -5.855170318409e-03 8.366188079151e-05 6.261910221330e+00
2.115000000000e+02 -5.841623301735e-03 8.376968394955e-05 6.319055174854e+00
2.117500000000e+02 -5.827093178084e-03 8.385640740280e-05 6.376089708073e+00
2.120000000000e+02 -5.812079953719e-03 8.392375878372e-05 6.433004500288e+00
2.122500000000e+02 -5.797083897505e-03 8.397363046750e-05 6.489787928156e+00
2.125000000000e+02 -5.782597778314e-03 8.400807621167e-05 6.546426136523e+00
2.127500000000e+02 -5.769098811777e-03 8.402928225179e-05 6.602903121277e+00
2.130000000000e+02 -5.757040454729e-03 8.403953262512e-05 6.659200821272e+00
2.132500000000e+02 -5.746844222756e-03 8.404116982941e-05 6.715299219388e+00
2.135000000000e+02 -5.738891708712e-03 8.403655227293e-05 6.771176453910e+00
2.137500000000e+02 -5.733517041167e-03 8.402800977766e-05 6.826808938919e+00
2.140000000000e+02 -5.730999853890e-03 8.401779736270e-05 6.882171500507e+00
2.142500000000e+02 -5.731559236821e-03 8.400805400086e-05 6.937237523389e+00
2.145000000000e+02 -5.735348646438e-03 8.400076050627e-05 6.991979112601e+00
2.147500000000e+02 -5.742451842444e-03 8.399770115955e-05 7.046367274449e+00
2.150000000000e+02 -5.752880255571e-03 8.400042947712e-05 7.100372111220e+00
2.152500000000e+02 -5.766571736829e-03 8.401023753901e-05 7.153963033285e+00
2.155000000000e+02 -5.783390745694e-03 8.402814348019e-05 7.207108991041e+00
2.157500000000e+02 -5.803130230973e-03 8.405489988778e-05 7.259778718076e+00
2.160000000000e+02 -5.825514768414e-03 8.409096169967e-05 7.311940992902e+00
2.162500000000e+02 -5.850205329056e-03 8.413648609945e-05 7.363564907581e+00
2.165000000000e+02 -5.876805261871e-03 8.419134940790e-05 7.414620148031e+00
2.167500000000e+02 -5.904867607055e-03 8.425514817206e-05 7.465077273697e+00
2.170000000000e+02 -5.933903295936e-03 8.432723772617e-05 7.514907998639e+00
2.172500000000e+02 -5.963390243360e-03 8.440676270602e-05 7.564085461327e+00
2.175000000000e+02 -5.992783098557e-03 8.449268393435e-05 7.612584482668e+00
2.177500000000e+02 -6.021523593139e-03 8.458376283790e-05 7.660381800239e+00
2.180000000000e+02 -6.049050766896e-03 8.467865882633e-05 7.707456276757e+00
2.182500000000e+02 -6.074811385423e-03 8.477598312004e-05 7.753789072492e+00
2.185000000000e+02 -6.098270174367e-03 8.487425051323e-05 7.799363779089e+00
2.187500000000e+02 -6.118919620088e-03 8.497193540882e-05 7.844166507612e+00
2.190000000000e+02 -6.136289382118e-03 8.506750987114e-05 7.888185927951e+00
2.192500000000e+02 -6.149955022024e-03 8.515951193758e-05 7.931413256458e+00
2.195000000000e+02 -6.159545906181e-03 8.524648539876e-05 7.973842191083e+00
2.197500000000e+02 -6.164752387098e-03 8.532700687761e-05 8.015468793437e+00
2.200000000000e+02 -6.165331945228e-03 8.539978158709e-05 8.056291321277e+00
2.202500000000e+02 -6.161114557454e-03 8.546364013312e-05 8.096310011991e+00
2.205000000000e+02 -6.152006795100e-03 8.551754929459e-05 8.135526825158e+00
2.207500000000e+02 -6.137995089964e-03 8.556062603052e-05 8.173945145235e+00
2.210000000000e+02 -6.119147670367e-03 8.559214912282e-05 8.211569456495e+00
2.212500000000e+02 -6.095615665571e-03 8.561156930195e-05 8.248404991141e+00
2.215000000000e+02 -6.067632879946e-03 8.561851723082e-05 8.284457365272e+00
2.217500000000e+02 -6.035514709438e-03 8.561281065261e-05 8.319732202907e+00
2.220000000000e+02 -5.999655696606e-03 8.559445927578e-05 8.354234763627e+00
2.222500000000e+02 -5.960526146879e-03 8.556366864940e-05 8.387969572044e+00
2.225000000000e+02 -5.918667380614e-03 8.552084166261e-05 8.420940065041e+00
2.227500000000e+02 -5.874686001700e-03 8.546657925340e-05 8.453148252391e+00
2.230000000000e+02 -5.829246930787e-03 8.540167969825e-05 8.484594404858e+00
2.232500000000e+02 -5.783065400221e-03 8.532713635662e-05 8.515276770585e+00
2.235000000000e+02 -5.736897994332e-03 8.524413446950e-05 8.545191321248e+00
2.237500000000e+02 -5.691532737471e-03 8.515404659901e-05 8.574331537184e+00
2.240000000000e+02 -5.647778427532e-03 8.505842596765e-05 8.602688230292e+00
2.242500000000e+02 -5.606453287257e-03 8.495899824515e-05 8.630249403908e+00
2.245000000000e+02 -5.568373086760e-03 8.485765009444e-05 8.657000155642e+00
2.247500000000e+02 -5.534338914913e-03 8.475641559114e-05 8.682922619653e+00
2.250000000000e+02 -5.505124641773e-03 8.465745814706e-05 8.707995946205e+00
2.252500000000e+02 -5.481464381984e-03 8.456304253185e-05 8.732196322251e+00
2.255000000000e+02 -5.464040003301e-03 8.447550513502e-05 8.755497028199e+00
2.257500000000e+02 -5.453468971394e-03 8.439726451720e-05 8.777868531331e+00
2.260000000000e+02 -5.450292781984e-03 8.433074789230e-05 8.799278615565e+00
2.262500000000e+02 -5.454965865117e-03 8.427834634117e-05 8.819692544936e+00
2.265000000000e+02 -5.467845546825e-03 8.424239381277e-05 8.839073262528e+00
2.267500000000e+02 -5.489183021539e-03 8.422506543959e-05 8.857381622225e+00
2.270000000000e+02 -5.519115596054e-03 8.422832874447e-05 8.874576653055e+00
2.272500000000e+02 -5.557660350356e-03 8.425400166370e-05 8.890615855421e+00
2.275000000000e+02 -5.604709415917e-03 8.430361385958e-05 8.905455527321e+00
2.277500000000e+02 -5.660027186870e-03 8.437835477604e-05 8.919051118522e+00
2.280000000000e+02 -5.723249178801e-03 8.447906488970e-05 8.931357612710e+00
2.282500000000e+02 -5.793883115247e-03 8.460611511418e-05 8.942329931784e+00
2.285000000000e+02 -5.871312049008e-03 8.475937895080e-05 8.951923361453e+00
2.287500000000e+02 -5.954799563396e-03 8.493833310749e-05 8.960093994237e+00
2.290000000000e+02 -6.043497203665e-03 8.514201238530e-05 8.966799182732e+00
2.292500000000e+02 -6.136453822843e-03 8.536894837344e-05 8.971998005106e+00
2.295000000000e+02 -6.232626915678e-03 8.561712926616e-05 8.975651729531e+00
2.297500000000e+02 -6.330895765157e-03 8.588408159829e-05 8.977724274810e+00
2.300000000000e+02 -6.430076138455e-03 8.616693834834e-05 8.978182665651e+00
2.302500000000e+02 -6.528936519028e-03 8.646245154539e-05 8.976997467274e+00
2.305000000000e+02 -6.626215477258e-03 8.676705421118e-05 8.974143195734e+00
2.307500000000e+02 -6.720639981179e-03 8.707690430484e-05 8.969598702214e+00
2.310000000000e+02 -6.810944228206e-03 8.738795447116e-05 8.963347510164e+00
2.312500000000e+02 -6.895888837258e-03 8.769604243680e-05 8.955378113714e+00
2.315000000000e+02 -6.974279864344e-03 8.799697121625e-05 8.945684212871e+00
2.317500000000e+02 -7.044987592622e-03 8.828658219462e-05 8.934264895186e+00
2.320000000000e+02 -7.106964366255e-03 8.856083171432e-05 8.921124740336e+00
2.322500000000e+02 -7.159261586462e-03 8.881586605630e-05 8.906273859822e+00
2.325000000000e+02 -7.201045061482e-03 8.904808962448e-05 8.889727849924e+00
2.327500000000e+02 -7.231609002749e-03 8.925422497247e-05 8.871507674613e+00
2.330000000000e+02 -7.250387746182e-03 8.943138603276e-05 8.851639459332e+00
2.332500000000e+02 -7.256965691745e-03 8.957713523330e-05 8.830154217811e+00
2.335000000000e+02 -7.251084599511e-03 8.968950733612e-05 8.807087496850e+00
2.337500000000e+02 -7.232648823270e-03 8.976702039168e-05 8.782478966355e+00
2.340000000000e+02 -7.201727632799e-03 8.980873750514e-05 8.756371943970e+00
2.342500000000e+02 -7.158555315946e-03 8.981433457966e-05 8.728812884530e+00
2.345000000000e+02 -7.103528481175e-03 8.978396889867e-05 8.699850831298e+00
2.347500000000e+02 -7.037200793676e-03 8.971845032674e-05 8.669536848878e+00
2.350000000000e+02 -6.960275723749e-03 8.961908111316e-05 8.637923455619e+00
2.352500000000e+02 -6.873596878369e-03 8.948763224106e-05 8.605064056738e+00
2.355000000000e+02 -6.778136601305e-03 8.932639863984e-05 8.571012405193e+00
2.357500000000e+02 -6.674982251603e-03 8.913817845843e-05 8.535822086940e+00
2.360000000000e+02 -6.565321640960e-03 8.892612877148e-05 8.499546053556e+00
2.362500000000e+02 -6.450426952739e-03 8.869381103890e-05 8.462236197408e+00
2.365000000000e+02 -6.331637584734e-03 8.844506990166e-05 8.423942987099e+00
2.367500000000e+02 -6.210342047211e-03 8.818400205970e-05 8.384715155150e+00
2.370000000000e+02 -6.087959691153e-03 8.791492311744e-05 8.344599450228e+00
2.372500000000e+02 -5.965922374685e-03 8.764227610564e-05 8.303640443645e+00
2.375000000000e+02 -5.845656181698e-03 8.737060657285e-05 8.261880397543e+00
2.377500000000e+02 -5.728563622485e-03 8.710446870322e-05 8.219359184576e+00
2.380000000000e+02 -5.616006559757e-03 8.684834729927e-05 8.176114258955e+00
2.382500000000e+02 -5.509289916854e-03 8.660661911986e-05 8.132180673456e+00
2.385000000000e+02 -5.409646612410e-03 8.638350265963e-05 8.087591134327e+00
2.387500000000e+02 -5.318223458765e-03 8.618298926064e-05 8.042376091199e+00
2.390000000000e+02 -5.236068611868e-03 8.600877807605e-05 7.996563852619e+00
2.392500000000e+02 -5.164120410043e-03 8.586425443929e-05 7.950180722391e+00
2.395000000000e+02 -5.103197865539e-03 8.575244354234e-05 7.903251149992e+00
2.397500000000e+02 -5.053992459540e-03 8.567596610287e-05 7.855797888357e+00
2.400000000000e+02 -5.017061772993e-03 8.563700334030e-05 7.807842154001e+00
2.402500000000e+02 -4.992824702338e-03 8.563726645602e-05 7.759403784530e+00
2.405000000000e+02 -4.981558018288e-03 8.567797067505e-05 7.710501388674e+00
2.407500000000e+02 -4.983394813885e-03 8.575981376954e-05 7.661152486500e+00
2.410000000000e+02 -4.998324313774e-03 8.588295878545e-05 7.611373636806e+00
2.412500000000e+02 -5.026193236935e-03 8.604702515932e-05 7.561180550794e+00
2.415000000000e+02 -5.066708612857e-03 8.625107021187e-05 7.510588190999e+00
2.417500000000e+02 -5.119442081317e-03 8.649361561297e-05 7.459610857772e+00
2.420000000000e+02 -5.183835320257e-03 8.677263278281e-05 7.408262261318e+00
2.422500000000e+02 -5.259207030203e-03 8.708556407169e-05 7.356555585131e+00
2.425000000000e+02 -5.344761006018e-03 8.742932625250e-05 7.304503540453e+00
2.427500000000e+02 -5.439595402612e-03 8.780033994546e-05 7.252118415697e+00
2.430000000000e+02 -5.542713073837e-03 8.819457303946e-05 7.199412122550e+00
2.432500000000e+02 -5.653032981585e-03 8.860757541551e-05 7.146396243454e+00
2.435000000000e+02 -5.769402336734e-03 8.903452246106e-05 7.093082077954e+00
2.437500000000e+02 -5.890609612924e-03 8.947026710035e-05 7.039480694995e+00
2.440000000000e+02 -6.015398095458e-03 8.990939672171e-05 6.985602987918e+00
2.442500000000e+02 -6.142479853916e-03 9.034629598142e-05 6.931459735419e+00
2.445000000000e+02 -6.270549965078e-03 9.077521558060e-05 6.877061663538e+00
2.447500000000e+02 -6.398300800664e-03 9.119034080443e-05 6.822419512836e+00
2.450000000000e+02 -6.524436157393e-03 9.158586362543e-05 6.767544106925e+00
2.452500000000e+02 -6.647685141053e-03 9.195605666215e-05 6.712446416794e+00
2.455000000000e+02 -6.766815454051e-03 9.229534575669e-05 6.657137624477e+00
2.457500000000e+02 -6.880645928497e-03 9.259838007644e-05 6.601629181181e+00
2.460000000000e+02 -6.988058277540e-03 9.286009935408e-05 6.545932852523e+00
2.462500000000e+02 -7.088007538693e-03 9.307579488710e-05 6.490060758814e+00
2.465000000000e+02 -7.179531565463e-03 9.324115850612e-05 6.434025395278e+00
2.467500000000e+02 -7.261758932583e-03 9.335234503732e-05 6.377839644040e+00
2.470000000000e+02 -7.333915789096e-03 9.340601820146e-05 6.321516761929e+00
2.472500000000e+02 -7.395331020360e-03 9.339936336383e-05 6.265070358258e+00
2.475000000000e+02 -7.445440457698e-03 9.333011647369e-05 6.208514346221e+00
2.477500000000e+02 -7.483789397964e-03 9.319657994628e-05 6.151862884777e+00
2.480000000000e+02 -7.510034195054e-03 9.299762688075e-05 6.095130294558e+00
2.482500000000e+02 -7.523942134270e-03 9.273270643059e-05 6.038330967508e+00
2.485000000000e+02 -7.525390491354e-03 9.240182876075e-05 5.981479254613e+00
2.487500000000e+02 -7.514364201227e-03 9.200554457661e-05 5.924589349455e+00
2.490000000000e+02 -7.490952221754e-03 9.154492478089e-05 5.867675166387e+00
2.492500000000e+02 -7.455343227907e-03 9.102152577878e-05 5.810750208906e+00
2.495000000000e+02 -7.407820076485e-03 9.043733131012e-05 5.753827451539e+00
2.497500000000e+02 -7.348753948169e-03 8.979479103496e-05 5.696919217046e+00
2.500000000000e+02 -7.278597516347e-03 8.909672812041e-05 5.640037077520e+00
2.502500000000e+02 -7.197877853001e-03 8.834627709117e-05 5.583191759106e+00
2.505000000000e+02 -7.107188724320e-03 8.754684940318e-05 5.526393079501e+00
2.507500000000e+02 -7.007182930366e-03 8.670210029033e-05 5.469649895911e+00
2.510000000000e+02 -6.898564356225e-03 8.581589011192e-05 5.412970092113e+00
2.512500000000e+02 -6.782080207063e-03 8.489224324781e-05 5.356360580188e+00
2.515000000000e+02 -6.658513146758e-03 8.393525145498e-05 5.299827343875e+00
2.517500000000e+02 -6.528673713501e-03 8.294909433820e-05 5.243375497975e+00
2.520000000000e+02 -6.393392900169e-03 8.193799450953e-05 5.187009382725e+00
2.522500000000e+02 -6.253515017570e-03 8.090617631895e-05 5.130732682681e+00
2.525000000000e+02 -6.109890861214e-03 7.985783523667e-05 5.074548559074e+00
2.527500000000e+02 -5.963371225351e-03 7.879710659928e-05 5.018459810747e+00
2.530000000000e+02 -5.814800747924e-03 7.772803401065e-05 4.962469036411e+00
2.532500000000e+02 -5.665012159127e-03 7.665455733391e-05 4.906578811423e+00
2.535000000000e+02 -5.514820939566e-03 7.558048065742e-05 4.850791865602e+00
2.537500000000e+02 -5.365020300568e-03 7.450944516554e-05 4.795111251418e+00
2.540000000000e+02 -5.216376603761e-03 7.344491037811e-05 4.739540508202e+00
2.542500000000e+02 -5.069625197324e-03 7.239013497040e-05 4.684083810727e+00
2.545000000000e+02 -4.925466552112e-03 7.134815718554e-05 4.628746093242e+00
2.547500000000e+02 -4.784562880250e-03 7.032176511362e-05 4.573533154169e+00
2.550000000000e+02 -4.647535128451e-03 6.931349463404e-05 4.518451732555e+00
2.552500000000e+02 -4.514960246842e-03 6.832563864007e-05 4.463509550837e+00
2.555000000000e+02 -4.387368952361e-03 6.736019631354e-05 4.408715330024e+00
2.557500000000e+02 -4.265243839244e-03 6.641886763062e-05 4.354078771006e+00
2.560000000000e+02 -4.149017835741e-03 6.550304893110e-05 4.299610504405e+00
2.562500000000e+02 -4.039073099302e-03 6.461382715192e-05 4.245322013100e+00
2.565000000000e+02 -3.935740109952e-03 6.375198358310e-05 4.191225524979e+00
2.567500000000e+02 -3.839297206701e-03 6.291799097144e-05 4.137333886320e+00
2.570000000000e+02 -3.749970419098e-03 6.211201975614e-05 4.083660415902e+00
2.572500000000e+02 -3.667933607879e-03 6.133394555899e-05 4.030218746079e+00
2.575000000000e+02 -3.593308962209e-03 6.058336410936e-05 3.977022657835e+00
2.577500000000e+02 -3.526167639909e-03 5.985960675750e-05 3.924085911492e+00
2.580000000000e+02 -3.466530745367e-03 5.916175941970e-05 3.871422082714e+00
2.582500000000e+02 -3.414370461190e-03 5.848868423006e-05 3.819044405237e+00
2.585000000000e+02 -3.369611340467e-03 5.783905054985e-05 3.766965625748e+00
2.587500000000e+02 -3.332131716383e-03 5.721135851267e-05 3.715197875002e+00
2.590000000000e+02 -3.301765097508e-03 5.660392917639e-05 3.663752555910e+00
2.592500000000e+02 -3.278301672673e-03 5.601497087360e-05 3.612640252909e+00
2.595000000000e+02 -3.261489836625e-03 5.544259716925e-05 3.561870661569e+00
2.597500000000e+02 -3.251037705379e-03 5.488485208727e-05 3.511452538148e+00
2.600000000000e+02 -3.246614502943e-03 5.433973144120e-05 3.461393668976e+00
2.602500000000e+02 -3.247851934222e-03 5.380520168580e-05 3.411700856777e+00
2.605000000000e+02 -3.254345674334e-03 5.327921620671e-05 3.362379922607e+00
2.607500000000e+02 -3.265656896911e-03 5.275972292018e-05 3.313435720786e+00
2.610000000000e+02 -3.281313649919e-03 5.224472751647e-05 3.264872164242e+00
2.612500000000e+02 -3.300812429651e-03 5.173228151947e-05 3.216692259384e+00
2.615000000000e+02 -3.323620021926e-03 5.122045363054e-05 3.168898146327e+00
2.617500000000e+02 -3.349175516763e-03 5.070737270518e-05 3.121491146295e+00
2.620000000000e+02 -3.376892376969e-03 5.019124607883e-05 3.074471811143e+00
2.622500000000e+02 -3.406160986623e-03 4.967036100548e-05 3.027839979677e+00
2.625000000000e+02 -3.436351380530e-03 4.914309024956e-05 2.981594835566e+00
2.627500000000e+02 -3.466816464643e-03 4.860789967967e-05 2.935734974492e+00
2.630000000000e+02 -3.496895686142e-03 4.806335430679e-05 2.890258474768e+00
2.632500000000e+02 -3.525919277172e-03 4.750812458915e-05 2.845162982286e+00
2.635000000000e+02 -3.553212959567e-03 4.694099569186e-05 2.800445802844e+00
2.637500000000e+02 -3.578103174290e-03 4.636087386789e-05 2.756104015230e+00
2.640000000000e+02 -3.599922819591e-03 4.576679445087e-05 2.712134596295e+00
2.642500000000e+02 -3.618017442292e-03 4.515792991397e-05 2.668534572592e+00
2.645000000000e+02 -3.631751775404e-03 4.453359718692e-05 2.625301188021e+00
2.647500000000e+02 -3.640516630940e-03 4.389326516652e-05 2.582432101844e+00
2.650000000000e+02 -3.643735913463e-03 4.323656206021e-05 2.539925604101e+00
2.652500000000e+02 -3.640873713327e-03 4.256328059316e-05 2.497780861786e+00
2.655000000000e+02 -3.631441314345e-03 4.187338385045e-05 2.455998180129e+00
2.657500000000e+02 -3.615004067578e-03 4.116700912185e-05 2.414579290411e+00
2.660000000000e+02 -3.591187979864e-03 4.044447106008e-05 2.373527649246e+00
2.662500000000e+02 -3.559685921416e-03 3.970625955493e-05 2.332848748809e+00
2.665000000000e+02 -3.520263381999e-03 3.895303590526e-05 2.292550437485e+00
2.667500000000e+02 -3.472763480883e-03 3.818567177918e-05 2.252643231570e+00
2.670000000000e+02 -3.417111405529e-03 3.740521132653e-05 2.213140626003e+00
2.672500000000e+02 -3.353318070696e-03 3.661287651963e-05 2.174059379175e+00
2.675000000000e+02 -3.281482876118e-03 3.581007650555e-05 2.135419779930e+00
2.677500000000e+02 -3.201795530870e-03 3.499839103271e-05 2.097245870460e+00
2.680000000000e+02 -3.114536953774e-03 3.417956605342e-05 2.059565632708e+00
2.682500000000e+02 -3.020078913158e-03 3.335553141526e-05 2.022411115622e+00
2.685000000000e+02 -2.918882564805e-03 3.252839178963e-05 1.985818501164e+00
2.687500000000e+02 -2.811495894694e-03 3.170042151249e-05 1.949828106569e+00
2.690000000000e+02 -2.698549979462e-03 3.087405993293e-05 1.914484305397e+00
2.692500000000e+02 -2.580754136823e-03 3.005190475633e-05 1.879835378381e+00
2.695000000000e+02 -2.458889930136e-03 2.923670315449e-05 1.845933280530e+00
2.697500000000e+02 -2.333804049598e-03 2.843134341660e-05 1.812833333839e+00
2.700000000000e+02 -2.206400108837e-03 2.763884030749e-05 1.780593845265e+00
2.702500000000e+02 -2.077629455172e-03 2.686231895516e-05 1.749275662036e+00
2.705000000000e+02 -1.948481053398e-03 2.610499647920e-05 1.718941667275e+00
2.707500000000e+02 -1.819970567046e-03 2.537016008017e-05 1.689656230688e+00
2.710000000000e+02 -1.693128756307e-03 2.466114233746e-05 1.661484629330e+00
2.712500000000e+02 -1.568989326735e-03 2.398129342690e-05 1.634492447072e+00
2.715000000000e+02 -1.448576399607e-03 2.333395034348e-05 1.608744971157e+00
2.717500000000e+02 -1.332891822143e-03 2.272240437889e-05 1.584306598249e+00
2.720000000000e+02 -1.222902561646e-03 2.214986910801e-05 1.561240262092e+00
2.722500000000e+02 -1.119528406886e-03 2.161944365492e-05 1.539606896267e+00
2.725000000000e+02 -1.023630227974e-03 2.113407729795e-05 1.519464938217e+00
2.727500000000e+02 -9.359989850827e-04 2.069653545134e-05 1.500869883916e+00
2.730000000000e+02 -8.573457180272e-04 2.030936682029e-05 1.483873896441e+00
2.732500000000e+02 -7.882926529920e-04 1.997487224226e-05 1.468525472945e+00
2.735000000000e+02 -7.293656496890e-04 1.969507558519e-05 1.454869168360e+00
2.737500000000e+02 -6.809880790054e-04 1.947169919675e-05 1.442945376662e+00
2.740000000000e+02 -6.434762889954e-04 1.930614327250e-05 1.432790166471e+00
2.742500000000e+02 -6.170366122674e-04 1.919946953421e-05 1.424435168380e+00
2.745000000000e+02 -6.017640746959e-04 1.915239035166e-05 1.417907508828e+00
2.747500000000e+02 -5.976427486097e-04 1.916526219103e-05 1.413229786825e+00
2.750000000000e+02 -6.045477646576e-04 1.923808585574e-05 1.410420088872e+00
2.752500000000e+02 -6.222488830674e-04 1.937051115158e-05 1.409492037055e+00
2.755000000000e+02 -6.504156163569e-04 1.956184890411e-05 1.410454866985e+00
2.757500000000e+02 -6.886236745834e-04 1.981108603638e-05 1.413313530719e+00
2.760000000000e+02 -7.363627065348e-04 2.011690619086e-05 1.418068822050e+00
2.762500000000e+02 -7.930451267945e-04 2.047771372021e-05 1.424717521286e+00
2.765000000000e+02 -8.580158307754e-04 2.089166058689e-05 1.433252555248e+00
2.767500000000e+02 -9.305626633850e-04 2.135667262809e-05 1.443663172815e+00
2.770000000000e+02 -1.009927325600e-03 2.187048808672e-05 1.455935130341e+00
2.772500000000e+02 -1.095316593941e-03 2.243068617913e-05 1.470050888437e+00
2.775000000000e+02 -1.185913531264e-03 2.303471059095e-05 1.485989813917e+00
2.777500000000e+02 -1.280888635836e-03 2.367990140129e-05 1.503728388924e+00
2.780000000000e+02 -1.379410681627e-03 2.436352313187e-05 1.523240420239e+00
2.782500000000e+02 -1.480657137624e-03 2.508278943528e-05 1.544497250780e+00
2.785000000000e+02 -1.583823983658e-03 2.583488510696e-05 1.567467965963e+00
2.787500000000e+02 -1.688134821544e-03 2.661698539311e-05 1.592119596135e+00
2.790000000000e+02 -1.792849150494e-03 2.742627312174e-05 1.618417311133e+00
2.792500000000e+02 -1.897269737373e-03 2.825995283132e-05 1.646324603590e+00
2.795000000000e+02 -2.000749047492e-03 2.911526393429e-05 1.675803462634e+00
2.797500000000e+02 -2.102694685685e-03 2.998949002958e-05 1.706814532183e+00
2.800000000000e+02 -2.202573830573e-03 3.087996776463e-05 1.739317257173e+00
2.802500000000e+02 -2.299916646851e-03 3.178409349333e-05 1.773270012848e+00
2.805000000000e+02 -2.394318719780e-03 3.269933033920e-05 1.808630221384e+00
2.807500000000e+02 -2.485442591697e-03 3.362321424819e-05 1.845354452582e+00
2.810000000000e+02 -2.573018346021e-03 3.455336092156e-05 1.883398513679e+00
2.812500000000e+02 -2.656843407104e-03 3.548747173696e-05 1.922717526925e+00
2.815000000000e+02 -2.736781447213e-03 3.642334093384e-05 1.963266000275e+00
2.817500000000e+02 -2.812760657365e-03 3.735886422257e-05 2.004997891525e+00
2.820000000000e+02 -2.884771275218e-03 3.829204709183e-05 2.047866670945e+00
2.822500000000e+02 -2.952862482762e-03 3.922101524359e-05 2.091825384445e+00
2.825000000000e+02 -3.017138791448e-03 4.014402525471e-05 2.136826721022e+00
2.827500000000e+02 -3.077755860770e-03 4.105947568356e-05 2.182823087646e+00
2.830000000000e+02 -3.134915915286e-03 4.196591889324e-05 2.229766694348e+00
2.832500000000e+02 -3.188862736599e-03 4.286207227602e-05 2.277609651943e+00
2.835000000000e+02 -3.239876324313e-03 4.374682879993e-05 2.326304083759e+00
2.837500000000e+02 -3.288267312612e-03 4.461926683688e-05 2.375802253230e+00
2.840000000000e+02 -3.334371128961e-03 4.547865261287e-05 2.426056706529e+00
2.842500000000e+02 -3.378541984260e-03 4.632445164585e-05 2.477020429486e+00
2.845000000000e+02 -3.421146863470e-03 4.715635353802e-05 2.528647018602e+00
2.847500000000e+02 -3.462559358732e-03 4.797423534658e-05 2.580890861747e+00
2.850000000000e+02 -3.503153519701e-03 4.877819076662e-05 2.633707325802e+00
2.852500000000e+02 -3.543297742456e-03 4.956848583743e-05 2.687052949162e+00
2.855000000000e+02 -3.583348742014e-03 5.034556150776e-05 2.740885631638e+00
2.857500000000e+02 -3.623645847406e-03 5.111003943517e-05 2.795164819327e+00
2.860000000000e+02 -3.664505547034e-03 5.186270742785e-05 2.849851676966e+00
2.862500000000e+02 -3.706216345854e-03 5.260449782166e-05 2.904909246209e+00
2.865000000000e+02 -3.749034070875e-03 5.333645314662e-05 2.960302580159e+00
2.867500000000e+02 -3.793177684840e-03 5.405971180905e-05 3.015998852777e+00
2.870000000000e+02 -3.838825574113e-03 5.477547942945e-05 3.071967435343e+00
2.872500000000e+02 -3.886112505690e-03 5.548500394637e-05 3.128179941420e+00
2.875000000000e+02 -3.935127339891e-03 5.618954913603e-05 3.184610230320e+00
2.877500000000e+02 -3.985911510957e-03 5.689036871387e-05 3.241234372030e+00
2.880000000000e+02 -4.038458380537e-03 5.758868680214e-05 3.298030570645e+00
2.882500000000e+02 -4.092713474306e-03 5.828567419952e-05 3.354979043885e+00
2.885000000000e+02 -4.148575496923e-03 5.898238406563e-05 3.412061866724e+00
2.887500000000e+02 -4.205898351046e-03 5.967977581767e-05 3.469262772820e+00
2.890000000000e+02 -4.264494068164e-03 6.037869220171e-05 3.526566924305e+00
2.892500000000e+02 -4.324136414174e-03 6.107983701875e-05 3.583960649019e+00
2.895000000000e+02 -4.384565219349e-03 6.178376181917e-05 3.641431160470e+00
2.897500000000e+02 -4.445491398420e-03 6.249085707002e-05 3.698966256577e+00
2.900000000000e+02 -4.506602435301e-03 6.320134576079e-05 3.756554009710e+00
2.902500000000e+02 -4.567568196979e-03 6.391528101093e-05 3.814182462407e+00
2.905000000000e+02 -4.628047060010e-03 6.463254662864e-05 3.871839326286e+00
2.907500000000e+02 -4.687692117369e-03 6.535285965167e-05 3.929511697437e+00
2.910000000000e+02 -4.746157292145e-03 6.607577761159e-05 3.987185803825e+00
2.912500000000e+02 -4.803103274195e-03 6.680070683313e-05 4.044846779577e+00
2.915000000000e+02 -4.858203178682e-03 6.752691247133e-05 4.102478478295e+00
2.917500000000e+02 -4.911147813862e-03 6.825353430845e-05 4.160063340564e+00
2.920000000000e+02 -4.961650582566e-03 6.897960270413e-05 4.217582299232e+00
2.922500000000e+02 -5.009451838174e-03 6.970405477594e-05 4.275014751440e+00
2.925000000000e+02 -5.054322596947e-03 7.042574485411e-05 4.332338571676e+00
2.927500000000e+02 -5.096067674122e-03 7.114346588222e-05 4.389530194275e+00
2.930000000000e+02 -5.134528255154e-03 7.185596949660e-05 4.446564735674e+00
2.932500000000e+02 -5.169584076166e-03 7.256198292008e-05 4.503416181416e+00
2.935000000000e+02 -5.201155030959e-03 7.326022736664e-05 4.560057612036e+00
2.937500000000e+02 -5.229202290815e-03 7.394943563241e-05 4.616461472265e+00
2.940000000000e+02 -5.253729055167e-03 7.462836966537e-05 4.672599885704e+00
2.942500000000e+02 -5.274780797435e-03 7.529583715826e-05 4.728444987712e+00
2.945000000000e+02 -5.292445272641e-03 7.595070844943e-05 4.783969294672e+00
2.947500000000e+02 -5.306852104509e-03 7.659193209131e-05 4.839146076389e+00
2.950000000000e+02 -5.318172186083e-03 7.721855043666e-05 4.893949747197e+00
2.952500000000e+02 -5.326616747100e-03 7.782971443937e-05 4.948356248788e+00
2.955000000000e+02 -5.332436150447e-03 7.842469819738e-05 5.002343425056e+00
2.957500000000e+02 -5.335918436016e-03 7.900291225502e-05 5.055891385254e+00
2.960000000000e+02 -5.337387494526e-03 7.956391618258e-05 5.108982834912e+00
2.962500000000e+02 -5.337200941616e-03 8.010742957637e-05 5.161603383598e+00
2.965000000000e+02 -5.335747568737e-03 8.063334182312e-05 5.213741808256e+00
2.967500000000e+02 -5.333444375662e-03 8.114171267715e-05 5.265390280635e+00
2.970000000000e+02 -5.330733112950e-03 8.163278373138e-05 5.316544544299e+00
2.972500000000e+02 -5.328076322266e-03 8.210700049746e-05 5.367204043564e+00
2.975000000000e+02 -5.325952791349e-03 8.256498684109e-05 5.417372003112e+00
2.977500000000e+02 -5.324852435571e-03 8.300754371909e-05 5.467055453835e+00
2.980000000000e+02 -5.325270640813e-03 8.343564205385e-05 5.516265208738e+00
2.982500000000e+02 -5.327701990599e-03 8.385041313577e-05 5.565015789061e+00
2.985000000000e+02 -5.332633480075e-03 8.425311692742e-05 5.613325302579e+00
2.987500000000e+02 -5.340537267245e-03 8.464513261452e-05 5.661215279502e+00
2.990000000000e+02 -5.351863022544e-03 8.502790119855e-05 5.708710465925e+00
2.992500000000e+02 -5.367030066827e-03 8.540294790035e-05 5.755838583911e+00
2.995000000000e+02 -5.386419282239e-03 8.577186334377e-05 5.802630059415e+00
2.997500000000e+02 -5.410365306641e-03 8.613619557210e-05 5.849117727746e+00
3.000000000000e+02 -5.439148833032e-03 8.649743298828e-05 5.895336513095e+00
3.002500000000e+02 -5.472989430122e-03 8.685697623864e-05 5.941323098100e+00
3.005000000000e+02 -5.512038924172e-03 8.721611963228e-05 5.987115580168e+00
3.007500000000e+02 -5.556375675394e-03 8.757592074665e-05 6.032753123138e+00
3.010000000000e+02 -5.605999781581e-03 8.793723650996e-05 6.078275605737e+00
3.012500000000e+02 -5.660829381570e-03 8.830069422797e-05 6.123723271909e+00
3.015000000000e+02 -5.720698319126e-03 8.866664067425e-05 6.169136389353e+00
3.017500000000e+02 -5.785355113820e-03 8.903512060957e-05 6.214554905879e+00
3.020000000000e+02 -5.854463532359e-03 8.940586121536e-05 6.260018124273e+00
3.022500000000e+02 -5.927604527567e-03 8.977825808926e-05 6.305564382022e+00
3.025000000000e+02 -6.004279763109e-03 9.015137630156e-05 6.351230743248e+00
3.027500000000e+02 -6.083916670345e-03 9.052395319095e-05 6.397052702005e+00
3.030000000000e+02 -6.165874754043e-03 9.089441263144e-05 6.443063897003e+00
3.032500000000e+02 -6.249453178666e-03 9.126087629535e-05 6.489295838401e+00
3.035000000000e+02 -6.333899446574e-03 9.162118809156e-05 6.535777644606e+00
3.037500000000e+02 -6.418418976454e-03 9.197295256180e-05 6.582535795753e+00
3.040000000000e+02 -6.502185438397e-03 9.231357408085e-05 6.629593889432e+00
3.042500000000e+02 -6.584351597780e-03 9.264029342501e-05 6.676972417623e+00
3.045000000000e+02 -6.664060475078e-03 9.295022917472e-05 6.724688551567e+00
3.047500000000e+02 -6.740456578830e-03 9.324042864650e-05 6.772755944974e+00
3.050000000000e+02 -6.812697086554e-03 9.350791287593e-05 6.821184545479e+00
3.052500000000e+02 -6.879962696896e-03 9.374972483031e-05 6.869980430656e+00
3.055000000000e+02 -6.941468035912e-03 9.396297234576e-05 6.919145663084e+00
3.057500000000e+02 -6.996471550140e-03 9.414486989340e-05 6.968678160842e+00
3.060000000000e+02 -7.044284643816e-03 9.429278020182e-05 7.018571598543e+00
3.062500000000e+02 -7.084280046168e-03 9.440425259977e-05 7.068815333567e+00
3.065000000000e+02 -7.115899461858e-03 9.447705911500e-05 7.119394354382e+00
3.067500000000e+02 -7.138660219567e-03 9.450922581294e-05 7.170289266797e+00
3.070000000000e+02 -7.152161231058e-03 9.449906184877e-05 7.221476301784e+00
3.072500000000e+02 -7.156087911792e-03 9.444518428242e-05 7.272927362595e+00
3.075000000000e+02 -7.150216419159e-03 9.434654004864e-05 7.324610095451e+00
3.077500000000e+02 -7.134416899125e-03 9.420241949012e-05 7.376487998200e+00
3.080000000000e+02 -7.108656045416e-03 9.401247547647e-05 7.428520552791e+00
3.082500000000e+02 -7.072998696857e-03 9.377675579428e-05 7.480663392766e+00
3.085000000000e+02 -7.027608749497e-03 9.349568982989e-05 7.532868492658e+00
3.087500000000e+02 -6.972749075562e-03 9.317008895499e-05 7.585084388022e+00
3.090000000000e+02 -6.908780725020e-03 9.280114079646e-05 7.637256413980e+00
3.092500000000e+02 -6.836161048516e-03 9.239048339299e-05 7.689326968430e+00
3.095000000000e+02 -6.755440920494e-03 9.194013679256e-05 7.741235789021e+00
3.097500000000e+02 -6.667260956035e-03 9.145249341155e-05 7.792920247373e+00
3.100000000000e+02 -6.572346723514e-03 9.093032672816e-05 7.844315651070e+00
3.102500000000e+02 -6.471502800323e-03 9.037676000964e-05 7.895355554022e+00
3.105000000000e+02 -6.365605802669e-03 8.979517914973e-05 7.945972068246e+00
3.107500000000e+02 -6.255596475023e-03 8.918936430696e-05 7.996096173629e+00
3.110000000000e+02 -6.142470482182e-03 8.856338115440e-05 8.045658021458e+00
3.112500000000e+02 -6.027268109245e-03 8.792151746029e-05 8.094587227637e+00
3.115000000000e+02 -5.911063054429e-03 8.726825880120e-05 8.142813150289e+00
3.117500000000e+02 -5.794950583969e-03 8.660824738307e-05 8.190265149998e+00
3.120000000000e+02 -5.680035214853e-03 8.594622800481e-05 8.236872826791e+00
3.122500000000e+02 -5.567417941411e-03 8.528700574634e-05 8.282566234938e+00
3.125000000000e+02 -5.458183383026e-03 8.463541012615e-05 8.327276070953e+00
3.127500000000e+02 -5.353387001668e-03 8.399621075053e-05 8.370933834601e+00
3.130000000000e+02 -5.254042518040e-03 8.337409517883e-05 8.413471967389e+00
3.132500000000e+02 -5.161109960342e-03 8.277360852715e-05 8.454823964771e+00
3.135000000000e+02 -5.075484515220e-03 8.219908512860e-05 8.494924466204e+00
3.137500000000e+02 -4.997986208293e-03 8.165461681223e-05 8.533709331725e+00
3.140000000000e+02 -4.929350754821e-03 8.114399749293e-05 8.571115701518e+00
3.142500000000e+02 -4.870221631666e-03 8.067067251261e-05 8.607082046221e+00
3.145000000000e+02 -4.821143355653e-03 8.023772436644e-05 8.641548219265e+00
3.147500000000e+02 -4.782556213004e-03 7.984784589452e-05 8.674455505812e+00
3.150000000000e+02 -4.754792315640e-03 7.950328148909e-05 8.705746682003e+00
3.152500000000e+02 -4.738073184420e-03 7.920583994034e-05 8.735366082857e+00
3.155000000000e+02 -4.732508582724e-03 7.895689822104e-05 8.763259692767e+00
3.157500000000e+02 -4.738096791086e-03 7.875738834753e-05 8.789375248754e+00
3.160000000000e+02 -4.754726082548e-03 7.860777920535e-05 8.813662369431e+00
3.162500000000e+02 -4.782177467252e-03 7.850807747473e-05 8.836072707034e+00
3.165000000000e+02 -4.820128584883e-03 7.845782820157e-05 8.856560119676e+00
3.167500000000e+02 -4.868158538373e-03 7.845609902329e-05 8.875080873033e+00
3.170000000000e+02 -4.925753780163e-03 7.850158208475e-05 8.891593855735e+00
3.172500000000e+02 -4.992314845700e-03 7.859262743498e-05 8.906060815508e+00
3.175000000000e+02 -5.067163894240e-03 7.872720360450e-05 8.918446608153e+00
3.177500000000e+02 -5.149552805631e-03 7.890296803129e-05 8.928719451675e+00
3.180000000000e+02 -5.238671785367e-03 7.911720452500e-05 8.936851188803e+00
3.182500000000e+02 -5.333658348313e-03 7.936690928653e-05 8.942817539464e+00
3.185000000000e+02 -5.433606610127e-03 7.964886515432e-05 8.946598346562e+00
3.187500000000e+02 -5.537576768311e-03 7.995965552479e-05 8.948177801237e+00
3.190000000000e+02 -5.644604655887e-03 8.029569361040e-05 8.947544651956e+00
3.192500000000e+02 -5.753711172890e-03 8.065327480442e-05 8.944692378782e+00
3.195000000000e+02 -5.863911620483e-03 8.102860914810e-05 8.939619338721e+00
3.197500000000e+02 -5.974224731468e-03 8.141779050894e-05 8.932328870393e+00
3.200000000000e+02 -6.083681447317e-03 8.181684717068e-05 8.922829366748e+00
3.202500000000e+02 -6.191333182674e-03 8.222183498516e-05 8.911134301374e+00
3.205000000000e+02 -6.296259636112e-03 8.262885227805e-05 8.897262214766e+00
3.207500000000e+02 -6.397576115309e-03 8.303406201129e-05 8.881236668492e+00
3.210000000000e+02 -6.494440236090e-03 8.343372108471e-05 8.863086157272e+00
3.212500000000e+02 -6.586058020686e-03 8.382421019654e-05 8.842843989087e+00
3.215000000000e+02 -6.671689427705e-03 8.420206177692e-05 8.820548144247e+00
3.217500000000e+02 -6.750653202526e-03 8.456398726370e-05 8.796241101367e+00
3.220000000000e+02 -6.822331197303e-03 8.490690455293e-05 8.769969655650e+00
3.222500000000e+02 -6.886172046549e-03 8.522796042387e-05 8.741784713194e+00
3.225000000000e+02 -6.941694290536e-03 8.552455356620e-05 8.711741084980e+00
3.227500000000e+02 -6.988488941394e-03 8.579434830058e-05 8.679897267737e+00
3.230000000000e+02 -7.026221577167e-03 8.603529592191e-05 8.646315221276e+00
3.232500000000e+02 -7.054634030785e-03 8.624564844520e-05 8.611060147566e+00
3.235000000000e+02 -7.073545699654e-03 8.642396129910e-05 8.574200260274e+00
3.237500000000e+02 -7.082854491921e-03 8.656906858653e-05 8.535806559379e+00
3.240000000000e+02 -7.082537302061e-03 8.668021111005e-05 8.495952595186e+00
3.242500000000e+02 -7.072649769867e-03 8.675700413566e-05 8.454714234541e+00
3.245000000000e+02 -7.053325588207e-03 8.679928722180e-05 8.412169413698e+00
3.247500000000e+02 -7.024775239682e-03 8.680720380183e-05 8.368397888191e+00
3.250000000000e+02 -6.987283948561e-03 8.678123648187e-05 8.323480966037e+00
3.252500000000e+02 -6.941208793404e-03 8.672217851693e-05 8.277501231762e+00
3.255000000000e+02 -6.886975217928e-03 8.663110249435e-05 8.230542252082e+00
3.257500000000e+02 -6.825072915921e-03 8.650932490167e-05 8.182688266480e+00
3.260000000000e+02 -6.756051059768e-03 8.635842494351e-05 8.134023861072e+00
3.262500000000e+02 -6.680512973354e-03 8.618022198703e-05 8.084633625917e+00
3.265000000000e+02 -6.599110213972e-03 8.597670525357e-05 8.034601797842e+00
3.267500000000e+02 -6.512536369794e-03 8.575003526834e-05 7.984011891139e+00
3.270000000000e+02 -6.421520752981e-03 8.550253126471e-05 7.932946321208e+00
3.272500000000e+02 -6.326821674493e-03 8.523662747417e-05 7.881486021390e+00
3.275000000000e+02 -6.229219570290e-03 8.495484848606e-05 7.829710062555e+00
3.277500000000e+02 -6.129509937733e-03 8.465970961893e-05 7.777695279329e+00
3.280000000000e+02 -6.028496196244e-03 8.435377660179e-05 7.725515904617e+00
3.282500000000e+02 -5.926982744028e-03 8.403957903017e-05 7.673243223663e+00
3.285000000000e+02 -5.825767946178e-03 8.371966249557e-05 7.620945250326e+00
3.287500000000e+02 -5.725637158753e-03 8.339658821196e-05 7.568686425560e+00
3.290000000000e+02 -5.627356175868e-03 8.307279648842e-05 7.516527351773e+00
3.292500000000e+02 -5.531664977477e-03 8.275062012839e-05 7.464524554987e+00
3.295000000000e+02 -5.439271740610e-03 8.243233313035e-05 7.412730286472e+00
3.297500000000e+02 -5.350847316310e-03 8.211998468566e-05 7.361192359011e+00
3.300000000000e+02 -5.267020110485e-03 8.181545148336e-05 7.309954023653e+00
3.302500000000e+02 -5.188371058841e-03 8.152047906573e-05 7.259053879593e+00
3.305000000000e+02 -5.115429238805e-03 8.123663887771e-05 7.208525825939e+00
3.307500000000e+02 -5.048668297737e-03 8.096530849458e-05 7.158399047598e+00
3.310000000000e+02 -4.988503309745e-03 8.070766471960e-05 7.108698035029e+00
3.312500000000e+02 -4.935288207110e-03 8.046468524781e-05 7.059442639891e+00
3.315000000000e+02 -4.889313940268e-03 8.023713864649e-05 7.010648155853e+00
3.317500000000e+02 -4.850807214744e-03 8.002557418246e-05 6.962325432508e+00
3.320000000000e+02 -4.819929935545e-03 7.983034050413e-05 6.914481011789e+00
3.322500000000e+02 -4.796779275919e-03 7.965158888626e-05 6.867117290681e+00
3.325000000000e+02 -4.781388459482e-03 7.948927865306e-05 6.820232697863e+00
3.327500000000e+02 -4.773728064281e-03 7.934318675268e-05 6.773821893464e+00
3.330000000000e+02 -4.773707943471e-03 7.921291935098e-05 6.727875979669e+00
3.332500000000e+02 -4.781179600838e-03 7.909792491090e-05 6.682382723723e+00
3.335000000000e+02 -4.795938952094e-03 7.899750795820e-05 6.637326788914e+00
3.337500000000e+02 -4.817729392065e-03 7.891084303924e-05 6.592689974661e+00
3.340000000000e+02 -4.846245171750e-03 7.883698967603e-05 6.548451455824e+00
3.342500000000e+02 -4.881134923444e-03 7.877490987585e-05 6.504588029217e+00
3.345000000000e+02 -4.922005308842e-03 7.872348158069e-05 6.461074357716e+00
3.347500000000e+02 -4.968424658433e-03 7.868148884790e-05 6.417883216069e+00
3.350000000000e+02 -5.019926625195e-03 7.864765236321e-05 6.374985729994e+00
3.352500000000e+02 -5.076013726972e-03 7.862065531253e-05 6.332351616318e+00
3.355000000000e+02 -5.136160853117e-03 7.859913381927e-05 6.289949417067e+00
3.357500000000e+02 -5.199818714165e-03 7.858168062805e-05 6.247746731361e+00
3.360000000000e+02 -5.266417192825e-03 7.856684569418e-05 6.205710438786e+00
3.362500000000e+02 -5.335368684550e-03 7.855314789307e-05 6.163806920588e+00
3.365000000000e+02 -5.406071308182e-03 7.853911248012e-05 6.122002273250e+00
3.367500000000e+02 -5.477912032187e-03 7.852322888388e-05 6.080262511612e+00
3.370000000000e+02 -5.550269941885e-03 7.850397403583e-05 6.038553765847e+00
3.372500000000e+02 -5.622519407177e-03 7.847979039693e-05 5.996842463924e+00
3.375000000000e+02 -5.694033485558e-03 7.844910564728e-05 5.955095504515e+00
3.377500000000e+02 -5.764187209316e-03 7.841034727557e-05 5.913280413704e+00
3.380000000000e+02 -5.832361102935e-03 7.836194110866e-05 5.871365487705e+00
3.382500000000e+02 -5.897944653134e-03 7.830231561373e-05 5.829319918058e+00
3.385000000000e+02 -5.960339906628e-03 7.822990942086e-05 5.787113899062e+00
3.387500000000e+02 -6.018965047987e-03 7.814317973315e-05 5.744718714140e+00
3.390000000000e+02 -6.073257851205e-03 7.804060636232e-05 5.702106804465e+00
3.392500000000e+02 -6.122679165271e-03 7.792070658727e-05 5.659251812685e+00
3.395000000000e+02 -6.166716259183e-03 7.778206183370e-05 5.616128610483e+00
3.397500000000e+02 -6.204886224061e-03 7.762330733743e-05 5.572713300875e+00
3.400000000000e+02 -6.236739185439e-03 7.744314917540e-05 5.528983207996e+00
3.402500000000e+02 -6.261861339082e-03 7.724037734172e-05 5.484916844419e+00
3.405000000000e+02 -6.279877877285e-03 7.701388968973e-05 5.440493871444e+00
3.407500000000e+02 -6.290455866259e-03 7.676270209628e-05 5.395695045508e+00
3.410000000000e+02 -6.293306968563e-03 7.648594284498e-05 5.350502157708e+00
3.412500000000e+02 -6.288190017064e-03 7.618287242403e-05 5.304897976826e+00
3.415000000000e+02 -6.274913386467e-03 7.585290855158e-05 5.258866185712e+00
3.417500000000e+02 -6.253337140391e-03 7.549564078835e-05 5.212391331958e+00
3.420000000000e+02 -6.223374972019e-03 7.511081875128e-05 5.165458778397e+00
3.422500000000e+02 -6.184995879266e-03 7.469837517551e-05 5.118054674048e+00
3.425000000000e+02 -6.138225472277e-03 7.425840870792e-05 5.070165933594e+00
3.427500000000e+02 -6.083146987208e-03 7.379122602758e-05 5.021780232635e+00
3.430000000000e+02 -6.019902116385e-03 7.329732845740e-05 4.972886026205e+00
3.432500000000e+02 -5.948691343534e-03 7.277738038949e-05 4.923472579644e+00
3.435000000000e+02 -5.869773823792e-03 7.223222032565e-05 4.873530017474e+00
3.437500000000e+02 -5.783466874594e-03 7.166285593199e-05 4.823049396067e+00
3.440000000000e+02 -5.690144990868e-03 7.107042631599e-05 4.772022787440e+00
3.442500000000e+02 -5.590238433324e-03 7.045621808494e-05 4.720443378895e+00
3.445000000000e+02 -5.484231313039e-03 6.982164749256e-05 4.668305593007e+00
3.447500000000e+02 -5.372659069695e-03 6.916825132841e-05 4.615605213723e+00
3.450000000000e+02 -5.256105705455e-03 6.849766618910e-05 4.562339527081e+00
3.452500000000e+02 -5.135200276591e-03 6.781155601002e-05 4.508507466475e+00
3.455000000000e+02 -5.010613021020e-03 6.711164014075e-05 4.454109770016e+00
3.457500000000e+02 -4.883050930574e-03 6.639969012498e-05 4.399149135605e+00
3.460000000000e+02 -4.753252925782e-03 6.567749594352e-05 4.343630380330e+00
3.462500000000e+02 -4.621984616365e-03 6.494684912900e-05 4.287560595213e+00
3.465000000000e+02 -4.490032695635e-03 6.420952048047e-05 4.230949300521e+00
3.467500000000e+02 -4.358198921491e-03 6.346724486941e-05 4.173808589675e+00
3.470000000000e+02 -4.227293657101e-03 6.272171745761e-05 4.116153263914e+00
3.472500000000e+02 -4.098129132624e-03 6.197458078369e-05 4.058000958035e+00
3.475000000000e+02 -3.971512373589e-03 6.122741532005e-05 3.999372247757e+00
3.477500000000e+02 -3.848237958142e-03 6.048173239129e-05 3.940290742729e+00
3.480000000000e+02 -3.729080608374e-03 5.973896767386e-05 3.880783159835e+00
3.482500000000e+02 -3.614787761076e-03 5.900047638926e-05 3.820879378848e+00
3.485000000000e+02 -3.506072129656e-03 5.826752943658e-05 3.760612474434e+00
3.487500000000e+02 -3.403604368314e-03 5.754130991642e-05 3.700018726706e+00
3.490000000000e+02 -3.308005879432e-03 5.682291141118e-05 3.639137607584e+00
3.492500000000e+02 -3.219841849136e-03 5.611333560526e-05 3.578011741609e+00
3.495000000000e+02 -3.139614580612e-03 5.541349103835e-05 3.516686841235e+00
3.497500000000e+02 -3.067757235799e-03 5.472418950303e-05 3.455211614139e+00
3.500000000000e+02 -3.004628103264e-03 5.404614551965e-05 3.393637642968e+00
3.502500000000e+02 -2.950505457918e-03 5.337997454399e-05 3.332019236640e+00
3.505000000000e+02 -2.905583124684e-03 5.272619071547e-05 3.270413252801e+00
3.507500000000e+02 -2.869966803703e-03 5.208520467281e-05 3.208878892339e+00
3.510000000000e+02 -2.843671222651e-03 5.145732147238e-05 3.147477465578e+00
3.512500000000e+02 -2.826618244728e-03 5.084273829389e-05 3.086272132437e+00
3.515000000000e+02 -2.818635971871e-03 5.024154283850e-05 3.025327618485e+00
3.517500000000e+02 -2.819458848244e-03 4.965371161841e-05 2.964709907809e+00
3.520000000000e+02 -2.828728858542e-03 4.907910945279e-05 2.904485919359e+00
3.522500000000e+02 -2.845997747478e-03 4.851748913856e-05 2.844723166817e+00
3.525000000000e+02 -2.870730378152e-03 4.796849231720e-05 2.785489411416e+00
3.527500000000e+02 -2.902309156692e-03 4.743164989990e-05 2.726852307692e+00
3.530000000000e+02 -2.940039628621e-03 4.690638824842e-05 2.668879053718e+00
3.532500000000e+02 -2.983157139735e-03 4.639203285819e-05 2.611636044964e+00
3.535000000000e+02 -3.030834625719e-03 4.588781172435e-05 2.555188544749e+00
3.537500000000e+02 -3.082191369454e-03 4.539286318811e-05 2.499600368586e+00
3.540000000000e+02 -3.136302718986e-03 4.490624543566e-05 2.444933595976e+00
3.542500000000e+02 -3.192210543300e-03 4.442694609411e-05 2.391248304089e+00
3.545000000000e+02 -3.248934370084e-03 4.395389562439e-05 2.338602337001e+00
3.547500000000e+02 -3.305482954946e-03 4.348598036893e-05 2.287051101849e+00
3.550000000000e+02 -3.360866129924e-03 4.302205306089e-05 2.236647402259e+00
3.552500000000e+02 -3.414106768129e-03 4.256094344635e-05 2.187441306463e+00
3.555000000000e+02 -3.464252547009e-03 4.210151466963e-05 2.139480044434e+00
3.557500000000e+02 -3.510387458917e-03 4.164264331713e-05 2.092807941687e+00
3.560000000000e+02 -3.551642925009e-03 4.118325214186e-05 2.047466383972e+00
3.562500000000e+02 -3.587208175530e-03 4.072231769112e-05 2.003493804305e+00
3.565000000000e+02 -3.616339941015e-03 4.025887804843e-05 1.960925704202e+00
3.567500000000e+02 -3.638371114485e-03 3.979208039614e-05 1.919794688597e+00
3.570000000000e+02 -3.652718405512e-03 3.932118845554e-05 1.880130530532e+00
3.572500000000e+02 -3.658888895857e-03 3.884559619891e-05 1.841960244771e+00
3.575000000000e+02 -3.656485438863e-03 3.836484312891e-05 1.805308183139e+00
3.577500000000e+02 -3.645210866018e-03 3.787862743376e-05 1.770196144090e+00
3.580000000000e+02 -3.624870976113e-03 3.738681538640e-05 1.736643488608e+00
3.582500000000e+02 -3.595376304773e-03 3.688945110955e-05 1.704667273318e+00
3.585000000000e+02 -3.556742649094e-03 3.638676456999e-05 1.674282393432e+00
3.587500000000e+02 -3.509090494484e-03 3.587917579465e-05 1.645501729151e+00
3.590000000000e+02 -3.452643351645e-03 3.536729874265e-05 1.618336306080e+00
3.592500000000e+02 -3.387725070057e-03 3.485194321851e-05 1.592795462468e+00
3.595000000000e+02 -3.314756178164e-03 3.433411507395e-05 1.568887016480e+00
3.597500000000e+02 -3.234249299124e-03 3.381501347885e-05 1.546617443087e+00
3.600000000000e+02 -3.146803727459e-03 3.329603277760e-05 1.525992052673e+00
3.602500000000e+02 -3.053099255365e-03 3.277875950511e-05 1.507015163141e+00
3.605000000000e+02 -2.953889292411e-03 3.226496541309e-05 1.489690273485e+00
3.607500000000e+02 -2.849993328464e-03 3.175660357901e-05 1.474020229434e+00
3.610000000000e+02 -2.742288800112e-03 3.125580360147e-05 1.460007371145e+00
3.612500000000e+02 -2.631702393366e-03 3.076486519876e-05 1.447653670420e+00
3.615000000000e+02 -2.519200872422e-03 3.028625212326e-05 1.436960842516e+00
3.617500000000e+02 -2.405781491688e-03 2.982258366127e-05 1.427930434608e+00
3.620000000000e+02 -2.292462106839e-03 2.937662102043e-05 1.420563876733e+00
3.622500000000e+02 -2.180271042386e-03 2.895125963009e-05 1.414862501408e+00
3.625000000000e+02 -2.070236819222e-03 2.854951522729e-05 1.410827522496e+00
3.627500000000e+02 -1.963377861078e-03 2.817450755788e-05 1.408459964906e+00
3.630000000000e+02 -1.860692254144e-03 2.782944164190e-05 1.407760553438e+00
3.632500000000e+02 -1.763147691186e-03 2.751758504568e-05 1.408729550791e+00
3.635000000000e+02 -1.671671690766e-03 2.724224276257e-05 1.411366550923e+00
3.637500000000e+02 -1.587142203081e-03 2.700672808872e-05 1.415670222219e+00
3.640000000000e+02 -1.510378678386e-03 2.681432909782e-05 1.421638013254e+00
3.642500000000e+02 -1.442133695883e-03 2.666827238629e-05 1.429265818949e+00
3.645000000000e+02 -1.383085228637e-03 2.657168203357e-05 1.438547618493e+00
3.647500000000e+02 -1.333829608862e-03 2.652753568400e-05 1.449475088279e+00
3.650000000000e+02 -1.294875255683e-03 2.653861781804e-05 1.462037205840e+00
3.652500000000e+02 -1.266637238697e-03 2.660747060207e-05 1.476219851742e+00
3.655000000000e+02 -1.249432706118e-03 2.673634322076e-05 1.492005420148e+00
3.657500000000e+02 -1.243477260423e-03 2.692714161787e-05 1.509372453757e+00
3.660000000000e+02 -1.248882322937e-03 2.718137902458e-05 1.528295312366e+00
3.662500000000e+02 -1.265653515653e-03 2.750012885783e-05 1.548743886446e+00
3.665000000000e+02 -1.293690146788e-03 2.788398186371e-05 1.570683368537e+00
3.667500000000e+02 -1.332785771325e-03 2.833300803207e-05 1.594074089683e+00
3.670000000000e+02 -1.382629896651e-03 2.884672530315e-05 1.618871430792e+00
3.672500000000e+02 -1.442810830994e-03 2.942407650591e-05 1.645025814047e+00
3.675000000000e+02 -1.512819661213e-03 3.006341468739e-05 1.672482778980e+00
3.677500000000e+02 -1.592055434998e-03 3.076249873679e-05 1.701183144511e+00
3.680000000000e+02 -1.679831463998e-03 3.151849912261e-05 1.731063257277e+00
3.682500000000e+02 -1.775382803146e-03 3.232801453118e-05 1.762055322777e+00
3.685000000000e+02 -1.877874755275e-03 3.318709885028e-05 1.794087816315e+00
3.687500000000e+02 -1.986412405214e-03 3.409129865006e-05 1.827085965718e+00
3.690000000000e+02 -2.100050968317e-03 3.503569972144e-05 1.860972300198e+00
3.692500000000e+02 -2.217806924998e-03 3.601498286326e-05 1.895667253682e+00
3.695000000000e+02 -2.338669679425e-03 3.702348678175e-05 1.931089815539e+00
3.697500000000e+02 -2.461613687329e-03 3.805527695872e-05 1.967158214657e+00
3.700000000000e+02 -2.585610768411e-03 3.910421977540e-05 2.003790629445e+00
3.702500000000e+02 -2.709642513782e-03 4.016406029797e-05 2.040905909829e+00
3.705000000000e+02 -2.832712574742e-03 4.122850138688e-05 2.078424301522e+00
3.707500000000e+02 -2.953858617066e-03 4.229128433272e-05 2.116268164211e+00
3.710000000000e+02 -3.072163852019e-03 4.334626843178e-05 2.154362669898e+00
3.712500000000e+02 -3.186767818685e-03 4.438750885510e-05 2.192636477701e+00
3.715000000000e+02 -3.296876426039e-03 4.540932221639e-05 2.231022371073e+00
3.717500000000e+02 -3.401770990991e-03 4.640638158182e-05 2.269457855814e+00
3.720000000000e+02 -3.500816184691e-03 4.737376887512e-05 2.307885705780e+00
3.722500000000e+02 -3.593466653990e-03 4.830703989939e-05 2.346254455994e+00
3.725000000000e+02 -3.679272279979e-03 4.920225652205e-05 2.384518832468e+00
3.727500000000e+02 -3.757881990267e-03 5.005604478567e-05 2.422640115608e+00
3.730000000000e+02 -3.829046207929e-03 5.086564260740e-05 2.460586434718e+00
3.732500000000e+02 -3.892617802198e-03 5.162892523863e-05 2.498332985764e+00
3.735000000000e+02 -3.948551554415e-03 5.234442612193e-05 2.535862171108e+00
3.737500000000e+02 -3.996902228340e-03 5.301134869012e-05 2.573163661148e+00
3.740000000000e+02 -4.037821257959e-03 5.362957474261e-05 2.610234371755e+00
3.742500000000e+02 -4.071552154526e-03 5.419965585501e-05 2.647078359362e+00
3.745000000000e+02 -4.098424804965e-03 5.472279885207e-05 2.683706636793e+00
3.747500000000e+02 -4.118848681189e-03 5.520084207197e-05 2.720136906955e+00
3.750000000000e+02 -4.133305140810e-03 5.563622289478e-05 2.756393220366e+00
3.752500000000e+02 -4.142339067529e-03 5.603193699510e-05 2.792505563630e+00
3.755000000000e+02 -4.146549855649e-03 5.639148906048e-05 2.828509379933e+00
3.757500000000e+02 -4.146582023741e-03 5.671883657965e-05 2.864445033511e+00
3.760000000000e+02 -4.143115499310e-03 5.701832707136e-05 2.900357223373e+00
3.762500000000e+02 -4.136855884341e-03 5.729463018933e-05 2.936294359814e+00
3.765000000000e+02 -4.128524635979e-03 5.755266606491e-05 2.972307909141e+00
3.767500000000e+02 -4.118849549327e-03 5.779753091897e-05 3.008451720644e+00
3.770000000000e+02 -4.108555395230e-03 5.803442094957e-05 3.044781343912e+00
3.772500000000e+02 -4.098355017427e-03 5.826855697738e-05 3.081353349881e+00
3.775000000000e+02 -4.088940831361e-03 5.850511002539e-05 3.118224661071e+00
3.777500000000e+02 -4.080976884353e-03 5.874912803930e-05 3.155451902052e+00
3.780000000000e+02 -4.075091601515e-03 5.900546553936e-05 3.193090779350e+00
3.782500000000e+02 -4.071871090021e-03 5.927872105882e-05 3.231195493475e+00
3.785000000000e+02 -4.071853145412e-03 5.957317934055e-05 3.269818191409e+00
3.787500000000e+02 -4.075522125759e-03 5.989276041166e-05 3.309008462111e+00
3.790000000000e+02 -4.083304485931e-03 6.024096667329e-05 3.348812878132e+00
3.792500000000e+02 -4.095564889443e-03 6.062084340328e-05 3.389274584298e+00
3.795000000000e+02 -4.112603104639e-03 6.103494897586e-05 3.430432934337e+00
3.797500000000e+02 -4.134651722466e-03 6.148532799025e-05 3.472323174972e+00
3.800000000000e+02 -4.161874547956e-03 6.197349178033e-05 3.514976177233e+00
3.802500000000e+02 -4.194365672015e-03 6.250040583464e-05 3.558418212694e+00
3.805000000000e+02 -4.232149219681e-03 6.306648430587e-05 3.602670774322e+00
3.807500000000e+02 -4.275179779938e-03 6.367159034465e-05 3.647750440399e+00
3.810000000000e+02 -4.323343438505e-03 6.431504302853e-05 3.693668777673e+00
3.812500000000e+02 -4.376459476712e-03 6.499562940987e-05 3.740432285017e+00
3.815000000000e+02 -4.434282690683e-03 6.571162303062e-05 3.788042375428e+00
3.817500000000e+02 -4.496506214466e-03 6.646080761979e-05 3.836495391649e+00
3.820000000000e+02 -4.562765043586e-03 6.724050120804e-05 3.885782661220e+00
3.822500000000e+02 -4.632639979338e-03 6.804759186271e-05 3.935890581675e+00
3.825000000000e+02 -4.705662191637e-03 6.887857415763e-05 3.986800742324e+00
3.827500000000e+02 -4.781318300078e-03 6.972958932200e-05 4.038490079623e+00
3.830000000000e+02 -4.859055826148e-03 7.059646854571e-05 4.090931061219e+00
3.832500000000e+02 -4.938289264280e-03 7.147478094066e-05 4.144091907784e+00
3.835000000000e+02 -5.018406391013e-03 7.235988455251e-05 4.197936839620e+00
3.837500000000e+02 -5.098775134335e-03 7.324697857289e-05 4.252426360421e+00
3.840000000000e+02 -5.178750574968e-03 7.413115882718e-05 4.307517562826e+00
3.842500000000e+02 -5.257682368474e-03 7.500747368974e-05 4.363164469116e+00
3.845000000000e+02 -5.334922195391e-03 7.587098160475e-05 4.419318390033e+00
3.847500000000e+02 -5.409831408323e-03 7.671680760885e-05 4.475928311956e+00
3.850000000000e+02 -5.481788671973e-03 7.754020360848e-05 4.532941304293e+00
3.852500000000e+02 -5.550197475654e-03 7.833660289489e-05 4.590302938752e+00
3.855000000000e+02 -5.614493609540e-03 7.910167758815e-05 4.647957729479e+00
3.857500000000e+02 -5.674152303654e-03 7.983139167753e-05 4.705849574184e+00
3.860000000000e+02 -5.728695119949e-03 8.052205172668e-05 4.763922204885e+00
3.862500000000e+02 -5.777696433570e-03 8.117035255772e-05 4.822119637774e+00
3.865000000000e+02 -5.820789424274e-03 8.177341530599e-05 4.880386612583e+00
3.867500000000e+02 -5.857671526706e-03 8.232882917097e-05 4.938669028523e+00
3.870000000000e+02 -5.888109279950e-03 8.283468675258e-05 4.996914357077e+00
3.872500000000e+02 -5.911942491023e-03 8.328959975648e-05 5.055072039267e+00
3.875000000000e+02 -5.929087604845e-03 8.369271850256e-05 5.113093855993e+00
3.877500000000e+02 -5.939540292062e-03 8.404374172560e-05 5.170934266533e+00
3.880000000000e+02 -5.943377105431e-03 8.434291874648e-05 5.228550716009e+00
3.882500000000e+02 -5.940756145400e-03 8.459104243491e-05 5.285903905029e+00
3.885000000000e+02 -5.931916777595e-03 8.478943068307e-05 5.342958017631e+00
3.887500000000e+02 -5.917178191963e-03 8.493989857736e-05 5.399680908734e+00
3.890000000000e+02 -5.896936959241e-03 8.504472765622e-05 5.456044245910e+00
3.892500000000e+02 -5.871663478995e-03 8.510669706852e-05 5.512023605783e+00
3.895000000000e+02 -5.841897130108e-03 8.512898059715e-05 5.567598524282e+00
3.897500000000e+02 -5.808240481989e-03 8.511508496628e-05 5.622752498722e+00
3.900000000000e+02 -5.771352506111e-03 8.506884874465e-05 5.677472945652e+00
3.902500000000e+02 -5.731940776547e-03 8.499424321257e-05 5.731751111782e+00
3.905000000000e+02 -5.690752665968e-03 8.489544461349e-05 5.785581942826e+00
3.907500000000e+02 -5.648565565555e-03 8.477677997298e-05 5.838963908029e+00
3.910000000000e+02 -5.606176709907e-03 8.464259736932e-05 5.891898791441e+00
3.912500000000e+02 -5.564391922627e-03 8.449723100862e-05 5.944391442929e+00
3.915000000000e+02 -5.524014196581e-03 8.434494532625e-05 5.996449500162e+00
3.917500000000e+02 -5.485832121911e-03 8.418986770878e-05 6.048083083052e+00
3.920000000000e+02 -5.450608081848e-03 8.403592909662e-05 6.099304461574e+00
3.922500000000e+02 -5.419066725191e-03 8.388681083693e-05 6.150127712050e+00
3.925000000000e+02 -5.391883591630e-03 8.374589549290e-05 6.200568354306e+00
3.927500000000e+02 -5.369674168761e-03 8.361622179015e-05 6.250642979807e+00
3.930000000000e+02 -5.352983680377e-03 8.350044576694e-05 6.300368882991e+00
3.932500000000e+02 -5.342277647989e-03 8.340080759672e-05 6.349763687165e+00
3.935000000000e+02 -5.337933481923e-03 8.331910538278e-05 6.398844979738e+00
3.937500000000e+02 -5.340233247846e-03 8.325667269307e-05 6.447629958765e+00
3.940000000000e+02 -5.349357713424e-03 8.321436431410e-05 6.496135089598e+00
3.942500000000e+02 -5.365381819983e-03 8.319254887817e-05 6.544375787052e+00
3.945000000000e+02 -5.388271665822e-03 8.319110619653e-05 6.592366111179e+00
3.947500000000e+02 -5.417883125632e-03 8.320943313012e-05 6.640118489794e+00
3.950000000000e+02 -5.453962157410e-03 8.324645514082e-05 6.687643462266e+00
3.952500000000e+02 -5.496146753222e-03 8.330064356710e-05 6.734949455437e+00
3.955000000000e+02 -5.543970631812e-03 8.337003960385e-05 6.782042580400e+00
3.957500000000e+02 -5.596868600425e-03 8.345228412585e-05 6.828926456601e+00
3.960000000000e+02 -5.654183415000e-03 8.354464538363e-05 6.875602068413e+00
3.962500000000e+02 -5.715174188449e-03 8.364407422690e-05 6.922067643301e+00
3.965000000000e+02 -5.779026081064e-03 8.374725492105e-05 6.968318557297e+00
3.967500000000e+02 -5.844861070891e-03 8.385063532818e-05 7.014347271836e+00
3.970000000000e+02 -5.911749851589e-03 8.395049180096e-05 7.060143289996e+00
3.972500000000e+02 -5.978724311608e-03 8.404298649486e-05 7.105693145617e+00
3.975000000000e+02 -6.044790742130e-03 8.412421365772e-05 7.150980414499e+00
3.977500000000e+02 -6.108943391920e-03 8.419027277029e-05 7.195985752472e+00
3.980000000000e+02 -6.170178074451e-03 8.423734670246e-05 7.240686963020e+00
3.982500000000e+02 -6.227505874306e-03 8.426176469881e-05 7.285059087503e+00
3.985000000000e+02 -6.279966585093e-03 8.426003687548e-05 7.329074525955e+00
3.987500000000e+02 -6.326641821349e-03 8.422893020360e-05 7.372703182367e+00
3.990000000000e+02 -6.366667605239e-03 8.416553396595e-05 7.415912636788e+00
3.992500000000e+02 -6.399246246413e-03 8.406730949925e-05 7.458668344744e+00
3.995000000000e+02 -6.423657525320e-03 8.393213353328e-05 7.500933859576e+00
3.997500000000e+02 -6.439268977181e-03 8.375834589072e-05 7.542671079920e+00
4.000000000000e+02 -6.445545265243e-03 8.354478972278e-05 7.583840517867e+00
4.002500000000e+02 -6.442056517635e-03 8.329083832492e-05 7.624401586739e+00
4.005000000000e+02 -6.428485543546e-03 8.299641997189e-05 7.664312905467e+00
4.007500000000e+02 -6.404633838152e-03 8.266203290422e-05 7.703532616583e+00
4.010000000000e+02 -6.370426322667e-03 8.228875825839e-05 7.742018713485e+00
4.012500000000e+02 -6.325914733073e-03 8.187824684741e-05 7.779729374559e+00
4.015000000000e+02 -6.271279590304e-03 8.143269743496e-05 7.816623299393e+00
4.017500000000e+02 -6.206830956633e-03 8.095480426337e-05 7.852660042085e+00
4.020000000000e+02 -6.133007391349e-03 8.044787147860e-05 7.887800340202e+00
4.022500000000e+02 -6.050373195041e-03 7.991566869481e-05 7.922006431531e+00
4.025000000000e+02 -5.959614171809e-03 7.936238204961e-05 7.955242358482e+00
4.027500000000e+02 -5.861531784133e-03 7.879258598109e-05 7.987474254355e+00
4.030000000000e+02 -5.757035798225e-03 7.821122685661e-05 8.018670606054e+00
4.032500000000e+02 -5.647135204552e-03 7.762342166132e-05 8.048802492452e+00
4.035000000000e+02 -5.532927670981e-03 7.703449366542e-05 8.077843793970e+00
4.037500000000e+02 -5.415587720404e-03 7.644991982433e-05 8.105771367483e+00
4.040000000000e+02 -5.296353490639e-03 7.587524123281e-05 8.132565187781e+00
4.042500000000e+02 -5.176512355676e-03 7.531599203786e-05 8.158208450490e+00
4.045000000000e+02 -5.057385687506e-03 7.477762592875e-05 8.182687631056e+00
4.047500000000e+02 -4.940312743268e-03 7.426543995040e-05 8.205992503014e+00
4.050000000000e+02 -4.826634074441e-03 7.378450567652e-05 8.228116110839e+00
4.052500000000e+02 -4.717674750280e-03 7.333960790684e-05 8.249054693579e+00
4.055000000000e+02 -4.614727478601e-03 7.293519092846e-05 8.268807564527e+00
4.057500000000e+02 -4.519036020107e-03 7.257532332089e-05 8.287376942279e+00
4.060000000000e+02 -4.431779034912e-03 7.226363624094e-05 8.304767738310e+00
4.062500000000e+02 -4.354054701695e-03 7.200327603882e-05 8.320987297846e+00
4.065000000000e+02 -4.286866246767e-03 7.179687653522e-05 8.336045104306e+00
4.067500000000e+02 -4.231108641506e-03 7.164653560715e-05 8.349952446131e+00
4.070000000000e+02 -4.187556640072e-03 7.155379719595e-05 8.362722056073e+00
4.072500000000e+02 -4.156854283811e-03 7.151964476734e-05 8.374367723415e+00
4.075000000000e+02 -4.139506033852e-03 7.154449717556e-05 8.384903894233e+00
4.077500000000e+02 -4.135869647771e-03 7.162819603351e-05 8.394345261992e+00
4.080000000000e+02 -4.146150885614e-03 7.177001569889e-05 8.402706361947e+00
4.082500000000e+02 -4.170400054930e-03 7.196869183071e-05 8.410001172014e+00
4.085000000000e+02 -4.208510534078e-03 7.222243999327e-05 8.416242737287e+00
4.087500000000e+02 -4.260219189216e-03 7.252897389770e-05 8.421442820508e+00
4.090000000000e+02 -4.325108775621e-03 7.288553188028e-05 8.425611592461e+00
4.092500000000e+02 -4.402612107133e-03 7.328890645525e-05 8.428757361205e+00
4.095000000000e+02 -4.492018140181e-03 7.373547853592e-05 8.430886357326e+00
4.097500000000e+02 -4.592479724754e-03 7.422125366816e-05 8.432002572227e+00
4.100000000000e+02 -4.703022963399e-03 7.474190037329e-05 8.432107655846e+00
4.102500000000e+02 -4.822558118034e-03 7.529278595778e-05 8.431200878815e+00
4.105000000000e+02 -4.949891757370e-03 7.586902887510e-05 8.429279151042e+00
4.107500000000e+02 -5.083740229279e-03 7.646555646532e-05 8.426337106615e+00
4.110000000000e+02 -5.222744172175e-03 7.707714551111e-05 8.422367247035e+00
4.112500000000e+02 -5.365483848817e-03 7.769845733197e-05 8.417360133787e+00
4.115000000000e+02 -5.510495340454e-03 7.832409459516e-05 8.411304638184e+00
4.117500000000e+02 -5.656287165854e-03 7.894863619171e-05 8.404188225977e+00
4.120000000000e+02 -5.801357390487e-03 7.956673197074e-05 8.395997285986e+00
4.122500000000e+02 -5.944210812058e-03 8.017318570785e-05 8.386717479187e+00
4.125000000000e+02 -6.083376136926e-03 8.076292343648e-05 8.376334112677e+00
4.127500000000e+02 -6.217422946841e-03 8.133106193950e-05 8.364832524878e+00
4.130000000000e+02 -6.344978188796e-03 8.187299359808e-05 8.352198469309e+00
4.132500000000e+02 -6.464742054016e-03 8.238443421821e-05 8.338418500364e+00
4.135000000000e+02 -6.575502981943e-03 8.286147763459e-05 8.323480339529e+00
4.137500000000e+02 -6.676151646018e-03 8.330058864942e-05 8.307373229401e+00
4.140000000000e+02 -6.765693731512e-03 8.369865534608e-05 8.290088255337e+00
4.142500000000e+02 -6.843261260908e-03 8.405305618531e-05 8.271618643329e+00
4.145000000000e+02 -6.908122416517e-03 8.436167363729e-05 8.251960016571e+00
4.147500000000e+02 -6.959689643387e-03 8.462291062772e-05 8.231110617769e+00
4.150000000000e+02 -6.997525959663e-03 8.483570491924e-05 8.209071490370e+00
4.152500000000e+02 -7.021349504587e-03 8.499953792071e-05 8.185846613926e+00
4.155000000000e+02 -7.031036108703e-03 8.511443645276e-05 8.161442999523e+00
4.157500000000e+02 -7.026619936680e-03 8.518096833718e-05 8.135870741821e+00
4.160000000000e+02 -7.008292362096e-03 8.520023190878e-05 8.109143024671e+00
4.162500000000e+02 -6.976398776623e-03 8.517383963152e-05 8.081276090913e+00
4.165000000000e+02 -6.931433805858e-03 8.510389649971e-05 8.052289166576e+00
4.167500000000e+02 -6.874034658923e-03 8.499297338077e-05 8.022204351191e+00
4.170000000000e+02 -6.804972837475e-03 8.484407451850e-05 7.991046473370e+00
4.172500000000e+02 -6.725144525121e-03 8.466055886222e-05 7.958842909897e+00
4.175000000000e+02 -6.635559296775e-03 8.444615936068e-05 7.925623382969e+00
4.177500000000e+02 -6.537327736136e-03 8.420502466097e-05 7.891419725938e+00
4.180000000000e+02 -6.431647892197e-03 8.394151301389e-05 7.856265633579e+00
4.182500000000e+02 -6.319790942425e-03 8.366019877848e-05 7.820196394076e+00
4.185000000000e+02 -6.203086022624e-03 8.336591801766e-05 7.783248612393e+00
4.187500000000e+02 -6.082904489111e-03 8.306351971638e-05 7.745459921813e+00
4.190000000000e+02 -5.960643954917e-03 8.275790828174e-05 7.706868697790e+00
4.192500000000e+02 -5.837712070112e-03 8.245404344376e-05 7.667513774929e+00
4.195000000000e+02 -5.715510163603e-03 8.215687255919e-05 7.627434165620e+00
4.197500000000e+02 -5.595417104254e-03 8.187125483669e-05 7.586668794253e+00
4.200000000000e+02 -5.478773602673e-03 8.160187964398e-05 7.545256245478e+00
4.202500000000e+02 -5.366867115470e-03 8.135325285769e-05 7.503234524224e+00
4.205000000000e+02 -5.260917617296e-03 8.112965160778e-05 7.460640841178e+00
4.207500000000e+02 -5.162064375162e-03 8.093506918772e-05 7.417511417232e+00
4.210000000000e+02 -5.071353815482e-03 8.077316577082e-05 7.373881310134e+00
4.212500000000e+02 -4.989728750403e-03 8.064722558401e-05 7.329784268309e+00
4.215000000000e+02 -4.918018825822e-03 8.056012175056e-05 7.285252601462e+00
4.217500000000e+02 -4.856932598500e-03 8.051427636566e-05 7.240317080491e+00
4.220000000000e+02 -4.807051199974e-03 8.051161138162e-05 7.195006855616e+00
4.222500000000e+02 -4.768823677908e-03 8.055354426939e-05 7.149349395741e+00
4.225000000000e+02 -4.742563912700e-03 8.064096100052e-05 7.103370444927e+00
4.227500000000e+02 -4.728449323787e-03 8.077419866165e-05 7.057093998220e+00
4.230000000000e+02 -4.726521053901e-03 8.095303438410e-05 7.010542285581e+00
4.232500000000e+02 -4.736685950112e-03 8.117668247506e-05 6.963735772685e+00
4.235000000000e+02 -4.758720077019e-03 8.144379579852e-05 6.916693168679e+00
4.237500000000e+02 -4.792273669296e-03 8.175247527875e-05 6.869431440493e+00
4.240000000000e+02 -4.836877578721e-03 8.210028448261e-05 6.821965835536e+00
4.242500000000e+02 -4.891950839388e-03 8.248428053434e-05 6.774309902239e+00
4.245000000000e+02 -4.956809497370e-03 8.290103880099e-05 6.726475518128e+00
4.247500000000e+02 -5.030676381257e-03 8.334668212534e-05 6.678472916068e+00
4.250000000000e+02 -5.112691685747e-03 8.381694038129e-05 6.630310711503e+00
4.252500000000e+02 -5.201924390061e-03 8.430719987168e-05 6.581995929192e+00
4.255000000000e+02 -5.297384028499e-03 8.481251889367e-05 6.533534029027e+00
4.257500000000e+02 -5.398032997909e-03 8.532774087569e-05 6.484928934325e+00
4.260000000000e+02 -5.502799144963e-03 8.584755643953e-05 6.436183054030e+00
4.262500000000e+02 -5.610588258528e-03 8.636652778740e-05 6.387297310417e+00
4.265000000000e+02 -5.720296468643e-03 8.687920348624e-05 6.338271167896e+00
4.267500000000e+02 -5.830822347059e-03 8.738009539497e-05 6.289102658362e+00
4.270000000000e+02 -5.941078622932e-03 8.786378676703e-05 6.239788417789e+00
4.272500000000e+02 -6.050003625331e-03 8.832506010753e-05 6.190323719622e+00
4.275000000000e+02 -6.156572032705e-03 8.875891520885e-05 6.140702518571e+00
4.277500000000e+02 -6.259804761837e-03 8.916062372391e-05 6.090917501616e+00
4.280000000000e+02 -6.358778069820e-03 8.952578807228e-05 6.040960143396e+00
4.282500000000e+02 -6.452631613052e-03 8.985040499954e-05 5.990820775566e+00
4.285000000000e+02 -6.540575463464e-03 9.013087661902e-05 5.940488666820e+00
4.287500000000e+02 -6.621896195296e-03 9.036403261287e-05 5.889952112412e+00
4.290000000000e+02 -6.695961407969e-03 9.054719451107e-05 5.839198542149e+00
4.292500000000e+02 -6.762223562817e-03 9.067818231259e-05 5.788214639429e+00
4.295000000000e+02 -6.820222234535e-03 9.075531523722e-05 5.736986479198e+00
4.297500000000e+02 -6.869585272662e-03 9.077740915389e-05 5.685499681454e+00
4.300000000000e+02 -6.910028576759e-03 9.074376441137e-05 5.633739583025e+00
4.302500000000e+02 -6.941354822209e-03 9.065414110621e-05 5.581691427216e+00
4.305000000000e+02 -6.963450930117e-03 9.050874880789e-05 5.529340570823e+00
4.307500000000e+02 -6.976284673878e-03 9.030820400574e-05 5.476672709804e+00
4.310000000000e+02 -6.979900288839e-03 9.005348900057e-05 5.423674120355e+00
4.312500000000e+02 -6.974413240473e-03 8.974591209013e-05 5.370331914226e+00
4.315000000000e+02 -6.960004401532e-03 8.938706578568e-05 5.316634309970e+00
4.317500000000e+02 -6.936913531447e-03 8.897877759090e-05 5.262570910099e+00
4.320000000000e+02 -6.905432389789e-03 8.852306688611e-05 5.208132991535e+00
4.322500000000e+02 -6.865897515524e-03 8.802210356187e-05 5.153313795780e+00
4.325000000000e+02 -6.818682921316e-03 8.747816427737e-05 5.098108819479e+00
4.327500000000e+02 -6.764192840334e-03 8.689359287969e-05 5.042516104916e+00
4.330000000000e+02 -6.702854639513e-03 8.627077071516e-05 4.986536516775e+00
4.332500000000e+02 -6.635112065688e-03 8.561208943747e-05 4.930174008464e+00
4.335000000000e+02 -6.561418970079e-03 8.491992425305e-05 4.873435865978e+00
4.337500000000e+02 -6.482233538060e-03 8.419661676909e-05 4.816332931885e+00
4.340000000000e+02 -6.398013221588e-03 8.344446140135e-05 4.758879794722e+00
4.342500000000e+02 -6.309210367919e-03 8.266569656620e-05 4.701094944726e+00
4.345000000000e+02 -6.216268693772e-03 8.186248242770e-05 4.643000886220e+00
4.347500000000e+02 -6.119620485401e-03 8.103692730529e-05 4.584624208766e+00
4.350000000000e+02 -6.019684520796e-03 8.019110803209e-05 4.525995603365e+00
4.352500000000e+02 -5.916864774833e-03 7.932703683253e-05 4.467149825951e+00
4.355000000000e+02 -5.811549782176e-03 7.844665112366e-05 4.408125608121e+00
4.357500000000e+02 -5.704112976851e-03 7.755181692623e-05 4.348965506191e+00
4.360000000000e+02 -5.594913482823e-03 7.664436387692e-05 4.289715694834e+00
4.362500000000e+02 -5.484297362867e-03 7.572608114759e-05 4.230425703172e+00
4.365000000000e+02 -5.372599366228e-03 7.479871144944e-05 4.171148095824e+00
4.367500000000e+02 -5.260144909020e-03 7.386395210854e-05 4.111938104886e+00
4.370000000000e+02 -5.147252270122e-03 7.292345722520e-05 4.052853212986e+00
4.372500000000e+02 -5.034234792081e-03 7.197883561272e-05 3.993952697350e+00
4.375000000000e+02 -4.921403012940e-03 7.103164893096e-05 3.935297139857e+00
4.377500000000e+02 -4.809066603558e-03 7.008340899148e-05 3.876947910810e+00
4.380000000000e+02 -4.697535983524e-03 6.913557617272e-05 3.818966635869e+00
4.382500000000e+02 -4.587123582979e-03 6.818955820764e-05 3.761414652934e+00
4.385000000000e+02 -4.478144584352e-03 6.724670937960e-05 3.704352469786e+00
4.387500000000e+02 -4.370917211579e-03 6.630833135926e-05 3.647839229661e+00
4.390000000000e+02 -4.265762413395e-03 6.537567794970e-05 3.591932195518e+00
4.392500000000e+02 -4.163003089334e-03 6.444995681434e-05 3.536686256560e+00
4.395000000000e+02 -4.062962791204e-03 6.353233441855e-05 3.482153469098e+00
4.397500000000e+02 -3.965963970176e-03 6.262394113840e-05 3.428382634650e+00
4.400000000000e+02 -3.872325785263e-03 6.172587975775e-05 3.375418920979e+00
4.402500000000e+02 -3.782361473193e-03 6.083923152425e-05 3.323303532759e+00
4.405000000000e+02 -3.696375496740e-03 5.996506199696e-05 3.272073429200e+00
4.407500000000e+02 -3.614660320795e-03 5.910442620718e-05 3.221761097518e+00
4.410000000000e+02 -3.537493005822e-03 5.825837008405e-05 3.172394380390e+00
4.412500000000e+02 -3.465131809857e-03 5.742793324306e-05 3.123996354340e+00
4.415000000000e+02 -3.397812551796e-03 5.661415267905e-05 3.076585265331e+00
4.417500000000e+02 -3.335744958629e-03 5.581805130322e-05 3.030174516924e+00
4.420000000000e+02 -3.279109119146e-03 5.504062944087e-05 2.984772706809e+00
4.422500000000e+02 -3.228052008151e-03 5.428285112219e-05 2.940383717497e+00
4.425000000000e+02 -3.182684203001e-03 5.354563463797e-05 2.897006849756e+00
4.427500000000e+02 -3.143076708543e-03 5.282983393159e-05 2.854637003776e+00
4.430000000000e+02 -3.109258057402e-03 5.213621844818e-05 2.813264901430e+00
4.432500000000e+02 -3.081211732719e-03 5.146545035692e-05 2.772877345398e+00
4.435000000000e+02 -3.058873980937e-03 5.081806260432e-05 2.733457515768e+00
4.437500000000e+02 -3.042132044064e-03 5.019443568713e-05 2.694985295778e+00
4.440000000000e+02 -3.030822963960e-03 4.959475959046e-05 2.657437626349e+00
4.442500000000e+02 -3.024732851414e-03 4.901903783558e-05 2.620788882323e+00
4.445000000000e+02 -3.023596763136e-03 4.846709067308e-05 2.585011267561e+00
4.447500000000e+02 -3.027099307046e-03 4.793849500856e-05 2.550075223446e+00
4.450000000000e+02 -3.034876080777e-03 4.743259350992e-05 2.515949845985e+00
4.452500000000e+02 -3.046515792556e-03 4.694844476991e-05 2.482603306809e+00
4.455000000000e+02 -3.061563217753e-03 4.648486945749e-05 2.450003273571e+00
4.457500000000e+02 -3.079522909294e-03 4.604044740700e-05 2.418117323510e+00
4.460000000000e+02 -3.099863616801e-03 4.561351937135e-05 2.386913349409e+00
4.462500000000e+02 -3.122023676081e-03 4.520220091012e-05 2.356359947931e+00
4.465000000000e+02 -3.145416959212e-03 4.480440212878e-05 2.326426793957e+00
4.467500000000e+02 -3.169439669781e-03 4.441785292816e-05 2.297084988409e+00
4.470000000000e+02 -3.193477499654e-03 4.404013312598e-05 2.268307387066e+00
4.472500000000e+02 -3.216913264432e-03 4.366870701034e-05 2.240068895436e+00
4.475000000000e+02 -3.239134714401e-03 4.330096211808e-05 2.212346741013e+00
4.477500000000e+02 -3.259542550015e-03 4.293425086146e-05 2.185120710211e+00
4.480000000000e+02 -3.277558446599e-03 4.256593453184e-05 2.158373352850e+00
4.482500000000e+02 -3.292632979100e-03 4.219342862111e-05 2.132090160012e+00
4.485000000000e+02 -3.304253325044e-03 4.181424883851e-05 2.106259704739e+00
4.487500000000e+02 -3.311950632871e-03 4.142605561902e-05 2.080873750847e+00
4.490000000000e+02 -3.315306977915e-03 4.102670031414e-05 2.055927338142e+00
4.492500000000e+02 -3.313961701357e-03 4.061426717031e-05 2.031418833188e+00
4.495000000000e+02 -3.307617060244e-03 4.018710966688e-05 2.007349953459e+00
4.497500000000e+02 -3.296043196724e-03 3.974388675032e-05 1.983725775428e+00
4.500000000000e+02 -3.279082096305e-03 3.928359317218e-05 1.960554709755e+00
4.502500000000e+02 -3.256650738659e-03 3.880558591643e-05 1.937848469428e+00
4.505000000000e+02 -3.228743114846e-03 3.830960074663e-05 1.915622013701e+00
4.507500000000e+02 -3.195431099673e-03 3.779576958013e-05 1.893893477795e+00
4.510000000000e+02 -3.156864255819e-03 3.726462855239e-05 1.872684097323e+00
4.512500000000e+02 -3.113268314045e-03 3.671711942210e-05 1.852018113522e+00
4.515000000000e+02 -3.064942500843e-03 3.615458582645e-05 1.831922672597e+00
4.517500000000e+02 -3.012255583993e-03 3.557876262095e-05 1.812427710248e+00
4.520000000000e+02 -2.955640834569e-03 3.499176048805e-05 1.793565832461e+00
4.522500000000e+02 -2.895589727680e-03 3.439604412406e-05 1.775372176931e+00
4.525000000000e+02 -2.832644628649e-03 3.379440528176e-05 1.757884265001e+00
4.527500000000e+02 -2.767390471201e-03 3.318993127049e-05 1.741141834685e+00
4.530000000000e+02 -2.700445660682e-03 3.258596958539e-05 1.725186661662e+00
4.532500000000e+02 -2.632452231111e-03 3.198608773014e-05 1.710062355379e+00
4.535000000000e+02 -2.564065522156e-03 3.139403060071e-05 1.695814134179e+00
4.537500000000e+02 -2.495943525725e-03 3.081367514127e-05 1.682488581011e+00
4.540000000000e+02 -2.428736082141e-03 3.024898240842e-05 1.670133370526e+00
4.542500000000e+02 -2.363074179983e-03 2.970394841736e-05 1.658796971924e+00
4.545000000000e+02 -2.299559533915e-03 2.918255379766e-05 1.648528329980e+00
4.547500000000e+02 -2.238754736510e-03 2.868871295156e-05 1.639376519215e+00
4.550000000000e+02 -2.181174162113e-03 2.822622323514e-05 1.631390378584e+00
4.552500000000e+02 -2.127275895799e-03 2.779871640718e-05 1.624618126519e+00
4.555000000000e+02 -2.077454757198e-03 2.740960912959e-05 1.619106963733e+00
4.557500000000e+02 -2.032036696590e-03 2.706205791861e-05 1.614902664556e+00
4.560000000000e+02 -1.991274649315e-03 2.675891559678e-05 1.612049164762e+00
4.562500000000e+02 -1.955345843614e-03 2.650269097060e-05 1.610588152890e+00
4.565000000000e+02 -1.924350794751e-03 2.629551338398e-05 1.610558668565e+00
4.567500000000e+02 -1.898313746576e-03 2.613910122223e-05 1.611996718327e+00
4.570000000000e+02 -1.877184758636e-03 2.603473643181e-05 1.614934912910e+00
4.572500000000e+02 -1.860843124275e-03 2.598324428826e-05 1.619402135260e+00
4.575000000000e+02 -1.849102256317e-03 2.598498060974e-05 1.625423244185e+00
4.577500000000e+02 -1.841715705035e-03 2.603982493748e-05 1.633018820558e+00
4.580000000000e+02 -1.838384332281e-03 2.614718240168e-05 1.642204960680e+00
4.582500000000e+02 -1.838764393092e-03 2.630599312436e-05 1.652993121656e+00
4.585000000000e+02 -1.842476340049e-03 2.651474928633e-05 1.665390020510e+00
4.587500000000e+02 -1.849114259507e-03 2.677152075997e-05 1.679397591154e+00
4.590000000000e+02 -1.858255674844e-03 2.707398858118e-05 1.695012996706e+00
4.592500000000e+02 -1.869471599444e-03 2.741948624202e-05 1.712228700703e+00
4.595000000000e+02 -1.882336633749e-03 2.780504785194e-05 1.731032590396e+00
4.597500000000e+02 -1.896438906798e-03 2.822746252448e-05 1.751408155429e+00
4.600000000000e+02 -1.911389710500e-03 2.868333416656e-05 1.773334711085e+00
4.602500000000e+02 -1.926832629914e-03 2.916914577483e-05 1.796787667535e+00
4.605000000000e+02 -1.942452024589e-03 2.968132080311e-05 1.821738837451e+00
4.607500000000e+02 -1.957980728815e-03 3.021629826747e-05 1.848156772107e+00
4.610000000000e+02 -1.973206780386e-03 3.077060765866e-05 1.876007129051e+00
4.612500000000e+02 -1.987979149190e-03 3.134092086896e-05 1.905253052970e+00
4.615000000000e+02 -2.002212187867e-03 3.192411610436e-05 1.935855576967e+00
4.617500000000e+02 -2.015888905907e-03 3.251733918425e-05 1.967774024189e+00
4.620000000000e+02 -2.029062792458e-03 3.311805521464e-05 2.000966419300e+00
4.622500000000e+02 -2.041858310158e-03 3.372408920488e-05 2.035389889553e+00
4.625000000000e+02 -2.054469893594e-03 3.433366241765e-05 2.071001063486e+00
4.627500000000e+02 -2.067159476516e-03 3.494541654275e-05 2.107756458702e+00
4.630000000000e+02 -2.080252624920e-03 3.555842932251e-05 2.145612849540e+00
4.632500000000e+02 -2.094133221875e-03 3.617221774385e-05 2.184527622849e+00
4.635000000000e+02 -2.109236839271e-03 3.678673267810e-05 2.224459109874e+00
4.637500000000e+02 -2.126042969719e-03 3.740234238506e-05 2.265366899141e+00
4.640000000000e+02 -2.145066113754e-03 3.801980714299e-05 2.307212117940e+00
4.642500000000e+02 -2.166845906914e-03 3.864024739497e-05 2.349957692344e+00
4.645000000000e+02 -2.191936462065e-03 3.926509996380e-05 2.393568577803e+00
4.647500000000e+02 -2.220895046907e-03 3.989604937471e-05 2.438011951366e+00
4.650000000000e+02 -2.254270385948e-03 4.053499271731e-05 2.483257379610e+00
4.652500000000e+02 -2.292590642658e-03 4.118397868794e-05 2.529276939836e+00
4.655000000000e+02 -2.336351448653e-03 4.184513579555e-05 2.576045309289e+00
4.657500000000e+02 -2.386004137522e-03 4.252060950619e-05 2.623539813067e+00
4.660000000000e+02 -2.441944335715e-03 4.321252105324e-05 2.671740423677e+00
4.662500000000e+02 -2.504501299199e-03 4.392287913271e-05 2.720629722693e+00
4.665000000000e+02 -2.573928140369e-03 4.465351868718e-05 2.770192817668e+00
4.667500000000e+02 -2.650393077614e-03 4.540604677244e-05 2.820417209386e+00
4.670000000000e+02 -2.733972104135e-03 4.618179048374e-05 2.871292622223e+00
4.672500000000e+02 -2.824643123294e-03 4.698176283718e-05 2.922810790211e+00
4.675000000000e+02 -2.922281718921e-03 4.780659284578e-05 2.974965204646e+00
4.677500000000e+02 -3.026658707116e-03 4.865649632907e-05 3.027750829676e+00
4.680000000000e+02 -3.137439554450e-03 4.953127126614e-05 3.081163782668e+00
4.682500000000e+02 -3.254185796165e-03 5.043027229962e-05 3.135200994534e+00
4.685000000000e+02 -3.376358251039e-03 5.135239981521e-05 3.189859851052e+00
4.687500000000e+02 -3.503322025504e-03 5.229609856225e-05 3.245137817556e+00
4.690000000000e+02 -3.634353355034e-03 5.325936526454e-05 3.301032062589e+00
4.692500000000e+02 -3.768648028553e-03 5.423976442137e-05 3.357539082485e+00
4.695000000000e+02 -3.905331229591e-03 5.523445107761e-05 3.414654330630e+00
4.697500000000e+02 -4.043468644726e-03 5.624020127204e-05 3.472371865765e+00
4.700000000000e+02 -4.182078583513e-03 5.725344794127e-05 3.530684019025e+00
4.702500000000e+02 -4.320144899812e-03 5.827032965083e-05 3.589581089569e+00
4.705000000000e+02 -4.456630477408e-03 5.928673490285e-05 3.649051069122e+00
4.707500000000e+02 -4.590490991492e-03 6.029835479757e-05 3.709079405286e+00
4.710000000000e+02 -4.720688707124e-03 6.130073271568e-05 3.769648803679e+00
4.712500000000e+02 -4.846206181492e-03 6.228933551428e-05 3.830739070308e+00
4.715000000000e+02 -4.966059545230e-03 6.325963111081e-05 3.892326999791e+00
4.717500000000e+02 -5.079311095698e-03 6.420711800553e-05 3.954386307475e+00
4.720000000000e+02 -5.185081299751e-03 6.512739973422e-05 4.016887605265e+00
4.722500000000e+02 -5.282559751842e-03 6.601624775440e-05 4.079798423127e+00
4.725000000000e+02 -5.371015141066e-03 6.686966112321e-05 4.143083272021e+00
4.727500000000e+02 -5.449803953890e-03 6.768392252926e-05 4.206703748755e+00
4.730000000000e+02 -5.518378136158e-03 6.845565166530e-05 4.270618678998e+00
4.732500000000e+02 -5.576291242671e-03 6.918185254143e-05 4.334784296123e+00
4.735000000000e+02 -5.623203498291e-03 6.985996215150e-05 4.399154453622e+00
4.737500000000e+02 -5.658885366968e-03 7.048789308128e-05 4.463680865639e+00
4.740000000000e+02 -5.683220012091e-03 7.106403496970e-05 4.528313375545e+00
4.742500000000e+02 -5.696204140988e-03 7.158729151988e-05 4.593000244093e+00
4.745000000000e+02 -5.697947876050e-03 7.205711542921e-05 4.657688459228e+00
4.747500000000e+02 -5.688673286326e-03 7.247350997694e-05 4.722324058810e+00
4.750000000000e+02 -5.668711778157e-03 7.283702852007e-05 4.786852463571e+00
4.752500000000e+02 -5.638500497155e-03 7.314876487127e-05 4.851218821445e+00
4.755000000000e+02 -5.598577585535e-03 7.341035220451e-05 4.915368352710e+00
4.757500000000e+02 -5.549576409417e-03 7.362393197982e-05 4.979246695300e+00
4.760000000000e+02 -5.492218957483e-03 7.379212703351e-05 5.042800252491e+00
4.762500000000e+02 -5.427308421586e-03 7.391803551607e-05 5.105976527915e+00
4.765000000000e+02 -5.355721096688e-03 7.400516902695e-05 5.168724460334e+00
4.767500000000e+02 -5.278397622324e-03 7.405740010946e-05 5.230994739117e+00
4.770000000000e+02 -5.196333681470e-03 7.407892180883e-05 5.292740115510e+00
4.772500000000e+02 -5.110570275820e-03 7.407419792790e-05 5.353915689443e+00
4.775000000000e+02 -5.022183593611e-03 7.404790711082e-05 5.414479188338e+00
4.777500000000e+02 -4.932274629999e-03 7.400489961731e-05 5.474391220614e+00
4.780000000000e+02 -4.841958652882e-03 7.395012398950e-05 5.533615512652e+00
4.782500000000e+02 -4.752354740831e-03 7.388855110846e-05 5.592119120318e+00
4.785000000000e+02 -4.664575108832e-03 7.382515594687e-05 5.649872623796e+00
4.787500000000e+02 -4.579714624779e-03 7.376485540511e-05 5.706850292051e+00
4.790000000000e+02 -4.498840545824e-03 7.371246442933e-05 5.763030221497e+00
4.792500000000e+02 -4.422982363696e-03 7.367261281355e-05 5.818394453742e+00
4.795000000000e+02 -4.353122232100e-03 7.364973212876e-05 5.872929058768e+00
4.797500000000e+02 -4.290185747972e-03 7.364801045159e-05 5.926624188308e+00
4.800000000000e+02 -4.235033136311e-03 7.367134271338e-05 5.979474105064e+00
4.802500000000e+02 -4.188451190653e-03 7.372329844366e-05 6.031477173761e+00
4.805000000000e+02 -4.151145890921e-03 7.380709481505e-05 6.082635820494e+00
4.807500000000e+02 -4.123735640142e-03 7.392556906910e-05 6.132956465318e+00
4.810000000000e+02 -4.106745459401e-03 7.408114962931e-05 6.182449415909e+00
4.812500000000e+02 -4.100602088479e-03 7.427583651395e-05 6.231128729523e+00
4.815000000000e+02 -4.105629871851e-03 7.451118423882e-05 6.279012048730e+00
4.817500000000e+02 -4.122047752459e-03 7.478828132876e-05 6.326120400690e+00
4.820000000000e+02 -4.149967168674e-03 7.510776698846e-05 6.372477971688e+00
4.822500000000e+02 -4.189391126315e-03 7.546980246168e-05 6.418111851727e+00
4.825000000000e+02 -4.240214103871e-03 7.587405790291e-05 6.463051760858e+00
4.827500000000e+02 -4.302223010399e-03 7.631969483710e-05 6.507329749056e+00
4.830000000000e+02 -4.375099065437e-03 7.680540575550e-05 6.550979881264e+00
4.832500000000e+02 -4.458420717084e-03 7.732941309452e-05 6.594037906235e+00
4.835000000000e+02 -4.551667373490e-03 7.788947729601e-05 6.636540918373e+00
4.837500000000e+02 -4.654224043891e-03 7.848292170834e-05 6.678527008656e+00
4.840000000000e+02 -4.765386749697e-03 7.910664138941e-05 6.720034914727e+00
4.842500000000e+02 -4.884368722401e-03 7.975712592773e-05 6.761103670877e+00
4.845000000000e+02 -5.010307202865e-03 8.043051790960e-05 6.801772262673e+00
4.847500000000e+02 -5.142270808684e-03 8.112263071480e-05 6.842079288280e+00
4.850000000000e+02 -5.279267409454e-03 8.182899682532e-05 6.882062631969e+00
4.852500000000e+02 -5.420252506781e-03 8.254489487436e-05 6.921759150049e+00
4.855000000000e+02 -5.564137980842e-03 8.326540713216e-05 6.961204374208e+00
4.857500000000e+02 -5.709801079101e-03 8.398546738589e-05 7.000432235228e+00
4.860000000000e+02 -5.856093699487e-03 8.469992279050e-05 7.039474805544e+00
4.862500000000e+02 -6.001851788773e-03 8.540358284057e-05 7.078362067407e+00
4.865000000000e+02 -6.145904838372e-03 8.609127708276e-05 7.117121707047e+00
4.867500000000e+02 -6.287085540646e-03 8.675791696078e-05 7.155778931619e+00
4.870000000000e+02 -6.424239331683e-03 8.739854399398e-05 7.194356316700e+00
4.872500000000e+02 -6.556233862228e-03 8.800837406922e-05 7.232873682274e+00
4.875000000000e+02 -6.681968515549e-03 8.858285115343e-05 7.271347991891e+00
4.877500000000e+02 -6.800383559368e-03 8.911769334854e-05 7.309793286631e+00
4.880000000000e+02 -6.910469332795e-03 8.960893608559e-05 7.348220638436e+00
4.882500000000e+02 -7.011275016890e-03 9.005296965595e-05 7.386638136985e+00
4.885000000000e+02 -7.101917247171e-03 9.044657280990e-05 7.425050896316e+00
4.887500000000e+02 -7.181588384119e-03 9.078694133396e-05 7.463461084301e+00
4.890000000000e+02 -7.249564262628e-03 9.107171159653e-05 7.501867978767e+00
4.892500000000e+02 -7.305211655752e-03 9.129897955776e-05 7.540268034945e+00
4.895000000000e+02 -7.347995121489e-03 9.146731531931e-05 7.578654975033e+00
4.897500000000e+02 -7.377483355314e-03 9.157577044142e-05 7.617019891961e+00
4.900000000000e+02 -7.393354855257e-03 9.162382614494e-05 7.655351359222e+00
4.902500000000e+02 -7.395402824453e-03 9.161147623904e-05 7.693635558361e+00
4.905000000000e+02 -7.383539283041e-03 9.153932323674e-05 7.731856404028e+00
4.907500000000e+02 -7.357798113865e-03 9.140839679181e-05 7.769995678864e+00
4.910000000000e+02 -7.318337302342e-03 9.122018455771e-05 7.808033169809e+00
4.912500000000e+02 -7.265440154181e-03 9.097665020816e-05 7.845946797659e+00
4.915000000000e+02 -7.199515316403e-03 9.068015530750e-05 7.883712751729e+00
4.917500000000e+02 -7.121095706427e-03 9.033349983478e-05 7.921305610168e+00
4.920000000000e+02 -7.030836013894e-03 8.993994586889e-05 7.958698461958e+00
4.922500000000e+02 -6.929508843062e-03 8.950310408237e-05 7.995863011176e+00
4.925000000000e+02 -6.817999422790e-03 8.902689449239e-05 8.032769679888e+00
4.927500000000e+02 -6.697298899146e-03 8.851559239265e-05 8.069387691513e+00
4.930000000000e+02 -6.568496179284e-03 8.797377173839e-05 8.105685147914e+00
4.932500000000e+02 -6.432768381043e-03 8.740628845819e-05 8.141629093941e+00
4.935000000000e+02 -6.291369883215e-03 8.681822292991e-05 8.177185564714e+00
4.937500000000e+02 -6.145620126686e-03 8.621482516258e-05 8.212319626299e+00
4.940000000000e+02 -5.996890235919e-03 8.560147428832e-05 8.246995401769e+00
4.942500000000e+02 -5.846588722086e-03 8.498363283252e-05 8.281176089104e+00
4.945000000000e+02 -5.696146349496e-03 8.436679680274e-05 8.314823965443e+00
4.947500000000e+02 -5.547000596006e-03 8.375644513245e-05 8.347900389502e+00
4.950000000000e+02 -5.400579695042e-03 8.315798703273e-05 8.380365791450e+00
4.952500000000e+02 -5.258286746966e-03 8.257671103010e-05 8.412179663102e+00
4.955000000000e+02 -5.121484090892e-03 8.201772998137e-05 8.443300544055e+00
4.957500000000e+02 -4.991478063185e-03 8.148591998650e-05 8.473686005984e+00
4.960000000000e+02 -4.869504737208e-03 8.098591703776e-05 8.503292641432e+00
4.962500000000e+02 -4.756716531893e-03 8.052206680836e-05 8.532076053331e+00
4.965000000000e+02 -4.654170214537e-03 8.009835027611e-05 8.559990852738e+00
4.967500000000e+02 -4.562816226641e-03 7.971836497642e-05 8.586990663575e+00
4.970000000000e+02 -4.483489672222e-03 7.938530208204e-05 8.613028136773e+00
4.972500000000e+02 -4.416902882483e-03 7.910192681301e-05 8.638054977563e+00
4.975000000000e+02 -4.363639829984e-03 7.887054431716e-05 8.662021985560e+00
4.977500000000e+02 -4.324152233475e-03 7.869299135999e-05 8.684879110902e+00
4.980000000000e+02 -4.298757383727e-03 7.857066125330e-05 8.706575527963e+00
4.982500000000e+02 -4.287637714901e-03 7.850450778701e-05 8.727059725901e+00
4.985000000000e+02 -4.290841862076e-03 7.849500688170e-05 8.746279622720e+00
4.987500000000e+02 -4.308287250876e-03 7.854217253675e-05 8.764182697566e+00
4.990000000000e+02 -4.339763970758e-03 7.864557497797e-05 8.780716144002e+00
4.992500000000e+02 -4.384939756196e-03 7.880435731997e-05 8.795827049778e+00
4.995000000000e+02 -4.443365981716e-03 7.901726261064e-05 8.809462595243e+00
4.997500000000e+02 -4.514484455974e-03 7.928263444876e-05 8.821570271845e+00
5.000000000000e+02 -4.597634858095e-03 7.959842739946e-05 8.832098128672e+00
5.002500000000e+02 -4.692062727929e-03 7.996223163789e-05 8.840995032618e+00
5.005000000000e+02 -4.796927802627e-03 8.037127586955e-05 8.848210944698e+00
5.007500000000e+02 -4.911312682538e-03 8.082248495486e-05 8.853697221380e+00
5.010000000000e+02 -5.034231694251e-03 8.131252318463e-05 8.857406918803e+00
5.012500000000e+02 -5.164639895413e-03 8.183776601259e-05 8.859295112795e+00
5.015000000000e+02 -5.301442118538e-03 8.239432572812e-05 8.859319216533e+00
5.017500000000e+02 -5.443502209635e-03 8.297803592794e-05 8.857439314276e+00
5.020000000000e+02 -5.589652205939e-03 8.358452641238e-05 8.853618480283e+00
5.022500000000e+02 -5.738701576384e-03 8.420934000067e-05 8.847823090124e+00
5.025000000000e+02 -5.889446630568e-03 8.484789684599e-05 8.840023136384e+00
5.027500000000e+02 -6.040679893685e-03 8.549549862974e-05 8.830192505660e+00
5.030000000000e+02 -6.191199648707e-03 8.614740522092e-05 8.818309260789e+00
5.032500000000e+02 -6.339819418874e-03 8.679886129925e-05 8.804355874293e+00
5.035000000000e+02 -6.485377608090e-03 8.744512311770e-05 8.788319459814e+00
5.037500000000e+02 -6.626747029800e-03 8.808152117543e-05 8.770191948252e+00
5.040000000000e+02 -6.762844485539e-03 8.870350973073e-05 8.749970256014e+00
5.042500000000e+02 -6.892640014473e-03 8.930671972585e-05 8.727656393554e+00
5.045000000000e+02 -7.015166015883e-03 8.988700651580e-05 8.703257562085e+00
5.047500000000e+02 -7.129525883832e-03 9.044048361095e-05 8.676786188597e+00
5.050000000000e+02 -7.234902161704e-03 9.096357102492e-05 8.648259945742e+00
5.052500000000e+02 -7.330563961897e-03 9.145304072258e-05 8.617701718735e+00
5.055000000000e+02 -7.415873585924e-03 9.190607014689e-05 8.585139535576e+00
5.057500000000e+02 -7.490292125639e-03 9.232023283784e-05 8.550606473602e+00
5.060000000000e+02 -7.553383916454e-03 9.269353116348e-05 8.514140517931e+00
5.062500000000e+02 -7.604819874051e-03 9.302433358416e-05 8.475784387718e+00
5.065000000000e+02 -7.644379606803e-03 9.331146554775e-05 8.435585343283e+00
5.067500000000e+02 -7.671952095805e-03 9.355421603144e-05 8.393594945082e+00
5.070000000000e+02 -7.687534956338e-03 9.375231367104e-05 8.349868805896e+00
5.072500000000e+02 -7.691232300278e-03 9.390590862662e-05 8.304466298642e+00
5.075000000000e+02 -7.683251288824e-03 9.401554370322e-05 8.257450260969e+00
5.077500000000e+02 -7.663897351771e-03 9.408219494308e-05 8.208886668225e+00
5.080000000000e+02 -7.633568108712e-03 9.410713525196e-05 8.158844291463e+00
5.082500000000e+02 -7.592746182170e-03 9.409190870499e-05 8.107394351719e+00
5.085000000000e+02 -7.541991276179e-03 9.403831589924e-05 8.054610154399e+00
5.087500000000e+02 -7.481931493486e-03 9.394844217303e-05 8.000566723306e+00
5.090000000000e+02 -7.413254002085e-03 9.382455672929e-05 7.945340426594e+00
5.092500000000e+02 -7.336695347394e-03 9.366903179245e-05 7.889008612403e+00
5.095000000000e+02 -7.253031436907e-03 9.348424585420e-05 7.831649240000e+00
5.097500000000e+02 -7.163066194518e-03 9.327267990142e-05 7.773340518991e+00
5.100000000000e+02 -7.067620452269e-03 9.303681186321e-05 7.714160565461e+00
5.102500000000e+02 -6.967523115913e-03 9.277907171246e-05 7.654187063907e+00
5.105000000000e+02 -6.863603142062e-03 9.250181595574e-05 7.593496946056e+00
5.107500000000e+02 -6.756682157839e-03 9.220728453904e-05 7.532166092197e+00
5.110000000000e+02 -6.647567893749e-03 9.189758933584e-05 7.470269046437e+00
5.112500000000e+02 -6.537048359605e-03 9.157469370133e-05 7.407878756528e+00
5.115000000000e+02 -6.425886900769e-03 9.124039818739e-05 7.345066334231e+00
5.117500000000e+02 -6.314818075882e-03 9.089633374287e-05 7.281900841972e+00
5.120000000000e+02 -6.204544415890e-03 9.054396074495e-05 7.218449100885e+00
5.122500000000e+02 -6.095733965924e-03 9.018457325405e-05 7.154775524712e+00
5.125000000000e+02 -5.989018557674e-03 8.981930813881e-05 7.090941978300e+00
5.127500000000e+02 -5.884992711862e-03 8.944915885326e-05 7.027007660429e+00
5.130000000000e+02 -5.784213109730e-03 8.907499268784e-05 6.963029010920e+00
5.132500000000e+02 -5.687198446271e-03 8.869756853630e-05 6.899059641397e+00
5.135000000000e+02 -5.594429524755e-03 8.831755897495e-05 6.835150288407e+00
5.137500000000e+02 -5.506349512169e-03 8.793557100148e-05 6.771348788403e+00
5.140000000000e+02 -5.423364233959e-03 8.755216038397e-05 6.707700072808e+00
5.142500000000e+02 -5.345842374540e-03 8.716786864882e-05 6.644246182737e+00
5.145000000000e+02 -5.274115523953e-03 8.678322924302e-05 6.581026299023e+00
5.147500000000e+02 -5.208477972325e-03 8.639877666500e-05 6.518076789248e+00
5.150000000000e+02 -5.149186230644e-03 8.601505889108e-05 6.455431266935e+00
5.152500000000e+02 -5.096458227160e-03 8.563264250533e-05 6.393120663951e+00
5.155000000000e+02 -5.050472222528e-03 8.525211310320e-05 6.331173308613e+00
5.157500000000e+02 -5.011365426559e-03 8.487407109833e-05 6.269615014023e+00
5.160000000000e+02 -4.979232387041e-03 8.449912315259e-05 6.208469172143e+00
5.162500000000e+02 -4.954123230306e-03 8.412786937625e-05 6.147756847324e+00
5.165000000000e+02 -4.936041798516e-03 8.376088699372e-05 6.087496875525e+00
5.167500000000e+02 -4.924943822626e-03 8.339871115379e-05 6.027705961055e+00
5.170000000000e+02 -4.920735215261e-03 8.304181418436e-05 5.968398775339e+00
5.172500000000e+02 -4.923270616270e-03 8.269058660704e-05 5.909588046727e+00
5.175000000000e+02 -4.932352277883e-03 8.234531542656e-05 5.851284655993e+00
5.177500000000e+02 -4.947729378870e-03 8.200614918732e-05 5.793497717550e+00
5.180000000000e+02 -4.969097921703e-03 8.167308393109e-05 5.736234666634e+00
5.182500000000e+02 -4.996101267569e-03 8.134595827308e-05 5.679501330370e+00
5.185000000000e+02 -5.028331225373e-03 8.102443719407e-05 5.623302005012e+00
5.187500000000e+02 -5.065329929946e-03 8.070797762394e-05 5.567639515612e+00
5.190000000000e+02 -5.106592544299e-03 8.039585310271e-05 5.512515282504e+00
5.192500000000e+02 -5.151570611798e-03 8.008718924368e-05 5.457929370472e+00
5.195000000000e+02 -5.199676066153e-03 7.978089674174e-05 5.403880540627e+00
5.197500000000e+02 -5.250285898419e-03 7.947570263103e-05 5.350366297544e+00
5.200000000000e+02 -5.302747311062e-03 7.917015521586e-05 5.297382924285e+00
5.202500000000e+02 -5.356383404298e-03 7.886264085197e-05 5.244925521471e+00
5.205000000000e+02 -5.410499207050e-03 7.855141412061e-05 5.192988043036e+00
5.207500000000e+02 -5.464387900277e-03 7.823462601417e-05 5.141563321912e+00
5.210000000000e+02 -5.517337178644e-03 7.791034174123e-05 5.090643102181e+00
5.212500000000e+02 -5.568635575584e-03 7.757651972909e-05 5.040218069192e+00
5.215000000000e+02 -5.617578637069e-03 7.723108407981e-05 4.990277872750e+00
5.217500000000e+02 -5.663474998341e-03 7.687194844722e-05 4.940811161613e+00
5.220000000000e+02 -5.705652158936e-03 7.649703417670e-05 4.891805607579e+00
5.222500000000e+02 -5.743462040782e-03 7.610429401830e-05 4.843247943136e+00
5.225000000000e+02 -5.776286177516e-03 7.569173468799e-05 4.795123990857e+00
5.227500000000e+02 -5.803540571475e-03 7.525743904488e-05 4.747418703380e+00
5.230000000000e+02 -5.824680181454e-03 7.479959280063e-05 4.700116205837e+00
5.232500000000e+02 -5.839203008211e-03 7.431649817174e-05 4.653199837877e+00
5.235000000000e+02 -5.846653782509e-03 7.380659799150e-05 4.606652204966e+00
5.237500000000e+02 -5.846627263204e-03 7.326848703523e-05 4.560455231090e+00
5.240000000000e+02 -5.838771137067e-03 7.270093350856e-05 4.514590217743e+00
5.242500000000e+02 -5.822788622745e-03 7.210289901546e-05 4.469037903638e+00
5.245000000000e+02 -5.798440755124e-03 7.147355267598e-05 4.423778531571e+00
5.247500000000e+02 -5.765548367158e-03 7.081228560016e-05 4.378791917846e+00
5.250000000000e+02 -5.723993852537e-03 7.011872561069e-05 4.334057523422e+00
5.252500000000e+02 -5.673722640672e-03 6.939274867904e-05 4.289554530063e+00
5.255000000000e+02 -5.614744403996e-03 6.863449352101e-05 4.245261917049e+00
5.257500000000e+02 -5.547133897856e-03 6.784437117757e-05 4.201158541090e+00
5.260000000000e+02 -5.471031343727e-03 6.702306937054e-05 4.157223216069e+00
5.262500000000e+02 -5.386642422367e-03 6.617155989205e-05 4.113434795741e+00
5.265000000000e+02 -5.294237701998e-03 6.529109578851e-05 4.069772255690e+00
5.267500000000e+02 -5.194151519827e-03 6.438321235955e-05 4.026214777123e+00
5.270000000000e+02 -5.086780106419e-03 6.344972110692e-05 3.982741828554e+00
5.272500000000e+02 -4.972579029718e-03 6.249270022185e-05 3.939333252772e+00
5.275000000000e+02 -4.852059828237e-03 6.151447892538e-05 3.895969349914e+00
5.277500000000e+02 -4.725785912435e-03 6.051761885534e-05 3.852630963378e+00
5.280000000000e+02 -4.594367719695e-03 5.950489244103e-05 3.809299567188e+00
5.282500000000e+02 -4.458457154005e-03 5.847925568711e-05 3.765957350683e+00
5.285000000000e+02 -4.318741402953e-03 5.744381757131e-05 3.722587311658e+00
5.287500000000e+02 -4.175936161920e-03 5.640180572450e-05 3.679173344135e+00
5.290000000000e+02 -4.030778417771e-03 5.535652951885e-05 3.635700331989e+00
5.292500000000e+02 -3.884018876930e-03 5.431134046519e-05 3.592154239851e+00
5.295000000000e+02 -3.736414093007e-03 5.326959163682e-05 3.548522214629e+00
5.297500000000e+02 -3.588718718552e-03 5.223459578838e-05 3.504792677474e+00
5.300000000000e+02 -3.441677753993e-03 5.120958243890e-05 3.460955429438e+00
5.302500000000e+02 -3.296019010870e-03 5.019765219086e-05 3.417001751649e+00
5.305000000000e+02 -3.152445991506e-03 4.920173411135e-05 3.372924507764e+00
5.307500000000e+02 -3.011631206701e-03 4.822456609455e-05 3.328718255716e+00
5.310000000000e+02 -2.874210229223e-03 4.726866449414e-05 3.284379354743e+00
5.312500000000e+02 -2.740776447517e-03 4.633627167749e-05 3.239906074739e+00
5.315000000000e+02 -2.611876562742e-03 4.542933695439e-05 3.195298714119e+00
5.317500000000e+02 -2.488006960712e-03 4.454948572966e-05 3.150559712556e+00
5.320000000000e+02 -2.369610853669e-03 4.369801538048e-05 3.105693765257e+00
5.322500000000e+02 -2.257076169933e-03 4.287588561949e-05 3.060707943961e+00
5.325000000000e+02 -2.150734267874e-03 4.208371313852e-05 3.015611811352e+00
5.327500000000e+02 -2.050859400281e-03 4.132177072916e-05 2.970417535199e+00
5.330000000000e+02 -1.957668930809e-03 4.058999534515e-05 2.925140002522e+00
5.332500000000e+02 -1.871324284424e-03 3.988799443080e-05 2.879796930165e+00
5.335000000000e+02 -1.791932529610e-03 3.921509219970e-05 2.834408962829e+00
5.337500000000e+02 -1.719548554249e-03 3.857032898974e-05 2.788999772206e+00
5.340000000000e+02 -1.654177726137e-03 3.795249204819e-05 2.743596134912e+00
5.342500000000e+02 -1.595779045215e-03 3.736016275926e-05 2.698228005765e+00
5.345000000000e+02 -1.544268664693e-03 3.679174478544e-05 2.652928567670e+00
5.347500000000e+02 -1.499523757536e-03 3.624547615308e-05 2.607734261718e+00
5.350000000000e+02 -1.461386587673e-03 3.571950753395e-05 2.562684798613e+00
5.352500000000e+02 -1.429668708604e-03 3.521194575595e-05 2.517823138686e+00
5.355000000000e+02 -1.404155205662e-03 3.472089278239e-05 2.473195443109e+00
5.357500000000e+02 -1.384608944690e-03 3.424449114117e-05 2.428850998495e+00
5.360000000000e+02 -1.370774662610e-03 3.378096755943e-05 2.384842100763e+00
5.362500000000e+02 -1.362382938501e-03 3.332867561281e-05 2.341223912423e+00
5.365000000000e+02 -1.359153804530e-03 3.288613516647e-05 2.298054277474e+00
5.367500000000e+02 -1.360800075185e-03 3.245206830560e-05 2.255393508651e+00
5.370000000000e+02 -1.367030229685e-03 3.202543127909e-05 2.213304136797e+00
5.372500000000e+02 -1.377550853240e-03 3.160544076553e-05 2.171850629818e+00
5.375000000000e+02 -1.392068617356e-03 3.119159486553e-05 2.131099086360e+00
5.377500000000e+02 -1.410291750710e-03 3.078368748002e-05 2.091116900344e+00
5.380000000000e+02 -1.431931023260e-03 3.038181619650e-05 2.051972409645e+00
5.382500000000e+02 -1.456700230895e-03 2.998638312088e-05 2.013734526459e+00
5.385000000000e+02 -1.484316250709e-03 2.959808974617e-05 1.976472358415e+00
5.387500000000e+02 -1.514498669719e-03 2.921792329036e-05 1.940254826608e+00
5.390000000000e+02 -1.546969085973e-03 2.884713553827e-05 1.905150283124e+00
5.392500000000e+02 -1.581450118023e-03 2.848721842205e-05 1.871226136199e+00
5.395000000000e+02 -1.617664270071e-03 2.813987218445e-05 1.838548487147e+00
5.397500000000e+02 -1.655332637854e-03 2.780696799665e-05 1.807181783972e+00
5.400000000000e+02 -1.694173639906e-03 2.749050644996e-05 1.777188495350e+00
5.402500000000e+02 -1.733901836086e-03 2.719257287750e-05 1.748628809188e+00
5.405000000000e+02 -1.774226837847e-03 2.691528859353e-05 1.721560356534e+00
5.407500000000e+02 -1.814852568478e-03 2.666076587465e-05 1.696037964989e+00
5.410000000000e+02 -1.855476734355e-03 2.643105770897e-05 1.672113439159e+00
5.412500000000e+02 -1.895790731226e-03 2.622810873690e-05 1.649835370999e+00
5.415000000000e+02 -1.935479956070e-03 2.605371021663e-05 1.629248978467e+00
5.417500000000e+02 -1.974224514249e-03 2.590945730627e-05 1.610395969228e+00
5.420000000000e+02 -2.011700472076e-03 2.579671133757e-05 1.593314431280e+00
5.422500000000e+02 -2.047581566388e-03 2.571656656364e-05 1.578038746009e+00
5.425000000000e+02 -2.081541405607e-03 2.566982348240e-05 1.564599522484e+00
5.427500000000e+02 -2.113256166695e-03 2.565696865814e-05 1.553023552661e+00
5.430000000000e+02 -2.142407703434e-03 2.567816194698e-05 1.543333782167e+00
5.432500000000e+02 -2.168687114654e-03 2.573323058222e-05 1.535549300258e+00
5.435000000000e+02 -2.191798654126e-03 2.582167202886e-05 1.529685344521e+00
5.437500000000e+02 -2.211463945135e-03 2.594266408534e-05 1.525753320817e+00
5.440000000000e+02 -2.227426423216e-03 2.609508220872e-05 1.523760839778e+00
5.442500000000e+02 -2.239455923406e-03 2.627752385845e-05 1.523711765629e+00
5.445000000000e+02 -2.247353327742e-03 2.648833982227e-05 1.525606282706e+00
5.447500000000e+02 -2.250955159688e-03 2.672567085812e-05 1.529440977525e+00
5.450000000000e+02 -2.250138095884e-03 2.698748447177e-05 1.535208933449e+00
5.452500000000e+02 -2.244823218096e-03 2.727162340224e-05 1.542899844975e+00
5.455000000000e+02 -2.234980037600e-03 2.757585203850e-05 1.552500142668e+00
5.457500000000e+02 -2.220630093635e-03 2.789790363836e-05 1.563993134978e+00
5.460000000000e+02 -2.201850138599e-03 2.823554088371e-05 1.577359162767e+00
5.462500000000e+02 -2.178774849171e-03 2.858659525173e-05 1.592575762353e+00
5.465000000000e+02 -2.151598893801e-03 2.894901662126e-05 1.609617839825e+00
5.467500000000e+02 -2.120578368264e-03 2.932091892632e-05 1.628457851521e+00
5.470000000000e+02 -2.086031622066e-03 2.970062342222e-05 1.649065985609e+00
5.472500000000e+02 -2.048339265142e-03 3.008670153168e-05 1.671410346373e+00
5.475000000000e+02 -2.007943418639e-03 3.047799719422e-05 1.695457135429e+00
5.477500000000e+02 -1.965346161093e-03 3.087365459054e-05 1.721170825137e+00
5.480000000000e+02 -1.921106977238e-03 3.127314801327e-05 1.748514326346e+00
5.482500000000e+02 -1.875839424855e-03 3.167629269943e-05 1.777449141892e+00
5.485000000000e+02 -1.830206744948e-03 3.208325187445e-05 1.807935509789e+00
5.487500000000e+02 -1.784916591638e-03 3.249453611620e-05 1.839932529404e+00
5.490000000000e+02 -1.740714721520e-03 3.291099649558e-05 1.873398274423e+00
5.492500000000e+02 -1.698377751290e-03 3.333381014217e-05 1.908289888522e+00
5.495000000000e+02 -1.658704960334e-03 3.376445830169e-05 1.944563667266e+00
5.497500000000e+02 -1.622509257697e-03 3.420469873103e-05 1.982175125652e+00
5.500000000000e+02 -1.590607366750e-03 3.465653092910e-05 2.021079053468e+00
5.502500000000e+02 -1.563809350328e-03 3.512215654117e-05 2.061229561039e+00
5.505000000000e+02 -1.542907639579e-03 3.560393449278e-05 2.102580117214e+00
5.507500000000e+02 -1.528665667681e-03 3.610433203166e-05 2.145083583546e+00
5.510000000000e+02 -1.521806418822e-03 3.662587286840e-05 2.188692246232e+00
5.512500000000e+02 -1.523000966679e-03 3.717108261297e-05 2.233357850862e+00
5.515000000000e+02 -1.532857400759e-03 3.774243290255e-05 2.279031640518e+00
5.517500000000e+02 -1.551910162451e-03 3.834228528746e-05 2.325664403068e+00
5.520000000000e+02 -1.580610281499e-03 3.897284292695e-05 2.373206526683e+00
5.522500000000e+02 -1.619316437024e-03 3.963608800595e-05 2.421608069965e+00
5.525000000000e+02 -1.668287332338e-03 4.033373057952e-05 2.470818843739e+00
5.527500000000e+02 -1.727675520298e-03 4.106719196620e-05 2.520788511064e+00
5.530000000000e+02 -1.797522795446e-03 4.183754174947e-05 2.571466701577e+00
5.532500000000e+02 -1.877757277009e-03 4.264546852425e-05 2.622803143693e+00
5.535000000000e+02 -1.968192281444e-03 4.349122585456e-05 2.674747811086e+00
5.537500000000e+02 -2.068527246796e-03 4.437464464427e-05 2.727251087516e+00
5.540000000000e+02 -2.178350761669e-03 4.529511741805e-05 2.780263942058e+00
5.542500000000e+02 -2.297145523876e-03 4.625159245555e-05 2.833738117757e+00
5.545000000000e+02 -2.424295262510e-03 4.724257831773e-05 2.887626326267e+00
5.547500000000e+02 -2.559093440618e-03 4.826615746958e-05 2.941882453249e+00
5.550000000000e+02 -2.700753715452e-03 4.932000848065e-05 2.996461762241e+00
5.552500000000e+02 -2.848421856699e-03 5.040143575058e-05 3.051321097079e+00
5.555000000000e+02 -3.001188933665e-03 5.150740653839e-05 3.106419086326e+00
5.557500000000e+02 -3.158105505906e-03 5.263459459498e-05 3.161716331149e+00
5.560000000000e+02 -3.318196548330e-03 5.377942988793e-05 3.217175591747e+00
5.562500000000e+02 -3.480476801616e-03 5.493815258351e-05 3.272761953949e+00
5.565000000000e+02 -3.643966201674e-03 5.610687097349e-05 3.328442978808e+00
5.567500000000e+02 -3.807705029978e-03 5.728162154184e-05 3.384188839876e+00
5.570000000000e+02 -3.970768323538e-03 5.845842936358e-05 3.439972433131e+00
5.572500000000e+02 -4.132279315122e-03 5.963336855566e-05 3.495769463432e+00
5.575000000000e+02 -4.291421699956e-03 6.080262137856e-05 3.551558514128e+00
5.577500000000e+02 -4.447450222198e-03 6.196253335330e-05 3.607321082948e+00
5.580000000000e+02 -4.599699552540e-03 6.310966415057e-05 3.663041595929e+00
5.582500000000e+02 -4.747591190473e-03 6.424083314352e-05 3.718707393067e+00
5.585000000000e+02 -4.890638339158e-03 6.535315910278e-05 3.774308688042e+00
5.587500000000e+02 -5.028448594232e-03 6.644409129300e-05 3.829838496703e+00
5.590000000000e+02 -5.160724700779e-03 6.751143375844e-05 3.885292545773e+00
5.592500000000e+02 -5.287263141005e-03 6.855336087247e-05 3.940669148653e+00
5.595000000000e+02 -5.407950798328e-03 6.956842392672e-05 3.995969055387e+00
5.597500000000e+02 -5.522759990624e-03 7.055554873997e-05 4.051195283965e+00
5.600000000000e+02 -5.631741748283e-03 7.151402924074e-05 4.106352921752e+00
5.602500000000e+02 -5.735017864334e-03 7.244351039820e-05 4.161448905628e+00
5.605000000000e+02 -5.832771928048e-03 7.334396381120e-05 4.216491787754e+00
5.607500000000e+02 -5.925239201648e-03 7.421565081869e-05 4.271491475044e+00
5.610000000000e+02 -6.012696078520e-03 7.505909473055e-05 4.326458962086e+00
5.612500000000e+02 -6.095449194820e-03 7.587504075704e-05 4.381406046149e+00
5.615000000000e+02 -6.173824589167e-03 7.666441406107e-05 4.436345036925e+00
5.617500000000e+02 -6.248157011860e-03 7.742826973375e-05 4.491288459349e+00
5.620000000000e+02 -6.318779796909e-03 7.816775160252e-05 4.546248759642e+00
5.622500000000e+02 -6.386015372158e-03 7.888404721279e-05 4.601238011697e+00
5.625000000000e+02 -6.450166690863e-03 7.957834286693e-05 4.656267632406e+00
5.627500000000e+02 -6.511509816862e-03 8.025178148360e-05 4.711348111109e+00
5.630000000000e+02 -6.570287662099e-03 8.090542351677e-05 4.766488753271e+00
5.632500000000e+02 -6.626705120575e-03 8.154021629028e-05 4.821697445878e+00
5.635000000000e+02 -6.680925568836e-03 8.215695241920e-05 4.876980446409e+00
5.637500000000e+02 -6.733068798830e-03 8.275624388113e-05 4.932342197636e+00
5.640000000000e+02 -6.783210360223e-03 8.333851168166e-05 4.987785173704e+00
5.642500000000e+02 -6.831382244702e-03 8.390396308122e-05 5.043309754621e+00
5.645000000000e+02 -6.877574854124e-03 8.445259255302e-05 5.098914134860e+00
5.647500000000e+02 -6.921740137562e-03 8.498417844291e-05 5.154594265873e+00
5.650000000000e+02 -6.963795709977e-03 8.549827804188e-05 5.210343827501e+00
5.652500000000e+02 -7.003629871082e-03 8.599424018552e-05 5.266154234819e+00
5.655000000000e+02 -7.041107307782e-03 8.647122184760e-05 5.322014676424e+00
5.657500000000e+02 -7.076075270511e-03 8.692820900283e-05 5.377912176145e+00
5.660000000000e+02 -7.108370124613e-03 8.736404237980e-05 5.433831686161e+00
5.662500000000e+02 -7.137824048323e-03 8.777744781388e-05 5.489756203823e+00
5.665000000000e+02 -7.164271692024e-03 8.816706952033e-05 5.545666903022e+00
5.667500000000e+02 -7.187556708224e-03 8.853150772212e-05 5.601543292801e+00
5.670000000000e+02 -7.207537970714e-03 8.886935732591e-05 5.657363379305e+00
5.672500000000e+02 -7.224095402817e-03 8.917924904836e-05 5.713103850922e+00
5.675000000000e+02 -7.237135326434e-03 8.945989094100e-05 5.768740260030e+00
5.677500000000e+02 -7.246595224441e-03 8.971010994951e-05 5.824247218142e+00
5.680000000000e+02 -7.252447855286e-03 8.992889227635e-05 5.879598593747e+00
5.682500000000e+02 -7.254704718723e-03 9.011542194659e-05 5.934767703592e+00
5.685000000000e+02 -7.253418775399e-03 9.026911689508e-05 5.989727509523e+00
5.687500000000e+02 -7.248686454624e-03 9.038966154368e-05 6.044450807346e+00
5.690000000000e+02 -7.240648850902e-03 9.047703553455e-05 6.098910415666e+00
5.692500000000e+02 -7.229492304134e-03 9.053153749577e-05 6.153079348382e+00
5.695000000000e+02 -7.215448118273e-03 9.055380345419e-05 6.206930989291e+00
5.697500000000e+02 -7.198791676008e-03 9.054478422579e-05 6.260439251753e+00
5.700000000000e+02 -7.179840700709e-03 9.050583317782e-05 6.313578734648e+00
5.702500000000e+02 -7.158952975775e-03 9.043868722194e-05 6.366324859349e+00
5.705000000000e+02 -7.136523486088e-03 9.034540080649e-05 6.418654004767e+00
5.707500000000e+02 -7.112980898461e-03 9.022838422632e-05 6.470543630588e+00
5.710000000000e+02 -7.088783941216e-03 9.009031349816e-05 6.521972383162e+00
5.712500000000e+02 -7.064417102158e-03 8.993418681522e-05 6.572920197448e+00
5.715000000000e+02 -7.040385863930e-03 8.976324726906e-05 6.623368386818e+00
5.717500000000e+02 -7.017211770959e-03 8.958096076450e-05 6.673299714444e+00
5.720000000000e+02 -6.995427312236e-03 8.939096925559e-05 6.722698459034e+00
5.722500000000e+02 -6.975570581056e-03 8.919703948770e-05 6.771550466510e+00
5.725000000000e+02 -6.958180088652e-03 8.900301120982e-05 6.819843182296e+00
5.727500000000e+02 -6.943789421613e-03 8.881274224387e-05 6.867565675813e+00
5.730000000000e+02 -6.932922085575e-03 8.863005042017e-05 6.914708646599e+00
5.732500000000e+02 -6.926086457170e-03 8.845865311119e-05 6.961264416090e+00
5.735000000000e+02 -6.923770913839e-03 8.830210484539e-05 7.007226903247e+00
5.737500000000e+02 -6.926439185946e-03 8.816375060150e-05 7.052591584090e+00
5.740000000000e+02 -6.934525959271e-03 8.804666731507e-05 7.097355436431e+00
5.742500000000e+02 -6.948432864828e-03 8.795359279007e-05 7.141516865163e+00
5.745000000000e+02 -6.968524722822e-03 8.788689867523e-05 7.185075614018e+00
5.747500000000e+02 -6.995126110405e-03 8.784854283728e-05 7.228032660826e+00
5.750000000000e+02 -7.028518320220e-03 8.784001645543e-05 7.270390094771e+00
5.752500000000e+02 -7.068936595329e-03 8.786231838975e-05 7.312150981020e+00
5.755000000000e+02 -7.116567712286e-03 8.791591563329e-05 7.353319210856e+00
5.757500000000e+02 -7.171547923327e-03 8.800074199714e-05 7.393899337378e+00
5.760000000000e+02 -7.233961153797e-03 8.811618727259e-05 7.433896401852e+00
5.762500000000e+02 -7.303837480587e-03 8.826109375129e-05 7.473315750503e+00
5.765000000000e+02 -7.381151881234e-03 8.843376327397e-05 7.512162842591e+00
5.767500000000e+02 -7.465823208318e-03 8.863197414524e-05 7.550443054967e+00
5.770000000000e+02 -7.557713380000e-03 8.885301220288e-05 7.588161484239e+00
5.772500000000e+02 -7.656626751024e-03 8.909370213078e-05 7.625322747230e+00
5.775000000000e+02 -7.762309696359e-03 8.935043123212e-05 7.661930785822e+00
5.777500000000e+02 -7.874450282098e-03 8.961921002873e-05 7.697988677143e+00
5.780000000000e+02 -7.992678076134e-03 8.989573260834e-05 7.733498449633e+00
5.782500000000e+02 -8.116564100929e-03 9.017545748374e-05 7.768460912754e+00
5.785000000000e+02 -8.245620826365e-03 9.045365119376e-05 7.802875496098e+00
5.787500000000e+02 -8.379302237083e-03 9.072545840891e-05 7.836740107342e+00
5.790000000000e+02 -8.517004037554e-03 9.098597668744e-05 7.870051003916e+00
5.792500000000e+02 -8.658063958875e-03 9.123031903255e-05 7.902802686380e+00
5.795000000000e+02 -8.801762225302e-03 9.145367630065e-05 7.934987810921e+00
5.797500000000e+02 -8.947322214678e-03 9.165147215037e-05 7.966597125468e+00
5.800000000000e+02 -9.093911595244e-03 9.181936414837e-05 7.997619425695e+00
5.802500000000e+02 -9.240643734179e-03 9.195329833692e-05 8.028041537183e+00
5.805000000000e+02 -9.386579648437e-03 9.204958477871e-05 8.057848321515e+00
5.807500000000e+02 -9.530730730090e-03 9.210492034356e-05 8.087022703153e+00
5.810000000000e+02 -9.672062100877e-03 9.211648497376e-05 8.115545722902e+00
5.812500000000e+02 -9.809496931268e-03 9.208193252111e-05 8.143396614327e+00
5.815000000000e+02 -9.941922105555e-03 9.199945608196e-05 8.170552899002e+00
5.817500000000e+02 -1.006819467915e-02 9.186781978274e-05 8.196990508000e+00
5.820000000000e+02 -1.018715007255e-02 9.168636088225e-05 8.222683917347e+00
5.822500000000e+02 -1.029761118741e-02 9.145500063290e-05 8.247606307576e+00
5.825000000000e+02 -1.039839943236e-02 9.117421821780e-05 8.271729734011e+00
5.827500000000e+02 -1.048834686528e-02 9.084505966891e-05 8.295025315473e+00
5.830000000000e+02 -1.056631002427e-02 9.046920040451e-05 8.317463432876e+00
5.832500000000e+02 -1.063118496549e-02 9.004884321007e-05 8.339013939374e+00
5.835000000000e+02 -1.068192388487e-02 8.958668339012e-05 8.359646374618e+00
5.837500000000e+02 -1.071755255678e-02 8.908590860376e-05 8.379330186365e+00
5.840000000000e+02 -1.073718876723e-02 8.855011988695e-05 8.398034952536e+00
5.842500000000e+02 -1.074006142677e-02 8.798328634349e-05 8.415730602363e+00
5.845000000000e+02 -1.072553006647e-02 8.738969857552e-05 8.432387633729e+00
5.847500000000e+02 -1.069310416885e-02 8.677394660367e-05 8.447977324996e+00
5.850000000000e+02 -1.064246237414e-02 8.614085851144e-05 8.462471935977e+00
5.852500000000e+02 -1.057347067317e-02 8.549543197020e-05 8.475844899304e+00
5.855000000000e+02 -1.048619938792e-02 8.484275554649e-05 8.488070997880e+00
5.857500000000e+02 -1.038093870440e-02 8.418795971143e-05 8.499126525229e+00
5.860000000000e+02 -1.025821186649e-02 8.353621474658e-05 8.508989429806e+00
5.862500000000e+02 -1.011878590901e-02 8.289263123867e-05 8.517639440138e+00
5.865000000000e+02 -9.963679558413e-03 8.226218556151e-05 8.525058168329e+00
5.867500000000e+02 -9.794167556079e-03 8.164968584001e-05 8.531229193981e+00
5.870000000000e+02 -9.611781345747e-03 8.105972276276e-05 8.536138126229e+00
5.872500000000e+02 -9.418306047144e-03 8.049662431056e-05 8.539772642732e+00
5.875000000000e+02 -9.215772806340e-03 7.996445848393e-05 8.542122508538e+00
5.877500000000e+02 -9.006447039384e-03 7.946700102693e-05 8.543179573267e+00
5.880000000000e+02 -8.792812117782e-03 7.900773355199e-05 8.542937748706e+00
5.882500000000e+02 -8.577548441961e-03 7.858978790812e-05 8.541392967813e+00
5.885000000000e+02 -8.363507990779e-03 7.821594323471e-05 8.538543126898e+00
5.887500000000e+02 -8.153684480008e-03 7.788864539807e-05 8.534388012896e+00
5.890000000000e+02 -7.951179141988e-03 7.761006375143e-05 8.528929218496e+00
5.892500000000e+02 -7.759162786342e-03 7.738201696722e-05 8.522170046381e+00
5.895000000000e+02 -7.580834077004e-03 7.720589839291e-05 8.514115406551e+00
5.897500000000e+02 -7.419374847622e-03 7.708284727273e-05 8.504771708253e+00
5.900000000000e+02 -7.277902736360e-03 7.701379361486e-05 8.494146749638e+00
5.902500000000e+02 -7.159422149172e-03 7.699941031211e-05 8.482249607303e+00
5.905000000000e+02 -7.066773954550e-03 7.704012748389e-05 8.469090528254e+00
5.907500000000e+02 -7.002584933486e-03 7.713615657809e-05 8.454680826323e+00
5.910000000000e+02 -6.969218060253e-03 7.728750415695e-05 8.439032784886e+00
5.912500000000e+02 -6.968724266215e-03 7.749398134238e-05 8.422159567329e+00
5.915000000000e+02 -7.002796921518e-03 7.775520182260e-05 8.404075136537e+00
5.917500000000e+02 -7.072729789124e-03 7.807059755974e-05 8.384794184142e+00
5.920000000000e+02 -7.179379586046e-03 7.843942515798e-05 8.364332069781e+00
5.922500000000e+02 -7.323133739071e-03 7.886070904040e-05 8.342704770331e+00
5.925000000000e+02 -7.503884317489e-03 7.933323721859e-05 8.319928838800e+00
5.927500000000e+02 -7.721008937637e-03 7.985556562543e-05 8.296021371732e+00
5.930000000000e+02 -7.973358960055e-03 8.042599351299e-05 8.270999984071e+00
5.932500000000e+02 -8.259255910073e-03 8.104253879801e-05 8.244882789974e+00
5.935000000000e+02 -8.576496272101e-03 8.170287400125e-05 8.217688387806e+00
5.937500000000e+02 -8.922365102528e-03 8.240432597165e-05 8.189435848331e+00
5.940000000000e+02 -9.293658763007e-03 8.314385850125e-05 8.160144702689e+00
5.942500000000e+02 -9.686716579471e-03 8.391803543048e-05 8.129834930293e+00
5.945000000000e+02 -1.009746150971e-02 8.472300490014e-05 8.098526944664e+00
5.947500000000e+02 -1.052144971040e-02 8.555448558251e-05 8.066241574325e+00
5.950000000000e+02 -1.095392834741e-02 8.640775957200e-05 8.033000040227e+00
5.952500000000e+02 -1.138990121996e-02 8.727767258856e-05 7.998823927843e+00
5.955000000000e+02 -1.182420148318e-02 8.815864337680e-05 7.963735152572e+00
5.957500000000e+02 -1.225157035547e-02 8.904468250212e-05 7.927755920412e+00
5.960000000000e+02 -1.266674076456e-02 8.992942168604e-05 7.890908683817e+00
5.962500000000e+02 -1.306452472076e-02 9.080615274035e-05 7.853216091268e+00
5.965000000000e+02 -1.343990280521e-02 9.166787779316e-05 7.814700934409e+00
5.967500000000e+02 -1.378811426056e-02 9.250736904690e-05 7.775386093474e+00
5.970000000000e+02 -1.410474610842e-02 9.331723828190e-05 7.735294478422e+00
5.972500000000e+02 -1.438581922762e-02 9.408999732352e-05 7.694448974832e+00
5.975000000000e+02 -1.462786983746e-02 9.481811960407e-05 7.652872386897e+00
5.977500000000e+02 -1.482802416585e-02 9.549428988337e-05 7.610587386548e+00
5.980000000000e+02 -1.498406460050e-02 9.611137381002e-05 7.567616468140e+00
5.982500000000e+02 -1.509448572513e-02 9.666250750623e-05 7.523981904629e+00
5.985000000000e+02 -1.515853817620e-02 9.714122831556e-05 7.479705714798e+00
5.987500000000e+02 -1.517625903577e-02 9.754162817183e-05 7.434809635911e+00
5.990000000000e+02 -1.514848756819e-02 9.785838737467e-05 7.389315103973e+00
5.992500000000e+02 -1.507686544994e-02 9.808683784190e-05 7.343243240672e+00
5.995000000000e+02 -1.496382017776e-02 9.822315920147e-05 7.296614851683e+00
5.997500000000e+02 -1.481253274232e-02 9.826445008598e-05 7.249450424756e+00
6.000000000000e+02 -1.462688891867e-02 9.820879496580e-05 7.201770141177e+00
6.002500000000e+02 -1.441141482052e-02 9.805533235760e-05 7.153593889319e+00
6.005000000000e+02 -1.417119770156e-02 9.780430960243e-05 7.104941287939e+00
6.007500000000e+02 -1.391179377750e-02 9.745713344028e-05 7.055831706421e+00
6.010000000000e+02 -1.363912416123e-02 9.701639435164e-05 7.006284295397e+00
6.012500000000e+02 -1.335936106457e-02 9.648587615335e-05 6.956318020423e+00
6.015000000000e+02 -1.307880696877e-02 9.587054548091e-05 6.905951690979e+00
6.017500000000e+02 -1.280376846573e-02 9.517652384181e-05 6.855203997294e+00
6.020000000000e+02 -1.254042812561e-02 9.441103084812e-05 6.804093542841e+00
6.022500000000e+02 -1.229471669437e-02 9.358233825921e-05 6.752638879941e+00
6.025000000000e+02 -1.207218912506e-02 9.269968176659e-05 6.700858534783e+00
6.027500000000e+02 -1.187790621397e-02 9.177315584372e-05 6.648771036659e+00
6.030000000000e+02 -1.171632523142e-02 9.081359223700e-05 6.596394938195e+00
6.032500000000e+02 -1.159120171335e-02 8.983242311264e-05 6.543748831090e+00
6.035000000000e+02 -1.150550484444e-02 8.884152931030e-05 6.490851354437e+00
6.037500000000e+02 -1.146134848367e-02 8.785307592826e-05 6.437721194680e+00
6.040000000000e+02 -1.145993925201e-02 8.687932501936e-05 6.384377081315e+00
6.042500000000e+02 -1.150154377293e-02 8.593248111335e-05 6.330837765533e+00
6.045000000000e+02 -1.158547490702e-02 8.502449523545e-05 6.277121996337e+00
6.047500000000e+02 -1.171009806382e-02 8.416684858020e-05 6.223248485787e+00
6.050000000000e+02 -1.187285782625e-02 8.337037391612e-05 6.169235858402e+00
6.052500000000e+02 -1.207032379038e-02 8.264504452499e-05 6.115102595521e+00
6.055000000000e+02 -1.229825527145e-02 8.199978318915e-05 6.060866968452e+00
6.057500000000e+02 -1.255168379244e-02 8.144231871904e-05 6.006546956386e+00
6.060000000000e+02 -1.282501128607e-02 8.097900392309e-05 5.952160158726e+00
6.062500000000e+02 -1.311212252395e-02 8.061466577500e-05 5.897723697134e+00
6.065000000000e+02 -1.340650964106e-02 8.035247204474e-05 5.843254103951e+00
6.067500000000e+02 -1.370140595449e-02 8.019382789762e-05 5.788767208821e+00
6.070000000000e+02 -1.398992695223e-02 8.013830176740e-05 5.734278011758e+00
6.072500000000e+02 -1.426521527282e-02 8.018358359976e-05 5.679800556377e+00
6.075000000000e+02 -1.452058720233e-02 8.032547349213e-05 5.625347793754e+00
6.077500000000e+02 -1.474967756430e-02 8.055790076553e-05 5.570931448934e+00
6.080000000000e+02 -1.494658028454e-02 8.087297919687e-05 5.516561883128e+00
6.082500000000e+02 -1.510598177429e-02 8.126109002921e-05 5.462247961976e+00
6.085000000000e+02 -1.522328444269e-02 8.171100428250e-05 5.407996925613e+00
6.087500000000e+02 -1.529471777003e-02 8.221003871708e-05 5.353814268879e+00
6.090000000000e+02 -1.531743455915e-02 8.274423724872e-05 5.299703630434e+00
6.092500000000e+02 -1.528959035187e-02 8.329866132070e-05 5.245666696454e+00
6.095000000000e+02 -1.521040403321e-02 8.385757678550e-05 5.191703120162e+00
6.097500000000e+02 -1.508019807565e-02 8.440472811999e-05 5.137810461939e+00
6.100000000000e+02 -1.490041752886e-02 8.492366638935e-05 5.083984150575e+00
6.102500000000e+02 -1.467362678881e-02 8.539801505181e-05 5.030217472408e+00
6.105000000000e+02 -1.440348395625e-02 8.581176871186e-05 4.976501587047e+00
6.107500000000e+02 -1.409469295969e-02 8.614966887713e-05 4.922825572648e+00
6.110000000000e+02 -1.375293383938e-02 8.639748742495e-05 4.869176507808e+00
6.112500000000e+02 -1.338477217604e-02 8.654234034647e-05 4.815539581532e+00
6.115000000000e+02 -1.299754905477e-02 8.657297716858e-05 4.761898245431e+00
6.117500000000e+02 -1.259925325665e-02 8.648003979386e-05 4.708234394432e+00
6.120000000000e+02 -1.219837782820e-02 8.625628483150e-05 4.654528591049e+00
6.122500000000e+02 -1.180376328512e-02 8.589681527510e-05 4.600760317062e+00
6.125000000000e+02 -1.142443068506e-02 8.539921834719e-05 4.546908267556e+00
6.127500000000e+02 -1.106940675384e-02 8.476366242435e-05 4.492950668547e+00
6.130000000000e+02 -1.074754467659e-02 8.399295842795e-05 4.438865632659e+00
6.132500000000e+02 -1.046734344423e-02 8.309256641800e-05 4.384631535675e+00
6.135000000000e+02 -1.023676900247e-02 8.207055016948e-05 4.330227416624e+00
6.137500000000e+02 -1.006308092393e-02 8.093745957674e-05 4.275633400770e+00
6.140000000000e+02 -9.952667361085e-03 7.970615763322e-05 4.220831131173e+00
6.142500000000e+02 -9.910891883958e-03 7.839160393847e-05 4.165804211671e+00
6.145000000000e+02 -9.941955024769e-03 7.701059024090e-05 4.110538649861e+00
6.147500000000e+02 -1.004877409398e-02 7.558142316333e-05 4.055023300544e+00
6.150000000000e+02 -1.023288324747e-02 7.412356951766e-05 3.999250295182e+00
6.152500000000e+02 -1.049435638232e-02 7.265726974437e-05 3.943215454735e+00
6.155000000000e+02 -1.083175527690e-02 7.120312378014e-05 3.886918681510e+00
6.157500000000e+02 -1.124210420189e-02 6.978166304802e-05 3.830364315245e+00
6.160000000000e+02 -1.172089368853e-02 6.841291545451e-05 3.773561455959e+00
6.162500000000e+02 -1.226211427137e-02 6.711598042636e-05 3.716524237830e+00
6.165000000000e+02 -1.285832193549e-02 6.590863159564e-05 3.659272055528e+00
6.167500000000e+02 -1.350073510196e-02 6.480691417113e-05 3.601829730901e+00
6.170000000000e+02 -1.417936294843e-02 6.382480657235e-05 3.544227617876e+00
6.172500000000e+02 -1.488316316806e-02 6.297393760779e-05 3.486501641385e+00
6.175000000000e+02 -1.560022662543e-02 6.226332665729e-05 3.428693264848e+00
6.177500000000e+02 -1.631798564834e-02 6.169917973461e-05 3.370849385957e+00
6.180000000000e+02 -1.702344147998e-02 6.128473884215e-05 3.313022158806e+00
6.182500000000e+02 -1.770340664690e-02 6.102018869014e-05 3.255268742938e+00
6.185000000000e+02 -1.834475683197e-02 6.090261930880e-05 3.197650981167e+00
6.187500000000e+02 -1.893468719127e-02 6.092604558963e-05 3.140235010382e+00
6.190000000000e+02 -1.946096690111e-02 6.108148259804e-05 3.083090807663e+00
6.192500000000e+02 -1.991218711488e-02 6.135707506644e-05 3.026291681140e+00
6.195000000000e+02 -2.027799613505e-02 6.173827818659e-05 2.969913710258e+00
6.197500000000e+02 -2.054931713311e-02 6.220808699037e-05 2.914035147048e+00
6.200000000000e+02 -2.071854276303e-02 6.274730914624e-05 2.858735782093e+00
6.202500000000e+02 -2.077970341540e-02 6.333487944843e-05 2.804096291701e+00
6.205000000000e+02 -2.072860494495e-02 6.394821035266e-05 2.750197574180e+00
6.207500000000e+02 -2.056293263205e-02 6.456357419315e-05 2.697120080324e+00
6.210000000000e+02 -2.028231995853e-02 6.515651334241e-05 2.644943156816e+00
6.212500000000e+02 -1.988838040000e-02 6.570227201080e-05 2.593744408611e+00
6.215000000000e+02 -1.938470154426e-02 6.617624419028e-05 2.543599082427e+00
6.217500000000e+02 -1.877680240276e-02 6.655443418147e-05 2.494579494948e+00
6.220000000000e+02 -1.807205451068e-02 6.681392077640e-05 2.446754494098e+00
6.222500000000e+02 -1.727956900619e-02 6.693332038465e-05 2.400188975463e+00
6.225000000000e+02 -1.641005189160e-02 6.689323812642e-05 2.354943452865e+00
6.227500000000e+02 -1.547563099093e-02 6.667670527472e-05 2.311073679672e+00
6.230000000000e+02 -1.448965744330e-02 6.626958836439e-05 2.268630340526e+00
6.232500000000e+02 -1.346648651814e-02 6.566095604771e-05 2.227658798746e+00
6.235000000000e+02 -1.242124163589e-02 6.484340530530e-05 2.188198907692e+00
6.237500000000e+02 -1.136956550106e-02 6.381339632053e-05 2.150284888574e+00
6.240000000000e+02 -1.032736297866e-02 6.257141584179e-05 2.113945271458e+00
6.242500000000e+02 -9.310541083429e-03 6.112215383755e-05 2.079202890137e+00
6.245000000000e+02 -8.334748194544e-03 5.947453775657e-05 2.046074945996e+00
6.247500000000e+02 -7.415119237497e-03 5.764174695289e-05 2.014573116481e+00
6.250000000000e+02 -6.566028322140e-03 5.564114339041e-05 1.984703722339e+00
6.252500000000e+02 -5.800853513926e-03 5.349408488076e-05 1.956467941876e+00
6.255000000000e+02 -5.131757926307e-03 5.122566036495e-05 1.929862061146e+00
6.257500000000e+02 -4.569488523335e-03 4.886434222420e-05 1.904877767848e+00
6.260000000000e+02 -4.123196383643e-03 4.644155885716e-05 1.881502475888e+00
6.262500000000e+02 -3.800281270414e-03 4.399119457785e-05 1.859719672985e+00
6.265000000000e+02 -3.606262230609e-03 4.154902436587e-05 1.839509287118e+00
6.267500000000e+02 -3.544675796564e-03 3.915209318836e-05 1.820848073530e+00
6.270000000000e+02 -3.617004907115e-03 3.683805433943e-05 1.803709998622e+00
6.272500000000e+02 -3.822638211940e-03 3.464447729271e-05 1.788066636083e+00
6.275000000000e+02 -4.158861922422e-03 3.260814249073e-05 1.773887548081e+00
6.277500000000e+02 -4.620883911997e-03 3.076433384608e-05 1.761140663143e+00
6.280000000000e+02 -5.201890521860e-03 2.914614610539e-05 1.749792638070e+00
6.282500000000e+02 -5.893135099610e-03 2.778381967861e-05 1.739809194909e+00
6.285000000000e+02 -6.684057614615e-03 2.670411653302e-05 1.731155439113e+00
6.287500000000e+02 -7.562434123707e-03 2.592975142854e-05 1.723796149692e+00
6.290000000000e+02 -8.514553241245e-03 2.547888374965e-05 1.717696035248e+00
6.292500000000e+02 -9.525418663247e-03 2.536468541733e-05 1.712819962649e+00
6.295000000000e+02 -1.057897473321e-02 2.559499339116e-05 1.709133151913e+00
6.297500000000e+02 -1.165835073114e-02 2.617204751706e-05 1.706601335458e+00
6.300000000000e+02 -1.274612231040e-02 2.709232723722e-05 1.705190888316e+00
6.302500000000e+02 -1.382458550831e-02 2.834648739317e-05 1.704868927126e+00
6.305000000000e+02 -1.487603760951e-02 2.991939108046e-05 1.705603379042e+00
6.307500000000e+02 -1.588306279420e-02 3.179024769653e-05 1.707363027560e+00
6.310000000000e+02 -1.682881660880e-02 3.393285268516e-05 1.710117535573e+00
6.312500000000e+02 -1.769730296930e-02 3.631591750047e-05 1.713837450048e+00
6.315000000000e+02 -1.847364210143e-02 3.890350342919e-05 1.718494193501e+00
6.317500000000e+02 -1.914432057502e-02 4.165553629853e-05 1.724060045429e+00
6.320000000000e+02 -1.969742256222e-02 4.452840839583e-05 1.730508118058e+00
6.322500000000e+02 -2.012283454638e-02 4.747564922905e-05 1.737812330720e+00
6.325000000000e+02 -2.041242215585e-02 5.044866398557e-05 1.745947385881e+00
6.327500000000e+02 -2.056017434839e-02 5.339752553574e-05 1.754888749763e+00
6.330000000000e+02 -2.056231200676e-02 5.627180794551e-05 1.764612641302e+00
6.332500000000e+02 -2.041735969720e-02 5.902145190920e-05 1.775096029627e+00
6.335000000000e+02 -2.012617833859e-02 6.159764559979e-05 1.786316641835e+00
6.337500000000e+02 -1.969195828585e-02 6.395370791490e-05 1.798252982838e+00
6.340000000000e+02 -1.912017291520e-02 6.604595831555e-05 1.810884364872e+00
6.342500000000e+02 -1.841849330322e-02 6.783455663945e-05 1.824190947768e+00
6.345000000000e+02 -1.759666525865e-02 6.928429610939e-05 1.838153787377e+00
6.347500000000e+02 -1.666635142225e-02 7.036533512139e-05 1.852754892347e+00
6.350000000000e+02 -1.564094034365e-02 7.105384767522e-05 1.867977284895e+00
6.352500000000e+02 -1.453532653778e-02 7.133258111996e-05 1.883805065321e+00
6.355000000000e+02 -1.336566466201e-02 7.119130201549e-05 1.900223476599e+00
6.357500000000e+02 -1.214910336712e-02 7.062712429384e-05 1.917218968689e+00
6.360000000000e+02 -1.090350148393e-02 6.964470045775e-05 1.934779257463e+00
6.362500000000e+02 -9.647133867855e-03 6.825627709106e-05 1.952893379577e+00
6.365000000000e+02 -8.398390021343e-03 6.648160234618e-05 1.971551738654e+00
6.367500000000e+02 -7.175471452742e-03 6.434768593705e-05 1.990746142410e+00
6.370000000000e+02 -5.996093930139e-03 6.188841646840e-05 2.010469830317e+00
6.372500000000e+02 -4.877197352191e-03 5.914403321045e-05 2.030717488290e+00
6.375000000000e+02 -3.834670946481e-03 5.616047020310e-05 2.051485252759e+00
6.377500000000e+02 -2.883095598414e-03 5.298857349895e-05 2.072770700390e+00
6.380000000000e+02 -2.035510570632e-03 4.968321715934e-05 2.094572826439e+00
6.382500000000e+02 -1.303206000810e-03 4.630232534006e-05 2.116892008713e+00
6.385000000000e+02 -6.955473829257e-04 4.290583013020e-05 2.139729960032e+00
6.387500000000e+02 -2.198328364464e-04 3.955457839633e-05 2.163089667065e+00
6.390000000000e+02 1.188124523079e-04 3.630921758038e-05 2.186975318608e+00
6.392500000000e+02 3.175042859081e-04 3.322907948669e-05 2.211392221511e+00
6.395000000000e+02 3.756282111208e-04 3.037108782997e-05 2.236346707727e+00
6.397500000000e+02 2.948292096999e-04 2.778871265452e-05 2.261846031472e+00
6.400000000000e+02 7.896242578298e-05 2.553098506519e-05 2.287898258912e+00
6.402500000000e+02 -2.659927574685e-04 2.364161336929e-05 2.314512151855e+00
6.405000000000e+02 -7.320543190114e-04 2.215820745260e-05 2.341697046042e+00
6.407500000000e+02 -1.309392013986e-03 2.111159045778e-05 2.369462726455e+00
6.410000000000e+02 -1.986509993717e-03 2.052527289104e-05 2.397819300729e+00
6.412500000000e+02 -2.750457043154e-03 2.041504001293e-05 2.426777072538e+00
6.415000000000e+02 -3.587056365734e-03 2.078869433214e-05 2.456346416268e+00
6.417500000000e+02 -4.481155234597e-03 2.164596449161e-05 2.486537655539e+00
6.420000000000e+02 -5.416885032823e-03 2.297853263772e-05 2.517360945529e+00
6.422500000000e+02 -6.377932122843e-03 2.477021842975e-05 2.548826162944e+00
6.425000000000e+02 -7.347809237346e-03 2.699728049910e-05 2.580942802374e+00
6.427500000000e+02 -8.310128484135e-03 2.962886796321e-05 2.613719883273e+00
6.430000000000e+02 -9.248865337316e-03 3.262757302583e-05 2.647165865647e+00
6.432500000000e+02 -1.014861510571e-02 3.595009696827e-05 2.681288578468e+00
6.435000000000e+02 -1.099483209777e-02 3.954799963155e-05 2.716095158738e+00
6.437500000000e+02 -1.177405215433e-02 4.336853211842e-05 2.751592003724e+00
6.440000000000e+02 -1.247409299277e-02 4.735553244009e-05 2.787784736156e+00
6.442500000000e+02 -1.308422865177e-02 5.145036441925e-05 2.824678181202e+00
6.445000000000e+02 -1.359533795559e-02 5.559289392976e-05 2.862276356875e+00
6.447500000000e+02 -1.400002297958e-02 5.972247935640e-05 2.900582475824e+00
6.450000000000e+02 -1.429269740057e-02 6.377896599158e-05 2.939598959307e+00
6.452500000000e+02 -1.446964248593e-02 6.770366398828e-05 2.979327459902e+00
6.455000000000e+02 -1.452903202674e-02 7.144029968936e-05 3.019768894651e+00
6.457500000000e+02 -1.447092534023e-02 7.493592416616e-05 3.060923486160e+00
6.460000000000e+02 -1.429722908324e-02 7.814176349194e-05 3.102790808238e+00
6.462500000000e+02 -1.401162961779e-02 8.101399957980e-05 3.145369838564e+00
6.465000000000e+02 -1.361949727736e-02 8.351447017491e-05 3.188659011695e+00
6.467500000000e+02 -1.312776445783e-02 8.561127291734e-05 3.232656275642e+00
6.470000000000e+02 -1.254478066205e-02 8.727926962906e-05 3.277359145385e+00
6.472500000000e+02 -1.188014666162e-02 8.850047976919e-05 3.322764755309e+00
6.475000000000e+02 -1.114453115544e-02 8.926435162690e-05 3.368869907663e+00
6.477500000000e+02 -1.034947400063e-02 8.956791841411e-05 3.415671113028e+00
6.480000000000e+02 -9.507178391929e-03 8.941582468369e-05 3.463164624966e+00
6.482500000000e+02 -8.630296006359e-03 8.882022944934e-05 3.511346465758e+00
6.485000000000e+02 -7.731710044631e-03 8.780058833399e-05 3.560212439655e+00
6.487500000000e+02 -6.824318037059e-03 8.638331199501e-05 3.609758136547e+00
6.490000000000e+02 -5.920818991053e-03 8.460131091392e-05 3.659978923024e+00
6.492500000000e+02 -5.033509355893e-03 8.249343595254e-05 3.710869918505e+00
6.495000000000e+02 -4.174089111557e-03 8.010381842241e-05 3.762425959981e+00
6.497500000000e+02 -3.353482677078e-03 7.748112383579e-05 3.814641552338e+00
6.500000000000e+02 -2.581677052560e-03 7.467773272068e-05 3.867510805258e+00
6.502500000000e+02 -1.867579101234e-03 7.174885804034e-05 3.921027358818e+00
6.505000000000e+02 -1.218895579917e-03 6.875161992570e-05 3.975184295299e+00
6.507500000000e+02 -6.420358229197e-04 6.574408783896e-05 4.029974042738e+00
6.510000000000e+02 -1.420394343595e-04 6.278430758799e-05 4.085388269681e+00
6.512500000000e+02 2.774698725377e-04 5.992933398966e-05 4.141417771130e+00
6.515000000000e+02 6.143051460371e-04 5.723427679460e-05 4.198052352878e+00
6.517500000000e+02 8.677106103039e-04 5.475138570860e-05 4.255280710015e+00
6.520000000000e+02 1.038331126196e-03 5.252917861814e-05 4.313090308602e+00
6.522500000000e+02 1.128157299121e-03 5.061164053272e-05 4.371467266569e+00
6.525000000000e+02 1.140447800515e-03 4.903749550692e-05 4.430396242263e+00
6.527500000000e+02 1.079631206853e-03 4.783956844603e-05 4.489860327334e+00
6.530000000000e+02 9.511888107103e-04 4.704424652907e-05 4.549840951492e+00
6.532500000000e+02 7.615223221593e-04 4.667104566231e-05 4.610317796076e+00
6.535000000000e+02 5.178076136206e-04 4.673229509511e-05 4.671268722940e+00
6.537500000000e+02 2.278396333823e-04 4.723293921619e-05 4.732669715768e+00
6.540000000000e+02 -1.001300221393e-04 4.817046067807e-05 4.794494838477e+00
6.542500000000e+02 -4.575590231705e-04 4.953492748166e-05 4.856716209279e+00
6.545000000000e+02 -8.357791509759e-04 5.130915939555e-05 4.919303991576e+00
6.547500000000e+02 -1.226158732007e-03 5.346901391254e-05 4.982226402144e+00
6.550000000000e+02 -1.620258749078e-03 5.598378551835e-05 5.045449735274e+00
6.552500000000e+02 -2.009978080262e-03 5.881670888561e-05 5.108938404096e+00
6.555000000000e+02 -2.387688573196e-03 6.192556359466e-05 5.172654995927e+00
6.557500000000e+02 -2.746353505521e-03 6.526336320334e-05 5.236560343347e+00
6.560000000000e+02 -3.079630742482e-03 6.877912269759e-05 5.300613608083e+00
6.562500000000e+02 -3.381957505295e-03 7.241869009561e-05 5.364772375933e+00
6.565000000000e+02 -3.648615041512e-03 7.612562631598e-05 5.428992764090e+00
6.567500000000e+02 -3.875773062555e-03 7.984213133055e-05 5.493229538392e+00
6.570000000000e+02 -4.060514814564e-03 8.350997953677e-05 5.557436236086e+00
6.572500000000e+02 -4.200840153157e-03 8.707146324138e-05 5.621565300983e+00
6.575000000000e+02 -4.295650553993e-03 9.047033155282e-05 5.685568219453e+00
6.577500000000e+02 -4.344713883512e-03 9.365270134906e-05 5.749395668959e+00
6.580000000000e+02 -4.348613451110e-03 9.656792981588e-05 5.812997664483e+00
6.582500000000e+02 -4.308680514529e-03 9.916939667973e-05 5.876323717432e+00
6.585000000000e+02 -4.226914197070e-03 1.014153242675e-04 5.939322994589e+00
6.587500000000e+02 -4.105890192655e-03 1.032694373622e-04 6.001944480309e+00
6.590000000000e+02 -3.948660812023e-03 1.047015433979e-04 6.064137150144e+00
6.592500000000e+02 -3.758649602986e-03 1.056878879274e-04 6.125850142853e+00
6.595000000000e+02 -3.539542479970e-03 1.062116234605e-04 6.187032936013e+00
6.597500000000e+02 -3.295178056386e-03 1.062630932709e-04 6.247635533289e+00
6.600000000000e+02 -3.029440122837e-03 1.058399029469e-04 6.307608647927e+00
6.602500000000e+02 -2.746154616773e-03 1.049469326116e-04 6.366903894620e+00
6.605000000000e+02 -2.448993456230e-03 1.035962287035e-04 6.425473978475e+00
6.607500000000e+02 -2.141387639405e-03 1.018067948063e-04 6.483272896138e+00
6.610000000000e+02 -1.826451056137e-03 9.960424253169e-05 6.540256123521e+00
6.612500000000e+02 -1.506917165488e-03 9.702033944642e-05 6.596380818047e+00
6.615000000000e+02 -1.185089261971e-03 9.409246005287e-05 6.651606002965e+00
6.617500000000e+02 -8.628057555425e-04 9.086294932079e-05 6.705892761691e+00
6.620000000000e+02 -5.414205165746e-04 8.737840304002e-05 6.759204415881e+00
6.622500000000e+02 -2.217987738717e-04 8.368891428151e-05 6.811506693557e+00
6.625000000000e+02 9.567173530026e-05 7.984725592991e-05 6.862767896732e+00
6.627500000000e+02 4.110547885583e-04 7.590799878529e-05 6.912959038686e+00
6.630000000000e+02 7.248260126003e-04 7.192665292569e-05 6.962053980248e+00
6.632500000000e+02 1.037820406977e-03 6.795878554317e-05 7.010029536085e+00
6.635000000000e+02 1.351168357470e-03 6.405915842558e-05 7.056865559248e+00
6.637500000000e+02 1.666222479458e-03 6.028090176066e-05 7.102545011711e+00
6.640000000000e+02 1.984476319161e-03 5.667471418272e-05 7.147053998215e+00
6.642500000000e+02 2.307477695401e-03 5.328811843547e-05 7.190381779974e+00
6.645000000000e+02 2.636738051797e-03 5.016478216713e-05 7.232520753024e+00
6.647500000000e+02 2.973641724429e-03 4.734391188826e-05 7.273466410659e+00
6.650000000000e+02 3.319355655045e-03 4.485972922946e-05 7.313217265518e+00
6.652500000000e+02 3.674743292132e-03 4.274103314469e-05 7.351774749281e+00
6.655000000000e+02 4.040284967479e-03 4.101083991107e-05 7.389143086922e+00
6.657500000000e+02 4.416006089003e-03 3.968618468239e-05 7.425329140119e+00
6.660000000000e+02 4.801417455546e-03 3.877795398607e-05 7.460342238667e+00
6.662500000000e+02 5.195467278791e-03 3.829082504503e-05 7.494193982414e+00
6.665000000000e+02 5.596507771682e-03 3.822326673836e-05 7.526898027239e+00
6.667500000000e+02 6.002279164755e-03 3.856772565169e-05 7.558469866015e+00
6.670000000000e+02 6.409908806505e-03 3.931085970879e-05 7.588926587408e+00
6.672500000000e+02 6.815930171138e-03 4.043383135083e-05 7.618286641130e+00
6.675000000000e+02 7.216317976568e-03 4.191271516826e-05 7.646569590550e+00
6.677500000000e+02 7.606543182334e-03 4.371895650318e-05 7.673795877156e+00
6.680000000000e+02 7.981643421377e-03 4.581989627064e-05 7.699986583247e+00
6.682500000000e+02 8.336310851176e-03 4.817934509532e-05 7.725163210060e+00
6.685000000000e+02 8.664994515362e-03 5.075818445188e-05 7.749347468919e+00
6.687500000000e+02 8.962014989321e-03 5.351500389572e-05 7.772561087685e+00
6.690000000000e+02 9.221689341357e-03 5.640679311186e-05 7.794825638331e+00
6.692500000000e+02 9.438464315448e-03 5.938971701525e-05 7.816162388156e+00
6.695000000000e+02 9.607053561629e-03 6.241970021026e-05 7.836592173507e+00
6.697500000000e+02 9.722576736999e-03 6.545310376393e-05 7.856135300382e+00
6.700000000000e+02 9.780697693981e-03 6.844739377862e-05 7.874811470486e+00
6.702500000000e+02 9.777757405056e-03 7.136176346967e-05 7.892639733065e+00
6.705000000000e+02 9.710899146749e-03 7.415770280528e-05 7.909638462985e+00
6.707500000000e+02 9.578182978108e-03 7.679953632841e-05 7.925825360193e+00
6.710000000000e+02 9.378685948668e-03 7.925489268959e-05 7.941217472213e+00
6.712500000000e+02 9.112585826904e-03 8.149513118888e-05 7.955831236650e+00
6.715000000000e+02 8.781225977318e-03 8.349562858811e-05 7.969682535023e+00
6.717500000000e+02 8.387158734179e-03 8.523595664914e-05 7.982786765515e+00
6.720000000000e+02 7.934165952143e-03 8.670015791412e-05 7.995158916715e+00
6.722500000000e+02 7.427254871760e-03 8.787686061226e-05 8.006813654196e+00
6.725000000000e+02 6.872628800611e-03 8.875923075097e-05 8.017765402732e+00
6.727500000000e+02 6.277632177524e-03 8.934490701248e-05 8.028028425855e+00
6.730000000000e+02 5.650670453193e-03 8.963586126809e-05 8.037616901730e+00
6.732500000000e+02 5.001105815487e-03 8.963818740965e-05 8.046544990642e+00
6.735000000000e+02 4.339130381272e-03 8.936182766542e-05 8.054826883075e+00
6.737500000000e+02 3.675618913173e-03 8.882018824369e-05 8.062476839297e+00
6.740000000000e+02 3.021963685781e-03 8.802976327560e-05 8.069509211915e+00
6.742500000000e+02 2.389894505566e-03 8.700972866105e-05 8.075938442674e+00
6.745000000000e+02 1.791287116328e-03 8.578146457122e-05 8.081779047028e+00
6.747500000000e+02 1.237963530643e-03 8.436806373047e-05 8.087045573805e+00
6.750000000000e+02 7.414878409462e-04 8.279383413168e-05 8.091752549607e+00
6.752500000000e+02 3.129616140056e-04 8.108380075289e-05 8.095914395162e+00
6.755000000000e+02 -3.717760224220e-05 7.926321841931e-05 8.099545330608e+00
6.757500000000e+02 -2.993507482724e-04 7.735710649645e-05 8.102659263868e+00
6.760000000000e+02 -4.650204943713e-04 7.538981319816e-05 8.105269656380e+00
6.762500000000e+02 -5.268602912576e-04 7.338462020504e-05 8.107389383524e+00
6.765000000000e+02 -4.789058332189e-04 7.136339621500e-05 8.109030584883e+00
6.767500000000e+02 -3.166854762318e-04 6.934630380245e-05 8.110204497907e+00
6.770000000000e+02 -3.732843915516e-05 6.735156638082e-05 8.110921300085e+00
6.772500000000e+02 3.603530520861e-04 6.539529927049e-05 8.111189935065e+00
6.775000000000e+02 8.758081614149e-04 6.349140307968e-05 8.111017948153e+00
6.777500000000e+02 1.506720506124e-03 6.165151550580e-05 8.110411323589e+00
6.780000000000e+02 2.249011680410e-03 5.988506198706e-05 8.109374319177e+00
6.782500000000e+02 3.096874739264e-03 5.819935095205e-05 8.107909314549e+00
6.785000000000e+02 4.042838160042e-03 5.659968066912e-05 8.106016667174e+00
6.787500000000e+02 5.077860224833e-03 5.508953309546e-05 8.103694572104e+00
6.790000000000e+02 6.191451104109e-03 5.367079390778e-05 8.100938940812e+00
6.792500000000e+02 7.371821589567e-03 5.234399451529e-05 8.097743289331e+00
6.795000000000e+02 8.606054766341e-03 5.110859303764e-05 8.094098646080e+00
6.797500000000e+02 9.880298348022e-03 4.996328437831e-05 8.089993471765e+00
6.800000000000e+02 1.117997264342e-02 4.890629698368e-05 8.085413605633e+00
6.802500000000e+02 1.248999091596e-02 4.793567469125e-05 8.080342231489e+00
6.805000000000e+02 1.379498742288e-02 4.704954961574e-05 8.074759869817e+00
6.807500000000e+02 1.507954883901e-02 4.624638573764e-05 8.068644397444e+00
6.810000000000e+02 1.632844423766e-02 4.552518956635e-05 8.061971099706e+00
6.812500000000e+02 1.752685024507e-02 4.488564887992e-05 8.054712750106e+00
6.815000000000e+02 1.866056619110e-02 4.432829482962e-05 8.046839728541e+00
6.817500000000e+02 1.971621584739e-02 4.385465783707e-05 8.038320174135e+00
6.820000000000e+02 2.068143327248e-02 4.346718986228e-05 8.029120168836e+00
6.822500000000e+02 2.154502797187e-02 4.316927453657e-05 8.019203962142e+00
6.825000000000e+02 2.229712883014e-02 4.296516824903e-05 8.008534225042e+00
6.827500000000e+02 2.292930429128e-02 4.285985784866e-05 7.997072335185e+00
6.830000000000e+02 2.343465674120e-02 4.285891449418e-05 7.984778694163e+00
6.832500000000e+02 2.380789241425e-02 4.296836071718e-05 7.971613063554e+00
6.835000000000e+02 2.404536438129e-02 4.319439105671e-05 7.957534925268e+00
6.837500000000e+02 2.414509166657e-02 4.354308682450e-05 7.942503852087e+00
6.840000000000e+02 2.410675355733e-02 4.402030612286e-05 7.926479889263e+00
6.842500000000e+02 2.393166161258e-02 4.463140264313e-05 7.909423935832e+00
6.845000000000e+02 2.362271203326e-02 4.538095124770e-05 7.891298123037e+00
6.847500000000e+02 2.318431962845e-02 4.627249479169e-05 7.872066181118e+00
6.850000000000e+02 2.262233647257e-02 4.730832453298e-05 7.851693787479e+00
6.852500000000e+02 2.194395865115e-02 4.848930496718e-05 7.830148895414e+00
6.855000000000e+02 2.115762264596e-02 4.981470383672e-05 7.807402032230e+00
6.857500000000e+02 2.027289462680e-02 5.128203617705e-05 7.783426563628e+00
6.860000000000e+02 1.930035573353e-02 5.288694885691e-05 7.758198927423e+00
6.862500000000e+02 1.825148419702e-02 5.462314534790e-05 7.731698820832e+00
6.865000000000e+02 1.713853770873e-02 5.648236023631e-05 7.703909356060e+00
6.867500000000e+02 1.597443594948e-02 5.845433578969e-05 7.674817165150e+00
6.870000000000e+02 1.477264571311e-02 6.052686225433e-05 7.644412474219e+00
6.872500000000e+02 1.354706772403e-02 6.268586886374e-05 7.612689126849e+00
6.875000000000e+02 1.231192629532e-02 6.491551769627e-05 7.579644581295e+00
6.877500000000e+02 1.108166029395e-02 6.719831145974e-05 7.545279859930e+00
6.880000000000e+02 9.870815553738e-03 6.951533150654e-05 7.509599479496e+00
6.882500000000e+02 8.693936967452e-03 7.184640268038e-05 7.472611339450e+00
6.885000000000e+02 7.565459412127e-03 7.417029224113e-05 7.434326598184e+00
6.887500000000e+02 6.499595824761e-03 7.646494534552e-05 7.394759519880e+00
6.890000000000e+02 5.510221415814e-03 7.870772706345e-05 7.353927304260e+00
6.892500000000e+02 4.610752902878e-03 8.087567512874e-05 7.311849911077e+00
6.895000000000e+02 3.814021889146e-03 8.294574689877e-05 7.268549866345e+00
6.897500000000e+02 3.132142067789e-03 8.489502508527e-05 7.224052067636e+00
6.900000000000e+02 2.576370276841e-03 8.670098740285e-05 7.178383580833e+00
6.902500000000e+02 2.156962201672e-03 8.834176459147e-05 7.131573445389e+00
6.905000000000e+02 1.883023892958e-03 8.979632137215e-05 7.083652472633e+00
6.907500000000e+02 1.762361490420e-03 9.104462393045e-05 7.034653052837e+00
6.910000000000e+02 1.801331558610e-03 9.206788360389e-05 6.984608963438e+00
6.912500000000e+02 2.004695423878e-03 9.284871509893e-05 6.933555191782e+00
6.915000000000e+02 2.375480564367e-03 9.337130352191e-05 6.881527755001e+00
6.917500000000e+02 2.914854455588e-03 9.362159630597e-05 6.828563539640e+00
6.920000000000e+02 3.622013479185e-03 9.358740467377e-05 6.774700138936e+00
6.922500000000e+02 4.494092201553e-03 9.325852001058e-05 6.719975710019e+00
6.925000000000e+02 5.526095850268e-03 9.262692003834e-05 6.664428829994e+00
6.927500000000e+02 6.710861142773e-03 9.168693005207e-05 6.608098370592e+00
6.930000000000e+02 8.039047896173e-03 9.043527192326e-05 6.551023374763e+00
6.932500000000e+02 9.499164572865e-03 8.887124710458e-05 6.493242943237e+00
6.935000000000e+02 1.107763089579e-02 8.699688966043e-05 6.434796132036e+00
6.937500000000e+02 1.275887787747e-02 8.481710095756e-05 6.375721853818e+00
6.940000000000e+02 1.452548661403e-02 8.233979168862e-05 6.316058786300e+00
6.942500000000e+02 1.635836674318e-02 7.957604103767e-05 6.255845290353e+00
6.945000000000e+02 1.823697208899e-02 7.654012493080e-05 6.195119329968e+00
6.947500000000e+02 2.013955295255e-02 7.324967378794e-05 6.133918399994e+00
6.950000000000e+02 2.204344155220e-02 6.972577202616e-05 6.072279458539e+00
6.952500000000e+02 2.392536720063e-02 6.599299270330e-05 6.010238864436e+00
6.955000000000e+02 2.576179627044e-02 6.207940593395e-05 5.947832319579e+00
6.957500000000e+02 2.752929245746e-02 5.801654471921e-05 5.885094817676e+00
6.960000000000e+02 2.920488987718e-02 5.383931544997e-05 5.822060597544e+00
6.962500000000e+02 3.076647293028e-02 4.958584149861e-05 5.758763102479e+00
6.965000000000e+02 3.219315614334e-02 4.529725129065e-05 5.695234947903e+00
6.967500000000e+02 3.346565514555e-02 4.101738867587e-05 5.631507895059e+00
6.970000000000e+02 3.456664205715e-02 3.679244511434e-05 5.567612834481e+00
6.972500000000e+02 3.548107714385e-02 3.267051273506e-05 5.503579778501e+00
6.975000000000e+02 3.619650916949e-02 2.870105865715e-05 5.439437865372e+00
6.977500000000e+02 3.670333681822e-02 2.493432437153e-05 5.375215373679e+00
6.980000000000e+02 3.699502506665e-02 2.142064979860e-05 5.310939750246e+00
6.982500000000e+02 3.706827000171e-02 1.820973668012e-05 5.246637649663e+00
6.985000000000e+02 3.692310765264e-02 1.534985287865e-05 5.182334987109e+00
6.987500000000e+02 3.656296297916e-02 1.288699845578e-05 5.118057003649e+00
6.990000000000e+02 3.599463686545e-02 1.086403904293e-05 5.053828343472e+00
6.992500000000e+02 3.522823020776e-02 9.319830861831e-06 4.989673142670e+00
6.995000000000e+02 3.427700559664e-02 8.288348308849e-06 4.925615127712e+00
6.997500000000e+02 3.315718846690e-02 7.797837689616e-06 4.861677722441e+00
7.000000000000e+02 3.188771084631e-02 7.870014380601e-06 4.797884161029e+00
7.002500000000e+02 3.048990190817e-02 8.519324331824e-06 4.734257605480e+00
7.005000000000e+02 2.898713093721e-02 9.752288980674e-06 4.670821262953e+00
7.007500000000e+02 2.740440889287e-02 1.156695388552e-05 4.607598501954e+00
7.010000000000e+02 2.576795572456e-02 1.395245759450e-05 4.544612963862e+00
7.012500000000e+02 2.410474189607e-02 1.688873854369e-05 4.481888664364e+00
7.015000000000e+02 2.244201197867e-02 2.034639252985e-05 4.419450085281e+00
7.017500000000e+02 2.080680031941e-02 2.428669432838e-05 4.357322249675e+00
7.020000000000e+02 1.922544728687e-02 2.866178918248e-05 4.295530781269e+00
7.022500000000e+02 1.772312688629e-02 3.341506465013e-05 4.234101941544e+00
7.025000000000e+02 1.632339422402e-02 3.848169782225e-05 4.173062646963e+00
7.027500000000e+02 1.504776354743e-02 4.378938382107e-05 4.112440460659e+00
7.030000000000e+02 1.391532547171e-02 4.925923599425e-05 4.052263559786e+00
7.032500000000e+02 1.294241204253e-02 5.480684918849e-05 3.992560678217e+00
7.035000000000e+02 1.214231752678e-02 6.034351318235e-05 3.933361025040e+00
7.037500000000e+02 1.152508229774e-02 6.577756321030e-05 3.874694177466e+00
7.040000000000e+02 1.109734458691e-02 7.101584124830e-05 3.816589953373e+00
7.042500000000e+02 1.086226479455e-02 7.596524772535e-05 3.759078264167e+00
7.045000000000e+02 1.081952502721e-02 8.053435942199e-05 3.702188948754e+00
7.047500000000e+02 1.096540413827e-02 8.463507805120e-05 3.645951595569e+00
7.050000000000e+02 1.129292767078e-02 8.818427925109e-05 3.590395354684e+00
7.052500000000e+02 1.179208957509e-02 9.110543459398e-05 3.535548742208e+00
7.055000000000e+02 1.245014069535e-02 9.333016232582e-05 3.481439444983e+00
7.057500000000e+02 1.325193711155e-02 9.479967756537e-05 3.428094126689e+00
7.060000000000e+02 1.418033984738e-02 9.546610590408e-05 3.375538241621e+00
7.062500000000e+02 1.521665467287e-02 9.529362975461e-05 3.323795857451e+00
7.065000000000e+02 1.634110128186e-02 9.425942737176e-05 3.272889495001e+00
7.067500000000e+02 1.753329731234e-02 9.235439162780e-05 3.222839983614e+00
7.070000000000e+02 1.877274503943e-02 8.958359200101e-05 3.173666339868e+00
7.072500000000e+02 2.003930481868e-02 8.596646804063e-05 3.125385667279e+00
7.075000000000e+02 2.131364345441e-02 8.153673809652e-05 3.078013083264e+00
7.077500000000e+02 2.257764242968e-02 7.634201856616e-05 3.031561670493e+00
7.080000000000e+02 2.381475617182e-02 7.044315527402e-05 2.986042457199e+00
7.082500000000e+02 2.501030842774e-02 6.391326769672e-05 2.941464422970e+00
7.085000000000e+02 2.615172024001e-02 5.683652950295e-05 2.897834532264e+00
7.087500000000e+02 2.722866326646e-02 4.930670581416e-05 2.855157792900e+00
7.090000000000e+02 2.823313526623e-02 4.142547604424e-05 2.813437338214e+00
7.092500000000e+02 2.915945847328e-02 3.330058156190e-05 2.772674531016e+00
7.095000000000e+02 3.000420297069e-02 2.504384047800e-05 2.732869086159e+00
7.097500000000e+02 3.076604104082e-02 1.676907242407e-05 2.694019208704e+00
7.100000000000e+02 3.144554047600e-02 8.589989002050e-06 2.656121744630e+00
7.102500000000e+02 3.204490741014e-02 6.180952634716e-07 2.619172340004e+00
7.105000000000e+02 3.256769103544e-02 -7.039345773729e-06 2.583165605029e+00
7.107500000000e+02 3.301846318887e-02 -1.428123602951e-05 2.548095278559e+00
7.110000000000e+02 3.340248858728e-02 -2.101441221614e-05 2.513954390719e+00
7.112500000000e+02 3.372539840123e-02 -2.715521895405e-05 2.480735418263e+00
7.115000000000e+02 3.399288165772e-02 -3.263085405220e-05 2.448430429614e+00
7.117500000000e+02 3.421040844072e-02 -3.738046242091e-05 2.417031218532e+00
7.120000000000e+02 3.438299284296e-02 -4.135594634616e-05 2.386529420060e+00
7.122500000000e+02 3.451500773788e-02 -4.452251238965e-05 2.356916611692e+00
7.125000000000e+02 3.461005362158e-02 -4.685892813744e-05 2.328184392370e+00
7.127500000000e+02 3.467088787012e-02 -4.835749802104e-05 2.300324446058e+00
7.130000000000e+02 3.469941131388e-02 -4.902375037760e-05 2.273328581138e+00
7.132500000000e+02 3.469671126364e-02 -4.887593698308e-05 2.247188754814e+00
7.135000000000e+02 3.466315393734e-02 -4.794430863214e-05 2.221897080175e+00
7.137500000000e+02 3.459851824044e-02 -4.627014854797e-05 2.197445815062e+00
7.140000000000e+02 3.450216174235e-02 -4.390468805129e-05 2.173827344291e+00
7.142500000000e+02 3.437320658615e-02 -4.090789917624e-05 2.151034150049e+00
7.145000000000e+02 3.421073419803e-02 -3.734719566437e-05 2.129058776756e+00
7.147500000000e+02 3.401397633626e-02 -3.329607588395e-05 2.107893800805e+00
7.150000000000e+02 3.378249179427e-02 -2.883274161947e-05 2.087531799406e+00
7.152500000000e+02 3.351631900766e-02 -2.403871971546e-05 2.067965326944e+00
7.155000000000e+02 3.321609560636e-02 -1.899750677142e-05 2.049186908377e+00
7.157500000000e+02 3.288314016347e-02 -1.379326502651e-05 2.031189042193e+00
7.160000000000e+02 3.251949208119e-02 -8.509580754268e-06 2.013964221074e+00
7.162500000000e+02 3.212790775717e-02 -3.228299908786e-06 1.997504977260e+00
7.165000000000e+02 3.171181612871e-02 1.971546445129e-06 1.981803939410e+00
7.167500000000e+02 3.127523500780e-02 7.014724754312e-06 1.966853918353e+00
7.170000000000e+02 3.082265584950e-02 1.183067875918e-05 1.952648002159e+00
7.172500000000e+02 3.035890187009e-02 1.635431050662e-05 1.939179676775e+00
7.175000000000e+02 2.988896939079e-02 2.052665636551e-05 1.926442950820e+00
7.177500000000e+02 2.941785944053e-02 2.429546341323e-05 1.914432495418e+00
7.180000000000e+02 2.895040911746e-02 2.761566556087e-05 1.903143788580e+00
7.182500000000e+02 2.849113085840e-02 3.044976083996e-05 1.892573252768e+00
7.185000000000e+02 2.804406685281e-02 3.276809422403e-05 1.882718396305e+00
7.187500000000e+02 2.761266517440e-02 3.454904707340e-05 1.873577933865e+00
7.190000000000e+02 2.719968273189e-02 3.577913354008e-05 1.865151901487e+00
7.192500000000e+02 2.680711829833e-02 3.645300736047e-05 1.857441745944e+00
7.195000000000e+02 2.643617732413e-02 3.657337059756e-05 1.850450391541e+00
7.197500000000e+02 2.608726958314e-02 3.615081515118e-05 1.844182288888e+00
7.200000000000e+02 2.576003747614e-02 3.520357844644e-05 1.838643431957e+00
7.202500000000e+02 2.545341280856e-02 3.375716772908e-05 1.833841349710e+00
7.205000000000e+02 2.516569943093e-02 3.184393252462e-05 1.829785079949e+00
7.207500000000e+02 2.489467597256e-02 2.950255104722e-05 1.826485114714e+00
7.210000000000e+02 2.463771462899e-02 2.677743485138e-05 1.823953326986e+00
7.212500000000e+02 2.439191153432e-02 2.371805273316e-05 1.822202887925e+00
7.215000000000e+02 2.415422206176e-02 2.037818799178e-05 1.821248166546e+00
7.217500000000e+02 2.392159716404e-02 1.681513291643e-05 1.821104623211e+00
7.220000000000e+02 2.369111624810e-02 1.308882964593e-05 1.821788702167e+00
7.222500000000e+02 2.346011203051e-02 9.260968643648e-06 1.823317724333e+00
7.225000000000e+02 2.322628343982e-02 5.394063257280e-06 1.825709778509e+00
7.227500000000e+02 2.298779433928e-02 1.550505456832e-06 1.828983624831e+00
7.230000000000e+02 2.274335468307e-02 -2.208371486095e-06 1.833158597808e+00
7.232500000000e+02 2.249228256730e-02 -5.823210516426e-06 1.838254522086e+00
7.235000000000e+02 2.223454567110e-02 -9.237530107453e-06 1.844291628708e+00
7.237500000000e+02 2.197078074946e-02 -1.239855184976e-05 1.851290480034e+00
7.240000000000e+02 2.170229111323e-02 -1.525796021257e-05 1.859271893323e+00
7.242500000000e+02 2.143102202178e-02 -1.777259235261e-05 1.868256863702e+00
7.245000000000e+02 2.115951348682e-02 -1.990502723642e-05 1.878266483474e+00
7.247500000000e+02 2.089083260555e-02 -2.162407498071e-05 1.889321851528e+00
7.250000000000e+02 2.062848631140e-02 -2.290514762560e-05 1.901443971530e+00
7.252500000000e+02 2.037631543045e-02 -2.373051014984e-05 1.914653635480e+00
7.255000000000e+02 2.013837412164e-02 -2.408941612206e-05 1.928971289328e+00
7.257500000000e+02 1.991879629392e-02 -2.397812364183e-05 1.944416879781e+00
7.260000000000e+02 1.972165356762e-02 -2.339978891233e-05 1.961009681438e+00
7.262500000000e+02 1.955080680690e-02 -2.236424873303e-05 1.978768104042e+00
7.265000000000e+02 1.940975788446e-02 -2.088770115316e-05 1.997709481871e+00
7.267500000000e+02 1.930150510696e-02 -1.899229290661e-05 2.017849847825e+00
7.270000000000e+02 1.922840570433e-02 -1.670561915487e-05 2.039203694421e+00
7.272500000000e+02 1.919205328394e-02 -1.406015763344e-05 2.061783728662e+00
7.275000000000e+02 1.919317064246e-02 -1.109263731794e-05 2.085600622664e+00
7.277500000000e+02 1.923152578855e-02 -7.843368931199e-06 2.110662769344e+00
7.280000000000e+02 1.930587150051e-02 -4.355538700623e-06 2.136976046429e+00
7.282500000000e+02 1.941391256385e-02 -6.744850882812e-07 2.164543595834e+00
7.285000000000e+02 1.955230303618e-02 3.153044561388e-06 2.193365626700e+00
7.287500000000e+02 1.971667221394e-02 7.079608509597e-06 2.223439243591e+00
7.290000000000e+02 1.990168163702e-02 1.105778318858e-05 2.254758310361e+00
7.292500000000e+02 2.010110936084e-02 1.504087945386e-05 2.287313348973e+00
7.295000000000e+02 2.030796137636e-02 1.898357223257e-05 2.321091482385e+00
7.297500000000e+02 2.051460531742e-02 2.284250919921e-05 2.356076418952e+00
7.300000000000e+02 2.071292367965e-02 2.657685384394e-05 2.392248484411e+00
7.302500000000e+02 2.089448124133e-02 3.014881864613e-05 2.429584700224e+00
7.305000000000e+02 2.105070207620e-02 3.352409970356e-05 2.468058906170e+00
7.307500000000e+02 2.117305101247e-02 3.667225009585e-05 2.507641928927e+00
7.310000000000e+02 2.125321422266e-02 3.956698642313e-05 2.548301792355e+00
7.312500000000e+02 2.128327474518e-02 4.218642277465e-05 2.590003964278e+00
7.315000000000e+02 2.125587733179e-02 4.451323599575e-05 2.632711640063e+00
7.317500000000e+02 2.116438030641e-02 4.653475594604e-05 2.676386052593e+00
7.320000000000e+02 2.100298957920e-02 4.824299065564e-05 2.720986808910e+00
7.322500000000e+02 2.076687424882e-02 4.963458068830e-05 2.766472242529e+00
7.325000000000e+02 2.045226034620e-02 5.071069629031e-05 2.812799780804e+00
7.327500000000e+02 2.005650380111e-02 5.147687261178e-05 2.859926316485e+00
7.330000000000e+02 1.957814071715e-02 5.194279773202e-05 2.907808582398e+00
7.332500000000e+02 1.901691732866e-02 5.212205105015e-05 2.956403519298e+00
7.335000000000e+02 1.837379893458e-02 5.203180778915e-05 3.005668635701e+00
7.337500000000e+02 1.765096083041e-02 5.169250612613e-05 3.055562350937e+00
7.340000000000e+02 1.685176129514e-02 5.112749322944e-05 3.106044320652e+00
7.342500000000e+02 1.598069964013e-02 5.036264771302e-05 3.157075737016e+00
7.345000000000e+02 1.504335984016e-02 4.942599079208e-05 3.208619603380e+00
7.347500000000e+02 1.404634179299e-02 4.834728777287e-05 3.260640978597e+00
7.350000000000e+02 1.299718130483e-02 4.715764337657e-05 3.313107187977e+00
7.352500000000e+02 1.190425959510e-02 4.588909810133e-05 3.365988000876e+00
7.355000000000e+02 1.077670312564e-02 4.457422563819e-05 3.419255771632e+00
7.357500000000e+02 9.624274400159e-03 4.324573571723e-05 3.472885544124e+00
7.360000000000e+02 8.457253324317e-03 4.193608301656e-05 3.526855117938e+00
7.362500000000e+02 7.286310690643e-03 4.067708395267e-05 3.581145078531e+00
7.365000000000e+02 6.122372174943e-03 3.949956145793e-05 3.635738788711e+00
7.367500000000e+02 4.976474929963e-03 3.843297731410e-05 3.690622344999e+00
7.370000000000e+02 3.859616948040e-03 3.750506970082e-05 3.745784498494e+00
7.372500000000e+02 2.782598759363e-03 3.674156906588e-05 3.801216541375e+00
7.375000000000e+02 1.755861811316e-03 3.616588390359e-05 3.856912162475e+00
7.377500000000e+02 7.893225024694e-04 3.579883223317e-05 3.912867272400e+00
7.380000000000e+02 -1.077948910926e-04 3.565840264308e-05 3.969079800803e+00
7.382500000000e+02 -9.271214458089e-04 3.575954402052e-05 4.025549470243e+00
7.385000000000e+02 -1.661303938401e-03 3.611399914807e-05 4.082277546497e+00
7.387500000000e+02 -2.304154562054e-03 3.673017739292e-05 4.139266571560e+00
7.390000000000e+02 -2.850787751058e-03 3.761306991645e-05 4.196520081564e+00
7.392500000000e+02 -3.297742317897e-03 3.876421662224e-05 4.254042312262e+00
7.395000000000e+02 -3.643081208755e-03 4.018171739742e-05 4.311837898212e+00
7.397500000000e+02 -3.886467268433e-03 4.186029138387e-05 4.369911568823e+00
7.400000000000e+02 -4.029213878933e-03 4.379138789640e-05 4.428267843736e+00
7.402500000000e+02 -4.074303620077e-03 4.596333724893e-05 4.486910735037e+00
7.405000000000e+02 -4.026376192345e-03 4.836154588167e-05 4.545843458148e+00
7.407500000000e+02 -3.891683518624e-03 5.096872914601e-05 4.605068155988e+00
7.410000000000e+02 -3.678010556970e-03 5.376517409414e-05 4.664585641576e+00
7.412500000000e+02 -3.394565175697e-03 5.672903276940e-05 4.724395159867e+00
7.415000000000e+02 -3.051835223007e-03 5.983663193482e-05 4.784494175317e+00
7.417500000000e+02 -2.661416877153e-03 6.306279776824e-05 4.844878187035e+00
7.420000000000e+02 -2.235818417510e-03 6.638118846639e-05 4.905540571029e+00
7.422500000000e+02 -1.788240527238e-03 6.976462074268e-05 4.966472457091e+00
7.425000000000e+02 -1.332340912936e-03 7.318541872206e-05 5.027662634752e+00
7.427500000000e+02 -8.819855013708e-04 7.661572524045e-05 5.089097495697e+00
7.430000000000e+02 -4.509938475399e-04 8.002779440822e-05 5.150761005953e+00
7.432500000000e+02 -5.288284565377e-05 8.339428508694e-05 5.212634713588e+00
7.435000000000e+02 2.993844344842e-04 8.668853934560e-05 5.274697785681e+00
7.437500000000e+02 5.936400556315e-04 8.988482394442e-05 5.336927075285e+00
7.440000000000e+02 8.187368714065e-04 9.295856306682e-05 5.399297217249e+00
7.442500000000e+02 9.647538401252e-04 9.588654027579e-05 5.461780747025e+00
7.445000000000e+02 1.023176584911e-03 9.864708431925e-05 5.524348243590e+00
7.447500000000e+02 9.870501153883e-04 1.012202306171e-04 5.586968489958e+00
7.450000000000e+02 8.511003079563e-04 1.035878667165e-04 5.649608650800e+00
7.452500000000e+02 6.118225406797e-04 1.057338572207e-04 5.712234462356e+00
7.455000000000e+02 2.675358386458e-04 1.076441539286e-04 5.774810432048e+00
7.457500000000e+02 -1.815974930022e-04 1.093068933628e-04 5.837300044459e+00
7.460000000000e+02 -7.335869754484e-04 1.107124724833e-04 5.899665970918e+00
7.462500000000e+02 -1.384662331453e-03 1.118536067031e-04 5.961870279395e+00
7.465000000000e+02 -2.129353109143e-03 1.127253817405e-04 6.023874643045e+00
7.467500000000e+02 -2.960597462538e-03 1.133253100525e-04 6.085640543707e+00
7.470000000000e+02 -3.869876584886e-03 1.136533555785e-04 6.147129470157e+00
7.472500000000e+02 -4.847371535731e-03 1.137119439825e-04 6.208303106984e+00
7.475000000000e+02 -5.882138796815e-03 1.135059567573e-04 6.269123515454e+00
7.477500000000e+02 -6.962300352113e-03 1.130427114175e-04 6.329553301771e+00
7.480000000000e+02 -8.075244719827e-03 1.123319274932e-04 6.389555774752e+00
7.482500000000e+02 -9.207835371866e-03 1.113856357522e-04 6.449095091343e+00
7.485000000000e+02 -1.034662179004e-02 1.102181099283e-04 6.508136386998e+00
7.487500000000e+02 -1.147805155268e-02 1.088457631090e-04 6.566645895844e+00
7.490000000000e+02 -1.258867833714e-02 1.072870209146e-04 6.624591055564e+00
7.492500000000e+02 -1.366536312217e-02 1.055621411833e-04 6.681940598667e+00
7.495000000000e+02 -1.469546770479e-02 1.036930581153e-04 6.738664634058e+00
7.497500000000e+02 -1.566703542111e-02 1.017031582701e-04 6.794734713767e+00
7.500000000000e+02 -1.656895742783e-02 9.961702042874e-05 6.850123887111e+00
7.502500000000e+02 -1.739112554958e-02 9.746016739748e-05 6.904806747866e+00
7.505000000000e+02 -1.812456566255e-02 9.525878675437e-05 6.958759466920e+00
7.507500000000e+02 -1.876155399309e-02 9.303942833011e-05 7.011959817536e+00
7.510000000000e+02 -1.929571277296e-02 9.082869259339e-05 7.064387189013e+00
7.512500000000e+02 -1.972208934448e-02 8.865286213530e-05 7.116022597208e+00
7.515000000000e+02 -2.003721287758e-02 8.653758804678e-05 7.166848682741e+00
7.517500000000e+02 -2.023913145224e-02 8.450755989356e-05 7.216849701956e+00
7.520000000000e+02 -2.032743350308e-02 8.258619307730e-05 7.266011517084e+00
7.522500000000e+02 -2.030324577184e-02 8.079530792746e-05 7.314321571608e+00
7.525000000000e+02 -2.016921871747e-02 7.915482390305e-05 7.361768868801e+00
7.527500000000e+02 -1.992948982217e-02 7.768249974158e-05 7.408343935358e+00
7.530000000000e+02 -1.958963573315e-02 7.639371001567e-05 7.454038788014e+00
7.532500000000e+02 -1.915660440461e-02 7.530125348831e-05 7.498846885850e+00
7.535000000000e+02 -1.863863730211e-02 7.441521234161e-05 7.542763084537e+00
7.537500000000e+02 -1.804517395491e-02 7.374285465858e-05 7.585783576466e+00
7.540000000000e+02 -1.738674768957e-02 7.328858995062e-05 7.627905831760e+00
7.542500000000e+02 -1.667486610077e-02 7.305397729793e-05 7.669128525027e+00
7.545000000000e+02 -1.592188369949e-02 7.303778615655e-05 7.709451461394e+00
7.547500000000e+02 -1.514086263651e-02 7.323610895052e-05 7.748875489969e+00
7.550000000000e+02 -1.434542512366e-02 7.364248717961e-05 7.787402412182e+00
7.552500000000e+02 -1.354959756642e-02 7.424814792234e-05 7.825034880170e+00
7.555000000000e+02 -1.276764903758e-02 7.504231905728e-05 7.861776290334e+00
7.557500000000e+02 -1.201392327707e-02 7.601238799956e-05 7.897630666058e+00
7.560000000000e+02 -1.130266716257e-02 7.714422231633e-05 7.932602534796e+00
7.562500000000e+02 -1.064785659314e-02 7.842249567180e-05 7.966696798078e+00
7.565000000000e+02 -1.006302155139e-02 7.983101722467e-05 7.999918594875e+00
7.567500000000e+02 -9.561072298203e-03 8.135308351390e-05 8.032273161257e+00
7.570000000000e+02 -9.154128351869e-03 8.297180929770e-05 8.063765684944e+00
7.572500000000e+02 -8.853352554047e-03 8.467035144172e-05 8.094401157665e+00
7.575000000000e+02 -8.668792307138e-03 8.643226806745e-05 8.124184227613e+00
7.577500000000e+02 -8.609230344678e-03 8.824183296524e-05 8.153119051602e+00
7.580000000000e+02 -8.682046934944e-03 9.008426070109e-05 8.181209151186e+00
7.582500000000e+02 -8.893095020063e-03 9.194591559869e-05 8.208457273751e+00
7.585000000000e+02 -9.246589764444e-03 9.381448890922e-05 8.234865260237e+00
7.587500000000e+02 -9.745013558965e-03 9.567913293759e-05 8.260433923414e+00
7.590000000000e+02 -1.038903840483e-02 9.753055627834e-05 8.285162937108e+00
7.592500000000e+02 -1.117746751516e-02 9.936107342201e-05 8.309050740098e+00
7.595000000000e+02 -1.210719837145e-02 1.011646106144e-04 8.332094456150e+00
7.597500000000e+02 -1.317320949755e-02 1.029366543081e-04 8.354289832254e+00
7.600000000000e+02 -1.436857244605e-02 1.046741903754e-04 8.375631197307e+00
7.602500000000e+02 -1.568449082385e-02 1.063756250937e-04 8.396111442265e+00
7.605000000000e+02 -1.711036661604e-02 1.080405793594e-04 8.415722023212e+00
7.607500000000e+02 -1.863389380197e-02 1.096696968803e-04 8.434452988111e+00
7.610000000000e+02 -2.024117971378e-02 1.112644361268e-04 8.452293026713e+00
7.612500000000e+02 -2.191689180742e-02 1.128268224266e-04 8.469229544179e+00
7.615000000000e+02 -2.364442844273e-02 1.143591902815e-04 8.485248757267e+00
7.617500000000e+02 -2.540611348153e-02 1.158639302449e-04 8.500335810864e+00
7.620000000000e+02 -2.718340911224e-02 1.173431767429e-04 8.514474914628e+00
7.622500000000e+02 -2.895714730547e-02 1.187985842764e-04 8.527649496077e+00
7.625000000000e+02 -3.070777617891e-02 1.202310577991e-04 8.539842367982e+00
7.627500000000e+02 -3.241561622202e-02 1.216404498072e-04 8.551035907719e+00
7.630000000000e+02 -3.406112764171e-02 1.230253520224e-04 8.561212243991e+00
7.632500000000e+02 -3.562518012790e-02 1.243829304414e-04 8.570353448862e+00
7.635000000000e+02 -3.708932719293e-02 1.257087776379e-04 8.578441730617e+00
7.637500000000e+02 -3.843607559893e-02 1.269968047460e-04 8.585459624407e+00
7.640000000000e+02 -3.964915213686e-02 1.282391923437e-04 8.591390177085e+00
7.642500000000e+02 -4.071375792662e-02 1.294263891571e-04 8.596217122743e+00
7.645000000000e+02 -4.161681218457e-02 1.305471851143e-04 8.599925046496e+00
7.647500000000e+02 -4.234717705138e-02 1.315888292790e-04 8.602499533161e+00
7.650000000000e+02 -4.289586168415e-02 1.325372053063e-04 8.603927298521e+00
7.652500000000e+02 -4.325620340348e-02 1.333770815051e-04 8.604196302042e+00
7.655000000000e+02 -4.342401946927e-02 1.340923916492e-04 8.603295838305e+00
7.657500000000e+02 -4.339772809294e-02 1.346665732177e-04 8.601216606577e+00
7.660000000000e+02 -4.317843675812e-02 1.350829568889e-04 8.597950758937e+00
7.662500000000e+02 -4.276999286281e-02 1.353252192080e-04 8.593491925184e+00
7.665000000000e+02 -4.217899602512e-02 1.353778145951e-04 8.587835215519e+00
7.667500000000e+02 -4.141477163087e-02 1.352263798513e-04 8.580977203281e+00
7.670000000000e+02 -4.048930168209e-02 1.348582891088e-04 8.572915886075e+00
7.672500000000e+02 -3.941711582741e-02 1.342631082811e-04 8.563650631002e+00
7.675000000000e+02 -3.821513958657e-02 1.334330227582e-04 8.553182101642e+00
7.677500000000e+02 -3.690250323325e-02 1.323632798973e-04 8.541512173947e+00
7.680000000000e+02 -3.550031045633e-02 1.310525636755e-04 8.528643838762e+00
7.682500000000e+02 -3.403137258641e-02 1.295033095976e-04 8.514581099301e+00
7.685000000000e+02 -3.251991013112e-02 1.277219595421e-04 8.499328860453e+00
7.687500000000e+02 -3.099122663413e-02 1.257191543522e-04 8.482892819047e+00
7.690000000000e+02 -2.947135557398e-02 1.235098324686e-04 8.465279351566e+00
7.692500000000e+02 -2.798668457719e-02 1.211132488377e-04 8.446495409631e+00
7.695000000000e+02 -2.656355989832e-02 1.185529289863e-04 8.426548418721e+00
7.697500000000e+02 -2.522787817801e-02 1.158565119593e-04 8.405446190934e+00
7.700000000000e+02 -2.400467225909e-02 1.130554953747e-04 8.383196846873e+00
7.702500000000e+02 -2.291770001969e-02 1.101849317041e-04 8.359808753532e+00
7.705000000000e+02 -2.198904482270e-02 1.072830151022e-04 8.335290474776e+00
7.707500000000e+02 -2.123873608861e-02 1.043905917105e-04 8.309650742573e+00
7.710000000000e+02 -2.068439774912e-02 1.015506085993e-04 8.282898440940e+00
7.712500000000e+02 -2.034093143858e-02 9.880750797733e-05 8.255042608786e+00
7.715000000000e+02 -2.022024018897e-02 9.620658082884e-05 8.226092459962e+00
7.717500000000e+02 -2.033099778209e-02 9.379328579967e-05 8.196057414947e+00
7.720000000000e+02 -2.067846711794e-02 9.161252964873e-05 8.164947156151e+00
7.722500000000e+02 -2.126437171859e-02 8.970797959923e-05 8.132771683977e+00
7.725000000000e+02 -2.208682125666e-02 8.812133708166e-05 8.099541398020e+00
7.727500000000e+02 -2.314029432747e-02 8.689166644241e-05 8.065267172893e+00
7.730000000000e+02 -2.441567787797e-02 8.605472333886e-05 8.029960456330e+00
7.732500000000e+02 -2.590036526306e-02 8.564235686068e-05 7.993633355854e+00
7.735000000000e+02 -2.757841169349e-02 8.568196020417e-05 7.956298743662e+00
7.737500000000e+02 -2.943074739060e-02 8.619594060882e-05 7.917970345230e+00
7.740000000000e+02 -3.143544649257e-02 8.720125337264e-05 7.878662834467e+00
7.742500000000e+02 -3.356804992497e-02 8.870900189362e-05 7.838391923342e+00
7.745000000000e+02 -3.580193892575e-02 9.072408738123e-05 7.797174431166e+00
7.747500000000e+02 -3.810875545687e-02 9.324493138962e-05 7.755028359593e+00
7.750000000000e+02 -4.045886357539e-02 9.626325785428e-05 7.711972936523e+00
7.752500000000e+02 -4.282184658653e-02 9.976394055441e-05 7.668028661511e+00
7.755000000000e+02 -4.516703111929e-02 1.037249495706e-04 7.623217322726e+00
7.757500000000e+02 -4.746403036117e-02 1.081173567279e-04 7.577562003244e+00
7.760000000000e+02 -4.968329503083e-02 1.129054415651e-04 7.531087063530e+00
7.762500000000e+02 -5.179666355379e-02 1.180468748241e-04 7.483818117411e+00
7.765000000000e+02 -5.377789517581e-02 1.234929634086e-04 7.435781975992e+00
7.767500000000e+02 -5.560317849982e-02 1.291891265112e-04 7.387006589842e+00
7.770000000000e+02 -5.725159808173e-02 1.350753448009e-04 7.337520966408e+00
7.772500000000e+02 -5.870554835978e-02 1.410868075216e-04 7.287355076328e+00
7.775000000000e+02 -5.995108373680e-02 1.471546588263e-04 7.236539750767e+00
7.777500000000e+02 -6.097819324401e-02 1.532068660663e-04 7.185106569189e+00
7.780000000000e+02 -6.178098781405e-02 1.591691782168e-04 7.133087735164e+00
7.782500000000e+02 -6.235779717219e-02 1.649661509552e-04 7.080515954929e+00
7.785000000000e+02 -6.271116472612e-02 1.705223701882e-04 7.027424307002e+00
7.787500000000e+02 -6.284774416693e-02 1.757636685007e-04 6.973846118380e+00
7.790000000000e+02 -6.277809259866e-02 1.806184102744e-04 6.919814838765e+00
7.792500000000e+02 -6.251637064586e-02 1.850187898686e-04 6.865363924584e+00
7.795000000000e+02 -6.207995341888e-02 1.889021105732e-04 6.810526727814e+00
7.797500000000e+02 -6.148896617379e-02 1.922120294005e-04 6.755336394960e+00
7.800000000000e+02 -6.076576067135e-02 1.948997178974e-04 6.699825778185e+00
7.802500000000e+02 -5.993434593251e-02 1.969249168284e-04 6.644027357017e+00
7.805000000000e+02 -5.901979261619e-02 1.982568253696e-04 6.587973173298e+00
7.807500000000e+02 -5.804763052571e-02 1.988748206279e-04 6.531694779857e+00
7.810000000000e+02 -5.704325393547e-02 1.987689872173e-04 6.475223201272e+00
7.812500000000e+02 -5.603135345615e-02 1.979404235338e-04 6.418588907306e+00
7.815000000000e+02 -5.503538750833e-02 1.964013239069e-04 6.361821797436e+00
7.817500000000e+02 -5.407710793722e-02 1.941748276352e-04 6.304951194679e+00
7.820000000000e+02 -5.317614758193e-02 1.912946260171e-04 6.248005846925e+00
7.822500000000e+02 -5.234967877515e-02 1.878043761483e-04 6.191013933683e+00
7.825000000000e+02 -5.161214925911e-02 1.837569134250e-04 6.134003074309e+00
7.827500000000e+02 -5.097509574948e-02 1.792132613539e-04 6.077000337238e+00
7.830000000000e+02 -5.044703973244e-02 1.742414813617e-04 6.020032244186e+00
7.832500000000e+02 -5.003346140261e-02 1.689153972277e-04 5.963124770601e+00
7.835000000000e+02 -4.973685246461e-02 1.633132141640e-04 5.906303335237e+00
7.837500000000e+02 -4.955684113827e-02 1.575160623420e-04 5.849592782110e+00
7.840000000000e+02 -4.949038707804e-02 1.516065072185e-04 5.793017347102e+00
7.842500000000e+02 -4.953203758302e-02 1.456670423790e-04 5.736600614999e+00
7.845000000000e+02 -4.967423999936e-02 1.397786043431e-04 5.680365459123e+00
7.847500000000e+02 -4.990770018701e-02 1.340191328736e-04 5.624333970315e+00
7.850000000000e+02 -5.022177890554e-02 1.284622084028e-04 5.568527371419e+00
7.852500000000e+02 -5.060491535346e-02 1.231757920471e-04 5.512965922731e+00
7.855000000000e+02 -5.104506735422e-02 1.182210857373e-04 5.457668813828e+00
7.857500000000e+02 -5.153015444563e-02 1.136515489814e-04 5.402654051635e+00
7.860000000000e+02 -5.204848994912e-02 1.095120880531e-04 5.347938342113e+00
7.862500000000e+02 -5.258918584556e-02 1.058384473753e-04 5.293536970142e+00
7.865000000000e+02 -5.314251417866e-02 1.026568082198e-04 5.239463679408e+00
7.867500000000e+02 -5.370020865734e-02 9.998362392008e-05 5.185730561689e+00
7.870000000000e+02 -5.425569316300e-02 9.782568526218e-05 5.132347942836e+00
7.872500000000e+02 -5.480422436728e-02 9.618043437029e-05 5.079324286518e+00
7.875000000000e+02 -5.534294082694e-02 9.503652370069e-05 5.026666111133e+00
7.877500000000e+02 -5.587081561849e-02 9.437460029199e-05 4.974377906938e+00
7.880000000000e+02 -5.638851143733e-02 9.416828720907e-05 4.922462088040e+00
7.882500000000e+02 -5.689814702849e-02 9.438533700556e-05 4.870918939710e+00
7.885000000000e+02 -5.740298311188e-02 9.498893711984e-05 4.819746606327e+00
7.887500000000e+02 -5.790704741442e-02 9.593909922895e-05 4.768941076882e+00
7.890000000000e+02 -5.841471552315e-02 9.719409441442e-05 4.718496214212e+00
7.892500000000e+02 -5.893027607210e-02 9.871186831131e-05 4.668403784443e+00
7.895000000000e+02 -5.945750185945e-02 1.004514221920e-04 4.618653531883e+00
7.897500000000e+02 -5.999925897993e-02 1.023739783146e-04 4.569233258179e+00
7.900000000000e+02 -6.055717596019e-02 1.044440204560e-04 4.520128939944e+00
7.902500000000e+02 -6.113139755137e-02 1.066300961506e-04 4.471324869734e+00
7.905000000000e+02 -6.172044448980e-02 1.089053412556e-04 4.422803812161e+00
7.907500000000e+02 -6.232118720813e-02 1.112477418968e-04 4.374547193556e+00
7.910000000000e+02 -6.292894003259e-02 1.136400566633e-04 4.326535311106e+00
7.912500000000e+02 -6.353767585732e-02 1.160694618376e-04 4.278747554819e+00
7.915000000000e+02 -6.414034382862e-02 1.185269841834e-04 4.231162652119e+00
7.917500000000e+02 -6.472927243067e-02 1.210066683565e-04 4.183758920739e+00
7.920000000000e+02 -6.529663504450e-02 1.235045866944e-04 4.136514526468e+00
7.922500000000e+02 -6.583493647998e-02 1.260177521945e-04 4.089407743994e+00
7.925000000000e+02 -6.633749810337e-02 1.285430031514e-04 4.042417212717e+00
7.927500000000e+02 -6.679889556285e-02 1.310759288312e-04 3.995522180024e+00
7.930000000000e+02 -6.721533022707e-02 1.336099094232e-04 3.948702733261e+00
7.932500000000e+02 -6.758489554160e-02 1.361353346403e-04 3.901940005640e+00
7.935000000000e+02 -6.790772744019e-02 1.386390555965e-04 3.855216362396e+00
7.937500000000e+02 -6.818602311509e-02 1.411040971747e-04 3.808515562179e+00
7.940000000000e+02 -6.842392267035e-02 1.435096392283e-04 3.761822883950e+00
7.942500000000e+02 -6.862726983562e-02 1.458312872965e-04 3.715125237319e+00
7.945000000000e+02 -6.880326029454e-02 1.480415938341e-04 3.668411240452e+00
7.947500000000e+02 -6.896000531211e-02 1.501107942090e-04 3.621671274145e+00
7.950000000000e+02 -6.910604296352e-02 1.520077179841e-04 3.574897525402e+00
7.952500000000e+02 -6.924982198133e-02 1.537008015107e-04 3.528084006903e+00
7.955000000000e+02 -6.939919499662e-02 1.551591568992e-04 3.481226572048e+00
7.957500000000e+02 -6.956094566378e-02 1.563536240806e-04 3.434322917305e+00
7.960000000000e+02 -6.974038032221e-02 1.572577706809e-04 3.387372595823e+00
7.962500000000e+02 -6.994099580562e-02 1.578487749629e-04 3.340377020913e+00
7.965000000000e+02 -7.016424316301e-02 1.581081613362e-04 3.293339482758e+00
7.967500000000e+02 -7.040938982876e-02 1.580223905735e-04 3.246265161954e+00
7.970000000000e+02 -7.067348996994e-02 1.575832575932e-04 3.199161169898e+00
7.972500000000e+02 -7.095144980647e-02 1.567881043011e-04 3.152036571956e+00
7.975000000000e+02 -7.123619441698e-02 1.556398800939e-04 3.104902446500e+00
7.977500000000e+02 -7.151891470881e-02 1.541470345508e-04 3.057771923100e+00
7.980000000000e+02 -7.178939577275e-02 1.523232655807e-04 3.010660256284e+00
7.982500000000e+02 -7.203640286793e-02 1.501872006793e-04 2.963584876487e+00
7.985000000000e+02 -7.224812147278e-02 1.477619118118e-04 2.916565475138e+00
7.987500000000e+02 -7.241262747582e-02 1.450743651353e-04 2.869624066213e+00
7.990000000000e+02 -7.251837858696e-02 1.421548483148e-04 2.822785079945e+00
7.992500000000e+02 -7.255470276060e-02 1.390363124784e-04 2.776075432942e+00
7.995000000000e+02 -7.251226975026e-02 1.357536765031e-04 2.729524627568e+00
7.997500000000e+02 -7.238352142041e-02 1.323431202765e-04 2.683164827381e+00
8.000000000000e+02 -7.216304330358e-02 1.288413549226e-04 2.637030955500e+00
8.002500000000e+02 -7.184785552206e-02 1.252849015110e-04 2.591160773075e+00
8.005000000000e+02 -7.143760675762e-02 1.217093566527e-04 2.545594959682e+00
8.007500000000e+02 -7.093465699353e-02 1.181487644071e-04 2.500377174759e+00
8.010000000000e+02 -7.034404080959e-02 1.146350095512e-04 2.455554114139e+00
8.012500000000e+02 -6.967330985459e-02 1.111973148664e-04 2.411175530810e+00
8.015000000000e+02 -6.893226062730e-02 1.078618506521e-04 2.367294231959e+00
8.017500000000e+02 -6.813256166147e-02 1.046514797176e-04 2.323966038560e+00
8.020000000000e+02 -6.728730104089e-02 1.015856564552e-04 2.281249699136e+00
8.022500000000e+02 -6.641048235394e-02 9.868047131367e-05 2.239206762188e+00
8.025000000000e+02 -6.551649932726e-02 9.594885389660e-05 2.197901390432e+00
8.027500000000e+02 -6.461962142917e-02 9.340090839169e-05 2.157400124642e+00
8.030000000000e+02 -6.373352346893e-02 9.104435115825e-05 2.117771596088e+00
8.032500000000e+02 -6.287088193546e-02 8.888502513452e-05 2.079086187042e+00
8.035000000000e+02 -6.204306313546e-02 8.692743550065e-05 2.041415646769e+00
8.037500000000e+02 -6.125990871978e-02 8.517526553545e-05 2.004832670588e+00
8.040000000000e+02 -6.052962739755e-02 8.363182247542e-05 1.969410445539e+00
8.042500000000e+02 -5.985877906138e-02 8.230036921039e-05 1.935222179296e+00
8.045000000000e+02 -5.925234371613e-02 8.118431291318e-05 1.902340610674e+00
8.047500000000e+02 -5.871384701242e-02 8.028722696274e-05 1.870837523431e+00
8.050000000000e+02 -5.824552553840e-02 7.961270638915e-05 1.840783255839e+00
8.052500000000e+02 -5.784850023321e-02 7.916406038266e-05 1.812246229344e+00
8.055000000000e+02 -5.752294340185e-02 7.894388220608e-05 1.785292483390e+00
8.057500000000e+02 -5.726821589225e-02 7.895352671586e-05 1.759985239233e+00
8.060000000000e+02 -5.708297060875e-02 7.919255373512e-05 1.736384476830e+00
8.062500000000e+02 -5.696521400418e-02 7.965818391076e-05 1.714546542792e+00
8.065000000000e+02 -5.691233136125e-02 8.034482540689e-05 1.694523785327e+00
8.067500000000e+02 -5.692108632078e-02 8.124372232451e-05 1.676364213255e+00
8.070000000000e+02 -5.698760474367e-02 8.234275360361e-05 1.660111196897e+00
8.072500000000e+02 -5.710736288968e-02 8.362641603707e-05 1.645803197408e+00
8.075000000000e+02 -5.727519167036e-02 8.507599150914e-05 1.633473546553e+00
8.077500000000e+02 -5.748531376945e-02 8.666990006276e-05 1.623150266335e+00
8.080000000000e+02 -5.773141966937e-02 8.838421199306e-05 1.614855948337e+00
8.082500000000e+02 -5.800678779513e-02 9.019329531715e-05 1.608607686779e+00
8.085000000000e+02 -5.830444429856e-02 9.207054805410e-05 1.604417074378e+00
8.087500000000e+02 -5.861735288505e-02 9.398917015971e-05 1.602290264720e+00
8.090000000000e+02 -5.893862049752e-02 9.592295504721e-05 1.602228094637e+00
8.092500000000e+02 -5.926169993171e-02 9.784702997750e-05 1.604226270683e+00
8.095000000000e+02 -5.958057027513e-02 9.973849977146e-05 1.608275607088e+00
8.097500000000e+02 -5.988987654912e-02 1.015769836042e-04 1.614362311306e+00
8.100000000000e+02 -6.018501386882e-02 1.033450117397e-04 1.622468303947e+00
8.102500000000e+02 -6.046214654941e-02 1.050282662681e-04 1.632571559107e+00
8.105000000000e+02 -6.071816002695e-02 1.066156599274e-04 1.644646454703e+00
8.107500000000e+02 -6.095055069582e-02 1.080992599980e-04 1.658664118296e+00
8.110000000000e+02 -6.115726556103e-02 1.094740646962e-04 1.674592755449e+00
8.112500000000e+02 -6.133651034748e-02 1.107376547743e-04 1.692397953886e+00
8.115000000000e+02 -6.148654797446e-02 1.118897489993e-04 1.712042955356e+00
8.117500000000e+02 -6.160551052308e-02 1.129316901643e-04 1.733488890116e+00
8.120000000000e+02 -6.169124796631e-02 1.138658942073e-04 1.756694977477e+00
8.122500000000e+02 -6.174123090140e-02 1.146952948104e-04 1.781618690474e+00
8.125000000000e+02 -6.175252031922e-02 1.154228204704e-04 1.808215893473e+00
8.127500000000e+02 -6.172180833758e-02 1.160509417519e-04 1.836440957919e+00
8.130000000000e+02 -6.164552569019e-02 1.165813088549e-04 1.866246863701e+00
8.132500000000e+02 -6.152000415434e-02 1.170145020985e-04 1.897585294685e+00
8.135000000000e+02 -6.134167600498e-02 1.173499116804e-04 1.930406737132e+00
8.137500000000e+02 -6.110728707237e-02 1.175857548535e-04 1.964660584804e+00
8.140000000000e+02 -6.081409953117e-02 1.177192250638e-04 2.000295256333e+00
8.142500000000e+02 -6.046006136065e-02 1.177467480187e-04 2.037258327672e+00
8.145000000000e+02 -6.004392219485e-02 1.176643268849e-04 2.075496677055e+00
8.147500000000e+02 -5.956528285563e-02 1.174679481404e-04 2.114956642572e+00
8.150000000000e+02 -5.902457173012e-02 1.171540085002e-04 2.155584185452e+00
8.152500000000e+02 -5.842295079776e-02 1.167197288715e-04 2.197325055094e+00
8.155000000000e+02 -5.776216121066e-02 1.161635193979e-04 2.240124947299e+00
8.157500000000e+02 -5.704432614068e-02 1.154852662840e-04 2.283929649986e+00
8.160000000000e+02 -5.627173328060e-02 1.146865043873e-04 2.328685169029e+00
8.162500000000e+02 -5.544662239209e-02 1.137705173662e-04 2.374337829678e+00
8.165000000000e+02 -5.457100318480e-02 1.127422851620e-04 2.420834349752e+00
8.167500000000e+02 -5.364652630065e-02 1.116083095160e-04 2.468121884272e+00
8.170000000000e+02 -5.267442410650e-02 1.103763699063e-04 2.516148042249e+00
8.172500000000e+02 -5.165553208871e-02 1.090552057155e-04 2.564860880841e+00
8.175000000000e+02 -5.059039154422e-02 1.076541567407e-04 2.614208882287e+00
8.177500000000e+02 -4.947942659990e-02 1.061828102472e-04 2.664140921609e+00
8.180000000000e+02 -4.832318061258e-02 1.046506318756e-04 2.714606235888e+00
8.182500000000e+02 -4.712258909110e-02 1.030666867234e-04 2.765554401607e+00
8.185000000000e+02 -4.587926416332e-02 1.014394591606e-04 2.816935331692e+00
8.187500000000e+02 -4.459576244505e-02 9.977674297784e-05 2.868699298904e+00
8.190000000000e+02 -4.327580926150e-02 9.808564366035e-05 2.920796989100e+00
8.192500000000e+02 -4.192445745178e-02 9.637269135856e-05 2.973179590825e+00
8.195000000000e+02 -4.054816342602e-02 9.464404804610e-05 3.025798920612e+00
8.197500000000e+02 -3.915477076303e-02 9.290578774324e-05 3.078607578869e+00
8.200000000000e+02 -3.775340071724e-02 9.116422270006e-05 3.131559136336e+00
8.202500000000e+02 -3.635425576671e-02 8.942624029293e-05 3.184608342561e+00
8.205000000000e+02 -3.496834974406e-02 8.769961074664e-05 3.237711343963e+00
8.207500000000e+02 -3.360718423190e-02 8.599325025430e-05 3.290825908970e+00
8.210000000000e+02 -3.228239352155e-02 8.431737628456e-05 3.343911648462e+00
8.212500000000e+02 -3.100538237392e-02 8.268354422691e-05 3.396930217743e+00
8.215000000000e+02 -2.978697952032e-02 8.110456999763e-05 3.449845505276e+00
8.217500000000e+02 -2.863712762645e-02 7.959432222149e-05 3.502623787171e+00
8.220000000000e+02 -2.756462485809e-02 7.816738882671e-05 3.555233861948e+00
8.222500000000e+02 -2.657692938224e-02 7.683864368571e-05 3.607647147072e+00
8.225000000000e+02 -2.568003058116e-02 7.562274317319e-05 3.659837752563e+00
8.227500000000e+02 -2.487838591572e-02 7.453358887449e-05 3.711782529593e+00
8.230000000000e+02 -2.417491826430e-02 7.358379799466e-05 3.763461090379e+00
8.232500000000e+02 -2.357106220115e-02 7.278421857373e-05 3.814855817491e+00
8.235000000000e+02 -2.306684800726e-02 7.214352673154e-05 3.865951855635e+00
8.237500000000e+02 -2.266100864422e-02 7.166793407362e-05 3.916737098096e+00
8.240000000000e+02 -2.235109831042e-02 7.136102698285e-05 3.967202159452e+00
8.242500000000e+02 -2.213360913589e-02 7.122374286070e-05 4.017340350206e+00
8.245000000000e+02 -2.200407815121e-02 7.125447975151e-05 4.067147647611e+00
8.247500000000e+02 -2.195718028653e-02 7.144933487033e-05 4.116622654856e+00
8.250000000000e+02 -2.198680271581e-02 7.180243102586e-05 4.165766564886e+00
8.252500000000e+02 -2.208610446979e-02 7.230631280536e-05 4.214583109333e+00
8.255000000000e+02 -2.224756440398e-02 7.295237903873e-05 4.263078497824e+00
8.257500000000e+02 -2.246302276983e-02 7.373129773905e-05 4.311261351377e+00
8.260000000000e+02 -2.272372628566e-02 7.463339889843e-05 4.359142612089e+00
8.262500000000e+02 -2.302038154421e-02 7.564899570967e-05 4.406735445853e+00
8.265000000000e+02 -2.334322596220e-02 7.676862092482e-05 4.454055121741e+00
8.267500000000e+02 -2.368212046359e-02 7.798316823965e-05 4.501118875420e+00
8.270000000000e+02 -2.402666656856e-02 7.928393392453e-05 4.547945759845e+00
8.272500000000e+02 -2.436634996733e-02 8.066257339878e-05 4.594556474487e+00
8.275000000000e+02 -2.469070671310e-02 8.211098092836e-05 4.640973187405e+00
8.277500000000e+02 -2.498950907543e-02 8.362112133675e-05 4.687219340507e+00
8.280000000000e+02 -2.525296296662e-02 8.518483324774e-05 4.733319451552e+00
8.282500000000e+02 -2.547190985259e-02 8.679363512809e-05 4.779298905894e+00
8.285000000000e+02 -2.563802300885e-02 8.843855545818e-05 4.825183749204e+00
8.287500000000e+02 -2.574398968285e-02 9.011001111886e-05 4.871000476945e+00
8.290000000000e+02 -2.578366967055e-02 9.179774646612e-05 4.916775827993e+00
8.292500000000e+02 -2.575222324012e-02 9.349084273388e-05 4.962536582257e+00
8.295000000000e+02 -2.564620241434e-02 9.517780232440e-05 5.008309364722e+00
8.297500000000e+02 -2.546360169620e-02 9.684669989737e-05 5.054120457837e+00
8.300000000000e+02 -2.520386689399e-02 9.848538986582e-05 5.099995624719e+00
8.302500000000e+02 -2.486786241729e-02 1.000817401377e-04 5.145959941487e+00
8.305000000000e+02 -2.445779993166e-02 1.016239013868e-04 5.192037644606e+00
8.307500000000e+02 -2.397713289510e-02 1.031005707353e-04 5.238251987620e+00
8.310000000000e+02 -2.343042273031e-02 1.045012293092e-04 5.284625113442e+00
8.312500000000e+02 -2.282318351002e-02 1.058163453560e-04 5.331177938110e+00
8.315000000000e+02 -2.216171229731e-02 1.070375165415e-04 5.377930050373e+00
8.317500000000e+02 -2.145291222816e-02 1.081575664837e-04 5.424899618151e+00
8.320000000000e+02 -2.070411497966e-02 1.091705444631e-04 5.472103310997e+00
8.322500000000e+02 -1.992290838294e-02 1.100716666629e-04 5.519556231256e+00
8.325000000000e+02 -1.911697390811e-02 1.108572031312e-04 5.567271852353e+00
8.327500000000e+02 -1.829393750932e-02 1.115243097614e-04 5.615261970732e+00
8.330000000000e+02 -1.746123597694e-02 1.120708260663e-04 5.663536653638e+00
8.332500000000e+02 -1.662599992754e-02 1.124950515351e-04 5.712104201534e+00
8.335000000000e+02 -1.579495334953e-02 1.127955219923e-04 5.760971108613e+00
8.337500000000e+02 -1.497432907778e-02 1.129708009671e-04 5.810142033581e+00
8.340000000000e+02 -1.416979833293e-02 1.130193056328e-04 5.859619759354e+00
8.342500000000e+02 -1.338641336630e-02 1.129391749136e-04 5.909405174372e+00
8.345000000000e+02 -1.262856053086e-02 1.127281972244e-04 5.959497236785e+00
8.347500000000e+02 -1.189992286946e-02 1.123837968153e-04 6.009892954521e+00
8.350000000000e+02 -1.120345067231e-02 1.119030820160e-04 6.060587371515e+00
8.352500000000e+02 -1.054133842212e-02 1.112829580347e-04 6.111573539811e+00
8.355000000000e+02 -9.915008875044e-03 1.105202859783e-04 6.162842524618e+00
8.357500000000e+02 -9.325102420986e-03 1.096120922882e-04 6.214383384352e+00
8.360000000000e+02 -8.771474109550e-03 1.085558024833e-04 6.266183190775e+00
8.362500000000e+02 -8.253196959258e-03 1.073495034345e-04 6.318227023744e+00
8.365000000000e+02 -7.768574431386e-03 1.059922067225e-04 6.370497996210e+00
8.367500000000e+02 -7.315162696445e-03 1.044840942302e-04 6.422977288376e+00
8.370000000000e+02 -6.889803265930e-03 1.028267529966e-04 6.475644167133e+00
8.372500000000e+02 -6.488668651017e-03 1.010234543805e-04 6.528476035594e+00
8.375000000000e+02 -6.107321186987e-03 9.907925444688e-05 6.581448488762e+00
8.377500000000e+02 -5.740784626737e-03 9.700111440081e-05 6.634535351484e+00
8.380000000000e+02 -5.383630233952e-03 9.479799480511e-05 6.687708755595e+00
8.382500000000e+02 -5.030074334368e-03 9.248076449761e-05 6.740939185392e+00
8.385000000000e+02 -4.674088065472e-03 9.006207692833e-05 6.794195557859e+00
8.387500000000e+02 -4.309514918757e-03 8.755637337371e-05 6.847445274829e+00
8.390000000000e+02 -3.930196189598e-03 8.497966326484e-05 6.900654300865e+00
8.392500000000e+02 -3.530099225741e-03 8.234927892214e-05 6.953787218616e+00
8.395000000000e+02 -3.103447185794e-03 7.968360868910e-05 7.006807297141e+00
8.397500000000e+02 -2.644846568284e-03 7.700180383094e-05 7.059676554372e+00
8.400000000000e+02 -2.149408393162e-03 7.432346605435e-05 7.112355812140e+00
8.402500000000e+02 -1.612861880019e-03 7.166832571573e-05 7.164804755855e+00
8.405000000000e+02 -1.031656364223e-03 6.905591524076e-05 7.216981988472e+00
8.407500000000e+02 -4.030492989463e-04 6.650524683460e-05 7.268845084635e+00
8.410000000000e+02 2.748204317943e-04 6.403454048584e-05 7.320350641733e+00
8.412500000000e+02 1.002878775641e-03 6.166092223042e-05 7.371454335851e+00
8.415000000000e+02 1.781079241608e-03 5.940014993538e-05 7.422110975214e+00
8.417500000000e+02 2.608385825685e-03 5.726638579565e-05 7.472274558073e+00
8.420000000000e+02 3.482775052388e-03 5.527199230648e-05 7.521898334183e+00
8.422500000000e+02 4.401257244638e-03 5.342733724215e-05 7.570934872426e+00
8.425000000000e+02 5.359914266041e-03 5.174068110550e-05 7.619336127634e+00
8.427500000000e+02 6.353957612452e-03 5.021811024752e-05 7.667053527171e+00
8.430000000000e+02 7.377799062844e-03 4.886341019128e-05 7.714038053085e+00
8.432500000000e+02 8.425134848064e-03 4.767802181149e-05 7.760240330970e+00
8.435000000000e+02 9.489044955164e-03 4.666102708098e-05 7.805610741115e+00
8.437500000000e+02 1.056209693879e-02 4.580925639117e-05 7.850099515563e+00
8.440000000000e+02 1.163646297824e-02 4.511735068305e-05 7.893656866028e+00
8.442500000000e+02 1.270403685303e-02 4.457787761758e-05 7.936233095023e+00
8.445000000000e+02 1.375656009841e-02 4.418145143342e-05 7.977778737876e+00
8.447500000000e+02 1.478574430319e-02 4.391697722533e-05 8.018244686152e+00
8.450000000000e+02 1.578339894853e-02 4.377183420731e-05 8.057582341282e+00
8.452500000000e+02 1.674155237239e-02 4.373210016373e-05 8.095743747749e+00
8.455000000000e+02 1.765257512042e-02 4.378285968587e-05 8.132681754033e+00
8.457500000000e+02 1.850929542938e-02 4.390849905014e-05 8.168350158994e+00
8.460000000000e+02 1.930511140934e-02 4.409300435956e-05 8.202703868705e+00
8.462500000000e+02 2.003409733502e-02 4.432027949483e-05 8.235699055549e+00
8.465000000000e+02 2.069110061837e-02 4.457447934214e-05 8.267293304633e+00
8.467500000000e+02 2.127183557064e-02 4.484031682275e-05 8.297445785003e+00
8.470000000000e+02 2.177296373344e-02 4.510337032584e-05 8.326117394340e+00
8.472500000000e+02 2.219216661817e-02 4.535037154862e-05 8.353270913127e+00
8.475000000000e+02 2.252820693317e-02 4.556945894227e-05 8.378871152262e+00
8.477500000000e+02 2.278097755186e-02 4.575040943980e-05 8.402885095953e+00
8.480000000000e+02 2.295153748143e-02 4.588485210077e-05 8.425282043975e+00
8.482500000000e+02 2.304212938913e-02 4.596640603011e-05 8.446033719413e+00
8.485000000000e+02 2.305618813850e-02 4.599077753603e-05 8.465114423044e+00
8.487500000000e+02 2.299832485943e-02 4.595579062933e-05 8.482501125070e+00
8.490000000000e+02 2.287429692420e-02 4.586138357543e-05 8.498173579267e+00
8.492500000000e+02 2.269095559841e-02 4.570956116839e-05 8.512114392889e+00
8.495000000000e+02 2.245617996992e-02 4.550428645275e-05 8.524309144238e+00
8.497500000000e+02 2.217878600240e-02 4.525132391212e-05 8.534746435276e+00
8.500000000000e+02 2.186841759920e-02 4.495801989918e-05 8.543417934326e+00
8.502500000000e+02 2.153542232616e-02 4.463308035163e-05 8.550318456828e+00
8.505000000000e+02 2.119070612887e-02 4.428630199743e-05 8.555445981939e+00
8.507500000000e+02 2.084557370016e-02 4.392819576662e-05 8.558801659845e+00
8.510000000000e+02 2.051155700530e-02 4.356972695760e-05 8.560389850759e+00
8.512500000000e+02 2.020023146567e-02 4.322195790249e-05 8.560218104360e+00
8.515000000000e+02 1.992302588110e-02 4.289562898516e-05 8.558297130565e+00
8.517500000000e+02 1.969102886116e-02 4.260082596266e-05 8.554640799150e+00
8.520000000000e+02 1.951479531022e-02 4.234667341532e-05 8.549266063874e+00
8.522500000000e+02 1.940415716878e-02 4.214101475827e-05 8.542192933663e+00
8.525000000000e+02 1.936804261081e-02 4.199006152655e-05 8.533444391841e+00
8.527500000000e+02 1.941430765959e-02 4.189814732755e-05 8.523046307534e+00
8.530000000000e+02 1.954958252596e-02 4.186755867183e-05 8.511027363494e+00
8.532500000000e+02 1.977913796588e-02 4.189835043983e-05 8.497418929800e+00
8.535000000000e+02 2.010677166954e-02 4.198822987023e-05 8.482254968608e+00
8.537500000000e+02 2.053471952771e-02 4.213249478260e-05 8.465571889236e+00
8.540000000000e+02 2.106359100622e-02 4.232403826834e-05 8.447408425885e+00
8.542500000000e+02 2.169233189594e-02 4.255341180068e-05 8.427805483029e+00
8.545000000000e+02 2.241821415893e-02 4.280896242356e-05 8.406805974154e+00
8.547500000000e+02 2.323685357130e-02 4.307700179079e-05 8.384454663362e+00
8.550000000000e+02 2.414225555670e-02 4.334203294820e-05 8.360797982697e+00
8.552500000000e+02 2.512688864815e-02 4.358708575511e-05 8.335883848597e+00
8.555000000000e+02 2.618178521328e-02 4.379407669017e-05 8.309761468578e+00
8.557500000000e+02 2.729666842404e-02 4.394424160023e-05 8.282481140793e+00
8.560000000000e+02 2.846010420169e-02 4.401854336694e-05 8.254094046953e+00
8.562500000000e+02 2.965967648963e-02 4.399815520958e-05 8.224652039961e+00
8.565000000000e+02 3.088218429150e-02 4.386494866349e-05 8.194207427452e+00
8.567500000000e+02 3.211385569645e-02 4.360195398845e-05 8.162812751082e+00
8.570000000000e+02 3.334058171814e-02 4.319394947480e-05 8.130520566794e+00
8.572500000000e+02 3.454815942539e-02 4.262792366505e-05 8.097383221967e+00
8.575000000000e+02 3.572254595472e-02 4.189351376763e-05 8.063452635377e+00
8.577500000000e+02 3.685011792352e-02 4.098342774311e-05 8.028780079216e+00
8.580000000000e+02 3.791792820783e-02 3.989381164721e-05 7.993415967667e+00
8.582500000000e+02 3.891396571090e-02 3.862453940484e-05 7.957409646557e+00
8.585000000000e+02 3.982739592223e-02 3.717943380746e-05 7.920809197849e+00
8.587500000000e+02 4.064879811758e-02 3.556638688548e-05 7.883661244151e+00
8.590000000000e+02 4.137037151402e-02 3.379739704906e-05 7.846010774498e+00
8.592500000000e+02 4.198612850302e-02 3.188848955421e-05 7.807900970138e+00
8.595000000000e+02 4.249204649182e-02 2.985954751225e-05 7.769373056949e+00
8.597500000000e+02 4.288619728243e-02 2.773402169626e-05 7.730466158831e+00
8.600000000000e+02 4.316883113517e-02 2.553854921764e-05 7.691217175548e+00
8.602500000000e+02 4.334242011893e-02 2.330247668908e-05 7.651660677696e+00
8.605000000000e+02 4.341166508815e-02 2.105727562732e-05 7.611828807921e+00
8.607500000000e+02 4.338345034122e-02 1.883588796947e-05 7.571751210556e+00
8.610000000000e+02 4.326675750517e-02 1.667207131967e-05 7.531454971692e+00
8.612500000000e+02 4.307253029096e-02 1.459968369805e-05 7.490964584769e+00
8.615000000000e+02 4.281350255883e-02 1.265185013458e-05 7.450301920250e+00
8.617500000000e+02 4.250397808092e-02 1.086019534341e-05 7.409486226118e+00
8.620000000000e+02 4.215957554390e-02 9.254131417030e-06 7.368534139043e+00
8.622500000000e+02 4.179693856144e-02 7.860058051229e-06 7.327459713617e+00
8.625000000000e+02 4.143341609134e-02 6.700707565810e-06 7.286274467993e+00
8.627500000000e+02 4.108671857949e-02 5.794635165063e-06 7.244987445287e+00
8.630000000000e+02 4.077455612865e-02 5.155697895554e-06 7.203605288785e+00
8.632500000000e+02 4.051426375907e-02 4.792651374402e-06 7.162132337681e+00
8.635000000000e+02 4.032242465827e-02 4.708866842534e-06 7.120570723363e+00
8.637500000000e+02 4.021449391678e-02 4.902180648247e-06 7.078920490749e+00
8.640000000000e+02 4.020443453480e-02 5.364859292534e-06 7.037179723490e+00
8.642500000000e+02 4.030437292048e-02 6.083695363035e-06 6.995344685474e+00
8.645000000000e+02 4.052428344597e-02 7.040228980015e-06 6.953409961317e+00
8.647500000000e+02 4.087171046354e-02 8.211096499122e-06 6.911368613858e+00
8.650000000000e+02 4.135153796475e-02 9.568496802448e-06 6.869212346586e+00
8.652500000000e+02 4.196581416951e-02 1.108076546988e-05 6.826931664119e+00
8.655000000000e+02 4.271364099395e-02 1.271303994019e-05 6.784516047125e+00
8.657500000000e+02 4.359113259759e-02 1.442801753518e-05 6.741954119828e+00
8.660000000000e+02 4.459145008307e-02 1.618677748205e-05 6.699233825300e+00
8.662500000000e+02 4.570491383058e-02 1.794964863999e-05 6.656342599274e+00
8.665000000000e+02 4.691919288523e-02 1.967711091605e-05 6.613267539637e+00
8.667500000000e+02 4.821957016202e-02 2.133069176430e-05 6.569995578509e+00
8.670000000000e+02 4.958927586607e-02 2.287385520003e-05 6.526513646723e+00
8.672500000000e+02 5.100988169331e-02 2.427284081274e-05 6.482808837468e+00
8.675000000000e+02 5.246174403323e-02 2.549741892696e-05 6.438868562463e+00
8.677500000000e+02 5.392448248957e-02 2.652159468863e-05 6.394680703609e+00
8.680000000000e+02 5.537747943814e-02 2.732417030588e-05 6.350233756801e+00
8.682500000000e+02 5.680038517083e-02 2.788917949600e-05 6.305516968741e+00
8.685000000000e+02 5.817361094172e-02 2.820618136523e-05 6.260520464053e+00
8.687500000000e+02 5.947879751296e-02 2.827040524928e-05 6.215235363366e+00
8.690000000000e+02 6.069924489200e-02 2.808270325108e-05 6.169653891192e+00
8.692500000000e+02 6.182028922051e-02 2.764938180339e-05 6.123769470571e+00
8.695000000000e+02 6.282962319826e-02 2.698188068986e-05 6.077576807826e+00
8.697500000000e+02 6.371754636880e-02 2.609632648176e-05 6.031071961164e+00
8.700000000000e+02 6.447714854406e-02 2.501290365167e-05 5.984252398120e+00
8.702500000000e+02 6.510441841500e-02 2.375515713365e-05 5.937117035892e+00
8.705000000000e+02 6.559827923658e-02 2.234921024252e-05 5.889666265769e+00
8.707500000000e+02 6.596055486407e-02 2.082294534694e-05 5.841901963056e+00
8.710000000000e+02 6.619586313088e-02 1.920518809603e-05 5.793827477604e+00
8.712500000000e+02 6.631144164330e-02 1.752477848169e-05 5.745447605900e+00
8.715000000000e+02 6.631691148668e-02 1.580973030235e-05 5.696768547203e+00
8.717500000000e+02 6.622397709437e-02 1.408643809583e-05 5.647797837809e+00
8.720000000000e+02 6.604607200513e-02 1.237890230418e-05 5.598544268153e+00
8.722500000000e+02 6.579795457990e-02 1.070799209513e-05 5.549017778744e+00
8.725000000000e+02 6.549526818785e-02 9.090929005168e-06 5.499229342599e+00
8.727500000000e+02 6.515407172099e-02 7.540794875971e-06 5.449190824521e+00
8.730000000000e+02 6.479036417172e-02 6.066161386153e-06 5.398914832716e+00
8.732500000000e+02 6.441961505080e-02 4.670883655883e-06 5.348414551376e+00
8.735000000000e+02 6.405632826074e-02 3.354069061351e-06 5.297703569089e+00
8.737500000000e+02 6.371365949231e-02 2.110201994143e-06 5.246795702362e+00
8.740000000000e+02 6.340310835743e-02 9.294694555961e-07 5.195704813634e+00
8.742500000000e+02 6.313430633983e-02 -2.017256915121e-07 5.144444638164e+00
8.745000000000e+02 6.291491167674e-02 -1.300071725802e-06 5.093028615832e+00
8.747500000000e+02 6.275061852481e-02 -2.384493977770e-06 5.041469738188e+00
8.750000000000e+02 6.264527752740e-02 -3.475172379919e-06 4.989780405786e+00
8.752500000000e+02 6.260111775765e-02 -4.592468397235e-06 4.937972309182e+00
8.755000000000e+02 6.261904994785e-02 -5.755812607033e-06 4.886056331065e+00
8.757500000000e+02 6.269902475188e-02 -6.982610593009e-06 4.834042466356e+00
8.760000000000e+02 6.284041435305e-02 -8.287224066733e-06 4.781939774327e+00
8.762500000000e+02 6.304238379757e-02 -9.680087988961e-06 4.729756347048e+00
8.765000000000e+02 6.330421887356e-02 -1.116701120304e-05 4.677499310626e+00
8.767500000000e+02 6.362558254900e-02 -1.274870287180e-05 4.625174841592e+00
8.770000000000e+02 6.400667753161e-02 -1.442055649273e-05 4.572788213469e+00
8.772500000000e+02 6.444830277916e-02 -1.617269880252e-05 4.520343858568e+00
8.775000000000e+02 6.495180058335e-02 -1.799029743974e-05 4.467845448246e+00
8.777500000000e+02 6.551890014368e-02 -1.985410475849e-05 4.415295994522e+00
8.780000000000e+02 6.615147254589e-02 -2.174120455642e-05 4.362697961135e+00
8.782500000000e+02 6.685121701236e-02 -2.362591527197e-05 4.310053386573e+00
8.785000000000e+02 6.761930234589e-02 -2.548080057665e-05 4.257364021568e+00
8.787500000000e+02 6.845598909255e-02 -2.727773607400e-05 4.204631468607e+00
8.790000000000e+02 6.936025573661e-02 -2.898898576900e-05 4.151857325478e+00
8.792500000000e+02 7.032944993776e-02 -3.058824444874e-05 4.099043334124e+00
8.795000000000e+02 7.135898301671e-02 -3.205161221725e-05 4.046191521904e+00
8.797500000000e+02 7.244208246498e-02 -3.335847431279e-05 3.993304336692e+00
8.800000000000e+02 7.356961566104e-02 -3.449224378346e-05 3.940384777456e+00
8.802500000000e+02 7.472999543508e-02 -3.544096378469e-05 3.887436506017e+00
8.805000000000e+02 7.590917975443e-02 -3.619773971894e-05 3.834463952927e+00
8.807500000000e+02 7.709077517363e-02 -3.676097315103e-05 3.781472402623e+00
8.810000000000e+02 7.825625772508e-02 -3.713438279682e-05 3.728468072527e+00
8.812500000000e+02 7.938531818118e-02 -3.732679199608e-05 3.675458174656e+00
8.815000000000e+02 8.045634213984e-02 -3.735167415006e-05 3.622450975688e+00
8.817500000000e+02 8.144702048011e-02 -3.722645056561e-05 3.569455847972e+00
8.820000000000e+02 8.233508447535e-02 -3.697156133797e-05 3.516483325598e+00
8.822500000000e+02 8.309914246698e-02 -3.660933870178e-05 3.463545166351e+00
8.825000000000e+02 8.371957910541e-02 -3.616273556473e-05 3.410654422536e+00
8.827500000000e+02 8.417947480434e-02 -3.565399355843e-05 3.357825530320e+00
8.830000000000e+02 8.446547666185e-02 -3.510333288853e-05 3.305074413008e+00
8.832500000000e+02 8.456856434035e-02 -3.452778128216e-05 3.252418604439e+00
8.835000000000e+02 8.448463540399e-02 -3.394023448169e-05 3.199877385386e+00
8.837500000000e+02 8.421486146396e-02 -3.334885471712e-05 3.147471931616e+00
8.840000000000e+02 8.376577146547e-02 -3.275687373311e-05 3.095225464458e+00
8.842500000000e+02 8.314904000654e-02 -3.216283867935e-05 3.043163396644e+00
8.845000000000e+02 8.238099550610e-02 -3.156131350979e-05 2.991313463504e+00
8.847500000000e+02 8.148187040216e-02 -3.094397537867e-05 2.939705832423e+00
8.850000000000e+02 8.047486023764e-02 -3.030103461901e-05 2.888373179604e+00
8.852500000000e+02 7.938505643055e-02 -2.962284402208e-05 2.837350732820e+00
8.855000000000e+02 7.823834633278e-02 -2.890156349505e-05 2.786676270860e+00
8.857500000000e+02 7.706035794970e-02 -2.813272201416e-05 2.736390084352e+00
8.860000000000e+02 7.587552958752e-02 -2.731653883567e-05 2.686534895841e+00
8.862500000000e+02 7.470636188020e-02 -2.645888759514e-05 2.637155742871e+00
8.865000000000e+02 7.357288877973e-02 -2.557182383284e-05 2.588299832093e+00
8.867500000000e+02 7.249238152139e-02 -2.467363655786e-05 2.540016359653e+00
8.870000000000e+02 7.147927234948e-02 -2.378843379411e-05 2.492356314378e+00
8.872500000000e+02 7.054526893473e-02 -2.294530697156e-05 2.445372258322e+00
8.875000000000e+02 6.969961395485e-02 -2.217714935879e-05 2.399118089545e+00
8.877500000000e+02 6.894943900296e-02 -2.151923238142e-05 2.353648794244e+00
8.880000000000e+02 6.830015907877e-02 -2.100763476251e-05 2.309020171710e+00
8.882500000000e+02 6.775586247868e-02 -2.067763778177e-05 2.265288552046e+00
8.885000000000e+02 6.731965700165e-02 -2.056217242011e-05 2.222510496923e+00
8.887500000000e+02 6.699394356308e-02 -2.069038753255e-05 2.180742478161e+00
8.890000000000e+02 6.678060084843e-02 -2.108639572876e-05 2.140040538206e+00
8.892500000000e+02 6.668107698508e-02 -2.176824555386e-05 2.100459953421e+00
8.895000000000e+02 6.669638424048e-02 -2.274712091432e-05 2.062054865327e+00
8.897500000000e+02 6.682701144208e-02 -2.402681266514e-05 2.024877935125e+00
8.900000000000e+02 6.707276118345e-02 -2.560344623531e-05 1.988979975595e+00
8.902500000000e+02 6.743253595424e-02 -2.746550702609e-05 1.954409624281e+00
8.905000000000e+02 6.790408502810e-02 -2.959414938150e-05 1.921213009574e+00
8.907500000000e+02 6.848373744652e-02 -3.196381859988e-05 1.889433477652e+00
8.910000000000e+02 6.916613747734e-02 -3.454314934292e-05 1.859111325403e+00
8.912500000000e+02 6.994401243006e-02 -3.729613694126e-05 1.830283608693e+00
8.915000000000e+02 7.080799589478e-02 -4.018350985677e-05 1.802983965640e+00
8.917500000000e+02 7.174653720184e-02 -4.316425116888e-05 1.777242509148e+00
8.920000000000e+02 7.274592100071e-02 -4.619717079024e-05 1.753085768688e+00
8.922500000000e+02 7.379041868476e-02 -4.924242483395e-05 1.730536656942e+00
8.925000000000e+02 7.486258431895e-02 -5.226288149385e-05 1.709614501675e+00
8.927500000000e+02 7.594369583705e-02 -5.522522194504e-05 1.690335099951e+00
8.930000000000e+02 7.701432646627e-02 -5.810069052706e-05 1.672710817501e+00
8.932500000000e+02 7.805501946656e-02 -6.086543215367e-05 1.656750685143e+00
8.935000000000e+02 7.904701795036e-02 -6.350041167272e-05 1.642460535890e+00
8.937500000000e+02 7.997299624545e-02 -6.599090070708e-05 1.629843136925e+00
8.940000000000e+02 8.081773023295e-02 -6.832563018569e-05 1.618898320749e+00
8.942500000000e+02 8.156864229321e-02 -7.049571129567e-05 1.609623120980e+00
8.945000000000e+02 8.221617511050e-02 -7.249346140964e-05 1.602011867143e+00
8.947500000000e+02 8.275395049175e-02 -7.431127387161e-05 1.596056280762e+00
8.950000000000e+02 8.317870507924e-02 -7.594068196404e-05 1.591745542883e+00
8.952500000000e+02 8.349002349177e-02 -7.737175726633e-05 1.589066310052e+00
8.955000000000e+02 8.368989736061e-02 -7.859289942605e-05 1.588002723105e+00
8.957500000000e+02 8.378217322609e-02 -7.959106655425e-05 1.588536389362e+00
8.960000000000e+02 8.377196501490e-02 -8.035244686397e-05 1.590646330264e+00
8.962500000000e+02 8.366508707594e-02 -8.086345867792e-05 1.594308957227e+00
8.965000000000e+02 8.346758904543e-02 -8.111201712377e-05 1.599498030846e+00
8.967500000000e+02 8.318541823364e-02 -8.108887931402e-05 1.606184679238e+00
8.970000000000e+02 8.282424849488e-02 -8.078896566674e-05 1.614337436894e+00
8.972500000000e+02 8.238945417807e-02 -8.021247372356e-05 1.623922366662e+00
8.975000000000e+02 8.188621409177e-02 -7.936569599484e-05 1.634903235085e+00
8.977500000000e+02 8.131969341665e-02 -7.826143257547e-05 1.647241760885e+00
8.980000000000e+02 8.069524572955e-02 -7.691894285861e-05 1.660897939815e+00
8.982500000000e+02 8.001858842516e-02 -7.536343600378e-05 1.675830409593e+00
8.985000000000e+02 7.929589620494e-02 -7.362511261214e-05 1.691996866006e+00
8.987500000000e+02 7.853379207947e-02 -7.173784156808e-05 1.709354481480e+00
8.990000000000e+02 7.773921963038e-02 -6.973756386239e-05 1.727860324018e+00
8.992500000000e+02 7.691921397119e-02 -6.766055834911e-05 1.747471736106e+00
8.995000000000e+02 7.608059892161e-02 -6.554169903539e-05 1.768146661393e+00
8.997500000000e+02 7.522965319345e-02 -6.341284028910e-05 1.789843905880e+00
9.000000000000e+02 7.437179535810e-02 -6.130144138430e-05 1.812523320087e+00
9.002500000000e+02 7.351133060317e-02 -5.922952294929e-05 1.836145911127e+00
9.005000000000e+02 7.265129498250e-02 -5.721301528427e-05 1.860673890677e+00
9.007500000000e+02 7.179341539896e-02 -5.526151655580e-05 1.886070677053e+00
9.010000000000e+02 7.093818645595e-02 -5.337846227338e-05 1.912300873839e+00
9.012500000000e+02 7.008504797447e-02 -5.156165987100e-05 1.939330247695e+00
9.015000000000e+02 6.923263419739e-02 -4.980412946620e-05 1.967125726290e+00
9.017500000000e+02 6.837905689410e-02 -4.809515279802e-05 1.995655435831e+00
9.020000000000e+02 6.752218538272e-02 -4.642144663605e-05 2.024888784892e+00
9.022500000000e+02 6.665988884158e-02 -4.476834719092e-05 2.054796599111e+00
9.025000000000e+02 6.579021702493e-02 -4.312090530040e-05 2.085351297379e+00
9.027500000000e+02 6.491150668838e-02 -4.146481156725e-05 2.116527100283e+00
9.030000000000e+02 6.402241523760e-02 -3.978709592981e-05 2.148300244752e+00
9.032500000000e+02 6.312189259207e-02 -3.807656131768e-05 2.180649183993e+00
9.035000000000e+02 6.220911164617e-02 -3.632394917427e-05 2.213554753430e+00
9.037500000000e+02 6.128338037191e-02 -3.452186847369e-05 2.247000272069e+00
9.040000000000e+02 6.034406090256e-02 -3.266453384346e-05 2.280971575736e+00
9.042500000000e+02 5.939051427495e-02 -3.074738449577e-05 2.315456961736e+00
9.045000000000e+02 5.842208653495e-02 -2.876665788570e-05 2.350447054621e+00
9.047500000000e+02 5.743814184392e-02 -2.671899660459e-05 2.385934597058e+00
9.050000000000e+02 5.643813882961e-02 -2.460115166189e-05 2.421914177141e+00
9.052500000000e+02 5.542174446098e-02 -2.240983622176e-05 2.458381920727e+00
9.055000000000e+02 5.438896669985e-02 -2.014175441159e-05 2.495335160243e+00
9.057500000000e+02 5.334029327018e-02 -1.779381498176e-05 2.532772111671e+00
9.060000000000e+02 5.227681415185e-02 -1.536350414635e-05 2.570691569419e+00
9.062500000000e+02 5.120031766376e-02 -1.284938631965e-05 2.609092641722e+00
9.065000000000e+02 5.011334427651e-02 -1.025166519411e-05 2.647974527780e+00
9.067500000000e+02 4.901919744058e-02 -7.572751764051e-06 2.687336345796e+00
9.070000000000e+02 4.792190694582e-02 -4.817770901666e-06 2.727177004093e+00
9.072500000000e+02 4.682615110474e-02 -1.994943740591e-06 2.767495110653e+00
9.075000000000e+02 4.573714681493e-02 8.842041251123e-07 2.808288911347e+00
9.077500000000e+02 4.466051418629e-02 3.804782676031e-06 2.849556243773e+00
9.080000000000e+02 4.360212860180e-02 6.748716868399e-06 2.891294497439e+00
9.082500000000e+02 4.256796828986e-02 9.695089224493e-06 2.933500570812e+00
9.085000000000e+02 4.156396790005e-02 1.262063346164e-05 2.976170819479e+00
9.087500000000e+02 4.059588176209e-02 1.550034293160e-05 3.019300992944e+00
9.090000000000e+02 3.966916316489e-02 1.830814272180e-05 3.062886161252e+00
9.092500000000e+02 3.878886119390e-02 2.101758019740e-05 3.106920635471e+00
9.095000000000e+02 3.795953562402e-02 2.360249260372e-05 3.151397888652e+00
9.097500000000e+02 3.718518975261e-02 2.603761931722e-05 3.196310483685e+00
9.100000000000e+02 3.646921867205e-02 2.829913817387e-05 3.241650016777e+00
9.102500000000e+02 3.581437155872e-02 3.036511868407e-05 3.287407081918e+00
9.105000000000e+02 3.522272567838e-02 3.221588852201e-05 3.333571261785e+00
9.107500000000e+02 3.469566953452e-02 3.383433868312e-05 3.380131146493e+00
9.110000000000e+02 3.423389366081e-02 3.520616686462e-05 3.427074381512e+00
9.112500000000e+02 3.383738731355e-02 3.632008134907e-05 3.474387741799e+00
9.115000000000e+02 3.350543871249e-02 3.716798453909e-05 3.522057228134e+00
9.117500000000e+02 3.323663897343e-02 3.774513306826e-05 3.570068180970e+00
9.120000000000e+02 3.302888673537e-02 3.805029435222e-05 3.618405405473e+00
9.122500000000e+02 3.287939470177e-02 3.808587281515e-05 3.667053302328e+00
9.125000000000e+02 3.278469584322e-02 3.785801776562e-05 3.715995999226e+00
9.127500000000e+02 3.274065149663e-02 3.737668467799e-05 3.765217478909e+00
9.130000000000e+02 3.274246074944e-02 3.665564476832e-05 3.814701701367e+00
9.132500000000e+02 3.278467364491e-02 3.571242658593e-05 3.864432719016e+00
9.135000000000e+02 3.286121111903e-02 3.456817649383e-05 3.914394783972e+00
9.137500000000e+02 3.296539330398e-02 3.324744255365e-05 3.964572449456e+00
9.140000000000e+02 3.308998082667e-02 3.177787186043e-05 4.014950665110e+00
9.142500000000e+02 3.322723054781e-02 3.018983762371e-05 4.065514869095e+00
9.145000000000e+02 3.336896921794e-02 2.851599723472e-05 4.116251076424e+00
9.147500000000e+02 3.350668510008e-02 2.679080330673e-05 4.167145965394e+00
9.150000000000e+02 3.363163805451e-02 2.504997422648e-05 4.218186960452e+00
9.152500000000e+02 3.373498593116e-02 2.332994529505e-05 4.269362310859e+00
9.155000000000e+02 3.380792384195e-02 2.166731723177e-05 4.320661163377e+00
9.157500000000e+02 3.384183187046e-02 2.009829722485e-05 4.372073625859e+00
9.160000000000e+02 3.382842544111e-02 1.865815422114e-05 4.423590819801e+00
9.162500000000e+02 3.375990212244e-02 1.738069435966e-05 4.475204918948e+00
9.165000000000e+02 3.362907913680e-02 1.629775675757e-05 4.526909172393e+00
9.167500000000e+02 3.342951556345e-02 1.543873550755e-05 4.578697910341e+00
9.170000000000e+02 3.315561520191e-02 1.483013275139e-05 4.630566532395e+00
9.172500000000e+02 3.280270687894e-02 1.449513930007e-05 4.682511478521e+00
9.175000000000e+02 3.236710092096e-02 1.445323853705e-05 4.734530183729e+00
9.177500000000e+02 3.184612202627e-02 1.471992979257e-05 4.786621018053e+00
9.180000000000e+02 3.123812061823e-02 1.530646051617e-05 4.838783213715e+00
9.182500000000e+02 3.054246511785e-02 1.621957850506e-05 4.891016781320e+00
9.185000000000e+02 2.975952030154e-02 1.746141860876e-05 4.943322416884e+00
9.187500000000e+02 2.889061453698e-02 1.902948656901e-05 4.995701401132e+00
9.190000000000e+02 2.793800060064e-02 2.091665467602e-05 5.048155492127e+00
9.192500000000e+02 2.690481408168e-02 2.311129679658e-05 5.100686811978e+00
9.195000000000e+02 2.579503051702e-02 2.559754906650e-05 5.153297727795e+00
9.197500000000e+02 2.461342403743e-02 2.835559560516e-05 5.205990727358e+00
9.200000000000e+02 2.336552612432e-02 3.136204012325e-05 5.258768289785e+00
9.202500000000e+02 2.205758456856e-02 3.459034013278e-05 5.311632751784e+00
9.205000000000e+02 2.069652014823e-02 3.801128688713e-05 5.364586170422e+00
9.207500000000e+02 1.928987829696e-02 4.159351608049e-05 5.417630183949e+00
9.210000000000e+02 1.784577344826e-02 4.530403057831e-05 5.470765872420e+00
9.212500000000e+02 1.637282367944e-02 4.910872135264e-05 5.523993620735e+00
9.215000000000e+02 1.488007313344e-02 5.297287470815e-05 5.577312986215e+00
9.217500000000e+02 1.337690152113e-02 5.686165367674e-05 5.630722573347e+00
9.220000000000e+02 1.187292043053e-02 6.074054667235e-05 5.684219918616e+00
9.222500000000e+02 1.037785708960e-02 6.457577776142e-05 5.737801386975e+00
9.225000000000e+02 8.901427825428e-03 6.833467724268e-05 5.791462081882e+00
9.227500000000e+02 7.453203894678e-03 7.198601425282e-05 5.845195769947e+00
9.230000000000e+02 6.042473244020e-03 7.550029139319e-05 5.898994820280e+00
9.232500000000e+02 4.678101737999e-03 7.885000713448e-05 5.952850159324e+00
9.235000000000e+02 3.368398553443e-03 8.200988781884e-05 6.006751239213e+00
9.237500000000e+02 2.120989340871e-03 8.495709458539e-05 6.060686019810e+00
9.240000000000e+02 9.427010025851e-04 8.767140747815e-05 6.114640962624e+00
9.242500000000e+02 -1.605388948717e-04 9.013538884858e-05 6.168601035635e+00
9.245000000000e+02 -1.183785663059e-03 9.233453045987e-05 6.222549727687e+00
9.247500000000e+02 -2.123142374399e-03 9.425735807286e-05 6.276469071528e+00
9.250000000000e+02 -2.975805211830e-03 9.589553764824e-05 6.330339674672e+00
9.252500000000e+02 -3.740089332000e-03 9.724394927296e-05 6.384140757920e+00
9.255000000000e+02 -4.415434896473e-03 9.830072093567e-05 6.437850199308e+00
9.257500000000e+02 -5.002396260200e-03 9.906723364095e-05 6.491444587339e+00
9.260000000000e+02 -5.502613224455e-03 9.954808516871e-05 6.544899278135e+00
9.262500000000e+02 -5.918768071269e-03 9.975101804330e-05 6.598188460402e+00
9.265000000000e+02 -6.254528623401e-03 9.968680232667e-05 6.651285224169e+00
9.267500000000e+02 -6.514481601292e-03 9.936907797961e-05 6.704161638736e+00
9.270000000000e+02 -6.704054502890e-03 9.881415517926e-05 6.756788829710e+00
9.272500000000e+02 -6.829431961350e-03 9.804078411429e-05 6.809137065827e+00
9.275000000000e+02 -6.897463914579e-03 9.706987259372e-05 6.861175841998e+00
9.277500000000e+02 -6.915570973595e-03 9.592420816970e-05 6.912873970550e+00
9.280000000000e+02 -6.891644357061e-03 9.462816959199e-05 6.964199666405e+00
9.282500000000e+02 -6.833944393854e-03 9.320736397816e-05 7.015120635973e+00
9.285000000000e+02 -6.750996827312e-03 9.168826181510e-05 7.065604164277e+00
9.287500000000e+02 -6.651487431061e-03 9.009787194264e-05 7.115617195406e+00
9.290000000000e+02 -6.544156819177e-03 8.846342130217e-05 7.165126416781e+00
9.292500000000e+02 -6.437694638603e-03 8.681202150776e-05 7.214098332953e+00
9.295000000000e+02 -6.340634940833e-03 8.517034980876e-05 7.262499343671e+00
9.297500000000e+02 -6.261252817622e-03 8.356434080134e-05 7.310295811402e+00
9.300000000000e+02 -6.207463518960e-03 8.201894089180e-05 7.357454133505e+00
9.302500000000e+02 -6.186725107789e-03 8.055783198008e-05 7.403940806863e+00
9.305000000000e+02 -6.205945549348e-03 7.920319326096e-05 7.449722494188e+00
9.307500000000e+02 -6.271395932921e-03 7.797550157426e-05 7.494766085876e+00
9.310000000000e+02 -6.388630388301e-03 7.689331572378e-05 7.539038767471e+00
9.312500000000e+02 -6.562414862257e-03 7.597311571686e-05 7.582508081778e+00
9.315000000000e+02 -6.796665622295e-03 7.522918248093e-05 7.625141994095e+00
9.317500000000e+02 -7.094398885957e-03 7.467347216258e-05 7.666908958287e+00
9.320000000000e+02 -7.457692681898e-03 7.431551618242e-05 7.707777983793e+00
9.322500000000e+02 -7.887661908981e-03 7.416234256716e-05 7.747718703933e+00
9.325000000000e+02 -8.384447249582e-03 7.421843168073e-05 7.786701446119e+00
9.327500000000e+02 -8.947219158407e-03 7.448569578722e-05 7.824697298794e+00
9.330000000000e+02 -9.574195419480e-03 7.496346461838e-05 7.861678187501e+00
9.332500000000e+02 -1.026267476358e-02 7.564853133149e-05 7.897616943075e+00
9.335000000000e+02 -1.100908448565e-02 7.653524813725e-05 7.932487374878e+00
9.337500000000e+02 -1.180904286233e-02 7.761560890743e-05 7.966264338070e+00
9.340000000000e+02 -1.265743422752e-02 7.887932959483e-05 7.998923810345e+00
9.342500000000e+02 -1.354849801010e-02 8.031401235681e-05 8.030442953849e+00
9.345000000000e+02 -1.447592833152e-02 8.190533100347e-05 8.060800184825e+00
9.347500000000e+02 -1.543298402335e-02 8.363723624547e-05 8.089975240214e+00
9.350000000000e+02 -1.641260678458e-02 8.549218102791e-05 8.117949233005e+00
9.352500000000e+02 -1.740754490625e-02 8.745132383245e-05 8.144704712389e+00
9.355000000000e+02 -1.841048084503e-02 8.949490980323e-05 8.170225719131e+00
9.357500000000e+02 -1.941415878586e-02 9.160250042137e-05 8.194497829168e+00
9.360000000000e+02 -2.041151021001e-02 9.375321026503e-05 8.217508200074e+00
9.362500000000e+02 -2.139577511279e-02 9.592602133809e-05 8.239245611956e+00
9.365000000000e+02 -2.236061430051e-02 9.810007426408e-05 8.259700495670e+00
9.367500000000e+02 -2.330021452622e-02 1.002549572438e-04 8.278864965008e+00
9.370000000000e+02 -2.420938117998e-02 1.023709825032e-04 8.296732835425e+00
9.372500000000e+02 -2.508361768530e-02 1.044294644049e-04 8.313299636932e+00
9.375000000000e+02 -2.591919330871e-02 1.064129908636e-04 8.328562624446e+00
9.377500000000e+02 -2.671319319498e-02 1.083055388403e-04 8.342520774820e+00
9.380000000000e+02 -2.746355106621e-02 1.100926583961e-04 8.355174776188e+00
9.382500000000e+02 -2.816906790669e-02 1.117617811876e-04 8.366527012241e+00
9.385000000000e+02 -2.882940932049e-02 1.133023343814e-04 8.376581532922e+00
9.387500000000e+02 -2.944508394903e-02 1.147058352758e-04 8.385344016877e+00
9.390000000000e+02 -3.001740839777e-02 1.159659825649e-04 8.392821725790e+00
9.392500000000e+02 -3.054845069670e-02 1.170787051371e-04 8.399023446589e+00
9.395000000000e+02 -3.104096067713e-02 1.180421878811e-04 8.403959425258e+00
9.397500000000e+02 -3.149828668266e-02 1.188568491844e-04 8.407641290783e+00
9.400000000000e+02 -3.192428183711e-02 1.195253064917e-04 8.410081969236e+00
9.402500000000e+02 -3.232319893092e-02 1.200523356911e-04 8.411295592065e+00
9.405000000000e+02 -3.269958551796e-02 1.204447371842e-04 8.411297390512e+00
9.407500000000e+02 -3.305817080742e-02 1.207111801145e-04 8.410103586812e+00
9.410000000000e+02 -3.340375276767e-02 1.208620580955e-04 8.407731281740e+00
9.412500000000e+02 -3.374109272804e-02 1.209093602113e-04 8.404198326660e+00
9.415000000000e+02 -3.407481014639e-02 1.208664169838e-04 8.399523199794e+00
9.417500000000e+02 -3.440928583862e-02 1.207476658202e-04 8.393724880553e+00
9.420000000000e+02 -3.474857631508e-02 1.205684242867e-04 8.386822716371e+00
9.422500000000e+02 -3.509633862119e-02 1.203446419047e-04 8.378836286666e+00
9.425000000000e+02 -3.545576431122e-02 1.200926368517e-04 8.369785285094e+00
9.427500000000e+02 -3.582953081581e-02 1.198288444438e-04 8.359689379808e+00
9.430000000000e+02 -3.621976295035e-02 1.195695625389e-04 8.348568103706e+00
9.432500000000e+02 -3.662801181738e-02 1.193306720748e-04 8.336440733056e+00
9.435000000000e+02 -3.705524859228e-02 1.191273924903e-04 8.323326172372e+00
9.437500000000e+02 -3.750187355728e-02 1.189740867976e-04 8.309242863604e+00
9.440000000000e+02 -3.796774234515e-02 1.188840519716e-04 8.294208687136e+00
9.442500000000e+02 -3.845220743200e-02 1.188693243477e-04 8.278240871928e+00
9.445000000000e+02 -3.895417412229e-02 1.189405241024e-04 8.261355933530e+00
9.447500000000e+02 -3.947216999455e-02 1.191066864472e-04 8.243569596905e+00
9.450000000000e+02 -4.000442510635e-02 1.193751622527e-04 8.224896748001e+00
9.452500000000e+02 -4.054896084177e-02 1.197515491002e-04 8.205351396131e+00
9.455000000000e+02 -4.110368424178e-02 1.202396106182e-04 8.184946631596e+00
9.457500000000e+02 -4.166648494539e-02 1.208413650554e-04 8.163694611859e+00
9.460000000000e+02 -4.223533133721e-02 1.215570485960e-04 8.141606550021e+00
9.462500000000e+02 -4.280836261238e-02 1.223851147006e-04 8.118692715468e+00
9.465000000000e+02 -4.338397333179e-02 1.233223370028e-04 8.094962444844e+00
9.467500000000e+02 -4.396088696411e-02 1.243639219659e-04 8.070424164521e+00
9.470000000000e+02 -4.453821531202e-02 1.255036382226e-04 8.045085413724e+00
9.472500000000e+02 -4.511549990973e-02 1.267339773131e-04 8.018952893606e+00
9.475000000000e+02 -4.569273388438e-02 1.280463273411e-04 7.992032506969e+00
9.477500000000e+02 -4.627036179955e-02 1.294311683620e-04 7.964329413554e+00
9.480000000000e+02 -4.684925716139e-02 1.308782766115e-04 7.935848089645e+00
9.482500000000e+02 -4.743067771288e-02 1.323769421028e-04 7.906592392395e+00
9.485000000000e+02 -4.801619962623e-02 1.339162191997e-04 7.876565628172e+00
9.487500000000e+02 -4.860763279130e-02 1.354849879917e-04 7.845770623809e+00
9.490000000000e+02 -4.920692006970e-02 1.370722281105e-04 7.814209799753e+00
9.492500000000e+02 -4.981602436220e-02 1.386672176500e-04 7.781885244794e+00
9.495000000000e+02 -5.043680814976e-02 1.402596353760e-04 7.748798789918e+00
9.497500000000e+02 -5.107090871800e-02 1.418396844473e-04 7.714952085924e+00
9.500000000000e+02 -5.171962017163e-02 1.433981913835e-04 7.680346669906e+00
9.502500000000e+02 -5.238378054183e-02 1.449266087098e-04 7.644984038430e+00
9.505000000000e+02 -5.306367465805e-02 1.464170057452e-04 7.608865711844e+00
9.507500000000e+02 -5.375895496399e-02 1.478620344463e-04 7.571993295080e+00
9.510000000000e+02 -5.446858418167e-02 1.492548564458e-04 7.534368533416e+00
9.512500000000e+02 -5.519080221464e-02 1.505890154286e-04 7.495993362970e+00
9.515000000000e+02 -5.592311902703e-02 1.518583102197e-04 7.456869955645e+00
9.517500000000e+02 -5.666233422248e-02 1.530566748306e-04 7.417000759191e+00
9.520000000000e+02 -5.740458288877e-02 1.541780517203e-04 7.376388531183e+00
9.522500000000e+02 -5.814541127283e-02 1.552162009642e-04 7.335036373222e+00
9.525000000000e+02 -5.887987147783e-02 1.561645918790e-04 7.292947752803e+00
9.527500000000e+02 -5.960264617017e-02 1.570163477159e-04 7.250126529799e+00
9.530000000000e+02 -6.030819002554e-02 1.577642027664e-04 7.206576974775e+00
9.532500000000e+02 -6.099089342958e-02 1.584005042703e-04 7.162303794080e+00
9.535000000000e+02 -6.164525031193e-02 1.589172444135e-04 7.117312137456e+00
9.537500000000e+02 -6.226604053520e-02 1.593061714250e-04 7.071607617897e+00
9.540000000000e+02 -6.284851450723e-02 1.595589616406e-04 7.025196334926e+00
9.542500000000e+02 -6.338856351332e-02 1.596674194470e-04 6.978084875747e+00
9.545000000000e+02 -6.388288814137e-02 1.596237564558e-04 6.930280335719e+00
9.547500000000e+02 -6.432915014464e-02 1.594209250422e-04 6.881790341962e+00
9.550000000000e+02 -6.472608947707e-02 1.590529625120e-04 6.832623049109e+00
9.552500000000e+02 -6.507362165503e-02 1.585154026089e-04 6.782787163164e+00
9.555000000000e+02 -6.537289184674e-02 1.578056951317e-04 6.732291949644e+00
9.557500000000e+02 -6.562628774041e-02 1.569236405881e-04 6.681147242370e+00
9.560000000000e+02 -6.583740688226e-02 1.558718244500e-04 6.629363449419e+00
9.562500000000e+02 -6.601097843096e-02 1.546560205073e-04 6.576951558812e+00
9.565000000000e+02 -6.615273540154e-02 1.532855283153e-04 6.523923123892e+00
9.567500000000e+02 -6.626925476645e-02 1.517735574444e-04 6.470290279586e+00
9.570000000000e+02 -6.636774994680e-02 1.501374104536e-04 6.416065709520e+00
9.572500000000e+02 -6.645584455909e-02 1.483986137292e-04 6.361262643536e+00
9.575000000000e+02 -6.654132340682e-02 1.465829904637e-04 6.305894832949e+00
9.577500000000e+02 -6.663187921228e-02 1.447204691851e-04 6.249976538815e+00
9.580000000000e+02 -6.673485961702e-02 1.428448336243e-04 6.193522492162e+00
9.582500000000e+02 -6.685703611411e-02 1.409933226587e-04 6.136547879416e+00
9.585000000000e+02 -6.700439956455e-02 1.392060856484e-04 6.079068312824e+00
9.587500000000e+02 -6.718199702523e-02 1.375253254407e-04 6.021099815575e+00
9.590000000000e+02 -6.739381556739e-02 1.359945187524e-04 5.962658789664e+00
9.592500000000e+02 -6.764272297028e-02 1.346574030191e-04 5.903762007419e+00
9.595000000000e+02 -6.793046507415e-02 1.335568553050e-04 5.844426607575e+00
9.597500000000e+02 -6.825771943580e-02 1.327336870307e-04 5.784670082922e+00
9.600000000000e+02 -6.862420068583e-02 1.322254278982e-04 5.724510301039e+00
9.602500000000e+02 -6.902880862755e-02 1.320651268163e-04 5.663965519050e+00
9.605000000000e+02 -6.946980855961e-02 1.322802025433e-04 5.603054410957e+00
9.607500000000e+02 -6.994502897884e-02 1.328913890011e-04 5.541796119944e+00
9.610000000000e+02 -7.045206449524e-02 1.339118520634e-04 5.480210307855e+00
9.612500000000e+02 -7.098846905763e-02 1.353464891628e-04 5.418317223353e+00
9.615000000000e+02 -7.155192761920e-02 1.371914604632e-04 5.356137778279e+00
9.617500000000e+02 -7.214039614330e-02 1.394339633222e-04 5.293693632334e+00
9.620000000000e+02 -7.275220259167e-02 1.420522699576e-04 5.231007283739e+00
9.622500000000e+02 -7.338610420669e-02 1.450160295739e-04 5.168102163557e+00
9.625000000000e+02 -7.404129924222e-02 1.482868247404e-04 5.105002730727e+00
9.627500000000e+02 -7.471739384921e-02 1.518189618661e-04 5.041734564764e+00
9.630000000000e+02 -7.541432712259e-02 1.555604678208e-04 4.978324452837e+00
9.632500000000e+02 -7.613225905327e-02 1.594542553325e-04 4.914800467873e+00
9.635000000000e+02 -7.687142708824e-02 1.634394166844e-04 4.851192035112e+00
9.637500000000e+02 -7.763197871987e-02 1.674526147254e-04 4.787529981591e+00
9.640000000000e+02 -7.841378543164e-02 1.714294840900e-04 4.723846573687e+00
9.642500000000e+02 -7.921624887069e-02 1.753060359854e-04 4.660175529231e+00
9.645000000000e+02 -8.003810510760e-02 1.790200461178e-04 4.596552013643e+00
9.647500000000e+02 -8.087723901524e-02 1.825123409499e-04 4.533012611686e+00
9.650000000000e+02 -8.173051822626e-02 1.857279548518e-04 4.469595277636e+00
9.652500000000e+02 -8.259366063633e-02 1.886171328867e-04 4.406339262311e+00
9.655000000000e+02 -8.346114784541e-02 1.911361459023e-04 4.343285018128e+00
9.657500000000e+02 -8.432620053943e-02 1.932479026109e-04 4.280474079453e+00
9.660000000000e+02 -8.518082336222e-02 1.949223189117e-04 4.217948929144e+00
9.662500000000e+02 -8.601593783508e-02 1.961364748618e-04 4.155752837261e+00
9.665000000000e+02 -8.682159752747e-02 1.968745167422e-04 4.093929696028e+00
9.667500000000e+02 -8.758729766095e-02 1.971273760087e-04 4.032523829363e+00
9.670000000000e+02 -8.830235607587e-02 1.968922787162e-04 3.971579809528e+00
9.672500000000e+02 -8.895636457967e-02 1.961721510394e-04 3.911142254497e+00
9.675000000000e+02 -8.953967298155e-02 1.949749244861e-04 3.851255637568e+00
9.677500000000e+02 -9.004388493465e-02 1.933128396735e-04 3.791964094538e+00
9.680000000000e+02 -9.046232462514e-02 1.912017831510e-04 3.733311247507e+00
9.682500000000e+02 -9.079045055366e-02 1.886607623006e-04 3.675340024383e+00
9.685000000000e+02 -9.102617182152e-02 1.857115112055e-04 3.618092505475e+00
9.687500000000e+02 -9.117005170682e-02 1.823782869598e-04 3.561609776061e+00
9.690000000000e+02 -9.122537898575e-02 1.786878678504e-04 3.505931793347e+00
9.692500000000e+02 -9.119810297503e-02 1.746697347694e-04 3.451097265682e+00
9.695000000000e+02 -9.109663924486e-02 1.703563989409e-04 3.397143542465e+00
9.697500000000e+02 -9.093156299039e-02 1.657838284651e-04 3.344106512739e+00
9.700000000000e+02 -9.071521454457e-02 1.609918953143e-04 3.292020510234e+00
9.702500000000e+02 -9.046124572749e-02 1.560247787636e-04 3.240918222652e+00
9.705000000000e+02 -9.018413636604e-02 1.509312564110e-04 3.190830603309e+00
9.707500000000e+02 -8.989870797262e-02 1.457648189520e-04 3.141786783715e+00
9.710000000000e+02 -8.961965746311e-02 1.405835647985e-04 3.093813983249e+00
9.712500000000e+02 -8.936112585831e-02 1.354498456966e-04 3.046937431873e+00
9.715000000000e+02 -8.913631941756e-02 1.304296571149e-04 3.001180261265e+00
9.717500000000e+02 -8.895718198811e-02 1.255917736091e-04 2.956563436090e+00
9.720000000000e+02 -8.883413287158e-02 1.210066511420e-04 2.913105638678e+00
9.722500000000e+02 -8.877586693778e-02 1.167451325966e-04 2.870823197468e+00
9.725000000000e+02 -8.878922655986e-02 1.128769743868e-04 2.829729968499e+00
9.727500000000e+02 -8.887914711096e-02 1.094692618833e-04 2.789837259603e+00
9.730000000000e+02 -8.904868166362e-02 1.065847327860e-04 2.751153727275e+00
9.732500000000e+02 -8.929910447556e-02 1.042800644290e-04 2.713685278745e+00
9.735000000000e+02 -8.963009327553e-02 1.026042005864e-04 2.677435007280e+00
9.737500000000e+02 -9.003997708369e-02 1.015967540802e-04 2.642403116514e+00
9.740000000000e+02 -9.052603185643e-02 1.012865603511e-04 2.608586866027e+00
9.742500000000e+02 -9.108480285086e-02 1.016904928863e-04 2.575980568906e+00
9.745000000000e+02 -9.171241264339e-02 1.028125418648e-04 2.544575584919e+00
9.747500000000e+02 -9.240483237432e-02 1.046433192602e-04 2.514360389744e+00
9.750000000000e+02 -9.315807169757e-02 1.071599448147e-04 2.485320650498e+00
9.752500000000e+02 -9.396827356255e-02 1.103264311308e-04 2.457439366911e+00
9.755000000000e+02 -9.483169331371e-02 1.140945113322e-04 2.430697038635e+00
9.757500000000e+02 -9.574456866227e-02 1.184049042148e-04 2.405071875811e+00
9.760000000000e+02 -9.670289018205e-02 1.231889379156e-04 2.380540020988e+00
9.762500000000e+02 -9.770211244377e-02 1.283704723704e-04 2.357075805559e+00
9.765000000000e+02 -9.873684064600e-02 1.338679022237e-04 2.334652008151e+00
9.767500000000e+02 -9.980054191123e-02 1.395962285783e-04 2.313240117789e+00
9.770000000000e+02 -1.008853256315e-01 1.454690191947e-04 2.292810593779e+00
9.772500000000e+02 -1.019818299345e-01 1.514001552336e-04 2.273333119333e+00
9.775000000000e+02 -1.030792382455e-01 1.573052972902e-04 2.254776846887e+00
9.777500000000e+02 -1.041654335240e-01 1.631029926990e-04 2.237110636233e+00
9.780000000000e+02 -1.052272802414e-01 1.687155091687e-04 2.220303287483e+00
9.782500000000e+02 -1.062510082894e-01 1.740693631096e-04 2.204323771443e+00
9.785000000000e+02 -1.072226608227e-01 1.790956362384e-04 2.189141461204e+00
9.787500000000e+02 -1.081285592849e-01 1.837301678466e-04 2.174726357814e+00
9.790000000000e+02 -1.089557485517e-01 1.879137263189e-04 2.161049331791e+00
9.792500000000e+02 -1.096923725878e-01 1.915922046983e-04 2.148082342827e+00
9.795000000000e+02 -1.103279687473e-01 1.947169392567e-04 2.135798680773e+00
9.797500000000e+02 -1.108536478378e-01 1.972451194385e-04 2.124173172522e+00
9.800000000000e+02 -1.112621786874e-01 1.991403521362e-04 2.113182407497e+00
9.802500000000e+02 -1.115479642876e-01 2.003732705912e-04 2.102804917577e+00
9.805000000000e+02 -1.117069523493e-01 2.009222251638e-04 2.093021373243e+00
9.807500000000e+02 -1.117364784423e-01 2.007739157150e-04 2.083814726579e+00
9.810000000000e+02 -1.116350953831e-01 1.999239991446e-04 2.075170371370e+00
9.812500000000e+02 -1.114023863241e-01 1.983775331892e-04 2.067076247052e+00
9.815000000000e+02 -1.110388133978e-01 1.961493223773e-04 2.059522962709e+00
9.817500000000e+02 -1.105455896447e-01 1.932640451854e-04 2.052503862806e+00
9.820000000000e+02 -1.099246152888e-01 1.897562452691e-04 2.046015110785e+00
9.822500000000e+02 -1.091784594021e-01 1.856701008472e-04 2.040055724739e+00
9.825000000000e+02 -1.083103954128e-01 1.810589930274e-04 2.034627585635e+00
9.827500000000e+02 -1.073244910589e-01 1.759848813688e-04 2.029735437783e+00
9.830000000000e+02 -1.062257233966e-01 1.705174195464e-04 2.025386827427e+00
9.832500000000e+02 -1.050201113038e-01 1.647328217986e-04 2.021591998265e+00
9.835000000000e+02 -1.037148532832e-01 1.587124828361e-04 2.018363765259e+00
9.837500000000e+02 -1.023184362269e-01 1.525413227769e-04 2.015717313684e+00
9.840000000000e+02 -1.008407079863e-01 1.463059255047e-04 2.013669965691e+00
9.842500000000e+02 -9.929289152543e-02 1.400925265666e-04 2.012240903053e+00
9.845000000000e+02 -9.768752937073e-02 1.339849675848e-04 2.011450857483e+00
9.847500000000e+02 -9.603835448167e-02 1.280627137301e-04 2.011321782684e+00
9.850000000000e+02 -9.436009071803e-02 1.223990832569e-04 2.011876507773e+00
9.852500000000e+02 -9.266819988594e-02 1.170598050454e-04 2.013138423555e+00
9.855000000000e+02 -9.097858742910e-02 1.121020041054e-04 2.015131167448e+00
9.857500000000e+02 -8.930729153212e-02 1.075736699121e-04 2.017878356222e+00
9.860000000000e+02 -8.767017275013e-02 1.035136179727e-04 2.021403360752e+00
9.862500000000e+02 -8.608261986751e-02 9.995190150230e-05 2.025729131662e+00
9.865000000000e+02 -8.455928332489e-02 9.691058934039e-05 2.030878065695e+00
9.867500000000e+02 -8.311383958668e-02 9.440474792191e-05 2.036871936317e+00
9.870000000000e+02 -8.175879163161e-02 9.244351690707e-05 2.043731837174e+00
9.872500000000e+02 -8.050529985634e-02 9.103104927405e-05 2.051478178636e+00
9.875000000000e+02 -7.936304830217e-02 9.016725524075e-05 2.060130680982e+00
9.877500000000e+02 -7.834013990450e-02 8.984817892607e-05 2.069708389893e+00
9.880000000000e+02 -7.744302199078e-02 9.006599796721e-05 2.080229689064e+00
9.882500000000e+02 -7.667644484291e-02 9.080869879269e-05 2.091712300623e+00
9.885000000000e+02 -7.604344526457e-02 9.205946929544e-05 2.104173288997e+00
9.887500000000e+02 -7.554536293349e-02 9.379601514467e-05 2.117629051011e+00
9.890000000000e+02 -7.518188047348e-02 9.598991825160e-05 2.132095310808e+00
9.892500000000e+02 -7.495108778887e-02 9.860622789781e-05 2.147587116814e+00
9.895000000000e+02 -7.484956834458e-02 1.016034343719e-04 2.164118851656e+00
9.897500000000e+02 -7.487249640591e-02 1.049338789810e-04 2.181704254293e+00
9.900000000000e+02 -7.501374405419e-02 1.085446570759e-04 2.200356458970e+00
9.902500000000e+02 -7.526598829182e-02 1.123789512747e-04 2.220088049890e+00
9.905000000000e+02 -7.562081375769e-02 1.163776831326e-04 2.240911111838e+00
9.907500000000e+02 -7.606881030434e-02 1.204813440910e-04 2.262837281405e+00
9.910000000000e+02 -7.659966452186e-02 1.246318142274e-04 2.285877782697e+00
9.912500000000e+02 -7.720225353294e-02 1.287739875687e-04 2.310043417568e+00
9.915000000000e+02 -7.786475074098e-02 1.328571019562e-04 2.335344527802e+00
9.917500000000e+02 -7.857475709697e-02 1.368355712937e-04 2.361790901686e+00
9.920000000000e+02 -7.931946740159e-02 1.406693534431e-04 2.389391632493e+00
9.922500000000e+02 -8.008587595075e-02 1.443238698701e-04 2.418154932436e+00
9.925000000000e+02 -8.086101791238e-02 1.477695572316e-04 2.448087913423e+00
9.927500000000e+02 -8.163223488787e-02 1.509811851182e-04 2.479196350341e+00
9.930000000000e+02 -8.238744667374e-02 1.539371011562e-04 2.511484442640e+00
9.932500000000e+02 -8.311540341977e-02 1.566185415514e-04 2.544954611141e+00
9.935000000000e+02 -8.380590210669e-02 1.590091589860e-04 2.579607304199e+00
9.937500000000e+02 -8.444993651764e-02 1.610948278686e-04 2.615440883775e+00
9.940000000000e+02 -8.503977395774e-02 1.628636944717e-04 2.652451552940e+00
9.942500000000e+02 -8.556894619376e-02 1.643065815439e-04 2.690633361557e+00
9.945000000000e+02 -8.603216779300e-02 1.654175716396e-04 2.729978229233e+00
9.947500000000e+02 -8.642517977047e-02 1.661946430670e-04 2.770476057705e+00
9.950000000000e+02 -8.674455783138e-02 1.666402989398e-04 2.812114815992e+00
9.952500000000e+02 -8.698749420453e-02 1.667620140469e-04 2.854880683484e+00
9.955000000000e+02 -8.715159645473e-02 1.665724422561e-04 2.898758152641e+00
9.957500000000e+02 -8.723472319439e-02 1.660893040531e-04 2.943730112839e+00
9.960000000000e+02 -8.723487097748e-02 1.653349317935e-04 2.989777941326e+00
9.962500000000e+02 -8.715013537306e-02 1.643355306550e-04 3.036881520889e+00
9.965000000000e+02 -8.697873282917e-02 1.631201952815e-04 3.085019268099e+00
9.967500000000e+02 -8.671907879661e-02 1.617197998880e-04 3.134168147638e+00
9.970000000000e+02 -8.636990761863e-02 1.601658663093e-04 3.184303653145e+00
9.972500000000e+02 -8.593040002818e-02 1.584895053488e-04 3.235399846452e+00
9.975000000000e+02 -8.540030634689e-02 1.567205396482e-04 3.287429371721e+00
9.977500000000e+02 -8.478003318849e-02 1.548868513200e-04 3.340363530617e+00
9.980000000000e+02 -8.407068212341e-02 1.530139892303e-04 3.394172389193e+00
9.982500000000e+02 -8.327403420497e-02 1.511250230265e-04 3.448824890114e+00
9.985000000000e+02 -8.239247576395e-02 1.492406033644e-04 3.504289018851e+00
9.987500000000e+02 -8.142887975734e-02 1.473791679891e-04 3.560531970374e+00
9.990000000000e+02 -8.038645814563e-02 1.455572133952e-04 3.617520319598e+00
9.992500000000e+02 -7.926860668806e-02 1.437895631747e-04 3.675220195269e+00
9.995000000000e+02 -7.807876835350e-02 1.420895549199e-04 3.733597409848e+00
9.997500000000e+02 -7.682033344460e-02 1.404691132674e-04 3.792617586664e+00
1.000000000000e+03 -7.549659504109e-02 1.389386783734e-04 3.852246242924e+00
1.000250000000e+03 -7.411076657367e-02 1.375069973528e-04 3.912448843385e+00
1.000500000000e+03 -7.266606015706e-02 1.361808198489e-04 3.973190825375e+00
1.000750000000e+03 -7.116581484982e-02 1.349645430447e-04 4.034437601744e+00
1.001000000000e+03 -6.961365625800e-02 1.338598572185e-04 4.096154548494e+00
1.001250000000e+03 -6.801366370088e-02 1.328654759551e-04 4.158306995382e+00
1.001500000000e+03 -6.637052032721e-02 1.319769695389e-04 4.220860204381e+00
1.001750000000e+03 -6.468962238956e-02 1.311867824187e-04 4.283779373725e+00
1.002000000000e+03 -6.297713051568e-02 1.304844313218e-04 4.347029653866e+00
1.002250000000e+03 -6.123995304416e-02 1.298568747075e-04 4.410576175336e+00
1.002500000000e+03 -5.948566056520e-02 1.292890328218e-04 4.474384093233e+00
1.002750000000e+03 -5.772233947616e-02 1.287644200041e-04 4.538418654373e+00
1.003000000000e+03 -5.595840081998e-02 1.282658226617e-04 4.602645258387e+00
1.003250000000e+03 -5.420236454183e-02 1.277759814365e-04 4.667029535085e+00
1.003500000000e+03 -5.246264293098e-02 1.272782121840e-04 4.731537410315e+00
1.003750000000e+03 -5.074734521128e-02 1.267569305519e-04 4.796135166070e+00
1.004000000000e+03 -4.906412080851e-02 1.261980540679e-04 4.860789494763e+00
1.004250000000e+03 -4.742005473514e-02 1.255892660228e-04 4.925467533919e+00
1.004500000000e+03 -4.582161784058e-02 1.249201510790e-04 4.990136895484e+00
1.004750000000e+03 -4.427467062719e-02 1.241822186440e-04 5.054765679443e+00
1.005000000000e+03 -4.278450914872e-02 1.233688708299e-04 5.119322484559e+00
1.005250000000e+03 -4.135594019853e-02 1.224753050222e-04 5.183776412975e+00
1.005500000000e+03 -3.999336729399e-02 1.214984106054e-04 5.248097077560e+00
1.005750000000e+03 -3.870087094020e-02 1.204366933734e-04 5.312254612370e+00
1.006000000000e+03 -3.748226896482e-02 1.192902394189e-04 5.376219690781e+00
1.006250000000e+03 -3.634114482825e-02 1.180607323163e-04 5.439963551452e+00
1.006500000000e+03 -3.528083951303e-02 1.167515181059e-04 5.503458032734e+00
1.006750000000e+03 -3.430440686416e-02 1.153676878773e-04 5.566675614394e+00
1.007000000000e+03 -3.341453726823e-02 1.139161532873e-04 5.629589462018e+00
1.007250000000e+03 -3.261346024591e-02 1.124057968039e-04 5.692173476628e+00
1.007500000000e+03 -3.190283645341e-02 1.108475202248e-04 5.754402338799e+00
1.007750000000e+03 -3.128365317223e-02 1.092542399965e-04 5.816251549419e+00
1.008000000000e+03 -3.075613497045e-02 1.076408114112e-04 5.877697462386e+00
1.008250000000e+03 -3.031967927361e-02 1.060238684935e-04 5.938717307890e+00
1.008500000000e+03 -2.997282323049e-02 1.044215774506e-04 5.999289205410e+00
1.008750000000e+03 -2.971324454775e-02 1.028533101742e-04 6.059392167835e+00
1.009000000000e+03 -2.953779441457e-02 1.013392529261e-04 6.119006092346e+00
1.009250000000e+03 -2.944255912897e-02 9.989996968718e-05 6.178111754652e+00
1.009500000000e+03 -2.942294100088e-02 9.855594450855e-05 6.236690785009e+00
1.009750000000e+03 -2.947375253186e-02 9.732712353583e-05 6.294725657754e+00
1.010000000000e+03 -2.958931216347e-02 9.623248823698e-05 6.352199665074e+00
1.010250000000e+03 -2.976353643012e-02 9.528965236319e-05 6.409096909686e+00
1.010500000000e+03 -2.999001920641e-02 9.451451585943e-05 6.465402283263e+00
1.010750000000e+03 -3.026209724896e-02 9.392100458394e-05 6.521101466528e+00
1.011000000000e+03 -3.057289739965e-02 9.352085352882e-05 6.576180914032e+00
1.011250000000e+03 -3.091536999294e-02 9.332344738233e-05 6.630627860305e+00
1.011500000000e+03 -3.128230811276e-02 9.333572344727e-05 6.684430307756e+00
1.011750000000e+03 -3.166636111237e-02 9.356211234932e-05 6.737577032380e+00
1.012000000000e+03 -3.206004495634e-02 9.400451240923e-05 6.790057575214e+00
1.012250000000e+03 -3.245575602110e-02 9.466228176533e-05 6.841862230418e+00
1.012500000000e+03 -3.284579467927e-02 9.553225311798e-05 6.892982040082e+00
1.012750000000e+03 -3.322239984061e-02 9.660876944681e-05 6.943408772985e+00
1.013000000000e+03 -3.357779769029e-02 9.788368384825e-05 6.993134898684e+00
1.013250000000e+03 -3.390426659321e-02 9.934638305900e-05 7.042153567292e+00
1.013500000000e+03 -3.419421375782e-02 1.009838531288e-04 7.090458573454e+00
1.013750000000e+03 -3.444026367780e-02 1.027806829818e-04 7.138044323996e+00
1.014000000000e+03 -3.463535243587e-02 1.047191514587e-04 7.184905797235e+00
1.014250000000e+03 -3.477282641633e-02 1.067793082342e-04 7.231038510695e+00
1.014500000000e+03 -3.484653723220e-02 1.089390861924e-04 7.276438478203e+00
1.014750000000e+03 -3.485093127847e-02 1.111744504678e-04 7.321102171782e+00
1.015000000000e+03 -3.478112919768e-02 1.134595846855e-04 7.365026482632e+00
1.015250000000e+03 -3.463299267339e-02 1.157671147874e-04 7.408208682078e+00
1.015500000000e+03 -3.440317685368e-02 1.180683695910e-04 7.450646382212e+00
1.015750000000e+03 -3.408916781098e-02 1.203336742486e-04 7.492337495946e+00
1.016000000000e+03 -3.368930535197e-02 1.225326713880e-04 7.533280195972e+00
1.016250000000e+03 -3.320279238239e-02 1.246346633827e-04 7.573472872401e+00
1.016500000000e+03 -3.262969168236e-02 1.266089658107e-04 7.612914087582e+00
1.016750000000e+03 -3.197091379286e-02 1.284252656554e-04 7.651602531614e+00
1.017000000000e+03 -3.122819531672e-02 1.300539980140e-04 7.689536973590e+00
1.017250000000e+03 -3.040407071792e-02 1.314667077274e-04 7.726716212923e+00
1.017500000000e+03 -2.950183876497e-02 1.326363678070e-04 7.763139030141e+00
1.017750000000e+03 -2.852552397594e-02 1.335377190768e-04 7.798804136932e+00
1.018000000000e+03 -2.747983288101e-02 1.341475882219e-04 7.833710127823e+00
1.018250000000e+03 -2.637010606759e-02 1.344451685491e-04 7.867855432863e+00
1.018500000000e+03 -2.520226478866e-02 1.344123058737e-04 7.901238271527e+00
1.018750000000e+03 -2.398275144723e-02 1.340337510518e-04 7.933856611309e+00
1.019000000000e+03 -2.271846374846e-02 1.332973894191e-04 7.965708127261e+00
1.019250000000e+03 -2.141668115762e-02 1.321944494023e-04 7.996790164035e+00
1.019500000000e+03 -2.008498334456e-02 1.307196584832e-04 8.027099704360e+00
1.019750000000e+03 -1.873116015338e-02 1.288714133315e-04 8.056633335765e+00
1.020000000000e+03 -1.736311361304e-02 1.266520008655e-04 8.085387223364e+00
1.020250000000e+03 -1.598875256604e-02 1.240675982047e-04 8.113357085619e+00
1.020500000000e+03 -1.461588062039e-02 1.211283352521e-04 8.140538168414e+00
1.020750000000e+03 -1.325208043680e-02 1.178483305666e-04 8.166925227341e+00
1.021000000000e+03 -1.190459550536e-02 1.142456764430e-04 8.192512505784e+00
1.021250000000e+03 -1.058021334064e-02 1.103423689544e-04 8.217293719583e+00
1.021500000000e+03 -9.285152383390e-03 1.061641993665e-04 8.241262041033e+00
1.021750000000e+03 -8.024956206846e-03 1.017405632247e-04 8.264410087515e+00
1.022000000000e+03 -6.804397085950e-03 9.710415908637e-05 8.286729907631e+00
1.022250000000e+03 -5.627393000076e-03 9.229074767983e-05 8.308212973971e+00
1.022500000000e+03 -4.496940068087e-03 8.733877865083e-05 8.328850175945e+00
1.022750000000e+03 -3.415063415640e-03 8.228894426049e-05 8.348631815262e+00
1.023000000000e+03 -2.382788779416e-03 7.718369482351e-05 8.367547603215e+00
1.023250000000e+03 -1.400137091813e-03 7.206670145457e-05 8.385586662702e+00
1.023500000000e+03 -4.661419073337e-04 6.698227633806e-05 8.402737527958e+00
1.023750000000e+03 4.211089392807e-04 6.197475169639e-05 8.418988151793e+00
1.024000000000e+03 1.264409623921e-03 5.708784800390e-05 8.434325913077e+00
1.024250000000e+03 2.067351616892e-03 5.236406384493e-05 8.448737629823e+00
1.024500000000e+03 2.834221223065e-03 4.784401323221e-05 8.462209574150e+00
1.024750000000e+03 3.569881814713e-03 4.356580671583e-05 8.474727491983e+00
1.025000000000e+03 4.279643035867e-03 3.956448674250e-05 8.486276630715e+00
1.025250000000e+03 4.969121045192e-03 3.587149637704e-05 8.496841769511e+00
1.025500000000e+03 5.644091987232e-03 3.251419896996e-05 8.506407256259e+00
1.025750000000e+03 6.310341041382e-03 2.951549165445e-05 8.514957052787e+00
1.026000000000e+03 6.973511095095e-03 2.689344841963e-05 8.522474784561e+00
1.026250000000e+03 7.638953332026e-03 2.466110176047e-05 8.528943797730e+00
1.026500000000e+03 8.311582216177e-03 2.282632053235e-05 8.534347223768e+00
1.026750000000e+03 8.995738807402e-03 2.139174334753e-05 8.538668049737e+00
1.027000000000e+03 9.695064644821e-03 2.035481181500e-05 8.541889195428e+00
1.027250000000e+03 1.041238812648e-02 1.970790129213e-05 8.543993596815e+00
1.027500000000e+03 1.114962721939e-02 1.943853723549e-05 8.544964294933e+00
1.027750000000e+03 1.190770855016e-02 1.952969654151e-05 8.544784529627e+00
1.028000000000e+03 1.268650685955e-02 1.996017884506e-05 8.543437838074e+00
1.028250000000e+03 1.348480424307e-02 2.070504860205e-05 8.540908155668e+00
1.028500000000e+03 1.430027303883e-02 2.173612760631e-05 8.537179920749e+00
1.028750000000e+03 1.512948112056e-02 2.302253896341e-05 8.532238179131e+00
1.029000000000e+03 1.596792301517e-02 2.453128162574e-05 8.526068691329e+00
1.029250000000e+03 1.681007514110e-02 2.622783076872e-05 8.518658038316e+00
1.029500000000e+03 1.764947660169e-02 2.807675069547e-05 8.509993727604e+00
1.029750000000e+03 1.847883369651e-02 3.004230316042e-05 8.500064296385e+00
1.030000000000e+03 1.929014895421e-02 3.208904102420e-05 8.488859415141e+00
1.030250000000e+03 2.007487090976e-02 3.418240382555e-05 8.476369986035e+00
1.030500000000e+03 2.082406408907e-02 3.628927613145e-05 8.462588238809e+00
1.030750000000e+03 2.152859672983e-02 3.837849022534e-05 8.447507823204e+00
1.031000000000e+03 2.217934143678e-02 4.042129184517e-05 8.431123892347e+00
1.031250000000e+03 2.276738975803e-02 4.239171882575e-05 8.413433188119e+00
1.031500000000e+03 2.328427160244e-02 4.426695388965e-05 8.394434114698e+00
1.031750000000e+03 2.372217597324e-02 4.602760933828e-05 8.374126802024e+00
1.032000000000e+03 2.407417468798e-02 4.765793622877e-05 8.352513176533e+00
1.032250000000e+03 2.433443242712e-02 4.914596112388e-05 8.329597004751e+00
1.032500000000e+03 2.449841072502e-02 5.048353557244e-05 8.305383944130e+00
1.032750000000e+03 2.456305288046e-02 5.166631541206e-05 8.279881575975e+00
1.033000000000e+03 2.452695171498e-02 5.269365426450e-05 8.253099438889e+00
1.033250000000e+03 2.439048752243e-02 5.356843033519e-05 8.225049034943e+00
1.033500000000e+03 2.415594249766e-02 5.429684425437e-05 8.195743842357e+00
1.033750000000e+03 2.382757926648e-02 5.488808585713e-05 8.165199308621e+00
1.034000000000e+03 2.341168181764e-02 5.535396122761e-05 8.133432831981e+00
1.034250000000e+03 2.291655610498e-02 5.570847408137e-05 8.100463737495e+00
1.034500000000e+03 2.235248237819e-02 5.596736510172e-05 8.066313226418e+00
1.034750000000e+03 2.173162376930e-02 5.614760487563e-05 8.031004324653e+00
1.035000000000e+03 2.106788726915e-02 5.626685350951e-05 7.994561816320e+00
1.035250000000e+03 2.037673767550e-02 5.634290763898e-05 7.957012153092e+00
1.035500000000e+03 1.967497180772e-02 5.639313719516e-05 7.918383366583e+00
1.035750000000e+03 1.898045210269e-02 5.643393399549e-05 7.878704952199e+00
1.036000000000e+03 1.831180849520e-02 5.648018110427e-05 7.838007757320e+00
1.036250000000e+03 1.768811087368e-02 5.654476482628e-05 7.796323844354e+00
1.036500000000e+03 1.712852013593e-02 5.663807712142e-05 7.753686358505e+00
1.036750000000e+03 1.665192297668e-02 5.676766803928e-05 7.710129378163e+00
1.037000000000e+03 1.627655823315e-02 5.693791089700e-05 7.665687764168e+00
1.037250000000e+03 1.601964289535e-02 5.714972886908e-05 7.620396997949e+00
1.037500000000e+03 1.589700455237e-02 5.740048982106e-05 7.574293025752e+00
1.037750000000e+03 1.592273010444e-02 5.768390737218e-05 7.527412090463e+00
1.038000000000e+03 1.610883735256e-02 5.799006452015e-05 7.479790568091e+00
1.038250000000e+03 1.646497745947e-02 5.830555012254e-05 7.431464804069e+00
1.038500000000e+03 1.699817501759e-02 5.861368913243e-05 7.382470952360e+00
1.038750000000e+03 1.771261178712e-02 5.889482989085e-05 7.332844819490e+00
1.039000000000e+03 1.860945999547e-02 5.912680681122e-05 7.282621713583e+00
1.039250000000e+03 1.968676939094e-02 5.928539273298e-05 7.231836302975e+00
1.039500000000e+03 2.093941440331e-02 5.934478857836e-05 7.180522478290e+00
1.039750000000e+03 2.235910124400e-02 5.927829784994e-05 7.128713233449e+00
1.040000000000e+03 2.393444184144e-02 5.905896650954e-05 7.076440546491e+00
1.040250000000e+03 2.565109110506e-02 5.866026384027e-05 7.023735280532e+00
1.040500000000e+03 2.749194981417e-02 5.805678153131e-05 6.970627092886e+00
1.040750000000e+03 2.943742916358e-02 5.722493838869e-05 6.917144361304e+00
1.041000000000e+03 3.146577463356e-02 5.614368050269e-05 6.863314118759e+00
1.041250000000e+03 3.355344223453e-02 5.479514666182e-05 6.809162007747e+00
1.041500000000e+03 3.567552196512e-02 5.316529259761e-05 6.754712248490e+00
1.041750000000e+03 3.780620041568e-02 5.124443369353e-05 6.699987618244e+00
1.042000000000e+03 3.991925372796e-02 4.902773261817e-05 6.645009451157e+00
1.042250000000e+03 4.198856047675e-02 4.651559915109e-05 6.589797647210e+00
1.042500000000e+03 4.398862460776e-02 4.371399017686e-05 6.534370700746e+00
1.042750000000e+03 4.589509605700e-02 4.063459826104e-05 6.478745740088e+00
1.043000000000e+03 4.768527751694e-02 3.729492363208e-05 6.422938581787e+00
1.043250000000e+03 4.933860688933e-02 3.371821943751e-05 6.366963800413e+00
1.043500000000e+03 5.083710131246e-02 2.993330641432e-05 6.310834809015e+00
1.043750000000e+03 5.216575258300e-02 2.597425626724e-05 6.254563952687e+00
1.044000000000e+03 5.331286252140e-02 2.187994504083e-05 6.198162612673e+00
1.044250000000e+03 5.427030716142e-02 1.769348265618e-05 6.141641318390e+00
1.044500000000e+03 5.503372502237e-02 1.346152179130e-05 6.085009868546e+00
1.044750000000e+03 5.560261881637e-02 9.233464176001e-06 6.028277455480e+00
1.045000000000e+03 5.598037332856e-02 5.060567326687e-06 5.971452795977e+00
1.045250000000e+03 5.617417854181e-02 9.949809660903e-07 5.914544259461e+00
1.045500000000e+03 5.619487004677e-02 -2.911282187518e-06 5.857559999729e+00
1.045750000000e+03 5.605668251974e-02 -6.607409533566e-06 5.800508082664e+00
1.046000000000e+03 5.577692466110e-02 -1.004486670741e-05 5.743396610030e+00
1.046250000000e+03 5.537558272998e-02 -1.317846281723e-05 5.686233837175e+00
1.046500000000e+03 5.487486173055e-02 -1.596737742776e-05 5.629028282595e+00
1.046750000000e+03 5.429867592098e-02 -1.837612538991e-05 5.571788828208e+00
1.047000000000e+03 5.367209336709e-02 -2.037540714567e-05 5.514524805180e+00
1.047250000000e+03 5.302076589526e-02 -2.194288891291e-05 5.457246073212e+00
1.047500000000e+03 5.237032840085e-02 -2.306377827765e-05 5.399963077360e+00
1.047750000000e+03 5.174581406540e-02 -2.373130622721e-05 5.342686896875e+00
1.048000000000e+03 5.117107141563e-02 -2.394697308356e-05 5.285429272415e+00
1.048250000000e+03 5.066821930893e-02 -2.372064763642e-05 5.228202620216e+00
1.048500000000e+03 5.025714334615e-02 -2.307046411432e-05 5.171020027668e+00
1.048750000000e+03 4.995504847891e-02 -2.202250008851e-05 5.113895233083e+00
1.049000000000e+03 4.977608590075e-02 -2.061028754496e-05 5.056842589580e+00
1.049250000000e+03 4.973106068876e-02 -1.887413228080e-05 4.999877012336e+00
1.049500000000e+03 4.982723265123e-02 -1.686025291020e-05 4.943013915817e+00
1.049750000000e+03 5.006821498849e-02 -1.461978769654e-05 4.886269133802e+00
1.050000000000e+03 5.045397778692e-02 -1.220766307838e-05 4.829658836092e+00
1.050250000000e+03 5.098095212676e-02 -9.681373570686e-06 4.773199430431e+00
1.050500000000e+03 5.164223673523e-02 -7.099693566132e-06 4.716907464943e+00
1.050750000000e+03 5.242789733075e-02 -4.521358148296e-06 4.660799524739e+00
1.051000000000e+03 5.332535160828e-02 -2.003752650498e-06 4.604892133577e+00
1.051250000000e+03 5.431982232692e-02 3.983589315915e-07 4.549201650812e+00
1.051500000000e+03 5.539484762876e-02 2.634033706872e-06 4.493744182197e+00
1.051750000000e+03 5.653282570423e-02 4.657282032750e-06 4.438535495304e+00
1.052000000000e+03 5.771557532145e-02 6.427988496899e-06 4.383590946579e+00
1.052250000000e+03 5.892489113992e-02 7.912706252833e-06 4.328925421078e+00
1.052500000000e+03 6.014307377446e-02 9.085258576763e-06 4.274553286480e+00
1.052750000000e+03 6.135341612955e-02 9.927145745825e-06 4.220488364135e+00
1.053000000000e+03 6.254063102578e-02 1.042774299467e-05 4.166743908827e+00
1.053250000000e+03 6.369120552753e-02 1.058425301176e-05 4.113332619024e+00
1.053500000000e+03 6.479367472994e-02 1.040147395212e-05 4.060266648684e+00
1.053750000000e+03 6.583880781339e-02 9.891300633474e-06 4.007557640755e+00
1.054000000000e+03 6.681970460623e-02 9.072053907266e-06 3.955216772386e+00
1.054250000000e+03 6.773180442387e-02 7.967661684871e-06 3.903254809044e+00
1.054500000000e+03 6.857280658771e-02 6.606643816076e-06 3.851682178248e+00
1.054750000000e+03 6.934252246362e-02 5.021002571881e-06 3.800509024972e+00
1.055000000000e+03 7.004264778640e-02 3.245010394726e-06 3.749745302411e+00
1.055250000000e+03 7.067649275754e-02 1.313975168948e-06 3.699400826831e+00
1.055500000000e+03 7.124865615369e-02 -7.370016641972e-07 3.649485361508e+00
1.055750000000e+03 7.176468082592e-02 -2.874205403541e-06 3.600008671120e+00
1.056000000000e+03 7.223069680733e-02 -5.066404707932e-06 3.550980567173e+00
1.056250000000e+03 7.265305931188e-02 -7.285802759188e-06 3.502410960188e+00
1.056500000000e+03 7.303801980555e-02 -9.508825275006e-06 3.454309868101e+00
1.056750000000e+03 7.339141907291e-02 -1.171669514852e-05 3.406687438189e+00
1.057000000000e+03 7.371844327710e-02 -1.389579365804e-05 3.359553923725e+00
1.057250000000e+03 7.402343102626e-02 -1.603777929560e-05 3.312919670386e+00
1.057500000000e+03 7.430976457987e-02 -1.813948176763e-05 3.266795062277e+00
1.057750000000e+03 7.457983369825e-02 -2.020256438182e-05 3.221190469709e+00
1.058000000000e+03 7.483508309211e-02 -2.223298424059e-05 3.176116183059e+00
1.058250000000e+03 7.507614496556e-02 -2.424026377795e-05 3.131582327454e+00
1.058500000000e+03 7.530304037760e-02 -2.623663000192e-05 3.087598785087e+00
1.058750000000e+03 7.551544489624e-02 -2.823604730290e-05 3.044175110982e+00
1.059000000000e+03 7.571299802986e-02 -3.025317342853e-05 3.001320454031e+00
1.059250000000e+03 7.589563491556e-02 -3.230230629347e-05 2.959043486706e+00
1.059500000000e+03 7.606391445983e-02 -3.439635317692e-05 2.917352347118e+00
1.059750000000e+03 7.621931654700e-02 -3.654586739479e-05 2.876254597152e+00
1.060000000000e+03 7.636448135027e-02 -3.875819044383e-05 2.835757199152e+00
1.060250000000e+03 7.650336630416e-02 -4.103673364941e-05 2.795866513070e+00
1.060500000000e+03 7.664130129683e-02 -4.338042930266e-05 2.756588314861e+00
1.060750000000e+03 7.678492953832e-02 -4.578338018413e-05 2.717927835779e+00
1.061000000000e+03 7.694202977909e-02 -4.823471713325e-05 2.679889821648e+00
1.061250000000e+03 7.712122465636e-02 -5.071867756712e-05 2.642478609633e+00
1.061500000000e+03 7.733158849764e-02 -5.321490987317e-05 2.605698220751e+00
1.061750000000e+03 7.758217819033e-02 -5.569900113789e-05 2.569552458815e+00
1.062000000000e+03 7.788151028859e-02 -5.814318750597e-05 2.534045025477e+00
1.062250000000e+03 7.823702211373e-02 -6.051724745817e-05 2.499179631980e+00
1.062500000000e+03 7.865454691197e-02 -6.278952049268e-05 2.464960108244e+00
1.062750000000e+03 7.913783337697e-02 -6.492799751373e-05 2.431390514299e+00
1.063000000000e+03 7.968813933460e-02 -6.690143419513e-05 2.398475248084e+00
1.063250000000e+03 8.030392397727e-02 -6.868043061245e-05 2.366219129251e+00
1.063500000000e+03 8.098065055256e-02 -7.023840229958e-05 2.334627487416e+00
1.063750000000e+03 8.171071324837e-02 -7.155240324971e-05 2.303706240775e+00
1.064000000000e+03 8.248349021487e-02 -7.260375308391e-05 2.273461945838e+00
1.064250000000e+03 8.328552309113e-02 -7.337844300739e-05 2.243901864956e+00
1.064500000000e+03 8.410081492759e-02 -7.386730715106e-05 2.215033996399e+00
1.064750000000e+03 8.491124512944e-02 -7.406597728615e-05 2.186867128082e+00
1.065000000000e+03 8.569708171806e-02 -7.397463189524e-05 2.159410858452e+00
1.065250000000e+03 8.643759087656e-02 -7.359760014469e-05 2.132675644724e+00
1.065500000000e+03 8.711171691174e-02 -7.294285368664e-05 2.106672835541e+00
1.065750000000e+03 8.769881517297e-02 -7.202144306787e-05 2.081414710296e+00
1.066000000000e+03 8.817942299401e-02 -7.084695281762e-05 2.056914543070e+00
1.066250000000e+03 8.853602059324e-02 -6.943498909825e-05 2.033186660199e+00
1.066500000000e+03 8.875375794699e-02 -6.780275106064e-05 2.010246518872e+00
1.066750000000e+03 8.882110326256e-02 -6.596871529688e-05 1.988110796812e+00
1.067000000000e+03 8.873036389264e-02 -6.395240580007e-05 1.966797483980e+00
1.067250000000e+03 8.847806041539e-02 -6.177428551934e-05 1.946325992499e+00
1.067500000000e+03 8.806509592565e-02 -5.945569331894e-05 1.926717250003e+00
1.067750000000e+03 8.749671942633e-02 -5.701881984541e-05 1.907993788358e+00
1.068000000000e+03 8.678228058117e-02 -5.448673313205e-05 1.890179814707e+00
1.068250000000e+03 8.593477016252e-02 -5.188337479028e-05 1.873301242946e+00
1.068500000000e+03 8.497019818988e-02 -4.923353782618e-05 1.857385691603e+00
1.068750000000e+03 8.390685594175e-02 -4.656283225685e-05 1.842462434123e+00
1.069000000000e+03 8.276450003056e-02 -4.389760265897e-05 1.828562290394e+00
1.069250000000e+03 8.156354212095e-02 -4.126483960201e-05 1.815717465692e+00
1.069500000000e+03 8.032429836640e-02 -3.869207458515e-05 1.803961334031e+00
1.069750000000e+03 7.906634785470e-02 -3.620725803774e-05 1.793328175617e+00
1.070000000000e+03 7.780805305534e-02 -3.383863187009e-05 1.783852867650e+00
1.070250000000e+03 7.656623969684e-02 -3.161456153161e-05 1.775570554773e+00
1.070500000000e+03 7.535605987413e-02 -2.956333172954e-05 1.768516288513e+00
1.070750000000e+03 7.419099892453e-02 -2.771287478789e-05 1.762724675914e+00
1.071000000000e+03 7.308300790106e-02 -2.609040780319e-05 1.758229512104e+00
1.071250000000e+03 7.204270685105e-02 -2.472198024281e-05 1.755063445758e+00
1.071500000000e+03 7.107961991251e-02 -2.363189930094e-05 1.753257635842e+00
1.071750000000e+03 7.020239626344e-02 -2.284208403688e-05 1.752841454086e+00
1.072000000000e+03 6.941898265251e-02 -2.237133623037e-05 1.753842177456e+00
1.072250000000e+03 6.873672849057e-02 -2.223457410425e-05 1.756284730614e+00
1.072500000000e+03 6.816240827470e-02 -2.244209863020e-05 1.760191415696e+00
1.072750000000e+03 6.770216870994e-02 -2.299894553412e-05 1.765581680562e+00
1.073000000000e+03 6.736140917952e-02 -2.390434832419e-05 1.772471907958e+00
1.073250000000e+03 6.714460612665e-02 -2.515138868836e-05 1.780875204664e+00
1.073500000000e+03 6.705510643986e-02 -2.672684479990e-05 1.790801240462e+00
1.073750000000e+03 6.709489980930e-02 -2.861131040333e-05 1.802256102869e+00
1.074000000000e+03 6.726439003954e-02 -3.077951233790e-05 1.815242202882e+00
1.074250000000e+03 6.756217189762e-02 -3.320078966004e-05 1.829758193928e+00
1.074500000000e+03 6.798483494739e-02 -3.583974089677e-05 1.845798959349e+00
1.074750000000e+03 6.852680075421e-02 -3.865694903005e-05 1.863355629918e+00
1.075000000000e+03 6.918021054621e-02 -4.160974959769e-05 1.882415645208e+00
1.075250000000e+03 6.993487938876e-02 -4.465299990475e-05 1.902962852900e+00
1.075500000000e+03 7.077833455623e-02 -4.773982628142e-05 1.924977641181e+00
1.075750000000e+03 7.169595506535e-02 -5.082234872725e-05 1.948437099307e+00
1.076000000000e+03 7.267122507147e-02 -5.385239752512e-05 1.973315201942e+00
1.076250000000e+03 7.368610593427e-02 -5.678225405209e-05 1.999583014257e+00
1.076500000000e+03 7.472152082567e-02 -5.956544806365e-05 2.027208914007e+00
1.076750000000e+03 7.575793021612e-02 -6.215764170667e-05 2.056158845194e+00
1.077000000000e+03 7.677596832938e-02 -6.451761686604e-05 2.086396566393e+00
1.077250000000e+03 7.775708591752e-02 -6.660834186209e-05 2.117883956657e+00
1.077500000000e+03 7.868415462881e-02 -6.839809531781e-05 2.150581308147e+00
1.077750000000e+03 7.954196219850e-02 -6.986154666216e-05 2.184447674330e+00
1.078000000000e+03 8.031756355240e-02 -7.098073243766e-05 2.219441201637e+00
1.078250000000e+03 8.100043515257e-02 -7.174576973890e-05 2.255519497362e+00
1.078500000000e+03 8.158243559092e-02 -7.215523353213e-05 2.292639972051e+00
1.078750000000e+03 8.205758090155e-02 -7.221609272706e-05 2.330760162215e+00
1.079000000000e+03 8.242166399705e-02 -7.194312798875e-05 2.369838028383e+00
1.079250000000e+03 8.267179802534e-02 -7.135787954365e-05 2.409832178492e+00
1.079500000000e+03 8.280592985513e-02 -7.048712084420e-05 2.450702047375e+00
1.079750000000e+03 8.282242548766e-02 -6.936103583299e-05 2.492407987130e+00
1.080000000000e+03 8.271976600634e-02 -6.801119667149e-05 2.534911307087e+00
1.080250000000e+03 8.249642817177e-02 -6.646859003173e-05 2.578174241664e+00
1.080500000000e+03 8.215094917032e-02 -6.476184266385e-05 2.622159888649e+00
1.080750000000e+03 8.168217576453e-02 -6.291584613502e-05 2.666832129246e+00
1.081000000000e+03 8.108966596027e-02 -6.095092572581e-05 2.712155552834e+00
1.081250000000e+03 8.037416612341e-02 -5.888260336967e-05 2.758095421229e+00
1.081500000000e+03 7.953809259748e-02 -5.672197274575e-05 2.804617684149e+00
1.081750000000e+03 7.858593845714e-02 -5.447661454033e-05 2.851689057657e+00
1.082000000000e+03 7.752451599103e-02 -5.215189234084e-05 2.899277171102e+00
1.082250000000e+03 7.636298628976e-02 -4.975244803368e-05 2.947350768695e+00
1.082500000000e+03 7.511264290953e-02 -4.728366886558e-05 2.995879947531e+00
1.082750000000e+03 7.378645709997e-02 -4.475290442893e-05 3.044836403892e+00
1.083000000000e+03 7.239842787863e-02 -4.217024216308e-05 3.094193656416e+00
1.083250000000e+03 7.096281044275e-02 -3.954871021336e-05 3.143927215009e+00
1.083500000000e+03 6.949331556422e-02 -3.690385398394e-05 3.194014670211e+00
1.083750000000e+03 6.800237640388e-02 -3.425272286625e-05 3.244435681690e+00
1.084000000000e+03 6.650057359654e-02 -3.161238854385e-05 3.295171869590e+00
1.084250000000e+03 6.499628202372e-02 -2.899818094529e-05 3.346206602734e+00
1.084500000000e+03 6.349557829028e-02 -2.642186648968e-05 3.397524712834e+00
1.084750000000e+03 6.200240883363e-02 -2.389001477335e-05 3.449112154052e+00
1.085000000000e+03 6.051898406510e-02 -2.140276149684e-05 3.500955657981e+00
1.085250000000e+03 5.904633462512e-02 -1.895315836770e-05 3.553042395400e+00
1.085500000000e+03 5.758494316820e-02 -1.652719245726e-05 3.605359706775e+00
1.085750000000e+03 5.613535958618e-02 -1.410451909611e-05 3.657894893367e+00
1.086000000000e+03 5.469870756216e-02 -1.165984023074e-05 3.710635115856e+00
1.086250000000e+03 5.327701361604e-02 -9.164789305488e-06 3.763567367601e+00
1.086500000000e+03 5.187331314072e-02 -6.590133121431e-06 3.816678539183e+00
1.086750000000e+03 5.049152560301e-02 -3.908078017728e-06 3.869955542844e+00
1.087000000000e+03 4.913612523462e-02 -1.094440412575e-06 3.923385456516e+00
1.087250000000e+03 4.781166095609e-02 1.869527793824e-06 3.976955686361e+00
1.087500000000e+03 4.652220425071e-02 4.995815401809e-06 4.030654089569e+00
1.087750000000e+03 4.527081068043e-02 8.288919647881e-06 4.084469045561e+00
1.088000000000e+03 4.405907925217e-02 1.174575076879e-05 4.138389471298e+00
1.088250000000e+03 4.288687930087e-02 1.535611325440e-05 4.192404752353e+00
1.088500000000e+03 4.175228993298e-02 1.910365872543e-05 4.246504605866e+00
1.088750000000e+03 4.065176809199e-02 2.296716843225e-05 4.300678900709e+00
1.089000000000e+03 3.958052819598e-02 2.692199427509e-05 4.354917433308e+00
1.089250000000e+03 3.853308804465e-02 3.094148330818e-05 4.409209695697e+00
1.089500000000e+03 3.750391476116e-02 3.499823029543e-05 4.463544672240e+00
1.089750000000e+03 3.648809052208e-02 3.906504352455e-05 4.517910663902e+00
1.090000000000e+03 3.548191837559e-02 4.311555086461e-05 4.572295175581e+00
1.090250000000e+03 3.448339637285e-02 4.712442662655e-05 4.626684868726e+00
1.090500000000e+03 3.349250719366e-02 5.106727093113e-05 4.681065581874e+00
1.090750000000e+03 3.251129536438e-02 5.492021554604e-05 4.735422412782e+00
1.091000000000e+03 3.154373198397e-02 5.865936150348e-05 4.789739849924e+00
1.091250000000e+03 3.059539351093e-02 6.226017002822e-05 4.844001937288e+00
1.091500000000e+03 2.967300258394e-02 6.569692798403e-05 4.898192448890e+00
1.091750000000e+03 2.878389421027e-02 6.894239927932e-05 4.952295068825e+00
1.092000000000e+03 2.793547390258e-02 7.196773770737e-05 5.006293544113e+00
1.092250000000e+03 2.713473237098e-02 7.474270398616e-05 5.060171809648e+00
1.092500000000e+03 2.638786789966e-02 7.723620474678e-05 5.113914085152e+00
1.092750000000e+03 2.570005054684e-02 7.941710264486e-05 5.167504927588e+00
1.093000000000e+03 2.507533988172e-02 8.125525857539e-05 5.220929263061e+00
1.093250000000e+03 2.451674924091e-02 8.272268914802e-05 5.274172389533e+00
1.093500000000e+03 2.402642773573e-02 8.379476334269e-05 5.327219973762e+00
1.093750000000e+03 2.360591902030e-02 8.445132840809e-05 5.380058046732e+00
1.094000000000e+03 2.325645018740e-02 8.467765915718e-05 5.432673007177e+00
1.094250000000e+03 2.297919672434e-02 8.446518915706e-05 5.485051644446e+00
1.094500000000e+03 2.277548489652e-02 8.381193584930e-05 5.537181180255e+00
1.094750000000e+03 2.264689209863e-02 8.272265005971e-05 5.589049331972e+00
1.095000000000e+03 2.259523362442e-02 8.120865415359e-05 5.640644394089e+00
1.095250000000e+03 2.262242684876e-02 7.928742422292e-05 5.691955329983e+00
1.095500000000e+03 2.273025454829e-02 7.698198070236e-05 5.742971869884e+00
1.095750000000e+03 2.292004706021e-02 7.432015897776e-05 5.793684601337e+00
1.096000000000e+03 2.319232621283e-02 7.133381051844e-05 5.844085048655e+00
1.096250000000e+03 2.354644924400e-02 6.805801704757e-05 5.894165733025e+00
1.096500000000e+03 2.398029064425e-02 6.453038122176e-05 5.943920203994e+00
1.096750000000e+03 2.449000106239e-02 6.079041015147e-05 5.993343046618e+00
1.097000000000e+03 2.506986479954e-02 5.687903776969e-05 6.042429858611e+00
1.097250000000e+03 2.571227105170e-02 5.283824334945e-05 6.091177200984e+00
1.097500000000e+03 2.640780096114e-02 4.871085136501e-05 6.139582528804e+00
1.097750000000e+03 2.714541826385e-02 4.454040304125e-05 6.187644099049e+00
1.098000000000e+03 2.791274646168e-02 4.037097648668e-05 6.235360871500e+00
1.098250000000e+03 2.869640378620e-02 3.624699503274e-05 6.282732400044e+00
1.098500000000e+03 2.948236732465e-02 3.221315129490e-05 6.329758722177e+00
1.098750000000e+03 3.025633655631e-02 2.831418885821e-05 6.376440249629e+00
1.099000000000e+03 3.100407018990e-02 2.459454218651e-05 6.422777662526e+00
1.099250000000e+03 3.171167651615e-02 2.109789129787e-05 6.468771807364e+00
1.099500000000e+03 3.236584340445e-02 1.786667005471e-05 6.514423602872e+00
1.099750000000e+03 3.295400663833e-02 1.494144748296e-05 6.559733943017e+00
1.100000000000e+03 3.346445635064e-02 1.236028093890e-05 6.604703608536e+00
1.100250000000e+03 3.388639274830e-02 1.015804129129e-05 6.649333178460e+00
1.100500000000e+03 3.420994713488e-02 8.365753025652e-06 6.693622939298e+00
1.100750000000e+03 3.442618448052e-02 7.009984571205e-06 6.737572792996e+00
1.101000000000e+03 3.452709904950e-02 6.112334356517e-06 6.781182169629e+00
1.101250000000e+03 3.450562786592e-02 5.688993231445e-06 6.824449930979e+00
1.101500000000e+03 3.435567995056e-02 5.750483273198e-06 6.867374282477e+00
1.101750000000e+03 3.407219768551e-02 6.301502387118e-06 6.909952681420e+00
1.102000000000e+03 3.365124647521e-02 7.340871048173e-06 6.952181748760e+00
1.102250000000e+03 3.309012295882e-02 8.861635913182e-06 6.994057190011e+00
1.102500000000e+03 3.238748400548e-02 1.085125932454e-05 7.035573716380e+00
1.102750000000e+03 3.154347307446e-02 1.329192000352e-05 7.076724977829e+00
1.103000000000e+03 3.055983507998e-02 1.616087924020e-05 7.117503503940e+00
1.103250000000e+03 2.944000980983e-02 1.943088901865e-05 7.157900650635e+00
1.103500000000e+03 2.818918352153e-02 2.307064097995e-05 7.197906558843e+00
1.103750000000e+03 2.681429353071e-02 2.704522748939e-05 7.237510121254e+00
1.104000000000e+03 2.532398284857e-02 3.131661928785e-05 7.276698954958e+00
1.104250000000e+03 2.372849559596e-02 3.584414369515e-05 7.315459384482e+00
1.104500000000e+03 2.203952158518e-02 4.058495483031e-05 7.353776430657e+00
1.104750000000e+03 2.026999222195e-02 4.549450705066e-05 7.391633807686e+00
1.105000000000e+03 1.843384100284e-02 5.052702531000e-05 7.429013925879e+00
1.105250000000e+03 1.654573473743e-02 5.563598404826e-05 7.465897903268e+00
1.105500000000e+03 1.462079217695e-02 6.077459064141e-05 7.502265584299e+00
1.105750000000e+03 1.267430090567e-02 6.589625226913e-05 7.538095566953e+00
1.106000000000e+03 1.072144439478e-02 7.095511268734e-05 7.573365238359e+00
1.106250000000e+03 8.777049060880e-03 7.590663191556e-05 7.608050819387e+00
1.106500000000e+03 6.855359122321e-03 8.070800907381e-05 7.642127418319e+00
1.106750000000e+03 4.969845600033e-03 8.531869989556e-05 7.675569092642e+00
1.107000000000e+03 3.133049849179e-03 8.970092817301e-05 7.708348919739e+00
1.107250000000e+03 1.356464740736e-03 9.382015420764e-05 7.740439073884e+00
1.107500000000e+03 -3.495489243046e-04 9.764550240782e-05 7.771810908766e+00
1.107750000000e+03 -1.975815724935e-03 1.011501424931e-04 7.802435045345e+00
1.108000000000e+03 -3.514372815672e-03 1.043116087876e-04 7.832281463839e+00
1.108250000000e+03 -4.958471966422e-03 1.071120344313e-04 7.861319595634e+00
1.108500000000e+03 -6.302567879531e-03 1.095383144850e-04 7.889518418972e+00
1.108750000000e+03 -7.542294729639e-03 1.115821823345e-04 7.916846556352e+00
1.109000000000e+03 -8.674430487318e-03 1.132401759222e-04 7.943272369399e+00
1.109250000000e+03 -9.696862129919e-03 1.145135536935e-04 7.968764060487e+00
1.109500000000e+03 -1.060854131305e-02 1.154081006211e-04 7.993289770110e+00
1.109750000000e+03 -1.140944448075e-02 1.159338749449e-04 8.016817683303e+00
1.110000000000e+03 -1.210052477901e-02 1.161048398425e-04 8.039316132235e+00
1.110250000000e+03 -1.268366808413e-02 1.159384784131e-04 8.060753710115e+00
1.110500000000e+03 -1.316163986616e-02 1.154553493772e-04 8.081099381155e+00
1.110750000000e+03 -1.353803385873e-02 1.146786221646e-04 8.100322603209e+00
1.111000000000e+03 -1.381720980057e-02 1.136335767300e-04 8.118393444957e+00
1.111250000000e+03 -1.400423025002e-02 1.123471112127e-04 8.135282714997e+00
1.111500000000e+03 -1.410478733900e-02 1.108472397831e-04 8.150962086707e+00
1.111750000000e+03 -1.412512336635e-02 1.091626631654e-04 8.165404222567e+00
1.112000000000e+03 -1.407194769872e-02 1.073222794941e-04 8.178582904058e+00
1.112250000000e+03 -1.395234624079e-02 1.053547820359e-04 8.190473151046e+00
1.112500000000e+03 -1.377368920387e-02 1.032883168783e-04 8.201051340044e+00
1.112750000000e+03 -1.354353762980e-02 1.011501627229e-04 8.210295315729e+00
1.113000000000e+03 -1.326955115617e-02 9.896646752841e-05 8.218184496038e+00
1.113250000000e+03 -1.295939837158e-02 9.676203247366e-05 8.224699962720e+00
1.113500000000e+03 -1.262067377433e-02 9.456010424747e-05 8.229824554597e+00
1.113750000000e+03 -1.226082022098e-02 9.238228554462e-05 8.233542939596e+00
1.114000000000e+03 -1.188706021202e-02 9.024845219660e-05 8.235841682904e+00
1.114250000000e+03 -1.150633607445e-02 8.817670029171e-05 8.236709304085e+00
1.114500000000e+03 -1.112525983471e-02 8.618332907509e-05 8.236136326738e+00
1.114750000000e+03 -1.075007296018e-02 8.428286243636e-05 8.234115310757e+00
1.115000000000e+03 -1.038661596076e-02 8.248807710237e-05 8.230640893942e+00
1.115250000000e+03 -1.004030752143e-02 8.081003717442e-05 8.225709800931e+00
1.115500000000e+03 -9.716131924572e-03 7.925815367854e-05 8.219320870853e+00
1.115750000000e+03 -9.418634521882e-03 7.784024154556e-05 8.211475052797e+00
1.116000000000e+03 -9.151923107503e-03 7.656261766847e-05 8.202175410944e+00
1.116250000000e+03 -8.919673903935e-03 7.543018707554e-05 8.191427122782e+00
1.116500000000e+03 -8.725141468419e-03 7.444649447588e-05 8.179237454864e+00
1.116750000000e+03 -8.571169977286e-03 7.361383972335e-05 8.165615756053e+00
1.117000000000e+03 -8.460206691580e-03 7.293334979255e-05 8.150573419925e+00
1.117250000000e+03 -8.394315721908e-03 7.240502755765e-05 8.134123865288e+00
1.117500000000e+03 -8.375193453440e-03 7.202784478075e-05 8.116282487432e+00
1.117750000000e+03 -8.404184656690e-03 7.179982169242e-05 8.097066626477e+00
1.118000000000e+03 -8.482300503643e-03 7.171811038023e-05 8.076495508206e+00
1.118250000000e+03 -8.610237786410e-03 7.177907122574e-05 8.054590200631e+00
1.118500000000e+03 -8.788399633389e-03 7.197835346651e-05 8.031373544734e+00
1.118750000000e+03 -9.016916990173e-03 7.231097144722e-05 8.006870098569e+00
1.119000000000e+03 -9.295670274563e-03 7.277136848810e-05 7.981106062452e+00
1.119250000000e+03 -9.624310479927e-03 7.335350886389e-05 7.954109206096e+00
1.119500000000e+03 -1.000227877194e-02 7.405097586788e-05 7.925908783744e+00
1.119750000000e+03 -1.042882469813e-02 7.485704137300e-05 7.896535454348e+00
1.120000000000e+03 -1.090302177211e-02 7.576474243445e-05 7.866021185534e+00
1.120250000000e+03 -1.142378108401e-02 7.676695947575e-05 7.834399158671e+00
1.120500000000e+03 -1.198986202260e-02 7.785649120898e-05 7.801703662928e+00
1.120750000000e+03 -1.259988150850e-02 7.902611974567e-05 7.767969992552e+00
1.121000000000e+03 -1.325232006300e-02 8.026867671890e-05 7.733234330994e+00
1.121250000000e+03 -1.394552585639e-02 8.157713809845e-05 7.697533634514e+00
1.121500000000e+03 -1.467771648436e-02 8.294463401320e-05 7.660905511345e+00
1.121750000000e+03 -1.544697790219e-02 8.436449416799e-05 7.623388094375e+00
1.122000000000e+03 -1.625126301255e-02 8.583028948825e-05 7.585019917486e+00
1.122250000000e+03 -1.708838650138e-02 8.733586376541e-05 7.545839781188e+00
1.122500000000e+03 -1.795602080863e-02 8.887533820887e-05 7.505886625064e+00
1.122750000000e+03 -1.885168907927e-02 9.044310638295e-05 7.465199392819e+00
1.123000000000e+03 -1.977276020072e-02 9.203386258985e-05 7.423816904005e+00
1.123250000000e+03 -2.071644180763e-02 9.364260282982e-05 7.381777723243e+00
1.123500000000e+03 -2.167977560868e-02 9.526459332015e-05 7.339120034985e+00
1.123750000000e+03 -2.265963301276e-02 9.689536027893e-05 7.295881521564e+00
1.124000000000e+03 -2.365271352817e-02 9.853064322418e-05 7.252099246690e+00
1.124250000000e+03 -2.465554459320e-02 1.001664312221e-04 7.207809545484e+00
1.124500000000e+03 -2.566448674253e-02 1.017989348565e-04 7.163047922019e+00
1.124750000000e+03 -2.667574337666e-02 1.034245406703e-04 7.117848955098e+00
1.125000000000e+03 -2.768537468410e-02 1.050397934868e-04 7.072246214637e+00
1.125250000000e+03 -2.868931860505e-02 1.066413836629e-04 7.026272187291e+00
1.125500000000e+03 -2.968341731443e-02 1.082261207671e-04 6.979958213063e+00
1.125750000000e+03 -3.066344766449e-02 1.097909098302e-04 6.933334435088e+00
1.126000000000e+03 -3.162515792558e-02 1.113327340574e-04 6.886429758761e+00
1.126250000000e+03 -3.256430634596e-02 1.128486378535e-04 6.839271825889e+00
1.126500000000e+03 -3.347670464183e-02 1.143357154841e-04 6.791886997338e+00
1.126750000000e+03 -3.435826226384e-02 1.157911018371e-04 6.744300350797e+00
1.127000000000e+03 -3.520503440716e-02 1.172119688772e-04 6.696535685886e+00
1.127250000000e+03 -3.601327063829e-02 1.185955200134e-04 6.648615541923e+00
1.127500000000e+03 -3.677946461027e-02 1.199389897775e-04 6.600561225654e+00
1.127750000000e+03 -3.750040505927e-02 1.212396464666e-04 6.552392844571e+00
1.128000000000e+03 -3.817322514717e-02 1.224947891371e-04 6.504129350963e+00
1.128250000000e+03 -3.879545063362e-02 1.237017464323e-04 6.455788590415e+00
1.128500000000e+03 -3.936504424989e-02 1.248578728593e-04 6.407387358529e+00
1.128750000000e+03 -3.988044705767e-02 1.259605454808e-04 6.358941456431e+00
1.129000000000e+03 -4.034061320014e-02 1.270071629434e-04 6.310465753700e+00
1.129250000000e+03 -4.074503884067e-02 1.279951300440e-04 6.261974249725e+00
1.129500000000e+03 -4.109378312404e-02 1.289218455746e-04 6.213480138071e+00
1.129750000000e+03 -4.138748191247e-02 1.297846782563e-04 6.164995862377e+00
1.130000000000e+03 -4.162735064741e-02 1.305809652621e-04 6.116533179168e+00
1.130250000000e+03 -4.181517856430e-02 1.313079954864e-04 6.068103205621e+00
1.130500000000e+03 -4.195331049519e-02 1.319629688203e-04 6.019716473863e+00
1.130750000000e+03 -4.204461851654e-02 1.325429500150e-04 5.971382966692e+00
1.131000000000e+03 -4.209246091365e-02 1.330449151822e-04 5.923112157969e+00
1.131250000000e+03 -4.210063116165e-02 1.334657372086e-04 5.874913036718e+00
1.131500000000e+03 -4.207329629288e-02 1.338021401679e-04 5.826794126731e+00
1.131750000000e+03 -4.201492661545e-02 1.340507132431e-04 5.778763497658e+00
1.132000000000e+03 -4.193021840684e-02 1.342079264060e-04 5.730828763511e+00
1.132250000000e+03 -4.182401078413e-02 1.342701650217e-04 5.682997080390e+00
1.132500000000e+03 -4.170119886868e-02 1.342336822708e-04 5.635275129554e+00
1.132750000000e+03 -4.156664462410e-02 1.340946942013e-04 5.587669093063e+00
1.133000000000e+03 -4.142508723194e-02 1.338494298327e-04 5.540184630114e+00
1.133250000000e+03 -4.128105505490e-02 1.334941794855e-04 5.492826836373e+00
1.133500000000e+03 -4.113878133290e-02 1.330253636218e-04 5.445600210134e+00
1.133750000000e+03 -4.100212618343e-02 1.324396045724e-04 5.398508602722e+00
1.134000000000e+03 -4.087450747618e-02 1.317338248388e-04 5.351555176839e+00
1.134250000000e+03 -4.075884291497e-02 1.309053425904e-04 5.304742352690e+00
1.134500000000e+03 -4.065750547931e-02 1.299519562980e-04 5.258071759678e+00
1.134750000000e+03 -4.057229364987e-02 1.288720492336e-04 5.211544187827e+00
1.135000000000e+03 -4.050441716106e-02 1.276646942348e-04 5.165159535341e+00
1.135250000000e+03 -4.045449844368e-02 1.263297523178e-04 5.118916764187e+00
1.135500000000e+03 -4.042258927140e-02 1.248679679344e-04 5.072813858552e+00
1.135750000000e+03 -4.040820202811e-02 1.232810720543e-04 5.026847783895e+00
1.136000000000e+03 -4.041035432758e-02 1.215718716878e-04 4.981014456568e+00
1.136250000000e+03 -4.042762608852e-02 1.197443327543e-04 4.935308717473e+00
1.136500000000e+03 -4.045822788951e-02 1.178036555528e-04 4.889724313144e+00
1.136750000000e+03 -4.050007873340e-02 1.157563366873e-04 4.844253886309e+00
1.137000000000e+03 -4.055089284507e-02 1.136102182701e-04 4.798888972483e+00
1.137250000000e+03 -4.060827238921e-02 1.113745195511e-04 4.753620009116e+00
1.137500000000e+03 -4.066980425523e-02 1.090598494855e-04 4.708436353564e+00
1.137750000000e+03 -4.073315918030e-02 1.066782007518e-04 4.663326312016e+00
1.138000000000e+03 -4.079619060605e-02 1.042429238745e-04 4.618277182016e+00
1.138250000000e+03 -4.085702850430e-02 1.017686752310e-04 4.573275304647e+00
1.138500000000e+03 -4.091416890451e-02 9.927134744725e-05 4.528306132021e+00
1.138750000000e+03 -4.096655354239e-02 9.676797381020e-05 4.483354306012e+00
1.139000000000e+03 -4.101363922440e-02 9.427661731851e-05 4.438403754548e+00
1.139250000000e+03 -4.105545101616e-02 9.181623324969e-05 4.393437794254e+00
1.139500000000e+03 -4.109262129116e-02 8.940651406741e-05 4.348439253240e+00
1.139750000000e+03 -4.112641115261e-02 8.706771963266e-05 4.303390608675e+00
1.140000000000e+03 -4.115871149869e-02 8.482048810882e-05 4.258274128979e+00
1.140250000000e+03 -4.119202703483e-02 8.268563339045e-05 4.213072037143e+00
1.140500000000e+03 -4.122944128056e-02 8.068393301783e-05 4.167766686210e+00
1.140750000000e+03 -4.127456167734e-02 7.883590161339e-05 4.122340735457e+00
1.141000000000e+03 -4.133145013340e-02 7.716155822954e-05 4.076777350953e+00
1.141250000000e+03 -4.140453564149e-02 7.568018124662e-05 4.031060397888e+00
1.141500000000e+03 -4.149851587322e-02 7.441005878303e-05 3.985174654506e+00
1.141750000000e+03 -4.161824648316e-02 7.336823075604e-05 3.939106019857e+00
1.142000000000e+03 -4.176862272708e-02 7.257023106616e-05 3.892841724201e+00
1.142250000000e+03 -4.195445690245e-02 7.202982871876e-05 3.846370548504e+00
1.142500000000e+03 -4.218035295378e-02 7.175876830537e-05 3.799683032589e+00
1.142750000000e+03 -4.245058267343e-02 7.176651695970e-05 3.752771678255e+00
1.143000000000e+03 -4.276896705101e-02 7.206001519938e-05 3.705631155687e+00
1.143250000000e+03 -4.313876476813e-02 7.264344053401e-05 3.658258489137e+00
1.143500000000e+03 -4.356257177812e-02 7.351798566207e-05 3.610653236220e+00
1.143750000000e+03 -4.404223425634e-02 7.468165754493e-05 3.562817654332e+00
1.144000000000e+03 -4.457877801472e-02 7.612909366669e-05 3.514756839610e+00
1.144250000000e+03 -4.517235491376e-02 7.785141640917e-05 3.466478869258e+00
1.144500000000e+03 -4.582220922787e-02 7.983612967963e-05 3.417994903109e+00
1.144750000000e+03 -4.652666325862e-02 8.206704990954e-05 3.369319277172e+00
1.145000000000e+03 -4.728312453535e-02 8.452429285988e-05 3.320469559948e+00
1.145250000000e+03 -4.808810922432e-02 8.718430127316e-05 3.271466612680e+00
1.145500000000e+03 -4.893728604921e-02 9.001994856767e-05 3.222334602746e+00
1.145750000000e+03 -4.982553680668e-02 9.300070640458e-05 3.173100997992e+00
1.146000000000e+03 -5.074702932475e-02 9.609286765827e-05 3.123796548417e+00
1.146250000000e+03 -5.169530141257e-02 9.925983438272e-05 3.074455245439e+00
1.146500000000e+03 -5.266335767749e-02 1.024624930818e-04 3.025114242509e+00
1.146750000000e+03 -5.364376812357e-02 1.056596319898e-04 2.975813773740e+00
1.147000000000e+03 -5.462876995623e-02 1.088084191049e-04 2.926597049289e+00
1.147250000000e+03 -5.561037287470e-02 1.118649511206e-04 2.877510120741e+00
1.147500000000e+03 -5.658045852750e-02 1.147848278757e-04 2.828601742391e+00
1.147750000000e+03 -5.753087662561e-02 1.175237662627e-04 2.779923213303e+00
1.148000000000e+03 -5.845353755192e-02 1.200382510740e-04 2.731528198361e+00
1.148250000000e+03 -5.934049564153e-02 1.222861816989e-04 2.683472546261e+00
1.148500000000e+03 -6.018402766523e-02 1.242275351666e-04 2.635814088207e+00
1.148750000000e+03 -6.097670313435e-02 1.258250112105e-04 2.588612431832e+00
1.149000000000e+03 -6.171144858791e-02 1.270446594883e-04 2.541928743310e+00
1.149250000000e+03 -6.238160414993e-02 1.278564703677e-04 2.495825525620e+00
1.149500000000e+03 -6.298097671722e-02 1.282349273275e-04 2.450366387305e+00
1.149750000000e+03 -6.350388650229e-02 1.281595028539e-04 2.405615809817e+00
1.150000000000e+03 -6.394521076917e-02 1.276150934874e-04 2.361638910008e+00
1.150250000000e+03 -6.430042518838e-02 1.265923879359e-04 2.318501199098e+00
1.150500000000e+03 -6.456564063674e-02 1.250881497386e-04 2.276268345194e+00
1.150750000000e+03 -6.473764441193e-02 1.231054335227e-04 2.235005923705e+00
1.151000000000e+03 -6.481393620422e-02 1.206536967936e-04 2.194779176890e+00
1.151250000000e+03 -6.479276719472e-02 1.177488279759e-04 2.155652767562e+00
1.151500000000e+03 -6.467317994561e-02 1.144130767189e-04 2.117690532792e+00
1.151750000000e+03 -6.445504997131e-02 1.106748880715e-04 2.080955236737e+00
1.152000000000e+03 -6.413912911407e-02 1.065686400692e-04 2.045508322981e+00
1.152250000000e+03 -6.372709159929e-02 1.021342901775e-04 2.011409664160e+00
1.152500000000e+03 -6.322157744961e-02 9.741692311008e-05 1.978717322351e+00
1.152750000000e+03 -6.262624461316e-02 9.246623923967e-05 1.947487287859e+00
1.153000000000e+03 -6.194580836799e-02 8.733594217636e-05 1.917773251537e+00
1.153250000000e+03 -6.118608893907e-02 8.208309541313e-05 1.889626347333e+00
1.153500000000e+03 -6.035404194256e-02 7.676739059426e-05 1.863094933997e+00
1.153750000000e+03 -5.945778653652e-02 7.145043803694e-05 1.838224363811e+00
1.154000000000e+03 -5.850661906197e-02 6.619502026675e-05 1.815056763490e+00
1.154250000000e+03 -5.751100380422e-02 6.106428547037e-05 1.793630850999e+00
1.154500000000e+03 -5.648254630329e-02 5.612100072669e-05 1.773981750948e+00
1.154750000000e+03 -5.543393836157e-02 5.142681171771e-05 1.756140832061e+00
1.155000000000e+03 -5.437886826775e-02 4.704151972071e-05 1.740135592975e+00
1.155250000000e+03 -5.333190232286e-02 4.302239481485e-05 1.725989541750e+00
1.155500000000e+03 -5.230832609991e-02 3.942351866471e-05 1.713722142002e+00
1.155750000000e+03 -5.132395433101e-02 3.629516454967e-05 1.703348756616e+00
1.156000000000e+03 -5.039490505020e-02 3.368321322667e-05 1.694880646470e+00
1.156250000000e+03 -4.953734529095e-02 3.162860871578e-05 1.688325001918e+00
1.156500000000e+03 -4.876721256686e-02 3.016684691606e-05 1.683684984707e+00
1.156750000000e+03 -4.809991831444e-02 2.932750869197e-05 1.680959820475e+00
1.157000000000e+03 -4.755004272310e-02 2.913384014863e-05 1.680144918399e+00
1.157250000000e+03 -4.713102686254e-02 2.960237297225e-05 1.681231994782e+00
1.157500000000e+03 -4.685487407922e-02 3.074261139313e-05 1.684209240474e+00
1.157750000000e+03 -4.673186739490e-02 3.255678091582e-05 1.689061493752e+00
1.158000000000e+03 -4.677031174975e-02 3.503965377147e-05 1.695770426410e+00
1.158250000000e+03 -4.697631112669e-02 3.817846367488e-05 1.704314749982e+00
1.158500000000e+03 -4.735358125579e-02 4.195286070280e-05 1.714670404099e+00
1.158750000000e+03 -4.790331131615e-02 4.633504071758e-05 1.726810767706e+00
1.159000000000e+03 -4.862407292767e-02 5.128992568554e-05 1.740706855228e+00
1.159250000000e+03 -4.951178181960e-02 5.677544402821e-05 1.756327507591e+00
1.159500000000e+03 -5.055971316551e-02 6.274290675595e-05 1.773639571561e+00
1.159750000000e+03 -5.175857078854e-02 6.913747126969e-05 1.792608064729e+00
1.160000000000e+03 -5.309660841053e-02 7.589868240132e-05 1.813196320813e+00
1.160250000000e+03 -5.455980351335e-02 8.296109611747e-05 1.835366125539e+00
1.160500000000e+03 -5.613207150348e-02 9.025494302722e-05 1.859077809714e+00
1.160750000000e+03 -5.779552819325e-02 9.770687816082e-05 1.884290349777e+00
1.161000000000e+03 -5.953077963700e-02 1.052407521522e-04 1.910961418619e+00
1.161250000000e+03 -6.131724576037e-02 1.127784549453e-04 1.939047444840e+00
1.161500000000e+03 -6.313349823869e-02 1.202407823307e-04 1.968503631577e+00
1.161750000000e+03 -6.495761308475e-02 1.275483641555e-04 1.999283985578e+00
1.162000000000e+03 -6.676752204099e-02 1.346226227087e-04 2.031341326022e+00
1.162250000000e+03 -6.854135782734e-02 1.413867787196e-04 2.064627296017e+00
1.162500000000e+03 -7.025778150540e-02 1.477668898524e-04 2.099092388867e+00
1.162750000000e+03 -7.189628707161e-02 1.536929188656e-04 2.134685975458e+00
1.163000000000e+03 -7.343747180225e-02 1.590998045260e-04 2.171356362855e+00
1.163250000000e+03 -7.486327462080e-02 1.639285339028e-04 2.209050868808e+00
1.163500000000e+03 -7.615717306678e-02 1.681271707802e-04 2.247715931878e+00
1.163750000000e+03 -7.730433947504e-02 1.716518124765e-04 2.287297251862e+00
1.164000000000e+03 -7.829176431318e-02 1.744674617881e-04 2.327739961794e+00
1.164250000000e+03 -7.910833965451e-02 1.765487492249e-04 2.368988834186e+00
1.164500000000e+03 -7.974491093101e-02 1.778804829527e-04 2.410988514667e+00
1.164750000000e+03 -8.019430986213e-02 1.784580218650e-04 2.453683780503e+00
1.165000000000e+03 -8.045136033148e-02 1.782874070380e-04 2.497019816935e+00
1.165250000000e+03 -8.051287337403e-02 1.773852707421e-04 2.540942504632e+00
1.165500000000e+03 -8.037763191577e-02 1.757785068536e-04 2.585398710738e+00
1.165750000000e+03 -8.004636984713e-02 1.735037121381e-04 2.630336576107e+00
1.166000000000e+03 -7.952174782810e-02 1.706064187508e-04 2.675705791793e+00
1.166250000000e+03 -7.880832719990e-02 1.671401354304e-04 2.721457859213e+00
1.166500000000e+03 -7.791253651758e-02 1.631652405626e-04 2.767546326037e+00
1.166750000000e+03 -7.684263922454e-02 1.587477744737e-04 2.813927001487e+00
1.167000000000e+03 -7.560868321293e-02 1.539581663707e-04 2.860558138588e+00
1.167250000000e+03 -7.422243884313e-02 1.488699218538e-04 2.907400589247e+00
1.167500000000e+03 -7.269731605471e-02 1.435583134893e-04 2.954417929279e+00
1.167750000000e+03 -7.104825388145e-02 1.380991210286e-04 3.001576550020e+00
1.168000000000e+03 -6.929158609700e-02 1.325674448347e-04 3.048845727489e+00
1.168250000000e+03 -6.744486936440e-02 1.270365888657e-04 3.096197652771e+00
1.168500000000e+03 -6.552668637437e-02 1.215770494264e-04 3.143607445034e+00
1.168750000000e+03 -6.355641512126e-02 1.162555978479e-04 3.191053127133e+00
1.169000000000e+03 -6.155397629601e-02 1.111344718611e-04 3.238515581974e+00
1.169250000000e+03 -5.953956027395e-02 1.062706690901e-04 3.285978484115e+00
1.169500000000e+03 -5.753334183382e-02 1.017153271521e-04 3.333428201109e+00
1.169750000000e+03 -5.555519112878e-02 9.751322680049e-05 3.380853684392e+00
1.170000000000e+03 -5.362438878749e-02 9.370239515519e-05 3.428246330611e+00
1.170250000000e+03 -5.175935091753e-02 9.031380134489e-05 3.475599839291e+00
1.170500000000e+03 -4.997737330164e-02 8.737117699462e-05 3.522910048393e+00
1.170750000000e+03 -4.829439494499e-02 8.489093630290e-05 3.570174773860e+00
1.171000000000e+03 -4.672478851996e-02 8.288222411196e-05 3.617393640092e+00
1.171250000000e+03 -4.528117856776e-02 8.134708308133e-05 3.664567912863e+00
1.171500000000e+03 -4.397428446887e-02 8.028072515245e-05 3.711700344467e+00
1.171750000000e+03 -4.281279297146e-02 7.967192727279e-05 3.758795021958e+00
1.172000000000e+03 -4.180325702351e-02 7.950352602060e-05 3.805857226802e+00
1.172250000000e+03 -4.095001667743e-02 7.975297991561e-05 3.852893311976e+00
1.172500000000e+03 -4.025514949089e-02 8.039300343654e-05 3.899910583969e+00
1.172750000000e+03 -3.971844660734e-02 8.139226837262e-05 3.946917198120e+00
1.173000000000e+03 -3.933742222395e-02 8.271609372457e-05 3.993922057566e+00
1.173250000000e+03 -3.910735467730e-02 8.432710471604e-05 4.040934721846e+00
1.173500000000e+03 -3.902137143754e-02 8.618590496431e-05 4.087965310394e+00
1.173750000000e+03 -3.907057662710e-02 8.825169504417e-05 4.135024406197e+00
1.174000000000e+03 -3.924422649279e-02 9.048283976240e-05 4.182122953280e+00
1.174250000000e+03 -3.952995344363e-02 9.283738101437e-05 4.229272146706e+00
1.174500000000e+03 -3.991403706141e-02 9.527350099831e-05 4.276483314190e+00
1.174750000000e+03 -4.038171710450e-02 9.774993996048e-05 4.323767789787e+00
1.175000000000e+03 -4.091754113273e-02 1.002263887890e-04 4.371136779759e+00
1.175250000000e+03 -4.150573234426e-02 1.026638628386e-04 4.418601227150e+00
1.175500000000e+03 -4.213056703763e-02 1.050250817991e-04 4.466171673122e+00
1.175750000000e+03 -4.277674240417e-02 1.072748627584e-04 4.513858122768e+00
1.176000000000e+03 -4.342971720780e-02 1.093805357393e-04 4.561669919188e+00
1.176250000000e+03 -4.407600971322e-02 1.113123938557e-04 4.609615628502e+00
1.176500000000e+03 -4.470343641048e-02 1.130441594546e-04 4.657702940552e+00
1.176750000000e+03 -4.530127984052e-02 1.145534646350e-04 4.705938588913e+00
1.177000000000e+03 -4.586037903412e-02 1.158223141815e-04 4.754328289983e+00
1.177250000000e+03 -4.637313880480e-02 1.168375308263e-04 4.802876706229e+00
1.177500000000e+03 -4.683346359007e-02 1.175911256843e-04 4.851587429812e+00
1.177750000000e+03 -4.723662535392e-02 1.180805753472e-04 4.900462986517e+00
1.178000000000e+03 -4.757907757114e-02 1.183089693231e-04 4.949504862151e+00
1.178250000000e+03 -4.785823805438e-02 1.182850107900e-04 4.998713540809e+00
1.178500000000e+03 -4.807225659148e-02 1.180228415631e-04 5.048088559637e+00
1.178750000000e+03 -4.821979018485e-02 1.175416869744e-04 5.097628574095e+00
1.179000000000e+03 -4.829980809893e-02 1.168653264182e-04 5.147331424879e+00
1.179250000000e+03 -4.831143931233e-02 1.160213881778e-04 5.197194212101e+00
1.179500000000e+03 -4.825387873491e-02 1.150405048063e-04 5.247213365908e+00
1.179750000000e+03 -4.812635641772e-02 1.139553629133e-04 5.297384716862e+00
1.180000000000e+03 -4.792817442072e-02 1.127996697105e-04 5.347703555061e+00
1.180250000000e+03 -4.765880139939e-02 1.116070941219e-04 5.398164686911e+00
1.180500000000e+03 -4.731801725591e-02 1.104102366426e-04 5.448762480240e+00
1.180750000000e+03 -4.690609064611e-02 1.092396667721e-04 5.499490900111e+00
1.181000000000e+03 -4.642397056257e-02 1.081230753873e-04 5.550343534131e+00
1.181250000000e+03 -4.587347118898e-02 1.070845868181e-04 5.601313607375e+00
1.181500000000e+03 -4.525742949786e-02 1.061441952815e-04 5.652393987173e+00
1.181750000000e+03 -4.457981719946e-02 1.053174595836e-04 5.703577177555e+00
1.182000000000e+03 -4.384579122320e-02 1.046153846681e-04 5.754855308928e+00
1.182250000000e+03 -4.306167548149e-02 1.040444778263e-04 5.806220112112e+00
1.182500000000e+03 -4.223486662297e-02 1.036069838983e-04 5.857662893790e+00
1.182750000000e+03 -4.137366911430e-02 1.033012716000e-04 5.909174502283e+00
1.183000000000e+03 -4.048706688258e-02 1.031223329507e-04 5.960745294038e+00
1.183250000000e+03 -3.958444737611e-02 1.030623575999e-04 6.012365090821e+00
1.183500000000e+03 -3.867529441214e-02 1.031113402206e-04 6.064023145976e+00
1.183750000000e+03 -3.776887266085e-02 1.032576838808e-04 6.115708105443e+00
1.184000000000e+03 -3.687392417104e-02 1.034887650227e-04 6.167407972179e+00
1.184250000000e+03 -3.599839761637e-02 1.037914282185e-04 6.219110079012e+00
1.184500000000e+03 -3.514922770609e-02 1.041523834310e-04 6.270801059087e+00
1.184750000000e+03 -3.433217840007e-02 1.045585329881e-04 6.322466827801e+00
1.185000000000e+03 -3.355175744688e-02 1.049971789496e-04 6.374092563909e+00
1.185250000000e+03 -3.281120583913e-02 1.054561458886e-04 6.425662700515e+00
1.185500000000e+03 -3.211255742600e-02 1.059238188204e-04 6.477160916206e+00
1.185750000000e+03 -3.145676218766e-02 1.063891443312e-04 6.528570133547e+00
1.186000000000e+03 -3.084385781313e-02 1.068415801136e-04 6.579872517856e+00
1.186250000000e+03 -3.027317533329e-02 1.072710333884e-04 6.631049480381e+00
1.186500000000e+03 -2.974356003858e-02 1.076678068362e-04 6.682081682754e+00
1.186750000000e+03 -2.925358784368e-02 1.080225793452e-04 6.732949042758e+00
1.187000000000e+03 -2.880176198918e-02 1.083264400930e-04 6.783630742213e+00
1.187250000000e+03 -2.838667330428e-02 1.085709631648e-04 6.834105236422e+00
1.187500000000e+03 -2.800711450519e-02 1.087483309134e-04 6.884350265182e+00
1.187750000000e+03 -2.766213953864e-02 1.088515621510e-04 6.934342867852e+00
1.188000000000e+03 -2.735106910607e-02 1.088747052884e-04 6.984059401114e+00
1.188250000000e+03 -2.707344360925e-02 1.088130554334e-04 7.033475561433e+00
1.188500000000e+03 -2.682893140058e-02 1.086634025703e-04 7.082566412950e+00
1.188750000000e+03 -2.661720415107e-02 1.084242521616e-04 7.131306418890e+00
1.189000000000e+03 -2.643779011499e-02 1.080960066764e-04 7.179669481139e+00
1.189250000000e+03 -2.628992256235e-02 1.076810735164e-04 7.227628981360e+00
1.189500000000e+03 -2.617239521610e-02 1.071839005207e-04 7.275157827080e+00
1.189750000000e+03 -2.608343862502e-02 1.066109282652e-04 7.322228499142e+00
1.190000000000e+03 -2.602062785004e-02 1.059704197207e-04 7.368813100279e+00
1.190250000000e+03 -2.598083016614e-02 1.052722694046e-04 7.414883399861e+00
1.190500000000e+03 -2.596019567093e-02 1.045276893506e-04 7.460410880245e+00
1.190750000000e+03 -2.595419424129e-02 1.037488301838e-04 7.505366774849e+00
1.191000000000e+03 -2.595769543752e-02 1.029483383630e-04 7.549722100629e+00
1.191250000000e+03 -2.596508560170e-02 1.021389176784e-04 7.593447690393e+00
1.191500000000e+03 -2.597041664905e-02 1.013328603063e-04 7.636514212113e+00
1.191750000000e+03 -2.596757493328e-02 1.005415852006e-04 7.678892192093e+00
1.192000000000e+03 -2.595046211238e-02 9.977523730187e-05 7.720552027533e+00
1.192250000000e+03 -2.591317623100e-02 9.904234584532e-05 7.761464002927e+00
1.192500000000e+03 -2.585018430642e-02 9.834956373797e-05 7.801598307121e+00
1.192750000000e+03 -2.575647789252e-02 9.770149601640e-05 7.840925048077e+00
1.193000000000e+03 -2.562770462113e-02 9.710058818901e-05 7.879414279666e+00
1.193250000000e+03 -2.546027138088e-02 9.654715559484e-05 7.917036027185e+00
1.193500000000e+03 -2.525141648042e-02 9.603951428130e-05 7.953760327421e+00
1.193750000000e+03 -2.499925041237e-02 9.557417868442e-05 7.989557272423e+00
1.194000000000e+03 -2.470276657593e-02 9.514612392730e-05 8.024397062903e+00
1.194250000000e+03 -2.436182524480e-02 9.474910870277e-05 8.058250073584e+00
1.194500000000e+03 -2.397711467108e-02 9.437603831067e-05 8.091086923227e+00
1.194750000000e+03 -2.355009457428e-02 9.401934531680e-05 8.122878554349e+00
1.195000000000e+03 -2.308292696801e-02 9.367136462801e-05 8.153596317192e+00
1.195250000000e+03 -2.257839997754e-02 9.332469876058e-05 8.183212062442e+00
1.195500000000e+03 -2.203984861936e-02 9.297254925356e-05 8.211698233905e+00
1.195750000000e+03 -2.147107693303e-02 9.260899780075e-05 8.239027965518e+00
1.196000000000e+03 -2.087628417604e-02 9.222923531121e-05 8.265175178732e+00
1.196250000000e+03 -2.025999704820e-02 9.182973401820e-05 8.290114679856e+00
1.196500000000e+03 -1.962700874631e-02 9.140835995461e-05 8.313822255941e+00
1.196750000000e+03 -1.898232471551e-02 9.096442825832e-05 8.336274768478e+00
1.197000000000e+03 -1.833111409234e-02 9.049870494401e-05 8.357450244186e+00
1.197250000000e+03 -1.767866505957e-02 9.001336209846e-05 8.377327961043e+00
1.197500000000e+03 -1.703034225540e-02 8.951189506418e-05 8.395888532027e+00
1.197750000000e+03 -1.639154357603e-02 8.899900789799e-05 8.413113982246e+00
1.198000000000e+03 -1.576765433249e-02 8.848047710533e-05 8.428987820877e+00
1.198250000000e+03 -1.516399673946e-02 8.796300000374e-05 8.443495109606e+00
1.198500000000e+03 -1.458577302111e-02 8.745403317370e-05 8.456622522358e+00
1.198750000000e+03 -1.403800129308e-02 8.696162816904e-05 8.468358400918e+00
1.199000000000e+03 -1.352544380543e-02 8.649426421803e-05 8.478692804408e+00
1.199250000000e+03 -1.305252831847e-02 8.606067859834e-05 8.487617549575e+00
1.199500000000e+03 -1.262326327895e-02 8.566967655449e-05 8.495126248018e+00
1.199750000000e+03 -1.224114959681e-02 8.533000885091e-05 8.501214331797e+00
1.200000000000e+03 -1.190909014811e-02 8.505021137303e-05 8.505879076045e+00
1.200250000000e+03 -1.162930148741e-02 8.483837875511e-05 8.509119608739e+00
1.200500000000e+03 -1.140322908839e-02 8.470199622110e-05 8.510936916716e+00
1.200750000000e+03 -1.123147107190e-02 8.464775169167e-05 8.511333839503e+00
1.201000000000e+03 -1.111371344553e-02 8.468137686485e-05 8.510315053094e+00
1.201250000000e+03 -1.104867842830e-02 8.480746245806e-05 8.507887047312e+00
1.201500000000e+03 -1.103409070454e-02 8.502924014048e-05 8.504058089071e+00
1.201750000000e+03 -1.106666325828e-02 8.534840663646e-05 8.498838174235e+00
1.202000000000e+03 -1.114210232020e-02 8.576495719609e-05 8.492238972424e+00
1.202250000000e+03 -1.125513594415e-02 8.627703536992e-05 8.484273756250e+00
1.202500000000e+03 -1.139956552883e-02 8.688080603003e-05 8.474957319030e+00
1.202750000000e+03 -1.156833754668e-02 8.757035445353e-05 8.464305885710e+00
1.203000000000e+03 -1.175363901453e-02 8.833762654298e-05 8.452337008544e+00
1.203250000000e+03 -1.194701125812e-02 8.917240577758e-05 8.439069455644e+00
1.203500000000e+03 -1.213948249764e-02 9.006233164030e-05 8.424523088051e+00
1.203750000000e+03 -1.232171152638e-02 9.099301043050e-05 8.408718734095e+00
1.204000000000e+03 -1.248414493514e-02 9.194812808244e-05 8.391678052927e+00
1.204250000000e+03 -1.261717961007e-02 9.290960913452e-05 8.373423396163e+00
1.204500000000e+03 -1.271132857880e-02 9.385786383714e-05 8.353977666338e+00
1.204750000000e+03 -1.275738619605e-02 9.477205158695e-05 8.333364174650e+00
1.205000000000e+03 -1.274658918001e-02 9.563039336685e-05 8.311606499948e+00
1.205250000000e+03 -1.267077156451e-02 9.641056272541e-05 8.288728349180e+00
1.205500000000e+03 -1.252250776388e-02 9.708999497923e-05 8.264753425433e+00
1.205750000000e+03 -1.229524562384e-02 9.764632996997e-05 8.239705299498e+00
1.206000000000e+03 -1.198342509876e-02 9.805783504924e-05 8.213607289963e+00
1.206250000000e+03 -1.158258076936e-02 9.830380609133e-05 8.186482354408e+00
1.206500000000e+03 -1.108942937784e-02 9.836496979349e-05 8.158352988596e+00
1.206750000000e+03 -1.050193913905e-02 9.822387703487e-05 8.129241140019e+00
1.207000000000e+03 -9.819382121579e-03 9.786528112291e-05 8.099168132023e+00
1.207250000000e+03 -9.042368334626e-03 9.727648600408e-05 8.068154602703e+00
1.207500000000e+03 -8.172862153175e-03 9.644757711808e-05 8.036220457311e+00
1.207750000000e+03 -7.214180321799e-03 9.537171872157e-05 8.003384834323e+00
1.208000000000e+03 -6.170972715447e-03 9.404540556929e-05 7.969666086475e+00
1.208250000000e+03 -5.049184824924e-03 9.246860459977e-05 7.935081775228e+00
1.208500000000e+03 -3.856003915447e-03 9.064486676016e-05 7.899648679328e+00
1.208750000000e+03 -2.599787691987e-03 8.858137957324e-05 7.863382816218e+00
1.209000000000e+03 -1.289977684833e-03 8.628897254651e-05 7.826299476009e+00
1.209250000000e+03 6.300325601963e-05 8.378205963069e-05 7.788413266989e+00
1.209500000000e+03 1.447867679172e-03 8.107852843361e-05 7.749738171772e+00
1.209750000000e+03 2.852593587091e-03 7.819957124852e-05 7.710287613069e+00
1.210000000000e+03 4.264566879156e-03 7.516946801592e-05 7.670074527498e+00
1.210250000000e+03 5.670734590618e-03 7.201531330883e-05 7.629111446865e+00
1.210500000000e+03 7.057767381378e-03 6.876669830477e-05 7.587410584942e+00
1.210750000000e+03 8.412229627416e-03 6.545534945376e-05 7.544983928477e+00
1.211000000000e+03 9.720754858522e-03 6.211472789597e-05 7.501843331222e+00
1.211250000000e+03 1.097022486573e-02 5.877959515213e-05 7.458000609243e+00
1.211500000000e+03 1.214794866026e-02 5.548555333720e-05 7.413467636759e+00
1.211750000000e+03 1.324184236231e-02 5.226856293458e-05 7.368256439233e+00
1.212000000000e+03 1.424060279060e-02 4.916444976441e-05 7.322379284722e+00
1.212250000000e+03 1.513387547301e-02 4.620840604100e-05 7.275848770413e+00
1.212500000000e+03 1.591241338105e-02 4.343449339214e-05 7.228677903584e+00
1.212750000000e+03 1.656822163911e-02 4.087516115758e-05 7.180880177029e+00
1.213000000000e+03 1.709469212307e-02 3.856077314843e-05 7.132469634393e+00
1.213250000000e+03 1.748671543670e-02 3.651917314129e-05 7.083460930422e+00
1.213500000000e+03 1.774078033759e-02 3.477526874160e-05 7.033869378202e+00
1.213750000000e+03 1.785504616996e-02 3.335066841689e-05 6.983710990520e+00
1.214000000000e+03 1.782939619118e-02 3.226335451154e-05 6.933002508628e+00
1.214250000000e+03 1.766546611923e-02 3.152739467135e-05 6.881761420390e+00
1.214500000000e+03 1.736664291215e-02 3.115277255525e-05 6.830005971203e+00
1.214750000000e+03 1.693804250800e-02 3.114519783035e-05 6.777755159386e+00
1.215000000000e+03 1.638645522010e-02 3.150597409113e-05 6.725028726527e+00
1.215250000000e+03 1.572027058863e-02 3.223198386063e-05 6.671847131355e+00
1.215500000000e+03 1.494937238721e-02 3.331572457418e-05 6.618231519537e+00
1.215750000000e+03 1.408501543727e-02 3.474533715031e-05 6.564203676913e+00
1.216000000000e+03 1.313967687731e-02 3.650476584174e-05 6.509785980146e+00
1.216250000000e+03 1.212689307124e-02 3.857393487255e-05 6.455001331710e+00
1.216500000000e+03 1.106107795374e-02 4.092899209540e-05 6.399873091032e+00
1.216750000000e+03 9.957328898546e-03 4.354257996508e-05 6.344424998635e+00
1.217000000000e+03 8.831224252158e-03 4.638414263611e-05 6.288681088563e+00
1.217250000000e+03 7.698612051066e-03 4.942028963137e-05 6.232665599809e+00
1.217500000000e+03 6.575395548301e-03 5.261518617847e-05 6.176402883012e+00
1.217750000000e+03 5.477318937414e-03 5.593097035600e-05 6.119917297814e+00
1.218000000000e+03 4.419754582439e-03 5.932818381493e-05 6.063233112566e+00
1.218250000000e+03 3.417496182315e-03 6.276624165982e-05 6.006374402043e+00
1.218500000000e+03 2.484560258681e-03 6.620394823226e-05 5.949364938933e+00
1.218750000000e+03 1.633998898019e-03 6.959992170844e-05 5.892228091555e+00
1.219000000000e+03 8.777264888143e-04 7.291309066831e-05 5.834986719306e+00
1.219250000000e+03 2.263633450511e-04 7.610317680523e-05 5.777663074578e+00
1.219500000000e+03 -3.109028620507e-04 7.913116877392e-05 5.720278701771e+00
1.219750000000e+03 -7.264341804443e-04 8.195978051986e-05 5.662854347842e+00
1.220000000000e+03 -1.014237496442e-03 8.455391122544e-05 5.605409875542e+00
1.220250000000e+03 -1.170035929480e-03 8.688099952706e-05 5.547964183569e+00
1.220500000000e+03 -1.191314489001e-03 8.891143798842e-05 5.490535138349e+00
1.220750000000e+03 -1.077342085163e-03 9.061894652396e-05 5.433139507140e+00
1.221000000000e+03 -8.291650929048e-04 9.198086354256e-05 5.375792911009e+00
1.221250000000e+03 -4.495777282123e-04 9.297841990613e-05 5.318509778284e+00
1.221500000000e+03 5.693559161291e-05 9.359695734207e-05 5.261303318907e+00
1.221750000000e+03 6.842799240064e-04 9.382610743233e-05 5.204185501965e+00
1.222000000000e+03 1.424855003176e-03 9.365990940910e-05 5.147167053912e+00
1.222250000000e+03 2.269679814677e-03 9.309688633327e-05 5.090257462240e+00
1.222500000000e+03 3.208538328999e-03 9.214005451239e-05 5.033464999155e+00
1.222750000000e+03 4.230140972818e-03 9.079688631639e-05 4.976796754269e+00
1.223000000000e+03 5.322300406044e-03 8.907922651391e-05 4.920258681709e+00
1.223250000000e+03 6.472118896629e-03 8.700313307694e-05 4.863855663339e+00
1.223500000000e+03 7.666182872124e-03 8.458867928340e-05 4.807591581387e+00
1.223750000000e+03 8.890762670552e-03 8.185972207830e-05 4.751469407883e+00
1.224000000000e+03 1.013201362426e-02 7.884360423391e-05 4.695491303147e+00
1.224250000000e+03 1.137617533023e-02 7.557081915835e-05 4.639658728866e+00
1.224500000000e+03 1.260976671770e-02 7.207464315917e-05 4.583972569981e+00
1.224750000000e+03 1.381977283072e-02 6.839073428602e-05 4.528433267791e+00
1.225000000000e+03 1.499382120213e-02 6.455670478617e-05 4.473040961446e+00
1.225250000000e+03 1.612034377227e-02 6.061167359053e-05 4.417795636859e+00
1.225500000000e+03 1.718872422550e-02 5.659580213263e-05 4.362697282223e+00
1.225750000000e+03 1.818942572908e-02 5.254982390740e-05 4.307746047751e+00
1.226000000000e+03 1.911409989348e-02 4.851456983995e-05 4.252942408964e+00
1.226250000000e+03 1.995567324053e-02 4.453049961567e-05 4.198287329948e+00
1.226500000000e+03 2.070841401524e-02 4.063723696285e-05 4.143782427884e+00
1.226750000000e+03 2.136797426367e-02 3.687312391612e-05 4.089430133124e+00
1.227000000000e+03 2.193141044733e-02 3.327478820903e-05 4.035233845630e+00
1.227250000000e+03 2.239718143679e-02 2.987674298016e-05 3.981198084770e+00
1.227500000000e+03 2.276512356681e-02 2.671100841853e-05 3.927328629714e+00
1.227750000000e+03 2.303640610576e-02 2.380675595975e-05 3.873632651554e+00
1.228000000000e+03 2.321346391945e-02 2.118999966255e-05 3.820118829862e+00
1.228250000000e+03 2.329991370320e-02 1.888331595756e-05 3.766797458524e+00
1.228500000000e+03 2.330045086830e-02 1.690560697393e-05 3.713680532411e+00
1.228750000000e+03 2.322073314592e-02 1.527190164641e-05 3.660781819773e+00
1.229000000000e+03 2.306724982119e-02 1.399320302906e-05 3.608116912941e+00
1.229250000000e+03 2.284718179151e-02 1.307637925019e-05 3.555703260736e+00
1.229500000000e+03 2.256825390438e-02 1.252410202288e-05 3.503560179882e+00
1.229750000000e+03 2.223858234231e-02 1.233483126514e-05 3.451708842911e+00
1.230000000000e+03 2.186652115942e-02 1.250284911405e-05 3.400172246575e+00
1.230250000000e+03 2.146050984572e-02 1.301834473055e-05 3.348975155335e+00
1.230500000000e+03 2.102892586412e-02 1.386754612595e-05 3.298144025635e+00
1.230750000000e+03 2.057994446756e-02 1.503289884330e-05 3.247706906254e+00
1.231000000000e+03 2.012140864979e-02 1.649329384631e-05 3.197693320916e+00
1.231250000000e+03 1.966071167772e-02 1.822433842785e-05 3.148134130392e+00
1.231500000000e+03 1.920469446916e-02 2.019867014916e-05 3.099061377932e+00
1.231750000000e+03 1.875955905789e-02 2.238630723028e-05 3.050508120651e+00
1.232000000000e+03 1.833080065400e-02 2.475503312890e-05 3.002508246928e+00
1.232250000000e+03 1.792315786628e-02 2.727084302490e-05 2.955096285531e+00
1.232500000000e+03 1.754058299262e-02 2.989836047249e-05 2.908307206653e+00
1.232750000000e+03 1.718623203649e-02 3.260129947105e-05 2.862176219400e+00
1.233000000000e+03 1.686247332215e-02 3.534294244378e-05 2.816738568874e+00
1.233250000000e+03 1.657091553086e-02 3.808661686330e-05 2.772029335269e+00
1.233500000000e+03 1.631245329800e-02 4.079616793259e-05 2.728083238778e+00
1.233750000000e+03 1.608732796697e-02 4.343642240109e-05 2.684934453223e+00
1.234000000000e+03 1.589520302138e-02 4.597362956288e-05 2.642616430829e+00
1.234250000000e+03 1.573525041609e-02 4.837587608478e-05 2.601161740883e+00
1.234500000000e+03 1.560624578785e-02 5.061346400209e-05 2.560601924737e+00
1.234750000000e+03 1.550666889969e-02 5.265924910919e-05 2.520967367891e+00
1.235000000000e+03 1.543480735058e-02 5.448892784754e-05 2.482287191559e+00
1.235250000000e+03 1.538885997174e-02 5.608127077708e-05 2.444589164183e+00
1.235500000000e+03 1.536703739634e-02 5.741829987926e-05 2.407899632429e+00
1.235750000000e+03 1.536765740426e-02 5.848540238934e-05 2.372243472808e+00
1.236000000000e+03 1.538923243722e-02 5.927138747885e-05 2.337644062727e+00
1.236250000000e+03 1.543054779082e-02 5.976847716416e-05 2.304123269125e+00
1.236500000000e+03 1.549072823083e-02 5.997224155563e-05 2.271701454479e+00
1.236750000000e+03 1.556929184963e-02 5.988147781530e-05 2.240397497655e+00
1.237000000000e+03 1.566619038669e-02 5.949803928873e-05 2.210228827041e+00
1.237250000000e+03 1.578183531677e-02 5.882661938839e-05 2.181211463917e+00
1.237500000000e+03 1.591710839695e-02 5.787450110170e-05 2.153360074148e+00
1.237750000000e+03 1.607335840847e-02 5.665126594409e-05 2.126688023796e+00
1.238000000000e+03 1.625238209484e-02 5.516852539453e-05 2.101207438030e+00
1.238250000000e+03 1.645639160291e-02 5.343957677889e-05 2.076929258948e+00
1.238500000000e+03 1.668796837949e-02 5.147908074848e-05 2.053863300727e+00
1.238750000000e+03 1.695000353844e-02 4.930277608819e-05 2.032018300190e+00
1.239000000000e+03 1.724562803721e-02 4.692717713362e-05 2.011401959522e+00
1.239250000000e+03 1.757813109968e-02 4.436930052798e-05 1.992020981110e+00
1.239500000000e+03 1.795087108706e-02 4.164641850804e-05 1.973881091854e+00
1.239750000000e+03 1.836717822194e-02 3.877584848413e-05 1.956987057152e+00
1.240000000000e+03 1.883025193068e-02 3.577477976793e-05 1.941342683467e+00
1.240250000000e+03 1.934305511870e-02 3.266014001865e-05 1.926950810065e+00
1.240500000000e+03 1.990820620260e-02 2.944850562545e-05 1.913813290323e+00
1.240750000000e+03 2.052787222404e-02 2.615605494188e-05 1.901930963267e+00
1.241000000000e+03 2.120366484962e-02 2.279856214363e-05 1.891303617892e+00
1.241250000000e+03 2.193654181400e-02 1.939142765001e-05 1.881929950678e+00
1.241500000000e+03 2.272671630584e-02 1.594974405106e-05 1.873807519447e+00
1.241750000000e+03 2.357357640125e-02 1.248838856269e-05 1.866932696152e+00
1.242000000000e+03 2.447561726656e-02 9.022135563808e-06 1.861300619951e+00
1.242250000000e+03 2.543038713342e-02 5.565783178563e-06 1.856905156874e+00
1.242500000000e+03 2.643445038647e-02 2.134280845889e-06 1.853738864967e+00
1.242750000000e+03 2.748336865152e-02 -1.257133481369e-06 1.851792969713e+00
1.243000000000e+03 2.857169963548e-02 -4.592826904820e-06 1.851057355287e+00
1.243250000000e+03 2.969301733278e-02 -7.856686622842e-06 1.851520567498e+00
1.243500000000e+03 3.083994995868e-02 -1.103205504510e-05 1.853169839192e+00
1.243750000000e+03 3.200423933492e-02 -1.410171110311e-05 1.855991130705e+00
1.244000000000e+03 3.317681719721e-02 -1.704789024351e-05 1.859969195834e+00
1.244250000000e+03 3.434790101388e-02 -1.985235820398e-05 1.865087664764e+00
1.244500000000e+03 3.550710506634e-02 -2.249653246841e-05 1.871329151176e+00
1.244750000000e+03 3.664356655187e-02 -2.496165507826e-05 1.878675379771e+00
1.245000000000e+03 3.774608514886e-02 -2.722901825111e-05 1.887107329698e+00
1.245250000000e+03 3.880327246516e-02 -2.928023152216e-05 1.896605398993e+00
1.245500000000e+03 3.980371085267e-02 -3.109753114816e-05 1.907149578141e+00
1.245750000000e+03 4.073611774006e-02 -3.266411816183e-05 1.918719638529e+00
1.246000000000e+03 4.158951418492e-02 -3.396451910240e-05 1.931295322940e+00
1.246250000000e+03 4.235339467739e-02 -3.498495570564e-05 1.944856542713e+00
1.246500000000e+03 4.301789590062e-02 -3.571371282310e-05 1.959383568557e+00
1.246750000000e+03 4.357396249595e-02 -3.614149232517e-05 1.974857218936e+00
1.247000000000e+03 4.401350660825e-02 -3.626173637478e-05 1.991259033485e+00
1.247250000000e+03 4.432956033866e-02 -3.607091380067e-05 2.008571435256e+00
1.247500000000e+03 4.451641735736e-02 -3.556878149297e-05 2.026777871724e+00
1.247750000000e+03 4.456976183348e-02 -3.475855490051e-05 2.045862933914e+00
1.248000000000e+03 4.448678348916e-02 -3.364702252265e-05 2.065812453466e+00
1.248250000000e+03 4.426627387133e-02 -3.224459896051e-05 2.086613569667e+00
1.248500000000e+03 4.390870481955e-02 -3.056530979975e-05 2.108254772674e+00
1.248750000000e+03 4.341628391030e-02 -2.862669943951e-05 2.130725916420e+00
1.249000000000e+03 4.279298577491e-02 -2.644967000398e-05 2.154018204010e+00
1.249250000000e+03 4.204455867002e-02 -2.405825800020e-05 2.178124149021e+00
1.249500000000e+03 4.117850178013e-02 -2.147934484364e-05 2.203037509631e+00
1.249750000000e+03 4.020401424906e-02 -1.874231556032e-05 2.228753202026e+00
1.250000000000e+03 3.913191327200e-02 -1.587866620453e-05 2.255267192608e+00
1.250250000000e+03 3.797452364733e-02 -1.292157557817e-05 2.282576376461e+00
1.250500000000e+03 3.674553614607e-02 -9.905440548325e-06 2.310678440369e+00
1.250750000000e+03 3.545983722092e-02 -6.865386918187e-06 2.339571716243e+00
1.251000000000e+03 3.413331330748e-02 -3.836767330151e-06 2.369255031208e+00
1.251250000000e+03 3.278262877399e-02 -8.546450561975e-07 2.399727550819e+00
1.251500000000e+03 3.142498508357e-02 2.046719641324e-06 2.430988626998e+00
1.251750000000e+03 3.007786204118e-02 4.834378851820e-06 2.463037646576e+00
1.252000000000e+03 2.875874735157e-02 7.477193129157e-06 2.495873886389e+00
1.252250000000e+03 2.748486001954e-02 9.946303493824e-06 2.529496377801e+00
1.252500000000e+03 2.627287199051e-02 1.221557543624e-05 2.563903782037e+00
1.252750000000e+03 2.513863415105e-02 1.426200498289e-05 2.599094274846e+00
1.253000000000e+03 2.409691217151e-02 1.606608084939e-05 2.635065448276e+00
1.253250000000e+03 2.316113680018e-02 1.761209477780e-05 2.671814222730e+00
1.253500000000e+03 2.234317408628e-02 1.888838181893e-05 2.709336775895e+00
1.253750000000e+03 2.165311884900e-02 1.988752052348e-05 2.747628486333e+00
1.254000000000e+03 2.109911707766e-02 2.060644429402e-05 2.786683889305e+00
1.254250000000e+03 2.068721727455e-02 2.104648952153e-05 2.826496649905e+00
1.254500000000e+03 2.042125745649e-02 2.121336714753e-05 2.867059546375e+00
1.254750000000e+03 2.030278507884e-02 2.111706956348e-05 2.908364468794e+00
1.255000000000e+03 2.033101533892e-02 2.077170370907e-05 2.950402427251e+00
1.255250000000e+03 2.050282729035e-02 2.019525826125e-05 2.993163570536e+00
1.255500000000e+03 2.081279590516e-02 1.940931873101e-05 3.036637214870e+00
1.255750000000e+03 2.125326343713e-02 1.843872546628e-05 3.080811878975e+00
1.256000000000e+03 2.181444778773e-02 1.731118766002e-05 3.125675325483e+00
1.256250000000e+03 2.248458401169e-02 1.605687109499e-05 3.171214607861e+00
1.256500000000e+03 2.325010145005e-02 1.470795461367e-05 3.217416119687e+00
1.256750000000e+03 2.409583020238e-02 1.329816809320e-05 3.264265646617e+00
1.257000000000e+03 2.500523516064e-02 1.186233116951e-05 3.311748419332e+00
1.257250000000e+03 2.596067408209e-02 1.043588549740e-05 3.359849166277e+00
1.257500000000e+03 2.694367270050e-02 9.054436274719e-06 3.408552166230e+00
1.257750000000e+03 2.793521523049e-02 7.753299772595e-06 3.457841299316e+00
1.258000000000e+03 2.891604286450e-02 6.567065233526e-06 3.507700096610e+00
1.258250000000e+03 2.986695460019e-02 5.529173988300e-06 3.558111788158e+00
1.258500000000e+03 3.076910594780e-02 4.671513307158e-06 3.609059349201e+00
1.258750000000e+03 3.160429857152e-02 4.024021221627e-06 3.660525544896e+00
1.259000000000e+03 3.235525544287e-02 3.614310139732e-06 3.712492973877e+00
1.259250000000e+03 3.300587711026e-02 3.467305298765e-06 3.764944110615e+00
1.259500000000e+03 3.354147348633e-02 3.604899318554e-06 3.817861347238e+00
1.259750000000e+03 3.394896911477e-02 4.045631298383e-06 3.871227034706e+00
1.260000000000e+03 3.421707722107e-02 4.804390252744e-06 3.925023523776e+00
1.260250000000e+03 3.433644288245e-02 5.892145878844e-06 3.979233205679e+00
1.260500000000e+03 3.429975152124e-02 7.315720604889e-06 4.033838552614e+00
1.260750000000e+03 3.410180579109e-02 9.077600846424e-06 4.088822157397e+00
1.261000000000e+03 3.373956738433e-02 1.117580552815e-05 4.144166772428e+00
1.261250000000e+03 3.321216936070e-02 1.360380872750e-05 4.199855346423e+00
1.261500000000e+03 3.252089565608e-02 1.635053568796e-05 4.255871059326e+00
1.261750000000e+03 3.166913520283e-02 1.940042639925e-05 4.312197352856e+00
1.262000000000e+03 3.066230840239e-02 2.273358382343e-05 4.368817957460e+00
1.262250000000e+03 2.950777050328e-02 2.632599958552e-05 4.425716913661e+00
1.262500000000e+03 2.821469581516e-02 3.014985751193e-05 4.482878586717e+00
1.262750000000e+03 2.679394216080e-02 3.417391985727e-05 4.540287674621e+00
1.263000000000e+03 2.525789956385e-02 3.836398580770e-05 4.597929208145e+00
1.263250000000e+03 2.362032660645e-02 4.268340860733e-05 4.655788541830e+00
1.263500000000e+03 2.189617371547e-02 4.709366938146e-05 4.713851336705e+00
1.263750000000e+03 2.010139689922e-02 5.155498755013e-05 4.772103534108e+00
1.264000000000e+03 1.825276432881e-02 5.602695320300e-05 4.830531319592e+00
1.264250000000e+03 1.636765546492e-02 6.046916817518e-05 4.889121079322e+00
1.264500000000e+03 1.446385611118e-02 6.484187719277e-05 4.947859347667e+00
1.264750000000e+03 1.255935022366e-02 6.910657475109e-05 5.006732747972e+00
1.265000000000e+03 1.067211103428e-02 7.322657183773e-05 5.065727926100e+00
1.265250000000e+03 8.819892659907e-03 7.716751189341e-05 5.124831479466e+00
1.265500000000e+03 7.020024875409e-03 8.089782493265e-05 5.184029881368e+00
1.265750000000e+03 5.289213364979e-03 8.438910470762e-05 5.243309403057e+00
1.266000000000e+03 3.643347282402e-03 8.761641979357e-05 5.302656033611e+00
1.266250000000e+03 2.097317096057e-03 9.055858909804e-05 5.362055400420e+00
1.266500000000e+03 6.648452624944e-04 9.319830387480e-05 5.421492691124e+00
1.266750000000e+03 -6.416693053151e-04 9.552221130357e-05 5.480952577428e+00
1.267000000000e+03 -1.811289119128e-03 9.752094484589e-05 5.540419143841e+00
1.267250000000e+03 -2.834657164271e-03 9.918908181814e-05 5.599875821385e+00
1.267500000000e+03 -3.704097087840e-03 1.005250472562e-04 5.659305327123e+00
1.267750000000e+03 -4.413690420571e-03 1.015309629973e-04 5.718689611623e+00
1.268000000000e+03 -4.959333025814e-03 1.022124614001e-04 5.778009814281e+00
1.268250000000e+03 -5.338769436912e-03 1.025784732458e-04 5.837246227148e+00
1.268500000000e+03 -5.551603438182e-03 1.026409436957e-04 5.896378269065e+00
1.268750000000e+03 -5.599289057632e-03 1.024145539085e-04 5.955384468448e+00
1.269000000000e+03 -5.485097730641e-03 1.019164466290e-04 6.014242457328e+00
1.269250000000e+03 -5.214067412074e-03 1.011659088037e-04 6.072928974657e+00
1.269500000000e+03 -4.792929451193e-03 1.001840378215e-04 6.131419880683e+00
1.269750000000e+03 -4.230019019406e-03 9.899341067965e-05 6.189690180603e+00
1.270000000000e+03 -3.535166132380e-03 9.761774472705e-05 6.247714058545e+00
1.270250000000e+03 -2.719569981021e-03 9.608155668109e-05 6.305464920503e+00
1.270500000000e+03 -1.795658630652e-03 9.440982728676e-05 6.362915445918e+00
1.270750000000e+03 -7.769327000419e-04 9.262766755280e-05 6.420037647347e+00
1.271000000000e+03 3.222037089930e-04 9.075999698421e-05 6.476802937106e+00
1.271250000000e+03 1.486624316382e-03 8.883123648334e-05 6.533182199950e+00
1.271500000000e+03 2.700672228260e-03 8.686501801122e-05 6.589145871086e+00
1.271750000000e+03 3.948360111299e-03 8.488391562916e-05 6.644664018076e+00
1.272000000000e+03 5.213576325732e-03 8.290920464624e-05 6.699706425486e+00
1.272250000000e+03 6.480294725618e-03 8.096064904556e-05 6.754242682277e+00
1.272500000000e+03 7.732784741841e-03 7.905631542901e-05 6.808242269182e+00
1.272750000000e+03 8.955818742997e-03 7.721243590800e-05 6.861674646548e+00
1.273000000000e+03 1.013487307625e-02 7.544331772261e-05 6.914509341315e+00
1.273250000000e+03 1.125631827903e-02 7.376124300640e-05 6.966716031365e+00
1.273500000000e+03 1.230759712220e-02 7.217642979931e-05 7.018264629521e+00
1.273750000000e+03 1.327738284290e-02 7.069703954196e-05 7.069125361984e+00
1.274000000000e+03 1.415571934008e-02 6.932919816249e-05 7.119268846010e+00
1.274250000000e+03 1.493413475765e-02 6.807706767378e-05 7.168666161023e+00
1.274500000000e+03 1.560573219165e-02 6.694291926390e-05 7.217288918544e+00
1.274750000000e+03 1.616524954041e-02 6.592724296203e-05 7.265109324623e+00
1.275000000000e+03 1.660909415989e-02 6.502886150650e-05 7.312100241069e+00
1.275250000000e+03 1.693534558772e-02 6.424507005973e-05 7.358235238382e+00
1.275500000000e+03 1.714373371002e-02 6.357177650798e-05 7.403488647790e+00
1.275750000000e+03 1.723558727763e-02 6.300365930526e-05 7.447835604535e+00
1.276000000000e+03 1.721376131130e-02 6.253432077216e-05 7.491252090239e+00
1.276250000000e+03 1.708254098136e-02 6.215644691496e-05 7.533714968104e+00
1.276500000000e+03 1.684752744208e-02 6.186196823410e-05 7.575202013556e+00
1.276750000000e+03 1.651551041814e-02 6.164224720209e-05 7.615691943219e+00
1.277000000000e+03 1.609432789159e-02 6.148822572782e-05 7.655164437584e+00
1.277250000000e+03 1.559271845240e-02 6.139058080223e-05 7.693600160297e+00
1.277500000000e+03 1.502017015277e-02 6.133988876361e-05 7.730980776819e+00
1.277750000000e+03 1.438676681277e-02 6.132678299275e-05 7.767288968556e+00
1.278000000000e+03 1.370303570684e-02 6.134213716355e-05 7.802508445259e+00
1.278250000000e+03 1.297979847528e-02 6.137719527535e-05 7.836623958515e+00
1.278500000000e+03 1.222802626600e-02 6.142370743012e-05 7.869621312523e+00
1.278750000000e+03 1.145870048898e-02 6.147406813345e-05 7.901487376327e+00
1.279000000000e+03 1.068267996664e-02 6.152144838881e-05 7.932210095466e+00
1.279250000000e+03 9.910573606326e-03 6.155989698692e-05 7.961778506688e+00
1.279500000000e+03 9.152619933359e-03 6.158440198570e-05 7.990182751888e+00
1.279750000000e+03 8.418572173622e-03 6.159096870620e-05 8.017414094342e+00
1.280000000000e+03 7.717589842638e-03 6.157666827752e-05 8.043464935436e+00
1.280250000000e+03 7.058134582082e-03 6.153964691594e-05 8.068328833311e+00
1.280500000000e+03 6.447873446696e-03 6.147910773630e-05 8.092000520578e+00
1.280750000000e+03 5.893587763642e-03 6.139527033239e-05 8.114475922346e+00
1.281000000000e+03 5.401089174118e-03 6.128930582930e-05 8.135752172943e+00
1.281250000000e+03 4.975144606316e-03 6.116324656433e-05 8.155827630586e+00
1.281500000000e+03 4.619409050000e-03 6.101988122983e-05 8.174701888951e+00
1.281750000000e+03 4.336370629855e-03 6.086263026628e-05 8.192375784547e+00
1.282000000000e+03 4.127308152880e-03 6.069538774744e-05 8.208851399305e+00
1.282250000000e+03 3.992261428610e-03 6.052241762114e-05 8.224132056294e+00
1.282500000000e+03 3.930019728638e-03 6.034826575166e-05 8.238222309448e+00
1.282750000000e+03 3.938125943784e-03 6.017755239784e-05 8.251127924786e+00
1.283000000000e+03 4.012901441253e-03 6.001487541663e-05 8.262855854784e+00
1.283250000000e+03 4.149489495457e-03 5.986472169273e-05 8.273414202552e+00
1.283500000000e+03 4.341920497897e-03 5.973139173579e-05 8.282812178856e+00
1.283750000000e+03 4.583196704764e-03 5.961895506110e-05 8.291060048377e+00
1.284000000000e+03 4.865397889695e-03 5.953124053482e-05 8.298169069451e+00
1.284250000000e+03 5.179805091829e-03 5.947179189647e-05 8.304151423008e+00
1.284500000000e+03 5.517041837297e-03 5.944388242632e-05 8.309020136174e+00
1.284750000000e+03 5.867229427258e-03 5.945059769916e-05 8.312788995964e+00
1.285000000000e+03 6.220153704281e-03 5.949489059634e-05 8.315472459299e+00
1.285250000000e+03 6.565439576162e-03 5.957964077224e-05 8.317085554840e+00
1.285500000000e+03 6.892729327399e-03 5.970772641670e-05 8.317643782234e+00
1.285750000000e+03 7.191860730813e-03 5.988209580873e-05 8.317163007290e+00
1.286000000000e+03 7.453040843615e-03 6.010583187552e-05 8.315659354774e+00
1.286250000000e+03 7.667011201229e-03 6.038220582510e-05 8.313149101962e+00
1.286500000000e+03 7.825201442000e-03 6.071471197774e-05 8.309648569897e+00
1.286750000000e+03 7.919867038536e-03 6.110708487178e-05 8.305174019240e+00
1.287000000000e+03 7.944209074279e-03 6.156329168974e-05 8.299741547902e+00
1.287250000000e+03 7.892473477548e-03 6.208750045777e-05 8.293366993595e+00
1.287500000000e+03 7.760028344172e-03 6.268401935539e-05 8.286065841411e+00
1.287750000000e+03 7.543417851420e-03 6.335720777073e-05 8.277853140157e+00
1.288000000000e+03 7.240393921586e-03 6.411139136547e-05 8.268743422459e+00
1.288250000000e+03 6.849924365145e-03 6.495074354868e-05 8.258750636821e+00
1.288500000000e+03 6.372179482396e-03 6.587915016762e-05 8.247888088704e+00
1.288750000000e+03 5.808499535895e-03 6.690003438120e-05 8.236168387333e+00
1.289000000000e+03 5.161343296123e-03 6.801623205471e-05 8.223603407732e+00
1.289250000000e+03 4.434222462809e-03 6.922982762236e-05 8.210204256972e+00
1.289500000000e+03 3.631622636394e-03 7.054199324963e-05 8.195981255261e+00
1.289750000000e+03 2.758915602412e-03 7.195286098502e-05 8.180943921572e+00
1.290000000000e+03 1.822264311591e-03 7.346140255260e-05 8.165100972796e+00
1.290250000000e+03 8.285246703588e-04 7.506530597004e-05 8.148460326862e+00
1.290500000000e+03 -2.148543342405e-04 7.676091032344e-05 8.131029118153e+00
1.290750000000e+03 -1.299928984794e-03 7.854317082728e-05 8.112813715544e+00
1.291000000000e+03 -2.418356489827e-03 8.040561127026e-05 8.093819751581e+00
1.291250000000e+03 -3.561486050090e-03 8.234031630072e-05 8.074052152963e+00
1.291500000000e+03 -4.720444715597e-03 8.433796545093e-05 8.053515179263e+00
1.291750000000e+03 -5.886217363337e-03 8.638788915027e-05 8.032212466060e+00
1.292000000000e+03 -7.049721221840e-03 8.847815441806e-05 8.010147069293e+00
1.292250000000e+03 -8.201875119446e-03 9.059566948372e-05 7.987321515507e+00
1.292500000000e+03 -9.333664162636e-03 9.272629072701e-05 7.963737855171e+00
1.292750000000e+03 -1.043620181133e-02 9.485496568462e-05 7.939397715258e+00
1.293000000000e+03 -1.150078948568e-02 9.696590695407e-05 7.914302356762e+00
1.293250000000e+03 -1.251897592598e-02 9.904276084188e-05 7.888452731628e+00
1.293500000000e+03 -1.348261664381e-02 1.010687756062e-04 7.861849542125e+00
1.293750000000e+03 -1.438393581689e-02 1.030269809431e-04 7.834493297616e+00
1.294000000000e+03 -1.521558960015e-02 1.049003673231e-04 7.806384373795e+00
1.294250000000e+03 -1.597073257146e-02 1.066720660292e-04 7.777523069460e+00
1.294500000000e+03 -1.664308589713e-02 1.083255229889e-04 7.747909663401e+00
1.294750000000e+03 -1.722700870593e-02 1.098446720586e-04 7.717544466648e+00
1.295000000000e+03 -1.771756914808e-02 1.112140994749e-04 7.686427874601e+00
1.295250000000e+03 -1.811061581282e-02 1.124192048005e-04 7.654560414455e+00
1.295500000000e+03 -1.840284602666e-02 1.134463692681e-04 7.621942790400e+00
1.295750000000e+03 -1.859187153176e-02 1.142831044263e-04 7.588575922427e+00
1.296000000000e+03 -1.867627639285e-02 1.149181147571e-04 7.554460982731e+00
1.296250000000e+03 -1.865566707323e-02 1.153415276104e-04 7.519599426203e+00
1.296500000000e+03 -1.853071059484e-02 1.155450083751e-04 7.483993017253e+00
1.296750000000e+03 -1.830316229966e-02 1.155218874276e-04 7.447643849851e+00
1.297000000000e+03 -1.797587721021e-02 1.152672970324e-04 7.410554364785e+00
1.297250000000e+03 -1.755280592220e-02 1.147782813083e-04 7.372727362058e+00
1.297500000000e+03 -1.703897623397e-02 1.140539213426e-04 7.334166008557e+00
1.297750000000e+03 -1.644045508765e-02 1.130954494433e-04 7.294873843326e+00
1.298000000000e+03 -1.576429703465e-02 1.119063485469e-04 7.254854779283e+00
1.298250000000e+03 -1.501847384234e-02 1.104924278076e-04 7.214113102945e+00
1.298500000000e+03 -1.421179194033e-02 1.088618729595e-04 7.172653473037e+00
1.298750000000e+03 -1.335379374710e-02 1.070253151189e-04 7.130480917486e+00
1.299000000000e+03 -1.245464971076e-02 1.049958707115e-04 7.087600831579e+00
1.299250000000e+03 -1.152503823496e-02 1.027891326047e-04 7.044018974915e+00
1.299500000000e+03 -1.057602027527e-02 1.004231404733e-04 6.999741471498e+00
1.299750000000e+03 -9.618906727507e-03 9.791830479933e-05 6.954774808771e+00
1.300000000000e+03 -8.665124515558e-03 9.529729851618e-05 6.909125841208e+00
1.300250000000e+03 -7.726081038070e-03 9.258492416211e-05 6.862801794012e+00
1.300500000000e+03 -6.813030539453e-03 8.980792661387e-05 6.815810268458e+00
1.300750000000e+03 -5.936944377426e-03 8.699476204002e-05 6.768159251927e+00
1.301000000000e+03 -5.108386445310e-03 8.417532793648e-05 6.719857127070e+00
1.301250000000e+03 -4.337395774366e-03 8.138065321239e-05 6.670912684416e+00
[truncated: 126,393 more chars]
