# Supplementary material for: Tracking Charge Migration with Frequency-Matched Strobo-Spectroscopy
Source: J Phys Chem A. 2024 Jan 2;128(1):20–7. doi: 10.1021/acs.jpca.3c04234 (PMC10788909; doi:10.1021/acs.jpca.3c04234)
Supplement: Supplementary file 2 — jp3c04234_si_002.zip [file jp3c04234_si_002.zip › supplemental data/Data/dipoles/model/tau=3.2500.txt]

# Model dipole moment for tau = 3.2500 o.c.
0.000000000000e+00 0.000000000000e+00 0.000000000000e+00 0.000000000000e+00
2.500000000000e-01 0.000000000000e+00 0.000000000000e+00 0.000000000000e+00
5.000000000000e-01 0.000000000000e+00 0.000000000000e+00 0.000000000000e+00
7.500000000000e-01 0.000000000000e+00 0.000000000000e+00 0.000000000000e+00
1.000000000000e+00 0.000000000000e+00 0.000000000000e+00 0.000000000000e+00
1.250000000000e+00 0.000000000000e+00 0.000000000000e+00 0.000000000000e+00
1.500000000000e+00 0.000000000000e+00 0.000000000000e+00 0.000000000000e+00
1.750000000000e+00 0.000000000000e+00 0.000000000000e+00 0.000000000000e+00
2.000000000000e+00 0.000000000000e+00 0.000000000000e+00 0.000000000000e+00
2.250000000000e+00 0.000000000000e+00 0.000000000000e+00 0.000000000000e+00
2.500000000000e+00 0.000000000000e+00 0.000000000000e+00 0.000000000000e+00
2.750000000000e+00 0.000000000000e+00 0.000000000000e+00 0.000000000000e+00
3.000000000000e+00 0.000000000000e+00 0.000000000000e+00 0.000000000000e+00
3.250000000000e+00 0.000000000000e+00 0.000000000000e+00 0.000000000000e+00
3.500000000000e+00 0.000000000000e+00 0.000000000000e+00 0.000000000000e+00
3.750000000000e+00 0.000000000000e+00 0.000000000000e+00 0.000000000000e+00
4.000000000000e+00 0.000000000000e+00 0.000000000000e+00 0.000000000000e+00
4.250000000000e+00 0.000000000000e+00 0.000000000000e+00 0.000000000000e+00
4.500000000000e+00 0.000000000000e+00 0.000000000000e+00 0.000000000000e+00
4.750000000000e+00 0.000000000000e+00 0.000000000000e+00 0.000000000000e+00
5.000000000000e+00 0.000000000000e+00 0.000000000000e+00 0.000000000000e+00
5.250000000000e+00 0.000000000000e+00 0.000000000000e+00 0.000000000000e+00
5.500000000000e+00 0.000000000000e+00 0.000000000000e+00 0.000000000000e+00
5.750000000000e+00 0.000000000000e+00 0.000000000000e+00 0.000000000000e+00
6.000000000000e+00 0.000000000000e+00 0.000000000000e+00 0.000000000000e+00
6.250000000000e+00 0.000000000000e+00 0.000000000000e+00 0.000000000000e+00
6.500000000000e+00 0.000000000000e+00 0.000000000000e+00 0.000000000000e+00
6.750000000000e+00 0.000000000000e+00 0.000000000000e+00 0.000000000000e+00
7.000000000000e+00 0.000000000000e+00 0.000000000000e+00 0.000000000000e+00
7.250000000000e+00 0.000000000000e+00 0.000000000000e+00 0.000000000000e+00
7.500000000000e+00 0.000000000000e+00 0.000000000000e+00 0.000000000000e+00
7.750000000000e+00 0.000000000000e+00 0.000000000000e+00 0.000000000000e+00
8.000000000000e+00 0.000000000000e+00 0.000000000000e+00 0.000000000000e+00
8.250000000000e+00 0.000000000000e+00 0.000000000000e+00 0.000000000000e+00
8.500000000000e+00 0.000000000000e+00 0.000000000000e+00 0.000000000000e+00
8.750000000000e+00 0.000000000000e+00 0.000000000000e+00 0.000000000000e+00
9.000000000000e+00 0.000000000000e+00 0.000000000000e+00 0.000000000000e+00
9.250000000000e+00 0.000000000000e+00 0.000000000000e+00 0.000000000000e+00
9.500000000000e+00 0.000000000000e+00 0.000000000000e+00 0.000000000000e+00
9.750000000000e+00 0.000000000000e+00 0.000000000000e+00 0.000000000000e+00
1.000000000000e+01 0.000000000000e+00 0.000000000000e+00 0.000000000000e+00
1.025000000000e+01 0.000000000000e+00 0.000000000000e+00 0.000000000000e+00
1.050000000000e+01 0.000000000000e+00 0.000000000000e+00 0.000000000000e+00
1.075000000000e+01 0.000000000000e+00 0.000000000000e+00 0.000000000000e+00
1.100000000000e+01 0.000000000000e+00 0.000000000000e+00 0.000000000000e+00
1.125000000000e+01 0.000000000000e+00 0.000000000000e+00 0.000000000000e+00
1.150000000000e+01 0.000000000000e+00 0.000000000000e+00 0.000000000000e+00
1.175000000000e+01 0.000000000000e+00 0.000000000000e+00 0.000000000000e+00
1.200000000000e+01 0.000000000000e+00 0.000000000000e+00 0.000000000000e+00
1.225000000000e+01 0.000000000000e+00 0.000000000000e+00 0.000000000000e+00
1.250000000000e+01 0.000000000000e+00 0.000000000000e+00 0.000000000000e+00
1.275000000000e+01 0.000000000000e+00 0.000000000000e+00 0.000000000000e+00
1.300000000000e+01 0.000000000000e+00 0.000000000000e+00 0.000000000000e+00
1.325000000000e+01 0.000000000000e+00 0.000000000000e+00 0.000000000000e+00
1.350000000000e+01 0.000000000000e+00 0.000000000000e+00 0.000000000000e+00
1.375000000000e+01 0.000000000000e+00 0.000000000000e+00 0.000000000000e+00
1.400000000000e+01 0.000000000000e+00 0.000000000000e+00 0.000000000000e+00
1.425000000000e+01 0.000000000000e+00 0.000000000000e+00 0.000000000000e+00
1.450000000000e+01 0.000000000000e+00 0.000000000000e+00 0.000000000000e+00
1.475000000000e+01 0.000000000000e+00 0.000000000000e+00 0.000000000000e+00
1.500000000000e+01 0.000000000000e+00 0.000000000000e+00 0.000000000000e+00
1.525000000000e+01 0.000000000000e+00 0.000000000000e+00 0.000000000000e+00
1.550000000000e+01 0.000000000000e+00 0.000000000000e+00 0.000000000000e+00
1.575000000000e+01 0.000000000000e+00 0.000000000000e+00 0.000000000000e+00
1.600000000000e+01 0.000000000000e+00 0.000000000000e+00 0.000000000000e+00
1.625000000000e+01 0.000000000000e+00 0.000000000000e+00 0.000000000000e+00
1.650000000000e+01 0.000000000000e+00 0.000000000000e+00 0.000000000000e+00
1.675000000000e+01 0.000000000000e+00 0.000000000000e+00 0.000000000000e+00
1.700000000000e+01 0.000000000000e+00 0.000000000000e+00 0.000000000000e+00
1.725000000000e+01 0.000000000000e+00 0.000000000000e+00 0.000000000000e+00
1.750000000000e+01 0.000000000000e+00 0.000000000000e+00 0.000000000000e+00
1.775000000000e+01 0.000000000000e+00 0.000000000000e+00 0.000000000000e+00
1.800000000000e+01 0.000000000000e+00 0.000000000000e+00 0.000000000000e+00
1.825000000000e+01 0.000000000000e+00 0.000000000000e+00 0.000000000000e+00
1.850000000000e+01 0.000000000000e+00 0.000000000000e+00 0.000000000000e+00
1.875000000000e+01 0.000000000000e+00 0.000000000000e+00 0.000000000000e+00
1.900000000000e+01 0.000000000000e+00 0.000000000000e+00 0.000000000000e+00
1.925000000000e+01 0.000000000000e+00 0.000000000000e+00 0.000000000000e+00
1.950000000000e+01 0.000000000000e+00 0.000000000000e+00 0.000000000000e+00
1.975000000000e+01 0.000000000000e+00 0.000000000000e+00 0.000000000000e+00
2.000000000000e+01 0.000000000000e+00 0.000000000000e+00 0.000000000000e+00
2.025000000000e+01 0.000000000000e+00 0.000000000000e+00 0.000000000000e+00
2.050000000000e+01 0.000000000000e+00 0.000000000000e+00 0.000000000000e+00
2.075000000000e+01 0.000000000000e+00 0.000000000000e+00 0.000000000000e+00
2.100000000000e+01 0.000000000000e+00 0.000000000000e+00 0.000000000000e+00
2.125000000000e+01 0.000000000000e+00 0.000000000000e+00 0.000000000000e+00
2.150000000000e+01 0.000000000000e+00 0.000000000000e+00 0.000000000000e+00
2.175000000000e+01 0.000000000000e+00 0.000000000000e+00 0.000000000000e+00
2.200000000000e+01 0.000000000000e+00 0.000000000000e+00 0.000000000000e+00
2.225000000000e+01 0.000000000000e+00 0.000000000000e+00 0.000000000000e+00
2.250000000000e+01 0.000000000000e+00 0.000000000000e+00 0.000000000000e+00
2.275000000000e+01 0.000000000000e+00 0.000000000000e+00 0.000000000000e+00
2.300000000000e+01 0.000000000000e+00 0.000000000000e+00 0.000000000000e+00
2.325000000000e+01 0.000000000000e+00 0.000000000000e+00 0.000000000000e+00
2.350000000000e+01 0.000000000000e+00 0.000000000000e+00 0.000000000000e+00
2.375000000000e+01 0.000000000000e+00 0.000000000000e+00 0.000000000000e+00
2.400000000000e+01 0.000000000000e+00 0.000000000000e+00 0.000000000000e+00
2.425000000000e+01 0.000000000000e+00 0.000000000000e+00 0.000000000000e+00
2.450000000000e+01 0.000000000000e+00 0.000000000000e+00 0.000000000000e+00
2.475000000000e+01 0.000000000000e+00 0.000000000000e+00 0.000000000000e+00
2.500000000000e+01 0.000000000000e+00 0.000000000000e+00 0.000000000000e+00
2.525000000000e+01 0.000000000000e+00 0.000000000000e+00 0.000000000000e+00
2.550000000000e+01 0.000000000000e+00 0.000000000000e+00 0.000000000000e+00
2.575000000000e+01 0.000000000000e+00 0.000000000000e+00 0.000000000000e+00
2.600000000000e+01 0.000000000000e+00 0.000000000000e+00 0.000000000000e+00
2.625000000000e+01 0.000000000000e+00 0.000000000000e+00 0.000000000000e+00
2.650000000000e+01 0.000000000000e+00 0.000000000000e+00 0.000000000000e+00
2.675000000000e+01 0.000000000000e+00 0.000000000000e+00 0.000000000000e+00
2.700000000000e+01 0.000000000000e+00 0.000000000000e+00 0.000000000000e+00
2.725000000000e+01 0.000000000000e+00 0.000000000000e+00 0.000000000000e+00
2.750000000000e+01 0.000000000000e+00 0.000000000000e+00 0.000000000000e+00
2.775000000000e+01 0.000000000000e+00 0.000000000000e+00 0.000000000000e+00
2.800000000000e+01 0.000000000000e+00 0.000000000000e+00 0.000000000000e+00
2.825000000000e+01 0.000000000000e+00 0.000000000000e+00 0.000000000000e+00
2.850000000000e+01 0.000000000000e+00 0.000000000000e+00 0.000000000000e+00
2.875000000000e+01 0.000000000000e+00 0.000000000000e+00 0.000000000000e+00
2.900000000000e+01 0.000000000000e+00 0.000000000000e+00 0.000000000000e+00
2.925000000000e+01 0.000000000000e+00 0.000000000000e+00 0.000000000000e+00
2.950000000000e+01 0.000000000000e+00 0.000000000000e+00 0.000000000000e+00
2.975000000000e+01 0.000000000000e+00 0.000000000000e+00 0.000000000000e+00
3.000000000000e+01 0.000000000000e+00 0.000000000000e+00 0.000000000000e+00
3.025000000000e+01 0.000000000000e+00 0.000000000000e+00 0.000000000000e+00
3.050000000000e+01 0.000000000000e+00 0.000000000000e+00 0.000000000000e+00
3.075000000000e+01 0.000000000000e+00 0.000000000000e+00 0.000000000000e+00
3.100000000000e+01 0.000000000000e+00 0.000000000000e+00 0.000000000000e+00
3.125000000000e+01 0.000000000000e+00 0.000000000000e+00 0.000000000000e+00
3.150000000000e+01 0.000000000000e+00 0.000000000000e+00 0.000000000000e+00
3.175000000000e+01 0.000000000000e+00 0.000000000000e+00 0.000000000000e+00
3.200000000000e+01 0.000000000000e+00 0.000000000000e+00 0.000000000000e+00
3.225000000000e+01 0.000000000000e+00 0.000000000000e+00 0.000000000000e+00
3.250000000000e+01 0.000000000000e+00 0.000000000000e+00 0.000000000000e+00
3.275000000000e+01 0.000000000000e+00 0.000000000000e+00 0.000000000000e+00
3.300000000000e+01 0.000000000000e+00 0.000000000000e+00 0.000000000000e+00
3.325000000000e+01 0.000000000000e+00 0.000000000000e+00 0.000000000000e+00
3.350000000000e+01 0.000000000000e+00 0.000000000000e+00 0.000000000000e+00
3.375000000000e+01 0.000000000000e+00 0.000000000000e+00 0.000000000000e+00
3.400000000000e+01 0.000000000000e+00 0.000000000000e+00 0.000000000000e+00
3.425000000000e+01 0.000000000000e+00 0.000000000000e+00 0.000000000000e+00
3.450000000000e+01 0.000000000000e+00 0.000000000000e+00 0.000000000000e+00
3.475000000000e+01 0.000000000000e+00 0.000000000000e+00 0.000000000000e+00
3.500000000000e+01 0.000000000000e+00 0.000000000000e+00 0.000000000000e+00
3.525000000000e+01 0.000000000000e+00 0.000000000000e+00 0.000000000000e+00
3.550000000000e+01 0.000000000000e+00 0.000000000000e+00 0.000000000000e+00
3.575000000000e+01 0.000000000000e+00 0.000000000000e+00 0.000000000000e+00
3.600000000000e+01 0.000000000000e+00 0.000000000000e+00 0.000000000000e+00
3.625000000000e+01 0.000000000000e+00 0.000000000000e+00 0.000000000000e+00
3.650000000000e+01 0.000000000000e+00 0.000000000000e+00 0.000000000000e+00
3.675000000000e+01 0.000000000000e+00 0.000000000000e+00 0.000000000000e+00
3.700000000000e+01 0.000000000000e+00 0.000000000000e+00 0.000000000000e+00
3.725000000000e+01 0.000000000000e+00 0.000000000000e+00 0.000000000000e+00
3.750000000000e+01 0.000000000000e+00 0.000000000000e+00 0.000000000000e+00
3.775000000000e+01 0.000000000000e+00 0.000000000000e+00 0.000000000000e+00
3.800000000000e+01 0.000000000000e+00 0.000000000000e+00 0.000000000000e+00
3.825000000000e+01 0.000000000000e+00 0.000000000000e+00 0.000000000000e+00
3.850000000000e+01 0.000000000000e+00 0.000000000000e+00 0.000000000000e+00
3.875000000000e+01 0.000000000000e+00 0.000000000000e+00 0.000000000000e+00
3.900000000000e+01 0.000000000000e+00 0.000000000000e+00 0.000000000000e+00
3.925000000000e+01 0.000000000000e+00 0.000000000000e+00 0.000000000000e+00
3.950000000000e+01 0.000000000000e+00 0.000000000000e+00 0.000000000000e+00
3.975000000000e+01 0.000000000000e+00 0.000000000000e+00 0.000000000000e+00
4.000000000000e+01 0.000000000000e+00 0.000000000000e+00 0.000000000000e+00
4.025000000000e+01 0.000000000000e+00 0.000000000000e+00 0.000000000000e+00
4.050000000000e+01 0.000000000000e+00 0.000000000000e+00 0.000000000000e+00
4.075000000000e+01 0.000000000000e+00 0.000000000000e+00 0.000000000000e+00
4.100000000000e+01 0.000000000000e+00 0.000000000000e+00 0.000000000000e+00
4.125000000000e+01 0.000000000000e+00 0.000000000000e+00 0.000000000000e+00
4.150000000000e+01 0.000000000000e+00 0.000000000000e+00 0.000000000000e+00
4.175000000000e+01 0.000000000000e+00 0.000000000000e+00 0.000000000000e+00
4.200000000000e+01 0.000000000000e+00 0.000000000000e+00 0.000000000000e+00
4.225000000000e+01 0.000000000000e+00 0.000000000000e+00 0.000000000000e+00
4.250000000000e+01 0.000000000000e+00 0.000000000000e+00 0.000000000000e+00
4.275000000000e+01 0.000000000000e+00 0.000000000000e+00 0.000000000000e+00
4.300000000000e+01 0.000000000000e+00 0.000000000000e+00 0.000000000000e+00
4.325000000000e+01 0.000000000000e+00 0.000000000000e+00 0.000000000000e+00
4.350000000000e+01 0.000000000000e+00 0.000000000000e+00 0.000000000000e+00
4.375000000000e+01 0.000000000000e+00 0.000000000000e+00 0.000000000000e+00
4.400000000000e+01 0.000000000000e+00 0.000000000000e+00 0.000000000000e+00
4.425000000000e+01 0.000000000000e+00 0.000000000000e+00 0.000000000000e+00
4.450000000000e+01 0.000000000000e+00 0.000000000000e+00 0.000000000000e+00
4.475000000000e+01 0.000000000000e+00 0.000000000000e+00 0.000000000000e+00
4.500000000000e+01 0.000000000000e+00 0.000000000000e+00 0.000000000000e+00
4.525000000000e+01 0.000000000000e+00 0.000000000000e+00 0.000000000000e+00
4.550000000000e+01 0.000000000000e+00 0.000000000000e+00 0.000000000000e+00
4.575000000000e+01 0.000000000000e+00 0.000000000000e+00 0.000000000000e+00
4.600000000000e+01 0.000000000000e+00 0.000000000000e+00 0.000000000000e+00
4.625000000000e+01 0.000000000000e+00 0.000000000000e+00 0.000000000000e+00
4.650000000000e+01 0.000000000000e+00 0.000000000000e+00 0.000000000000e+00
4.675000000000e+01 0.000000000000e+00 0.000000000000e+00 0.000000000000e+00
4.700000000000e+01 0.000000000000e+00 0.000000000000e+00 0.000000000000e+00
4.725000000000e+01 0.000000000000e+00 0.000000000000e+00 0.000000000000e+00
4.750000000000e+01 0.000000000000e+00 0.000000000000e+00 0.000000000000e+00
4.775000000000e+01 0.000000000000e+00 0.000000000000e+00 0.000000000000e+00
4.800000000000e+01 0.000000000000e+00 0.000000000000e+00 0.000000000000e+00
4.825000000000e+01 0.000000000000e+00 0.000000000000e+00 0.000000000000e+00
4.850000000000e+01 0.000000000000e+00 0.000000000000e+00 0.000000000000e+00
4.875000000000e+01 0.000000000000e+00 0.000000000000e+00 0.000000000000e+00
4.900000000000e+01 0.000000000000e+00 0.000000000000e+00 0.000000000000e+00
4.925000000000e+01 0.000000000000e+00 0.000000000000e+00 0.000000000000e+00
4.950000000000e+01 0.000000000000e+00 0.000000000000e+00 0.000000000000e+00
4.975000000000e+01 0.000000000000e+00 0.000000000000e+00 0.000000000000e+00
5.000000000000e+01 0.000000000000e+00 0.000000000000e+00 0.000000000000e+00
5.025000000000e+01 0.000000000000e+00 0.000000000000e+00 0.000000000000e+00
5.050000000000e+01 0.000000000000e+00 0.000000000000e+00 0.000000000000e+00
5.075000000000e+01 0.000000000000e+00 0.000000000000e+00 0.000000000000e+00
5.100000000000e+01 0.000000000000e+00 0.000000000000e+00 0.000000000000e+00
5.125000000000e+01 0.000000000000e+00 0.000000000000e+00 0.000000000000e+00
5.150000000000e+01 0.000000000000e+00 0.000000000000e+00 0.000000000000e+00
5.175000000000e+01 0.000000000000e+00 0.000000000000e+00 0.000000000000e+00
5.200000000000e+01 0.000000000000e+00 0.000000000000e+00 0.000000000000e+00
5.225000000000e+01 0.000000000000e+00 0.000000000000e+00 0.000000000000e+00
5.250000000000e+01 0.000000000000e+00 0.000000000000e+00 0.000000000000e+00
5.275000000000e+01 0.000000000000e+00 0.000000000000e+00 0.000000000000e+00
5.300000000000e+01 0.000000000000e+00 0.000000000000e+00 0.000000000000e+00
5.325000000000e+01 0.000000000000e+00 0.000000000000e+00 0.000000000000e+00
5.350000000000e+01 0.000000000000e+00 0.000000000000e+00 0.000000000000e+00
5.375000000000e+01 0.000000000000e+00 0.000000000000e+00 0.000000000000e+00
5.400000000000e+01 0.000000000000e+00 0.000000000000e+00 0.000000000000e+00
5.425000000000e+01 0.000000000000e+00 0.000000000000e+00 0.000000000000e+00
5.450000000000e+01 0.000000000000e+00 0.000000000000e+00 0.000000000000e+00
5.475000000000e+01 0.000000000000e+00 0.000000000000e+00 0.000000000000e+00
5.500000000000e+01 0.000000000000e+00 0.000000000000e+00 0.000000000000e+00
5.525000000000e+01 0.000000000000e+00 0.000000000000e+00 0.000000000000e+00
5.550000000000e+01 0.000000000000e+00 0.000000000000e+00 0.000000000000e+00
5.575000000000e+01 0.000000000000e+00 0.000000000000e+00 0.000000000000e+00
5.600000000000e+01 0.000000000000e+00 0.000000000000e+00 0.000000000000e+00
5.625000000000e+01 0.000000000000e+00 0.000000000000e+00 0.000000000000e+00
5.650000000000e+01 0.000000000000e+00 0.000000000000e+00 0.000000000000e+00
5.675000000000e+01 0.000000000000e+00 0.000000000000e+00 0.000000000000e+00
5.700000000000e+01 0.000000000000e+00 0.000000000000e+00 0.000000000000e+00
5.725000000000e+01 0.000000000000e+00 0.000000000000e+00 0.000000000000e+00
5.750000000000e+01 0.000000000000e+00 0.000000000000e+00 0.000000000000e+00
5.775000000000e+01 0.000000000000e+00 0.000000000000e+00 0.000000000000e+00
5.800000000000e+01 0.000000000000e+00 0.000000000000e+00 0.000000000000e+00
5.825000000000e+01 0.000000000000e+00 0.000000000000e+00 0.000000000000e+00
5.850000000000e+01 0.000000000000e+00 0.000000000000e+00 0.000000000000e+00
5.875000000000e+01 0.000000000000e+00 0.000000000000e+00 0.000000000000e+00
5.900000000000e+01 0.000000000000e+00 0.000000000000e+00 0.000000000000e+00
5.925000000000e+01 0.000000000000e+00 0.000000000000e+00 0.000000000000e+00
5.950000000000e+01 0.000000000000e+00 0.000000000000e+00 0.000000000000e+00
5.975000000000e+01 0.000000000000e+00 0.000000000000e+00 0.000000000000e+00
6.000000000000e+01 0.000000000000e+00 0.000000000000e+00 0.000000000000e+00
6.025000000000e+01 0.000000000000e+00 0.000000000000e+00 0.000000000000e+00
6.050000000000e+01 0.000000000000e+00 0.000000000000e+00 0.000000000000e+00
6.075000000000e+01 0.000000000000e+00 0.000000000000e+00 0.000000000000e+00
6.100000000000e+01 0.000000000000e+00 0.000000000000e+00 0.000000000000e+00
6.125000000000e+01 0.000000000000e+00 0.000000000000e+00 0.000000000000e+00
6.150000000000e+01 0.000000000000e+00 0.000000000000e+00 0.000000000000e+00
6.175000000000e+01 0.000000000000e+00 0.000000000000e+00 0.000000000000e+00
6.200000000000e+01 0.000000000000e+00 0.000000000000e+00 0.000000000000e+00
6.225000000000e+01 0.000000000000e+00 0.000000000000e+00 0.000000000000e+00
6.250000000000e+01 0.000000000000e+00 0.000000000000e+00 0.000000000000e+00
6.275000000000e+01 0.000000000000e+00 0.000000000000e+00 0.000000000000e+00
6.300000000000e+01 0.000000000000e+00 0.000000000000e+00 0.000000000000e+00
6.325000000000e+01 0.000000000000e+00 0.000000000000e+00 0.000000000000e+00
6.350000000000e+01 0.000000000000e+00 0.000000000000e+00 0.000000000000e+00
6.375000000000e+01 0.000000000000e+00 0.000000000000e+00 0.000000000000e+00
6.400000000000e+01 0.000000000000e+00 0.000000000000e+00 0.000000000000e+00
6.425000000000e+01 0.000000000000e+00 0.000000000000e+00 0.000000000000e+00
6.450000000000e+01 0.000000000000e+00 0.000000000000e+00 0.000000000000e+00
6.475000000000e+01 0.000000000000e+00 0.000000000000e+00 0.000000000000e+00
6.500000000000e+01 0.000000000000e+00 0.000000000000e+00 0.000000000000e+00
6.525000000000e+01 0.000000000000e+00 0.000000000000e+00 0.000000000000e+00
6.550000000000e+01 0.000000000000e+00 0.000000000000e+00 0.000000000000e+00
6.575000000000e+01 0.000000000000e+00 0.000000000000e+00 0.000000000000e+00
6.600000000000e+01 0.000000000000e+00 0.000000000000e+00 0.000000000000e+00
6.625000000000e+01 0.000000000000e+00 0.000000000000e+00 0.000000000000e+00
6.650000000000e+01 0.000000000000e+00 0.000000000000e+00 0.000000000000e+00
6.675000000000e+01 0.000000000000e+00 0.000000000000e+00 0.000000000000e+00
6.700000000000e+01 0.000000000000e+00 0.000000000000e+00 0.000000000000e+00
6.725000000000e+01 0.000000000000e+00 0.000000000000e+00 0.000000000000e+00
6.750000000000e+01 0.000000000000e+00 0.000000000000e+00 0.000000000000e+00
6.775000000000e+01 0.000000000000e+00 0.000000000000e+00 0.000000000000e+00
6.800000000000e+01 0.000000000000e+00 0.000000000000e+00 0.000000000000e+00
6.825000000000e+01 0.000000000000e+00 0.000000000000e+00 0.000000000000e+00
6.850000000000e+01 0.000000000000e+00 0.000000000000e+00 0.000000000000e+00
6.875000000000e+01 0.000000000000e+00 0.000000000000e+00 0.000000000000e+00
6.900000000000e+01 0.000000000000e+00 0.000000000000e+00 0.000000000000e+00
6.925000000000e+01 0.000000000000e+00 0.000000000000e+00 0.000000000000e+00
6.950000000000e+01 0.000000000000e+00 0.000000000000e+00 0.000000000000e+00
6.975000000000e+01 0.000000000000e+00 0.000000000000e+00 0.000000000000e+00
7.000000000000e+01 0.000000000000e+00 0.000000000000e+00 0.000000000000e+00
7.025000000000e+01 0.000000000000e+00 0.000000000000e+00 0.000000000000e+00
7.050000000000e+01 0.000000000000e+00 0.000000000000e+00 0.000000000000e+00
7.075000000000e+01 0.000000000000e+00 0.000000000000e+00 0.000000000000e+00
7.100000000000e+01 0.000000000000e+00 0.000000000000e+00 0.000000000000e+00
7.125000000000e+01 0.000000000000e+00 0.000000000000e+00 0.000000000000e+00
7.150000000000e+01 0.000000000000e+00 0.000000000000e+00 0.000000000000e+00
7.175000000000e+01 0.000000000000e+00 0.000000000000e+00 0.000000000000e+00
7.200000000000e+01 0.000000000000e+00 0.000000000000e+00 0.000000000000e+00
7.225000000000e+01 0.000000000000e+00 0.000000000000e+00 0.000000000000e+00
7.250000000000e+01 0.000000000000e+00 0.000000000000e+00 0.000000000000e+00
7.275000000000e+01 0.000000000000e+00 0.000000000000e+00 0.000000000000e+00
7.300000000000e+01 0.000000000000e+00 0.000000000000e+00 0.000000000000e+00
7.325000000000e+01 0.000000000000e+00 0.000000000000e+00 0.000000000000e+00
7.350000000000e+01 0.000000000000e+00 0.000000000000e+00 0.000000000000e+00
7.375000000000e+01 0.000000000000e+00 0.000000000000e+00 0.000000000000e+00
7.400000000000e+01 0.000000000000e+00 0.000000000000e+00 0.000000000000e+00
7.425000000000e+01 0.000000000000e+00 0.000000000000e+00 0.000000000000e+00
7.450000000000e+01 0.000000000000e+00 0.000000000000e+00 0.000000000000e+00
7.475000000000e+01 0.000000000000e+00 0.000000000000e+00 0.000000000000e+00
7.500000000000e+01 0.000000000000e+00 0.000000000000e+00 0.000000000000e+00
7.525000000000e+01 0.000000000000e+00 0.000000000000e+00 0.000000000000e+00
7.550000000000e+01 0.000000000000e+00 0.000000000000e+00 0.000000000000e+00
7.575000000000e+01 0.000000000000e+00 0.000000000000e+00 0.000000000000e+00
7.600000000000e+01 0.000000000000e+00 0.000000000000e+00 0.000000000000e+00
7.625000000000e+01 0.000000000000e+00 0.000000000000e+00 0.000000000000e+00
7.650000000000e+01 0.000000000000e+00 0.000000000000e+00 0.000000000000e+00
7.675000000000e+01 0.000000000000e+00 0.000000000000e+00 0.000000000000e+00
7.700000000000e+01 0.000000000000e+00 0.000000000000e+00 0.000000000000e+00
7.725000000000e+01 0.000000000000e+00 0.000000000000e+00 0.000000000000e+00
7.750000000000e+01 0.000000000000e+00 0.000000000000e+00 0.000000000000e+00
7.775000000000e+01 0.000000000000e+00 0.000000000000e+00 0.000000000000e+00
7.800000000000e+01 0.000000000000e+00 0.000000000000e+00 0.000000000000e+00
7.825000000000e+01 0.000000000000e+00 0.000000000000e+00 0.000000000000e+00
7.850000000000e+01 0.000000000000e+00 0.000000000000e+00 0.000000000000e+00
7.875000000000e+01 0.000000000000e+00 0.000000000000e+00 0.000000000000e+00
7.900000000000e+01 0.000000000000e+00 0.000000000000e+00 0.000000000000e+00
7.925000000000e+01 0.000000000000e+00 0.000000000000e+00 0.000000000000e+00
7.950000000000e+01 0.000000000000e+00 0.000000000000e+00 0.000000000000e+00
7.975000000000e+01 0.000000000000e+00 0.000000000000e+00 0.000000000000e+00
8.000000000000e+01 0.000000000000e+00 0.000000000000e+00 0.000000000000e+00
8.025000000000e+01 0.000000000000e+00 0.000000000000e+00 0.000000000000e+00
8.050000000000e+01 0.000000000000e+00 0.000000000000e+00 0.000000000000e+00
8.075000000000e+01 0.000000000000e+00 0.000000000000e+00 0.000000000000e+00
8.100000000000e+01 0.000000000000e+00 0.000000000000e+00 0.000000000000e+00
8.125000000000e+01 0.000000000000e+00 0.000000000000e+00 0.000000000000e+00
8.150000000000e+01 0.000000000000e+00 0.000000000000e+00 0.000000000000e+00
8.175000000000e+01 0.000000000000e+00 0.000000000000e+00 0.000000000000e+00
8.200000000000e+01 0.000000000000e+00 0.000000000000e+00 0.000000000000e+00
8.225000000000e+01 0.000000000000e+00 0.000000000000e+00 0.000000000000e+00
8.250000000000e+01 0.000000000000e+00 0.000000000000e+00 0.000000000000e+00
8.275000000000e+01 0.000000000000e+00 0.000000000000e+00 0.000000000000e+00
8.300000000000e+01 0.000000000000e+00 0.000000000000e+00 0.000000000000e+00
8.325000000000e+01 0.000000000000e+00 0.000000000000e+00 0.000000000000e+00
8.350000000000e+01 0.000000000000e+00 0.000000000000e+00 0.000000000000e+00
8.375000000000e+01 0.000000000000e+00 0.000000000000e+00 0.000000000000e+00
8.400000000000e+01 0.000000000000e+00 0.000000000000e+00 0.000000000000e+00
8.425000000000e+01 0.000000000000e+00 0.000000000000e+00 0.000000000000e+00
8.450000000000e+01 0.000000000000e+00 0.000000000000e+00 0.000000000000e+00
8.475000000000e+01 0.000000000000e+00 0.000000000000e+00 0.000000000000e+00
8.500000000000e+01 0.000000000000e+00 0.000000000000e+00 0.000000000000e+00
8.525000000000e+01 0.000000000000e+00 0.000000000000e+00 0.000000000000e+00
8.550000000000e+01 0.000000000000e+00 0.000000000000e+00 0.000000000000e+00
8.575000000000e+01 0.000000000000e+00 0.000000000000e+00 0.000000000000e+00
8.600000000000e+01 0.000000000000e+00 0.000000000000e+00 0.000000000000e+00
8.625000000000e+01 0.000000000000e+00 0.000000000000e+00 0.000000000000e+00
8.650000000000e+01 0.000000000000e+00 0.000000000000e+00 0.000000000000e+00
8.675000000000e+01 0.000000000000e+00 0.000000000000e+00 0.000000000000e+00
8.700000000000e+01 0.000000000000e+00 0.000000000000e+00 0.000000000000e+00
8.725000000000e+01 0.000000000000e+00 0.000000000000e+00 0.000000000000e+00
8.750000000000e+01 0.000000000000e+00 0.000000000000e+00 0.000000000000e+00
8.775000000000e+01 0.000000000000e+00 0.000000000000e+00 0.000000000000e+00
8.800000000000e+01 0.000000000000e+00 0.000000000000e+00 0.000000000000e+00
8.825000000000e+01 0.000000000000e+00 0.000000000000e+00 0.000000000000e+00
8.850000000000e+01 0.000000000000e+00 0.000000000000e+00 0.000000000000e+00
8.875000000000e+01 0.000000000000e+00 0.000000000000e+00 0.000000000000e+00
8.900000000000e+01 0.000000000000e+00 0.000000000000e+00 0.000000000000e+00
8.925000000000e+01 0.000000000000e+00 0.000000000000e+00 0.000000000000e+00
8.950000000000e+01 0.000000000000e+00 0.000000000000e+00 0.000000000000e+00
8.975000000000e+01 0.000000000000e+00 0.000000000000e+00 0.000000000000e+00
9.000000000000e+01 0.000000000000e+00 0.000000000000e+00 0.000000000000e+00
9.025000000000e+01 0.000000000000e+00 0.000000000000e+00 0.000000000000e+00
9.050000000000e+01 0.000000000000e+00 0.000000000000e+00 0.000000000000e+00
9.075000000000e+01 0.000000000000e+00 0.000000000000e+00 0.000000000000e+00
9.100000000000e+01 0.000000000000e+00 0.000000000000e+00 0.000000000000e+00
9.125000000000e+01 0.000000000000e+00 0.000000000000e+00 0.000000000000e+00
9.150000000000e+01 0.000000000000e+00 0.000000000000e+00 0.000000000000e+00
9.175000000000e+01 0.000000000000e+00 0.000000000000e+00 0.000000000000e+00
9.200000000000e+01 0.000000000000e+00 0.000000000000e+00 0.000000000000e+00
9.225000000000e+01 0.000000000000e+00 0.000000000000e+00 0.000000000000e+00
9.250000000000e+01 0.000000000000e+00 0.000000000000e+00 0.000000000000e+00
9.275000000000e+01 0.000000000000e+00 0.000000000000e+00 0.000000000000e+00
9.300000000000e+01 0.000000000000e+00 0.000000000000e+00 0.000000000000e+00
9.325000000000e+01 0.000000000000e+00 0.000000000000e+00 0.000000000000e+00
9.350000000000e+01 0.000000000000e+00 0.000000000000e+00 0.000000000000e+00
9.375000000000e+01 0.000000000000e+00 0.000000000000e+00 0.000000000000e+00
9.400000000000e+01 0.000000000000e+00 0.000000000000e+00 0.000000000000e+00
9.425000000000e+01 0.000000000000e+00 0.000000000000e+00 0.000000000000e+00
9.450000000000e+01 0.000000000000e+00 0.000000000000e+00 0.000000000000e+00
9.475000000000e+01 0.000000000000e+00 0.000000000000e+00 0.000000000000e+00
9.500000000000e+01 0.000000000000e+00 0.000000000000e+00 0.000000000000e+00
9.525000000000e+01 0.000000000000e+00 0.000000000000e+00 0.000000000000e+00
9.550000000000e+01 0.000000000000e+00 0.000000000000e+00 0.000000000000e+00
9.575000000000e+01 0.000000000000e+00 0.000000000000e+00 0.000000000000e+00
9.600000000000e+01 0.000000000000e+00 0.000000000000e+00 0.000000000000e+00
9.625000000000e+01 0.000000000000e+00 0.000000000000e+00 0.000000000000e+00
9.650000000000e+01 0.000000000000e+00 0.000000000000e+00 0.000000000000e+00
9.675000000000e+01 0.000000000000e+00 0.000000000000e+00 0.000000000000e+00
9.700000000000e+01 0.000000000000e+00 0.000000000000e+00 0.000000000000e+00
9.725000000000e+01 0.000000000000e+00 0.000000000000e+00 0.000000000000e+00
9.750000000000e+01 0.000000000000e+00 0.000000000000e+00 0.000000000000e+00
9.775000000000e+01 0.000000000000e+00 0.000000000000e+00 0.000000000000e+00
9.800000000000e+01 0.000000000000e+00 0.000000000000e+00 0.000000000000e+00
9.825000000000e+01 0.000000000000e+00 0.000000000000e+00 0.000000000000e+00
9.850000000000e+01 0.000000000000e+00 0.000000000000e+00 0.000000000000e+00
9.875000000000e+01 0.000000000000e+00 0.000000000000e+00 0.000000000000e+00
9.900000000000e+01 0.000000000000e+00 0.000000000000e+00 0.000000000000e+00
9.925000000000e+01 0.000000000000e+00 0.000000000000e+00 0.000000000000e+00
9.950000000000e+01 0.000000000000e+00 0.000000000000e+00 0.000000000000e+00
9.975000000000e+01 0.000000000000e+00 0.000000000000e+00 0.000000000000e+00
1.000000000000e+02 0.000000000000e+00 0.000000000000e+00 0.000000000000e+00
1.002500000000e+02 0.000000000000e+00 0.000000000000e+00 0.000000000000e+00
1.005000000000e+02 0.000000000000e+00 0.000000000000e+00 0.000000000000e+00
1.007500000000e+02 0.000000000000e+00 0.000000000000e+00 0.000000000000e+00
1.010000000000e+02 0.000000000000e+00 0.000000000000e+00 0.000000000000e+00
1.012500000000e+02 0.000000000000e+00 0.000000000000e+00 0.000000000000e+00
1.015000000000e+02 0.000000000000e+00 0.000000000000e+00 0.000000000000e+00
1.017500000000e+02 0.000000000000e+00 0.000000000000e+00 0.000000000000e+00
1.020000000000e+02 0.000000000000e+00 0.000000000000e+00 0.000000000000e+00
1.022500000000e+02 0.000000000000e+00 0.000000000000e+00 0.000000000000e+00
1.025000000000e+02 0.000000000000e+00 0.000000000000e+00 0.000000000000e+00
1.027500000000e+02 0.000000000000e+00 0.000000000000e+00 0.000000000000e+00
1.030000000000e+02 0.000000000000e+00 0.000000000000e+00 0.000000000000e+00
1.032500000000e+02 0.000000000000e+00 0.000000000000e+00 0.000000000000e+00
1.035000000000e+02 0.000000000000e+00 0.000000000000e+00 0.000000000000e+00
1.037500000000e+02 0.000000000000e+00 0.000000000000e+00 0.000000000000e+00
1.040000000000e+02 0.000000000000e+00 0.000000000000e+00 0.000000000000e+00
1.042500000000e+02 0.000000000000e+00 0.000000000000e+00 0.000000000000e+00
1.045000000000e+02 0.000000000000e+00 0.000000000000e+00 0.000000000000e+00
1.047500000000e+02 0.000000000000e+00 0.000000000000e+00 0.000000000000e+00
1.050000000000e+02 0.000000000000e+00 0.000000000000e+00 0.000000000000e+00
1.052500000000e+02 0.000000000000e+00 0.000000000000e+00 0.000000000000e+00
1.055000000000e+02 0.000000000000e+00 0.000000000000e+00 0.000000000000e+00
1.057500000000e+02 0.000000000000e+00 0.000000000000e+00 0.000000000000e+00
1.060000000000e+02 0.000000000000e+00 0.000000000000e+00 0.000000000000e+00
1.062500000000e+02 0.000000000000e+00 0.000000000000e+00 0.000000000000e+00
1.065000000000e+02 0.000000000000e+00 0.000000000000e+00 0.000000000000e+00
1.067500000000e+02 0.000000000000e+00 0.000000000000e+00 0.000000000000e+00
1.070000000000e+02 0.000000000000e+00 0.000000000000e+00 0.000000000000e+00
1.072500000000e+02 0.000000000000e+00 0.000000000000e+00 0.000000000000e+00
1.075000000000e+02 0.000000000000e+00 0.000000000000e+00 0.000000000000e+00
1.077500000000e+02 0.000000000000e+00 0.000000000000e+00 0.000000000000e+00
1.080000000000e+02 0.000000000000e+00 0.000000000000e+00 0.000000000000e+00
1.082500000000e+02 0.000000000000e+00 0.000000000000e+00 0.000000000000e+00
1.085000000000e+02 0.000000000000e+00 0.000000000000e+00 0.000000000000e+00
1.087500000000e+02 0.000000000000e+00 0.000000000000e+00 0.000000000000e+00
1.090000000000e+02 0.000000000000e+00 0.000000000000e+00 0.000000000000e+00
1.092500000000e+02 0.000000000000e+00 0.000000000000e+00 0.000000000000e+00
1.095000000000e+02 0.000000000000e+00 0.000000000000e+00 0.000000000000e+00
1.097500000000e+02 0.000000000000e+00 0.000000000000e+00 0.000000000000e+00
1.100000000000e+02 0.000000000000e+00 0.000000000000e+00 0.000000000000e+00
1.102500000000e+02 0.000000000000e+00 0.000000000000e+00 0.000000000000e+00
1.105000000000e+02 0.000000000000e+00 0.000000000000e+00 0.000000000000e+00
1.107500000000e+02 0.000000000000e+00 0.000000000000e+00 0.000000000000e+00
1.110000000000e+02 0.000000000000e+00 0.000000000000e+00 0.000000000000e+00
1.112500000000e+02 0.000000000000e+00 0.000000000000e+00 0.000000000000e+00
1.115000000000e+02 0.000000000000e+00 0.000000000000e+00 0.000000000000e+00
1.117500000000e+02 0.000000000000e+00 0.000000000000e+00 0.000000000000e+00
1.120000000000e+02 0.000000000000e+00 0.000000000000e+00 0.000000000000e+00
1.122500000000e+02 0.000000000000e+00 0.000000000000e+00 0.000000000000e+00
1.125000000000e+02 0.000000000000e+00 0.000000000000e+00 0.000000000000e+00
1.127500000000e+02 0.000000000000e+00 0.000000000000e+00 0.000000000000e+00
1.130000000000e+02 0.000000000000e+00 0.000000000000e+00 0.000000000000e+00
1.132500000000e+02 0.000000000000e+00 0.000000000000e+00 0.000000000000e+00
1.135000000000e+02 0.000000000000e+00 0.000000000000e+00 0.000000000000e+00
1.137500000000e+02 0.000000000000e+00 0.000000000000e+00 0.000000000000e+00
1.140000000000e+02 0.000000000000e+00 0.000000000000e+00 0.000000000000e+00
1.142500000000e+02 0.000000000000e+00 0.000000000000e+00 0.000000000000e+00
1.145000000000e+02 0.000000000000e+00 0.000000000000e+00 0.000000000000e+00
1.147500000000e+02 0.000000000000e+00 0.000000000000e+00 0.000000000000e+00
1.150000000000e+02 0.000000000000e+00 0.000000000000e+00 0.000000000000e+00
1.152500000000e+02 0.000000000000e+00 0.000000000000e+00 0.000000000000e+00
1.155000000000e+02 0.000000000000e+00 0.000000000000e+00 0.000000000000e+00
1.157500000000e+02 0.000000000000e+00 0.000000000000e+00 0.000000000000e+00
1.160000000000e+02 0.000000000000e+00 0.000000000000e+00 0.000000000000e+00
1.162500000000e+02 0.000000000000e+00 0.000000000000e+00 0.000000000000e+00
1.165000000000e+02 0.000000000000e+00 0.000000000000e+00 0.000000000000e+00
1.167500000000e+02 0.000000000000e+00 0.000000000000e+00 0.000000000000e+00
1.170000000000e+02 0.000000000000e+00 0.000000000000e+00 0.000000000000e+00
1.172500000000e+02 0.000000000000e+00 0.000000000000e+00 0.000000000000e+00
1.175000000000e+02 0.000000000000e+00 0.000000000000e+00 0.000000000000e+00
1.177500000000e+02 0.000000000000e+00 0.000000000000e+00 0.000000000000e+00
1.180000000000e+02 0.000000000000e+00 0.000000000000e+00 0.000000000000e+00
1.182500000000e+02 0.000000000000e+00 0.000000000000e+00 0.000000000000e+00
1.185000000000e+02 0.000000000000e+00 0.000000000000e+00 0.000000000000e+00
1.187500000000e+02 0.000000000000e+00 0.000000000000e+00 0.000000000000e+00
1.190000000000e+02 0.000000000000e+00 0.000000000000e+00 0.000000000000e+00
1.192500000000e+02 0.000000000000e+00 0.000000000000e+00 0.000000000000e+00
1.195000000000e+02 0.000000000000e+00 0.000000000000e+00 0.000000000000e+00
1.197500000000e+02 0.000000000000e+00 0.000000000000e+00 0.000000000000e+00
1.200000000000e+02 0.000000000000e+00 0.000000000000e+00 0.000000000000e+00
1.202500000000e+02 0.000000000000e+00 0.000000000000e+00 0.000000000000e+00
1.205000000000e+02 0.000000000000e+00 0.000000000000e+00 0.000000000000e+00
1.207500000000e+02 0.000000000000e+00 0.000000000000e+00 0.000000000000e+00
1.210000000000e+02 0.000000000000e+00 0.000000000000e+00 0.000000000000e+00
1.212500000000e+02 0.000000000000e+00 0.000000000000e+00 0.000000000000e+00
1.215000000000e+02 0.000000000000e+00 0.000000000000e+00 0.000000000000e+00
1.217500000000e+02 0.000000000000e+00 0.000000000000e+00 0.000000000000e+00
1.220000000000e+02 0.000000000000e+00 0.000000000000e+00 0.000000000000e+00
1.222500000000e+02 0.000000000000e+00 0.000000000000e+00 0.000000000000e+00
1.225000000000e+02 0.000000000000e+00 0.000000000000e+00 0.000000000000e+00
1.227500000000e+02 0.000000000000e+00 0.000000000000e+00 0.000000000000e+00
1.230000000000e+02 0.000000000000e+00 0.000000000000e+00 0.000000000000e+00
1.232500000000e+02 0.000000000000e+00 0.000000000000e+00 0.000000000000e+00
1.235000000000e+02 0.000000000000e+00 0.000000000000e+00 0.000000000000e+00
1.237500000000e+02 0.000000000000e+00 0.000000000000e+00 0.000000000000e+00
1.240000000000e+02 0.000000000000e+00 0.000000000000e+00 0.000000000000e+00
1.242500000000e+02 0.000000000000e+00 0.000000000000e+00 0.000000000000e+00
1.245000000000e+02 0.000000000000e+00 0.000000000000e+00 0.000000000000e+00
1.247500000000e+02 0.000000000000e+00 0.000000000000e+00 0.000000000000e+00
1.250000000000e+02 0.000000000000e+00 0.000000000000e+00 0.000000000000e+00
1.252500000000e+02 0.000000000000e+00 0.000000000000e+00 0.000000000000e+00
1.255000000000e+02 0.000000000000e+00 0.000000000000e+00 0.000000000000e+00
1.257500000000e+02 0.000000000000e+00 0.000000000000e+00 0.000000000000e+00
1.260000000000e+02 0.000000000000e+00 0.000000000000e+00 0.000000000000e+00
1.262500000000e+02 0.000000000000e+00 0.000000000000e+00 0.000000000000e+00
1.265000000000e+02 0.000000000000e+00 0.000000000000e+00 0.000000000000e+00
1.267500000000e+02 0.000000000000e+00 0.000000000000e+00 0.000000000000e+00
1.270000000000e+02 0.000000000000e+00 0.000000000000e+00 0.000000000000e+00
1.272500000000e+02 0.000000000000e+00 0.000000000000e+00 0.000000000000e+00
1.275000000000e+02 0.000000000000e+00 0.000000000000e+00 0.000000000000e+00
1.277500000000e+02 0.000000000000e+00 0.000000000000e+00 0.000000000000e+00
1.280000000000e+02 0.000000000000e+00 0.000000000000e+00 0.000000000000e+00
1.282500000000e+02 0.000000000000e+00 0.000000000000e+00 0.000000000000e+00
1.285000000000e+02 0.000000000000e+00 0.000000000000e+00 0.000000000000e+00
1.287500000000e+02 0.000000000000e+00 0.000000000000e+00 0.000000000000e+00
1.290000000000e+02 0.000000000000e+00 0.000000000000e+00 0.000000000000e+00
1.292500000000e+02 0.000000000000e+00 0.000000000000e+00 0.000000000000e+00
1.295000000000e+02 0.000000000000e+00 0.000000000000e+00 0.000000000000e+00
1.297500000000e+02 0.000000000000e+00 0.000000000000e+00 0.000000000000e+00
1.300000000000e+02 0.000000000000e+00 0.000000000000e+00 0.000000000000e+00
1.302500000000e+02 0.000000000000e+00 0.000000000000e+00 0.000000000000e+00
1.305000000000e+02 0.000000000000e+00 0.000000000000e+00 0.000000000000e+00
1.307500000000e+02 0.000000000000e+00 0.000000000000e+00 0.000000000000e+00
1.310000000000e+02 0.000000000000e+00 0.000000000000e+00 0.000000000000e+00
1.312500000000e+02 0.000000000000e+00 0.000000000000e+00 0.000000000000e+00
1.315000000000e+02 0.000000000000e+00 0.000000000000e+00 0.000000000000e+00
1.317500000000e+02 0.000000000000e+00 0.000000000000e+00 0.000000000000e+00
1.320000000000e+02 0.000000000000e+00 0.000000000000e+00 0.000000000000e+00
1.322500000000e+02 0.000000000000e+00 0.000000000000e+00 0.000000000000e+00
1.325000000000e+02 0.000000000000e+00 0.000000000000e+00 0.000000000000e+00
1.327500000000e+02 0.000000000000e+00 0.000000000000e+00 0.000000000000e+00
1.330000000000e+02 0.000000000000e+00 0.000000000000e+00 0.000000000000e+00
1.332500000000e+02 0.000000000000e+00 0.000000000000e+00 0.000000000000e+00
1.335000000000e+02 0.000000000000e+00 0.000000000000e+00 0.000000000000e+00
1.337500000000e+02 0.000000000000e+00 0.000000000000e+00 0.000000000000e+00
1.340000000000e+02 0.000000000000e+00 0.000000000000e+00 0.000000000000e+00
1.342500000000e+02 0.000000000000e+00 0.000000000000e+00 0.000000000000e+00
1.345000000000e+02 0.000000000000e+00 0.000000000000e+00 0.000000000000e+00
1.347500000000e+02 0.000000000000e+00 0.000000000000e+00 0.000000000000e+00
1.350000000000e+02 0.000000000000e+00 0.000000000000e+00 0.000000000000e+00
1.352500000000e+02 0.000000000000e+00 0.000000000000e+00 0.000000000000e+00
1.355000000000e+02 0.000000000000e+00 0.000000000000e+00 0.000000000000e+00
1.357500000000e+02 0.000000000000e+00 0.000000000000e+00 0.000000000000e+00
1.360000000000e+02 0.000000000000e+00 0.000000000000e+00 0.000000000000e+00
1.362500000000e+02 0.000000000000e+00 0.000000000000e+00 0.000000000000e+00
1.365000000000e+02 0.000000000000e+00 0.000000000000e+00 0.000000000000e+00
1.367500000000e+02 0.000000000000e+00 0.000000000000e+00 0.000000000000e+00
1.370000000000e+02 0.000000000000e+00 0.000000000000e+00 0.000000000000e+00
1.372500000000e+02 0.000000000000e+00 0.000000000000e+00 0.000000000000e+00
1.375000000000e+02 0.000000000000e+00 0.000000000000e+00 0.000000000000e+00
1.377500000000e+02 0.000000000000e+00 0.000000000000e+00 0.000000000000e+00
1.380000000000e+02 0.000000000000e+00 0.000000000000e+00 0.000000000000e+00
1.382500000000e+02 0.000000000000e+00 0.000000000000e+00 0.000000000000e+00
1.385000000000e+02 0.000000000000e+00 0.000000000000e+00 0.000000000000e+00
1.387500000000e+02 0.000000000000e+00 0.000000000000e+00 0.000000000000e+00
1.390000000000e+02 -5.930875783779e-07 0.000000000000e+00 0.000000000000e+00
1.392500000000e+02 -4.480947976751e-06 0.000000000000e+00 0.000000000000e+00
1.395000000000e+02 -7.153972964979e-06 0.000000000000e+00 0.000000000000e+00
1.397500000000e+02 -4.264881589117e-06 0.000000000000e+00 0.000000000000e+00
1.400000000000e+02 4.907293172589e-06 0.000000000000e+00 0.000000000000e+00
1.402500000000e+02 1.623940317444e-05 0.000000000000e+00 0.000000000000e+00
1.405000000000e+02 2.088868370089e-05 0.000000000000e+00 0.000000000000e+00
1.407500000000e+02 6.820517494559e-06 0.000000000000e+00 0.000000000000e+00
1.410000000000e+02 -3.852929805328e-05 0.000000000000e+00 0.000000000000e+00
1.412500000000e+02 -1.250077549359e-04 0.000000000000e+00 0.000000000000e+00
1.415000000000e+02 -2.566359910283e-04 0.000000000000e+00 0.000000000000e+00
1.417500000000e+02 -4.293863458864e-04 0.000000000000e+00 0.000000000000e+00
1.420000000000e+02 -6.304590056142e-04 0.000000000000e+00 0.000000000000e+00
1.422500000000e+02 -8.394005722671e-04 0.000000000000e+00 0.000000000000e+00
1.425000000000e+02 -1.031046113618e-03 0.000000000000e+00 0.000000000000e+00
1.427500000000e+02 -1.179884309779e-03 0.000000000000e+00 0.000000000000e+00
1.430000000000e+02 -1.265117151258e-03 0.000000000000e+00 0.000000000000e+00
1.432500000000e+02 -1.275478935189e-03 0.000000000000e+00 0.000000000000e+00
1.435000000000e+02 -1.212841322638e-03 0.000000000000e+00 0.000000000000e+00
1.437500000000e+02 -1.093779125873e-03 0.000000000000e+00 0.000000000000e+00
1.440000000000e+02 -9.485879830867e-04 0.000000000000e+00 0.000000000000e+00
1.442500000000e+02 -8.176802714054e-04 0.000000000000e+00 0.000000000000e+00
1.445000000000e+02 -7.457650511706e-04 0.000000000000e+00 0.000000000000e+00
1.447500000000e+02 -7.746552760715e-04 0.000000000000e+00 0.000000000000e+00
1.450000000000e+02 -9.358582801064e-04 0.000000000000e+00 0.000000000000e+00
1.452500000000e+02 -1.244229829863e-03 0.000000000000e+00 0.000000000000e+00
1.455000000000e+02 -1.693875153193e-03 0.000000000000e+00 0.000000000000e+00
1.457500000000e+02 -2.257167975384e-03 0.000000000000e+00 0.000000000000e+00
1.460000000000e+02 -2.887275151223e-03 0.000000000000e+00 0.000000000000e+00
1.462500000000e+02 -3.523996750250e-03 0.000000000000e+00 0.000000000000e+00
1.465000000000e+02 -4.102156109071e-03 0.000000000000e+00 0.000000000000e+00
1.467500000000e+02 -4.561301618391e-03 0.000000000000e+00 0.000000000000e+00
1.470000000000e+02 -4.855198095042e-03 0.000000000000e+00 0.000000000000e+00
1.472500000000e+02 -4.959547168345e-03 0.000000000000e+00 0.000000000000e+00
1.475000000000e+02 -4.876599427370e-03 0.000000000000e+00 0.000000000000e+00
1.477500000000e+02 -4.635777843886e-03 0.000000000000e+00 0.000000000000e+00
1.480000000000e+02 -4.290052936942e-03 0.000000000000e+00 0.000000000000e+00
1.482500000000e+02 -3.908495797823e-03 0.000000000000e+00 0.000000000000e+00
1.485000000000e+02 -3.566072036451e-03 0.000000000000e+00 0.000000000000e+00
1.487500000000e+02 -3.332219690418e-03 0.000000000000e+00 0.000000000000e+00
1.490000000000e+02 -3.259992712275e-03 0.000000000000e+00 0.000000000000e+00
1.492500000000e+02 -3.377503149492e-03 0.000000000000e+00 0.000000000000e+00
1.495000000000e+02 -3.683061277710e-03 0.000000000000e+00 0.000000000000e+00
1.497500000000e+02 -4.144843522977e-03 0.000000000000e+00 0.000000000000e+00
1.500000000000e+02 -4.705203302196e-03 0.000000000000e+00 0.000000000000e+00
1.502500000000e+02 -5.288996114128e-03 0.000000000000e+00 0.000000000000e+00
1.505000000000e+02 -5.814640149971e-03 0.000000000000e+00 0.000000000000e+00
1.507500000000e+02 -6.206186128921e-03 0.000000000000e+00 0.000000000000e+00
1.510000000000e+02 -6.404501124015e-03 0.000000000000e+00 0.000000000000e+00
1.512500000000e+02 -6.375811047739e-03 0.000000000000e+00 0.000000000000e+00
1.515000000000e+02 -6.116273935627e-03 0.000000000000e+00 0.000000000000e+00
1.517500000000e+02 -5.651901535684e-03 0.000000000000e+00 0.000000000000e+00
1.520000000000e+02 -5.033903325050e-03 0.000000000000e+00 0.000000000000e+00
1.522500000000e+02 -4.330269082815e-03 0.000000000000e+00 0.000000000000e+00
1.525000000000e+02 -3.615009723026e-03 0.000000000000e+00 0.000000000000e+00
1.527500000000e+02 -2.956840461663e-03 0.000000000000e+00 0.000000000000e+00
1.530000000000e+02 -2.409155066986e-03 0.000000000000e+00 0.000000000000e+00
1.532500000000e+02 -2.002895167623e-03 0.000000000000e+00 0.000000000000e+00
1.535000000000e+02 -1.743407163139e-03 0.000000000000e+00 0.000000000000e+00
1.537500000000e+02 -1.611689366717e-03 0.000000000000e+00 0.000000000000e+00
1.540000000000e+02 -1.569682149195e-03 0.000000000000e+00 0.000000000000e+00
1.542500000000e+02 -1.568572667566e-03 0.000000000000e+00 0.000000000000e+00
1.545000000000e+02 -1.558589833441e-03 0.000000000000e+00 0.000000000000e+00
1.547500000000e+02 -1.498538923990e-03 0.000000000000e+00 0.000000000000e+00
1.550000000000e+02 -1.363406247588e-03 0.000000000000e+00 0.000000000000e+00
1.552500000000e+02 -1.148736690686e-03 0.000000000000e+00 0.000000000000e+00
1.555000000000e+02 -8.710841083813e-04 0.000000000000e+00 0.000000000000e+00
1.557500000000e+02 -5.645503373536e-04 0.000000000000e+00 0.000000000000e+00
1.560000000000e+02 -2.741360890438e-04 0.000000000000e+00 0.000000000000e+00
1.562500000000e+02 -4.720028524000e-05 0.000000000000e+00 0.000000000000e+00
1.565000000000e+02 7.533902753546e-05 0.000000000000e+00 0.000000000000e+00
1.567500000000e+02 6.639027341416e-05 0.000000000000e+00 0.000000000000e+00
1.570000000000e+02 -8.274394763064e-05 0.000000000000e+00 0.000000000000e+00
1.572500000000e+02 -3.614937257570e-04 0.000000000000e+00 0.000000000000e+00
1.575000000000e+02 -7.430251086563e-04 0.000000000000e+00 0.000000000000e+00
1.577500000000e+02 -1.190563780807e-03 0.000000000000e+00 0.000000000000e+00
1.580000000000e+02 -1.665836048980e-03 0.000000000000e+00 0.000000000000e+00
1.582500000000e+02 -2.137987249365e-03 0.000000000000e+00 0.000000000000e+00
1.585000000000e+02 -2.591195400837e-03 0.000000000000e+00 0.000000000000e+00
1.587500000000e+02 -3.029383232309e-03 0.000000000000e+00 0.000000000000e+00
1.590000000000e+02 -3.476919793965e-03 0.000000000000e+00 0.000000000000e+00
1.592500000000e+02 -3.974914134321e-03 0.000000000000e+00 0.000000000000e+00
1.595000000000e+02 -4.573516435001e-03 0.000000000000e+00 0.000000000000e+00
1.597500000000e+02 -5.321413439495e-03 0.000000000000e+00 0.000000000000e+00
1.600000000000e+02 -6.254294963832e-03 0.000000000000e+00 0.000000000000e+00
1.602500000000e+02 -7.384364438799e-03 0.000000000000e+00 0.000000000000e+00
1.605000000000e+02 -8.692904656710e-03 0.000000000000e+00 0.000000000000e+00
1.607500000000e+02 -1.012748674753e-02 0.000000000000e+00 0.000000000000e+00
1.610000000000e+02 -1.160468554802e-02 0.000000000000e+00 0.000000000000e+00
1.612500000000e+02 -1.301825225124e-02 0.000000000000e+00 0.000000000000e+00
1.615000000000e+02 -1.425174638751e-02 0.000000000000e+00 0.000000000000e+00
1.617500000000e+02 -1.519380636228e-02 0.000000000000e+00 0.000000000000e+00
1.620000000000e+02 -1.575368772298e-02 0.000000000000e+00 0.000000000000e+00
1.622500000000e+02 -1.587452641661e-02 0.000000000000e+00 0.000000000000e+00
1.625000000000e+02 -1.554203526487e-02 0.000000000000e+00 0.000000000000e+00
1.627500000000e+02 -1.478699031855e-02 0.000000000000e+00 0.000000000000e+00
1.630000000000e+02 -1.368081621810e-02 0.000000000000e+00 0.000000000000e+00
1.632500000000e+02 -1.232468833136e-02 0.000000000000e+00 0.000000000000e+00
1.635000000000e+02 -1.083365515433e-02 0.000000000000e+00 0.000000000000e+00
1.637500000000e+02 -9.318165897917e-03 0.000000000000e+00 0.000000000000e+00
1.640000000000e+02 -7.865911940386e-03 0.000000000000e+00 0.000000000000e+00
1.642500000000e+02 -6.526957771289e-03 0.000000000000e+00 0.000000000000e+00
1.645000000000e+02 -5.304720337832e-03 0.000000000000e+00 0.000000000000e+00
1.647500000000e+02 -4.154507240374e-03 0.000000000000e+00 0.000000000000e+00
1.650000000000e+02 -2.990168308643e-03 0.000000000000e+00 0.000000000000e+00
1.652500000000e+02 -1.698129925592e-03 0.000000000000e+00 0.000000000000e+00
1.655000000000e+02 -1.568713473009e-04 0.000000000000e+00 0.000000000000e+00
1.657500000000e+02 1.741035175741e-03 0.000000000000e+00 0.000000000000e+00
1.660000000000e+02 4.067704900675e-03 0.000000000000e+00 0.000000000000e+00
1.662500000000e+02 6.842908471273e-03 0.000000000000e+00 0.000000000000e+00
1.665000000000e+02 1.002404209256e-02 0.000000000000e+00 0.000000000000e+00
1.667500000000e+02 1.350490455682e-02 0.000000000000e+00 0.000000000000e+00
1.670000000000e+02 1.712376785617e-02 0.000000000000e+00 0.000000000000e+00
1.672500000000e+02 2.067980638668e-02 0.000000000000e+00 0.000000000000e+00
1.675000000000e+02 2.395564819268e-02 0.000000000000e+00 0.000000000000e+00
1.677500000000e+02 2.674283907292e-02 0.000000000000e+00 0.000000000000e+00
1.680000000000e+02 2.886652607700e-02 0.000000000000e+00 0.000000000000e+00
1.682500000000e+02 3.020575444510e-02 0.000000000000e+00 0.000000000000e+00
1.685000000000e+02 3.070642426753e-02 0.000000000000e+00 0.000000000000e+00
1.687500000000e+02 3.038507216056e-02 0.000000000000e+00 0.000000000000e+00
1.690000000000e+02 2.932305496243e-02 0.000000000000e+00 0.000000000000e+00
1.692500000000e+02 2.765219372133e-02 0.000000000000e+00 0.000000000000e+00
1.695000000000e+02 2.553425049564e-02 0.000000000000e+00 0.000000000000e+00
1.697500000000e+02 2.313754592899e-02 0.000000000000e+00 0.000000000000e+00
1.700000000000e+02 2.061442993223e-02 0.000000000000e+00 0.000000000000e+00
1.702500000000e+02 1.808312381818e-02 0.000000000000e+00 0.000000000000e+00
1.705000000000e+02 1.561668948803e-02 0.000000000000e+00 0.000000000000e+00
1.707500000000e+02 1.324067242103e-02 0.000000000000e+00 0.000000000000e+00
1.710000000000e+02 1.093950685693e-02 0.000000000000e+00 0.000000000000e+00
1.712500000000e+02 8.670302674658e-03 0.000000000000e+00 0.000000000000e+00
1.715000000000e+02 6.381396541975e-03 0.000000000000e+00 0.000000000000e+00
1.717500000000e+02 4.032250931222e-03 0.000000000000e+00 0.000000000000e+00
1.720000000000e+02 1.611058585525e-03 0.000000000000e+00 0.000000000000e+00
1.722500000000e+02 -8.532021501053e-04 0.000000000000e+00 0.000000000000e+00
1.725000000000e+02 -3.286575199732e-03 0.000000000000e+00 0.000000000000e+00
1.727500000000e+02 -5.574772876940e-03 0.000000000000e+00 0.000000000000e+00
1.730000000000e+02 -7.576120379291e-03 0.000000000000e+00 0.000000000000e+00
1.732500000000e+02 -9.140822533202e-03 0.000000000000e+00 0.000000000000e+00
1.735000000000e+02 -1.013346329035e-02 0.000000000000e+00 0.000000000000e+00
1.737500000000e+02 -1.045505047066e-02 0.000000000000e+00 0.000000000000e+00
1.740000000000e+02 -1.006094306119e-02 0.000000000000e+00 0.000000000000e+00
1.742500000000e+02 -8.971648802519e-03 0.000000000000e+00 0.000000000000e+00
1.745000000000e+02 -7.274651637038e-03 0.000000000000e+00 0.000000000000e+00
1.747500000000e+02 -5.116926453269e-03 0.000000000000e+00 0.000000000000e+00
1.750000000000e+02 -2.689367398300e-03 0.000000000000e+00 0.000000000000e+00
1.752500000000e+02 -2.057236329027e-04 0.000000000000e+00 0.000000000000e+00
1.755000000000e+02 2.120440194222e-03 0.000000000000e+00 0.000000000000e+00
1.757500000000e+02 4.096933340261e-03 0.000000000000e+00 0.000000000000e+00
1.760000000000e+02 5.568827571618e-03 0.000000000000e+00 0.000000000000e+00
1.762500000000e+02 6.426601383985e-03 0.000000000000e+00 0.000000000000e+00
1.765000000000e+02 6.605571871122e-03 0.000000000000e+00 0.000000000000e+00
1.767500000000e+02 6.077338139290e-03 0.000000000000e+00 0.000000000000e+00
1.770000000000e+02 4.835568051204e-03 0.000000000000e+00 0.000000000000e+00
1.772500000000e+02 2.879686265323e-03 0.000000000000e+00 0.000000000000e+00
1.775000000000e+02 2.006227070665e-04 0.000000000000e+00 0.000000000000e+00
1.777500000000e+02 -3.227387388748e-03 0.000000000000e+00 0.000000000000e+00
1.780000000000e+02 -7.445913219781e-03 0.000000000000e+00 0.000000000000e+00
1.782500000000e+02 -1.250092379531e-02 0.000000000000e+00 0.000000000000e+00
1.785000000000e+02 -1.842147505569e-02 0.000000000000e+00 0.000000000000e+00
1.787500000000e+02 -2.519120660125e-02 0.000000000000e+00 0.000000000000e+00
1.790000000000e+02 -3.271718938193e-02 0.000000000000e+00 0.000000000000e+00
1.792500000000e+02 -4.080185658443e-02 0.000000000000e+00 0.000000000000e+00
1.795000000000e+02 -4.912404930081e-02 0.000000000000e+00 0.000000000000e+00
1.797500000000e+02 -5.723449147970e-02 0.000000000000e+00 0.000000000000e+00
1.800000000000e+02 -6.456931317137e-02 0.000000000000e+00 0.000000000000e+00
1.802500000000e+02 -7.048277142470e-02 0.000000000000e+00 0.000000000000e+00
1.805000000000e+02 -7.429742081439e-02 0.000000000000e+00 0.000000000000e+00
1.807500000000e+02 -7.536710033688e-02 0.000000000000e+00 0.000000000000e+00
1.810000000000e+02 -7.314569690996e-02 0.000000000000e+00 0.000000000000e+00
1.812500000000e+02 -6.725313663676e-02 0.000000000000e+00 0.000000000000e+00
1.815000000000e+02 -5.752974335803e-02 0.000000000000e+00 0.000000000000e+00
1.817500000000e+02 -4.407111589036e-02 0.000000000000e+00 0.000000000000e+00
1.820000000000e+02 -2.723793288138e-02 0.000000000000e+00 0.000000000000e+00
1.822500000000e+02 -7.638316977810e-03 0.000000000000e+00 0.000000000000e+00
1.825000000000e+02 1.391587098909e-02 0.000000000000e+00 0.000000000000e+00
1.827500000000e+02 3.647373658190e-02 0.000000000000e+00 0.000000000000e+00
1.830000000000e+02 5.902289940399e-02 0.000000000000e+00 0.000000000000e+00
1.832500000000e+02 8.056976924294e-02 0.000000000000e+00 0.000000000000e+00
1.835000000000e+02 1.002119599104e-01 0.000000000000e+00 0.000000000000e+00
1.837500000000e+02 1.171933964395e-01 0.000000000000e+00 0.000000000000e+00
1.840000000000e+02 1.309353302152e-01 0.000000000000e+00 0.000000000000e+00
1.842500000000e+02 1.410402922285e-01 0.000000000000e+00 0.000000000000e+00
1.845000000000e+02 1.472704295618e-01 0.000000000000e+00 0.000000000000e+00
1.847500000000e+02 1.495060032858e-01 0.000000000000e+00 0.000000000000e+00
1.850000000000e+02 1.476933736364e-01 0.000000000000e+00 0.000000000000e+00
1.852500000000e+02 1.417939446783e-01 0.000000000000e+00 0.000000000000e+00
1.855000000000e+02 1.317458589961e-01 0.000000000000e+00 0.000000000000e+00
1.857500000000e+02 1.174485632113e-01 0.000000000000e+00 0.000000000000e+00
1.860000000000e+02 9.877685335700e-02 0.000000000000e+00 0.000000000000e+00
1.862500000000e+02 7.562610131625e-02 0.000000000000e+00 0.000000000000e+00
1.865000000000e+02 4.798475260487e-02 0.000000000000e+00 0.000000000000e+00
1.867500000000e+02 1.602471765696e-02 0.000000000000e+00 0.000000000000e+00
1.870000000000e+02 -1.980416983298e-02 0.000000000000e+00 0.000000000000e+00
1.872500000000e+02 -5.869210871370e-02 0.000000000000e+00 0.000000000000e+00
1.875000000000e+02 -9.941649451198e-02 0.000000000000e+00 0.000000000000e+00
1.877500000000e+02 -1.403328314773e-01 0.000000000000e+00 0.000000000000e+00
1.880000000000e+02 -1.794192576639e-01 0.000000000000e+00 0.000000000000e+00
1.882500000000e+02 -2.143779726774e-01 0.000000000000e+00 0.000000000000e+00
1.885000000000e+02 -2.427892125635e-01 0.000000000000e+00 0.000000000000e+00
1.887500000000e+02 -2.623057376218e-01 0.000000000000e+00 0.000000000000e+00
1.890000000000e+02 -2.708691842670e-01 0.000000000000e+00 0.000000000000e+00
1.892500000000e+02 -2.669250820205e-01 0.000000000000e+00 0.000000000000e+00
1.895000000000e+02 -2.496116042638e-01 0.000000000000e+00 0.000000000000e+00
1.897500000000e+02 -2.188985917855e-01 0.000000000000e+00 0.000000000000e+00
1.900000000000e+02 -1.756580084850e-01 0.000000000000e+00 0.000000000000e+00
1.902500000000e+02 -1.216542590450e-01 0.000000000000e+00 0.000000000000e+00
1.905000000000e+02 -5.945182867671e-02 0.000000000000e+00 0.000000000000e+00
1.907500000000e+02 7.752670090847e-03 0.000000000000e+00 0.000000000000e+00
1.910000000000e+02 7.635802025708e-02 0.000000000000e+00 0.000000000000e+00
1.912500000000e+02 1.426224338088e-01 0.000000000000e+00 0.000000000000e+00
1.915000000000e+02 2.029368785808e-01 0.000000000000e+00 0.000000000000e+00
1.917500000000e+02 2.540797885669e-01 0.000000000000e+00 0.000000000000e+00
1.920000000000e+02 2.934281287463e-01 0.000000000000e+00 0.000000000000e+00
1.922500000000e+02 3.191058442796e-01 0.000000000000e+00 0.000000000000e+00
1.925000000000e+02 3.300591090001e-01 0.000000000000e+00 0.000000000000e+00
1.927500000000e+02 3.260573092260e-01 0.000000000000e+00 0.000000000000e+00
1.930000000000e+02 3.076279961683e-01 0.000000000000e+00 0.000000000000e+00
1.932500000000e+02 2.759417816951e-01 0.000000000000e+00 0.000000000000e+00
1.935000000000e+02 2.326682313968e-01 0.000000000000e+00 0.000000000000e+00
1.937500000000e+02 1.798255124330e-01 0.000000000000e+00 0.000000000000e+00
1.940000000000e+02 1.196446739439e-01 0.000000000000e+00 0.000000000000e+00
1.942500000000e+02 5.446431222472e-02 0.000000000000e+00 0.000000000000e+00
1.945000000000e+02 -1.333615807579e-02 0.000000000000e+00 0.000000000000e+00
1.947500000000e+02 -8.136511648343e-02 0.000000000000e+00 0.000000000000e+00
1.950000000000e+02 -1.472181830035e-01 0.000000000000e+00 0.000000000000e+00
1.952500000000e+02 -2.084642363401e-01 0.000000000000e+00 0.000000000000e+00
1.955000000000e+02 -2.626376648703e-01 0.000000000000e+00 0.000000000000e+00
1.957500000000e+02 -3.072567943609e-01 0.000000000000e+00 0.000000000000e+00
1.960000000000e+02 -3.398848577872e-01 0.000000000000e+00 0.000000000000e+00
1.962500000000e+02 -3.582428157315e-01 0.000000000000e+00 0.000000000000e+00
1.965000000000e+02 -3.603737542468e-01 0.000000000000e+00 0.000000000000e+00
1.967500000000e+02 -3.448478818491e-01 0.000000000000e+00 0.000000000000e+00
1.970000000000e+02 -3.109869733373e-01 0.000000000000e+00 0.000000000000e+00
1.972500000000e+02 -2.590791357208e-01 0.000000000000e+00 0.000000000000e+00
1.975000000000e+02 -1.905504369893e-01 0.000000000000e+00 0.000000000000e+00
1.977500000000e+02 -1.080602201768e-01 0.000000000000e+00 0.000000000000e+00
1.980000000000e+02 -1.549217840872e-02 0.000000000000e+00 0.000000000000e+00
1.982500000000e+02 8.217685698225e-02 0.000000000000e+00 0.000000000000e+00
1.985000000000e+02 1.791349973758e-01 0.000000000000e+00 0.000000000000e+00
1.987500000000e+02 2.691093756460e-01 0.000000000000e+00 0.000000000000e+00
1.990000000000e+02 3.458298788878e-01 0.000000000000e+00 0.000000000000e+00
1.992500000000e+02 4.035427726851e-01 0.000000000000e+00 0.000000000000e+00
1.995000000000e+02 4.375249864694e-01 0.000000000000e+00 0.000000000000e+00
1.997500000000e+02 4.445457640449e-01 0.000000000000e+00 0.000000000000e+00
2.000000000000e+02 4.232245164230e-01 0.000000000000e+00 0.000000000000e+00
2.002500000000e+02 3.742420587489e-01 0.000000000000e+00 0.000000000000e+00
2.005000000000e+02 3.003761770134e-01 0.000000000000e+00 0.000000000000e+00
2.007500000000e+02 2.063501427560e-01 0.000000000000e+00 0.000000000000e+00
2.010000000000e+02 9.850233163904e-02 0.000000000000e+00 0.000000000000e+00
2.012500000000e+02 -1.569581155094e-02 0.000000000000e+00 0.000000000000e+00
2.015000000000e+02 -1.282298729531e-01 0.000000000000e+00 0.000000000000e+00
2.017500000000e+02 -2.311854063582e-01 0.000000000000e+00 0.000000000000e+00
2.020000000000e+02 -3.173829300963e-01 0.000000000000e+00 0.000000000000e+00
2.022500000000e+02 -3.809453785469e-01 0.000000000000e+00 0.000000000000e+00
2.025000000000e+02 -4.177460851592e-01 0.000000000000e+00 0.000000000000e+00
2.027500000000e+02 -4.256985597470e-01 0.000000000000e+00 0.000000000000e+00
2.030000000000e+02 -4.048663447719e-01 0.000000000000e+00 0.000000000000e+00
2.032500000000e+02 -3.573899935935e-01 0.000000000000e+00 0.000000000000e+00
2.035000000000e+02 -2.872464572062e-01 0.000000000000e+00 0.000000000000e+00
2.037500000000e+02 -1.998717883848e-01 0.000000000000e+00 0.000000000000e+00
2.040000000000e+02 -1.016893814233e-01 0.000000000000e+00 0.000000000000e+00
2.042500000000e+02 4.081087604256e-04 0.000000000000e+00 0.000000000000e+00
2.045000000000e+02 9.957481488157e-02 0.000000000000e+00 0.000000000000e+00
2.047500000000e+02 1.894824082651e-01 0.000000000000e+00 0.000000000000e+00
2.050000000000e+02 2.647115980195e-01 0.000000000000e+00 0.000000000000e+00
2.052500000000e+02 3.210424001635e-01 0.000000000000e+00 0.000000000000e+00
2.055000000000e+02 3.556340474848e-01 0.000000000000e+00 0.000000000000e+00
2.057500000000e+02 3.670973664341e-01 0.000000000000e+00 0.000000000000e+00
2.060000000000e+02 3.554720213742e-01 0.000000000000e+00 0.000000000000e+00
2.062500000000e+02 3.221272100685e-01 0.000000000000e+00 0.000000000000e+00
2.065000000000e+02 2.696067800793e-01 0.000000000000e+00 0.000000000000e+00
2.067500000000e+02 2.014385460684e-01 0.000000000000e+00 0.000000000000e+00
2.070000000000e+02 1.219236064777e-01 0.000000000000e+00 0.000000000000e+00
2.072500000000e+02 3.591587697661e-02 0.000000000000e+00 0.000000000000e+00
2.075000000000e+02 -5.140373392298e-02 0.000000000000e+00 0.000000000000e+00
2.077500000000e+02 -1.347587383274e-01 0.000000000000e+00 0.000000000000e+00
2.080000000000e+02 -2.090167488282e-01 0.000000000000e+00 0.000000000000e+00
2.082500000000e+02 -2.694397168743e-01 0.000000000000e+00 0.000000000000e+00
2.085000000000e+02 -3.119437490660e-01 0.000000000000e+00 0.000000000000e+00
2.087500000000e+02 -3.333618889757e-01 0.000000000000e+00 0.000000000000e+00
2.090000000000e+02 -3.316962998112e-01 0.000000000000e+00 0.000000000000e+00
2.092500000000e+02 -3.063394016151e-01 0.000000000000e+00 0.000000000000e+00
2.095000000000e+02 -2.582382306081e-01 0.000000000000e+00 0.000000000000e+00
2.097500000000e+02 -1.899740085329e-01 0.000000000000e+00 0.000000000000e+00
2.100000000000e+02 -1.057306927694e-01 0.000000000000e+00 0.000000000000e+00
2.102500000000e+02 -1.113262846330e-02 0.000000000000e+00 0.000000000000e+00
2.105000000000e+02 8.705782806310e-02 0.000000000000e+00 0.000000000000e+00
2.107500000000e+02 1.813775742554e-01 0.000000000000e+00 0.000000000000e+00
2.110000000000e+02 2.642134874075e-01 0.000000000000e+00 0.000000000000e+00
2.112500000000e+02 3.284288557900e-01 0.000000000000e+00 0.000000000000e+00
2.115000000000e+02 3.680135865776e-01 0.000000000000e+00 0.000000000000e+00
2.117500000000e+02 3.786963843100e-01 0.000000000000e+00 0.000000000000e+00
2.120000000000e+02 3.584532917448e-01 0.000000000000e+00 0.000000000000e+00
2.122500000000e+02 3.078504224553e-01 0.000000000000e+00 0.000000000000e+00
2.125000000000e+02 2.301697388891e-01 0.000000000000e+00 0.000000000000e+00
2.127500000000e+02 1.312847699335e-01 0.000000000000e+00 0.000000000000e+00
2.130000000000e+02 1.927673697681e-02 0.000000000000e+00 0.000000000000e+00
2.132500000000e+02 -9.619160291429e-02 0.000000000000e+00 0.000000000000e+00
2.135000000000e+02 -2.046998174257e-01 0.000000000000e+00 0.000000000000e+00
2.137500000000e+02 -2.960221750491e-01 0.000000000000e+00 0.000000000000e+00
2.140000000000e+02 -3.611204037738e-01 0.000000000000e+00 0.000000000000e+00
2.142500000000e+02 -3.930779717531e-01 0.000000000000e+00 0.000000000000e+00
2.145000000000e+02 -3.878763022194e-01 0.000000000000e+00 0.000000000000e+00
2.147500000000e+02 -3.449233725031e-01 0.000000000000e+00 0.000000000000e+00
2.150000000000e+02 -2.672655492913e-01 0.000000000000e+00 0.000000000000e+00
2.152500000000e+02 -1.614426951624e-01 0.000000000000e+00 0.000000000000e+00
2.155000000000e+02 -3.698188850660e-02 0.000000000000e+00 0.000000000000e+00
2.157500000000e+02 9.443696200872e-02 0.000000000000e+00 0.000000000000e+00
2.160000000000e+02 2.200737429893e-01 0.000000000000e+00 0.000000000000e+00
2.162500000000e+02 3.273779752318e-01 0.000000000000e+00 0.000000000000e+00
2.165000000000e+02 4.052728074349e-01 0.000000000000e+00 0.000000000000e+00
2.167500000000e+02 4.453401199927e-01 0.000000000000e+00 0.000000000000e+00
2.170000000000e+02 4.427775159102e-01 0.000000000000e+00 0.000000000000e+00
2.172500000000e+02 3.970159541317e-01 0.000000000000e+00 0.000000000000e+00
2.175000000000e+02 3.119177310722e-01 0.000000000000e+00 0.000000000000e+00
2.177500000000e+02 1.955157630135e-01 0.000000000000e+00 0.000000000000e+00
2.180000000000e+02 5.930270513346e-02 0.000000000000e+00 0.000000000000e+00
2.182500000000e+02 -8.287252078786e-02 0.000000000000e+00 0.000000000000e+00
2.185000000000e+02 -2.161980487737e-01 0.000000000000e+00 0.000000000000e+00
2.187500000000e+02 -3.264433903157e-01 0.000000000000e+00 0.000000000000e+00
2.190000000000e+02 -4.014933317906e-01 0.000000000000e+00 0.000000000000e+00
2.192500000000e+02 -4.327041657527e-01 0.000000000000e+00 0.000000000000e+00
2.195000000000e+02 -4.159274682989e-01 0.000000000000e+00 0.000000000000e+00
2.197500000000e+02 -3.520769048788e-01 0.000000000000e+00 0.000000000000e+00
2.200000000000e+02 -2.471591339408e-01 0.000000000000e+00 0.000000000000e+00
2.202500000000e+02 -1.117464010580e-01 0.000000000000e+00 0.000000000000e+00
2.205000000000e+02 4.006999665896e-02 0.000000000000e+00 0.000000000000e+00
2.207500000000e+02 1.921463201182e-01 0.000000000000e+00 0.000000000000e+00
2.210000000000e+02 3.280227958748e-01 0.000000000000e+00 0.000000000000e+00
2.212500000000e+02 4.327432941096e-01 0.000000000000e+00 0.000000000000e+00
2.215000000000e+02 4.945553676261e-01 0.000000000000e+00 0.000000000000e+00
2.217500000000e+02 5.062940616618e-01 0.000000000000e+00 0.000000000000e+00
2.220000000000e+02 4.662822288464e-01 0.000000000000e+00 0.000000000000e+00
2.222500000000e+02 3.786300137567e-01 0.000000000000e+00 0.000000000000e+00
2.225000000000e+02 2.528817407153e-01 0.000000000000e+00 0.000000000000e+00
2.227500000000e+02 1.030325722858e-01 0.000000000000e+00 0.000000000000e+00
2.230000000000e+02 -5.398843437111e-02 0.000000000000e+00 0.000000000000e+00
2.232500000000e+02 -2.002067086560e-01 0.000000000000e+00 0.000000000000e+00
2.235000000000e+02 -3.186512033004e-01 0.000000000000e+00 0.000000000000e+00
2.237500000000e+02 -3.953281174873e-01 0.000000000000e+00 0.000000000000e+00
2.240000000000e+02 -4.208855170710e-01 0.000000000000e+00 0.000000000000e+00
2.242500000000e+02 -3.917653660810e-01 0.000000000000e+00 0.000000000000e+00
2.245000000000e+02 -3.106952441145e-01 0.000000000000e+00 0.000000000000e+00
2.247500000000e+02 -1.864473309981e-01 0.000000000000e+00 0.000000000000e+00
2.250000000000e+02 -3.287853569059e-02 0.000000000000e+00 0.000000000000e+00
2.252500000000e+02 1.326473119417e-01 0.000000000000e+00 0.000000000000e+00
2.255000000000e+02 2.912772076973e-01 0.000000000000e+00 0.000000000000e+00
2.257500000000e+02 4.248913788454e-01 0.000000000000e+00 0.000000000000e+00
2.260000000000e+02 5.182652785577e-01 0.000000000000e+00 0.000000000000e+00
2.262500000000e+02 5.609082785386e-01 0.000000000000e+00 0.000000000000e+00
2.265000000000e+02 5.483509120457e-01 0.000000000000e+00 0.000000000000e+00
2.267500000000e+02 4.827163140612e-01 0.000000000000e+00 0.000000000000e+00
2.270000000000e+02 3.724970549105e-01 0.000000000000e+00 0.000000000000e+00
2.272500000000e+02 2.315556029013e-01 0.000000000000e+00 0.000000000000e+00
2.275000000000e+02 7.746318025168e-02 0.000000000000e+00 0.000000000000e+00
2.277500000000e+02 -7.062444019771e-02 0.000000000000e+00 0.000000000000e+00
2.280000000000e+02 -1.942955031767e-01 0.000000000000e+00 0.000000000000e+00
2.282500000000e+02 -2.781280966360e-01 0.000000000000e+00 0.000000000000e+00
2.285000000000e+02 -3.115736276670e-01 0.000000000000e+00 0.000000000000e+00
2.287500000000e+02 -2.902413792591e-01 0.000000000000e+00 0.000000000000e+00
2.290000000000e+02 -2.164211694569e-01 0.000000000000e+00 0.000000000000e+00
2.292500000000e+02 -9.877624231107e-02 0.000000000000e+00 0.000000000000e+00
2.295000000000e+02 4.875683702089e-02 0.000000000000e+00 0.000000000000e+00
2.297500000000e+02 2.087237368653e-01 0.000000000000e+00 0.000000000000e+00
2.300000000000e+02 3.623419957316e-01 0.000000000000e+00 0.000000000000e+00
2.302500000000e+02 4.918475322308e-01 0.000000000000e+00 0.000000000000e+00
2.305000000000e+02 5.827004396792e-01 0.000000000000e+00 0.000000000000e+00
2.307500000000e+02 6.253704538221e-01 0.000000000000e+00 0.000000000000e+00
2.310000000000e+02 6.164766833693e-01 0.000000000000e+00 0.000000000000e+00
2.312500000000e+02 5.591396882131e-01 0.000000000000e+00 0.000000000000e+00
2.315000000000e+02 4.625059295036e-01 0.000000000000e+00 0.000000000000e+00
2.317500000000e+02 3.405116478813e-01 0.000000000000e+00 0.000000000000e+00
2.320000000000e+02 2.100512689629e-01 0.000000000000e+00 0.000000000000e+00
2.322500000000e+02 8.879156160629e-02 0.000000000000e+00 0.000000000000e+00
2.325000000000e+02 -7.083043600397e-03 0.000000000000e+00 0.000000000000e+00
2.327500000000e+02 -6.490209847522e-02 0.000000000000e+00 0.000000000000e+00
2.330000000000e+02 -7.705782805133e-02 0.000000000000e+00 0.000000000000e+00
2.332500000000e+02 -4.187691048939e-02 0.000000000000e+00 0.000000000000e+00
2.335000000000e+02 3.628764166133e-02 0.000000000000e+00 0.000000000000e+00
2.337500000000e+02 1.477438187561e-01 0.000000000000e+00 0.000000000000e+00
2.340000000000e+02 2.788240835733e-01 0.000000000000e+00 0.000000000000e+00
2.342500000000e+02 4.137344415258e-01 0.000000000000e+00 0.000000000000e+00
2.345000000000e+02 5.366376675831e-01 0.000000000000e+00 0.000000000000e+00
2.347500000000e+02 6.336927414212e-01 0.000000000000e+00 0.000000000000e+00
2.350000000000e+02 6.947835720839e-01 0.000000000000e+00 0.000000000000e+00
2.352500000000e+02 7.147166446610e-01 0.000000000000e+00 0.000000000000e+00
2.355000000000e+02 6.937424660953e-01 0.000000000000e+00 0.000000000000e+00
2.357500000000e+02 6.373489714348e-01 0.000000000000e+00 0.000000000000e+00
2.360000000000e+02 5.553734087372e-01 0.000000000000e+00 0.000000000000e+00
2.362500000000e+02 4.605691903561e-01 0.000000000000e+00 0.000000000000e+00
2.365000000000e+02 3.668336962158e-01 0.000000000000e+00 0.000000000000e+00
2.367500000000e+02 2.873429869048e-01 0.000000000000e+00 0.000000000000e+00
2.370000000000e+02 2.328450160017e-01 0.000000000000e+00 0.000000000000e+00
2.372500000000e+02 2.103342435176e-01 0.000000000000e+00 0.000000000000e+00
2.375000000000e+02 2.222723127196e-01 0.000000000000e+00 0.000000000000e+00
2.377500000000e+02 2.664404163900e-01 0.000000000000e+00 0.000000000000e+00
2.380000000000e+02 3.364205835077e-01 0.000000000000e+00 0.000000000000e+00
2.382500000000e+02 4.226178226024e-01 0.000000000000e+00 0.000000000000e+00
2.385000000000e+02 5.136645713594e-01 0.000000000000e+00 0.000000000000e+00
2.387500000000e+02 5.980025498251e-01 0.000000000000e+00 0.000000000000e+00
2.390000000000e+02 6.654205854116e-01 0.000000000000e+00 0.000000000000e+00
2.392500000000e+02 7.083416125905e-01 0.000000000000e+00 0.000000000000e+00
2.395000000000e+02 7.226947682358e-01 0.000000000000e+00 0.000000000000e+00
2.397500000000e+02 7.082723637618e-01 0.000000000000e+00 0.000000000000e+00
2.400000000000e+02 6.685468142167e-01 0.000000000000e+00 0.000000000000e+00
2.402500000000e+02 6.099983429491e-01 0.000000000000e+00 0.000000000000e+00
2.405000000000e+02 5.410697745210e-01 0.000000000000e+00 0.000000000000e+00
2.407500000000e+02 4.709111299649e-01 0.000000000000e+00 0.000000000000e+00
2.410000000000e+02 4.080982443352e-01 0.000000000000e+00 0.000000000000e+00
2.412500000000e+02 3.595042109146e-01 0.000000000000e+00 0.000000000000e+00
2.415000000000e+02 3.294720309515e-01 0.000000000000e+00 0.000000000000e+00
2.417500000000e+02 3.193868434724e-01 0.000000000000e+00 0.000000000000e+00
2.420000000000e+02 3.276845596757e-01 0.000000000000e+00 0.000000000000e+00
2.422500000000e+02 3.502699990572e-01 0.000000000000e+00 0.000000000000e+00
2.425000000000e+02 3.812610051330e-01 0.000000000000e+00 0.000000000000e+00
2.427500000000e+02 4.139333544668e-01 0.000000000000e+00 0.000000000000e+00
2.430000000000e+02 4.417198788439e-01 0.000000000000e+00 0.000000000000e+00
2.432500000000e+02 4.591182019448e-01 0.000000000000e+00 0.000000000000e+00
2.435000000000e+02 4.623835675675e-01 0.000000000000e+00 0.000000000000e+00
2.437500000000e+02 4.499220734815e-01 0.000000000000e+00 0.000000000000e+00
2.440000000000e+02 4.223486157050e-01 0.000000000000e+00 0.000000000000e+00
2.442500000000e+02 3.822251963973e-01 0.000000000000e+00 0.000000000000e+00
2.445000000000e+02 3.335411912008e-01 0.000000000000e+00 0.000000000000e+00
2.447500000000e+02 2.810311436004e-01 0.000000000000e+00 0.000000000000e+00
2.450000000000e+02 2.294432239423e-01 0.000000000000e+00 0.000000000000e+00
2.452500000000e+02 1.828709355075e-01 0.000000000000e+00 0.000000000000e+00
2.455000000000e+02 1.442430890708e-01 0.000000000000e+00 0.000000000000e+00
2.457500000000e+02 1.150361590449e-01 0.000000000000e+00 0.000000000000e+00
2.460000000000e+02 9.523439467877e-02 0.000000000000e+00 0.000000000000e+00
2.462500000000e+02 8.352292457276e-02 0.000000000000e+00 0.000000000000e+00
2.465000000000e+02 7.766387741814e-02 0.000000000000e+00 0.000000000000e+00
2.467500000000e+02 7.498046487932e-02 0.000000000000e+00 0.000000000000e+00
2.470000000000e+02 7.286239168465e-02 0.000000000000e+00 0.000000000000e+00
2.472500000000e+02 6.920893021197e-02 0.000000000000e+00 0.000000000000e+00
2.475000000000e+02 6.274221821906e-02 0.000000000000e+00 0.000000000000e+00
2.477500000000e+02 5.314945893387e-02 0.000000000000e+00 0.000000000000e+00
2.480000000000e+02 4.104395229661e-02 0.000000000000e+00 0.000000000000e+00
2.482500000000e+02 2.776590029579e-02 0.000000000000e+00 0.000000000000e+00
2.485000000000e+02 1.506963708892e-02 0.000000000000e+00 0.000000000000e+00
2.487500000000e+02 4.760364321613e-03 0.000000000000e+00 0.000000000000e+00
2.490000000000e+02 -1.651650193564e-03 0.000000000000e+00 0.000000000000e+00
2.492500000000e+02 -3.218400534306e-03 0.000000000000e+00 0.000000000000e+00
2.495000000000e+02 3.009318092768e-04 0.000000000000e+00 0.000000000000e+00
2.497500000000e+02 8.437482050960e-03 0.000000000000e+00 0.000000000000e+00
2.500000000000e+02 2.014626547145e-02 0.000000000000e+00 0.000000000000e+00
2.502500000000e+02 3.404513031455e-02 0.000000000000e+00 0.000000000000e+00
2.505000000000e+02 4.871032147133e-02 0.000000000000e+00 0.000000000000e+00
2.507500000000e+02 6.297088431355e-02 0.000000000000e+00 0.000000000000e+00
2.510000000000e+02 7.614557084291e-02 0.000000000000e+00 0.000000000000e+00
2.512500000000e+02 8.817728033380e-02 0.000000000000e+00 0.000000000000e+00
2.515000000000e+02 9.963921548240e-02 0.000000000000e+00 0.000000000000e+00
2.517500000000e+02 1.116104301129e-01 0.000000000000e+00 0.000000000000e+00
2.520000000000e+02 1.254421770877e-01 0.000000000000e+00 0.000000000000e+00
2.522500000000e+02 1.424563482846e-01 0.000000000000e+00 0.000000000000e+00
2.525000000000e+02 1.636299483520e-01 0.000000000000e+00 0.000000000000e+00
2.527500000000e+02 1.893228330811e-01 0.000000000000e+00 0.000000000000e+00
2.530000000000e+02 2.190993389684e-01 0.000000000000e+00 0.000000000000e+00
2.532500000000e+02 2.516790654318e-01 0.000000000000e+00 0.000000000000e+00
2.535000000000e+02 2.850305388917e-01 0.000000000000e+00 0.000000000000e+00
2.537500000000e+02 3.165974016023e-01 0.000000000000e+00 0.000000000000e+00
2.540000000000e+02 3.436241560746e-01 0.000000000000e+00 0.000000000000e+00
2.542500000000e+02 3.635311355081e-01 0.000000000000e+00 0.000000000000e+00
2.545000000000e+02 3.742791687707e-01 0.000000000000e+00 0.000000000000e+00
2.547500000000e+02 3.746649291067e-01 0.000000000000e+00 0.000000000000e+00
2.550000000000e+02 3.644981693130e-01 0.000000000000e+00 0.000000000000e+00
2.552500000000e+02 3.446303392966e-01 0.000000000000e+00 0.000000000000e+00
2.555000000000e+02 3.168275240676e-01 0.000000000000e+00 0.000000000000e+00
2.557500000000e+02 2.835054612437e-01 0.000000000000e+00 0.000000000000e+00
2.560000000000e+02 2.473665984160e-01 0.000000000000e+00 0.000000000000e+00
2.562500000000e+02 2.109951496901e-01 0.000000000000e+00 0.000000000000e+00
2.565000000000e+02 1.764733158331e-01 0.000000000000e+00 0.000000000000e+00
2.567500000000e+02 1.450790566182e-01 0.000000000000e+00 0.000000000000e+00
2.570000000000e+02 1.171134515940e-01 0.000000000000e+00 0.000000000000e+00
2.572500000000e+02 9.188568473300e-02 0.000000000000e+00 0.000000000000e+00
2.575000000000e+02 6.785918084955e-02 0.000000000000e+00 0.000000000000e+00
2.577500000000e+02 4.293726058477e-02 0.000000000000e+00 0.000000000000e+00
2.580000000000e+02 1.484481862349e-02 0.000000000000e+00 0.000000000000e+00
2.582500000000e+02 -1.845260691520e-02 0.000000000000e+00 0.000000000000e+00
2.585000000000e+02 -5.835705568039e-02 0.000000000000e+00 0.000000000000e+00
2.587500000000e+02 -1.053343722707e-01 0.000000000000e+00 0.000000000000e+00
2.590000000000e+02 -1.587458152305e-01 0.000000000000e+00 0.000000000000e+00
2.592500000000e+02 -2.168418166450e-01 0.000000000000e+00 0.000000000000e+00
2.595000000000e+02 -2.769200159414e-01 0.000000000000e+00 0.000000000000e+00
2.597500000000e+02 -3.356248475793e-01 0.000000000000e+00 0.000000000000e+00
2.600000000000e+02 -3.893447629544e-01 0.000000000000e+00 0.000000000000e+00
2.602500000000e+02 -4.346488570204e-01 0.000000000000e+00 0.000000000000e+00
2.605000000000e+02 -4.686993931011e-01 0.000000000000e+00 0.000000000000e+00
2.607500000000e+02 -4.895811905310e-01 0.000000000000e+00 0.000000000000e+00
2.610000000000e+02 -4.965022480118e-01 0.000000000000e+00 0.000000000000e+00
2.612500000000e+02 -4.898401256493e-01 0.000000000000e+00 0.000000000000e+00
2.615000000000e+02 -4.710322800746e-01 0.000000000000e+00 0.000000000000e+00
2.617500000000e+02 -4.423320112690e-01 0.000000000000e+00 0.000000000000e+00
2.620000000000e+02 -4.064712920471e-01 0.000000000000e+00 0.000000000000e+00
2.622500000000e+02 -3.662845238273e-01 0.000000000000e+00 0.000000000000e+00
2.625000000000e+02 -3.243513275364e-01 0.000000000000e+00 0.000000000000e+00
2.627500000000e+02 -2.827113696290e-01 0.000000000000e+00 0.000000000000e+00
2.630000000000e+02 -2.426909307385e-01 0.000000000000e+00 0.000000000000e+00
2.632500000000e+02 -2.048617201433e-01 0.000000000000e+00 0.000000000000e+00
2.635000000000e+02 -1.691304980484e-01 0.000000000000e+00 0.000000000000e+00
2.637500000000e+02 -1.349369500560e-01 0.000000000000e+00 0.000000000000e+00
2.640000000000e+02 -1.015203357771e-01 0.000000000000e+00 0.000000000000e+00
2.642500000000e+02 -6.820535104878e-02 0.000000000000e+00 0.000000000000e+00
2.645000000000e+02 -3.465590229023e-02 0.000000000000e+00 0.000000000000e+00
2.647500000000e+02 -1.052222099492e-03 0.000000000000e+00 0.000000000000e+00
2.650000000000e+02 3.183928974128e-02 0.000000000000e+00 0.000000000000e+00
2.652500000000e+02 6.271534296374e-02 0.000000000000e+00 0.000000000000e+00
2.655000000000e+02 8.989556723557e-02 0.000000000000e+00 0.000000000000e+00
2.657500000000e+02 1.115655873869e-01 0.000000000000e+00 0.000000000000e+00
2.660000000000e+02 1.260622236271e-01 0.000000000000e+00 0.000000000000e+00
2.662500000000e+02 1.321528656877e-01 0.000000000000e+00 0.000000000000e+00
2.665000000000e+02 1.292623734122e-01 0.000000000000e+00 0.000000000000e+00
2.667500000000e+02 1.176099720401e-01 0.000000000000e+00 0.000000000000e+00
2.670000000000e+02 9.823393403978e-02 0.000000000000e+00 0.000000000000e+00
2.672500000000e+02 7.290073576464e-02 0.000000000000e+00 0.000000000000e+00
2.675000000000e+02 4.391462168436e-02 0.000000000000e+00 0.000000000000e+00
2.677500000000e+02 1.385982634410e-02 0.000000000000e+00 0.000000000000e+00
2.680000000000e+02 -1.468168189742e-02 0.000000000000e+00 0.000000000000e+00
2.682500000000e+02 -3.939097009372e-02 0.000000000000e+00 0.000000000000e+00
2.685000000000e+02 -5.841040107666e-02 0.000000000000e+00 0.000000000000e+00
2.687500000000e+02 -7.045050672014e-02 0.000000000000e+00 0.000000000000e+00
2.690000000000e+02 -7.479384867878e-02 0.000000000000e+00 0.000000000000e+00
2.692500000000e+02 -7.120360604626e-02 0.000000000000e+00 0.000000000000e+00
2.695000000000e+02 -5.976269931316e-02 0.000000000000e+00 0.000000000000e+00
2.697500000000e+02 -4.068279102438e-02 0.000000000000e+00 0.000000000000e+00
2.700000000000e+02 -1.412897002425e-02 0.000000000000e+00 0.000000000000e+00
2.702500000000e+02 1.989603341128e-02 0.000000000000e+00 0.000000000000e+00
2.705000000000e+02 6.157457715286e-02 0.000000000000e+00 0.000000000000e+00
2.707500000000e+02 1.111874282014e-01 0.000000000000e+00 0.000000000000e+00
2.710000000000e+02 1.689225874427e-01 0.000000000000e+00 0.000000000000e+00
2.712500000000e+02 2.346063246064e-01 0.000000000000e+00 0.000000000000e+00
2.715000000000e+02 3.074016467474e-01 0.000000000000e+00 0.000000000000e+00
2.717500000000e+02 3.855312482166e-01 0.000000000000e+00 0.000000000000e+00
2.720000000000e+02 4.660846829587e-01 0.000000000000e+00 0.000000000000e+00
2.722500000000e+02 5.449620401333e-01 0.000000000000e+00 0.000000000000e+00
2.725000000000e+02 6.169894141829e-01 0.000000000000e+00 0.000000000000e+00
2.727500000000e+02 6.762171705846e-01 0.000000000000e+00 0.000000000000e+00
2.730000000000e+02 7.163839566129e-01 0.000000000000e+00 0.000000000000e+00
2.732500000000e+02 7.315019162635e-01 0.000000000000e+00 0.000000000000e+00
2.735000000000e+02 7.164960816760e-01 0.000000000000e+00 0.000000000000e+00
2.737500000000e+02 6.678172788321e-01 0.000000000000e+00 0.000000000000e+00
2.740000000000e+02 5.839457181058e-01 0.000000000000e+00 0.000000000000e+00
2.742500000000e+02 4.657126550581e-01 0.000000000000e+00 0.000000000000e+00
2.745000000000e+02 3.163891056285e-01 0.000000000000e+00 0.000000000000e+00
2.747500000000e+02 1.415207557246e-01 0.000000000000e+00 0.000000000000e+00
2.750000000000e+02 -5.147736086315e-02 0.000000000000e+00 0.000000000000e+00
2.752500000000e+02 -2.539192422563e-01 0.000000000000e+00 0.000000000000e+00
2.755000000000e+02 -4.565645888120e-01 0.000000000000e+00 0.000000000000e+00
2.757500000000e+02 -6.503618359225e-01 0.000000000000e+00 0.000000000000e+00
2.760000000000e+02 -8.271218518611e-01 0.000000000000e+00 0.000000000000e+00
2.762500000000e+02 -9.800372040034e-01 0.000000000000e+00 0.000000000000e+00
2.765000000000e+02 -1.103985643515e+00 0.000000000000e+00 0.000000000000e+00
2.767500000000e+02 -1.195590038152e+00 0.000000000000e+00 0.000000000000e+00
2.770000000000e+02 -1.253045435719e+00 0.000000000000e+00 0.000000000000e+00
2.772500000000e+02 -1.275761375242e+00 0.000000000000e+00 0.000000000000e+00
2.775000000000e+02 -1.263898038047e+00 0.000000000000e+00 0.000000000000e+00
2.777500000000e+02 -1.217893277668e+00 0.000000000000e+00 0.000000000000e+00
2.780000000000e+02 -1.138080607366e+00 0.000000000000e+00 0.000000000000e+00
2.782500000000e+02 -1.024484754734e+00 0.000000000000e+00 0.000000000000e+00
2.785000000000e+02 -8.768528455713e-01 0.000000000000e+00 0.000000000000e+00
2.787500000000e+02 -6.949394942758e-01 0.000000000000e+00 0.000000000000e+00
2.790000000000e+02 -4.790188090327e-01 0.000000000000e+00 0.000000000000e+00
2.792500000000e+02 -2.305524274072e-01 0.000000000000e+00 0.000000000000e+00
2.795000000000e+02 4.709285448092e-02 0.000000000000e+00 0.000000000000e+00
2.797500000000e+02 3.480054948139e-01 0.000000000000e+00 0.000000000000e+00
2.800000000000e+02 6.632980267684e-01 0.000000000000e+00 0.000000000000e+00
2.802500000000e+02 9.809973927152e-01 0.000000000000e+00 0.000000000000e+00
2.805000000000e+02 1.286334048708e+00 0.000000000000e+00 0.000000000000e+00
2.807500000000e+02 1.562456887767e+00 0.000000000000e+00 0.000000000000e+00
2.810000000000e+02 1.791543000676e+00 0.000000000000e+00 0.000000000000e+00
2.812500000000e+02 1.956213410234e+00 0.000000000000e+00 0.000000000000e+00
2.815000000000e+02 2.041116461533e+00 0.000000000000e+00 0.000000000000e+00
2.817500000000e+02 2.034506927383e+00 0.000000000000e+00 0.000000000000e+00
2.820000000000e+02 1.929636511344e+00 0.000000000000e+00 0.000000000000e+00
2.822500000000e+02 1.725782892563e+00 0.000000000000e+00 0.000000000000e+00
2.825000000000e+02 1.428779070551e+00 0.000000000000e+00 0.000000000000e+00
2.827500000000e+02 1.050958582819e+00 0.000000000000e+00 0.000000000000e+00
2.830000000000e+02 6.104984528460e-01 0.000000000000e+00 0.000000000000e+00
2.832500000000e+02 1.302118681040e-01 0.000000000000e+00 0.000000000000e+00
2.835000000000e+02 -3.640927184610e-01 0.000000000000e+00 0.000000000000e+00
2.837500000000e+02 -8.455188157502e-01 0.000000000000e+00 0.000000000000e+00
2.840000000000e+02 -1.288058621281e+00 0.000000000000e+00 0.000000000000e+00
2.842500000000e+02 -1.668437791930e+00 0.000000000000e+00 0.000000000000e+00
2.845000000000e+02 -1.967647669121e+00 0.000000000000e+00 0.000000000000e+00
2.847500000000e+02 -2.172027711868e+00 0.000000000000e+00 0.000000000000e+00
2.850000000000e+02 -2.273820551331e+00 0.000000000000e+00 0.000000000000e+00
2.852500000000e+02 -2.271189620099e+00 0.000000000000e+00 0.000000000000e+00
2.855000000000e+02 -2.167755217678e+00 0.000000000000e+00 0.000000000000e+00
2.857500000000e+02 -1.971759939024e+00 0.000000000000e+00 0.000000000000e+00
2.860000000000e+02 -1.695011043085e+00 0.000000000000e+00 0.000000000000e+00
2.862500000000e+02 -1.351760750136e+00 0.000000000000e+00 0.000000000000e+00
2.865000000000e+02 -9.576742729059e-01 0.000000000000e+00 0.000000000000e+00
2.867500000000e+02 -5.290019265590e-01 0.000000000000e+00 0.000000000000e+00
2.870000000000e+02 -8.202159291171e-02 0.000000000000e+00 0.000000000000e+00
2.872500000000e+02 3.672406811741e-01 0.000000000000e+00 0.000000000000e+00
2.875000000000e+02 8.030616028880e-01 0.000000000000e+00 0.000000000000e+00
2.877500000000e+02 1.209939715386e+00 0.000000000000e+00 0.000000000000e+00
2.880000000000e+02 1.572508007312e+00 0.000000000000e+00 0.000000000000e+00
2.882500000000e+02 1.875570775505e+00 0.000000000000e+00 0.000000000000e+00
2.885000000000e+02 2.104375958497e+00 0.000000000000e+00 0.000000000000e+00
2.887500000000e+02 2.245192150160e+00 0.000000000000e+00 0.000000000000e+00
2.890000000000e+02 2.286200972822e+00 0.000000000000e+00 0.000000000000e+00
2.892500000000e+02 2.218649216054e+00 0.000000000000e+00 0.000000000000e+00
2.895000000000e+02 2.038141465985e+00 0.000000000000e+00 0.000000000000e+00
2.897500000000e+02 1.745903250410e+00 0.000000000000e+00 0.000000000000e+00
2.900000000000e+02 1.349815905873e+00 0.000000000000e+00 0.000000000000e+00
2.902500000000e+02 8.650234771160e-01 0.000000000000e+00 0.000000000000e+00
2.905000000000e+02 3.139411895663e-01 0.000000000000e+00 0.000000000000e+00
2.907500000000e+02 -2.744476975558e-01 0.000000000000e+00 0.000000000000e+00
2.910000000000e+02 -8.660407750897e-01 0.000000000000e+00 0.000000000000e+00
2.912500000000e+02 -1.423753959276e+00 0.000000000000e+00 0.000000000000e+00
2.915000000000e+02 -1.910198726206e+00 0.000000000000e+00 0.000000000000e+00
2.917500000000e+02 -2.290670494650e+00 0.000000000000e+00 0.000000000000e+00
2.920000000000e+02 -2.536162888383e+00 0.000000000000e+00 0.000000000000e+00
2.922500000000e+02 -2.626097595721e+00 0.000000000000e+00 0.000000000000e+00
2.925000000000e+02 -2.550470790571e+00 0.000000000000e+00 0.000000000000e+00
2.927500000000e+02 -2.311164586113e+00 0.000000000000e+00 0.000000000000e+00
2.930000000000e+02 -1.922251059365e+00 0.000000000000e+00 0.000000000000e+00
2.932500000000e+02 -1.409218163103e+00 0.000000000000e+00 0.000000000000e+00
2.935000000000e+02 -8.071594472839e-01 0.000000000000e+00 0.000000000000e+00
2.937500000000e+02 -1.580795559090e-01 0.000000000000e+00 0.000000000000e+00
2.940000000000e+02 4.924382143512e-01 0.000000000000e+00 0.000000000000e+00
2.942500000000e+02 1.098888641078e+00 0.000000000000e+00 0.000000000000e+00
2.945000000000e+02 1.619479382836e+00 0.000000000000e+00 0.000000000000e+00
2.947500000000e+02 2.019403423073e+00 0.000000000000e+00 0.000000000000e+00
2.950000000000e+02 2.273451535258e+00 0.000000000000e+00 0.000000000000e+00
2.952500000000e+02 2.367741269398e+00 0.000000000000e+00 0.000000000000e+00
2.955000000000e+02 2.300434897137e+00 0.000000000000e+00 0.000000000000e+00
2.957500000000e+02 2.081424647254e+00 0.000000000000e+00 0.000000000000e+00
2.960000000000e+02 1.731066744121e+00 0.000000000000e+00 0.000000000000e+00
2.962500000000e+02 1.278134401906e+00 0.000000000000e+00 0.000000000000e+00
2.965000000000e+02 7.572245387728e-01 0.000000000000e+00 0.000000000000e+00
2.967500000000e+02 2.058875410298e-01 0.000000000000e+00 0.000000000000e+00
2.970000000000e+02 -3.382479900045e-01 0.000000000000e+00 0.000000000000e+00
2.972500000000e+02 -8.401107015499e-01 0.000000000000e+00 0.000000000000e+00
2.975000000000e+02 -1.269388340890e+00 0.000000000000e+00 0.000000000000e+00
2.977500000000e+02 -1.602168500188e+00 0.000000000000e+00 0.000000000000e+00
2.980000000000e+02 -1.821962584573e+00 0.000000000000e+00 0.000000000000e+00
2.982500000000e+02 -1.920124916828e+00 0.000000000000e+00 0.000000000000e+00
2.985000000000e+02 -1.895733961256e+00 0.000000000000e+00 0.000000000000e+00
2.987500000000e+02 -1.755039480500e+00 0.000000000000e+00 0.000000000000e+00
2.990000000000e+02 -1.510595521289e+00 0.000000000000e+00 0.000000000000e+00
2.992500000000e+02 -1.180195321395e+00 0.000000000000e+00 0.000000000000e+00
2.995000000000e+02 -7.857044305628e-01 0.000000000000e+00 0.000000000000e+00
2.997500000000e+02 -3.518586703602e-01 0.000000000000e+00 0.000000000000e+00
3.000000000000e+02 9.493871490651e-02 0.000000000000e+00 0.000000000000e+00
3.002500000000e+02 5.278140820370e-01 0.000000000000e+00 0.000000000000e+00
3.005000000000e+02 9.206252494130e-01 0.000000000000e+00 0.000000000000e+00
3.007500000000e+02 1.249182113846e+00 0.000000000000e+00 0.000000000000e+00
3.010000000000e+02 1.492488383914e+00 0.000000000000e+00 0.000000000000e+00
3.012500000000e+02 1.633982598903e+00 0.000000000000e+00 0.000000000000e+00
3.015000000000e+02 1.662724585847e+00 0.000000000000e+00 0.000000000000e+00
3.017500000000e+02 1.574440323537e+00 0.000000000000e+00 0.000000000000e+00
3.020000000000e+02 1.372311270793e+00 0.000000000000e+00 0.000000000000e+00
3.022500000000e+02 1.067380577162e+00 0.000000000000e+00 0.000000000000e+00
3.025000000000e+02 6.784536047762e-01 0.000000000000e+00 0.000000000000e+00
3.027500000000e+02 2.313966305182e-01 0.000000000000e+00 0.000000000000e+00
3.030000000000e+02 -2.422149651533e-01 0.000000000000e+00 0.000000000000e+00
3.032500000000e+02 -7.070830908089e-01 0.000000000000e+00 0.000000000000e+00
3.035000000000e+02 -1.126717029300e+00 0.000000000000e+00 0.000000000000e+00
3.037500000000e+02 -1.466340163789e+00 0.000000000000e+00 0.000000000000e+00
3.040000000000e+02 -1.695939177975e+00 0.000000000000e+00 0.000000000000e+00
3.042500000000e+02 -1.793173532274e+00 0.000000000000e+00 0.000000000000e+00
3.045000000000e+02 -1.745842499484e+00 0.000000000000e+00 0.000000000000e+00
3.047500000000e+02 -1.553619629803e+00 0.000000000000e+00 0.000000000000e+00
3.050000000000e+02 -1.228812036894e+00 0.000000000000e+00 0.000000000000e+00
3.052500000000e+02 -7.959819478192e-01 0.000000000000e+00 0.000000000000e+00
3.055000000000e+02 -2.903739353247e-01 0.000000000000e+00 0.000000000000e+00
3.057500000000e+02 2.447870867565e-01 0.000000000000e+00 0.000000000000e+00
3.060000000000e+02 7.619375098091e-01 0.000000000000e+00 0.000000000000e+00
3.062500000000e+02 1.213453391585e+00 0.000000000000e+00 0.000000000000e+00
3.065000000000e+02 1.556174094002e+00 0.000000000000e+00 0.000000000000e+00
3.067500000000e+02 1.755727691306e+00 0.000000000000e+00 0.000000000000e+00
3.070000000000e+02 1.790207177242e+00 0.000000000000e+00 0.000000000000e+00
3.072500000000e+02 1.652787225750e+00 0.000000000000e+00 0.000000000000e+00
3.075000000000e+02 1.352958560073e+00 0.000000000000e+00 0.000000000000e+00
3.077500000000e+02 9.161839682444e-01 0.000000000000e+00 0.000000000000e+00
3.080000000000e+02 3.819350171488e-01 0.000000000000e+00 0.000000000000e+00
3.082500000000e+02 -1.997637828561e-01 0.000000000000e+00 0.000000000000e+00
3.085000000000e+02 -7.729937481437e-01 0.000000000000e+00 0.000000000000e+00
3.087500000000e+02 -1.281373965970e+00 0.000000000000e+00 0.000000000000e+00
3.090000000000e+02 -1.673735517874e+00 0.000000000000e+00 0.000000000000e+00
3.092500000000e+02 -1.909457824981e+00 0.000000000000e+00 0.000000000000e+00
3.095000000000e+02 -1.962897420038e+00 0.000000000000e+00 0.000000000000e+00
3.097500000000e+02 -1.826411386659e+00 0.000000000000e+00 0.000000000000e+00
3.100000000000e+02 -1.511606266114e+00 0.000000000000e+00 0.000000000000e+00
3.102500000000e+02 -1.048617165893e+00 0.000000000000e+00 0.000000000000e+00
3.105000000000e+02 -4.834243633698e-01 0.000000000000e+00 0.000000000000e+00
3.107500000000e+02 1.265748174746e-01 0.000000000000e+00 0.000000000000e+00
3.110000000000e+02 7.183252550553e-01 0.000000000000e+00 0.000000000000e+00
3.112500000000e+02 1.229631731402e+00 0.000000000000e+00 0.000000000000e+00
3.115000000000e+02 1.605759218621e+00 0.000000000000e+00 0.000000000000e+00
3.117500000000e+02 1.805406457317e+00 0.000000000000e+00 0.000000000000e+00
3.120000000000e+02 1.805386696344e+00 0.000000000000e+00 0.000000000000e+00
3.122500000000e+02 1.603467827473e+00 0.000000000000e+00 0.000000000000e+00
3.125000000000e+02 1.219007832267e+00 0.000000000000e+00 0.000000000000e+00
3.127500000000e+02 6.912527454380e-01 0.000000000000e+00 0.000000000000e+00
3.130000000000e+02 7.541927310132e-02 0.000000000000e+00 0.000000000000e+00
3.132500000000e+02 -5.630650057699e-01 0.000000000000e+00 0.000000000000e+00
3.135000000000e+02 -1.155572916305e+00 0.000000000000e+00 0.000000000000e+00
3.137500000000e+02 -1.637790489310e+00 0.000000000000e+00 0.000000000000e+00
3.140000000000e+02 -1.956901934816e+00 0.000000000000e+00 0.000000000000e+00
3.142500000000e+02 -2.077629984325e+00 0.000000000000e+00 0.000000000000e+00
3.145000000000e+02 -1.986421468398e+00 0.000000000000e+00 0.000000000000e+00
3.147500000000e+02 -1.693260035422e+00 0.000000000000e+00 0.000000000000e+00
3.150000000000e+02 -1.230846153357e+00 0.000000000000e+00 0.000000000000e+00
3.152500000000e+02 -6.511811593545e-01 0.000000000000e+00 0.000000000000e+00
3.155000000000e+02 -1.989361116139e-02 0.000000000000e+00 0.000000000000e+00
3.157500000000e+02 5.910829110398e-01 0.000000000000e+00 0.000000000000e+00
3.160000000000e+02 1.111664300501e+00 0.000000000000e+00 0.000000000000e+00
3.162500000000e+02 1.481669955038e+00 0.000000000000e+00 0.000000000000e+00
3.165000000000e+02 1.657834523720e+00 0.000000000000e+00 0.000000000000e+00
3.167500000000e+02 1.618938386420e+00 0.000000000000e+00 0.000000000000e+00
3.170000000000e+02 1.368423587601e+00 0.000000000000e+00 0.000000000000e+00
3.172500000000e+02 9.341486096044e-01 0.000000000000e+00 0.000000000000e+00
3.175000000000e+02 3.652704346606e-01 0.000000000000e+00 0.000000000000e+00
3.177500000000e+02 -2.734137417225e-01 0.000000000000e+00 0.000000000000e+00
3.180000000000e+02 -9.090218706714e-01 0.000000000000e+00 0.000000000000e+00
3.182500000000e+02 -1.469157280371e+00 0.000000000000e+00 0.000000000000e+00
3.185000000000e+02 -1.890475756529e+00 0.000000000000e+00 0.000000000000e+00
3.187500000000e+02 -2.126217837440e+00 0.000000000000e+00 0.000000000000e+00
3.190000000000e+02 -2.151787560135e+00 0.000000000000e+00 0.000000000000e+00
3.192500000000e+02 -1.967686759012e+00 0.000000000000e+00 0.000000000000e+00
3.195000000000e+02 -1.599430633720e+00 0.000000000000e+00 0.000000000000e+00
3.197500000000e+02 -1.094437641554e+00 0.000000000000e+00 0.000000000000e+00
3.200000000000e+02 -5.162595922923e-01 0.000000000000e+00 0.000000000000e+00
3.202500000000e+02 6.315068493527e-02 0.000000000000e+00 0.000000000000e+00
3.205000000000e+02 5.721889771783e-01 0.000000000000e+00 0.000000000000e+00
3.207500000000e+02 9.482899127882e-01 0.000000000000e+00 0.000000000000e+00
3.210000000000e+02 1.145483717999e+00 0.000000000000e+00 0.000000000000e+00
3.212500000000e+02 1.139883451862e+00 0.000000000000e+00 0.000000000000e+00
3.215000000000e+02 9.324237328619e-01 0.000000000000e+00 0.000000000000e+00
3.217500000000e+02 5.485162594116e-01 0.000000000000e+00 0.000000000000e+00
3.220000000000e+02 3.467547877888e-02 0.000000000000e+00 0.000000000000e+00
3.222500000000e+02 -5.474499732792e-01 0.000000000000e+00 0.000000000000e+00
3.225000000000e+02 -1.128877172643e+00 0.000000000000e+00 0.000000000000e+00
3.227500000000e+02 -1.641927405368e+00 0.000000000000e+00 0.000000000000e+00
3.230000000000e+02 -2.028608054064e+00 0.000000000000e+00 0.000000000000e+00
3.232500000000e+02 -2.247681039315e+00 0.000000000000e+00 0.000000000000e+00
3.235000000000e+02 -2.279535274843e+00 0.000000000000e+00 0.000000000000e+00
3.237500000000e+02 -2.128268017264e+00 0.000000000000e+00 0.000000000000e+00
3.240000000000e+02 -1.820742852669e+00 0.000000000000e+00 0.000000000000e+00
3.242500000000e+02 -1.402782725329e+00 0.000000000000e+00 0.000000000000e+00
3.245000000000e+02 -9.330236189769e-01 0.000000000000e+00 0.000000000000e+00
3.247500000000e+02 -4.752502048700e-01 0.000000000000e+00 0.000000000000e+00
3.250000000000e+02 -9.022056954530e-02 0.000000000000e+00 0.000000000000e+00
3.252500000000e+02 1.719606043601e-01 0.000000000000e+00 0.000000000000e+00
3.255000000000e+02 2.779480370082e-01 0.000000000000e+00 0.000000000000e+00
3.257500000000e+02 2.149820568572e-01 0.000000000000e+00 0.000000000000e+00
3.260000000000e+02 -8.013838027246e-03 0.000000000000e+00 0.000000000000e+00
3.262500000000e+02 -3.621483986723e-01 0.000000000000e+00 0.000000000000e+00
3.265000000000e+02 -8.028056483063e-01 0.000000000000e+00 0.000000000000e+00
3.267500000000e+02 -1.275804562059e+00 0.000000000000e+00 0.000000000000e+00
3.270000000000e+02 -1.724625801890e+00 0.000000000000e+00 0.000000000000e+00
3.272500000000e+02 -2.097734648158e+00 0.000000000000e+00 0.000000000000e+00
3.275000000000e+02 -2.355039578637e+00 0.000000000000e+00 0.000000000000e+00
3.277500000000e+02 -2.472663961627e+00 0.000000000000e+00 0.000000000000e+00
3.280000000000e+02 -2.445452942143e+00 0.000000000000e+00 0.000000000000e+00
3.282500000000e+02 -2.286953600224e+00 0.000000000000e+00 0.000000000000e+00
3.285000000000e+02 -2.026949599713e+00 0.000000000000e+00 0.000000000000e+00
3.287500000000e+02 -1.706954773193e+00 0.000000000000e+00 0.000000000000e+00
3.290000000000e+02 -1.374330080162e+00 0.000000000000e+00 0.000000000000e+00
3.292500000000e+02 -1.075851436414e+00 0.000000000000e+00 0.000000000000e+00
3.295000000000e+02 -8.516024356840e-01 0.000000000000e+00 0.000000000000e+00
3.297500000000e+02 -7.299928581005e-01 0.000000000000e+00 0.000000000000e+00
3.300000000000e+02 -7.245245230439e-01 0.000000000000e+00 0.000000000000e+00
3.302500000000e+02 -8.326682239069e-01 0.000000000000e+00 0.000000000000e+00
3.305000000000e+02 -1.036916976738e+00 0.000000000000e+00 0.000000000000e+00
3.307500000000e+02 -1.307783956790e+00 0.000000000000e+00 0.000000000000e+00
3.310000000000e+02 -1.608259113827e+00 0.000000000000e+00 0.000000000000e+00
3.312500000000e+02 -1.899060193770e+00 0.000000000000e+00 0.000000000000e+00
3.315000000000e+02 -2.143933700916e+00 0.000000000000e+00 0.000000000000e+00
3.317500000000e+02 -2.314286732892e+00 0.000000000000e+00 0.000000000000e+00
3.320000000000e+02 -2.392554093598e+00 0.000000000000e+00 0.000000000000e+00
3.322500000000e+02 -2.373905631917e+00 0.000000000000e+00 0.000000000000e+00
3.325000000000e+02 -2.266145294209e+00 0.000000000000e+00 0.000000000000e+00
3.327500000000e+02 -2.087909533926e+00 0.000000000000e+00 0.000000000000e+00
3.330000000000e+02 -1.865502160620e+00 0.000000000000e+00 0.000000000000e+00
3.332500000000e+02 -1.628874330806e+00 0.000000000000e+00 0.000000000000e+00
3.335000000000e+02 -1.407350560256e+00 0.000000000000e+00 0.000000000000e+00
3.337500000000e+02 -1.225704960249e+00 0.000000000000e+00 0.000000000000e+00
3.340000000000e+02 -1.101110042430e+00 0.000000000000e+00 0.000000000000e+00
3.342500000000e+02 -1.041329100898e+00 0.000000000000e+00 0.000000000000e+00
3.345000000000e+02 -1.044327335188e+00 0.000000000000e+00 0.000000000000e+00
3.347500000000e+02 -1.099266754275e+00 0.000000000000e+00 0.000000000000e+00
3.350000000000e+02 -1.188656375510e+00 0.000000000000e+00 0.000000000000e+00
3.352500000000e+02 -1.291279299901e+00 0.000000000000e+00 0.000000000000e+00
3.355000000000e+02 -1.385431253289e+00 0.000000000000e+00 0.000000000000e+00
3.357500000000e+02 -1.451990342336e+00 0.000000000000e+00 0.000000000000e+00
3.360000000000e+02 -1.476893274168e+00 0.000000000000e+00 0.000000000000e+00
3.362500000000e+02 -1.452707083053e+00 0.000000000000e+00 0.000000000000e+00
3.365000000000e+02 -1.379137486408e+00 0.000000000000e+00 0.000000000000e+00
3.367500000000e+02 -1.262480739291e+00 0.000000000000e+00 0.000000000000e+00
3.370000000000e+02 -1.114179943681e+00 0.000000000000e+00 0.000000000000e+00
3.372500000000e+02 -9.487669821386e-01 0.000000000000e+00 0.000000000000e+00
3.375000000000e+02 -7.815416645629e-01 0.000000000000e+00 0.000000000000e+00
3.377500000000e+02 -6.263527570523e-01 0.000000000000e+00 0.000000000000e+00
3.380000000000e+02 -4.938028495437e-01 0.000000000000e+00 0.000000000000e+00
3.382500000000e+02 -3.901104488446e-01 0.000000000000e+00 0.000000000000e+00
3.385000000000e+02 -3.167446301724e-01 0.000000000000e+00 0.000000000000e+00
3.387500000000e+02 -2.708200124649e-01 0.000000000000e+00 0.000000000000e+00
3.390000000000e+02 -2.461230423245e-01 0.000000000000e+00 0.000000000000e+00
3.392500000000e+02 -2.345520543259e-01 0.000000000000e+00 0.000000000000e+00
3.395000000000e+02 -2.277054009127e-01 0.000000000000e+00 0.000000000000e+00
3.397500000000e+02 -2.183491873158e-01 0.000000000000e+00 0.000000000000e+00
3.400000000000e+02 -2.015364365087e-01 0.000000000000e+00 0.000000000000e+00
3.402500000000e+02 -1.752237837198e-01 0.000000000000e+00 0.000000000000e+00
3.405000000000e+02 -1.403260740987e-01 0.000000000000e+00 0.000000000000e+00
3.407500000000e+02 -1.002470705320e-01 0.000000000000e+00 0.000000000000e+00
3.410000000000e+02 -6.000972306198e-02 0.000000000000e+00 0.000000000000e+00
3.412500000000e+02 -2.516882955938e-02 0.000000000000e+00 0.000000000000e+00
3.415000000000e+02 -7.140310188912e-04 0.000000000000e+00 0.000000000000e+00
3.417500000000e+02 9.840445084235e-03 0.000000000000e+00 0.000000000000e+00
3.420000000000e+02 5.027289960096e-03 0.000000000000e+00 0.000000000000e+00
3.422500000000e+02 -1.442487859985e-02 0.000000000000e+00 0.000000000000e+00
3.425000000000e+02 -4.586925401736e-02 0.000000000000e+00 0.000000000000e+00
3.427500000000e+02 -8.537280787918e-02 0.000000000000e+00 0.000000000000e+00
3.430000000000e+02 -1.285689200144e-01 0.000000000000e+00 0.000000000000e+00
3.432500000000e+02 -1.715616551060e-01 0.000000000000e+00 0.000000000000e+00
3.435000000000e+02 -2.117080681096e-01 0.000000000000e+00 0.000000000000e+00
3.437500000000e+02 -2.481310606994e-01 0.000000000000e+00 0.000000000000e+00
3.440000000000e+02 -2.818669000960e-01 0.000000000000e+00 0.000000000000e+00
3.442500000000e+02 -3.156190963273e-01 0.000000000000e+00 0.000000000000e+00
3.445000000000e+02 -3.531619773851e-01 0.000000000000e+00 0.000000000000e+00
3.447500000000e+02 -3.985006283926e-01 0.000000000000e+00 0.000000000000e+00
3.450000000000e+02 -4.549381249577e-01 0.000000000000e+00 0.000000000000e+00
3.452500000000e+02 -5.242188305641e-01 0.000000000000e+00 0.000000000000e+00
3.455000000000e+02 -6.059051271650e-01 0.000000000000e+00 0.000000000000e+00
3.457500000000e+02 -6.971064295893e-01 0.000000000000e+00 0.000000000000e+00
3.460000000000e+02 -7.926203341344e-01 0.000000000000e+00 0.000000000000e+00
3.462500000000e+02 -8.854762622226e-01 0.000000000000e+00 0.000000000000e+00
3.465000000000e+02 -9.678036412735e-01 0.000000000000e+00 0.000000000000e+00
3.467500000000e+02 -1.031890907935e+00 0.000000000000e+00 0.000000000000e+00
3.470000000000e+02 -1.071267678832e+00 0.000000000000e+00 0.000000000000e+00
3.472500000000e+02 -1.081635935345e+00 0.000000000000e+00 0.000000000000e+00
3.475000000000e+02 -1.061498117116e+00 0.000000000000e+00 0.000000000000e+00
3.477500000000e+02 -1.012377055493e+00 0.000000000000e+00 0.000000000000e+00
3.480000000000e+02 -9.385870909708e-01 0.000000000000e+00 0.000000000000e+00
3.482500000000e+02 -8.465871015702e-01 0.000000000000e+00 0.000000000000e+00
3.485000000000e+02 -7.440130180955e-01 0.000000000000e+00 0.000000000000e+00
3.487500000000e+02 -6.385389738083e-01 0.000000000000e+00 0.000000000000e+00
3.490000000000e+02 -5.367442663448e-01 0.000000000000e+00 0.000000000000e+00
3.492500000000e+02 -4.431633220717e-01 0.000000000000e+00 0.000000000000e+00
3.495000000000e+02 -3.596678500696e-01 0.000000000000e+00 0.000000000000e+00
3.497500000000e+02 -2.852788084138e-01 0.000000000000e+00 0.000000000000e+00
3.500000000000e+02 -2.164388492131e-01 0.000000000000e+00 0.000000000000e+00
3.502500000000e+02 -1.477041277583e-01 0.000000000000e+00 0.000000000000e+00
3.505000000000e+02 -7.274903148210e-02 0.000000000000e+00 0.000000000000e+00
3.507500000000e+02 1.447129266310e-02 0.000000000000e+00 0.000000000000e+00
3.510000000000e+02 1.185802315357e-01 0.000000000000e+00 0.000000000000e+00
3.512500000000e+02 2.418370673609e-01 0.000000000000e+00 0.000000000000e+00
3.515000000000e+02 3.835381079967e-01 0.000000000000e+00 0.000000000000e+00
3.517500000000e+02 5.398544937758e-01 0.000000000000e+00 0.000000000000e+00
3.520000000000e+02 7.041329038787e-01 0.000000000000e+00 0.000000000000e+00
3.522500000000e+02 8.676152430143e-01 0.000000000000e+00 0.000000000000e+00
3.525000000000e+02 1.020470652460e+00 0.000000000000e+00 0.000000000000e+00
3.527500000000e+02 1.152987445872e+00 0.000000000000e+00 0.000000000000e+00
3.530000000000e+02 1.256750649117e+00 0.000000000000e+00 0.000000000000e+00
3.532500000000e+02 1.325635762956e+00 0.000000000000e+00 0.000000000000e+00
3.535000000000e+02 1.356479989138e+00 0.000000000000e+00 0.000000000000e+00
3.537500000000e+02 1.349343310372e+00 0.000000000000e+00 0.000000000000e+00
3.540000000000e+02 1.307335225526e+00 0.000000000000e+00 0.000000000000e+00
3.542500000000e+02 1.236048572673e+00 0.000000000000e+00 0.000000000000e+00
3.545000000000e+02 1.142699510658e+00 0.000000000000e+00 0.000000000000e+00
3.547500000000e+02 1.035113593891e+00 0.000000000000e+00 0.000000000000e+00
3.550000000000e+02 9.207159741789e-01 0.000000000000e+00 0.000000000000e+00
3.552500000000e+02 8.056767949985e-01 0.000000000000e+00 0.000000000000e+00
3.555000000000e+02 6.943324959709e-01 0.000000000000e+00 0.000000000000e+00
3.557500000000e+02 5.889553642062e-01 0.000000000000e+00 0.000000000000e+00
3.560000000000e+02 4.898853500711e-01 0.000000000000e+00 0.000000000000e+00
3.562500000000e+02 3.959794206883e-01 0.000000000000e+00 0.000000000000e+00
3.565000000000e+02 3.052839470589e-01 0.000000000000e+00 0.000000000000e+00
3.567500000000e+02 2.158025833207e-01 0.000000000000e+00 0.000000000000e+00
3.570000000000e+02 1.262207352283e-01 0.000000000000e+00 0.000000000000e+00
3.572500000000e+02 3.645938049303e-02 0.000000000000e+00 0.000000000000e+00
3.575000000000e+02 -5.203670011699e-02 0.000000000000e+00 0.000000000000e+00
3.577500000000e+02 -1.363239956818e-01 0.000000000000e+00 0.000000000000e+00
3.580000000000e+02 -2.122922346977e-01 0.000000000000e+00 0.000000000000e+00
3.582500000000e+02 -2.752448567491e-01 0.000000000000e+00 0.000000000000e+00
3.585000000000e+02 -3.206282817790e-01 0.000000000000e+00 0.000000000000e+00
3.587500000000e+02 -3.447863031251e-01 0.000000000000e+00 0.000000000000e+00
3.590000000000e+02 -3.456130140719e-01 0.000000000000e+00 0.000000000000e+00
3.592500000000e+02 -3.229959941202e-01 0.000000000000e+00 0.000000000000e+00
3.595000000000e+02 -2.789776795450e-01 0.000000000000e+00 0.000000000000e+00
3.597500000000e+02 -2.176106225454e-01 0.000000000000e+00 0.000000000000e+00
3.600000000000e+02 -1.445335185171e-01 0.000000000000e+00 0.000000000000e+00
3.602500000000e+02 -6.634075247882e-02 0.000000000000e+00 0.000000000000e+00
3.605000000000e+02 1.014897459157e-02 0.000000000000e+00 0.000000000000e+00
3.607500000000e+02 7.860514958903e-02 0.000000000000e+00 0.000000000000e+00
3.610000000000e+02 1.337659941857e-01 0.000000000000e+00 0.000000000000e+00
3.612500000000e+02 1.718003826905e-01 0.000000000000e+00 0.000000000000e+00
3.615000000000e+02 1.904059839078e-01 0.000000000000e+00 0.000000000000e+00
3.617500000000e+02 1.886478860047e-01 0.000000000000e+00 0.000000000000e+00
3.620000000000e+02 1.665905934497e-01 0.000000000000e+00 0.000000000000e+00
3.622500000000e+02 1.248155064557e-01 0.000000000000e+00 0.000000000000e+00
3.625000000000e+02 6.393866285828e-02 0.000000000000e+00 0.000000000000e+00
3.627500000000e+02 -1.575477570745e-02 0.000000000000e+00 0.000000000000e+00
3.630000000000e+02 -1.144629624413e-01 0.000000000000e+00 0.000000000000e+00
3.632500000000e+02 -2.327495285267e-01 0.000000000000e+00 0.000000000000e+00
3.635000000000e+02 -3.711501422592e-01 0.000000000000e+00 0.000000000000e+00
3.637500000000e+02 -5.295541072147e-01 0.000000000000e+00 0.000000000000e+00
3.640000000000e+02 -7.064620538119e-01 0.000000000000e+00 0.000000000000e+00
3.642500000000e+02 -8.982565387127e-01 0.000000000000e+00 0.000000000000e+00
3.645000000000e+02 -1.098636490244e+00 0.000000000000e+00 0.000000000000e+00
3.647500000000e+02 -1.298355279038e+00 0.000000000000e+00 0.000000000000e+00
3.650000000000e+02 -1.485366164927e+00 0.000000000000e+00 0.000000000000e+00
3.652500000000e+02 -1.645422526576e+00 0.000000000000e+00 0.000000000000e+00
3.655000000000e+02 -1.763111718920e+00 0.000000000000e+00 0.000000000000e+00
3.657500000000e+02 -1.823231085417e+00 0.000000000000e+00 0.000000000000e+00
3.660000000000e+02 -1.812353792685e+00 0.000000000000e+00 0.000000000000e+00
3.662500000000e+02 -1.720390946185e+00 0.000000000000e+00 0.000000000000e+00
3.665000000000e+02 -1.541942384356e+00 0.000000000000e+00 0.000000000000e+00
3.667500000000e+02 -1.277245141636e+00 0.000000000000e+00 0.000000000000e+00
3.670000000000e+02 -9.325746337572e-01 0.000000000000e+00 0.000000000000e+00
3.672500000000e+02 -5.200232957207e-01 0.000000000000e+00 0.000000000000e+00
3.675000000000e+02 -5.666492772870e-02 0.000000000000e+00 0.000000000000e+00
3.677500000000e+02 4.368018989554e-01 0.000000000000e+00 0.000000000000e+00
3.680000000000e+02 9.377643007573e-01 0.000000000000e+00 0.000000000000e+00
3.682500000000e+02 1.423541590861e+00 0.000000000000e+00 0.000000000000e+00
3.685000000000e+02 1.873130691353e+00 0.000000000000e+00 0.000000000000e+00
3.687500000000e+02 2.268629189901e+00 0.000000000000e+00 0.000000000000e+00
3.690000000000e+02 2.596164362380e+00 0.000000000000e+00 0.000000000000e+00
3.692500000000e+02 2.846232946413e+00 0.000000000000e+00 0.000000000000e+00
3.695000000000e+02 3.013448604088e+00 0.000000000000e+00 0.000000000000e+00
3.697500000000e+02 3.095787874422e+00 0.000000000000e+00 0.000000000000e+00
3.700000000000e+02 3.093506299655e+00 0.000000000000e+00 0.000000000000e+00
3.702500000000e+02 3.007951173580e+00 0.000000000000e+00 0.000000000000e+00
3.705000000000e+02 2.840516496522e+00 0.000000000000e+00 0.000000000000e+00
3.707500000000e+02 2.591964945862e+00 0.000000000000e+00 0.000000000000e+00
3.710000000000e+02 2.262282761607e+00 0.000000000000e+00 0.000000000000e+00
3.712500000000e+02 1.851144180562e+00 0.000000000000e+00 0.000000000000e+00
3.715000000000e+02 1.358955223257e+00 0.000000000000e+00 0.000000000000e+00
3.717500000000e+02 7.883382744516e-01 0.000000000000e+00 0.000000000000e+00
3.720000000000e+02 1.458259383696e-01 0.000000000000e+00 0.000000000000e+00
3.722500000000e+02 -5.565296002528e-01 0.000000000000e+00 0.000000000000e+00
3.725000000000e+02 -1.299945720045e+00 0.000000000000e+00 0.000000000000e+00
3.727500000000e+02 -2.058383810770e+00 0.000000000000e+00 0.000000000000e+00
3.730000000000e+02 -2.798922594835e+00 0.000000000000e+00 0.000000000000e+00
3.732500000000e+02 -3.483132994783e+00 0.000000000000e+00 0.000000000000e+00
3.735000000000e+02 -4.069422919326e+00 0.000000000000e+00 0.000000000000e+00
3.737500000000e+02 -4.516180921794e+00 0.000000000000e+00 0.000000000000e+00
3.740000000000e+02 -4.785422899158e+00 0.000000000000e+00 0.000000000000e+00
3.742500000000e+02 -4.846554235143e+00 0.000000000000e+00 0.000000000000e+00
3.745000000000e+02 -4.679815363874e+00 0.000000000000e+00 0.000000000000e+00
3.747500000000e+02 -4.278989705553e+00 0.000000000000e+00 0.000000000000e+00
3.750000000000e+02 -3.653019792749e+00 0.000000000000e+00 0.000000000000e+00
3.752500000000e+02 -2.826292828171e+00 0.000000000000e+00 0.000000000000e+00
3.755000000000e+02 -1.837506603107e+00 0.000000000000e+00 0.000000000000e+00
3.757500000000e+02 -7.371913145598e-01 0.000000000000e+00 0.000000000000e+00
3.760000000000e+02 4.158793958611e-01 0.000000000000e+00 0.000000000000e+00
3.762500000000e+02 1.559024994799e+00 0.000000000000e+00 0.000000000000e+00
3.765000000000e+02 2.630294528847e+00 0.000000000000e+00 0.000000000000e+00
3.767500000000e+02 3.572927535274e+00 0.000000000000e+00 0.000000000000e+00
3.770000000000e+02 4.339196280953e+00 0.000000000000e+00 0.000000000000e+00
3.772500000000e+02 4.893273907272e+00 0.000000000000e+00 0.000000000000e+00
3.775000000000e+02 5.212903511224e+00 0.000000000000e+00 0.000000000000e+00
3.777500000000e+02 5.289797923507e+00 0.000000000000e+00 0.000000000000e+00
3.780000000000e+02 5.128857177327e+00 0.000000000000e+00 0.000000000000e+00
3.782500000000e+02 4.746428462613e+00 0.000000000000e+00 0.000000000000e+00
3.785000000000e+02 4.167932810506e+00 0.000000000000e+00 0.000000000000e+00
3.787500000000e+02 3.425230696837e+00 0.000000000000e+00 0.000000000000e+00
3.790000000000e+02 2.554089720056e+00 0.000000000000e+00 0.000000000000e+00
3.792500000000e+02 1.592054514295e+00 0.000000000000e+00 0.000000000000e+00
3.795000000000e+02 5.769131627044e-01 0.000000000000e+00 0.000000000000e+00
3.797500000000e+02 -4.541769471601e-01 0.000000000000e+00 0.000000000000e+00
3.800000000000e+02 -1.464976343209e+00 0.000000000000e+00 0.000000000000e+00
3.802500000000e+02 -2.420053945675e+00 0.000000000000e+00 0.000000000000e+00
3.805000000000e+02 -3.284551590410e+00 0.000000000000e+00 0.000000000000e+00
3.807500000000e+02 -4.024123289575e+00 0.000000000000e+00 0.000000000000e+00
3.810000000000e+02 -4.605323224224e+00 0.000000000000e+00 0.000000000000e+00
3.812500000000e+02 -4.996636054680e+00 0.000000000000e+00 0.000000000000e+00
3.815000000000e+02 -5.170220406151e+00 0.000000000000e+00 0.000000000000e+00
3.817500000000e+02 -5.104289699159e+00 0.000000000000e+00 0.000000000000e+00
3.820000000000e+02 -4.785906576644e+00 0.000000000000e+00 0.000000000000e+00
3.822500000000e+02 -4.213841836602e+00 0.000000000000e+00 0.000000000000e+00
3.825000000000e+02 -3.401067370639e+00 0.000000000000e+00 0.000000000000e+00
3.827500000000e+02 -2.376430814949e+00 0.000000000000e+00 0.000000000000e+00
3.830000000000e+02 -1.185104962366e+00 0.000000000000e+00 0.000000000000e+00
3.832500000000e+02 1.124845254879e-01 0.000000000000e+00 0.000000000000e+00
3.835000000000e+02 1.443385437006e+00 0.000000000000e+00 0.000000000000e+00
3.837500000000e+02 2.726433602415e+00 0.000000000000e+00 0.000000000000e+00
3.840000000000e+02 3.877883265880e+00 0.000000000000e+00 0.000000000000e+00
3.842500000000e+02 4.817892927739e+00 0.000000000000e+00 0.000000000000e+00
3.845000000000e+02 5.477263496661e+00 0.000000000000e+00 0.000000000000e+00
3.847500000000e+02 5.803748629629e+00 0.000000000000e+00 0.000000000000e+00
3.850000000000e+02 5.767258890937e+00 0.000000000000e+00 0.000000000000e+00
3.852500000000e+02 5.363364670659e+00 0.000000000000e+00 0.000000000000e+00
3.855000000000e+02 4.614659970990e+00 0.000000000000e+00 0.000000000000e+00
3.857500000000e+02 3.569762834220e+00 0.000000000000e+00 0.000000000000e+00
3.860000000000e+02 2.299973507186e+00 0.000000000000e+00 0.000000000000e+00
3.862500000000e+02 8.938592896558e-01 0.000000000000e+00 0.000000000000e+00
3.865000000000e+02 -5.497442341106e-01 0.000000000000e+00 0.000000000000e+00
3.867500000000e+02 -1.929658534905e+00 0.000000000000e+00 0.000000000000e+00
3.870000000000e+02 -3.150462661932e+00 0.000000000000e+00 0.000000000000e+00
3.872500000000e+02 -4.130006657541e+00 0.000000000000e+00 0.000000000000e+00
3.875000000000e+02 -4.805648139646e+00 0.000000000000e+00 0.000000000000e+00
3.877500000000e+02 -5.138668177064e+00 0.000000000000e+00 0.000000000000e+00
3.880000000000e+02 -5.116522795759e+00 0.000000000000e+00 0.000000000000e+00
3.882500000000e+02 -4.752816019622e+00 0.000000000000e+00 0.000000000000e+00
3.885000000000e+02 -4.085111533083e+00 0.000000000000e+00 0.000000000000e+00
3.887500000000e+02 -3.170906035926e+00 0.000000000000e+00 0.000000000000e+00
3.890000000000e+02 -2.082245651125e+00 0.000000000000e+00 0.000000000000e+00
3.892500000000e+02 -8.995619014799e-01 0.000000000000e+00 0.000000000000e+00
3.895000000000e+02 2.946709205801e-01 0.000000000000e+00 0.000000000000e+00
3.897500000000e+02 1.421897237301e+00 0.000000000000e+00 0.000000000000e+00
3.900000000000e+02 2.412599394140e+00 0.000000000000e+00 0.000000000000e+00
3.902500000000e+02 3.210251363398e+00 0.000000000000e+00 0.000000000000e+00
3.905000000000e+02 3.773939890150e+00 0.000000000000e+00 0.000000000000e+00
3.907500000000e+02 4.079638853501e+00 0.000000000000e+00 0.000000000000e+00
3.910000000000e+02 4.120252881814e+00 0.000000000000e+00 0.000000000000e+00
3.912500000000e+02 3.904639720666e+00 0.000000000000e+00 0.000000000000e+00
3.915000000000e+02 3.455869933614e+00 0.000000000000e+00 0.000000000000e+00
3.917500000000e+02 2.808986970556e+00 0.000000000000e+00 0.000000000000e+00
3.920000000000e+02 2.008497085761e+00 0.000000000000e+00 0.000000000000e+00
3.922500000000e+02 1.105759049416e+00 0.000000000000e+00 0.000000000000e+00
3.925000000000e+02 1.563732773421e-01 0.000000000000e+00 0.000000000000e+00
3.927500000000e+02 -7.823953325187e-01 0.000000000000e+00 0.000000000000e+00
3.930000000000e+02 -1.654173218343e+00 0.000000000000e+00 0.000000000000e+00
3.932500000000e+02 -2.406043536520e+00 0.000000000000e+00 0.000000000000e+00
3.935000000000e+02 -2.991138829879e+00 0.000000000000e+00 0.000000000000e+00
3.937500000000e+02 -3.371236493439e+00 0.000000000000e+00 0.000000000000e+00
3.940000000000e+02 -3.519269908175e+00 0.000000000000e+00 0.000000000000e+00
3.942500000000e+02 -3.421598122841e+00 0.000000000000e+00 0.000000000000e+00
3.945000000000e+02 -3.079815068057e+00 0.000000000000e+00 0.000000000000e+00
3.947500000000e+02 -2.511840764276e+00 0.000000000000e+00 0.000000000000e+00
3.950000000000e+02 -1.752034390207e+00 0.000000000000e+00 0.000000000000e+00
3.952500000000e+02 -8.501100322629e-01 0.000000000000e+00 0.000000000000e+00
3.955000000000e+02 1.312784003062e-01 0.000000000000e+00 0.000000000000e+00
3.957500000000e+02 1.120292147738e+00 0.000000000000e+00 0.000000000000e+00
3.960000000000e+02 2.040860829140e+00 0.000000000000e+00 0.000000000000e+00
3.962500000000e+02 2.818533242719e+00 0.000000000000e+00 0.000000000000e+00
3.965000000000e+02 3.386778538531e+00 0.000000000000e+00 0.000000000000e+00
3.967500000000e+02 3.693177847587e+00 0.000000000000e+00 0.000000000000e+00
3.970000000000e+02 3.704886211328e+00 0.000000000000e+00 0.000000000000e+00
3.972500000000e+02 3.412750324174e+00 0.000000000000e+00 0.000000000000e+00
3.975000000000e+02 2.833545245545e+00 0.000000000000e+00 0.000000000000e+00
3.977500000000e+02 2.009940312326e+00 0.000000000000e+00 0.000000000000e+00
3.980000000000e+02 1.008009633230e+00 0.000000000000e+00 0.000000000000e+00
3.982500000000e+02 -8.765349399287e-02 0.000000000000e+00 0.000000000000e+00
3.985000000000e+02 -1.180901397374e+00 0.000000000000e+00 0.000000000000e+00
3.987500000000e+02 -2.172516722416e+00 0.000000000000e+00 0.000000000000e+00
3.990000000000e+02 -2.969458718367e+00 0.000000000000e+00 0.000000000000e+00
3.992500000000e+02 -3.493982775656e+00 0.000000000000e+00 0.000000000000e+00
3.995000000000e+02 -3.691702554368e+00 0.000000000000e+00 0.000000000000e+00
3.997500000000e+02 -3.537719468959e+00 0.000000000000e+00 0.000000000000e+00
4.000000000000e+02 -3.040097022994e+00 0.000000000000e+00 0.000000000000e+00
4.002500000000e+02 -2.240196210119e+00 0.000000000000e+00 0.000000000000e+00
4.005000000000e+02 -1.209691501469e+00 0.000000000000e+00 0.000000000000e+00
4.007500000000e+02 -4.442522954087e-02 0.000000000000e+00 0.000000000000e+00
4.010000000000e+02 1.144403427761e+00 0.000000000000e+00 0.000000000000e+00
4.012500000000e+02 2.240916737297e+00 0.000000000000e+00 0.000000000000e+00
4.015000000000e+02 3.136074746066e+00 0.000000000000e+00 0.000000000000e+00
4.017500000000e+02 3.738868419412e+00 0.000000000000e+00 0.000000000000e+00
4.020000000000e+02 3.986014260665e+00 0.000000000000e+00 0.000000000000e+00
4.022500000000e+02 3.849085879758e+00 0.000000000000e+00 0.000000000000e+00
4.025000000000e+02 3.338247349029e+00 0.000000000000e+00 0.000000000000e+00
4.027500000000e+02 2.502081687541e+00 0.000000000000e+00 0.000000000000e+00
4.030000000000e+02 1.423404321916e+00 0.000000000000e+00 0.000000000000e+00
4.032500000000e+02 2.113758973348e-01 0.000000000000e+00 0.000000000000e+00
4.035000000000e+02 -1.009363552743e+00 0.000000000000e+00 0.000000000000e+00
4.037500000000e+02 -2.111471485729e+00 0.000000000000e+00 0.000000000000e+00
4.040000000000e+02 -2.978280112617e+00 0.000000000000e+00 0.000000000000e+00
4.042500000000e+02 -3.516353873166e+00 0.000000000000e+00 0.000000000000e+00
4.045000000000e+02 -3.665848745285e+00 0.000000000000e+00 0.000000000000e+00
4.047500000000e+02 -3.407489852225e+00 0.000000000000e+00 0.000000000000e+00
4.050000000000e+02 -2.765316476690e+00 0.000000000000e+00 0.000000000000e+00
4.052500000000e+02 -1.804782642613e+00 0.000000000000e+00 0.000000000000e+00
4.055000000000e+02 -6.263020588606e-01 0.000000000000e+00 0.000000000000e+00
4.057500000000e+02 6.451654027709e-01 0.000000000000e+00 0.000000000000e+00
4.060000000000e+02 1.873429549455e+00 0.000000000000e+00 0.000000000000e+00
4.062500000000e+02 2.925876369139e+00 0.000000000000e+00 0.000000000000e+00
4.065000000000e+02 3.688146031431e+00 0.000000000000e+00 0.000000000000e+00
4.067500000000e+02 4.077033142945e+00 0.000000000000e+00 0.000000000000e+00
4.070000000000e+02 4.050117424797e+00 0.000000000000e+00 0.000000000000e+00
4.072500000000e+02 3.610966532265e+00 0.000000000000e+00 0.000000000000e+00
4.075000000000e+02 2.809229970891e+00 0.000000000000e+00 0.000000000000e+00
4.077500000000e+02 1.735513298589e+00 0.000000000000e+00 0.000000000000e+00
4.080000000000e+02 5.115213600996e-01 0.000000000000e+00 0.000000000000e+00
4.082500000000e+02 -7.234814394223e-01 0.000000000000e+00 0.000000000000e+00
4.085000000000e+02 -1.828394276394e+00 0.000000000000e+00 0.000000000000e+00
4.087500000000e+02 -2.676400086198e+00 0.000000000000e+00 0.000000000000e+00
4.090000000000e+02 -3.169613449228e+00 0.000000000000e+00 0.000000000000e+00
4.092500000000e+02 -3.250523697320e+00 0.000000000000e+00 0.000000000000e+00
4.095000000000e+02 -2.908847138611e+00 0.000000000000e+00 0.000000000000e+00
4.097500000000e+02 -2.182922145560e+00 0.000000000000e+00 0.000000000000e+00
4.100000000000e+02 -1.155415745335e+00 0.000000000000e+00 0.000000000000e+00
4.102500000000e+02 5.621397925919e-02 0.000000000000e+00 0.000000000000e+00
4.105000000000e+02 1.313420350301e+00 0.000000000000e+00 0.000000000000e+00
4.107500000000e+02 2.472840356213e+00 0.000000000000e+00 0.000000000000e+00
4.110000000000e+02 3.403211122340e+00 0.000000000000e+00 0.000000000000e+00
4.112500000000e+02 4.000904196286e+00 0.000000000000e+00 0.000000000000e+00
4.115000000000e+02 4.202197100383e+00 0.000000000000e+00 0.000000000000e+00
4.117500000000e+02 3.990780526635e+00 0.000000000000e+00 0.000000000000e+00
4.120000000000e+02 3.399568420435e+00 0.000000000000e+00 0.000000000000e+00
4.122500000000e+02 2.506569099675e+00 0.000000000000e+00 0.000000000000e+00
4.125000000000e+02 1.425303870053e+00 0.000000000000e+00 0.000000000000e+00
4.127500000000e+02 2.909344733973e-01 0.000000000000e+00 0.000000000000e+00
4.130000000000e+02 -7.562034185838e-01 0.000000000000e+00 0.000000000000e+00
4.132500000000e+02 -1.587635745623e+00 0.000000000000e+00 0.000000000000e+00
4.135000000000e+02 -2.102253739851e+00 0.000000000000e+00 0.000000000000e+00
4.137500000000e+02 -2.238372508655e+00 0.000000000000e+00 0.000000000000e+00
4.140000000000e+02 -1.980860788056e+00 0.000000000000e+00 0.000000000000e+00
4.142500000000e+02 -1.362476373982e+00 0.000000000000e+00 0.000000000000e+00
4.145000000000e+02 -4.592707758362e-01 0.000000000000e+00 0.000000000000e+00
4.147500000000e+02 6.193263990386e-01 0.000000000000e+00 0.000000000000e+00
4.150000000000e+02 1.744463749204e+00 0.000000000000e+00 0.000000000000e+00
4.152500000000e+02 2.784080549490e+00 0.000000000000e+00 0.000000000000e+00
4.155000000000e+02 3.619315317599e+00 0.000000000000e+00 0.000000000000e+00
4.157500000000e+02 4.159039810096e+00 0.000000000000e+00 0.000000000000e+00
4.160000000000e+02 4.350703147568e+00 0.000000000000e+00 0.000000000000e+00
4.162500000000e+02 4.186158286835e+00 0.000000000000e+00 0.000000000000e+00
4.165000000000e+02 3.701798468621e+00 0.000000000000e+00 0.000000000000e+00
4.167500000000e+02 2.973068338622e+00 0.000000000000e+00 0.000000000000e+00
4.170000000000e+02 2.104136410164e+00 0.000000000000e+00 0.000000000000e+00
4.172500000000e+02 1.214128017284e+00 0.000000000000e+00 0.000000000000e+00
4.175000000000e+02 4.217414632767e-01 0.000000000000e+00 0.000000000000e+00
4.177500000000e+02 -1.697492050798e-01 0.000000000000e+00 0.000000000000e+00
4.180000000000e+02 -4.851847412645e-01 0.000000000000e+00 0.000000000000e+00
4.182500000000e+02 -4.863179296284e-01 0.000000000000e+00 0.000000000000e+00
4.185000000000e+02 -1.756671050278e-01 0.000000000000e+00 0.000000000000e+00
4.187500000000e+02 4.049592159217e-01 0.000000000000e+00 0.000000000000e+00
4.190000000000e+02 1.180947765163e+00 0.000000000000e+00 0.000000000000e+00
4.192500000000e+02 2.055408630853e+00 0.000000000000e+00 0.000000000000e+00
4.195000000000e+02 2.922271001080e+00 0.000000000000e+00 0.000000000000e+00
4.197500000000e+02 3.680169938414e+00 0.000000000000e+00 0.000000000000e+00
4.200000000000e+02 4.245288452844e+00 0.000000000000e+00 0.000000000000e+00
4.202500000000e+02 4.561505415909e+00 0.000000000000e+00 0.000000000000e+00
4.205000000000e+02 4.606601241383e+00 0.000000000000e+00 0.000000000000e+00
4.207500000000e+02 4.393830888122e+00 0.000000000000e+00 0.000000000000e+00
4.210000000000e+02 3.968808761792e+00 0.000000000000e+00 0.000000000000e+00
4.212500000000e+02 3.402274842906e+00 0.000000000000e+00 0.000000000000e+00
4.215000000000e+02 2.779841604312e+00 0.000000000000e+00 0.000000000000e+00
4.217500000000e+02 2.190187697041e+00 0.000000000000e+00 0.000000000000e+00
4.220000000000e+02 1.713321839846e+00 0.000000000000e+00 0.000000000000e+00
4.222500000000e+02 1.410473543594e+00 0.000000000000e+00 0.000000000000e+00
4.225000000000e+02 1.316892164536e+00 0.000000000000e+00 0.000000000000e+00
4.227500000000e+02 1.438396462065e+00 0.000000000000e+00 0.000000000000e+00
4.230000000000e+02 1.751978828707e+00 0.000000000000e+00 0.000000000000e+00
4.232500000000e+02 2.210208786727e+00 0.000000000000e+00 0.000000000000e+00
4.235000000000e+02 2.748676870524e+00 0.000000000000e+00 0.000000000000e+00
4.237500000000e+02 3.295339966887e+00 0.000000000000e+00 0.000000000000e+00
4.240000000000e+02 3.780420450084e+00 0.000000000000e+00 0.000000000000e+00
4.242500000000e+02 4.145496359556e+00 0.000000000000e+00 0.000000000000e+00
4.245000000000e+02 4.350592907612e+00 0.000000000000e+00 0.000000000000e+00
4.247500000000e+02 4.378415125274e+00 0.000000000000e+00 0.000000000000e+00
4.250000000000e+02 4.235295062353e+00 0.000000000000e+00 0.000000000000e+00
4.252500000000e+02 3.948899676097e+00 0.000000000000e+00 0.000000000000e+00
4.255000000000e+02 3.563189498829e+00 0.000000000000e+00 0.000000000000e+00
4.257500000000e+02 3.131472365437e+00 0.000000000000e+00 0.000000000000e+00
4.260000000000e+02 2.708615203933e+00 0.000000000000e+00 0.000000000000e+00
4.262500000000e+02 2.343535668130e+00 0.000000000000e+00 0.000000000000e+00
4.265000000000e+02 2.072993607089e+00 0.000000000000e+00 0.000000000000e+00
4.267500000000e+02 1.917462363035e+00 0.000000000000e+00 0.000000000000e+00
4.270000000000e+02 1.879522765164e+00 0.000000000000e+00 0.000000000000e+00
4.272500000000e+02 1.944841537960e+00 0.000000000000e+00 0.000000000000e+00
4.275000000000e+02 2.085427538827e+00 0.000000000000e+00 0.000000000000e+00
4.277500000000e+02 2.264555988957e+00 0.000000000000e+00 0.000000000000e+00
4.280000000000e+02 2.442552817315e+00 0.000000000000e+00 0.000000000000e+00
4.282500000000e+02 2.582561198230e+00 0.000000000000e+00 0.000000000000e+00
4.285000000000e+02 2.655473258457e+00 0.000000000000e+00 0.000000000000e+00
4.287500000000e+02 2.643385357583e+00 0.000000000000e+00 0.000000000000e+00
4.290000000000e+02 2.541192948269e+00 0.000000000000e+00 0.000000000000e+00
4.292500000000e+02 2.356238078710e+00 0.000000000000e+00 0.000000000000e+00
4.295000000000e+02 2.106212900889e+00 0.000000000000e+00 0.000000000000e+00
4.297500000000e+02 1.815763474810e+00 0.000000000000e+00 0.000000000000e+00
4.300000000000e+02 1.512396876292e+00 0.000000000000e+00 0.000000000000e+00
4.302500000000e+02 1.222352500541e+00 0.000000000000e+00 0.000000000000e+00
4.305000000000e+02 9.670531545582e-01 0.000000000000e+00 0.000000000000e+00
4.307500000000e+02 7.606164619317e-01 0.000000000000e+00 0.000000000000e+00
4.310000000000e+02 6.087085574820e-01 0.000000000000e+00 0.000000000000e+00
4.312500000000e+02 5.087944895219e-01 0.000000000000e+00 0.000000000000e+00
4.315000000000e+02 4.516200745724e-01 0.000000000000e+00 0.000000000000e+00
4.317500000000e+02 4.235816771946e-01 0.000000000000e+00 0.000000000000e+00
4.320000000000e+02 4.095286314248e-01 0.000000000000e+00 0.000000000000e+00
4.322500000000e+02 3.955110354525e-01 0.000000000000e+00 0.000000000000e+00
4.325000000000e+02 3.710333902606e-01 0.000000000000e+00 0.000000000000e+00
4.327500000000e+02 3.304893752706e-01 0.000000000000e+00 0.000000000000e+00
4.330000000000e+02 2.736123792812e-01 0.000000000000e+00 0.000000000000e+00
4.332500000000e+02 2.049518078347e-01 0.000000000000e+00 0.000000000000e+00
4.335000000000e+02 1.325472251184e-01 0.000000000000e+00 0.000000000000e+00
4.337500000000e+02 6.609536250964e-02 0.000000000000e+00 0.000000000000e+00
4.340000000000e+02 1.497093557739e-02 0.000000000000e+00 0.000000000000e+00
4.342500000000e+02 -1.353670792039e-02 0.000000000000e+00 0.000000000000e+00
4.345000000000e+02 -1.546957743485e-02 0.000000000000e+00 0.000000000000e+00
4.347500000000e+02 9.263057500160e-03 0.000000000000e+00 0.000000000000e+00
4.350000000000e+02 5.711510441727e-02 0.000000000000e+00 0.000000000000e+00
4.352500000000e+02 1.218169046042e-01 0.000000000000e+00 0.000000000000e+00
4.355000000000e+02 1.957686221389e-01 0.000000000000e+00 0.000000000000e+00
4.357500000000e+02 2.716320553492e-01 0.000000000000e+00 0.000000000000e+00
4.360000000000e+02 3.438123733822e-01 0.000000000000e+00 0.000000000000e+00
4.362500000000e+02 4.095496262523e-01 0.000000000000e+00 0.000000000000e+00
4.365000000000e+02 4.694168746793e-01 0.000000000000e+00 0.000000000000e+00
4.367500000000e+02 5.271329359561e-01 0.000000000000e+00 0.000000000000e+00
4.370000000000e+02 5.887231600519e-01 0.000000000000e+00 0.000000000000e+00
4.372500000000e+02 6.611795151850e-01 0.000000000000e+00 0.000000000000e+00
4.375000000000e+02 7.508614904977e-01 0.000000000000e+00 0.000000000000e+00
4.377500000000e+02 8.619268667134e-01 0.000000000000e+00 0.000000000000e+00
4.380000000000e+02 9.950786443620e-01 0.000000000000e+00 0.000000000000e+00
4.382500000000e+02 1.146862285358e+00 0.000000000000e+00 0.000000000000e+00
4.385000000000e+02 1.309655097523e+00 0.000000000000e+00 0.000000000000e+00
4.387500000000e+02 1.472372852619e+00 0.000000000000e+00 0.000000000000e+00
4.390000000000e+02 1.621797257024e+00 0.000000000000e+00 0.000000000000e+00
4.392500000000e+02 1.744321981076e+00 0.000000000000e+00 0.000000000000e+00
4.395000000000e+02 1.827842162040e+00 0.000000000000e+00 0.000000000000e+00
4.397500000000e+02 1.863484618731e+00 0.000000000000e+00 0.000000000000e+00
4.400000000000e+02 1.846897975013e+00 0.000000000000e+00 0.000000000000e+00
4.402500000000e+02 1.778889873346e+00 0.000000000000e+00 0.000000000000e+00
4.405000000000e+02 1.665301385159e+00 0.000000000000e+00 0.000000000000e+00
4.407500000000e+02 1.516129896368e+00 0.000000000000e+00 0.000000000000e+00
4.410000000000e+02 1.344031597212e+00 0.000000000000e+00 0.000000000000e+00
4.412500000000e+02 1.162433970557e+00 0.000000000000e+00 0.000000000000e+00
4.415000000000e+02 9.835514776958e-01 0.000000000000e+00 0.000000000000e+00
4.417500000000e+02 8.166140161665e-01 0.000000000000e+00 0.000000000000e+00
4.420000000000e+02 6.665851512548e-01 0.000000000000e+00 0.000000000000e+00
4.422500000000e+02 5.335708749698e-01 0.000000000000e+00 0.000000000000e+00
4.425000000000e+02 4.130118887013e-01 0.000000000000e+00 0.000000000000e+00
4.427500000000e+02 2.966302111428e-01 0.000000000000e+00 0.000000000000e+00
4.430000000000e+02 1.739835198030e-01 0.000000000000e+00 0.000000000000e+00
4.432500000000e+02 3.438639175380e-02 0.000000000000e+00 0.000000000000e+00
4.435000000000e+02 -1.310989048425e-01 0.000000000000e+00 0.000000000000e+00
4.437500000000e+02 -3.279096515218e-01 0.000000000000e+00 0.000000000000e+00
4.440000000000e+02 -5.567382489247e-01 0.000000000000e+00 0.000000000000e+00
4.442500000000e+02 -8.129877875301e-01 0.000000000000e+00 0.000000000000e+00
4.445000000000e+02 -1.087011892792e+00 0.000000000000e+00 0.000000000000e+00
4.447500000000e+02 -1.365103840382e+00 0.000000000000e+00 0.000000000000e+00
4.450000000000e+02 -1.631087324306e+00 0.000000000000e+00 0.000000000000e+00
4.452500000000e+02 -1.868272581152e+00 0.000000000000e+00 0.000000000000e+00
4.455000000000e+02 -2.061490144531e+00 0.000000000000e+00 0.000000000000e+00
4.457500000000e+02 -2.198907665699e+00 0.000000000000e+00 0.000000000000e+00
4.460000000000e+02 -2.273373295179e+00 0.000000000000e+00 0.000000000000e+00
4.462500000000e+02 -2.283105404936e+00 0.000000000000e+00 0.000000000000e+00
4.465000000000e+02 -2.231650444547e+00 0.000000000000e+00 0.000000000000e+00
4.467500000000e+02 -2.127142193805e+00 0.000000000000e+00 0.000000000000e+00
4.470000000000e+02 -1.980999155918e+00 0.000000000000e+00 0.000000000000e+00
4.472500000000e+02 -1.806276473034e+00 0.000000000000e+00 0.000000000000e+00
4.475000000000e+02 -1.615932727437e+00 0.000000000000e+00 0.000000000000e+00
4.477500000000e+02 -1.421274335610e+00 0.000000000000e+00 0.000000000000e+00
4.480000000000e+02 -1.230801632700e+00 0.000000000000e+00 0.000000000000e+00
4.482500000000e+02 -1.049608301936e+00 0.000000000000e+00 0.000000000000e+00
4.485000000000e+02 -8.793918390939e-01 0.000000000000e+00 0.000000000000e+00
4.487500000000e+02 -7.190327115047e-01 0.000000000000e+00 0.000000000000e+00
4.490000000000e+02 -5.656098599972e-01 0.000000000000e+00 0.000000000000e+00
4.492500000000e+02 -4.156543409703e-01 0.000000000000e+00 0.000000000000e+00
4.495000000000e+02 -2.664111866728e-01 0.000000000000e+00 0.000000000000e+00
4.497500000000e+02 -1.168862542309e-01 0.000000000000e+00 0.000000000000e+00
4.500000000000e+02 3.150206329725e-02 0.000000000000e+00 0.000000000000e+00
4.502500000000e+02 1.747747312577e-01 0.000000000000e+00 0.000000000000e+00
4.505000000000e+02 3.067681656963e-01 0.000000000000e+00 0.000000000000e+00
4.507500000000e+02 4.199657830920e-01 0.000000000000e+00 0.000000000000e+00
4.510000000000e+02 5.066402135335e-01 0.000000000000e+00 0.000000000000e+00
4.512500000000e+02 5.601109243788e-01 0.000000000000e+00 0.000000000000e+00
4.515000000000e+02 5.759050461381e-01 0.000000000000e+00 0.000000000000e+00
4.517500000000e+02 5.526279998813e-01 0.000000000000e+00 0.000000000000e+00
4.520000000000e+02 4.924013958902e-01 0.000000000000e+00 0.000000000000e+00
4.522500000000e+02 4.007996171675e-01 0.000000000000e+00 0.000000000000e+00
4.525000000000e+02 2.863007741867e-01 0.000000000000e+00 0.000000000000e+00
4.527500000000e+02 1.593479631406e-01 0.000000000000e+00 0.000000000000e+00
4.530000000000e+02 3.117941294241e-02 0.000000000000e+00 0.000000000000e+00
4.532500000000e+02 -8.737934598517e-02 0.000000000000e+00 0.000000000000e+00
4.535000000000e+02 -1.869674190167e-01 0.000000000000e+00 0.000000000000e+00
4.537500000000e+02 -2.604237253390e-01 0.000000000000e+00 0.000000000000e+00
4.540000000000e+02 -3.031054739215e-01 0.000000000000e+00 0.000000000000e+00
4.542500000000e+02 -3.127681962855e-01 0.000000000000e+00 0.000000000000e+00
4.545000000000e+02 -2.890673988641e-01 0.000000000000e+00 0.000000000000e+00
4.547500000000e+02 -2.328128763545e-01 0.000000000000e+00 0.000000000000e+00
4.550000000000e+02 -1.451541387714e-01 0.000000000000e+00 0.000000000000e+00
4.552500000000e+02 -2.689037687089e-02 0.000000000000e+00 0.000000000000e+00
4.555000000000e+02 1.219225102756e-01 0.000000000000e+00 0.000000000000e+00
4.557500000000e+02 3.019493842667e-01 0.000000000000e+00 0.000000000000e+00
4.560000000000e+02 5.140981616902e-01 0.000000000000e+00 0.000000000000e+00
4.562500000000e+02 7.586377170849e-01 0.000000000000e+00 0.000000000000e+00
4.565000000000e+02 1.034048874357e+00 0.000000000000e+00 0.000000000000e+00
4.567500000000e+02 1.335813544287e+00 0.000000000000e+00 0.000000000000e+00
4.570000000000e+02 1.655382815252e+00 0.000000000000e+00 0.000000000000e+00
4.572500000000e+02 1.979560865371e+00 0.000000000000e+00 0.000000000000e+00
4.575000000000e+02 2.290496388402e+00 0.000000000000e+00 0.000000000000e+00
4.577500000000e+02 2.566392045969e+00 0.000000000000e+00 0.000000000000e+00
4.580000000000e+02 2.782936668935e+00 0.000000000000e+00 0.000000000000e+00
4.582500000000e+02 2.915350445967e+00 0.000000000000e+00 0.000000000000e+00
4.585000000000e+02 2.940828174793e+00 0.000000000000e+00 0.000000000000e+00
4.587500000000e+02 2.841087099344e+00 0.000000000000e+00 0.000000000000e+00
4.590000000000e+02 2.604687673351e+00 0.000000000000e+00 0.000000000000e+00
4.592500000000e+02 2.228805686793e+00 0.000000000000e+00 0.000000000000e+00
4.595000000000e+02 1.720193164223e+00 0.000000000000e+00 0.000000000000e+00
4.597500000000e+02 1.095166236889e+00 0.000000000000e+00 0.000000000000e+00
4.600000000000e+02 3.785869492799e-01 0.000000000000e+00 0.000000000000e+00
4.602500000000e+02 -3.980560122702e-01 0.000000000000e+00 0.000000000000e+00
4.605000000000e+02 -1.199236150626e+00 0.000000000000e+00 0.000000000000e+00
4.607500000000e+02 -1.988320645805e+00 0.000000000000e+00 0.000000000000e+00
4.610000000000e+02 -2.730468791865e+00 0.000000000000e+00 0.000000000000e+00
4.612500000000e+02 -3.395128131581e+00 0.000000000000e+00 0.000000000000e+00
4.615000000000e+02 -3.957821133978e+00 0.000000000000e+00 0.000000000000e+00
4.617500000000e+02 -4.401024759577e+00 0.000000000000e+00 0.000000000000e+00
4.620000000000e+02 -4.714086334076e+00 0.000000000000e+00 0.000000000000e+00
4.622500000000e+02 -4.892270612344e+00 0.000000000000e+00 0.000000000000e+00
4.625000000000e+02 -4.935171330405e+00 0.000000000000e+00 0.000000000000e+00
4.627500000000e+02 -4.844823804431e+00 0.000000000000e+00 0.000000000000e+00
4.630000000000e+02 -4.623905916081e+00 0.000000000000e+00 0.000000000000e+00
4.632500000000e+02 -4.274403407104e+00 0.000000000000e+00 0.000000000000e+00
4.635000000000e+02 -3.797041429753e+00 0.000000000000e+00 0.000000000000e+00
4.637500000000e+02 -3.191657113940e+00 0.000000000000e+00 0.000000000000e+00
4.640000000000e+02 -2.458525467840e+00 0.000000000000e+00 0.000000000000e+00
4.642500000000e+02 -1.600477318241e+00 0.000000000000e+00 0.000000000000e+00
4.645000000000e+02 -6.254899875720e-01 0.000000000000e+00 0.000000000000e+00
4.647500000000e+02 4.506855387838e-01 0.000000000000e+00 0.000000000000e+00
4.650000000000e+02 1.602352816134e+00 0.000000000000e+00 0.000000000000e+00
4.652500000000e+02 2.792627837180e+00 0.000000000000e+00 0.000000000000e+00
4.655000000000e+02 3.973508927349e+00 0.000000000000e+00 0.000000000000e+00
4.657500000000e+02 5.087484185558e+00 0.000000000000e+00 0.000000000000e+00
4.660000000000e+02 6.070700236996e+00 0.000000000000e+00 0.000000000000e+00
4.662500000000e+02 6.857496386303e+00 0.000000000000e+00 0.000000000000e+00
4.665000000000e+02 7.385901463181e+00 0.000000000000e+00 0.000000000000e+00
4.667500000000e+02 7.603526792757e+00 0.000000000000e+00 0.000000000000e+00
4.670000000000e+02 7.473192744344e+00 0.000000000000e+00 0.000000000000e+00
4.672500000000e+02 6.977614305230e+00 0.000000000000e+00 0.000000000000e+00
4.675000000000e+02 6.122547788954e+00 0.000000000000e+00 0.000000000000e+00
4.677500000000e+02 4.937958486203e+00 0.000000000000e+00 0.000000000000e+00
4.680000000000e+02 3.476988662609e+00 0.000000000000e+00 0.000000000000e+00
4.682500000000e+02 1.812758661379e+00 0.000000000000e+00 0.000000000000e+00
4.685000000000e+02 3.328768116145e-02 0.000000000000e+00 0.000000000000e+00
4.687500000000e+02 -1.764958744558e+00 0.000000000000e+00 0.000000000000e+00
4.690000000000e+02 -3.484229994161e+00 0.000000000000e+00 0.000000000000e+00
4.692500000000e+02 -5.032622189761e+00 0.000000000000e+00 0.000000000000e+00
4.695000000000e+02 -6.330462417178e+00 0.000000000000e+00 0.000000000000e+00
4.697500000000e+02 -7.315337178231e+00 0.000000000000e+00 0.000000000000e+00
4.700000000000e+02 -7.945341129399e+00 0.000000000000e+00 0.000000000000e+00
4.702500000000e+02 -8.200354338623e+00 0.000000000000e+00 0.000000000000e+00
4.705000000000e+02 -8.081403703119e+00 0.000000000000e+00 0.000000000000e+00
4.707500000000e+02 -7.608392248007e+00 0.000000000000e+00 0.000000000000e+00
4.710000000000e+02 -6.816657353967e+00 0.000000000000e+00 0.000000000000e+00
4.712500000000e+02 -5.752921826549e+00 0.000000000000e+00 0.000000000000e+00
4.715000000000e+02 -4.471217542021e+00 0.000000000000e+00 0.000000000000e+00
4.717500000000e+02 -3.029290564005e+00 0.000000000000e+00 0.000000000000e+00
4.720000000000e+02 -1.485852382999e+00 0.000000000000e+00 0.000000000000e+00
4.722500000000e+02 1.011515418505e-01 0.000000000000e+00 0.000000000000e+00
4.725000000000e+02 1.675295976654e+00 0.000000000000e+00 0.000000000000e+00
4.727500000000e+02 3.181687739562e+00 0.000000000000e+00 0.000000000000e+00
4.730000000000e+02 4.566616961191e+00 0.000000000000e+00 0.000000000000e+00
4.732500000000e+02 5.777304227037e+00 0.000000000000e+00 0.000000000000e+00
4.735000000000e+02 6.762189194361e+00 0.000000000000e+00 0.000000000000e+00
4.737500000000e+02 7.472109875799e+00 0.000000000000e+00 0.000000000000e+00
4.740000000000e+02 7.862553221907e+00 0.000000000000e+00 0.000000000000e+00
4.742500000000e+02 7.896941952379e+00 0.000000000000e+00 0.000000000000e+00
4.745000000000e+02 7.550692944884e+00 0.000000000000e+00 0.000000000000e+00
4.747500000000e+02 6.815575393774e+00 0.000000000000e+00 0.000000000000e+00
4.750000000000e+02 5.703746872376e+00 0.000000000000e+00 0.000000000000e+00
4.752500000000e+02 4.250779646266e+00 0.000000000000e+00 0.000000000000e+00
4.755000000000e+02 2.517023940385e+00 0.000000000000e+00 0.000000000000e+00
4.757500000000e+02 5.867911339409e-01 0.000000000000e+00 0.000000000000e+00
4.760000000000e+02 -1.434934934305e+00 0.000000000000e+00 0.000000000000e+00
4.762500000000e+02 -3.428262526778e+00 0.000000000000e+00 0.000000000000e+00
4.765000000000e+02 -5.266322220075e+00 0.000000000000e+00 0.000000000000e+00
4.767500000000e+02 -6.824753455125e+00 0.000000000000e+00 0.000000000000e+00
4.770000000000e+02 -7.991895058142e+00 0.000000000000e+00 0.000000000000e+00
4.772500000000e+02 -8.678675190227e+00 0.000000000000e+00 0.000000000000e+00
4.775000000000e+02 -8.827158682733e+00 0.000000000000e+00 0.000000000000e+00
4.777500000000e+02 -8.416796224031e+00 0.000000000000e+00 0.000000000000e+00
4.780000000000e+02 -7.467623754550e+00 0.000000000000e+00 0.000000000000e+00
4.782500000000e+02 -6.039959772230e+00 0.000000000000e+00 0.000000000000e+00
4.785000000000e+02 -4.230508552448e+00 0.000000000000e+00 0.000000000000e+00
4.787500000000e+02 -2.165155911883e+00 0.000000000000e+00 0.000000000000e+00
4.790000000000e+02 1.090414659561e-02 0.000000000000e+00 0.000000000000e+00
4.792500000000e+02 2.144790766288e+00 0.000000000000e+00 0.000000000000e+00
4.795000000000e+02 4.088203826359e+00 0.000000000000e+00 0.000000000000e+00
4.797500000000e+02 5.709178163842e+00 0.000000000000e+00 0.000000000000e+00
4.800000000000e+02 6.902234671374e+00 0.000000000000e+00 0.000000000000e+00
4.802500000000e+02 7.596025500294e+00 0.000000000000e+00 0.000000000000e+00
4.805000000000e+02 7.757849963454e+00 0.000000000000e+00 0.000000000000e+00
4.807500000000e+02 7.394754146804e+00 0.000000000000e+00 0.000000000000e+00
4.810000000000e+02 6.551279592858e+00 0.000000000000e+00 0.000000000000e+00
4.812500000000e+02 5.304253262073e+00 0.000000000000e+00 0.000000000000e+00
4.815000000000e+02 3.755275843090e+00 0.000000000000e+00 0.000000000000e+00
4.817500000000e+02 2.021741374278e+00 0.000000000000e+00 0.000000000000e+00
4.820000000000e+02 2.272935961721e-01 0.000000000000e+00 0.000000000000e+00
4.822500000000e+02 -1.507407182137e+00 0.000000000000e+00 0.000000000000e+00
4.825000000000e+02 -3.072856153090e+00 0.000000000000e+00 0.000000000000e+00
4.827500000000e+02 -4.377256046950e+00 0.000000000000e+00 0.000000000000e+00
4.830000000000e+02 -5.351119844745e+00 0.000000000000e+00 0.000000000000e+00
4.832500000000e+02 -5.949829968566e+00 0.000000000000e+00 0.000000000000e+00
4.835000000000e+02 -6.154269771799e+00 0.000000000000e+00 0.000000000000e+00
4.837500000000e+02 -5.969803954365e+00 0.000000000000e+00 0.000000000000e+00
4.840000000000e+02 -5.423981287752e+00 0.000000000000e+00 0.000000000000e+00
4.842500000000e+02 -4.563361754741e+00 0.000000000000e+00 0.000000000000e+00
4.845000000000e+02 -3.449837558027e+00 0.000000000000e+00 0.000000000000e+00
4.847500000000e+02 -2.156739027736e+00 0.000000000000e+00 0.000000000000e+00
4.850000000000e+02 -7.649137841958e-01 0.000000000000e+00 0.000000000000e+00
4.852500000000e+02 6.411357380467e-01 0.000000000000e+00 0.000000000000e+00
4.855000000000e+02 1.977053274304e+00 0.000000000000e+00 0.000000000000e+00
4.857500000000e+02 3.162409316014e+00 0.000000000000e+00 0.000000000000e+00
4.860000000000e+02 4.124500386800e+00 0.000000000000e+00 0.000000000000e+00
4.862500000000e+02 4.802158671238e+00 0.000000000000e+00 0.000000000000e+00
4.865000000000e+02 5.149480728079e+00 0.000000000000e+00 0.000000000000e+00
4.867500000000e+02 5.139282946951e+00 0.000000000000e+00 0.000000000000e+00
4.870000000000e+02 4.765994173598e+00 0.000000000000e+00 0.000000000000e+00
4.872500000000e+02 4.047625530595e+00 0.000000000000e+00 0.000000000000e+00
4.875000000000e+02 3.026434089395e+00 0.000000000000e+00 0.000000000000e+00
4.877500000000e+02 1.767934614588e+00 0.000000000000e+00 0.000000000000e+00
4.880000000000e+02 3.580171162365e-01 0.000000000000e+00 0.000000000000e+00
4.882500000000e+02 -1.101907825566e+00 0.000000000000e+00 0.000000000000e+00
4.885000000000e+02 -2.501604425154e+00 0.000000000000e+00 0.000000000000e+00
4.887500000000e+02 -3.730185177135e+00 0.000000000000e+00 0.000000000000e+00
4.890000000000e+02 -4.685176933595e+00 0.000000000000e+00 0.000000000000e+00
4.892500000000e+02 -5.281710483381e+00 0.000000000000e+00 0.000000000000e+00
4.895000000000e+02 -5.460949311057e+00 0.000000000000e+00 0.000000000000e+00
4.897500000000e+02 -5.196848729699e+00 0.000000000000e+00 0.000000000000e+00
4.900000000000e+02 -4.500415375539e+00 0.000000000000e+00 0.000000000000e+00
4.902500000000e+02 -3.420819508721e+00 0.000000000000e+00 0.000000000000e+00
4.905000000000e+02 -2.042986146587e+00 0.000000000000e+00 0.000000000000e+00
4.907500000000e+02 -4.816311290987e-01 0.000000000000e+00 0.000000000000e+00
4.910000000000e+02 1.127919591469e+00 0.000000000000e+00 0.000000000000e+00
4.912500000000e+02 2.641425293300e+00 0.000000000000e+00 0.000000000000e+00
4.915000000000e+02 3.918924833376e+00 0.000000000000e+00 0.000000000000e+00
4.917500000000e+02 4.838189969308e+00 0.000000000000e+00 0.000000000000e+00
4.920000000000e+02 5.307093018806e+00 0.000000000000e+00 0.000000000000e+00
4.922500000000e+02 5.273578235778e+00 0.000000000000e+00 0.000000000000e+00
4.925000000000e+02 4.732103133001e+00 0.000000000000e+00 0.000000000000e+00
4.927500000000e+02 3.725724149381e+00 0.000000000000e+00 0.000000000000e+00
4.930000000000e+02 2.343413881924e+00 0.000000000000e+00 0.000000000000e+00
4.932500000000e+02 7.126750703011e-01 0.000000000000e+00 0.000000000000e+00
4.935000000000e+02 -1.011988912042e+00 0.000000000000e+00 0.000000000000e+00
4.937500000000e+02 -2.663728786573e+00 0.000000000000e+00 0.000000000000e+00
4.940000000000e+02 -4.079739731346e+00 0.000000000000e+00 0.000000000000e+00
4.942500000000e+02 -5.117757715769e+00 0.000000000000e+00 0.000000000000e+00
4.945000000000e+02 -5.670955120001e+00 0.000000000000e+00 0.000000000000e+00
4.947500000000e+02 -5.679630545548e+00 0.000000000000e+00 0.000000000000e+00
4.950000000000e+02 -5.138364875984e+00 0.000000000000e+00 0.000000000000e+00
4.952500000000e+02 -4.097746127131e+00 0.000000000000e+00 0.000000000000e+00
4.955000000000e+02 -2.660309570459e+00 0.000000000000e+00 0.000000000000e+00
4.957500000000e+02 -9.709430304091e-01 0.000000000000e+00 0.000000000000e+00
4.960000000000e+02 7.973927606873e-01 0.000000000000e+00 0.000000000000e+00
4.962500000000e+02 2.461247694470e+00 0.000000000000e+00 0.000000000000e+00
4.965000000000e+02 3.845787090495e+00 0.000000000000e+00 0.000000000000e+00
4.967500000000e+02 4.803412523867e+00 0.000000000000e+00 0.000000000000e+00
4.970000000000e+02 5.229881528178e+00 0.000000000000e+00 0.000000000000e+00
4.972500000000e+02 5.076117764832e+00 0.000000000000e+00 0.000000000000e+00
4.975000000000e+02 4.354318437692e+00 0.000000000000e+00 0.000000000000e+00
4.977500000000e+02 3.137549472030e+00 0.000000000000e+00 0.000000000000e+00
4.980000000000e+02 1.552712759798e+00 0.000000000000e+00 0.000000000000e+00
4.982500000000e+02 -2.324999138383e-01 0.000000000000e+00 0.000000000000e+00
4.985000000000e+02 -2.027365684547e+00 0.000000000000e+00 0.000000000000e+00
4.987500000000e+02 -3.638739309540e+00 0.000000000000e+00 0.000000000000e+00
4.990000000000e+02 -4.892278890616e+00 0.000000000000e+00 0.000000000000e+00
4.992500000000e+02 -5.651927363688e+00 0.000000000000e+00 0.000000000000e+00
4.995000000000e+02 -5.835425193271e+00 0.000000000000e+00 0.000000000000e+00
4.997500000000e+02 -5.424025111294e+00 0.000000000000e+00 0.000000000000e+00
5.000000000000e+02 -4.465197001408e+00 0.000000000000e+00 0.000000000000e+00
5.002500000000e+02 -3.067885826053e+00 0.000000000000e+00 0.000000000000e+00
5.005000000000e+02 -1.390732454512e+00 0.000000000000e+00 0.000000000000e+00
5.007500000000e+02 3.755107425229e-01 0.000000000000e+00 0.000000000000e+00
5.010000000000e+02 2.029438311800e+00 0.000000000000e+00 0.000000000000e+00
5.012500000000e+02 3.381902744569e+00 0.000000000000e+00 0.000000000000e+00
5.015000000000e+02 4.277740093384e+00 0.000000000000e+00 0.000000000000e+00
5.017500000000e+02 4.613762710104e+00 0.000000000000e+00 0.000000000000e+00
5.020000000000e+02 4.350866864310e+00 0.000000000000e+00 0.000000000000e+00
5.022500000000e+02 3.518763336434e+00 0.000000000000e+00 0.000000000000e+00
5.025000000000e+02 2.212691435383e+00 0.000000000000e+00 0.000000000000e+00
5.027500000000e+02 5.824225648661e-01 0.000000000000e+00 0.000000000000e+00
5.030000000000e+02 -1.185214447853e+00 0.000000000000e+00 0.000000000000e+00
5.032500000000e+02 -2.888261030621e+00 0.000000000000e+00 0.000000000000e+00
5.035000000000e+02 -4.333424286181e+00 0.000000000000e+00 0.000000000000e+00
5.037500000000e+02 -5.358901237451e+00 0.000000000000e+00 0.000000000000e+00
5.040000000000e+02 -5.853482663727e+00 0.000000000000e+00 0.000000000000e+00
5.042500000000e+02 -5.769615168461e+00 0.000000000000e+00 0.000000000000e+00
5.045000000000e+02 -5.128818576730e+00 0.000000000000e+00 0.000000000000e+00
5.047500000000e+02 -4.018779756081e+00 0.000000000000e+00 0.000000000000e+00
5.050000000000e+02 -2.582461005822e+00 0.000000000000e+00 0.000000000000e+00
5.052500000000e+02 -1.000545131807e+00 0.000000000000e+00 0.000000000000e+00
5.055000000000e+02 5.306336940095e-01 0.000000000000e+00 0.000000000000e+00
5.057500000000e+02 1.822959939141e+00 0.000000000000e+00 0.000000000000e+00
5.060000000000e+02 2.719266369087e+00 0.000000000000e+00 0.000000000000e+00
5.062500000000e+02 3.112122239667e+00 0.000000000000e+00 0.000000000000e+00
5.065000000000e+02 2.956371736383e+00 0.000000000000e+00 0.000000000000e+00
5.067500000000e+02 2.273899302716e+00 0.000000000000e+00 0.000000000000e+00
5.070000000000e+02 1.150076790468e+00 0.000000000000e+00 0.000000000000e+00
5.072500000000e+02 -2.776053548664e-01 0.000000000000e+00 0.000000000000e+00
5.075000000000e+02 -1.837238416543e+00 0.000000000000e+00 0.000000000000e+00
5.077500000000e+02 -3.344251794733e+00 0.000000000000e+00 0.000000000000e+00
5.080000000000e+02 -4.624452117271e+00 0.000000000000e+00 0.000000000000e+00
5.082500000000e+02 -5.535430824241e+00 0.000000000000e+00 0.000000000000e+00
5.085000000000e+02 -5.983659484724e+00 0.000000000000e+00 0.000000000000e+00
5.087500000000e+02 -5.935168498033e+00 0.000000000000e+00 0.000000000000e+00
5.090000000000e+02 -5.418547711631e+00 0.000000000000e+00 0.000000000000e+00
5.092500000000e+02 -4.520005656931e+00 0.000000000000e+00 0.000000000000e+00
5.095000000000e+02 -3.371246337849e+00 0.000000000000e+00 0.000000000000e+00
5.097500000000e+02 -2.131835029644e+00 0.000000000000e+00 0.000000000000e+00
5.100000000000e+02 -9.684088568407e-01 0.000000000000e+00 0.000000000000e+00
5.102500000000e+02 -3.345654879066e-02 0.000000000000e+00 0.000000000000e+00
5.105000000000e+02 5.536001831080e-01 0.000000000000e+00 0.000000000000e+00
5.107500000000e+02 7.206403270435e-01 0.000000000000e+00 0.000000000000e+00
5.110000000000e+02 4.506643721966e-01 0.000000000000e+00 0.000000000000e+00
5.112500000000e+02 -2.176552348551e-01 0.000000000000e+00 0.000000000000e+00
5.115000000000e+02 -1.196584613643e+00 0.000000000000e+00 0.000000000000e+00
5.117500000000e+02 -2.362057394271e+00 0.000000000000e+00 0.000000000000e+00
5.120000000000e+02 -3.570703500826e+00 0.000000000000e+00 0.000000000000e+00
5.122500000000e+02 -4.678840769828e+00 0.000000000000e+00 0.000000000000e+00
5.125000000000e+02 -5.560895606323e+00 0.000000000000e+00 0.000000000000e+00
5.127500000000e+02 -6.124863194435e+00 0.000000000000e+00 0.000000000000e+00
5.130000000000e+02 -6.322876213929e+00 0.000000000000e+00 0.000000000000e+00
5.132500000000e+02 -6.155654615124e+00 0.000000000000e+00 0.000000000000e+00
5.135000000000e+02 -5.670457059267e+00 0.000000000000e+00 0.000000000000e+00
5.137500000000e+02 -4.953029090913e+00 0.000000000000e+00 0.000000000000e+00
5.140000000000e+02 -4.114825143394e+00 0.000000000000e+00 0.000000000000e+00
5.142500000000e+02 -3.277367828340e+00 0.000000000000e+00 0.000000000000e+00
5.145000000000e+02 -2.555924795180e+00 0.000000000000e+00 0.000000000000e+00
5.147500000000e+02 -2.044695840373e+00 0.000000000000e+00 0.000000000000e+00
5.150000000000e+02 -1.805418722814e+00 0.000000000000e+00 0.000000000000e+00
5.152500000000e+02 -1.860769666831e+00 0.000000000000e+00 0.000000000000e+00
5.155000000000e+02 -2.193234893828e+00 0.000000000000e+00 0.000000000000e+00
5.157500000000e+02 -2.749364320850e+00 0.000000000000e+00 0.000000000000e+00
5.160000000000e+02 -3.448595160098e+00 0.000000000000e+00 0.000000000000e+00
5.162500000000e+02 -4.195249504828e+00 0.000000000000e+00 0.000000000000e+00
5.165000000000e+02 -4.891941243789e+00 0.000000000000e+00 0.000000000000e+00
5.167500000000e+02 -5.452516362703e+00 0.000000000000e+00 0.000000000000e+00
5.170000000000e+02 -5.812801947621e+00 0.000000000000e+00 0.000000000000e+00
5.172500000000e+02 -5.937821194038e+00 0.000000000000e+00 0.000000000000e+00
5.175000000000e+02 -5.824681558176e+00 0.000000000000e+00 0.000000000000e+00
5.177500000000e+02 -5.500976925637e+00 0.000000000000e+00 0.000000000000e+00
5.180000000000e+02 -5.019170021569e+00 0.000000000000e+00 0.000000000000e+00
5.182500000000e+02 -4.447951023571e+00 0.000000000000e+00 0.000000000000e+00
5.185000000000e+02 -3.861932532105e+00 0.000000000000e+00 0.000000000000e+00
5.187500000000e+02 -3.331196337245e+00 0.000000000000e+00 0.000000000000e+00
5.190000000000e+02 -2.912142092249e+00 0.000000000000e+00 0.000000000000e+00
5.192500000000e+02 -2.640822350655e+00 0.000000000000e+00 0.000000000000e+00
5.195000000000e+02 -2.529530409284e+00 0.000000000000e+00 0.000000000000e+00
5.197500000000e+02 -2.566904517328e+00 0.000000000000e+00 0.000000000000e+00
5.200000000000e+02 -2.721300634827e+00 0.000000000000e+00 0.000000000000e+00
5.202500000000e+02 -2.946739817595e+00 0.000000000000e+00 0.000000000000e+00
5.205000000000e+02 -3.190416021007e+00 0.000000000000e+00 0.000000000000e+00
5.207500000000e+02 -3.400594787824e+00 0.000000000000e+00 0.000000000000e+00
5.210000000000e+02 -3.533755953680e+00 0.000000000000e+00 0.000000000000e+00
5.212500000000e+02 -3.560020488386e+00 0.000000000000e+00 0.000000000000e+00
5.215000000000e+02 -3.466215854475e+00 0.000000000000e+00 0.000000000000e+00
5.217500000000e+02 -3.256322079038e+00 0.000000000000e+00 0.000000000000e+00
5.220000000000e+02 -2.949440517414e+00 0.000000000000e+00 0.000000000000e+00
5.222500000000e+02 -2.575779179027e+00 0.000000000000e+00 0.000000000000e+00
5.225000000000e+02 -2.171403208341e+00 0.000000000000e+00 0.000000000000e+00
5.227500000000e+02 -1.772624798326e+00 0.000000000000e+00 0.000000000000e+00
5.230000000000e+02 -1.410892863572e+00 0.000000000000e+00 0.000000000000e+00
5.232500000000e+02 -1.108900340276e+00 0.000000000000e+00 0.000000000000e+00
5.235000000000e+02 -8.783859830302e-01 0.000000000000e+00 0.000000000000e+00
5.237500000000e+02 -7.198112086137e-01 0.000000000000e+00 0.000000000000e+00
5.240000000000e+02 -6.237900037448e-01 0.000000000000e+00 0.000000000000e+00
5.242500000000e+02 -5.738882887078e-01 0.000000000000e+00 0.000000000000e+00
5.245000000000e+02 -5.502263699846e-01 0.000000000000e+00 0.000000000000e+00
5.247500000000e+02 -5.332376247791e-01 0.000000000000e+00 0.000000000000e+00
5.250000000000e+02 -5.069643272899e-01 0.000000000000e+00 0.000000000000e+00
5.252500000000e+02 -4.613961311741e-01 0.000000000000e+00 0.000000000000e+00
5.255000000000e+02 -3.935520705780e-01 0.000000000000e+00 0.000000000000e+00
5.257500000000e+02 -3.072371728849e-01 0.000000000000e+00 0.000000000000e+00
5.260000000000e+02 -2.116304755273e-01 0.000000000000e+00 0.000000000000e+00
5.262500000000e+02 -1.190459159895e-01 0.000000000000e+00 0.000000000000e+00
5.265000000000e+02 -4.232335739585e-02 0.000000000000e+00 0.000000000000e+00
5.267500000000e+02 7.661246733169e-03 0.000000000000e+00 0.000000000000e+00
5.270000000000e+02 2.393048831443e-02 0.000000000000e+00 0.000000000000e+00
5.272500000000e+02 4.473181435021e-03 0.000000000000e+00 0.000000000000e+00
5.275000000000e+02 -4.769550484449e-02 0.000000000000e+00 0.000000000000e+00
5.277500000000e+02 -1.254351395175e-01 0.000000000000e+00 0.000000000000e+00
5.280000000000e+02 -2.191258173677e-01 0.000000000000e+00 0.000000000000e+00
5.282500000000e+02 -3.187168892464e-01 0.000000000000e+00 0.000000000000e+00
5.285000000000e+02 -4.157763261352e-01 0.000000000000e+00 0.000000000000e+00
5.287500000000e+02 -5.051506181599e-01 0.000000000000e+00 0.000000000000e+00
5.290000000000e+02 -5.859256720072e-01 0.000000000000e+00 0.000000000000e+00
5.292500000000e+02 -6.615122907801e-01 0.000000000000e+00 0.000000000000e+00
5.295000000000e+02 -7.388412924807e-01 0.000000000000e+00 0.000000000000e+00
5.297500000000e+02 -8.268147872922e-01 0.000000000000e+00 0.000000000000e+00
5.300000000000e+02 -9.342938983009e-01 0.000000000000e+00 0.000000000000e+00
5.302500000000e+02 -1.067986835263e+00 0.000000000000e+00 0.000000000000e+00
5.305000000000e+02 -1.230621133273e+00 0.000000000000e+00 0.000000000000e+00
5.307500000000e+02 -1.419737387704e+00 0.000000000000e+00 0.000000000000e+00
5.310000000000e+02 -1.627337445999e+00 0.000000000000e+00 0.000000000000e+00
5.312500000000e+02 -1.840475798009e+00 0.000000000000e+00 0.000000000000e+00
5.315000000000e+02 -2.042723298593e+00 0.000000000000e+00 0.000000000000e+00
5.317500000000e+02 -2.216284111536e+00 0.000000000000e+00 0.000000000000e+00
5.320000000000e+02 -2.344434503399e+00 0.000000000000e+00 0.000000000000e+00
5.322500000000e+02 -2.413894324540e+00 0.000000000000e+00 0.000000000000e+00
5.325000000000e+02 -2.416748095725e+00 0.000000000000e+00 0.000000000000e+00
5.327500000000e+02 -2.351601466500e+00 0.000000000000e+00 0.000000000000e+00
5.330000000000e+02 -2.223779102245e+00 0.000000000000e+00 0.000000000000e+00
5.332500000000e+02 -2.044522187719e+00 0.000000000000e+00 0.000000000000e+00
5.335000000000e+02 -1.829303070419e+00 0.000000000000e+00 0.000000000000e+00
5.337500000000e+02 -1.595515453609e+00 0.000000000000e+00 0.000000000000e+00
5.340000000000e+02 -1.359898443996e+00 0.000000000000e+00 0.000000000000e+00
5.342500000000e+02 -1.136095812508e+00 0.000000000000e+00 0.000000000000e+00
5.345000000000e+02 -9.327313517455e-01 0.000000000000e+00 0.000000000000e+00
5.347500000000e+02 -7.523006684423e-01 0.000000000000e+00 0.000000000000e+00
5.350000000000e+02 -5.910520936705e-01 0.000000000000e+00 0.000000000000e+00
5.352500000000e+02 -4.398749456526e-01 0.000000000000e+00 0.000000000000e+00
5.355000000000e+02 -2.860565314065e-01 0.000000000000e+00 0.000000000000e+00
5.357500000000e+02 -1.156345986223e-01 0.000000000000e+00 0.000000000000e+00
5.360000000000e+02 8.401966743996e-02 0.000000000000e+00 0.000000000000e+00
5.362500000000e+02 3.217876161090e-01 0.000000000000e+00 0.000000000000e+00
5.365000000000e+02 6.009302861625e-01 0.000000000000e+00 0.000000000000e+00
5.367500000000e+02 9.180445574763e-01 0.000000000000e+00 0.000000000000e+00
5.370000000000e+02 1.263008266754e+00 0.000000000000e+00 0.000000000000e+00
5.372500000000e+02 1.619923207856e+00 0.000000000000e+00 0.000000000000e+00
5.375000000000e+02 1.968914283218e+00 0.000000000000e+00 0.000000000000e+00
5.377500000000e+02 2.288516020330e+00 0.000000000000e+00 0.000000000000e+00
5.380000000000e+02 2.558293424747e+00 0.000000000000e+00 0.000000000000e+00
5.382500000000e+02 2.761314980055e+00 0.000000000000e+00 0.000000000000e+00
5.385000000000e+02 2.886125052485e+00 0.000000000000e+00 0.000000000000e+00
5.387500000000e+02 2.927945386384e+00 0.000000000000e+00 0.000000000000e+00
5.390000000000e+02 2.888957035391e+00 0.000000000000e+00 0.000000000000e+00
5.392500000000e+02 2.777655375227e+00 0.000000000000e+00 0.000000000000e+00
5.395000000000e+02 2.607409528197e+00 0.000000000000e+00 0.000000000000e+00
5.397500000000e+02 2.394472198138e+00 0.000000000000e+00 0.000000000000e+00
5.400000000000e+02 2.155759367023e+00 0.000000000000e+00 0.000000000000e+00
5.402500000000e+02 1.906741158627e+00 0.000000000000e+00 0.000000000000e+00
5.405000000000e+02 1.659753368455e+00 0.000000000000e+00 0.000000000000e+00
5.407500000000e+02 1.422960113513e+00 0.000000000000e+00 0.000000000000e+00
5.410000000000e+02 1.200085494326e+00 0.000000000000e+00 0.000000000000e+00
5.412500000000e+02 9.909047963774e-01 0.000000000000e+00 0.000000000000e+00
5.415000000000e+02 7.923642210456e-01 0.000000000000e+00 0.000000000000e+00
5.417500000000e+02 6.001016610393e-01 0.000000000000e+00 0.000000000000e+00
5.420000000000e+02 4.100844176162e-01 0.000000000000e+00 0.000000000000e+00
5.422500000000e+02 2.200710717431e-01 0.000000000000e+00 0.000000000000e+00
5.425000000000e+02 3.064415541069e-02 0.000000000000e+00 0.000000000000e+00
5.427500000000e+02 -1.543597652035e-01 0.000000000000e+00 0.000000000000e+00
5.430000000000e+02 -3.280894856116e-01 0.000000000000e+00 0.000000000000e+00
5.432500000000e+02 -4.815399352963e-01 0.000000000000e+00 0.000000000000e+00
5.435000000000e+02 -6.048818126996e-01 0.000000000000e+00 0.000000000000e+00
5.437500000000e+02 -6.890307397264e-01 0.000000000000e+00 0.000000000000e+00
5.440000000000e+02 -7.271895193778e-01 0.000000000000e+00 0.000000000000e+00
5.442500000000e+02 -7.161051863188e-01 0.000000000000e+00 0.000000000000e+00
5.445000000000e+02 -6.568336925262e-01 0.000000000000e+00 0.000000000000e+00
5.447500000000e+02 -5.548900184575e-01 0.000000000000e+00 0.000000000000e+00
5.450000000000e+02 -4.197654800548e-01 0.000000000000e+00 0.000000000000e+00
5.452500000000e+02 -2.638992322836e-01 0.000000000000e+00 0.000000000000e+00
5.455000000000e+02 -1.012796326378e-01 0.000000000000e+00 0.000000000000e+00
5.457500000000e+02 5.409166004812e-02 0.000000000000e+00 0.000000000000e+00
5.460000000000e+02 1.896236858691e-01 0.000000000000e+00 0.000000000000e+00
5.462500000000e+02 2.952262310480e-01 0.000000000000e+00 0.000000000000e+00
5.465000000000e+02 3.639094644314e-01 0.000000000000e+00 0.000000000000e+00
5.467500000000e+02 3.918292688071e-01 0.000000000000e+00 0.000000000000e+00
5.470000000000e+02 3.778177178739e-01 0.000000000000e+00 0.000000000000e+00
5.472500000000e+02 3.225341229353e-01 0.000000000000e+00 0.000000000000e+00
5.475000000000e+02 2.274436081747e-01 0.000000000000e+00 0.000000000000e+00
5.477500000000e+02 9.386419531831e-02 0.000000000000e+00 0.000000000000e+00
5.480000000000e+02 -7.768692256544e-02 0.000000000000e+00 0.000000000000e+00
5.482500000000e+02 -2.876711493628e-01 0.000000000000e+00 0.000000000000e+00
5.485000000000e+02 -5.371427865748e-01 0.000000000000e+00 0.000000000000e+00
5.487500000000e+02 -8.268223828784e-01 0.000000000000e+00 0.000000000000e+00
5.490000000000e+02 -1.155763845564e+00 0.000000000000e+00 0.000000000000e+00
5.492500000000e+02 -1.519844796628e+00 0.000000000000e+00 0.000000000000e+00
5.495000000000e+02 -1.910369652521e+00 0.000000000000e+00 0.000000000000e+00
5.497500000000e+02 -2.313087988474e+00 0.000000000000e+00 0.000000000000e+00
5.500000000000e+02 -2.707892157516e+00 0.000000000000e+00 0.000000000000e+00
5.502500000000e+02 -3.069371518464e+00 0.000000000000e+00 0.000000000000e+00
5.505000000000e+02 -3.368277722202e+00 0.000000000000e+00 0.000000000000e+00
5.507500000000e+02 -3.573814493219e+00 0.000000000000e+00 0.000000000000e+00
5.510000000000e+02 -3.656528120289e+00 0.000000000000e+00 0.000000000000e+00
5.512500000000e+02 -3.591463638713e+00 0.000000000000e+00 0.000000000000e+00
5.515000000000e+02 -3.361185397146e+00 0.000000000000e+00 0.000000000000e+00
5.517500000000e+02 -2.958251912708e+00 0.000000000000e+00 0.000000000000e+00
5.520000000000e+02 -2.386787579504e+00 0.000000000000e+00 0.000000000000e+00
5.522500000000e+02 -1.662902340731e+00 0.000000000000e+00 0.000000000000e+00
5.525000000000e+02 -8.138603466245e-01 0.000000000000e+00 0.000000000000e+00
5.527500000000e+02 1.239315675494e-01 0.000000000000e+00 0.000000000000e+00
5.530000000000e+02 1.107880305356e+00 0.000000000000e+00 0.000000000000e+00
5.532500000000e+02 2.092738713254e+00 0.000000000000e+00 0.000000000000e+00
5.535000000000e+02 3.034262456636e+00 0.000000000000e+00 0.000000000000e+00
5.537500000000e+02 3.892524181943e+00 0.000000000000e+00 0.000000000000e+00
5.540000000000e+02 4.634471086272e+00 0.000000000000e+00 0.000000000000e+00
5.542500000000e+02 5.235428693407e+00 0.000000000000e+00 0.000000000000e+00
5.545000000000e+02 5.679416896785e+00 0.000000000000e+00 0.000000000000e+00
5.547500000000e+02 5.958329904797e+00 0.000000000000e+00 0.000000000000e+00
5.550000000000e+02 6.070211195845e+00 0.000000000000e+00 0.000000000000e+00
5.552500000000e+02 6.016999677627e+00 0.000000000000e+00 0.000000000000e+00
5.555000000000e+02 5.802210177144e+00 0.000000000000e+00 0.000000000000e+00
5.557500000000e+02 5.429024714824e+00 0.000000000000e+00 0.000000000000e+00
5.560000000000e+02 4.899206244194e+00 0.000000000000e+00 0.000000000000e+00
5.562500000000e+02 4.213111163424e+00 0.000000000000e+00 0.000000000000e+00
5.565000000000e+02 3.370889640232e+00 0.000000000000e+00 0.000000000000e+00
5.567500000000e+02 2.374751063316e+00 0.000000000000e+00 0.000000000000e+00
5.570000000000e+02 1.231967977539e+00 0.000000000000e+00 0.000000000000e+00
5.572500000000e+02 -4.187202379638e-02 0.000000000000e+00 0.000000000000e+00
5.575000000000e+02 -1.419953317646e+00 0.000000000000e+00 0.000000000000e+00
5.577500000000e+02 -2.862255513674e+00 0.000000000000e+00 0.000000000000e+00
5.580000000000e+02 -4.315028741625e+00 0.000000000000e+00 0.000000000000e+00
5.582500000000e+02 -5.712070553713e+00 0.000000000000e+00 0.000000000000e+00
5.585000000000e+02 -6.977923439304e+00 0.000000000000e+00 0.000000000000e+00
5.587500000000e+02 -8.032847472605e+00 0.000000000000e+00 0.000000000000e+00
5.590000000000e+02 -8.799160883543e+00 0.000000000000e+00 0.000000000000e+00
5.592500000000e+02 -9.208319925690e+00 0.000000000000e+00 0.000000000000e+00
5.595000000000e+02 -9.207961382470e+00 0.000000000000e+00 0.000000000000e+00
5.597500000000e+02 -8.768080069108e+00 0.000000000000e+00 0.000000000000e+00
5.600000000000e+02 -7.885570371145e+00 0.000000000000e+00 0.000000000000e+00
5.602500000000e+02 -6.586520958201e+00 0.000000000000e+00 0.000000000000e+00
5.605000000000e+02 -4.925896496291e+00 0.000000000000e+00 0.000000000000e+00
5.607500000000e+02 -2.984538455578e+00 0.000000000000e+00 0.000000000000e+00
5.610000000000e+02 -8.637300042844e-01 0.000000000000e+00 0.000000000000e+00
5.612500000000e+02 1.322144040306e+00 0.000000000000e+00 0.000000000000e+00
5.615000000000e+02 3.454090419284e+00 0.000000000000e+00 0.000000000000e+00
5.617500000000e+02 5.417275899584e+00 0.000000000000e+00 0.000000000000e+00
5.620000000000e+02 7.109178259062e+00 0.000000000000e+00 0.000000000000e+00
5.622500000000e+02 8.446324665323e+00 0.000000000000e+00 0.000000000000e+00
5.625000000000e+02 9.369017998531e+00 0.000000000000e+00 0.000000000000e+00
5.627500000000e+02 9.843717412730e+00 0.000000000000e+00 0.000000000000e+00
5.630000000000e+02 9.863037670837e+00 0.000000000000e+00 0.000000000000e+00
5.632500000000e+02 9.443620752197e+00 0.000000000000e+00 0.000000000000e+00
5.635000000000e+02 8.622372961511e+00 0.000000000000e+00 0.000000000000e+00
5.637500000000e+02 7.451718890878e+00 0.000000000000e+00 0.000000000000e+00
5.640000000000e+02 5.994579989935e+00 0.000000000000e+00 0.000000000000e+00
5.642500000000e+02 4.319735227994e+00 0.000000000000e+00 0.000000000000e+00
5.645000000000e+02 2.498075272365e+00 0.000000000000e+00 0.000000000000e+00
5.647500000000e+02 6.000448427578e-01 0.000000000000e+00 0.000000000000e+00
5.650000000000e+02 -1.305684027466e+00 0.000000000000e+00 0.000000000000e+00
5.652500000000e+02 -3.152511494001e+00 0.000000000000e+00 0.000000000000e+00
5.655000000000e+02 -4.875586964708e+00 0.000000000000e+00 0.000000000000e+00
5.657500000000e+02 -6.411391562029e+00 0.000000000000e+00 0.000000000000e+00
5.660000000000e+02 -7.697777932227e+00 0.000000000000e+00 0.000000000000e+00
5.662500000000e+02 -8.674938914971e+00 0.000000000000e+00 0.000000000000e+00
5.665000000000e+02 -9.287602300977e+00 0.000000000000e+00 0.000000000000e+00
5.667500000000e+02 -9.488506408099e+00 0.000000000000e+00 0.000000000000e+00
5.670000000000e+02 -9.242937502675e+00 0.000000000000e+00 0.000000000000e+00
5.672500000000e+02 -8.533848233538e+00 0.000000000000e+00 0.000000000000e+00
5.675000000000e+02 -7.366869027096e+00 0.000000000000e+00 0.000000000000e+00
5.677500000000e+02 -5.774407983821e+00 0.000000000000e+00 0.000000000000e+00
5.680000000000e+02 -3.818033242396e+00 0.000000000000e+00 0.000000000000e+00
5.682500000000e+02 -1.588453055110e+00 0.000000000000e+00 0.000000000000e+00
5.685000000000e+02 7.973566627938e-01 0.000000000000e+00 0.000000000000e+00
5.687500000000e+02 3.202006141621e+00 0.000000000000e+00 0.000000000000e+00
5.690000000000e+02 5.476287279690e+00 0.000000000000e+00 0.000000000000e+00
5.692500000000e+02 7.469903714655e+00 0.000000000000e+00 0.000000000000e+00
5.695000000000e+02 9.043411447844e+00 0.000000000000e+00 0.000000000000e+00
5.697500000000e+02 1.008022449451e+01 0.000000000000e+00 0.000000000000e+00
5.700000000000e+02 1.049744705772e+01 0.000000000000e+00 0.000000000000e+00
5.702500000000e+02 1.025434647136e+01 0.000000000000e+00 0.000000000000e+00
5.705000000000e+02 9.357478121139e+00 0.000000000000e+00 0.000000000000e+00
5.707500000000e+02 7.861794491417e+00 0.000000000000e+00 0.000000000000e+00
5.710000000000e+02 5.867478896443e+00 0.000000000000e+00 0.000000000000e+00
5.712500000000e+02 3.512692253428e+00 0.000000000000e+00 0.000000000000e+00
5.715000000000e+02 9.628550018268e-01 0.000000000000e+00 0.000000000000e+00
5.717500000000e+02 -1.602545883452e+00 0.000000000000e+00 0.000000000000e+00
5.720000000000e+02 -4.004376471081e+00 0.000000000000e+00 0.000000000000e+00
5.722500000000e+02 -6.078134588490e+00 0.000000000000e+00 0.000000000000e+00
5.725000000000e+02 -7.686752558349e+00 0.000000000000e+00 0.000000000000e+00
5.727500000000e+02 -8.730766135646e+00 0.000000000000e+00 0.000000000000e+00
5.730000000000e+02 -9.154989944262e+00 0.000000000000e+00 0.000000000000e+00
5.732500000000e+02 -8.951220420232e+00 0.000000000000e+00 0.000000000000e+00
5.735000000000e+02 -8.156903482997e+00 0.000000000000e+00 0.000000000000e+00
5.737500000000e+02 -6.850106238055e+00 0.000000000000e+00 0.000000000000e+00
5.740000000000e+02 -5.141474212954e+00 0.000000000000e+00 0.000000000000e+00
5.742500000000e+02 -3.164101794133e+00 0.000000000000e+00 0.000000000000e+00
5.745000000000e+02 -1.062371353083e+00 0.000000000000e+00 0.000000000000e+00
5.747500000000e+02 1.019180224337e+00 0.000000000000e+00 0.000000000000e+00
5.750000000000e+02 2.946020476429e+00 0.000000000000e+00 0.000000000000e+00
5.752500000000e+02 4.602061408607e+00 0.000000000000e+00 0.000000000000e+00
5.755000000000e+02 5.895896724894e+00 0.000000000000e+00 0.000000000000e+00
5.757500000000e+02 6.764632232919e+00 0.000000000000e+00 0.000000000000e+00
5.760000000000e+02 7.175367340299e+00 0.000000000000e+00 0.000000000000e+00
5.762500000000e+02 7.124598052149e+00 0.000000000000e+00 0.000000000000e+00
5.765000000000e+02 6.635953433846e+00 0.000000000000e+00 0.000000000000e+00
5.767500000000e+02 5.756738986258e+00 0.000000000000e+00 0.000000000000e+00
5.770000000000e+02 4.553745484490e+00 0.000000000000e+00 0.000000000000e+00
5.772500000000e+02 3.108705621749e+00 0.000000000000e+00 0.000000000000e+00
5.775000000000e+02 1.513666634167e+00 0.000000000000e+00 0.000000000000e+00
5.777500000000e+02 -1.335775932184e-01 0.000000000000e+00 0.000000000000e+00
5.780000000000e+02 -1.733959745984e+00 0.000000000000e+00 0.000000000000e+00
5.782500000000e+02 -3.191552462254e+00 0.000000000000e+00 0.000000000000e+00
5.785000000000e+02 -4.417975022005e+00 0.000000000000e+00 0.000000000000e+00
5.787500000000e+02 -5.336810164049e+00 0.000000000000e+00 0.000000000000e+00
5.790000000000e+02 -5.887964883155e+00 0.000000000000e+00 0.000000000000e+00
5.792500000000e+02 -6.031796963899e+00 0.000000000000e+00 0.000000000000e+00
5.795000000000e+02 -5.752711934153e+00 0.000000000000e+00 0.000000000000e+00
5.797500000000e+02 -5.061839893648e+00 0.000000000000e+00 0.000000000000e+00
5.800000000000e+02 -3.998353352031e+00 0.000000000000e+00 0.000000000000e+00
5.802500000000e+02 -2.629004843661e+00 0.000000000000e+00 0.000000000000e+00
5.805000000000e+02 -1.045556275990e+00 0.000000000000e+00 0.000000000000e+00
5.807500000000e+02 6.400612247815e-01 0.000000000000e+00 0.000000000000e+00
5.810000000000e+02 2.302791706965e+00 0.000000000000e+00 0.000000000000e+00
5.812500000000e+02 3.813376170466e+00 0.000000000000e+00 0.000000000000e+00
5.815000000000e+02 5.048560569035e+00 0.000000000000e+00 0.000000000000e+00
5.817500000000e+02 5.901767893023e+00 0.000000000000e+00 0.000000000000e+00
5.820000000000e+02 6.293249394558e+00 0.000000000000e+00 0.000000000000e+00
5.822500000000e+02 6.178664283107e+00 0.000000000000e+00 0.000000000000e+00
5.825000000000e+02 5.555087154037e+00 0.000000000000e+00 0.000000000000e+00
5.827500000000e+02 4.463613290127e+00 0.000000000000e+00 0.000000000000e+00
5.830000000000e+02 2.988014259234e+00 0.000000000000e+00 0.000000000000e+00
5.832500000000e+02 1.249265922133e+00 0.000000000000e+00 0.000000000000e+00
5.835000000000e+02 -6.038082229370e-01 0.000000000000e+00 0.000000000000e+00
5.837500000000e+02 -2.407108299502e+00 0.000000000000e+00 0.000000000000e+00
5.840000000000e+02 -3.995988770778e+00 0.000000000000e+00 0.000000000000e+00
5.842500000000e+02 -5.220796810030e+00 0.000000000000e+00 0.000000000000e+00
5.845000000000e+02 -5.961697141614e+00 0.000000000000e+00 0.000000000000e+00
5.847500000000e+02 -6.141246581129e+00 0.000000000000e+00 0.000000000000e+00
5.850000000000e+02 -5.733330244112e+00 0.000000000000e+00 0.000000000000e+00
5.852500000000e+02 -4.767377151999e+00 0.000000000000e+00 0.000000000000e+00
5.855000000000e+02 -3.327210615561e+00 0.000000000000e+00 0.000000000000e+00
5.857500000000e+02 -1.544417414948e+00 0.000000000000e+00 0.000000000000e+00
5.860000000000e+02 4.133134043669e-01 0.000000000000e+00 0.000000000000e+00
5.862500000000e+02 2.357885778606e+00 0.000000000000e+00 0.000000000000e+00
5.865000000000e+02 4.099065153871e+00 0.000000000000e+00 0.000000000000e+00
5.867500000000e+02 5.463529911326e+00 0.000000000000e+00 0.000000000000e+00
5.870000000000e+02 6.312761950879e+00 0.000000000000e+00 0.000000000000e+00
5.872500000000e+02 6.557879822891e+00 0.000000000000e+00 0.000000000000e+00
5.875000000000e+02 6.169768989772e+00 0.000000000000e+00 0.000000000000e+00
5.877500000000e+02 5.183300706038e+00 0.000000000000e+00 0.000000000000e+00
5.880000000000e+02 3.695014352420e+00 0.000000000000e+00 0.000000000000e+00
5.882500000000e+02 1.854310961449e+00 0.000000000000e+00 0.000000000000e+00
5.885000000000e+02 -1.511009923446e-01 0.000000000000e+00 0.000000000000e+00
5.887500000000e+02 -2.114127086591e+00 0.000000000000e+00 0.000000000000e+00
5.890000000000e+02 -3.829681634169e+00 0.000000000000e+00 0.000000000000e+00
5.892500000000e+02 -5.116334707474e+00 0.000000000000e+00 0.000000000000e+00
5.895000000000e+02 -5.835894088246e+00 0.000000000000e+00 0.000000000000e+00
5.897500000000e+02 -5.908758116057e+00 0.000000000000e+00 0.000000000000e+00
5.900000000000e+02 -5.323271665975e+00 0.000000000000e+00 0.000000000000e+00
5.902500000000e+02 -4.137922150859e+00 0.000000000000e+00 0.000000000000e+00
5.905000000000e+02 -2.475966223575e+00 0.000000000000e+00 0.000000000000e+00
5.907500000000e+02 -5.129021190811e-01 0.000000000000e+00 0.000000000000e+00
5.910000000000e+02 1.541992643377e+00 0.000000000000e+00 0.000000000000e+00
5.912500000000e+02 3.468144756781e+00 0.000000000000e+00 0.000000000000e+00
5.915000000000e+02 5.057776456321e+00 0.000000000000e+00 0.000000000000e+00
5.917500000000e+02 6.138949116504e+00 0.000000000000e+00 0.000000000000e+00
5.920000000000e+02 6.594955884969e+00 0.000000000000e+00 0.000000000000e+00
5.922500000000e+02 6.377811153707e+00 0.000000000000e+00 0.000000000000e+00
5.925000000000e+02 5.514203934940e+00 0.000000000000e+00 0.000000000000e+00
5.927500000000e+02 4.103106692462e+00 0.000000000000e+00 0.000000000000e+00
5.930000000000e+02 2.305171362931e+00 0.000000000000e+00 0.000000000000e+00
5.932500000000e+02 3.249937132347e-01 0.000000000000e+00 0.000000000000e+00
5.935000000000e+02 -1.611825559323e+00 0.000000000000e+00 0.000000000000e+00
5.937500000000e+02 -3.284252551554e+00 0.000000000000e+00 0.000000000000e+00
5.940000000000e+02 -4.501099483159e+00 0.000000000000e+00 0.000000000000e+00
5.942500000000e+02 -5.123069021910e+00 0.000000000000e+00 0.000000000000e+00
5.945000000000e+02 -5.078952040193e+00 0.000000000000e+00 0.000000000000e+00
5.947500000000e+02 -4.374015855699e+00 0.000000000000e+00 0.000000000000e+00
5.950000000000e+02 -3.089515806568e+00 0.000000000000e+00 0.000000000000e+00
5.952500000000e+02 -1.373303419539e+00 0.000000000000e+00 0.000000000000e+00
5.955000000000e+02 5.774336239510e-01 0.000000000000e+00 0.000000000000e+00
5.957500000000e+02 2.539309946953e+00 0.000000000000e+00 0.000000000000e+00
5.960000000000e+02 4.289041235496e+00 0.000000000000e+00 0.000000000000e+00
5.962500000000e+02 5.629776672107e+00 0.000000000000e+00 0.000000000000e+00
5.965000000000e+02 6.414305748338e+00 0.000000000000e+00 0.000000000000e+00
5.967500000000e+02 6.562333625071e+00 0.000000000000e+00 0.000000000000e+00
5.970000000000e+02 6.069721043383e+00 0.000000000000e+00 0.000000000000e+00
5.972500000000e+02 5.008552827787e+00 0.000000000000e+00 0.000000000000e+00
5.975000000000e+02 3.518016184915e+00 0.000000000000e+00 0.000000000000e+00
5.977500000000e+02 1.787198491143e+00 0.000000000000e+00 0.000000000000e+00
5.980000000000e+02 3.191279058516e-02 0.000000000000e+00 0.000000000000e+00
5.982500000000e+02 -1.531598960529e+00 0.000000000000e+00 0.000000000000e+00
5.985000000000e+02 -2.712845455278e+00 0.000000000000e+00 0.000000000000e+00
5.987500000000e+02 -3.369923781024e+00 0.000000000000e+00 0.000000000000e+00
5.990000000000e+02 -3.426210467122e+00 0.000000000000e+00 0.000000000000e+00
5.992500000000e+02 -2.878874401123e+00 0.000000000000e+00 0.000000000000e+00
5.995000000000e+02 -1.798210284335e+00 0.000000000000e+00 0.000000000000e+00
5.997500000000e+02 -3.179473333427e-01 0.000000000000e+00 0.000000000000e+00
6.000000000000e+02 1.382177772154e+00 0.000000000000e+00 0.000000000000e+00
6.002500000000e+02 3.099327603775e+00 0.000000000000e+00 0.000000000000e+00
6.005000000000e+02 4.633018579400e+00 0.000000000000e+00 0.000000000000e+00
6.007500000000e+02 5.809893904101e+00 0.000000000000e+00 0.000000000000e+00
6.010000000000e+02 6.504702864196e+00 0.000000000000e+00 0.000000000000e+00
6.012500000000e+02 6.654890442994e+00 0.000000000000e+00 0.000000000000e+00
6.015000000000e+02 6.267046651489e+00 0.000000000000e+00 0.000000000000e+00
6.017500000000e+02 5.414527922420e+00 0.000000000000e+00 0.000000000000e+00
6.020000000000e+02 4.226703366022e+00 0.000000000000e+00 0.000000000000e+00
6.022500000000e+02 2.871347143059e+00 0.000000000000e+00 0.000000000000e+00
6.025000000000e+02 1.532555652820e+00 0.000000000000e+00 0.000000000000e+00
6.027500000000e+02 3.871045840117e-01 0.000000000000e+00 0.000000000000e+00
6.030000000000e+02 -4.176904627700e-01 0.000000000000e+00 0.000000000000e+00
6.032500000000e+02 -7.817996076247e-01 0.000000000000e+00 0.000000000000e+00
6.035000000000e+02 -6.637970262504e-01 0.000000000000e+00 0.000000000000e+00
6.037500000000e+02 -8.437115535503e-02 0.000000000000e+00 0.000000000000e+00
6.040000000000e+02 8.782279053298e-01 0.000000000000e+00 0.000000000000e+00
6.042500000000e+02 2.100000274011e+00 0.000000000000e+00 0.000000000000e+00
6.045000000000e+02 3.428534508888e+00 0.000000000000e+00 0.000000000000e+00
6.047500000000e+02 4.703459759426e+00 0.000000000000e+00 0.000000000000e+00
6.050000000000e+02 5.777255333812e+00 0.000000000000e+00 0.000000000000e+00
6.052500000000e+02 6.533691067656e+00 0.000000000000e+00 0.000000000000e+00
6.055000000000e+02 6.901563165178e+00 0.000000000000e+00 0.000000000000e+00
6.057500000000e+02 6.862081656072e+00 0.000000000000e+00 0.000000000000e+00
6.060000000000e+02 6.449156769240e+00 0.000000000000e+00 0.000000000000e+00
6.062500000000e+02 5.742797117112e+00 0.000000000000e+00 0.000000000000e+00
6.065000000000e+02 4.856740302809e+00 0.000000000000e+00 0.000000000000e+00
6.067500000000e+02 3.922165361999e+00 0.000000000000e+00 0.000000000000e+00
6.070000000000e+02 3.069792931204e+00 0.000000000000e+00 0.000000000000e+00
6.072500000000e+02 2.412809622233e+00 0.000000000000e+00 0.000000000000e+00
6.075000000000e+02 2.032850400343e+00 0.000000000000e+00 0.000000000000e+00
6.077500000000e+02 1.970775404857e+00 0.000000000000e+00 0.000000000000e+00
6.080000000000e+02 2.223263544387e+00 0.000000000000e+00 0.000000000000e+00
6.082500000000e+02 2.745419646506e+00 0.000000000000e+00 0.000000000000e+00
6.085000000000e+02 3.458772143988e+00 0.000000000000e+00 0.000000000000e+00
6.087500000000e+02 4.263336626951e+00 0.000000000000e+00 0.000000000000e+00
6.090000000000e+02 5.051929118440e+00 0.000000000000e+00 0.000000000000e+00
6.092500000000e+02 5.724691117358e+00 0.000000000000e+00 0.000000000000e+00
6.095000000000e+02 6.201855989674e+00 0.000000000000e+00 0.000000000000e+00
6.097500000000e+02 6.433121723049e+00 0.000000000000e+00 0.000000000000e+00
6.100000000000e+02 6.402540310741e+00 0.000000000000e+00 0.000000000000e+00
6.102500000000e+02 6.128503959295e+00 0.000000000000e+00 0.000000000000e+00
6.105000000000e+02 5.659103811604e+00 0.000000000000e+00 0.000000000000e+00
6.107500000000e+02 5.063759468696e+00 0.000000000000e+00 0.000000000000e+00
6.110000000000e+02 4.422483416186e+00 0.000000000000e+00 0.000000000000e+00
6.112500000000e+02 3.814395607461e+00 0.000000000000e+00 0.000000000000e+00
6.115000000000e+02 3.307115147828e+00 0.000000000000e+00 0.000000000000e+00
6.117500000000e+02 2.948438728703e+00 0.000000000000e+00 0.000000000000e+00
6.120000000000e+02 2.761311825668e+00 0.000000000000e+00 0.000000000000e+00
6.122500000000e+02 2.742575932766e+00 0.000000000000e+00 0.000000000000e+00
6.125000000000e+02 2.865414236557e+00 0.000000000000e+00 0.000000000000e+00
6.127500000000e+02 3.084901490334e+00 0.000000000000e+00 0.000000000000e+00
6.130000000000e+02 3.345663133511e+00 0.000000000000e+00 0.000000000000e+00
6.132500000000e+02 3.590415039191e+00 0.000000000000e+00 0.000000000000e+00
6.135000000000e+02 3.768112762882e+00 0.000000000000e+00 0.000000000000e+00
6.137500000000e+02 3.840582705574e+00 0.000000000000e+00 0.000000000000e+00
6.140000000000e+02 3.786805134941e+00 0.000000000000e+00 0.000000000000e+00
6.142500000000e+02 3.604417637274e+00 0.000000000000e+00 0.000000000000e+00
6.145000000000e+02 3.308442501408e+00 0.000000000000e+00 0.000000000000e+00
6.147500000000e+02 2.927646321348e+00 0.000000000000e+00 0.000000000000e+00
6.150000000000e+02 2.499256658234e+00 0.000000000000e+00 0.000000000000e+00
6.152500000000e+02 2.062947436384e+00 0.000000000000e+00 0.000000000000e+00
6.155000000000e+02 1.655042302556e+00 0.000000000000e+00 0.000000000000e+00
6.157500000000e+02 1.303777564600e+00 0.000000000000e+00 0.000000000000e+00
6.160000000000e+02 1.026239394096e+00 0.000000000000e+00 0.000000000000e+00
6.162500000000e+02 8.272861665001e-01 0.000000000000e+00 0.000000000000e+00
6.165000000000e+02 7.004377364675e-01 0.000000000000e+00 0.000000000000e+00
6.167500000000e+02 6.304114563154e-01 0.000000000000e+00 0.000000000000e+00
6.170000000000e+02 5.967548134729e-01 0.000000000000e+00 0.000000000000e+00
6.172500000000e+02 5.778977247134e-01 0.000000000000e+00 0.000000000000e+00
6.175000000000e+02 5.549368277493e-01 0.000000000000e+00 0.000000000000e+00
6.177500000000e+02 5.145635677720e-01 0.000000000000e+00 0.000000000000e+00
6.180000000000e+02 4.507344548248e-01 0.000000000000e+00 0.000000000000e+00
6.182500000000e+02 3.649200520088e-01 0.000000000000e+00 0.000000000000e+00
6.185000000000e+02 2.650173499411e-01 0.000000000000e+00 0.000000000000e+00
6.187500000000e+02 1.632272863749e-01 0.000000000000e+00 0.000000000000e+00
6.190000000000e+02 7.335167498450e-02 0.000000000000e+00 0.000000000000e+00
6.192500000000e+02 8.030435409536e-03 0.000000000000e+00 0.000000000000e+00
6.195000000000e+02 -2.358536044763e-02 0.000000000000e+00 0.000000000000e+00
6.197500000000e+02 -1.733721031057e-02 0.000000000000e+00 0.000000000000e+00
6.200000000000e+02 2.547938252148e-02 0.000000000000e+00 0.000000000000e+00
6.202500000000e+02 9.871756195258e-02 0.000000000000e+00 0.000000000000e+00
6.205000000000e+02 1.928762761420e-01 0.000000000000e+00 0.000000000000e+00
6.207500000000e+02 2.971691132552e-01 0.000000000000e+00 0.000000000000e+00
6.210000000000e+02 4.017514843990e-01 0.000000000000e+00 0.000000000000e+00
6.212500000000e+02 4.996781792644e-01 0.000000000000e+00 0.000000000000e+00
6.215000000000e+02 5.882244485778e-01 0.000000000000e+00 0.000000000000e+00
6.217500000000e+02 6.693278238898e-01 0.000000000000e+00 0.000000000000e+00
6.220000000000e+02 7.490718151229e-01 0.000000000000e+00 0.000000000000e+00
6.222500000000e+02 8.363073007319e-01 0.000000000000e+00 0.000000000000e+00
6.225000000000e+02 9.406626500698e-01 0.000000000000e+00 0.000000000000e+00
6.227500000000e+02 1.070303174821e+00 0.000000000000e+00 0.000000000000e+00
6.230000000000e+02 1.229846408580e+00 0.000000000000e+00 0.000000000000e+00
6.232500000000e+02 1.418814998595e+00 0.000000000000e+00 0.000000000000e+00
6.235000000000e+02 1.630918645235e+00 0.000000000000e+00 0.000000000000e+00
6.237500000000e+02 1.854316415424e+00 0.000000000000e+00 0.000000000000e+00
6.240000000000e+02 2.072844831439e+00 0.000000000000e+00 0.000000000000e+00
6.242500000000e+02 2.268033335365e+00 0.000000000000e+00 0.000000000000e+00
6.245000000000e+02 2.421594333196e+00 0.000000000000e+00 0.000000000000e+00
6.247500000000e+02 2.517992192380e+00 0.000000000000e+00 0.000000000000e+00
6.250000000000e+02 2.546677791137e+00 0.000000000000e+00 0.000000000000e+00
6.252500000000e+02 2.503625224870e+00 0.000000000000e+00 0.000000000000e+00
6.255000000000e+02 2.391916717421e+00 0.000000000000e+00 0.000000000000e+00
6.257500000000e+02 2.221272720723e+00 0.000000000000e+00 0.000000000000e+00
6.260000000000e+02 2.006592083844e+00 0.000000000000e+00 0.000000000000e+00
6.262500000000e+02 1.765724933294e+00 0.000000000000e+00 0.000000000000e+00
6.265000000000e+02 1.516823247254e+00 0.000000000000e+00 0.000000000000e+00
6.267500000000e+02 1.275681591402e+00 0.000000000000e+00 0.000000000000e+00
6.270000000000e+02 1.053482571758e+00 0.000000000000e+00 0.000000000000e+00
6.272500000000e+02 8.552981937343e-01 0.000000000000e+00 0.000000000000e+00
6.275000000000e+02 6.795798254023e-01 0.000000000000e+00 0.000000000000e+00
6.277500000000e+02 5.187148165753e-01 0.000000000000e+00 0.000000000000e+00
6.280000000000e+02 3.605615399830e-01 0.000000000000e+00 0.000000000000e+00
6.282500000000e+02 1.907228288107e-01 0.000000000000e+00 0.000000000000e+00
6.285000000000e+02 -4.795902181911e-03 0.000000000000e+00 0.000000000000e+00
6.287500000000e+02 -2.369557401845e-01 0.000000000000e+00 0.000000000000e+00
6.290000000000e+02 -5.114865721061e-01 0.000000000000e+00 0.000000000000e+00
6.292500000000e+02 -8.274602243894e-01 0.000000000000e+00 0.000000000000e+00
6.295000000000e+02 -1.176852459011e+00 0.000000000000e+00 0.000000000000e+00
6.297500000000e+02 -1.545160093121e+00 0.000000000000e+00 0.000000000000e+00
6.300000000000e+02 -1.912979463565e+00 0.000000000000e+00 0.000000000000e+00
6.302500000000e+02 -2.258308890990e+00 0.000000000000e+00 0.000000000000e+00
6.305000000000e+02 -2.559232556301e+00 0.000000000000e+00 0.000000000000e+00
6.307500000000e+02 -2.796591835159e+00 0.000000000000e+00 0.000000000000e+00
6.310000000000e+02 -2.956259577202e+00 0.000000000000e+00 0.000000000000e+00
6.312500000000e+02 -3.030700446172e+00 0.000000000000e+00 0.000000000000e+00
6.315000000000e+02 -3.019614657788e+00 0.000000000000e+00 0.000000000000e+00
6.317500000000e+02 -2.929604660104e+00 0.000000000000e+00 0.000000000000e+00
6.320000000000e+02 -2.772951921351e+00 0.000000000000e+00 0.000000000000e+00
6.322500000000e+02 -2.565721081540e+00 0.000000000000e+00 0.000000000000e+00
6.325000000000e+02 -2.325501577480e+00 0.000000000000e+00 0.000000000000e+00
6.327500000000e+02 -2.069139015318e+00 0.000000000000e+00 0.000000000000e+00
6.330000000000e+02 -1.810794833553e+00 0.000000000000e+00 0.000000000000e+00
6.332500000000e+02 -1.560606861440e+00 0.000000000000e+00 0.000000000000e+00
6.335000000000e+02 -1.324117051917e+00 0.000000000000e+00 0.000000000000e+00
6.337500000000e+02 -1.102503868508e+00 0.000000000000e+00 0.000000000000e+00
6.340000000000e+02 -8.935265764809e-01 0.000000000000e+00 0.000000000000e+00
6.342500000000e+02 -6.929777986063e-01 0.000000000000e+00 0.000000000000e+00
6.345000000000e+02 -4.963663367318e-01 0.000000000000e+00 0.000000000000e+00
6.347500000000e+02 -3.005253747687e-01 0.000000000000e+00 0.000000000000e+00
6.350000000000e+02 -1.048648330850e-01 0.000000000000e+00 0.000000000000e+00
6.352500000000e+02 8.794430900236e-02 0.000000000000e+00 0.000000000000e+00
6.355000000000e+02 2.719638430064e-01 0.000000000000e+00 0.000000000000e+00
6.357500000000e+02 4.386528261830e-01 0.000000000000e+00 0.000000000000e+00
6.360000000000e+02 5.780817480913e-01 0.000000000000e+00 0.000000000000e+00
6.362500000000e+02 6.804845603491e-01 0.000000000000e+00 0.000000000000e+00
6.365000000000e+02 7.378831593507e-01 0.000000000000e+00 0.000000000000e+00
6.367500000000e+02 7.455106645906e-01 0.000000000000e+00 0.000000000000e+00
6.370000000000e+02 7.027974600391e-01 0.000000000000e+00 0.000000000000e+00
6.372500000000e+02 6.137603712553e-01 0.000000000000e+00 0.000000000000e+00
6.375000000000e+02 4.867370974784e-01 0.000000000000e+00 0.000000000000e+00
6.377500000000e+02 3.335176108874e-01 0.000000000000e+00 0.000000000000e+00
6.380000000000e+02 1.680230652801e-01 0.000000000000e+00 0.000000000000e+00
6.382500000000e+02 4.754206901671e-03 0.000000000000e+00 0.000000000000e+00
6.385000000000e+02 -1.427365104407e-01 0.000000000000e+00 0.000000000000e+00
6.387500000000e+02 -2.631070751601e-01 0.000000000000e+00 0.000000000000e+00
6.390000000000e+02 -3.480344233702e-01 0.000000000000e+00 0.000000000000e+00
6.392500000000e+02 -3.924678713586e-01 0.000000000000e+00 0.000000000000e+00
6.395000000000e+02 -3.943297349908e-01 0.000000000000e+00 0.000000000000e+00
6.397500000000e+02 -3.537681164725e-01 0.000000000000e+00 0.000000000000e+00
6.400000000000e+02 -2.721504425479e-01 0.000000000000e+00 0.000000000000e+00
6.402500000000e+02 -1.510357763475e-01 0.000000000000e+00 0.000000000000e+00
6.405000000000e+02 8.630165168088e-03 0.000000000000e+00 0.000000000000e+00
6.407500000000e+02 2.068929834321e-01 0.000000000000e+00 0.000000000000e+00
6.410000000000e+02 4.446156073200e-01 0.000000000000e+00 0.000000000000e+00
6.412500000000e+02 7.227336568022e-01 0.000000000000e+00 0.000000000000e+00
6.415000000000e+02 1.041036871978e+00 0.000000000000e+00 0.000000000000e+00
6.417500000000e+02 1.396677915511e+00 0.000000000000e+00 0.000000000000e+00
6.420000000000e+02 1.782684897270e+00 0.000000000000e+00 0.000000000000e+00
6.422500000000e+02 2.186785011943e+00 0.000000000000e+00 0.000000000000e+00
6.425000000000e+02 2.590826125318e+00 0.000000000000e+00 0.000000000000e+00
6.427500000000e+02 2.971011705010e+00 0.000000000000e+00 0.000000000000e+00
6.430000000000e+02 3.299051337241e+00 0.000000000000e+00 0.000000000000e+00
6.432500000000e+02 3.544190607305e+00 0.000000000000e+00 0.000000000000e+00
6.435000000000e+02 3.675941556959e+00 0.000000000000e+00 0.000000000000e+00
6.437500000000e+02 3.667211009702e+00 0.000000000000e+00 0.000000000000e+00
6.440000000000e+02 3.497439441064e+00 0.000000000000e+00 0.000000000000e+00
6.442500000000e+02 3.155332977617e+00 0.000000000000e+00 0.000000000000e+00
6.445000000000e+02 2.640802689644e+00 0.000000000000e+00 0.000000000000e+00
6.447500000000e+02 1.965816299778e+00 0.000000000000e+00 0.000000000000e+00
6.450000000000e+02 1.154006075390e+00 0.000000000000e+00 0.000000000000e+00
6.452500000000e+02 2.390434769995e-01 0.000000000000e+00 0.000000000000e+00
6.455000000000e+02 -7.380384450319e-01 0.000000000000e+00 0.000000000000e+00
6.457500000000e+02 -1.732245744141e+00 0.000000000000e+00 0.000000000000e+00
6.460000000000e+02 -2.698315470816e+00 0.000000000000e+00 0.000000000000e+00
6.462500000000e+02 -3.594226406708e+00 0.000000000000e+00 0.000000000000e+00
6.465000000000e+02 -4.384085731596e+00 0.000000000000e+00 0.000000000000e+00
6.467500000000e+02 -5.040045133215e+00 0.000000000000e+00 0.000000000000e+00
6.470000000000e+02 -5.543049859343e+00 0.000000000000e+00 0.000000000000e+00
6.472500000000e+02 -5.882405720739e+00 0.000000000000e+00 0.000000000000e+00
6.475000000000e+02 -6.054334552368e+00 0.000000000000e+00 0.000000000000e+00
6.477500000000e+02 -6.059849228191e+00 0.000000000000e+00 0.000000000000e+00
6.480000000000e+02 -5.902389161676e+00 0.000000000000e+00 0.000000000000e+00
6.482500000000e+02 -5.585697608989e+00 0.000000000000e+00 0.000000000000e+00
6.485000000000e+02 -5.112384556001e+00 0.000000000000e+00 0.000000000000e+00
6.487500000000e+02 -4.483506885075e+00 0.000000000000e+00 0.000000000000e+00
6.490000000000e+02 -3.699325936053e+00 0.000000000000e+00 0.000000000000e+00
6.492500000000e+02 -2.761196285270e+00 0.000000000000e+00 0.000000000000e+00
6.495000000000e+02 -1.674329607085e+00 0.000000000000e+00 0.000000000000e+00
6.497500000000e+02 -4.509966182161e-01 0.000000000000e+00 0.000000000000e+00
6.500000000000e+02 8.863920912845e-01 0.000000000000e+00 0.000000000000e+00
6.502500000000e+02 2.302927255771e+00 0.000000000000e+00 0.000000000000e+00
6.505000000000e+02 3.750115801830e+00 0.000000000000e+00 0.000000000000e+00
6.507500000000e+02 5.166483475469e+00 0.000000000000e+00 0.000000000000e+00
6.510000000000e+02 6.480069449500e+00 0.000000000000e+00 0.000000000000e+00
6.512500000000e+02 7.612762204661e+00 0.000000000000e+00 0.000000000000e+00
6.515000000000e+02 8.486160873105e+00 0.000000000000e+00 0.000000000000e+00
6.517500000000e+02 9.028408568968e+00 0.000000000000e+00 0.000000000000e+00
6.520000000000e+02 9.181268960222e+00 0.000000000000e+00 0.000000000000e+00
6.522500000000e+02 8.906631609188e+00 0.000000000000e+00 0.000000000000e+00
6.525000000000e+02 8.191650666331e+00 0.000000000000e+00 0.000000000000e+00
6.527500000000e+02 7.051846213804e+00 0.000000000000e+00 0.000000000000e+00
6.530000000000e+02 5.531713999010e+00 0.000000000000e+00 0.000000000000e+00
6.532500000000e+02 3.702670465559e+00 0.000000000000e+00 0.000000000000e+00
6.535000000000e+02 1.658469404671e+00 0.000000000000e+00 0.000000000000e+00
6.537500000000e+02 -4.914766914980e-01 0.000000000000e+00 0.000000000000e+00
6.540000000000e+02 -2.630192995765e+00 0.000000000000e+00 0.000000000000e+00
6.542500000000e+02 -4.641819307457e+00 0.000000000000e+00 0.000000000000e+00
6.545000000000e+02 -6.419977002178e+00 0.000000000000e+00 0.000000000000e+00
6.547500000000e+02 -7.874994419848e+00 0.000000000000e+00 0.000000000000e+00
6.550000000000e+02 -8.939321626945e+00 0.000000000000e+00 0.000000000000e+00
6.552500000000e+02 -9.570707969225e+00 0.000000000000e+00 0.000000000000e+00
6.555000000000e+02 -9.753003890346e+00 0.000000000000e+00 0.000000000000e+00
6.557500000000e+02 -9.494741665882e+00 0.000000000000e+00 0.000000000000e+00
6.560000000000e+02 -8.825907299750e+00 0.000000000000e+00 0.000000000000e+00
6.562500000000e+02 -7.793502795729e+00 0.000000000000e+00 0.000000000000e+00
6.565000000000e+02 -6.456589984189e+00 0.000000000000e+00 0.000000000000e+00
6.567500000000e+02 -4.881493877170e+00 0.000000000000e+00 0.000000000000e+00
6.570000000000e+02 -3.137730587798e+00 0.000000000000e+00 0.000000000000e+00
6.572500000000e+02 -1.295032388544e+00 0.000000000000e+00 0.000000000000e+00
6.575000000000e+02 5.783975675241e-01 0.000000000000e+00 0.000000000000e+00
6.577500000000e+02 2.416517085455e+00 0.000000000000e+00 0.000000000000e+00
6.580000000000e+02 4.155296964021e+00 0.000000000000e+00 0.000000000000e+00
6.582500000000e+02 5.732277797503e+00 0.000000000000e+00 0.000000000000e+00
6.585000000000e+02 7.086375628524e+00 0.000000000000e+00 0.000000000000e+00
6.587500000000e+02 8.158437771657e+00 0.000000000000e+00 0.000000000000e+00
6.590000000000e+02 8.892910091840e+00 0.000000000000e+00 0.000000000000e+00
6.592500000000e+02 9.240760065951e+00 0.000000000000e+00 0.000000000000e+00
6.595000000000e+02 9.163538955898e+00 0.000000000000e+00 0.000000000000e+00
6.597500000000e+02 8.638202072032e+00 0.000000000000e+00 0.000000000000e+00
6.600000000000e+02 7.662080989854e+00 0.000000000000e+00 0.000000000000e+00
6.602500000000e+02 6.257253870206e+00 0.000000000000e+00 0.000000000000e+00
6.605000000000e+02 4.473517715364e+00 0.000000000000e+00 0.000000000000e+00
6.607500000000e+02 2.389242902401e+00 0.000000000000e+00 0.000000000000e+00
6.610000000000e+02 1.095821898176e-01 0.000000000000e+00 0.000000000000e+00
6.612500000000e+02 -2.238206762086e+00 0.000000000000e+00 0.000000000000e+00
6.615000000000e+02 -4.512219259727e+00 0.000000000000e+00 0.000000000000e+00
6.617500000000e+02 -6.565673124109e+00 0.000000000000e+00 0.000000000000e+00
6.620000000000e+02 -8.258191565771e+00 0.000000000000e+00 0.000000000000e+00
6.622500000000e+02 -9.467550109454e+00 0.000000000000e+00 0.000000000000e+00
6.625000000000e+02 -1.010070270399e+01 0.000000000000e+00 0.000000000000e+00
6.627500000000e+02 -1.010290422938e+01 0.000000000000e+00 0.000000000000e+00
6.630000000000e+02 -9.463891125673e+00 0.000000000000e+00 0.000000000000e+00
6.632500000000e+02 -8.220355148716e+00 0.000000000000e+00 0.000000000000e+00
6.635000000000e+02 -6.454316802001e+00 0.000000000000e+00 0.000000000000e+00
6.637500000000e+02 -4.287431351114e+00 0.000000000000e+00 0.000000000000e+00
6.640000000000e+02 -1.871690725611e+00 0.000000000000e+00 0.000000000000e+00
6.642500000000e+02 6.226324397418e-01 0.000000000000e+00 0.000000000000e+00
6.645000000000e+02 3.020662424467e+00 0.000000000000e+00 0.000000000000e+00
6.647500000000e+02 5.156920328886e+00 0.000000000000e+00 0.000000000000e+00
6.650000000000e+02 6.888328284258e+00 0.000000000000e+00 0.000000000000e+00
6.652500000000e+02 8.105025697505e+00 0.000000000000e+00 0.000000000000e+00
6.655000000000e+02 8.738057392679e+00 0.000000000000e+00 0.000000000000e+00
6.657500000000e+02 8.763339167327e+00 0.000000000000e+00 0.000000000000e+00
6.660000000000e+02 8.201702177940e+00 0.000000000000e+00 0.000000000000e+00
6.662500000000e+02 7.115215869170e+00 0.000000000000e+00 0.000000000000e+00
6.665000000000e+02 5.600343749509e+00 0.000000000000e+00 0.000000000000e+00
6.667500000000e+02 3.778758634033e+00 0.000000000000e+00 0.000000000000e+00
6.670000000000e+02 1.786807653078e+00 0.000000000000e+00 0.000000000000e+00
6.672500000000e+02 -2.353389880080e-01 0.000000000000e+00 0.000000000000e+00
6.675000000000e+02 -2.153893453366e+00 0.000000000000e+00 0.000000000000e+00
6.677500000000e+02 -3.850216811801e+00 0.000000000000e+00 0.000000000000e+00
6.680000000000e+02 -5.227589880325e+00 0.000000000000e+00 0.000000000000e+00
6.682500000000e+02 -6.215699433597e+00 0.000000000000e+00 0.000000000000e+00
6.685000000000e+02 -6.772813282186e+00 0.000000000000e+00 0.000000000000e+00
6.687500000000e+02 -6.885842014135e+00 0.000000000000e+00 0.000000000000e+00
6.690000000000e+02 -6.568647016030e+00 0.000000000000e+00 0.000000000000e+00
6.692500000000e+02 -5.859040732698e+00 0.000000000000e+00 0.000000000000e+00
6.695000000000e+02 -4.814935364707e+00 0.000000000000e+00 0.000000000000e+00
6.697500000000e+02 -3.510041306063e+00 0.000000000000e+00 0.000000000000e+00
6.700000000000e+02 -2.029416670518e+00 0.000000000000e+00 0.000000000000e+00
6.702500000000e+02 -4.650497049067e-01 0.000000000000e+00 0.000000000000e+00
6.705000000000e+02 1.088456805813e+00 0.000000000000e+00 0.000000000000e+00
6.707500000000e+02 2.538112802301e+00 0.000000000000e+00 0.000000000000e+00
6.710000000000e+02 3.796730385310e+00 0.000000000000e+00 0.000000000000e+00
6.712500000000e+02 4.787110403851e+00 0.000000000000e+00 0.000000000000e+00
6.715000000000e+02 5.446197337595e+00 0.000000000000e+00 0.000000000000e+00
6.717500000000e+02 5.729075196510e+00 0.000000000000e+00 0.000000000000e+00
6.720000000000e+02 5.612565321821e+00 0.000000000000e+00 0.000000000000e+00
6.722500000000e+02 5.098086784361e+00 0.000000000000e+00 0.000000000000e+00
6.725000000000e+02 4.213376390852e+00 0.000000000000e+00 0.000000000000e+00
6.727500000000e+02 3.012658584700e+00 0.000000000000e+00 0.000000000000e+00
6.730000000000e+02 1.574918249691e+00 0.000000000000e+00 0.000000000000e+00
6.732500000000e+02 6.364153237613e-05 0.000000000000e+00 0.000000000000e+00
6.735000000000e+02 -1.597036968292e+00 0.000000000000e+00 0.000000000000e+00
6.737500000000e+02 -3.094422910274e+00 0.000000000000e+00 0.000000000000e+00
6.740000000000e+02 -4.372338940253e+00 0.000000000000e+00 0.000000000000e+00
6.742500000000e+02 -5.323256947952e+00 0.000000000000e+00 0.000000000000e+00
6.745000000000e+02 -5.861736545820e+00 0.000000000000e+00 0.000000000000e+00
6.747500000000e+02 -5.933144060525e+00 0.000000000000e+00 0.000000000000e+00
6.750000000000e+02 -5.520258367674e+00 0.000000000000e+00 0.000000000000e+00
6.752500000000e+02 -4.646914724911e+00 0.000000000000e+00 0.000000000000e+00
6.755000000000e+02 -3.378069979777e+00 0.000000000000e+00 0.000000000000e+00
6.757500000000e+02 -1.815996030359e+00 0.000000000000e+00 0.000000000000e+00
6.760000000000e+02 -9.269254079178e-02 0.000000000000e+00 0.000000000000e+00
6.762500000000e+02 1.640985326400e+00 0.000000000000e+00 0.000000000000e+00
6.765000000000e+02 3.228607960636e+00 0.000000000000e+00 0.000000000000e+00
6.767500000000e+02 4.522673634845e+00 0.000000000000e+00 0.000000000000e+00
6.770000000000e+02 5.398941850339e+00 0.000000000000e+00 0.000000000000e+00
6.772500000000e+02 5.769142347646e+00 0.000000000000e+00 0.000000000000e+00
6.775000000000e+02 5.590692143772e+00 0.000000000000e+00 0.000000000000e+00
6.777500000000e+02 4.872292169939e+00 0.000000000000e+00 0.000000000000e+00
6.780000000000e+02 3.674647583825e+00 0.000000000000e+00 0.000000000000e+00
6.782500000000e+02 2.106027783113e+00 0.000000000000e+00 0.000000000000e+00
6.785000000000e+02 3.129072087762e-01 0.000000000000e+00 0.000000000000e+00
6.787500000000e+02 -1.533548065346e+00 0.000000000000e+00 0.000000000000e+00
6.790000000000e+02 -3.253916762601e+00 0.000000000000e+00 0.000000000000e+00
6.792500000000e+02 -4.678294944346e+00 0.000000000000e+00 0.000000000000e+00
6.795000000000e+02 -5.663615609306e+00 0.000000000000e+00 0.000000000000e+00
6.797500000000e+02 -6.108706051110e+00 0.000000000000e+00 0.000000000000e+00
6.800000000000e+02 -5.965445186694e+00 0.000000000000e+00 0.000000000000e+00
6.802500000000e+02 -5.244735892667e+00 0.000000000000e+00 0.000000000000e+00
6.805000000000e+02 -4.016511006973e+00 0.000000000000e+00 0.000000000000e+00
6.807500000000e+02 -2.403597913542e+00 0.000000000000e+00 0.000000000000e+00
6.810000000000e+02 -5.699141721815e-01 0.000000000000e+00 0.000000000000e+00
6.812500000000e+02 1.295912991481e+00 0.000000000000e+00 0.000000000000e+00
6.815000000000e+02 2.999885812432e+00 0.000000000000e+00 0.000000000000e+00
6.817500000000e+02 4.362948071579e+00 0.000000000000e+00 0.000000000000e+00
6.820000000000e+02 5.240119286308e+00 0.000000000000e+00 0.000000000000e+00
6.822500000000e+02 5.536363886164e+00 0.000000000000e+00 0.000000000000e+00
6.825000000000e+02 5.217402692042e+00 0.000000000000e+00 0.000000000000e+00
6.827500000000e+02 4.314175372970e+00 0.000000000000e+00 0.000000000000e+00
6.830000000000e+02 2.920322927845e+00 0.000000000000e+00 0.000000000000e+00
6.832500000000e+02 1.182810869971e+00 0.000000000000e+00 0.000000000000e+00
6.835000000000e+02 -7.134242063490e-01 0.000000000000e+00 0.000000000000e+00
6.837500000000e+02 -2.565235043778e+00 0.000000000000e+00 0.000000000000e+00
6.840000000000e+02 -4.173329964145e+00 0.000000000000e+00 0.000000000000e+00
6.842500000000e+02 -5.364233527557e+00 0.000000000000e+00 0.000000000000e+00
6.845000000000e+02 -6.009684270766e+00 0.000000000000e+00 0.000000000000e+00
6.847500000000e+02 -6.041244755867e+00 0.000000000000e+00 0.000000000000e+00
6.850000000000e+02 -5.458392616728e+00 0.000000000000e+00 0.000000000000e+00
6.852500000000e+02 -4.329066916663e+00 0.000000000000e+00 0.000000000000e+00
6.855000000000e+02 -2.782486535835e+00 0.000000000000e+00 0.000000000000e+00
6.857500000000e+02 -9.949422734610e-01 0.000000000000e+00 0.000000000000e+00
6.860000000000e+02 8.299106809482e-01 0.000000000000e+00 0.000000000000e+00
6.862500000000e+02 2.484067207021e+00 0.000000000000e+00 0.000000000000e+00
6.865000000000e+02 3.778877046752e+00 0.000000000000e+00 0.000000000000e+00
6.867500000000e+02 4.566698448396e+00 0.000000000000e+00 0.000000000000e+00
6.870000000000e+02 4.757955923431e+00 0.000000000000e+00 0.000000000000e+00
6.872500000000e+02 4.331560171422e+00 0.000000000000e+00 0.000000000000e+00
6.875000000000e+02 3.337403888802e+00 0.000000000000e+00 0.000000000000e+00
6.877500000000e+02 1.890570251110e+00 0.000000000000e+00 0.000000000000e+00
6.880000000000e+02 1.578731520432e-01 0.000000000000e+00 0.000000000000e+00
6.882500000000e+02 -1.661728401531e+00 0.000000000000e+00 0.000000000000e+00
6.885000000000e+02 -3.360548786063e+00 0.000000000000e+00 0.000000000000e+00
6.887500000000e+02 -4.746651446398e+00 0.000000000000e+00 0.000000000000e+00
6.890000000000e+02 -5.666455014507e+00 0.000000000000e+00 0.000000000000e+00
6.892500000000e+02 -6.022747693404e+00 0.000000000000e+00 0.000000000000e+00
6.895000000000e+02 -5.785927980709e+00 0.000000000000e+00 0.000000000000e+00
6.897500000000e+02 -4.997103344549e+00 0.000000000000e+00 0.000000000000e+00
6.900000000000e+02 -3.762667571951e+00 0.000000000000e+00 0.000000000000e+00
6.902500000000e+02 -2.241020826381e+00 0.000000000000e+00 0.000000000000e+00
6.905000000000e+02 -6.230640236747e-01 0.000000000000e+00 0.000000000000e+00
6.907500000000e+02 8.911311081717e-01 0.000000000000e+00 0.000000000000e+00
6.910000000000e+02 2.116601393974e+00 0.000000000000e+00 0.000000000000e+00
6.912500000000e+02 2.905730571223e+00 0.000000000000e+00 0.000000000000e+00
6.915000000000e+02 3.165715316418e+00 0.000000000000e+00 0.000000000000e+00
6.917500000000e+02 2.869130203592e+00 0.000000000000e+00 0.000000000000e+00
6.920000000000e+02 2.056333519134e+00 0.000000000000e+00 0.000000000000e+00
6.922500000000e+02 8.294842394922e-01 0.000000000000e+00 0.000000000000e+00
6.925000000000e+02 -6.610045990183e-01 0.000000000000e+00 0.000000000000e+00
6.927500000000e+02 -2.235804514703e+00 0.000000000000e+00 0.000000000000e+00
6.930000000000e+02 -3.709314013267e+00 0.000000000000e+00 0.000000000000e+00
6.932500000000e+02 -4.912721610434e+00 0.000000000000e+00 0.000000000000e+00
6.935000000000e+02 -5.714582442221e+00 0.000000000000e+00 0.000000000000e+00
6.937500000000e+02 -6.036350327840e+00 0.000000000000e+00 0.000000000000e+00
6.940000000000e+02 -5.860981334268e+00 0.000000000000e+00 0.000000000000e+00
6.942500000000e+02 -5.233634658804e+00 0.000000000000e+00 0.000000000000e+00
6.945000000000e+02 -4.254521792558e+00 0.000000000000e+00 0.000000000000e+00
6.947500000000e+02 -3.064960800182e+00 0.000000000000e+00 0.000000000000e+00
6.950000000000e+02 -1.828547990464e+00 0.000000000000e+00 0.000000000000e+00
6.952500000000e+02 -7.099540336051e-01 0.000000000000e+00 0.000000000000e+00
6.955000000000e+02 1.458890198457e-01 0.000000000000e+00 0.000000000000e+00
6.957500000000e+02 6.315488503414e-01 0.000000000000e+00 0.000000000000e+00
6.960000000000e+02 6.895922401418e-01 0.000000000000e+00 0.000000000000e+00
6.962500000000e+02 3.183445466118e-01 0.000000000000e+00 0.000000000000e+00
6.965000000000e+02 -4.296580286122e-01 0.000000000000e+00 0.000000000000e+00
6.967500000000e+02 -1.456124560682e+00 0.000000000000e+00 0.000000000000e+00
6.970000000000e+02 -2.631082961463e+00 0.000000000000e+00 0.000000000000e+00
6.972500000000e+02 -3.810578972782e+00 0.000000000000e+00 0.000000000000e+00
6.975000000000e+02 -4.855587902358e+00 0.000000000000e+00 0.000000000000e+00
6.977500000000e+02 -5.649635921231e+00 0.000000000000e+00 0.000000000000e+00
6.980000000000e+02 -6.112871740510e+00 0.000000000000e+00 0.000000000000e+00
6.982500000000e+02 -6.210867010432e+00 0.000000000000e+00 0.000000000000e+00
6.985000000000e+02 -5.957175100693e+00 0.000000000000e+00 0.000000000000e+00
6.987500000000e+02 -5.409536227366e+00 0.000000000000e+00 0.000000000000e+00
6.990000000000e+02 -4.660463536591e+00 0.000000000000e+00 0.000000000000e+00
6.992500000000e+02 -3.823665778178e+00 0.000000000000e+00 0.000000000000e+00
6.995000000000e+02 -3.018263873058e+00 0.000000000000e+00 0.000000000000e+00
6.997500000000e+02 -2.352979882604e+00 0.000000000000e+00 0.000000000000e+00
7.000000000000e+02 -1.912396688578e+00 0.000000000000e+00 0.000000000000e+00
7.002500000000e+02 -1.747026117146e+00 0.000000000000e+00 0.000000000000e+00
7.005000000000e+02 -1.868341168560e+00 0.000000000000e+00 0.000000000000e+00
7.007500000000e+02 -2.249211889172e+00 0.000000000000e+00 0.000000000000e+00
7.010000000000e+02 -2.829437223528e+00 0.000000000000e+00 0.000000000000e+00
7.012500000000e+02 -3.525390594926e+00 0.000000000000e+00 0.000000000000e+00
7.015000000000e+02 -4.242284883635e+00 0.000000000000e+00 0.000000000000e+00
7.017500000000e+02 -4.887276920653e+00 0.000000000000e+00 0.000000000000e+00
7.020000000000e+02 -5.381602662964e+00 0.000000000000e+00 0.000000000000e+00
7.022500000000e+02 -5.670154989363e+00 0.000000000000e+00 0.000000000000e+00
7.025000000000e+02 -5.727345067829e+00 0.000000000000e+00 0.000000000000e+00
7.027500000000e+02 -5.558656564520e+00 0.000000000000e+00 0.000000000000e+00
7.030000000000e+02 -5.197924025107e+00 0.000000000000e+00 0.000000000000e+00
7.032500000000e+02 -4.700953148012e+00 0.000000000000e+00 0.000000000000e+00
7.035000000000e+02 -4.136570975757e+00 0.000000000000e+00 0.000000000000e+00
7.037500000000e+02 -3.576487912920e+00 0.000000000000e+00 0.000000000000e+00
7.040000000000e+02 -3.085438407807e+00 0.000000000000e+00 0.000000000000e+00
7.042500000000e+02 -2.712941822794e+00 0.000000000000e+00 0.000000000000e+00
7.045000000000e+02 -2.487718201549e+00 0.000000000000e+00 0.000000000000e+00
7.047500000000e+02 -2.415358571113e+00 0.000000000000e+00 0.000000000000e+00
7.050000000000e+02 -2.479355035795e+00 0.000000000000e+00 0.000000000000e+00
7.052500000000e+02 -2.645116147267e+00 0.000000000000e+00 0.000000000000e+00
7.055000000000e+02 -2.866195808183e+00 0.000000000000e+00 0.000000000000e+00
7.057500000000e+02 -3.091701656145e+00 0.000000000000e+00 0.000000000000e+00
7.060000000000e+02 -3.273751429314e+00 0.000000000000e+00 0.000000000000e+00
7.062500000000e+02 -3.373917521925e+00 0.000000000000e+00 0.000000000000e+00
7.065000000000e+02 -3.367820124653e+00 0.000000000000e+00 0.000000000000e+00
7.067500000000e+02 -3.247356734383e+00 0.000000000000e+00 0.000000000000e+00
7.070000000000e+02 -3.020435727514e+00 0.000000000000e+00 0.000000000000e+00
7.072500000000e+02 -2.708454865490e+00 0.000000000000e+00 0.000000000000e+00
7.075000000000e+02 -2.342077284197e+00 0.000000000000e+00 0.000000000000e+00
7.077500000000e+02 -1.956065387449e+00 0.000000000000e+00 0.000000000000e+00
7.080000000000e+02 -1.584012888407e+00 0.000000000000e+00 0.000000000000e+00
7.082500000000e+02 -1.253763518983e+00 0.000000000000e+00 0.000000000000e+00
7.085000000000e+02 -9.841382433065e-01 0.000000000000e+00 0.000000000000e+00
7.087500000000e+02 -7.833441854804e-01 0.000000000000e+00 0.000000000000e+00
7.090000000000e+02 -6.491513925377e-01 0.000000000000e+00 0.000000000000e+00
7.092500000000e+02 -5.706446813889e-01 0.000000000000e+00 0.000000000000e+00
7.095000000000e+02 -5.311296800567e-01 0.000000000000e+00 0.000000000000e+00
7.097500000000e+02 -5.116267859100e-01 0.000000000000e+00 0.000000000000e+00
7.100000000000e+02 -4.943412698800e-01 0.000000000000e+00 0.000000000000e+00
7.102500000000e+02 -4.655525919343e-01 0.000000000000e+00 0.000000000000e+00
7.105000000000e+02 -4.175057601373e-01 0.000000000000e+00 0.000000000000e+00
7.107500000000e+02 -3.490843367490e-01 0.000000000000e+00 0.000000000000e+00
7.110000000000e+02 -2.652631253109e-01 0.000000000000e+00 0.000000000000e+00
7.112500000000e+02 -1.755419216117e-01 0.000000000000e+00 0.000000000000e+00
7.115000000000e+02 -9.171778348221e-02 0.000000000000e+00 0.000000000000e+00
7.117500000000e+02 -2.543934553158e-02 0.000000000000e+00 0.000000000000e+00
7.120000000000e+02 1.400730271109e-02 0.000000000000e+00 0.000000000000e+00
7.122500000000e+02 2.130217755118e-02 0.000000000000e+00 0.000000000000e+00
7.125000000000e+02 -4.163529792366e-03 0.000000000000e+00 0.000000000000e+00
7.127500000000e+02 -5.848237361651e-02 0.000000000000e+00 0.000000000000e+00
7.130000000000e+02 -1.342751199340e-01 0.000000000000e+00 0.000000000000e+00
7.132500000000e+02 -2.223462932286e-01 0.000000000000e+00 0.000000000000e+00
7.135000000000e+02 -3.136124135135e-01 0.000000000000e+00 0.000000000000e+00
7.137500000000e+02 -4.009278508203e-01 0.000000000000e+00 0.000000000000e+00
7.140000000000e+02 -4.804637400959e-01 0.000000000000e+00 0.000000000000e+00
7.142500000000e+02 -5.523856291714e-01 0.000000000000e+00 0.000000000000e+00
7.145000000000e+02 -6.207081820767e-01 0.000000000000e+00 0.000000000000e+00
7.147500000000e+02 -6.923564112009e-01 0.000000000000e+00 0.000000000000e+00
7.150000000000e+02 -7.756061921815e-01 0.000000000000e+00 0.000000000000e+00
7.152500000000e+02 -8.781878455709e-01 0.000000000000e+00 0.000000000000e+00
7.155000000000e+02 -1.005396955727e+00 0.000000000000e+00 0.000000000000e+00
7.157500000000e+02 -1.158556834978e+00 0.000000000000e+00 0.000000000000e+00
7.160000000000e+02 -1.334117884203e+00 0.000000000000e+00 0.000000000000e+00
7.162500000000e+02 -1.523571220244e+00 0.000000000000e+00 0.000000000000e+00
7.165000000000e+02 -1.714215965034e+00 0.000000000000e+00 0.000000000000e+00
7.167500000000e+02 -1.890674892988e+00 0.000000000000e+00 0.000000000000e+00
7.170000000000e+02 -2.036925902937e+00 0.000000000000e+00 0.000000000000e+00
7.172500000000e+02 -2.138528048986e+00 0.000000000000e+00 0.000000000000e+00
7.175000000000e+02 -2.184685108043e+00 0.000000000000e+00 0.000000000000e+00
7.177500000000e+02 -2.169812535720e+00 0.000000000000e+00 0.000000000000e+00
7.180000000000e+02 -2.094351198928e+00 0.000000000000e+00 0.000000000000e+00
7.182500000000e+02 -1.964690648667e+00 0.000000000000e+00 0.000000000000e+00
7.185000000000e+02 -1.792206412669e+00 0.000000000000e+00 0.000000000000e+00
7.187500000000e+02 -1.591556897675e+00 0.000000000000e+00 0.000000000000e+00
7.190000000000e+02 -1.378503328562e+00 0.000000000000e+00 0.000000000000e+00
7.192500000000e+02 -1.167591961782e+00 0.000000000000e+00 0.000000000000e+00
7.195000000000e+02 -9.700597061447e-01 0.000000000000e+00 0.000000000000e+00
7.197500000000e+02 -7.922890631314e-01 0.000000000000e+00 0.000000000000e+00
7.200000000000e+02 -6.350518569371e-01 0.000000000000e+00 0.000000000000e+00
7.202500000000e+02 -4.936575140264e-01 0.000000000000e+00 0.000000000000e+00
7.205000000000e+02 -3.589803810071e-01 0.000000000000e+00 0.000000000000e+00
7.207500000000e+02 -2.192040196258e-01 0.000000000000e+00 0.000000000000e+00
7.210000000000e+02 -6.200990022834e-02 0.000000000000e+00 0.000000000000e+00
7.212500000000e+02 1.231295692511e-01 0.000000000000e+00 0.000000000000e+00
7.215000000000e+02 3.429081174931e-01 0.000000000000e+00 0.000000000000e+00
7.217500000000e+02 5.987068307734e-01 0.000000000000e+00 0.000000000000e+00
7.220000000000e+02 8.859052929048e-01 0.000000000000e+00 0.000000000000e+00
7.222500000000e+02 1.194086519775e+00 0.000000000000e+00 0.000000000000e+00
7.225000000000e+02 1.508103314856e+00 0.000000000000e+00 0.000000000000e+00
7.227500000000e+02 1.809844278569e+00 0.000000000000e+00 0.000000000000e+00
7.230000000000e+02 2.080434972732e+00 0.000000000000e+00 0.000000000000e+00
7.232500000000e+02 2.302549010653e+00 0.000000000000e+00 0.000000000000e+00
7.235000000000e+02 2.462493671910e+00 0.000000000000e+00 0.000000000000e+00
7.237500000000e+02 2.551775592313e+00 0.000000000000e+00 0.000000000000e+00
7.240000000000e+02 2.567936781147e+00 0.000000000000e+00 0.000000000000e+00
7.242500000000e+02 2.514565660638e+00 0.000000000000e+00 0.000000000000e+00
7.245000000000e+02 2.400513675277e+00 0.000000000000e+00 0.000000000000e+00
7.247500000000e+02 2.238465577821e+00 0.000000000000e+00 0.000000000000e+00
7.250000000000e+02 2.043102797482e+00 0.000000000000e+00 0.000000000000e+00
7.252500000000e+02 1.829150881467e+00 0.000000000000e+00 0.000000000000e+00
7.255000000000e+02 1.609606949664e+00 0.000000000000e+00 0.000000000000e+00
7.257500000000e+02 1.394401967125e+00 0.000000000000e+00 0.000000000000e+00
7.260000000000e+02 1.189673201122e+00 0.000000000000e+00 0.000000000000e+00
7.262500000000e+02 9.977181128802e-01 0.000000000000e+00 0.000000000000e+00
7.265000000000e+02 8.175893229894e-01 0.000000000000e+00 0.000000000000e+00
7.267500000000e+02 6.461891262852e-01 0.000000000000e+00 0.000000000000e+00
7.270000000000e+02 4.796471487206e-01 0.000000000000e+00 0.000000000000e+00
7.272500000000e+02 3.147273787925e-01 0.000000000000e+00 0.000000000000e+00
7.275000000000e+02 1.500159250197e-01 0.000000000000e+00 0.000000000000e+00
7.277500000000e+02 -1.331354658302e-02 0.000000000000e+00 0.000000000000e+00
7.280000000000e+02 -1.712821384285e-01 0.000000000000e+00 0.000000000000e+00
7.282500000000e+02 -3.174651254554e-01 0.000000000000e+00 0.000000000000e+00
7.285000000000e+02 -4.438592875688e-01 0.000000000000e+00 0.000000000000e+00
7.287500000000e+02 -5.421044490491e-01 0.000000000000e+00 0.000000000000e+00
7.290000000000e+02 -6.048484520275e-01 0.000000000000e+00 0.000000000000e+00
7.292500000000e+02 -6.270241044622e-01 0.000000000000e+00 0.000000000000e+00
7.295000000000e+02 -6.068250120451e-01 0.000000000000e+00 0.000000000000e+00
7.297500000000e+02 -5.462208142815e-01 0.000000000000e+00 0.000000000000e+00
7.300000000000e+02 -4.509315959387e-01 0.000000000000e+00 0.000000000000e+00
7.302500000000e+02 -3.298724045467e-01 0.000000000000e+00 0.000000000000e+00
7.305000000000e+02 -1.941663317482e-01 0.000000000000e+00 0.000000000000e+00
7.307500000000e+02 -5.589376088049e-02 0.000000000000e+00 0.000000000000e+00
7.310000000000e+02 7.321536178853e-02 0.000000000000e+00 0.000000000000e+00
7.312500000000e+02 1.829363694291e-01 0.000000000000e+00 0.000000000000e+00
7.315000000000e+02 2.653753810123e-01 0.000000000000e+00 0.000000000000e+00
7.317500000000e+02 3.153528157375e-01 0.000000000000e+00 0.000000000000e+00
7.320000000000e+02 3.303152055036e-01 0.000000000000e+00 0.000000000000e+00
7.322500000000e+02 3.098331567705e-01 0.000000000000e+00 0.000000000000e+00
7.325000000000e+02 2.548200849228e-01 0.000000000000e+00 0.000000000000e+00
7.327500000000e+02 1.666586522172e-01 0.000000000000e+00 0.000000000000e+00
7.330000000000e+02 4.644007207192e-02 0.000000000000e+00 0.000000000000e+00
7.332500000000e+02 -1.054982760243e-01 0.000000000000e+00 0.000000000000e+00
7.335000000000e+02 -2.896065396956e-01 0.000000000000e+00 0.000000000000e+00
7.337500000000e+02 -5.066786628458e-01 0.000000000000e+00 0.000000000000e+00
7.340000000000e+02 -7.569771770386e-01 0.000000000000e+00 0.000000000000e+00
7.342500000000e+02 -1.039063985969e+00 0.000000000000e+00 0.000000000000e+00
7.345000000000e+02 -1.348546824541e+00 0.000000000000e+00 0.000000000000e+00
7.347500000000e+02 -1.676990531432e+00 0.000000000000e+00 0.000000000000e+00
7.350000000000e+02 -2.011240569733e+00 0.000000000000e+00 0.000000000000e+00
7.352500000000e+02 -2.333361524511e+00 0.000000000000e+00 0.000000000000e+00
7.355000000000e+02 -2.621310829485e+00 0.000000000000e+00 0.000000000000e+00
7.357500000000e+02 -2.850359390920e+00 0.000000000000e+00 0.000000000000e+00
7.360000000000e+02 -2.995152485520e+00 0.000000000000e+00 0.000000000000e+00
7.362500000000e+02 -3.032194940717e+00 0.000000000000e+00 0.000000000000e+00
7.365000000000e+02 -2.942462088936e+00 0.000000000000e+00 0.000000000000e+00
7.367500000000e+02 -2.713796651341e+00 0.000000000000e+00 0.000000000000e+00
7.370000000000e+02 -2.342759879574e+00 0.000000000000e+00 0.000000000000e+00
7.372500000000e+02 -1.835663782906e+00 0.000000000000e+00 0.000000000000e+00
7.375000000000e+02 -1.208613037864e+00 0.000000000000e+00 0.000000000000e+00
7.377500000000e+02 -4.865161648373e-01 0.000000000000e+00 0.000000000000e+00
7.380000000000e+02 2.988332882684e-01 0.000000000000e+00 0.000000000000e+00
7.382500000000e+02 1.111374699948e+00 0.000000000000e+00 0.000000000000e+00
7.385000000000e+02 1.913767651157e+00 0.000000000000e+00 0.000000000000e+00
7.387500000000e+02 2.670366760105e+00 0.000000000000e+00 0.000000000000e+00
7.390000000000e+02 3.349806392370e+00 0.000000000000e+00 0.000000000000e+00
7.392500000000e+02 3.926878262018e+00 0.000000000000e+00 0.000000000000e+00
7.395000000000e+02 4.383494108690e+00 0.000000000000e+00 0.000000000000e+00
7.397500000000e+02 4.708667418583e+00 0.000000000000e+00 0.000000000000e+00
7.400000000000e+02 4.897601241805e+00 0.000000000000e+00 0.000000000000e+00
7.402500000000e+02 4.950109930065e+00 0.000000000000e+00 0.000000000000e+00
7.405000000000e+02 4.868708748643e+00 0.000000000000e+00 0.000000000000e+00
7.407500000000e+02 4.656759246216e+00 0.000000000000e+00 0.000000000000e+00
7.410000000000e+02 4.317050046509e+00 0.000000000000e+00 0.000000000000e+00
7.412500000000e+02 3.851121764698e+00 0.000000000000e+00 0.000000000000e+00
7.415000000000e+02 3.259520174674e+00 0.000000000000e+00 0.000000000000e+00
7.417500000000e+02 2.543001289992e+00 0.000000000000e+00 0.000000000000e+00
7.420000000000e+02 1.704539551650e+00 0.000000000000e+00 0.000000000000e+00
7.422500000000e+02 7.518324170382e-01 0.000000000000e+00 0.000000000000e+00
7.425000000000e+02 -3.001233622489e-01 0.000000000000e+00 0.000000000000e+00
7.427500000000e+02 -1.426866404414e+00 0.000000000000e+00 0.000000000000e+00
7.430000000000e+02 -2.593184894403e+00 0.000000000000e+00 0.000000000000e+00
7.432500000000e+02 -3.753091401172e+00 0.000000000000e+00 0.000000000000e+00
7.435000000000e+02 -4.851287834809e+00 0.000000000000e+00 0.000000000000e+00
7.437500000000e+02 -5.826153672737e+00 0.000000000000e+00 0.000000000000e+00
7.440000000000e+02 -6.614075905450e+00 0.000000000000e+00 0.000000000000e+00
7.442500000000e+02 -7.154736325873e+00 0.000000000000e+00 0.000000000000e+00
7.445000000000e+02 -7.396810260581e+00 0.000000000000e+00 0.000000000000e+00
7.447500000000e+02 -7.303435077767e+00 0.000000000000e+00 0.000000000000e+00
7.450000000000e+02 -6.856792629217e+00 0.000000000000e+00 0.000000000000e+00
7.452500000000e+02 -6.061221906414e+00 0.000000000000e+00 0.000000000000e+00
7.455000000000e+02 -4.944429319417e+00 0.000000000000e+00 0.000000000000e+00
7.457500000000e+02 -3.556575654945e+00 0.000000000000e+00 0.000000000000e+00
7.460000000000e+02 -1.967263705505e+00 0.000000000000e+00 0.000000000000e+00
7.462500000000e+02 -2.606965451027e-01 0.000000000000e+00 0.000000000000e+00
7.465000000000e+02 1.470509285444e+00 0.000000000000e+00 0.000000000000e+00
7.467500000000e+02 3.132217457026e+00 0.000000000000e+00 0.000000000000e+00
7.470000000000e+02 4.635660966542e+00 0.000000000000e+00 0.000000000000e+00
7.472500000000e+02 5.903632140307e+00 0.000000000000e+00 0.000000000000e+00
7.475000000000e+02 6.875382796858e+00 0.000000000000e+00 0.000000000000e+00
7.477500000000e+02 7.509819410645e+00 0.000000000000e+00 0.000000000000e+00
7.480000000000e+02 7.786800393886e+00 0.000000000000e+00 0.000000000000e+00
7.482500000000e+02 7.706580268225e+00 0.000000000000e+00 0.000000000000e+00
7.485000000000e+02 7.287665432920e+00 0.000000000000e+00 0.000000000000e+00
7.487500000000e+02 6.563518345763e+00 0.000000000000e+00 0.000000000000e+00
7.490000000000e+02 5.578648434534e+00 0.000000000000e+00 0.000000000000e+00
7.492500000000e+02 4.384646758272e+00 0.000000000000e+00 0.000000000000e+00
7.495000000000e+02 3.036657458621e+00 0.000000000000e+00 0.000000000000e+00
7.497500000000e+02 1.590644731688e+00 0.000000000000e+00 0.000000000000e+00
7.500000000000e+02 1.016321139246e-01 0.000000000000e+00 0.000000000000e+00
7.502500000000e+02 -1.377109036221e+00 0.000000000000e+00 0.000000000000e+00
7.505000000000e+02 -2.794130702441e+00 0.000000000000e+00 0.000000000000e+00
7.507500000000e+02 -4.099489547636e+00 0.000000000000e+00 0.000000000000e+00
7.510000000000e+02 -5.244463567614e+00 0.000000000000e+00 0.000000000000e+00
7.512500000000e+02 -6.181724058241e+00 0.000000000000e+00 0.000000000000e+00
7.515000000000e+02 -6.866297635650e+00 0.000000000000e+00 0.000000000000e+00
7.517500000000e+02 -7.257499878360e+00 0.000000000000e+00 0.000000000000e+00
7.520000000000e+02 -7.321824153940e+00 0.000000000000e+00 0.000000000000e+00
7.522500000000e+02 -7.036557018780e+00 0.000000000000e+00 0.000000000000e+00
7.525000000000e+02 -6.393699039012e+00 0.000000000000e+00 0.000000000000e+00
7.527500000000e+02 -5.403628927990e+00 0.000000000000e+00 0.000000000000e+00
7.530000000000e+02 -4.097884852450e+00 0.000000000000e+00 0.000000000000e+00
7.532500000000e+02 -2.530464418733e+00 0.000000000000e+00 0.000000000000e+00
7.535000000000e+02 -7.771660444463e-01 0.000000000000e+00 0.000000000000e+00
7.537500000000e+02 1.067302582585e+00 0.000000000000e+00 0.000000000000e+00
7.540000000000e+02 2.894462424387e+00 0.000000000000e+00 0.000000000000e+00
7.542500000000e+02 4.589175298962e+00 0.000000000000e+00 0.000000000000e+00
7.545000000000e+02 6.038185807518e+00 0.000000000000e+00 0.000000000000e+00
7.547500000000e+02 7.139326394458e+00 0.000000000000e+00 0.000000000000e+00
7.550000000000e+02 7.810479119551e+00 0.000000000000e+00 0.000000000000e+00
7.552500000000e+02 7.997351757142e+00 0.000000000000e+00 0.000000000000e+00
7.555000000000e+02 7.679202243395e+00 0.000000000000e+00 0.000000000000e+00
7.557500000000e+02 6.871828270220e+00 0.000000000000e+00 0.000000000000e+00
7.560000000000e+02 5.627408105315e+00 0.000000000000e+00 0.000000000000e+00
7.562500000000e+02 4.031103276963e+00 0.000000000000e+00 0.000000000000e+00
7.565000000000e+02 2.194675059608e+00 0.000000000000e+00 0.000000000000e+00
7.567500000000e+02 2.476838915933e-01 0.000000000000e+00 0.000000000000e+00
7.570000000000e+02 -1.672903891132e+00 0.000000000000e+00 0.000000000000e+00
7.572500000000e+02 -3.433714290023e+00 0.000000000000e+00 0.000000000000e+00
7.575000000000e+02 -4.915528063788e+00 0.000000000000e+00 0.000000000000e+00
7.577500000000e+02 -6.022428262195e+00 0.000000000000e+00 0.000000000000e+00
7.580000000000e+02 -6.688720663101e+00 0.000000000000e+00 0.000000000000e+00
7.582500000000e+02 -6.883064660758e+00 0.000000000000e+00 0.000000000000e+00
7.585000000000e+02 -6.609553111768e+00 0.000000000000e+00 0.000000000000e+00
7.587500000000e+02 -5.905794978679e+00 0.000000000000e+00 0.000000000000e+00
7.590000000000e+02 -4.838347245052e+00 0.000000000000e+00 0.000000000000e+00
7.592500000000e+02 -3.496079934481e+00 0.000000000000e+00 0.000000000000e+00
7.595000000000e+02 -1.982216060860e+00 0.000000000000e+00 0.000000000000e+00
7.597500000000e+02 -4.058540722708e-01 0.000000000000e+00 0.000000000000e+00
7.600000000000e+02 1.126246776056e+00 0.000000000000e+00 0.000000000000e+00
7.602500000000e+02 2.516946581076e+00 0.000000000000e+00 0.000000000000e+00
7.605000000000e+02 3.684568976097e+00 0.000000000000e+00 0.000000000000e+00
7.607500000000e+02 4.567012166019e+00 0.000000000000e+00 0.000000000000e+00
7.610000000000e+02 5.124039276140e+00 0.000000000000e+00 0.000000000000e+00
7.612500000000e+02 5.337848364902e+00 0.000000000000e+00 0.000000000000e+00
7.615000000000e+02 5.212167112984e+00 0.000000000000e+00 0.000000000000e+00
7.617500000000e+02 4.770205367560e+00 0.000000000000e+00 0.000000000000e+00
7.620000000000e+02 4.051826642379e+00 0.000000000000e+00 0.000000000000e+00
7.622500000000e+02 3.110272977789e+00 0.000000000000e+00 0.000000000000e+00
7.625000000000e+02 2.008709729865e+00 0.000000000000e+00 0.000000000000e+00
7.627500000000e+02 8.167665967400e-01 0.000000000000e+00 0.000000000000e+00
7.630000000000e+02 -3.928408443828e-01 0.000000000000e+00 0.000000000000e+00
7.632500000000e+02 -1.547599482261e+00 0.000000000000e+00 0.000000000000e+00
7.635000000000e+02 -2.578430044278e+00 0.000000000000e+00 0.000000000000e+00
7.637500000000e+02 -3.422897802756e+00 0.000000000000e+00 0.000000000000e+00
7.640000000000e+02 -4.028402803320e+00 0.000000000000e+00 0.000000000000e+00
7.642500000000e+02 -4.355282553533e+00 0.000000000000e+00 0.000000000000e+00
7.645000000000e+02 -4.379676297536e+00 0.000000000000e+00 0.000000000000e+00
7.647500000000e+02 -4.095918196960e+00 0.000000000000e+00 0.000000000000e+00
7.650000000000e+02 -3.518166438155e+00 0.000000000000e+00 0.000000000000e+00
7.652500000000e+02 -2.680953664045e+00 0.000000000000e+00 0.000000000000e+00
7.655000000000e+02 -1.638373083637e+00 0.000000000000e+00 0.000000000000e+00
7.657500000000e+02 -4.616985562767e-01 0.000000000000e+00 0.000000000000e+00
7.660000000000e+02 7.646283275076e-01 0.000000000000e+00 0.000000000000e+00
7.662500000000e+02 1.948538359130e+00 0.000000000000e+00 0.000000000000e+00
7.665000000000e+02 2.997105220092e+00 0.000000000000e+00 0.000000000000e+00
7.667500000000e+02 3.824064953745e+00 0.000000000000e+00 0.000000000000e+00
7.670000000000e+02 4.357450745568e+00 0.000000000000e+00 0.000000000000e+00
7.672500000000e+02 4.546613547507e+00 0.000000000000e+00 0.000000000000e+00
7.675000000000e+02 4.367878245053e+00 0.000000000000e+00 0.000000000000e+00
7.677500000000e+02 3.828149503757e+00 0.000000000000e+00 0.000000000000e+00
7.680000000000e+02 2.965931357313e+00 0.000000000000e+00 0.000000000000e+00
7.682500000000e+02 1.849449531501e+00 0.000000000000e+00 0.000000000000e+00
7.685000000000e+02 5.718449933676e-01 0.000000000000e+00 0.000000000000e+00
7.687500000000e+02 -7.562871331491e-01 0.000000000000e+00 0.000000000000e+00
7.690000000000e+02 -2.016440653460e+00 0.000000000000e+00 0.000000000000e+00
7.692500000000e+02 -3.092993907394e+00 0.000000000000e+00 0.000000000000e+00
7.695000000000e+02 -3.884244815216e+00 0.000000000000e+00 0.000000000000e+00
7.697500000000e+02 -4.312586886937e+00 0.000000000000e+00 0.000000000000e+00
7.700000000000e+02 -4.332755602365e+00 0.000000000000e+00 0.000000000000e+00
7.702500000000e+02 -3.937218837642e+00 0.000000000000e+00 0.000000000000e+00
7.705000000000e+02 -3.158035921232e+00 0.000000000000e+00 0.000000000000e+00
7.707500000000e+02 -2.064845426759e+00 0.000000000000e+00 0.000000000000e+00
7.710000000000e+02 -7.590296044979e-01 0.000000000000e+00 0.000000000000e+00
7.712500000000e+02 6.354960966011e-01 0.000000000000e+00 0.000000000000e+00
7.715000000000e+02 1.984049287333e+00 0.000000000000e+00 0.000000000000e+00
7.717500000000e+02 3.154383952564e+00 0.000000000000e+00 0.000000000000e+00
7.720000000000e+02 4.030018829148e+00 0.000000000000e+00 0.000000000000e+00
7.722500000000e+02 4.522317132356e+00 0.000000000000e+00 0.000000000000e+00
7.725000000000e+02 4.580025786284e+00 0.000000000000e+00 0.000000000000e+00
7.727500000000e+02 4.195204810335e+00 0.000000000000e+00 0.000000000000e+00
7.730000000000e+02 3.404822347794e+00 0.000000000000e+00 0.000000000000e+00
7.732500000000e+02 2.287725713427e+00 0.000000000000e+00 0.000000000000e+00
7.735000000000e+02 9.571804107010e-01 0.000000000000e+00 0.000000000000e+00
7.737500000000e+02 -4.503529167251e-01 0.000000000000e+00 0.000000000000e+00
7.740000000000e+02 -1.789111123042e+00 0.000000000000e+00 0.000000000000e+00
7.742500000000e+02 -2.919179349742e+00 0.000000000000e+00 0.000000000000e+00
7.745000000000e+02 -3.721311823621e+00 0.000000000000e+00 0.000000000000e+00
7.747500000000e+02 -4.109824755508e+00 0.000000000000e+00 0.000000000000e+00
7.750000000000e+02 -4.042127892220e+00 0.000000000000e+00 0.000000000000e+00
7.752500000000e+02 -3.523788238129e+00 0.000000000000e+00 0.000000000000e+00
7.755000000000e+02 -2.608478634166e+00 0.000000000000e+00 0.000000000000e+00
7.757500000000e+02 -1.392708935420e+00 0.000000000000e+00 0.000000000000e+00
7.760000000000e+02 -5.810600631921e-03 0.000000000000e+00 0.000000000000e+00
7.762500000000e+02 1.403816763036e+00 0.000000000000e+00 0.000000000000e+00
7.765000000000e+02 2.684747845035e+00 0.000000000000e+00 0.000000000000e+00
7.767500000000e+02 3.699123941628e+00 0.000000000000e+00 0.000000000000e+00
7.770000000000e+02 4.337954419834e+00 0.000000000000e+00 0.000000000000e+00
7.772500000000e+02 4.533391296971e+00 0.000000000000e+00 0.000000000000e+00
7.775000000000e+02 4.266546392213e+00 0.000000000000e+00 0.000000000000e+00
7.777500000000e+02 3.569897818215e+00 0.000000000000e+00 0.000000000000e+00
7.780000000000e+02 2.523931576913e+00 0.000000000000e+00 0.000000000000e+00
7.782500000000e+02 1.248318521336e+00 0.000000000000e+00 0.000000000000e+00
7.785000000000e+02 -1.114380460635e-01 0.000000000000e+00 0.000000000000e+00
7.787500000000e+02 -1.400408516266e+00 0.000000000000e+00 0.000000000000e+00
7.790000000000e+02 -2.471841855700e+00 0.000000000000e+00 0.000000000000e+00
7.792500000000e+02 -3.203944947839e+00 0.000000000000e+00 0.000000000000e+00
7.795000000000e+02 -3.513878315327e+00 0.000000000000e+00 0.000000000000e+00
7.797500000000e+02 -3.367309537369e+00 0.000000000000e+00 0.000000000000e+00
7.800000000000e+02 -2.782367681737e+00 0.000000000000e+00 0.000000000000e+00
7.802500000000e+02 -1.827490658300e+00 0.000000000000e+00 0.000000000000e+00
7.805000000000e+02 -6.133772241530e-01 0.000000000000e+00 0.000000000000e+00
7.807500000000e+02 7.200394835691e-01 0.000000000000e+00 0.000000000000e+00
7.810000000000e+02 2.020075650354e+00 0.000000000000e+00 0.000000000000e+00
7.812500000000e+02 3.139288489920e+00 0.000000000000e+00 0.000000000000e+00
7.815000000000e+02 3.952830423511e+00 0.000000000000e+00 0.000000000000e+00
7.817500000000e+02 4.373083262905e+00 0.000000000000e+00 0.000000000000e+00
7.820000000000e+02 4.359808208194e+00 0.000000000000e+00 0.000000000000e+00
7.822500000000e+02 3.924584882886e+00 0.000000000000e+00 0.000000000000e+00
7.825000000000e+02 3.129005041886e+00 0.000000000000e+00 0.000000000000e+00
7.827500000000e+02 2.076849444350e+00 0.000000000000e+00 0.000000000000e+00
7.830000000000e+02 9.012150992975e-01 0.000000000000e+00 0.000000000000e+00
7.832500000000e+02 -2.518180325525e-01 0.000000000000e+00 0.000000000000e+00
7.835000000000e+02 -1.240965683567e+00 0.000000000000e+00 0.000000000000e+00
7.837500000000e+02 -1.946772546310e+00 0.000000000000e+00 0.000000000000e+00
7.840000000000e+02 -2.285807870620e+00 0.000000000000e+00 0.000000000000e+00
7.842500000000e+02 -2.220292040936e+00 0.000000000000e+00 0.000000000000e+00
7.845000000000e+02 -1.762001101439e+00 0.000000000000e+00 0.000000000000e+00
7.847500000000e+02 -9.700186205129e-01 0.000000000000e+00 0.000000000000e+00
7.850000000000e+02 5.732127560787e-02 0.000000000000e+00 0.000000000000e+00
7.852500000000e+02 1.195228461008e+00 0.000000000000e+00 0.000000000000e+00
7.855000000000e+02 2.308330447753e+00 0.000000000000e+00 0.000000000000e+00
7.857500000000e+02 3.267594425692e+00 0.000000000000e+00 0.000000000000e+00
7.860000000000e+02 3.966156939286e+00 0.000000000000e+00 0.000000000000e+00
7.862500000000e+02 4.332085188478e+00 0.000000000000e+00 0.000000000000e+00
7.865000000000e+02 4.336510408357e+00 0.000000000000e+00 0.000000000000e+00
7.867500000000e+02 3.996186046079e+00 0.000000000000e+00 0.000000000000e+00
7.870000000000e+02 3.370250265274e+00 0.000000000000e+00 0.000000000000e+00
7.872500000000e+02 2.551717938639e+00 0.000000000000e+00 0.000000000000e+00
7.875000000000e+02 1.654894296041e+00 0.000000000000e+00 0.000000000000e+00
7.877500000000e+02 8.004045836680e-01 0.000000000000e+00 0.000000000000e+00
7.880000000000e+02 9.980791112317e-02 0.000000000000e+00 0.000000000000e+00
7.882500000000e+02 -3.582236934281e-01 0.000000000000e+00 0.000000000000e+00
7.885000000000e+02 -5.184257428876e-01 0.000000000000e+00 0.000000000000e+00
7.887500000000e+02 -3.648936138114e-01 0.000000000000e+00 0.000000000000e+00
7.890000000000e+02 7.817709842427e-02 0.000000000000e+00 0.000000000000e+00
7.892500000000e+02 7.509114695470e-01 0.000000000000e+00 0.000000000000e+00
7.895000000000e+02 1.566614830359e+00 0.000000000000e+00 0.000000000000e+00
7.897500000000e+02 2.423788103873e+00 0.000000000000e+00 0.000000000000e+00
7.900000000000e+02 3.219639064013e+00 0.000000000000e+00 0.000000000000e+00
7.902500000000e+02 3.863282230258e+00 0.000000000000e+00 0.000000000000e+00
7.905000000000e+02 4.286916162832e+00 0.000000000000e+00 0.000000000000e+00
7.907500000000e+02 4.453587390237e+00 0.000000000000e+00 0.000000000000e+00
7.910000000000e+02 4.360646130852e+00 0.000000000000e+00 0.000000000000e+00
7.912500000000e+02 4.038598874312e+00 0.000000000000e+00 0.000000000000e+00
7.915000000000e+02 3.545683031279e+00 0.000000000000e+00 0.000000000000e+00
7.917500000000e+02 2.959045020999e+00 0.000000000000e+00 0.000000000000e+00
7.920000000000e+02 2.363822203208e+00 0.000000000000e+00 0.000000000000e+00
7.922500000000e+02 1.841658673967e+00 0.000000000000e+00 0.000000000000e+00
7.925000000000e+02 1.460200305537e+00 0.000000000000e+00 0.000000000000e+00
7.927500000000e+02 1.264920807433e+00 0.000000000000e+00 0.000000000000e+00
7.930000000000e+02 1.274261805155e+00 0.000000000000e+00 0.000000000000e+00
7.932500000000e+02 1.478582708457e+00 0.000000000000e+00 0.000000000000e+00
7.935000000000e+02 1.842881554645e+00 0.000000000000e+00 0.000000000000e+00
7.937500000000e+02 2.312741143368e+00 0.000000000000e+00 0.000000000000e+00
7.940000000000e+02 2.822544108770e+00 0.000000000000e+00 0.000000000000e+00
7.942500000000e+02 3.304738654995e+00 0.000000000000e+00 0.000000000000e+00
7.945000000000e+02 3.698853354841e+00 0.000000000000e+00 0.000000000000e+00
7.947500000000e+02 3.959058466179e+00 0.000000000000e+00 0.000000000000e+00
7.950000000000e+02 4.059330843909e+00 0.000000000000e+00 0.000000000000e+00
7.952500000000e+02 3.995656372193e+00 0.000000000000e+00 0.000000000000e+00
7.955000000000e+02 3.785140012113e+00 0.000000000000e+00 0.000000000000e+00
7.957500000000e+02 3.462325383561e+00 0.000000000000e+00 0.000000000000e+00
7.960000000000e+02 3.073393104075e+00 0.000000000000e+00 0.000000000000e+00
7.962500000000e+02 2.669161616994e+00 0.000000000000e+00 0.000000000000e+00
7.965000000000e+02 2.297925933495e+00 0.000000000000e+00 0.000000000000e+00
7.967500000000e+02 1.999130284437e+00 0.000000000000e+00 0.000000000000e+00
7.970000000000e+02 1.798693737085e+00 0.000000000000e+00 0.000000000000e+00
7.972500000000e+02 1.706525920942e+00 0.000000000000e+00 0.000000000000e+00
7.975000000000e+02 1.716429014087e+00 0.000000000000e+00 0.000000000000e+00
7.977500000000e+02 1.808234028619e+00 0.000000000000e+00 0.000000000000e+00
7.980000000000e+02 1.951714414811e+00 0.000000000000e+00 0.000000000000e+00
7.982500000000e+02 2.111599342735e+00 0.000000000000e+00 0.000000000000e+00
7.985000000000e+02 2.252899482086e+00 0.000000000000e+00 0.000000000000e+00
7.987500000000e+02 2.345768796138e+00 0.000000000000e+00 0.000000000000e+00
7.990000000000e+02 2.369247847635e+00 0.000000000000e+00 0.000000000000e+00
7.992500000000e+02 2.313442662692e+00 0.000000000000e+00 0.000000000000e+00
7.995000000000e+02 2.179952322251e+00 0.000000000000e+00 0.000000000000e+00
7.997500000000e+02 1.980626835167e+00 0.000000000000e+00 0.000000000000e+00
8.000000000000e+02 1.734974289993e+00 0.000000000000e+00 0.000000000000e+00
8.002500000000e+02 1.466709625787e+00 0.000000000000e+00 0.000000000000e+00
8.005000000000e+02 1.200025057064e+00 0.000000000000e+00 0.000000000000e+00
8.007500000000e+02 9.561568694138e-01 0.000000000000e+00 0.000000000000e+00
8.010000000000e+02 7.507320845603e-01 0.000000000000e+00 0.000000000000e+00
8.012500000000e+02 5.922210527811e-01 0.000000000000e+00 0.000000000000e+00
8.015000000000e+02 4.816268797684e-01 0.000000000000e+00 0.000000000000e+00
8.017500000000e+02 4.133422100583e-01 0.000000000000e+00 0.000000000000e+00
8.020000000000e+02 3.769294914251e-01 0.000000000000e+00 0.000000000000e+00
8.022500000000e+02 3.594576589627e-01 0.000000000000e+00 0.000000000000e+00
8.025000000000e+02 3.479718741385e-01 0.000000000000e+00 0.000000000000e+00
8.027500000000e+02 3.316877646105e-01 0.000000000000e+00 0.000000000000e+00
8.030000000000e+02 3.035803276943e-01 0.000000000000e+00 0.000000000000e+00
8.032500000000e+02 2.611634260263e-01 0.000000000000e+00 0.000000000000e+00
8.035000000000e+02 2.064053185246e-01 0.000000000000e+00 0.000000000000e+00
8.037500000000e+02 1.448732480861e-01 0.000000000000e+00 0.000000000000e+00
8.040000000000e+02 8.432190281664e-02 0.000000000000e+00 0.000000000000e+00
8.042500000000e+02 3.301828787071e-02 0.000000000000e+00 0.000000000000e+00
8.045000000000e+02 -1.880902710478e-03 0.000000000000e+00 0.000000000000e+00
8.047500000000e+02 -1.561463134150e-02 0.000000000000e+00 0.000000000000e+00
8.050000000000e+02 -6.558615241013e-03 0.000000000000e+00 0.000000000000e+00
8.052500000000e+02 2.367603777289e-02 0.000000000000e+00 0.000000000000e+00
8.055000000000e+02 7.076512191410e-02 0.000000000000e+00 0.000000000000e+00
8.057500000000e+02 1.286830812863e-01 0.000000000000e+00 0.000000000000e+00
8.060000000000e+02 1.909908476317e-01 0.000000000000e+00 0.000000000000e+00
8.062500000000e+02 2.521453234620e-01 0.000000000000e+00 0.000000000000e+00
8.065000000000e+02 3.085812088881e-01 0.000000000000e+00 0.000000000000e+00
8.067500000000e+02 3.593646753349e-01 0.000000000000e+00 0.000000000000e+00
8.070000000000e+02 4.063010415784e-01 0.000000000000e+00 0.000000000000e+00
8.072500000000e+02 4.534799149211e-01 0.000000000000e+00 0.000000000000e+00
8.075000000000e+02 5.063433478711e-01 0.000000000000e+00 0.000000000000e+00
8.077500000000e+02 5.704479186366e-01 0.000000000000e+00 0.000000000000e+00
8.080000000000e+02 6.501460217421e-01 0.000000000000e+00 0.000000000000e+00
8.082500000000e+02 7.474263374662e-01 0.000000000000e+00 0.000000000000e+00
8.085000000000e+02 8.611265595490e-01 0.000000000000e+00 0.000000000000e+00
8.087500000000e+02 9.866681135285e-01 0.000000000000e+00 0.000000000000e+00
8.090000000000e+02 1.116373899492e+00 0.000000000000e+00 0.000000000000e+00
8.092500000000e+02 1.240331188801e+00 0.000000000000e+00 0.000000000000e+00
8.095000000000e+02 1.347669311422e+00 0.000000000000e+00 0.000000000000e+00
8.097500000000e+02 1.428051024113e+00 0.000000000000e+00 0.000000000000e+00
8.100000000000e+02 1.473139015006e+00 0.000000000000e+00 0.000000000000e+00
8.102500000000e+02 1.477800845039e+00 0.000000000000e+00 0.000000000000e+00
8.105000000000e+02 1.440856235019e+00 0.000000000000e+00 0.000000000000e+00
8.107500000000e+02 1.365243157083e+00 0.000000000000e+00 0.000000000000e+00
8.110000000000e+02 1.257571745020e+00 0.000000000000e+00 0.000000000000e+00
8.112500000000e+02 1.127132545362e+00 0.000000000000e+00 0.000000000000e+00
8.115000000000e+02 9.845123811338e-01 0.000000000000e+00 0.000000000000e+00
8.117500000000e+02 8.400332579905e-01 0.000000000000e+00 0.000000000000e+00
8.120000000000e+02 7.022575376608e-01 0.000000000000e+00 0.000000000000e+00
8.122500000000e+02 5.767918371697e-01 0.000000000000e+00 0.000000000000e+00
8.125000000000e+02 4.655747546368e-01 0.000000000000e+00 0.000000000000e+00
8.127500000000e+02 3.667573207973e-01 0.000000000000e+00 0.000000000000e+00
8.130000000000e+02 2.751922523456e-01 0.000000000000e+00 0.000000000000e+00
8.132500000000e+02 1.834533456786e-01 0.000000000000e+00 0.000000000000e+00
8.135000000000e+02 8.322453652411e-02 0.000000000000e+00 0.000000000000e+00
8.137500000000e+02 -3.315810410025e-02 0.000000000000e+00 0.000000000000e+00
8.140000000000e+02 -1.712503889152e-01 0.000000000000e+00 0.000000000000e+00
8.142500000000e+02 -3.333541398532e-01 0.000000000000e+00 0.000000000000e+00
8.145000000000e+02 -5.178563439667e-01 0.000000000000e+00 0.000000000000e+00
8.147500000000e+02 -7.191528607909e-01 0.000000000000e+00 0.000000000000e+00
8.150000000000e+02 -9.281665879387e-01 0.000000000000e+00 0.000000000000e+00
8.152500000000e+02 -1.133380200660e+00 0.000000000000e+00 0.000000000000e+00
8.155000000000e+02 -1.322227435166e+00 0.000000000000e+00 0.000000000000e+00
8.157500000000e+02 -1.482635844031e+00 0.000000000000e+00 0.000000000000e+00
8.160000000000e+02 -1.604495369822e+00 0.000000000000e+00 0.000000000000e+00
8.162500000000e+02 -1.680843143150e+00 0.000000000000e+00 0.000000000000e+00
8.165000000000e+02 -1.708602384937e+00 0.000000000000e+00 0.000000000000e+00
8.167500000000e+02 -1.688784152107e+00 0.000000000000e+00 0.000000000000e+00
8.170000000000e+02 -1.626143434426e+00 0.000000000000e+00 0.000000000000e+00
8.172500000000e+02 -1.528362726559e+00 0.000000000000e+00 0.000000000000e+00
8.175000000000e+02 -1.404904091828e+00 0.000000000000e+00 0.000000000000e+00
8.177500000000e+02 -1.265714776415e+00 0.000000000000e+00 0.000000000000e+00
8.180000000000e+02 -1.119985474939e+00 0.000000000000e+00 0.000000000000e+00
8.182500000000e+02 -9.751430916329e-01 0.000000000000e+00 0.000000000000e+00
8.185000000000e+02 -8.362149301741e-01 0.000000000000e+00 0.000000000000e+00
8.187500000000e+02 -7.056365782807e-01 0.000000000000e+00 0.000000000000e+00
8.190000000000e+02 -5.835021372129e-01 0.000000000000e+00 0.000000000000e+00
8.192500000000e+02 -4.681848172241e-01 0.000000000000e+00 0.000000000000e+00
8.195000000000e+02 -3.571994230422e-01 0.000000000000e+00 0.000000000000e+00
8.197500000000e+02 -2.481444877981e-01 0.000000000000e+00 0.000000000000e+00
8.200000000000e+02 -1.395555192535e-01 0.000000000000e+00 0.000000000000e+00
8.202500000000e+02 -3.152220778018e-02 0.000000000000e+00 0.000000000000e+00
8.205000000000e+02 7.403274330409e-02 0.000000000000e+00 0.000000000000e+00
8.207500000000e+02 1.734552046145e-01 0.000000000000e+00 0.000000000000e+00
8.210000000000e+02 2.618181362010e-01 0.000000000000e+00 0.000000000000e+00
8.212500000000e+02 3.336536618092e-01 0.000000000000e+00 0.000000000000e+00
8.215000000000e+02 3.838308096158e-01 0.000000000000e+00 0.000000000000e+00
8.217500000000e+02 4.084288522745e-01 0.000000000000e+00 0.000000000000e+00
8.220000000000e+02 4.054595239560e-01 0.000000000000e+00 0.000000000000e+00
8.222500000000e+02 3.753191567574e-01 0.000000000000e+00 0.000000000000e+00
8.225000000000e+02 3.208988393245e-01 0.000000000000e+00 0.000000000000e+00
8.227500000000e+02 2.473388116960e-01 0.000000000000e+00 0.000000000000e+00
8.230000000000e+02 1.614725107317e-01 0.000000000000e+00 0.000000000000e+00
8.232500000000e+02 7.105596460040e-02 0.000000000000e+00 0.000000000000e+00
8.235000000000e+02 -1.608878178208e-02 0.000000000000e+00 0.000000000000e+00
8.237500000000e+02 -9.287722396892e-02 0.000000000000e+00 0.000000000000e+00
8.240000000000e+02 -1.535878179476e-01 0.000000000000e+00 0.000000000000e+00
8.242500000000e+02 -1.942195540288e-01 0.000000000000e+00 0.000000000000e+00
8.245000000000e+02 -2.125426383511e-01 0.000000000000e+00 0.000000000000e+00
8.247500000000e+02 -2.078602507611e-01 0.000000000000e+00 0.000000000000e+00
8.250000000000e+02 -1.805527067764e-01 0.000000000000e+00 0.000000000000e+00
8.252500000000e+02 -1.315156214685e-01 0.000000000000e+00 0.000000000000e+00
8.255000000000e+02 -6.162359646007e-02 0.000000000000e+00 0.000000000000e+00
8.257500000000e+02 2.865330717729e-02 0.000000000000e+00 0.000000000000e+00
8.260000000000e+02 1.393812095430e-01 0.000000000000e+00 0.000000000000e+00
8.262500000000e+02 2.709907269174e-01 0.000000000000e+00 0.000000000000e+00
8.265000000000e+02 4.238098232592e-01 0.000000000000e+00 0.000000000000e+00
8.267500000000e+02 5.973699413754e-01 0.000000000000e+00 0.000000000000e+00
8.270000000000e+02 7.896059969402e-01 0.000000000000e+00 0.000000000000e+00
8.272500000000e+02 9.961041970350e-01 0.000000000000e+00 0.000000000000e+00
8.275000000000e+02 1.209559940462e+00 0.000000000000e+00 0.000000000000e+00
8.277500000000e+02 1.419588619648e+00 0.000000000000e+00 0.000000000000e+00
8.280000000000e+02 1.612986843329e+00 0.000000000000e+00 0.000000000000e+00
8.282500000000e+02 1.774476649824e+00 0.000000000000e+00 0.000000000000e+00
8.285000000000e+02 1.887890356639e+00 0.000000000000e+00 0.000000000000e+00
8.287500000000e+02 1.937680461585e+00 0.000000000000e+00 0.000000000000e+00
8.290000000000e+02 1.910579312128e+00 0.000000000000e+00 0.000000000000e+00
8.292500000000e+02 1.797197206365e+00 0.000000000000e+00 0.000000000000e+00
8.295000000000e+02 1.593341899573e+00 0.000000000000e+00 0.000000000000e+00
8.297500000000e+02 1.300869319146e+00 0.000000000000e+00 0.000000000000e+00
8.300000000000e+02 9.279317530403e-01 0.000000000000e+00 0.000000000000e+00
8.302500000000e+02 4.885682578059e-01 0.000000000000e+00 0.000000000000e+00
8.305000000000e+02 1.671251347160e-03 0.000000000000e+00 0.000000000000e+00
8.307500000000e+02 -5.105500677865e-01 0.000000000000e+00 0.000000000000e+00
8.310000000000e+02 -1.024417957547e+00 0.000000000000e+00 0.000000000000e+00
8.312500000000e+02 -1.516710605705e+00 0.000000000000e+00 0.000000000000e+00
8.315000000000e+02 -1.966417778564e+00 0.000000000000e+00 0.000000000000e+00
8.317500000000e+02 -2.356109386807e+00 0.000000000000e+00 0.000000000000e+00
8.320000000000e+02 -2.672758559944e+00 0.000000000000e+00 0.000000000000e+00
8.322500000000e+02 -2.907945133855e+00 0.000000000000e+00 0.000000000000e+00
8.325000000000e+02 -3.057461660546e+00 0.000000000000e+00 0.000000000000e+00
8.327500000000e+02 -3.120437431663e+00 0.000000000000e+00 0.000000000000e+00
8.330000000000e+02 -3.098171931407e+00 0.000000000000e+00 0.000000000000e+00
8.332500000000e+02 -2.992915303361e+00 0.000000000000e+00 0.000000000000e+00
8.335000000000e+02 -2.806841827809e+00 0.000000000000e+00 0.000000000000e+00
8.337500000000e+02 -2.541430700197e+00 0.000000000000e+00 0.000000000000e+00
8.340000000000e+02 -2.197400370601e+00 0.000000000000e+00 0.000000000000e+00
8.342500000000e+02 -1.775247883191e+00 0.000000000000e+00 0.000000000000e+00
8.345000000000e+02 -1.276337021646e+00 0.000000000000e+00 0.000000000000e+00
8.347500000000e+02 -7.043750370723e-01 0.000000000000e+00 0.000000000000e+00
8.350000000000e+02 -6.703373805877e-02 0.000000000000e+00 0.000000000000e+00
8.352500000000e+02 6.225792875561e-01 0.000000000000e+00 0.000000000000e+00
8.355000000000e+02 1.344900269463e+00 0.000000000000e+00 0.000000000000e+00
8.357500000000e+02 2.073600930360e+00 0.000000000000e+00 0.000000000000e+00
8.360000000000e+02 2.776171110479e+00 0.000000000000e+00 0.000000000000e+00
8.362500000000e+02 3.415456306847e+00 0.000000000000e+00 0.000000000000e+00
8.365000000000e+02 3.952082009651e+00 0.000000000000e+00 0.000000000000e+00
8.367500000000e+02 4.347565829791e+00 0.000000000000e+00 0.000000000000e+00
8.370000000000e+02 4.567807523078e+00 0.000000000000e+00 0.000000000000e+00
8.372500000000e+02 4.586572639959e+00 0.000000000000e+00 0.000000000000e+00
8.375000000000e+02 4.388559443079e+00 0.000000000000e+00 0.000000000000e+00
8.377500000000e+02 3.971666185028e+00 0.000000000000e+00 0.000000000000e+00
8.380000000000e+02 3.348154659575e+00 0.000000000000e+00 0.000000000000e+00
8.382500000000e+02 2.544526732116e+00 0.000000000000e+00 0.000000000000e+00
8.385000000000e+02 1.600077909990e+00 0.000000000000e+00 0.000000000000e+00
8.387500000000e+02 5.642466172380e-01 0.000000000000e+00 0.000000000000e+00
8.390000000000e+02 -5.069808370309e-01 0.000000000000e+00 0.000000000000e+00
8.392500000000e+02 -1.555240416306e+00 0.000000000000e+00 0.000000000000e+00
8.395000000000e+02 -2.524103909658e+00 0.000000000000e+00 0.000000000000e+00
8.397500000000e+02 -3.363096334571e+00 0.000000000000e+00 0.000000000000e+00
8.400000000000e+02 -4.031025089630e+00 0.000000000000e+00 0.000000000000e+00
8.402500000000e+02 -4.498324342147e+00 0.000000000000e+00 0.000000000000e+00
8.405000000000e+02 -4.748248116428e+00 0.000000000000e+00 0.000000000000e+00
8.407500000000e+02 -4.776891533203e+00 0.000000000000e+00 0.000000000000e+00
8.410000000000e+02 -4.592161247012e+00 0.000000000000e+00 0.000000000000e+00
8.412500000000e+02 -4.211933875455e+00 0.000000000000e+00 0.000000000000e+00
8.415000000000e+02 -3.661719379306e+00 0.000000000000e+00 0.000000000000e+00
8.417500000000e+02 -2.972175179630e+00 0.000000000000e+00 0.000000000000e+00
8.420000000000e+02 -2.176793884815e+00 0.000000000000e+00 0.000000000000e+00
8.422500000000e+02 -1.310018096163e+00 0.000000000000e+00 0.000000000000e+00
8.425000000000e+02 -4.059319449306e-01 0.000000000000e+00 0.000000000000e+00
8.427500000000e+02 5.024421299793e-01 0.000000000000e+00 0.000000000000e+00
8.430000000000e+02 1.383331801247e+00 0.000000000000e+00 0.000000000000e+00
8.432500000000e+02 2.206076617537e+00 0.000000000000e+00 0.000000000000e+00
8.435000000000e+02 2.940912043257e+00 0.000000000000e+00 0.000000000000e+00
8.437500000000e+02 3.558938586429e+00 0.000000000000e+00 0.000000000000e+00
8.440000000000e+02 4.032503100435e+00 0.000000000000e+00 0.000000000000e+00
8.442500000000e+02 4.336139030204e+00 0.000000000000e+00 0.000000000000e+00
8.445000000000e+02 4.448099551992e+00 0.000000000000e+00 0.000000000000e+00
8.447500000000e+02 4.352389648063e+00 0.000000000000e+00 0.000000000000e+00
8.450000000000e+02 4.041080391655e+00 0.000000000000e+00 0.000000000000e+00
8.452500000000e+02 3.516591156769e+00 0.000000000000e+00 0.000000000000e+00
8.455000000000e+02 2.793570022081e+00 0.000000000000e+00 0.000000000000e+00
8.457500000000e+02 1.900000497027e+00 0.000000000000e+00 0.000000000000e+00
8.460000000000e+02 8.772175530012e-01 0.000000000000e+00 0.000000000000e+00
8.462500000000e+02 -2.213767285680e-01 0.000000000000e+00 0.000000000000e+00
8.465000000000e+02 -1.332960061277e+00 0.000000000000e+00 0.000000000000e+00
8.467500000000e+02 -2.389192355717e+00 0.000000000000e+00 0.000000000000e+00
8.470000000000e+02 -3.321097838966e+00 0.000000000000e+00 0.000000000000e+00
8.472500000000e+02 -4.064505809120e+00 0.000000000000e+00 0.000000000000e+00
8.475000000000e+02 -4.565527521957e+00 0.000000000000e+00 0.000000000000e+00
8.477500000000e+02 -4.785504324946e+00 0.000000000000e+00 0.000000000000e+00
8.480000000000e+02 -4.704886513064e+00 0.000000000000e+00 0.000000000000e+00
8.482500000000e+02 -4.325592590094e+00 0.000000000000e+00 0.000000000000e+00
8.485000000000e+02 -3.671545219038e+00 0.000000000000e+00 0.000000000000e+00
8.487500000000e+02 -2.787266293360e+00 0.000000000000e+00 0.000000000000e+00
8.490000000000e+02 -1.734617213198e+00 0.000000000000e+00 0.000000000000e+00
8.492500000000e+02 -5.879672354414e-01 0.000000000000e+00 0.000000000000e+00
8.495000000000e+02 5.717608446926e-01 0.000000000000e+00 0.000000000000e+00
8.497500000000e+02 1.663602081053e+00 0.000000000000e+00 0.000000000000e+00
8.500000000000e+02 2.612999221370e+00 0.000000000000e+00 0.000000000000e+00
8.502500000000e+02 3.357588017489e+00 0.000000000000e+00 0.000000000000e+00
8.505000000000e+02 3.851796044117e+00 0.000000000000e+00 0.000000000000e+00
8.507500000000e+02 4.069868382029e+00 0.000000000000e+00 0.000000000000e+00
8.510000000000e+02 4.007105676544e+00 0.000000000000e+00 0.000000000000e+00
8.512500000000e+02 3.679287754341e+00 0.000000000000e+00 0.000000000000e+00
8.515000000000e+02 3.120436808387e+00 0.000000000000e+00 0.000000000000e+00
8.517500000000e+02 2.379227635083e+00 0.000000000000e+00 0.000000000000e+00
8.520000000000e+02 1.514462425206e+00 0.000000000000e+00 0.000000000000e+00
8.522500000000e+02 5.900843327635e-01 0.000000000000e+00 0.000000000000e+00
8.525000000000e+02 -3.297951457106e-01 0.000000000000e+00 0.000000000000e+00
8.527500000000e+02 -1.185430511175e+00 0.000000000000e+00 0.000000000000e+00
8.530000000000e+02 -1.925205096057e+00 0.000000000000e+00 0.000000000000e+00
8.532500000000e+02 -2.508406062342e+00 0.000000000000e+00 0.000000000000e+00
8.535000000000e+02 -2.906920706988e+00 0.000000000000e+00 0.000000000000e+00
8.537500000000e+02 -3.105880614392e+00 0.000000000000e+00 0.000000000000e+00
8.540000000000e+02 -3.103375548507e+00 0.000000000000e+00 0.000000000000e+00
8.542500000000e+02 -2.909422767303e+00 0.000000000000e+00 0.000000000000e+00
8.545000000000e+02 -2.544405626088e+00 0.000000000000e+00 0.000000000000e+00
8.547500000000e+02 -2.037189523514e+00 0.000000000000e+00 0.000000000000e+00
8.550000000000e+02 -1.423090036788e+00 0.000000000000e+00 0.000000000000e+00
8.552500000000e+02 -7.418177168668e-01 0.000000000000e+00 0.000000000000e+00
8.555000000000e+02 -3.546847548926e-02 0.000000000000e+00 0.000000000000e+00
8.557500000000e+02 6.534204535090e-01 0.000000000000e+00 0.000000000000e+00
8.560000000000e+02 1.283761762667e+00 0.000000000000e+00 0.000000000000e+00
8.562500000000e+02 1.817779964507e+00 0.000000000000e+00 0.000000000000e+00
8.565000000000e+02 2.222854509956e+00 0.000000000000e+00 0.000000000000e+00
8.567500000000e+02 2.473321638438e+00 0.000000000000e+00 0.000000000000e+00
8.570000000000e+02 2.552166541526e+00 0.000000000000e+00 0.000000000000e+00
8.572500000000e+02 2.452488836453e+00 0.000000000000e+00 0.000000000000e+00
8.575000000000e+02 2.178584419664e+00 0.000000000000e+00 0.000000000000e+00
8.577500000000e+02 1.746466066733e+00 0.000000000000e+00 0.000000000000e+00
8.580000000000e+02 1.183651674521e+00 0.000000000000e+00 0.000000000000e+00
8.582500000000e+02 5.280868309359e-01 0.000000000000e+00 0.000000000000e+00
8.585000000000e+02 -1.738633718045e-01 0.000000000000e+00 0.000000000000e+00
8.587500000000e+02 -8.703255140302e-01 0.000000000000e+00 0.000000000000e+00
8.590000000000e+02 -1.507597024534e+00 0.000000000000e+00 0.000000000000e+00
8.592500000000e+02 -2.034350196189e+00 0.000000000000e+00 0.000000000000e+00
8.595000000000e+02 -2.406023646575e+00 0.000000000000e+00 0.000000000000e+00
8.597500000000e+02 -2.588997843000e+00 0.000000000000e+00 0.000000000000e+00
8.600000000000e+02 -2.564125325985e+00 0.000000000000e+00 0.000000000000e+00
8.602500000000e+02 -2.329207731394e+00 0.000000000000e+00 0.000000000000e+00
8.605000000000e+02 -1.900082547604e+00 0.000000000000e+00 0.000000000000e+00
8.607500000000e+02 -1.310098579103e+00 0.000000000000e+00 0.000000000000e+00
8.610000000000e+02 -6.079102599445e-01 0.000000000000e+00 0.000000000000e+00
8.612500000000e+02 1.463077358298e-01 0.000000000000e+00 0.000000000000e+00
8.615000000000e+02 8.859510629837e-01 0.000000000000e+00 0.000000000000e+00
8.617500000000e+02 1.543951738953e+00 0.000000000000e+00 0.000000000000e+00
8.620000000000e+02 2.059071309674e+00 0.000000000000e+00 0.000000000000e+00
8.622500000000e+02 2.381906243480e+00 0.000000000000e+00 0.000000000000e+00
8.625000000000e+02 2.479986466631e+00 0.000000000000e+00 0.000000000000e+00
8.627500000000e+02 2.341409966466e+00 0.000000000000e+00 0.000000000000e+00
8.630000000000e+02 1.976581174682e+00 0.000000000000e+00 0.000000000000e+00
8.632500000000e+02 1.417797855635e+00 0.000000000000e+00 0.000000000000e+00
8.635000000000e+02 7.166436868542e-01 0.000000000000e+00 0.000000000000e+00
8.637500000000e+02 -6.062975408635e-02 0.000000000000e+00 0.000000000000e+00
8.640000000000e+02 -8.393311084639e-01 0.000000000000e+00 0.000000000000e+00
8.642500000000e+02 -1.543583690136e+00 0.000000000000e+00 0.000000000000e+00
8.645000000000e+02 -2.103893778737e+00 0.000000000000e+00 0.000000000000e+00
8.647500000000e+02 -2.464262101179e+00 0.000000000000e+00 0.000000000000e+00
8.650000000000e+02 -2.588089286182e+00 0.000000000000e+00 0.000000000000e+00
8.652500000000e+02 -2.462227892623e+00 0.000000000000e+00 0.000000000000e+00
8.655000000000e+02 -2.098707952447e+00 0.000000000000e+00 0.000000000000e+00
8.657500000000e+02 -1.533893834361e+00 0.000000000000e+00 0.000000000000e+00
8.660000000000e+02 -8.250948853060e-01 0.000000000000e+00 0.000000000000e+00
8.662500000000e+02 -4.492344609695e-02 0.000000000000e+00 0.000000000000e+00
8.665000000000e+02 7.260576126538e-01 0.000000000000e+00 0.000000000000e+00
8.667500000000e+02 1.407657496897e+00 0.000000000000e+00 0.000000000000e+00
8.670000000000e+02 1.928485434461e+00 0.000000000000e+00 0.000000000000e+00
8.672500000000e+02 2.233584626777e+00 0.000000000000e+00 0.000000000000e+00
8.675000000000e+02 2.290435238162e+00 0.000000000000e+00 0.000000000000e+00
8.677500000000e+02 2.092645235945e+00 0.000000000000e+00 0.000000000000e+00
8.680000000000e+02 1.660883117625e+00 0.000000000000e+00 0.000000000000e+00
8.682500000000e+02 1.040897845780e+00 0.000000000000e+00 0.000000000000e+00
8.685000000000e+02 2.987880926086e-01 0.000000000000e+00 0.000000000000e+00
8.687500000000e+02 -4.860094346006e-01 0.000000000000e+00 0.000000000000e+00
8.690000000000e+02 -1.229279150735e+00 0.000000000000e+00 0.000000000000e+00
8.692500000000e+02 -1.851211334379e+00 0.000000000000e+00 0.000000000000e+00
8.695000000000e+02 -2.285201055483e+00 0.000000000000e+00 0.000000000000e+00
8.697500000000e+02 -2.485272613337e+00 0.000000000000e+00 0.000000000000e+00
8.700000000000e+02 -2.431276535732e+00 0.000000000000e+00 0.000000000000e+00
8.702500000000e+02 -2.131242626152e+00 0.000000000000e+00 0.000000000000e+00
8.705000000000e+02 -1.620585240743e+00 0.000000000000e+00 0.000000000000e+00
8.707500000000e+02 -9.582117365492e-01 0.000000000000e+00 0.000000000000e+00
8.710000000000e+02 -2.199416065729e-01 0.000000000000e+00 0.000000000000e+00
8.712500000000e+02 5.100395267756e-01 0.000000000000e+00 0.000000000000e+00
8.715000000000e+02 1.148728416957e+00 0.000000000000e+00 0.000000000000e+00
8.717500000000e+02 1.623762340841e+00 0.000000000000e+00 0.000000000000e+00
8.720000000000e+02 1.881690041802e+00 0.000000000000e+00 0.000000000000e+00
8.722500000000e+02 1.894084134420e+00 0.000000000000e+00 0.000000000000e+00
8.725000000000e+02 1.660766383450e+00 0.000000000000e+00 0.000000000000e+00
8.727500000000e+02 1.209750462339e+00 0.000000000000e+00 0.000000000000e+00
8.730000000000e+02 5.938919994069e-01 0.000000000000e+00 0.000000000000e+00
8.732500000000e+02 -1.153727331908e-01 0.000000000000e+00 0.000000000000e+00
8.735000000000e+02 -8.364676745074e-01 0.000000000000e+00 0.000000000000e+00
8.737500000000e+02 -1.487299541768e+00 0.000000000000e+00 0.000000000000e+00
8.740000000000e+02 -1.994916461063e+00 0.000000000000e+00 0.000000000000e+00
8.742500000000e+02 -2.304047135470e+00 0.000000000000e+00 0.000000000000e+00
8.745000000000e+02 -2.383496013792e+00 0.000000000000e+00 0.000000000000e+00
8.747500000000e+02 -2.229627197939e+00 0.000000000000e+00 0.000000000000e+00
8.750000000000e+02 -1.866522806027e+00 0.000000000000e+00 0.000000000000e+00
8.752500000000e+02 -1.342807205787e+00 0.000000000000e+00 0.000000000000e+00
8.755000000000e+02 -7.255368181592e-01 0.000000000000e+00 0.000000000000e+00
8.757500000000e+02 -9.191506838089e-02 0.000000000000e+00 0.000000000000e+00
8.760000000000e+02 4.801418277667e-01 0.000000000000e+00 0.000000000000e+00
8.762500000000e+02 9.214240562231e-01 0.000000000000e+00 0.000000000000e+00
8.765000000000e+02 1.179675160549e+00 0.000000000000e+00 0.000000000000e+00
8.767500000000e+02 1.225661406941e+00 0.000000000000e+00 0.000000000000e+00
8.770000000000e+02 1.056335852196e+00 0.000000000000e+00 0.000000000000e+00
8.772500000000e+02 6.947375627089e-01 0.000000000000e+00 0.000000000000e+00
8.775000000000e+02 1.866781085376e-01 0.000000000000e+00 0.000000000000e+00
8.777500000000e+02 -4.053299807988e-01 0.000000000000e+00 0.000000000000e+00
8.780000000000e+02 -1.010106112724e+00 0.000000000000e+00 0.000000000000e+00
8.782500000000e+02 -1.556761304974e+00 0.000000000000e+00 0.000000000000e+00
8.785000000000e+02 -1.983446222592e+00 0.000000000000e+00 0.000000000000e+00
8.787500000000e+02 -2.244791793067e+00 0.000000000000e+00 0.000000000000e+00
8.790000000000e+02 -2.317128993400e+00 0.000000000000e+00 0.000000000000e+00
8.792500000000e+02 -2.200871627077e+00 0.000000000000e+00 0.000000000000e+00
8.795000000000e+02 -1.919818237328e+00 0.000000000000e+00 0.000000000000e+00
8.797500000000e+02 -1.517527490183e+00 0.000000000000e+00 0.000000000000e+00
8.800000000000e+02 -1.051293239114e+00 0.000000000000e+00 0.000000000000e+00
8.802500000000e+02 -5.845429063573e-01 0.000000000000e+00 0.000000000000e+00
8.805000000000e+02 -1.786680261432e-01 0.000000000000e+00 0.000000000000e+00
8.807500000000e+02 1.146536526089e-01 0.000000000000e+00 0.000000000000e+00
8.810000000000e+02 2.596735171651e-01 0.000000000000e+00 0.000000000000e+00
8.812500000000e+02 2.405670947477e-01 0.000000000000e+00 0.000000000000e+00
8.815000000000e+02 6.275833933741e-02 0.000000000000e+00 0.000000000000e+00
8.817500000000e+02 -2.485180321293e-01 0.000000000000e+00 0.000000000000e+00
8.820000000000e+02 -6.521451847646e-01 0.000000000000e+00 0.000000000000e+00
8.822500000000e+02 -1.096955635666e+00 0.000000000000e+00 0.000000000000e+00
8.825000000000e+02 -1.528646269803e+00 0.000000000000e+00 0.000000000000e+00
8.827500000000e+02 -1.896841161677e+00 0.000000000000e+00 0.000000000000e+00
8.830000000000e+02 -2.161377187595e+00 0.000000000000e+00 0.000000000000e+00
8.832500000000e+02 -2.297020420223e+00 0.000000000000e+00 0.000000000000e+00
8.835000000000e+02 -2.296055310367e+00 0.000000000000e+00 0.000000000000e+00
8.837500000000e+02 -2.168489318289e+00 0.000000000000e+00 0.000000000000e+00
8.840000000000e+02 -1.939940520939e+00 0.000000000000e+00 0.000000000000e+00
8.842500000000e+02 -1.647580289757e+00 0.000000000000e+00 0.000000000000e+00
8.845000000000e+02 -1.334746990029e+00 0.000000000000e+00 0.000000000000e+00
8.847500000000e+02 -1.044998898662e+00 0.000000000000e+00 0.000000000000e+00
8.850000000000e+02 -8.164177642680e-01 0.000000000000e+00 0.000000000000e+00
8.852500000000e+02 -6.769067144615e-01 0.000000000000e+00 0.000000000000e+00
8.855000000000e+02 -6.410608873321e-01 0.000000000000e+00 0.000000000000e+00
8.857500000000e+02 -7.089524917347e-01 0.000000000000e+00 0.000000000000e+00
8.860000000000e+02 -8.668991061684e-01 0.000000000000e+00 0.000000000000e+00
8.862500000000e+02 -1.090013707151e+00 0.000000000000e+00 0.000000000000e+00
8.865000000000e+02 -1.346104123057e+00 0.000000000000e+00 0.000000000000e+00
8.867500000000e+02 -1.600328353015e+00 0.000000000000e+00 0.000000000000e+00
8.870000000000e+02 -1.819939622278e+00 0.000000000000e+00 0.000000000000e+00
8.872500000000e+02 -1.978477189183e+00 0.000000000000e+00 0.000000000000e+00
8.875000000000e+02 -2.058868347655e+00 0.000000000000e+00 0.000000000000e+00
8.877500000000e+02 -2.055084497214e+00 0.000000000000e+00 0.000000000000e+00
8.880000000000e+02 -1.972211645771e+00 0.000000000000e+00 0.000000000000e+00
8.882500000000e+02 -1.825021001609e+00 0.000000000000e+00 0.000000000000e+00
8.885000000000e+02 -1.635326554279e+00 0.000000000000e+00 0.000000000000e+00
8.887500000000e+02 -1.428566815565e+00 0.000000000000e+00 0.000000000000e+00
8.890000000000e+02 -1.230128791703e+00 0.000000000000e+00 0.000000000000e+00
8.892500000000e+02 -1.061936137417e+00 0.000000000000e+00 0.000000000000e+00
8.895000000000e+02 -9.397539824280e-01 0.000000000000e+00 0.000000000000e+00
8.897500000000e+02 -8.715340564287e-01 0.000000000000e+00 0.000000000000e+00
8.900000000000e+02 -8.569571461753e-01 0.000000000000e+00 0.000000000000e+00
8.902500000000e+02 -8.881515049386e-01 0.000000000000e+00 0.000000000000e+00
8.905000000000e+02 -9.514017757760e-01 0.000000000000e+00 0.000000000000e+00
8.907500000000e+02 -1.029535924095e+00 0.000000000000e+00 0.000000000000e+00
8.910000000000e+02 -1.104603600143e+00 0.000000000000e+00 0.000000000000e+00
8.912500000000e+02 -1.160445652773e+00 0.000000000000e+00 0.000000000000e+00
8.915000000000e+02 -1.184799353947e+00 0.000000000000e+00 0.000000000000e+00
8.917500000000e+02 -1.170676989749e+00 0.000000000000e+00 0.000000000000e+00
8.920000000000e+02 -1.116880095677e+00 0.000000000000e+00 0.000000000000e+00
8.922500000000e+02 -1.027647415161e+00 0.000000000000e+00 0.000000000000e+00
8.925000000000e+02 -9.115609044976e-01 0.000000000000e+00 0.000000000000e+00
8.927500000000e+02 -7.799327773035e-01 0.000000000000e+00 0.000000000000e+00
8.930000000000e+02 -6.449549099096e-01 0.000000000000e+00 0.000000000000e+00
8.932500000000e+02 -5.179040021071e-01 0.000000000000e+00 0.000000000000e+00
8.935000000000e+02 -4.076631263345e-01 0.000000000000e+00 0.000000000000e+00
8.937500000000e+02 -3.197508031735e-01 0.000000000000e+00 0.000000000000e+00
8.940000000000e+02 -2.559556588403e-01 0.000000000000e+00 0.000000000000e+00
8.942500000000e+02 -2.145739344949e-01 0.000000000000e+00 0.000000000000e+00
8.945000000000e+02 -1.911546488470e-01 0.000000000000e+00 0.000000000000e+00
8.947500000000e+02 -1.795867510595e-01 0.000000000000e+00 0.000000000000e+00
8.950000000000e+02 -1.733235187106e-01 0.000000000000e+00 0.000000000000e+00
8.952500000000e+02 -1.665356310391e-01 0.000000000000e+00 0.000000000000e+00
8.955000000000e+02 -1.550138807430e-01 0.000000000000e+00 0.000000000000e+00
8.957500000000e+02 -1.366983463379e-01 0.000000000000e+00 0.000000000000e+00
8.960000000000e+02 -1.117822796251e-01 0.000000000000e+00 0.000000000000e+00
8.962500000000e+02 -8.241341655373e-02 0.000000000000e+00 0.000000000000e+00
8.965000000000e+02 -5.208064022378e-02 0.000000000000e+00 0.000000000000e+00
8.967500000000e+02 -2.481989463661e-02 0.000000000000e+00 0.000000000000e+00
8.970000000000e+02 -4.393667293770e-03 0.000000000000e+00 0.000000000000e+00
8.972500000000e+02 6.408544333722e-03 0.000000000000e+00 0.000000000000e+00
8.975000000000e+02 6.232794281016e-03 0.000000000000e+00 0.000000000000e+00
8.977500000000e+02 -4.680436637949e-03 0.000000000000e+00 0.000000000000e+00
8.980000000000e+02 -2.464991443574e-02 0.000000000000e+00 0.000000000000e+00
8.982500000000e+02 -5.097252845371e-02 0.000000000000e+00 0.000000000000e+00
8.985000000000e+02 -8.051490874194e-02 0.000000000000e+00 0.000000000000e+00
8.987500000000e+02 -1.103584595218e-01 0.000000000000e+00 0.000000000000e+00
8.990000000000e+02 -1.383736657161e-01 0.000000000000e+00 0.000000000000e+00
8.992500000000e+02 -1.636166924251e-01 0.000000000000e+00 0.000000000000e+00
8.995000000000e+02 -1.864766870162e-01 0.000000000000e+00 0.000000000000e+00
8.997500000000e+02 -2.085491266347e-01 0.000000000000e+00 0.000000000000e+00
9.000000000000e+02 -2.322606304188e-01 0.000000000000e+00 0.000000000000e+00
9.002500000000e+02 -2.603152101080e-01 0.000000000000e+00 0.000000000000e+00
9.005000000000e+02 -2.950634795709e-01 0.000000000000e+00 0.000000000000e+00
9.007500000000e+02 -3.379097825475e-01 0.000000000000e+00 0.000000000000e+00
9.010000000000e+02 -3.888655901099e-01 0.000000000000e+00 0.000000000000e+00
9.012500000000e+02 -4.463323248693e-01 0.000000000000e+00 0.000000000000e+00
9.015000000000e+02 -5.071575196352e-01 0.000000000000e+00 0.000000000000e+00
9.017500000000e+02 -5.669616982917e-01 0.000000000000e+00 0.000000000000e+00
9.020000000000e+02 -6.206874463491e-01 0.000000000000e+00 0.000000000000e+00
9.022500000000e+02 -6.632844595600e-01 0.000000000000e+00 0.000000000000e+00
9.025000000000e+02 -6.904210873955e-01 0.000000000000e+00 0.000000000000e+00
9.027500000000e+02 -6.991077358044e-01 0.000000000000e+00 0.000000000000e+00
9.030000000000e+02 -6.881311576983e-01 0.000000000000e+00 0.000000000000e+00
9.032500000000e+02 -6.582287617275e-01 0.000000000000e+00 0.000000000000e+00
9.035000000000e+02 -6.119735930608e-01 0.000000000000e+00 0.000000000000e+00
9.037500000000e+02 -5.533867812740e-01 0.000000000000e+00 0.000000000000e+00
9.040000000000e+02 -4.873375452844e-01 0.000000000000e+00 0.000000000000e+00
9.042500000000e+02 -4.188243754805e-01 0.000000000000e+00 0.000000000000e+00
9.045000000000e+02 -3.522495066410e-01 0.000000000000e+00 0.000000000000e+00
9.047500000000e+02 -2.907994422330e-01 0.000000000000e+00 0.000000000000e+00
9.050000000000e+02 -2.360271536746e-01 0.000000000000e+00 0.000000000000e+00
9.052500000000e+02 -1.876995377603e-01 0.000000000000e+00 0.000000000000e+00
9.055000000000e+02 -1.439319703396e-01 0.000000000000e+00 0.000000000000e+00
9.057500000000e+02 -1.015870031747e-01 0.000000000000e+00 0.000000000000e+00
9.060000000000e+02 -5.687345883083e-02 0.000000000000e+00 0.000000000000e+00
9.062500000000e+02 -6.051702024081e-03 0.000000000000e+00 0.000000000000e+00
9.065000000000e+02 5.386468719501e-02 0.000000000000e+00 0.000000000000e+00
9.067500000000e+02 1.245190372156e-01 0.000000000000e+00 0.000000000000e+00
9.070000000000e+02 2.058234998207e-01 0.000000000000e+00 0.000000000000e+00
9.072500000000e+02 2.958309962543e-01 0.000000000000e+00 0.000000000000e+00
9.075000000000e+02 3.908852598648e-01 0.000000000000e+00 0.000000000000e+00
9.077500000000e+02 4.860247871940e-01 0.000000000000e+00 0.000000000000e+00
9.080000000000e+02 5.755787172808e-01 0.000000000000e+00 0.000000000000e+00
9.082500000000e+02 6.538650459339e-01 0.000000000000e+00 0.000000000000e+00
9.085000000000e+02 7.158881692967e-01 0.000000000000e+00 0.000000000000e+00
9.087500000000e+02 7.579352748842e-01 0.000000000000e+00 0.000000000000e+00
9.090000000000e+02 7.779887882343e-01 0.000000000000e+00 0.000000000000e+00
9.092500000000e+02 7.759018395471e-01 0.000000000000e+00 0.000000000000e+00
9.095000000000e+02 7.533206441726e-01 0.000000000000e+00 0.000000000000e+00
9.097500000000e+02 7.133759122176e-01 0.000000000000e+00 0.000000000000e+00
9.100000000000e+02 6.601989875174e-01 0.000000000000e+00 0.000000000000e+00
9.102500000000e+02 5.983423164051e-01 0.000000000000e+00 0.000000000000e+00
9.105000000000e+02 5.321946613003e-01 0.000000000000e+00 0.000000000000e+00
9.107500000000e+02 4.654779408970e-01 0.000000000000e+00 0.000000000000e+00
9.110000000000e+02 4.008957171670e-01 0.000000000000e+00 0.000000000000e+00
9.112500000000e+02 3.399762415299e-01 0.000000000000e+00 0.000000000000e+00
9.115000000000e+02 2.831202234430e-01 0.000000000000e+00 0.000000000000e+00
9.117500000000e+02 2.298304553733e-01 0.000000000000e+00 0.000000000000e+00
9.120000000000e+02 1.790723669290e-01 0.000000000000e+00 0.000000000000e+00
9.122500000000e+02 1.296957931168e-01 0.000000000000e+00 0.000000000000e+00
9.125000000000e+02 8.084142845291e-02 0.000000000000e+00 0.000000000000e+00
9.127500000000e+02 3.226130677925e-02 0.000000000000e+00 0.000000000000e+00
9.130000000000e+02 -1.550015435770e-02 0.000000000000e+00 0.000000000000e+00
9.132500000000e+02 -6.109261617448e-02 0.000000000000e+00 0.000000000000e+00
9.135000000000e+02 -1.025126596898e-01 0.000000000000e+00 0.000000000000e+00
9.137500000000e+02 -1.373937520173e-01 0.000000000000e+00 0.000000000000e+00
9.140000000000e+02 -1.633816197010e-01 0.000000000000e+00 0.000000000000e+00
9.142500000000e+02 -1.785300539720e-01 0.000000000000e+00 0.000000000000e+00
9.145000000000e+02 -1.816500777000e-01 0.000000000000e+00 0.000000000000e+00
9.147500000000e+02 -1.725545430061e-01 0.000000000000e+00 0.000000000000e+00
9.150000000000e+02 -1.521588172482e-01 0.000000000000e+00 0.000000000000e+00
9.152500000000e+02 -1.224229382449e-01 0.000000000000e+00 0.000000000000e+00
9.155000000000e+02 -8.614720411972e-02 0.000000000000e+00 0.000000000000e+00
9.157500000000e+02 -4.665709978381e-02 0.000000000000e+00 0.000000000000e+00
9.160000000000e+02 -7.430757067508e-03 0.000000000000e+00 0.000000000000e+00
9.162500000000e+02 2.827002098232e-02 0.000000000000e+00 0.000000000000e+00
9.165000000000e+02 5.770695656593e-02 0.000000000000e+00 0.000000000000e+00
9.167500000000e+02 7.886533393396e-02 0.000000000000e+00 0.000000000000e+00
9.170000000000e+02 9.052202041629e-02 0.000000000000e+00 0.000000000000e+00
9.172500000000e+02 9.218119908704e-02 0.000000000000e+00 0.000000000000e+00
9.175000000000e+02 8.390186592295e-02 0.000000000000e+00 0.000000000000e+00
9.177500000000e+02 6.606093538736e-02 0.000000000000e+00 0.000000000000e+00
9.180000000000e+02 3.910754178114e-02 0.000000000000e+00 0.000000000000e+00
9.182500000000e+02 3.365666578124e-03 0.000000000000e+00 0.000000000000e+00
9.185000000000e+02 -4.106685383375e-02 0.000000000000e+00 0.000000000000e+00
9.187500000000e+02 -9.429317485130e-02 0.000000000000e+00 0.000000000000e+00
9.190000000000e+02 -1.564608671212e-01 0.000000000000e+00 0.000000000000e+00
9.192500000000e+02 -2.274951820558e-01 0.000000000000e+00 0.000000000000e+00
9.195000000000e+02 -3.067674281019e-01 0.000000000000e+00 0.000000000000e+00
9.197500000000e+02 -3.927609025417e-01 0.000000000000e+00 0.000000000000e+00
9.200000000000e+02 -4.828039125999e-01 0.000000000000e+00 0.000000000000e+00
9.202500000000e+02 -5.729347542323e-01 0.000000000000e+00 0.000000000000e+00
9.205000000000e+02 -6.579473364198e-01 0.000000000000e+00 0.000000000000e+00
9.207500000000e+02 -7.316405981363e-01 0.000000000000e+00 0.000000000000e+00
9.210000000000e+02 -7.872637334707e-01 0.000000000000e+00 0.000000000000e+00
9.212500000000e+02 -8.181173314620e-01 0.000000000000e+00 0.000000000000e+00
9.215000000000e+02 -8.182429595715e-01 0.000000000000e+00 0.000000000000e+00
9.217500000000e+02 -7.831150630275e-01 0.000000000000e+00 0.000000000000e+00
9.220000000000e+02 -7.102426387564e-01 0.000000000000e+00 0.000000000000e+00
9.222500000000e+02 -5.995954638339e-01 0.000000000000e+00 0.000000000000e+00
9.225000000000e+02 -4.537900904151e-01 0.000000000000e+00 0.000000000000e+00
9.227500000000e+02 -2.780016659723e-01 0.000000000000e+00 0.000000000000e+00
9.230000000000e+02 -7.960450282693e-02 0.000000000000e+00 0.000000000000e+00
9.232500000000e+02 1.324182458654e-01 0.000000000000e+00 0.000000000000e+00
9.235000000000e+02 3.482231231117e-01 0.000000000000e+00 0.000000000000e+00
9.237500000000e+02 5.579182497885e-01 0.000000000000e+00 0.000000000000e+00
9.240000000000e+02 7.523352084478e-01 0.000000000000e+00 0.000000000000e+00
9.242500000000e+02 9.236643675032e-01 0.000000000000e+00 0.000000000000e+00
9.245000000000e+02 1.065878342609e+00 0.000000000000e+00 0.000000000000e+00
9.247500000000e+02 1.174901001412e+00 0.000000000000e+00 0.000000000000e+00
9.250000000000e+02 1.248518721681e+00 0.000000000000e+00 0.000000000000e+00
9.252500000000e+02 1.286070536213e+00 0.000000000000e+00 0.000000000000e+00
9.255000000000e+02 1.287988145495e+00 0.000000000000e+00 0.000000000000e+00
9.257500000000e+02 1.255280085726e+00 0.000000000000e+00 0.000000000000e+00
9.260000000000e+02 1.189062728568e+00 0.000000000000e+00 0.000000000000e+00
9.262500000000e+02 1.090232603814e+00 0.000000000000e+00 0.000000000000e+00
9.265000000000e+02 9.593506474588e-01 0.000000000000e+00 0.000000000000e+00
9.267500000000e+02 7.967727091457e-01 0.000000000000e+00 0.000000000000e+00
9.270000000000e+02 6.030173323278e-01 0.000000000000e+00 0.000000000000e+00
9.272500000000e+02 3.793180168791e-01 0.000000000000e+00 0.000000000000e+00
9.275000000000e+02 1.282697298482e-01 0.000000000000e+00 0.000000000000e+00
9.277500000000e+02 -1.455455680041e-01 0.000000000000e+00 0.000000000000e+00
9.280000000000e+02 -4.350777722485e-01 0.000000000000e+00 0.000000000000e+00
9.282500000000e+02 -7.305845818782e-01 0.000000000000e+00 0.000000000000e+00
9.285000000000e+02 -1.019748524537e+00 0.000000000000e+00 0.000000000000e+00
9.287500000000e+02 -1.288175713596e+00 0.000000000000e+00 0.000000000000e+00
9.290000000000e+02 -1.520264822692e+00 0.000000000000e+00 0.000000000000e+00
9.292500000000e+02 -1.700380978789e+00 0.000000000000e+00 0.000000000000e+00
9.295000000000e+02 -1.814221551385e+00 0.000000000000e+00 0.000000000000e+00
9.297500000000e+02 -1.850226176410e+00 0.000000000000e+00 0.000000000000e+00
9.300000000000e+02 -1.800867136178e+00 0.000000000000e+00 0.000000000000e+00
9.302500000000e+02 -1.663661272014e+00 0.000000000000e+00 0.000000000000e+00
9.305000000000e+02 -1.441770845354e+00 0.000000000000e+00 0.000000000000e+00
9.307500000000e+02 -1.144105126043e+00 0.000000000000e+00 0.000000000000e+00
9.310000000000e+02 -7.848913373474e-01 0.000000000000e+00 0.000000000000e+00
9.312500000000e+02 -3.827454853106e-01 0.000000000000e+00 0.000000000000e+00
9.315000000000e+02 4.066766345879e-02 0.000000000000e+00 0.000000000000e+00
9.317500000000e+02 4.622484394011e-01 0.000000000000e+00 0.000000000000e+00
9.320000000000e+02 8.591825110555e-01 0.000000000000e+00 0.000000000000e+00
9.322500000000e+02 1.210590883073e+00 0.000000000000e+00 0.000000000000e+00
9.325000000000e+02 1.498946113575e+00 0.000000000000e+00 0.000000000000e+00
9.327500000000e+02 1.711124489381e+00 0.000000000000e+00 0.000000000000e+00
9.330000000000e+02 1.839012513043e+00 0.000000000000e+00 0.000000000000e+00
9.332500000000e+02 1.879643093467e+00 0.000000000000e+00 0.000000000000e+00
9.335000000000e+02 1.834894306039e+00 0.000000000000e+00 0.000000000000e+00
9.337500000000e+02 1.710833591865e+00 0.000000000000e+00 0.000000000000e+00
9.340000000000e+02 1.516826105422e+00 0.000000000000e+00 0.000000000000e+00
9.342500000000e+02 1.264543066666e+00 0.000000000000e+00 0.000000000000e+00
9.345000000000e+02 9.670026960653e-01 0.000000000000e+00 0.000000000000e+00
9.347500000000e+02 6.377538975284e-01 0.000000000000e+00 0.000000000000e+00
9.350000000000e+02 2.902753921500e-01 0.000000000000e+00 0.000000000000e+00
9.352500000000e+02 -6.238324734665e-02 0.000000000000e+00 0.000000000000e+00
9.355000000000e+02 -4.077397745160e-01 0.000000000000e+00 0.000000000000e+00
9.357500000000e+02 -7.338590633624e-01 0.000000000000e+00 0.000000000000e+00
9.360000000000e+02 -1.029265394980e+00 0.000000000000e+00 0.000000000000e+00
9.362500000000e+02 -1.282889236987e+00 0.000000000000e+00 0.000000000000e+00
9.365000000000e+02 -1.484142463015e+00 0.000000000000e+00 0.000000000000e+00
9.367500000000e+02 -1.623189885526e+00 0.000000000000e+00 0.000000000000e+00
9.370000000000e+02 -1.691444865109e+00 0.000000000000e+00 0.000000000000e+00
9.372500000000e+02 -1.682268850988e+00 0.000000000000e+00 0.000000000000e+00
9.375000000000e+02 -1.591806578586e+00 0.000000000000e+00 0.000000000000e+00
9.377500000000e+02 -1.419848102460e+00 0.000000000000e+00 0.000000000000e+00
9.380000000000e+02 -1.170582742552e+00 0.000000000000e+00 0.000000000000e+00
9.382500000000e+02 -8.531032648882e-01 0.000000000000e+00 0.000000000000e+00
9.385000000000e+02 -4.815333736096e-01 0.000000000000e+00 0.000000000000e+00
9.387500000000e+02 -7.468693010069e-02 0.000000000000e+00 0.000000000000e+00
9.390000000000e+02 3.447807200338e-01 0.000000000000e+00 0.000000000000e+00
9.392500000000e+02 7.517068201508e-01 0.000000000000e+00 0.000000000000e+00
9.395000000000e+02 1.120154059990e+00 0.000000000000e+00 0.000000000000e+00
9.397500000000e+02 1.425398141229e+00 0.000000000000e+00 0.000000000000e+00
9.400000000000e+02 1.645983200410e+00 0.000000000000e+00 0.000000000000e+00
9.402500000000e+02 1.765636401045e+00 0.000000000000e+00 0.000000000000e+00
9.405000000000e+02 1.774835710669e+00 0.000000000000e+00 0.000000000000e+00
9.407500000000e+02 1.671852562483e+00 0.000000000000e+00 0.000000000000e+00
9.410000000000e+02 1.463140951696e+00 0.000000000000e+00 0.000000000000e+00
9.412500000000e+02 1.163010822954e+00 0.000000000000e+00 0.000000000000e+00
9.415000000000e+02 7.925985047166e-01 0.000000000000e+00 0.000000000000e+00
9.417500000000e+02 3.782214558809e-01 0.000000000000e+00 0.000000000000e+00
9.420000000000e+02 -5.073022074225e-02 0.000000000000e+00 0.000000000000e+00
9.422500000000e+02 -4.641648955705e-01 0.000000000000e+00 0.000000000000e+00
9.425000000000e+02 -8.336969827781e-01 0.000000000000e+00 0.000000000000e+00
9.427500000000e+02 -1.134864451633e+00 0.000000000000e+00 0.000000000000e+00
9.430000000000e+02 -1.348954184729e+00 0.000000000000e+00 0.000000000000e+00
9.432500000000e+02 -1.464278760099e+00 0.000000000000e+00 0.000000000000e+00
9.435000000000e+02 -1.476809167250e+00 0.000000000000e+00 0.000000000000e+00
9.437500000000e+02 -1.390136524197e+00 0.000000000000e+00 0.000000000000e+00
9.440000000000e+02 -1.214803787956e+00 0.000000000000e+00 0.000000000000e+00
9.442500000000e+02 -9.671079479160e-01 0.000000000000e+00 0.000000000000e+00
9.445000000000e+02 -6.675178975367e-01 0.000000000000e+00 0.000000000000e+00
9.447500000000e+02 -3.388789129885e-01 0.000000000000e+00 0.000000000000e+00
9.450000000000e+02 -4.579850489034e-03 0.000000000000e+00 0.000000000000e+00
9.452500000000e+02 3.131551078568e-01 0.000000000000e+00 0.000000000000e+00
9.455000000000e+02 5.947186323730e-01 0.000000000000e+00 0.000000000000e+00
9.457500000000e+02 8.242259448641e-01 0.000000000000e+00 0.000000000000e+00
9.460000000000e+02 9.902294378899e-01 0.000000000000e+00 0.000000000000e+00
9.462500000000e+02 1.086041904497e+00 0.000000000000e+00 0.000000000000e+00
9.465000000000e+02 1.109705457120e+00 0.000000000000e+00 0.000000000000e+00
9.467500000000e+02 1.063669798689e+00 0.000000000000e+00 0.000000000000e+00
9.470000000000e+02 9.542573105454e-01 0.000000000000e+00 0.000000000000e+00
9.472500000000e+02 7.909935182719e-01 0.000000000000e+00 0.000000000000e+00
9.475000000000e+02 5.858718481446e-01 0.000000000000e+00 0.000000000000e+00
9.477500000000e+02 3.526045949245e-01 0.000000000000e+00 0.000000000000e+00
9.480000000000e+02 1.058918969837e-01 0.000000000000e+00 0.000000000000e+00
9.482500000000e+02 -1.392784434504e-01 0.000000000000e+00 0.000000000000e+00
9.485000000000e+02 -3.683015605853e-01 0.000000000000e+00 0.000000000000e+00
9.487500000000e+02 -5.676045570703e-01 0.000000000000e+00 0.000000000000e+00
9.490000000000e+02 -7.252804154028e-01 0.000000000000e+00 0.000000000000e+00
9.492500000000e+02 -8.317040752898e-01 0.000000000000e+00 0.000000000000e+00
9.495000000000e+02 -8.801134228762e-01 0.000000000000e+00 0.000000000000e+00
9.497500000000e+02 -8.671213496865e-01 0.000000000000e+00 0.000000000000e+00
9.500000000000e+02 -7.931102836546e-01 0.000000000000e+00 0.000000000000e+00
9.502500000000e+02 -6.624514477620e-01 0.000000000000e+00 0.000000000000e+00
9.505000000000e+02 -4.834905966408e-01 0.000000000000e+00 0.000000000000e+00
9.507500000000e+02 -2.682518772971e-01 0.000000000000e+00 0.000000000000e+00
9.510000000000e+02 -3.183189809162e-02 0.000000000000e+00 0.000000000000e+00
9.512500000000e+02 2.085145131229e-01 0.000000000000e+00 0.000000000000e+00
9.515000000000e+02 4.345601855268e-01 0.000000000000e+00 0.000000000000e+00
9.517500000000e+02 6.284898004145e-01 0.000000000000e+00 0.000000000000e+00
9.520000000000e+02 7.743759847871e-01 0.000000000000e+00 0.000000000000e+00
9.522500000000e+02 8.596162489674e-01 0.000000000000e+00 0.000000000000e+00
9.525000000000e+02 8.761877454489e-01 0.000000000000e+00 0.000000000000e+00
9.527500000000e+02 8.215803711237e-01 0.000000000000e+00 0.000000000000e+00
9.530000000000e+02 6.992888378115e-01 0.000000000000e+00 0.000000000000e+00
9.532500000000e+02 5.187800072399e-01 0.000000000000e+00 0.000000000000e+00
9.535000000000e+02 2.949000259764e-01 0.000000000000e+00 0.000000000000e+00
9.537500000000e+02 4.674187057861e-02 0.000000000000e+00 0.000000000000e+00
9.540000000000e+02 -2.039481387721e-01 0.000000000000e+00 0.000000000000e+00
9.542500000000e+02 -4.346929995714e-01 0.000000000000e+00 0.000000000000e+00
9.545000000000e+02 -6.243626859191e-01 0.000000000000e+00 0.000000000000e+00
9.547500000000e+02 -7.552066636859e-01 0.000000000000e+00 0.000000000000e+00
9.550000000000e+02 -8.146352803556e-01 0.000000000000e+00 0.000000000000e+00
9.552500000000e+02 -7.965599932920e-01 0.000000000000e+00 0.000000000000e+00
9.555000000000e+02 -7.021394213629e-01 0.000000000000e+00 0.000000000000e+00
9.557500000000e+02 -5.398332174134e-01 0.000000000000e+00 0.000000000000e+00
9.560000000000e+02 -3.247335663669e-01 0.000000000000e+00 0.000000000000e+00
9.562500000000e+02 -7.721791165618e-02 0.000000000000e+00 0.000000000000e+00
9.565000000000e+02 1.789614147426e-01 0.000000000000e+00 0.000000000000e+00
9.567500000000e+02 4.189724494180e-01 0.000000000000e+00 0.000000000000e+00
9.570000000000e+02 6.193595992700e-01 0.000000000000e+00 0.000000000000e+00
9.572500000000e+02 7.604124321449e-01 0.000000000000e+00 0.000000000000e+00
9.575000000000e+02 8.282009343632e-01 0.000000000000e+00 0.000000000000e+00
9.577500000000e+02 8.160586946205e-01 0.000000000000e+00 0.000000000000e+00
9.580000000000e+02 7.253473112027e-01 0.000000000000e+00 0.000000000000e+00
9.582500000000e+02 5.654064566227e-01 0.000000000000e+00 0.000000000000e+00
9.585000000000e+02 3.526774683517e-01 0.000000000000e+00 0.000000000000e+00
9.587500000000e+02 1.090754934110e-01 0.000000000000e+00 0.000000000000e+00
9.590000000000e+02 -1.402331747036e-01 0.000000000000e+00 0.000000000000e+00
9.592500000000e+02 -3.694248585410e-01 0.000000000000e+00 0.000000000000e+00
9.595000000000e+02 -5.547148440597e-01 0.000000000000e+00 0.000000000000e+00
9.597500000000e+02 -6.768708150852e-01 0.000000000000e+00 0.000000000000e+00
9.600000000000e+02 -7.232714209576e-01 0.000000000000e+00 0.000000000000e+00
9.602500000000e+02 -6.892815331635e-01 0.000000000000e+00 0.000000000000e+00
9.605000000000e+02 -5.787853310701e-01 0.000000000000e+00 0.000000000000e+00
9.607500000000e+02 -4.038070976436e-01 0.000000000000e+00 0.000000000000e+00
9.610000000000e+02 -1.832482142235e-01 0.000000000000e+00 0.000000000000e+00
9.612500000000e+02 5.913338784352e-02 0.000000000000e+00 0.000000000000e+00
9.615000000000e+02 2.972890997344e-01 0.000000000000e+00 0.000000000000e+00
9.617500000000e+02 5.057144506673e-01 0.000000000000e+00 0.000000000000e+00
9.620000000000e+02 6.622419565253e-01 0.000000000000e+00 0.000000000000e+00
9.622500000000e+02 7.504808920785e-01 0.000000000000e+00 0.000000000000e+00
9.625000000000e+02 7.616279047039e-01 0.000000000000e+00 0.000000000000e+00
9.627500000000e+02 6.954395007066e-01 0.000000000000e+00 0.000000000000e+00
9.630000000000e+02 5.602496785160e-01 0.000000000000e+00 0.000000000000e+00
9.632500000000e+02 3.720232717475e-01 0.000000000000e+00 0.000000000000e+00
9.635000000000e+02 1.525457726362e-01 0.000000000000e+00 0.000000000000e+00
9.637500000000e+02 -7.304926332935e-02 0.000000000000e+00 0.000000000000e+00
9.640000000000e+02 -2.791356375638e-01 0.000000000000e+00 0.000000000000e+00
9.642500000000e+02 -4.425061683228e-01 0.000000000000e+00 0.000000000000e+00
9.645000000000e+02 -5.450046557447e-01 0.000000000000e+00 0.000000000000e+00
9.647500000000e+02 -5.755722803891e-01 0.000000000000e+00 0.000000000000e+00
9.650000000000e+02 -5.314691100390e-01 0.000000000000e+00 0.000000000000e+00
9.652500000000e+02 -4.185270248012e-01 0.000000000000e+00 0.000000000000e+00
9.655000000000e+02 -2.504040309921e-01 0.000000000000e+00 0.000000000000e+00
9.657500000000e+02 -4.692816117130e-02 0.000000000000e+00 0.000000000000e+00
9.660000000000e+02 1.682722952124e-01 0.000000000000e+00 0.000000000000e+00
9.662500000000e+02 3.705699048349e-01 0.000000000000e+00 0.000000000000e+00
9.665000000000e+02 5.372362624712e-01 0.000000000000e+00 0.000000000000e+00
9.667500000000e+02 6.500912511261e-01 0.000000000000e+00 0.000000000000e+00
9.670000000000e+02 6.975877516630e-01 0.000000000000e+00 0.000000000000e+00
9.672500000000e+02 6.760850587795e-01 0.000000000000e+00 0.000000000000e+00
9.675000000000e+02 5.901634249862e-01 0.000000000000e+00 0.000000000000e+00
9.677500000000e+02 4.519494399730e-01 0.000000000000e+00 0.000000000000e+00
9.680000000000e+02 2.795428505035e-01 0.000000000000e+00 0.000000000000e+00
9.682500000000e+02 9.474488458819e-02 0.000000000000e+00 0.000000000000e+00
9.685000000000e+02 -7.962751854291e-02 0.000000000000e+00 0.000000000000e+00
9.687500000000e+02 -2.225085090855e-01 0.000000000000e+00 0.000000000000e+00
9.690000000000e+02 -3.170911650960e-01 0.000000000000e+00 0.000000000000e+00
9.692500000000e+02 -3.527719388497e-01 0.000000000000e+00 0.000000000000e+00
9.695000000000e+02 -3.263006806670e-01 0.000000000000e+00 0.000000000000e+00
9.697500000000e+02 -2.420069620860e-01 0.000000000000e+00 0.000000000000e+00
9.700000000000e+02 -1.110904347806e-01 0.000000000000e+00 0.000000000000e+00
9.702500000000e+02 4.991976265096e-02 0.000000000000e+00 0.000000000000e+00
9.705000000000e+02 2.213289610113e-01 0.000000000000e+00 0.000000000000e+00
9.707500000000e+02 3.827817844823e-01 0.000000000000e+00 0.000000000000e+00
9.710000000000e+02 5.157874092829e-01 0.000000000000e+00 0.000000000000e+00
9.712500000000e+02 6.059482838446e-01 0.000000000000e+00 0.000000000000e+00
9.715000000000e+02 6.446192036346e-01 0.000000000000e+00 0.000000000000e+00
9.717500000000e+02 6.298016678072e-01 0.000000000000e+00 0.000000000000e+00
9.720000000000e+02 5.661800274846e-01 0.000000000000e+00 0.000000000000e+00
9.722500000000e+02 4.643175112299e-01 0.000000000000e+00 0.000000000000e+00
9.725000000000e+02 3.391371146386e-01 0.000000000000e+00 0.000000000000e+00
9.727500000000e+02 2.079007439778e-01 0.000000000000e+00 0.000000000000e+00
9.730000000000e+02 8.795875019961e-02 0.000000000000e+00 0.000000000000e+00
9.732500000000e+02 -5.435969580535e-03 0.000000000000e+00 0.000000000000e+00
9.735000000000e+02 -6.097185807373e-02 0.000000000000e+00 0.000000000000e+00
9.737500000000e+02 -7.255552624162e-02 0.000000000000e+00 0.000000000000e+00
9.740000000000e+02 -3.987678070988e-02 0.000000000000e+00 0.000000000000e+00
9.742500000000e+02 3.178598693120e-02 0.000000000000e+00 0.000000000000e+00
9.745000000000e+02 1.324676130402e-01 0.000000000000e+00 0.000000000000e+00
9.747500000000e+02 2.489824587563e-01 0.000000000000e+00 0.000000000000e+00
9.750000000000e+02 3.667438552827e-01 0.000000000000e+00 0.000000000000e+00
9.752500000000e+02 4.716868675168e-01 0.000000000000e+00 0.000000000000e+00
9.755000000000e+02 5.520403519203e-01 0.000000000000e+00 0.000000000000e+00
9.757500000000e+02 5.997238373351e-01 0.000000000000e+00 0.000000000000e+00
9.760000000000e+02 6.112029770274e-01 0.000000000000e+00 0.000000000000e+00
9.762500000000e+02 5.877154207936e-01 0.000000000000e+00 0.000000000000e+00
9.765000000000e+02 5.348657531585e-01 0.000000000000e+00 0.000000000000e+00
9.767500000000e+02 4.616716550120e-01 0.000000000000e+00 0.000000000000e+00
9.770000000000e+02 3.792125544798e-01 0.000000000000e+00 0.000000000000e+00
9.772500000000e+02 2.990779809386e-01 0.000000000000e+00 0.000000000000e+00
9.775000000000e+02 2.318303468444e-01 0.000000000000e+00 0.000000000000e+00
9.777500000000e+02 1.856847613096e-01 0.000000000000e+00 0.000000000000e+00
9.780000000000e+02 1.655696315292e-01 0.000000000000e+00 0.000000000000e+00
9.782500000000e+02 1.726726813486e-01 0.000000000000e+00 0.000000000000e+00
9.785000000000e+02 2.045065736465e-01 0.000000000000e+00 0.000000000000e+00
9.787500000000e+02 2.554567011093e-01 0.000000000000e+00 0.000000000000e+00
9.790000000000e+02 3.177107625413e-01 0.000000000000e+00 0.000000000000e+00
9.792500000000e+02 3.824236819452e-01 0.000000000000e+00 0.000000000000e+00
9.795000000000e+02 4.409477521738e-01 0.000000000000e+00 0.000000000000e+00
9.797500000000e+02 4.859587266389e-01 0.000000000000e+00 0.000000000000e+00
9.800000000000e+02 5.123325626945e-01 0.000000000000e+00 0.000000000000e+00
9.802500000000e+02 5.176701042641e-01 0.000000000000e+00 0.000000000000e+00
9.805000000000e+02 5.024212749735e-01 0.000000000000e+00 0.000000000000e+00
9.807500000000e+02 4.696181501576e-01 0.000000000000e+00 0.000000000000e+00
9.810000000000e+02 4.242793376068e-01 0.000000000000e+00 0.000000000000e+00
9.812500000000e+02 3.725892821710e-01 0.000000000000e+00 0.000000000000e+00
9.815000000000e+02 3.209803428024e-01 0.000000000000e+00 0.000000000000e+00
9.817500000000e+02 2.752503760115e-01 0.000000000000e+00 0.000000000000e+00
9.820000000000e+02 2.398345791593e-01 0.000000000000e+00 0.000000000000e+00
9.822500000000e+02 2.173206359917e-01 0.000000000000e+00 0.000000000000e+00
9.825000000000e+02 2.082559581628e-01 0.000000000000e+00 0.000000000000e+00
9.827500000000e+02 2.112514182647e-01 0.000000000000e+00 0.000000000000e+00
9.830000000000e+02 2.233440162516e-01 0.000000000000e+00 0.000000000000e+00
9.832500000000e+02 2.405472469497e-01 0.000000000000e+00 0.000000000000e+00
9.835000000000e+02 2.584968157567e-01 0.000000000000e+00 0.000000000000e+00
9.837500000000e+02 2.730929676495e-01 0.000000000000e+00 0.000000000000e+00
9.840000000000e+02 2.810489548876e-01 0.000000000000e+00 0.000000000000e+00
9.842500000000e+02 2.802758477782e-01 0.000000000000e+00 0.000000000000e+00
9.845000000000e+02 2.700630986580e-01 0.000000000000e+00 0.000000000000e+00
9.847500000000e+02 2.510471201140e-01 0.000000000000e+00 0.000000000000e+00
9.850000000000e+02 2.249915477570e-01 0.000000000000e+00 0.000000000000e+00
9.852500000000e+02 1.944283021271e-01 0.000000000000e+00 0.000000000000e+00
9.855000000000e+02 1.622247206612e-01 0.000000000000e+00 0.000000000000e+00
9.857500000000e+02 1.311471950176e-01 0.000000000000e+00 0.000000000000e+00
9.860000000000e+02 1.034859852595e-01 0.000000000000e+00 0.000000000000e+00
9.862500000000e+02 8.079089508322e-02 0.000000000000e+00 0.000000000000e+00
9.865000000000e+02 6.374625923516e-02 0.000000000000e+00 0.000000000000e+00
9.867500000000e+02 5.218992834701e-02 0.000000000000e+00 0.000000000000e+00
9.870000000000e+02 4.525846918379e-02 0.000000000000e+00 0.000000000000e+00
9.872500000000e+02 4.162298437625e-02 0.000000000000e+00 0.000000000000e+00
9.875000000000e+02 3.976918826144e-02 0.000000000000e+00 0.000000000000e+00
9.877500000000e+02 3.827278065277e-02 0.000000000000e+00 0.000000000000e+00
9.880000000000e+02 3.602650755678e-02 0.000000000000e+00 0.000000000000e+00
9.882500000000e+02 3.238712653603e-02 0.000000000000e+00 0.000000000000e+00
9.885000000000e+02 2.722642532966e-02 0.000000000000e+00 0.000000000000e+00
9.887500000000e+02 2.088761334537e-02 0.000000000000e+00 0.000000000000e+00
9.890000000000e+02 1.406395665430e-02 0.000000000000e+00 0.000000000000e+00
9.892500000000e+02 7.628055107752e-03 0.000000000000e+00 0.000000000000e+00
9.895000000000e+02 2.446074056705e-03 0.000000000000e+00 0.000000000000e+00
9.897500000000e+02 -7.890317968170e-04 0.000000000000e+00 0.000000000000e+00
9.900000000000e+02 -1.677256925875e-03 0.000000000000e+00 0.000000000000e+00
9.902500000000e+02 -1.665308705959e-04 0.000000000000e+00 0.000000000000e+00
9.905000000000e+02 3.462102698544e-03 0.000000000000e+00 0.000000000000e+00
9.907500000000e+02 8.671450745384e-03 0.000000000000e+00 0.000000000000e+00
9.910000000000e+02 1.478899584141e-02 0.000000000000e+00 0.000000000000e+00
9.912500000000e+02 2.114645890045e-02 0.000000000000e+00 0.000000000000e+00
9.915000000000e+02 2.721088486350e-02 0.000000000000e+00 0.000000000000e+00
9.917500000000e+02 3.268281201881e-02 0.000000000000e+00 0.000000000000e+00
9.920000000000e+02 3.754402797482e-02 0.000000000000e+00 0.000000000000e+00
9.922500000000e+02 4.204715530740e-02 0.000000000000e+00 0.000000000000e+00
9.925000000000e+02 4.665006684365e-02 0.000000000000e+00 0.000000000000e+00
9.927500000000e+02 5.190802476712e-02 0.000000000000e+00 0.000000000000e+00
9.930000000000e+02 5.834380623535e-02 0.000000000000e+00 0.000000000000e+00
9.932500000000e+02 6.631974176409e-02 0.000000000000e+00 0.000000000000e+00
9.935000000000e+02 7.593503311337e-02 0.000000000000e+00 0.000000000000e+00
9.937500000000e+02 8.696714003405e-02 0.000000000000e+00 0.000000000000e+00
9.940000000000e+02 9.886830020638e-02 0.000000000000e+00 0.000000000000e+00
9.942500000000e+02 1.108187441722e-01 0.000000000000e+00 0.000000000000e+00
9.945000000000e+02 1.218285160806e-01 0.000000000000e+00 0.000000000000e+00
9.947500000000e+02 1.308716242847e-01 0.000000000000e+00 0.000000000000e+00
9.950000000000e+02 1.370308556847e-01 0.000000000000e+00 0.000000000000e+00
9.952500000000e+02 1.396298363090e-01 0.000000000000e+00 0.000000000000e+00
9.955000000000e+02 1.383310355034e-01 0.000000000000e+00 0.000000000000e+00
9.957500000000e+02 1.331839841079e-01 0.000000000000e+00 0.000000000000e+00
9.960000000000e+02 1.246160464861e-01 0.000000000000e+00 0.000000000000e+00
9.962500000000e+02 1.133673061669e-01 0.000000000000e+00 0.000000000000e+00
9.965000000000e+02 1.003799909589e-01 0.000000000000e+00 0.000000000000e+00
9.967500000000e+02 8.665995885632e-02 0.000000000000e+00 0.000000000000e+00
9.970000000000e+02 7.313198637756e-02 0.000000000000e+00 0.000000000000e+00
9.972500000000e+02 6.051132311834e-02 0.000000000000e+00 0.000000000000e+00
9.975000000000e+02 4.921114658756e-02 0.000000000000e+00 0.000000000000e+00
9.977500000000e+02 3.929968061947e-02 0.000000000000e+00 0.000000000000e+00
9.980000000000e+02 3.051280963974e-02 0.000000000000e+00 0.000000000000e+00
9.982500000000e+02 2.231931429690e-02 0.000000000000e+00 0.000000000000e+00
9.985000000000e+02 1.402774954886e-02 0.000000000000e+00 0.000000000000e+00
9.987500000000e+02 4.917736637747e-03 0.000000000000e+00 0.000000000000e+00
9.990000000000e+02 -5.625021435786e-03 0.000000000000e+00 0.000000000000e+00
9.992500000000e+02 -1.799088986407e-02 0.000000000000e+00 0.000000000000e+00
9.995000000000e+02 -3.226348640273e-02 0.000000000000e+00 0.000000000000e+00
9.997500000000e+02 -4.818407516236e-02 0.000000000000e+00 0.000000000000e+00
1.000000000000e+03 -6.516792238735e-02 0.000000000000e+00 0.000000000000e+00
1.000250000000e+03 -8.236940427910e-02 0.000000000000e+00 0.000000000000e+00
1.000500000000e+03 -9.878539354598e-02 0.000000000000e+00 0.000000000000e+00
1.000750000000e+03 -1.133809828063e-01 0.000000000000e+00 0.000000000000e+00
1.001000000000e+03 -1.252187151134e-01 0.000000000000e+00 0.000000000000e+00
1.001250000000e+03 -1.335725478077e-01 0.000000000000e+00 0.000000000000e+00
1.001500000000e+03 -1.380106723426e-01 0.000000000000e+00 0.000000000000e+00
1.001750000000e+03 -1.384365105707e-01 0.000000000000e+00 0.000000000000e+00
1.002000000000e+03 -1.350838299567e-01 0.000000000000e+00 0.000000000000e+00
1.002250000000e+03 -1.284688983394e-01 0.000000000000e+00 0.000000000000e+00
1.002500000000e+03 -1.193088471765e-01 0.000000000000e+00 0.000000000000e+00
1.002750000000e+03 -1.084199964669e-01 0.000000000000e+00 0.000000000000e+00
1.003000000000e+03 -9.661217310016e-02 0.000000000000e+00 0.000000000000e+00
1.003250000000e+03 -8.459476834608e-02 0.000000000000e+00 0.000000000000e+00
1.003500000000e+03 -7.290758067234e-02 0.000000000000e+00 0.000000000000e+00
1.003750000000e+03 -6.188490006834e-02 0.000000000000e+00 0.000000000000e+00
1.004000000000e+03 -5.165560905368e-02 0.000000000000e+00 0.000000000000e+00
1.004250000000e+03 -4.217624374307e-02 0.000000000000e+00 0.000000000000e+00
1.004500000000e+03 -3.328890308524e-02 0.000000000000e+00 0.000000000000e+00
1.004750000000e+03 -2.479238383581e-02 0.000000000000e+00 0.000000000000e+00
1.005000000000e+03 -1.651344563378e-02 0.000000000000e+00 0.000000000000e+00
1.005250000000e+03 -8.365823271172e-03 0.000000000000e+00 0.000000000000e+00
1.005500000000e+03 -3.872947297116e-04 0.000000000000e+00 0.000000000000e+00
1.005750000000e+03 7.250733423472e-03 0.000000000000e+00 0.000000000000e+00
1.006000000000e+03 1.426178067782e-02 0.000000000000e+00 0.000000000000e+00
1.006250000000e+03 2.028685998284e-02 0.000000000000e+00 0.000000000000e+00
1.006500000000e+03 2.495302121809e-02 0.000000000000e+00 0.000000000000e+00
1.006750000000e+03 2.793740864153e-02 0.000000000000e+00 0.000000000000e+00
1.007000000000e+03 2.902577399292e-02 0.000000000000e+00 0.000000000000e+00
1.007250000000e+03 2.815565329619e-02 0.000000000000e+00 0.000000000000e+00
1.007500000000e+03 2.543727008106e-02 0.000000000000e+00 0.000000000000e+00
1.007750000000e+03 2.114914266671e-02 0.000000000000e+00 0.000000000000e+00
1.008000000000e+03 1.570966046079e-02 0.000000000000e+00 0.000000000000e+00
1.008250000000e+03 9.629824042400e-03 0.000000000000e+00 0.000000000000e+00
1.008500000000e+03 3.455266032262e-03 0.000000000000e+00 0.000000000000e+00
1.008750000000e+03 -2.292879933159e-03 0.000000000000e+00 0.000000000000e+00
1.009000000000e+03 -7.168921935933e-03 0.000000000000e+00 0.000000000000e+00
1.009250000000e+03 -1.083784640245e-02 0.000000000000e+00 0.000000000000e+00
1.009500000000e+03 -1.309039769878e-02 0.000000000000e+00 0.000000000000e+00
1.009750000000e+03 -1.383730531611e-02 0.000000000000e+00 0.000000000000e+00
1.010000000000e+03 -1.308574284112e-02 0.000000000000e+00 0.000000000000e+00
1.010250000000e+03 -1.090424635415e-02 0.000000000000e+00 0.000000000000e+00
1.010500000000e+03 -7.384282665469e-03 0.000000000000e+00 0.000000000000e+00
1.010750000000e+03 -2.607101799181e-03 0.000000000000e+00 0.000000000000e+00
1.011000000000e+03 3.376642423245e-03 0.000000000000e+00 0.000000000000e+00
1.011250000000e+03 1.054956653753e-02 0.000000000000e+00 0.000000000000e+00
1.011500000000e+03 1.891109301692e-02 0.000000000000e+00 0.000000000000e+00
1.011750000000e+03 2.844426894261e-02 0.000000000000e+00 0.000000000000e+00
1.012000000000e+03 3.907182354549e-02 0.000000000000e+00 0.000000000000e+00
1.012250000000e+03 5.061000782976e-02 0.000000000000e+00 0.000000000000e+00
1.012500000000e+03 6.272992535602e-02 0.000000000000e+00 0.000000000000e+00
1.012750000000e+03 7.493556401953e-02 0.000000000000e+00 0.000000000000e+00
1.013000000000e+03 8.656560496843e-02 0.000000000000e+00 0.000000000000e+00
1.013250000000e+03 9.682261985845e-02 0.000000000000e+00 0.000000000000e+00
1.013500000000e+03 1.048290010974e-01 0.000000000000e+00 0.000000000000e+00
1.013750000000e+03 1.097045745438e-01 0.000000000000e+00 0.000000000000e+00
1.014000000000e+03 1.106570294582e-01 0.000000000000e+00 0.000000000000e+00
1.014250000000e+03 1.070736978719e-01 0.000000000000e+00 0.000000000000e+00
1.014500000000e+03 9.860227628215e-02 0.000000000000e+00 0.000000000000e+00
1.014750000000e+03 8.520900317585e-02 0.000000000000e+00 0.000000000000e+00
1.015000000000e+03 6.720549307077e-02 0.000000000000e+00 0.000000000000e+00
1.015250000000e+03 4.523950928361e-02 0.000000000000e+00 0.000000000000e+00
1.015500000000e+03 2.024983720743e-02 0.000000000000e+00 0.000000000000e+00
1.015750000000e+03 -6.609632090738e-03 0.000000000000e+00 0.000000000000e+00
1.016000000000e+03 -3.406723204842e-02 0.000000000000e+00 0.000000000000e+00
1.016250000000e+03 -6.083995896560e-02 0.000000000000e+00 0.000000000000e+00
1.016500000000e+03 -8.573557546229e-02 0.000000000000e+00 0.000000000000e+00
1.016750000000e+03 -1.077377752341e-01 0.000000000000e+00 0.000000000000e+00
1.017000000000e+03 -1.260645036337e-01 0.000000000000e+00 0.000000000000e+00
1.017250000000e+03 -1.401936816758e-01 0.000000000000e+00 0.000000000000e+00
1.017500000000e+03 -1.498555580970e-01 0.000000000000e+00 0.000000000000e+00
1.017750000000e+03 -1.549959534315e-01 0.000000000000e+00 0.000000000000e+00
1.018000000000e+03 -1.557189855149e-01 0.000000000000e+00 0.000000000000e+00
1.018250000000e+03 -1.522208061979e-01 0.000000000000e+00 0.000000000000e+00
1.018500000000e+03 -1.447269721183e-01 0.000000000000e+00 0.000000000000e+00
1.018750000000e+03 -1.334451377062e-01 0.000000000000e+00 0.000000000000e+00
1.019000000000e+03 -1.185419274326e-01 0.000000000000e+00 0.000000000000e+00
1.019250000000e+03 -1.001485422386e-01 0.000000000000e+00 0.000000000000e+00
1.019500000000e+03 -7.839453945530e-02 0.000000000000e+00 0.000000000000e+00
1.019750000000e+03 -5.346408727822e-02 0.000000000000e+00 0.000000000000e+00
1.020000000000e+03 -2.566463934034e-02 0.000000000000e+00 0.000000000000e+00
1.020250000000e+03 4.504900346508e-03 0.000000000000e+00 0.000000000000e+00
1.020500000000e+03 3.630036384384e-02 0.000000000000e+00 0.000000000000e+00
1.020750000000e+03 6.870545440387e-02 0.000000000000e+00 0.000000000000e+00
1.021000000000e+03 1.004411550757e-01 0.000000000000e+00 0.000000000000e+00
1.021250000000e+03 1.300158698593e-01 0.000000000000e+00 0.000000000000e+00
1.021500000000e+03 1.558149765889e-01 0.000000000000e+00 0.000000000000e+00
1.021750000000e+03 1.762226023682e-01 0.000000000000e+00 0.000000000000e+00
1.022000000000e+03 1.897633273755e-01 0.000000000000e+00 0.000000000000e+00
1.022250000000e+03 1.952479346698e-01 0.000000000000e+00 0.000000000000e+00
1.022500000000e+03 1.919057969587e-01 0.000000000000e+00 0.000000000000e+00
1.022750000000e+03 1.794872819705e-01 0.000000000000e+00 0.000000000000e+00
1.023000000000e+03 1.583225951025e-01 0.000000000000e+00 0.000000000000e+00
1.023250000000e+03 1.293283731138e-01 0.000000000000e+00 0.000000000000e+00
1.023500000000e+03 9.395944570761e-02 0.000000000000e+00 0.000000000000e+00
1.023750000000e+03 5.410967417136e-02 0.000000000000e+00 0.000000000000e+00
1.024000000000e+03 1.197178730388e-02 0.000000000000e+00 0.000000000000e+00
1.024250000000e+03 -3.012913397873e-02 0.000000000000e+00 0.000000000000e+00
1.024500000000e+03 -6.991103537490e-02 0.000000000000e+00 0.000000000000e+00
1.024750000000e+03 -1.053010472494e-01 0.000000000000e+00 0.000000000000e+00
1.025000000000e+03 -1.345760147546e-01 0.000000000000e+00 0.000000000000e+00
1.025250000000e+03 -1.564646612621e-01 0.000000000000e+00 0.000000000000e+00
1.025500000000e+03 -1.702037575522e-01 0.000000000000e+00 0.000000000000e+00
1.025750000000e+03 -1.755464892105e-01 0.000000000000e+00 0.000000000000e+00
1.026000000000e+03 -1.727269327908e-01 0.000000000000e+00 0.000000000000e+00
1.026250000000e+03 -1.623893971010e-01 0.000000000000e+00 0.000000000000e+00
1.026500000000e+03 -1.454947382099e-01 0.000000000000e+00 0.000000000000e+00
1.026750000000e+03 -1.232172283982e-01 0.000000000000e+00 0.000000000000e+00
1.027000000000e+03 -9.684504658746e-02 0.000000000000e+00 0.000000000000e+00
1.027250000000e+03 -6.769514737397e-02 0.000000000000e+00 0.000000000000e+00
1.027500000000e+03 -3.704959898054e-02 0.000000000000e+00 0.000000000000e+00
1.027750000000e+03 -6.116081217517e-03 0.000000000000e+00 0.000000000000e+00
1.028000000000e+03 2.398918754895e-02 0.000000000000e+00 0.000000000000e+00
1.028250000000e+03 5.224158291457e-02 0.000000000000e+00 0.000000000000e+00
1.028500000000e+03 7.769928437697e-02 0.000000000000e+00 0.000000000000e+00
1.028750000000e+03 9.949452408275e-02 0.000000000000e+00 0.000000000000e+00
1.029000000000e+03 1.168330901269e-01 0.000000000000e+00 0.000000000000e+00
1.029250000000e+03 1.290080277408e-01 0.000000000000e+00 0.000000000000e+00
1.029500000000e+03 1.354300811578e-01 0.000000000000e+00 0.000000000000e+00
1.029750000000e+03 1.356734614122e-01 0.000000000000e+00 0.000000000000e+00
1.030000000000e+03 1.295316660106e-01 0.000000000000e+00 0.000000000000e+00
1.030250000000e+03 1.170749547657e-01 0.000000000000e+00 0.000000000000e+00
1.030500000000e+03 9.869922960101e-02 0.000000000000e+00 0.000000000000e+00
1.030750000000e+03 7.515581176675e-02 0.000000000000e+00 0.000000000000e+00
1.031000000000e+03 4.755305426551e-02 0.000000000000e+00 0.000000000000e+00
1.031250000000e+03 1.732371264305e-02 0.000000000000e+00 0.000000000000e+00
1.031500000000e+03 -1.384386525540e-02 0.000000000000e+00 0.000000000000e+00
1.031750000000e+03 -4.410794397790e-02 0.000000000000e+00 0.000000000000e+00
1.032000000000e+03 -7.160155544473e-02 0.000000000000e+00 0.000000000000e+00
1.032250000000e+03 -9.457522733754e-02 0.000000000000e+00 0.000000000000e+00
1.032500000000e+03 -1.115402631953e-01 0.000000000000e+00 0.000000000000e+00
1.032750000000e+03 -1.213975864286e-01 0.000000000000e+00 0.000000000000e+00
1.033000000000e+03 -1.235380381640e-01 0.000000000000e+00 0.000000000000e+00
1.033250000000e+03 -1.179026581461e-01 0.000000000000e+00 0.000000000000e+00
1.033500000000e+03 -1.049955626428e-01 0.000000000000e+00 0.000000000000e+00
1.033750000000e+03 -8.584705839039e-02 0.000000000000e+00 0.000000000000e+00
1.034000000000e+03 -6.192997343867e-02 0.000000000000e+00 0.000000000000e+00
1.034250000000e+03 -3.503718694646e-02 0.000000000000e+00 0.000000000000e+00
1.034500000000e+03 -7.132396871779e-03 0.000000000000e+00 0.000000000000e+00
1.034750000000e+03 1.981119499886e-02 0.000000000000e+00 0.000000000000e+00
1.035000000000e+03 4.396865970986e-02 0.000000000000e+00 0.000000000000e+00
1.035250000000e+03 6.380277829907e-02 0.000000000000e+00 0.000000000000e+00
1.035500000000e+03 7.817276116940e-02 0.000000000000e+00 0.000000000000e+00
1.035750000000e+03 8.640354762606e-02 0.000000000000e+00 0.000000000000e+00
1.036000000000e+03 8.831142504888e-02 0.000000000000e+00 0.000000000000e+00
1.036250000000e+03 8.418635661371e-02 0.000000000000e+00 0.000000000000e+00
1.036500000000e+03 7.473571219722e-02 0.000000000000e+00 0.000000000000e+00
1.036750000000e+03 6.099758339924e-02 0.000000000000e+00 0.000000000000e+00
1.037000000000e+03 4.423418708521e-02 0.000000000000e+00 0.000000000000e+00
1.037250000000e+03 2.581684683656e-02 0.000000000000e+00 0.000000000000e+00
1.037500000000e+03 7.113691268442e-03 0.000000000000e+00 0.000000000000e+00
1.037750000000e+03 -1.061030948882e-02 0.000000000000e+00 0.000000000000e+00
1.038000000000e+03 -2.627373424931e-02 0.000000000000e+00 0.000000000000e+00
1.038250000000e+03 -3.903516945807e-02 0.000000000000e+00 0.000000000000e+00
1.038500000000e+03 -4.832434094764e-02 0.000000000000e+00 0.000000000000e+00
1.038750000000e+03 -5.384920447151e-02 0.000000000000e+00 0.000000000000e+00
1.039000000000e+03 -5.558238798650e-02 0.000000000000e+00 0.000000000000e+00
1.039250000000e+03 -5.373173251344e-02 0.000000000000e+00 0.000000000000e+00
1.039500000000e+03 -4.870022375112e-02 0.000000000000e+00 0.000000000000e+00
1.039750000000e+03 -4.104040774182e-02 0.000000000000e+00 0.000000000000e+00
1.040000000000e+03 -3.140760243560e-02 0.000000000000e+00 0.000000000000e+00
1.040250000000e+03 -2.051507767428e-02 0.000000000000e+00 0.000000000000e+00
1.040500000000e+03 -9.093126039910e-03 0.000000000000e+00 0.000000000000e+00
1.040750000000e+03 2.147184730921e-03 0.000000000000e+00 0.000000000000e+00
1.041000000000e+03 1.254562370282e-02 0.000000000000e+00 0.000000000000e+00
1.041250000000e+03 2.152025944752e-02 0.000000000000e+00 0.000000000000e+00
1.041500000000e+03 2.859128838662e-02 0.000000000000e+00 0.000000000000e+00
1.041750000000e+03 3.340142522601e-02 0.000000000000e+00 0.000000000000e+00
1.042000000000e+03 3.573251503782e-02 0.000000000000e+00 0.000000000000e+00
1.042250000000e+03 3.551743661379e-02 0.000000000000e+00 0.000000000000e+00
1.042500000000e+03 3.284589501650e-02 0.000000000000e+00 0.000000000000e+00
1.042750000000e+03 2.796249422188e-02 0.000000000000e+00 0.000000000000e+00
1.043000000000e+03 2.125563450322e-02 0.000000000000e+00 0.000000000000e+00
1.043250000000e+03 1.323632305832e-02 0.000000000000e+00 0.000000000000e+00
1.043500000000e+03 4.506877460214e-03 0.000000000000e+00 0.000000000000e+00
1.043750000000e+03 -4.279368935130e-03 0.000000000000e+00 0.000000000000e+00
1.044000000000e+03 -1.246504047170e-02 0.000000000000e+00 0.000000000000e+00
1.044250000000e+03 -1.943894499254e-02 0.000000000000e+00 0.000000000000e+00
1.044500000000e+03 -2.468530066720e-02 0.000000000000e+00 0.000000000000e+00
1.044750000000e+03 -2.782732012958e-02 0.000000000000e+00 0.000000000000e+00
1.045000000000e+03 -2.866064392730e-02 0.000000000000e+00 0.000000000000e+00
1.045250000000e+03 -2.717280582540e-02 0.000000000000e+00 0.000000000000e+00
1.045500000000e+03 -2.354610962699e-02 0.000000000000e+00 0.000000000000e+00
1.045750000000e+03 -1.814288241775e-02 0.000000000000e+00 0.000000000000e+00
1.046000000000e+03 -1.147386819518e-02 0.000000000000e+00 0.000000000000e+00
1.046250000000e+03 -4.152330453318e-03 0.000000000000e+00 0.000000000000e+00
1.046500000000e+03 3.161973263077e-03 0.000000000000e+00 0.000000000000e+00
1.046750000000e+03 9.823593266718e-03 0.000000000000e+00 0.000000000000e+00
1.047000000000e+03 1.526098268271e-02 0.000000000000e+00 0.000000000000e+00
1.047250000000e+03 1.902891362888e-02 0.000000000000e+00 0.000000000000e+00
1.047500000000e+03 2.084840935613e-02 0.000000000000e+00 0.000000000000e+00
1.047750000000e+03 2.063014309232e-02 0.000000000000e+00 0.000000000000e+00
1.048000000000e+03 1.847896483551e-02 0.000000000000e+00 0.000000000000e+00
1.048250000000e+03 1.467919382422e-02 0.000000000000e+00 0.000000000000e+00
1.048500000000e+03 9.662336983421e-03 0.000000000000e+00 0.000000000000e+00
1.048750000000e+03 3.960736747212e-03 0.000000000000e+00 0.000000000000e+00
1.049000000000e+03 -1.847889767242e-03 0.000000000000e+00 0.000000000000e+00
1.049250000000e+03 -7.199145230043e-03 0.000000000000e+00 0.000000000000e+00
1.049500000000e+03 -1.159773645261e-02 0.000000000000e+00 0.000000000000e+00
1.049750000000e+03 -1.466460592182e-02 0.000000000000e+00 0.000000000000e+00
1.050000000000e+03 -1.617068861612e-02 0.000000000000e+00 0.000000000000e+00
1.050250000000e+03 -1.605409334245e-02 0.000000000000e+00 0.000000000000e+00
1.050500000000e+03 -1.441935463965e-02 0.000000000000e+00 0.000000000000e+00
1.050750000000e+03 -1.151936416206e-02 0.000000000000e+00 0.000000000000e+00
1.051000000000e+03 -7.722448948691e-03 0.000000000000e+00 0.000000000000e+00
1.051250000000e+03 -3.468612021894e-03 0.000000000000e+00 0.000000000000e+00
1.051500000000e+03 7.799799975860e-04 0.000000000000e+00 0.000000000000e+00
1.051750000000e+03 4.588698820422e-03 0.000000000000e+00 0.000000000000e+00
1.052000000000e+03 7.594937034601e-03 0.000000000000e+00 0.000000000000e+00
1.052250000000e+03 9.542719695414e-03 0.000000000000e+00 0.000000000000e+00
1.052500000000e+03 1.030405425838e-02 0.000000000000e+00 0.000000000000e+00
1.052750000000e+03 9.885236576044e-03 0.000000000000e+00 0.000000000000e+00
1.053000000000e+03 8.418092944216e-03 0.000000000000e+00 0.000000000000e+00
1.053250000000e+03 6.137846090990e-03 0.000000000000e+00 0.000000000000e+00
1.053500000000e+03 3.350748727875e-03 0.000000000000e+00 0.000000000000e+00
1.053750000000e+03 3.956678601611e-04 0.000000000000e+00 0.000000000000e+00
1.054000000000e+03 -2.395684365052e-03 0.000000000000e+00 0.000000000000e+00
1.054250000000e+03 -4.735236981680e-03 0.000000000000e+00 0.000000000000e+00
1.054500000000e+03 -6.407733763844e-03 0.000000000000e+00 0.000000000000e+00
1.054750000000e+03 -7.289626094073e-03 0.000000000000e+00 0.000000000000e+00
1.055000000000e+03 -7.356090084096e-03 0.000000000000e+00 0.000000000000e+00
1.055250000000e+03 -6.676077353807e-03 0.000000000000e+00 0.000000000000e+00
1.055500000000e+03 -5.396754420029e-03 0.000000000000e+00 0.000000000000e+00
1.055750000000e+03 -3.719894945749e-03 0.000000000000e+00 0.000000000000e+00
1.056000000000e+03 -1.873620380791e-03 0.000000000000e+00 0.000000000000e+00
1.056250000000e+03 -8.324899821777e-05 0.000000000000e+00 0.000000000000e+00
1.056500000000e+03 1.455114621185e-03 0.000000000000e+00 0.000000000000e+00
1.056750000000e+03 2.595198785791e-03 0.000000000000e+00 0.000000000000e+00
1.057000000000e+03 3.253279144849e-03 0.000000000000e+00 0.000000000000e+00
1.057250000000e+03 3.412028609128e-03 0.000000000000e+00 0.000000000000e+00
1.057500000000e+03 3.115749828429e-03 0.000000000000e+00 0.000000000000e+00
1.057750000000e+03 2.458334415017e-03 0.000000000000e+00 0.000000000000e+00
1.058000000000e+03 1.566139665046e-03 0.000000000000e+00 0.000000000000e+00
1.058250000000e+03 5.784696179076e-04 0.000000000000e+00 0.000000000000e+00
1.058500000000e+03 -3.715538755492e-04 0.000000000000e+00 0.000000000000e+00
1.058750000000e+03 -1.173232025387e-03 0.000000000000e+00 0.000000000000e+00
1.059000000000e+03 -1.749753475761e-03 0.000000000000e+00 0.000000000000e+00
1.059250000000e+03 -2.063818753605e-03 0.000000000000e+00 0.000000000000e+00
1.059500000000e+03 -2.117270326340e-03 0.000000000000e+00 0.000000000000e+00
1.059750000000e+03 -1.945430654760e-03 0.000000000000e+00 0.000000000000e+00
1.060000000000e+03 -1.607534937548e-03 0.000000000000e+00 0.000000000000e+00
1.060250000000e+03 -1.175069291588e-03 0.000000000000e+00 0.000000000000e+00
1.060500000000e+03 -7.199453889600e-04 0.000000000000e+00 0.000000000000e+00
1.060750000000e+03 -3.042640912693e-04 0.000000000000e+00 0.000000000000e+00
1.061000000000e+03 2.700639373645e-05 0.000000000000e+00 0.000000000000e+00
1.061250000000e+03 2.497026066716e-04 0.000000000000e+00 0.000000000000e+00
1.061500000000e+03 3.604014682719e-04 0.000000000000e+00 0.000000000000e+00
1.061750000000e+03 3.731322574957e-04 0.000000000000e+00 0.000000000000e+00
1.062000000000e+03 3.138361766096e-04 0.000000000000e+00 0.000000000000e+00
1.062250000000e+03 2.137991231983e-04 0.000000000000e+00 0.000000000000e+00
1.062500000000e+03 1.033084645780e-04 0.000000000000e+00 0.000000000000e+00
1.062750000000e+03 6.595304363977e-06 0.000000000000e+00 0.000000000000e+00
1.063000000000e+03 -6.123011330845e-05 0.000000000000e+00 0.000000000000e+00
1.063250000000e+03 -9.498580282420e-05 0.000000000000e+00 0.000000000000e+00
1.063500000000e+03 -9.815200202338e-05 0.000000000000e+00 0.000000000000e+00
1.063750000000e+03 -8.008669863372e-05 0.000000000000e+00 0.000000000000e+00
1.064000000000e+03 -5.251018225087e-05 0.000000000000e+00 0.000000000000e+00
1.064250000000e+03 -2.610642826289e-05 0.000000000000e+00 0.000000000000e+00
1.064500000000e+03 -7.977492138185e-06 0.000000000000e+00 0.000000000000e+00
1.064750000000e+03 -4.357287476668e-07 0.000000000000e+00 0.000000000000e+00
1.065000000000e+03 0.000000000000e+00 0.000000000000e+00 0.000000000000e+00
1.065250000000e+03 0.000000000000e+00 0.000000000000e+00 0.000000000000e+00
1.065500000000e+03 0.000000000000e+00 0.000000000000e+00 0.000000000000e+00
1.065750000000e+03 0.000000000000e+00 0.000000000000e+00 0.000000000000e+00
1.066000000000e+03 0.000000000000e+00 0.000000000000e+00 0.000000000000e+00
1.066250000000e+03 0.000000000000e+00 0.000000000000e+00 0.000000000000e+00
1.066500000000e+03 0.000000000000e+00 0.000000000000e+00 0.000000000000e+00
1.066750000000e+03 0.000000000000e+00 0.000000000000e+00 0.000000000000e+00
1.067000000000e+03 0.000000000000e+00 0.000000000000e+00 0.000000000000e+00
1.067250000000e+03 0.000000000000e+00 0.000000000000e+00 0.000000000000e+00
1.067500000000e+03 0.000000000000e+00 0.000000000000e+00 0.000000000000e+00
1.067750000000e+03 0.000000000000e+00 0.000000000000e+00 0.000000000000e+00
1.068000000000e+03 0.000000000000e+00 0.000000000000e+00 0.000000000000e+00
1.068250000000e+03 0.000000000000e+00 0.000000000000e+00 0.000000000000e+00
1.068500000000e+03 0.000000000000e+00 0.000000000000e+00 0.000000000000e+00
1.068750000000e+03 0.000000000000e+00 0.000000000000e+00 0.000000000000e+00
1.069000000000e+03 0.000000000000e+00 0.000000000000e+00 0.000000000000e+00
1.069250000000e+03 0.000000000000e+00 0.000000000000e+00 0.000000000000e+00
1.069500000000e+03 0.000000000000e+00 0.000000000000e+00 0.000000000000e+00
1.069750000000e+03 0.000000000000e+00 0.000000000000e+00 0.000000000000e+00
1.070000000000e+03 0.000000000000e+00 0.000000000000e+00 0.000000000000e+00
1.070250000000e+03 0.000000000000e+00 0.000000000000e+00 0.000000000000e+00
1.070500000000e+03 0.000000000000e+00 0.000000000000e+00 0.000000000000e+00
1.070750000000e+03 0.000000000000e+00 0.000000000000e+00 0.000000000000e+00
1.071000000000e+03 0.000000000000e+00 0.000000000000e+00 0.000000000000e+00
1.071250000000e+03 0.000000000000e+00 0.000000000000e+00 0.000000000000e+00
1.071500000000e+03 0.000000000000e+00 0.000000000000e+00 0.000000000000e+00
1.071750000000e+03 0.000000000000e+00 0.000000000000e+00 0.000000000000e+00
1.072000000000e+03 0.000000000000e+00 0.000000000000e+00 0.000000000000e+00
1.072250000000e+03 0.000000000000e+00 0.000000000000e+00 0.000000000000e+00
1.072500000000e+03 0.000000000000e+00 0.000000000000e+00 0.000000000000e+00
1.072750000000e+03 0.000000000000e+00 0.000000000000e+00 0.000000000000e+00
1.073000000000e+03 0.000000000000e+00 0.000000000000e+00 0.000000000000e+00
1.073250000000e+03 0.000000000000e+00 0.000000000000e+00 0.000000000000e+00
1.073500000000e+03 0.000000000000e+00 0.000000000000e+00 0.000000000000e+00
1.073750000000e+03 0.000000000000e+00 0.000000000000e+00 0.000000000000e+00
1.074000000000e+03 0.000000000000e+00 0.000000000000e+00 0.000000000000e+00
1.074250000000e+03 0.000000000000e+00 0.000000000000e+00 0.000000000000e+00
1.074500000000e+03 0.000000000000e+00 0.000000000000e+00 0.000000000000e+00
1.074750000000e+03 0.000000000000e+00 0.000000000000e+00 0.000000000000e+00
1.075000000000e+03 0.000000000000e+00 0.000000000000e+00 0.000000000000e+00
1.075250000000e+03 0.000000000000e+00 0.000000000000e+00 0.000000000000e+00
1.075500000000e+03 0.000000000000e+00 0.000000000000e+00 0.000000000000e+00
1.075750000000e+03 0.000000000000e+00 0.000000000000e+00 0.000000000000e+00
1.076000000000e+03 0.000000000000e+00 0.000000000000e+00 0.000000000000e+00
1.076250000000e+03 0.000000000000e+00 0.000000000000e+00 0.000000000000e+00
1.076500000000e+03 0.000000000000e+00 0.000000000000e+00 0.000000000000e+00
1.076750000000e+03 0.000000000000e+00 0.000000000000e+00 0.000000000000e+00
1.077000000000e+03 0.000000000000e+00 0.000000000000e+00 0.000000000000e+00
1.077250000000e+03 0.000000000000e+00 0.000000000000e+00 0.000000000000e+00
1.077500000000e+03 0.000000000000e+00 0.000000000000e+00 0.000000000000e+00
1.077750000000e+03 0.000000000000e+00 0.000000000000e+00 0.000000000000e+00
1.078000000000e+03 0.000000000000e+00 0.000000000000e+00 0.000000000000e+00
1.078250000000e+03 0.000000000000e+00 0.000000000000e+00 0.000000000000e+00
1.078500000000e+03 0.000000000000e+00 0.000000000000e+00 0.000000000000e+00
1.078750000000e+03 0.000000000000e+00 0.000000000000e+00 0.000000000000e+00
1.079000000000e+03 0.000000000000e+00 0.000000000000e+00 0.000000000000e+00
1.079250000000e+03 0.000000000000e+00 0.000000000000e+00 0.000000000000e+00
1.079500000000e+03 0.000000000000e+00 0.000000000000e+00 0.000000000000e+00
1.079750000000e+03 0.000000000000e+00 0.000000000000e+00 0.000000000000e+00
1.080000000000e+03 0.000000000000e+00 0.000000000000e+00 0.000000000000e+00
1.080250000000e+03 0.000000000000e+00 0.000000000000e+00 0.000000000000e+00
1.080500000000e+03 0.000000000000e+00 0.000000000000e+00 0.000000000000e+00
1.080750000000e+03 0.000000000000e+00 0.000000000000e+00 0.000000000000e+00
1.081000000000e+03 0.000000000000e+00 0.000000000000e+00 0.000000000000e+00
1.081250000000e+03 0.000000000000e+00 0.000000000000e+00 0.000000000000e+00
1.081500000000e+03 0.000000000000e+00 0.000000000000e+00 0.000000000000e+00
1.081750000000e+03 0.000000000000e+00 0.000000000000e+00 0.000000000000e+00
1.082000000000e+03 0.000000000000e+00 0.000000000000e+00 0.000000000000e+00
1.082250000000e+03 0.000000000000e+00 0.000000000000e+00 0.000000000000e+00
1.082500000000e+03 0.000000000000e+00 0.000000000000e+00 0.000000000000e+00
1.082750000000e+03 0.000000000000e+00 0.000000000000e+00 0.000000000000e+00
1.083000000000e+03 0.000000000000e+00 0.000000000000e+00 0.000000000000e+00
1.083250000000e+03 0.000000000000e+00 0.000000000000e+00 0.000000000000e+00
1.083500000000e+03 0.000000000000e+00 0.000000000000e+00 0.000000000000e+00
1.083750000000e+03 0.000000000000e+00 0.000000000000e+00 0.000000000000e+00
1.084000000000e+03 0.000000000000e+00 0.000000000000e+00 0.000000000000e+00
1.084250000000e+03 0.000000000000e+00 0.000000000000e+00 0.000000000000e+00
1.084500000000e+03 0.000000000000e+00 0.000000000000e+00 0.000000000000e+00
1.084750000000e+03 0.000000000000e+00 0.000000000000e+00 0.000000000000e+00
1.085000000000e+03 0.000000000000e+00 0.000000000000e+00 0.000000000000e+00
1.085250000000e+03 0.000000000000e+00 0.000000000000e+00 0.000000000000e+00
1.085500000000e+03 0.000000000000e+00 0.000000000000e+00 0.000000000000e+00
1.085750000000e+03 0.000000000000e+00 0.000000000000e+00 0.000000000000e+00
1.086000000000e+03 0.000000000000e+00 0.000000000000e+00 0.000000000000e+00
1.086250000000e+03 0.000000000000e+00 0.000000000000e+00 0.000000000000e+00
1.086500000000e+03 0.000000000000e+00 0.000000000000e+00 0.000000000000e+00
1.086750000000e+03 0.000000000000e+00 0.000000000000e+00 0.000000000000e+00
1.087000000000e+03 0.000000000000e+00 0.000000000000e+00 0.000000000000e+00
1.087250000000e+03 0.000000000000e+00 0.000000000000e+00 0.000000000000e+00
1.087500000000e+03 0.000000000000e+00 0.000000000000e+00 0.000000000000e+00
1.087750000000e+03 0.000000000000e+00 0.000000000000e+00 0.000000000000e+00
1.088000000000e+03 0.000000000000e+00 0.000000000000e+00 0.000000000000e+00
1.088250000000e+03 0.000000000000e+00 0.000000000000e+00 0.000000000000e+00
1.088500000000e+03 0.000000000000e+00 0.000000000000e+00 0.000000000000e+00
1.088750000000e+03 0.000000000000e+00 0.000000000000e+00 0.000000000000e+00
1.089000000000e+03 0.000000000000e+00 0.000000000000e+00 0.000000000000e+00
1.089250000000e+03 0.000000000000e+00 0.000000000000e+00 0.000000000000e+00
1.089500000000e+03 0.000000000000e+00 0.000000000000e+00 0.000000000000e+00
1.089750000000e+03 0.000000000000e+00 0.000000000000e+00 0.000000000000e+00
1.090000000000e+03 0.000000000000e+00 0.000000000000e+00 0.000000000000e+00
1.090250000000e+03 0.000000000000e+00 0.000000000000e+00 0.000000000000e+00
1.090500000000e+03 0.000000000000e+00 0.000000000000e+00 0.000000000000e+00
1.090750000000e+03 0.000000000000e+00 0.000000000000e+00 0.000000000000e+00
1.091000000000e+03 0.000000000000e+00 0.000000000000e+00 0.000000000000e+00
1.091250000000e+03 0.000000000000e+00 0.000000000000e+00 0.000000000000e+00
1.091500000000e+03 0.000000000000e+00 0.000000000000e+00 0.000000000000e+00
1.091750000000e+03 0.000000000000e+00 0.000000000000e+00 0.000000000000e+00
1.092000000000e+03 0.000000000000e+00 0.000000000000e+00 0.000000000000e+00
1.092250000000e+03 0.000000000000e+00 0.000000000000e+00 0.000000000000e+00
1.092500000000e+03 0.000000000000e+00 0.000000000000e+00 0.000000000000e+00
1.092750000000e+03 0.000000000000e+00 0.000000000000e+00 0.000000000000e+00
1.093000000000e+03 0.000000000000e+00 0.000000000000e+00 0.000000000000e+00
1.093250000000e+03 0.000000000000e+00 0.000000000000e+00 0.000000000000e+00
1.093500000000e+03 0.000000000000e+00 0.000000000000e+00 0.000000000000e+00
1.093750000000e+03 0.000000000000e+00 0.000000000000e+00 0.000000000000e+00
1.094000000000e+03 0.000000000000e+00 0.000000000000e+00 0.000000000000e+00
1.094250000000e+03 0.000000000000e+00 0.000000000000e+00 0.000000000000e+00
1.094500000000e+03 0.000000000000e+00 0.000000000000e+00 0.000000000000e+00
1.094750000000e+03 0.000000000000e+00 0.000000000000e+00 0.000000000000e+00
1.095000000000e+03 0.000000000000e+00 0.000000000000e+00 0.000000000000e+00
1.095250000000e+03 0.000000000000e+00 0.000000000000e+00 0.000000000000e+00
1.095500000000e+03 0.000000000000e+00 0.000000000000e+00 0.000000000000e+00
1.095750000000e+03 0.000000000000e+00 0.000000000000e+00 0.000000000000e+00
1.096000000000e+03 0.000000000000e+00 0.000000000000e+00 0.000000000000e+00
1.096250000000e+03 0.000000000000e+00 0.000000000000e+00 0.000000000000e+00
1.096500000000e+03 0.000000000000e+00 0.000000000000e+00 0.000000000000e+00
1.096750000000e+03 0.000000000000e+00 0.000000000000e+00 0.000000000000e+00
1.097000000000e+03 0.000000000000e+00 0.000000000000e+00 0.000000000000e+00
1.097250000000e+03 0.000000000000e+00 0.000000000000e+00 0.000000000000e+00
1.097500000000e+03 0.000000000000e+00 0.000000000000e+00 0.000000000000e+00
1.097750000000e+03 0.000000000000e+00 0.000000000000e+00 0.000000000000e+00
1.098000000000e+03 0.000000000000e+00 0.000000000000e+00 0.000000000000e+00
1.098250000000e+03 0.000000000000e+00 0.000000000000e+00 0.000000000000e+00
1.098500000000e+03 0.000000000000e+00 0.000000000000e+00 0.000000000000e+00
1.098750000000e+03 0.000000000000e+00 0.000000000000e+00 0.000000000000e+00
1.099000000000e+03 0.000000000000e+00 0.000000000000e+00 0.000000000000e+00
1.099250000000e+03 0.000000000000e+00 0.000000000000e+00 0.000000000000e+00
1.099500000000e+03 0.000000000000e+00 0.000000000000e+00 0.000000000000e+00
1.099750000000e+03 0.000000000000e+00 0.000000000000e+00 0.000000000000e+00
1.100000000000e+03 0.000000000000e+00 0.000000000000e+00 0.000000000000e+00
1.100250000000e+03 0.000000000000e+00 0.000000000000e+00 0.000000000000e+00
1.100500000000e+03 0.000000000000e+00 0.000000000000e+00 0.000000000000e+00
1.100750000000e+03 0.000000000000e+00 0.000000000000e+00 0.000000000000e+00
1.101000000000e+03 0.000000000000e+00 0.000000000000e+00 0.000000000000e+00
1.101250000000e+03 0.000000000000e+00 0.000000000000e+00 0.000000000000e+00
1.101500000000e+03 0.000000000000e+00 0.000000000000e+00 0.000000000000e+00
1.101750000000e+03 0.000000000000e+00 0.000000000000e+00 0.000000000000e+00
1.102000000000e+03 0.000000000000e+00 0.000000000000e+00 0.000000000000e+00
1.102250000000e+03 0.000000000000e+00 0.000000000000e+00 0.000000000000e+00
1.102500000000e+03 0.000000000000e+00 0.000000000000e+00 0.000000000000e+00
1.102750000000e+03 0.000000000000e+00 0.000000000000e+00 0.000000000000e+00
1.103000000000e+03 0.000000000000e+00 0.000000000000e+00 0.000000000000e+00
1.103250000000e+03 0.000000000000e+00 0.000000000000e+00 0.000000000000e+00
1.103500000000e+03 0.000000000000e+00 0.000000000000e+00 0.000000000000e+00
1.103750000000e+03 0.000000000000e+00 0.000000000000e+00 0.000000000000e+00
1.104000000000e+03 0.000000000000e+00 0.000000000000e+00 0.000000000000e+00
1.104250000000e+03 0.000000000000e+00 0.000000000000e+00 0.000000000000e+00
1.104500000000e+03 0.000000000000e+00 0.000000000000e+00 0.000000000000e+00
1.104750000000e+03 0.000000000000e+00 0.000000000000e+00 0.000000000000e+00
1.105000000000e+03 0.000000000000e+00 0.000000000000e+00 0.000000000000e+00
1.105250000000e+03 0.000000000000e+00 0.000000000000e+00 0.000000000000e+00
1.105500000000e+03 0.000000000000e+00 0.000000000000e+00 0.000000000000e+00
1.105750000000e+03 0.000000000000e+00 0.000000000000e+00 0.000000000000e+00
1.106000000000e+03 0.000000000000e+00 0.000000000000e+00 0.000000000000e+00
1.106250000000e+03 0.000000000000e+00 0.000000000000e+00 0.000000000000e+00
1.106500000000e+03 0.000000000000e+00 0.000000000000e+00 0.000000000000e+00
1.106750000000e+03 0.000000000000e+00 0.000000000000e+00 0.000000000000e+00
1.107000000000e+03 0.000000000000e+00 0.000000000000e+00 0.000000000000e+00
1.107250000000e+03 0.000000000000e+00 0.000000000000e+00 0.000000000000e+00
1.107500000000e+03 0.000000000000e+00 0.000000000000e+00 0.000000000000e+00
1.107750000000e+03 0.000000000000e+00 0.000000000000e+00 0.000000000000e+00
1.108000000000e+03 0.000000000000e+00 0.000000000000e+00 0.000000000000e+00
1.108250000000e+03 0.000000000000e+00 0.000000000000e+00 0.000000000000e+00
1.108500000000e+03 0.000000000000e+00 0.000000000000e+00 0.000000000000e+00
1.108750000000e+03 0.000000000000e+00 0.000000000000e+00 0.000000000000e+00
1.109000000000e+03 0.000000000000e+00 0.000000000000e+00 0.000000000000e+00
1.109250000000e+03 0.000000000000e+00 0.000000000000e+00 0.000000000000e+00
1.109500000000e+03 0.000000000000e+00 0.000000000000e+00 0.000000000000e+00
1.109750000000e+03 0.000000000000e+00 0.000000000000e+00 0.000000000000e+00
1.110000000000e+03 0.000000000000e+00 0.000000000000e+00 0.000000000000e+00
1.110250000000e+03 0.000000000000e+00 0.000000000000e+00 0.000000000000e+00
1.110500000000e+03 0.000000000000e+00 0.000000000000e+00 0.000000000000e+00
1.110750000000e+03 0.000000000000e+00 0.000000000000e+00 0.000000000000e+00
1.111000000000e+03 0.000000000000e+00 0.000000000000e+00 0.000000000000e+00
1.111250000000e+03 0.000000000000e+00 0.000000000000e+00 0.000000000000e+00
1.111500000000e+03 0.000000000000e+00 0.000000000000e+00 0.000000000000e+00
1.111750000000e+03 0.000000000000e+00 0.000000000000e+00 0.000000000000e+00
1.112000000000e+03 0.000000000000e+00 0.000000000000e+00 0.000000000000e+00
1.112250000000e+03 0.000000000000e+00 0.000000000000e+00 0.000000000000e+00
1.112500000000e+03 0.000000000000e+00 0.000000000000e+00 0.000000000000e+00
1.112750000000e+03 0.000000000000e+00 0.000000000000e+00 0.000000000000e+00
1.113000000000e+03 0.000000000000e+00 0.000000000000e+00 0.000000000000e+00
1.113250000000e+03 0.000000000000e+00 0.000000000000e+00 0.000000000000e+00
1.113500000000e+03 0.000000000000e+00 0.000000000000e+00 0.000000000000e+00
1.113750000000e+03 0.000000000000e+00 0.000000000000e+00 0.000000000000e+00
1.114000000000e+03 0.000000000000e+00 0.000000000000e+00 0.000000000000e+00
1.114250000000e+03 0.000000000000e+00 0.000000000000e+00 0.000000000000e+00
1.114500000000e+03 0.000000000000e+00 0.000000000000e+00 0.000000000000e+00
1.114750000000e+03 0.000000000000e+00 0.000000000000e+00 0.000000000000e+00
1.115000000000e+03 0.000000000000e+00 0.000000000000e+00 0.000000000000e+00
1.115250000000e+03 0.000000000000e+00 0.000000000000e+00 0.000000000000e+00
1.115500000000e+03 0.000000000000e+00 0.000000000000e+00 0.000000000000e+00
1.115750000000e+03 0.000000000000e+00 0.000000000000e+00 0.000000000000e+00
1.116000000000e+03 0.000000000000e+00 0.000000000000e+00 0.000000000000e+00
1.116250000000e+03 0.000000000000e+00 0.000000000000e+00 0.000000000000e+00
1.116500000000e+03 0.000000000000e+00 0.000000000000e+00 0.000000000000e+00
1.116750000000e+03 0.000000000000e+00 0.000000000000e+00 0.000000000000e+00
1.117000000000e+03 0.000000000000e+00 0.000000000000e+00 0.000000000000e+00
1.117250000000e+03 0.000000000000e+00 0.000000000000e+00 0.000000000000e+00
1.117500000000e+03 0.000000000000e+00 0.000000000000e+00 0.000000000000e+00
1.117750000000e+03 0.000000000000e+00 0.000000000000e+00 0.000000000000e+00
1.118000000000e+03 0.000000000000e+00 0.000000000000e+00 0.000000000000e+00
1.118250000000e+03 0.000000000000e+00 0.000000000000e+00 0.000000000000e+00
1.118500000000e+03 0.000000000000e+00 0.000000000000e+00 0.000000000000e+00
1.118750000000e+03 0.000000000000e+00 0.000000000000e+00 0.000000000000e+00
1.119000000000e+03 0.000000000000e+00 0.000000000000e+00 0.000000000000e+00
1.119250000000e+03 0.000000000000e+00 0.000000000000e+00 0.000000000000e+00
1.119500000000e+03 0.000000000000e+00 0.000000000000e+00 0.000000000000e+00
1.119750000000e+03 0.000000000000e+00 0.000000000000e+00 0.000000000000e+00
1.120000000000e+03 0.000000000000e+00 0.000000000000e+00 0.000000000000e+00
1.120250000000e+03 0.000000000000e+00 0.000000000000e+00 0.000000000000e+00
1.120500000000e+03 0.000000000000e+00 0.000000000000e+00 0.000000000000e+00
1.120750000000e+03 0.000000000000e+00 0.000000000000e+00 0.000000000000e+00
1.121000000000e+03 0.000000000000e+00 0.000000000000e+00 0.000000000000e+00
1.121250000000e+03 0.000000000000e+00 0.000000000000e+00 0.000000000000e+00
1.121500000000e+03 0.000000000000e+00 0.000000000000e+00 0.000000000000e+00
1.121750000000e+03 0.000000000000e+00 0.000000000000e+00 0.000000000000e+00
1.122000000000e+03 0.000000000000e+00 0.000000000000e+00 0.000000000000e+00
1.122250000000e+03 0.000000000000e+00 0.000000000000e+00 0.000000000000e+00
1.122500000000e+03 0.000000000000e+00 0.000000000000e+00 0.000000000000e+00
1.122750000000e+03 0.000000000000e+00 0.000000000000e+00 0.000000000000e+00
1.123000000000e+03 0.000000000000e+00 0.000000000000e+00 0.000000000000e+00
1.123250000000e+03 0.000000000000e+00 0.000000000000e+00 0.000000000000e+00
1.123500000000e+03 0.000000000000e+00 0.000000000000e+00 0.000000000000e+00
1.123750000000e+03 0.000000000000e+00 0.000000000000e+00 0.000000000000e+00
1.124000000000e+03 0.000000000000e+00 0.000000000000e+00 0.000000000000e+00
1.124250000000e+03 0.000000000000e+00 0.000000000000e+00 0.000000000000e+00
1.124500000000e+03 0.000000000000e+00 0.000000000000e+00 0.000000000000e+00
1.124750000000e+03 0.000000000000e+00 0.000000000000e+00 0.000000000000e+00
1.125000000000e+03 0.000000000000e+00 0.000000000000e+00 0.000000000000e+00
1.125250000000e+03 0.000000000000e+00 0.000000000000e+00 0.000000000000e+00
1.125500000000e+03 0.000000000000e+00 0.000000000000e+00 0.000000000000e+00
1.125750000000e+03 0.000000000000e+00 0.000000000000e+00 0.000000000000e+00
1.126000000000e+03 0.000000000000e+00 0.000000000000e+00 0.000000000000e+00
1.126250000000e+03 0.000000000000e+00 0.000000000000e+00 0.000000000000e+00
1.126500000000e+03 0.000000000000e+00 0.000000000000e+00 0.000000000000e+00
1.126750000000e+03 0.000000000000e+00 0.000000000000e+00 0.000000000000e+00
1.127000000000e+03 0.000000000000e+00 0.000000000000e+00 0.000000000000e+00
1.127250000000e+03 0.000000000000e+00 0.000000000000e+00 0.000000000000e+00
1.127500000000e+03 0.000000000000e+00 0.000000000000e+00 0.000000000000e+00
1.127750000000e+03 0.000000000000e+00 0.000000000000e+00 0.000000000000e+00
1.128000000000e+03 0.000000000000e+00 0.000000000000e+00 0.000000000000e+00
1.128250000000e+03 0.000000000000e+00 0.000000000000e+00 0.000000000000e+00
1.128500000000e+03 0.000000000000e+00 0.000000000000e+00 0.000000000000e+00
1.128750000000e+03 0.000000000000e+00 0.000000000000e+00 0.000000000000e+00
1.129000000000e+03 0.000000000000e+00 0.000000000000e+00 0.000000000000e+00
1.129250000000e+03 0.000000000000e+00 0.000000000000e+00 0.000000000000e+00
1.129500000000e+03 0.000000000000e+00 0.000000000000e+00 0.000000000000e+00
1.129750000000e+03 0.000000000000e+00 0.000000000000e+00 0.000000000000e+00
1.130000000000e+03 0.000000000000e+00 0.000000000000e+00 0.000000000000e+00
1.130250000000e+03 0.000000000000e+00 0.000000000000e+00 0.000000000000e+00
1.130500000000e+03 0.000000000000e+00 0.000000000000e+00 0.000000000000e+00
1.130750000000e+03 0.000000000000e+00 0.000000000000e+00 0.000000000000e+00
1.131000000000e+03 0.000000000000e+00 0.000000000000e+00 0.000000000000e+00
1.131250000000e+03 0.000000000000e+00 0.000000000000e+00 0.000000000000e+00
1.131500000000e+03 0.000000000000e+00 0.000000000000e+00 0.000000000000e+00
1.131750000000e+03 0.000000000000e+00 0.000000000000e+00 0.000000000000e+00
1.132000000000e+03 0.000000000000e+00 0.000000000000e+00 0.000000000000e+00
1.132250000000e+03 0.000000000000e+00 0.000000000000e+00 0.000000000000e+00
1.132500000000e+03 0.000000000000e+00 0.000000000000e+00 0.000000000000e+00
1.132750000000e+03 0.000000000000e+00 0.000000000000e+00 0.000000000000e+00
1.133000000000e+03 0.000000000000e+00 0.000000000000e+00 0.000000000000e+00
1.133250000000e+03 0.000000000000e+00 0.000000000000e+00 0.000000000000e+00
1.133500000000e+03 0.000000000000e+00 0.000000000000e+00 0.000000000000e+00
1.133750000000e+03 0.000000000000e+00 0.000000000000e+00 0.000000000000e+00
1.134000000000e+03 0.000000000000e+00 0.000000000000e+00 0.000000000000e+00
1.134250000000e+03 0.000000000000e+00 0.000000000000e+00 0.000000000000e+00
1.134500000000e+03 0.000000000000e+00 0.000000000000e+00 0.000000000000e+00
1.134750000000e+03 0.000000000000e+00 0.000000000000e+00 0.000000000000e+00
1.135000000000e+03 0.000000000000e+00 0.000000000000e+00 0.000000000000e+00
1.135250000000e+03 0.000000000000e+00 0.000000000000e+00 0.000000000000e+00
1.135500000000e+03 0.000000000000e+00 0.000000000000e+00 0.000000000000e+00
1.135750000000e+03 0.000000000000e+00 0.000000000000e+00 0.000000000000e+00
1.136000000000e+03 0.000000000000e+00 0.000000000000e+00 0.000000000000e+00
1.136250000000e+03 0.000000000000e+00 0.000000000000e+00 0.000000000000e+00
1.136500000000e+03 0.000000000000e+00 0.000000000000e+00 0.000000000000e+00
1.136750000000e+03 0.000000000000e+00 0.000000000000e+00 0.000000000000e+00
1.137000000000e+03 0.000000000000e+00 0.000000000000e+00 0.000000000000e+00
1.137250000000e+03 0.000000000000e+00 0.000000000000e+00 0.000000000000e+00
1.137500000000e+03 0.000000000000e+00 0.000000000000e+00 0.000000000000e+00
1.137750000000e+03 0.000000000000e+00 0.000000000000e+00 0.000000000000e+00
1.138000000000e+03 0.000000000000e+00 0.000000000000e+00 0.000000000000e+00
1.138250000000e+03 0.000000000000e+00 0.000000000000e+00 0.000000000000e+00
1.138500000000e+03 0.000000000000e+00 0.000000000000e+00 0.000000000000e+00
1.138750000000e+03 0.000000000000e+00 0.000000000000e+00 0.000000000000e+00
1.139000000000e+03 0.000000000000e+00 0.000000000000e+00 0.000000000000e+00
1.139250000000e+03 0.000000000000e+00 0.000000000000e+00 0.000000000000e+00
1.139500000000e+03 0.000000000000e+00 0.000000000000e+00 0.000000000000e+00
1.139750000000e+03 0.000000000000e+00 0.000000000000e+00 0.000000000000e+00
1.140000000000e+03 0.000000000000e+00 0.000000000000e+00 0.000000000000e+00
1.140250000000e+03 0.000000000000e+00 0.000000000000e+00 0.000000000000e+00
1.140500000000e+03 0.000000000000e+00 0.000000000000e+00 0.000000000000e+00
1.140750000000e+03 0.000000000000e+00 0.000000000000e+00 0.000000000000e+00
1.141000000000e+03 0.000000000000e+00 0.000000000000e+00 0.000000000000e+00
1.141250000000e+03 0.000000000000e+00 0.000000000000e+00 0.000000000000e+00
1.141500000000e+03 0.000000000000e+00 0.000000000000e+00 0.000000000000e+00
1.141750000000e+03 0.000000000000e+00 0.000000000000e+00 0.000000000000e+00
1.142000000000e+03 0.000000000000e+00 0.000000000000e+00 0.000000000000e+00
1.142250000000e+03 0.000000000000e+00 0.000000000000e+00 0.000000000000e+00
1.142500000000e+03 0.000000000000e+00 0.000000000000e+00 0.000000000000e+00
1.142750000000e+03 0.000000000000e+00 0.000000000000e+00 0.000000000000e+00
1.143000000000e+03 0.000000000000e+00 0.000000000000e+00 0.000000000000e+00
1.143250000000e+03 0.000000000000e+00 0.000000000000e+00 0.000000000000e+00
1.143500000000e+03 0.000000000000e+00 0.000000000000e+00 0.000000000000e+00
1.143750000000e+03 0.000000000000e+00 0.000000000000e+00 0.000000000000e+00
1.144000000000e+03 0.000000000000e+00 0.000000000000e+00 0.000000000000e+00
1.144250000000e+03 0.000000000000e+00 0.000000000000e+00 0.000000000000e+00
1.144500000000e+03 0.000000000000e+00 0.000000000000e+00 0.000000000000e+00
1.144750000000e+03 0.000000000000e+00 0.000000000000e+00 0.000000000000e+00
1.145000000000e+03 0.000000000000e+00 0.000000000000e+00 0.000000000000e+00
1.145250000000e+03 0.000000000000e+00 0.000000000000e+00 0.000000000000e+00
1.145500000000e+03 0.000000000000e+00 0.000000000000e+00 0.000000000000e+00
1.145750000000e+03 0.000000000000e+00 0.000000000000e+00 0.000000000000e+00
1.146000000000e+03 0.000000000000e+00 0.000000000000e+00 0.000000000000e+00
1.146250000000e+03 0.000000000000e+00 0.000000000000e+00 0.000000000000e+00
1.146500000000e+03 0.000000000000e+00 0.000000000000e+00 0.000000000000e+00
1.146750000000e+03 0.000000000000e+00 0.000000000000e+00 0.000000000000e+00
1.147000000000e+03 0.000000000000e+00 0.000000000000e+00 0.000000000000e+00
1.147250000000e+03 0.000000000000e+00 0.000000000000e+00 0.000000000000e+00
1.147500000000e+03 0.000000000000e+00 0.000000000000e+00 0.000000000000e+00
1.147750000000e+03 0.000000000000e+00 0.000000000000e+00 0.000000000000e+00
1.148000000000e+03 0.000000000000e+00 0.000000000000e+00 0.000000000000e+00
1.148250000000e+03 0.000000000000e+00 0.000000000000e+00 0.000000000000e+00
1.148500000000e+03 0.000000000000e+00 0.000000000000e+00 0.000000000000e+00
1.148750000000e+03 0.000000000000e+00 0.000000000000e+00 0.000000000000e+00
1.149000000000e+03 0.000000000000e+00 0.000000000000e+00 0.000000000000e+00
1.149250000000e+03 0.000000000000e+00 0.000000000000e+00 0.000000000000e+00
1.149500000000e+03 0.000000000000e+00 0.000000000000e+00 0.000000000000e+00
1.149750000000e+03 0.000000000000e+00 0.000000000000e+00 0.000000000000e+00
1.150000000000e+03 0.000000000000e+00 0.000000000000e+00 0.000000000000e+00
1.150250000000e+03 0.000000000000e+00 0.000000000000e+00 0.000000000000e+00
1.150500000000e+03 0.000000000000e+00 0.000000000000e+00 0.000000000000e+00
1.150750000000e+03 0.000000000000e+00 0.000000000000e+00 0.000000000000e+00
1.151000000000e+03 0.000000000000e+00 0.000000000000e+00 0.000000000000e+00
1.151250000000e+03 0.000000000000e+00 0.000000000000e+00 0.000000000000e+00
1.151500000000e+03 0.000000000000e+00 0.000000000000e+00 0.000000000000e+00
1.151750000000e+03 0.000000000000e+00 0.000000000000e+00 0.000000000000e+00
1.152000000000e+03 0.000000000000e+00 0.000000000000e+00 0.000000000000e+00
1.152250000000e+03 0.000000000000e+00 0.000000000000e+00 0.000000000000e+00
1.152500000000e+03 0.000000000000e+00 0.000000000000e+00 0.000000000000e+00
1.152750000000e+03 0.000000000000e+00 0.000000000000e+00 0.000000000000e+00
1.153000000000e+03 0.000000000000e+00 0.000000000000e+00 0.000000000000e+00
1.153250000000e+03 0.000000000000e+00 0.000000000000e+00 0.000000000000e+00
1.153500000000e+03 0.000000000000e+00 0.000000000000e+00 0.000000000000e+00
1.153750000000e+03 0.000000000000e+00 0.000000000000e+00 0.000000000000e+00
1.154000000000e+03 0.000000000000e+00 0.000000000000e+00 0.000000000000e+00
1.154250000000e+03 0.000000000000e+00 0.000000000000e+00 0.000000000000e+00
1.154500000000e+03 0.000000000000e+00 0.000000000000e+00 0.000000000000e+00
1.154750000000e+03 0.000000000000e+00 0.000000000000e+00 0.000000000000e+00
1.155000000000e+03 0.000000000000e+00 0.000000000000e+00 0.000000000000e+00
1.155250000000e+03 0.000000000000e+00 0.000000000000e+00 0.000000000000e+00
1.155500000000e+03 0.000000000000e+00 0.000000000000e+00 0.000000000000e+00
1.155750000000e+03 0.000000000000e+00 0.000000000000e+00 0.000000000000e+00
1.156000000000e+03 0.000000000000e+00 0.000000000000e+00 0.000000000000e+00
1.156250000000e+03 0.000000000000e+00 0.000000000000e+00 0.000000000000e+00
1.156500000000e+03 0.000000000000e+00 0.000000000000e+00 0.000000000000e+00
1.156750000000e+03 0.000000000000e+00 0.000000000000e+00 0.000000000000e+00
1.157000000000e+03 0.000000000000e+00 0.000000000000e+00 0.000000000000e+00
1.157250000000e+03 0.000000000000e+00 0.000000000000e+00 0.000000000000e+00
