# Supplementary material for: Tracking Charge Migration with Frequency-Matched Strobo-Spectroscopy
Source: J Phys Chem A. 2024 Jan 2;128(1):20–7. doi: 10.1021/acs.jpca.3c04234 (PMC10788909; doi:10.1021/acs.jpca.3c04234)
Supplement: Supplementary file 2 — jp3c04234_si_002.zip [file jp3c04234_si_002.zip › supplemental data/Data/dipoles/model/tau=3.3125.txt]

# Model dipole moment for tau = 3.3125 o.c.
0.000000000000e+00 0.000000000000e+00 0.000000000000e+00 0.000000000000e+00
2.500000000000e-01 0.000000000000e+00 0.000000000000e+00 0.000000000000e+00
5.000000000000e-01 0.000000000000e+00 0.000000000000e+00 0.000000000000e+00
7.500000000000e-01 0.000000000000e+00 0.000000000000e+00 0.000000000000e+00
1.000000000000e+00 0.000000000000e+00 0.000000000000e+00 0.000000000000e+00
1.250000000000e+00 0.000000000000e+00 0.000000000000e+00 0.000000000000e+00
1.500000000000e+00 0.000000000000e+00 0.000000000000e+00 0.000000000000e+00
1.750000000000e+00 0.000000000000e+00 0.000000000000e+00 0.000000000000e+00
2.000000000000e+00 0.000000000000e+00 0.000000000000e+00 0.000000000000e+00
2.250000000000e+00 0.000000000000e+00 0.000000000000e+00 0.000000000000e+00
2.500000000000e+00 0.000000000000e+00 0.000000000000e+00 0.000000000000e+00
2.750000000000e+00 0.000000000000e+00 0.000000000000e+00 0.000000000000e+00
3.000000000000e+00 0.000000000000e+00 0.000000000000e+00 0.000000000000e+00
3.250000000000e+00 0.000000000000e+00 0.000000000000e+00 0.000000000000e+00
3.500000000000e+00 0.000000000000e+00 0.000000000000e+00 0.000000000000e+00
3.750000000000e+00 0.000000000000e+00 0.000000000000e+00 0.000000000000e+00
4.000000000000e+00 0.000000000000e+00 0.000000000000e+00 0.000000000000e+00
4.250000000000e+00 0.000000000000e+00 0.000000000000e+00 0.000000000000e+00
4.500000000000e+00 0.000000000000e+00 0.000000000000e+00 0.000000000000e+00
4.750000000000e+00 0.000000000000e+00 0.000000000000e+00 0.000000000000e+00
5.000000000000e+00 0.000000000000e+00 0.000000000000e+00 0.000000000000e+00
5.250000000000e+00 0.000000000000e+00 0.000000000000e+00 0.000000000000e+00
5.500000000000e+00 0.000000000000e+00 0.000000000000e+00 0.000000000000e+00
5.750000000000e+00 0.000000000000e+00 0.000000000000e+00 0.000000000000e+00
6.000000000000e+00 0.000000000000e+00 0.000000000000e+00 0.000000000000e+00
6.250000000000e+00 0.000000000000e+00 0.000000000000e+00 0.000000000000e+00
6.500000000000e+00 0.000000000000e+00 0.000000000000e+00 0.000000000000e+00
6.750000000000e+00 0.000000000000e+00 0.000000000000e+00 0.000000000000e+00
7.000000000000e+00 0.000000000000e+00 0.000000000000e+00 0.000000000000e+00
7.250000000000e+00 0.000000000000e+00 0.000000000000e+00 0.000000000000e+00
7.500000000000e+00 0.000000000000e+00 0.000000000000e+00 0.000000000000e+00
7.750000000000e+00 0.000000000000e+00 0.000000000000e+00 0.000000000000e+00
8.000000000000e+00 0.000000000000e+00 0.000000000000e+00 0.000000000000e+00
8.250000000000e+00 0.000000000000e+00 0.000000000000e+00 0.000000000000e+00
8.500000000000e+00 0.000000000000e+00 0.000000000000e+00 0.000000000000e+00
8.750000000000e+00 0.000000000000e+00 0.000000000000e+00 0.000000000000e+00
9.000000000000e+00 0.000000000000e+00 0.000000000000e+00 0.000000000000e+00
9.250000000000e+00 0.000000000000e+00 0.000000000000e+00 0.000000000000e+00
9.500000000000e+00 0.000000000000e+00 0.000000000000e+00 0.000000000000e+00
9.750000000000e+00 0.000000000000e+00 0.000000000000e+00 0.000000000000e+00
1.000000000000e+01 0.000000000000e+00 0.000000000000e+00 0.000000000000e+00
1.025000000000e+01 0.000000000000e+00 0.000000000000e+00 0.000000000000e+00
1.050000000000e+01 0.000000000000e+00 0.000000000000e+00 0.000000000000e+00
1.075000000000e+01 0.000000000000e+00 0.000000000000e+00 0.000000000000e+00
1.100000000000e+01 0.000000000000e+00 0.000000000000e+00 0.000000000000e+00
1.125000000000e+01 0.000000000000e+00 0.000000000000e+00 0.000000000000e+00
1.150000000000e+01 0.000000000000e+00 0.000000000000e+00 0.000000000000e+00
1.175000000000e+01 0.000000000000e+00 0.000000000000e+00 0.000000000000e+00
1.200000000000e+01 0.000000000000e+00 0.000000000000e+00 0.000000000000e+00
1.225000000000e+01 0.000000000000e+00 0.000000000000e+00 0.000000000000e+00
1.250000000000e+01 0.000000000000e+00 0.000000000000e+00 0.000000000000e+00
1.275000000000e+01 0.000000000000e+00 0.000000000000e+00 0.000000000000e+00
1.300000000000e+01 0.000000000000e+00 0.000000000000e+00 0.000000000000e+00
1.325000000000e+01 0.000000000000e+00 0.000000000000e+00 0.000000000000e+00
1.350000000000e+01 0.000000000000e+00 0.000000000000e+00 0.000000000000e+00
1.375000000000e+01 0.000000000000e+00 0.000000000000e+00 0.000000000000e+00
1.400000000000e+01 0.000000000000e+00 0.000000000000e+00 0.000000000000e+00
1.425000000000e+01 0.000000000000e+00 0.000000000000e+00 0.000000000000e+00
1.450000000000e+01 0.000000000000e+00 0.000000000000e+00 0.000000000000e+00
1.475000000000e+01 0.000000000000e+00 0.000000000000e+00 0.000000000000e+00
1.500000000000e+01 0.000000000000e+00 0.000000000000e+00 0.000000000000e+00
1.525000000000e+01 0.000000000000e+00 0.000000000000e+00 0.000000000000e+00
1.550000000000e+01 0.000000000000e+00 0.000000000000e+00 0.000000000000e+00
1.575000000000e+01 0.000000000000e+00 0.000000000000e+00 0.000000000000e+00
1.600000000000e+01 0.000000000000e+00 0.000000000000e+00 0.000000000000e+00
1.625000000000e+01 0.000000000000e+00 0.000000000000e+00 0.000000000000e+00
1.650000000000e+01 0.000000000000e+00 0.000000000000e+00 0.000000000000e+00
1.675000000000e+01 0.000000000000e+00 0.000000000000e+00 0.000000000000e+00
1.700000000000e+01 0.000000000000e+00 0.000000000000e+00 0.000000000000e+00
1.725000000000e+01 0.000000000000e+00 0.000000000000e+00 0.000000000000e+00
1.750000000000e+01 0.000000000000e+00 0.000000000000e+00 0.000000000000e+00
1.775000000000e+01 0.000000000000e+00 0.000000000000e+00 0.000000000000e+00
1.800000000000e+01 0.000000000000e+00 0.000000000000e+00 0.000000000000e+00
1.825000000000e+01 0.000000000000e+00 0.000000000000e+00 0.000000000000e+00
1.850000000000e+01 0.000000000000e+00 0.000000000000e+00 0.000000000000e+00
1.875000000000e+01 0.000000000000e+00 0.000000000000e+00 0.000000000000e+00
1.900000000000e+01 0.000000000000e+00 0.000000000000e+00 0.000000000000e+00
1.925000000000e+01 0.000000000000e+00 0.000000000000e+00 0.000000000000e+00
1.950000000000e+01 0.000000000000e+00 0.000000000000e+00 0.000000000000e+00
1.975000000000e+01 0.000000000000e+00 0.000000000000e+00 0.000000000000e+00
2.000000000000e+01 0.000000000000e+00 0.000000000000e+00 0.000000000000e+00
2.025000000000e+01 0.000000000000e+00 0.000000000000e+00 0.000000000000e+00
2.050000000000e+01 0.000000000000e+00 0.000000000000e+00 0.000000000000e+00
2.075000000000e+01 0.000000000000e+00 0.000000000000e+00 0.000000000000e+00
2.100000000000e+01 0.000000000000e+00 0.000000000000e+00 0.000000000000e+00
2.125000000000e+01 0.000000000000e+00 0.000000000000e+00 0.000000000000e+00
2.150000000000e+01 0.000000000000e+00 0.000000000000e+00 0.000000000000e+00
2.175000000000e+01 0.000000000000e+00 0.000000000000e+00 0.000000000000e+00
2.200000000000e+01 0.000000000000e+00 0.000000000000e+00 0.000000000000e+00
2.225000000000e+01 0.000000000000e+00 0.000000000000e+00 0.000000000000e+00
2.250000000000e+01 0.000000000000e+00 0.000000000000e+00 0.000000000000e+00
2.275000000000e+01 0.000000000000e+00 0.000000000000e+00 0.000000000000e+00
2.300000000000e+01 0.000000000000e+00 0.000000000000e+00 0.000000000000e+00
2.325000000000e+01 0.000000000000e+00 0.000000000000e+00 0.000000000000e+00
2.350000000000e+01 0.000000000000e+00 0.000000000000e+00 0.000000000000e+00
2.375000000000e+01 0.000000000000e+00 0.000000000000e+00 0.000000000000e+00
2.400000000000e+01 0.000000000000e+00 0.000000000000e+00 0.000000000000e+00
2.425000000000e+01 0.000000000000e+00 0.000000000000e+00 0.000000000000e+00
2.450000000000e+01 0.000000000000e+00 0.000000000000e+00 0.000000000000e+00
2.475000000000e+01 0.000000000000e+00 0.000000000000e+00 0.000000000000e+00
2.500000000000e+01 0.000000000000e+00 0.000000000000e+00 0.000000000000e+00
2.525000000000e+01 0.000000000000e+00 0.000000000000e+00 0.000000000000e+00
2.550000000000e+01 0.000000000000e+00 0.000000000000e+00 0.000000000000e+00
2.575000000000e+01 0.000000000000e+00 0.000000000000e+00 0.000000000000e+00
2.600000000000e+01 0.000000000000e+00 0.000000000000e+00 0.000000000000e+00
2.625000000000e+01 0.000000000000e+00 0.000000000000e+00 0.000000000000e+00
2.650000000000e+01 0.000000000000e+00 0.000000000000e+00 0.000000000000e+00
2.675000000000e+01 0.000000000000e+00 0.000000000000e+00 0.000000000000e+00
2.700000000000e+01 0.000000000000e+00 0.000000000000e+00 0.000000000000e+00
2.725000000000e+01 0.000000000000e+00 0.000000000000e+00 0.000000000000e+00
2.750000000000e+01 0.000000000000e+00 0.000000000000e+00 0.000000000000e+00
2.775000000000e+01 0.000000000000e+00 0.000000000000e+00 0.000000000000e+00
2.800000000000e+01 0.000000000000e+00 0.000000000000e+00 0.000000000000e+00
2.825000000000e+01 0.000000000000e+00 0.000000000000e+00 0.000000000000e+00
2.850000000000e+01 0.000000000000e+00 0.000000000000e+00 0.000000000000e+00
2.875000000000e+01 0.000000000000e+00 0.000000000000e+00 0.000000000000e+00
2.900000000000e+01 0.000000000000e+00 0.000000000000e+00 0.000000000000e+00
2.925000000000e+01 0.000000000000e+00 0.000000000000e+00 0.000000000000e+00
2.950000000000e+01 0.000000000000e+00 0.000000000000e+00 0.000000000000e+00
2.975000000000e+01 0.000000000000e+00 0.000000000000e+00 0.000000000000e+00
3.000000000000e+01 0.000000000000e+00 0.000000000000e+00 0.000000000000e+00
3.025000000000e+01 0.000000000000e+00 0.000000000000e+00 0.000000000000e+00
3.050000000000e+01 0.000000000000e+00 0.000000000000e+00 0.000000000000e+00
3.075000000000e+01 0.000000000000e+00 0.000000000000e+00 0.000000000000e+00
3.100000000000e+01 0.000000000000e+00 0.000000000000e+00 0.000000000000e+00
3.125000000000e+01 0.000000000000e+00 0.000000000000e+00 0.000000000000e+00
3.150000000000e+01 0.000000000000e+00 0.000000000000e+00 0.000000000000e+00
3.175000000000e+01 0.000000000000e+00 0.000000000000e+00 0.000000000000e+00
3.200000000000e+01 0.000000000000e+00 0.000000000000e+00 0.000000000000e+00
3.225000000000e+01 0.000000000000e+00 0.000000000000e+00 0.000000000000e+00
3.250000000000e+01 0.000000000000e+00 0.000000000000e+00 0.000000000000e+00
3.275000000000e+01 0.000000000000e+00 0.000000000000e+00 0.000000000000e+00
3.300000000000e+01 0.000000000000e+00 0.000000000000e+00 0.000000000000e+00
3.325000000000e+01 0.000000000000e+00 0.000000000000e+00 0.000000000000e+00
3.350000000000e+01 0.000000000000e+00 0.000000000000e+00 0.000000000000e+00
3.375000000000e+01 0.000000000000e+00 0.000000000000e+00 0.000000000000e+00
3.400000000000e+01 0.000000000000e+00 0.000000000000e+00 0.000000000000e+00
3.425000000000e+01 0.000000000000e+00 0.000000000000e+00 0.000000000000e+00
3.450000000000e+01 0.000000000000e+00 0.000000000000e+00 0.000000000000e+00
3.475000000000e+01 0.000000000000e+00 0.000000000000e+00 0.000000000000e+00
3.500000000000e+01 0.000000000000e+00 0.000000000000e+00 0.000000000000e+00
3.525000000000e+01 0.000000000000e+00 0.000000000000e+00 0.000000000000e+00
3.550000000000e+01 0.000000000000e+00 0.000000000000e+00 0.000000000000e+00
3.575000000000e+01 0.000000000000e+00 0.000000000000e+00 0.000000000000e+00
3.600000000000e+01 0.000000000000e+00 0.000000000000e+00 0.000000000000e+00
3.625000000000e+01 0.000000000000e+00 0.000000000000e+00 0.000000000000e+00
3.650000000000e+01 0.000000000000e+00 0.000000000000e+00 0.000000000000e+00
3.675000000000e+01 0.000000000000e+00 0.000000000000e+00 0.000000000000e+00
3.700000000000e+01 0.000000000000e+00 0.000000000000e+00 0.000000000000e+00
3.725000000000e+01 0.000000000000e+00 0.000000000000e+00 0.000000000000e+00
3.750000000000e+01 0.000000000000e+00 0.000000000000e+00 0.000000000000e+00
3.775000000000e+01 0.000000000000e+00 0.000000000000e+00 0.000000000000e+00
3.800000000000e+01 0.000000000000e+00 0.000000000000e+00 0.000000000000e+00
3.825000000000e+01 0.000000000000e+00 0.000000000000e+00 0.000000000000e+00
3.850000000000e+01 0.000000000000e+00 0.000000000000e+00 0.000000000000e+00
3.875000000000e+01 0.000000000000e+00 0.000000000000e+00 0.000000000000e+00
3.900000000000e+01 0.000000000000e+00 0.000000000000e+00 0.000000000000e+00
3.925000000000e+01 0.000000000000e+00 0.000000000000e+00 0.000000000000e+00
3.950000000000e+01 0.000000000000e+00 0.000000000000e+00 0.000000000000e+00
3.975000000000e+01 0.000000000000e+00 0.000000000000e+00 0.000000000000e+00
4.000000000000e+01 0.000000000000e+00 0.000000000000e+00 0.000000000000e+00
4.025000000000e+01 0.000000000000e+00 0.000000000000e+00 0.000000000000e+00
4.050000000000e+01 0.000000000000e+00 0.000000000000e+00 0.000000000000e+00
4.075000000000e+01 0.000000000000e+00 0.000000000000e+00 0.000000000000e+00
4.100000000000e+01 0.000000000000e+00 0.000000000000e+00 0.000000000000e+00
4.125000000000e+01 0.000000000000e+00 0.000000000000e+00 0.000000000000e+00
4.150000000000e+01 0.000000000000e+00 0.000000000000e+00 0.000000000000e+00
4.175000000000e+01 0.000000000000e+00 0.000000000000e+00 0.000000000000e+00
4.200000000000e+01 0.000000000000e+00 0.000000000000e+00 0.000000000000e+00
4.225000000000e+01 0.000000000000e+00 0.000000000000e+00 0.000000000000e+00
4.250000000000e+01 0.000000000000e+00 0.000000000000e+00 0.000000000000e+00
4.275000000000e+01 0.000000000000e+00 0.000000000000e+00 0.000000000000e+00
4.300000000000e+01 0.000000000000e+00 0.000000000000e+00 0.000000000000e+00
4.325000000000e+01 0.000000000000e+00 0.000000000000e+00 0.000000000000e+00
4.350000000000e+01 0.000000000000e+00 0.000000000000e+00 0.000000000000e+00
4.375000000000e+01 0.000000000000e+00 0.000000000000e+00 0.000000000000e+00
4.400000000000e+01 0.000000000000e+00 0.000000000000e+00 0.000000000000e+00
4.425000000000e+01 0.000000000000e+00 0.000000000000e+00 0.000000000000e+00
4.450000000000e+01 0.000000000000e+00 0.000000000000e+00 0.000000000000e+00
4.475000000000e+01 0.000000000000e+00 0.000000000000e+00 0.000000000000e+00
4.500000000000e+01 0.000000000000e+00 0.000000000000e+00 0.000000000000e+00
4.525000000000e+01 0.000000000000e+00 0.000000000000e+00 0.000000000000e+00
4.550000000000e+01 0.000000000000e+00 0.000000000000e+00 0.000000000000e+00
4.575000000000e+01 0.000000000000e+00 0.000000000000e+00 0.000000000000e+00
4.600000000000e+01 0.000000000000e+00 0.000000000000e+00 0.000000000000e+00
4.625000000000e+01 0.000000000000e+00 0.000000000000e+00 0.000000000000e+00
4.650000000000e+01 0.000000000000e+00 0.000000000000e+00 0.000000000000e+00
4.675000000000e+01 0.000000000000e+00 0.000000000000e+00 0.000000000000e+00
4.700000000000e+01 0.000000000000e+00 0.000000000000e+00 0.000000000000e+00
4.725000000000e+01 0.000000000000e+00 0.000000000000e+00 0.000000000000e+00
4.750000000000e+01 0.000000000000e+00 0.000000000000e+00 0.000000000000e+00
4.775000000000e+01 0.000000000000e+00 0.000000000000e+00 0.000000000000e+00
4.800000000000e+01 0.000000000000e+00 0.000000000000e+00 0.000000000000e+00
4.825000000000e+01 0.000000000000e+00 0.000000000000e+00 0.000000000000e+00
4.850000000000e+01 0.000000000000e+00 0.000000000000e+00 0.000000000000e+00
4.875000000000e+01 0.000000000000e+00 0.000000000000e+00 0.000000000000e+00
4.900000000000e+01 0.000000000000e+00 0.000000000000e+00 0.000000000000e+00
4.925000000000e+01 0.000000000000e+00 0.000000000000e+00 0.000000000000e+00
4.950000000000e+01 0.000000000000e+00 0.000000000000e+00 0.000000000000e+00
4.975000000000e+01 0.000000000000e+00 0.000000000000e+00 0.000000000000e+00
5.000000000000e+01 0.000000000000e+00 0.000000000000e+00 0.000000000000e+00
5.025000000000e+01 0.000000000000e+00 0.000000000000e+00 0.000000000000e+00
5.050000000000e+01 0.000000000000e+00 0.000000000000e+00 0.000000000000e+00
5.075000000000e+01 0.000000000000e+00 0.000000000000e+00 0.000000000000e+00
5.100000000000e+01 0.000000000000e+00 0.000000000000e+00 0.000000000000e+00
5.125000000000e+01 0.000000000000e+00 0.000000000000e+00 0.000000000000e+00
5.150000000000e+01 0.000000000000e+00 0.000000000000e+00 0.000000000000e+00
5.175000000000e+01 0.000000000000e+00 0.000000000000e+00 0.000000000000e+00
5.200000000000e+01 0.000000000000e+00 0.000000000000e+00 0.000000000000e+00
5.225000000000e+01 0.000000000000e+00 0.000000000000e+00 0.000000000000e+00
5.250000000000e+01 0.000000000000e+00 0.000000000000e+00 0.000000000000e+00
5.275000000000e+01 0.000000000000e+00 0.000000000000e+00 0.000000000000e+00
5.300000000000e+01 0.000000000000e+00 0.000000000000e+00 0.000000000000e+00
5.325000000000e+01 0.000000000000e+00 0.000000000000e+00 0.000000000000e+00
5.350000000000e+01 0.000000000000e+00 0.000000000000e+00 0.000000000000e+00
5.375000000000e+01 0.000000000000e+00 0.000000000000e+00 0.000000000000e+00
5.400000000000e+01 0.000000000000e+00 0.000000000000e+00 0.000000000000e+00
5.425000000000e+01 0.000000000000e+00 0.000000000000e+00 0.000000000000e+00
5.450000000000e+01 0.000000000000e+00 0.000000000000e+00 0.000000000000e+00
5.475000000000e+01 0.000000000000e+00 0.000000000000e+00 0.000000000000e+00
5.500000000000e+01 0.000000000000e+00 0.000000000000e+00 0.000000000000e+00
5.525000000000e+01 0.000000000000e+00 0.000000000000e+00 0.000000000000e+00
5.550000000000e+01 0.000000000000e+00 0.000000000000e+00 0.000000000000e+00
5.575000000000e+01 0.000000000000e+00 0.000000000000e+00 0.000000000000e+00
5.600000000000e+01 0.000000000000e+00 0.000000000000e+00 0.000000000000e+00
5.625000000000e+01 0.000000000000e+00 0.000000000000e+00 0.000000000000e+00
5.650000000000e+01 0.000000000000e+00 0.000000000000e+00 0.000000000000e+00
5.675000000000e+01 0.000000000000e+00 0.000000000000e+00 0.000000000000e+00
5.700000000000e+01 0.000000000000e+00 0.000000000000e+00 0.000000000000e+00
5.725000000000e+01 0.000000000000e+00 0.000000000000e+00 0.000000000000e+00
5.750000000000e+01 0.000000000000e+00 0.000000000000e+00 0.000000000000e+00
5.775000000000e+01 0.000000000000e+00 0.000000000000e+00 0.000000000000e+00
5.800000000000e+01 0.000000000000e+00 0.000000000000e+00 0.000000000000e+00
5.825000000000e+01 0.000000000000e+00 0.000000000000e+00 0.000000000000e+00
5.850000000000e+01 0.000000000000e+00 0.000000000000e+00 0.000000000000e+00
5.875000000000e+01 0.000000000000e+00 0.000000000000e+00 0.000000000000e+00
5.900000000000e+01 0.000000000000e+00 0.000000000000e+00 0.000000000000e+00
5.925000000000e+01 0.000000000000e+00 0.000000000000e+00 0.000000000000e+00
5.950000000000e+01 0.000000000000e+00 0.000000000000e+00 0.000000000000e+00
5.975000000000e+01 0.000000000000e+00 0.000000000000e+00 0.000000000000e+00
6.000000000000e+01 0.000000000000e+00 0.000000000000e+00 0.000000000000e+00
6.025000000000e+01 0.000000000000e+00 0.000000000000e+00 0.000000000000e+00
6.050000000000e+01 0.000000000000e+00 0.000000000000e+00 0.000000000000e+00
6.075000000000e+01 0.000000000000e+00 0.000000000000e+00 0.000000000000e+00
6.100000000000e+01 0.000000000000e+00 0.000000000000e+00 0.000000000000e+00
6.125000000000e+01 0.000000000000e+00 0.000000000000e+00 0.000000000000e+00
6.150000000000e+01 0.000000000000e+00 0.000000000000e+00 0.000000000000e+00
6.175000000000e+01 0.000000000000e+00 0.000000000000e+00 0.000000000000e+00
6.200000000000e+01 0.000000000000e+00 0.000000000000e+00 0.000000000000e+00
6.225000000000e+01 0.000000000000e+00 0.000000000000e+00 0.000000000000e+00
6.250000000000e+01 0.000000000000e+00 0.000000000000e+00 0.000000000000e+00
6.275000000000e+01 0.000000000000e+00 0.000000000000e+00 0.000000000000e+00
6.300000000000e+01 0.000000000000e+00 0.000000000000e+00 0.000000000000e+00
6.325000000000e+01 0.000000000000e+00 0.000000000000e+00 0.000000000000e+00
6.350000000000e+01 0.000000000000e+00 0.000000000000e+00 0.000000000000e+00
6.375000000000e+01 0.000000000000e+00 0.000000000000e+00 0.000000000000e+00
6.400000000000e+01 0.000000000000e+00 0.000000000000e+00 0.000000000000e+00
6.425000000000e+01 0.000000000000e+00 0.000000000000e+00 0.000000000000e+00
6.450000000000e+01 0.000000000000e+00 0.000000000000e+00 0.000000000000e+00
6.475000000000e+01 0.000000000000e+00 0.000000000000e+00 0.000000000000e+00
6.500000000000e+01 0.000000000000e+00 0.000000000000e+00 0.000000000000e+00
6.525000000000e+01 0.000000000000e+00 0.000000000000e+00 0.000000000000e+00
6.550000000000e+01 0.000000000000e+00 0.000000000000e+00 0.000000000000e+00
6.575000000000e+01 0.000000000000e+00 0.000000000000e+00 0.000000000000e+00
6.600000000000e+01 0.000000000000e+00 0.000000000000e+00 0.000000000000e+00
6.625000000000e+01 0.000000000000e+00 0.000000000000e+00 0.000000000000e+00
6.650000000000e+01 0.000000000000e+00 0.000000000000e+00 0.000000000000e+00
6.675000000000e+01 0.000000000000e+00 0.000000000000e+00 0.000000000000e+00
6.700000000000e+01 0.000000000000e+00 0.000000000000e+00 0.000000000000e+00
6.725000000000e+01 0.000000000000e+00 0.000000000000e+00 0.000000000000e+00
6.750000000000e+01 0.000000000000e+00 0.000000000000e+00 0.000000000000e+00
6.775000000000e+01 0.000000000000e+00 0.000000000000e+00 0.000000000000e+00
6.800000000000e+01 0.000000000000e+00 0.000000000000e+00 0.000000000000e+00
6.825000000000e+01 0.000000000000e+00 0.000000000000e+00 0.000000000000e+00
6.850000000000e+01 0.000000000000e+00 0.000000000000e+00 0.000000000000e+00
6.875000000000e+01 0.000000000000e+00 0.000000000000e+00 0.000000000000e+00
6.900000000000e+01 0.000000000000e+00 0.000000000000e+00 0.000000000000e+00
6.925000000000e+01 0.000000000000e+00 0.000000000000e+00 0.000000000000e+00
6.950000000000e+01 0.000000000000e+00 0.000000000000e+00 0.000000000000e+00
6.975000000000e+01 0.000000000000e+00 0.000000000000e+00 0.000000000000e+00
7.000000000000e+01 0.000000000000e+00 0.000000000000e+00 0.000000000000e+00
7.025000000000e+01 0.000000000000e+00 0.000000000000e+00 0.000000000000e+00
7.050000000000e+01 0.000000000000e+00 0.000000000000e+00 0.000000000000e+00
7.075000000000e+01 0.000000000000e+00 0.000000000000e+00 0.000000000000e+00
7.100000000000e+01 0.000000000000e+00 0.000000000000e+00 0.000000000000e+00
7.125000000000e+01 0.000000000000e+00 0.000000000000e+00 0.000000000000e+00
7.150000000000e+01 0.000000000000e+00 0.000000000000e+00 0.000000000000e+00
7.175000000000e+01 0.000000000000e+00 0.000000000000e+00 0.000000000000e+00
7.200000000000e+01 0.000000000000e+00 0.000000000000e+00 0.000000000000e+00
7.225000000000e+01 0.000000000000e+00 0.000000000000e+00 0.000000000000e+00
7.250000000000e+01 0.000000000000e+00 0.000000000000e+00 0.000000000000e+00
7.275000000000e+01 0.000000000000e+00 0.000000000000e+00 0.000000000000e+00
7.300000000000e+01 0.000000000000e+00 0.000000000000e+00 0.000000000000e+00
7.325000000000e+01 0.000000000000e+00 0.000000000000e+00 0.000000000000e+00
7.350000000000e+01 0.000000000000e+00 0.000000000000e+00 0.000000000000e+00
7.375000000000e+01 0.000000000000e+00 0.000000000000e+00 0.000000000000e+00
7.400000000000e+01 0.000000000000e+00 0.000000000000e+00 0.000000000000e+00
7.425000000000e+01 0.000000000000e+00 0.000000000000e+00 0.000000000000e+00
7.450000000000e+01 0.000000000000e+00 0.000000000000e+00 0.000000000000e+00
7.475000000000e+01 0.000000000000e+00 0.000000000000e+00 0.000000000000e+00
7.500000000000e+01 0.000000000000e+00 0.000000000000e+00 0.000000000000e+00
7.525000000000e+01 0.000000000000e+00 0.000000000000e+00 0.000000000000e+00
7.550000000000e+01 0.000000000000e+00 0.000000000000e+00 0.000000000000e+00
7.575000000000e+01 0.000000000000e+00 0.000000000000e+00 0.000000000000e+00
7.600000000000e+01 0.000000000000e+00 0.000000000000e+00 0.000000000000e+00
7.625000000000e+01 0.000000000000e+00 0.000000000000e+00 0.000000000000e+00
7.650000000000e+01 0.000000000000e+00 0.000000000000e+00 0.000000000000e+00
7.675000000000e+01 0.000000000000e+00 0.000000000000e+00 0.000000000000e+00
7.700000000000e+01 0.000000000000e+00 0.000000000000e+00 0.000000000000e+00
7.725000000000e+01 0.000000000000e+00 0.000000000000e+00 0.000000000000e+00
7.750000000000e+01 0.000000000000e+00 0.000000000000e+00 0.000000000000e+00
7.775000000000e+01 0.000000000000e+00 0.000000000000e+00 0.000000000000e+00
7.800000000000e+01 0.000000000000e+00 0.000000000000e+00 0.000000000000e+00
7.825000000000e+01 0.000000000000e+00 0.000000000000e+00 0.000000000000e+00
7.850000000000e+01 0.000000000000e+00 0.000000000000e+00 0.000000000000e+00
7.875000000000e+01 0.000000000000e+00 0.000000000000e+00 0.000000000000e+00
7.900000000000e+01 0.000000000000e+00 0.000000000000e+00 0.000000000000e+00
7.925000000000e+01 0.000000000000e+00 0.000000000000e+00 0.000000000000e+00
7.950000000000e+01 0.000000000000e+00 0.000000000000e+00 0.000000000000e+00
7.975000000000e+01 0.000000000000e+00 0.000000000000e+00 0.000000000000e+00
8.000000000000e+01 0.000000000000e+00 0.000000000000e+00 0.000000000000e+00
8.025000000000e+01 0.000000000000e+00 0.000000000000e+00 0.000000000000e+00
8.050000000000e+01 0.000000000000e+00 0.000000000000e+00 0.000000000000e+00
8.075000000000e+01 0.000000000000e+00 0.000000000000e+00 0.000000000000e+00
8.100000000000e+01 0.000000000000e+00 0.000000000000e+00 0.000000000000e+00
8.125000000000e+01 0.000000000000e+00 0.000000000000e+00 0.000000000000e+00
8.150000000000e+01 0.000000000000e+00 0.000000000000e+00 0.000000000000e+00
8.175000000000e+01 0.000000000000e+00 0.000000000000e+00 0.000000000000e+00
8.200000000000e+01 0.000000000000e+00 0.000000000000e+00 0.000000000000e+00
8.225000000000e+01 0.000000000000e+00 0.000000000000e+00 0.000000000000e+00
8.250000000000e+01 0.000000000000e+00 0.000000000000e+00 0.000000000000e+00
8.275000000000e+01 0.000000000000e+00 0.000000000000e+00 0.000000000000e+00
8.300000000000e+01 0.000000000000e+00 0.000000000000e+00 0.000000000000e+00
8.325000000000e+01 0.000000000000e+00 0.000000000000e+00 0.000000000000e+00
8.350000000000e+01 0.000000000000e+00 0.000000000000e+00 0.000000000000e+00
8.375000000000e+01 0.000000000000e+00 0.000000000000e+00 0.000000000000e+00
8.400000000000e+01 0.000000000000e+00 0.000000000000e+00 0.000000000000e+00
8.425000000000e+01 0.000000000000e+00 0.000000000000e+00 0.000000000000e+00
8.450000000000e+01 0.000000000000e+00 0.000000000000e+00 0.000000000000e+00
8.475000000000e+01 0.000000000000e+00 0.000000000000e+00 0.000000000000e+00
8.500000000000e+01 0.000000000000e+00 0.000000000000e+00 0.000000000000e+00
8.525000000000e+01 0.000000000000e+00 0.000000000000e+00 0.000000000000e+00
8.550000000000e+01 0.000000000000e+00 0.000000000000e+00 0.000000000000e+00
8.575000000000e+01 0.000000000000e+00 0.000000000000e+00 0.000000000000e+00
8.600000000000e+01 0.000000000000e+00 0.000000000000e+00 0.000000000000e+00
8.625000000000e+01 0.000000000000e+00 0.000000000000e+00 0.000000000000e+00
8.650000000000e+01 0.000000000000e+00 0.000000000000e+00 0.000000000000e+00
8.675000000000e+01 0.000000000000e+00 0.000000000000e+00 0.000000000000e+00
8.700000000000e+01 0.000000000000e+00 0.000000000000e+00 0.000000000000e+00
8.725000000000e+01 0.000000000000e+00 0.000000000000e+00 0.000000000000e+00
8.750000000000e+01 0.000000000000e+00 0.000000000000e+00 0.000000000000e+00
8.775000000000e+01 0.000000000000e+00 0.000000000000e+00 0.000000000000e+00
8.800000000000e+01 0.000000000000e+00 0.000000000000e+00 0.000000000000e+00
8.825000000000e+01 0.000000000000e+00 0.000000000000e+00 0.000000000000e+00
8.850000000000e+01 0.000000000000e+00 0.000000000000e+00 0.000000000000e+00
8.875000000000e+01 0.000000000000e+00 0.000000000000e+00 0.000000000000e+00
8.900000000000e+01 0.000000000000e+00 0.000000000000e+00 0.000000000000e+00
8.925000000000e+01 0.000000000000e+00 0.000000000000e+00 0.000000000000e+00
8.950000000000e+01 0.000000000000e+00 0.000000000000e+00 0.000000000000e+00
8.975000000000e+01 0.000000000000e+00 0.000000000000e+00 0.000000000000e+00
9.000000000000e+01 0.000000000000e+00 0.000000000000e+00 0.000000000000e+00
9.025000000000e+01 0.000000000000e+00 0.000000000000e+00 0.000000000000e+00
9.050000000000e+01 0.000000000000e+00 0.000000000000e+00 0.000000000000e+00
9.075000000000e+01 0.000000000000e+00 0.000000000000e+00 0.000000000000e+00
9.100000000000e+01 0.000000000000e+00 0.000000000000e+00 0.000000000000e+00
9.125000000000e+01 0.000000000000e+00 0.000000000000e+00 0.000000000000e+00
9.150000000000e+01 0.000000000000e+00 0.000000000000e+00 0.000000000000e+00
9.175000000000e+01 0.000000000000e+00 0.000000000000e+00 0.000000000000e+00
9.200000000000e+01 0.000000000000e+00 0.000000000000e+00 0.000000000000e+00
9.225000000000e+01 0.000000000000e+00 0.000000000000e+00 0.000000000000e+00
9.250000000000e+01 0.000000000000e+00 0.000000000000e+00 0.000000000000e+00
9.275000000000e+01 0.000000000000e+00 0.000000000000e+00 0.000000000000e+00
9.300000000000e+01 0.000000000000e+00 0.000000000000e+00 0.000000000000e+00
9.325000000000e+01 0.000000000000e+00 0.000000000000e+00 0.000000000000e+00
9.350000000000e+01 0.000000000000e+00 0.000000000000e+00 0.000000000000e+00
9.375000000000e+01 0.000000000000e+00 0.000000000000e+00 0.000000000000e+00
9.400000000000e+01 0.000000000000e+00 0.000000000000e+00 0.000000000000e+00
9.425000000000e+01 0.000000000000e+00 0.000000000000e+00 0.000000000000e+00
9.450000000000e+01 0.000000000000e+00 0.000000000000e+00 0.000000000000e+00
9.475000000000e+01 0.000000000000e+00 0.000000000000e+00 0.000000000000e+00
9.500000000000e+01 0.000000000000e+00 0.000000000000e+00 0.000000000000e+00
9.525000000000e+01 0.000000000000e+00 0.000000000000e+00 0.000000000000e+00
9.550000000000e+01 0.000000000000e+00 0.000000000000e+00 0.000000000000e+00
9.575000000000e+01 0.000000000000e+00 0.000000000000e+00 0.000000000000e+00
9.600000000000e+01 0.000000000000e+00 0.000000000000e+00 0.000000000000e+00
9.625000000000e+01 0.000000000000e+00 0.000000000000e+00 0.000000000000e+00
9.650000000000e+01 0.000000000000e+00 0.000000000000e+00 0.000000000000e+00
9.675000000000e+01 0.000000000000e+00 0.000000000000e+00 0.000000000000e+00
9.700000000000e+01 0.000000000000e+00 0.000000000000e+00 0.000000000000e+00
9.725000000000e+01 0.000000000000e+00 0.000000000000e+00 0.000000000000e+00
9.750000000000e+01 0.000000000000e+00 0.000000000000e+00 0.000000000000e+00
9.775000000000e+01 0.000000000000e+00 0.000000000000e+00 0.000000000000e+00
9.800000000000e+01 0.000000000000e+00 0.000000000000e+00 0.000000000000e+00
9.825000000000e+01 0.000000000000e+00 0.000000000000e+00 0.000000000000e+00
9.850000000000e+01 0.000000000000e+00 0.000000000000e+00 0.000000000000e+00
9.875000000000e+01 0.000000000000e+00 0.000000000000e+00 0.000000000000e+00
9.900000000000e+01 0.000000000000e+00 0.000000000000e+00 0.000000000000e+00
9.925000000000e+01 0.000000000000e+00 0.000000000000e+00 0.000000000000e+00
9.950000000000e+01 0.000000000000e+00 0.000000000000e+00 0.000000000000e+00
9.975000000000e+01 0.000000000000e+00 0.000000000000e+00 0.000000000000e+00
1.000000000000e+02 0.000000000000e+00 0.000000000000e+00 0.000000000000e+00
1.002500000000e+02 0.000000000000e+00 0.000000000000e+00 0.000000000000e+00
1.005000000000e+02 0.000000000000e+00 0.000000000000e+00 0.000000000000e+00
1.007500000000e+02 0.000000000000e+00 0.000000000000e+00 0.000000000000e+00
1.010000000000e+02 0.000000000000e+00 0.000000000000e+00 0.000000000000e+00
1.012500000000e+02 0.000000000000e+00 0.000000000000e+00 0.000000000000e+00
1.015000000000e+02 0.000000000000e+00 0.000000000000e+00 0.000000000000e+00
1.017500000000e+02 0.000000000000e+00 0.000000000000e+00 0.000000000000e+00
1.020000000000e+02 0.000000000000e+00 0.000000000000e+00 0.000000000000e+00
1.022500000000e+02 0.000000000000e+00 0.000000000000e+00 0.000000000000e+00
1.025000000000e+02 0.000000000000e+00 0.000000000000e+00 0.000000000000e+00
1.027500000000e+02 0.000000000000e+00 0.000000000000e+00 0.000000000000e+00
1.030000000000e+02 0.000000000000e+00 0.000000000000e+00 0.000000000000e+00
1.032500000000e+02 0.000000000000e+00 0.000000000000e+00 0.000000000000e+00
1.035000000000e+02 0.000000000000e+00 0.000000000000e+00 0.000000000000e+00
1.037500000000e+02 0.000000000000e+00 0.000000000000e+00 0.000000000000e+00
1.040000000000e+02 0.000000000000e+00 0.000000000000e+00 0.000000000000e+00
1.042500000000e+02 0.000000000000e+00 0.000000000000e+00 0.000000000000e+00
1.045000000000e+02 0.000000000000e+00 0.000000000000e+00 0.000000000000e+00
1.047500000000e+02 0.000000000000e+00 0.000000000000e+00 0.000000000000e+00
1.050000000000e+02 0.000000000000e+00 0.000000000000e+00 0.000000000000e+00
1.052500000000e+02 0.000000000000e+00 0.000000000000e+00 0.000000000000e+00
1.055000000000e+02 0.000000000000e+00 0.000000000000e+00 0.000000000000e+00
1.057500000000e+02 0.000000000000e+00 0.000000000000e+00 0.000000000000e+00
1.060000000000e+02 0.000000000000e+00 0.000000000000e+00 0.000000000000e+00
1.062500000000e+02 0.000000000000e+00 0.000000000000e+00 0.000000000000e+00
1.065000000000e+02 0.000000000000e+00 0.000000000000e+00 0.000000000000e+00
1.067500000000e+02 0.000000000000e+00 0.000000000000e+00 0.000000000000e+00
1.070000000000e+02 0.000000000000e+00 0.000000000000e+00 0.000000000000e+00
1.072500000000e+02 0.000000000000e+00 0.000000000000e+00 0.000000000000e+00
1.075000000000e+02 0.000000000000e+00 0.000000000000e+00 0.000000000000e+00
1.077500000000e+02 0.000000000000e+00 0.000000000000e+00 0.000000000000e+00
1.080000000000e+02 0.000000000000e+00 0.000000000000e+00 0.000000000000e+00
1.082500000000e+02 0.000000000000e+00 0.000000000000e+00 0.000000000000e+00
1.085000000000e+02 0.000000000000e+00 0.000000000000e+00 0.000000000000e+00
1.087500000000e+02 0.000000000000e+00 0.000000000000e+00 0.000000000000e+00
1.090000000000e+02 0.000000000000e+00 0.000000000000e+00 0.000000000000e+00
1.092500000000e+02 0.000000000000e+00 0.000000000000e+00 0.000000000000e+00
1.095000000000e+02 0.000000000000e+00 0.000000000000e+00 0.000000000000e+00
1.097500000000e+02 0.000000000000e+00 0.000000000000e+00 0.000000000000e+00
1.100000000000e+02 0.000000000000e+00 0.000000000000e+00 0.000000000000e+00
1.102500000000e+02 0.000000000000e+00 0.000000000000e+00 0.000000000000e+00
1.105000000000e+02 0.000000000000e+00 0.000000000000e+00 0.000000000000e+00
1.107500000000e+02 0.000000000000e+00 0.000000000000e+00 0.000000000000e+00
1.110000000000e+02 0.000000000000e+00 0.000000000000e+00 0.000000000000e+00
1.112500000000e+02 0.000000000000e+00 0.000000000000e+00 0.000000000000e+00
1.115000000000e+02 0.000000000000e+00 0.000000000000e+00 0.000000000000e+00
1.117500000000e+02 0.000000000000e+00 0.000000000000e+00 0.000000000000e+00
1.120000000000e+02 0.000000000000e+00 0.000000000000e+00 0.000000000000e+00
1.122500000000e+02 0.000000000000e+00 0.000000000000e+00 0.000000000000e+00
1.125000000000e+02 0.000000000000e+00 0.000000000000e+00 0.000000000000e+00
1.127500000000e+02 0.000000000000e+00 0.000000000000e+00 0.000000000000e+00
1.130000000000e+02 0.000000000000e+00 0.000000000000e+00 0.000000000000e+00
1.132500000000e+02 0.000000000000e+00 0.000000000000e+00 0.000000000000e+00
1.135000000000e+02 0.000000000000e+00 0.000000000000e+00 0.000000000000e+00
1.137500000000e+02 0.000000000000e+00 0.000000000000e+00 0.000000000000e+00
1.140000000000e+02 0.000000000000e+00 0.000000000000e+00 0.000000000000e+00
1.142500000000e+02 0.000000000000e+00 0.000000000000e+00 0.000000000000e+00
1.145000000000e+02 0.000000000000e+00 0.000000000000e+00 0.000000000000e+00
1.147500000000e+02 0.000000000000e+00 0.000000000000e+00 0.000000000000e+00
1.150000000000e+02 0.000000000000e+00 0.000000000000e+00 0.000000000000e+00
1.152500000000e+02 0.000000000000e+00 0.000000000000e+00 0.000000000000e+00
1.155000000000e+02 0.000000000000e+00 0.000000000000e+00 0.000000000000e+00
1.157500000000e+02 0.000000000000e+00 0.000000000000e+00 0.000000000000e+00
1.160000000000e+02 0.000000000000e+00 0.000000000000e+00 0.000000000000e+00
1.162500000000e+02 0.000000000000e+00 0.000000000000e+00 0.000000000000e+00
1.165000000000e+02 0.000000000000e+00 0.000000000000e+00 0.000000000000e+00
1.167500000000e+02 0.000000000000e+00 0.000000000000e+00 0.000000000000e+00
1.170000000000e+02 0.000000000000e+00 0.000000000000e+00 0.000000000000e+00
1.172500000000e+02 0.000000000000e+00 0.000000000000e+00 0.000000000000e+00
1.175000000000e+02 0.000000000000e+00 0.000000000000e+00 0.000000000000e+00
1.177500000000e+02 0.000000000000e+00 0.000000000000e+00 0.000000000000e+00
1.180000000000e+02 0.000000000000e+00 0.000000000000e+00 0.000000000000e+00
1.182500000000e+02 0.000000000000e+00 0.000000000000e+00 0.000000000000e+00
1.185000000000e+02 0.000000000000e+00 0.000000000000e+00 0.000000000000e+00
1.187500000000e+02 0.000000000000e+00 0.000000000000e+00 0.000000000000e+00
1.190000000000e+02 0.000000000000e+00 0.000000000000e+00 0.000000000000e+00
1.192500000000e+02 0.000000000000e+00 0.000000000000e+00 0.000000000000e+00
1.195000000000e+02 0.000000000000e+00 0.000000000000e+00 0.000000000000e+00
1.197500000000e+02 0.000000000000e+00 0.000000000000e+00 0.000000000000e+00
1.200000000000e+02 0.000000000000e+00 0.000000000000e+00 0.000000000000e+00
1.202500000000e+02 0.000000000000e+00 0.000000000000e+00 0.000000000000e+00
1.205000000000e+02 0.000000000000e+00 0.000000000000e+00 0.000000000000e+00
1.207500000000e+02 0.000000000000e+00 0.000000000000e+00 0.000000000000e+00
1.210000000000e+02 0.000000000000e+00 0.000000000000e+00 0.000000000000e+00
1.212500000000e+02 0.000000000000e+00 0.000000000000e+00 0.000000000000e+00
1.215000000000e+02 0.000000000000e+00 0.000000000000e+00 0.000000000000e+00
1.217500000000e+02 0.000000000000e+00 0.000000000000e+00 0.000000000000e+00
1.220000000000e+02 0.000000000000e+00 0.000000000000e+00 0.000000000000e+00
1.222500000000e+02 0.000000000000e+00 0.000000000000e+00 0.000000000000e+00
1.225000000000e+02 0.000000000000e+00 0.000000000000e+00 0.000000000000e+00
1.227500000000e+02 0.000000000000e+00 0.000000000000e+00 0.000000000000e+00
1.230000000000e+02 0.000000000000e+00 0.000000000000e+00 0.000000000000e+00
1.232500000000e+02 0.000000000000e+00 0.000000000000e+00 0.000000000000e+00
1.235000000000e+02 0.000000000000e+00 0.000000000000e+00 0.000000000000e+00
1.237500000000e+02 0.000000000000e+00 0.000000000000e+00 0.000000000000e+00
1.240000000000e+02 0.000000000000e+00 0.000000000000e+00 0.000000000000e+00
1.242500000000e+02 0.000000000000e+00 0.000000000000e+00 0.000000000000e+00
1.245000000000e+02 0.000000000000e+00 0.000000000000e+00 0.000000000000e+00
1.247500000000e+02 0.000000000000e+00 0.000000000000e+00 0.000000000000e+00
1.250000000000e+02 0.000000000000e+00 0.000000000000e+00 0.000000000000e+00
1.252500000000e+02 0.000000000000e+00 0.000000000000e+00 0.000000000000e+00
1.255000000000e+02 0.000000000000e+00 0.000000000000e+00 0.000000000000e+00
1.257500000000e+02 0.000000000000e+00 0.000000000000e+00 0.000000000000e+00
1.260000000000e+02 0.000000000000e+00 0.000000000000e+00 0.000000000000e+00
1.262500000000e+02 0.000000000000e+00 0.000000000000e+00 0.000000000000e+00
1.265000000000e+02 0.000000000000e+00 0.000000000000e+00 0.000000000000e+00
1.267500000000e+02 0.000000000000e+00 0.000000000000e+00 0.000000000000e+00
1.270000000000e+02 0.000000000000e+00 0.000000000000e+00 0.000000000000e+00
1.272500000000e+02 0.000000000000e+00 0.000000000000e+00 0.000000000000e+00
1.275000000000e+02 0.000000000000e+00 0.000000000000e+00 0.000000000000e+00
1.277500000000e+02 0.000000000000e+00 0.000000000000e+00 0.000000000000e+00
1.280000000000e+02 0.000000000000e+00 0.000000000000e+00 0.000000000000e+00
1.282500000000e+02 0.000000000000e+00 0.000000000000e+00 0.000000000000e+00
1.285000000000e+02 0.000000000000e+00 0.000000000000e+00 0.000000000000e+00
1.287500000000e+02 0.000000000000e+00 0.000000000000e+00 0.000000000000e+00
1.290000000000e+02 0.000000000000e+00 0.000000000000e+00 0.000000000000e+00
1.292500000000e+02 0.000000000000e+00 0.000000000000e+00 0.000000000000e+00
1.295000000000e+02 0.000000000000e+00 0.000000000000e+00 0.000000000000e+00
1.297500000000e+02 0.000000000000e+00 0.000000000000e+00 0.000000000000e+00
1.300000000000e+02 0.000000000000e+00 0.000000000000e+00 0.000000000000e+00
1.302500000000e+02 0.000000000000e+00 0.000000000000e+00 0.000000000000e+00
1.305000000000e+02 0.000000000000e+00 0.000000000000e+00 0.000000000000e+00
1.307500000000e+02 0.000000000000e+00 0.000000000000e+00 0.000000000000e+00
1.310000000000e+02 0.000000000000e+00 0.000000000000e+00 0.000000000000e+00
1.312500000000e+02 0.000000000000e+00 0.000000000000e+00 0.000000000000e+00
1.315000000000e+02 0.000000000000e+00 0.000000000000e+00 0.000000000000e+00
1.317500000000e+02 0.000000000000e+00 0.000000000000e+00 0.000000000000e+00
1.320000000000e+02 0.000000000000e+00 0.000000000000e+00 0.000000000000e+00
1.322500000000e+02 0.000000000000e+00 0.000000000000e+00 0.000000000000e+00
1.325000000000e+02 0.000000000000e+00 0.000000000000e+00 0.000000000000e+00
1.327500000000e+02 0.000000000000e+00 0.000000000000e+00 0.000000000000e+00
1.330000000000e+02 0.000000000000e+00 0.000000000000e+00 0.000000000000e+00
1.332500000000e+02 0.000000000000e+00 0.000000000000e+00 0.000000000000e+00
1.335000000000e+02 0.000000000000e+00 0.000000000000e+00 0.000000000000e+00
1.337500000000e+02 0.000000000000e+00 0.000000000000e+00 0.000000000000e+00
1.340000000000e+02 0.000000000000e+00 0.000000000000e+00 0.000000000000e+00
1.342500000000e+02 0.000000000000e+00 0.000000000000e+00 0.000000000000e+00
1.345000000000e+02 0.000000000000e+00 0.000000000000e+00 0.000000000000e+00
1.347500000000e+02 0.000000000000e+00 0.000000000000e+00 0.000000000000e+00
1.350000000000e+02 0.000000000000e+00 0.000000000000e+00 0.000000000000e+00
1.352500000000e+02 0.000000000000e+00 0.000000000000e+00 0.000000000000e+00
1.355000000000e+02 0.000000000000e+00 0.000000000000e+00 0.000000000000e+00
1.357500000000e+02 0.000000000000e+00 0.000000000000e+00 0.000000000000e+00
1.360000000000e+02 0.000000000000e+00 0.000000000000e+00 0.000000000000e+00
1.362500000000e+02 0.000000000000e+00 0.000000000000e+00 0.000000000000e+00
1.365000000000e+02 0.000000000000e+00 0.000000000000e+00 0.000000000000e+00
1.367500000000e+02 0.000000000000e+00 0.000000000000e+00 0.000000000000e+00
1.370000000000e+02 0.000000000000e+00 0.000000000000e+00 0.000000000000e+00
1.372500000000e+02 0.000000000000e+00 0.000000000000e+00 0.000000000000e+00
1.375000000000e+02 0.000000000000e+00 0.000000000000e+00 0.000000000000e+00
1.377500000000e+02 0.000000000000e+00 0.000000000000e+00 0.000000000000e+00
1.380000000000e+02 0.000000000000e+00 0.000000000000e+00 0.000000000000e+00
1.382500000000e+02 0.000000000000e+00 0.000000000000e+00 0.000000000000e+00
1.385000000000e+02 0.000000000000e+00 0.000000000000e+00 0.000000000000e+00
1.387500000000e+02 0.000000000000e+00 0.000000000000e+00 0.000000000000e+00
1.390000000000e+02 0.000000000000e+00 0.000000000000e+00 0.000000000000e+00
1.392500000000e+02 0.000000000000e+00 0.000000000000e+00 0.000000000000e+00
1.395000000000e+02 0.000000000000e+00 0.000000000000e+00 0.000000000000e+00
1.397500000000e+02 0.000000000000e+00 0.000000000000e+00 0.000000000000e+00
1.400000000000e+02 0.000000000000e+00 0.000000000000e+00 0.000000000000e+00
1.402500000000e+02 0.000000000000e+00 0.000000000000e+00 0.000000000000e+00
1.405000000000e+02 0.000000000000e+00 0.000000000000e+00 0.000000000000e+00
1.407500000000e+02 0.000000000000e+00 0.000000000000e+00 0.000000000000e+00
1.410000000000e+02 0.000000000000e+00 0.000000000000e+00 0.000000000000e+00
1.412500000000e+02 0.000000000000e+00 0.000000000000e+00 0.000000000000e+00
1.415000000000e+02 0.000000000000e+00 0.000000000000e+00 0.000000000000e+00
1.417500000000e+02 0.000000000000e+00 0.000000000000e+00 0.000000000000e+00
1.420000000000e+02 0.000000000000e+00 0.000000000000e+00 0.000000000000e+00
1.422500000000e+02 0.000000000000e+00 0.000000000000e+00 0.000000000000e+00
1.425000000000e+02 0.000000000000e+00 0.000000000000e+00 0.000000000000e+00
1.427500000000e+02 0.000000000000e+00 0.000000000000e+00 0.000000000000e+00
1.430000000000e+02 0.000000000000e+00 0.000000000000e+00 0.000000000000e+00
1.432500000000e+02 0.000000000000e+00 0.000000000000e+00 0.000000000000e+00
1.435000000000e+02 0.000000000000e+00 0.000000000000e+00 0.000000000000e+00
1.437500000000e+02 0.000000000000e+00 0.000000000000e+00 0.000000000000e+00
1.440000000000e+02 0.000000000000e+00 0.000000000000e+00 0.000000000000e+00
1.442500000000e+02 0.000000000000e+00 0.000000000000e+00 0.000000000000e+00
1.445000000000e+02 0.000000000000e+00 0.000000000000e+00 0.000000000000e+00
1.447500000000e+02 0.000000000000e+00 0.000000000000e+00 0.000000000000e+00
1.450000000000e+02 0.000000000000e+00 0.000000000000e+00 0.000000000000e+00
1.452500000000e+02 0.000000000000e+00 0.000000000000e+00 0.000000000000e+00
1.455000000000e+02 0.000000000000e+00 0.000000000000e+00 0.000000000000e+00
1.457500000000e+02 0.000000000000e+00 0.000000000000e+00 0.000000000000e+00
1.460000000000e+02 0.000000000000e+00 0.000000000000e+00 0.000000000000e+00
1.462500000000e+02 0.000000000000e+00 0.000000000000e+00 0.000000000000e+00
1.465000000000e+02 0.000000000000e+00 0.000000000000e+00 0.000000000000e+00
1.467500000000e+02 0.000000000000e+00 0.000000000000e+00 0.000000000000e+00
1.470000000000e+02 0.000000000000e+00 0.000000000000e+00 0.000000000000e+00
1.472500000000e+02 0.000000000000e+00 0.000000000000e+00 0.000000000000e+00
1.475000000000e+02 0.000000000000e+00 0.000000000000e+00 0.000000000000e+00
1.477500000000e+02 0.000000000000e+00 0.000000000000e+00 0.000000000000e+00
1.480000000000e+02 0.000000000000e+00 0.000000000000e+00 0.000000000000e+00
1.482500000000e+02 0.000000000000e+00 0.000000000000e+00 0.000000000000e+00
1.485000000000e+02 0.000000000000e+00 0.000000000000e+00 0.000000000000e+00
1.487500000000e+02 0.000000000000e+00 0.000000000000e+00 0.000000000000e+00
1.490000000000e+02 0.000000000000e+00 0.000000000000e+00 0.000000000000e+00
1.492500000000e+02 0.000000000000e+00 0.000000000000e+00 0.000000000000e+00
1.495000000000e+02 0.000000000000e+00 0.000000000000e+00 0.000000000000e+00
1.497500000000e+02 0.000000000000e+00 0.000000000000e+00 0.000000000000e+00
1.500000000000e+02 0.000000000000e+00 0.000000000000e+00 0.000000000000e+00
1.502500000000e+02 0.000000000000e+00 0.000000000000e+00 0.000000000000e+00
1.505000000000e+02 -3.371955077192e-08 0.000000000000e+00 0.000000000000e+00
1.507500000000e+02 -1.620608942422e-06 0.000000000000e+00 0.000000000000e+00
1.510000000000e+02 -3.314504897194e-06 0.000000000000e+00 0.000000000000e+00
1.512500000000e+02 -2.731434525703e-06 0.000000000000e+00 0.000000000000e+00
1.515000000000e+02 7.504020529044e-07 0.000000000000e+00 0.000000000000e+00
1.517500000000e+02 5.617706619102e-06 0.000000000000e+00 0.000000000000e+00
1.520000000000e+02 8.551584021458e-06 0.000000000000e+00 0.000000000000e+00
1.522500000000e+02 5.350041509815e-06 0.000000000000e+00 0.000000000000e+00
1.525000000000e+02 -7.815367365022e-06 0.000000000000e+00 0.000000000000e+00
1.527500000000e+02 -3.314908082848e-05 0.000000000000e+00 0.000000000000e+00
1.530000000000e+02 -7.032461358762e-05 0.000000000000e+00 0.000000000000e+00
1.532500000000e+02 -1.161739176470e-04 0.000000000000e+00 0.000000000000e+00
1.535000000000e+02 -1.650803312332e-04 0.000000000000e+00 0.000000000000e+00
1.537500000000e+02 -2.100103608821e-04 0.000000000000e+00 0.000000000000e+00
1.540000000000e+02 -2.439606161650e-04 0.000000000000e+00 0.000000000000e+00
1.542500000000e+02 -2.614872019942e-04 0.000000000000e+00 0.000000000000e+00
1.545000000000e+02 -2.599515457382e-04 0.000000000000e+00 0.000000000000e+00
1.547500000000e+02 -2.401681532558e-04 0.000000000000e+00 0.000000000000e+00
1.550000000000e+02 -2.062665712992e-04 0.000000000000e+00 0.000000000000e+00
1.552500000000e+02 -1.647554019743e-04 0.000000000000e+00 0.000000000000e+00
1.555000000000e+02 -1.229626090929e-04 0.000000000000e+00 0.000000000000e+00
1.557500000000e+02 -8.718207093553e-05 0.000000000000e+00 0.000000000000e+00
1.560000000000e+02 -6.094514732154e-05 0.000000000000e+00 0.000000000000e+00
1.562500000000e+02 -4.383492423616e-05 0.000000000000e+00 0.000000000000e+00
1.565000000000e+02 -3.116532816758e-05 0.000000000000e+00 0.000000000000e+00
1.567500000000e+02 -1.467322815577e-05 0.000000000000e+00 0.000000000000e+00
1.570000000000e+02 1.584756889367e-05 0.000000000000e+00 0.000000000000e+00
1.572500000000e+02 7.026098011733e-05 0.000000000000e+00 0.000000000000e+00
1.575000000000e+02 1.556147651609e-04 0.000000000000e+00 0.000000000000e+00
1.577500000000e+02 2.740256993143e-04 0.000000000000e+00 0.000000000000e+00
1.580000000000e+02 4.214444258963e-04 0.000000000000e+00 0.000000000000e+00
1.582500000000e+02 5.876793328424e-04 0.000000000000e+00 0.000000000000e+00
1.585000000000e+02 7.578242001977e-04 0.000000000000e+00 0.000000000000e+00
1.587500000000e+02 9.149480368427e-04 0.000000000000e+00 0.000000000000e+00
1.590000000000e+02 1.043622461165e-03 0.000000000000e+00 0.000000000000e+00
1.592500000000e+02 1.133640344754e-03 0.000000000000e+00 0.000000000000e+00
1.595000000000e+02 1.183169154313e-03 0.000000000000e+00 0.000000000000e+00
1.597500000000e+02 1.200614778215e-03 0.000000000000e+00 0.000000000000e+00
1.600000000000e+02 1.204651930651e-03 0.000000000000e+00 0.000000000000e+00
1.602500000000e+02 1.222182166700e-03 0.000000000000e+00 0.000000000000e+00
1.605000000000e+02 1.284360860318e-03 0.000000000000e+00 0.000000000000e+00
1.607500000000e+02 1.421222844662e-03 0.000000000000e+00 0.000000000000e+00
1.610000000000e+02 1.655759079734e-03 0.000000000000e+00 0.000000000000e+00
1.612500000000e+02 1.998487220703e-03 0.000000000000e+00 0.000000000000e+00
1.615000000000e+02 2.443571060530e-03 0.000000000000e+00 0.000000000000e+00
1.617500000000e+02 2.967361405716e-03 0.000000000000e+00 0.000000000000e+00
1.620000000000e+02 3.529872897739e-03 0.000000000000e+00 0.000000000000e+00
1.622500000000e+02 4.079230119624e-03 0.000000000000e+00 0.000000000000e+00
1.625000000000e+02 4.558590515235e-03 0.000000000000e+00 0.000000000000e+00
1.627500000000e+02 4.914572868896e-03 0.000000000000e+00 0.000000000000e+00
1.630000000000e+02 5.105877326526e-03 0.000000000000e+00 0.000000000000e+00
1.632500000000e+02 5.110646279635e-03 0.000000000000e+00 0.000000000000e+00
1.635000000000e+02 4.931222474590e-03 0.000000000000e+00 0.000000000000e+00
1.637500000000e+02 4.595308093138e-03 0.000000000000e+00 0.000000000000e+00
1.640000000000e+02 4.153070414227e-03 0.000000000000e+00 0.000000000000e+00
1.642500000000e+02 3.670393572103e-03 0.000000000000e+00 0.000000000000e+00
1.645000000000e+02 3.219135523407e-03 0.000000000000e+00 0.000000000000e+00
1.647500000000e+02 2.865801815425e-03 0.000000000000e+00 0.000000000000e+00
1.650000000000e+02 2.660393173722e-03 0.000000000000e+00 0.000000000000e+00
1.652500000000e+02 2.627253147135e-03 0.000000000000e+00 0.000000000000e+00
1.655000000000e+02 2.759509972697e-03 0.000000000000e+00 0.000000000000e+00
1.657500000000e+02 3.018198594907e-03 0.000000000000e+00 0.000000000000e+00
1.660000000000e+02 3.336437485819e-03 0.000000000000e+00 0.000000000000e+00
1.662500000000e+02 3.628230981517e-03 0.000000000000e+00 0.000000000000e+00
1.665000000000e+02 3.800701595711e-03 0.000000000000e+00 0.000000000000e+00
1.667500000000e+02 3.767956982577e-03 0.000000000000e+00 0.000000000000e+00
1.670000000000e+02 3.464468277719e-03 0.000000000000e+00 0.000000000000e+00
1.672500000000e+02 2.855843829005e-03 0.000000000000e+00 0.000000000000e+00
1.675000000000e+02 1.945234209212e-03 0.000000000000e+00 0.000000000000e+00
1.677500000000e+02 7.742530516555e-04 0.000000000000e+00 0.000000000000e+00
1.680000000000e+02 -5.818549419004e-04 0.000000000000e+00 0.000000000000e+00
1.682500000000e+02 -2.024156706013e-03 0.000000000000e+00 0.000000000000e+00
1.685000000000e+02 -3.443615580904e-03 0.000000000000e+00 0.000000000000e+00
1.687500000000e+02 -4.736244875203e-03 0.000000000000e+00 0.000000000000e+00
1.690000000000e+02 -5.817478091259e-03 0.000000000000e+00 0.000000000000e+00
1.692500000000e+02 -6.633502478516e-03 0.000000000000e+00 0.000000000000e+00
1.695000000000e+02 -7.167769189923e-03 0.000000000000e+00 0.000000000000e+00
1.697500000000e+02 -7.441656586546e-03 0.000000000000e+00 0.000000000000e+00
1.700000000000e+02 -7.509201469950e-03 0.000000000000e+00 0.000000000000e+00
1.702500000000e+02 -7.446773473325e-03 0.000000000000e+00 0.000000000000e+00
1.705000000000e+02 -7.339391804747e-03 0.000000000000e+00 0.000000000000e+00
1.707500000000e+02 -7.265932895797e-03 0.000000000000e+00 0.000000000000e+00
1.710000000000e+02 -7.285658285966e-03 0.000000000000e+00 0.000000000000e+00
1.712500000000e+02 -7.428270910571e-03 0.000000000000e+00 0.000000000000e+00
1.715000000000e+02 -7.689118637830e-03 0.000000000000e+00 0.000000000000e+00
1.717500000000e+02 -8.030302595597e-03 0.000000000000e+00 0.000000000000e+00
1.720000000000e+02 -8.387457717314e-03 0.000000000000e+00 0.000000000000e+00
1.722500000000e+02 -8.681020575465e-03 0.000000000000e+00 0.000000000000e+00
1.725000000000e+02 -8.830046910521e-03 0.000000000000e+00 0.000000000000e+00
1.727500000000e+02 -8.766217990482e-03 0.000000000000e+00 0.000000000000e+00
1.730000000000e+02 -8.445655849000e-03 0.000000000000e+00 0.000000000000e+00
1.732500000000e+02 -7.856558822963e-03 0.000000000000e+00 0.000000000000e+00
1.735000000000e+02 -7.021406241506e-03 0.000000000000e+00 0.000000000000e+00
1.737500000000e+02 -5.993439453434e-03 0.000000000000e+00 0.000000000000e+00
1.740000000000e+02 -4.848140257905e-03 0.000000000000e+00 0.000000000000e+00
1.742500000000e+02 -3.671319528445e-03 0.000000000000e+00 0.000000000000e+00
1.745000000000e+02 -2.546038945189e-03 0.000000000000e+00 0.000000000000e+00
1.747500000000e+02 -1.540804185290e-03 0.000000000000e+00 0.000000000000e+00
1.750000000000e+02 -7.012426920871e-04 0.000000000000e+00 0.000000000000e+00
1.752500000000e+02 -4.684404938606e-05 0.000000000000e+00 0.000000000000e+00
1.755000000000e+02 4.265997791921e-04 0.000000000000e+00 0.000000000000e+00
1.757500000000e+02 7.393021275392e-04 0.000000000000e+00 0.000000000000e+00
1.760000000000e+02 9.160222902333e-04 0.000000000000e+00 0.000000000000e+00
1.762500000000e+02 9.731238029286e-04 0.000000000000e+00 0.000000000000e+00
1.765000000000e+02 9.068422754378e-04 0.000000000000e+00 0.000000000000e+00
1.767500000000e+02 6.853790224768e-04 0.000000000000e+00 0.000000000000e+00
1.770000000000e+02 2.468694171949e-04 0.000000000000e+00 0.000000000000e+00
1.772500000000e+02 -4.957058184592e-04 0.000000000000e+00 0.000000000000e+00
1.775000000000e+02 -1.642837222384e-03 0.000000000000e+00 0.000000000000e+00
1.777500000000e+02 -3.291491167848e-03 0.000000000000e+00 0.000000000000e+00
1.780000000000e+02 -5.515374454445e-03 0.000000000000e+00 0.000000000000e+00
1.782500000000e+02 -8.345757553279e-03 0.000000000000e+00 0.000000000000e+00
1.785000000000e+02 -1.175634444266e-02 0.000000000000e+00 0.000000000000e+00
1.787500000000e+02 -1.565526228375e-02 0.000000000000e+00 0.000000000000e+00
1.790000000000e+02 -1.988625979906e-02 0.000000000000e+00 0.000000000000e+00
1.792500000000e+02 -2.423978371933e-02 0.000000000000e+00 0.000000000000e+00
1.795000000000e+02 -2.847296523533e-02 0.000000000000e+00 0.000000000000e+00
1.797500000000e+02 -3.233596027063e-02 0.000000000000e+00 0.000000000000e+00
1.800000000000e+02 -3.560082331427e-02 0.000000000000e+00 0.000000000000e+00
1.802500000000e+02 -3.808839080937e-02 0.000000000000e+00 0.000000000000e+00
1.805000000000e+02 -3.968866270440e-02 0.000000000000e+00 0.000000000000e+00
1.807500000000e+02 -4.037094492838e-02 0.000000000000e+00 0.000000000000e+00
1.810000000000e+02 -4.018147187908e-02 0.000000000000e+00 0.000000000000e+00
1.812500000000e+02 -3.922816877690e-02 0.000000000000e+00 0.000000000000e+00
1.815000000000e+02 -3.765434883459e-02 0.000000000000e+00 0.000000000000e+00
1.817500000000e+02 -3.560512969511e-02 0.000000000000e+00 0.000000000000e+00
1.820000000000e+02 -3.319186060883e-02 0.000000000000e+00 0.000000000000e+00
1.822500000000e+02 -3.046059764004e-02 0.000000000000e+00 0.000000000000e+00
1.825000000000e+02 -2.737047677636e-02 0.000000000000e+00 0.000000000000e+00
1.827500000000e+02 -2.378668258355e-02 0.000000000000e+00 0.000000000000e+00
1.830000000000e+02 -1.949071473740e-02 0.000000000000e+00 0.000000000000e+00
1.832500000000e+02 -1.420808033948e-02 0.000000000000e+00 0.000000000000e+00
1.835000000000e+02 -7.650758186941e-03 0.000000000000e+00 0.000000000000e+00
1.837500000000e+02 4.307815346915e-04 0.000000000000e+00 0.000000000000e+00
1.840000000000e+02 1.019314604290e-02 0.000000000000e+00 0.000000000000e+00
1.842500000000e+02 2.165127313198e-02 0.000000000000e+00 0.000000000000e+00
1.845000000000e+02 3.464323477465e-02 0.000000000000e+00 0.000000000000e+00
1.847500000000e+02 4.881501175983e-02 0.000000000000e+00 0.000000000000e+00
1.850000000000e+02 6.362915184762e-02 0.000000000000e+00 0.000000000000e+00
1.852500000000e+02 7.839797804869e-02 0.000000000000e+00 0.000000000000e+00
1.855000000000e+02 9.233848497181e-02 0.000000000000e+00 0.000000000000e+00
1.857500000000e+02 1.046427705750e-01 0.000000000000e+00 0.000000000000e+00
1.860000000000e+02 1.145553076649e-01 0.000000000000e+00 0.000000000000e+00
1.862500000000e+02 1.214469835854e-01 0.000000000000e+00 0.000000000000e+00
1.865000000000e+02 1.248758887832e-01 0.000000000000e+00 0.000000000000e+00
1.867500000000e+02 1.246263711217e-01 0.000000000000e+00 0.000000000000e+00
1.870000000000e+02 1.207207261183e-01 0.000000000000e+00 0.000000000000e+00
1.872500000000e+02 1.134016902869e-01 0.000000000000e+00 0.000000000000e+00
1.875000000000e+02 1.030881136650e-01 0.000000000000e+00 0.000000000000e+00
1.877500000000e+02 9.031019245123e-02 0.000000000000e+00 0.000000000000e+00
1.880000000000e+02 7.563383332135e-02 0.000000000000e+00 0.000000000000e+00
1.882500000000e+02 5.958558560537e-02 0.000000000000e+00 0.000000000000e+00
1.885000000000e+02 4.258978371342e-02 0.000000000000e+00 0.000000000000e+00
1.887500000000e+02 2.492799405672e-02 0.000000000000e+00 0.000000000000e+00
1.890000000000e+02 6.727722150908e-03 0.000000000000e+00 0.000000000000e+00
1.892500000000e+02 -1.201698449109e-02 0.000000000000e+00 0.000000000000e+00
1.895000000000e+02 -3.139530205096e-02 0.000000000000e+00 0.000000000000e+00
1.897500000000e+02 -5.150679759385e-02 0.000000000000e+00 0.000000000000e+00
1.900000000000e+02 -7.237694896550e-02 0.000000000000e+00 0.000000000000e+00
1.902500000000e+02 -9.387441726577e-02 0.000000000000e+00 0.000000000000e+00
1.905000000000e+02 -1.156440263189e-01 0.000000000000e+00 0.000000000000e+00
1.907500000000e+02 -1.370679041166e-01 0.000000000000e+00 0.000000000000e+00
1.910000000000e+02 -1.572638249800e-01 0.000000000000e+00 0.000000000000e+00
1.912500000000e+02 -1.751248819752e-01 0.000000000000e+00 0.000000000000e+00
1.915000000000e+02 -1.893988740967e-01 0.000000000000e+00 0.000000000000e+00
1.917500000000e+02 -1.988000131603e-01 0.000000000000e+00 0.000000000000e+00
1.920000000000e+02 -2.021405735265e-01 0.000000000000e+00 0.000000000000e+00
1.922500000000e+02 -1.984666662657e-01 0.000000000000e+00 0.000000000000e+00
1.925000000000e+02 -1.871809601700e-01 0.000000000000e+00 0.000000000000e+00
1.927500000000e+02 -1.681361522230e-01 0.000000000000e+00 0.000000000000e+00
1.930000000000e+02 -1.416862372962e-01 0.000000000000e+00 0.000000000000e+00
1.932500000000e+02 -1.086877413134e-01 0.000000000000e+00 0.000000000000e+00
1.935000000000e+02 -7.044938737491e-02 0.000000000000e+00 0.000000000000e+00
1.937500000000e+02 -2.863529871726e-02 0.000000000000e+00 0.000000000000e+00
1.940000000000e+02 1.486712011574e-02 0.000000000000e+00 0.000000000000e+00
1.942500000000e+02 5.809889965236e-02 0.000000000000e+00 0.000000000000e+00
1.945000000000e+02 9.918263116211e-02 0.000000000000e+00 0.000000000000e+00
1.947500000000e+02 1.364588392965e-01 0.000000000000e+00 0.000000000000e+00
1.950000000000e+02 1.685899746537e-01 0.000000000000e+00 0.000000000000e+00
1.952500000000e+02 1.946211028680e-01 0.000000000000e+00 0.000000000000e+00
1.955000000000e+02 2.139925813073e-01 0.000000000000e+00 0.000000000000e+00
1.957500000000e+02 2.265068561437e-01 0.000000000000e+00 0.000000000000e+00
1.960000000000e+02 2.322579965559e-01 0.000000000000e+00 0.000000000000e+00
1.962500000000e+02 2.315377645292e-01 0.000000000000e+00 0.000000000000e+00
1.965000000000e+02 2.247351316659e-01 0.000000000000e+00 0.000000000000e+00
1.967500000000e+02 2.122467243048e-01 0.000000000000e+00 0.000000000000e+00
1.970000000000e+02 1.944135961683e-01 0.000000000000e+00 0.000000000000e+00
1.972500000000e+02 1.714952714421e-01 0.000000000000e+00 0.000000000000e+00
1.975000000000e+02 1.436858003701e-01 0.000000000000e+00 0.000000000000e+00
1.977500000000e+02 1.111695196098e-01 0.000000000000e+00 0.000000000000e+00
1.980000000000e+02 7.420734600809e-02 0.000000000000e+00 0.000000000000e+00
1.982500000000e+02 3.323878211552e-02 0.000000000000e+00 0.000000000000e+00
1.985000000000e+02 -1.101875554374e-02 0.000000000000e+00 0.000000000000e+00
1.987500000000e+02 -5.749257439178e-02 0.000000000000e+00 0.000000000000e+00
1.990000000000e+02 -1.047166215769e-01 0.000000000000e+00 0.000000000000e+00
1.992500000000e+02 -1.508453355165e-01 0.000000000000e+00 0.000000000000e+00
1.995000000000e+02 -1.937253500357e-01 0.000000000000e+00 0.000000000000e+00
1.997500000000e+02 -2.310230391140e-01 0.000000000000e+00 0.000000000000e+00
2.000000000000e+02 -2.603978603260e-01 0.000000000000e+00 0.000000000000e+00
2.002500000000e+02 -2.797044464654e-01 0.000000000000e+00 0.000000000000e+00
2.005000000000e+02 -2.872014079236e-01 0.000000000000e+00 0.000000000000e+00
2.007500000000e+02 -2.817425793510e-01 0.000000000000e+00 0.000000000000e+00
2.010000000000e+02 -2.629273390938e-01 0.000000000000e+00 0.000000000000e+00
2.012500000000e+02 -2.311905904405e-01 0.000000000000e+00 0.000000000000e+00
2.015000000000e+02 -1.878195416680e-01 0.000000000000e+00 0.000000000000e+00
2.017500000000e+02 -1.348927231060e-01 0.000000000000e+00 0.000000000000e+00
2.020000000000e+02 -7.514565759465e-02 0.000000000000e+00 0.000000000000e+00
2.022500000000e+02 -1.177608504448e-02 0.000000000000e+00 0.000000000000e+00
2.025000000000e+02 5.179147176909e-02 0.000000000000e+00 0.000000000000e+00
2.027500000000e+02 1.121576104190e-01 0.000000000000e+00 0.000000000000e+00
2.030000000000e+02 1.661908593670e-01 0.000000000000e+00 0.000000000000e+00
2.032500000000e+02 2.112376277766e-01 0.000000000000e+00 0.000000000000e+00
2.035000000000e+02 2.452801932275e-01 0.000000000000e+00 0.000000000000e+00
2.037500000000e+02 2.670304902023e-01 0.000000000000e+00 0.000000000000e+00
2.040000000000e+02 2.759555629679e-01 0.000000000000e+00 0.000000000000e+00
2.042500000000e+02 2.722387735278e-01 0.000000000000e+00 0.000000000000e+00
2.045000000000e+02 2.566881052717e-01 0.000000000000e+00 0.000000000000e+00
2.047500000000e+02 2.306082325381e-01 0.000000000000e+00 0.000000000000e+00
2.050000000000e+02 1.956557815874e-01 0.000000000000e+00 0.000000000000e+00
2.052500000000e+02 1.536971118547e-01 0.000000000000e+00 0.000000000000e+00
2.055000000000e+02 1.066851295505e-01 0.000000000000e+00 0.000000000000e+00
2.057500000000e+02 5.656662459798e-02 0.000000000000e+00 0.000000000000e+00
2.060000000000e+02 5.225217447227e-03 0.000000000000e+00 0.000000000000e+00
2.062500000000e+02 -4.554178113215e-02 0.000000000000e+00 0.000000000000e+00
2.065000000000e+02 -9.402041499921e-02 0.000000000000e+00 0.000000000000e+00
2.067500000000e+02 -1.385633795267e-01 0.000000000000e+00 0.000000000000e+00
2.070000000000e+02 -1.775741727436e-01 0.000000000000e+00 0.000000000000e+00
2.072500000000e+02 -2.095063434059e-01 0.000000000000e+00 0.000000000000e+00
2.075000000000e+02 -2.328891541267e-01 0.000000000000e+00 0.000000000000e+00
2.077500000000e+02 -2.463859206080e-01 0.000000000000e+00 0.000000000000e+00
2.080000000000e+02 -2.488848513875e-01 0.000000000000e+00 0.000000000000e+00
2.082500000000e+02 -2.396153631748e-01 0.000000000000e+00 0.000000000000e+00
2.085000000000e+02 -2.182766289142e-01 0.000000000000e+00 0.000000000000e+00
2.087500000000e+02 -1.851605031850e-01 0.000000000000e+00 0.000000000000e+00
2.090000000000e+02 -1.412487288298e-01 0.000000000000e+00 0.000000000000e+00
2.092500000000e+02 -8.826490936996e-02 0.000000000000e+00 0.000000000000e+00
2.095000000000e+02 -2.866520081682e-02 0.000000000000e+00 0.000000000000e+00
2.097500000000e+02 3.444229575111e-02 0.000000000000e+00 0.000000000000e+00
2.100000000000e+02 9.745155983569e-02 0.000000000000e+00 0.000000000000e+00
2.102500000000e+02 1.564793996253e-01 0.000000000000e+00 0.000000000000e+00
2.105000000000e+02 2.076376005061e-01 0.000000000000e+00 0.000000000000e+00
2.107500000000e+02 2.473338220341e-01 0.000000000000e+00 0.000000000000e+00
2.110000000000e+02 2.725735272046e-01 0.000000000000e+00 0.000000000000e+00
2.112500000000e+02 2.812331349450e-01 0.000000000000e+00 0.000000000000e+00
2.115000000000e+02 2.722758161407e-01 0.000000000000e+00 0.000000000000e+00
2.117500000000e+02 2.458858557020e-01 0.000000000000e+00 0.000000000000e+00
2.120000000000e+02 2.035048329003e-01 0.000000000000e+00 0.000000000000e+00
2.122500000000e+02 1.477622422570e-01 0.000000000000e+00 0.000000000000e+00
2.125000000000e+02 8.230355421786e-02 0.000000000000e+00 0.000000000000e+00
2.127500000000e+02 1.152894401620e-02 0.000000000000e+00 0.000000000000e+00
2.130000000000e+02 -5.973513902026e-02 0.000000000000e+00 0.000000000000e+00
2.132500000000e+02 -1.266027166373e-01 0.000000000000e+00 0.000000000000e+00
2.135000000000e+02 -1.845008136815e-01 0.000000000000e+00 0.000000000000e+00
2.137500000000e+02 -2.295149288722e-01 0.000000000000e+00 0.000000000000e+00
2.140000000000e+02 -2.586776235523e-01 0.000000000000e+00 0.000000000000e+00
2.142500000000e+02 -2.701763907995e-01 0.000000000000e+00 0.000000000000e+00
2.145000000000e+02 -2.634651890354e-01 0.000000000000e+00 0.000000000000e+00
2.147500000000e+02 -2.392735325243e-01 0.000000000000e+00 0.000000000000e+00
2.150000000000e+02 -1.995167553044e-01 0.000000000000e+00 0.000000000000e+00
2.152500000000e+02 -1.471199442809e-01 0.000000000000e+00 0.000000000000e+00
2.155000000000e+02 -8.577514504601e-02 0.000000000000e+00 0.000000000000e+00
2.157500000000e+02 -1.965609490275e-02 0.000000000000e+00 0.000000000000e+00
2.160000000000e+02 4.688343771436e-02 0.000000000000e+00 0.000000000000e+00
2.162500000000e+02 1.096026468019e-01 0.000000000000e+00 0.000000000000e+00
2.165000000000e+02 1.646364893606e-01 0.000000000000e+00 0.000000000000e+00
2.167500000000e+02 2.087121966718e-01 0.000000000000e+00 0.000000000000e+00
2.170000000000e+02 2.393098967177e-01 0.000000000000e+00 0.000000000000e+00
2.172500000000e+02 2.547643900126e-01 0.000000000000e+00 0.000000000000e+00
2.175000000000e+02 2.543110167232e-01 0.000000000000e+00 0.000000000000e+00
2.177500000000e+02 2.380829628246e-01 0.000000000000e+00 0.000000000000e+00
2.180000000000e+02 2.070697910286e-01 0.000000000000e+00 0.000000000000e+00
2.182500000000e+02 1.630472840260e-01 0.000000000000e+00 0.000000000000e+00
2.185000000000e+02 1.084870357202e-01 0.000000000000e+00 0.000000000000e+00
2.187500000000e+02 4.645112643444e-02 0.000000000000e+00 0.000000000000e+00
2.190000000000e+02 -1.952657141032e-02 0.000000000000e+00 0.000000000000e+00
2.192500000000e+02 -8.557449115757e-02 0.000000000000e+00 0.000000000000e+00
2.195000000000e+02 -1.476373780682e-01 0.000000000000e+00 0.000000000000e+00
2.197500000000e+02 -2.016553148790e-01 0.000000000000e+00 0.000000000000e+00
2.200000000000e+02 -2.437711485776e-01 0.000000000000e+00 0.000000000000e+00
2.202500000000e+02 -2.705655527184e-01 0.000000000000e+00 0.000000000000e+00
2.205000000000e+02 -2.793127556925e-01 0.000000000000e+00 0.000000000000e+00
2.207500000000e+02 -2.682425038676e-01 0.000000000000e+00 0.000000000000e+00
2.210000000000e+02 -2.367862699510e-01 0.000000000000e+00 0.000000000000e+00
2.212500000000e+02 -1.857794440754e-01 0.000000000000e+00 0.000000000000e+00
2.215000000000e+02 -1.175876726187e-01 0.000000000000e+00 0.000000000000e+00
2.217500000000e+02 -3.612586544761e-02 0.000000000000e+00 0.000000000000e+00
2.220000000000e+02 5.325650154364e-02 0.000000000000e+00 0.000000000000e+00
2.222500000000e+02 1.440400743076e-01 0.000000000000e+00 0.000000000000e+00
2.225000000000e+02 2.289519996372e-01 0.000000000000e+00 0.000000000000e+00
2.227500000000e+02 3.005178451024e-01 0.000000000000e+00 0.000000000000e+00
2.230000000000e+02 3.517137016049e-01 0.000000000000e+00 0.000000000000e+00
2.232500000000e+02 3.766649517752e-01 0.000000000000e+00 0.000000000000e+00
2.235000000000e+02 3.713237106163e-01 0.000000000000e+00 0.000000000000e+00
2.237500000000e+02 3.340486658297e-01 0.000000000000e+00 0.000000000000e+00
2.240000000000e+02 2.660109971628e-01 0.000000000000e+00 0.000000000000e+00
2.242500000000e+02 1.713594411698e-01 0.000000000000e+00 0.000000000000e+00
2.245000000000e+02 5.709649334365e-02 0.000000000000e+00 0.000000000000e+00
2.247500000000e+02 -6.735494615514e-02 0.000000000000e+00 0.000000000000e+00
2.250000000000e+02 -1.908818742867e-01 0.000000000000e+00 0.000000000000e+00
2.252500000000e+02 -3.016600108608e-01 0.000000000000e+00 0.000000000000e+00
2.255000000000e+02 -3.882986095329e-01 0.000000000000e+00 0.000000000000e+00
2.257500000000e+02 -4.410407687592e-01 0.000000000000e+00 0.000000000000e+00
2.260000000000e+02 -4.528911416855e-01 0.000000000000e+00 0.000000000000e+00
2.262500000000e+02 -4.205389341879e-01 0.000000000000e+00 0.000000000000e+00
2.265000000000e+02 -3.449555436625e-01 0.000000000000e+00 0.000000000000e+00
2.267500000000e+02 -2.315732036550e-01 0.000000000000e+00 0.000000000000e+00
2.270000000000e+02 -8.999166490997e-02 0.000000000000e+00 0.000000000000e+00
2.272500000000e+02 6.678954171735e-02 0.000000000000e+00 0.000000000000e+00
2.275000000000e+02 2.235607384535e-01 0.000000000000e+00 0.000000000000e+00
2.277500000000e+02 3.644080797833e-01 0.000000000000e+00 0.000000000000e+00
2.280000000000e+02 4.743859368301e-01 0.000000000000e+00 0.000000000000e+00
2.282500000000e+02 5.411761189364e-01 0.000000000000e+00 0.000000000000e+00
2.285000000000e+02 5.565442295950e-01 0.000000000000e+00 0.000000000000e+00
2.287500000000e+02 5.174154288491e-01 0.000000000000e+00 0.000000000000e+00
2.290000000000e+02 4.264259748694e-01 0.000000000000e+00 0.000000000000e+00
2.292500000000e+02 2.918603738068e-01 0.000000000000e+00 0.000000000000e+00
2.295000000000e+02 1.269513922054e-01 0.000000000000e+00 0.000000000000e+00
2.297500000000e+02 -5.140590159797e-02 0.000000000000e+00 0.000000000000e+00
2.300000000000e+02 -2.244032478456e-01 0.000000000000e+00 0.000000000000e+00
2.302500000000e+02 -3.733482082407e-01 0.000000000000e+00 0.000000000000e+00
2.305000000000e+02 -4.817486668931e-01 0.000000000000e+00 0.000000000000e+00
2.307500000000e+02 -5.372125415464e-01 0.000000000000e+00 0.000000000000e+00
2.310000000000e+02 -5.329350159941e-01 0.000000000000e+00 0.000000000000e+00
2.312500000000e+02 -4.685863573055e-01 0.000000000000e+00 0.000000000000e+00
2.315000000000e+02 -3.504784418400e-01 0.000000000000e+00 0.000000000000e+00
2.317500000000e+02 -1.909703871842e-01 0.000000000000e+00 0.000000000000e+00
2.320000000000e+02 -7.163608690033e-03 0.000000000000e+00 0.000000000000e+00
2.322500000000e+02 1.809767182798e-01 0.000000000000e+00 0.000000000000e+00
2.325000000000e+02 3.528643059729e-01 0.000000000000e+00 0.000000000000e+00
2.327500000000e+02 4.896401705866e-01 0.000000000000e+00 0.000000000000e+00
2.330000000000e+02 5.763500662896e-01 0.000000000000e+00 0.000000000000e+00
2.332500000000e+02 6.036893659305e-01 0.000000000000e+00 0.000000000000e+00
2.335000000000e+02 5.691015490464e-01 0.000000000000e+00 0.000000000000e+00
2.337500000000e+02 4.770915282090e-01 0.000000000000e+00 0.000000000000e+00
2.340000000000e+02 3.387086226108e-01 0.000000000000e+00 0.000000000000e+00
2.342500000000e+02 1.702546711619e-01 0.000000000000e+00 0.000000000000e+00
2.345000000000e+02 -8.631990466628e-03 0.000000000000e+00 0.000000000000e+00
2.347500000000e+02 -1.772882900198e-01 0.000000000000e+00 0.000000000000e+00
2.350000000000e+02 -3.164554722276e-01 0.000000000000e+00 0.000000000000e+00
2.352500000000e+02 -4.105312710789e-01 0.000000000000e+00 0.000000000000e+00
2.355000000000e+02 -4.493719746774e-01 0.000000000000e+00 0.000000000000e+00
2.357500000000e+02 -4.294264517595e-01 0.000000000000e+00 0.000000000000e+00
2.360000000000e+02 -3.540670575201e-01 0.000000000000e+00 0.000000000000e+00
2.362500000000e+02 -2.330823181523e-01 0.000000000000e+00 0.000000000000e+00
2.365000000000e+02 -8.140068935784e-02 0.000000000000e+00 0.000000000000e+00
2.367500000000e+02 8.278987294068e-02 0.000000000000e+00 0.000000000000e+00
2.370000000000e+02 2.402875600236e-01 0.000000000000e+00 0.000000000000e+00
2.372500000000e+02 3.732051117806e-01 0.000000000000e+00 0.000000000000e+00
2.375000000000e+02 4.670912700082e-01 0.000000000000e+00 0.000000000000e+00
2.377500000000e+02 5.125853702684e-01 0.000000000000e+00 0.000000000000e+00
2.380000000000e+02 5.064078854935e-01 0.000000000000e+00 0.000000000000e+00
2.382500000000e+02 4.515769948556e-01 0.000000000000e+00 0.000000000000e+00
2.385000000000e+02 3.568414536625e-01 0.000000000000e+00 0.000000000000e+00
2.387500000000e+02 2.354199630829e-01 0.000000000000e+00 0.000000000000e+00
2.390000000000e+02 1.032238100761e-01 0.000000000000e+00 0.000000000000e+00
2.392500000000e+02 -2.319840123486e-02 0.000000000000e+00 0.000000000000e+00
2.395000000000e+02 -1.287253526466e-01 0.000000000000e+00 0.000000000000e+00
2.397500000000e+02 -2.014742865550e-01 0.000000000000e+00 0.000000000000e+00
2.400000000000e+02 -2.341364097401e-01 0.000000000000e+00 0.000000000000e+00
2.402500000000e+02 -2.246821908768e-01 0.000000000000e+00 0.000000000000e+00
2.405000000000e+02 -1.763690991626e-01 0.000000000000e+00 0.000000000000e+00
2.407500000000e+02 -9.707756768992e-02 0.000000000000e+00 0.000000000000e+00
2.410000000000e+02 1.911997690248e-03 0.000000000000e+00 0.000000000000e+00
2.412500000000e+02 1.075190418579e-01 0.000000000000e+00 0.000000000000e+00
2.415000000000e+02 2.066146822169e-01 0.000000000000e+00 0.000000000000e+00
2.417500000000e+02 2.876895742066e-01 0.000000000000e+00 0.000000000000e+00
2.420000000000e+02 3.422228748470e-01 0.000000000000e+00 0.000000000000e+00
2.422500000000e+02 3.655865957217e-01 0.000000000000e+00 0.000000000000e+00
2.425000000000e+02 3.573894094986e-01 0.000000000000e+00 0.000000000000e+00
2.427500000000e+02 3.212439682276e-01 0.000000000000e+00 0.000000000000e+00
2.430000000000e+02 2.640205875620e-01 0.000000000000e+00 0.000000000000e+00
2.432500000000e+02 1.947168631330e-01 0.000000000000e+00 0.000000000000e+00
2.435000000000e+02 1.231185876610e-01 0.000000000000e+00 0.000000000000e+00
2.437500000000e+02 5.844665810441e-02 0.000000000000e+00 0.000000000000e+00
2.440000000000e+02 8.175880618434e-03 0.000000000000e+00 0.000000000000e+00
2.442500000000e+02 -2.282286218967e-02 0.000000000000e+00 0.000000000000e+00
2.445000000000e+02 -3.271970131615e-02 0.000000000000e+00 0.000000000000e+00
2.447500000000e+02 -2.270985944518e-02 0.000000000000e+00 0.000000000000e+00
2.450000000000e+02 3.421282949486e-03 0.000000000000e+00 0.000000000000e+00
2.452500000000e+02 4.006034701979e-02 0.000000000000e+00 0.000000000000e+00
2.455000000000e+02 8.072225784870e-02 0.000000000000e+00 0.000000000000e+00
2.457500000000e+02 1.190480534373e-01 0.000000000000e+00 0.000000000000e+00
2.460000000000e+02 1.496955715967e-01 0.000000000000e+00 0.000000000000e+00
2.462500000000e+02 1.690001934380e-01 0.000000000000e+00 0.000000000000e+00
2.465000000000e+02 1.753254843153e-01 0.000000000000e+00 0.000000000000e+00
2.467500000000e+02 1.690758218577e-01 0.000000000000e+00 0.000000000000e+00
2.470000000000e+02 1.523965306018e-01 0.000000000000e+00 0.000000000000e+00
2.472500000000e+02 1.286334309454e-01 0.000000000000e+00 0.000000000000e+00
2.475000000000e+02 1.016562668399e-01 0.000000000000e+00 0.000000000000e+00
2.477500000000e+02 7.516483562134e-02 0.000000000000e+00 0.000000000000e+00
2.480000000000e+02 5.209144825786e-02 0.000000000000e+00 0.000000000000e+00
2.482500000000e+02 3.419035459617e-02 0.000000000000e+00 0.000000000000e+00
2.485000000000e+02 2.186845875043e-02 0.000000000000e+00 0.000000000000e+00
2.487500000000e+02 1.426843606011e-02 0.000000000000e+00 0.000000000000e+00
2.490000000000e+02 9.572508051601e-03 0.000000000000e+00 0.000000000000e+00
2.492500000000e+02 5.459570456823e-03 0.000000000000e+00 0.000000000000e+00
2.495000000000e+02 -3.743858241193e-04 0.000000000000e+00 0.000000000000e+00
2.497500000000e+02 -9.729317750681e-03 0.000000000000e+00 0.000000000000e+00
2.500000000000e+02 -2.353449668015e-02 0.000000000000e+00 0.000000000000e+00
2.502500000000e+02 -4.166475658207e-02 0.000000000000e+00 0.000000000000e+00
2.505000000000e+02 -6.296796591934e-02 0.000000000000e+00 0.000000000000e+00
2.507500000000e+02 -8.549393525356e-02 0.000000000000e+00 0.000000000000e+00
2.510000000000e+02 -1.068794290016e-01 0.000000000000e+00 0.000000000000e+00
2.512500000000e+02 -1.248169194997e-01 0.000000000000e+00 0.000000000000e+00
2.515000000000e+02 -1.375206009944e-01 0.000000000000e+00 0.000000000000e+00
2.517500000000e+02 -1.441041447744e-01 0.000000000000e+00 0.000000000000e+00
2.520000000000e+02 -1.448003586331e-01 0.000000000000e+00 0.000000000000e+00
2.522500000000e+02 -1.409805084628e-01 0.000000000000e+00 0.000000000000e+00
2.525000000000e+02 -1.349658169312e-01 0.000000000000e+00 0.000000000000e+00
2.527500000000e+02 -1.296596845556e-01 0.000000000000e+00 0.000000000000e+00
2.530000000000e+02 -1.280604335059e-01 0.000000000000e+00 0.000000000000e+00
2.532500000000e+02 -1.327356402268e-01 0.000000000000e+00 0.000000000000e+00
2.535000000000e+02 -1.453468670044e-01 0.000000000000e+00 0.000000000000e+00
2.537500000000e+02 -1.663065382400e-01 0.000000000000e+00 0.000000000000e+00
2.540000000000e+02 -1.946279874288e-01 0.000000000000e+00 0.000000000000e+00
2.542500000000e+02 -2.279987142038e-01 0.000000000000e+00 0.000000000000e+00
2.545000000000e+02 -2.630706964361e-01 0.000000000000e+00 0.000000000000e+00
2.547500000000e+02 -2.959260989466e-01 0.000000000000e+00 0.000000000000e+00
2.550000000000e+02 -3.226476854408e-01 0.000000000000e+00 0.000000000000e+00
2.552500000000e+02 -3.399053961816e-01 0.000000000000e+00 0.000000000000e+00
2.555000000000e+02 -3.454668102857e-01 0.000000000000e+00 0.000000000000e+00
2.557500000000e+02 -3.385502047517e-01 0.000000000000e+00 0.000000000000e+00
2.560000000000e+02 -3.199629233177e-01 0.000000000000e+00 0.000000000000e+00
2.562500000000e+02 -2.920009703519e-01 0.000000000000e+00 0.000000000000e+00
2.565000000000e+02 -2.581228824444e-01 0.000000000000e+00 0.000000000000e+00
2.567500000000e+02 -2.224461257826e-01 0.000000000000e+00 0.000000000000e+00
2.570000000000e+02 -1.891419705041e-01 0.000000000000e+00 0.000000000000e+00
2.572500000000e+02 -1.618206606765e-01 0.000000000000e+00 0.000000000000e+00
2.575000000000e+02 -1.430002747311e-01 0.000000000000e+00 0.000000000000e+00
2.577500000000e+02 -1.337397637288e-01 0.000000000000e+00 0.000000000000e+00
2.580000000000e+02 -1.334913480639e-01 0.000000000000e+00 0.000000000000e+00
2.582500000000e+02 -1.401937609269e-01 0.000000000000e+00 0.000000000000e+00
2.585000000000e+02 -1.505910433792e-01 0.000000000000e+00 0.000000000000e+00
2.587500000000e+02 -1.607274515284e-01 0.000000000000e+00 0.000000000000e+00
2.590000000000e+02 -1.665427929249e-01 0.000000000000e+00 0.000000000000e+00
2.592500000000e+02 -1.644781402320e-01 0.000000000000e+00 0.000000000000e+00
2.595000000000e+02 -1.520014526112e-01 0.000000000000e+00 0.000000000000e+00
2.597500000000e+02 -1.279760487335e-01 0.000000000000e+00 0.000000000000e+00
2.600000000000e+02 -9.281985013528e-02 0.000000000000e+00 0.000000000000e+00
2.602500000000e+02 -4.843581626359e-02 0.000000000000e+00 0.000000000000e+00
2.605000000000e+02 2.071117004038e-03 0.000000000000e+00 0.000000000000e+00
2.607500000000e+02 5.484343040299e-02 0.000000000000e+00 0.000000000000e+00
2.610000000000e+02 1.058156216666e-01 0.000000000000e+00 0.000000000000e+00
2.612500000000e+02 1.512703615956e-01 0.000000000000e+00 0.000000000000e+00
2.615000000000e+02 1.883231472446e-01 0.000000000000e+00 0.000000000000e+00
2.617500000000e+02 2.152657164461e-01 0.000000000000e+00 0.000000000000e+00
2.620000000000e+02 2.317221712480e-01 0.000000000000e+00 0.000000000000e+00
2.622500000000e+02 2.386018654892e-01 0.000000000000e+00 0.000000000000e+00
2.625000000000e+02 2.378647910257e-01 0.000000000000e+00 0.000000000000e+00
2.627500000000e+02 2.321434622980e-01 0.000000000000e+00 0.000000000000e+00
2.630000000000e+02 2.242858203328e-01 0.000000000000e+00 0.000000000000e+00
2.632500000000e+02 2.168934514202e-01 0.000000000000e+00 0.000000000000e+00
2.635000000000e+02 2.119272117734e-01 0.000000000000e+00 0.000000000000e+00
2.637500000000e+02 2.104388654081e-01 0.000000000000e+00 0.000000000000e+00
2.640000000000e+02 2.124650509265e-01 0.000000000000e+00 0.000000000000e+00
2.642500000000e+02 2.170926072462e-01 0.000000000000e+00 0.000000000000e+00
2.645000000000e+02 2.226765229289e-01 0.000000000000e+00 0.000000000000e+00
2.647500000000e+02 2.271680044268e-01 0.000000000000e+00 0.000000000000e+00
2.650000000000e+02 2.284941033797e-01 0.000000000000e+00 0.000000000000e+00
2.652500000000e+02 2.249243788008e-01 0.000000000000e+00 0.000000000000e+00
2.655000000000e+02 2.153648754231e-01 0.000000000000e+00 0.000000000000e+00
2.657500000000e+02 1.995341799124e-01 0.000000000000e+00 0.000000000000e+00
2.660000000000e+02 1.779978169829e-01 0.000000000000e+00 0.000000000000e+00
2.662500000000e+02 1.520620154610e-01 0.000000000000e+00 0.000000000000e+00
2.665000000000e+02 1.235516956562e-01 0.000000000000e+00 0.000000000000e+00
2.667500000000e+02 9.451642866634e-02 0.000000000000e+00 0.000000000000e+00
2.670000000000e+02 6.691901196244e-02 0.000000000000e+00 0.000000000000e+00
2.672500000000e+02 4.236250061946e-02 0.000000000000e+00 0.000000000000e+00
2.675000000000e+02 2.190299155283e-02 0.000000000000e+00 0.000000000000e+00
2.677500000000e+02 5.978784906115e-03 0.000000000000e+00 0.000000000000e+00
2.680000000000e+02 -5.535289897816e-03 0.000000000000e+00 0.000000000000e+00
2.682500000000e+02 -1.316277180583e-02 0.000000000000e+00 0.000000000000e+00
2.685000000000e+02 -1.758455758616e-02 0.000000000000e+00 0.000000000000e+00
2.687500000000e+02 -1.937106652367e-02 0.000000000000e+00 0.000000000000e+00
2.690000000000e+02 -1.874211363002e-02 0.000000000000e+00 0.000000000000e+00
2.692500000000e+02 -1.540469819555e-02 0.000000000000e+00 0.000000000000e+00
2.695000000000e+02 -8.505467971431e-03 0.000000000000e+00 0.000000000000e+00
2.697500000000e+02 3.285723852222e-03 0.000000000000e+00 0.000000000000e+00
2.700000000000e+02 2.156856117080e-02 0.000000000000e+00 0.000000000000e+00
2.702500000000e+02 4.791190187919e-02 0.000000000000e+00 0.000000000000e+00
2.705000000000e+02 8.350945940138e-02 0.000000000000e+00 0.000000000000e+00
2.707500000000e+02 1.288512575901e-01 0.000000000000e+00 0.000000000000e+00
2.710000000000e+02 1.834711397943e-01 0.000000000000e+00 0.000000000000e+00
2.712500000000e+02 2.458207345330e-01 0.000000000000e+00 0.000000000000e+00
2.715000000000e+02 3.133013136638e-01 0.000000000000e+00 0.000000000000e+00
2.717500000000e+02 3.824598273787e-01 0.000000000000e+00 0.000000000000e+00
2.720000000000e+02 4.493280832796e-01 0.000000000000e+00 0.000000000000e+00
2.722500000000e+02 5.098590536929e-01 0.000000000000e+00 0.000000000000e+00
2.725000000000e+02 5.603958980465e-01 0.000000000000e+00 0.000000000000e+00
2.727500000000e+02 5.981007761969e-01 0.000000000000e+00 0.000000000000e+00
2.730000000000e+02 6.212736885385e-01 0.000000000000e+00 0.000000000000e+00
2.732500000000e+02 6.295063448946e-01 0.000000000000e+00 0.000000000000e+00
2.735000000000e+02 6.236404798330e-01 0.000000000000e+00 0.000000000000e+00
2.737500000000e+02 6.055305085658e-01 0.000000000000e+00 0.000000000000e+00
2.740000000000e+02 5.776422627493e-01 0.000000000000e+00 0.000000000000e+00
2.742500000000e+02 5.425476816555e-01 0.000000000000e+00 0.000000000000e+00
2.745000000000e+02 5.023950967148e-01 0.000000000000e+00 0.000000000000e+00
2.747500000000e+02 4.584426389383e-01 0.000000000000e+00 0.000000000000e+00
2.750000000000e+02 4.107365790508e-01 0.000000000000e+00 0.000000000000e+00
2.752500000000e+02 3.579974255210e-01 0.000000000000e+00 0.000000000000e+00
2.755000000000e+02 2.977467993028e-01 0.000000000000e+00 0.000000000000e+00
2.757500000000e+02 2.266716990736e-01 0.000000000000e+00 0.000000000000e+00
2.760000000000e+02 1.411851668428e-01 0.000000000000e+00 0.000000000000e+00
2.762500000000e+02 3.810933514361e-02 0.000000000000e+00 0.000000000000e+00
2.765000000000e+02 -8.461634956075e-02 0.000000000000e+00 0.000000000000e+00
2.767500000000e+02 -2.273083444438e-01 0.000000000000e+00 0.000000000000e+00
2.770000000000e+02 -3.880939677336e-01 0.000000000000e+00 0.000000000000e+00
2.772500000000e+02 -5.627267249210e-01 0.000000000000e+00 0.000000000000e+00
2.775000000000e+02 -7.447063321351e-01 0.000000000000e+00 0.000000000000e+00
2.777500000000e+02 -9.257055490394e-01 0.000000000000e+00 0.000000000000e+00
2.780000000000e+02 -1.096261851171e+00 0.000000000000e+00 0.000000000000e+00
2.782500000000e+02 -1.246652527164e+00 0.000000000000e+00 0.000000000000e+00
2.785000000000e+02 -1.367842971187e+00 0.000000000000e+00 0.000000000000e+00
2.787500000000e+02 -1.452384320103e+00 0.000000000000e+00 0.000000000000e+00
2.790000000000e+02 -1.495140577699e+00 0.000000000000e+00 0.000000000000e+00
2.792500000000e+02 -1.493746835064e+00 0.000000000000e+00 0.000000000000e+00
2.795000000000e+02 -1.448736400335e+00 0.000000000000e+00 0.000000000000e+00
2.797500000000e+02 -1.363320607758e+00 0.000000000000e+00 0.000000000000e+00
2.800000000000e+02 -1.242854245301e+00 0.000000000000e+00 0.000000000000e+00
2.802500000000e+02 -1.094064763968e+00 0.000000000000e+00 0.000000000000e+00
2.805000000000e+02 -9.241579834120e-01 0.000000000000e+00 0.000000000000e+00
2.807500000000e+02 -7.399315957156e-01 0.000000000000e+00 0.000000000000e+00
2.810000000000e+02 -5.470273465005e-01 0.000000000000e+00 0.000000000000e+00
2.812500000000e+02 -3.494330331795e-01 0.000000000000e+00 0.000000000000e+00
2.815000000000e+02 -1.493089336984e-01 0.000000000000e+00 0.000000000000e+00
2.817500000000e+02 5.283498815876e-02 0.000000000000e+00 0.000000000000e+00
2.820000000000e+02 2.576378955829e-01 0.000000000000e+00 0.000000000000e+00
2.822500000000e+02 4.661400051128e-01 0.000000000000e+00 0.000000000000e+00
2.825000000000e+02 6.789047380551e-01 0.000000000000e+00 0.000000000000e+00
2.827500000000e+02 8.951518568652e-01 0.000000000000e+00 0.000000000000e+00
2.830000000000e+02 1.112045816554e+00 0.000000000000e+00 0.000000000000e+00
2.832500000000e+02 1.324265906679e+00 0.000000000000e+00 0.000000000000e+00
2.835000000000e+02 1.523948081148e+00 0.000000000000e+00 0.000000000000e+00
2.837500000000e+02 1.701037560758e+00 0.000000000000e+00 0.000000000000e+00
2.840000000000e+02 1.844033359458e+00 0.000000000000e+00 0.000000000000e+00
2.842500000000e+02 1.941048981333e+00 0.000000000000e+00 0.000000000000e+00
2.845000000000e+02 1.981065793010e+00 0.000000000000e+00 0.000000000000e+00
2.847500000000e+02 1.955223936944e+00 0.000000000000e+00 0.000000000000e+00
2.850000000000e+02 1.857984856334e+00 0.000000000000e+00 0.000000000000e+00
2.852500000000e+02 1.688011389813e+00 0.000000000000e+00 0.000000000000e+00
2.855000000000e+02 1.448644605932e+00 0.000000000000e+00 0.000000000000e+00
2.857500000000e+02 1.147906696199e+00 0.000000000000e+00 0.000000000000e+00
2.860000000000e+02 7.980195143573e-01 0.000000000000e+00 0.000000000000e+00
2.862500000000e+02 4.144904478559e-01 0.000000000000e+00 0.000000000000e+00
2.865000000000e+02 1.487264024189e-02 0.000000000000e+00 0.000000000000e+00
2.867500000000e+02 -3.826525265106e-01 0.000000000000e+00 0.000000000000e+00
2.870000000000e+02 -7.607019974154e-01 0.000000000000e+00 0.000000000000e+00
2.872500000000e+02 -1.103960128956e+00 0.000000000000e+00 0.000000000000e+00
2.875000000000e+02 -1.400148479742e+00 0.000000000000e+00 0.000000000000e+00
2.877500000000e+02 -1.640598183834e+00 0.000000000000e+00 0.000000000000e+00
2.880000000000e+02 -1.820383190409e+00 0.000000000000e+00 0.000000000000e+00
2.882500000000e+02 -1.938033735477e+00 0.000000000000e+00 0.000000000000e+00
2.885000000000e+02 -1.994906484879e+00 0.000000000000e+00 0.000000000000e+00
2.887500000000e+02 -1.994332768445e+00 0.000000000000e+00 0.000000000000e+00
2.890000000000e+02 -1.940692881801e+00 0.000000000000e+00 0.000000000000e+00
2.892500000000e+02 -1.838568890912e+00 0.000000000000e+00 0.000000000000e+00
2.895000000000e+02 -1.692110242019e+00 0.000000000000e+00 0.000000000000e+00
2.897500000000e+02 -1.504708513159e+00 0.000000000000e+00 0.000000000000e+00
2.900000000000e+02 -1.279025454045e+00 0.000000000000e+00 0.000000000000e+00
2.902500000000e+02 -1.017359710481e+00 0.000000000000e+00 0.000000000000e+00
2.905000000000e+02 -7.222809336672e-01 0.000000000000e+00 0.000000000000e+00
2.907500000000e+02 -3.974136720035e-01 0.000000000000e+00 0.000000000000e+00
2.910000000000e+02 -4.822440188356e-02 0.000000000000e+00 0.000000000000e+00
2.912500000000e+02 3.173423089388e-01 0.000000000000e+00 0.000000000000e+00
2.915000000000e+02 6.885168643287e-01 0.000000000000e+00 0.000000000000e+00
2.917500000000e+02 1.051748577248e+00 0.000000000000e+00 0.000000000000e+00
2.920000000000e+02 1.391189311436e+00 0.000000000000e+00 0.000000000000e+00
2.922500000000e+02 1.689603999678e+00 0.000000000000e+00 0.000000000000e+00
2.925000000000e+02 1.929633276072e+00 0.000000000000e+00 0.000000000000e+00
2.927500000000e+02 2.095279900573e+00 0.000000000000e+00 0.000000000000e+00
2.930000000000e+02 2.173453006613e+00 0.000000000000e+00 0.000000000000e+00
2.932500000000e+02 2.155387836161e+00 0.000000000000e+00 0.000000000000e+00
2.935000000000e+02 2.037766002632e+00 0.000000000000e+00 0.000000000000e+00
2.937500000000e+02 1.823391661673e+00 0.000000000000e+00 0.000000000000e+00
2.940000000000e+02 1.521328374667e+00 0.000000000000e+00 0.000000000000e+00
2.942500000000e+02 1.146463454220e+00 0.000000000000e+00 0.000000000000e+00
2.945000000000e+02 7.185330559775e-01 0.000000000000e+00 0.000000000000e+00
2.947500000000e+02 2.607035588391e-01 0.000000000000e+00 0.000000000000e+00
2.950000000000e+02 -2.021451642071e-01 0.000000000000e+00 0.000000000000e+00
2.952500000000e+02 -6.452574296016e-01 0.000000000000e+00 0.000000000000e+00
2.955000000000e+02 -1.045773910541e+00 0.000000000000e+00 0.000000000000e+00
2.957500000000e+02 -1.384265444521e+00 0.000000000000e+00 0.000000000000e+00
2.960000000000e+02 -1.645889846713e+00 0.000000000000e+00 0.000000000000e+00
2.962500000000e+02 -1.821082842402e+00 0.000000000000e+00 0.000000000000e+00
2.965000000000e+02 -1.905752534400e+00 0.000000000000e+00 0.000000000000e+00
2.967500000000e+02 -1.901005753390e+00 0.000000000000e+00 0.000000000000e+00
2.970000000000e+02 -1.812486438269e+00 0.000000000000e+00 0.000000000000e+00
2.972500000000e+02 -1.649444320956e+00 0.000000000000e+00 0.000000000000e+00
2.975000000000e+02 -1.423672196981e+00 0.000000000000e+00 0.000000000000e+00
2.977500000000e+02 -1.148450147997e+00 0.000000000000e+00 0.000000000000e+00
2.980000000000e+02 -8.376162674861e-01 0.000000000000e+00 0.000000000000e+00
2.982500000000e+02 -5.048493519270e-01 0.000000000000e+00 0.000000000000e+00
2.985000000000e+02 -1.632053068118e-01 0.000000000000e+00 0.000000000000e+00
2.987500000000e+02 1.750974928187e-01 0.000000000000e+00 0.000000000000e+00
2.990000000000e+02 4.986909442629e-01 0.000000000000e+00 0.000000000000e+00
2.992500000000e+02 7.969470059443e-01 0.000000000000e+00 0.000000000000e+00
2.995000000000e+02 1.059840436510e+00 0.000000000000e+00 0.000000000000e+00
2.997500000000e+02 1.277880184035e+00 0.000000000000e+00 0.000000000000e+00
3.000000000000e+02 1.442188087792e+00 0.000000000000e+00 0.000000000000e+00
3.002500000000e+02 1.544772488531e+00 0.000000000000e+00 0.000000000000e+00
3.005000000000e+02 1.579004095702e+00 0.000000000000e+00 0.000000000000e+00
3.007500000000e+02 1.540258212790e+00 0.000000000000e+00 0.000000000000e+00
3.010000000000e+02 1.426647803107e+00 0.000000000000e+00 0.000000000000e+00
3.012500000000e+02 1.239742027152e+00 0.000000000000e+00 0.000000000000e+00
3.015000000000e+02 9.851495912068e-01 0.000000000000e+00 0.000000000000e+00
3.017500000000e+02 6.728482978172e-01 0.000000000000e+00 0.000000000000e+00
3.020000000000e+02 3.171619729017e-01 0.000000000000e+00 0.000000000000e+00
3.022500000000e+02 -6.367859456932e-02 0.000000000000e+00 0.000000000000e+00
3.025000000000e+02 -4.484071533847e-01 0.000000000000e+00 0.000000000000e+00
3.027500000000e+02 -8.139898613723e-01 0.000000000000e+00 0.000000000000e+00
3.030000000000e+02 -1.137202000245e+00 0.000000000000e+00 0.000000000000e+00
3.032500000000e+02 -1.396382263879e+00 0.000000000000e+00 0.000000000000e+00
3.035000000000e+02 -1.573203077896e+00 0.000000000000e+00 0.000000000000e+00
3.037500000000e+02 -1.654282740615e+00 0.000000000000e+00 0.000000000000e+00
3.040000000000e+02 -1.632472101247e+00 0.000000000000e+00 0.000000000000e+00
3.042500000000e+02 -1.507674615077e+00 0.000000000000e+00 0.000000000000e+00
3.045000000000e+02 -1.287101218013e+00 0.000000000000e+00 0.000000000000e+00
3.047500000000e+02 -9.849158495784e-01 0.000000000000e+00 0.000000000000e+00
3.050000000000e+02 -6.212875404993e-01 0.000000000000e+00 0.000000000000e+00
3.052500000000e+02 -2.209240416417e-01 0.000000000000e+00 0.000000000000e+00
3.055000000000e+02 1.887865557922e-01 0.000000000000e+00 0.000000000000e+00
3.057500000000e+02 5.798614951212e-01 0.000000000000e+00 0.000000000000e+00
3.060000000000e+02 9.258505953541e-01 0.000000000000e+00 0.000000000000e+00
3.062500000000e+02 1.203817580014e+00 0.000000000000e+00 0.000000000000e+00
3.065000000000e+02 1.396005333397e+00 0.000000000000e+00 0.000000000000e+00
3.067500000000e+02 1.491048976836e+00 0.000000000000e+00 0.000000000000e+00
3.070000000000e+02 1.484647298740e+00 0.000000000000e+00 0.000000000000e+00
3.072500000000e+02 1.379656873639e+00 0.000000000000e+00 0.000000000000e+00
3.075000000000e+02 1.185628122198e+00 0.000000000000e+00 0.000000000000e+00
3.077500000000e+02 9.178526546887e-01 0.000000000000e+00 0.000000000000e+00
3.080000000000e+02 5.960313541683e-01 0.000000000000e+00 0.000000000000e+00
3.082500000000e+02 2.426990094743e-01 0.000000000000e+00 0.000000000000e+00
3.085000000000e+02 -1.184481158952e-01 0.000000000000e+00 0.000000000000e+00
3.087500000000e+02 -4.641806699966e-01 0.000000000000e+00 0.000000000000e+00
3.090000000000e+02 -7.731987687499e-01 0.000000000000e+00 0.000000000000e+00
3.092500000000e+02 -1.027336909707e+00 0.000000000000e+00 0.000000000000e+00
3.095000000000e+02 -1.212455539751e+00 0.000000000000e+00 0.000000000000e+00
3.097500000000e+02 -1.319000804504e+00 0.000000000000e+00 0.000000000000e+00
3.100000000000e+02 -1.342247509067e+00 0.000000000000e+00 0.000000000000e+00
3.102500000000e+02 -1.282266041581e+00 0.000000000000e+00 0.000000000000e+00
3.105000000000e+02 -1.143669234565e+00 0.000000000000e+00 0.000000000000e+00
3.107500000000e+02 -9.351988309575e-01 0.000000000000e+00 0.000000000000e+00
3.110000000000e+02 -6.692041620158e-01 0.000000000000e+00 0.000000000000e+00
3.112500000000e+02 -3.610503032823e-01 0.000000000000e+00 0.000000000000e+00
3.115000000000e+02 -2.847315190518e-02 0.000000000000e+00 0.000000000000e+00
3.117500000000e+02 3.091208731674e-01 0.000000000000e+00 0.000000000000e+00
3.120000000000e+02 6.314278372041e-01 0.000000000000e+00 0.000000000000e+00
3.122500000000e+02 9.181156960012e-01 0.000000000000e+00 0.000000000000e+00
3.125000000000e+02 1.149808901371e+00 0.000000000000e+00 0.000000000000e+00
3.127500000000e+02 1.309190141395e+00 0.000000000000e+00 0.000000000000e+00
3.130000000000e+02 1.382193779841e+00 0.000000000000e+00 0.000000000000e+00
3.132500000000e+02 1.359231284545e+00 0.000000000000e+00 0.000000000000e+00
3.135000000000e+02 1.236353152676e+00 0.000000000000e+00 0.000000000000e+00
3.137500000000e+02 1.016221079194e+00 0.000000000000e+00 0.000000000000e+00
3.140000000000e+02 7.087451300854e-01 0.000000000000e+00 0.000000000000e+00
3.142500000000e+02 3.312394230046e-01 0.000000000000e+00 0.000000000000e+00
3.145000000000e+02 -9.202960977101e-02 0.000000000000e+00 0.000000000000e+00
3.147500000000e+02 -5.309845184753e-01 0.000000000000e+00 0.000000000000e+00
3.150000000000e+02 -9.515847755477e-01 0.000000000000e+00 0.000000000000e+00
3.152500000000e+02 -1.318317520024e+00 0.000000000000e+00 0.000000000000e+00
3.155000000000e+02 -1.597179073613e+00 0.000000000000e+00 0.000000000000e+00
3.157500000000e+02 -1.758910669186e+00 0.000000000000e+00 0.000000000000e+00
3.160000000000e+02 -1.782183029929e+00 0.000000000000e+00 0.000000000000e+00
3.162500000000e+02 -1.656382970056e+00 0.000000000000e+00 0.000000000000e+00
3.165000000000e+02 -1.383650545960e+00 0.000000000000e+00 0.000000000000e+00
3.167500000000e+02 -9.798532616183e-01 0.000000000000e+00 0.000000000000e+00
3.170000000000e+02 -4.742652720069e-01 0.000000000000e+00 0.000000000000e+00
3.172500000000e+02 9.216036618045e-02 0.000000000000e+00 0.000000000000e+00
3.175000000000e+02 6.698900293045e-01 0.000000000000e+00 0.000000000000e+00
3.177500000000e+02 1.205080892132e+00 0.000000000000e+00 0.000000000000e+00
3.180000000000e+02 1.644672435262e+00 0.000000000000e+00 0.000000000000e+00
3.182500000000e+02 1.941815711063e+00 0.000000000000e+00 0.000000000000e+00
3.185000000000e+02 2.061073070985e+00 0.000000000000e+00 0.000000000000e+00
3.187500000000e+02 1.982795646710e+00 0.000000000000e+00 0.000000000000e+00
3.190000000000e+02 1.706128756304e+00 0.000000000000e+00 0.000000000000e+00
3.192500000000e+02 1.250207513684e+00 0.000000000000e+00 0.000000000000e+00
3.195000000000e+02 6.532785236593e-01 0.000000000000e+00 0.000000000000e+00
3.197500000000e+02 -3.029750605419e-02 0.000000000000e+00 0.000000000000e+00
3.200000000000e+02 -7.349663002551e-01 0.000000000000e+00 0.000000000000e+00
3.202500000000e+02 -1.390392313685e+00 0.000000000000e+00 0.000000000000e+00
3.205000000000e+02 -1.928730823145e+00 0.000000000000e+00 0.000000000000e+00
3.207500000000e+02 -2.291989107887e+00 0.000000000000e+00 0.000000000000e+00
3.210000000000e+02 -2.438650234879e+00 0.000000000000e+00 0.000000000000e+00
3.212500000000e+02 -2.348772306272e+00 0.000000000000e+00 0.000000000000e+00
3.215000000000e+02 -2.026911525965e+00 0.000000000000e+00 0.000000000000e+00
3.217500000000e+02 -1.502438182442e+00 0.000000000000e+00 0.000000000000e+00
3.220000000000e+02 -8.270984073069e-01 0.000000000000e+00 0.000000000000e+00
3.222500000000e+02 -6.999000183127e-02 0.000000000000e+00 0.000000000000e+00
3.225000000000e+02 6.895692742454e-01 0.000000000000e+00 0.000000000000e+00
3.227500000000e+02 1.370536026555e+00 0.000000000000e+00 0.000000000000e+00
3.230000000000e+02 1.899064944433e+00 0.000000000000e+00 0.000000000000e+00
3.232500000000e+02 2.216845137508e+00 0.000000000000e+00 0.000000000000e+00
3.235000000000e+02 2.287868053581e+00 0.000000000000e+00 0.000000000000e+00
3.237500000000e+02 2.102801211063e+00 0.000000000000e+00 0.000000000000e+00
3.240000000000e+02 1.680402041570e+00 0.000000000000e+00 0.000000000000e+00
3.242500000000e+02 1.065742554081e+00 0.000000000000e+00 0.000000000000e+00
3.245000000000e+02 3.253892661007e-01 0.000000000000e+00 0.000000000000e+00
3.247500000000e+02 -4.599511304086e-01 0.000000000000e+00 0.000000000000e+00
3.250000000000e+02 -1.204497063287e+00 0.000000000000e+00 0.000000000000e+00
3.252500000000e+02 -1.827125488884e+00 0.000000000000e+00 0.000000000000e+00
3.255000000000e+02 -2.260633774202e+00 0.000000000000e+00 0.000000000000e+00
3.257500000000e+02 -2.459431068117e+00 0.000000000000e+00 0.000000000000e+00
3.260000000000e+02 -2.404735970251e+00 0.000000000000e+00 0.000000000000e+00
3.262500000000e+02 -2.106648773359e+00 0.000000000000e+00 0.000000000000e+00
3.265000000000e+02 -1.602839198793e+00 0.000000000000e+00 0.000000000000e+00
3.267500000000e+02 -9.539989550989e-01 0.000000000000e+00 0.000000000000e+00
3.270000000000e+02 -2.366019492474e-01 0.000000000000e+00 0.000000000000e+00
3.272500000000e+02 4.661559292636e-01 0.000000000000e+00 0.000000000000e+00
3.275000000000e+02 1.074142750390e+00 0.000000000000e+00 0.000000000000e+00
3.277500000000e+02 1.519619815768e+00 0.000000000000e+00 0.000000000000e+00
3.280000000000e+02 1.754991015994e+00 0.000000000000e+00 0.000000000000e+00
3.282500000000e+02 1.758048060317e+00 0.000000000000e+00 0.000000000000e+00
3.285000000000e+02 1.534101332280e+00 0.000000000000e+00 0.000000000000e+00
3.287500000000e+02 1.114775209940e+00 0.000000000000e+00 0.000000000000e+00
3.290000000000e+02 5.536613221658e-01 0.000000000000e+00 0.000000000000e+00
3.292500000000e+02 -8.058949589667e-02 0.000000000000e+00 0.000000000000e+00
3.295000000000e+02 -7.128451258592e-01 0.000000000000e+00 0.000000000000e+00
3.297500000000e+02 -1.270653743895e+00 0.000000000000e+00 0.000000000000e+00
3.300000000000e+02 -1.692847898264e+00 0.000000000000e+00 0.000000000000e+00
3.302500000000e+02 -1.936540542472e+00 0.000000000000e+00 0.000000000000e+00
3.305000000000e+02 -1.981685286298e+00 0.000000000000e+00 0.000000000000e+00
3.307500000000e+02 -1.832697628489e+00 0.000000000000e+00 0.000000000000e+00
3.310000000000e+02 -1.517016636477e+00 0.000000000000e+00 0.000000000000e+00
3.312500000000e+02 -1.080876833422e+00 0.000000000000e+00 0.000000000000e+00
3.315000000000e+02 -5.829070289913e-01 0.000000000000e+00 0.000000000000e+00
3.317500000000e+02 -8.643206527657e-02 0.000000000000e+00 0.000000000000e+00
3.320000000000e+02 3.485071293418e-01 0.000000000000e+00 0.000000000000e+00
3.322500000000e+02 6.723957744006e-01 0.000000000000e+00 0.000000000000e+00
3.325000000000e+02 8.518590331896e-01 0.000000000000e+00 0.000000000000e+00
3.327500000000e+02 8.729976463278e-01 0.000000000000e+00 0.000000000000e+00
3.330000000000e+02 7.421140741945e-01 0.000000000000e+00 0.000000000000e+00
3.332500000000e+02 4.838491252883e-01 0.000000000000e+00 0.000000000000e+00
3.335000000000e+02 1.370854797645e-01 0.000000000000e+00 0.000000000000e+00
3.337500000000e+02 -2.507484241286e-01 0.000000000000e+00 0.000000000000e+00
3.340000000000e+02 -6.301581953133e-01 0.000000000000e+00 0.000000000000e+00
3.342500000000e+02 -9.559644593265e-01 0.000000000000e+00 0.000000000000e+00
3.345000000000e+02 -1.192756628689e+00 0.000000000000e+00 0.000000000000e+00
3.347500000000e+02 -1.318754187573e+00 0.000000000000e+00 0.000000000000e+00
3.350000000000e+02 -1.327655789222e+00 0.000000000000e+00 0.000000000000e+00
3.352500000000e+02 -1.228347688128e+00 0.000000000000e+00 0.000000000000e+00
3.355000000000e+02 -1.042638022974e+00 0.000000000000e+00 0.000000000000e+00
3.357500000000e+02 -8.014413901282e-01 0.000000000000e+00 0.000000000000e+00
3.360000000000e+02 -5.400248971751e-01 0.000000000000e+00 0.000000000000e+00
3.362500000000e+02 -2.930196811306e-01 0.000000000000e+00 0.000000000000e+00
3.365000000000e+02 -8.989209233570e-02 0.000000000000e+00 0.000000000000e+00
3.367500000000e+02 4.853736697343e-02 0.000000000000e+00 0.000000000000e+00
3.370000000000e+02 1.121220185947e-01 0.000000000000e+00 0.000000000000e+00
3.372500000000e+02 1.017881926256e-01 0.000000000000e+00 0.000000000000e+00
3.375000000000e+02 2.837121451211e-02 0.000000000000e+00 0.000000000000e+00
3.377500000000e+02 -8.982852129516e-02 0.000000000000e+00 0.000000000000e+00
3.380000000000e+02 -2.303222688660e-01 0.000000000000e+00 0.000000000000e+00
3.382500000000e+02 -3.700063006770e-01 0.000000000000e+00 0.000000000000e+00
3.385000000000e+02 -4.884905942389e-01 0.000000000000e+00 0.000000000000e+00
3.387500000000e+02 -5.707163156359e-01 0.000000000000e+00 0.000000000000e+00
3.390000000000e+02 -6.085348993327e-01 0.000000000000e+00 0.000000000000e+00
3.392500000000e+02 -6.011009466923e-01 0.000000000000e+00 0.000000000000e+00
3.395000000000e+02 -5.541214453391e-01 0.000000000000e+00 0.000000000000e+00
3.397500000000e+02 -4.781754759952e-01 0.000000000000e+00 0.000000000000e+00
3.400000000000e+02 -3.864464114877e-01 0.000000000000e+00 0.000000000000e+00
3.402500000000e+02 -2.922753427761e-01 0.000000000000e+00 0.000000000000e+00
3.405000000000e+02 -2.069430571570e-01 0.000000000000e+00 0.000000000000e+00
3.407500000000e+02 -1.380222205455e-01 0.000000000000e+00 0.000000000000e+00
3.410000000000e+02 -8.852521348347e-02 0.000000000000e+00 0.000000000000e+00
3.412500000000e+02 -5.692739067674e-02 0.000000000000e+00 0.000000000000e+00
3.415000000000e+02 -3.799515338065e-02 0.000000000000e+00 0.000000000000e+00
3.417500000000e+02 -2.421759651240e-02 0.000000000000e+00 0.000000000000e+00
3.420000000000e+02 -7.549888649375e-03 0.000000000000e+00 0.000000000000e+00
3.422500000000e+02 1.886102002736e-02 0.000000000000e+00 0.000000000000e+00
3.425000000000e+02 5.927834846426e-02 0.000000000000e+00 0.000000000000e+00
3.427500000000e+02 1.145441386004e-01 0.000000000000e+00 0.000000000000e+00
3.430000000000e+02 1.819448605744e-01 0.000000000000e+00 0.000000000000e+00
3.432500000000e+02 2.557769841706e-01 0.000000000000e+00 0.000000000000e+00
3.435000000000e+02 3.284917083319e-01 0.000000000000e+00 0.000000000000e+00
3.437500000000e+02 3.921982874684e-01 0.000000000000e+00 0.000000000000e+00
3.440000000000e+02 4.402458497360e-01 0.000000000000e+00 0.000000000000e+00
3.442500000000e+02 4.685933675272e-01 0.000000000000e+00 0.000000000000e+00
3.445000000000e+02 4.767172503560e-01 0.000000000000e+00 0.000000000000e+00
3.447500000000e+02 4.678883199692e-01 0.000000000000e+00 0.000000000000e+00
3.450000000000e+02 4.487602361046e-01 0.000000000000e+00 0.000000000000e+00
3.452500000000e+02 4.283309086402e-01 0.000000000000e+00 0.000000000000e+00
3.455000000000e+02 4.164469612493e-01 0.000000000000e+00 0.000000000000e+00
3.457500000000e+02 4.221008769485e-01 0.000000000000e+00 0.000000000000e+00
3.460000000000e+02 4.518080168908e-01 0.000000000000e+00 0.000000000000e+00
3.462500000000e+02 5.083402662348e-01 0.000000000000e+00 0.000000000000e+00
3.465000000000e+02 5.900365638102e-01 0.000000000000e+00 0.000000000000e+00
3.467500000000e+02 6.908174771745e-01 0.000000000000e+00 0.000000000000e+00
3.470000000000e+02 8.009166542400e-01 0.000000000000e+00 0.000000000000e+00
3.472500000000e+02 9.082251271904e-01 0.000000000000e+00 0.000000000000e+00
3.475000000000e+02 1.000044060417e+00 0.000000000000e+00 0.000000000000e+00
3.477500000000e+02 1.064973834650e+00 0.000000000000e+00 0.000000000000e+00
3.480000000000e+02 1.094643188455e+00 0.000000000000e+00 0.000000000000e+00
3.482500000000e+02 1.085005278316e+00 0.000000000000e+00 0.000000000000e+00
3.485000000000e+02 1.036994149279e+00 0.000000000000e+00 0.000000000000e+00
3.487500000000e+02 9.564344882920e-01 0.000000000000e+00 0.000000000000e+00
3.490000000000e+02 8.532137788042e-01 0.000000000000e+00 0.000000000000e+00
3.492500000000e+02 7.398406415621e-01 0.000000000000e+00 0.000000000000e+00
3.495000000000e+02 6.296081790797e-01 0.000000000000e+00 0.000000000000e+00
3.497500000000e+02 5.346417364688e-01 0.000000000000e+00 0.000000000000e+00
3.500000000000e+02 4.641274026230e-01 0.000000000000e+00 0.000000000000e+00
3.502500000000e+02 4.229885105571e-01 0.000000000000e+00 0.000000000000e+00
3.505000000000e+02 4.112072942381e-01 0.000000000000e+00 0.000000000000e+00
3.507500000000e+02 4.238890272062e-01 0.000000000000e+00 0.000000000000e+00
3.510000000000e+02 4.520522176830e-01 0.000000000000e+00 0.000000000000e+00
3.512500000000e+02 4.840185418218e-01 0.000000000000e+00 0.000000000000e+00
3.515000000000e+02 5.071870885238e-01 0.000000000000e+00 0.000000000000e+00
3.517500000000e+02 5.099226085120e-01 0.000000000000e+00 0.000000000000e+00
3.520000000000e+02 4.832747195596e-01 0.000000000000e+00 0.000000000000e+00
3.522500000000e+02 4.222756576558e-01 0.000000000000e+00 0.000000000000e+00
3.525000000000e+02 3.266326688412e-01 0.000000000000e+00 0.000000000000e+00
3.527500000000e+02 2.007262296055e-01 0.000000000000e+00 0.000000000000e+00
3.530000000000e+02 5.293178791474e-02 0.000000000000e+00 0.000000000000e+00
3.532500000000e+02 -1.056159992518e-01 0.000000000000e+00 0.000000000000e+00
3.535000000000e+02 -2.626169541769e-01 0.000000000000e+00 0.000000000000e+00
3.537500000000e+02 -4.063093995028e-01 0.000000000000e+00 0.000000000000e+00
3.540000000000e+02 -5.270280575026e-01 0.000000000000e+00 0.000000000000e+00
3.542500000000e+02 -6.183899897250e-01 0.000000000000e+00 0.000000000000e+00
3.545000000000e+02 -6.779470114147e-01 0.000000000000e+00 0.000000000000e+00
3.547500000000e+02 -7.072300294572e-01 0.000000000000e+00 0.000000000000e+00
3.550000000000e+02 -7.112063397769e-01 0.000000000000e+00 0.000000000000e+00
3.552500000000e+02 -6.972599589832e-01 0.000000000000e+00 0.000000000000e+00
3.555000000000e+02 -6.738738829042e-01 0.000000000000e+00 0.000000000000e+00
3.557500000000e+02 -6.492316523298e-01 0.000000000000e+00 0.000000000000e+00
3.560000000000e+02 -6.299587197701e-01 0.000000000000e+00 0.000000000000e+00
3.562500000000e+02 -6.201925353527e-01 0.000000000000e+00 0.000000000000e+00
3.565000000000e+02 -6.211101588347e-01 0.000000000000e+00 0.000000000000e+00
3.567500000000e+02 -6.309640576440e-01 0.000000000000e+00 0.000000000000e+00
3.570000000000e+02 -6.455936257707e-01 0.000000000000e+00 0.000000000000e+00
3.572500000000e+02 -6.593053184031e-01 0.000000000000e+00 0.000000000000e+00
3.575000000000e+02 -6.659598440716e-01 0.000000000000e+00 0.000000000000e+00
3.577500000000e+02 -6.600786956783e-01 0.000000000000e+00 0.000000000000e+00
3.580000000000e+02 -6.377877297475e-01 0.000000000000e+00 0.000000000000e+00
3.582500000000e+02 -5.974505919416e-01 0.000000000000e+00 0.000000000000e+00
3.585000000000e+02 -5.399028247530e-01 0.000000000000e+00 0.000000000000e+00
3.587500000000e+02 -4.682681889820e-01 0.000000000000e+00 0.000000000000e+00
3.590000000000e+02 -3.874099738855e-01 0.000000000000e+00 0.000000000000e+00
3.592500000000e+02 -3.031299554552e-01 0.000000000000e+00 0.000000000000e+00
3.595000000000e+02 -2.212664388824e-01 0.000000000000e+00 0.000000000000e+00
3.597500000000e+02 -1.468544650576e-01 0.000000000000e+00 0.000000000000e+00
3.600000000000e+02 -8.349440436147e-02 0.000000000000e+00 0.000000000000e+00
3.602500000000e+02 -3.303324867969e-02 0.000000000000e+00 0.000000000000e+00
3.605000000000e+02 4.396437097436e-03 0.000000000000e+00 0.000000000000e+00
3.607500000000e+02 3.000125675014e-02 0.000000000000e+00 0.000000000000e+00
3.610000000000e+02 4.569849800389e-02 0.000000000000e+00 0.000000000000e+00
3.612500000000e+02 5.336395698180e-02 0.000000000000e+00 0.000000000000e+00
3.615000000000e+02 5.410875374972e-02 0.000000000000e+00 0.000000000000e+00
3.617500000000e+02 4.773361199853e-02 0.000000000000e+00 0.000000000000e+00
3.620000000000e+02 3.247813043217e-02 0.000000000000e+00 0.000000000000e+00
3.622500000000e+02 5.130076687774e-03 0.000000000000e+00 0.000000000000e+00
3.625000000000e+02 -3.850541617725e-02 0.000000000000e+00 0.000000000000e+00
3.627500000000e+02 -1.028435382020e-01 0.000000000000e+00 0.000000000000e+00
3.630000000000e+02 -1.915878199539e-01 0.000000000000e+00 0.000000000000e+00
3.632500000000e+02 -3.067885742260e-01 0.000000000000e+00 0.000000000000e+00
3.635000000000e+02 -4.480617318527e-01 0.000000000000e+00 0.000000000000e+00
3.637500000000e+02 -6.121187607029e-01 0.000000000000e+00 0.000000000000e+00
3.640000000000e+02 -7.927123982283e-01 0.000000000000e+00 0.000000000000e+00
3.642500000000e+02 -9.810372950247e-01 0.000000000000e+00 0.000000000000e+00
3.645000000000e+02 -1.166549814077e+00 0.000000000000e+00 0.000000000000e+00
3.647500000000e+02 -1.338099407186e+00 0.000000000000e+00 0.000000000000e+00
3.650000000000e+02 -1.485207266147e+00 0.000000000000e+00 0.000000000000e+00
3.652500000000e+02 -1.599296231553e+00 0.000000000000e+00 0.000000000000e+00
3.655000000000e+02 -1.674675321150e+00 0.000000000000e+00 0.000000000000e+00
3.657500000000e+02 -1.709113891881e+00 0.000000000000e+00 0.000000000000e+00
3.660000000000e+02 -1.703900338569e+00 0.000000000000e+00 0.000000000000e+00
3.662500000000e+02 -1.663359624783e+00 0.000000000000e+00 0.000000000000e+00
3.665000000000e+02 -1.593890691631e+00 0.000000000000e+00 0.000000000000e+00
3.667500000000e+02 -1.502665192767e+00 0.000000000000e+00 0.000000000000e+00
3.670000000000e+02 -1.396189938331e+00 0.000000000000e+00 0.000000000000e+00
3.672500000000e+02 -1.278966460332e+00 0.000000000000e+00 0.000000000000e+00
3.675000000000e+02 -1.152476207769e+00 0.000000000000e+00 0.000000000000e+00
3.677500000000e+02 -1.014678489171e+00 0.000000000000e+00 0.000000000000e+00
3.680000000000e+02 -8.601355631415e-01 0.000000000000e+00 0.000000000000e+00
3.682500000000e+02 -6.807854551952e-01 0.000000000000e+00 0.000000000000e+00
3.685000000000e+02 -4.672819790130e-01 0.000000000000e+00 0.000000000000e+00
3.687500000000e+02 -2.107284483708e-01 0.000000000000e+00 0.000000000000e+00
3.690000000000e+02 9.543870927164e-02 0.000000000000e+00 0.000000000000e+00
3.692500000000e+02 4.536962236902e-01 0.000000000000e+00 0.000000000000e+00
3.695000000000e+02 8.610849802551e-01 0.000000000000e+00 0.000000000000e+00
3.697500000000e+02 1.308494084691e+00 0.000000000000e+00 0.000000000000e+00
3.700000000000e+02 1.780723935000e+00 0.000000000000e+00 0.000000000000e+00
3.702500000000e+02 2.257367194882e+00 0.000000000000e+00 0.000000000000e+00
3.705000000000e+02 2.714430124195e+00 0.000000000000e+00 0.000000000000e+00
3.707500000000e+02 3.126507947005e+00 0.000000000000e+00 0.000000000000e+00
3.710000000000e+02 3.469243157118e+00 0.000000000000e+00 0.000000000000e+00
3.712500000000e+02 3.721748012841e+00 0.000000000000e+00 0.000000000000e+00
3.715000000000e+02 3.868669868628e+00 0.000000000000e+00 0.000000000000e+00
3.717500000000e+02 3.901621828078e+00 0.000000000000e+00 0.000000000000e+00
3.720000000000e+02 3.819786025080e+00 0.000000000000e+00 0.000000000000e+00
3.722500000000e+02 3.629611021123e+00 0.000000000000e+00 0.000000000000e+00
3.725000000000e+02 3.343652160355e+00 0.000000000000e+00 0.000000000000e+00
3.727500000000e+02 2.978725821281e+00 0.000000000000e+00 0.000000000000e+00
3.730000000000e+02 2.553647361808e+00 0.000000000000e+00 0.000000000000e+00
3.732500000000e+02 2.086883299389e+00 0.000000000000e+00 0.000000000000e+00
3.735000000000e+02 1.594461382299e+00 0.000000000000e+00 0.000000000000e+00
3.737500000000e+02 1.088445015725e+00 0.000000000000e+00 0.000000000000e+00
3.740000000000e+02 5.761956740588e-01 0.000000000000e+00 0.000000000000e+00
3.742500000000e+02 6.052989314121e-02 0.000000000000e+00 0.000000000000e+00
3.745000000000e+02 -4.592571814825e-01 0.000000000000e+00 0.000000000000e+00
3.747500000000e+02 -9.856624551959e-01 0.000000000000e+00 0.000000000000e+00
3.750000000000e+02 -1.520811900152e+00 0.000000000000e+00 0.000000000000e+00
3.752500000000e+02 -2.064209428190e+00 0.000000000000e+00 0.000000000000e+00
3.755000000000e+02 -2.610767068649e+00 0.000000000000e+00 0.000000000000e+00
3.757500000000e+02 -3.149456057563e+00 0.000000000000e+00 0.000000000000e+00
3.760000000000e+02 -3.662838167242e+00 0.000000000000e+00 0.000000000000e+00
3.762500000000e+02 -4.127616579183e+00 0.000000000000e+00 0.000000000000e+00
3.765000000000e+02 -4.516202391600e+00 0.000000000000e+00 0.000000000000e+00
3.767500000000e+02 -4.799146569168e+00 0.000000000000e+00 0.000000000000e+00
3.770000000000e+02 -4.948158592223e+00 0.000000000000e+00 0.000000000000e+00
3.772500000000e+02 -4.939340760895e+00 0.000000000000e+00 0.000000000000e+00
3.775000000000e+02 -4.756224607876e+00 0.000000000000e+00 0.000000000000e+00
3.777500000000e+02 -4.392209781224e+00 0.000000000000e+00 0.000000000000e+00
3.780000000000e+02 -3.852074751109e+00 0.000000000000e+00 0.000000000000e+00
3.782500000000e+02 -3.152343653285e+00 0.000000000000e+00 0.000000000000e+00
3.785000000000e+02 -2.320438854282e+00 0.000000000000e+00 0.000000000000e+00
3.787500000000e+02 -1.392704419212e+00 0.000000000000e+00 0.000000000000e+00
3.790000000000e+02 -4.115300832736e-01 0.000000000000e+00 0.000000000000e+00
3.792500000000e+02 5.780813887244e-01 0.000000000000e+00 0.000000000000e+00
3.795000000000e+02 1.532094012948e+00 0.000000000000e+00 0.000000000000e+00
3.797500000000e+02 2.410745297759e+00 0.000000000000e+00 0.000000000000e+00
3.800000000000e+02 3.181205634366e+00 0.000000000000e+00 0.000000000000e+00
3.802500000000e+02 3.819312206080e+00 0.000000000000e+00 0.000000000000e+00
3.805000000000e+02 4.310231444831e+00 0.000000000000e+00 0.000000000000e+00
3.807500000000e+02 4.648053471292e+00 0.000000000000e+00 0.000000000000e+00
3.810000000000e+02 4.834467345813e+00 0.000000000000e+00 0.000000000000e+00
3.812500000000e+02 4.876786802522e+00 0.000000000000e+00 0.000000000000e+00
3.815000000000e+02 4.785675536128e+00 0.000000000000e+00 0.000000000000e+00
3.817500000000e+02 4.572948180105e+00 0.000000000000e+00 0.000000000000e+00
3.820000000000e+02 4.249794525820e+00 0.000000000000e+00 0.000000000000e+00
3.822500000000e+02 3.825694950910e+00 0.000000000000e+00 0.000000000000e+00
3.825000000000e+02 3.308176417185e+00 0.000000000000e+00 0.000000000000e+00
3.827500000000e+02 2.703418293967e+00 0.000000000000e+00 0.000000000000e+00
3.830000000000e+02 2.017576234434e+00 0.000000000000e+00 0.000000000000e+00
3.832500000000e+02 1.258571049406e+00 0.000000000000e+00 0.000000000000e+00
3.835000000000e+02 4.380058003630e-01 0.000000000000e+00 0.000000000000e+00
3.837500000000e+02 -4.271593983377e-01 0.000000000000e+00 0.000000000000e+00
3.840000000000e+02 -1.313523833345e+00 0.000000000000e+00 0.000000000000e+00
3.842500000000e+02 -2.191028642126e+00 0.000000000000e+00 0.000000000000e+00
3.845000000000e+02 -3.023763190518e+00 0.000000000000e+00 0.000000000000e+00
3.847500000000e+02 -3.771810080539e+00 0.000000000000e+00 0.000000000000e+00
3.850000000000e+02 -4.393993779249e+00 0.000000000000e+00 0.000000000000e+00
3.852500000000e+02 -4.851262575574e+00 0.000000000000e+00 0.000000000000e+00
3.855000000000e+02 -5.110331672275e+00 0.000000000000e+00 0.000000000000e+00
3.857500000000e+02 -5.147161073272e+00 0.000000000000e+00 0.000000000000e+00
3.860000000000e+02 -4.949843338933e+00 0.000000000000e+00 0.000000000000e+00
3.862500000000e+02 -4.520533454297e+00 0.000000000000e+00 0.000000000000e+00
3.865000000000e+02 -3.876158603723e+00 0.000000000000e+00 0.000000000000e+00
3.867500000000e+02 -3.047785675719e+00 0.000000000000e+00 0.000000000000e+00
3.870000000000e+02 -2.078680391328e+00 0.000000000000e+00 0.000000000000e+00
3.872500000000e+02 -1.021243634714e+00 0.000000000000e+00 0.000000000000e+00
3.875000000000e+02 6.686173368631e-02 0.000000000000e+00 0.000000000000e+00
3.877500000000e+02 1.126992706686e+00 0.000000000000e+00 0.000000000000e+00
3.880000000000e+02 2.103778759016e+00 0.000000000000e+00 0.000000000000e+00
3.882500000000e+02 2.948924677484e+00 0.000000000000e+00 0.000000000000e+00
3.885000000000e+02 3.624210769313e+00 0.000000000000e+00 0.000000000000e+00
3.887500000000e+02 4.103445625786e+00 0.000000000000e+00 0.000000000000e+00
3.890000000000e+02 4.373259481616e+00 0.000000000000e+00 0.000000000000e+00
3.892500000000e+02 4.432765728424e+00 0.000000000000e+00 0.000000000000e+00
3.895000000000e+02 4.292245816400e+00 0.000000000000e+00 0.000000000000e+00
3.897500000000e+02 3.971112360599e+00 0.000000000000e+00 0.000000000000e+00
3.900000000000e+02 3.495464913060e+00 0.000000000000e+00 0.000000000000e+00
3.902500000000e+02 2.895566628971e+00 0.000000000000e+00 0.000000000000e+00
3.905000000000e+02 2.203538548501e+00 0.000000000000e+00 0.000000000000e+00
3.907500000000e+02 1.451498300064e+00 0.000000000000e+00 0.000000000000e+00
3.910000000000e+02 6.702736824718e-01 0.000000000000e+00 0.000000000000e+00
3.912500000000e+02 -1.112859371495e-01 0.000000000000e+00 0.000000000000e+00
3.915000000000e+02 -8.664798626859e-01 0.000000000000e+00 0.000000000000e+00
3.917500000000e+02 -1.570569641182e+00 0.000000000000e+00 0.000000000000e+00
3.920000000000e+02 -2.200448120702e+00 0.000000000000e+00 0.000000000000e+00
3.922500000000e+02 -2.734388128586e+00 0.000000000000e+00 0.000000000000e+00
3.925000000000e+02 -3.152067509688e+00 0.000000000000e+00 0.000000000000e+00
3.927500000000e+02 -3.435005392156e+00 0.000000000000e+00 0.000000000000e+00
3.930000000000e+02 -3.567458102121e+00 0.000000000000e+00 0.000000000000e+00
3.932500000000e+02 -3.537725552584e+00 0.000000000000e+00 0.000000000000e+00
3.935000000000e+02 -3.339725187155e+00 0.000000000000e+00 0.000000000000e+00
3.937500000000e+02 -2.974615113717e+00 0.000000000000e+00 0.000000000000e+00
3.940000000000e+02 -2.452202789593e+00 0.000000000000e+00 0.000000000000e+00
3.942500000000e+02 -1.791868179434e+00 0.000000000000e+00 0.000000000000e+00
3.945000000000e+02 -1.022763108495e+00 0.000000000000e+00 0.000000000000e+00
3.947500000000e+02 -1.831184203381e-01 0.000000000000e+00 0.000000000000e+00
3.950000000000e+02 6.814107640416e-01 0.000000000000e+00 0.000000000000e+00
3.952500000000e+02 1.520316189158e+00 0.000000000000e+00 0.000000000000e+00
3.955000000000e+02 2.281561462890e+00 0.000000000000e+00 0.000000000000e+00
3.957500000000e+02 2.915394563487e+00 0.000000000000e+00 0.000000000000e+00
3.960000000000e+02 3.378304549035e+00 0.000000000000e+00 0.000000000000e+00
3.962500000000e+02 3.636739369652e+00 0.000000000000e+00 0.000000000000e+00
3.965000000000e+02 3.670204835327e+00 0.000000000000e+00 0.000000000000e+00
3.967500000000e+02 3.473411416539e+00 0.000000000000e+00 0.000000000000e+00
3.970000000000e+02 3.057220895522e+00 0.000000000000e+00 0.000000000000e+00
3.972500000000e+02 2.448259537337e+00 0.000000000000e+00 0.000000000000e+00
3.975000000000e+02 1.687195547413e+00 0.000000000000e+00 0.000000000000e+00
3.977500000000e+02 8.258113956805e-01 0.000000000000e+00 0.000000000000e+00
3.980000000000e+02 -7.687869327495e-02 0.000000000000e+00 0.000000000000e+00
3.982500000000e+02 -9.591222942057e-01 0.000000000000e+00 0.000000000000e+00
3.985000000000e+02 -1.761132274678e+00 0.000000000000e+00 0.000000000000e+00
3.987500000000e+02 -2.429583647576e+00 0.000000000000e+00 0.000000000000e+00
3.990000000000e+02 -2.921514387498e+00 0.000000000000e+00 0.000000000000e+00
3.992500000000e+02 -3.207306671154e+00 0.000000000000e+00 0.000000000000e+00
3.995000000000e+02 -3.272521316467e+00 0.000000000000e+00 0.000000000000e+00
3.997500000000e+02 -3.118473610876e+00 0.000000000000e+00 0.000000000000e+00
4.000000000000e+02 -2.761560139728e+00 0.000000000000e+00 0.000000000000e+00
4.002500000000e+02 -2.231460386371e+00 0.000000000000e+00 0.000000000000e+00
4.005000000000e+02 -1.568431888158e+00 0.000000000000e+00 0.000000000000e+00
4.007500000000e+02 -8.199844199200e-01 0.000000000000e+00 0.000000000000e+00
4.010000000000e+02 -3.725154857072e-02 0.000000000000e+00 0.000000000000e+00
4.012500000000e+02 7.286243335172e-01 0.000000000000e+00 0.000000000000e+00
4.015000000000e+02 1.429811835593e+00 0.000000000000e+00 0.000000000000e+00
4.017500000000e+02 2.024593678654e+00 0.000000000000e+00 0.000000000000e+00
4.020000000000e+02 2.479507929748e+00 0.000000000000e+00 0.000000000000e+00
4.022500000000e+02 2.770764194976e+00 0.000000000000e+00 0.000000000000e+00
4.025000000000e+02 2.884948382510e+00 0.000000000000e+00 0.000000000000e+00
4.027500000000e+02 2.819091796889e+00 0.000000000000e+00 0.000000000000e+00
4.030000000000e+02 2.580221039363e+00 0.000000000000e+00 0.000000000000e+00
4.032500000000e+02 2.184521128657e+00 0.000000000000e+00 0.000000000000e+00
4.035000000000e+02 1.656235963511e+00 0.000000000000e+00 0.000000000000e+00
4.037500000000e+02 1.026402022383e+00 0.000000000000e+00 0.000000000000e+00
4.040000000000e+02 3.314704490059e-01 0.000000000000e+00 0.000000000000e+00
4.042500000000e+02 -3.881711713644e-01 0.000000000000e+00 0.000000000000e+00
4.045000000000e+02 -1.089802974227e+00 0.000000000000e+00 0.000000000000e+00
4.047500000000e+02 -1.730149550670e+00 0.000000000000e+00 0.000000000000e+00
4.050000000000e+02 -2.267374438946e+00 0.000000000000e+00 0.000000000000e+00
4.052500000000e+02 -2.663310844629e+00 0.000000000000e+00 0.000000000000e+00
4.055000000000e+02 -2.885896746118e+00 0.000000000000e+00 0.000000000000e+00
4.057500000000e+02 -2.911714883787e+00 0.000000000000e+00 0.000000000000e+00
4.060000000000e+02 -2.728463434339e+00 0.000000000000e+00 0.000000000000e+00
4.062500000000e+02 -2.337114567515e+00 0.000000000000e+00 0.000000000000e+00
4.065000000000e+02 -1.753469756156e+00 0.000000000000e+00 0.000000000000e+00
4.067500000000e+02 -1.008805786754e+00 0.000000000000e+00 0.000000000000e+00
4.070000000000e+02 -1.493337673698e-01 0.000000000000e+00 0.000000000000e+00
4.072500000000e+02 7.657302835276e-01 0.000000000000e+00 0.000000000000e+00
4.075000000000e+02 1.667562415636e+00 0.000000000000e+00 0.000000000000e+00
4.077500000000e+02 2.482515371535e+00 0.000000000000e+00 0.000000000000e+00
4.080000000000e+02 3.138031092911e+00 0.000000000000e+00 0.000000000000e+00
4.082500000000e+02 3.569242191839e+00 0.000000000000e+00 0.000000000000e+00
4.085000000000e+02 3.725669554647e+00 0.000000000000e+00 0.000000000000e+00
4.087500000000e+02 3.577319114191e+00 0.000000000000e+00 0.000000000000e+00
4.090000000000e+02 3.119447597264e+00 0.000000000000e+00 0.000000000000e+00
4.092500000000e+02 2.375319064942e+00 0.000000000000e+00 0.000000000000e+00
4.095000000000e+02 1.396416085072e+00 0.000000000000e+00 0.000000000000e+00
4.097500000000e+02 2.597948350249e-01 0.000000000000e+00 0.000000000000e+00
4.100000000000e+02 -9.374359982337e-01 0.000000000000e+00 0.000000000000e+00
4.102500000000e+02 -2.086205907902e+00 0.000000000000e+00 0.000000000000e+00
4.105000000000e+02 -3.075510142702e+00 0.000000000000e+00 0.000000000000e+00
4.107500000000e+02 -3.803456706181e+00 0.000000000000e+00 0.000000000000e+00
4.110000000000e+02 -4.188211456707e+00 0.000000000000e+00 0.000000000000e+00
4.112500000000e+02 -4.177630169211e+00 0.000000000000e+00 0.000000000000e+00
4.115000000000e+02 -3.756412455574e+00 0.000000000000e+00 0.000000000000e+00
4.117500000000e+02 -2.949800917106e+00 0.000000000000e+00 0.000000000000e+00
4.120000000000e+02 -1.823168994818e+00 0.000000000000e+00 0.000000000000e+00
4.122500000000e+02 -4.772643675684e-01 0.000000000000e+00 0.000000000000e+00
4.125000000000e+02 9.606421858863e-01 0.000000000000e+00 0.000000000000e+00
4.127500000000e+02 2.348964298068e+00 0.000000000000e+00 0.000000000000e+00
4.130000000000e+02 3.546191534567e+00 0.000000000000e+00 0.000000000000e+00
4.132500000000e+02 4.425969126750e+00 0.000000000000e+00 0.000000000000e+00
4.135000000000e+02 4.891204211665e+00 0.000000000000e+00 0.000000000000e+00
4.137500000000e+02 4.885558679443e+00 0.000000000000e+00 0.000000000000e+00
4.140000000000e+02 4.400906885260e+00 0.000000000000e+00 0.000000000000e+00
4.142500000000e+02 3.479735655894e+00 0.000000000000e+00 0.000000000000e+00
4.145000000000e+02 2.212005404353e+00 0.000000000000e+00 0.000000000000e+00
4.147500000000e+02 7.266160751447e-01 0.000000000000e+00 0.000000000000e+00
4.150000000000e+02 -8.217421124069e-01 0.000000000000e+00 0.000000000000e+00
4.152500000000e+02 -2.269002795336e+00 0.000000000000e+00 0.000000000000e+00
4.155000000000e+02 -3.459620348086e+00 0.000000000000e+00 0.000000000000e+00
4.157500000000e+02 -4.263932824915e+00 0.000000000000e+00 0.000000000000e+00
4.160000000000e+02 -4.592973498980e+00 0.000000000000e+00 0.000000000000e+00
4.162500000000e+02 -4.408955368313e+00 0.000000000000e+00 0.000000000000e+00
4.165000000000e+02 -3.730116266449e+00 0.000000000000e+00 0.000000000000e+00
4.167500000000e+02 -2.629247257257e+00 0.000000000000e+00 0.000000000000e+00
4.170000000000e+02 -1.225960943021e+00 0.000000000000e+00 0.000000000000e+00
4.172500000000e+02 3.264984233515e-01 0.000000000000e+00 0.000000000000e+00
4.175000000000e+02 1.858436190170e+00 0.000000000000e+00 0.000000000000e+00
4.177500000000e+02 3.202912565728e+00 0.000000000000e+00 0.000000000000e+00
4.180000000000e+02 4.214734008370e+00 0.000000000000e+00 0.000000000000e+00
4.182500000000e+02 4.786990557792e+00 0.000000000000e+00 0.000000000000e+00
4.185000000000e+02 4.863170032331e+00 0.000000000000e+00 0.000000000000e+00
4.187500000000e+02 4.443395378301e+00 0.000000000000e+00 0.000000000000e+00
4.190000000000e+02 3.584030484170e+00 0.000000000000e+00 0.000000000000e+00
4.192500000000e+02 2.390697653116e+00 0.000000000000e+00 0.000000000000e+00
4.195000000000e+02 1.005548099215e+00 0.000000000000e+00 0.000000000000e+00
4.197500000000e+02 -4.096745468863e-01 0.000000000000e+00 0.000000000000e+00
4.200000000000e+02 -1.692726932305e+00 0.000000000000e+00 0.000000000000e+00
4.202500000000e+02 -2.699806243377e+00 0.000000000000e+00 0.000000000000e+00
4.205000000000e+02 -3.322057877171e+00 0.000000000000e+00 0.000000000000e+00
4.207500000000e+02 -3.497682118245e+00 0.000000000000e+00 0.000000000000e+00
4.210000000000e+02 -3.218227132260e+00 0.000000000000e+00 0.000000000000e+00
4.212500000000e+02 -2.528384586498e+00 0.000000000000e+00 0.000000000000e+00
4.215000000000e+02 -1.519413506793e+00 0.000000000000e+00 0.000000000000e+00
4.217500000000e+02 -3.171043683069e-01 0.000000000000e+00 0.000000000000e+00
4.220000000000e+02 9.341410794432e-01 0.000000000000e+00 0.000000000000e+00
4.222500000000e+02 2.089081790250e+00 0.000000000000e+00 0.000000000000e+00
4.225000000000e+02 3.019034724640e+00 0.000000000000e+00 0.000000000000e+00
4.227500000000e+02 3.626761793321e+00 0.000000000000e+00 0.000000000000e+00
4.230000000000e+02 3.857070964679e+00 0.000000000000e+00 0.000000000000e+00
4.232500000000e+02 3.701935344773e+00 0.000000000000e+00 0.000000000000e+00
4.235000000000e+02 3.199654043947e+00 0.000000000000e+00 0.000000000000e+00
4.237500000000e+02 2.428343664054e+00 0.000000000000e+00 0.000000000000e+00
4.240000000000e+02 1.494759117959e+00 0.000000000000e+00 0.000000000000e+00
4.242500000000e+02 5.200060094427e-01 0.000000000000e+00 0.000000000000e+00
4.245000000000e+02 -3.759462828318e-01 0.000000000000e+00 0.000000000000e+00
4.247500000000e+02 -1.088951552990e+00 0.000000000000e+00 0.000000000000e+00
4.250000000000e+02 -1.542746428761e+00 0.000000000000e+00 0.000000000000e+00
4.252500000000e+02 -1.696959723132e+00 0.000000000000e+00 0.000000000000e+00
4.255000000000e+02 -1.550225096347e+00 0.000000000000e+00 0.000000000000e+00
4.257500000000e+02 -1.138218093990e+00 0.000000000000e+00 0.000000000000e+00
4.260000000000e+02 -5.271053388298e-01 0.000000000000e+00 0.000000000000e+00
4.262500000000e+02 1.965292200264e-01 0.000000000000e+00 0.000000000000e+00
4.265000000000e+02 9.378026721056e-01 0.000000000000e+00 0.000000000000e+00
4.267500000000e+02 1.606017698588e+00 0.000000000000e+00 0.000000000000e+00
4.270000000000e+02 2.125867122283e+00 0.000000000000e+00 0.000000000000e+00
4.272500000000e+02 2.445963481052e+00 0.000000000000e+00 0.000000000000e+00
4.275000000000e+02 2.543725965216e+00 0.000000000000e+00 0.000000000000e+00
4.277500000000e+02 2.426194918091e+00 0.000000000000e+00 0.000000000000e+00
4.280000000000e+02 2.126914141626e+00 0.000000000000e+00 0.000000000000e+00
4.282500000000e+02 1.699543683528e+00 0.000000000000e+00 0.000000000000e+00
4.285000000000e+02 1.209270620822e+00 0.000000000000e+00 0.000000000000e+00
4.287500000000e+02 7.233219184193e-01 0.000000000000e+00 0.000000000000e+00
4.290000000000e+02 3.019268129870e-01 0.000000000000e+00 0.000000000000e+00
4.292500000000e+02 -9.070236475365e-03 0.000000000000e+00 0.000000000000e+00
4.295000000000e+02 -1.830510208424e-01 0.000000000000e+00 0.000000000000e+00
4.297500000000e+02 -2.144385865686e-01 0.000000000000e+00 0.000000000000e+00
4.300000000000e+02 -1.174624662829e-01 0.000000000000e+00 0.000000000000e+00
4.302500000000e+02 7.771598720418e-02 0.000000000000e+00 0.000000000000e+00
4.305000000000e+02 3.307605807117e-01 0.000000000000e+00 0.000000000000e+00
4.307500000000e+02 5.978254707096e-01 0.000000000000e+00 0.000000000000e+00
4.310000000000e+02 8.380933956666e-01 0.000000000000e+00 0.000000000000e+00
4.312500000000e+02 1.019246376228e+00 0.000000000000e+00 0.000000000000e+00
4.315000000000e+02 1.121155715793e+00 0.000000000000e+00 0.000000000000e+00
4.317500000000e+02 1.137396886381e+00 0.000000000000e+00 0.000000000000e+00
4.320000000000e+02 1.074551924415e+00 0.000000000000e+00 0.000000000000e+00
4.322500000000e+02 9.496011427667e-01 0.000000000000e+00 0.000000000000e+00
4.325000000000e+02 7.859766891638e-01 0.000000000000e+00 0.000000000000e+00
4.327500000000e+02 6.090151445225e-01 0.000000000000e+00 0.000000000000e+00
4.330000000000e+02 4.415855300965e-01 0.000000000000e+00 0.000000000000e+00
4.332500000000e+02 3.005837162434e-01 0.000000000000e+00 0.000000000000e+00
4.335000000000e+02 1.947945699119e-01 0.000000000000e+00 0.000000000000e+00
4.337500000000e+02 1.243648693101e-01 0.000000000000e+00 0.000000000000e+00
4.340000000000e+02 8.184781990865e-02 0.000000000000e+00 0.000000000000e+00
4.342500000000e+02 5.452042523178e-02 0.000000000000e+00 0.000000000000e+00
4.345000000000e+02 2.747882140192e-02 0.000000000000e+00 0.000000000000e+00
4.347500000000e+02 -1.308712789617e-02 0.000000000000e+00 0.000000000000e+00
4.350000000000e+02 -7.703733796981e-02 0.000000000000e+00 0.000000000000e+00
4.352500000000e+02 -1.683386896517e-01 0.000000000000e+00 0.000000000000e+00
4.355000000000e+02 -2.843501152997e-01 0.000000000000e+00 0.000000000000e+00
4.357500000000e+02 -4.164219792165e-01 0.000000000000e+00 0.000000000000e+00
4.360000000000e+02 -5.516614606683e-01 0.000000000000e+00 0.000000000000e+00
4.362500000000e+02 -6.755135746212e-01 0.000000000000e+00 0.000000000000e+00
4.365000000000e+02 -7.746709434439e-01 0.000000000000e+00 0.000000000000e+00
4.367500000000e+02 -8.397756791294e-01 0.000000000000e+00 0.000000000000e+00
4.370000000000e+02 -8.674200922630e-01 0.000000000000e+00 0.000000000000e+00
4.372500000000e+02 -8.610802075567e-01 0.000000000000e+00 0.000000000000e+00
4.375000000000e+02 -8.308043484108e-01 0.000000000000e+00 0.000000000000e+00
4.377500000000e+02 -7.916958181781e-01 0.000000000000e+00 0.000000000000e+00
4.380000000000e+02 -7.614372814201e-01 0.000000000000e+00 0.000000000000e+00
4.382500000000e+02 -7.572700975328e-01 0.000000000000e+00 0.000000000000e+00
4.385000000000e+02 -7.929374195367e-01 0.000000000000e+00 0.000000000000e+00
4.387500000000e+02 -8.761100635880e-01 0.000000000000e+00 0.000000000000e+00
4.390000000000e+02 -1.006737892105e+00 0.000000000000e+00 0.000000000000e+00
4.392500000000e+02 -1.176619812001e+00 0.000000000000e+00 0.000000000000e+00
4.395000000000e+02 -1.370287394099e+00 0.000000000000e+00 0.000000000000e+00
4.397500000000e+02 -1.567083149685e+00 0.000000000000e+00 0.000000000000e+00
4.400000000000e+02 -1.744119523680e+00 0.000000000000e+00 0.000000000000e+00
4.402500000000e+02 -1.879660182341e+00 0.000000000000e+00 0.000000000000e+00
4.405000000000e+02 -1.956394285847e+00 0.000000000000e+00 0.000000000000e+00
4.407500000000e+02 -1.964088223146e+00 0.000000000000e+00 0.000000000000e+00
4.410000000000e+02 -1.901195169029e+00 0.000000000000e+00 0.000000000000e+00
4.412500000000e+02 -1.775165129616e+00 0.000000000000e+00 0.000000000000e+00
4.415000000000e+02 -1.601400756469e+00 0.000000000000e+00 0.000000000000e+00
4.417500000000e+02 -1.401014850669e+00 0.000000000000e+00 0.000000000000e+00
4.420000000000e+02 -1.197730900071e+00 0.000000000000e+00 0.000000000000e+00
4.422500000000e+02 -1.014399265597e+00 0.000000000000e+00 0.000000000000e+00
4.425000000000e+02 -8.696586626661e-01 0.000000000000e+00 0.000000000000e+00
4.427500000000e+02 -7.752471721372e-01 0.000000000000e+00 0.000000000000e+00
4.430000000000e+02 -7.343639854714e-01 0.000000000000e+00 0.000000000000e+00
4.432500000000e+02 -7.413193462237e-01 0.000000000000e+00 0.000000000000e+00
4.435000000000e+02 -7.825118472755e-01 0.000000000000e+00 0.000000000000e+00
4.437500000000e+02 -8.385705386943e-01 0.000000000000e+00 0.000000000000e+00
4.440000000000e+02 -8.873253992515e-01 0.000000000000e+00 0.000000000000e+00
4.442500000000e+02 -9.071499958639e-01 0.000000000000e+00 0.000000000000e+00
4.445000000000e+02 -8.801721013799e-01 0.000000000000e+00 0.000000000000e+00
4.447500000000e+02 -7.948777262384e-01 0.000000000000e+00 0.000000000000e+00
4.450000000000e+02 -6.477353421498e-01 0.000000000000e+00 0.000000000000e+00
4.452500000000e+02 -4.436229616885e-01 0.000000000000e+00 0.000000000000e+00
4.455000000000e+02 -1.950260257925e-01 0.000000000000e+00 0.000000000000e+00
4.457500000000e+02 7.984041265524e-02 0.000000000000e+00 0.000000000000e+00
4.460000000000e+02 3.596744540978e-01 0.000000000000e+00 0.000000000000e+00
4.462500000000e+02 6.230787647983e-01 0.000000000000e+00 0.000000000000e+00
4.465000000000e+02 8.514453568992e-01 0.000000000000e+00 0.000000000000e+00
4.467500000000e+02 1.031310184630e+00 0.000000000000e+00 0.000000000000e+00
4.470000000000e+02 1.155849487505e+00 0.000000000000e+00 0.000000000000e+00
4.472500000000e+02 1.225332374317e+00 0.000000000000e+00 0.000000000000e+00
4.475000000000e+02 1.246510252339e+00 0.000000000000e+00 0.000000000000e+00
4.477500000000e+02 1.231086839958e+00 0.000000000000e+00 0.000000000000e+00
4.480000000000e+02 1.193547383861e+00 0.000000000000e+00 0.000000000000e+00
4.482500000000e+02 1.148712246970e+00 0.000000000000e+00 0.000000000000e+00
4.485000000000e+02 1.109406358957e+00 0.000000000000e+00 0.000000000000e+00
4.487500000000e+02 1.084600094496e+00 0.000000000000e+00 0.000000000000e+00
4.490000000000e+02 1.078286824065e+00 0.000000000000e+00 0.000000000000e+00
4.492500000000e+02 1.089233891237e+00 0.000000000000e+00 0.000000000000e+00
4.495000000000e+02 1.111598880960e+00 0.000000000000e+00 0.000000000000e+00
4.497500000000e+02 1.136265449462e+00 0.000000000000e+00 0.000000000000e+00
4.500000000000e+02 1.152644464323e+00 0.000000000000e+00 0.000000000000e+00
4.502500000000e+02 1.150623174921e+00 0.000000000000e+00 0.000000000000e+00
4.505000000000e+02 1.122336174400e+00 0.000000000000e+00 0.000000000000e+00
4.507500000000e+02 1.063476582909e+00 0.000000000000e+00 0.000000000000e+00
4.510000000000e+02 9.739550290675e-01 0.000000000000e+00 0.000000000000e+00
4.512500000000e+02 8.578314846380e-01 0.000000000000e+00 0.000000000000e+00
4.515000000000e+02 7.225704730130e-01 0.000000000000e+00 0.000000000000e+00
4.517500000000e+02 5.777825106388e-01 0.000000000000e+00 0.000000000000e+00
4.520000000000e+02 4.336954452309e-01 0.000000000000e+00 0.000000000000e+00
4.522500000000e+02 2.996358973496e-01 0.000000000000e+00 0.000000000000e+00
4.525000000000e+02 1.827882312462e-01 0.000000000000e+00 0.000000000000e+00
4.527500000000e+02 8.743968146459e-02 0.000000000000e+00 0.000000000000e+00
4.530000000000e+02 1.482642909974e-02 0.000000000000e+00 0.000000000000e+00
4.532500000000e+02 -3.641671628771e-02 0.000000000000e+00 0.000000000000e+00
4.535000000000e+02 -6.931120699008e-02 0.000000000000e+00 0.000000000000e+00
4.537500000000e+02 -8.729274259935e-02 0.000000000000e+00 0.000000000000e+00
4.540000000000e+02 -9.292517543806e-02 0.000000000000e+00 0.000000000000e+00
4.542500000000e+02 -8.683207959022e-02 0.000000000000e+00 0.000000000000e+00
4.545000000000e+02 -6.706967803181e-02 0.000000000000e+00 0.000000000000e+00
4.547500000000e+02 -2.908622888792e-02 0.000000000000e+00 0.000000000000e+00
4.550000000000e+02 3.369280722470e-02 0.000000000000e+00 0.000000000000e+00
4.552500000000e+02 1.287293878461e-01 0.000000000000e+00 0.000000000000e+00
4.555000000000e+02 2.628670849283e-01 0.000000000000e+00 0.000000000000e+00
4.557500000000e+02 4.407099924394e-01 0.000000000000e+00 0.000000000000e+00
4.560000000000e+02 6.631744003540e-01 0.000000000000e+00 0.000000000000e+00
4.562500000000e+02 9.264851710808e-01 0.000000000000e+00 0.000000000000e+00
4.565000000000e+02 1.221825122624e+00 0.000000000000e+00 0.000000000000e+00
4.567500000000e+02 1.535744100936e+00 0.000000000000e+00 0.000000000000e+00
4.570000000000e+02 1.851310882548e+00 0.000000000000e+00 0.000000000000e+00
4.572500000000e+02 2.149865668563e+00 0.000000000000e+00 0.000000000000e+00
4.575000000000e+02 2.413124577445e+00 0.000000000000e+00 0.000000000000e+00
4.577500000000e+02 2.625318464103e+00 0.000000000000e+00 0.000000000000e+00
4.580000000000e+02 2.775029184841e+00 0.000000000000e+00 0.000000000000e+00
4.582500000000e+02 2.856421871052e+00 0.000000000000e+00 0.000000000000e+00
4.585000000000e+02 2.869657881381e+00 0.000000000000e+00 0.000000000000e+00
4.587500000000e+02 2.820397559386e+00 0.000000000000e+00 0.000000000000e+00
4.590000000000e+02 2.718445876547e+00 0.000000000000e+00 0.000000000000e+00
4.592500000000e+02 2.575734953701e+00 0.000000000000e+00 0.000000000000e+00
4.595000000000e+02 2.403952616525e+00 0.000000000000e+00 0.000000000000e+00
4.597500000000e+02 2.212196270019e+00 0.000000000000e+00 0.000000000000e+00
4.600000000000e+02 2.005043756463e+00 0.000000000000e+00 0.000000000000e+00
4.602500000000e+02 1.781383510968e+00 0.000000000000e+00 0.000000000000e+00
4.605000000000e+02 1.534240851092e+00 0.000000000000e+00 0.000000000000e+00
4.607500000000e+02 1.251690183953e+00 0.000000000000e+00 0.000000000000e+00
4.610000000000e+02 9.187757455914e-01 0.000000000000e+00 0.000000000000e+00
4.612500000000e+02 5.202014141192e-01 0.000000000000e+00 0.000000000000e+00
4.615000000000e+02 4.341831789533e-02 0.000000000000e+00 0.000000000000e+00
4.617500000000e+02 -5.183413792348e-01 0.000000000000e+00 0.000000000000e+00
4.620000000000e+02 -1.163551045878e+00 0.000000000000e+00 0.000000000000e+00
4.622500000000e+02 -1.880808162002e+00 0.000000000000e+00 0.000000000000e+00
4.625000000000e+02 -2.648478027031e+00 0.000000000000e+00 0.000000000000e+00
4.627500000000e+02 -3.435689411153e+00 0.000000000000e+00 0.000000000000e+00
4.630000000000e+02 -4.204618392250e+00 0.000000000000e+00 0.000000000000e+00
4.632500000000e+02 -4.913809491172e+00 0.000000000000e+00 0.000000000000e+00
4.635000000000e+02 -5.522127370270e+00 0.000000000000e+00 0.000000000000e+00
4.637500000000e+02 -5.992831588986e+00 0.000000000000e+00 0.000000000000e+00
4.640000000000e+02 -6.297237324572e+00 0.000000000000e+00 0.000000000000e+00
4.642500000000e+02 -6.417472436560e+00 0.000000000000e+00 0.000000000000e+00
4.645000000000e+02 -6.347960352224e+00 0.000000000000e+00 0.000000000000e+00
4.647500000000e+02 -6.095432856873e+00 0.000000000000e+00 0.000000000000e+00
4.650000000000e+02 -5.677482386807e+00 0.000000000000e+00 0.000000000000e+00
4.652500000000e+02 -5.119870267983e+00 0.000000000000e+00 0.000000000000e+00
4.655000000000e+02 -4.452985264210e+00 0.000000000000e+00 0.000000000000e+00
4.657500000000e+02 -3.707969316908e+00 0.000000000000e+00 0.000000000000e+00
4.660000000000e+02 -2.913075734349e+00 0.000000000000e+00 0.000000000000e+00
4.662500000000e+02 -2.090791189939e+00 0.000000000000e+00 0.000000000000e+00
4.665000000000e+02 -1.256140536442e+00 0.000000000000e+00 0.000000000000e+00
4.667500000000e+02 -4.164180084065e-01 0.000000000000e+00 0.000000000000e+00
4.670000000000e+02 4.276253081046e-01 0.000000000000e+00 0.000000000000e+00
4.672500000000e+02 1.279329049234e+00 0.000000000000e+00 0.000000000000e+00
4.675000000000e+02 2.142793908912e+00 0.000000000000e+00 0.000000000000e+00
4.677500000000e+02 3.019204975832e+00 0.000000000000e+00 0.000000000000e+00
4.680000000000e+02 3.903405291936e+00 0.000000000000e+00 0.000000000000e+00
4.682500000000e+02 4.781297321932e+00 0.000000000000e+00 0.000000000000e+00
4.685000000000e+02 5.628545402551e+00 0.000000000000e+00 0.000000000000e+00
4.687500000000e+02 6.410876266138e+00 0.000000000000e+00 0.000000000000e+00
4.690000000000e+02 7.086051595638e+00 0.000000000000e+00 0.000000000000e+00
4.692500000000e+02 7.607347519742e+00 0.000000000000e+00 0.000000000000e+00
4.695000000000e+02 7.928154877423e+00 0.000000000000e+00 0.000000000000e+00
4.697500000000e+02 8.007142632080e+00 0.000000000000e+00 0.000000000000e+00
4.700000000000e+02 7.813329887086e+00 0.000000000000e+00 0.000000000000e+00
4.702500000000e+02 7.330404059992e+00 0.000000000000e+00 0.000000000000e+00
4.705000000000e+02 6.559705917667e+00 0.000000000000e+00 0.000000000000e+00
4.707500000000e+02 5.521465511339e+00 0.000000000000e+00 0.000000000000e+00
4.710000000000e+02 4.254094372140e+00 0.000000000000e+00 0.000000000000e+00
4.712500000000e+02 2.811588192227e+00 0.000000000000e+00 0.000000000000e+00
4.715000000000e+02 1.259336252894e+00 0.000000000000e+00 0.000000000000e+00
4.717500000000e+02 -3.311643587037e-01 0.000000000000e+00 0.000000000000e+00
4.720000000000e+02 -1.888057924686e+00 0.000000000000e+00 0.000000000000e+00
4.722500000000e+02 -3.344663206311e+00 0.000000000000e+00 0.000000000000e+00
4.725000000000e+02 -4.644155511552e+00 0.000000000000e+00 0.000000000000e+00
4.727500000000e+02 -5.742892344046e+00 0.000000000000e+00 0.000000000000e+00
4.730000000000e+02 -6.612073042501e+00 0.000000000000e+00 0.000000000000e+00
4.732500000000e+02 -7.237656650752e+00 0.000000000000e+00 0.000000000000e+00
4.735000000000e+02 -7.618700830179e+00 0.000000000000e+00 0.000000000000e+00
4.737500000000e+02 -7.764494224542e+00 0.000000000000e+00 0.000000000000e+00
4.740000000000e+02 -7.691005987916e+00 0.000000000000e+00 0.000000000000e+00
4.742500000000e+02 -7.417248402709e+00 0.000000000000e+00 0.000000000000e+00
4.745000000000e+02 -6.962132311795e+00 0.000000000000e+00 0.000000000000e+00
4.747500000000e+02 -6.342293849200e+00 0.000000000000e+00 0.000000000000e+00
4.750000000000e+02 -5.571200225585e+00 0.000000000000e+00 0.000000000000e+00
4.752500000000e+02 -4.659627537650e+00 0.000000000000e+00 0.000000000000e+00
4.755000000000e+02 -3.617376357099e+00 0.000000000000e+00 0.000000000000e+00
4.757500000000e+02 -2.455884507764e+00 0.000000000000e+00 0.000000000000e+00
4.760000000000e+02 -1.191241157020e+00 0.000000000000e+00 0.000000000000e+00
4.762500000000e+02 1.529750557855e-01 0.000000000000e+00 0.000000000000e+00
4.765000000000e+02 1.543606442943e+00 0.000000000000e+00 0.000000000000e+00
4.767500000000e+02 2.937057139382e+00 0.000000000000e+00 0.000000000000e+00
4.770000000000e+02 4.279981949378e+00 0.000000000000e+00 0.000000000000e+00
4.772500000000e+02 5.511625452523e+00 0.000000000000e+00 0.000000000000e+00
4.775000000000e+02 6.567677542591e+00 0.000000000000e+00 0.000000000000e+00
4.777500000000e+02 7.385287587676e+00 0.000000000000e+00 0.000000000000e+00
4.780000000000e+02 7.908698878585e+00 0.000000000000e+00 0.000000000000e+00
4.782500000000e+02 8.094853303349e+00 0.000000000000e+00 0.000000000000e+00
4.785000000000e+02 7.918289081222e+00 0.000000000000e+00 0.000000000000e+00
4.787500000000e+02 7.374716117634e+00 0.000000000000e+00 0.000000000000e+00
4.790000000000e+02 6.482796192796e+00 0.000000000000e+00 0.000000000000e+00
4.792500000000e+02 5.283859939062e+00 0.000000000000e+00 0.000000000000e+00
4.795000000000e+02 3.839532331631e+00 0.000000000000e+00 0.000000000000e+00
4.797500000000e+02 2.227481710544e+00 0.000000000000e+00 0.000000000000e+00
4.800000000000e+02 5.357225763492e-01 0.000000000000e+00 0.000000000000e+00
4.802500000000e+02 -1.143937831455e+00 0.000000000000e+00 0.000000000000e+00
4.805000000000e+02 -2.722634396315e+00 0.000000000000e+00 0.000000000000e+00
4.807500000000e+02 -4.120685077228e+00 0.000000000000e+00 0.000000000000e+00
4.810000000000e+02 -5.272744045810e+00 0.000000000000e+00 0.000000000000e+00
4.812500000000e+02 -6.131423561003e+00 0.000000000000e+00 0.000000000000e+00
4.815000000000e+02 -6.669138815254e+00 0.000000000000e+00 0.000000000000e+00
4.817500000000e+02 -6.878147485619e+00 0.000000000000e+00 0.000000000000e+00
4.820000000000e+02 -6.768963912681e+00 0.000000000000e+00 0.000000000000e+00
4.822500000000e+02 -6.367499873068e+00 0.000000000000e+00 0.000000000000e+00
4.825000000000e+02 -5.711398863470e+00 0.000000000000e+00 0.000000000000e+00
4.827500000000e+02 -4.846076312520e+00 0.000000000000e+00 0.000000000000e+00
4.830000000000e+02 -3.820951829733e+00 0.000000000000e+00 0.000000000000e+00
4.832500000000e+02 -2.686269150462e+00 0.000000000000e+00 0.000000000000e+00
4.835000000000e+02 -1.490761132558e+00 0.000000000000e+00 0.000000000000e+00
4.837500000000e+02 -2.802533744382e-01 0.000000000000e+00 0.000000000000e+00
4.840000000000e+02 9.028641187086e-01 0.000000000000e+00 0.000000000000e+00
4.842500000000e+02 2.019508030975e+00 0.000000000000e+00 0.000000000000e+00
4.845000000000e+02 3.033422738053e+00 0.000000000000e+00 0.000000000000e+00
4.847500000000e+02 3.910697775180e+00 0.000000000000e+00 0.000000000000e+00
4.850000000000e+02 4.619606469446e+00 0.000000000000e+00 0.000000000000e+00
4.852500000000e+02 5.131012020639e+00 0.000000000000e+00 0.000000000000e+00
4.855000000000e+02 5.419465293365e+00 0.000000000000e+00 0.000000000000e+00
4.857500000000e+02 5.464972141987e+00 0.000000000000e+00 0.000000000000e+00
4.860000000000e+02 5.255259843169e+00 0.000000000000e+00 0.000000000000e+00
4.862500000000e+02 4.788244963773e+00 0.000000000000e+00 0.000000000000e+00
4.865000000000e+02 4.074318536812e+00 0.000000000000e+00 0.000000000000e+00
4.867500000000e+02 3.138032796857e+00 0.000000000000e+00 0.000000000000e+00
4.870000000000e+02 2.018803324126e+00 0.000000000000e+00 0.000000000000e+00
4.872500000000e+02 7.703291541655e-01 0.000000000000e+00 0.000000000000e+00
4.875000000000e+02 -5.414290538335e-01 0.000000000000e+00 0.000000000000e+00
4.877500000000e+02 -1.841703374177e+00 0.000000000000e+00 0.000000000000e+00
4.880000000000e+02 -3.051616482325e+00 0.000000000000e+00 0.000000000000e+00
4.882500000000e+02 -4.093767273646e+00 0.000000000000e+00 0.000000000000e+00
4.885000000000e+02 -4.898216315628e+00 0.000000000000e+00 0.000000000000e+00
4.887500000000e+02 -5.408303182554e+00 0.000000000000e+00 0.000000000000e+00
4.890000000000e+02 -5.585710946295e+00 0.000000000000e+00 0.000000000000e+00
4.892500000000e+02 -5.414242945698e+00 0.000000000000e+00 0.000000000000e+00
4.895000000000e+02 -4.901888669820e+00 0.000000000000e+00 0.000000000000e+00
4.897500000000e+02 -4.080916944320e+00 0.000000000000e+00 0.000000000000e+00
4.900000000000e+02 -3.005927494541e+00 0.000000000000e+00 0.000000000000e+00
4.902500000000e+02 -1.749994640316e+00 0.000000000000e+00 0.000000000000e+00
4.905000000000e+02 -3.992266586487e-01 0.000000000000e+00 0.000000000000e+00
4.907500000000e+02 9.537797190242e-01 0.000000000000e+00 0.000000000000e+00
4.910000000000e+02 2.217004895230e+00 0.000000000000e+00 0.000000000000e+00
4.912500000000e+02 3.305963316615e+00 0.000000000000e+00 0.000000000000e+00
4.915000000000e+02 4.149943839251e+00 0.000000000000e+00 0.000000000000e+00
4.917500000000e+02 4.697007629422e+00 0.000000000000e+00 0.000000000000e+00
4.920000000000e+02 4.917350110794e+00 0.000000000000e+00 0.000000000000e+00
4.922500000000e+02 4.804800504003e+00 0.000000000000e+00 0.000000000000e+00
4.925000000000e+02 4.376414952697e+00 0.000000000000e+00 0.000000000000e+00
4.927500000000e+02 3.670296912066e+00 0.000000000000e+00 0.000000000000e+00
4.930000000000e+02 2.741932594801e+00 0.000000000000e+00 0.000000000000e+00
4.932500000000e+02 1.659444541814e+00 0.000000000000e+00 0.000000000000e+00
4.935000000000e+02 4.982326934252e-01 0.000000000000e+00 0.000000000000e+00
4.937500000000e+02 -6.645142804931e-01 0.000000000000e+00 0.000000000000e+00
4.940000000000e+02 -1.754991754063e+00 0.000000000000e+00 0.000000000000e+00
4.942500000000e+02 -2.707269752329e+00 0.000000000000e+00 0.000000000000e+00
4.945000000000e+02 -3.466843880862e+00 0.000000000000e+00 0.000000000000e+00
4.947500000000e+02 -3.993111547831e+00 0.000000000000e+00 0.000000000000e+00
4.950000000000e+02 -4.260758250078e+00 0.000000000000e+00 0.000000000000e+00
4.952500000000e+02 -4.260140837379e+00 0.000000000000e+00 0.000000000000e+00
4.955000000000e+02 -3.996827527227e+00 0.000000000000e+00 0.000000000000e+00
4.957500000000e+02 -3.490491228622e+00 0.000000000000e+00 0.000000000000e+00
4.960000000000e+02 -2.773352331707e+00 0.000000000000e+00 0.000000000000e+00
4.962500000000e+02 -1.888334156743e+00 0.000000000000e+00 0.000000000000e+00
4.965000000000e+02 -8.870383769472e-01 0.000000000000e+00 0.000000000000e+00
4.967500000000e+02 1.724178386303e-01 0.000000000000e+00 0.000000000000e+00
4.970000000000e+02 1.227721656645e+00 0.000000000000e+00 0.000000000000e+00
4.972500000000e+02 2.214901276684e+00 0.000000000000e+00 0.000000000000e+00
4.975000000000e+02 3.071150214779e+00 0.000000000000e+00 0.000000000000e+00
4.977500000000e+02 3.737984197192e+00 0.000000000000e+00 0.000000000000e+00
4.980000000000e+02 4.164713626255e+00 0.000000000000e+00 0.000000000000e+00
4.982500000000e+02 4.312123131284e+00 0.000000000000e+00 0.000000000000e+00
4.985000000000e+02 4.156142188354e+00 0.000000000000e+00 0.000000000000e+00
4.987500000000e+02 3.691185321188e+00 0.000000000000e+00 0.000000000000e+00
4.990000000000e+02 2.932757583273e+00 0.000000000000e+00 0.000000000000e+00
4.992500000000e+02 1.918880950962e+00 0.000000000000e+00 0.000000000000e+00
4.995000000000e+02 7.099162701329e-01 0.000000000000e+00 0.000000000000e+00
4.997500000000e+02 -6.135569244415e-01 0.000000000000e+00 0.000000000000e+00
5.000000000000e+02 -1.954983596762e+00 0.000000000000e+00 0.000000000000e+00
5.002500000000e+02 -3.208164306447e+00 0.000000000000e+00 0.000000000000e+00
5.005000000000e+02 -4.265384238367e+00 0.000000000000e+00 0.000000000000e+00
5.007500000000e+02 -5.026785425311e+00 0.000000000000e+00 0.000000000000e+00
5.010000000000e+02 -5.410187502341e+00 0.000000000000e+00 0.000000000000e+00
5.012500000000e+02 -5.360383491121e+00 0.000000000000e+00 0.000000000000e+00
5.015000000000e+02 -4.856852207609e+00 0.000000000000e+00 0.000000000000e+00
5.017500000000e+02 -3.918862403212e+00 0.000000000000e+00 0.000000000000e+00
5.020000000000e+02 -2.607107427568e+00 0.000000000000e+00 0.000000000000e+00
5.022500000000e+02 -1.021298935463e+00 0.000000000000e+00 0.000000000000e+00
5.025000000000e+02 7.064572553453e-01 0.000000000000e+00 0.000000000000e+00
5.027500000000e+02 2.422217974010e+00 0.000000000000e+00 0.000000000000e+00
5.030000000000e+02 3.963927699809e+00 0.000000000000e+00 0.000000000000e+00
5.032500000000e+02 5.177108643744e+00 0.000000000000e+00 0.000000000000e+00
5.035000000000e+02 5.930973415758e+00 0.000000000000e+00 0.000000000000e+00
5.037500000000e+02 6.133229406652e+00 0.000000000000e+00 0.000000000000e+00
5.040000000000e+02 5.741844093774e+00 0.000000000000e+00 0.000000000000e+00
5.042500000000e+02 4.772246023274e+00 0.000000000000e+00 0.000000000000e+00
5.045000000000e+02 3.298839776406e+00 0.000000000000e+00 0.000000000000e+00
5.047500000000e+02 1.450281765356e+00 0.000000000000e+00 0.000000000000e+00
5.050000000000e+02 -6.013592159828e-01 0.000000000000e+00 0.000000000000e+00
5.052500000000e+02 -2.656721588477e+00 0.000000000000e+00 0.000000000000e+00
5.055000000000e+02 -4.509054644398e+00 0.000000000000e+00 0.000000000000e+00
5.057500000000e+02 -5.965883401431e+00 0.000000000000e+00 0.000000000000e+00
5.060000000000e+02 -6.870092253685e+00 0.000000000000e+00 0.000000000000e+00
5.062500000000e+02 -7.118024671976e+00 0.000000000000e+00 0.000000000000e+00
5.065000000000e+02 -6.672417934217e+00 0.000000000000e+00 0.000000000000e+00
5.067500000000e+02 -5.568484764239e+00 0.000000000000e+00 0.000000000000e+00
5.070000000000e+02 -3.912172494671e+00 0.000000000000e+00 0.000000000000e+00
5.072500000000e+02 -1.870498993844e+00 0.000000000000e+00 0.000000000000e+00
5.075000000000e+02 3.452154844566e-01 0.000000000000e+00 0.000000000000e+00
5.077500000000e+02 2.501540038200e+00 0.000000000000e+00 0.000000000000e+00
5.080000000000e+02 4.368172974426e+00 0.000000000000e+00 0.000000000000e+00
5.082500000000e+02 5.743417551945e+00 0.000000000000e+00 0.000000000000e+00
5.085000000000e+02 6.476966360322e+00 0.000000000000e+00 0.000000000000e+00
5.087500000000e+02 6.487299762526e+00 0.000000000000e+00 0.000000000000e+00
5.090000000000e+02 5.771567692657e+00 0.000000000000e+00 0.000000000000e+00
5.092500000000e+02 4.406660665447e+00 0.000000000000e+00 0.000000000000e+00
5.095000000000e+02 2.541190562211e+00 0.000000000000e+00 0.000000000000e+00
5.097500000000e+02 3.791747766570e-01 0.000000000000e+00 0.000000000000e+00
5.100000000000e+02 -1.842782019553e+00 0.000000000000e+00 0.000000000000e+00
5.102500000000e+02 -3.882211039054e+00 0.000000000000e+00 0.000000000000e+00
5.105000000000e+02 -5.518307810031e+00 0.000000000000e+00 0.000000000000e+00
5.107500000000e+02 -6.577033067255e+00 0.000000000000e+00 0.000000000000e+00
5.110000000000e+02 -6.950812265317e+00 0.000000000000e+00 0.000000000000e+00
5.112500000000e+02 -6.610485062505e+00 0.000000000000e+00 0.000000000000e+00
5.115000000000e+02 -5.608074947191e+00 0.000000000000e+00 0.000000000000e+00
5.117500000000e+02 -4.070050820022e+00 0.000000000000e+00 0.000000000000e+00
5.120000000000e+02 -2.181901321948e+00 0.000000000000e+00 0.000000000000e+00
5.122500000000e+02 -1.658959078553e-01 0.000000000000e+00 0.000000000000e+00
5.125000000000e+02 1.745268291193e+00 0.000000000000e+00 0.000000000000e+00
5.127500000000e+02 3.335742397864e+00 0.000000000000e+00 0.000000000000e+00
5.130000000000e+02 4.431436209584e+00 0.000000000000e+00 0.000000000000e+00
5.132500000000e+02 4.919586105153e+00 0.000000000000e+00 0.000000000000e+00
5.135000000000e+02 4.760683464320e+00 0.000000000000e+00 0.000000000000e+00
5.137500000000e+02 3.991428691081e+00 0.000000000000e+00 0.000000000000e+00
5.140000000000e+02 2.718497157579e+00 0.000000000000e+00 0.000000000000e+00
5.142500000000e+02 1.104040675466e+00 0.000000000000e+00 0.000000000000e+00
5.145000000000e+02 -6.551432187909e-01 0.000000000000e+00 0.000000000000e+00
5.147500000000e+02 -2.352089157184e+00 0.000000000000e+00 0.000000000000e+00
5.150000000000e+02 -3.794700648891e+00 0.000000000000e+00 0.000000000000e+00
5.152500000000e+02 -4.828250622248e+00 0.000000000000e+00 0.000000000000e+00
5.155000000000e+02 -5.352636326343e+00 0.000000000000e+00 0.000000000000e+00
5.157500000000e+02 -5.332401168494e+00 0.000000000000e+00 0.000000000000e+00
5.160000000000e+02 -4.798495890482e+00 0.000000000000e+00 0.000000000000e+00
5.162500000000e+02 -3.841820665406e+00 0.000000000000e+00 0.000000000000e+00
5.165000000000e+02 -2.599627524696e+00 0.000000000000e+00 0.000000000000e+00
5.167500000000e+02 -1.236734876329e+00 0.000000000000e+00 0.000000000000e+00
5.170000000000e+02 7.589703149983e-02 0.000000000000e+00 0.000000000000e+00
5.172500000000e+02 1.182430195138e+00 0.000000000000e+00 0.000000000000e+00
5.175000000000e+02 1.960572515565e+00 0.000000000000e+00 0.000000000000e+00
5.177500000000e+02 2.334944807263e+00 0.000000000000e+00 0.000000000000e+00
5.180000000000e+02 2.283911719786e+00 0.000000000000e+00 0.000000000000e+00
5.182500000000e+02 1.839301195790e+00 0.000000000000e+00 0.000000000000e+00
5.185000000000e+02 1.079383156261e+00 0.000000000000e+00 0.000000000000e+00
5.187500000000e+02 1.163389044863e-01 0.000000000000e+00 0.000000000000e+00
5.190000000000e+02 -9.198836334844e-01 0.000000000000e+00 0.000000000000e+00
5.192500000000e+02 -1.899048945473e+00 0.000000000000e+00 0.000000000000e+00
5.195000000000e+02 -2.707102578344e+00 0.000000000000e+00 0.000000000000e+00
5.197500000000e+02 -3.259536054974e+00 0.000000000000e+00 0.000000000000e+00
5.200000000000e+02 -3.510075222349e+00 0.000000000000e+00 0.000000000000e+00
5.202500000000e+02 -3.453826702703e+00 0.000000000000e+00 0.000000000000e+00
5.205000000000e+02 -3.124806879993e+00 0.000000000000e+00 0.000000000000e+00
5.207500000000e+02 -2.588537852599e+00 0.000000000000e+00 0.000000000000e+00
5.210000000000e+02 -1.931021696239e+00 0.000000000000e+00 0.000000000000e+00
5.212500000000e+02 -1.245817764697e+00 0.000000000000e+00 0.000000000000e+00
5.215000000000e+02 -6.211005287486e-01 0.000000000000e+00 0.000000000000e+00
5.217500000000e+02 -1.284592757116e-01 0.000000000000e+00 0.000000000000e+00
5.220000000000e+02 1.851540810835e-01 0.000000000000e+00 0.000000000000e+00
5.222500000000e+02 3.014541966166e-01 0.000000000000e+00 0.000000000000e+00
5.225000000000e+02 2.305764284227e-01 0.000000000000e+00 0.000000000000e+00
5.227500000000e+02 6.924234570925e-03 0.000000000000e+00 0.000000000000e+00
5.230000000000e+02 -3.179928625515e-01 0.000000000000e+00 0.000000000000e+00
5.232500000000e+02 -6.844671993843e-01 0.000000000000e+00 0.000000000000e+00
5.235000000000e+02 -1.033823744257e+00 0.000000000000e+00 0.000000000000e+00
5.237500000000e+02 -1.316609418952e+00 0.000000000000e+00 0.000000000000e+00
5.240000000000e+02 -1.498632317990e+00 0.000000000000e+00 0.000000000000e+00
5.242500000000e+02 -1.564145302241e+00 0.000000000000e+00 0.000000000000e+00
5.245000000000e+02 -1.515950145089e+00 0.000000000000e+00 0.000000000000e+00
5.247500000000e+02 -1.372681549822e+00 0.000000000000e+00 0.000000000000e+00
5.250000000000e+02 -1.163941583912e+00 0.000000000000e+00 0.000000000000e+00
5.252500000000e+02 -9.242357735911e-01 0.000000000000e+00 0.000000000000e+00
5.255000000000e+02 -6.867766595543e-01 0.000000000000e+00 0.000000000000e+00
5.257500000000e+02 -4.781608420991e-01 0.000000000000e+00 0.000000000000e+00
5.260000000000e+02 -3.147107035600e-01 0.000000000000e+00 0.000000000000e+00
5.262500000000e+02 -2.009445951787e-01 0.000000000000e+00 0.000000000000e+00
5.265000000000e+02 -1.302574266250e-01 0.000000000000e+00 0.000000000000e+00
5.267500000000e+02 -8.752124284426e-02 0.000000000000e+00 0.000000000000e+00
5.270000000000e+02 -5.301197942033e-02 0.000000000000e+00 0.000000000000e+00
5.272500000000e+02 -6.879919145559e-03 0.000000000000e+00 0.000000000000e+00
5.275000000000e+02 6.666722972214e-02 0.000000000000e+00 0.000000000000e+00
5.277500000000e+02 1.762065843957e-01 0.000000000000e+00 0.000000000000e+00
5.280000000000e+02 3.214921531335e-01 0.000000000000e+00 0.000000000000e+00
5.282500000000e+02 4.936275822413e-01 0.000000000000e+00 0.000000000000e+00
5.285000000000e+02 6.769285218334e-01 0.000000000000e+00 0.000000000000e+00
5.287500000000e+02 8.520880357452e-01 0.000000000000e+00 0.000000000000e+00
5.290000000000e+02 1.000038031074e+00 0.000000000000e+00 0.000000000000e+00
5.292500000000e+02 1.105789126964e+00 0.000000000000e+00 0.000000000000e+00
5.295000000000e+02 1.161546454417e+00 0.000000000000e+00 0.000000000000e+00
5.297500000000e+02 1.168534155059e+00 0.000000000000e+00 0.000000000000e+00
5.300000000000e+02 1.137191658310e+00 0.000000000000e+00 0.000000000000e+00
5.302500000000e+02 1.085689824406e+00 0.000000000000e+00 0.000000000000e+00
5.305000000000e+02 1.037006160782e+00 0.000000000000e+00 0.000000000000e+00
5.307500000000e+02 1.015046828034e+00 0.000000000000e+00 0.000000000000e+00
5.310000000000e+02 1.040468145242e+00 0.000000000000e+00 0.000000000000e+00
5.312500000000e+02 1.126905229582e+00 0.000000000000e+00 0.000000000000e+00
5.315000000000e+02 1.278252142166e+00 0.000000000000e+00 0.000000000000e+00
5.317500000000e+02 1.487467799812e+00 0.000000000000e+00 0.000000000000e+00
5.320000000000e+02 1.737133610687e+00 0.000000000000e+00 0.000000000000e+00
5.322500000000e+02 2.001703382943e+00 0.000000000000e+00 0.000000000000e+00
5.325000000000e+02 2.251110224164e+00 0.000000000000e+00 0.000000000000e+00
5.327500000000e+02 2.455173568424e+00 0.000000000000e+00 0.000000000000e+00
5.330000000000e+02 2.588117625885e+00 0.000000000000e+00 0.000000000000e+00
5.332500000000e+02 2.632491164415e+00 0.000000000000e+00 0.000000000000e+00
5.335000000000e+02 2.581870412350e+00 0.000000000000e+00 0.000000000000e+00
5.337500000000e+02 2.441916691918e+00 0.000000000000e+00 0.000000000000e+00
5.340000000000e+02 2.229617371284e+00 0.000000000000e+00 0.000000000000e+00
5.342500000000e+02 1.970821717819e+00 0.000000000000e+00 0.000000000000e+00
5.345000000000e+02 1.696447416583e+00 0.000000000000e+00 0.000000000000e+00
5.347500000000e+02 1.437937525282e+00 0.000000000000e+00 0.000000000000e+00
5.350000000000e+02 1.222660073425e+00 0.000000000000e+00 0.000000000000e+00
5.352500000000e+02 1.069946763054e+00 0.000000000000e+00 0.000000000000e+00
5.355000000000e+02 9.883638575834e-01 0.000000000000e+00 0.000000000000e+00
5.357500000000e+02 9.746147532892e-01 0.000000000000e+00 0.000000000000e+00
5.360000000000e+02 1.014221149309e+00 0.000000000000e+00 0.000000000000e+00
5.362500000000e+02 1.083858112514e+00 0.000000000000e+00 0.000000000000e+00
5.365000000000e+02 1.154969928234e+00 0.000000000000e+00 0.000000000000e+00
5.367500000000e+02 1.198106352452e+00 0.000000000000e+00 0.000000000000e+00
5.370000000000e+02 1.187320471325e+00 0.000000000000e+00 0.000000000000e+00
5.372500000000e+02 1.103973253340e+00 0.000000000000e+00 0.000000000000e+00
5.375000000000e+02 9.393933529043e-01 0.000000000000e+00 0.000000000000e+00
5.377500000000e+02 6.960257327885e-01 0.000000000000e+00 0.000000000000e+00
5.380000000000e+02 3.869389369949e-01 0.000000000000e+00 0.000000000000e+00
5.382500000000e+02 3.381085268314e-02 0.000000000000e+00 0.000000000000e+00
5.385000000000e+02 -3.362621889147e-01 0.000000000000e+00 0.000000000000e+00
5.387500000000e+02 -6.946220100910e-01 0.000000000000e+00 0.000000000000e+00
5.390000000000e+02 -1.014976611345e+00 0.000000000000e+00 0.000000000000e+00
5.392500000000e+02 -1.276815279623e+00 0.000000000000e+00 0.000000000000e+00
5.395000000000e+02 -1.467825283915e+00 0.000000000000e+00 0.000000000000e+00
5.397500000000e+02 -1.584994425014e+00 0.000000000000e+00 0.000000000000e+00
5.400000000000e+02 -1.634295878485e+00 0.000000000000e+00 0.000000000000e+00
5.402500000000e+02 -1.629072091265e+00 0.000000000000e+00 0.000000000000e+00
5.405000000000e+02 -1.587428478735e+00 0.000000000000e+00 0.000000000000e+00
5.407500000000e+02 -1.529086029406e+00 0.000000000000e+00 0.000000000000e+00
5.410000000000e+02 -1.472205015157e+00 0.000000000000e+00 0.000000000000e+00
5.412500000000e+02 -1.430672642551e+00 0.000000000000e+00 0.000000000000e+00
5.415000000000e+02 -1.412251707736e+00 0.000000000000e+00 0.000000000000e+00
5.417500000000e+02 -1.417833054871e+00 0.000000000000e+00 0.000000000000e+00
5.420000000000e+02 -1.441848489809e+00 0.000000000000e+00 0.000000000000e+00
5.422500000000e+02 -1.473713564973e+00 0.000000000000e+00 0.000000000000e+00
5.425000000000e+02 -1.500011284086e+00 0.000000000000e+00 0.000000000000e+00
5.427500000000e+02 -1.507022624086e+00 0.000000000000e+00 0.000000000000e+00
5.430000000000e+02 -1.483172831057e+00 0.000000000000e+00 0.000000000000e+00
5.432500000000e+02 -1.420997213016e+00 0.000000000000e+00 0.000000000000e+00
5.435000000000e+02 -1.318328378538e+00 0.000000000000e+00 0.000000000000e+00
5.437500000000e+02 -1.178550223786e+00 0.000000000000e+00 0.000000000000e+00
5.440000000000e+02 -1.009927278534e+00 0.000000000000e+00 0.000000000000e+00
5.442500000000e+02 -8.241735502222e-01 0.000000000000e+00 0.000000000000e+00
5.445000000000e+02 -6.345470592721e-01 0.000000000000e+00 0.000000000000e+00
5.447500000000e+02 -4.538253546427e-01 0.000000000000e+00 0.000000000000e+00
5.450000000000e+02 -2.925232368529e-01 0.000000000000e+00 0.000000000000e+00
5.452500000000e+02 -1.576572815220e-01 0.000000000000e+00 0.000000000000e+00
5.455000000000e+02 -5.225362401367e-02 0.000000000000e+00 0.000000000000e+00
5.457500000000e+02 2.434461402488e-02 0.000000000000e+00 0.000000000000e+00
5.460000000000e+02 7.546125344758e-02 0.000000000000e+00 0.000000000000e+00
5.462500000000e+02 1.055824437397e-01 0.000000000000e+00 0.000000000000e+00
5.465000000000e+02 1.186722289524e-01 0.000000000000e+00 0.000000000000e+00
5.467500000000e+02 1.166499894636e-01 0.000000000000e+00 0.000000000000e+00
5.470000000000e+02 9.834316467367e-02 0.000000000000e+00 0.000000000000e+00
5.472500000000e+02 5.914393771920e-02 0.000000000000e+00 0.000000000000e+00
5.475000000000e+02 -8.528140778021e-03 0.000000000000e+00 0.000000000000e+00
5.477500000000e+02 -1.140026389022e-01 0.000000000000e+00 0.000000000000e+00
5.480000000000e+02 -2.665609802593e-01 0.000000000000e+00 0.000000000000e+00
5.482500000000e+02 -4.733650820923e-01 0.000000000000e+00 0.000000000000e+00
5.485000000000e+02 -7.374745551709e-01 0.000000000000e+00 0.000000000000e+00
5.487500000000e+02 -1.056316807276e+00 0.000000000000e+00 0.000000000000e+00
5.490000000000e+02 -1.420913059339e+00 0.000000000000e+00 0.000000000000e+00
5.492500000000e+02 -1.816047796711e+00 0.000000000000e+00 0.000000000000e+00
5.495000000000e+02 -2.221417623265e+00 0.000000000000e+00 0.000000000000e+00
5.497500000000e+02 -2.613632330948e+00 0.000000000000e+00 0.000000000000e+00
5.500000000000e+02 -2.968793174338e+00 0.000000000000e+00 0.000000000000e+00
5.502500000000e+02 -3.265265875329e+00 0.000000000000e+00 0.000000000000e+00
5.505000000000e+02 -3.486217774760e+00 0.000000000000e+00 0.000000000000e+00
5.507500000000e+02 -3.621509553297e+00 0.000000000000e+00 0.000000000000e+00
5.510000000000e+02 -3.668620807611e+00 0.000000000000e+00 0.000000000000e+00
5.512500000000e+02 -3.632433188586e+00 0.000000000000e+00 0.000000000000e+00
5.515000000000e+02 -3.523873173820e+00 0.000000000000e+00 0.000000000000e+00
5.517500000000e+02 -3.357601188450e+00 0.000000000000e+00 0.000000000000e+00
5.520000000000e+02 -3.149095258351e+00 0.000000000000e+00 0.000000000000e+00
5.522500000000e+02 -2.911589092842e+00 0.000000000000e+00 0.000000000000e+00
5.525000000000e+02 -2.653367006653e+00 0.000000000000e+00 0.000000000000e+00
5.527500000000e+02 -2.375882340250e+00 0.000000000000e+00 0.000000000000e+00
5.530000000000e+02 -2.073055015277e+00 0.000000000000e+00 0.000000000000e+00
5.532500000000e+02 -1.731932435822e+00 0.000000000000e+00 0.000000000000e+00
5.535000000000e+02 -1.334690827594e+00 0.000000000000e+00 0.000000000000e+00
5.537500000000e+02 -8.617422471552e-01 0.000000000000e+00 0.000000000000e+00
5.540000000000e+02 -2.955284419367e-01 0.000000000000e+00 0.000000000000e+00
5.542500000000e+02 3.755443327082e-01 0.000000000000e+00 0.000000000000e+00
5.545000000000e+02 1.153624302120e+00 0.000000000000e+00 0.000000000000e+00
5.547500000000e+02 2.028942532686e+00 0.000000000000e+00 0.000000000000e+00
5.550000000000e+02 2.978782233134e+00 0.000000000000e+00 0.000000000000e+00
5.552500000000e+02 3.968127948971e+00 0.000000000000e+00 0.000000000000e+00
5.555000000000e+02 4.951999282408e+00 0.000000000000e+00 0.000000000000e+00
5.557500000000e+02 5.879231558970e+00 0.000000000000e+00 0.000000000000e+00
5.560000000000e+02 6.697251511290e+00 0.000000000000e+00 0.000000000000e+00
5.562500000000e+02 7.357241923210e+00 0.000000000000e+00 0.000000000000e+00
5.565000000000e+02 7.819019336425e+00 0.000000000000e+00 0.000000000000e+00
5.567500000000e+02 8.054975388218e+00 0.000000000000e+00 0.000000000000e+00
5.570000000000e+02 8.052553099610e+00 0.000000000000e+00 0.000000000000e+00
5.572500000000e+02 7.814928469383e+00 0.000000000000e+00 0.000000000000e+00
5.575000000000e+02 7.359817225949e+00 0.000000000000e+00 0.000000000000e+00
5.577500000000e+02 6.716590834800e+00 0.000000000000e+00 0.000000000000e+00
5.580000000000e+02 5.922126421965e+00 0.000000000000e+00 0.000000000000e+00
5.582500000000e+02 5.015996635701e+00 0.000000000000e+00 0.000000000000e+00
5.585000000000e+02 4.035700303520e+00 0.000000000000e+00 0.000000000000e+00
5.587500000000e+02 3.012628046788e+00 0.000000000000e+00 0.000000000000e+00
5.590000000000e+02 1.969348475816e+00 0.000000000000e+00 0.000000000000e+00
5.592500000000e+02 9.186048066728e-01 0.000000000000e+00 0.000000000000e+00
5.595000000000e+02 -1.358437238705e-01 0.000000000000e+00 0.000000000000e+00
5.597500000000e+02 -1.196679782555e+00 0.000000000000e+00 0.000000000000e+00
5.600000000000e+02 -2.269190443873e+00 0.000000000000e+00 0.000000000000e+00
5.602500000000e+02 -3.356744786036e+00 0.000000000000e+00 0.000000000000e+00
5.605000000000e+02 -4.456315760236e+00 0.000000000000e+00 0.000000000000e+00
5.607500000000e+02 -5.554789022139e+00 0.000000000000e+00 0.000000000000e+00
5.610000000000e+02 -6.626706219009e+00 0.000000000000e+00 0.000000000000e+00
5.612500000000e+02 -7.633898462856e+00 0.000000000000e+00 0.000000000000e+00
5.615000000000e+02 -8.527203586723e+00 0.000000000000e+00 0.000000000000e+00
5.617500000000e+02 -9.250164876591e+00 0.000000000000e+00 0.000000000000e+00
5.620000000000e+02 -9.744321108388e+00 0.000000000000e+00 0.000000000000e+00
5.622500000000e+02 -9.955458956674e+00 0.000000000000e+00 0.000000000000e+00
5.625000000000e+02 -9.840043591303e+00 0.000000000000e+00 0.000000000000e+00
5.627500000000e+02 -9.370994346510e+00 0.000000000000e+00 0.000000000000e+00
5.630000000000e+02 -8.542037619186e+00 0.000000000000e+00 0.000000000000e+00
5.632500000000e+02 -7.370040411905e+00 0.000000000000e+00 0.000000000000e+00
5.635000000000e+02 -5.894981981069e+00 0.000000000000e+00 0.000000000000e+00
5.637500000000e+02 -4.177522963540e+00 0.000000000000e+00 0.000000000000e+00
5.640000000000e+02 -2.294439444667e+00 0.000000000000e+00 0.000000000000e+00
5.642500000000e+02 -3.324611423886e-01 0.000000000000e+00 0.000000000000e+00
5.645000000000e+02 1.618749170066e+00 0.000000000000e+00 0.000000000000e+00
5.647500000000e+02 3.473640628064e+00 0.000000000000e+00 0.000000000000e+00
5.650000000000e+02 5.157025385909e+00 0.000000000000e+00 0.000000000000e+00
5.652500000000e+02 6.608843859139e+00 0.000000000000e+00 0.000000000000e+00
5.655000000000e+02 7.786969652995e+00 0.000000000000e+00 0.000000000000e+00
5.657500000000e+02 8.667857177623e+00 0.000000000000e+00 0.000000000000e+00
5.660000000000e+02 9.245132624951e+00 0.000000000000e+00 0.000000000000e+00
5.662500000000e+02 9.526504727944e+00 0.000000000000e+00 0.000000000000e+00
5.665000000000e+02 9.529586881554e+00 0.000000000000e+00 0.000000000000e+00
5.667500000000e+02 9.277347089264e+00 0.000000000000e+00 0.000000000000e+00
5.670000000000e+02 8.793920257792e+00 0.000000000000e+00 0.000000000000e+00
5.672500000000e+02 8.101427446804e+00 0.000000000000e+00 0.000000000000e+00
5.675000000000e+02 7.218263103836e+00 0.000000000000e+00 0.000000000000e+00
5.677500000000e+02 6.159061710162e+00 0.000000000000e+00 0.000000000000e+00
5.680000000000e+02 4.936276557392e+00 0.000000000000e+00 0.000000000000e+00
5.682500000000e+02 3.563036464817e+00 0.000000000000e+00 0.000000000000e+00
5.685000000000e+02 2.056730149750e+00 0.000000000000e+00 0.000000000000e+00
5.687500000000e+02 4.426342650245e-01 0.000000000000e+00 0.000000000000e+00
5.690000000000e+02 -1.243130477664e+00 0.000000000000e+00 0.000000000000e+00
5.692500000000e+02 -2.951955095627e+00 0.000000000000e+00 0.000000000000e+00
5.695000000000e+02 -4.622877468779e+00 0.000000000000e+00 0.000000000000e+00
5.697500000000e+02 -6.184718682255e+00 0.000000000000e+00 0.000000000000e+00
5.700000000000e+02 -7.560158157957e+00 0.000000000000e+00 0.000000000000e+00
5.702500000000e+02 -8.671401915126e+00 0.000000000000e+00 0.000000000000e+00
5.705000000000e+02 -9.446855723543e+00 0.000000000000e+00 0.000000000000e+00
5.707500000000e+02 -9.828046956328e+00 0.000000000000e+00 0.000000000000e+00
5.710000000000e+02 -9.775969220259e+00 0.000000000000e+00 0.000000000000e+00
5.712500000000e+02 -9.276062404274e+00 0.000000000000e+00 0.000000000000e+00
5.715000000000e+02 -8.341182884020e+00 0.000000000000e+00 0.000000000000e+00
5.717500000000e+02 -7.012145467950e+00 0.000000000000e+00 0.000000000000e+00
5.720000000000e+02 -5.355700183421e+00 0.000000000000e+00 0.000000000000e+00
5.722500000000e+02 -3.460106042846e+00 0.000000000000e+00 0.000000000000e+00
5.725000000000e+02 -1.428741469922e+00 0.000000000000e+00 0.000000000000e+00
5.727500000000e+02 6.275884852723e-01 0.000000000000e+00 0.000000000000e+00
5.730000000000e+02 2.598852036658e+00 0.000000000000e+00 0.000000000000e+00
5.732500000000e+02 4.383665669061e+00 0.000000000000e+00 0.000000000000e+00
5.735000000000e+02 5.896078479811e+00 0.000000000000e+00 0.000000000000e+00
5.737500000000e+02 7.070656787199e+00 0.000000000000e+00 0.000000000000e+00
5.740000000000e+02 7.865483900045e+00 0.000000000000e+00 0.000000000000e+00
5.742500000000e+02 8.262949681688e+00 0.000000000000e+00 0.000000000000e+00
5.745000000000e+02 8.268464877092e+00 0.000000000000e+00 0.000000000000e+00
5.747500000000e+02 7.907462110130e+00 0.000000000000e+00 0.000000000000e+00
5.750000000000e+02 7.221210793688e+00 0.000000000000e+00 0.000000000000e+00
5.752500000000e+02 6.262058186708e+00 0.000000000000e+00 0.000000000000e+00
5.755000000000e+02 5.088706467838e+00 0.000000000000e+00 0.000000000000e+00
5.757500000000e+02 3.762051271203e+00 0.000000000000e+00 0.000000000000e+00
5.760000000000e+02 2.341957105909e+00 0.000000000000e+00 0.000000000000e+00
5.762500000000e+02 8.851544197594e-01 0.000000000000e+00 0.000000000000e+00
5.765000000000e+02 -5.557585328309e-01 0.000000000000e+00 0.000000000000e+00
5.767500000000e+02 -1.932408284991e+00 0.000000000000e+00 0.000000000000e+00
5.770000000000e+02 -3.200169459586e+00 0.000000000000e+00 0.000000000000e+00
5.772500000000e+02 -4.317527731295e+00 0.000000000000e+00 0.000000000000e+00
5.775000000000e+02 -5.245690918849e+00 0.000000000000e+00 0.000000000000e+00
5.777500000000e+02 -5.948785027702e+00 0.000000000000e+00 0.000000000000e+00
5.780000000000e+02 -6.394841664316e+00 0.000000000000e+00 0.000000000000e+00
5.782500000000e+02 -6.557614942392e+00 0.000000000000e+00 0.000000000000e+00
5.785000000000e+02 -6.419085971357e+00 0.000000000000e+00 0.000000000000e+00
5.787500000000e+02 -5.972348977779e+00 0.000000000000e+00 0.000000000000e+00
5.790000000000e+02 -5.224450407960e+00 0.000000000000e+00 0.000000000000e+00
5.792500000000e+02 -4.198690448823e+00 0.000000000000e+00 0.000000000000e+00
5.795000000000e+02 -2.935906193205e+00 0.000000000000e+00 0.000000000000e+00
5.797500000000e+02 -1.494338085300e+00 0.000000000000e+00 0.000000000000e+00
5.800000000000e+02 5.217282486091e-02 0.000000000000e+00 0.000000000000e+00
5.802500000000e+02 1.617717822914e+00 0.000000000000e+00 0.000000000000e+00
5.805000000000e+02 3.109431883364e+00 0.000000000000e+00 0.000000000000e+00
5.807500000000e+02 4.433824890450e+00 0.000000000000e+00 0.000000000000e+00
5.810000000000e+02 5.503800315019e+00 0.000000000000e+00 0.000000000000e+00
5.812500000000e+02 6.245710858505e+00 0.000000000000e+00 0.000000000000e+00
5.815000000000e+02 6.605754316487e+00 0.000000000000e+00 0.000000000000e+00
5.817500000000e+02 6.555045651732e+00 0.000000000000e+00 0.000000000000e+00
5.820000000000e+02 6.092810502219e+00 0.000000000000e+00 0.000000000000e+00
5.822500000000e+02 5.247319314101e+00 0.000000000000e+00 0.000000000000e+00
5.825000000000e+02 4.074400490374e+00 0.000000000000e+00 0.000000000000e+00
5.827500000000e+02 2.653610634963e+00 0.000000000000e+00 0.000000000000e+00
5.830000000000e+02 1.082373199507e+00 0.000000000000e+00 0.000000000000e+00
5.832500000000e+02 -5.314022959889e-01 0.000000000000e+00 0.000000000000e+00
5.835000000000e+02 -2.077561611621e+00 0.000000000000e+00 0.000000000000e+00
5.837500000000e+02 -3.452071595525e+00 0.000000000000e+00 0.000000000000e+00
5.840000000000e+02 -4.564773596278e+00 0.000000000000e+00 0.000000000000e+00
5.842500000000e+02 -5.345861671853e+00 0.000000000000e+00 0.000000000000e+00
5.845000000000e+02 -5.750561570478e+00 0.000000000000e+00 0.000000000000e+00
5.847500000000e+02 -5.761672992660e+00 0.000000000000e+00 0.000000000000e+00
5.850000000000e+02 -5.389850194495e+00 0.000000000000e+00 0.000000000000e+00
5.852500000000e+02 -4.671710744325e+00 0.000000000000e+00 0.000000000000e+00
5.855000000000e+02 -3.666056124066e+00 0.000000000000e+00 0.000000000000e+00
5.857500000000e+02 -2.448641186658e+00 0.000000000000e+00 0.000000000000e+00
5.860000000000e+02 -1.106028105164e+00 0.000000000000e+00 0.000000000000e+00
5.862500000000e+02 2.709027727761e-01 0.000000000000e+00 0.000000000000e+00
5.865000000000e+02 1.593237417577e+00 0.000000000000e+00 0.000000000000e+00
5.867500000000e+02 2.779638724863e+00 0.000000000000e+00 0.000000000000e+00
5.870000000000e+02 3.760932795058e+00 0.000000000000e+00 0.000000000000e+00
5.872500000000e+02 4.483461872824e+00 0.000000000000e+00 0.000000000000e+00
5.875000000000e+02 4.911139676772e+00 0.000000000000e+00 0.000000000000e+00
5.877500000000e+02 5.026274429089e+00 0.000000000000e+00 0.000000000000e+00
5.880000000000e+02 4.829324071157e+00 0.000000000000e+00 0.000000000000e+00
5.882500000000e+02 4.337806865606e+00 0.000000000000e+00 0.000000000000e+00
5.885000000000e+02 3.584605205371e+00 0.000000000000e+00 0.000000000000e+00
5.887500000000e+02 2.615874154693e+00 0.000000000000e+00 0.000000000000e+00
5.890000000000e+02 1.488708479500e+00 0.000000000000e+00 0.000000000000e+00
5.892500000000e+02 2.686469699648e-01 0.000000000000e+00 0.000000000000e+00
5.895000000000e+02 -9.729822998047e-01 0.000000000000e+00 0.000000000000e+00
5.897500000000e+02 -2.161930404059e+00 0.000000000000e+00 0.000000000000e+00
5.900000000000e+02 -3.224191232669e+00 0.000000000000e+00 0.000000000000e+00
5.902500000000e+02 -4.089528087035e+00 0.000000000000e+00 0.000000000000e+00
5.905000000000e+02 -4.695373804879e+00 0.000000000000e+00 0.000000000000e+00
5.907500000000e+02 -4.991020052537e+00 0.000000000000e+00 0.000000000000e+00
5.910000000000e+02 -4.941891644857e+00 0.000000000000e+00 0.000000000000e+00
5.912500000000e+02 -4.533576526525e+00 0.000000000000e+00 0.000000000000e+00
5.915000000000e+02 -3.775174622949e+00 0.000000000000e+00 0.000000000000e+00
5.917500000000e+02 -2.701463007469e+00 0.000000000000e+00 0.000000000000e+00
5.920000000000e+02 -1.373371521513e+00 0.000000000000e+00 0.000000000000e+00
5.922500000000e+02 1.236637957213e-01 0.000000000000e+00 0.000000000000e+00
5.925000000000e+02 1.683748025603e+00 0.000000000000e+00 0.000000000000e+00
5.927500000000e+02 3.187026392599e+00 0.000000000000e+00 0.000000000000e+00
5.930000000000e+02 4.508404320432e+00 0.000000000000e+00 0.000000000000e+00
5.932500000000e+02 5.527952573423e+00 0.000000000000e+00 0.000000000000e+00
5.935000000000e+02 6.142170892114e+00 0.000000000000e+00 0.000000000000e+00
5.937500000000e+02 6.275049278818e+00 0.000000000000e+00 0.000000000000e+00
5.940000000000e+02 5.887727995893e+00 0.000000000000e+00 0.000000000000e+00
5.942500000000e+02 4.985547407068e+00 0.000000000000e+00 0.000000000000e+00
5.945000000000e+02 3.621415894419e+00 0.000000000000e+00 0.000000000000e+00
5.947500000000e+02 1.894709845164e+00 0.000000000000e+00 0.000000000000e+00
5.950000000000e+02 -5.466369606585e-02 0.000000000000e+00 0.000000000000e+00
5.952500000000e+02 -2.056900700833e+00 0.000000000000e+00 0.000000000000e+00
5.955000000000e+02 -3.926938287178e+00 0.000000000000e+00 0.000000000000e+00
5.957500000000e+02 -5.481878454778e+00 0.000000000000e+00 0.000000000000e+00
5.960000000000e+02 -6.559543376425e+00 0.000000000000e+00 0.000000000000e+00
5.962500000000e+02 -7.036227713032e+00 0.000000000000e+00 0.000000000000e+00
5.965000000000e+02 -6.841636898230e+00 0.000000000000e+00 0.000000000000e+00
5.967500000000e+02 -5.969155695151e+00 0.000000000000e+00 0.000000000000e+00
5.970000000000e+02 -4.479979639446e+00 0.000000000000e+00 0.000000000000e+00
5.972500000000e+02 -2.500235065061e+00 0.000000000000e+00 0.000000000000e+00
5.975000000000e+02 -2.109550506703e-01 0.000000000000e+00 0.000000000000e+00
5.977500000000e+02 2.168410404058e+00 0.000000000000e+00 0.000000000000e+00
5.980000000000e+02 4.401485195598e+00 0.000000000000e+00 0.000000000000e+00
5.982500000000e+02 6.259329680150e+00 0.000000000000e+00 0.000000000000e+00
5.985000000000e+02 7.545092214282e+00 0.000000000000e+00 0.000000000000e+00
5.987500000000e+02 8.116192805045e+00 0.000000000000e+00 0.000000000000e+00
5.990000000000e+02 7.901425273324e+00 0.000000000000e+00 0.000000000000e+00
5.992500000000e+02 6.910825656875e+00 0.000000000000e+00 0.000000000000e+00
5.995000000000e+02 5.236895063094e+00 0.000000000000e+00 0.000000000000e+00
5.997500000000e+02 3.046709049544e+00 0.000000000000e+00 0.000000000000e+00
6.000000000000e+02 5.654878171158e-01 0.000000000000e+00 0.000000000000e+00
6.002500000000e+02 -1.946780448848e+00 0.000000000000e+00 0.000000000000e+00
6.005000000000e+02 -4.223202113862e+00 0.000000000000e+00 0.000000000000e+00
6.007500000000e+02 -6.019258535347e+00 0.000000000000e+00 0.000000000000e+00
6.010000000000e+02 -7.140175463034e+00 0.000000000000e+00 0.000000000000e+00
6.012500000000e+02 -7.463182098338e+00 0.000000000000e+00 0.000000000000e+00
6.015000000000e+02 -6.951978327796e+00 0.000000000000e+00 0.000000000000e+00
6.017500000000e+02 -5.661583627598e+00 0.000000000000e+00 0.000000000000e+00
6.020000000000e+02 -3.732838454160e+00 0.000000000000e+00 0.000000000000e+00
6.022500000000e+02 -1.377040498276e+00 0.000000000000e+00 0.000000000000e+00
6.025000000000e+02 1.147622126092e+00 0.000000000000e+00 0.000000000000e+00
6.027500000000e+02 3.565176927262e+00 0.000000000000e+00 0.000000000000e+00
6.030000000000e+02 5.613152049828e+00 0.000000000000e+00 0.000000000000e+00
6.032500000000e+02 7.072380858673e+00 0.000000000000e+00 0.000000000000e+00
6.035000000000e+02 7.791808820851e+00 0.000000000000e+00 0.000000000000e+00
6.037500000000e+02 7.705358048092e+00 0.000000000000e+00 0.000000000000e+00
6.040000000000e+02 6.838842806957e+00 0.000000000000e+00 0.000000000000e+00
6.042500000000e+02 5.306120253857e+00 0.000000000000e+00 0.000000000000e+00
6.045000000000e+02 3.294958817460e+00 0.000000000000e+00 0.000000000000e+00
6.047500000000e+02 1.044350978719e+00 0.000000000000e+00 0.000000000000e+00
6.050000000000e+02 -1.183968116218e+00 0.000000000000e+00 0.000000000000e+00
6.052500000000e+02 -3.136340165848e+00 0.000000000000e+00 0.000000000000e+00
6.055000000000e+02 -4.596618764851e+00 0.000000000000e+00 0.000000000000e+00
6.057500000000e+02 -5.410692809541e+00 0.000000000000e+00 0.000000000000e+00
6.060000000000e+02 -5.503203392323e+00 0.000000000000e+00 0.000000000000e+00
6.062500000000e+02 -4.884547682745e+00 0.000000000000e+00 0.000000000000e+00
6.065000000000e+02 -3.647481246458e+00 0.000000000000e+00 0.000000000000e+00
6.067500000000e+02 -1.953922167774e+00 0.000000000000e+00 0.000000000000e+00
6.070000000000e+02 -1.376167747863e-02 0.000000000000e+00 0.000000000000e+00
6.072500000000e+02 1.941555221116e+00 0.000000000000e+00 0.000000000000e+00
6.075000000000e+02 3.687318963296e+00 0.000000000000e+00 0.000000000000e+00
6.077500000000e+02 5.032191442015e+00 0.000000000000e+00 0.000000000000e+00
6.080000000000e+02 5.839951454735e+00 0.000000000000e+00 0.000000000000e+00
6.082500000000e+02 6.043802612183e+00 0.000000000000e+00 0.000000000000e+00
6.085000000000e+02 5.651696043660e+00 0.000000000000e+00 0.000000000000e+00
6.087500000000e+02 4.742293647120e+00 0.000000000000e+00 0.000000000000e+00
6.090000000000e+02 3.452389816766e+00 0.000000000000e+00 0.000000000000e+00
6.092500000000e+02 1.957665518456e+00 0.000000000000e+00 0.000000000000e+00
6.095000000000e+02 4.494341874174e-01 0.000000000000e+00 0.000000000000e+00
6.097500000000e+02 -8.895414424344e-01 0.000000000000e+00 0.000000000000e+00
6.100000000000e+02 -1.907073912484e+00 0.000000000000e+00 0.000000000000e+00
6.102500000000e+02 -2.498721409536e+00 0.000000000000e+00 0.000000000000e+00
6.105000000000e+02 -2.618137532838e+00 0.000000000000e+00 0.000000000000e+00
6.107500000000e+02 -2.279593691876e+00 0.000000000000e+00 0.000000000000e+00
6.110000000000e+02 -1.552722885337e+00 0.000000000000e+00 0.000000000000e+00
6.112500000000e+02 -5.505415771149e-01 0.000000000000e+00 0.000000000000e+00
6.115000000000e+02 5.873658047539e-01 0.000000000000e+00 0.000000000000e+00
6.117500000000e+02 1.714071568192e+00 0.000000000000e+00 0.000000000000e+00
6.120000000000e+02 2.694312995072e+00 0.000000000000e+00 0.000000000000e+00
6.122500000000e+02 3.420819925974e+00 0.000000000000e+00 0.000000000000e+00
6.125000000000e+02 3.825981270414e+00 0.000000000000e+00 0.000000000000e+00
6.127500000000e+02 3.887596676578e+00 0.000000000000e+00 0.000000000000e+00
6.130000000000e+02 3.628319412477e+00 0.000000000000e+00 0.000000000000e+00
6.132500000000e+02 3.109265780619e+00 0.000000000000e+00 0.000000000000e+00
6.135000000000e+02 2.419025189380e+00 0.000000000000e+00 0.000000000000e+00
6.137500000000e+02 1.659853869208e+00 0.000000000000e+00 0.000000000000e+00
6.140000000000e+02 9.331083516277e-01 0.000000000000e+00 0.000000000000e+00
6.142500000000e+02 3.259480673730e-01 0.000000000000e+00 0.000000000000e+00
6.145000000000e+02 -9.897099433552e-02 0.000000000000e+00 0.000000000000e+00
6.147500000000e+02 -3.096195821227e-01 0.000000000000e+00 0.000000000000e+00
6.150000000000e+02 -3.060089266307e-01 0.000000000000e+00 0.000000000000e+00
6.152500000000e+02 -1.170672192418e-01 0.000000000000e+00 0.000000000000e+00
6.155000000000e+02 2.062187186371e-01 0.000000000000e+00 0.000000000000e+00
6.157500000000e+02 6.001194824566e-01 0.000000000000e+00 0.000000000000e+00
6.160000000000e+02 9.984005188302e-01 0.000000000000e+00 0.000000000000e+00
6.162500000000e+02 1.341926071412e+00 0.000000000000e+00 0.000000000000e+00
6.165000000000e+02 1.586285470415e+00 0.000000000000e+00 0.000000000000e+00
6.167500000000e+02 1.706492801645e+00 0.000000000000e+00 0.000000000000e+00
6.170000000000e+02 1.698320822464e+00 0.000000000000e+00 0.000000000000e+00
6.172500000000e+02 1.576371106325e+00 0.000000000000e+00 0.000000000000e+00
6.175000000000e+02 1.369471145737e+00 0.000000000000e+00 0.000000000000e+00
6.177500000000e+02 1.114354242124e+00 0.000000000000e+00 0.000000000000e+00
6.180000000000e+02 8.487708059046e-01 0.000000000000e+00 0.000000000000e+00
6.182500000000e+02 6.051805435176e-01 0.000000000000e+00 0.000000000000e+00
6.185000000000e+02 4.059949775555e-01 0.000000000000e+00 0.000000000000e+00
6.187500000000e+02 2.610174706049e-01 0.000000000000e+00 0.000000000000e+00
6.190000000000e+02 1.673223732793e-01 0.000000000000e+00 0.000000000000e+00
6.192500000000e+02 1.113952786518e-01 0.000000000000e+00 0.000000000000e+00
6.195000000000e+02 7.299073316775e-02 0.000000000000e+00 0.000000000000e+00
6.197500000000e+02 2.990843335368e-02 0.000000000000e+00 0.000000000000e+00
6.200000000000e+02 -3.721999126453e-02 0.000000000000e+00 0.000000000000e+00
6.202500000000e+02 -1.409931189311e-01 0.000000000000e+00 0.000000000000e+00
6.205000000000e+02 -2.848195941312e-01 0.000000000000e+00 0.000000000000e+00
6.207500000000e+02 -4.623889856833e-01 0.000000000000e+00 0.000000000000e+00
6.210000000000e+02 -6.590598262016e-01 0.000000000000e+00 0.000000000000e+00
6.212500000000e+02 -8.548520734376e-01 0.000000000000e+00 0.000000000000e+00
6.215000000000e+02 -1.028456842158e+00 0.000000000000e+00 0.000000000000e+00
6.217500000000e+02 -1.161510395397e+00 0.000000000000e+00 0.000000000000e+00
6.220000000000e+02 -1.242346845504e+00 0.000000000000e+00 0.000000000000e+00
6.222500000000e+02 -1.268546897479e+00 0.000000000000e+00 0.000000000000e+00
6.225000000000e+02 -1.247817941659e+00 0.000000000000e+00 0.000000000000e+00
6.227500000000e+02 -1.197034997453e+00 0.000000000000e+00 0.000000000000e+00
6.230000000000e+02 -1.139591795244e+00 0.000000000000e+00 0.000000000000e+00
6.232500000000e+02 -1.101502803289e+00 0.000000000000e+00 0.000000000000e+00
6.235000000000e+02 -1.106912036573e+00 0.000000000000e+00 0.000000000000e+00
6.237500000000e+02 -1.173768189343e+00 0.000000000000e+00 0.000000000000e+00
6.240000000000e+02 -1.310401993608e+00 0.000000000000e+00 0.000000000000e+00
6.242500000000e+02 -1.513595797515e+00 0.000000000000e+00 0.000000000000e+00
6.245000000000e+02 -1.768492173756e+00 0.000000000000e+00 0.000000000000e+00
6.247500000000e+02 -2.050388451723e+00 0.000000000000e+00 0.000000000000e+00
6.250000000000e+02 -2.328156709443e+00 0.000000000000e+00 0.000000000000e+00
6.252500000000e+02 -2.568763911284e+00 0.000000000000e+00 0.000000000000e+00
6.255000000000e+02 -2.742187080026e+00 0.000000000000e+00 0.000000000000e+00
6.257500000000e+02 -2.825952048186e+00 0.000000000000e+00 0.000000000000e+00
6.260000000000e+02 -2.808581337372e+00 0.000000000000e+00 0.000000000000e+00
6.262500000000e+02 -2.691407121194e+00 0.000000000000e+00 0.000000000000e+00
6.265000000000e+02 -2.488461111904e+00 0.000000000000e+00 0.000000000000e+00
6.267500000000e+02 -2.224453365467e+00 0.000000000000e+00 0.000000000000e+00
6.270000000000e+02 -1.931148668158e+00 0.000000000000e+00 0.000000000000e+00
6.272500000000e+02 -1.642695714334e+00 0.000000000000e+00 0.000000000000e+00
6.275000000000e+02 -1.390622558048e+00 0.000000000000e+00 0.000000000000e+00
6.277500000000e+02 -1.199258051829e+00 0.000000000000e+00 0.000000000000e+00
6.280000000000e+02 -1.082267311950e+00 0.000000000000e+00 0.000000000000e+00
6.282500000000e+02 -1.040812351003e+00 0.000000000000e+00 0.000000000000e+00
6.285000000000e+02 -1.063595819588e+00 0.000000000000e+00 0.000000000000e+00
6.287500000000e+02 -1.128756652164e+00 0.000000000000e+00 0.000000000000e+00
6.290000000000e+02 -1.207306577645e+00 0.000000000000e+00 0.000000000000e+00
6.292500000000e+02 -1.267568931978e+00 0.000000000000e+00 0.000000000000e+00
6.295000000000e+02 -1.279940064122e+00 0.000000000000e+00 0.000000000000e+00
6.297500000000e+02 -1.221258855619e+00 0.000000000000e+00 0.000000000000e+00
6.300000000000e+02 -1.078144579948e+00 0.000000000000e+00 0.000000000000e+00
6.302500000000e+02 -8.488335991563e-01 0.000000000000e+00 0.000000000000e+00
6.305000000000e+02 -5.432828501955e-01 0.000000000000e+00 0.000000000000e+00
6.307500000000e+02 -1.815746111766e-01 0.000000000000e+00 0.000000000000e+00
6.310000000000e+02 2.090890005438e-01 0.000000000000e+00 0.000000000000e+00
6.312500000000e+02 5.983106078273e-01 0.000000000000e+00 0.000000000000e+00
6.315000000000e+02 9.567282187068e-01 0.000000000000e+00 0.000000000000e+00
6.317500000000e+02 1.259914370465e+00 0.000000000000e+00 0.000000000000e+00
6.320000000000e+02 1.491379732096e+00 0.000000000000e+00 0.000000000000e+00
6.322500000000e+02 1.644274302452e+00 0.000000000000e+00 0.000000000000e+00
6.325000000000e+02 1.721593180853e+00 0.000000000000e+00 0.000000000000e+00
6.327500000000e+02 1.734929408747e+00 0.000000000000e+00 0.000000000000e+00
6.330000000000e+02 1.702036323119e+00 0.000000000000e+00 0.000000000000e+00
6.332500000000e+02 1.643632587120e+00 0.000000000000e+00 0.000000000000e+00
6.335000000000e+02 1.579979730816e+00 0.000000000000e+00 0.000000000000e+00
6.337500000000e+02 1.527772244680e+00 0.000000000000e+00 0.000000000000e+00
6.340000000000e+02 1.497805635905e+00 0.000000000000e+00 0.000000000000e+00
6.342500000000e+02 1.493743329720e+00 0.000000000000e+00 0.000000000000e+00
6.345000000000e+02 1.512114375936e+00 0.000000000000e+00 0.000000000000e+00
6.347500000000e+02 1.543472286986e+00 0.000000000000e+00 0.000000000000e+00
6.350000000000e+02 1.574463616427e+00 0.000000000000e+00 0.000000000000e+00
6.352500000000e+02 1.590421422636e+00 0.000000000000e+00 0.000000000000e+00
6.355000000000e+02 1.578033186572e+00 0.000000000000e+00 0.000000000000e+00
6.357500000000e+02 1.527643104152e+00 0.000000000000e+00 0.000000000000e+00
6.360000000000e+02 1.434830439204e+00 0.000000000000e+00 0.000000000000e+00
6.362500000000e+02 1.301042825117e+00 0.000000000000e+00 0.000000000000e+00
6.365000000000e+02 1.133231512152e+00 0.000000000000e+00 0.000000000000e+00
6.367500000000e+02 9.426057135862e-01 0.000000000000e+00 0.000000000000e+00
6.370000000000e+02 7.427670434624e-01 0.000000000000e+00 0.000000000000e+00
6.372500000000e+02 5.475793288962e-01 0.000000000000e+00 0.000000000000e+00
6.375000000000e+02 3.691594186238e-01 0.000000000000e+00 0.000000000000e+00
6.377500000000e+02 2.163376081199e-01 0.000000000000e+00 0.000000000000e+00
6.380000000000e+02 9.383992348074e-02 0.000000000000e+00 0.000000000000e+00
6.382500000000e+02 2.306537636971e-03 0.000000000000e+00 0.000000000000e+00
6.385000000000e+02 -6.089447616012e-02 0.000000000000e+00 0.000000000000e+00
6.387500000000e+02 -1.002439996117e-01 0.000000000000e+00 0.000000000000e+00
6.390000000000e+02 -1.203355086673e-01 0.000000000000e+00 0.000000000000e+00
6.392500000000e+02 -1.241781474636e-01 0.000000000000e+00 0.000000000000e+00
6.395000000000e+02 -1.118850498418e-01 0.000000000000e+00 0.000000000000e+00
6.397500000000e+02 -8.002383012669e-02 0.000000000000e+00 0.000000000000e+00
6.400000000000e+02 -2.178704706802e-02 0.000000000000e+00 0.000000000000e+00
6.402500000000e+02 7.200850156887e-02 0.000000000000e+00 0.000000000000e+00
6.405000000000e+02 2.112380113305e-01 0.000000000000e+00 0.000000000000e+00
6.407500000000e+02 4.043758096921e-01 0.000000000000e+00 0.000000000000e+00
6.410000000000e+02 6.563546603807e-01 0.000000000000e+00 0.000000000000e+00
6.412500000000e+02 9.667636460837e-01 0.000000000000e+00 0.000000000000e+00
6.415000000000e+02 1.328729904178e+00 0.000000000000e+00 0.000000000000e+00
6.417500000000e+02 1.728727544673e+00 0.000000000000e+00 0.000000000000e+00
6.420000000000e+02 2.147410084026e+00 0.000000000000e+00 0.000000000000e+00
6.422500000000e+02 2.561394251399e+00 0.000000000000e+00 0.000000000000e+00
6.425000000000e+02 2.945760682740e+00 0.000000000000e+00 0.000000000000e+00
6.427500000000e+02 3.276908014683e+00 0.000000000000e+00 0.000000000000e+00
6.430000000000e+02 3.535323556912e+00 0.000000000000e+00 0.000000000000e+00
6.432500000000e+02 3.707829794372e+00 0.000000000000e+00 0.000000000000e+00
6.435000000000e+02 3.788934194697e+00 0.000000000000e+00 0.000000000000e+00
6.437500000000e+02 3.781041261964e+00 0.000000000000e+00 0.000000000000e+00
6.440000000000e+02 3.693461115177e+00 0.000000000000e+00 0.000000000000e+00
6.442500000000e+02 3.540341132707e+00 0.000000000000e+00 0.000000000000e+00
6.445000000000e+02 3.337826012493e+00 0.000000000000e+00 0.000000000000e+00
6.447500000000e+02 3.100887898735e+00 0.000000000000e+00 0.000000000000e+00
6.450000000000e+02 2.840338929102e+00 0.000000000000e+00 0.000000000000e+00
6.452500000000e+02 2.560530318730e+00 0.000000000000e+00 0.000000000000e+00
6.455000000000e+02 2.258153643770e+00 0.000000000000e+00 0.000000000000e+00
6.457500000000e+02 1.922402588983e+00 0.000000000000e+00 0.000000000000e+00
6.460000000000e+02 1.536549426430e+00 0.000000000000e+00 0.000000000000e+00
6.462500000000e+02 1.080770093850e+00 0.000000000000e+00 0.000000000000e+00
6.465000000000e+02 5.358484940320e-01 0.000000000000e+00 0.000000000000e+00
6.467500000000e+02 -1.127636561116e-01 0.000000000000e+00 0.000000000000e+00
6.470000000000e+02 -8.711353086790e-01 0.000000000000e+00 0.000000000000e+00
6.472500000000e+02 -1.733888454339e+00 0.000000000000e+00 0.000000000000e+00
6.475000000000e+02 -2.682571715300e+00 0.000000000000e+00 0.000000000000e+00
6.477500000000e+02 -3.685696625320e+00 0.000000000000e+00 0.000000000000e+00
6.480000000000e+02 -4.700528770511e+00 0.000000000000e+00 0.000000000000e+00
6.482500000000e+02 -5.676476078559e+00 0.000000000000e+00 0.000000000000e+00
6.485000000000e+02 -6.559682682167e+00 0.000000000000e+00 0.000000000000e+00
6.487500000000e+02 -7.298253934622e+00 0.000000000000e+00 0.000000000000e+00
6.490000000000e+02 -7.847434408977e+00 0.000000000000e+00 0.000000000000e+00
6.492500000000e+02 -8.174052936343e+00 0.000000000000e+00 0.000000000000e+00
6.495000000000e+02 -8.259639883563e+00 0.000000000000e+00 0.000000000000e+00
6.497500000000e+02 -8.101800307698e+00 0.000000000000e+00 0.000000000000e+00
6.500000000000e+02 -7.713667651825e+00 0.000000000000e+00 0.000000000000e+00
6.502500000000e+02 -7.121531956626e+00 0.000000000000e+00 0.000000000000e+00
6.505000000000e+02 -6.360995183365e+00 0.000000000000e+00 0.000000000000e+00
6.507500000000e+02 -5.472216232395e+00 0.000000000000e+00 0.000000000000e+00
6.510000000000e+02 -4.494938288995e+00 0.000000000000e+00 0.000000000000e+00
6.512500000000e+02 -3.464021254472e+00 0.000000000000e+00 0.000000000000e+00
6.515000000000e+02 -2.406126644480e+00 0.000000000000e+00 0.000000000000e+00
6.517500000000e+02 -1.338031264199e+00 0.000000000000e+00 0.000000000000e+00
6.520000000000e+02 -2.668031269957e-01 0.000000000000e+00 0.000000000000e+00
6.522500000000e+02 8.082068340032e-01 0.000000000000e+00 0.000000000000e+00
6.525000000000e+02 1.891880195102e+00 0.000000000000e+00 0.000000000000e+00
6.527500000000e+02 2.988909126669e+00 0.000000000000e+00 0.000000000000e+00
6.530000000000e+02 4.099146794720e+00 0.000000000000e+00 0.000000000000e+00
6.532500000000e+02 5.213491935055e+00 0.000000000000e+00 0.000000000000e+00
6.535000000000e+02 6.311010704184e+00 0.000000000000e+00 0.000000000000e+00
6.537500000000e+02 7.357836174982e+00 0.000000000000e+00 0.000000000000e+00
6.540000000000e+02 8.308141159791e+00 0.000000000000e+00 0.000000000000e+00
6.542500000000e+02 9.107187455638e+00 0.000000000000e+00 0.000000000000e+00
6.545000000000e+02 9.696155352630e+00 0.000000000000e+00 0.000000000000e+00
6.547500000000e+02 1.001819387640e+01 0.000000000000e+00 0.000000000000e+00
6.550000000000e+02 1.002494251447e+01 0.000000000000e+00 0.000000000000e+00
6.552500000000e+02 9.682686659135e+00 0.000000000000e+00 0.000000000000e+00
6.555000000000e+02 8.977335050749e+00 0.000000000000e+00 0.000000000000e+00
6.557500000000e+02 7.917545348195e+00 0.000000000000e+00 0.000000000000e+00
6.560000000000e+02 6.535555026241e+00 0.000000000000e+00 0.000000000000e+00
6.562500000000e+02 4.885567370542e+00 0.000000000000e+00 0.000000000000e+00
6.565000000000e+02 3.039856007430e+00 0.000000000000e+00 0.000000000000e+00
6.567500000000e+02 1.083042824849e+00 0.000000000000e+00 0.000000000000e+00
6.570000000000e+02 -8.947668234422e-01 0.000000000000e+00 0.000000000000e+00
6.572500000000e+02 -2.805172341352e+00 0.000000000000e+00 0.000000000000e+00
6.575000000000e+02 -4.568146474939e+00 0.000000000000e+00 0.000000000000e+00
6.577500000000e+02 -6.117431249162e+00 0.000000000000e+00 0.000000000000e+00
6.580000000000e+02 -7.404098359790e+00 0.000000000000e+00 0.000000000000e+00
6.582500000000e+02 -8.397973552356e+00 0.000000000000e+00 0.000000000000e+00
6.585000000000e+02 -9.086921595105e+00 0.000000000000e+00 0.000000000000e+00
6.587500000000e+02 -9.474277978955e+00 0.000000000000e+00 0.000000000000e+00
6.590000000000e+02 -9.574954757243e+00 0.000000000000e+00 0.000000000000e+00
6.592500000000e+02 -9.410907542143e+00 0.000000000000e+00 0.000000000000e+00
6.595000000000e+02 -9.006707137744e+00 0.000000000000e+00 0.000000000000e+00
6.597500000000e+02 -8.385906070487e+00 0.000000000000e+00 0.000000000000e+00
6.600000000000e+02 -7.568736572546e+00 0.000000000000e+00 0.000000000000e+00
6.602500000000e+02 -6.571445884636e+00 0.000000000000e+00 0.000000000000e+00
6.605000000000e+02 -5.407301420987e+00 0.000000000000e+00 0.000000000000e+00
6.607500000000e+02 -4.089022602518e+00 0.000000000000e+00 0.000000000000e+00
6.610000000000e+02 -2.632158335688e+00 0.000000000000e+00 0.000000000000e+00
6.612500000000e+02 -1.058763872233e+00 0.000000000000e+00 0.000000000000e+00
6.615000000000e+02 5.993377345937e-01 0.000000000000e+00 0.000000000000e+00
6.617500000000e+02 2.298385928876e+00 0.000000000000e+00 0.000000000000e+00
6.620000000000e+02 3.982140720952e+00 0.000000000000e+00 0.000000000000e+00
6.622500000000e+02 5.583281827551e+00 0.000000000000e+00 0.000000000000e+00
6.625000000000e+02 7.026788263355e+00 0.000000000000e+00 0.000000000000e+00
6.627500000000e+02 8.235050999097e+00 0.000000000000e+00 0.000000000000e+00
6.630000000000e+02 9.134211827538e+00 0.000000000000e+00 0.000000000000e+00
6.632500000000e+02 9.661025686391e+00 0.000000000000e+00 0.000000000000e+00
6.635000000000e+02 9.769438797369e+00 0.000000000000e+00 0.000000000000e+00
6.637500000000e+02 9.436075912423e+00 0.000000000000e+00 0.000000000000e+00
6.640000000000e+02 8.663936993116e+00 0.000000000000e+00 0.000000000000e+00
6.642500000000e+02 7.483802636871e+00 0.000000000000e+00 0.000000000000e+00
6.645000000000e+02 5.953112025973e+00 0.000000000000e+00 0.000000000000e+00
6.647500000000e+02 4.152372082574e+00 0.000000000000e+00 0.000000000000e+00
6.650000000000e+02 2.179443183322e+00 0.000000000000e+00 0.000000000000e+00
6.652500000000e+02 1.422882037860e-01 0.000000000000e+00 0.000000000000e+00
6.655000000000e+02 -1.849062531792e+00 0.000000000000e+00 0.000000000000e+00
6.657500000000e+02 -3.690507341369e+00 0.000000000000e+00 0.000000000000e+00
6.660000000000e+02 -5.291038744550e+00 0.000000000000e+00 0.000000000000e+00
6.662500000000e+02 -6.578413319890e+00 0.000000000000e+00 0.000000000000e+00
6.665000000000e+02 -7.502862590104e+00 0.000000000000e+00 0.000000000000e+00
6.667500000000e+02 -8.038630228835e+00 0.000000000000e+00 0.000000000000e+00
6.670000000000e+02 -8.183382033768e+00 0.000000000000e+00 0.000000000000e+00
6.672500000000e+02 -7.955774322168e+00 0.000000000000e+00 0.000000000000e+00
6.675000000000e+02 -7.391653413373e+00 0.000000000000e+00 0.000000000000e+00
6.677500000000e+02 -6.539471665469e+00 0.000000000000e+00 0.000000000000e+00
6.680000000000e+02 -5.455533128184e+00 0.000000000000e+00 0.000000000000e+00
6.682500000000e+02 -4.199625399603e+00 0.000000000000e+00 0.000000000000e+00
6.685000000000e+02 -2.831466435346e+00 0.000000000000e+00 0.000000000000e+00
6.687500000000e+02 -1.408217965843e+00 0.000000000000e+00 0.000000000000e+00
6.690000000000e+02 1.688105755088e-02 0.000000000000e+00 0.000000000000e+00
6.692500000000e+02 1.394896965817e+00 0.000000000000e+00 0.000000000000e+00
6.695000000000e+02 2.680888799914e+00 0.000000000000e+00 0.000000000000e+00
6.697500000000e+02 3.833284893611e+00 0.000000000000e+00 0.000000000000e+00
6.700000000000e+02 4.813358087373e+00 0.000000000000e+00 0.000000000000e+00
6.702500000000e+02 5.585162578584e+00 0.000000000000e+00 0.000000000000e+00
6.705000000000e+02 6.116186070311e+00 0.000000000000e+00 0.000000000000e+00
6.707500000000e+02 6.378816565770e+00 0.000000000000e+00 0.000000000000e+00
6.710000000000e+02 6.352548110393e+00 0.000000000000e+00 0.000000000000e+00
6.712500000000e+02 6.026681052231e+00 0.000000000000e+00 0.000000000000e+00
6.715000000000e+02 5.403135969551e+00 0.000000000000e+00 0.000000000000e+00
6.717500000000e+02 4.498917616461e+00 0.000000000000e+00 0.000000000000e+00
6.720000000000e+02 3.347749778149e+00 0.000000000000e+00 0.000000000000e+00
6.722500000000e+02 2.000458091574e+00 0.000000000000e+00 0.000000000000e+00
6.725000000000e+02 5.238000119462e-01 0.000000000000e+00 0.000000000000e+00
6.727500000000e+02 -1.002385590823e+00 0.000000000000e+00 0.000000000000e+00
6.730000000000e+02 -2.489634100235e+00 0.000000000000e+00 0.000000000000e+00
6.732500000000e+02 -3.846635040933e+00 0.000000000000e+00 0.000000000000e+00
6.735000000000e+02 -4.985872580521e+00 0.000000000000e+00 0.000000000000e+00
6.737500000000e+02 -5.830527779012e+00 0.000000000000e+00 0.000000000000e+00
6.740000000000e+02 -6.320973846209e+00 0.000000000000e+00 0.000000000000e+00
6.742500000000e+02 -6.420201182972e+00 0.000000000000e+00 0.000000000000e+00
6.745000000000e+02 -6.117590614139e+00 0.000000000000e+00 0.000000000000e+00
6.747500000000e+02 -5.430602426497e+00 0.000000000000e+00 0.000000000000e+00
6.750000000000e+02 -4.404148952293e+00 0.000000000000e+00 0.000000000000e+00
6.752500000000e+02 -3.107646862222e+00 0.000000000000e+00 0.000000000000e+00
6.755000000000e+02 -1.629976275166e+00 0.000000000000e+00 0.000000000000e+00
6.757500000000e+02 -7.278146233857e-02 0.000000000000e+00 0.000000000000e+00
6.760000000000e+02 1.457290430189e+00 0.000000000000e+00 0.000000000000e+00
6.762500000000e+02 2.856717694078e+00 0.000000000000e+00 0.000000000000e+00
6.765000000000e+02 4.032878646185e+00 0.000000000000e+00 0.000000000000e+00
6.767500000000e+02 4.910799778871e+00 0.000000000000e+00 0.000000000000e+00
6.770000000000e+02 5.438319498390e+00 0.000000000000e+00 0.000000000000e+00
6.772500000000e+02 5.589276485224e+00 0.000000000000e+00 0.000000000000e+00
6.775000000000e+02 5.364531223932e+00 0.000000000000e+00 0.000000000000e+00
6.777500000000e+02 4.790838613679e+00 0.000000000000e+00 0.000000000000e+00
6.780000000000e+02 3.917785956472e+00 0.000000000000e+00 0.000000000000e+00
6.782500000000e+02 2.813173673508e+00 0.000000000000e+00 0.000000000000e+00
6.785000000000e+02 1.557330206482e+00 0.000000000000e+00 0.000000000000e+00
6.787500000000e+02 2.369084800382e-01 0.000000000000e+00 0.000000000000e+00
6.790000000000e+02 -1.061293005325e+00 0.000000000000e+00 0.000000000000e+00
6.792500000000e+02 -2.256000809585e+00 0.000000000000e+00 0.000000000000e+00
6.795000000000e+02 -3.276248497202e+00 0.000000000000e+00 0.000000000000e+00
6.797500000000e+02 -4.065020561436e+00 0.000000000000e+00 0.000000000000e+00
6.800000000000e+02 -4.581649642932e+00 0.000000000000e+00 0.000000000000e+00
6.802500000000e+02 -4.802990222745e+00 0.000000000000e+00 0.000000000000e+00
6.805000000000e+02 -4.723499118926e+00 0.000000000000e+00 0.000000000000e+00
6.807500000000e+02 -4.354424018564e+00 0.000000000000e+00 0.000000000000e+00
6.810000000000e+02 -3.722330254790e+00 0.000000000000e+00 0.000000000000e+00
6.812500000000e+02 -2.867183913386e+00 0.000000000000e+00 0.000000000000e+00
6.815000000000e+02 -1.840163223106e+00 0.000000000000e+00 0.000000000000e+00
6.817500000000e+02 -7.013023223501e-01 0.000000000000e+00 0.000000000000e+00
6.820000000000e+02 4.830024871778e-01 0.000000000000e+00 0.000000000000e+00
6.822500000000e+02 1.642657411742e+00 0.000000000000e+00 0.000000000000e+00
6.825000000000e+02 2.706778276097e+00 0.000000000000e+00 0.000000000000e+00
6.827500000000e+02 3.606913393331e+00 0.000000000000e+00 0.000000000000e+00
6.830000000000e+02 4.280616220657e+00 0.000000000000e+00 0.000000000000e+00
6.832500000000e+02 4.675323911685e+00 0.000000000000e+00 0.000000000000e+00
6.835000000000e+02 4.752391287464e+00 0.000000000000e+00 0.000000000000e+00
6.837500000000e+02 4.491010993257e+00 0.000000000000e+00 0.000000000000e+00
6.840000000000e+02 3.891640755131e+00 0.000000000000e+00 0.000000000000e+00
6.842500000000e+02 2.978480465499e+00 0.000000000000e+00 0.000000000000e+00
6.845000000000e+02 1.800516362704e+00 0.000000000000e+00 0.000000000000e+00
6.847500000000e+02 4.306926566029e-01 0.000000000000e+00 0.000000000000e+00
6.850000000000e+02 -1.037109914321e+00 0.000000000000e+00 0.000000000000e+00
6.852500000000e+02 -2.493416992638e+00 0.000000000000e+00 0.000000000000e+00
6.855000000000e+02 -3.820702828936e+00 0.000000000000e+00 0.000000000000e+00
6.857500000000e+02 -4.902726094126e+00 0.000000000000e+00 0.000000000000e+00
6.860000000000e+02 -5.634970891049e+00 0.000000000000e+00 0.000000000000e+00
6.862500000000e+02 -5.935261611928e+00 0.000000000000e+00 0.000000000000e+00
6.865000000000e+02 -5.753455678952e+00 0.000000000000e+00 0.000000000000e+00
6.867500000000e+02 -5.079065116632e+00 0.000000000000e+00 0.000000000000e+00
6.870000000000e+02 -3.945738732932e+00 0.000000000000e+00 0.000000000000e+00
6.872500000000e+02 -2.431758723667e+00 0.000000000000e+00 0.000000000000e+00
6.875000000000e+02 -6.560582269103e-01 0.000000000000e+00 0.000000000000e+00
6.877500000000e+02 1.230279184841e+00 0.000000000000e+00 0.000000000000e+00
6.880000000000e+02 3.056566311735e+00 0.000000000000e+00 0.000000000000e+00
6.882500000000e+02 4.648124212508e+00 0.000000000000e+00 0.000000000000e+00
6.885000000000e+02 5.843533260907e+00 0.000000000000e+00 0.000000000000e+00
6.887500000000e+02 6.511779046423e+00 0.000000000000e+00 0.000000000000e+00
6.890000000000e+02 6.567407966478e+00 0.000000000000e+00 0.000000000000e+00
6.892500000000e+02 5.981877644889e+00 0.000000000000e+00 0.000000000000e+00
6.895000000000e+02 4.789578516235e+00 0.000000000000e+00 0.000000000000e+00
6.897500000000e+02 3.087497830219e+00 0.000000000000e+00 0.000000000000e+00
6.900000000000e+02 1.028151735718e+00 0.000000000000e+00 0.000000000000e+00
6.902500000000e+02 -1.193842680138e+00 0.000000000000e+00 0.000000000000e+00
6.905000000000e+02 -3.360429744518e+00 0.000000000000e+00 0.000000000000e+00
6.907500000000e+02 -5.252216191886e+00 0.000000000000e+00 0.000000000000e+00
6.910000000000e+02 -6.671715696828e+00 0.000000000000e+00 0.000000000000e+00
6.912500000000e+02 -7.465184747319e+00 0.000000000000e+00 0.000000000000e+00
6.915000000000e+02 -7.540528624053e+00 0.000000000000e+00 0.000000000000e+00
6.917500000000e+02 -6.879087975047e+00 0.000000000000e+00 0.000000000000e+00
6.920000000000e+02 -5.539724944728e+00 0.000000000000e+00 0.000000000000e+00
6.922500000000e+02 -3.654453272938e+00 0.000000000000e+00 0.000000000000e+00
6.925000000000e+02 -1.415809355999e+00 0.000000000000e+00 0.000000000000e+00
6.927500000000e+02 9.428691686817e-01 0.000000000000e+00 0.000000000000e+00
6.930000000000e+02 3.172221607555e+00 0.000000000000e+00 0.000000000000e+00
6.932500000000e+02 5.034004883786e+00 0.000000000000e+00 0.000000000000e+00
6.935000000000e+02 6.327542983891e+00 0.000000000000e+00 0.000000000000e+00
6.937500000000e+02 6.912426006601e+00 0.000000000000e+00 0.000000000000e+00
6.940000000000e+02 6.724760929548e+00 0.000000000000e+00 0.000000000000e+00
6.942500000000e+02 5.784971716826e+00 0.000000000000e+00 0.000000000000e+00
6.945000000000e+02 4.196100799277e+00 0.000000000000e+00 0.000000000000e+00
6.947500000000e+02 2.132667275605e+00 0.000000000000e+00 0.000000000000e+00
6.950000000000e+02 -1.787423773890e-01 0.000000000000e+00 0.000000000000e+00
6.952500000000e+02 -2.484975184548e+00 0.000000000000e+00 0.000000000000e+00
6.955000000000e+02 -4.534974226208e+00 0.000000000000e+00 0.000000000000e+00
6.957500000000e+02 -6.108262787801e+00 0.000000000000e+00 0.000000000000e+00
6.960000000000e+02 -7.039900315029e+00 0.000000000000e+00 0.000000000000e+00
6.962500000000e+02 -7.238958432195e+00 0.000000000000e+00 0.000000000000e+00
6.965000000000e+02 -6.698327184139e+00 0.000000000000e+00 0.000000000000e+00
6.967500000000e+02 -5.494696987883e+00 0.000000000000e+00 0.000000000000e+00
6.970000000000e+02 -3.778744392987e+00 0.000000000000e+00 0.000000000000e+00
6.972500000000e+02 -1.756733471771e+00 0.000000000000e+00 0.000000000000e+00
6.975000000000e+02 3.342182078186e-01 0.000000000000e+00 0.000000000000e+00
6.977500000000e+02 2.254199773951e+00 0.000000000000e+00 0.000000000000e+00
6.980000000000e+02 3.788496530481e+00 0.000000000000e+00 0.000000000000e+00
6.982500000000e+02 4.772145722854e+00 0.000000000000e+00 0.000000000000e+00
6.985000000000e+02 5.108146182262e+00 0.000000000000e+00 0.000000000000e+00
6.987500000000e+02 4.777218757606e+00 0.000000000000e+00 0.000000000000e+00
6.990000000000e+02 3.838078661052e+00 0.000000000000e+00 0.000000000000e+00
6.992500000000e+02 2.418363745680e+00 0.000000000000e+00 0.000000000000e+00
6.995000000000e+02 6.975134230807e-01 0.000000000000e+00 0.000000000000e+00
6.997500000000e+02 -1.116134433230e+00 0.000000000000e+00 0.000000000000e+00
7.000000000000e+02 -2.811088463996e+00 0.000000000000e+00 0.000000000000e+00
7.002500000000e+02 -4.198059557121e+00 0.000000000000e+00 0.000000000000e+00
7.005000000000e+02 -5.131818669780e+00 0.000000000000e+00 0.000000000000e+00
7.007500000000e+02 -5.526961579975e+00 0.000000000000e+00 0.000000000000e+00
7.010000000000e+02 -5.365817029473e+00 0.000000000000e+00 0.000000000000e+00
7.012500000000e+02 -4.697771169489e+00 0.000000000000e+00 0.000000000000e+00
7.015000000000e+02 -3.630384359442e+00 0.000000000000e+00 0.000000000000e+00
7.017500000000e+02 -2.313701863455e+00 0.000000000000e+00 0.000000000000e+00
7.020000000000e+02 -9.199765702469e-01 0.000000000000e+00 0.000000000000e+00
7.022500000000e+02 3.784714299328e-01 0.000000000000e+00 0.000000000000e+00
7.025000000000e+02 1.430394492744e+00 0.000000000000e+00 0.000000000000e+00
7.027500000000e+02 2.123128597798e+00 0.000000000000e+00 0.000000000000e+00
7.030000000000e+02 2.394417570615e+00 0.000000000000e+00 0.000000000000e+00
7.032500000000e+02 2.237308547656e+00 0.000000000000e+00 0.000000000000e+00
7.035000000000e+02 1.697824947599e+00 0.000000000000e+00 0.000000000000e+00
7.037500000000e+02 8.660724411546e-01 0.000000000000e+00 0.000000000000e+00
7.040000000000e+02 -1.377424777823e-01 0.000000000000e+00 0.000000000000e+00
7.042500000000e+02 -1.180308010356e+00 0.000000000000e+00 0.000000000000e+00
7.045000000000e+02 -2.132850586527e+00 0.000000000000e+00 0.000000000000e+00
7.047500000000e+02 -2.887095721231e+00 0.000000000000e+00 0.000000000000e+00
7.050000000000e+02 -3.367560544224e+00 0.000000000000e+00 0.000000000000e+00
7.052500000000e+02 -3.538786962750e+00 0.000000000000e+00 0.000000000000e+00
7.055000000000e+02 -3.406876612447e+00 0.000000000000e+00 0.000000000000e+00
7.057500000000e+02 -3.015488588464e+00 0.000000000000e+00 0.000000000000e+00
7.060000000000e+02 -2.437196482456e+00 0.000000000000e+00 0.000000000000e+00
7.062500000000e+02 -1.761674275595e+00 0.000000000000e+00 0.000000000000e+00
7.065000000000e+02 -1.082519938691e+00 0.000000000000e+00 0.000000000000e+00
7.067500000000e+02 -4.845959087256e-01 0.000000000000e+00 0.000000000000e+00
7.070000000000e+02 -3.357116427857e-02 0.000000000000e+00 0.000000000000e+00
7.072500000000e+02 2.310681451291e-01 0.000000000000e+00 0.000000000000e+00
7.075000000000e+02 2.988424851553e-01 0.000000000000e+00 0.000000000000e+00
7.077500000000e+02 1.868728079309e-01 0.000000000000e+00 0.000000000000e+00
7.080000000000e+02 -6.521825702904e-02 0.000000000000e+00 0.000000000000e+00
7.082500000000e+02 -4.030748696924e-01 0.000000000000e+00 0.000000000000e+00
7.085000000000e+02 -7.667165504233e-01 0.000000000000e+00 0.000000000000e+00
7.087500000000e+02 -1.099564045585e+00 0.000000000000e+00 0.000000000000e+00
7.090000000000e+02 -1.356080634987e+00 0.000000000000e+00 0.000000000000e+00
7.092500000000e+02 -1.507031476061e+00 0.000000000000e+00 0.000000000000e+00
7.095000000000e+02 -1.541795207463e+00 0.000000000000e+00 0.000000000000e+00
7.097500000000e+02 -1.467648570094e+00 0.000000000000e+00 0.000000000000e+00
7.100000000000e+02 -1.306409623724e+00 0.000000000000e+00 0.000000000000e+00
7.102500000000e+02 -1.089199039236e+00 0.000000000000e+00 0.000000000000e+00
7.105000000000e+02 -8.503102885856e-01 0.000000000000e+00 0.000000000000e+00
7.107500000000e+02 -6.212412956629e-01 0.000000000000e+00 0.000000000000e+00
7.110000000000e+02 -4.258327895074e-01 0.000000000000e+00 0.000000000000e+00
7.112500000000e+02 -2.772089543968e-01 0.000000000000e+00 0.000000000000e+00
7.115000000000e+02 -1.768715737429e-01 0.000000000000e+00 0.000000000000e+00
7.117500000000e+02 -1.159197600349e-01 0.000000000000e+00 0.000000000000e+00
7.120000000000e+02 -7.801609868739e-02 0.000000000000e+00 0.000000000000e+00
7.122500000000e+02 -4.345170586468e-02 0.000000000000e+00 0.000000000000e+00
7.125000000000e+02 6.483437793104e-03 0.000000000000e+00 0.000000000000e+00
7.127500000000e+02 8.562462577651e-02 0.000000000000e+00 0.000000000000e+00
7.130000000000e+02 2.002224184149e-01 0.000000000000e+00 0.000000000000e+00
7.132500000000e+02 3.478341605464e-01 0.000000000000e+00 0.000000000000e+00
7.135000000000e+02 5.179531733673e-01 0.000000000000e+00 0.000000000000e+00
7.137500000000e+02 6.942007543509e-01 0.000000000000e+00 0.000000000000e+00
7.140000000000e+02 8.576359419204e-01 0.000000000000e+00 0.000000000000e+00
7.142500000000e+02 9.905525221242e-01 0.000000000000e+00 0.000000000000e+00
7.145000000000e+02 1.080060500923e+00 0.000000000000e+00 0.000000000000e+00
7.147500000000e+02 1.120799250708e+00 0.000000000000e+00 0.000000000000e+00
7.150000000000e+02 1.116290347178e+00 0.000000000000e+00 0.000000000000e+00
7.152500000000e+02 1.078680309462e+00 0.000000000000e+00 0.000000000000e+00
7.155000000000e+02 1.026904853886e+00 0.000000000000e+00 0.000000000000e+00
7.157500000000e+02 9.835791191171e-01 0.000000000000e+00 0.000000000000e+00
7.160000000000e+02 9.711372231544e-01 0.000000000000e+00 0.000000000000e+00
7.162500000000e+02 1.007873787549e+00 0.000000000000e+00 0.000000000000e+00
7.165000000000e+02 1.104559359002e+00 0.000000000000e+00 0.000000000000e+00
7.167500000000e+02 1.262208972546e+00 0.000000000000e+00 0.000000000000e+00
7.170000000000e+02 1.471394778261e+00 0.000000000000e+00 0.000000000000e+00
7.172500000000e+02 1.713241415374e+00 0.000000000000e+00 0.000000000000e+00
7.175000000000e+02 1.961968368352e+00 0.000000000000e+00 0.000000000000e+00
7.177500000000e+02 2.188591667999e+00 0.000000000000e+00 0.000000000000e+00
7.180000000000e+02 2.365208607803e+00 0.000000000000e+00 0.000000000000e+00
7.182500000000e+02 2.469193575325e+00 0.000000000000e+00 0.000000000000e+00
7.185000000000e+02 2.486645287042e+00 0.000000000000e+00 0.000000000000e+00
7.187500000000e+02 2.414542874264e+00 0.000000000000e+00 0.000000000000e+00
7.190000000000e+02 2.261270885864e+00 0.000000000000e+00 0.000000000000e+00
7.192500000000e+02 2.045428473618e+00 0.000000000000e+00 0.000000000000e+00
7.195000000000e+02 1.793104994181e+00 0.000000000000e+00 0.000000000000e+00
7.197500000000e+02 1.534040844967e+00 0.000000000000e+00 0.000000000000e+00
7.200000000000e+02 1.297261751622e+00 0.000000000000e+00 0.000000000000e+00
7.202500000000e+02 1.106851229103e+00 0.000000000000e+00 0.000000000000e+00
7.205000000000e+02 9.784987907928e-01 0.000000000000e+00 0.000000000000e+00
7.207500000000e+02 9.173363229830e-01 0.000000000000e+00 0.000000000000e+00
7.210000000000e+02 9.173727440446e-01 0.000000000000e+00 0.000000000000e+00
7.212500000000e+02 9.625901758214e-01 0.000000000000e+00 0.000000000000e+00
7.215000000000e+02 1.029512280928e+00 0.000000000000e+00 0.000000000000e+00
7.217500000000e+02 1.090836231448e+00 0.000000000000e+00 0.000000000000e+00
7.220000000000e+02 1.119567091545e+00 0.000000000000e+00 0.000000000000e+00
7.222500000000e+02 1.093029346341e+00 0.000000000000e+00 0.000000000000e+00
7.225000000000e+02 9.961628154775e-01 0.000000000000e+00 0.000000000000e+00
7.227500000000e+02 8.236320533100e-01 0.000000000000e+00 0.000000000000e+00
7.230000000000e+02 5.804687068179e-01 0.000000000000e+00 0.000000000000e+00
7.232500000000e+02 2.811942411370e-01 0.000000000000e+00 0.000000000000e+00
7.235000000000e+02 -5.240000862124e-02 0.000000000000e+00 0.000000000000e+00
7.237500000000e+02 -3.944426048039e-01 0.000000000000e+00 0.000000000000e+00
7.240000000000e+02 -7.186355944697e-01 0.000000000000e+00 0.000000000000e+00
7.242500000000e+02 -1.001814092068e+00 0.000000000000e+00 0.000000000000e+00
7.245000000000e+02 -1.226888965969e+00 0.000000000000e+00 0.000000000000e+00
7.247500000000e+02 -1.384763255559e+00 0.000000000000e+00 0.000000000000e+00
7.250000000000e+02 -1.474984932285e+00 0.000000000000e+00 0.000000000000e+00
7.252500000000e+02 -1.505100501756e+00 0.000000000000e+00 0.000000000000e+00
7.255000000000e+02 -1.488873418072e+00 0.000000000000e+00 0.000000000000e+00
7.257500000000e+02 -1.443697474694e+00 0.000000000000e+00 0.000000000000e+00
7.260000000000e+02 -1.387643609833e+00 0.000000000000e+00 0.000000000000e+00
7.262500000000e+02 -1.336614189139e+00 0.000000000000e+00 0.000000000000e+00
7.265000000000e+02 -1.302038992067e+00 0.000000000000e+00 0.000000000000e+00
7.267500000000e+02 -1.289441001499e+00 0.000000000000e+00 0.000000000000e+00
7.270000000000e+02 -1.298047002051e+00 0.000000000000e+00 0.000000000000e+00
7.272500000000e+02 -1.321444019702e+00 0.000000000000e+00 0.000000000000e+00
7.275000000000e+02 -1.349116275363e+00 0.000000000000e+00 0.000000000000e+00
7.277500000000e+02 -1.368564854845e+00 0.000000000000e+00 0.000000000000e+00
7.280000000000e+02 -1.367633647742e+00 0.000000000000e+00 0.000000000000e+00
7.282500000000e+02 -1.336650863244e+00 0.000000000000e+00 0.000000000000e+00
7.285000000000e+02 -1.270045414619e+00 0.000000000000e+00 0.000000000000e+00
7.287500000000e+02 -1.167201088252e+00 0.000000000000e+00 0.000000000000e+00
7.290000000000e+02 -1.032449698380e+00 0.000000000000e+00 0.000000000000e+00
7.292500000000e+02 -8.742533263209e-01 0.000000000000e+00 0.000000000000e+00
7.295000000000e+02 -7.037601942484e-01 0.000000000000e+00 0.000000000000e+00
7.297500000000e+02 -5.330167844366e-01 0.000000000000e+00 0.000000000000e+00
7.300000000000e+02 -3.731651791504e-01 0.000000000000e+00 0.000000000000e+00
7.302500000000e+02 -2.329429586617e-01 0.000000000000e+00 0.000000000000e+00
7.305000000000e+02 -1.177368941142e-01 0.000000000000e+00 0.000000000000e+00
7.307500000000e+02 -2.933370582874e-02 0.000000000000e+00 0.000000000000e+00
7.310000000000e+02 3.361927523552e-02 0.000000000000e+00 0.000000000000e+00
7.312500000000e+02 7.456074456938e-02 0.000000000000e+00 0.000000000000e+00
7.315000000000e+02 9.759374625754e-02 0.000000000000e+00 0.000000000000e+00
7.317500000000e+02 1.059860799084e-01 0.000000000000e+00 0.000000000000e+00
7.320000000000e+02 1.008968807647e-01 0.000000000000e+00 0.000000000000e+00
7.322500000000e+02 8.059264519591e-02 0.000000000000e+00 0.000000000000e+00
7.325000000000e+02 4.032775805832e-02 0.000000000000e+00 0.000000000000e+00
7.327500000000e+02 -2.705586866305e-02 0.000000000000e+00 0.000000000000e+00
7.330000000000e+02 -1.298874336696e-01 0.000000000000e+00 0.000000000000e+00
7.332500000000e+02 -2.759823554849e-01 0.000000000000e+00 0.000000000000e+00
7.335000000000e+02 -4.708006584202e-01 0.000000000000e+00 0.000000000000e+00
7.337500000000e+02 -7.157760938404e-01 0.000000000000e+00 0.000000000000e+00
7.340000000000e+02 -1.007128293277e+00 0.000000000000e+00 0.000000000000e+00
7.342500000000e+02 -1.335400692159e+00 0.000000000000e+00 0.000000000000e+00
7.345000000000e+02 -1.685853564036e+00 0.000000000000e+00 0.000000000000e+00
7.347500000000e+02 -2.039702319248e+00 0.000000000000e+00 0.000000000000e+00
7.350000000000e+02 -2.376048927932e+00 0.000000000000e+00 0.000000000000e+00
7.352500000000e+02 -2.674232572336e+00 0.000000000000e+00 0.000000000000e+00
7.355000000000e+02 -2.916245179760e+00 0.000000000000e+00 0.000000000000e+00
7.357500000000e+02 -3.088832778117e+00 0.000000000000e+00 0.000000000000e+00
7.360000000000e+02 -3.184940317819e+00 0.000000000000e+00 0.000000000000e+00
7.362500000000e+02 -3.204251526259e+00 0.000000000000e+00 0.000000000000e+00
7.365000000000e+02 -3.152712944163e+00 0.000000000000e+00 0.000000000000e+00
7.367500000000e+02 -3.041091597067e+00 0.000000000000e+00 0.000000000000e+00
7.370000000000e+02 -2.882773661480e+00 0.000000000000e+00 0.000000000000e+00
7.372500000000e+02 -2.691141612313e+00 0.000000000000e+00 0.000000000000e+00
7.375000000000e+02 -2.476948064600e+00 0.000000000000e+00 0.000000000000e+00
7.377500000000e+02 -2.246121487637e+00 0.000000000000e+00 0.000000000000e+00
7.380000000000e+02 -1.998387491823e+00 0.000000000000e+00 0.000000000000e+00
7.382500000000e+02 -1.726975410657e+00 0.000000000000e+00 0.000000000000e+00
7.385000000000e+02 -1.419519292877e+00 0.000000000000e+00 0.000000000000e+00
7.387500000000e+02 -1.060078725552e+00 0.000000000000e+00 0.000000000000e+00
7.390000000000e+02 -6.320258592084e-01 0.000000000000e+00 0.000000000000e+00
7.392500000000e+02 -1.213983258290e-01 0.000000000000e+00 0.000000000000e+00
7.395000000000e+02 4.797731174817e-01 0.000000000000e+00 0.000000000000e+00
7.397500000000e+02 1.170672926521e+00 0.000000000000e+00 0.000000000000e+00
7.400000000000e+02 1.939899010339e+00 0.000000000000e+00 0.000000000000e+00
7.402500000000e+02 2.764978129683e+00 0.000000000000e+00 0.000000000000e+00
7.405000000000e+02 3.613346317050e+00 0.000000000000e+00 0.000000000000e+00
7.407500000000e+02 4.444735523009e+00 0.000000000000e+00 0.000000000000e+00
7.410000000000e+02 5.214703851402e+00 0.000000000000e+00 0.000000000000e+00
7.412500000000e+02 5.878875986931e+00 0.000000000000e+00 0.000000000000e+00
7.415000000000e+02 6.397348656516e+00 0.000000000000e+00 0.000000000000e+00
7.417500000000e+02 6.738680817768e+00 0.000000000000e+00 0.000000000000e+00
7.420000000000e+02 6.882936296470e+00 0.000000000000e+00 0.000000000000e+00
7.422500000000e+02 6.823372165699e+00 0.000000000000e+00 0.000000000000e+00
7.425000000000e+02 6.566552103271e+00 0.000000000000e+00 0.000000000000e+00
7.427500000000e+02 6.130883964230e+00 0.000000000000e+00 0.000000000000e+00
7.430000000000e+02 5.543803169380e+00 0.000000000000e+00 0.000000000000e+00
7.432500000000e+02 4.838015786391e+00 0.000000000000e+00 0.000000000000e+00
7.435000000000e+02 4.047348928416e+00 0.000000000000e+00 0.000000000000e+00
7.437500000000e+02 3.202811126001e+00 0.000000000000e+00 0.000000000000e+00
7.440000000000e+02 2.329432757484e+00 0.000000000000e+00 0.000000000000e+00
7.442500000000e+02 1.444340297108e+00 0.000000000000e+00 0.000000000000e+00
7.445000000000e+02 5.563342005363e-01 0.000000000000e+00 0.000000000000e+00
7.447500000000e+02 -3.329851114878e-01 0.000000000000e+00 0.000000000000e+00
7.450000000000e+02 -1.226732975815e+00 0.000000000000e+00 0.000000000000e+00
7.452500000000e+02 -2.129296747879e+00 0.000000000000e+00 0.000000000000e+00
7.455000000000e+02 -3.042484407988e+00 0.000000000000e+00 0.000000000000e+00
7.457500000000e+02 -3.961891266914e+00 0.000000000000e+00 0.000000000000e+00
7.460000000000e+02 -4.874093705617e+00 0.000000000000e+00 0.000000000000e+00
7.462500000000e+02 -5.755172583571e+00 0.000000000000e+00 0.000000000000e+00
7.465000000000e+02 -6.570887383663e+00 0.000000000000e+00 0.000000000000e+00
7.467500000000e+02 -7.278590507504e+00 0.000000000000e+00 0.000000000000e+00
7.470000000000e+02 -7.830721974963e+00 0.000000000000e+00 0.000000000000e+00
7.472500000000e+02 -8.179493457501e+00 0.000000000000e+00 0.000000000000e+00
7.475000000000e+02 -8.282190131486e+00 0.000000000000e+00 0.000000000000e+00
7.477500000000e+02 -8.106415283279e+00 0.000000000000e+00 0.000000000000e+00
7.480000000000e+02 -7.634591164217e+00 0.000000000000e+00 0.000000000000e+00
7.482500000000e+02 -6.867112537136e+00 0.000000000000e+00 0.000000000000e+00
7.485000000000e+02 -5.823715615519e+00 0.000000000000e+00 0.000000000000e+00
7.487500000000e+02 -4.542851856334e+00 0.000000000000e+00 0.000000000000e+00
7.490000000000e+02 -3.079111999737e+00 0.000000000000e+00 0.000000000000e+00
7.492500000000e+02 -1.498995464308e+00 0.000000000000e+00 0.000000000000e+00
7.495000000000e+02 1.244707225626e-01 0.000000000000e+00 0.000000000000e+00
7.497500000000e+02 1.717619449945e+00 0.000000000000e+00 0.000000000000e+00
7.500000000000e+02 3.211841650783e+00 0.000000000000e+00 0.000000000000e+00
7.502500000000e+02 4.548441607553e+00 0.000000000000e+00 0.000000000000e+00
7.505000000000e+02 5.682125732838e+00 0.000000000000e+00 0.000000000000e+00
7.507500000000e+02 6.582798953988e+00 0.000000000000e+00 0.000000000000e+00
7.510000000000e+02 7.235580205249e+00 0.000000000000e+00 0.000000000000e+00
7.512500000000e+02 7.639191606941e+00 0.000000000000e+00 0.000000000000e+00
7.515000000000e+02 7.803090422339e+00 0.000000000000e+00 0.000000000000e+00
7.517500000000e+02 7.743869001856e+00 0.000000000000e+00 0.000000000000e+00
7.520000000000e+02 7.481524460793e+00 0.000000000000e+00 0.000000000000e+00
7.522500000000e+02 7.036187172464e+00 0.000000000000e+00 0.000000000000e+00
7.525000000000e+02 6.425798509233e+00 0.000000000000e+00 0.000000000000e+00
7.527500000000e+02 5.665059107039e+00 0.000000000000e+00 0.000000000000e+00
7.530000000000e+02 4.765754689908e+00 0.000000000000e+00 0.000000000000e+00
7.532500000000e+02 3.738338835717e+00 0.000000000000e+00 0.000000000000e+00
7.535000000000e+02 2.594444336594e+00 0.000000000000e+00 0.000000000000e+00
7.537500000000e+02 1.349837267381e+00 0.000000000000e+00 0.000000000000e+00
7.540000000000e+02 2.724341931267e-02 0.000000000000e+00 0.000000000000e+00
7.542500000000e+02 -1.341522284560e+00 0.000000000000e+00 0.000000000000e+00
7.545000000000e+02 -2.714606307556e+00 0.000000000000e+00 0.000000000000e+00
7.547500000000e+02 -4.040669965010e+00 0.000000000000e+00 0.000000000000e+00
7.550000000000e+02 -5.261057972994e+00 0.000000000000e+00 0.000000000000e+00
7.552500000000e+02 -6.313461967235e+00 0.000000000000e+00 0.000000000000e+00
7.555000000000e+02 -7.136737811949e+00 0.000000000000e+00 0.000000000000e+00
7.557500000000e+02 -7.676356554821e+00 0.000000000000e+00 0.000000000000e+00
7.560000000000e+02 -7.889857023208e+00 0.000000000000e+00 0.000000000000e+00
7.562500000000e+02 -7.751638952882e+00 0.000000000000e+00 0.000000000000e+00
7.565000000000e+02 -7.256493429826e+00 0.000000000000e+00 0.000000000000e+00
7.567500000000e+02 -6.421404661949e+00 0.000000000000e+00 0.000000000000e+00
7.570000000000e+02 -5.285355343913e+00 0.000000000000e+00 0.000000000000e+00
7.572500000000e+02 -3.907100758088e+00 0.000000000000e+00 0.000000000000e+00
7.575000000000e+02 -2.361113568651e+00 0.000000000000e+00 0.000000000000e+00
7.577500000000e+02 -7.321112406314e-01 0.000000000000e+00 0.000000000000e+00
7.580000000000e+02 8.912655172876e-01 0.000000000000e+00 0.000000000000e+00
7.582500000000e+02 2.422970960233e+00 0.000000000000e+00 0.000000000000e+00
7.585000000000e+02 3.785614437137e+00 0.000000000000e+00 0.000000000000e+00
7.587500000000e+02 4.915484801145e+00 0.000000000000e+00 0.000000000000e+00
7.590000000000e+02 5.766105525655e+00 0.000000000000e+00 0.000000000000e+00
7.592500000000e+02 6.310077004305e+00 0.000000000000e+00 0.000000000000e+00
7.595000000000e+02 6.539172155112e+00 0.000000000000e+00 0.000000000000e+00
7.597500000000e+02 6.462852627499e+00 0.000000000000e+00 0.000000000000e+00
7.600000000000e+02 6.105539786159e+00 0.000000000000e+00 0.000000000000e+00
7.602500000000e+02 5.503087039491e+00 0.000000000000e+00 0.000000000000e+00
7.605000000000e+02 4.698946043884e+00 0.000000000000e+00 0.000000000000e+00
7.607500000000e+02 3.740496481613e+00 0.000000000000e+00 0.000000000000e+00
7.610000000000e+02 2.675924682335e+00 0.000000000000e+00 0.000000000000e+00
7.612500000000e+02 1.551905770080e+00 0.000000000000e+00 0.000000000000e+00
7.615000000000e+02 4.121884967624e-01 0.000000000000e+00 0.000000000000e+00
7.617500000000e+02 -7.029746777947e-01 0.000000000000e+00 0.000000000000e+00
7.620000000000e+02 -1.756744338384e+00 0.000000000000e+00 0.000000000000e+00
7.622500000000e+02 -2.715243443774e+00 0.000000000000e+00 0.000000000000e+00
7.625000000000e+02 -3.547065249092e+00 0.000000000000e+00 0.000000000000e+00
7.627500000000e+02 -4.223048457019e+00 0.000000000000e+00 0.000000000000e+00
7.630000000000e+02 -4.716557487798e+00 0.000000000000e+00 0.000000000000e+00
7.632500000000e+02 -5.004393661928e+00 0.000000000000e+00 0.000000000000e+00
7.635000000000e+02 -5.068327511645e+00 0.000000000000e+00 0.000000000000e+00
7.637500000000e+02 -4.897104456435e+00 0.000000000000e+00 0.000000000000e+00
7.640000000000e+02 -4.488656953143e+00 0.000000000000e+00 0.000000000000e+00
7.642500000000e+02 -3.852174414437e+00 0.000000000000e+00 0.000000000000e+00
7.645000000000e+02 -3.009650782994e+00 0.000000000000e+00 0.000000000000e+00
7.647500000000e+02 -1.996554646718e+00 0.000000000000e+00 0.000000000000e+00
7.650000000000e+02 -8.613463086289e-01 0.000000000000e+00 0.000000000000e+00
7.652500000000e+02 3.363091415531e-01 0.000000000000e+00 0.000000000000e+00
7.655000000000e+02 1.528629619660e+00 0.000000000000e+00 0.000000000000e+00
7.657500000000e+02 2.643937774598e+00 0.000000000000e+00 0.000000000000e+00
7.660000000000e+02 3.611697430438e+00 0.000000000000e+00 0.000000000000e+00
7.662500000000e+02 4.367924624071e+00 0.000000000000e+00 0.000000000000e+00
7.665000000000e+02 4.860459630633e+00 0.000000000000e+00 0.000000000000e+00
7.667500000000e+02 5.053570417809e+00 0.000000000000e+00 0.000000000000e+00
7.670000000000e+02 4.931402572808e+00 0.000000000000e+00 0.000000000000e+00
7.672500000000e+02 4.499891506802e+00 0.000000000000e+00 0.000000000000e+00
7.675000000000e+02 3.786898486396e+00 0.000000000000e+00 0.000000000000e+00
7.677500000000e+02 2.840506277660e+00 0.000000000000e+00 0.000000000000e+00
7.680000000000e+02 1.725593184804e+00 0.000000000000e+00 0.000000000000e+00
7.682500000000e+02 5.189754775083e-01 0.000000000000e+00 0.000000000000e+00
7.685000000000e+02 -6.964512722313e-01 0.000000000000e+00 0.000000000000e+00
7.687500000000e+02 -1.838046644038e+00 0.000000000000e+00 0.000000000000e+00
7.690000000000e+02 -2.829670836417e+00 0.000000000000e+00 0.000000000000e+00
7.692500000000e+02 -3.607295269855e+00 0.000000000000e+00 0.000000000000e+00
7.695000000000e+02 -4.123506154354e+00 0.000000000000e+00 0.000000000000e+00
7.697500000000e+02 -4.350547759326e+00 0.000000000000e+00 0.000000000000e+00
7.700000000000e+02 -4.281701905818e+00 0.000000000000e+00 0.000000000000e+00
7.702500000000e+02 -3.930963611697e+00 0.000000000000e+00 0.000000000000e+00
7.705000000000e+02 -3.331131793471e+00 0.000000000000e+00 0.000000000000e+00
7.707500000000e+02 -2.530571692805e+00 0.000000000000e+00 0.000000000000e+00
7.710000000000e+02 -1.589008665916e+00 0.000000000000e+00 0.000000000000e+00
7.712500000000e+02 -5.727722028453e-01 0.000000000000e+00 0.000000000000e+00
7.715000000000e+02 4.500789224970e-01 0.000000000000e+00 0.000000000000e+00
7.717500000000e+02 1.414352416646e+00 0.000000000000e+00 0.000000000000e+00
7.720000000000e+02 2.261711742196e+00 0.000000000000e+00 0.000000000000e+00
7.722500000000e+02 2.943828243456e+00 0.000000000000e+00 0.000000000000e+00
7.725000000000e+02 3.424574516101e+00 0.000000000000e+00 0.000000000000e+00
7.727500000000e+02 3.681244291835e+00 0.000000000000e+00 0.000000000000e+00
7.730000000000e+02 3.704875584539e+00 0.000000000000e+00 0.000000000000e+00
7.732500000000e+02 3.499819651134e+00 0.000000000000e+00 0.000000000000e+00
7.735000000000e+02 3.082732430061e+00 0.000000000000e+00 0.000000000000e+00
7.737500000000e+02 2.481166456312e+00 0.000000000000e+00 0.000000000000e+00
7.740000000000e+02 1.731913735998e+00 0.000000000000e+00 0.000000000000e+00
7.742500000000e+02 8.792019782086e-01 0.000000000000e+00 0.000000000000e+00
7.745000000000e+02 -2.721068188846e-02 0.000000000000e+00 0.000000000000e+00
7.747500000000e+02 -9.340509968869e-01 0.000000000000e+00 0.000000000000e+00
7.750000000000e+02 -1.786702346709e+00 0.000000000000e+00 0.000000000000e+00
7.752500000000e+02 -2.531591692434e+00 0.000000000000e+00 0.000000000000e+00
7.755000000000e+02 -3.118832032707e+00 0.000000000000e+00 0.000000000000e+00
7.757500000000e+02 -3.505111177561e+00 0.000000000000e+00 0.000000000000e+00
7.760000000000e+02 -3.656742917091e+00 0.000000000000e+00 0.000000000000e+00
7.762500000000e+02 -3.552707728100e+00 0.000000000000e+00 0.000000000000e+00
7.765000000000e+02 -3.187422186844e+00 0.000000000000e+00 0.000000000000e+00
7.767500000000e+02 -2.572906484461e+00 0.000000000000e+00 0.000000000000e+00
7.770000000000e+02 -1.739984698937e+00 0.000000000000e+00 0.000000000000e+00
7.772500000000e+02 -7.381664713854e-01 0.000000000000e+00 0.000000000000e+00
7.775000000000e+02 3.660704617430e-01 0.000000000000e+00 0.000000000000e+00
7.777500000000e+02 1.492749332180e+00 0.000000000000e+00 0.000000000000e+00
7.780000000000e+02 2.553590223969e+00 0.000000000000e+00 0.000000000000e+00
7.782500000000e+02 3.458698366616e+00 0.000000000000e+00 0.000000000000e+00
7.785000000000e+02 4.124292319457e+00 0.000000000000e+00 0.000000000000e+00
7.787500000000e+02 4.480821586305e+00 0.000000000000e+00 0.000000000000e+00
7.790000000000e+02 4.480675263222e+00 0.000000000000e+00 0.000000000000e+00
7.792500000000e+02 4.104612404749e+00 0.000000000000e+00 0.000000000000e+00
7.795000000000e+02 3.366070980139e+00 0.000000000000e+00 0.000000000000e+00
7.797500000000e+02 2.312645161862e+00 0.000000000000e+00 0.000000000000e+00
7.800000000000e+02 1.024256811619e+00 0.000000000000e+00 0.000000000000e+00
7.802500000000e+02 -3.921310266919e-01 0.000000000000e+00 0.000000000000e+00
7.805000000000e+02 -1.811033657488e+00 0.000000000000e+00 0.000000000000e+00
7.807500000000e+02 -3.099581026098e+00 0.000000000000e+00 0.000000000000e+00
7.810000000000e+02 -4.130296277556e+00 0.000000000000e+00 0.000000000000e+00
7.812500000000e+02 -4.794264590729e+00 0.000000000000e+00 0.000000000000e+00
7.815000000000e+02 -5.013285519900e+00 0.000000000000e+00 0.000000000000e+00
7.817500000000e+02 -4.749600296147e+00 0.000000000000e+00 0.000000000000e+00
7.820000000000e+02 -4.011950373324e+00 0.000000000000e+00 0.000000000000e+00
7.822500000000e+02 -2.857048716791e+00 0.000000000000e+00 0.000000000000e+00
7.825000000000e+02 -1.386004023812e+00 0.000000000000e+00 0.000000000000e+00
7.827500000000e+02 2.642155171498e-01 0.000000000000e+00 0.000000000000e+00
7.830000000000e+02 1.933618335576e+00 0.000000000000e+00 0.000000000000e+00
7.832500000000e+02 3.455131234275e+00 0.000000000000e+00 0.000000000000e+00
7.835000000000e+02 4.672026847015e+00 0.000000000000e+00 0.000000000000e+00
7.837500000000e+02 5.454957578135e+00 0.000000000000e+00 0.000000000000e+00
7.840000000000e+02 5.716665455964e+00 0.000000000000e+00 0.000000000000e+00
7.842500000000e+02 5.422612004351e+00 0.000000000000e+00 0.000000000000e+00
7.845000000000e+02 4.596163942220e+00 0.000000000000e+00 0.000000000000e+00
7.847500000000e+02 3.317542797769e+00 0.000000000000e+00 0.000000000000e+00
7.850000000000e+02 1.716438573382e+00 0.000000000000e+00 0.000000000000e+00
7.852500000000e+02 -4.107925996832e-02 0.000000000000e+00 0.000000000000e+00
7.855000000000e+02 -1.770033386175e+00 0.000000000000e+00 0.000000000000e+00
7.857500000000e+02 -3.286517992537e+00 0.000000000000e+00 0.000000000000e+00
7.860000000000e+02 -4.427960776184e+00 0.000000000000e+00 0.000000000000e+00
7.862500000000e+02 -5.071347164429e+00 0.000000000000e+00 0.000000000000e+00
7.865000000000e+02 -5.147265994386e+00 0.000000000000e+00 0.000000000000e+00
7.867500000000e+02 -4.648077355298e+00 0.000000000000e+00 0.000000000000e+00
7.870000000000e+02 -3.629160152449e+00 0.000000000000e+00 0.000000000000e+00
7.872500000000e+02 -2.202994537924e+00 0.000000000000e+00 0.000000000000e+00
7.875000000000e+02 -5.266783072260e-01 0.000000000000e+00 0.000000000000e+00
7.877500000000e+02 1.215735959644e+00 0.000000000000e+00 0.000000000000e+00
7.880000000000e+02 2.834062915666e+00 0.000000000000e+00 0.000000000000e+00
7.882500000000e+02 4.153547495152e+00 0.000000000000e+00 0.000000000000e+00
7.885000000000e+02 5.034641173430e+00 0.000000000000e+00 0.000000000000e+00
7.887500000000e+02 5.388660074916e+00 0.000000000000e+00 0.000000000000e+00
7.890000000000e+02 5.187475775754e+00 0.000000000000e+00 0.000000000000e+00
7.892500000000e+02 4.466100939188e+00 0.000000000000e+00 0.000000000000e+00
7.895000000000e+02 3.317886030098e+00 0.000000000000e+00 0.000000000000e+00
7.897500000000e+02 1.882935055149e+00 0.000000000000e+00 0.000000000000e+00
7.900000000000e+02 3.311666518677e-01 0.000000000000e+00 0.000000000000e+00
7.902500000000e+02 -1.157910512488e+00 0.000000000000e+00 0.000000000000e+00
7.905000000000e+02 -2.416252840859e+00 0.000000000000e+00 0.000000000000e+00
7.907500000000e+02 -3.306630765559e+00 0.000000000000e+00 0.000000000000e+00
7.910000000000e+02 -3.737967931039e+00 0.000000000000e+00 0.000000000000e+00
7.912500000000e+02 -3.674883995930e+00 0.000000000000e+00 0.000000000000e+00
7.915000000000e+02 -3.140388848924e+00 0.000000000000e+00 0.000000000000e+00
7.917500000000e+02 -2.211533535682e+00 0.000000000000e+00 0.000000000000e+00
7.920000000000e+02 -1.008694211077e+00 0.000000000000e+00 0.000000000000e+00
7.922500000000e+02 3.200606494204e-01 0.000000000000e+00 0.000000000000e+00
7.925000000000e+02 1.617489936097e+00 0.000000000000e+00 0.000000000000e+00
7.927500000000e+02 2.736242546325e+00 0.000000000000e+00 0.000000000000e+00
7.930000000000e+02 3.556106516322e+00 0.000000000000e+00 0.000000000000e+00
7.932500000000e+02 3.997373764886e+00 0.000000000000e+00 0.000000000000e+00
7.935000000000e+02 4.028791134320e+00 0.000000000000e+00 0.000000000000e+00
7.937500000000e+02 3.669291182588e+00 0.000000000000e+00 0.000000000000e+00
7.940000000000e+02 2.983503052779e+00 0.000000000000e+00 0.000000000000e+00
7.942500000000e+02 2.071828469844e+00 0.000000000000e+00 0.000000000000e+00
7.945000000000e+02 1.056529326171e+00 0.000000000000e+00 0.000000000000e+00
7.947500000000e+02 6.572869049473e-02 0.000000000000e+00 0.000000000000e+00
7.950000000000e+02 -7.825772189372e-01 0.000000000000e+00 0.000000000000e+00
7.952500000000e+02 -1.394480491277e+00 0.000000000000e+00 0.000000000000e+00
7.955000000000e+02 -1.710421091252e+00 0.000000000000e+00 0.000000000000e+00
7.957500000000e+02 -1.710614773662e+00 0.000000000000e+00 0.000000000000e+00
7.960000000000e+02 -1.415191512664e+00 0.000000000000e+00 0.000000000000e+00
7.962500000000e+02 -8.792915665410e-01 0.000000000000e+00 0.000000000000e+00
7.965000000000e+02 -1.840094772373e-01 0.000000000000e+00 0.000000000000e+00
7.967500000000e+02 5.754256011746e-01 0.000000000000e+00 0.000000000000e+00
7.970000000000e+02 1.302552666234e+00 0.000000000000e+00 0.000000000000e+00
7.972500000000e+02 1.911928609748e+00 0.000000000000e+00 0.000000000000e+00
7.975000000000e+02 2.339167367596e+00 0.000000000000e+00 0.000000000000e+00
7.977500000000e+02 2.547589120793e+00 0.000000000000e+00 0.000000000000e+00
7.980000000000e+02 2.530817722992e+00 0.000000000000e+00 0.000000000000e+00
7.982500000000e+02 2.311244364600e+00 0.000000000000e+00 0.000000000000e+00
7.985000000000e+02 1.934835292498e+00 0.000000000000e+00 0.000000000000e+00
7.987500000000e+02 1.463225233091e+00 0.000000000000e+00 0.000000000000e+00
7.990000000000e+02 9.643468266683e-01 0.000000000000e+00 0.000000000000e+00
7.992500000000e+02 5.029650919147e-01 0.000000000000e+00 0.000000000000e+00
7.995000000000e+02 1.324082211912e-01 0.000000000000e+00 0.000000000000e+00
7.997500000000e+02 -1.114666084685e-01 0.000000000000e+00 0.000000000000e+00
8.000000000000e+02 -2.134159838066e-01 0.000000000000e+00 0.000000000000e+00
8.002500000000e+02 -1.788555991108e-01 0.000000000000e+00 0.000000000000e+00
8.005000000000e+02 -3.105282431120e-02 0.000000000000e+00 0.000000000000e+00
8.007500000000e+02 1.939027051467e-01 0.000000000000e+00 0.000000000000e+00
8.010000000000e+02 4.534497771856e-01 0.000000000000e+00 0.000000000000e+00
8.012500000000e+02 7.052054043916e-01 0.000000000000e+00 0.000000000000e+00
8.015000000000e+02 9.129272632135e-01 0.000000000000e+00 0.000000000000e+00
8.017500000000e+02 1.050980274751e+00 0.000000000000e+00 0.000000000000e+00
8.020000000000e+02 1.106783979762e+00 0.000000000000e+00 0.000000000000e+00
8.022500000000e+02 1.081060541522e+00 0.000000000000e+00 0.000000000000e+00
8.025000000000e+02 9.860493057398e-01 0.000000000000e+00 0.000000000000e+00
8.027500000000e+02 8.421503486497e-01 0.000000000000e+00 0.000000000000e+00
8.030000000000e+02 6.736642686414e-01 0.000000000000e+00 0.000000000000e+00
8.032500000000e+02 5.043828518773e-01 0.000000000000e+00 0.000000000000e+00
8.035000000000e+02 3.537488528317e-01 0.000000000000e+00 0.000000000000e+00
8.037500000000e+02 2.341561428843e-01 0.000000000000e+00 0.000000000000e+00
8.040000000000e+02 1.497335703801e-01 0.000000000000e+00 0.000000000000e+00
8.042500000000e+02 9.668783466954e-02 0.000000000000e+00 0.000000000000e+00
8.045000000000e+02 6.501751845489e-02 0.000000000000e+00 0.000000000000e+00
8.047500000000e+02 4.119412380161e-02 0.000000000000e+00 0.000000000000e+00
8.050000000000e+02 1.126897080019e-02 0.000000000000e+00 0.000000000000e+00
8.052500000000e+02 -3.617465198484e-02 0.000000000000e+00 0.000000000000e+00
8.055000000000e+02 -1.077449860174e-01 0.000000000000e+00 0.000000000000e+00
8.057500000000e+02 -2.040174210691e-01 0.000000000000e+00 0.000000000000e+00
8.060000000000e+02 -3.195371752399e-01 0.000000000000e+00 0.000000000000e+00
8.062500000000e+02 -4.440011801264e-01 0.000000000000e+00 0.000000000000e+00
8.065000000000e+02 -5.643651951709e-01 0.000000000000e+00 0.000000000000e+00
8.067500000000e+02 -6.674665838551e-01 0.000000000000e+00 0.000000000000e+00
8.070000000000e+02 -7.426725145130e-01 0.000000000000e+00 0.000000000000e+00
8.072500000000e+02 -7.840688753350e-01 0.000000000000e+00 0.000000000000e+00
8.075000000000e+02 -7.917936378181e-01 0.000000000000e+00 0.000000000000e+00
8.077500000000e+02 -7.722728882847e-01 0.000000000000e+00 0.000000000000e+00
8.080000000000e+02 -7.373109235832e-01 0.000000000000e+00 0.000000000000e+00
8.082500000000e+02 -7.021845870996e-01 0.000000000000e+00 0.000000000000e+00
8.085000000000e+02 -6.830631186009e-01 0.000000000000e+00 0.000000000000e+00
8.087500000000e+02 -6.941901546391e-01 0.000000000000e+00 0.000000000000e+00
8.090000000000e+02 -7.453057844941e-01 0.000000000000e+00 0.000000000000e+00
8.092500000000e+02 -8.397478564521e-01 0.000000000000e+00 0.000000000000e+00
8.095000000000e+02 -9.735603428094e-01 0.000000000000e+00 0.000000000000e+00
8.097500000000e+02 -1.135771561641e+00 0.000000000000e+00 0.000000000000e+00
8.100000000000e+02 -1.309813920412e+00 0.000000000000e+00 0.000000000000e+00
8.102500000000e+02 -1.475870945879e+00 0.000000000000e+00 0.000000000000e+00
8.105000000000e+02 -1.613786779851e+00 0.000000000000e+00 0.000000000000e+00
8.107500000000e+02 -1.706082040919e+00 0.000000000000e+00 0.000000000000e+00
8.110000000000e+02 -1.740602120279e+00 0.000000000000e+00 0.000000000000e+00
8.112500000000e+02 -1.712381782972e+00 0.000000000000e+00 0.000000000000e+00
8.115000000000e+02 -1.624433460198e+00 0.000000000000e+00 0.000000000000e+00
8.117500000000e+02 -1.487335586590e+00 0.000000000000e+00 0.000000000000e+00
8.120000000000e+02 -1.317684559314e+00 0.000000000000e+00 0.000000000000e+00
8.122500000000e+02 -1.135649664980e+00 0.000000000000e+00 0.000000000000e+00
8.125000000000e+02 -9.620071654514e-01 0.000000000000e+00 0.000000000000e+00
8.127500000000e+02 -8.151067266019e-01 0.000000000000e+00 0.000000000000e+00
8.130000000000e+02 -7.082293153106e-01 0.000000000000e+00 0.000000000000e+00
8.132500000000e+02 -6.477306958143e-01 0.000000000000e+00 0.000000000000e+00
8.135000000000e+02 -6.322399312058e-01 0.000000000000e+00 0.000000000000e+00
8.137500000000e+02 -6.530181613528e-01 0.000000000000e+00 0.000000000000e+00
8.140000000000e+02 -6.954054617843e-01 0.000000000000e+00 0.000000000000e+00
8.142500000000e+02 -7.411204253588e-01 0.000000000000e+00 0.000000000000e+00
8.145000000000e+02 -7.710530961120e-01 0.000000000000e+00 0.000000000000e+00
8.147500000000e+02 -7.681252639929e-01 0.000000000000e+00 0.000000000000e+00
8.150000000000e+02 -7.197918431040e-01 0.000000000000e+00 0.000000000000e+00
8.152500000000e+02 -6.198215733181e-01 0.000000000000e+00 0.000000000000e+00
8.155000000000e+02 -4.691130911364e-01 0.000000000000e+00 0.000000000000e+00
8.157500000000e+02 -2.754540514846e-01 0.000000000000e+00 0.000000000000e+00
8.160000000000e+02 -5.229227392816e-02 0.000000000000e+00 0.000000000000e+00
8.162500000000e+02 1.832661715799e-01 0.000000000000e+00 0.000000000000e+00
8.165000000000e+02 4.129083605170e-01 0.000000000000e+00 0.000000000000e+00
8.167500000000e+02 6.196359509498e-01 0.000000000000e+00 0.000000000000e+00
8.170000000000e+02 7.899810516637e-01 0.000000000000e+00 0.000000000000e+00
8.172500000000e+02 9.156018643848e-01 0.000000000000e+00 0.000000000000e+00
8.175000000000e+02 9.940501787813e-01 0.000000000000e+00 0.000000000000e+00
8.177500000000e+02 1.028637237056e+00 0.000000000000e+00 0.000000000000e+00
8.180000000000e+02 1.027464840315e+00 0.000000000000e+00 0.000000000000e+00
8.182500000000e+02 1.001812873837e+00 0.000000000000e+00 0.000000000000e+00
8.185000000000e+02 9.641639792148e-01 0.000000000000e+00 0.000000000000e+00
8.187500000000e+02 9.261882872786e-01 0.000000000000e+00 0.000000000000e+00
8.190000000000e+02 8.970012118495e-01 0.000000000000e+00 0.000000000000e+00
8.192500000000e+02 8.819489180267e-01 0.000000000000e+00 0.000000000000e+00
8.195000000000e+02 8.820803594378e-01 0.000000000000e+00 0.000000000000e+00
8.197500000000e+02 8.943483655112e-01 0.000000000000e+00 0.000000000000e+00
8.200000000000e+02 9.124644671932e-01 0.000000000000e+00 0.000000000000e+00
8.202500000000e+02 9.282318061112e-01 0.000000000000e+00 0.000000000000e+00
8.205000000000e+02 9.331129313029e-01 0.000000000000e+00 0.000000000000e+00
8.207500000000e+02 9.197640834619e-01 0.000000000000e+00 0.000000000000e+00
8.210000000000e+02 8.832870709720e-01 0.000000000000e+00 0.000000000000e+00
8.212500000000e+02 8.220091093198e-01 0.000000000000e+00 0.000000000000e+00
8.215000000000e+02 7.376887895130e-01 0.000000000000e+00 0.000000000000e+00
8.217500000000e+02 6.351471469954e-01 0.000000000000e+00 0.000000000000e+00
8.220000000000e+02 5.214194763052e-01 0.000000000000e+00 0.000000000000e+00
8.222500000000e+02 4.046001497515e-01 0.000000000000e+00 0.000000000000e+00
8.225000000000e+02 2.925971131049e-01 0.000000000000e+00 0.000000000000e+00
8.227500000000e+02 1.920184980192e-01 0.000000000000e+00 0.000000000000e+00
8.230000000000e+02 1.073810733514e-01 0.000000000000e+00 0.000000000000e+00
8.232500000000e+02 4.076565718069e-02 0.000000000000e+00 0.000000000000e+00
8.235000000000e+02 -8.040060033588e-03 0.000000000000e+00 0.000000000000e+00
8.237500000000e+02 -4.096061087039e-02 0.000000000000e+00 0.000000000000e+00
8.240000000000e+02 -6.074241466655e-02 0.000000000000e+00 0.000000000000e+00
8.242500000000e+02 -6.993794847501e-02 0.000000000000e+00 0.000000000000e+00
8.245000000000e+02 -6.997029107591e-02 0.000000000000e+00 0.000000000000e+00
8.247500000000e+02 -6.046889343003e-02 0.000000000000e+00 0.000000000000e+00
8.250000000000e+02 -3.901820555977e-02 0.000000000000e+00 0.000000000000e+00
8.252500000000e+02 -1.385894378968e-03 0.000000000000e+00 0.000000000000e+00
8.255000000000e+02 5.779028187809e-02 0.000000000000e+00 0.000000000000e+00
8.257500000000e+02 1.439632247068e-01 0.000000000000e+00 0.000000000000e+00
8.260000000000e+02 2.614594102588e-01 0.000000000000e+00 0.000000000000e+00
8.262500000000e+02 4.122976896730e-01 0.000000000000e+00 0.000000000000e+00
8.265000000000e+02 5.952606200595e-01 0.000000000000e+00 0.000000000000e+00
8.267500000000e+02 8.054004687491e-01 0.000000000000e+00 0.000000000000e+00
8.270000000000e+02 1.034095197953e+00 0.000000000000e+00 0.000000000000e+00
8.272500000000e+02 1.269681140534e+00 0.000000000000e+00 0.000000000000e+00
8.275000000000e+02 1.498593088386e+00 0.000000000000e+00 0.000000000000e+00
8.277500000000e+02 1.706854984063e+00 0.000000000000e+00 0.000000000000e+00
8.280000000000e+02 1.881700092217e+00 0.000000000000e+00 0.000000000000e+00
8.282500000000e+02 2.013069671833e+00 0.000000000000e+00 0.000000000000e+00
8.285000000000e+02 2.094749614362e+00 0.000000000000e+00 0.000000000000e+00
8.287500000000e+02 2.124954662189e+00 0.000000000000e+00 0.000000000000e+00
8.290000000000e+02 2.106252629411e+00 0.000000000000e+00 0.000000000000e+00
8.292500000000e+02 2.044824030197e+00 0.000000000000e+00 0.000000000000e+00
8.295000000000e+02 1.949159658765e+00 0.000000000000e+00 0.000000000000e+00
8.297500000000e+02 1.828392889070e+00 0.000000000000e+00 0.000000000000e+00
8.300000000000e+02 1.690529344049e+00 0.000000000000e+00 0.000000000000e+00
8.302500000000e+02 1.540862812726e+00 0.000000000000e+00 0.000000000000e+00
8.305000000000e+02 1.380847540338e+00 0.000000000000e+00 0.000000000000e+00
8.307500000000e+02 1.207634893225e+00 0.000000000000e+00 0.000000000000e+00
8.310000000000e+02 1.014385346207e+00 0.000000000000e+00 0.000000000000e+00
8.312500000000e+02 7.913488459578e-01 0.000000000000e+00 0.000000000000e+00
8.315000000000e+02 5.275855376591e-01 0.000000000000e+00 0.000000000000e+00
8.317500000000e+02 2.130931892819e-01 0.000000000000e+00 0.000000000000e+00
8.320000000000e+02 -1.589659339514e-01 0.000000000000e+00 0.000000000000e+00
8.322500000000e+02 -5.902753660533e-01 0.000000000000e+00 0.000000000000e+00
8.325000000000e+02 -1.075928020089e+00 0.000000000000e+00 0.000000000000e+00
8.327500000000e+02 -1.603790545151e+00 0.000000000000e+00 0.000000000000e+00
8.330000000000e+02 -2.154808310967e+00 0.000000000000e+00 0.000000000000e+00
8.332500000000e+02 -2.704259353119e+00 0.000000000000e+00 0.000000000000e+00
8.335000000000e+02 -3.223829253572e+00 0.000000000000e+00 0.000000000000e+00
8.337500000000e+02 -3.684257849079e+00 0.000000000000e+00 0.000000000000e+00
8.340000000000e+02 -4.058221054236e+00 0.000000000000e+00 0.000000000000e+00
8.342500000000e+02 -4.323070488977e+00 0.000000000000e+00 0.000000000000e+00
8.345000000000e+02 -4.463066790857e+00 0.000000000000e+00 0.000000000000e+00
8.347500000000e+02 -4.470808393875e+00 0.000000000000e+00 0.000000000000e+00
8.350000000000e+02 -4.347667293452e+00 0.000000000000e+00 0.000000000000e+00
8.352500000000e+02 -4.103181438065e+00 0.000000000000e+00 0.000000000000e+00
8.355000000000e+02 -3.753500068348e+00 0.000000000000e+00 0.000000000000e+00
8.357500000000e+02 -3.319112249399e+00 0.000000000000e+00 0.000000000000e+00
8.360000000000e+02 -2.822190332285e+00 0.000000000000e+00 0.000000000000e+00
8.362500000000e+02 -2.283934006421e+00 0.000000000000e+00 0.000000000000e+00
8.365000000000e+02 -1.722298652633e+00 0.000000000000e+00 0.000000000000e+00
8.367500000000e+02 -1.150433663922e+00 0.000000000000e+00 0.000000000000e+00
8.370000000000e+02 -5.760502553185e-01 0.000000000000e+00 0.000000000000e+00
8.372500000000e+02 -1.799124386699e-03 0.000000000000e+00 0.000000000000e+00
8.375000000000e+02 5.734138095524e-01 0.000000000000e+00 0.000000000000e+00
8.377500000000e+02 1.152388361232e+00 0.000000000000e+00 0.000000000000e+00
8.380000000000e+02 1.737195409557e+00 0.000000000000e+00 0.000000000000e+00
8.382500000000e+02 2.326740324213e+00 0.000000000000e+00 0.000000000000e+00
8.385000000000e+02 2.914727284903e+00 0.000000000000e+00 0.000000000000e+00
8.387500000000e+02 3.488377453659e+00 0.000000000000e+00 0.000000000000e+00
8.390000000000e+02 4.028151767540e+00 0.000000000000e+00 0.000000000000e+00
8.392500000000e+02 4.508588711650e+00 0.000000000000e+00 0.000000000000e+00
8.395000000000e+02 4.900208543271e+00 0.000000000000e+00 0.000000000000e+00
8.397500000000e+02 5.172280574077e+00 0.000000000000e+00 0.000000000000e+00
8.400000000000e+02 5.296121340898e+00 0.000000000000e+00 0.000000000000e+00
8.402500000000e+02 5.248507262775e+00 0.000000000000e+00 0.000000000000e+00
8.405000000000e+02 5.014757898680e+00 0.000000000000e+00 0.000000000000e+00
8.407500000000e+02 4.591079392204e+00 0.000000000000e+00 0.000000000000e+00
8.410000000000e+02 3.985847721043e+00 0.000000000000e+00 0.000000000000e+00
8.412500000000e+02 3.219645591895e+00 0.000000000000e+00 0.000000000000e+00
8.415000000000e+02 2.324026661437e+00 0.000000000000e+00 0.000000000000e+00
8.417500000000e+02 1.339144090021e+00 0.000000000000e+00 0.000000000000e+00
8.420000000000e+02 3.105247030561e-01 0.000000000000e+00 0.000000000000e+00
8.422500000000e+02 -7.146245173942e-01 0.000000000000e+00 0.000000000000e+00
8.425000000000e+02 -1.691138465193e+00 0.000000000000e+00 0.000000000000e+00
8.427500000000e+02 -2.579212592705e+00 0.000000000000e+00 0.000000000000e+00
8.430000000000e+02 -3.346951582337e+00 0.000000000000e+00 0.000000000000e+00
8.432500000000e+02 -3.971894639569e+00 0.000000000000e+00 0.000000000000e+00
8.435000000000e+02 -4.441408908647e+00 0.000000000000e+00 0.000000000000e+00
8.437500000000e+02 -4.751998204407e+00 0.000000000000e+00 0.000000000000e+00
8.440000000000e+02 -4.907718752547e+00 0.000000000000e+00 0.000000000000e+00
8.442500000000e+02 -4.918006787914e+00 0.000000000000e+00 0.000000000000e+00
8.445000000000e+02 -4.795289235668e+00 0.000000000000e+00 0.000000000000e+00
8.447500000000e+02 -4.552759704112e+00 0.000000000000e+00 0.000000000000e+00
8.450000000000e+02 -4.202657058886e+00 0.000000000000e+00 0.000000000000e+00
8.452500000000e+02 -3.755290331196e+00 0.000000000000e+00 0.000000000000e+00
8.455000000000e+02 -3.218925900501e+00 0.000000000000e+00 0.000000000000e+00
8.457500000000e+02 -2.600509803925e+00 0.000000000000e+00 0.000000000000e+00
8.460000000000e+02 -1.907060679933e+00 0.000000000000e+00 0.000000000000e+00
8.462500000000e+02 -1.147457261253e+00 0.000000000000e+00 0.000000000000e+00
8.465000000000e+02 -3.342746531472e-01 0.000000000000e+00 0.000000000000e+00
8.467500000000e+02 5.146940790048e-01 0.000000000000e+00 0.000000000000e+00
8.470000000000e+02 1.375557661769e+00 0.000000000000e+00 0.000000000000e+00
8.472500000000e+02 2.218328196278e+00 0.000000000000e+00 0.000000000000e+00
8.475000000000e+02 3.007921760853e+00 0.000000000000e+00 0.000000000000e+00
8.477500000000e+02 3.706132168991e+00 0.000000000000e+00 0.000000000000e+00
8.480000000000e+02 4.274409318493e+00 0.000000000000e+00 0.000000000000e+00
8.482500000000e+02 4.677151207112e+00 0.000000000000e+00 0.000000000000e+00
8.485000000000e+02 4.885133744479e+00 0.000000000000e+00 0.000000000000e+00
8.487500000000e+02 4.878666781847e+00 0.000000000000e+00 0.000000000000e+00
8.490000000000e+02 4.650083299265e+00 0.000000000000e+00 0.000000000000e+00
8.492500000000e+02 4.205238981928e+00 0.000000000000e+00 0.000000000000e+00
8.495000000000e+02 3.563812023051e+00 0.000000000000e+00 0.000000000000e+00
8.497500000000e+02 2.758332837033e+00 0.000000000000e+00 0.000000000000e+00
8.500000000000e+02 1.832021914835e+00 0.000000000000e+00 0.000000000000e+00
8.502500000000e+02 8.356518825867e-01 0.000000000000e+00 0.000000000000e+00
8.505000000000e+02 -1.762407141162e-01 0.000000000000e+00 0.000000000000e+00
8.507500000000e+02 -1.149400804622e+00 0.000000000000e+00 0.000000000000e+00
8.510000000000e+02 -2.033746242194e+00 0.000000000000e+00 0.000000000000e+00
8.512500000000e+02 -2.786726599287e+00 0.000000000000e+00 0.000000000000e+00
8.515000000000e+02 -3.375847660582e+00 0.000000000000e+00 0.000000000000e+00
8.517500000000e+02 -3.780170139670e+00 0.000000000000e+00 0.000000000000e+00
8.520000000000e+02 -3.990718907507e+00 0.000000000000e+00 0.000000000000e+00
8.522500000000e+02 -4.009867074885e+00 0.000000000000e+00 0.000000000000e+00
8.525000000000e+02 -3.849870958663e+00 0.000000000000e+00 0.000000000000e+00
8.527500000000e+02 -3.530813506009e+00 0.000000000000e+00 0.000000000000e+00
8.530000000000e+02 -3.078256037251e+00 0.000000000000e+00 0.000000000000e+00
8.532500000000e+02 -2.520897821298e+00 0.000000000000e+00 0.000000000000e+00
8.535000000000e+02 -1.888502636089e+00 0.000000000000e+00 0.000000000000e+00
8.537500000000e+02 -1.210279116585e+00 0.000000000000e+00 0.000000000000e+00
8.540000000000e+02 -5.138094741746e-01 0.000000000000e+00 0.000000000000e+00
8.542500000000e+02 1.754765421995e-01 0.000000000000e+00 0.000000000000e+00
8.545000000000e+02 8.343742473049e-01 0.000000000000e+00 0.000000000000e+00
8.547500000000e+02 1.441681976032e+00 0.000000000000e+00 0.000000000000e+00
8.550000000000e+02 1.977879452344e+00 0.000000000000e+00 0.000000000000e+00
8.552500000000e+02 2.424902902731e+00 0.000000000000e+00 0.000000000000e+00
8.555000000000e+02 2.766180500167e+00 0.000000000000e+00 0.000000000000e+00
8.557500000000e+02 2.987030882576e+00 0.000000000000e+00 0.000000000000e+00
8.560000000000e+02 3.075448467114e+00 0.000000000000e+00 0.000000000000e+00
8.562500000000e+02 3.023214490934e+00 0.000000000000e+00 0.000000000000e+00
8.565000000000e+02 2.827195256822e+00 0.000000000000e+00 0.000000000000e+00
8.567500000000e+02 2.490630892369e+00 0.000000000000e+00 0.000000000000e+00
8.570000000000e+02 2.024188171891e+00 0.000000000000e+00 0.000000000000e+00
8.572500000000e+02 1.446554681006e+00 0.000000000000e+00 0.000000000000e+00
8.575000000000e+02 7.843892019543e-01 0.000000000000e+00 0.000000000000e+00
8.577500000000e+02 7.151033496405e-02 0.000000000000e+00 0.000000000000e+00
8.580000000000e+02 -6.527063582363e-01 0.000000000000e+00 0.000000000000e+00
8.582500000000e+02 -1.345654318537e+00 0.000000000000e+00 0.000000000000e+00
8.585000000000e+02 -1.964381503153e+00 0.000000000000e+00 0.000000000000e+00
8.587500000000e+02 -2.468792019388e+00 0.000000000000e+00 0.000000000000e+00
8.590000000000e+02 -2.824866415584e+00 0.000000000000e+00 0.000000000000e+00
8.592500000000e+02 -3.007582263676e+00 0.000000000000e+00 0.000000000000e+00
8.595000000000e+02 -3.003232067485e+00 0.000000000000e+00 0.000000000000e+00
8.597500000000e+02 -2.810885935361e+00 0.000000000000e+00 0.000000000000e+00
8.600000000000e+02 -2.442826317054e+00 0.000000000000e+00 0.000000000000e+00
8.602500000000e+02 -1.923882369200e+00 0.000000000000e+00 0.000000000000e+00
8.605000000000e+02 -1.289700780137e+00 0.000000000000e+00 0.000000000000e+00
8.607500000000e+02 -5.840958200158e-01 0.000000000000e+00 0.000000000000e+00
8.610000000000e+02 1.442877879912e-01 0.000000000000e+00 0.000000000000e+00
8.612500000000e+02 8.456996904120e-01 0.000000000000e+00 0.000000000000e+00
8.615000000000e+02 1.473062775727e+00 0.000000000000e+00 0.000000000000e+00
8.617500000000e+02 1.985473055281e+00 0.000000000000e+00 0.000000000000e+00
8.620000000000e+02 2.351121913490e+00 0.000000000000e+00 0.000000000000e+00
8.622500000000e+02 2.549405561441e+00 0.000000000000e+00 0.000000000000e+00
8.625000000000e+02 2.572071257148e+00 0.000000000000e+00 0.000000000000e+00
8.627500000000e+02 2.423345943104e+00 0.000000000000e+00 0.000000000000e+00
8.630000000000e+02 2.119089635309e+00 0.000000000000e+00 0.000000000000e+00
8.632500000000e+02 1.685102824830e+00 0.000000000000e+00 0.000000000000e+00
8.635000000000e+02 1.154785559081e+00 0.000000000000e+00 0.000000000000e+00
8.637500000000e+02 5.663895311655e-01 0.000000000000e+00 0.000000000000e+00
8.640000000000e+02 -3.987964492996e-02 0.000000000000e+00 0.000000000000e+00
8.642500000000e+02 -6.246644443474e-01 0.000000000000e+00 0.000000000000e+00
8.645000000000e+02 -1.151951839183e+00 0.000000000000e+00 0.000000000000e+00
8.647500000000e+02 -1.591107718611e+00 0.000000000000e+00 0.000000000000e+00
8.650000000000e+02 -1.918356406474e+00 0.000000000000e+00 0.000000000000e+00
8.652500000000e+02 -2.117677209583e+00 0.000000000000e+00 0.000000000000e+00
8.655000000000e+02 -2.181147984358e+00 0.000000000000e+00 0.000000000000e+00
8.657500000000e+02 -2.108810262481e+00 0.000000000000e+00 0.000000000000e+00
8.660000000000e+02 -1.908157120540e+00 0.000000000000e+00 0.000000000000e+00
8.662500000000e+02 -1.593352133358e+00 0.000000000000e+00 0.000000000000e+00
8.665000000000e+02 -1.184276807650e+00 0.000000000000e+00 0.000000000000e+00
8.667500000000e+02 -7.054789597364e-01 0.000000000000e+00 0.000000000000e+00
8.670000000000e+02 -1.850617690021e-01 0.000000000000e+00 0.000000000000e+00
8.672500000000e+02 3.464799537091e-01 0.000000000000e+00 0.000000000000e+00
8.675000000000e+02 8.574960311759e-01 0.000000000000e+00 0.000000000000e+00
8.677500000000e+02 1.316522617347e+00 0.000000000000e+00 0.000000000000e+00
8.680000000000e+02 1.693758184208e+00 0.000000000000e+00 0.000000000000e+00
8.682500000000e+02 1.962680312753e+00 0.000000000000e+00 0.000000000000e+00
8.685000000000e+02 2.101771380552e+00 0.000000000000e+00 0.000000000000e+00
8.687500000000e+02 2.096272186142e+00 0.000000000000e+00 0.000000000000e+00
8.690000000000e+02 1.939830958537e+00 0.000000000000e+00 0.000000000000e+00
8.692500000000e+02 1.635870759700e+00 0.000000000000e+00 0.000000000000e+00
8.695000000000e+02 1.198470916205e+00 0.000000000000e+00 0.000000000000e+00
8.697500000000e+02 6.525564151592e-01 0.000000000000e+00 0.000000000000e+00
8.700000000000e+02 3.321895333159e-02 0.000000000000e+00 0.000000000000e+00
8.702500000000e+02 -6.159437358548e-01 0.000000000000e+00 0.000000000000e+00
8.705000000000e+02 -1.245490642171e+00 0.000000000000e+00 0.000000000000e+00
8.707500000000e+02 -1.803707698532e+00 0.000000000000e+00 0.000000000000e+00
8.710000000000e+02 -2.240866389512e+00 0.000000000000e+00 0.000000000000e+00
8.712500000000e+02 -2.513833485580e+00 0.000000000000e+00 0.000000000000e+00
8.715000000000e+02 -2.590599740885e+00 0.000000000000e+00 0.000000000000e+00
8.717500000000e+02 -2.454239914500e+00 0.000000000000e+00 0.000000000000e+00
8.720000000000e+02 -2.105813280931e+00 0.000000000000e+00 0.000000000000e+00
8.722500000000e+02 -1.565770324206e+00 0.000000000000e+00 0.000000000000e+00
8.725000000000e+02 -8.735479418256e-01 0.000000000000e+00 0.000000000000e+00
8.727500000000e+02 -8.520471041389e-02 0.000000000000e+00 0.000000000000e+00
8.730000000000e+02 7.308456557102e-01 0.000000000000e+00 0.000000000000e+00
8.732500000000e+02 1.499722330553e+00 0.000000000000e+00 0.000000000000e+00
8.735000000000e+02 2.147094779593e+00 0.000000000000e+00 0.000000000000e+00
8.737500000000e+02 2.606663337343e+00 0.000000000000e+00 0.000000000000e+00
8.740000000000e+02 2.827325442985e+00 0.000000000000e+00 0.000000000000e+00
8.742500000000e+02 2.779220913100e+00 0.000000000000e+00 0.000000000000e+00
8.745000000000e+02 2.457913477171e+00 0.000000000000e+00 0.000000000000e+00
8.747500000000e+02 1.886122531605e+00 0.000000000000e+00 0.000000000000e+00
8.750000000000e+02 1.112656932120e+00 0.000000000000e+00 0.000000000000e+00
8.752500000000e+02 2.084988069951e-01 0.000000000000e+00 0.000000000000e+00
8.755000000000e+02 -7.396919925099e-01 0.000000000000e+00 0.000000000000e+00
8.757500000000e+02 -1.638070480190e+00 0.000000000000e+00 0.000000000000e+00
8.760000000000e+02 -2.395251631496e+00 0.000000000000e+00 0.000000000000e+00
8.762500000000e+02 -2.932085671823e+00 0.000000000000e+00 0.000000000000e+00
8.765000000000e+02 -3.190474447423e+00 0.000000000000e+00 0.000000000000e+00
8.767500000000e+02 -3.140198318921e+00 0.000000000000e+00 0.000000000000e+00
8.770000000000e+02 -2.782906487128e+00 0.000000000000e+00 0.000000000000e+00
8.772500000000e+02 -2.152716091575e+00 0.000000000000e+00 0.000000000000e+00
8.775000000000e+02 -1.313236511181e+00 0.000000000000e+00 0.000000000000e+00
8.777500000000e+02 -3.512435104549e-01 0.000000000000e+00 0.000000000000e+00
8.780000000000e+02 6.323748298871e-01 0.000000000000e+00 0.000000000000e+00
8.782500000000e+02 1.533440848411e+00 0.000000000000e+00 0.000000000000e+00
8.785000000000e+02 2.255884571968e+00 0.000000000000e+00 0.000000000000e+00
8.787500000000e+02 2.722422034541e+00 0.000000000000e+00 0.000000000000e+00
8.790000000000e+02 2.883273594874e+00 0.000000000000e+00 0.000000000000e+00
8.792500000000e+02 2.721883643472e+00 0.000000000000e+00 0.000000000000e+00
8.795000000000e+02 2.256935030951e+00 0.000000000000e+00 0.000000000000e+00
8.797500000000e+02 1.540375739797e+00 0.000000000000e+00 0.000000000000e+00
8.800000000000e+02 6.516419877554e-01 0.000000000000e+00 0.000000000000e+00
8.802500000000e+02 -3.112852353702e-01 0.000000000000e+00 0.000000000000e+00
8.805000000000e+02 -1.242970133150e+00 0.000000000000e+00 0.000000000000e+00
8.807500000000e+02 -2.042473544323e+00 0.000000000000e+00 0.000000000000e+00
8.810000000000e+02 -2.624768454300e+00 0.000000000000e+00 0.000000000000e+00
8.812500000000e+02 -2.930278305749e+00 0.000000000000e+00 0.000000000000e+00
8.815000000000e+02 -2.931416509825e+00 0.000000000000e+00 0.000000000000e+00
8.817500000000e+02 -2.635363161616e+00 0.000000000000e+00 0.000000000000e+00
8.820000000000e+02 -2.082767233995e+00 0.000000000000e+00 0.000000000000e+00
8.822500000000e+02 -1.342553856122e+00 0.000000000000e+00 0.000000000000e+00
8.825000000000e+02 -5.034857115615e-01 0.000000000000e+00 0.000000000000e+00
8.827500000000e+02 3.364834354954e-01 0.000000000000e+00 0.000000000000e+00
8.830000000000e+02 1.081765158569e+00 0.000000000000e+00 0.000000000000e+00
8.832500000000e+02 1.650206279351e+00 0.000000000000e+00 0.000000000000e+00
8.835000000000e+02 1.982350533471e+00 0.000000000000e+00 0.000000000000e+00
8.837500000000e+02 2.047807990245e+00 0.000000000000e+00 0.000000000000e+00
8.840000000000e+02 1.848017998286e+00 0.000000000000e+00 0.000000000000e+00
8.842500000000e+02 1.415145527434e+00 0.000000000000e+00 0.000000000000e+00
8.845000000000e+02 8.073309900178e-01 0.000000000000e+00 0.000000000000e+00
8.847500000000e+02 1.009588461677e-01 0.000000000000e+00 0.000000000000e+00
8.850000000000e+02 -6.190355006119e-01 0.000000000000e+00 0.000000000000e+00
8.852500000000e+02 -1.269581516946e+00 0.000000000000e+00 0.000000000000e+00
8.855000000000e+02 -1.779314022192e+00 0.000000000000e+00 0.000000000000e+00
8.857500000000e+02 -2.096646344227e+00 0.000000000000e+00 0.000000000000e+00
8.860000000000e+02 -2.195138435710e+00 0.000000000000e+00 0.000000000000e+00
8.862500000000e+02 -2.075588948900e+00 0.000000000000e+00 0.000000000000e+00
8.865000000000e+02 -1.764709629947e+00 0.000000000000e+00 0.000000000000e+00
8.867500000000e+02 -1.310675470766e+00 0.000000000000e+00 0.000000000000e+00
8.870000000000e+02 -7.762284120092e-01 0.000000000000e+00 0.000000000000e+00
8.872500000000e+02 -2.302975653969e-01 0.000000000000e+00 0.000000000000e+00
8.875000000000e+02 2.607492873443e-01 0.000000000000e+00 0.000000000000e+00
8.877500000000e+02 6.411054682287e-01 0.000000000000e+00 0.000000000000e+00
8.880000000000e+02 8.718009541976e-01 0.000000000000e+00 0.000000000000e+00
8.882500000000e+02 9.345413138648e-01 0.000000000000e+00 0.000000000000e+00
8.885000000000e+02 8.327429953743e-01 0.000000000000e+00 0.000000000000e+00
8.887500000000e+02 5.897769246585e-01 0.000000000000e+00 0.000000000000e+00
8.890000000000e+02 2.447935147235e-01 0.000000000000e+00 0.000000000000e+00
8.892500000000e+02 -1.532018184605e-01 0.000000000000e+00 0.000000000000e+00
8.895000000000e+02 -5.521594926076e-01 0.000000000000e+00 0.000000000000e+00
8.897500000000e+02 -9.037493523062e-01 0.000000000000e+00 0.000000000000e+00
8.900000000000e+02 -1.169200595020e+00 0.000000000000e+00 0.000000000000e+00
8.902500000000e+02 -1.323512911282e+00 0.000000000000e+00 0.000000000000e+00
8.905000000000e+02 -1.357590635289e+00 0.000000000000e+00 0.000000000000e+00
8.907500000000e+02 -1.278155187453e+00 0.000000000000e+00 0.000000000000e+00
8.910000000000e+02 -1.105597417996e+00 0.000000000000e+00 0.000000000000e+00
8.912500000000e+02 -8.701984903126e-01 0.000000000000e+00 0.000000000000e+00
8.915000000000e+02 -6.073409472032e-01 0.000000000000e+00 0.000000000000e+00
8.917500000000e+02 -3.524278265850e-01 0.000000000000e+00 0.000000000000e+00
8.920000000000e+02 -1.362190387985e-01 0.000000000000e+00 0.000000000000e+00
8.922500000000e+02 1.881225894516e-02 0.000000000000e+00 0.000000000000e+00
8.925000000000e+02 1.006843342418e-01 0.000000000000e+00 0.000000000000e+00
8.927500000000e+02 1.084842890336e-01 0.000000000000e+00 0.000000000000e+00
8.930000000000e+02 5.137190095391e-02 0.000000000000e+00 0.000000000000e+00
8.932500000000e+02 -5.371829429744e-02 0.000000000000e+00 0.000000000000e+00
8.935000000000e+02 -1.852405208319e-01 0.000000000000e+00 0.000000000000e+00
8.937500000000e+02 -3.205405743231e-01 0.000000000000e+00 0.000000000000e+00
8.940000000000e+02 -4.391641523148e-01 0.000000000000e+00 0.000000000000e+00
8.942500000000e+02 -5.255080119262e-01 0.000000000000e+00 0.000000000000e+00
8.945000000000e+02 -5.704854213272e-01 0.000000000000e+00 0.000000000000e+00
8.947500000000e+02 -5.720506458512e-01 0.000000000000e+00 0.000000000000e+00
8.950000000000e+02 -5.346111772960e-01 0.000000000000e+00 0.000000000000e+00
8.952500000000e+02 -4.675226784582e-01 0.000000000000e+00 0.000000000000e+00
8.955000000000e+02 -3.829860848165e-01 0.000000000000e+00 0.000000000000e+00
8.957500000000e+02 -2.937326315368e-01 0.000000000000e+00 0.000000000000e+00
8.960000000000e+02 -2.108842424145e-01 0.000000000000e+00 0.000000000000e+00
8.962500000000e+02 -1.423175472593e-01 0.000000000000e+00 0.000000000000e+00
8.965000000000e+02 -9.175282773298e-02 0.000000000000e+00 0.000000000000e+00
8.967500000000e+02 -5.865421225432e-02 0.000000000000e+00 0.000000000000e+00
8.970000000000e+02 -3.888755951399e-02 0.000000000000e+00 0.000000000000e+00
8.972500000000e+02 -2.596034692285e-02 0.000000000000e+00 0.000000000000e+00
8.975000000000e+02 -1.258217951565e-02 0.000000000000e+00 0.000000000000e+00
8.977500000000e+02 7.752838328764e-03 0.000000000000e+00 0.000000000000e+00
8.980000000000e+02 3.944610917277e-02 0.000000000000e+00 0.000000000000e+00
8.982500000000e+02 8.395974131162e-02 0.000000000000e+00 0.000000000000e+00
8.985000000000e+02 1.395937793848e-01 0.000000000000e+00 0.000000000000e+00
8.987500000000e+02 2.018892320005e-01 0.000000000000e+00 0.000000000000e+00
8.990000000000e+02 2.645600124715e-01 0.000000000000e+00 0.000000000000e+00
8.992500000000e+02 3.207670474536e-01 0.000000000000e+00 0.000000000000e+00
8.995000000000e+02 3.644930035076e-01 0.000000000000e+00 0.000000000000e+00
8.997500000000e+02 3.917643350114e-01 0.000000000000e+00 0.000000000000e+00
9.000000000000e+02 4.014993116575e-01 0.000000000000e+00 0.000000000000e+00
9.002500000000e+02 3.958297550516e-01 0.000000000000e+00 0.000000000000e+00
9.005000000000e+02 3.798378816314e-01 0.000000000000e+00 0.000000000000e+00
9.007500000000e+02 3.607516710693e-01 0.000000000000e+00 0.000000000000e+00
9.010000000000e+02 3.467353421776e-01 0.000000000000e+00 0.000000000000e+00
9.012500000000e+02 3.454804691369e-01 0.000000000000e+00 0.000000000000e+00
9.015000000000e+02 3.628369721760e-01 0.000000000000e+00 0.000000000000e+00
9.017500000000e+02 4.017166409700e-01 0.000000000000e+00 0.000000000000e+00
9.020000000000e+02 4.614566594476e-01 0.000000000000e+00 0.000000000000e+00
9.022500000000e+02 5.377547366601e-01 0.000000000000e+00 0.000000000000e+00
9.025000000000e+02 6.231937074685e-01 0.000000000000e+00 0.000000000000e+00
9.027500000000e+02 7.082773369206e-01 0.000000000000e+00 0.000000000000e+00
9.030000000000e+02 7.828161689930e-01 0.000000000000e+00 0.000000000000e+00
9.032500000000e+02 8.374458479756e-01 0.000000000000e+00 0.000000000000e+00
9.035000000000e+02 8.650391884179e-01 0.000000000000e+00 0.000000000000e+00
9.037500000000e+02 8.617903670756e-01 0.000000000000e+00 0.000000000000e+00
9.040000000000e+02 8.278017869022e-01 0.000000000000e+00 0.000000000000e+00
9.042500000000e+02 7.670827069868e-01 0.000000000000e+00 0.000000000000e+00
9.045000000000e+02 6.869608800423e-01 0.000000000000e+00 0.000000000000e+00
9.047500000000e+02 5.969994783498e-01 0.000000000000e+00 0.000000000000e+00
9.050000000000e+02 5.075872270249e-01 0.000000000000e+00 0.000000000000e+00
9.052500000000e+02 4.284182780557e-01 0.000000000000e+00 0.000000000000e+00
9.055000000000e+02 3.670927796893e-01 0.000000000000e+00 0.000000000000e+00
9.057500000000e+02 3.280476444640e-01 0.000000000000e+00 0.000000000000e+00
9.060000000000e+02 3.119736580641e-01 0.000000000000e+00 0.000000000000e+00
9.062500000000e+02 3.157986628830e-01 0.000000000000e+00 0.000000000000e+00
9.065000000000e+02 3.332293624384e-01 0.000000000000e+00 0.000000000000e+00
9.067500000000e+02 3.557600034955e-01 0.000000000000e+00 0.000000000000e+00
9.070000000000e+02 3.739877213604e-01 0.000000000000e+00 0.000000000000e+00
9.072500000000e+02 3.790318444827e-01 0.000000000000e+00 0.000000000000e+00
9.075000000000e+02 3.638438403945e-01 0.000000000000e+00 0.000000000000e+00
9.077500000000e+02 3.242166592776e-01 0.000000000000e+00 0.000000000000e+00
9.080000000000e+02 2.593527334983e-01 0.000000000000e+00 0.000000000000e+00
9.082500000000e+02 1.719202857432e-01 0.000000000000e+00 0.000000000000e+00
9.085000000000e+02 6.760651905497e-02 0.000000000000e+00 0.000000000000e+00
9.087500000000e+02 -4.574864077049e-02 0.000000000000e+00 0.000000000000e+00
9.090000000000e+02 -1.592946927725e-01 0.000000000000e+00 0.000000000000e+00
9.092500000000e+02 -2.644090460041e-01 0.000000000000e+00 0.000000000000e+00
9.095000000000e+02 -3.538448992777e-01 0.000000000000e+00 0.000000000000e+00
9.097500000000e+02 -4.226229182091e-01 0.000000000000e+00 0.000000000000e+00
9.100000000000e+02 -4.685468731259e-01 0.000000000000e+00 0.000000000000e+00
9.102500000000e+02 -4.922856207090e-01 0.000000000000e+00 0.000000000000e+00
9.105000000000e+02 -4.970322595480e-01 0.000000000000e+00 0.000000000000e+00
9.107500000000e+02 -4.878151350235e-01 0.000000000000e+00 0.000000000000e+00
9.110000000000e+02 -4.705848965422e-01 0.000000000000e+00 0.000000000000e+00
9.112500000000e+02 -4.512299024815e-01 0.000000000000e+00 0.000000000000e+00
9.115000000000e+02 -4.346754315825e-01 0.000000000000e+00 0.000000000000e+00
9.117500000000e+02 -4.242009457275e-01 0.000000000000e+00 0.000000000000e+00
9.120000000000e+02 -4.210684245659e-01 0.000000000000e+00 0.000000000000e+00
9.122500000000e+02 -4.245009126529e-01 0.000000000000e+00 0.000000000000e+00
9.125000000000e+02 -4.319929570888e-01 0.000000000000e+00 0.000000000000e+00
9.127500000000e+02 -4.398828555659e-01 0.000000000000e+00 0.000000000000e+00
9.130000000000e+02 -4.440785970922e-01 0.000000000000e+00 0.000000000000e+00
9.132500000000e+02 -4.408105692283e-01 0.000000000000e+00 0.000000000000e+00
9.135000000000e+02 -4.272867332288e-01 0.000000000000e+00 0.000000000000e+00
9.137500000000e+02 -4.021486960519e-01 0.000000000000e+00 0.000000000000e+00
9.140000000000e+02 -3.656653925351e-01 0.000000000000e+00 0.000000000000e+00
9.142500000000e+02 -3.196480229517e-01 0.000000000000e+00 0.000000000000e+00
9.145000000000e+02 -2.671173933851e-01 0.000000000000e+00 0.000000000000e+00
9.147500000000e+02 -2.117949854735e-01 0.000000000000e+00 0.000000000000e+00
9.150000000000e+02 -1.575155126301e-01 0.000000000000e+00 0.000000000000e+00
9.152500000000e+02 -1.076674551901e-01 0.000000000000e+00 0.000000000000e+00
9.155000000000e+02 -6.475822014485e-02 0.000000000000e+00 0.000000000000e+00
9.157500000000e+02 -3.017438210163e-02 0.000000000000e+00 0.000000000000e+00
9.160000000000e+02 -4.169851668527e-03 0.000000000000e+00 0.000000000000e+00
9.162500000000e+02 1.392748838652e-02 0.000000000000e+00 0.000000000000e+00
9.165000000000e+02 2.533976325021e-02 0.000000000000e+00 0.000000000000e+00
9.167500000000e+02 3.137294178712e-02 0.000000000000e+00 0.000000000000e+00
9.170000000000e+02 3.295537701979e-02 0.000000000000e+00 0.000000000000e+00
9.172500000000e+02 3.027442300086e-02 0.000000000000e+00 0.000000000000e+00
9.175000000000e+02 2.258632182772e-02 0.000000000000e+00 0.000000000000e+00
9.177500000000e+02 8.242898718705e-03 0.000000000000e+00 0.000000000000e+00
9.180000000000e+02 -1.506103296907e-02 0.000000000000e+00 0.000000000000e+00
9.182500000000e+02 -4.985642901778e-02 0.000000000000e+00 0.000000000000e+00
9.185000000000e+02 -9.835667853909e-02 0.000000000000e+00 0.000000000000e+00
9.187500000000e+02 -1.618968269420e-01 0.000000000000e+00 0.000000000000e+00
9.190000000000e+02 -2.404568748324e-01 0.000000000000e+00 0.000000000000e+00
9.192500000000e+02 -3.323600856678e-01 0.000000000000e+00 0.000000000000e+00
9.195000000000e+02 -4.342107076199e-01 0.000000000000e+00 0.000000000000e+00
9.197500000000e+02 -5.410972340605e-01 0.000000000000e+00 0.000000000000e+00
9.200000000000e+02 -6.470434941299e-01 0.000000000000e+00 0.000000000000e+00
9.202500000000e+02 -7.456476928286e-01 0.000000000000e+00 0.000000000000e+00
9.205000000000e+02 -8.308160615351e-01 0.000000000000e+00 0.000000000000e+00
9.207500000000e+02 -8.974787736975e-01 0.000000000000e+00 0.000000000000e+00
9.210000000000e+02 -9.421747016954e-01 0.000000000000e+00 0.000000000000e+00
9.212500000000e+02 -9.634090570441e-01 0.000000000000e+00 0.000000000000e+00
9.215000000000e+02 -9.617215867295e-01 0.000000000000e+00 0.000000000000e+00
9.217500000000e+02 -9.394477533200e-01 0.000000000000e+00 0.000000000000e+00
9.220000000000e+02 -9.002042720514e-01 0.000000000000e+00 0.000000000000e+00
9.222500000000e+02 -8.481757640019e-01 0.000000000000e+00 0.000000000000e+00
9.225000000000e+02 -7.873137627150e-01 0.000000000000e+00 0.000000000000e+00
9.227500000000e+02 -7.205771071008e-01 0.000000000000e+00 0.000000000000e+00
9.230000000000e+02 -6.493406021356e-01 0.000000000000e+00 0.000000000000e+00
9.232500000000e+02 -5.730765340948e-01 0.000000000000e+00 0.000000000000e+00
9.235000000000e+02 -4.893741433784e-01 0.000000000000e+00 0.000000000000e+00
9.237500000000e+02 -3.943111852842e-01 0.000000000000e+00 0.000000000000e+00
9.240000000000e+02 -2.831368545410e-01 0.000000000000e+00 0.000000000000e+00
9.242500000000e+02 -1.511749832725e-01 0.000000000000e+00 0.000000000000e+00
9.245000000000e+02 5.181599669241e-03 0.000000000000e+00 0.000000000000e+00
9.247500000000e+02 1.875342105299e-01 0.000000000000e+00 0.000000000000e+00
9.250000000000e+02 3.947452631990e-01 0.000000000000e+00 0.000000000000e+00
9.252500000000e+02 6.225309142429e-01 0.000000000000e+00 0.000000000000e+00
9.255000000000e+02 8.634579451926e-01 0.000000000000e+00 0.000000000000e+00
9.257500000000e+02 1.107367253744e+00 0.000000000000e+00 0.000000000000e+00
9.260000000000e+02 1.342185421945e+00 0.000000000000e+00 0.000000000000e+00
9.262500000000e+02 1.555029141953e+00 0.000000000000e+00 0.000000000000e+00
9.265000000000e+02 1.733463264851e+00 0.000000000000e+00 0.000000000000e+00
9.267500000000e+02 1.866748590304e+00 0.000000000000e+00 0.000000000000e+00
9.270000000000e+02 1.946914148267e+00 0.000000000000e+00 0.000000000000e+00
9.272500000000e+02 1.969511157831e+00 0.000000000000e+00 0.000000000000e+00
9.275000000000e+02 1.933949094656e+00 0.000000000000e+00 0.000000000000e+00
9.277500000000e+02 1.843372271020e+00 0.000000000000e+00 0.000000000000e+00
9.280000000000e+02 1.704099718014e+00 0.000000000000e+00 0.000000000000e+00
9.282500000000e+02 1.524712626882e+00 0.000000000000e+00 0.000000000000e+00
9.285000000000e+02 1.314923173553e+00 0.000000000000e+00 0.000000000000e+00
9.287500000000e+02 1.084388908488e+00 0.000000000000e+00 0.000000000000e+00
9.290000000000e+02 8.416434933076e-01 0.000000000000e+00 0.000000000000e+00
9.292500000000e+02 5.932963004466e-01 0.000000000000e+00 0.000000000000e+00
9.295000000000e+02 3.436127830625e-01 0.000000000000e+00 0.000000000000e+00
9.297500000000e+02 9.453036806755e-02 0.000000000000e+00 0.000000000000e+00
9.300000000000e+02 -1.539008289185e-01 0.000000000000e+00 0.000000000000e+00
9.302500000000e+02 -4.027274197114e-01 0.000000000000e+00 0.000000000000e+00
9.305000000000e+02 -6.530809140172e-01 0.000000000000e+00 0.000000000000e+00
9.307500000000e+02 -9.051084633446e-01 0.000000000000e+00 0.000000000000e+00
9.310000000000e+02 -1.157021464735e+00 0.000000000000e+00 0.000000000000e+00
9.312500000000e+02 -1.404423202897e+00 0.000000000000e+00 0.000000000000e+00
9.315000000000e+02 -1.640038865347e+00 0.000000000000e+00 0.000000000000e+00
9.317500000000e+02 -1.853914952120e+00 0.000000000000e+00 0.000000000000e+00
9.320000000000e+02 -2.034088262765e+00 0.000000000000e+00 0.000000000000e+00
9.322500000000e+02 -2.167656759282e+00 0.000000000000e+00 0.000000000000e+00
9.325000000000e+02 -2.242125333333e+00 0.000000000000e+00 0.000000000000e+00
9.327500000000e+02 -2.246857303038e+00 0.000000000000e+00 0.000000000000e+00
9.330000000000e+02 -2.174443370446e+00 0.000000000000e+00 0.000000000000e+00
9.332500000000e+02 -2.021806555339e+00 0.000000000000e+00 0.000000000000e+00
9.335000000000e+02 -1.790893396805e+00 0.000000000000e+00 0.000000000000e+00
9.337500000000e+02 -1.488854072454e+00 0.000000000000e+00 0.000000000000e+00
9.340000000000e+02 -1.127679736926e+00 0.000000000000e+00 0.000000000000e+00
9.342500000000e+02 -7.233352035788e-01 0.000000000000e+00 0.000000000000e+00
9.345000000000e+02 -2.944894315029e-01 0.000000000000e+00 0.000000000000e+00
9.347500000000e+02 1.390036825557e-01 0.000000000000e+00 0.000000000000e+00
9.350000000000e+02 5.576927113274e-01 0.000000000000e+00 0.000000000000e+00
9.352500000000e+02 9.439985812542e-01 0.000000000000e+00 0.000000000000e+00
9.355000000000e+02 1.283401978188e+00 0.000000000000e+00 0.000000000000e+00
9.357500000000e+02 1.565225797020e+00 0.000000000000e+00 0.000000000000e+00
9.360000000000e+02 1.782948068225e+00 0.000000000000e+00 0.000000000000e+00
9.362500000000e+02 1.934045782611e+00 0.000000000000e+00 0.000000000000e+00
9.365000000000e+02 2.019432879835e+00 0.000000000000e+00 0.000000000000e+00
9.367500000000e+02 2.042607593870e+00 0.000000000000e+00 0.000000000000e+00
9.370000000000e+02 2.008658273544e+00 0.000000000000e+00 0.000000000000e+00
9.372500000000e+02 1.923288300098e+00 0.000000000000e+00 0.000000000000e+00
9.375000000000e+02 1.792008646216e+00 0.000000000000e+00 0.000000000000e+00
9.377500000000e+02 1.619613178870e+00 0.000000000000e+00 0.000000000000e+00
9.380000000000e+02 1.410002233946e+00 0.000000000000e+00 0.000000000000e+00
9.382500000000e+02 1.166361745802e+00 0.000000000000e+00 0.000000000000e+00
9.385000000000e+02 8.916469000169e-01 0.000000000000e+00 0.000000000000e+00
9.387500000000e+02 5.892693931178e-01 0.000000000000e+00 0.000000000000e+00
9.390000000000e+02 2.638531225201e-01 0.000000000000e+00 0.000000000000e+00
9.392500000000e+02 -7.809062535049e-02 0.000000000000e+00 0.000000000000e+00
9.395000000000e+02 -4.277087659010e-01 0.000000000000e+00 0.000000000000e+00
9.397500000000e+02 -7.736833038018e-01 0.000000000000e+00 0.000000000000e+00
9.400000000000e+02 -1.102503464105e+00 0.000000000000e+00 0.000000000000e+00
9.402500000000e+02 -1.399140274030e+00 0.000000000000e+00 0.000000000000e+00
9.405000000000e+02 -1.648071920699e+00 0.000000000000e+00 0.000000000000e+00
9.407500000000e+02 -1.834555459845e+00 0.000000000000e+00 0.000000000000e+00
9.410000000000e+02 -1.946001191635e+00 0.000000000000e+00 0.000000000000e+00
9.412500000000e+02 -1.973285686495e+00 0.000000000000e+00 0.000000000000e+00
9.415000000000e+02 -1.911840817757e+00 0.000000000000e+00 0.000000000000e+00
9.417500000000e+02 -1.762379022327e+00 0.000000000000e+00 0.000000000000e+00
9.420000000000e+02 -1.531156226307e+00 0.000000000000e+00 0.000000000000e+00
9.422500000000e+02 -1.229727858444e+00 0.000000000000e+00 0.000000000000e+00
9.425000000000e+02 -8.742129134354e-01 0.000000000000e+00 0.000000000000e+00
9.427500000000e+02 -4.841382831838e-01 0.000000000000e+00 0.000000000000e+00
9.430000000000e+02 -8.098316847586e-02 0.000000000000e+00 0.000000000000e+00
9.432500000000e+02 3.134246137515e-01 0.000000000000e+00 0.000000000000e+00
9.435000000000e+02 6.784959172270e-01 0.000000000000e+00 0.000000000000e+00
9.437500000000e+02 9.962943070498e-01 0.000000000000e+00 0.000000000000e+00
9.440000000000e+02 1.252646382683e+00 0.000000000000e+00 0.000000000000e+00
9.442500000000e+02 1.437858894819e+00 0.000000000000e+00 0.000000000000e+00
9.445000000000e+02 1.547002894122e+00 0.000000000000e+00 0.000000000000e+00
9.447500000000e+02 1.579776815174e+00 0.000000000000e+00 0.000000000000e+00
9.450000000000e+02 1.540007220733e+00 0.000000000000e+00 0.000000000000e+00
9.452500000000e+02 1.434882069105e+00 0.000000000000e+00 0.000000000000e+00
9.455000000000e+02 1.274032681618e+00 0.000000000000e+00 0.000000000000e+00
9.457500000000e+02 1.068585138447e+00 0.000000000000e+00 0.000000000000e+00
9.460000000000e+02 8.302900576353e-01 0.000000000000e+00 0.000000000000e+00
9.462500000000e+02 5.708142739065e-01 0.000000000000e+00 0.000000000000e+00
9.465000000000e+02 3.012432533443e-01 0.000000000000e+00 0.000000000000e+00
9.467500000000e+02 3.180465751045e-02 0.000000000000e+00 0.000000000000e+00
9.470000000000e+02 -2.282129269263e-01 0.000000000000e+00 0.000000000000e+00
9.472500000000e+02 -4.704012339702e-01 0.000000000000e+00 0.000000000000e+00
9.475000000000e+02 -6.871066456890e-01 0.000000000000e+00 0.000000000000e+00
9.477500000000e+02 -8.713153058436e-01 0.000000000000e+00 0.000000000000e+00
9.480000000000e+02 -1.016617803563e+00 0.000000000000e+00 0.000000000000e+00
9.482500000000e+02 -1.117301597593e+00 0.000000000000e+00 0.000000000000e+00
9.485000000000e+02 -1.168590533834e+00 0.000000000000e+00 0.000000000000e+00
9.487500000000e+02 -1.167018395862e+00 0.000000000000e+00 0.000000000000e+00
9.490000000000e+02 -1.110892471004e+00 0.000000000000e+00 0.000000000000e+00
9.492500000000e+02 -1.000778384335e+00 0.000000000000e+00 0.000000000000e+00
9.495000000000e+02 -8.399227769794e-01 0.000000000000e+00 0.000000000000e+00
9.497500000000e+02 -6.345281501116e-01 0.000000000000e+00 0.000000000000e+00
9.500000000000e+02 -3.938049638865e-01 0.000000000000e+00 0.000000000000e+00
9.502500000000e+02 -1.297486511893e-01 0.000000000000e+00 0.000000000000e+00
9.505000000000e+02 1.433792720949e-01 0.000000000000e+00 0.000000000000e+00
9.507500000000e+02 4.098504244247e-01 0.000000000000e+00 0.000000000000e+00
9.510000000000e+02 6.534970082661e-01 0.000000000000e+00 0.000000000000e+00
9.512500000000e+02 8.588835335747e-01 0.000000000000e+00 0.000000000000e+00
9.515000000000e+02 1.012515841112e+00 0.000000000000e+00 0.000000000000e+00
9.517500000000e+02 1.103969352350e+00 0.000000000000e+00 0.000000000000e+00
9.520000000000e+02 1.126820858878e+00 0.000000000000e+00 0.000000000000e+00
9.522500000000e+02 1.079283929699e+00 0.000000000000e+00 0.000000000000e+00
9.525000000000e+02 9.644754179563e-01 0.000000000000e+00 0.000000000000e+00
9.527500000000e+02 7.902764556680e-01 0.000000000000e+00 0.000000000000e+00
9.530000000000e+02 5.687916193466e-01 0.000000000000e+00 0.000000000000e+00
9.532500000000e+02 3.154500495778e-01 0.000000000000e+00 0.000000000000e+00
9.535000000000e+02 4.782772749954e-02 0.000000000000e+00 0.000000000000e+00
9.537500000000e+02 -2.157030105021e-01 0.000000000000e+00 0.000000000000e+00
9.540000000000e+02 -4.573750993848e-01 0.000000000000e+00 0.000000000000e+00
9.542500000000e+02 -6.613551311537e-01 0.000000000000e+00 0.000000000000e+00
9.545000000000e+02 -8.148840876912e-01 0.000000000000e+00 0.000000000000e+00
9.547500000000e+02 -9.091372366367e-01 0.000000000000e+00 0.000000000000e+00
9.550000000000e+02 -9.397398104311e-01 0.000000000000e+00 0.000000000000e+00
9.552500000000e+02 -9.069099348153e-01 0.000000000000e+00 0.000000000000e+00
9.555000000000e+02 -8.152362144105e-01 0.000000000000e+00 0.000000000000e+00
9.557500000000e+02 -6.731305313879e-01 0.000000000000e+00 0.000000000000e+00
9.560000000000e+02 -4.920235849425e-01 0.000000000000e+00 0.000000000000e+00
9.562500000000e+02 -2.853889839146e-01 0.000000000000e+00 0.000000000000e+00
9.565000000000e+02 -6.768991721530e-02 0.000000000000e+00 0.000000000000e+00
9.567500000000e+02 1.466595839066e-01 0.000000000000e+00 0.000000000000e+00
9.570000000000e+02 3.442379685756e-01 0.000000000000e+00 0.000000000000e+00
9.572500000000e+02 5.134015680545e-01 0.000000000000e+00 0.000000000000e+00
9.575000000000e+02 6.448722472483e-01 0.000000000000e+00 0.000000000000e+00
9.577500000000e+02 7.321114072282e-01 0.000000000000e+00 0.000000000000e+00
9.580000000000e+02 7.714865862700e-01 0.000000000000e+00 0.000000000000e+00
9.582500000000e+02 7.622546831890e-01 0.000000000000e+00 0.000000000000e+00
9.585000000000e+02 7.063974195424e-01 0.000000000000e+00 0.000000000000e+00
9.587500000000e+02 6.083492382633e-01 0.000000000000e+00 0.000000000000e+00
9.590000000000e+02 4.746556430632e-01 0.000000000000e+00 0.000000000000e+00
9.592500000000e+02 3.135922562454e-01 0.000000000000e+00 0.000000000000e+00
9.595000000000e+02 1.347636567881e-01 0.000000000000e+00 0.000000000000e+00
9.597500000000e+02 -5.131110854668e-02 0.000000000000e+00 0.000000000000e+00
9.600000000000e+02 -2.336299296322e-01 0.000000000000e+00 0.000000000000e+00
9.602500000000e+02 -4.011659983990e-01 0.000000000000e+00 0.000000000000e+00
9.605000000000e+02 -5.433639597538e-01 0.000000000000e+00 0.000000000000e+00
9.607500000000e+02 -6.506790966177e-01 0.000000000000e+00 0.000000000000e+00
9.610000000000e+02 -7.151533295819e-01 0.000000000000e+00 0.000000000000e+00
9.612500000000e+02 -7.310060556677e-01 0.000000000000e+00 0.000000000000e+00
9.615000000000e+02 -6.952003836327e-01 0.000000000000e+00 0.000000000000e+00
9.617500000000e+02 -6.079293659047e-01 0.000000000000e+00 0.000000000000e+00
9.620000000000e+02 -4.729557915758e-01 0.000000000000e+00 0.000000000000e+00
9.622500000000e+02 -2.977360726624e-01 0.000000000000e+00 0.000000000000e+00
9.625000000000e+02 -9.326595733678e-02 0.000000000000e+00 0.000000000000e+00
9.627500000000e+02 1.263958277374e-01 0.000000000000e+00 0.000000000000e+00
9.630000000000e+02 3.449410315404e-01 0.000000000000e+00 0.000000000000e+00
9.632500000000e+02 5.449404340551e-01 0.000000000000e+00 0.000000000000e+00
9.635000000000e+02 7.092242455697e-01 0.000000000000e+00 0.000000000000e+00
9.637500000000e+02 8.224106694155e-01 0.000000000000e+00 0.000000000000e+00
9.640000000000e+02 8.724450281406e-01 0.000000000000e+00 0.000000000000e+00
9.642500000000e+02 8.519899540004e-01 0.000000000000e+00 0.000000000000e+00
9.645000000000e+02 7.595018446646e-01 0.000000000000e+00 0.000000000000e+00
9.647500000000e+02 5.998429845154e-01 0.000000000000e+00 0.000000000000e+00
9.650000000000e+02 3.843130692855e-01 0.000000000000e+00 0.000000000000e+00
9.652500000000e+02 1.300363932980e-01 0.000000000000e+00 0.000000000000e+00
9.655000000000e+02 -1.412928896590e-01 0.000000000000e+00 0.000000000000e+00
9.657500000000e+02 -4.052320475546e-01 0.000000000000e+00 0.000000000000e+00
9.660000000000e+02 -6.368307956166e-01 0.000000000000e+00 0.000000000000e+00
9.662500000000e+02 -8.130844114970e-01 0.000000000000e+00 0.000000000000e+00
9.665000000000e+02 -9.153494748422e-01 0.000000000000e+00 0.000000000000e+00
9.667500000000e+02 -9.314568309137e-01 0.000000000000e+00 0.000000000000e+00
9.670000000000e+02 -8.572704598379e-01 0.000000000000e+00 0.000000000000e+00
9.672500000000e+02 -6.974857306300e-01 0.000000000000e+00 0.000000000000e+00
9.675000000000e+02 -4.655329280231e-01 0.000000000000e+00 0.000000000000e+00
9.677500000000e+02 -1.825451658209e-01 0.000000000000e+00 0.000000000000e+00
9.680000000000e+02 1.245460374360e-01 0.000000000000e+00 0.000000000000e+00
9.682500000000e+02 4.256210630019e-01 0.000000000000e+00 0.000000000000e+00
9.685000000000e+02 6.904322854608e-01 0.000000000000e+00 0.000000000000e+00
9.687500000000e+02 8.917934376706e-01 0.000000000000e+00 0.000000000000e+00
9.690000000000e+02 1.008547723858e+00 0.000000000000e+00 0.000000000000e+00
9.692500000000e+02 1.027974028818e+00 0.000000000000e+00 0.000000000000e+00
9.695000000000e+02 9.473411188674e-01 0.000000000000e+00 0.000000000000e+00
9.697500000000e+02 7.744067516127e-01 0.000000000000e+00 0.000000000000e+00
9.700000000000e+02 5.267731841391e-01 0.000000000000e+00 0.000000000000e+00
9.702500000000e+02 2.301399560229e-01 0.000000000000e+00 0.000000000000e+00
9.705000000000e+02 -8.437608661669e-02 0.000000000000e+00 0.000000000000e+00
9.707500000000e+02 -3.835704422132e-01 0.000000000000e+00 0.000000000000e+00
9.710000000000e+02 -6.357643307490e-01 0.000000000000e+00 0.000000000000e+00
9.712500000000e+02 -8.142942604886e-01 0.000000000000e+00 0.000000000000e+00
9.715000000000e+02 -9.004762031252e-01 0.000000000000e+00 0.000000000000e+00
9.717500000000e+02 -8.856968426888e-01 0.000000000000e+00 0.000000000000e+00
9.720000000000e+02 -7.723810926370e-01 0.000000000000e+00 0.000000000000e+00
9.722500000000e+02 -5.737136314689e-01 0.000000000000e+00 0.000000000000e+00
9.725000000000e+02 -3.121375180508e-01 0.000000000000e+00 0.000000000000e+00
9.727500000000e+02 -1.679753191330e-02 0.000000000000e+00 0.000000000000e+00
9.730000000000e+02 2.797779878237e-01 0.000000000000e+00 0.000000000000e+00
9.732500000000e+02 5.453710898274e-01 0.000000000000e+00 0.000000000000e+00
9.735000000000e+02 7.517121736615e-01 0.000000000000e+00 0.000000000000e+00
9.737500000000e+02 8.776361415559e-01 0.000000000000e+00 0.000000000000e+00
9.740000000000e+02 9.113885224867e-01 0.000000000000e+00 0.000000000000e+00
9.742500000000e+02 8.518158146640e-01 0.000000000000e+00 0.000000000000e+00
9.745000000000e+02 7.083091070281e-01 0.000000000000e+00 0.000000000000e+00
9.747500000000e+02 4.995205685830e-01 0.000000000000e+00 0.000000000000e+00
9.750000000000e+02 2.510199571307e-01 0.000000000000e+00 0.000000000000e+00
9.752500000000e+02 -7.815443658179e-03 0.000000000000e+00 0.000000000000e+00
9.755000000000e+02 -2.472947465660e-01 0.000000000000e+00 0.000000000000e+00
9.757500000000e+02 -4.408671252443e-01 0.000000000000e+00 0.000000000000e+00
9.760000000000e+02 -5.681224299164e-01 0.000000000000e+00 0.000000000000e+00
9.762500000000e+02 -6.169881320806e-01 0.000000000000e+00 0.000000000000e+00
9.765000000000e+02 -5.848766410394e-01 0.000000000000e+00 0.000000000000e+00
9.767500000000e+02 -4.786705062206e-01 0.000000000000e+00 0.000000000000e+00
9.770000000000e+02 -3.135780681462e-01 0.000000000000e+00 0.000000000000e+00
9.772500000000e+02 -1.110302441332e-01 0.000000000000e+00 0.000000000000e+00
9.775000000000e+02 1.040970308258e-01 0.000000000000e+00 0.000000000000e+00
9.777500000000e+02 3.065746196147e-01 0.000000000000e+00 0.000000000000e+00
9.780000000000e+02 4.738376797057e-01 0.000000000000e+00 0.000000000000e+00
9.782500000000e+02 5.885614366846e-01 0.000000000000e+00 0.000000000000e+00
9.785000000000e+02 6.404947621571e-01 0.000000000000e+00 0.000000000000e+00
9.787500000000e+02 6.273540325991e-01 0.000000000000e+00 0.000000000000e+00
9.790000000000e+02 5.547045143285e-01 0.000000000000e+00 0.000000000000e+00
9.792500000000e+02 4.348864199504e-01 0.000000000000e+00 0.000000000000e+00
9.795000000000e+02 2.851608933192e-01 0.000000000000e+00 0.000000000000e+00
9.797500000000e+02 1.253425958923e-01 0.000000000000e+00 0.000000000000e+00
9.800000000000e+02 -2.476068078717e-02 0.000000000000e+00 0.000000000000e+00
9.802500000000e+02 -1.477705392172e-01 0.000000000000e+00 0.000000000000e+00
9.805000000000e+02 -2.307245009348e-01 0.000000000000e+00 0.000000000000e+00
9.807500000000e+02 -2.663982905518e-01 0.000000000000e+00 0.000000000000e+00
9.810000000000e+02 -2.538320749335e-01 0.000000000000e+00 0.000000000000e+00
9.812500000000e+02 -1.980380443543e-01 0.000000000000e+00 0.000000000000e+00
9.815000000000e+02 -1.089736964765e-01 0.000000000000e+00 0.000000000000e+00
9.817500000000e+02 4.414160242754e-05 0.000000000000e+00 0.000000000000e+00
9.820000000000e+02 1.142464620866e-01 0.000000000000e+00 0.000000000000e+00
9.822500000000e+02 2.193739867209e-01 0.000000000000e+00 0.000000000000e+00
9.825000000000e+02 3.034359603931e-01 0.000000000000e+00 0.000000000000e+00
9.827500000000e+02 3.580503461387e-01 0.000000000000e+00 0.000000000000e+00
9.830000000000e+02 3.792187416088e-01 0.000000000000e+00 0.000000000000e+00
9.832500000000e+02 3.674738296374e-01 0.000000000000e+00 0.000000000000e+00
9.835000000000e+02 3.274250121670e-01 0.000000000000e+00 0.000000000000e+00
9.837500000000e+02 2.668068673251e-01 0.000000000000e+00 0.000000000000e+00
9.840000000000e+02 1.951948718616e-01 0.000000000000e+00 0.000000000000e+00
9.842500000000e+02 1.225863113632e-01 0.000000000000e+00 0.000000000000e+00
9.845000000000e+02 5.804837988459e-02 0.000000000000e+00 0.000000000000e+00
9.847500000000e+02 8.611359899554e-03 0.000000000000e+00 0.000000000000e+00
9.850000000000e+02 -2.146241347808e-02 0.000000000000e+00 0.000000000000e+00
9.852500000000e+02 -3.096527410120e-02 0.000000000000e+00 0.000000000000e+00
9.855000000000e+02 -2.158550982205e-02 0.000000000000e+00 0.000000000000e+00
9.857500000000e+02 2.635200346229e-03 0.000000000000e+00 0.000000000000e+00
9.860000000000e+02 3.611725794607e-02 0.000000000000e+00 0.000000000000e+00
9.862500000000e+02 7.269080933957e-02 0.000000000000e+00 0.000000000000e+00
9.865000000000e+02 1.065276719483e-01 0.000000000000e+00 0.000000000000e+00
9.867500000000e+02 1.329244504685e-01 0.000000000000e+00 0.000000000000e+00
9.870000000000e+02 1.488369991719e-01 0.000000000000e+00 0.000000000000e+00
9.872500000000e+02 1.531117970831e-01 0.000000000000e+00 0.000000000000e+00
9.875000000000e+02 1.464097863551e-01 0.000000000000e+00 0.000000000000e+00
9.877500000000e+02 1.308649666404e-01 0.000000000000e+00 0.000000000000e+00
9.880000000000e+02 1.095567073666e-01 0.000000000000e+00 0.000000000000e+00
9.882500000000e+02 8.589646095457e-02 0.000000000000e+00 0.000000000000e+00
9.885000000000e+02 6.303404482973e-02 0.000000000000e+00 0.000000000000e+00
9.887500000000e+02 4.337640882030e-02 0.000000000000e+00 0.000000000000e+00
9.890000000000e+02 2.828587137972e-02 0.000000000000e+00 0.000000000000e+00
9.892500000000e+02 1.799018621074e-02 0.000000000000e+00 0.000000000000e+00
9.895000000000e+02 1.169953982287e-02 0.000000000000e+00 0.000000000000e+00
9.897500000000e+02 7.891784477216e-03 0.000000000000e+00 0.000000000000e+00
9.900000000000e+02 4.702078672388e-03 0.000000000000e+00 0.000000000000e+00
9.902500000000e+02 3.401613215909e-04 0.000000000000e+00 0.000000000000e+00
9.905000000000e+02 -6.540897939526e-03 0.000000000000e+00 0.000000000000e+00
9.907500000000e+02 -1.658733130631e-02 0.000000000000e+00 0.000000000000e+00
9.910000000000e+02 -2.963844994089e-02 0.000000000000e+00 0.000000000000e+00
9.912500000000e+02 -4.478275982812e-02 0.000000000000e+00 0.000000000000e+00
9.915000000000e+02 -6.055858220571e-02 0.000000000000e+00 0.000000000000e+00
9.917500000000e+02 -7.525670746136e-02 0.000000000000e+00 0.000000000000e+00
9.920000000000e+02 -8.726628248884e-02 0.000000000000e+00 0.000000000000e+00
9.922500000000e+02 -9.539949681598e-02 0.000000000000e+00 0.000000000000e+00
9.925000000000e+02 -9.913622275951e-02 0.000000000000e+00 0.000000000000e+00
9.927500000000e+02 -9.874524041194e-02 0.000000000000e+00 0.000000000000e+00
9.930000000000e+02 -9.526111926855e-02 0.000000000000e+00 0.000000000000e+00
9.932500000000e+02 -9.032126623276e-02 0.000000000000e+00 0.000000000000e+00
9.935000000000e+02 -8.589175071789e-02 0.000000000000e+00 0.000000000000e+00
9.937500000000e+02 -8.392930067157e-02 0.000000000000e+00 0.000000000000e+00
9.940000000000e+02 -8.603733770361e-02 0.000000000000e+00 0.000000000000e+00
9.942500000000e+02 -9.317454051425e-02 0.000000000000e+00 0.000000000000e+00
9.945000000000e+02 -1.054653033879e-01 0.000000000000e+00 0.000000000000e+00
9.947500000000e+02 -1.221442896811e-01 0.000000000000e+00 0.000000000000e+00
9.950000000000e+02 -1.416450375964e-01 0.000000000000e+00 0.000000000000e+00
9.952500000000e+02 -1.618189805800e-01 0.000000000000e+00 0.000000000000e+00
9.955000000000e+02 -1.802501546158e-01 0.000000000000e+00 0.000000000000e+00
9.957500000000e+02 -1.946156454404e-01 0.000000000000e+00 0.000000000000e+00
9.960000000000e+02 -2.030348264207e-01 0.000000000000e+00 0.000000000000e+00
9.962500000000e+02 -2.043526283333e-01 0.000000000000e+00 0.000000000000e+00
9.965000000000e+02 -1.983129493941e-01 0.000000000000e+00 0.000000000000e+00
9.967500000000e+02 -1.855959692621e-01 0.000000000000e+00 0.000000000000e+00
9.970000000000e+02 -1.677146491025e-01 0.000000000000e+00 0.000000000000e+00
9.972500000000e+02 -1.467876098794e-01 0.000000000000e+00 0.000000000000e+00
9.975000000000e+02 -1.252244298037e-01 0.000000000000e+00 0.000000000000e+00
9.977500000000e+02 -1.053723000701e-01 0.000000000000e+00 0.000000000000e+00
9.980000000000e+02 -8.917804146389e-02 0.000000000000e+00 0.000000000000e+00
9.982500000000e+02 -7.791610389729e-02 0.000000000000e+00 0.000000000000e+00
9.985000000000e+02 -7.202207327395e-02 0.000000000000e+00 0.000000000000e+00
9.987500000000e+02 -7.105430717465e-02 0.000000000000e+00 0.000000000000e+00
9.990000000000e+02 -7.378637659297e-02 0.000000000000e+00 0.000000000000e+00
9.992500000000e+02 -7.841316438543e-02 0.000000000000e+00 0.000000000000e+00
9.995000000000e+02 -8.283681150301e-02 0.000000000000e+00 0.000000000000e+00
9.997500000000e+02 -8.498767678768e-02 0.000000000000e+00 0.000000000000e+00
1.000000000000e+03 -8.313160442332e-02 0.000000000000e+00 0.000000000000e+00
1.000250000000e+03 -7.611844009422e-02 0.000000000000e+00 0.000000000000e+00
1.000500000000e+03 -6.353709435028e-02 0.000000000000e+00 0.000000000000e+00
1.000750000000e+03 -4.575770303777e-02 0.000000000000e+00 0.000000000000e+00
1.001000000000e+03 -2.385907158763e-02 0.000000000000e+00 0.000000000000e+00
1.001250000000e+03 5.431739880754e-04 0.000000000000e+00 0.000000000000e+00
1.001500000000e+03 2.553809344925e-02 0.000000000000e+00 0.000000000000e+00
1.001750000000e+03 4.919182667895e-02 0.000000000000e+00 0.000000000000e+00
1.002000000000e+03 6.980924608675e-02 0.000000000000e+00 0.000000000000e+00
1.002250000000e+03 8.614682645868e-02 0.000000000000e+00 0.000000000000e+00
1.002500000000e+03 9.754790393167e-02 0.000000000000e+00 0.000000000000e+00
1.002750000000e+03 1.039846681938e-01 0.000000000000e+00 0.000000000000e+00
1.003000000000e+03 1.060061584124e-01 0.000000000000e+00 0.000000000000e+00
1.003250000000e+03 1.046058303088e-01 0.000000000000e+00 0.000000000000e+00
1.003500000000e+03 1.010337478504e-01 0.000000000000e+00 0.000000000000e+00
1.003750000000e+03 9.658548154089e-02 0.000000000000e+00 0.000000000000e+00
1.004000000000e+03 9.240148957174e-02 0.000000000000e+00 0.000000000000e+00
1.004250000000e+03 8.930711622483e-02 0.000000000000e+00 0.000000000000e+00
1.004500000000e+03 8.771519944245e-02 0.000000000000e+00 0.000000000000e+00
1.004750000000e+03 8.760214160881e-02 0.000000000000e+00 0.000000000000e+00
1.005000000000e+03 8.855607232936e-02 0.000000000000e+00 0.000000000000e+00
1.005250000000e+03 8.988441048352e-02 0.000000000000e+00 0.000000000000e+00
1.005500000000e+03 9.075946944912e-02 0.000000000000e+00 0.000000000000e+00
1.005750000000e+03 9.037599258669e-02 0.000000000000e+00 0.000000000000e+00
1.006000000000e+03 8.809422061355e-02 0.000000000000e+00 0.000000000000e+00
1.006250000000e+03 8.354609818359e-02 0.000000000000e+00 0.000000000000e+00
1.006500000000e+03 7.668965901108e-02 0.000000000000e+00 0.000000000000e+00
1.006750000000e+03 6.780610578808e-02 0.000000000000e+00 0.000000000000e+00
1.007000000000e+03 5.744396951186e-02 0.000000000000e+00 0.000000000000e+00
1.007250000000e+03 4.632334656366e-02 0.000000000000e+00 0.000000000000e+00
1.007500000000e+03 3.521920004492e-02 0.000000000000e+00 0.000000000000e+00
1.007750000000e+03 2.484519235412e-02 0.000000000000e+00 0.000000000000e+00
1.008000000000e+03 1.575822216748e-02 0.000000000000e+00 0.000000000000e+00
1.008250000000e+03 8.299141971022e-03 0.000000000000e+00 0.000000000000e+00
1.008500000000e+03 2.577958262026e-03 0.000000000000e+00 0.000000000000e+00
1.008750000000e+03 -1.496524105169e-03 0.000000000000e+00 0.000000000000e+00
1.009000000000e+03 -4.150693356748e-03 0.000000000000e+00 0.000000000000e+00
1.009250000000e+03 -5.658206654668e-03 0.000000000000e+00 0.000000000000e+00
1.009500000000e+03 -6.248240057082e-03 0.000000000000e+00 0.000000000000e+00
1.009750000000e+03 -6.028347283590e-03 0.000000000000e+00 0.000000000000e+00
1.010000000000e+03 -4.937413185863e-03 0.000000000000e+00 0.000000000000e+00
1.010250000000e+03 -2.738506284111e-03 0.000000000000e+00 0.000000000000e+00
1.010500000000e+03 9.459632950677e-04 0.000000000000e+00 0.000000000000e+00
1.010750000000e+03 6.562194021659e-03 0.000000000000e+00 0.000000000000e+00
1.011000000000e+03 1.452835336829e-02 0.000000000000e+00 0.000000000000e+00
1.011250000000e+03 2.513042209974e-02 0.000000000000e+00 0.000000000000e+00
1.011500000000e+03 3.842942870309e-02 0.000000000000e+00 0.000000000000e+00
1.011750000000e+03 5.419754884492e-02 0.000000000000e+00 0.000000000000e+00
1.012000000000e+03 7.189607269994e-02 0.000000000000e+00 0.000000000000e+00
1.012250000000e+03 9.070146250746e-02 0.000000000000e+00 0.000000000000e+00
1.012500000000e+03 1.095777528108e-01 0.000000000000e+00 0.000000000000e+00
1.012750000000e+03 1.273857078300e-01 0.000000000000e+00 0.000000000000e+00
1.013000000000e+03 1.430127512598e-01 0.000000000000e+00 0.000000000000e+00
1.013250000000e+03 1.555038024670e-01 0.000000000000e+00 0.000000000000e+00
1.013500000000e+03 1.641724643282e-01 0.000000000000e+00 0.000000000000e+00
1.013750000000e+03 1.686746715056e-01 0.000000000000e+00 0.000000000000e+00
1.014000000000e+03 1.690325404338e-01 0.000000000000e+00 0.000000000000e+00
1.014250000000e+03 1.656038963989e-01 0.000000000000e+00 0.000000000000e+00
1.014500000000e+03 1.590015740463e-01 0.000000000000e+00 0.000000000000e+00
1.014750000000e+03 1.499747252639e-01 0.000000000000e+00 0.000000000000e+00
1.015000000000e+03 1.392707141661e-01 0.000000000000e+00 0.000000000000e+00
1.015250000000e+03 1.274996939816e-01 0.000000000000e+00 0.000000000000e+00
1.015500000000e+03 1.150240417957e-01 0.000000000000e+00 0.000000000000e+00
1.015750000000e+03 1.018914047412e-01 0.000000000000e+00 0.000000000000e+00
1.016000000000e+03 8.782366430727e-02 0.000000000000e+00 0.000000000000e+00
1.016250000000e+03 7.226561061169e-02 0.000000000000e+00 0.000000000000e+00
1.016500000000e+03 5.448782485821e-02 0.000000000000e+00 0.000000000000e+00
1.016750000000e+03 3.372962001837e-02 0.000000000000e+00 0.000000000000e+00
1.017000000000e+03 9.361227515724e-03 0.000000000000e+00 0.000000000000e+00
1.017250000000e+03 -1.895920853666e-02 0.000000000000e+00 0.000000000000e+00
1.017500000000e+03 -5.115826114603e-02 0.000000000000e+00 0.000000000000e+00
1.017750000000e+03 -8.667021579455e-02 0.000000000000e+00 0.000000000000e+00
1.018000000000e+03 -1.244243067579e-01 0.000000000000e+00 0.000000000000e+00
1.018250000000e+03 -1.629010183467e-01 0.000000000000e+00 0.000000000000e+00
1.018500000000e+03 -2.002523645454e-01 0.000000000000e+00 0.000000000000e+00
1.018750000000e+03 -2.344717546457e-01 0.000000000000e+00 0.000000000000e+00
1.019000000000e+03 -2.635917327986e-01 0.000000000000e+00 0.000000000000e+00
1.019250000000e+03 -2.858836384725e-01 0.000000000000e+00 0.000000000000e+00
1.019500000000e+03 -3.000327124951e-01 0.000000000000e+00 0.000000000000e+00
1.019750000000e+03 -3.052654611918e-01 0.000000000000e+00 0.000000000000e+00
1.020000000000e+03 -3.014127185549e-01 0.000000000000e+00 0.000000000000e+00
1.020250000000e+03 -2.889008507902e-01 0.000000000000e+00 0.000000000000e+00
1.020500000000e+03 -2.686736173419e-01 0.000000000000e+00 0.000000000000e+00
1.020750000000e+03 -2.420568712325e-01 0.000000000000e+00 0.000000000000e+00
1.021000000000e+03 -2.105861447033e-01 0.000000000000e+00 0.000000000000e+00
1.021250000000e+03 -1.758220874016e-01 0.000000000000e+00 0.000000000000e+00
1.021500000000e+03 -1.391800015736e-01 0.000000000000e+00 0.000000000000e+00
1.021750000000e+03 -1.017971849644e-01 0.000000000000e+00 0.000000000000e+00
1.022000000000e+03 -6.445583744674e-02 0.000000000000e+00 0.000000000000e+00
1.022250000000e+03 -2.757079871281e-02 0.000000000000e+00 0.000000000000e+00
1.022500000000e+03 8.758387140180e-03 0.000000000000e+00 0.000000000000e+00
1.022750000000e+03 4.464120802227e-02 0.000000000000e+00 0.000000000000e+00
1.023000000000e+03 8.025392477483e-02 0.000000000000e+00 0.000000000000e+00
1.023250000000e+03 1.156848810705e-01 0.000000000000e+00 0.000000000000e+00
1.023500000000e+03 1.507928278599e-01 0.000000000000e+00 0.000000000000e+00
1.023750000000e+03 1.851018531017e-01 0.000000000000e+00 0.000000000000e+00
1.024000000000e+03 2.177512024001e-01 0.000000000000e+00 0.000000000000e+00
1.024250000000e+03 2.475103019805e-01 0.000000000000e+00 0.000000000000e+00
1.024500000000e+03 2.728598114729e-01 0.000000000000e+00 0.000000000000e+00
1.024750000000e+03 2.921299068600e-01 0.000000000000e+00 0.000000000000e+00
1.025000000000e+03 3.036785990399e-01 0.000000000000e+00 0.000000000000e+00
1.025250000000e+03 3.060869174584e-01 0.000000000000e+00 0.000000000000e+00
1.025500000000e+03 2.983450616706e-01 0.000000000000e+00 0.000000000000e+00
1.025750000000e+03 2.800045066884e-01 0.000000000000e+00 0.000000000000e+00
1.026000000000e+03 2.512753855314e-01 0.000000000000e+00 0.000000000000e+00
1.026250000000e+03 2.130556238202e-01 0.000000000000e+00 0.000000000000e+00
1.026500000000e+03 1.668872387058e-01 0.000000000000e+00 0.000000000000e+00
1.026750000000e+03 1.148446751409e-01 0.000000000000e+00 0.000000000000e+00
1.027000000000e+03 5.936872175197e-02 0.000000000000e+00 0.000000000000e+00
1.027250000000e+03 3.066246696041e-03 0.000000000000e+00 0.000000000000e+00
1.027500000000e+03 -5.150015958460e-02 0.000000000000e+00 0.000000000000e+00
1.027750000000e+03 -1.020080158914e-01 0.000000000000e+00 0.000000000000e+00
1.028000000000e+03 -1.465344092102e-01 0.000000000000e+00 0.000000000000e+00
1.028250000000e+03 -1.836628376147e-01 0.000000000000e+00 0.000000000000e+00
1.028500000000e+03 -2.125287721757e-01 0.000000000000e+00 0.000000000000e+00
1.028750000000e+03 -2.328037163686e-01 0.000000000000e+00 0.000000000000e+00
1.029000000000e+03 -2.446256493371e-01 0.000000000000e+00 0.000000000000e+00
1.029250000000e+03 -2.484903927903e-01 0.000000000000e+00 0.000000000000e+00
1.029500000000e+03 -2.451227593313e-01 0.000000000000e+00 0.000000000000e+00
1.029750000000e+03 -2.353477979409e-01 0.000000000000e+00 0.000000000000e+00
1.030000000000e+03 -2.199809464330e-01 0.000000000000e+00 0.000000000000e+00
1.030250000000e+03 -1.997517512310e-01 0.000000000000e+00 0.000000000000e+00
1.030500000000e+03 -1.752697088048e-01 0.000000000000e+00 0.000000000000e+00
1.030750000000e+03 -1.470336664187e-01 0.000000000000e+00 0.000000000000e+00
1.031000000000e+03 -1.154791553577e-01 0.000000000000e+00 0.000000000000e+00
1.031250000000e+03 -8.105204297606e-02 0.000000000000e+00 0.000000000000e+00
1.031500000000e+03 -4.429282373340e-02 0.000000000000e+00 0.000000000000e+00
1.031750000000e+03 -5.914269448777e-03 0.000000000000e+00 0.000000000000e+00
1.032000000000e+03 3.314379613543e-02 0.000000000000e+00 0.000000000000e+00
1.032250000000e+03 7.169534771557e-02 0.000000000000e+00 0.000000000000e+00
1.032500000000e+03 1.083320039908e-01 0.000000000000e+00 0.000000000000e+00
1.032750000000e+03 1.414907708915e-01 0.000000000000e+00 0.000000000000e+00
1.033000000000e+03 1.695599692760e-01 0.000000000000e+00 0.000000000000e+00
1.033250000000e+03 1.910118117815e-01 0.000000000000e+00 0.000000000000e+00
1.033500000000e+03 2.045458745295e-01 0.000000000000e+00 0.000000000000e+00
1.033750000000e+03 2.092256615224e-01 0.000000000000e+00 0.000000000000e+00
1.034000000000e+03 2.045908366899e-01 0.000000000000e+00 0.000000000000e+00
1.034250000000e+03 1.907304139656e-01 0.000000000000e+00 0.000000000000e+00
1.034500000000e+03 1.683068442264e-01 0.000000000000e+00 0.000000000000e+00
1.034750000000e+03 1.385268611110e-01 0.000000000000e+00 0.000000000000e+00
1.035000000000e+03 1.030613328147e-01 0.000000000000e+00 0.000000000000e+00
1.035250000000e+03 6.392236301381e-02 0.000000000000e+00 0.000000000000e+00
1.035500000000e+03 2.331071967569e-02 0.000000000000e+00 0.000000000000e+00
1.035750000000e+03 -1.655024413106e-02 0.000000000000e+00 0.000000000000e+00
1.036000000000e+03 -5.357701304923e-02 0.000000000000e+00 0.000000000000e+00
1.036250000000e+03 -8.596864103747e-02 0.000000000000e+00 0.000000000000e+00
1.036500000000e+03 -1.123167769298e-01 0.000000000000e+00 0.000000000000e+00
1.036750000000e+03 -1.316744009611e-01 0.000000000000e+00 0.000000000000e+00
1.037000000000e+03 -1.435798908496e-01 0.000000000000e+00 0.000000000000e+00
1.037250000000e+03 -1.480382963947e-01 0.000000000000e+00 0.000000000000e+00
1.037500000000e+03 -1.454663406588e-01 0.000000000000e+00 0.000000000000e+00
1.037750000000e+03 -1.366111251787e-01 0.000000000000e+00 0.000000000000e+00
1.038000000000e+03 -1.224544289024e-01 0.000000000000e+00 0.000000000000e+00
1.038250000000e+03 -1.041147189806e-01 0.000000000000e+00 0.000000000000e+00
1.038500000000e+03 -8.275763604640e-02 0.000000000000e+00 0.000000000000e+00
1.038750000000e+03 -5.952308641563e-02 0.000000000000e+00 0.000000000000e+00
1.039000000000e+03 -3.547363260717e-02 0.000000000000e+00 0.000000000000e+00
1.039250000000e+03 -1.156516695484e-02 0.000000000000e+00 0.000000000000e+00
1.039500000000e+03 1.136257317506e-02 0.000000000000e+00 0.000000000000e+00
1.039750000000e+03 3.258076565912e-02 0.000000000000e+00 0.000000000000e+00
1.040000000000e+03 5.145824859600e-02 0.000000000000e+00 0.000000000000e+00
1.040250000000e+03 6.744731159677e-02 0.000000000000e+00 0.000000000000e+00
1.040500000000e+03 8.007474049151e-02 0.000000000000e+00 0.000000000000e+00
1.040750000000e+03 8.894246822807e-02 0.000000000000e+00 0.000000000000e+00
1.041000000000e+03 9.373967344050e-02 0.000000000000e+00 0.000000000000e+00
1.041250000000e+03 9.426542294500e-02 0.000000000000e+00 0.000000000000e+00
1.041500000000e+03 9.045841441444e-02 0.000000000000e+00 0.000000000000e+00
1.041750000000e+03 8.242843264447e-02 0.000000000000e+00 0.000000000000e+00
1.042000000000e+03 7.048307822316e-02 0.000000000000e+00 0.000000000000e+00
1.042250000000e+03 5.514331405575e-02 0.000000000000e+00 0.000000000000e+00
1.042500000000e+03 3.714240164628e-02 0.000000000000e+00 0.000000000000e+00
1.042750000000e+03 1.740471513524e-02 0.000000000000e+00 0.000000000000e+00
1.043000000000e+03 -2.996546189046e-03 0.000000000000e+00 0.000000000000e+00
1.043250000000e+03 -2.290093116336e-02 0.000000000000e+00 0.000000000000e+00
1.043500000000e+03 -4.113710748800e-02 0.000000000000e+00 0.000000000000e+00
1.043750000000e+03 -5.660735382018e-02 0.000000000000e+00 0.000000000000e+00
1.044000000000e+03 -6.837208634941e-02 0.000000000000e+00 0.000000000000e+00
1.044250000000e+03 -7.572588497977e-02 0.000000000000e+00 0.000000000000e+00
1.044500000000e+03 -7.825705729994e-02 0.000000000000e+00 0.000000000000e+00
1.044750000000e+03 -7.588430005854e-02 0.000000000000e+00 0.000000000000e+00
1.045000000000e+03 -6.886629800431e-02 0.000000000000e+00 0.000000000000e+00
1.045250000000e+03 -5.778285952257e-02 0.000000000000e+00 0.000000000000e+00
1.045500000000e+03 -4.348909706640e-02 0.000000000000e+00 0.000000000000e+00
1.045750000000e+03 -2.704687899585e-02 0.000000000000e+00 0.000000000000e+00
1.046000000000e+03 -9.640002418650e-03 0.000000000000e+00 0.000000000000e+00
1.046250000000e+03 7.518972811905e-03 0.000000000000e+00 0.000000000000e+00
1.046500000000e+03 2.328167311930e-02 0.000000000000e+00 0.000000000000e+00
1.046750000000e+03 3.664838221686e-02 0.000000000000e+00 0.000000000000e+00
1.047000000000e+03 4.683690797189e-02 0.000000000000e+00 0.000000000000e+00
1.047250000000e+03 5.333053135190e-02 0.000000000000e+00 0.000000000000e+00
1.047500000000e+03 5.590198261250e-02 0.000000000000e+00 0.000000000000e+00
1.047750000000e+03 5.461282686105e-02 0.000000000000e+00 0.000000000000e+00
1.048000000000e+03 4.978998344194e-02 0.000000000000e+00 0.000000000000e+00
1.048250000000e+03 4.198310624636e-02 0.000000000000e+00 0.000000000000e+00
1.048500000000e+03 3.190802449035e-02 0.000000000000e+00 0.000000000000e+00
1.048750000000e+03 2.038226826264e-02 0.000000000000e+00 0.000000000000e+00
1.049000000000e+03 8.258844704954e-03 0.000000000000e+00 0.000000000000e+00
1.049250000000e+03 -3.636065897357e-03 0.000000000000e+00 0.000000000000e+00
1.049500000000e+03 -1.455684486164e-02 0.000000000000e+00 0.000000000000e+00
1.049750000000e+03 -2.388032909491e-02 0.000000000000e+00 0.000000000000e+00
1.050000000000e+03 -3.113413468545e-02 0.000000000000e+00 0.000000000000e+00
1.050250000000e+03 -3.601119137597e-02 0.000000000000e+00 0.000000000000e+00
1.050500000000e+03 -3.837157591889e-02 0.000000000000e+00 0.000000000000e+00
1.050750000000e+03 -3.823370398984e-02 0.000000000000e+00 0.000000000000e+00
1.051000000000e+03 -3.575750202354e-02 0.000000000000e+00 0.000000000000e+00
1.051250000000e+03 -3.122231878216e-02 0.000000000000e+00 0.000000000000e+00
1.051500000000e+03 -2.500209756617e-02 0.000000000000e+00 0.000000000000e+00
1.051750000000e+03 -1.753980855211e-02 0.000000000000e+00 0.000000000000e+00
1.052000000000e+03 -9.322464143662e-03 0.000000000000e+00 0.000000000000e+00
1.052250000000e+03 -8.573480910451e-04 0.000000000000e+00 0.000000000000e+00
1.052500000000e+03 7.350487961279e-03 0.000000000000e+00 0.000000000000e+00
1.052750000000e+03 1.481976695478e-02 0.000000000000e+00 0.000000000000e+00
1.053000000000e+03 2.111395930805e-02 0.000000000000e+00 0.000000000000e+00
1.053250000000e+03 2.586188141113e-02 0.000000000000e+00 0.000000000000e+00
1.053500000000e+03 2.877768471730e-02 0.000000000000e+00 0.000000000000e+00
1.053750000000e+03 2.967942912727e-02 0.000000000000e+00 0.000000000000e+00
1.054000000000e+03 2.850484629780e-02 0.000000000000e+00 0.000000000000e+00
1.054250000000e+03 2.532242987188e-02 0.000000000000e+00 0.000000000000e+00
1.054500000000e+03 2.033576636187e-02 0.000000000000e+00 0.000000000000e+00
1.054750000000e+03 1.387913672724e-02 0.000000000000e+00 0.000000000000e+00
1.055000000000e+03 6.402919384943e-03 0.000000000000e+00 0.000000000000e+00
1.055250000000e+03 -1.551805183975e-03 0.000000000000e+00 0.000000000000e+00
1.055500000000e+03 -9.388888516329e-03 0.000000000000e+00 0.000000000000e+00
1.055750000000e+03 -1.650111217167e-02 0.000000000000e+00 0.000000000000e+00
1.056000000000e+03 -2.231937913006e-02 0.000000000000e+00 0.000000000000e+00
1.056250000000e+03 -2.636284352344e-02 0.000000000000e+00 0.000000000000e+00
1.056500000000e+03 -2.828503226802e-02 0.000000000000e+00 0.000000000000e+00
1.056750000000e+03 -2.791085816895e-02 0.000000000000e+00 0.000000000000e+00
1.057000000000e+03 -2.525988981873e-02 0.000000000000e+00 0.000000000000e+00
1.057250000000e+03 -2.055233271429e-02 0.000000000000e+00 0.000000000000e+00
1.057500000000e+03 -1.419580654844e-02 0.000000000000e+00 0.000000000000e+00
1.057750000000e+03 -6.753013089316e-03 0.000000000000e+00 0.000000000000e+00
1.058000000000e+03 1.107448936092e-03 0.000000000000e+00 0.000000000000e+00
1.058250000000e+03 8.672814519949e-03 0.000000000000e+00 0.000000000000e+00
1.058500000000e+03 1.525444826540e-02 0.000000000000e+00 0.000000000000e+00
1.058750000000e+03 2.025566502907e-02 0.000000000000e+00 0.000000000000e+00
1.059000000000e+03 2.323175626837e-02 0.000000000000e+00 0.000000000000e+00
1.059250000000e+03 2.393548254923e-02 0.000000000000e+00 0.000000000000e+00
1.059500000000e+03 2.234269973570e-02 0.000000000000e+00 0.000000000000e+00
1.059750000000e+03 1.865488245266e-02 0.000000000000e+00 0.000000000000e+00
1.060000000000e+03 1.327786058851e-02 0.000000000000e+00 0.000000000000e+00
1.060250000000e+03 6.778792701093e-03 0.000000000000e+00 0.000000000000e+00
1.060500000000e+03 -1.740660864522e-04 0.000000000000e+00 0.000000000000e+00
1.060750000000e+03 -6.882202649646e-03 0.000000000000e+00 0.000000000000e+00
1.061000000000e+03 -1.269040594894e-02 0.000000000000e+00 0.000000000000e+00
1.061250000000e+03 -1.705480614053e-02 0.000000000000e+00 0.000000000000e+00
1.061500000000e+03 -1.959777846132e-02 0.000000000000e+00 0.000000000000e+00
1.061750000000e+03 -2.014364416407e-02 0.000000000000e+00 0.000000000000e+00
1.062000000000e+03 -1.873137992623e-02 0.000000000000e+00 0.000000000000e+00
1.062250000000e+03 -1.560327801613e-02 0.000000000000e+00 0.000000000000e+00
1.062500000000e+03 -1.117134189427e-02 0.000000000000e+00 0.000000000000e+00
1.062750000000e+03 -5.965800732844e-03 0.000000000000e+00 0.000000000000e+00
1.063000000000e+03 -5.721581532489e-04 0.000000000000e+00 0.000000000000e+00
1.063250000000e+03 4.435593767837e-03 0.000000000000e+00 0.000000000000e+00
1.063500000000e+03 8.557706570823e-03 0.000000000000e+00 0.000000000000e+00
1.063750000000e+03 1.142018236740e-02 0.000000000000e+00 0.000000000000e+00
1.064000000000e+03 1.280946752308e-02 0.000000000000e+00 0.000000000000e+00
1.064250000000e+03 1.268697361643e-02 0.000000000000e+00 0.000000000000e+00
1.064500000000e+03 1.118264095436e-02 0.000000000000e+00 0.000000000000e+00
1.064750000000e+03 8.569342590484e-03 0.000000000000e+00 0.000000000000e+00
1.065000000000e+03 5.222186728264e-03 0.000000000000e+00 0.000000000000e+00
1.065250000000e+03 1.568433459209e-03 0.000000000000e+00 0.000000000000e+00
1.065500000000e+03 -1.965393404390e-03 0.000000000000e+00 0.000000000000e+00
1.065750000000e+03 -5.002627360390e-03 0.000000000000e+00 0.000000000000e+00
1.066000000000e+03 -7.256084934418e-03 0.000000000000e+00 0.000000000000e+00
1.066250000000e+03 -8.553998940182e-03 0.000000000000e+00 0.000000000000e+00
1.066500000000e+03 -8.850046725056e-03 0.000000000000e+00 0.000000000000e+00
1.066750000000e+03 -8.217414838079e-03 0.000000000000e+00 0.000000000000e+00
1.067000000000e+03 -6.828871248281e-03 0.000000000000e+00 0.000000000000e+00
1.067250000000e+03 -4.926459175038e-03 0.000000000000e+00 0.000000000000e+00
1.067500000000e+03 -2.785486443040e-03 0.000000000000e+00 0.000000000000e+00
1.067750000000e+03 -6.778549708985e-04 0.000000000000e+00 0.000000000000e+00
1.068000000000e+03 1.160548960723e-03 0.000000000000e+00 0.000000000000e+00
1.068250000000e+03 2.554611032276e-03 0.000000000000e+00 0.000000000000e+00
1.068500000000e+03 3.404462500153e-03 0.000000000000e+00 0.000000000000e+00
1.068750000000e+03 3.688821875298e-03 0.000000000000e+00 0.000000000000e+00
1.069000000000e+03 3.457917885132e-03 0.000000000000e+00 0.000000000000e+00
1.069250000000e+03 2.818036099064e-03 0.000000000000e+00 0.000000000000e+00
1.069500000000e+03 1.910660365257e-03 0.000000000000e+00 0.000000000000e+00
1.069750000000e+03 8.896110414190e-04 0.000000000000e+00 0.000000000000e+00
1.070000000000e+03 -1.005035664377e-04 0.000000000000e+00 0.000000000000e+00
1.070250000000e+03 -9.417503328811e-04 0.000000000000e+00 0.000000000000e+00
1.070500000000e+03 -1.554359573769e-03 0.000000000000e+00 0.000000000000e+00
1.070750000000e+03 -1.901410578778e-03 0.000000000000e+00 0.000000000000e+00
1.071000000000e+03 -1.986954275357e-03 0.000000000000e+00 0.000000000000e+00
1.071250000000e+03 -1.848728326230e-03 0.000000000000e+00 0.000000000000e+00
1.071500000000e+03 -1.547261891847e-03 0.000000000000e+00 0.000000000000e+00
1.071750000000e+03 -1.153467211118e-03 0.000000000000e+00 0.000000000000e+00
1.072000000000e+03 -7.367635119862e-04 0.000000000000e+00 0.000000000000e+00
1.072250000000e+03 -3.554214158524e-04 0.000000000000e+00 0.000000000000e+00
1.072500000000e+03 -5.024219370913e-05 0.000000000000e+00 0.000000000000e+00
1.072750000000e+03 1.579894124224e-04 0.000000000000e+00 0.000000000000e+00
1.073000000000e+03 2.674982561666e-04 0.000000000000e+00 0.000000000000e+00
1.073250000000e+03 2.917136580634e-04 0.000000000000e+00 0.000000000000e+00
1.073500000000e+03 2.537633226279e-04 0.000000000000e+00 0.000000000000e+00
1.073750000000e+03 1.804764006473e-04 0.000000000000e+00 0.000000000000e+00
1.074000000000e+03 9.699879788071e-05 0.000000000000e+00 0.000000000000e+00
1.074250000000e+03 2.284211020362e-05 0.000000000000e+00 0.000000000000e+00
1.074500000000e+03 -3.019842896385e-05 0.000000000000e+00 0.000000000000e+00
1.074750000000e+03 -5.823075453437e-05 0.000000000000e+00 0.000000000000e+00
1.075000000000e+03 -6.388711829815e-05 0.000000000000e+00 0.000000000000e+00
1.075250000000e+03 -5.395302619714e-05 0.000000000000e+00 0.000000000000e+00
1.075500000000e+03 -3.667744736052e-05 0.000000000000e+00 0.000000000000e+00
1.075750000000e+03 -1.939230160496e-05 0.000000000000e+00 0.000000000000e+00
1.076000000000e+03 -6.904292158024e-06 0.000000000000e+00 0.000000000000e+00
1.076250000000e+03 -8.841747171068e-07 0.000000000000e+00 0.000000000000e+00
1.076500000000e+03 0.000000000000e+00 0.000000000000e+00 0.000000000000e+00
1.076750000000e+03 0.000000000000e+00 0.000000000000e+00 0.000000000000e+00
1.077000000000e+03 0.000000000000e+00 0.000000000000e+00 0.000000000000e+00
1.077250000000e+03 0.000000000000e+00 0.000000000000e+00 0.000000000000e+00
1.077500000000e+03 0.000000000000e+00 0.000000000000e+00 0.000000000000e+00
1.077750000000e+03 0.000000000000e+00 0.000000000000e+00 0.000000000000e+00
1.078000000000e+03 0.000000000000e+00 0.000000000000e+00 0.000000000000e+00
1.078250000000e+03 0.000000000000e+00 0.000000000000e+00 0.000000000000e+00
1.078500000000e+03 0.000000000000e+00 0.000000000000e+00 0.000000000000e+00
1.078750000000e+03 0.000000000000e+00 0.000000000000e+00 0.000000000000e+00
1.079000000000e+03 0.000000000000e+00 0.000000000000e+00 0.000000000000e+00
1.079250000000e+03 0.000000000000e+00 0.000000000000e+00 0.000000000000e+00
1.079500000000e+03 0.000000000000e+00 0.000000000000e+00 0.000000000000e+00
1.079750000000e+03 0.000000000000e+00 0.000000000000e+00 0.000000000000e+00
1.080000000000e+03 0.000000000000e+00 0.000000000000e+00 0.000000000000e+00
1.080250000000e+03 0.000000000000e+00 0.000000000000e+00 0.000000000000e+00
1.080500000000e+03 0.000000000000e+00 0.000000000000e+00 0.000000000000e+00
1.080750000000e+03 0.000000000000e+00 0.000000000000e+00 0.000000000000e+00
1.081000000000e+03 0.000000000000e+00 0.000000000000e+00 0.000000000000e+00
1.081250000000e+03 0.000000000000e+00 0.000000000000e+00 0.000000000000e+00
1.081500000000e+03 0.000000000000e+00 0.000000000000e+00 0.000000000000e+00
1.081750000000e+03 0.000000000000e+00 0.000000000000e+00 0.000000000000e+00
1.082000000000e+03 0.000000000000e+00 0.000000000000e+00 0.000000000000e+00
1.082250000000e+03 0.000000000000e+00 0.000000000000e+00 0.000000000000e+00
1.082500000000e+03 0.000000000000e+00 0.000000000000e+00 0.000000000000e+00
1.082750000000e+03 0.000000000000e+00 0.000000000000e+00 0.000000000000e+00
1.083000000000e+03 0.000000000000e+00 0.000000000000e+00 0.000000000000e+00
1.083250000000e+03 0.000000000000e+00 0.000000000000e+00 0.000000000000e+00
1.083500000000e+03 0.000000000000e+00 0.000000000000e+00 0.000000000000e+00
1.083750000000e+03 0.000000000000e+00 0.000000000000e+00 0.000000000000e+00
1.084000000000e+03 0.000000000000e+00 0.000000000000e+00 0.000000000000e+00
1.084250000000e+03 0.000000000000e+00 0.000000000000e+00 0.000000000000e+00
1.084500000000e+03 0.000000000000e+00 0.000000000000e+00 0.000000000000e+00
1.084750000000e+03 0.000000000000e+00 0.000000000000e+00 0.000000000000e+00
1.085000000000e+03 0.000000000000e+00 0.000000000000e+00 0.000000000000e+00
1.085250000000e+03 0.000000000000e+00 0.000000000000e+00 0.000000000000e+00
1.085500000000e+03 0.000000000000e+00 0.000000000000e+00 0.000000000000e+00
1.085750000000e+03 0.000000000000e+00 0.000000000000e+00 0.000000000000e+00
1.086000000000e+03 0.000000000000e+00 0.000000000000e+00 0.000000000000e+00
1.086250000000e+03 0.000000000000e+00 0.000000000000e+00 0.000000000000e+00
1.086500000000e+03 0.000000000000e+00 0.000000000000e+00 0.000000000000e+00
1.086750000000e+03 0.000000000000e+00 0.000000000000e+00 0.000000000000e+00
1.087000000000e+03 0.000000000000e+00 0.000000000000e+00 0.000000000000e+00
1.087250000000e+03 0.000000000000e+00 0.000000000000e+00 0.000000000000e+00
1.087500000000e+03 0.000000000000e+00 0.000000000000e+00 0.000000000000e+00
1.087750000000e+03 0.000000000000e+00 0.000000000000e+00 0.000000000000e+00
1.088000000000e+03 0.000000000000e+00 0.000000000000e+00 0.000000000000e+00
1.088250000000e+03 0.000000000000e+00 0.000000000000e+00 0.000000000000e+00
1.088500000000e+03 0.000000000000e+00 0.000000000000e+00 0.000000000000e+00
1.088750000000e+03 0.000000000000e+00 0.000000000000e+00 0.000000000000e+00
1.089000000000e+03 0.000000000000e+00 0.000000000000e+00 0.000000000000e+00
1.089250000000e+03 0.000000000000e+00 0.000000000000e+00 0.000000000000e+00
1.089500000000e+03 0.000000000000e+00 0.000000000000e+00 0.000000000000e+00
1.089750000000e+03 0.000000000000e+00 0.000000000000e+00 0.000000000000e+00
1.090000000000e+03 0.000000000000e+00 0.000000000000e+00 0.000000000000e+00
1.090250000000e+03 0.000000000000e+00 0.000000000000e+00 0.000000000000e+00
1.090500000000e+03 0.000000000000e+00 0.000000000000e+00 0.000000000000e+00
1.090750000000e+03 0.000000000000e+00 0.000000000000e+00 0.000000000000e+00
1.091000000000e+03 0.000000000000e+00 0.000000000000e+00 0.000000000000e+00
1.091250000000e+03 0.000000000000e+00 0.000000000000e+00 0.000000000000e+00
1.091500000000e+03 0.000000000000e+00 0.000000000000e+00 0.000000000000e+00
1.091750000000e+03 0.000000000000e+00 0.000000000000e+00 0.000000000000e+00
1.092000000000e+03 0.000000000000e+00 0.000000000000e+00 0.000000000000e+00
1.092250000000e+03 0.000000000000e+00 0.000000000000e+00 0.000000000000e+00
1.092500000000e+03 0.000000000000e+00 0.000000000000e+00 0.000000000000e+00
1.092750000000e+03 0.000000000000e+00 0.000000000000e+00 0.000000000000e+00
1.093000000000e+03 0.000000000000e+00 0.000000000000e+00 0.000000000000e+00
1.093250000000e+03 0.000000000000e+00 0.000000000000e+00 0.000000000000e+00
1.093500000000e+03 0.000000000000e+00 0.000000000000e+00 0.000000000000e+00
1.093750000000e+03 0.000000000000e+00 0.000000000000e+00 0.000000000000e+00
1.094000000000e+03 0.000000000000e+00 0.000000000000e+00 0.000000000000e+00
1.094250000000e+03 0.000000000000e+00 0.000000000000e+00 0.000000000000e+00
1.094500000000e+03 0.000000000000e+00 0.000000000000e+00 0.000000000000e+00
1.094750000000e+03 0.000000000000e+00 0.000000000000e+00 0.000000000000e+00
1.095000000000e+03 0.000000000000e+00 0.000000000000e+00 0.000000000000e+00
1.095250000000e+03 0.000000000000e+00 0.000000000000e+00 0.000000000000e+00
1.095500000000e+03 0.000000000000e+00 0.000000000000e+00 0.000000000000e+00
1.095750000000e+03 0.000000000000e+00 0.000000000000e+00 0.000000000000e+00
1.096000000000e+03 0.000000000000e+00 0.000000000000e+00 0.000000000000e+00
1.096250000000e+03 0.000000000000e+00 0.000000000000e+00 0.000000000000e+00
1.096500000000e+03 0.000000000000e+00 0.000000000000e+00 0.000000000000e+00
1.096750000000e+03 0.000000000000e+00 0.000000000000e+00 0.000000000000e+00
1.097000000000e+03 0.000000000000e+00 0.000000000000e+00 0.000000000000e+00
1.097250000000e+03 0.000000000000e+00 0.000000000000e+00 0.000000000000e+00
1.097500000000e+03 0.000000000000e+00 0.000000000000e+00 0.000000000000e+00
1.097750000000e+03 0.000000000000e+00 0.000000000000e+00 0.000000000000e+00
1.098000000000e+03 0.000000000000e+00 0.000000000000e+00 0.000000000000e+00
1.098250000000e+03 0.000000000000e+00 0.000000000000e+00 0.000000000000e+00
1.098500000000e+03 0.000000000000e+00 0.000000000000e+00 0.000000000000e+00
1.098750000000e+03 0.000000000000e+00 0.000000000000e+00 0.000000000000e+00
1.099000000000e+03 0.000000000000e+00 0.000000000000e+00 0.000000000000e+00
1.099250000000e+03 0.000000000000e+00 0.000000000000e+00 0.000000000000e+00
1.099500000000e+03 0.000000000000e+00 0.000000000000e+00 0.000000000000e+00
1.099750000000e+03 0.000000000000e+00 0.000000000000e+00 0.000000000000e+00
1.100000000000e+03 0.000000000000e+00 0.000000000000e+00 0.000000000000e+00
1.100250000000e+03 0.000000000000e+00 0.000000000000e+00 0.000000000000e+00
1.100500000000e+03 0.000000000000e+00 0.000000000000e+00 0.000000000000e+00
1.100750000000e+03 0.000000000000e+00 0.000000000000e+00 0.000000000000e+00
1.101000000000e+03 0.000000000000e+00 0.000000000000e+00 0.000000000000e+00
1.101250000000e+03 0.000000000000e+00 0.000000000000e+00 0.000000000000e+00
1.101500000000e+03 0.000000000000e+00 0.000000000000e+00 0.000000000000e+00
1.101750000000e+03 0.000000000000e+00 0.000000000000e+00 0.000000000000e+00
1.102000000000e+03 0.000000000000e+00 0.000000000000e+00 0.000000000000e+00
1.102250000000e+03 0.000000000000e+00 0.000000000000e+00 0.000000000000e+00
1.102500000000e+03 0.000000000000e+00 0.000000000000e+00 0.000000000000e+00
1.102750000000e+03 0.000000000000e+00 0.000000000000e+00 0.000000000000e+00
1.103000000000e+03 0.000000000000e+00 0.000000000000e+00 0.000000000000e+00
1.103250000000e+03 0.000000000000e+00 0.000000000000e+00 0.000000000000e+00
1.103500000000e+03 0.000000000000e+00 0.000000000000e+00 0.000000000000e+00
1.103750000000e+03 0.000000000000e+00 0.000000000000e+00 0.000000000000e+00
1.104000000000e+03 0.000000000000e+00 0.000000000000e+00 0.000000000000e+00
1.104250000000e+03 0.000000000000e+00 0.000000000000e+00 0.000000000000e+00
1.104500000000e+03 0.000000000000e+00 0.000000000000e+00 0.000000000000e+00
1.104750000000e+03 0.000000000000e+00 0.000000000000e+00 0.000000000000e+00
1.105000000000e+03 0.000000000000e+00 0.000000000000e+00 0.000000000000e+00
1.105250000000e+03 0.000000000000e+00 0.000000000000e+00 0.000000000000e+00
1.105500000000e+03 0.000000000000e+00 0.000000000000e+00 0.000000000000e+00
1.105750000000e+03 0.000000000000e+00 0.000000000000e+00 0.000000000000e+00
1.106000000000e+03 0.000000000000e+00 0.000000000000e+00 0.000000000000e+00
1.106250000000e+03 0.000000000000e+00 0.000000000000e+00 0.000000000000e+00
1.106500000000e+03 0.000000000000e+00 0.000000000000e+00 0.000000000000e+00
1.106750000000e+03 0.000000000000e+00 0.000000000000e+00 0.000000000000e+00
1.107000000000e+03 0.000000000000e+00 0.000000000000e+00 0.000000000000e+00
1.107250000000e+03 0.000000000000e+00 0.000000000000e+00 0.000000000000e+00
1.107500000000e+03 0.000000000000e+00 0.000000000000e+00 0.000000000000e+00
1.107750000000e+03 0.000000000000e+00 0.000000000000e+00 0.000000000000e+00
1.108000000000e+03 0.000000000000e+00 0.000000000000e+00 0.000000000000e+00
1.108250000000e+03 0.000000000000e+00 0.000000000000e+00 0.000000000000e+00
1.108500000000e+03 0.000000000000e+00 0.000000000000e+00 0.000000000000e+00
1.108750000000e+03 0.000000000000e+00 0.000000000000e+00 0.000000000000e+00
1.109000000000e+03 0.000000000000e+00 0.000000000000e+00 0.000000000000e+00
1.109250000000e+03 0.000000000000e+00 0.000000000000e+00 0.000000000000e+00
1.109500000000e+03 0.000000000000e+00 0.000000000000e+00 0.000000000000e+00
1.109750000000e+03 0.000000000000e+00 0.000000000000e+00 0.000000000000e+00
1.110000000000e+03 0.000000000000e+00 0.000000000000e+00 0.000000000000e+00
1.110250000000e+03 0.000000000000e+00 0.000000000000e+00 0.000000000000e+00
1.110500000000e+03 0.000000000000e+00 0.000000000000e+00 0.000000000000e+00
1.110750000000e+03 0.000000000000e+00 0.000000000000e+00 0.000000000000e+00
1.111000000000e+03 0.000000000000e+00 0.000000000000e+00 0.000000000000e+00
1.111250000000e+03 0.000000000000e+00 0.000000000000e+00 0.000000000000e+00
1.111500000000e+03 0.000000000000e+00 0.000000000000e+00 0.000000000000e+00
1.111750000000e+03 0.000000000000e+00 0.000000000000e+00 0.000000000000e+00
1.112000000000e+03 0.000000000000e+00 0.000000000000e+00 0.000000000000e+00
1.112250000000e+03 0.000000000000e+00 0.000000000000e+00 0.000000000000e+00
1.112500000000e+03 0.000000000000e+00 0.000000000000e+00 0.000000000000e+00
1.112750000000e+03 0.000000000000e+00 0.000000000000e+00 0.000000000000e+00
1.113000000000e+03 0.000000000000e+00 0.000000000000e+00 0.000000000000e+00
1.113250000000e+03 0.000000000000e+00 0.000000000000e+00 0.000000000000e+00
1.113500000000e+03 0.000000000000e+00 0.000000000000e+00 0.000000000000e+00
1.113750000000e+03 0.000000000000e+00 0.000000000000e+00 0.000000000000e+00
1.114000000000e+03 0.000000000000e+00 0.000000000000e+00 0.000000000000e+00
1.114250000000e+03 0.000000000000e+00 0.000000000000e+00 0.000000000000e+00
1.114500000000e+03 0.000000000000e+00 0.000000000000e+00 0.000000000000e+00
1.114750000000e+03 0.000000000000e+00 0.000000000000e+00 0.000000000000e+00
1.115000000000e+03 0.000000000000e+00 0.000000000000e+00 0.000000000000e+00
1.115250000000e+03 0.000000000000e+00 0.000000000000e+00 0.000000000000e+00
1.115500000000e+03 0.000000000000e+00 0.000000000000e+00 0.000000000000e+00
1.115750000000e+03 0.000000000000e+00 0.000000000000e+00 0.000000000000e+00
1.116000000000e+03 0.000000000000e+00 0.000000000000e+00 0.000000000000e+00
1.116250000000e+03 0.000000000000e+00 0.000000000000e+00 0.000000000000e+00
1.116500000000e+03 0.000000000000e+00 0.000000000000e+00 0.000000000000e+00
1.116750000000e+03 0.000000000000e+00 0.000000000000e+00 0.000000000000e+00
1.117000000000e+03 0.000000000000e+00 0.000000000000e+00 0.000000000000e+00
1.117250000000e+03 0.000000000000e+00 0.000000000000e+00 0.000000000000e+00
1.117500000000e+03 0.000000000000e+00 0.000000000000e+00 0.000000000000e+00
1.117750000000e+03 0.000000000000e+00 0.000000000000e+00 0.000000000000e+00
1.118000000000e+03 0.000000000000e+00 0.000000000000e+00 0.000000000000e+00
1.118250000000e+03 0.000000000000e+00 0.000000000000e+00 0.000000000000e+00
1.118500000000e+03 0.000000000000e+00 0.000000000000e+00 0.000000000000e+00
1.118750000000e+03 0.000000000000e+00 0.000000000000e+00 0.000000000000e+00
1.119000000000e+03 0.000000000000e+00 0.000000000000e+00 0.000000000000e+00
1.119250000000e+03 0.000000000000e+00 0.000000000000e+00 0.000000000000e+00
1.119500000000e+03 0.000000000000e+00 0.000000000000e+00 0.000000000000e+00
1.119750000000e+03 0.000000000000e+00 0.000000000000e+00 0.000000000000e+00
1.120000000000e+03 0.000000000000e+00 0.000000000000e+00 0.000000000000e+00
1.120250000000e+03 0.000000000000e+00 0.000000000000e+00 0.000000000000e+00
1.120500000000e+03 0.000000000000e+00 0.000000000000e+00 0.000000000000e+00
1.120750000000e+03 0.000000000000e+00 0.000000000000e+00 0.000000000000e+00
1.121000000000e+03 0.000000000000e+00 0.000000000000e+00 0.000000000000e+00
1.121250000000e+03 0.000000000000e+00 0.000000000000e+00 0.000000000000e+00
1.121500000000e+03 0.000000000000e+00 0.000000000000e+00 0.000000000000e+00
1.121750000000e+03 0.000000000000e+00 0.000000000000e+00 0.000000000000e+00
1.122000000000e+03 0.000000000000e+00 0.000000000000e+00 0.000000000000e+00
1.122250000000e+03 0.000000000000e+00 0.000000000000e+00 0.000000000000e+00
1.122500000000e+03 0.000000000000e+00 0.000000000000e+00 0.000000000000e+00
1.122750000000e+03 0.000000000000e+00 0.000000000000e+00 0.000000000000e+00
1.123000000000e+03 0.000000000000e+00 0.000000000000e+00 0.000000000000e+00
1.123250000000e+03 0.000000000000e+00 0.000000000000e+00 0.000000000000e+00
1.123500000000e+03 0.000000000000e+00 0.000000000000e+00 0.000000000000e+00
1.123750000000e+03 0.000000000000e+00 0.000000000000e+00 0.000000000000e+00
1.124000000000e+03 0.000000000000e+00 0.000000000000e+00 0.000000000000e+00
1.124250000000e+03 0.000000000000e+00 0.000000000000e+00 0.000000000000e+00
1.124500000000e+03 0.000000000000e+00 0.000000000000e+00 0.000000000000e+00
1.124750000000e+03 0.000000000000e+00 0.000000000000e+00 0.000000000000e+00
1.125000000000e+03 0.000000000000e+00 0.000000000000e+00 0.000000000000e+00
1.125250000000e+03 0.000000000000e+00 0.000000000000e+00 0.000000000000e+00
1.125500000000e+03 0.000000000000e+00 0.000000000000e+00 0.000000000000e+00
1.125750000000e+03 0.000000000000e+00 0.000000000000e+00 0.000000000000e+00
1.126000000000e+03 0.000000000000e+00 0.000000000000e+00 0.000000000000e+00
1.126250000000e+03 0.000000000000e+00 0.000000000000e+00 0.000000000000e+00
1.126500000000e+03 0.000000000000e+00 0.000000000000e+00 0.000000000000e+00
1.126750000000e+03 0.000000000000e+00 0.000000000000e+00 0.000000000000e+00
1.127000000000e+03 0.000000000000e+00 0.000000000000e+00 0.000000000000e+00
1.127250000000e+03 0.000000000000e+00 0.000000000000e+00 0.000000000000e+00
1.127500000000e+03 0.000000000000e+00 0.000000000000e+00 0.000000000000e+00
1.127750000000e+03 0.000000000000e+00 0.000000000000e+00 0.000000000000e+00
1.128000000000e+03 0.000000000000e+00 0.000000000000e+00 0.000000000000e+00
1.128250000000e+03 0.000000000000e+00 0.000000000000e+00 0.000000000000e+00
1.128500000000e+03 0.000000000000e+00 0.000000000000e+00 0.000000000000e+00
1.128750000000e+03 0.000000000000e+00 0.000000000000e+00 0.000000000000e+00
1.129000000000e+03 0.000000000000e+00 0.000000000000e+00 0.000000000000e+00
1.129250000000e+03 0.000000000000e+00 0.000000000000e+00 0.000000000000e+00
1.129500000000e+03 0.000000000000e+00 0.000000000000e+00 0.000000000000e+00
1.129750000000e+03 0.000000000000e+00 0.000000000000e+00 0.000000000000e+00
1.130000000000e+03 0.000000000000e+00 0.000000000000e+00 0.000000000000e+00
1.130250000000e+03 0.000000000000e+00 0.000000000000e+00 0.000000000000e+00
1.130500000000e+03 0.000000000000e+00 0.000000000000e+00 0.000000000000e+00
1.130750000000e+03 0.000000000000e+00 0.000000000000e+00 0.000000000000e+00
1.131000000000e+03 0.000000000000e+00 0.000000000000e+00 0.000000000000e+00
1.131250000000e+03 0.000000000000e+00 0.000000000000e+00 0.000000000000e+00
1.131500000000e+03 0.000000000000e+00 0.000000000000e+00 0.000000000000e+00
1.131750000000e+03 0.000000000000e+00 0.000000000000e+00 0.000000000000e+00
1.132000000000e+03 0.000000000000e+00 0.000000000000e+00 0.000000000000e+00
1.132250000000e+03 0.000000000000e+00 0.000000000000e+00 0.000000000000e+00
1.132500000000e+03 0.000000000000e+00 0.000000000000e+00 0.000000000000e+00
1.132750000000e+03 0.000000000000e+00 0.000000000000e+00 0.000000000000e+00
1.133000000000e+03 0.000000000000e+00 0.000000000000e+00 0.000000000000e+00
1.133250000000e+03 0.000000000000e+00 0.000000000000e+00 0.000000000000e+00
1.133500000000e+03 0.000000000000e+00 0.000000000000e+00 0.000000000000e+00
1.133750000000e+03 0.000000000000e+00 0.000000000000e+00 0.000000000000e+00
1.134000000000e+03 0.000000000000e+00 0.000000000000e+00 0.000000000000e+00
1.134250000000e+03 0.000000000000e+00 0.000000000000e+00 0.000000000000e+00
1.134500000000e+03 0.000000000000e+00 0.000000000000e+00 0.000000000000e+00
1.134750000000e+03 0.000000000000e+00 0.000000000000e+00 0.000000000000e+00
1.135000000000e+03 0.000000000000e+00 0.000000000000e+00 0.000000000000e+00
1.135250000000e+03 0.000000000000e+00 0.000000000000e+00 0.000000000000e+00
1.135500000000e+03 0.000000000000e+00 0.000000000000e+00 0.000000000000e+00
1.135750000000e+03 0.000000000000e+00 0.000000000000e+00 0.000000000000e+00
1.136000000000e+03 0.000000000000e+00 0.000000000000e+00 0.000000000000e+00
1.136250000000e+03 0.000000000000e+00 0.000000000000e+00 0.000000000000e+00
1.136500000000e+03 0.000000000000e+00 0.000000000000e+00 0.000000000000e+00
1.136750000000e+03 0.000000000000e+00 0.000000000000e+00 0.000000000000e+00
1.137000000000e+03 0.000000000000e+00 0.000000000000e+00 0.000000000000e+00
1.137250000000e+03 0.000000000000e+00 0.000000000000e+00 0.000000000000e+00
1.137500000000e+03 0.000000000000e+00 0.000000000000e+00 0.000000000000e+00
1.137750000000e+03 0.000000000000e+00 0.000000000000e+00 0.000000000000e+00
1.138000000000e+03 0.000000000000e+00 0.000000000000e+00 0.000000000000e+00
1.138250000000e+03 0.000000000000e+00 0.000000000000e+00 0.000000000000e+00
1.138500000000e+03 0.000000000000e+00 0.000000000000e+00 0.000000000000e+00
1.138750000000e+03 0.000000000000e+00 0.000000000000e+00 0.000000000000e+00
1.139000000000e+03 0.000000000000e+00 0.000000000000e+00 0.000000000000e+00
1.139250000000e+03 0.000000000000e+00 0.000000000000e+00 0.000000000000e+00
1.139500000000e+03 0.000000000000e+00 0.000000000000e+00 0.000000000000e+00
1.139750000000e+03 0.000000000000e+00 0.000000000000e+00 0.000000000000e+00
1.140000000000e+03 0.000000000000e+00 0.000000000000e+00 0.000000000000e+00
1.140250000000e+03 0.000000000000e+00 0.000000000000e+00 0.000000000000e+00
1.140500000000e+03 0.000000000000e+00 0.000000000000e+00 0.000000000000e+00
1.140750000000e+03 0.000000000000e+00 0.000000000000e+00 0.000000000000e+00
1.141000000000e+03 0.000000000000e+00 0.000000000000e+00 0.000000000000e+00
1.141250000000e+03 0.000000000000e+00 0.000000000000e+00 0.000000000000e+00
1.141500000000e+03 0.000000000000e+00 0.000000000000e+00 0.000000000000e+00
1.141750000000e+03 0.000000000000e+00 0.000000000000e+00 0.000000000000e+00
1.142000000000e+03 0.000000000000e+00 0.000000000000e+00 0.000000000000e+00
1.142250000000e+03 0.000000000000e+00 0.000000000000e+00 0.000000000000e+00
1.142500000000e+03 0.000000000000e+00 0.000000000000e+00 0.000000000000e+00
1.142750000000e+03 0.000000000000e+00 0.000000000000e+00 0.000000000000e+00
1.143000000000e+03 0.000000000000e+00 0.000000000000e+00 0.000000000000e+00
1.143250000000e+03 0.000000000000e+00 0.000000000000e+00 0.000000000000e+00
1.143500000000e+03 0.000000000000e+00 0.000000000000e+00 0.000000000000e+00
1.143750000000e+03 0.000000000000e+00 0.000000000000e+00 0.000000000000e+00
1.144000000000e+03 0.000000000000e+00 0.000000000000e+00 0.000000000000e+00
1.144250000000e+03 0.000000000000e+00 0.000000000000e+00 0.000000000000e+00
1.144500000000e+03 0.000000000000e+00 0.000000000000e+00 0.000000000000e+00
1.144750000000e+03 0.000000000000e+00 0.000000000000e+00 0.000000000000e+00
1.145000000000e+03 0.000000000000e+00 0.000000000000e+00 0.000000000000e+00
1.145250000000e+03 0.000000000000e+00 0.000000000000e+00 0.000000000000e+00
1.145500000000e+03 0.000000000000e+00 0.000000000000e+00 0.000000000000e+00
1.145750000000e+03 0.000000000000e+00 0.000000000000e+00 0.000000000000e+00
1.146000000000e+03 0.000000000000e+00 0.000000000000e+00 0.000000000000e+00
1.146250000000e+03 0.000000000000e+00 0.000000000000e+00 0.000000000000e+00
1.146500000000e+03 0.000000000000e+00 0.000000000000e+00 0.000000000000e+00
1.146750000000e+03 0.000000000000e+00 0.000000000000e+00 0.000000000000e+00
1.147000000000e+03 0.000000000000e+00 0.000000000000e+00 0.000000000000e+00
1.147250000000e+03 0.000000000000e+00 0.000000000000e+00 0.000000000000e+00
1.147500000000e+03 0.000000000000e+00 0.000000000000e+00 0.000000000000e+00
1.147750000000e+03 0.000000000000e+00 0.000000000000e+00 0.000000000000e+00
1.148000000000e+03 0.000000000000e+00 0.000000000000e+00 0.000000000000e+00
1.148250000000e+03 0.000000000000e+00 0.000000000000e+00 0.000000000000e+00
1.148500000000e+03 0.000000000000e+00 0.000000000000e+00 0.000000000000e+00
1.148750000000e+03 0.000000000000e+00 0.000000000000e+00 0.000000000000e+00
1.149000000000e+03 0.000000000000e+00 0.000000000000e+00 0.000000000000e+00
1.149250000000e+03 0.000000000000e+00 0.000000000000e+00 0.000000000000e+00
1.149500000000e+03 0.000000000000e+00 0.000000000000e+00 0.000000000000e+00
1.149750000000e+03 0.000000000000e+00 0.000000000000e+00 0.000000000000e+00
1.150000000000e+03 0.000000000000e+00 0.000000000000e+00 0.000000000000e+00
1.150250000000e+03 0.000000000000e+00 0.000000000000e+00 0.000000000000e+00
1.150500000000e+03 0.000000000000e+00 0.000000000000e+00 0.000000000000e+00
1.150750000000e+03 0.000000000000e+00 0.000000000000e+00 0.000000000000e+00
1.151000000000e+03 0.000000000000e+00 0.000000000000e+00 0.000000000000e+00
1.151250000000e+03 0.000000000000e+00 0.000000000000e+00 0.000000000000e+00
1.151500000000e+03 0.000000000000e+00 0.000000000000e+00 0.000000000000e+00
1.151750000000e+03 0.000000000000e+00 0.000000000000e+00 0.000000000000e+00
1.152000000000e+03 0.000000000000e+00 0.000000000000e+00 0.000000000000e+00
1.152250000000e+03 0.000000000000e+00 0.000000000000e+00 0.000000000000e+00
1.152500000000e+03 0.000000000000e+00 0.000000000000e+00 0.000000000000e+00
1.152750000000e+03 0.000000000000e+00 0.000000000000e+00 0.000000000000e+00
1.153000000000e+03 0.000000000000e+00 0.000000000000e+00 0.000000000000e+00
1.153250000000e+03 0.000000000000e+00 0.000000000000e+00 0.000000000000e+00
1.153500000000e+03 0.000000000000e+00 0.000000000000e+00 0.000000000000e+00
1.153750000000e+03 0.000000000000e+00 0.000000000000e+00 0.000000000000e+00
1.154000000000e+03 0.000000000000e+00 0.000000000000e+00 0.000000000000e+00
1.154250000000e+03 0.000000000000e+00 0.000000000000e+00 0.000000000000e+00
1.154500000000e+03 0.000000000000e+00 0.000000000000e+00 0.000000000000e+00
1.154750000000e+03 0.000000000000e+00 0.000000000000e+00 0.000000000000e+00
1.155000000000e+03 0.000000000000e+00 0.000000000000e+00 0.000000000000e+00
1.155250000000e+03 0.000000000000e+00 0.000000000000e+00 0.000000000000e+00
1.155500000000e+03 0.000000000000e+00 0.000000000000e+00 0.000000000000e+00
1.155750000000e+03 0.000000000000e+00 0.000000000000e+00 0.000000000000e+00
1.156000000000e+03 0.000000000000e+00 0.000000000000e+00 0.000000000000e+00
1.156250000000e+03 0.000000000000e+00 0.000000000000e+00 0.000000000000e+00
1.156500000000e+03 0.000000000000e+00 0.000000000000e+00 0.000000000000e+00
1.156750000000e+03 0.000000000000e+00 0.000000000000e+00 0.000000000000e+00
1.157000000000e+03 0.000000000000e+00 0.000000000000e+00 0.000000000000e+00
1.157250000000e+03 0.000000000000e+00 0.000000000000e+00 0.000000000000e+00
1.157500000000e+03 0.000000000000e+00 0.000000000000e+00 0.000000000000e+00
1.157750000000e+03 0.000000000000e+00 0.000000000000e+00 0.000000000000e+00
1.158000000000e+03 0.000000000000e+00 0.000000000000e+00 0.000000000000e+00
1.158250000000e+03 0.000000000000e+00 0.000000000000e+00 0.000000000000e+00
1.158500000000e+03 0.000000000000e+00 0.000000000000e+00 0.000000000000e+00
1.158750000000e+03 0.000000000000e+00 0.000000000000e+00 0.000000000000e+00
1.159000000000e+03 0.000000000000e+00 0.000000000000e+00 0.000000000000e+00
1.159250000000e+03 0.000000000000e+00 0.000000000000e+00 0.000000000000e+00
1.159500000000e+03 0.000000000000e+00 0.000000000000e+00 0.000000000000e+00
1.159750000000e+03 0.000000000000e+00 0.000000000000e+00 0.000000000000e+00
1.160000000000e+03 0.000000000000e+00 0.000000000000e+00 0.000000000000e+00
1.160250000000e+03 0.000000000000e+00 0.000000000000e+00 0.000000000000e+00
1.160500000000e+03 0.000000000000e+00 0.000000000000e+00 0.000000000000e+00
1.160750000000e+03 0.000000000000e+00 0.000000000000e+00 0.000000000000e+00
1.161000000000e+03 0.000000000000e+00 0.000000000000e+00 0.000000000000e+00
1.161250000000e+03 0.000000000000e+00 0.000000000000e+00 0.000000000000e+00
1.161500000000e+03 0.000000000000e+00 0.000000000000e+00 0.000000000000e+00
1.161750000000e+03 0.000000000000e+00 0.000000000000e+00 0.000000000000e+00
1.162000000000e+03 0.000000000000e+00 0.000000000000e+00 0.000000000000e+00
1.162250000000e+03 0.000000000000e+00 0.000000000000e+00 0.000000000000e+00
1.162500000000e+03 0.000000000000e+00 0.000000000000e+00 0.000000000000e+00
1.162750000000e+03 0.000000000000e+00 0.000000000000e+00 0.000000000000e+00
1.163000000000e+03 0.000000000000e+00 0.000000000000e+00 0.000000000000e+00
1.163250000000e+03 0.000000000000e+00 0.000000000000e+00 0.000000000000e+00
1.163500000000e+03 0.000000000000e+00 0.000000000000e+00 0.000000000000e+00
1.163750000000e+03 0.000000000000e+00 0.000000000000e+00 0.000000000000e+00
1.164000000000e+03 0.000000000000e+00 0.000000000000e+00 0.000000000000e+00
1.164250000000e+03 0.000000000000e+00 0.000000000000e+00 0.000000000000e+00
1.164500000000e+03 0.000000000000e+00 0.000000000000e+00 0.000000000000e+00
1.164750000000e+03 0.000000000000e+00 0.000000000000e+00 0.000000000000e+00
1.165000000000e+03 0.000000000000e+00 0.000000000000e+00 0.000000000000e+00
1.165250000000e+03 0.000000000000e+00 0.000000000000e+00 0.000000000000e+00
1.165500000000e+03 0.000000000000e+00 0.000000000000e+00 0.000000000000e+00
1.165750000000e+03 0.000000000000e+00 0.000000000000e+00 0.000000000000e+00
1.166000000000e+03 0.000000000000e+00 0.000000000000e+00 0.000000000000e+00
1.166250000000e+03 0.000000000000e+00 0.000000000000e+00 0.000000000000e+00
1.166500000000e+03 0.000000000000e+00 0.000000000000e+00 0.000000000000e+00
1.166750000000e+03 0.000000000000e+00 0.000000000000e+00 0.000000000000e+00
1.167000000000e+03 0.000000000000e+00 0.000000000000e+00 0.000000000000e+00
1.167250000000e+03 0.000000000000e+00 0.000000000000e+00 0.000000000000e+00
1.167500000000e+03 0.000000000000e+00 0.000000000000e+00 0.000000000000e+00
1.167750000000e+03 0.000000000000e+00 0.000000000000e+00 0.000000000000e+00
1.168000000000e+03 0.000000000000e+00 0.000000000000e+00 0.000000000000e+00
1.168250000000e+03 0.000000000000e+00 0.000000000000e+00 0.000000000000e+00
1.168500000000e+03 0.000000000000e+00 0.000000000000e+00 0.000000000000e+00
1.168750000000e+03 0.000000000000e+00 0.000000000000e+00 0.000000000000e+00
1.169000000000e+03 0.000000000000e+00 0.000000000000e+00 0.000000000000e+00
