# Supplementary material for: Tracking Charge Migration with Frequency-Matched Strobo-Spectroscopy
Source: J Phys Chem A. 2024 Jan 2;128(1):20–7. doi: 10.1021/acs.jpca.3c04234 (PMC10788909; doi:10.1021/acs.jpca.3c04234)
Supplement: Supplementary file 2 — jp3c04234_si_002.zip [file jp3c04234_si_002.zip › supplemental data/Data/dipoles/model/tau=3.3750.txt]

# Model dipole moment for tau = 3.3750 o.c.
0.000000000000e+00 0.000000000000e+00 0.000000000000e+00 0.000000000000e+00
2.500000000000e-01 0.000000000000e+00 0.000000000000e+00 0.000000000000e+00
5.000000000000e-01 0.000000000000e+00 0.000000000000e+00 0.000000000000e+00
7.500000000000e-01 0.000000000000e+00 0.000000000000e+00 0.000000000000e+00
1.000000000000e+00 0.000000000000e+00 0.000000000000e+00 0.000000000000e+00
1.250000000000e+00 0.000000000000e+00 0.000000000000e+00 0.000000000000e+00
1.500000000000e+00 0.000000000000e+00 0.000000000000e+00 0.000000000000e+00
1.750000000000e+00 0.000000000000e+00 0.000000000000e+00 0.000000000000e+00
2.000000000000e+00 0.000000000000e+00 0.000000000000e+00 0.000000000000e+00
2.250000000000e+00 0.000000000000e+00 0.000000000000e+00 0.000000000000e+00
2.500000000000e+00 0.000000000000e+00 0.000000000000e+00 0.000000000000e+00
2.750000000000e+00 0.000000000000e+00 0.000000000000e+00 0.000000000000e+00
3.000000000000e+00 0.000000000000e+00 0.000000000000e+00 0.000000000000e+00
3.250000000000e+00 0.000000000000e+00 0.000000000000e+00 0.000000000000e+00
3.500000000000e+00 0.000000000000e+00 0.000000000000e+00 0.000000000000e+00
3.750000000000e+00 0.000000000000e+00 0.000000000000e+00 0.000000000000e+00
4.000000000000e+00 0.000000000000e+00 0.000000000000e+00 0.000000000000e+00
4.250000000000e+00 0.000000000000e+00 0.000000000000e+00 0.000000000000e+00
4.500000000000e+00 0.000000000000e+00 0.000000000000e+00 0.000000000000e+00
4.750000000000e+00 0.000000000000e+00 0.000000000000e+00 0.000000000000e+00
5.000000000000e+00 0.000000000000e+00 0.000000000000e+00 0.000000000000e+00
5.250000000000e+00 0.000000000000e+00 0.000000000000e+00 0.000000000000e+00
5.500000000000e+00 0.000000000000e+00 0.000000000000e+00 0.000000000000e+00
5.750000000000e+00 0.000000000000e+00 0.000000000000e+00 0.000000000000e+00
6.000000000000e+00 0.000000000000e+00 0.000000000000e+00 0.000000000000e+00
6.250000000000e+00 0.000000000000e+00 0.000000000000e+00 0.000000000000e+00
6.500000000000e+00 0.000000000000e+00 0.000000000000e+00 0.000000000000e+00
6.750000000000e+00 0.000000000000e+00 0.000000000000e+00 0.000000000000e+00
7.000000000000e+00 0.000000000000e+00 0.000000000000e+00 0.000000000000e+00
7.250000000000e+00 0.000000000000e+00 0.000000000000e+00 0.000000000000e+00
7.500000000000e+00 0.000000000000e+00 0.000000000000e+00 0.000000000000e+00
7.750000000000e+00 0.000000000000e+00 0.000000000000e+00 0.000000000000e+00
8.000000000000e+00 0.000000000000e+00 0.000000000000e+00 0.000000000000e+00
8.250000000000e+00 0.000000000000e+00 0.000000000000e+00 0.000000000000e+00
8.500000000000e+00 0.000000000000e+00 0.000000000000e+00 0.000000000000e+00
8.750000000000e+00 0.000000000000e+00 0.000000000000e+00 0.000000000000e+00
9.000000000000e+00 0.000000000000e+00 0.000000000000e+00 0.000000000000e+00
9.250000000000e+00 0.000000000000e+00 0.000000000000e+00 0.000000000000e+00
9.500000000000e+00 0.000000000000e+00 0.000000000000e+00 0.000000000000e+00
9.750000000000e+00 0.000000000000e+00 0.000000000000e+00 0.000000000000e+00
1.000000000000e+01 0.000000000000e+00 0.000000000000e+00 0.000000000000e+00
1.025000000000e+01 0.000000000000e+00 0.000000000000e+00 0.000000000000e+00
1.050000000000e+01 0.000000000000e+00 0.000000000000e+00 0.000000000000e+00
1.075000000000e+01 0.000000000000e+00 0.000000000000e+00 0.000000000000e+00
1.100000000000e+01 0.000000000000e+00 0.000000000000e+00 0.000000000000e+00
1.125000000000e+01 0.000000000000e+00 0.000000000000e+00 0.000000000000e+00
1.150000000000e+01 0.000000000000e+00 0.000000000000e+00 0.000000000000e+00
1.175000000000e+01 0.000000000000e+00 0.000000000000e+00 0.000000000000e+00
1.200000000000e+01 0.000000000000e+00 0.000000000000e+00 0.000000000000e+00
1.225000000000e+01 0.000000000000e+00 0.000000000000e+00 0.000000000000e+00
1.250000000000e+01 0.000000000000e+00 0.000000000000e+00 0.000000000000e+00
1.275000000000e+01 0.000000000000e+00 0.000000000000e+00 0.000000000000e+00
1.300000000000e+01 0.000000000000e+00 0.000000000000e+00 0.000000000000e+00
1.325000000000e+01 0.000000000000e+00 0.000000000000e+00 0.000000000000e+00
1.350000000000e+01 0.000000000000e+00 0.000000000000e+00 0.000000000000e+00
1.375000000000e+01 0.000000000000e+00 0.000000000000e+00 0.000000000000e+00
1.400000000000e+01 0.000000000000e+00 0.000000000000e+00 0.000000000000e+00
1.425000000000e+01 0.000000000000e+00 0.000000000000e+00 0.000000000000e+00
1.450000000000e+01 0.000000000000e+00 0.000000000000e+00 0.000000000000e+00
1.475000000000e+01 0.000000000000e+00 0.000000000000e+00 0.000000000000e+00
1.500000000000e+01 0.000000000000e+00 0.000000000000e+00 0.000000000000e+00
1.525000000000e+01 0.000000000000e+00 0.000000000000e+00 0.000000000000e+00
1.550000000000e+01 0.000000000000e+00 0.000000000000e+00 0.000000000000e+00
1.575000000000e+01 0.000000000000e+00 0.000000000000e+00 0.000000000000e+00
1.600000000000e+01 0.000000000000e+00 0.000000000000e+00 0.000000000000e+00
1.625000000000e+01 0.000000000000e+00 0.000000000000e+00 0.000000000000e+00
1.650000000000e+01 0.000000000000e+00 0.000000000000e+00 0.000000000000e+00
1.675000000000e+01 0.000000000000e+00 0.000000000000e+00 0.000000000000e+00
1.700000000000e+01 0.000000000000e+00 0.000000000000e+00 0.000000000000e+00
1.725000000000e+01 0.000000000000e+00 0.000000000000e+00 0.000000000000e+00
1.750000000000e+01 0.000000000000e+00 0.000000000000e+00 0.000000000000e+00
1.775000000000e+01 0.000000000000e+00 0.000000000000e+00 0.000000000000e+00
1.800000000000e+01 0.000000000000e+00 0.000000000000e+00 0.000000000000e+00
1.825000000000e+01 0.000000000000e+00 0.000000000000e+00 0.000000000000e+00
1.850000000000e+01 0.000000000000e+00 0.000000000000e+00 0.000000000000e+00
1.875000000000e+01 0.000000000000e+00 0.000000000000e+00 0.000000000000e+00
1.900000000000e+01 0.000000000000e+00 0.000000000000e+00 0.000000000000e+00
1.925000000000e+01 0.000000000000e+00 0.000000000000e+00 0.000000000000e+00
1.950000000000e+01 0.000000000000e+00 0.000000000000e+00 0.000000000000e+00
1.975000000000e+01 0.000000000000e+00 0.000000000000e+00 0.000000000000e+00
2.000000000000e+01 0.000000000000e+00 0.000000000000e+00 0.000000000000e+00
2.025000000000e+01 0.000000000000e+00 0.000000000000e+00 0.000000000000e+00
2.050000000000e+01 0.000000000000e+00 0.000000000000e+00 0.000000000000e+00
2.075000000000e+01 0.000000000000e+00 0.000000000000e+00 0.000000000000e+00
2.100000000000e+01 0.000000000000e+00 0.000000000000e+00 0.000000000000e+00
2.125000000000e+01 0.000000000000e+00 0.000000000000e+00 0.000000000000e+00
2.150000000000e+01 0.000000000000e+00 0.000000000000e+00 0.000000000000e+00
2.175000000000e+01 0.000000000000e+00 0.000000000000e+00 0.000000000000e+00
2.200000000000e+01 0.000000000000e+00 0.000000000000e+00 0.000000000000e+00
2.225000000000e+01 0.000000000000e+00 0.000000000000e+00 0.000000000000e+00
2.250000000000e+01 0.000000000000e+00 0.000000000000e+00 0.000000000000e+00
2.275000000000e+01 0.000000000000e+00 0.000000000000e+00 0.000000000000e+00
2.300000000000e+01 0.000000000000e+00 0.000000000000e+00 0.000000000000e+00
2.325000000000e+01 0.000000000000e+00 0.000000000000e+00 0.000000000000e+00
2.350000000000e+01 0.000000000000e+00 0.000000000000e+00 0.000000000000e+00
2.375000000000e+01 0.000000000000e+00 0.000000000000e+00 0.000000000000e+00
2.400000000000e+01 0.000000000000e+00 0.000000000000e+00 0.000000000000e+00
2.425000000000e+01 0.000000000000e+00 0.000000000000e+00 0.000000000000e+00
2.450000000000e+01 0.000000000000e+00 0.000000000000e+00 0.000000000000e+00
2.475000000000e+01 0.000000000000e+00 0.000000000000e+00 0.000000000000e+00
2.500000000000e+01 0.000000000000e+00 0.000000000000e+00 0.000000000000e+00
2.525000000000e+01 0.000000000000e+00 0.000000000000e+00 0.000000000000e+00
2.550000000000e+01 0.000000000000e+00 0.000000000000e+00 0.000000000000e+00
2.575000000000e+01 0.000000000000e+00 0.000000000000e+00 0.000000000000e+00
2.600000000000e+01 0.000000000000e+00 0.000000000000e+00 0.000000000000e+00
2.625000000000e+01 0.000000000000e+00 0.000000000000e+00 0.000000000000e+00
2.650000000000e+01 0.000000000000e+00 0.000000000000e+00 0.000000000000e+00
2.675000000000e+01 0.000000000000e+00 0.000000000000e+00 0.000000000000e+00
2.700000000000e+01 0.000000000000e+00 0.000000000000e+00 0.000000000000e+00
2.725000000000e+01 0.000000000000e+00 0.000000000000e+00 0.000000000000e+00
2.750000000000e+01 0.000000000000e+00 0.000000000000e+00 0.000000000000e+00
2.775000000000e+01 0.000000000000e+00 0.000000000000e+00 0.000000000000e+00
2.800000000000e+01 0.000000000000e+00 0.000000000000e+00 0.000000000000e+00
2.825000000000e+01 0.000000000000e+00 0.000000000000e+00 0.000000000000e+00
2.850000000000e+01 0.000000000000e+00 0.000000000000e+00 0.000000000000e+00
2.875000000000e+01 0.000000000000e+00 0.000000000000e+00 0.000000000000e+00
2.900000000000e+01 0.000000000000e+00 0.000000000000e+00 0.000000000000e+00
2.925000000000e+01 0.000000000000e+00 0.000000000000e+00 0.000000000000e+00
2.950000000000e+01 0.000000000000e+00 0.000000000000e+00 0.000000000000e+00
2.975000000000e+01 0.000000000000e+00 0.000000000000e+00 0.000000000000e+00
3.000000000000e+01 0.000000000000e+00 0.000000000000e+00 0.000000000000e+00
3.025000000000e+01 0.000000000000e+00 0.000000000000e+00 0.000000000000e+00
3.050000000000e+01 0.000000000000e+00 0.000000000000e+00 0.000000000000e+00
3.075000000000e+01 0.000000000000e+00 0.000000000000e+00 0.000000000000e+00
3.100000000000e+01 0.000000000000e+00 0.000000000000e+00 0.000000000000e+00
3.125000000000e+01 0.000000000000e+00 0.000000000000e+00 0.000000000000e+00
3.150000000000e+01 0.000000000000e+00 0.000000000000e+00 0.000000000000e+00
3.175000000000e+01 0.000000000000e+00 0.000000000000e+00 0.000000000000e+00
3.200000000000e+01 0.000000000000e+00 0.000000000000e+00 0.000000000000e+00
3.225000000000e+01 0.000000000000e+00 0.000000000000e+00 0.000000000000e+00
3.250000000000e+01 0.000000000000e+00 0.000000000000e+00 0.000000000000e+00
3.275000000000e+01 0.000000000000e+00 0.000000000000e+00 0.000000000000e+00
3.300000000000e+01 0.000000000000e+00 0.000000000000e+00 0.000000000000e+00
3.325000000000e+01 0.000000000000e+00 0.000000000000e+00 0.000000000000e+00
3.350000000000e+01 0.000000000000e+00 0.000000000000e+00 0.000000000000e+00
3.375000000000e+01 0.000000000000e+00 0.000000000000e+00 0.000000000000e+00
3.400000000000e+01 0.000000000000e+00 0.000000000000e+00 0.000000000000e+00
3.425000000000e+01 0.000000000000e+00 0.000000000000e+00 0.000000000000e+00
3.450000000000e+01 0.000000000000e+00 0.000000000000e+00 0.000000000000e+00
3.475000000000e+01 0.000000000000e+00 0.000000000000e+00 0.000000000000e+00
3.500000000000e+01 0.000000000000e+00 0.000000000000e+00 0.000000000000e+00
3.525000000000e+01 0.000000000000e+00 0.000000000000e+00 0.000000000000e+00
3.550000000000e+01 0.000000000000e+00 0.000000000000e+00 0.000000000000e+00
3.575000000000e+01 0.000000000000e+00 0.000000000000e+00 0.000000000000e+00
3.600000000000e+01 0.000000000000e+00 0.000000000000e+00 0.000000000000e+00
3.625000000000e+01 0.000000000000e+00 0.000000000000e+00 0.000000000000e+00
3.650000000000e+01 0.000000000000e+00 0.000000000000e+00 0.000000000000e+00
3.675000000000e+01 0.000000000000e+00 0.000000000000e+00 0.000000000000e+00
3.700000000000e+01 0.000000000000e+00 0.000000000000e+00 0.000000000000e+00
3.725000000000e+01 0.000000000000e+00 0.000000000000e+00 0.000000000000e+00
3.750000000000e+01 0.000000000000e+00 0.000000000000e+00 0.000000000000e+00
3.775000000000e+01 0.000000000000e+00 0.000000000000e+00 0.000000000000e+00
3.800000000000e+01 0.000000000000e+00 0.000000000000e+00 0.000000000000e+00
3.825000000000e+01 0.000000000000e+00 0.000000000000e+00 0.000000000000e+00
3.850000000000e+01 0.000000000000e+00 0.000000000000e+00 0.000000000000e+00
3.875000000000e+01 0.000000000000e+00 0.000000000000e+00 0.000000000000e+00
3.900000000000e+01 0.000000000000e+00 0.000000000000e+00 0.000000000000e+00
3.925000000000e+01 0.000000000000e+00 0.000000000000e+00 0.000000000000e+00
3.950000000000e+01 0.000000000000e+00 0.000000000000e+00 0.000000000000e+00
3.975000000000e+01 0.000000000000e+00 0.000000000000e+00 0.000000000000e+00
4.000000000000e+01 0.000000000000e+00 0.000000000000e+00 0.000000000000e+00
4.025000000000e+01 0.000000000000e+00 0.000000000000e+00 0.000000000000e+00
4.050000000000e+01 0.000000000000e+00 0.000000000000e+00 0.000000000000e+00
4.075000000000e+01 0.000000000000e+00 0.000000000000e+00 0.000000000000e+00
4.100000000000e+01 0.000000000000e+00 0.000000000000e+00 0.000000000000e+00
4.125000000000e+01 0.000000000000e+00 0.000000000000e+00 0.000000000000e+00
4.150000000000e+01 0.000000000000e+00 0.000000000000e+00 0.000000000000e+00
4.175000000000e+01 0.000000000000e+00 0.000000000000e+00 0.000000000000e+00
4.200000000000e+01 0.000000000000e+00 0.000000000000e+00 0.000000000000e+00
4.225000000000e+01 0.000000000000e+00 0.000000000000e+00 0.000000000000e+00
4.250000000000e+01 0.000000000000e+00 0.000000000000e+00 0.000000000000e+00
4.275000000000e+01 0.000000000000e+00 0.000000000000e+00 0.000000000000e+00
4.300000000000e+01 0.000000000000e+00 0.000000000000e+00 0.000000000000e+00
4.325000000000e+01 0.000000000000e+00 0.000000000000e+00 0.000000000000e+00
4.350000000000e+01 0.000000000000e+00 0.000000000000e+00 0.000000000000e+00
4.375000000000e+01 0.000000000000e+00 0.000000000000e+00 0.000000000000e+00
4.400000000000e+01 0.000000000000e+00 0.000000000000e+00 0.000000000000e+00
4.425000000000e+01 0.000000000000e+00 0.000000000000e+00 0.000000000000e+00
4.450000000000e+01 0.000000000000e+00 0.000000000000e+00 0.000000000000e+00
4.475000000000e+01 0.000000000000e+00 0.000000000000e+00 0.000000000000e+00
4.500000000000e+01 0.000000000000e+00 0.000000000000e+00 0.000000000000e+00
4.525000000000e+01 0.000000000000e+00 0.000000000000e+00 0.000000000000e+00
4.550000000000e+01 0.000000000000e+00 0.000000000000e+00 0.000000000000e+00
4.575000000000e+01 0.000000000000e+00 0.000000000000e+00 0.000000000000e+00
4.600000000000e+01 0.000000000000e+00 0.000000000000e+00 0.000000000000e+00
4.625000000000e+01 0.000000000000e+00 0.000000000000e+00 0.000000000000e+00
4.650000000000e+01 0.000000000000e+00 0.000000000000e+00 0.000000000000e+00
4.675000000000e+01 0.000000000000e+00 0.000000000000e+00 0.000000000000e+00
4.700000000000e+01 0.000000000000e+00 0.000000000000e+00 0.000000000000e+00
4.725000000000e+01 0.000000000000e+00 0.000000000000e+00 0.000000000000e+00
4.750000000000e+01 0.000000000000e+00 0.000000000000e+00 0.000000000000e+00
4.775000000000e+01 0.000000000000e+00 0.000000000000e+00 0.000000000000e+00
4.800000000000e+01 0.000000000000e+00 0.000000000000e+00 0.000000000000e+00
4.825000000000e+01 0.000000000000e+00 0.000000000000e+00 0.000000000000e+00
4.850000000000e+01 0.000000000000e+00 0.000000000000e+00 0.000000000000e+00
4.875000000000e+01 0.000000000000e+00 0.000000000000e+00 0.000000000000e+00
4.900000000000e+01 0.000000000000e+00 0.000000000000e+00 0.000000000000e+00
4.925000000000e+01 0.000000000000e+00 0.000000000000e+00 0.000000000000e+00
4.950000000000e+01 0.000000000000e+00 0.000000000000e+00 0.000000000000e+00
4.975000000000e+01 0.000000000000e+00 0.000000000000e+00 0.000000000000e+00
5.000000000000e+01 0.000000000000e+00 0.000000000000e+00 0.000000000000e+00
5.025000000000e+01 0.000000000000e+00 0.000000000000e+00 0.000000000000e+00
5.050000000000e+01 0.000000000000e+00 0.000000000000e+00 0.000000000000e+00
5.075000000000e+01 0.000000000000e+00 0.000000000000e+00 0.000000000000e+00
5.100000000000e+01 0.000000000000e+00 0.000000000000e+00 0.000000000000e+00
5.125000000000e+01 0.000000000000e+00 0.000000000000e+00 0.000000000000e+00
5.150000000000e+01 0.000000000000e+00 0.000000000000e+00 0.000000000000e+00
5.175000000000e+01 0.000000000000e+00 0.000000000000e+00 0.000000000000e+00
5.200000000000e+01 0.000000000000e+00 0.000000000000e+00 0.000000000000e+00
5.225000000000e+01 0.000000000000e+00 0.000000000000e+00 0.000000000000e+00
5.250000000000e+01 0.000000000000e+00 0.000000000000e+00 0.000000000000e+00
5.275000000000e+01 0.000000000000e+00 0.000000000000e+00 0.000000000000e+00
5.300000000000e+01 0.000000000000e+00 0.000000000000e+00 0.000000000000e+00
5.325000000000e+01 0.000000000000e+00 0.000000000000e+00 0.000000000000e+00
5.350000000000e+01 0.000000000000e+00 0.000000000000e+00 0.000000000000e+00
5.375000000000e+01 0.000000000000e+00 0.000000000000e+00 0.000000000000e+00
5.400000000000e+01 0.000000000000e+00 0.000000000000e+00 0.000000000000e+00
5.425000000000e+01 0.000000000000e+00 0.000000000000e+00 0.000000000000e+00
5.450000000000e+01 0.000000000000e+00 0.000000000000e+00 0.000000000000e+00
5.475000000000e+01 0.000000000000e+00 0.000000000000e+00 0.000000000000e+00
5.500000000000e+01 0.000000000000e+00 0.000000000000e+00 0.000000000000e+00
5.525000000000e+01 0.000000000000e+00 0.000000000000e+00 0.000000000000e+00
5.550000000000e+01 0.000000000000e+00 0.000000000000e+00 0.000000000000e+00
5.575000000000e+01 0.000000000000e+00 0.000000000000e+00 0.000000000000e+00
5.600000000000e+01 0.000000000000e+00 0.000000000000e+00 0.000000000000e+00
5.625000000000e+01 0.000000000000e+00 0.000000000000e+00 0.000000000000e+00
5.650000000000e+01 0.000000000000e+00 0.000000000000e+00 0.000000000000e+00
5.675000000000e+01 0.000000000000e+00 0.000000000000e+00 0.000000000000e+00
5.700000000000e+01 0.000000000000e+00 0.000000000000e+00 0.000000000000e+00
5.725000000000e+01 0.000000000000e+00 0.000000000000e+00 0.000000000000e+00
5.750000000000e+01 0.000000000000e+00 0.000000000000e+00 0.000000000000e+00
5.775000000000e+01 0.000000000000e+00 0.000000000000e+00 0.000000000000e+00
5.800000000000e+01 0.000000000000e+00 0.000000000000e+00 0.000000000000e+00
5.825000000000e+01 0.000000000000e+00 0.000000000000e+00 0.000000000000e+00
5.850000000000e+01 0.000000000000e+00 0.000000000000e+00 0.000000000000e+00
5.875000000000e+01 0.000000000000e+00 0.000000000000e+00 0.000000000000e+00
5.900000000000e+01 0.000000000000e+00 0.000000000000e+00 0.000000000000e+00
5.925000000000e+01 0.000000000000e+00 0.000000000000e+00 0.000000000000e+00
5.950000000000e+01 0.000000000000e+00 0.000000000000e+00 0.000000000000e+00
5.975000000000e+01 0.000000000000e+00 0.000000000000e+00 0.000000000000e+00
6.000000000000e+01 0.000000000000e+00 0.000000000000e+00 0.000000000000e+00
6.025000000000e+01 0.000000000000e+00 0.000000000000e+00 0.000000000000e+00
6.050000000000e+01 0.000000000000e+00 0.000000000000e+00 0.000000000000e+00
6.075000000000e+01 0.000000000000e+00 0.000000000000e+00 0.000000000000e+00
6.100000000000e+01 0.000000000000e+00 0.000000000000e+00 0.000000000000e+00
6.125000000000e+01 0.000000000000e+00 0.000000000000e+00 0.000000000000e+00
6.150000000000e+01 0.000000000000e+00 0.000000000000e+00 0.000000000000e+00
6.175000000000e+01 0.000000000000e+00 0.000000000000e+00 0.000000000000e+00
6.200000000000e+01 0.000000000000e+00 0.000000000000e+00 0.000000000000e+00
6.225000000000e+01 0.000000000000e+00 0.000000000000e+00 0.000000000000e+00
6.250000000000e+01 0.000000000000e+00 0.000000000000e+00 0.000000000000e+00
6.275000000000e+01 0.000000000000e+00 0.000000000000e+00 0.000000000000e+00
6.300000000000e+01 0.000000000000e+00 0.000000000000e+00 0.000000000000e+00
6.325000000000e+01 0.000000000000e+00 0.000000000000e+00 0.000000000000e+00
6.350000000000e+01 0.000000000000e+00 0.000000000000e+00 0.000000000000e+00
6.375000000000e+01 0.000000000000e+00 0.000000000000e+00 0.000000000000e+00
6.400000000000e+01 0.000000000000e+00 0.000000000000e+00 0.000000000000e+00
6.425000000000e+01 0.000000000000e+00 0.000000000000e+00 0.000000000000e+00
6.450000000000e+01 0.000000000000e+00 0.000000000000e+00 0.000000000000e+00
6.475000000000e+01 0.000000000000e+00 0.000000000000e+00 0.000000000000e+00
6.500000000000e+01 0.000000000000e+00 0.000000000000e+00 0.000000000000e+00
6.525000000000e+01 0.000000000000e+00 0.000000000000e+00 0.000000000000e+00
6.550000000000e+01 0.000000000000e+00 0.000000000000e+00 0.000000000000e+00
6.575000000000e+01 0.000000000000e+00 0.000000000000e+00 0.000000000000e+00
6.600000000000e+01 0.000000000000e+00 0.000000000000e+00 0.000000000000e+00
6.625000000000e+01 0.000000000000e+00 0.000000000000e+00 0.000000000000e+00
6.650000000000e+01 0.000000000000e+00 0.000000000000e+00 0.000000000000e+00
6.675000000000e+01 0.000000000000e+00 0.000000000000e+00 0.000000000000e+00
6.700000000000e+01 0.000000000000e+00 0.000000000000e+00 0.000000000000e+00
6.725000000000e+01 0.000000000000e+00 0.000000000000e+00 0.000000000000e+00
6.750000000000e+01 0.000000000000e+00 0.000000000000e+00 0.000000000000e+00
6.775000000000e+01 0.000000000000e+00 0.000000000000e+00 0.000000000000e+00
6.800000000000e+01 0.000000000000e+00 0.000000000000e+00 0.000000000000e+00
6.825000000000e+01 0.000000000000e+00 0.000000000000e+00 0.000000000000e+00
6.850000000000e+01 0.000000000000e+00 0.000000000000e+00 0.000000000000e+00
6.875000000000e+01 0.000000000000e+00 0.000000000000e+00 0.000000000000e+00
6.900000000000e+01 0.000000000000e+00 0.000000000000e+00 0.000000000000e+00
6.925000000000e+01 0.000000000000e+00 0.000000000000e+00 0.000000000000e+00
6.950000000000e+01 0.000000000000e+00 0.000000000000e+00 0.000000000000e+00
6.975000000000e+01 0.000000000000e+00 0.000000000000e+00 0.000000000000e+00
7.000000000000e+01 0.000000000000e+00 0.000000000000e+00 0.000000000000e+00
7.025000000000e+01 0.000000000000e+00 0.000000000000e+00 0.000000000000e+00
7.050000000000e+01 0.000000000000e+00 0.000000000000e+00 0.000000000000e+00
7.075000000000e+01 0.000000000000e+00 0.000000000000e+00 0.000000000000e+00
7.100000000000e+01 0.000000000000e+00 0.000000000000e+00 0.000000000000e+00
7.125000000000e+01 0.000000000000e+00 0.000000000000e+00 0.000000000000e+00
7.150000000000e+01 0.000000000000e+00 0.000000000000e+00 0.000000000000e+00
7.175000000000e+01 0.000000000000e+00 0.000000000000e+00 0.000000000000e+00
7.200000000000e+01 0.000000000000e+00 0.000000000000e+00 0.000000000000e+00
7.225000000000e+01 0.000000000000e+00 0.000000000000e+00 0.000000000000e+00
7.250000000000e+01 0.000000000000e+00 0.000000000000e+00 0.000000000000e+00
7.275000000000e+01 0.000000000000e+00 0.000000000000e+00 0.000000000000e+00
7.300000000000e+01 0.000000000000e+00 0.000000000000e+00 0.000000000000e+00
7.325000000000e+01 0.000000000000e+00 0.000000000000e+00 0.000000000000e+00
7.350000000000e+01 0.000000000000e+00 0.000000000000e+00 0.000000000000e+00
7.375000000000e+01 0.000000000000e+00 0.000000000000e+00 0.000000000000e+00
7.400000000000e+01 0.000000000000e+00 0.000000000000e+00 0.000000000000e+00
7.425000000000e+01 0.000000000000e+00 0.000000000000e+00 0.000000000000e+00
7.450000000000e+01 0.000000000000e+00 0.000000000000e+00 0.000000000000e+00
7.475000000000e+01 0.000000000000e+00 0.000000000000e+00 0.000000000000e+00
7.500000000000e+01 0.000000000000e+00 0.000000000000e+00 0.000000000000e+00
7.525000000000e+01 0.000000000000e+00 0.000000000000e+00 0.000000000000e+00
7.550000000000e+01 0.000000000000e+00 0.000000000000e+00 0.000000000000e+00
7.575000000000e+01 0.000000000000e+00 0.000000000000e+00 0.000000000000e+00
7.600000000000e+01 0.000000000000e+00 0.000000000000e+00 0.000000000000e+00
7.625000000000e+01 0.000000000000e+00 0.000000000000e+00 0.000000000000e+00
7.650000000000e+01 0.000000000000e+00 0.000000000000e+00 0.000000000000e+00
7.675000000000e+01 0.000000000000e+00 0.000000000000e+00 0.000000000000e+00
7.700000000000e+01 0.000000000000e+00 0.000000000000e+00 0.000000000000e+00
7.725000000000e+01 0.000000000000e+00 0.000000000000e+00 0.000000000000e+00
7.750000000000e+01 0.000000000000e+00 0.000000000000e+00 0.000000000000e+00
7.775000000000e+01 0.000000000000e+00 0.000000000000e+00 0.000000000000e+00
7.800000000000e+01 0.000000000000e+00 0.000000000000e+00 0.000000000000e+00
7.825000000000e+01 0.000000000000e+00 0.000000000000e+00 0.000000000000e+00
7.850000000000e+01 0.000000000000e+00 0.000000000000e+00 0.000000000000e+00
7.875000000000e+01 0.000000000000e+00 0.000000000000e+00 0.000000000000e+00
7.900000000000e+01 0.000000000000e+00 0.000000000000e+00 0.000000000000e+00
7.925000000000e+01 0.000000000000e+00 0.000000000000e+00 0.000000000000e+00
7.950000000000e+01 0.000000000000e+00 0.000000000000e+00 0.000000000000e+00
7.975000000000e+01 0.000000000000e+00 0.000000000000e+00 0.000000000000e+00
8.000000000000e+01 0.000000000000e+00 0.000000000000e+00 0.000000000000e+00
8.025000000000e+01 0.000000000000e+00 0.000000000000e+00 0.000000000000e+00
8.050000000000e+01 0.000000000000e+00 0.000000000000e+00 0.000000000000e+00
8.075000000000e+01 0.000000000000e+00 0.000000000000e+00 0.000000000000e+00
8.100000000000e+01 0.000000000000e+00 0.000000000000e+00 0.000000000000e+00
8.125000000000e+01 0.000000000000e+00 0.000000000000e+00 0.000000000000e+00
8.150000000000e+01 0.000000000000e+00 0.000000000000e+00 0.000000000000e+00
8.175000000000e+01 0.000000000000e+00 0.000000000000e+00 0.000000000000e+00
8.200000000000e+01 0.000000000000e+00 0.000000000000e+00 0.000000000000e+00
8.225000000000e+01 0.000000000000e+00 0.000000000000e+00 0.000000000000e+00
8.250000000000e+01 0.000000000000e+00 0.000000000000e+00 0.000000000000e+00
8.275000000000e+01 0.000000000000e+00 0.000000000000e+00 0.000000000000e+00
8.300000000000e+01 0.000000000000e+00 0.000000000000e+00 0.000000000000e+00
8.325000000000e+01 0.000000000000e+00 0.000000000000e+00 0.000000000000e+00
8.350000000000e+01 0.000000000000e+00 0.000000000000e+00 0.000000000000e+00
8.375000000000e+01 0.000000000000e+00 0.000000000000e+00 0.000000000000e+00
8.400000000000e+01 0.000000000000e+00 0.000000000000e+00 0.000000000000e+00
8.425000000000e+01 0.000000000000e+00 0.000000000000e+00 0.000000000000e+00
8.450000000000e+01 0.000000000000e+00 0.000000000000e+00 0.000000000000e+00
8.475000000000e+01 0.000000000000e+00 0.000000000000e+00 0.000000000000e+00
8.500000000000e+01 0.000000000000e+00 0.000000000000e+00 0.000000000000e+00
8.525000000000e+01 0.000000000000e+00 0.000000000000e+00 0.000000000000e+00
8.550000000000e+01 0.000000000000e+00 0.000000000000e+00 0.000000000000e+00
8.575000000000e+01 0.000000000000e+00 0.000000000000e+00 0.000000000000e+00
8.600000000000e+01 0.000000000000e+00 0.000000000000e+00 0.000000000000e+00
8.625000000000e+01 0.000000000000e+00 0.000000000000e+00 0.000000000000e+00
8.650000000000e+01 0.000000000000e+00 0.000000000000e+00 0.000000000000e+00
8.675000000000e+01 0.000000000000e+00 0.000000000000e+00 0.000000000000e+00
8.700000000000e+01 0.000000000000e+00 0.000000000000e+00 0.000000000000e+00
8.725000000000e+01 0.000000000000e+00 0.000000000000e+00 0.000000000000e+00
8.750000000000e+01 0.000000000000e+00 0.000000000000e+00 0.000000000000e+00
8.775000000000e+01 0.000000000000e+00 0.000000000000e+00 0.000000000000e+00
8.800000000000e+01 0.000000000000e+00 0.000000000000e+00 0.000000000000e+00
8.825000000000e+01 0.000000000000e+00 0.000000000000e+00 0.000000000000e+00
8.850000000000e+01 0.000000000000e+00 0.000000000000e+00 0.000000000000e+00
8.875000000000e+01 0.000000000000e+00 0.000000000000e+00 0.000000000000e+00
8.900000000000e+01 0.000000000000e+00 0.000000000000e+00 0.000000000000e+00
8.925000000000e+01 0.000000000000e+00 0.000000000000e+00 0.000000000000e+00
8.950000000000e+01 0.000000000000e+00 0.000000000000e+00 0.000000000000e+00
8.975000000000e+01 0.000000000000e+00 0.000000000000e+00 0.000000000000e+00
9.000000000000e+01 0.000000000000e+00 0.000000000000e+00 0.000000000000e+00
9.025000000000e+01 0.000000000000e+00 0.000000000000e+00 0.000000000000e+00
9.050000000000e+01 0.000000000000e+00 0.000000000000e+00 0.000000000000e+00
9.075000000000e+01 0.000000000000e+00 0.000000000000e+00 0.000000000000e+00
9.100000000000e+01 0.000000000000e+00 0.000000000000e+00 0.000000000000e+00
9.125000000000e+01 0.000000000000e+00 0.000000000000e+00 0.000000000000e+00
9.150000000000e+01 0.000000000000e+00 0.000000000000e+00 0.000000000000e+00
9.175000000000e+01 0.000000000000e+00 0.000000000000e+00 0.000000000000e+00
9.200000000000e+01 0.000000000000e+00 0.000000000000e+00 0.000000000000e+00
9.225000000000e+01 0.000000000000e+00 0.000000000000e+00 0.000000000000e+00
9.250000000000e+01 0.000000000000e+00 0.000000000000e+00 0.000000000000e+00
9.275000000000e+01 0.000000000000e+00 0.000000000000e+00 0.000000000000e+00
9.300000000000e+01 0.000000000000e+00 0.000000000000e+00 0.000000000000e+00
9.325000000000e+01 0.000000000000e+00 0.000000000000e+00 0.000000000000e+00
9.350000000000e+01 0.000000000000e+00 0.000000000000e+00 0.000000000000e+00
9.375000000000e+01 0.000000000000e+00 0.000000000000e+00 0.000000000000e+00
9.400000000000e+01 0.000000000000e+00 0.000000000000e+00 0.000000000000e+00
9.425000000000e+01 0.000000000000e+00 0.000000000000e+00 0.000000000000e+00
9.450000000000e+01 0.000000000000e+00 0.000000000000e+00 0.000000000000e+00
9.475000000000e+01 0.000000000000e+00 0.000000000000e+00 0.000000000000e+00
9.500000000000e+01 0.000000000000e+00 0.000000000000e+00 0.000000000000e+00
9.525000000000e+01 0.000000000000e+00 0.000000000000e+00 0.000000000000e+00
9.550000000000e+01 0.000000000000e+00 0.000000000000e+00 0.000000000000e+00
9.575000000000e+01 0.000000000000e+00 0.000000000000e+00 0.000000000000e+00
9.600000000000e+01 0.000000000000e+00 0.000000000000e+00 0.000000000000e+00
9.625000000000e+01 0.000000000000e+00 0.000000000000e+00 0.000000000000e+00
9.650000000000e+01 0.000000000000e+00 0.000000000000e+00 0.000000000000e+00
9.675000000000e+01 0.000000000000e+00 0.000000000000e+00 0.000000000000e+00
9.700000000000e+01 0.000000000000e+00 0.000000000000e+00 0.000000000000e+00
9.725000000000e+01 0.000000000000e+00 0.000000000000e+00 0.000000000000e+00
9.750000000000e+01 0.000000000000e+00 0.000000000000e+00 0.000000000000e+00
9.775000000000e+01 0.000000000000e+00 0.000000000000e+00 0.000000000000e+00
9.800000000000e+01 0.000000000000e+00 0.000000000000e+00 0.000000000000e+00
9.825000000000e+01 0.000000000000e+00 0.000000000000e+00 0.000000000000e+00
9.850000000000e+01 0.000000000000e+00 0.000000000000e+00 0.000000000000e+00
9.875000000000e+01 0.000000000000e+00 0.000000000000e+00 0.000000000000e+00
9.900000000000e+01 0.000000000000e+00 0.000000000000e+00 0.000000000000e+00
9.925000000000e+01 0.000000000000e+00 0.000000000000e+00 0.000000000000e+00
9.950000000000e+01 0.000000000000e+00 0.000000000000e+00 0.000000000000e+00
9.975000000000e+01 0.000000000000e+00 0.000000000000e+00 0.000000000000e+00
1.000000000000e+02 0.000000000000e+00 0.000000000000e+00 0.000000000000e+00
1.002500000000e+02 0.000000000000e+00 0.000000000000e+00 0.000000000000e+00
1.005000000000e+02 0.000000000000e+00 0.000000000000e+00 0.000000000000e+00
1.007500000000e+02 0.000000000000e+00 0.000000000000e+00 0.000000000000e+00
1.010000000000e+02 0.000000000000e+00 0.000000000000e+00 0.000000000000e+00
1.012500000000e+02 0.000000000000e+00 0.000000000000e+00 0.000000000000e+00
1.015000000000e+02 0.000000000000e+00 0.000000000000e+00 0.000000000000e+00
1.017500000000e+02 0.000000000000e+00 0.000000000000e+00 0.000000000000e+00
1.020000000000e+02 0.000000000000e+00 0.000000000000e+00 0.000000000000e+00
1.022500000000e+02 0.000000000000e+00 0.000000000000e+00 0.000000000000e+00
1.025000000000e+02 0.000000000000e+00 0.000000000000e+00 0.000000000000e+00
1.027500000000e+02 0.000000000000e+00 0.000000000000e+00 0.000000000000e+00
1.030000000000e+02 0.000000000000e+00 0.000000000000e+00 0.000000000000e+00
1.032500000000e+02 0.000000000000e+00 0.000000000000e+00 0.000000000000e+00
1.035000000000e+02 0.000000000000e+00 0.000000000000e+00 0.000000000000e+00
1.037500000000e+02 0.000000000000e+00 0.000000000000e+00 0.000000000000e+00
1.040000000000e+02 0.000000000000e+00 0.000000000000e+00 0.000000000000e+00
1.042500000000e+02 0.000000000000e+00 0.000000000000e+00 0.000000000000e+00
1.045000000000e+02 0.000000000000e+00 0.000000000000e+00 0.000000000000e+00
1.047500000000e+02 0.000000000000e+00 0.000000000000e+00 0.000000000000e+00
1.050000000000e+02 0.000000000000e+00 0.000000000000e+00 0.000000000000e+00
1.052500000000e+02 0.000000000000e+00 0.000000000000e+00 0.000000000000e+00
1.055000000000e+02 0.000000000000e+00 0.000000000000e+00 0.000000000000e+00
1.057500000000e+02 0.000000000000e+00 0.000000000000e+00 0.000000000000e+00
1.060000000000e+02 0.000000000000e+00 0.000000000000e+00 0.000000000000e+00
1.062500000000e+02 0.000000000000e+00 0.000000000000e+00 0.000000000000e+00
1.065000000000e+02 0.000000000000e+00 0.000000000000e+00 0.000000000000e+00
1.067500000000e+02 0.000000000000e+00 0.000000000000e+00 0.000000000000e+00
1.070000000000e+02 0.000000000000e+00 0.000000000000e+00 0.000000000000e+00
1.072500000000e+02 0.000000000000e+00 0.000000000000e+00 0.000000000000e+00
1.075000000000e+02 0.000000000000e+00 0.000000000000e+00 0.000000000000e+00
1.077500000000e+02 0.000000000000e+00 0.000000000000e+00 0.000000000000e+00
1.080000000000e+02 0.000000000000e+00 0.000000000000e+00 0.000000000000e+00
1.082500000000e+02 0.000000000000e+00 0.000000000000e+00 0.000000000000e+00
1.085000000000e+02 0.000000000000e+00 0.000000000000e+00 0.000000000000e+00
1.087500000000e+02 0.000000000000e+00 0.000000000000e+00 0.000000000000e+00
1.090000000000e+02 0.000000000000e+00 0.000000000000e+00 0.000000000000e+00
1.092500000000e+02 0.000000000000e+00 0.000000000000e+00 0.000000000000e+00
1.095000000000e+02 0.000000000000e+00 0.000000000000e+00 0.000000000000e+00
1.097500000000e+02 0.000000000000e+00 0.000000000000e+00 0.000000000000e+00
1.100000000000e+02 0.000000000000e+00 0.000000000000e+00 0.000000000000e+00
1.102500000000e+02 0.000000000000e+00 0.000000000000e+00 0.000000000000e+00
1.105000000000e+02 0.000000000000e+00 0.000000000000e+00 0.000000000000e+00
1.107500000000e+02 0.000000000000e+00 0.000000000000e+00 0.000000000000e+00
1.110000000000e+02 0.000000000000e+00 0.000000000000e+00 0.000000000000e+00
1.112500000000e+02 0.000000000000e+00 0.000000000000e+00 0.000000000000e+00
1.115000000000e+02 0.000000000000e+00 0.000000000000e+00 0.000000000000e+00
1.117500000000e+02 0.000000000000e+00 0.000000000000e+00 0.000000000000e+00
1.120000000000e+02 0.000000000000e+00 0.000000000000e+00 0.000000000000e+00
1.122500000000e+02 0.000000000000e+00 0.000000000000e+00 0.000000000000e+00
1.125000000000e+02 0.000000000000e+00 0.000000000000e+00 0.000000000000e+00
1.127500000000e+02 0.000000000000e+00 0.000000000000e+00 0.000000000000e+00
1.130000000000e+02 0.000000000000e+00 0.000000000000e+00 0.000000000000e+00
1.132500000000e+02 0.000000000000e+00 0.000000000000e+00 0.000000000000e+00
1.135000000000e+02 0.000000000000e+00 0.000000000000e+00 0.000000000000e+00
1.137500000000e+02 0.000000000000e+00 0.000000000000e+00 0.000000000000e+00
1.140000000000e+02 0.000000000000e+00 0.000000000000e+00 0.000000000000e+00
1.142500000000e+02 0.000000000000e+00 0.000000000000e+00 0.000000000000e+00
1.145000000000e+02 0.000000000000e+00 0.000000000000e+00 0.000000000000e+00
1.147500000000e+02 0.000000000000e+00 0.000000000000e+00 0.000000000000e+00
1.150000000000e+02 0.000000000000e+00 0.000000000000e+00 0.000000000000e+00
1.152500000000e+02 0.000000000000e+00 0.000000000000e+00 0.000000000000e+00
1.155000000000e+02 0.000000000000e+00 0.000000000000e+00 0.000000000000e+00
1.157500000000e+02 0.000000000000e+00 0.000000000000e+00 0.000000000000e+00
1.160000000000e+02 0.000000000000e+00 0.000000000000e+00 0.000000000000e+00
1.162500000000e+02 0.000000000000e+00 0.000000000000e+00 0.000000000000e+00
1.165000000000e+02 0.000000000000e+00 0.000000000000e+00 0.000000000000e+00
1.167500000000e+02 0.000000000000e+00 0.000000000000e+00 0.000000000000e+00
1.170000000000e+02 0.000000000000e+00 0.000000000000e+00 0.000000000000e+00
1.172500000000e+02 0.000000000000e+00 0.000000000000e+00 0.000000000000e+00
1.175000000000e+02 0.000000000000e+00 0.000000000000e+00 0.000000000000e+00
1.177500000000e+02 0.000000000000e+00 0.000000000000e+00 0.000000000000e+00
1.180000000000e+02 0.000000000000e+00 0.000000000000e+00 0.000000000000e+00
1.182500000000e+02 0.000000000000e+00 0.000000000000e+00 0.000000000000e+00
1.185000000000e+02 0.000000000000e+00 0.000000000000e+00 0.000000000000e+00
1.187500000000e+02 0.000000000000e+00 0.000000000000e+00 0.000000000000e+00
1.190000000000e+02 0.000000000000e+00 0.000000000000e+00 0.000000000000e+00
1.192500000000e+02 0.000000000000e+00 0.000000000000e+00 0.000000000000e+00
1.195000000000e+02 0.000000000000e+00 0.000000000000e+00 0.000000000000e+00
1.197500000000e+02 0.000000000000e+00 0.000000000000e+00 0.000000000000e+00
1.200000000000e+02 0.000000000000e+00 0.000000000000e+00 0.000000000000e+00
1.202500000000e+02 0.000000000000e+00 0.000000000000e+00 0.000000000000e+00
1.205000000000e+02 0.000000000000e+00 0.000000000000e+00 0.000000000000e+00
1.207500000000e+02 0.000000000000e+00 0.000000000000e+00 0.000000000000e+00
1.210000000000e+02 0.000000000000e+00 0.000000000000e+00 0.000000000000e+00
1.212500000000e+02 0.000000000000e+00 0.000000000000e+00 0.000000000000e+00
1.215000000000e+02 0.000000000000e+00 0.000000000000e+00 0.000000000000e+00
1.217500000000e+02 0.000000000000e+00 0.000000000000e+00 0.000000000000e+00
1.220000000000e+02 0.000000000000e+00 0.000000000000e+00 0.000000000000e+00
1.222500000000e+02 0.000000000000e+00 0.000000000000e+00 0.000000000000e+00
1.225000000000e+02 0.000000000000e+00 0.000000000000e+00 0.000000000000e+00
1.227500000000e+02 0.000000000000e+00 0.000000000000e+00 0.000000000000e+00
1.230000000000e+02 0.000000000000e+00 0.000000000000e+00 0.000000000000e+00
1.232500000000e+02 0.000000000000e+00 0.000000000000e+00 0.000000000000e+00
1.235000000000e+02 0.000000000000e+00 0.000000000000e+00 0.000000000000e+00
1.237500000000e+02 0.000000000000e+00 0.000000000000e+00 0.000000000000e+00
1.240000000000e+02 0.000000000000e+00 0.000000000000e+00 0.000000000000e+00
1.242500000000e+02 0.000000000000e+00 0.000000000000e+00 0.000000000000e+00
1.245000000000e+02 0.000000000000e+00 0.000000000000e+00 0.000000000000e+00
1.247500000000e+02 0.000000000000e+00 0.000000000000e+00 0.000000000000e+00
1.250000000000e+02 0.000000000000e+00 0.000000000000e+00 0.000000000000e+00
1.252500000000e+02 0.000000000000e+00 0.000000000000e+00 0.000000000000e+00
1.255000000000e+02 0.000000000000e+00 0.000000000000e+00 0.000000000000e+00
1.257500000000e+02 0.000000000000e+00 0.000000000000e+00 0.000000000000e+00
1.260000000000e+02 0.000000000000e+00 0.000000000000e+00 0.000000000000e+00
1.262500000000e+02 0.000000000000e+00 0.000000000000e+00 0.000000000000e+00
1.265000000000e+02 0.000000000000e+00 0.000000000000e+00 0.000000000000e+00
1.267500000000e+02 0.000000000000e+00 0.000000000000e+00 0.000000000000e+00
1.270000000000e+02 0.000000000000e+00 0.000000000000e+00 0.000000000000e+00
1.272500000000e+02 0.000000000000e+00 0.000000000000e+00 0.000000000000e+00
1.275000000000e+02 0.000000000000e+00 0.000000000000e+00 0.000000000000e+00
1.277500000000e+02 0.000000000000e+00 0.000000000000e+00 0.000000000000e+00
1.280000000000e+02 0.000000000000e+00 0.000000000000e+00 0.000000000000e+00
1.282500000000e+02 0.000000000000e+00 0.000000000000e+00 0.000000000000e+00
1.285000000000e+02 0.000000000000e+00 0.000000000000e+00 0.000000000000e+00
1.287500000000e+02 0.000000000000e+00 0.000000000000e+00 0.000000000000e+00
1.290000000000e+02 0.000000000000e+00 0.000000000000e+00 0.000000000000e+00
1.292500000000e+02 0.000000000000e+00 0.000000000000e+00 0.000000000000e+00
1.295000000000e+02 0.000000000000e+00 0.000000000000e+00 0.000000000000e+00
1.297500000000e+02 0.000000000000e+00 0.000000000000e+00 0.000000000000e+00
1.300000000000e+02 0.000000000000e+00 0.000000000000e+00 0.000000000000e+00
1.302500000000e+02 0.000000000000e+00 0.000000000000e+00 0.000000000000e+00
1.305000000000e+02 0.000000000000e+00 0.000000000000e+00 0.000000000000e+00
1.307500000000e+02 0.000000000000e+00 0.000000000000e+00 0.000000000000e+00
1.310000000000e+02 0.000000000000e+00 0.000000000000e+00 0.000000000000e+00
1.312500000000e+02 0.000000000000e+00 0.000000000000e+00 0.000000000000e+00
1.315000000000e+02 0.000000000000e+00 0.000000000000e+00 0.000000000000e+00
1.317500000000e+02 0.000000000000e+00 0.000000000000e+00 0.000000000000e+00
1.320000000000e+02 0.000000000000e+00 0.000000000000e+00 0.000000000000e+00
1.322500000000e+02 0.000000000000e+00 0.000000000000e+00 0.000000000000e+00
1.325000000000e+02 0.000000000000e+00 0.000000000000e+00 0.000000000000e+00
1.327500000000e+02 0.000000000000e+00 0.000000000000e+00 0.000000000000e+00
1.330000000000e+02 0.000000000000e+00 0.000000000000e+00 0.000000000000e+00
1.332500000000e+02 0.000000000000e+00 0.000000000000e+00 0.000000000000e+00
1.335000000000e+02 0.000000000000e+00 0.000000000000e+00 0.000000000000e+00
1.337500000000e+02 0.000000000000e+00 0.000000000000e+00 0.000000000000e+00
1.340000000000e+02 0.000000000000e+00 0.000000000000e+00 0.000000000000e+00
1.342500000000e+02 0.000000000000e+00 0.000000000000e+00 0.000000000000e+00
1.345000000000e+02 0.000000000000e+00 0.000000000000e+00 0.000000000000e+00
1.347500000000e+02 0.000000000000e+00 0.000000000000e+00 0.000000000000e+00
1.350000000000e+02 0.000000000000e+00 0.000000000000e+00 0.000000000000e+00
1.352500000000e+02 0.000000000000e+00 0.000000000000e+00 0.000000000000e+00
1.355000000000e+02 0.000000000000e+00 0.000000000000e+00 0.000000000000e+00
1.357500000000e+02 0.000000000000e+00 0.000000000000e+00 0.000000000000e+00
1.360000000000e+02 0.000000000000e+00 0.000000000000e+00 0.000000000000e+00
1.362500000000e+02 0.000000000000e+00 0.000000000000e+00 0.000000000000e+00
1.365000000000e+02 0.000000000000e+00 0.000000000000e+00 0.000000000000e+00
1.367500000000e+02 0.000000000000e+00 0.000000000000e+00 0.000000000000e+00
1.370000000000e+02 0.000000000000e+00 0.000000000000e+00 0.000000000000e+00
1.372500000000e+02 0.000000000000e+00 0.000000000000e+00 0.000000000000e+00
1.375000000000e+02 0.000000000000e+00 0.000000000000e+00 0.000000000000e+00
1.377500000000e+02 0.000000000000e+00 0.000000000000e+00 0.000000000000e+00
1.380000000000e+02 0.000000000000e+00 0.000000000000e+00 0.000000000000e+00
1.382500000000e+02 0.000000000000e+00 0.000000000000e+00 0.000000000000e+00
1.385000000000e+02 0.000000000000e+00 0.000000000000e+00 0.000000000000e+00
1.387500000000e+02 0.000000000000e+00 0.000000000000e+00 0.000000000000e+00
1.390000000000e+02 0.000000000000e+00 0.000000000000e+00 0.000000000000e+00
1.392500000000e+02 0.000000000000e+00 0.000000000000e+00 0.000000000000e+00
1.395000000000e+02 0.000000000000e+00 0.000000000000e+00 0.000000000000e+00
1.397500000000e+02 0.000000000000e+00 0.000000000000e+00 0.000000000000e+00
1.400000000000e+02 0.000000000000e+00 0.000000000000e+00 0.000000000000e+00
1.402500000000e+02 0.000000000000e+00 0.000000000000e+00 0.000000000000e+00
1.405000000000e+02 0.000000000000e+00 0.000000000000e+00 0.000000000000e+00
1.407500000000e+02 0.000000000000e+00 0.000000000000e+00 0.000000000000e+00
1.410000000000e+02 0.000000000000e+00 0.000000000000e+00 0.000000000000e+00
1.412500000000e+02 0.000000000000e+00 0.000000000000e+00 0.000000000000e+00
1.415000000000e+02 0.000000000000e+00 0.000000000000e+00 0.000000000000e+00
1.417500000000e+02 0.000000000000e+00 0.000000000000e+00 0.000000000000e+00
1.420000000000e+02 0.000000000000e+00 0.000000000000e+00 0.000000000000e+00
1.422500000000e+02 0.000000000000e+00 0.000000000000e+00 0.000000000000e+00
1.425000000000e+02 0.000000000000e+00 0.000000000000e+00 0.000000000000e+00
1.427500000000e+02 0.000000000000e+00 0.000000000000e+00 0.000000000000e+00
1.430000000000e+02 0.000000000000e+00 0.000000000000e+00 0.000000000000e+00
1.432500000000e+02 0.000000000000e+00 0.000000000000e+00 0.000000000000e+00
1.435000000000e+02 0.000000000000e+00 0.000000000000e+00 0.000000000000e+00
1.437500000000e+02 0.000000000000e+00 0.000000000000e+00 0.000000000000e+00
1.440000000000e+02 0.000000000000e+00 0.000000000000e+00 0.000000000000e+00
1.442500000000e+02 0.000000000000e+00 0.000000000000e+00 0.000000000000e+00
1.445000000000e+02 0.000000000000e+00 0.000000000000e+00 0.000000000000e+00
1.447500000000e+02 0.000000000000e+00 0.000000000000e+00 0.000000000000e+00
1.450000000000e+02 0.000000000000e+00 0.000000000000e+00 0.000000000000e+00
1.452500000000e+02 0.000000000000e+00 0.000000000000e+00 0.000000000000e+00
1.455000000000e+02 0.000000000000e+00 0.000000000000e+00 0.000000000000e+00
1.457500000000e+02 0.000000000000e+00 0.000000000000e+00 0.000000000000e+00
1.460000000000e+02 0.000000000000e+00 0.000000000000e+00 0.000000000000e+00
1.462500000000e+02 0.000000000000e+00 0.000000000000e+00 0.000000000000e+00
1.465000000000e+02 0.000000000000e+00 0.000000000000e+00 0.000000000000e+00
1.467500000000e+02 0.000000000000e+00 0.000000000000e+00 0.000000000000e+00
1.470000000000e+02 0.000000000000e+00 0.000000000000e+00 0.000000000000e+00
1.472500000000e+02 0.000000000000e+00 0.000000000000e+00 0.000000000000e+00
1.475000000000e+02 0.000000000000e+00 0.000000000000e+00 0.000000000000e+00
1.477500000000e+02 0.000000000000e+00 0.000000000000e+00 0.000000000000e+00
1.480000000000e+02 0.000000000000e+00 0.000000000000e+00 0.000000000000e+00
1.482500000000e+02 0.000000000000e+00 0.000000000000e+00 0.000000000000e+00
1.485000000000e+02 0.000000000000e+00 0.000000000000e+00 0.000000000000e+00
1.487500000000e+02 0.000000000000e+00 0.000000000000e+00 0.000000000000e+00
1.490000000000e+02 0.000000000000e+00 0.000000000000e+00 0.000000000000e+00
1.492500000000e+02 0.000000000000e+00 0.000000000000e+00 0.000000000000e+00
1.495000000000e+02 0.000000000000e+00 0.000000000000e+00 0.000000000000e+00
1.497500000000e+02 0.000000000000e+00 0.000000000000e+00 0.000000000000e+00
1.500000000000e+02 0.000000000000e+00 0.000000000000e+00 0.000000000000e+00
1.502500000000e+02 0.000000000000e+00 0.000000000000e+00 0.000000000000e+00
1.505000000000e+02 0.000000000000e+00 0.000000000000e+00 0.000000000000e+00
1.507500000000e+02 0.000000000000e+00 0.000000000000e+00 0.000000000000e+00
1.510000000000e+02 0.000000000000e+00 0.000000000000e+00 0.000000000000e+00
1.512500000000e+02 0.000000000000e+00 0.000000000000e+00 0.000000000000e+00
1.515000000000e+02 0.000000000000e+00 0.000000000000e+00 0.000000000000e+00
1.517500000000e+02 0.000000000000e+00 0.000000000000e+00 0.000000000000e+00
1.520000000000e+02 0.000000000000e+00 0.000000000000e+00 0.000000000000e+00
1.522500000000e+02 0.000000000000e+00 0.000000000000e+00 0.000000000000e+00
1.525000000000e+02 0.000000000000e+00 0.000000000000e+00 0.000000000000e+00
1.527500000000e+02 0.000000000000e+00 0.000000000000e+00 0.000000000000e+00
1.530000000000e+02 0.000000000000e+00 0.000000000000e+00 0.000000000000e+00
1.532500000000e+02 0.000000000000e+00 0.000000000000e+00 0.000000000000e+00
1.535000000000e+02 0.000000000000e+00 0.000000000000e+00 0.000000000000e+00
1.537500000000e+02 0.000000000000e+00 0.000000000000e+00 0.000000000000e+00
1.540000000000e+02 0.000000000000e+00 0.000000000000e+00 0.000000000000e+00
1.542500000000e+02 0.000000000000e+00 0.000000000000e+00 0.000000000000e+00
1.545000000000e+02 0.000000000000e+00 0.000000000000e+00 0.000000000000e+00
1.547500000000e+02 0.000000000000e+00 0.000000000000e+00 0.000000000000e+00
1.550000000000e+02 0.000000000000e+00 0.000000000000e+00 0.000000000000e+00
1.552500000000e+02 0.000000000000e+00 0.000000000000e+00 0.000000000000e+00
1.555000000000e+02 0.000000000000e+00 0.000000000000e+00 0.000000000000e+00
1.557500000000e+02 0.000000000000e+00 0.000000000000e+00 0.000000000000e+00
1.560000000000e+02 0.000000000000e+00 0.000000000000e+00 0.000000000000e+00
1.562500000000e+02 0.000000000000e+00 0.000000000000e+00 0.000000000000e+00
1.565000000000e+02 0.000000000000e+00 0.000000000000e+00 0.000000000000e+00
1.567500000000e+02 0.000000000000e+00 0.000000000000e+00 0.000000000000e+00
1.570000000000e+02 0.000000000000e+00 0.000000000000e+00 0.000000000000e+00
1.572500000000e+02 0.000000000000e+00 0.000000000000e+00 0.000000000000e+00
1.575000000000e+02 0.000000000000e+00 0.000000000000e+00 0.000000000000e+00
1.577500000000e+02 0.000000000000e+00 0.000000000000e+00 0.000000000000e+00
1.580000000000e+02 0.000000000000e+00 0.000000000000e+00 0.000000000000e+00
1.582500000000e+02 0.000000000000e+00 0.000000000000e+00 0.000000000000e+00
1.585000000000e+02 0.000000000000e+00 0.000000000000e+00 0.000000000000e+00
1.587500000000e+02 0.000000000000e+00 0.000000000000e+00 0.000000000000e+00
1.590000000000e+02 0.000000000000e+00 0.000000000000e+00 0.000000000000e+00
1.592500000000e+02 0.000000000000e+00 0.000000000000e+00 0.000000000000e+00
1.595000000000e+02 0.000000000000e+00 0.000000000000e+00 0.000000000000e+00
1.597500000000e+02 0.000000000000e+00 0.000000000000e+00 0.000000000000e+00
1.600000000000e+02 0.000000000000e+00 0.000000000000e+00 0.000000000000e+00
1.602500000000e+02 0.000000000000e+00 0.000000000000e+00 0.000000000000e+00
1.605000000000e+02 0.000000000000e+00 0.000000000000e+00 0.000000000000e+00
1.607500000000e+02 0.000000000000e+00 0.000000000000e+00 0.000000000000e+00
1.610000000000e+02 0.000000000000e+00 0.000000000000e+00 0.000000000000e+00
1.612500000000e+02 0.000000000000e+00 0.000000000000e+00 0.000000000000e+00
1.615000000000e+02 0.000000000000e+00 0.000000000000e+00 0.000000000000e+00
1.617500000000e+02 0.000000000000e+00 0.000000000000e+00 0.000000000000e+00
1.620000000000e+02 0.000000000000e+00 0.000000000000e+00 0.000000000000e+00
1.622500000000e+02 6.673403601064e-07 0.000000000000e+00 0.000000000000e+00
1.625000000000e+02 2.124920584120e-06 0.000000000000e+00 0.000000000000e+00
1.627500000000e+02 2.469145888967e-06 0.000000000000e+00 0.000000000000e+00
1.630000000000e+02 4.415415067487e-07 0.000000000000e+00 0.000000000000e+00
1.632500000000e+02 -3.692102620229e-06 0.000000000000e+00 0.000000000000e+00
1.635000000000e+02 -7.662278277625e-06 0.000000000000e+00 0.000000000000e+00
1.637500000000e+02 -7.271306869132e-06 0.000000000000e+00 0.000000000000e+00
1.640000000000e+02 2.920461191512e-06 0.000000000000e+00 0.000000000000e+00
1.642500000000e+02 2.839595342095e-05 0.000000000000e+00 0.000000000000e+00
1.645000000000e+02 7.321007311825e-05 0.000000000000e+00 0.000000000000e+00
1.647500000000e+02 1.385814662040e-04 0.000000000000e+00 0.000000000000e+00
1.650000000000e+02 2.219077379347e-04 0.000000000000e+00 0.000000000000e+00
1.652500000000e+02 3.165074778986e-04 0.000000000000e+00 0.000000000000e+00
1.655000000000e+02 4.122605167427e-04 0.000000000000e+00 0.000000000000e+00
1.657500000000e+02 4.971345859960e-04 0.000000000000e+00 0.000000000000e+00
1.660000000000e+02 5.593881394682e-04 0.000000000000e+00 0.000000000000e+00
1.662500000000e+02 5.900672192175e-04 0.000000000000e+00 0.000000000000e+00
1.665000000000e+02 5.853076825084e-04 0.000000000000e+00 0.000000000000e+00
1.667500000000e+02 5.479404559874e-04 0.000000000000e+00 0.000000000000e+00
1.670000000000e+02 4.879868727207e-04 0.000000000000e+00 0.000000000000e+00
1.672500000000e+02 4.218131675506e-04 0.000000000000e+00 0.000000000000e+00
1.675000000000e+02 3.699578842669e-04 0.000000000000e+00 0.000000000000e+00
1.677500000000e+02 3.539087070619e-04 0.000000000000e+00 0.000000000000e+00
1.680000000000e+02 3.923350095669e-04 0.000000000000e+00 0.000000000000e+00
1.682500000000e+02 4.974314867886e-04 0.000000000000e+00 0.000000000000e+00
1.685000000000e+02 6.720618260688e-04 0.000000000000e+00 0.000000000000e+00
1.687500000000e+02 9.082952157595e-04 0.000000000000e+00 0.000000000000e+00
1.690000000000e+02 1.187712718410e-03 0.000000000000e+00 0.000000000000e+00
1.692500000000e+02 1.483559008504e-03 0.000000000000e+00 0.000000000000e+00
1.695000000000e+02 1.764479965663e-03 0.000000000000e+00 0.000000000000e+00
1.697500000000e+02 1.999279684078e-03 0.000000000000e+00 0.000000000000e+00
1.700000000000e+02 2.161911116995e-03 0.000000000000e+00 0.000000000000e+00
1.702500000000e+02 2.235828804985e-03 0.000000000000e+00 0.000000000000e+00
1.705000000000e+02 2.216902981480e-03 0.000000000000e+00 0.000000000000e+00
1.707500000000e+02 2.114316442338e-03 0.000000000000e+00 0.000000000000e+00
1.710000000000e+02 1.949204816697e-03 0.000000000000e+00 0.000000000000e+00
1.712500000000e+02 1.751199586286e-03 0.000000000000e+00 0.000000000000e+00
1.715000000000e+02 1.553419873070e-03 0.000000000000e+00 0.000000000000e+00
1.717500000000e+02 1.386761197837e-03 0.000000000000e+00 0.000000000000e+00
1.720000000000e+02 1.274487273756e-03 0.000000000000e+00 0.000000000000e+00
1.722500000000e+02 1.228109016918e-03 0.000000000000e+00 0.000000000000e+00
1.725000000000e+02 1.245330023705e-03 0.000000000000e+00 0.000000000000e+00
1.727500000000e+02 1.310480598003e-03 0.000000000000e+00 0.000000000000e+00
1.730000000000e+02 1.397413643143e-03 0.000000000000e+00 0.000000000000e+00
1.732500000000e+02 1.474375738470e-03 0.000000000000e+00 0.000000000000e+00
1.735000000000e+02 1.509981409585e-03 0.000000000000e+00 0.000000000000e+00
1.737500000000e+02 1.479183564380e-03 0.000000000000e+00 0.000000000000e+00
1.740000000000e+02 1.368098951428e-03 0.000000000000e+00 0.000000000000e+00
1.742500000000e+02 1.176729398426e-03 0.000000000000e+00 0.000000000000e+00
1.745000000000e+02 9.189925992254e-04 0.000000000000e+00 0.000000000000e+00
1.747500000000e+02 6.199782373248e-04 0.000000000000e+00 0.000000000000e+00
1.750000000000e+02 3.108868322314e-04 0.000000000000e+00 0.000000000000e+00
1.752500000000e+02 2.258853188831e-05 0.000000000000e+00 0.000000000000e+00
1.755000000000e+02 -2.209377350503e-04 0.000000000000e+00 0.000000000000e+00
1.757500000000e+02 -4.079281521866e-04 0.000000000000e+00 0.000000000000e+00
1.760000000000e+02 -5.417266109590e-04 0.000000000000e+00 0.000000000000e+00
1.762500000000e+02 -6.404568923661e-04 0.000000000000e+00 0.000000000000e+00
1.765000000000e+02 -7.332714772117e-04 0.000000000000e+00 0.000000000000e+00
1.767500000000e+02 -8.536413948044e-04 0.000000000000e+00 0.000000000000e+00
1.770000000000e+02 -1.030778989417e-03 0.000000000000e+00 0.000000000000e+00
1.772500000000e+02 -1.280751671780e-03 0.000000000000e+00 0.000000000000e+00
1.775000000000e+02 -1.599050295555e-03 0.000000000000e+00 0.000000000000e+00
1.777500000000e+02 -1.956263036704e-03 0.000000000000e+00 0.000000000000e+00
1.780000000000e+02 -2.298071580038e-03 0.000000000000e+00 0.000000000000e+00
1.782500000000e+02 -2.550086784701e-03 0.000000000000e+00 0.000000000000e+00
1.785000000000e+02 -2.627183933769e-03 0.000000000000e+00 0.000000000000e+00
1.787500000000e+02 -2.446127544068e-03 0.000000000000e+00 0.000000000000e+00
1.790000000000e+02 -1.939549583179e-03 0.000000000000e+00 0.000000000000e+00
1.792500000000e+02 -1.068905347034e-03 0.000000000000e+00 0.000000000000e+00
1.795000000000e+02 1.660200758563e-04 0.000000000000e+00 0.000000000000e+00
1.797500000000e+02 1.723104632705e-03 0.000000000000e+00 0.000000000000e+00
1.800000000000e+02 3.520657942724e-03 0.000000000000e+00 0.000000000000e+00
1.802500000000e+02 5.447176821795e-03 0.000000000000e+00 0.000000000000e+00
1.805000000000e+02 7.377103735438e-03 0.000000000000e+00 0.000000000000e+00
1.807500000000e+02 9.190476142371e-03 0.000000000000e+00 0.000000000000e+00
1.810000000000e+02 1.079349266562e-02 0.000000000000e+00 0.000000000000e+00
1.812500000000e+02 1.213659377397e-02 0.000000000000e+00 0.000000000000e+00
1.815000000000e+02 1.322676596588e-02 0.000000000000e+00 0.000000000000e+00
1.817500000000e+02 1.413145133086e-02 0.000000000000e+00 0.000000000000e+00
1.820000000000e+02 1.497260804502e-02 0.000000000000e+00 0.000000000000e+00
1.822500000000e+02 1.591096432669e-02 0.000000000000e+00 0.000000000000e+00
1.825000000000e+02 1.712211526831e-02 0.000000000000e+00 0.000000000000e+00
1.827500000000e+02 1.876757255329e-02 0.000000000000e+00 0.000000000000e+00
1.830000000000e+02 2.096494257416e-02 0.000000000000e+00 0.000000000000e+00
1.832500000000e+02 2.376187880996e-02 0.000000000000e+00 0.000000000000e+00
1.835000000000e+02 2.711821364959e-02 0.000000000000e+00 0.000000000000e+00
1.837500000000e+02 3.089971523045e-02 0.000000000000e+00 0.000000000000e+00
1.840000000000e+02 3.488534365868e-02 0.000000000000e+00 0.000000000000e+00
1.842500000000e+02 3.878790993971e-02 0.000000000000e+00 0.000000000000e+00
1.845000000000e+02 4.228595792344e-02 0.000000000000e+00 0.000000000000e+00
1.847500000000e+02 4.506281656512e-02 0.000000000000e+00 0.000000000000e+00
1.850000000000e+02 4.684741350834e-02 0.000000000000e+00 0.000000000000e+00
1.852500000000e+02 4.745084334868e-02 0.000000000000e+00 0.000000000000e+00
1.855000000000e+02 4.679298060796e-02 0.000000000000e+00 0.000000000000e+00
1.857500000000e+02 4.491462122024e-02 0.000000000000e+00 0.000000000000e+00
1.860000000000e+02 4.197259018627e-02 0.000000000000e+00 0.000000000000e+00
1.862500000000e+02 3.821770495144e-02 0.000000000000e+00 0.000000000000e+00
1.865000000000e+02 3.395808193855e-02 0.000000000000e+00 0.000000000000e+00
1.867500000000e+02 2.951262601737e-02 0.000000000000e+00 0.000000000000e+00
1.870000000000e+02 2.516127744743e-02 0.000000000000e+00 0.000000000000e+00
1.872500000000e+02 2.109941364856e-02 0.000000000000e+00 0.000000000000e+00
1.875000000000e+02 1.740354607911e-02 0.000000000000e+00 0.000000000000e+00
1.877500000000e+02 1.401410503561e-02 0.000000000000e+00 0.000000000000e+00
1.880000000000e+02 1.073882234779e-02 0.000000000000e+00 0.000000000000e+00
1.882500000000e+02 7.277307222792e-03 0.000000000000e+00 0.000000000000e+00
1.885000000000e+02 3.264275448730e-03 0.000000000000e+00 0.000000000000e+00
1.887500000000e+02 -1.674001965442e-03 0.000000000000e+00 0.000000000000e+00
1.890000000000e+02 -7.857674978698e-03 0.000000000000e+00 0.000000000000e+00
1.892500000000e+02 -1.549452943608e-02 0.000000000000e+00 0.000000000000e+00
1.895000000000e+02 -2.463316945921e-02 0.000000000000e+00 0.000000000000e+00
1.897500000000e+02 -3.513552198259e-02 0.000000000000e+00 0.000000000000e+00
1.900000000000e+02 -4.667351214190e-02 0.000000000000e+00 0.000000000000e+00
1.902500000000e+02 -5.875145122175e-02 0.000000000000e+00 0.000000000000e+00
1.905000000000e+02 -7.075203160811e-02 0.000000000000e+00 0.000000000000e+00
1.907500000000e+02 -8.200036157814e-02 0.000000000000e+00 0.000000000000e+00
1.910000000000e+02 -9.183771146250e-02 0.000000000000e+00 0.000000000000e+00
1.912500000000e+02 -9.969500827836e-02 0.000000000000e+00 0.000000000000e+00
1.915000000000e+02 -1.051558809589e-01 0.000000000000e+00 0.000000000000e+00
1.917500000000e+02 -1.080002968062e-01 0.000000000000e+00 0.000000000000e+00
1.920000000000e+02 -1.082224009329e-01 0.000000000000e+00 0.000000000000e+00
1.922500000000e+02 -1.060197337830e-01 0.000000000000e+00 0.000000000000e+00
1.925000000000e+02 -1.017550624976e-01 0.000000000000e+00 0.000000000000e+00
1.927500000000e+02 -9.589603982651e-02 0.000000000000e+00 0.000000000000e+00
1.930000000000e+02 -8.894121750069e-02 0.000000000000e+00 0.000000000000e+00
1.932500000000e+02 -8.134309104890e-02 0.000000000000e+00 0.000000000000e+00
1.935000000000e+02 -7.343950014168e-02 0.000000000000e+00 0.000000000000e+00
1.937500000000e+02 -6.540372461715e-02 0.000000000000e+00 0.000000000000e+00
1.940000000000e+02 -5.722110829966e-02 0.000000000000e+00 0.000000000000e+00
1.942500000000e+02 -4.869634152172e-02 0.000000000000e+00 0.000000000000e+00
1.945000000000e+02 -3.949114997996e-02 0.000000000000e+00 0.000000000000e+00
1.947500000000e+02 -2.918769228287e-02 0.000000000000e+00 0.000000000000e+00
1.950000000000e+02 -1.736910208783e-02 0.000000000000e+00 0.000000000000e+00
1.952500000000e+02 -3.705891831247e-03 0.000000000000e+00 0.000000000000e+00
1.955000000000e+02 1.196422332721e-02 0.000000000000e+00 0.000000000000e+00
1.957500000000e+02 2.957492579433e-02 0.000000000000e+00 0.000000000000e+00
1.960000000000e+02 4.879786711234e-02 0.000000000000e+00 0.000000000000e+00
1.962500000000e+02 6.904306014081e-02 0.000000000000e+00 0.000000000000e+00
1.965000000000e+02 8.949434865111e-02 0.000000000000e+00 0.000000000000e+00
1.967500000000e+02 1.091763643533e-01 0.000000000000e+00 0.000000000000e+00
1.970000000000e+02 1.270449653806e-01 0.000000000000e+00 0.000000000000e+00
1.972500000000e+02 1.420897965011e-01 0.000000000000e+00 0.000000000000e+00
1.975000000000e+02 1.534358063700e-01 0.000000000000e+00 0.000000000000e+00
1.977500000000e+02 1.604305713940e-01 0.000000000000e+00 0.000000000000e+00
1.980000000000e+02 1.627061227850e-01 0.000000000000e+00 0.000000000000e+00
1.982500000000e+02 1.602074057521e-01 0.000000000000e+00 0.000000000000e+00
1.985000000000e+02 1.531840426667e-01 0.000000000000e+00 0.000000000000e+00
1.987500000000e+02 1.421470895554e-01 0.000000000000e+00 0.000000000000e+00
1.990000000000e+02 1.277972604266e-01 0.000000000000e+00 0.000000000000e+00
1.992500000000e+02 1.109349692874e-01 0.000000000000e+00 0.000000000000e+00
1.995000000000e+02 9.236495425703e-02 0.000000000000e+00 0.000000000000e+00
1.997500000000e+02 7.280885658732e-02 0.000000000000e+00 0.000000000000e+00
2.000000000000e+02 5.283783997535e-02 0.000000000000e+00 0.000000000000e+00
2.002500000000e+02 3.283433191546e-02 0.000000000000e+00 0.000000000000e+00
2.005000000000e+02 1.298767303025e-02 0.000000000000e+00 0.000000000000e+00
2.007500000000e+02 -6.676518970889e-03 0.000000000000e+00 0.000000000000e+00
2.010000000000e+02 -2.623841975468e-02 0.000000000000e+00 0.000000000000e+00
2.012500000000e+02 -4.580687926471e-02 0.000000000000e+00 0.000000000000e+00
2.015000000000e+02 -6.543538422692e-02 0.000000000000e+00 0.000000000000e+00
2.017500000000e+02 -8.504452130719e-02 0.000000000000e+00 0.000000000000e+00
2.020000000000e+02 -1.043635916314e-01 0.000000000000e+00 0.000000000000e+00
2.022500000000e+02 -1.229014442313e-01 0.000000000000e+00 0.000000000000e+00
2.025000000000e+02 -1.399525552810e-01 0.000000000000e+00 0.000000000000e+00
2.027500000000e+02 -1.546394442079e-01 0.000000000000e+00 0.000000000000e+00
2.030000000000e+02 -1.659873750786e-01 0.000000000000e+00 0.000000000000e+00
2.032500000000e+02 -1.730226590635e-01 0.000000000000e+00 0.000000000000e+00
2.035000000000e+02 -1.748823964660e-01 0.000000000000e+00 0.000000000000e+00
2.037500000000e+02 -1.709216581925e-01 0.000000000000e+00 0.000000000000e+00
2.040000000000e+02 -1.608041615086e-01 0.000000000000e+00 0.000000000000e+00
2.042500000000e+02 -1.445644354360e-01 0.000000000000e+00 0.000000000000e+00
2.045000000000e+02 -1.226330289262e-01 0.000000000000e+00 0.000000000000e+00
2.047500000000e+02 -9.582100051187e-02 0.000000000000e+00 0.000000000000e+00
2.050000000000e+02 -6.526510024865e-02 0.000000000000e+00 0.000000000000e+00
2.052500000000e+02 -3.234001048008e-02 0.000000000000e+00 0.000000000000e+00
2.055000000000e+02 1.451915743788e-03 0.000000000000e+00 0.000000000000e+00
2.057500000000e+02 3.460033032934e-02 0.000000000000e+00 0.000000000000e+00
2.060000000000e+02 6.570200404210e-02 0.000000000000e+00 0.000000000000e+00
2.062500000000e+02 9.355837135320e-02 0.000000000000e+00 0.000000000000e+00
2.065000000000e+02 1.172451632764e-01 0.000000000000e+00 0.000000000000e+00
2.067500000000e+02 1.361477558742e-01 0.000000000000e+00 0.000000000000e+00
2.070000000000e+02 1.499605769769e-01 0.000000000000e+00 0.000000000000e+00
2.072500000000e+02 1.586537177165e-01 0.000000000000e+00 0.000000000000e+00
2.075000000000e+02 1.624141318451e-01 0.000000000000e+00 0.000000000000e+00
2.077500000000e+02 1.615719057397e-01 0.000000000000e+00 0.000000000000e+00
2.080000000000e+02 1.565236413692e-01 0.000000000000e+00 0.000000000000e+00
2.082500000000e+02 1.476648265463e-01 0.000000000000e+00 0.000000000000e+00
2.085000000000e+02 1.353412242942e-01 0.000000000000e+00 0.000000000000e+00
2.087500000000e+02 1.198260776797e-01 0.000000000000e+00 0.000000000000e+00
2.090000000000e+02 1.013257666157e-01 0.000000000000e+00 0.000000000000e+00
2.092500000000e+02 8.001205825741e-02 0.000000000000e+00 0.000000000000e+00
2.095000000000e+02 5.607489121144e-02 0.000000000000e+00 0.000000000000e+00
2.097500000000e+02 2.978630807903e-02 0.000000000000e+00 0.000000000000e+00
2.100000000000e+02 1.564158996289e-03 0.000000000000e+00 0.000000000000e+00
2.102500000000e+02 -2.797618501539e-02 0.000000000000e+00 0.000000000000e+00
2.105000000000e+02 -5.799259015816e-02 0.000000000000e+00 0.000000000000e+00
2.107500000000e+02 -8.741709448695e-02 0.000000000000e+00 0.000000000000e+00
2.110000000000e+02 -1.149908176750e-01 0.000000000000e+00 0.000000000000e+00
2.112500000000e+02 -1.393321221113e-01 0.000000000000e+00 0.000000000000e+00
2.115000000000e+02 -1.590327567015e-01 0.000000000000e+00 0.000000000000e+00
2.117500000000e+02 -1.727727423247e-01 0.000000000000e+00 0.000000000000e+00
2.120000000000e+02 -1.794418769384e-01 0.000000000000e+00 0.000000000000e+00
2.122500000000e+02 -1.782543261601e-01 0.000000000000e+00 0.000000000000e+00
2.125000000000e+02 -1.688430105692e-01 0.000000000000e+00 0.000000000000e+00
2.127500000000e+02 -1.513223821003e-01 0.000000000000e+00 0.000000000000e+00
2.130000000000e+02 -1.263114711349e-01 0.000000000000e+00 0.000000000000e+00
2.132500000000e+02 -9.491338052694e-02 0.000000000000e+00 0.000000000000e+00
2.135000000000e+02 -5.865217722525e-02 0.000000000000e+00 0.000000000000e+00
2.137500000000e+02 -1.937280454286e-02 0.000000000000e+00 0.000000000000e+00
2.140000000000e+02 2.088635676402e-02 0.000000000000e+00 0.000000000000e+00
2.142500000000e+02 6.003579146110e-02 0.000000000000e+00 0.000000000000e+00
2.145000000000e+02 9.607815091606e-02 0.000000000000e+00 0.000000000000e+00
2.147500000000e+02 1.272389370711e-01 0.000000000000e+00 0.000000000000e+00
2.150000000000e+02 1.520727817408e-01 0.000000000000e+00 0.000000000000e+00
2.152500000000e+02 1.695366916448e-01 0.000000000000e+00 0.000000000000e+00
2.155000000000e+02 1.790257085691e-01 0.000000000000e+00 0.000000000000e+00
2.157500000000e+02 1.803709132130e-01 0.000000000000e+00 0.000000000000e+00
2.160000000000e+02 1.738040130643e-01 0.000000000000e+00 0.000000000000e+00
2.162500000000e+02 1.598963554429e-01 0.000000000000e+00 0.000000000000e+00
2.165000000000e+02 1.394826451642e-01 0.000000000000e+00 0.000000000000e+00
2.167500000000e+02 1.135806201890e-01 0.000000000000e+00 0.000000000000e+00
2.170000000000e+02 8.331733559769e-02 0.000000000000e+00 0.000000000000e+00
2.172500000000e+02 4.987062010174e-02 0.000000000000e+00 0.000000000000e+00
2.175000000000e+02 1.443099200482e-02 0.000000000000e+00 0.000000000000e+00
2.177500000000e+02 -2.181469016127e-02 0.000000000000e+00 0.000000000000e+00
2.180000000000e+02 -5.768074646517e-02 0.000000000000e+00 0.000000000000e+00
2.182500000000e+02 -9.196800903206e-02 0.000000000000e+00 0.000000000000e+00
2.185000000000e+02 -1.234463509609e-01 0.000000000000e+00 0.000000000000e+00
2.187500000000e+02 -1.508450704716e-01 0.000000000000e+00 0.000000000000e+00
2.190000000000e+02 -1.728613418540e-01 0.000000000000e+00 0.000000000000e+00
2.192500000000e+02 -1.881947253781e-01 0.000000000000e+00 0.000000000000e+00
2.195000000000e+02 -1.956119384342e-01 0.000000000000e+00 0.000000000000e+00
2.197500000000e+02 -1.940411631263e-01 0.000000000000e+00 0.000000000000e+00
2.200000000000e+02 -1.826897239944e-01 0.000000000000e+00 0.000000000000e+00
2.202500000000e+02 -1.611737546941e-01 0.000000000000e+00 0.000000000000e+00
2.205000000000e+02 -1.296442531792e-01 0.000000000000e+00 0.000000000000e+00
2.207500000000e+02 -8.889139694738e-02 0.000000000000e+00 0.000000000000e+00
2.210000000000e+02 -4.040867779931e-02 0.000000000000e+00 0.000000000000e+00
2.212500000000e+02 1.359940984566e-02 0.000000000000e+00 0.000000000000e+00
2.215000000000e+02 7.027776960648e-02 0.000000000000e+00 0.000000000000e+00
2.217500000000e+02 1.262541279816e-01 0.000000000000e+00 0.000000000000e+00
2.220000000000e+02 1.778422959868e-01 0.000000000000e+00 0.000000000000e+00
2.222500000000e+02 2.213034496257e-01 0.000000000000e+00 0.000000000000e+00
2.225000000000e+02 2.531455177629e-01 0.000000000000e+00 0.000000000000e+00
2.227500000000e+02 2.704342664922e-01 0.000000000000e+00 0.000000000000e+00
2.230000000000e+02 2.710856962491e-01 0.000000000000e+00 0.000000000000e+00
2.232500000000e+02 2.541086014417e-01 0.000000000000e+00 0.000000000000e+00
2.235000000000e+02 2.197689053860e-01 0.000000000000e+00 0.000000000000e+00
2.237500000000e+02 1.696535790804e-01 0.000000000000e+00 0.000000000000e+00
2.240000000000e+02 1.066210522570e-01 0.000000000000e+00 0.000000000000e+00
2.242500000000e+02 3.463611291869e-02 0.000000000000e+00 0.000000000000e+00
2.245000000000e+02 -4.150083948550e-02 0.000000000000e+00 0.000000000000e+00
2.247500000000e+02 -1.165090285639e-01 0.000000000000e+00 0.000000000000e+00
2.250000000000e+02 -1.850364860871e-01 0.000000000000e+00 0.000000000000e+00
2.252500000000e+02 -2.420863382391e-01 0.000000000000e+00 0.000000000000e+00
2.255000000000e+02 -2.834209053538e-01 0.000000000000e+00 0.000000000000e+00
2.257500000000e+02 -3.059061147551e-01 0.000000000000e+00 0.000000000000e+00
2.260000000000e+02 -3.077645765231e-01 0.000000000000e+00 0.000000000000e+00
2.262500000000e+02 -2.887149188819e-01 0.000000000000e+00 0.000000000000e+00
2.265000000000e+02 -2.499865318019e-01 0.000000000000e+00 0.000000000000e+00
2.267500000000e+02 -1.942113453313e-01 0.000000000000e+00 0.000000000000e+00
2.270000000000e+02 -1.252061867787e-01 0.000000000000e+00 0.000000000000e+00
2.272500000000e+02 -4.766922260215e-02 0.000000000000e+00 0.000000000000e+00
2.275000000000e+02 3.317911992811e-02 0.000000000000e+00 0.000000000000e+00
2.277500000000e+02 1.119772261568e-01 0.000000000000e+00 0.000000000000e+00
2.280000000000e+02 1.835926319767e-01 0.000000000000e+00 0.000000000000e+00
2.282500000000e+02 2.434532428694e-01 0.000000000000e+00 0.000000000000e+00
2.285000000000e+02 2.878181034333e-01 0.000000000000e+00 0.000000000000e+00
2.287500000000e+02 3.139749567470e-01 0.000000000000e+00 0.000000000000e+00
2.290000000000e+02 3.203605764430e-01 0.000000000000e+00 0.000000000000e+00
2.292500000000e+02 3.066074837829e-01 0.000000000000e+00 0.000000000000e+00
2.295000000000e+02 2.735261495405e-01 0.000000000000e+00 0.000000000000e+00
2.297500000000e+02 2.230345224912e-01 0.000000000000e+00 0.000000000000e+00
2.300000000000e+02 1.580466405118e-01 0.000000000000e+00 0.000000000000e+00
2.302500000000e+02 8.232961799239e-02 0.000000000000e+00 0.000000000000e+00
2.305000000000e+02 3.343713379135e-04 0.000000000000e+00 0.000000000000e+00
2.307500000000e+02 -8.299875368048e-02 0.000000000000e+00 0.000000000000e+00
2.310000000000e+02 -1.624614700972e-01 0.000000000000e+00 0.000000000000e+00
2.312500000000e+02 -2.328292147253e-01 0.000000000000e+00 0.000000000000e+00
2.315000000000e+02 -2.891442276814e-01 0.000000000000e+00 0.000000000000e+00
2.317500000000e+02 -3.270264267512e-01 0.000000000000e+00 0.000000000000e+00
2.320000000000e+02 -3.430010492091e-01 0.000000000000e+00 0.000000000000e+00
2.322500000000e+02 -3.348231882004e-01 0.000000000000e+00 0.000000000000e+00
2.325000000000e+02 -3.017706740310e-01 0.000000000000e+00 0.000000000000e+00
2.327500000000e+02 -2.448701093888e-01 0.000000000000e+00 0.000000000000e+00
2.330000000000e+02 -1.670180852785e-01 0.000000000000e+00 0.000000000000e+00
2.332500000000e+02 -7.296213379472e-02 0.000000000000e+00 0.000000000000e+00
2.335000000000e+02 3.088540520970e-02 0.000000000000e+00 0.000000000000e+00
2.337500000000e+02 1.368128294109e-01 0.000000000000e+00 0.000000000000e+00
2.340000000000e+02 2.363465958860e-01 0.000000000000e+00 0.000000000000e+00
2.342500000000e+02 3.209314191874e-01 0.000000000000e+00 0.000000000000e+00
2.345000000000e+02 3.827011808339e-01 0.000000000000e+00 0.000000000000e+00
2.347500000000e+02 4.152698272728e-01 0.000000000000e+00 0.000000000000e+00
2.350000000000e+02 4.144587473198e-01 0.000000000000e+00 0.000000000000e+00
2.352500000000e+02 3.788734517365e-01 0.000000000000e+00 0.000000000000e+00
2.355000000000e+02 3.102494021259e-01 0.000000000000e+00 0.000000000000e+00
2.357500000000e+02 2.135049091220e-01 0.000000000000e+00 0.000000000000e+00
2.360000000000e+02 9.646698931509e-02 0.000000000000e+00 0.000000000000e+00
2.362500000000e+02 -3.072870598965e-02 0.000000000000e+00 0.000000000000e+00
2.365000000000e+02 -1.565241985922e-01 0.000000000000e+00 0.000000000000e+00
2.367500000000e+02 -2.690348242891e-01 0.000000000000e+00 0.000000000000e+00
2.370000000000e+02 -3.572464134561e-01 0.000000000000e+00 0.000000000000e+00
2.372500000000e+02 -4.121861721930e-01 0.000000000000e+00 0.000000000000e+00
2.375000000000e+02 -4.279336552819e-01 0.000000000000e+00 0.000000000000e+00
2.377500000000e+02 -4.023485194563e-01 0.000000000000e+00 0.000000000000e+00
2.380000000000e+02 -3.374178991270e-01 0.000000000000e+00 0.000000000000e+00
2.382500000000e+02 -2.391659396395e-01 0.000000000000e+00 0.000000000000e+00
2.385000000000e+02 -1.171170115267e-01 0.000000000000e+00 0.000000000000e+00
2.387500000000e+02 1.664330055612e-02 0.000000000000e+00 0.000000000000e+00
2.390000000000e+02 1.487156864167e-01 0.000000000000e+00 0.000000000000e+00
2.392500000000e+02 2.658090421868e-01 0.000000000000e+00 0.000000000000e+00
2.395000000000e+02 3.561774304037e-01 0.000000000000e+00 0.000000000000e+00
2.397500000000e+02 4.109060176530e-01 0.000000000000e+00 0.000000000000e+00
2.400000000000e+02 4.248936008212e-01 0.000000000000e+00 0.000000000000e+00
2.402500000000e+02 3.974122540118e-01 0.000000000000e+00 0.000000000000e+00
2.405000000000e+02 3.321732184022e-01 0.000000000000e+00 0.000000000000e+00
2.407500000000e+02 2.368866621063e-01 0.000000000000e+00 0.000000000000e+00
2.410000000000e+02 1.223641337043e-01 0.000000000000e+00 0.000000000000e+00
2.412500000000e+02 1.268651015474e-03 0.000000000000e+00 0.000000000000e+00
2.415000000000e+02 -1.133388881480e-01 0.000000000000e+00 0.000000000000e+00
2.417500000000e+02 -2.094827422328e-01 0.000000000000e+00 0.000000000000e+00
2.420000000000e+02 -2.776067806265e-01 0.000000000000e+00 0.000000000000e+00
2.422500000000e+02 -3.116010156552e-01 0.000000000000e+00 0.000000000000e+00
2.425000000000e+02 -3.093998208116e-01 0.000000000000e+00 0.000000000000e+00
2.427500000000e+02 -2.730857226975e-01 0.000000000000e+00 0.000000000000e+00
2.430000000000e+02 -2.084952417139e-01 0.000000000000e+00 0.000000000000e+00
2.432500000000e+02 -1.243859718050e-01 0.000000000000e+00 0.000000000000e+00
2.435000000000e+02 -3.127868781228e-02 0.000000000000e+00 0.000000000000e+00
2.437500000000e+02 5.987243566782e-02 0.000000000000e+00 0.000000000000e+00
2.440000000000e+02 1.390095552189e-01 0.000000000000e+00 0.000000000000e+00
2.442500000000e+02 1.981328599607e-01 0.000000000000e+00 0.000000000000e+00
2.445000000000e+02 2.321523095189e-01 0.000000000000e+00 0.000000000000e+00
2.447500000000e+02 2.393318699512e-01 0.000000000000e+00 0.000000000000e+00
2.450000000000e+02 2.212852229841e-01 0.000000000000e+00 0.000000000000e+00
2.452500000000e+02 1.825426995112e-01 0.000000000000e+00 0.000000000000e+00
2.455000000000e+02 1.297658416972e-01 0.000000000000e+00 0.000000000000e+00
2.457500000000e+02 7.073079618791e-02 0.000000000000e+00 0.000000000000e+00
2.460000000000e+02 1.322868828901e-02 0.000000000000e+00 0.000000000000e+00
2.462500000000e+02 -3.596319495177e-02 0.000000000000e+00 0.000000000000e+00
2.465000000000e+02 -7.190154676584e-02 0.000000000000e+00 0.000000000000e+00
2.467500000000e+02 -9.198553432910e-02 0.000000000000e+00 0.000000000000e+00
2.470000000000e+02 -9.609911593690e-02 0.000000000000e+00 0.000000000000e+00
2.472500000000e+02 -8.638740256013e-02 0.000000000000e+00 0.000000000000e+00
2.475000000000e+02 -6.672028358021e-02 0.000000000000e+00 0.000000000000e+00
2.477500000000e+02 -4.194010732547e-02 0.000000000000e+00 0.000000000000e+00
2.480000000000e+02 -1.701816825171e-02 0.000000000000e+00 0.000000000000e+00
2.482500000000e+02 3.746684838022e-03 0.000000000000e+00 0.000000000000e+00
2.485000000000e+02 1.736569935319e-02 0.000000000000e+00 0.000000000000e+00
2.487500000000e+02 2.254228494389e-02 0.000000000000e+00 0.000000000000e+00
2.490000000000e+02 1.974965587796e-02 0.000000000000e+00 0.000000000000e+00
2.492500000000e+02 1.100465621967e-02 0.000000000000e+00 0.000000000000e+00
2.495000000000e+02 -6.134177612000e-04 0.000000000000e+00 0.000000000000e+00
2.497500000000e+02 -1.161061671965e-02 0.000000000000e+00 0.000000000000e+00
2.500000000000e+02 -1.877945722588e-02 0.000000000000e+00 0.000000000000e+00
2.502500000000e+02 -1.983348392312e-02 0.000000000000e+00 0.000000000000e+00
2.505000000000e+02 -1.386800697471e-02 0.000000000000e+00 0.000000000000e+00
2.507500000000e+02 -1.569400326511e-03 0.000000000000e+00 0.000000000000e+00
2.510000000000e+02 1.486273360350e-02 0.000000000000e+00 0.000000000000e+00
2.512500000000e+02 3.206871336324e-02 0.000000000000e+00 0.000000000000e+00
2.515000000000e+02 4.609984786645e-02 0.000000000000e+00 0.000000000000e+00
2.517500000000e+02 5.311362043069e-02 0.000000000000e+00 0.000000000000e+00
2.520000000000e+02 5.007772827979e-02 0.000000000000e+00 0.000000000000e+00
2.522500000000e+02 3.536468147350e-02 0.000000000000e+00 0.000000000000e+00
2.525000000000e+02 9.134626500845e-03 0.000000000000e+00 0.000000000000e+00
2.527500000000e+02 -2.656337842969e-02 0.000000000000e+00 0.000000000000e+00
2.530000000000e+02 -6.799726222937e-02 0.000000000000e+00 0.000000000000e+00
2.532500000000e+02 -1.102417712056e-01 0.000000000000e+00 0.000000000000e+00
2.535000000000e+02 -1.478830517139e-01 0.000000000000e+00 0.000000000000e+00
2.537500000000e+02 -1.758330578662e-01 0.000000000000e+00 0.000000000000e+00
2.540000000000e+02 -1.901290234110e-01 0.000000000000e+00 0.000000000000e+00
2.542500000000e+02 -1.885926143136e-01 0.000000000000e+00 0.000000000000e+00
2.545000000000e+02 -1.712423036989e-01 0.000000000000e+00 0.000000000000e+00
2.547500000000e+02 -1.403882872774e-01 0.000000000000e+00 0.000000000000e+00
2.550000000000e+02 -1.003865515042e-01 0.000000000000e+00 0.000000000000e+00
2.552500000000e+02 -5.708035419536e-02 0.000000000000e+00 0.000000000000e+00
2.555000000000e+02 -1.700547764134e-02 0.000000000000e+00 0.000000000000e+00
2.557500000000e+02 1.352725467754e-02 0.000000000000e+00 0.000000000000e+00
2.560000000000e+02 2.933834130151e-02 0.000000000000e+00 0.000000000000e+00
2.562500000000e+02 2.714065834718e-02 0.000000000000e+00 0.000000000000e+00
2.565000000000e+02 6.040946955545e-03 0.000000000000e+00 0.000000000000e+00
2.567500000000e+02 -3.229521281936e-02 0.000000000000e+00 0.000000000000e+00
2.570000000000e+02 -8.384272248024e-02 0.000000000000e+00 0.000000000000e+00
2.572500000000e+02 -1.427547141295e-01 0.000000000000e+00 0.000000000000e+00
2.575000000000e+02 -2.021628090766e-01 0.000000000000e+00 0.000000000000e+00
2.577500000000e+02 -2.551250570663e-01 0.000000000000e+00 0.000000000000e+00
2.580000000000e+02 -2.955848311576e-01 0.000000000000e+00 0.000000000000e+00
2.582500000000e+02 -3.192023656066e-01 0.000000000000e+00 0.000000000000e+00
2.585000000000e+02 -3.239395615860e-01 0.000000000000e+00 0.000000000000e+00
2.587500000000e+02 -3.103152585940e-01 0.000000000000e+00 0.000000000000e+00
2.590000000000e+02 -2.812968297136e-01 0.000000000000e+00 0.000000000000e+00
2.592500000000e+02 -2.418473540643e-01 0.000000000000e+00 0.000000000000e+00
2.595000000000e+02 -1.981977217491e-01 0.000000000000e+00 0.000000000000e+00
2.597500000000e+02 -1.569523588993e-01 0.000000000000e+00 0.000000000000e+00
2.600000000000e+02 -1.241600348086e-01 0.000000000000e+00 0.000000000000e+00
2.602500000000e+02 -1.044842000788e-01 0.000000000000e+00 0.000000000000e+00
2.605000000000e+02 -1.005903047464e-01 0.000000000000e+00 0.000000000000e+00
2.607500000000e+02 -1.128333910887e-01 0.000000000000e+00 0.000000000000e+00
2.610000000000e+02 -1.392833468930e-01 0.000000000000e+00 0.000000000000e+00
2.612500000000e+02 -1.760746521351e-01 0.000000000000e+00 0.000000000000e+00
2.615000000000e+02 -2.180199656422e-01 0.000000000000e+00 0.000000000000e+00
2.617500000000e+02 -2.593895965749e-01 0.000000000000e+00 0.000000000000e+00
2.620000000000e+02 -2.947372280165e-01 0.000000000000e+00 0.000000000000e+00
2.622500000000e+02 -3.196491547243e-01 0.000000000000e+00 0.000000000000e+00
2.625000000000e+02 -3.313098053036e-01 0.000000000000e+00 0.000000000000e+00
2.627500000000e+02 -3.288076170673e-01 0.000000000000e+00 0.000000000000e+00
2.630000000000e+02 -3.131472191544e-01 0.000000000000e+00 0.000000000000e+00
2.632500000000e+02 -2.869796305641e-01 0.000000000000e+00 0.000000000000e+00
2.635000000000e+02 -2.541046213506e-01 0.000000000000e+00 0.000000000000e+00
2.637500000000e+02 -2.188320268342e-01 0.000000000000e+00 0.000000000000e+00
2.640000000000e+02 -1.853068433142e-01 0.000000000000e+00 0.000000000000e+00
2.642500000000e+02 -1.569039760606e-01 0.000000000000e+00 0.000000000000e+00
2.645000000000e+02 -1.357829015112e-01 0.000000000000e+00 0.000000000000e+00
2.647500000000e+02 -1.226632186978e-01 0.000000000000e+00 0.000000000000e+00
2.650000000000e+02 -1.168441741570e-01 0.000000000000e+00 0.000000000000e+00
2.652500000000e+02 -1.164510724650e-01 0.000000000000e+00 0.000000000000e+00
2.655000000000e+02 -1.188555636770e-01 0.000000000000e+00 0.000000000000e+00
2.657500000000e+02 -1.211908174682e-01 0.000000000000e+00 0.000000000000e+00
2.660000000000e+02 -1.208704936887e-01 0.000000000000e+00 0.000000000000e+00
2.662500000000e+02 -1.160237908274e-01 0.000000000000e+00 0.000000000000e+00
2.665000000000e+02 -1.057767209621e-01 0.000000000000e+00 0.000000000000e+00
2.667500000000e+02 -9.033878290813e-02 0.000000000000e+00 0.000000000000e+00
2.670000000000e+02 -7.088926880085e-02 0.000000000000e+00 0.000000000000e+00
2.672500000000e+02 -4.929251967814e-02 0.000000000000e+00 0.000000000000e+00
2.675000000000e+02 -2.770061780087e-02 0.000000000000e+00 0.000000000000e+00
2.677500000000e+02 -8.120420242455e-03 0.000000000000e+00 0.000000000000e+00
2.680000000000e+02 7.973477726100e-03 0.000000000000e+00 0.000000000000e+00
2.682500000000e+02 1.990794037897e-02 0.000000000000e+00 0.000000000000e+00
2.685000000000e+02 2.791298209064e-02 0.000000000000e+00 0.000000000000e+00
2.687500000000e+02 3.303716626272e-02 0.000000000000e+00 0.000000000000e+00
2.690000000000e+02 3.689208630895e-02 0.000000000000e+00 0.000000000000e+00
2.692500000000e+02 4.127281869710e-02 0.000000000000e+00 0.000000000000e+00
2.695000000000e+02 4.772464162977e-02 0.000000000000e+00 0.000000000000e+00
2.697500000000e+02 5.713749604131e-02 0.000000000000e+00 0.000000000000e+00
2.700000000000e+02 6.944657636812e-02 0.000000000000e+00 0.000000000000e+00
2.702500000000e+02 8.350043470506e-02 0.000000000000e+00 0.000000000000e+00
2.705000000000e+02 9.712978640668e-02 0.000000000000e+00 0.000000000000e+00
2.707500000000e+02 1.074154700750e-01 0.000000000000e+00 0.000000000000e+00
2.710000000000e+02 1.111185638116e-01 0.000000000000e+00 0.000000000000e+00
2.712500000000e+02 1.052055306822e-01 0.000000000000e+00 0.000000000000e+00
2.715000000000e+02 8.738171115627e-02 0.000000000000e+00 0.000000000000e+00
2.717500000000e+02 5.654108218117e-02 0.000000000000e+00 0.000000000000e+00
2.720000000000e+02 1.305025861661e-02 0.000000000000e+00 0.000000000000e+00
2.722500000000e+02 -4.119101772453e-02 0.000000000000e+00 0.000000000000e+00
2.725000000000e+02 -1.029357923923e-01 0.000000000000e+00 0.000000000000e+00
2.727500000000e+02 -1.680050982076e-01 0.000000000000e+00 0.000000000000e+00
2.730000000000e+02 -2.318765955907e-01 0.000000000000e+00 0.000000000000e+00
2.732500000000e+02 -2.903597412445e-01 0.000000000000e+00 0.000000000000e+00
2.735000000000e+02 -3.402524663186e-01 0.000000000000e+00 0.000000000000e+00
2.737500000000e+02 -3.798725425535e-01 0.000000000000e+00 0.000000000000e+00
2.740000000000e+02 -4.093721276667e-01 0.000000000000e+00 0.000000000000e+00
2.742500000000e+02 -4.307745043904e-01 0.000000000000e+00 0.000000000000e+00
2.745000000000e+02 -4.477133850656e-01 0.000000000000e+00 0.000000000000e+00
2.747500000000e+02 -4.649011388982e-01 0.000000000000e+00 0.000000000000e+00
2.750000000000e+02 -4.873958149519e-01 0.000000000000e+00 0.000000000000e+00
2.752500000000e+02 -5.197709897745e-01 0.000000000000e+00 0.000000000000e+00
2.755000000000e+02 -5.653116621950e-01 0.000000000000e+00 0.000000000000e+00
2.757500000000e+02 -6.253602363471e-01 0.000000000000e+00 0.000000000000e+00
2.760000000000e+02 -6.989184283717e-01 0.000000000000e+00 0.000000000000e+00
2.762500000000e+02 -7.825759736306e-01 0.000000000000e+00 0.000000000000e+00
2.765000000000e+02 -8.707901984529e-01 0.000000000000e+00 0.000000000000e+00
2.767500000000e+02 -9.564886783332e-01 0.000000000000e+00 0.000000000000e+00
2.770000000000e+02 -1.031918075848e+00 0.000000000000e+00 0.000000000000e+00
2.772500000000e+02 -1.089623332586e+00 0.000000000000e+00 0.000000000000e+00
2.775000000000e+02 -1.123418785602e+00 0.000000000000e+00 0.000000000000e+00
2.777500000000e+02 -1.129210255433e+00 0.000000000000e+00 0.000000000000e+00
2.780000000000e+02 -1.105545525788e+00 0.000000000000e+00 0.000000000000e+00
2.782500000000e+02 -1.053807600931e+00 0.000000000000e+00 0.000000000000e+00
2.785000000000e+02 -9.780155587096e-01 0.000000000000e+00 0.000000000000e+00
2.787500000000e+02 -8.842544902745e-01 0.000000000000e+00 0.000000000000e+00
2.790000000000e+02 -7.798106576088e-01 0.000000000000e+00 0.000000000000e+00
2.792500000000e+02 -6.721325019946e-01 0.000000000000e+00 0.000000000000e+00
2.795000000000e+02 -5.677657712020e-01 0.000000000000e+00 0.000000000000e+00
2.797500000000e+02 -4.714174630529e-01 0.000000000000e+00 0.000000000000e+00
2.800000000000e+02 -3.852872332420e-01 0.000000000000e+00 0.000000000000e+00
2.802500000000e+02 -3.087683979740e-01 0.000000000000e+00 0.000000000000e+00
2.805000000000e+02 -2.385687163467e-01 0.000000000000e+00 0.000000000000e+00
2.807500000000e+02 -1.692411214156e-01 0.000000000000e+00 0.000000000000e+00
2.810000000000e+02 -9.405510315277e-02 0.000000000000e+00 0.000000000000e+00
2.812500000000e+02 -6.089164619116e-03 0.000000000000e+00 0.000000000000e+00
2.815000000000e+02 1.006089399700e-01 0.000000000000e+00 0.000000000000e+00
2.817500000000e+02 2.299595697485e-01 0.000000000000e+00 0.000000000000e+00
2.820000000000e+02 3.830400600613e-01 0.000000000000e+00 0.000000000000e+00
2.822500000000e+02 5.576453413486e-01 0.000000000000e+00 0.000000000000e+00
2.825000000000e+02 7.482894252201e-01 0.000000000000e+00 0.000000000000e+00
2.827500000000e+02 9.466554103756e-01 0.000000000000e+00 0.000000000000e+00
2.830000000000e+02 1.142438615055e+00 0.000000000000e+00 0.000000000000e+00
2.832500000000e+02 1.324471809417e+00 0.000000000000e+00 0.000000000000e+00
2.835000000000e+02 1.481981280025e+00 0.000000000000e+00 0.000000000000e+00
2.837500000000e+02 1.605803415654e+00 0.000000000000e+00 0.000000000000e+00
2.840000000000e+02 1.689396450747e+00 0.000000000000e+00 0.000000000000e+00
2.842500000000e+02 1.729510309613e+00 0.000000000000e+00 0.000000000000e+00
2.845000000000e+02 1.726425192546e+00 0.000000000000e+00 0.000000000000e+00
2.847500000000e+02 1.683729892940e+00 0.000000000000e+00 0.000000000000e+00
2.850000000000e+02 1.607675280365e+00 0.000000000000e+00 0.000000000000e+00
2.852500000000e+02 1.506197789160e+00 0.000000000000e+00 0.000000000000e+00
2.855000000000e+02 1.387753694153e+00 0.000000000000e+00 0.000000000000e+00
2.857500000000e+02 1.260130932643e+00 0.000000000000e+00 0.000000000000e+00
2.860000000000e+02 1.129407586285e+00 0.000000000000e+00 0.000000000000e+00
2.862500000000e+02 9.992045689991e-01 0.000000000000e+00 0.000000000000e+00
2.865000000000e+02 8.703376721875e-01 0.000000000000e+00 0.000000000000e+00
2.867500000000e+02 7.409169355506e-01 0.000000000000e+00 0.000000000000e+00
2.870000000000e+02 6.068774565831e-01 0.000000000000e+00 0.000000000000e+00
2.872500000000e+02 4.628642574908e-01 0.000000000000e+00 0.000000000000e+00
2.875000000000e+02 3.033433607116e-01 0.000000000000e+00 0.000000000000e+00
2.877500000000e+02 1.237788564603e-01 0.000000000000e+00 0.000000000000e+00
2.880000000000e+02 -7.829403445674e-02 0.000000000000e+00 0.000000000000e+00
2.882500000000e+02 -3.024558088510e-01 0.000000000000e+00 0.000000000000e+00
2.885000000000e+02 -5.449694683111e-01 0.000000000000e+00 0.000000000000e+00
2.887500000000e+02 -7.987947387956e-01 0.000000000000e+00 0.000000000000e+00
2.890000000000e+02 -1.054055460860e+00 0.000000000000e+00 0.000000000000e+00
2.892500000000e+02 -1.298903586049e+00 0.000000000000e+00 0.000000000000e+00
2.895000000000e+02 -1.520669045933e+00 0.000000000000e+00 0.000000000000e+00
2.897500000000e+02 -1.707146192958e+00 0.000000000000e+00 0.000000000000e+00
2.900000000000e+02 -1.847849764848e+00 0.000000000000e+00 0.000000000000e+00
2.902500000000e+02 -1.935078655128e+00 0.000000000000e+00 0.000000000000e+00
2.905000000000e+02 -1.964653195621e+00 0.000000000000e+00 0.000000000000e+00
2.907500000000e+02 -1.936237116769e+00 0.000000000000e+00 0.000000000000e+00
2.910000000000e+02 -1.853212328072e+00 0.000000000000e+00 0.000000000000e+00
2.912500000000e+02 -1.722135111618e+00 0.000000000000e+00 0.000000000000e+00
2.915000000000e+02 -1.551857828232e+00 0.000000000000e+00 0.000000000000e+00
2.917500000000e+02 -1.352443185885e+00 0.000000000000e+00 0.000000000000e+00
2.920000000000e+02 -1.134022760170e+00 0.000000000000e+00 0.000000000000e+00
2.922500000000e+02 -9.057546699903e-01 0.000000000000e+00 0.000000000000e+00
2.925000000000e+02 -6.750170132363e-01 0.000000000000e+00 0.000000000000e+00
2.927500000000e+02 -4.469367705137e-01 0.000000000000e+00 0.000000000000e+00
2.930000000000e+02 -2.243038472527e-01 0.000000000000e+00 0.000000000000e+00
2.932500000000e+02 -7.863945129895e-03 0.000000000000e+00 0.000000000000e+00
2.935000000000e+02 2.030700584906e-01 0.000000000000e+00 0.000000000000e+00
2.937500000000e+02 4.097930853895e-01 0.000000000000e+00 0.000000000000e+00
2.940000000000e+02 6.133030566176e-01 0.000000000000e+00 0.000000000000e+00
2.942500000000e+02 8.134598661019e-01 0.000000000000e+00 0.000000000000e+00
2.945000000000e+02 1.008340972653e+00 0.000000000000e+00 0.000000000000e+00
2.947500000000e+02 1.193897169868e+00 0.000000000000e+00 0.000000000000e+00
2.950000000000e+02 1.363968570166e+00 0.000000000000e+00 0.000000000000e+00
2.952500000000e+02 1.510669319560e+00 0.000000000000e+00 0.000000000000e+00
2.955000000000e+02 1.625097282963e+00 0.000000000000e+00 0.000000000000e+00
2.957500000000e+02 1.698279123355e+00 0.000000000000e+00 0.000000000000e+00
2.960000000000e+02 1.722228042581e+00 0.000000000000e+00 0.000000000000e+00
2.962500000000e+02 1.690975306898e+00 0.000000000000e+00 0.000000000000e+00
2.965000000000e+02 1.601439486002e+00 0.000000000000e+00 0.000000000000e+00
2.967500000000e+02 1.454018403875e+00 0.000000000000e+00 0.000000000000e+00
2.970000000000e+02 1.252824972329e+00 0.000000000000e+00 0.000000000000e+00
2.972500000000e+02 1.005534205896e+00 0.000000000000e+00 0.000000000000e+00
2.975000000000e+02 7.228584138231e-01 0.000000000000e+00 0.000000000000e+00
2.977500000000e+02 4.177141078007e-01 0.000000000000e+00 0.000000000000e+00
2.980000000000e+02 1.041814144962e-01 0.000000000000e+00 0.000000000000e+00
2.982500000000e+02 -2.036199927800e-01 0.000000000000e+00 0.000000000000e+00
2.985000000000e+02 -4.926079502645e-01 0.000000000000e+00 0.000000000000e+00
2.987500000000e+02 -7.516480173929e-01 0.000000000000e+00 0.000000000000e+00
2.990000000000e+02 -9.722028993279e-01 0.000000000000e+00 0.000000000000e+00
2.992500000000e+02 -1.148664316970e+00 0.000000000000e+00 0.000000000000e+00
2.995000000000e+02 -1.278353735964e+00 0.000000000000e+00 0.000000000000e+00
2.997500000000e+02 -1.361221559031e+00 0.000000000000e+00 0.000000000000e+00
3.000000000000e+02 -1.399311811158e+00 0.000000000000e+00 0.000000000000e+00
3.002500000000e+02 -1.396086171452e+00 0.000000000000e+00 0.000000000000e+00
3.005000000000e+02 -1.355714172444e+00 0.000000000000e+00 0.000000000000e+00
3.007500000000e+02 -1.282434209967e+00 0.000000000000e+00 0.000000000000e+00
3.010000000000e+02 -1.180073479450e+00 0.000000000000e+00 0.000000000000e+00
3.012500000000e+02 -1.051786786650e+00 0.000000000000e+00 0.000000000000e+00
3.015000000000e+02 -9.000385742180e-01 0.000000000000e+00 0.000000000000e+00
3.017500000000e+02 -7.268145477016e-01 0.000000000000e+00 0.000000000000e+00
3.020000000000e+02 -5.340142426466e-01 0.000000000000e+00 0.000000000000e+00
3.022500000000e+02 -3.239484861366e-01 0.000000000000e+00 0.000000000000e+00
3.025000000000e+02 -9.984956455247e-02 0.000000000000e+00 0.000000000000e+00
3.027500000000e+02 1.337009828810e-01 0.000000000000e+00 0.000000000000e+00
3.030000000000e+02 3.705114776218e-01 0.000000000000e+00 0.000000000000e+00
3.032500000000e+02 6.027482670094e-01 0.000000000000e+00 0.000000000000e+00
3.035000000000e+02 8.211639893320e-01 0.000000000000e+00 0.000000000000e+00
3.037500000000e+02 1.015581400595e+00 0.000000000000e+00 0.000000000000e+00
3.040000000000e+02 1.175592877528e+00 0.000000000000e+00 0.000000000000e+00
3.042500000000e+02 1.291405219637e+00 0.000000000000e+00 0.000000000000e+00
3.045000000000e+02 1.354737650626e+00 0.000000000000e+00 0.000000000000e+00
3.047500000000e+02 1.359670694213e+00 0.000000000000e+00 0.000000000000e+00
3.050000000000e+02 1.303346094817e+00 0.000000000000e+00 0.000000000000e+00
3.052500000000e+02 1.186432769827e+00 0.000000000000e+00 0.000000000000e+00
3.055000000000e+02 1.013298981388e+00 0.000000000000e+00 0.000000000000e+00
3.057500000000e+02 7.918633071498e-01 0.000000000000e+00 0.000000000000e+00
3.060000000000e+02 5.331325431637e-01 0.000000000000e+00 0.000000000000e+00
3.062500000000e+02 2.504690430891e-01 0.000000000000e+00 0.000000000000e+00
3.065000000000e+02 -4.134093356740e-02 0.000000000000e+00 0.000000000000e+00
3.067500000000e+02 -3.271259199293e-01 0.000000000000e+00 0.000000000000e+00
3.070000000000e+02 -5.923736377951e-01 0.000000000000e+00 0.000000000000e+00
3.072500000000e+02 -8.241821953104e-01 0.000000000000e+00 0.000000000000e+00
3.075000000000e+02 -1.012032933824e+00 0.000000000000e+00 0.000000000000e+00
3.077500000000e+02 -1.148322875038e+00 0.000000000000e+00 0.000000000000e+00
3.080000000000e+02 -1.228624149711e+00 0.000000000000e+00 0.000000000000e+00
3.082500000000e+02 -1.251669797021e+00 0.000000000000e+00 0.000000000000e+00
3.085000000000e+02 -1.219095913030e+00 0.000000000000e+00 0.000000000000e+00
3.087500000000e+02 -1.134995546904e+00 0.000000000000e+00 0.000000000000e+00
3.090000000000e+02 -1.005356948150e+00 0.000000000000e+00 0.000000000000e+00
3.092500000000e+02 -8.374657863912e-01 0.000000000000e+00 0.000000000000e+00
3.095000000000e+02 -6.393471421283e-01 0.000000000000e+00 0.000000000000e+00
3.097500000000e+02 -4.193091445833e-01 0.000000000000e+00 0.000000000000e+00
3.100000000000e+02 -1.856281607152e-01 0.000000000000e+00 0.000000000000e+00
3.102500000000e+02 5.361147450788e-02 0.000000000000e+00 0.000000000000e+00
3.105000000000e+02 2.905382709914e-01 0.000000000000e+00 0.000000000000e+00
3.107500000000e+02 5.174152772634e-01 0.000000000000e+00 0.000000000000e+00
3.110000000000e+02 7.265217527549e-01 0.000000000000e+00 0.000000000000e+00
3.112500000000e+02 9.100633045000e-01 0.000000000000e+00 0.000000000000e+00
3.115000000000e+02 1.060177305581e+00 0.000000000000e+00 0.000000000000e+00
3.117500000000e+02 1.169087458168e+00 0.000000000000e+00 0.000000000000e+00
3.120000000000e+02 1.229438438371e+00 0.000000000000e+00 0.000000000000e+00
3.122500000000e+02 1.234811416754e+00 0.000000000000e+00 0.000000000000e+00
3.125000000000e+02 1.180387784953e+00 0.000000000000e+00 0.000000000000e+00
3.127500000000e+02 1.063696221604e+00 0.000000000000e+00 0.000000000000e+00
3.130000000000e+02 8.853520059187e-01 0.000000000000e+00 0.000000000000e+00
3.132500000000e+02 6.496814467663e-01 0.000000000000e+00 0.000000000000e+00
3.135000000000e+02 3.651215711725e-01 0.000000000000e+00 0.000000000000e+00
3.137500000000e+02 4.429738260585e-02 0.000000000000e+00 0.000000000000e+00
3.140000000000e+02 -2.962942332259e-01 0.000000000000e+00 0.000000000000e+00
3.142500000000e+02 -6.370257426660e-01 0.000000000000e+00 0.000000000000e+00
3.145000000000e+02 -9.562896346582e-01 0.000000000000e+00 0.000000000000e+00
3.147500000000e+02 -1.231992355036e+00 0.000000000000e+00 0.000000000000e+00
3.150000000000e+02 -1.443278023921e+00 0.000000000000e+00 0.000000000000e+00
3.152500000000e+02 -1.572330459306e+00 0.000000000000e+00 0.000000000000e+00
3.155000000000e+02 -1.606078720235e+00 0.000000000000e+00 0.000000000000e+00
3.157500000000e+02 -1.537626624829e+00 0.000000000000e+00 0.000000000000e+00
3.160000000000e+02 -1.367242269174e+00 0.000000000000e+00 0.000000000000e+00
3.162500000000e+02 -1.102778825993e+00 0.000000000000e+00 0.000000000000e+00
3.165000000000e+02 -7.594497266926e-01 0.000000000000e+00 0.000000000000e+00
3.167500000000e+02 -3.589444324482e-01 0.000000000000e+00 0.000000000000e+00
3.170000000000e+02 7.206152364383e-02 0.000000000000e+00 0.000000000000e+00
3.172500000000e+02 5.038843924371e-01 0.000000000000e+00 0.000000000000e+00
3.175000000000e+02 9.061268647880e-01 0.000000000000e+00 0.000000000000e+00
3.177500000000e+02 1.250082490659e+00 0.000000000000e+00 0.000000000000e+00
3.180000000000e+02 1.511028700341e+00 0.000000000000e+00 0.000000000000e+00
3.182500000000e+02 1.670196871231e+00 0.000000000000e+00 0.000000000000e+00
3.185000000000e+02 1.716240258624e+00 0.000000000000e+00 0.000000000000e+00
3.187500000000e+02 1.646072005260e+00 0.000000000000e+00 0.000000000000e+00
3.190000000000e+02 1.465009771695e+00 0.000000000000e+00 0.000000000000e+00
3.192500000000e+02 1.186233129949e+00 0.000000000000e+00 0.000000000000e+00
3.195000000000e+02 8.296265048791e-01 0.000000000000e+00 0.000000000000e+00
3.197500000000e+02 4.201364106814e-01 0.000000000000e+00 0.000000000000e+00
3.200000000000e+02 -1.418917431055e-02 0.000000000000e+00 0.000000000000e+00
3.202500000000e+02 -4.442930632940e-01 0.000000000000e+00 0.000000000000e+00
3.205000000000e+02 -8.421498403406e-01 0.000000000000e+00 0.000000000000e+00
3.207500000000e+02 -1.182595777380e+00 0.000000000000e+00 0.000000000000e+00
3.210000000000e+02 -1.444826317366e+00 0.000000000000e+00 0.000000000000e+00
3.212500000000e+02 -1.613487083963e+00 0.000000000000e+00 0.000000000000e+00
3.215000000000e+02 -1.679333364213e+00 0.000000000000e+00 0.000000000000e+00
3.217500000000e+02 -1.639476620536e+00 0.000000000000e+00 0.000000000000e+00
3.220000000000e+02 -1.497269104388e+00 0.000000000000e+00 0.000000000000e+00
3.222500000000e+02 -1.261895534998e+00 0.000000000000e+00 0.000000000000e+00
3.225000000000e+02 -9.477432565417e-01 0.000000000000e+00 0.000000000000e+00
3.227500000000e+02 -5.736112831714e-01 0.000000000000e+00 0.000000000000e+00
3.230000000000e+02 -1.617986010729e-01 0.000000000000e+00 0.000000000000e+00
3.232500000000e+02 2.629109218081e-01 0.000000000000e+00 0.000000000000e+00
3.235000000000e+02 6.743690559696e-01 0.000000000000e+00 0.000000000000e+00
3.237500000000e+02 1.046301019125e+00 0.000000000000e+00 0.000000000000e+00
3.240000000000e+02 1.353668577618e+00 0.000000000000e+00 0.000000000000e+00
3.242500000000e+02 1.574147529881e+00 0.000000000000e+00 0.000000000000e+00
3.245000000000e+02 1.689676495572e+00 0.000000000000e+00 0.000000000000e+00
3.247500000000e+02 1.687993459746e+00 0.000000000000e+00 0.000000000000e+00
3.250000000000e+02 1.564035200158e+00 0.000000000000e+00 0.000000000000e+00
3.252500000000e+02 1.321041434232e+00 0.000000000000e+00 0.000000000000e+00
3.255000000000e+02 9.711891045921e-01 0.000000000000e+00 0.000000000000e+00
3.257500000000e+02 5.355899133826e-01 0.000000000000e+00 0.000000000000e+00
3.260000000000e+02 4.352018228812e-02 0.000000000000e+00 0.000000000000e+00
3.262500000000e+02 -4.691836390836e-01 0.000000000000e+00 0.000000000000e+00
3.265000000000e+02 -9.625426508130e-01 0.000000000000e+00 0.000000000000e+00
3.267500000000e+02 -1.395542946264e+00 0.000000000000e+00 0.000000000000e+00
3.270000000000e+02 -1.729705510281e+00 0.000000000000e+00 0.000000000000e+00
3.272500000000e+02 -1.932800525070e+00 0.000000000000e+00 0.000000000000e+00
3.275000000000e+02 -1.982325233059e+00 0.000000000000e+00 0.000000000000e+00
3.277500000000e+02 -1.868342164833e+00 0.000000000000e+00 0.000000000000e+00
3.280000000000e+02 -1.595300850918e+00 0.000000000000e+00 0.000000000000e+00
3.282500000000e+02 -1.182543306253e+00 0.000000000000e+00 0.000000000000e+00
3.285000000000e+02 -6.633169313385e-01 0.000000000000e+00 0.000000000000e+00
3.287500000000e+02 -8.227648615622e-02 0.000000000000e+00 0.000000000000e+00
3.290000000000e+02 5.083678961559e-01 0.000000000000e+00 0.000000000000e+00
3.292500000000e+02 1.053728325889e+00 0.000000000000e+00 0.000000000000e+00
3.295000000000e+02 1.501669151043e+00 0.000000000000e+00 0.000000000000e+00
3.297500000000e+02 1.808218321621e+00 0.000000000000e+00 0.000000000000e+00
3.300000000000e+02 1.942354518254e+00 0.000000000000e+00 0.000000000000e+00
3.302500000000e+02 1.889601743886e+00 0.000000000000e+00 0.000000000000e+00
3.305000000000e+02 1.653972126932e+00 0.000000000000e+00 0.000000000000e+00
3.307500000000e+02 1.257968894770e+00 0.000000000000e+00 0.000000000000e+00
3.310000000000e+02 7.405765804545e-01 0.000000000000e+00 0.000000000000e+00
3.312500000000e+02 1.533995519465e-01 0.000000000000e+00 0.000000000000e+00
3.315000000000e+02 -4.446657747636e-01 0.000000000000e+00 0.000000000000e+00
3.317500000000e+02 -9.936538904884e-01 0.000000000000e+00 0.000000000000e+00
3.320000000000e+02 -1.438954825596e+00 0.000000000000e+00 0.000000000000e+00
3.322500000000e+02 -1.737205782988e+00 0.000000000000e+00 0.000000000000e+00
3.325000000000e+02 -1.860962884380e+00 0.000000000000e+00 0.000000000000e+00
3.327500000000e+02 -1.801599456435e+00 0.000000000000e+00 0.000000000000e+00
3.330000000000e+02 -1.570081468119e+00 0.000000000000e+00 0.000000000000e+00
3.332500000000e+02 -1.195521542827e+00 0.000000000000e+00 0.000000000000e+00
3.335000000000e+02 -7.216795222848e-01 0.000000000000e+00 0.000000000000e+00
3.337500000000e+02 -2.018262588411e-01 0.000000000000e+00 0.000000000000e+00
3.340000000000e+02 3.074137437335e-01 0.000000000000e+00 0.000000000000e+00
3.342500000000e+02 7.525019655845e-01 0.000000000000e+00 0.000000000000e+00
3.345000000000e+02 1.088937741270e+00 0.000000000000e+00 0.000000000000e+00
3.347500000000e+02 1.286017782343e+00 0.000000000000e+00 0.000000000000e+00
3.350000000000e+02 1.329852750615e+00 0.000000000000e+00 0.000000000000e+00
3.352500000000e+02 1.224312993334e+00 0.000000000000e+00 0.000000000000e+00
3.355000000000e+02 9.898380551641e-01 0.000000000000e+00 0.000000000000e+00
3.357500000000e+02 6.603126133339e-01 0.000000000000e+00 0.000000000000e+00
3.360000000000e+02 2.784500445024e-01 0.000000000000e+00 0.000000000000e+00
3.362500000000e+02 -1.096970790169e-01 0.000000000000e+00 0.000000000000e+00
3.365000000000e+02 -4.603854516975e-01 0.000000000000e+00 0.000000000000e+00
3.367500000000e+02 -7.372743040912e-01 0.000000000000e+00 0.000000000000e+00
3.370000000000e+02 -9.153427105778e-01 0.000000000000e+00 0.000000000000e+00
3.372500000000e+02 -9.831829994849e-01 0.000000000000e+00 0.000000000000e+00
3.375000000000e+02 -9.434499945418e-01 0.000000000000e+00 0.000000000000e+00
3.377500000000e+02 -8.114965191613e-01 0.000000000000e+00 0.000000000000e+00
3.380000000000e+02 -6.124648193956e-01 0.000000000000e+00 0.000000000000e+00
3.382500000000e+02 -3.772988969617e-01 0.000000000000e+00 0.000000000000e+00
3.385000000000e+02 -1.382683922470e-01 0.000000000000e+00 0.000000000000e+00
3.387500000000e+02 7.536501926605e-02 0.000000000000e+00 0.000000000000e+00
3.390000000000e+02 2.409561494430e-01 0.000000000000e+00 0.000000000000e+00
3.392500000000e+02 3.449051126021e-01 0.000000000000e+00 0.000000000000e+00
3.395000000000e+02 3.836390292891e-01 0.000000000000e+00 0.000000000000e+00
3.397500000000e+02 3.630974172243e-01 0.000000000000e+00 0.000000000000e+00
3.400000000000e+02 2.968891017465e-01 0.000000000000e+00 0.000000000000e+00
3.402500000000e+02 2.034730492107e-01 0.000000000000e+00 0.000000000000e+00
3.405000000000e+02 1.028417278051e-01 0.000000000000e+00 0.000000000000e+00
3.407500000000e+02 1.323660825826e-02 0.000000000000e+00 0.000000000000e+00
3.410000000000e+02 -5.160417972421e-02 0.000000000000e+00 0.000000000000e+00
3.412500000000e+02 -8.426959963629e-02 0.000000000000e+00 0.000000000000e+00
3.415000000000e+02 -8.433450754027e-02 0.000000000000e+00 0.000000000000e+00
3.417500000000e+02 -5.780811300348e-02 0.000000000000e+00 0.000000000000e+00
3.420000000000e+02 -1.551884225825e-02 0.000000000000e+00 0.000000000000e+00
3.422500000000e+02 2.925376214253e-02 0.000000000000e+00 0.000000000000e+00
3.425000000000e+02 6.347839806616e-02 0.000000000000e+00 0.000000000000e+00
3.427500000000e+02 7.693878773246e-02 0.000000000000e+00 0.000000000000e+00
3.430000000000e+02 6.423620799585e-02 0.000000000000e+00 0.000000000000e+00
3.432500000000e+02 2.589632115861e-02 0.000000000000e+00 0.000000000000e+00
3.435000000000e+02 -3.159944381315e-02 0.000000000000e+00 0.000000000000e+00
3.437500000000e+02 -9.685897588638e-02 0.000000000000e+00 0.000000000000e+00
3.440000000000e+02 -1.555246753812e-01 0.000000000000e+00 0.000000000000e+00
3.442500000000e+02 -1.927943556309e-01 0.000000000000e+00 0.000000000000e+00
3.445000000000e+02 -1.960979596667e-01 0.000000000000e+00 0.000000000000e+00
3.447500000000e+02 -1.574821627431e-01 0.000000000000e+00 0.000000000000e+00
3.450000000000e+02 -7.529866813448e-02 0.000000000000e+00 0.000000000000e+00
3.452500000000e+02 4.509939580561e-02 0.000000000000e+00 0.000000000000e+00
3.455000000000e+02 1.917921396325e-01 0.000000000000e+00 0.000000000000e+00
3.457500000000e+02 3.478180433839e-01 0.000000000000e+00 0.000000000000e+00
3.460000000000e+02 4.935740369139e-01 0.000000000000e+00 0.000000000000e+00
3.462500000000e+02 6.097323776229e-01 0.000000000000e+00 0.000000000000e+00
3.465000000000e+02 6.802283123485e-01 0.000000000000e+00 0.000000000000e+00
3.467500000000e+02 6.948534606350e-01 0.000000000000e+00 0.000000000000e+00
3.470000000000e+02 6.510430231292e-01 0.000000000000e+00 0.000000000000e+00
3.472500000000e+02 5.545625349198e-01 0.000000000000e+00 0.000000000000e+00
3.475000000000e+02 4.189641956714e-01 0.000000000000e+00 0.000000000000e+00
3.477500000000e+02 2.638688002864e-01 0.000000000000e+00 0.000000000000e+00
3.480000000000e+02 1.123085308041e-01 0.000000000000e+00 0.000000000000e+00
3.482500000000e+02 -1.248913079487e-02 0.000000000000e+00 0.000000000000e+00
3.485000000000e+02 -9.040765662082e-02 0.000000000000e+00 0.000000000000e+00
3.487500000000e+02 -1.073509833095e-01 0.000000000000e+00 0.000000000000e+00
3.490000000000e+02 -5.732443048587e-02 0.000000000000e+00 0.000000000000e+00
3.492500000000e+02 5.662465177650e-02 0.000000000000e+00 0.000000000000e+00
3.495000000000e+02 2.227509650047e-01 0.000000000000e+00 0.000000000000e+00
3.497500000000e+02 4.221954487483e-01 0.000000000000e+00 0.000000000000e+00
3.500000000000e+02 6.315824631933e-01 0.000000000000e+00 0.000000000000e+00
3.502500000000e+02 8.262543709972e-01 0.000000000000e+00 0.000000000000e+00
3.505000000000e+02 9.836755850040e-01 0.000000000000e+00 0.000000000000e+00
3.507500000000e+02 1.086515540943e+00 0.000000000000e+00 0.000000000000e+00
3.510000000000e+02 1.124970153034e+00 0.000000000000e+00 0.000000000000e+00
3.512500000000e+02 1.097996108844e+00 0.000000000000e+00 0.000000000000e+00
3.515000000000e+02 1.013294162240e+00 0.000000000000e+00 0.000000000000e+00
3.517500000000e+02 8.860617716075e-01 0.000000000000e+00 0.000000000000e+00
3.520000000000e+02 7.367142649999e-01 0.000000000000e+00 0.000000000000e+00
3.522500000000e+02 5.879205766845e-01 0.000000000000e+00 0.000000000000e+00
3.525000000000e+02 4.613930250882e-01 0.000000000000e+00 0.000000000000e+00
3.527500000000e+02 3.748974756291e-01 0.000000000000e+00 0.000000000000e+00
3.530000000000e+02 3.399076734352e-01 0.000000000000e+00 0.000000000000e+00
3.532500000000e+02 3.602231888604e-01 0.000000000000e+00 0.000000000000e+00
3.535000000000e+02 4.317211455934e-01 0.000000000000e+00 0.000000000000e+00
3.537500000000e+02 5.432410365345e-01 0.000000000000e+00 0.000000000000e+00
3.540000000000e+02 6.784356298129e-01 0.000000000000e+00 0.000000000000e+00
3.542500000000e+02 8.182841450451e-01 0.000000000000e+00 0.000000000000e+00
3.545000000000e+02 9.438764304397e-01 0.000000000000e+00 0.000000000000e+00
3.547500000000e+02 1.039050708612e+00 0.000000000000e+00 0.000000000000e+00
3.550000000000e+02 1.092504851909e+00 0.000000000000e+00 0.000000000000e+00
3.552500000000e+02 1.099094577231e+00 0.000000000000e+00 0.000000000000e+00
3.555000000000e+02 1.060165485160e+00 0.000000000000e+00 0.000000000000e+00
3.557500000000e+02 9.829178237599e-01 0.000000000000e+00 0.000000000000e+00
3.560000000000e+02 8.789492941957e-01 0.000000000000e+00 0.000000000000e+00
3.562500000000e+02 7.622397181805e-01 0.000000000000e+00 0.000000000000e+00
3.565000000000e+02 6.469145265829e-01 0.000000000000e+00 0.000000000000e+00
3.567500000000e+02 5.451419654408e-01 0.000000000000e+00 0.000000000000e+00
3.570000000000e+02 4.654807564321e-01 0.000000000000e+00 0.000000000000e+00
3.572500000000e+02 4.119086594951e-01 0.000000000000e+00 0.000000000000e+00
3.575000000000e+02 3.836433058447e-01 0.000000000000e+00 0.000000000000e+00
3.577500000000e+02 3.757348917202e-01 0.000000000000e+00 0.000000000000e+00
3.580000000000e+02 3.802873684457e-01 0.000000000000e+00 0.000000000000e+00
3.582500000000e+02 3.880701067103e-01 0.000000000000e+00 0.000000000000e+00
3.585000000000e+02 3.902300029052e-01 0.000000000000e+00 0.000000000000e+00
3.587500000000e+02 3.798116716690e-01 0.000000000000e+00 0.000000000000e+00
3.590000000000e+02 3.528394925332e-01 0.000000000000e+00 0.000000000000e+00
3.592500000000e+02 3.088007233868e-01 0.000000000000e+00 0.000000000000e+00
3.595000000000e+02 2.504783061539e-01 0.000000000000e+00 0.000000000000e+00
3.597500000000e+02 1.831964318004e-01 0.000000000000e+00 0.000000000000e+00
3.600000000000e+02 1.136420570836e-01 0.000000000000e+00 0.000000000000e+00
3.602500000000e+02 4.849481476287e-02 0.000000000000e+00 0.000000000000e+00
3.605000000000e+02 -6.874954268511e-03 0.000000000000e+00 0.000000000000e+00
3.607500000000e+02 -4.939885701694e-02 0.000000000000e+00 0.000000000000e+00
3.610000000000e+02 -7.881306458665e-02 0.000000000000e+00 0.000000000000e+00
3.612500000000e+02 -9.758162296307e-02 0.000000000000e+00 0.000000000000e+00
3.615000000000e+02 -1.102576051813e-01 0.000000000000e+00 0.000000000000e+00
3.617500000000e+02 -1.224021580942e-01 0.000000000000e+00 0.000000000000e+00
3.620000000000e+02 -1.392631350046e-01 0.000000000000e+00 0.000000000000e+00
3.622500000000e+02 -1.644612715026e-01 0.000000000000e+00 0.000000000000e+00
3.625000000000e+02 -1.989346579036e-01 0.000000000000e+00 0.000000000000e+00
3.627500000000e+02 -2.403508420344e-01 0.000000000000e+00 0.000000000000e+00
3.630000000000e+02 -2.831169975266e-01 0.000000000000e+00 0.000000000000e+00
3.632500000000e+02 -3.190153295638e-01 0.000000000000e+00 0.000000000000e+00
3.635000000000e+02 -3.383805965770e-01 0.000000000000e+00 0.000000000000e+00
3.637500000000e+02 -3.316379999084e-01 0.000000000000e+00 0.000000000000e+00
3.640000000000e+02 -2.909497023621e-01 0.000000000000e+00 0.000000000000e+00
3.642500000000e+02 -2.116892975729e-01 0.000000000000e+00 0.000000000000e+00
3.645000000000e+02 -9.348143572372e-02 0.000000000000e+00 0.000000000000e+00
3.647500000000e+02 5.939338246124e-02 0.000000000000e+00 0.000000000000e+00
3.650000000000e+02 2.383304554039e-01 0.000000000000e+00 0.000000000000e+00
3.652500000000e+02 4.314520173776e-01 0.000000000000e+00 0.000000000000e+00
3.655000000000e+02 6.252411277278e-01 0.000000000000e+00 0.000000000000e+00
3.657500000000e+02 8.065201556506e-01 0.000000000000e+00 0.000000000000e+00
3.660000000000e+02 9.644696314290e-01 0.000000000000e+00 0.000000000000e+00
3.662500000000e+02 1.092364163809e+00 0.000000000000e+00 0.000000000000e+00
3.665000000000e+02 1.188734405768e+00 0.000000000000e+00 0.000000000000e+00
3.667500000000e+02 1.257743927300e+00 0.000000000000e+00 0.000000000000e+00
3.670000000000e+02 1.308685913029e+00 0.000000000000e+00 0.000000000000e+00
3.672500000000e+02 1.354639459677e+00 0.000000000000e+00 0.000000000000e+00
3.675000000000e+02 1.410458184207e+00 0.000000000000e+00 0.000000000000e+00
3.677500000000e+02 1.490374010220e+00 0.000000000000e+00 0.000000000000e+00
3.680000000000e+02 1.605568640143e+00 0.000000000000e+00 0.000000000000e+00
3.682500000000e+02 1.762082539691e+00 0.000000000000e+00 0.000000000000e+00
3.685000000000e+02 1.959392315164e+00 0.000000000000e+00 0.000000000000e+00
3.687500000000e+02 2.189896804418e+00 0.000000000000e+00 0.000000000000e+00
3.690000000000e+02 2.439422692325e+00 0.000000000000e+00 0.000000000000e+00
3.692500000000e+02 2.688710856436e+00 0.000000000000e+00 0.000000000000e+00
3.695000000000e+02 2.915697204088e+00 0.000000000000e+00 0.000000000000e+00
3.697500000000e+02 3.098278793475e+00 0.000000000000e+00 0.000000000000e+00
3.700000000000e+02 3.217176524860e+00 0.000000000000e+00 0.000000000000e+00
3.702500000000e+02 3.258482384653e+00 0.000000000000e+00 0.000000000000e+00
3.705000000000e+02 3.215516616647e+00 0.000000000000e+00 0.000000000000e+00
3.707500000000e+02 3.089713747229e+00 0.000000000000e+00 0.000000000000e+00
3.710000000000e+02 2.890393118954e+00 0.000000000000e+00 0.000000000000e+00
3.712500000000e+02 2.633429898498e+00 0.000000000000e+00 0.000000000000e+00
3.715000000000e+02 2.339003076150e+00 0.000000000000e+00 0.000000000000e+00
3.717500000000e+02 2.028734101524e+00 0.000000000000e+00 0.000000000000e+00
3.720000000000e+02 1.722623030088e+00 0.000000000000e+00 0.000000000000e+00
3.722500000000e+02 1.436224162056e+00 0.000000000000e+00 0.000000000000e+00
3.725000000000e+02 1.178474315376e+00 0.000000000000e+00 0.000000000000e+00
3.727500000000e+02 9.504975901950e-01 0.000000000000e+00 0.000000000000e+00
3.730000000000e+02 7.455731340716e-01 0.000000000000e+00 0.000000000000e+00
3.732500000000e+02 5.502865092139e-01 0.000000000000e+00 0.000000000000e+00
3.735000000000e+02 3.467146101357e-01 0.000000000000e+00 0.000000000000e+00
3.737500000000e+02 1.153433545902e-01 0.000000000000e+00 0.000000000000e+00
3.740000000000e+02 -1.616914914754e-01 0.000000000000e+00 0.000000000000e+00
3.742500000000e+02 -4.975009966245e-01 0.000000000000e+00 0.000000000000e+00
3.745000000000e+02 -8.979233287298e-01 0.000000000000e+00 0.000000000000e+00
3.747500000000e+02 -1.359955260516e+00 0.000000000000e+00 0.000000000000e+00
3.750000000000e+02 -1.871371238515e+00 0.000000000000e+00 0.000000000000e+00
3.752500000000e+02 -2.411600657462e+00 0.000000000000e+00 0.000000000000e+00
3.755000000000e+02 -2.953757510908e+00 0.000000000000e+00 0.000000000000e+00
3.757500000000e+02 -3.467554470669e+00 0.000000000000e+00 0.000000000000e+00
3.760000000000e+02 -3.922708799138e+00 0.000000000000e+00 0.000000000000e+00
3.762500000000e+02 -4.292378088022e+00 0.000000000000e+00 0.000000000000e+00
3.765000000000e+02 -4.556159519932e+00 0.000000000000e+00 0.000000000000e+00
3.767500000000e+02 -4.702247742668e+00 0.000000000000e+00 0.000000000000e+00
3.770000000000e+02 -4.728464744216e+00 0.000000000000e+00 0.000000000000e+00
3.772500000000e+02 -4.642033449554e+00 0.000000000000e+00 0.000000000000e+00
3.775000000000e+02 -4.458142607741e+00 0.000000000000e+00 0.000000000000e+00
3.777500000000e+02 -4.197518960963e+00 0.000000000000e+00 0.000000000000e+00
3.780000000000e+02 -3.883359893986e+00 0.000000000000e+00 0.000000000000e+00
3.782500000000e+02 -3.538066489498e+00 0.000000000000e+00 0.000000000000e+00
3.785000000000e+02 -3.180241145354e+00 0.000000000000e+00 0.000000000000e+00
3.787500000000e+02 -2.822372541880e+00 0.000000000000e+00 0.000000000000e+00
3.790000000000e+02 -2.469529981164e+00 0.000000000000e+00 0.000000000000e+00
3.792500000000e+02 -2.119243518683e+00 0.000000000000e+00 0.000000000000e+00
3.795000000000e+02 -1.762576674564e+00 0.000000000000e+00 0.000000000000e+00
3.797500000000e+02 -1.386228900605e+00 0.000000000000e+00 0.000000000000e+00
3.800000000000e+02 -9.753592642508e-01 0.000000000000e+00 0.000000000000e+00
3.802500000000e+02 -5.167213147252e-01 0.000000000000e+00 0.000000000000e+00
3.805000000000e+02 -1.655751885849e-03 0.000000000000e+00 0.000000000000e+00
3.807500000000e+02 5.714920386538e-01 0.000000000000e+00 0.000000000000e+00
3.810000000000e+02 1.195881663842e+00 0.000000000000e+00 0.000000000000e+00
3.812500000000e+02 1.855837240085e+00 0.000000000000e+00 0.000000000000e+00
3.815000000000e+02 2.527719826825e+00 0.000000000000e+00 0.000000000000e+00
3.817500000000e+02 3.181908733593e+00 0.000000000000e+00 0.000000000000e+00
3.820000000000e+02 3.785636283589e+00 0.000000000000e+00 0.000000000000e+00
3.822500000000e+02 4.306305834319e+00 0.000000000000e+00 0.000000000000e+00
3.825000000000e+02 4.714860140405e+00 0.000000000000e+00 0.000000000000e+00
3.827500000000e+02 4.988764508356e+00 0.000000000000e+00 0.000000000000e+00
3.830000000000e+02 5.114226171885e+00 0.000000000000e+00 0.000000000000e+00
3.832500000000e+02 5.087379153047e+00 0.000000000000e+00 0.000000000000e+00
3.835000000000e+02 4.914306873512e+00 0.000000000000e+00 0.000000000000e+00
3.837500000000e+02 4.609932607884e+00 0.000000000000e+00 0.000000000000e+00
3.840000000000e+02 4.195958470586e+00 0.000000000000e+00 0.000000000000e+00
3.842500000000e+02 3.698156326946e+00 0.000000000000e+00 0.000000000000e+00
3.845000000000e+02 3.143392389532e+00 0.000000000000e+00 0.000000000000e+00
3.847500000000e+02 2.556791333928e+00 0.000000000000e+00 0.000000000000e+00
3.850000000000e+02 1.959413307152e+00 0.000000000000e+00 0.000000000000e+00
3.852500000000e+02 1.366733869072e+00 0.000000000000e+00 0.000000000000e+00
3.855000000000e+02 7.880953250931e-01 0.000000000000e+00 0.000000000000e+00
3.857500000000e+02 2.271557673795e-01 0.000000000000e+00 0.000000000000e+00
3.860000000000e+02 -3.167803618964e-01 0.000000000000e+00 0.000000000000e+00
3.862500000000e+02 -8.467893960242e-01 0.000000000000e+00 0.000000000000e+00
3.865000000000e+02 -1.366039275910e+00 0.000000000000e+00 0.000000000000e+00
3.867500000000e+02 -1.875549326058e+00 0.000000000000e+00 0.000000000000e+00
3.870000000000e+02 -2.372351304142e+00 0.000000000000e+00 0.000000000000e+00
3.872500000000e+02 -2.848341799059e+00 0.000000000000e+00 0.000000000000e+00
3.875000000000e+02 -3.290014004792e+00 0.000000000000e+00 0.000000000000e+00
3.877500000000e+02 -3.679129918375e+00 0.000000000000e+00 0.000000000000e+00
3.880000000000e+02 -3.994260096553e+00 0.000000000000e+00 0.000000000000e+00
3.882500000000e+02 -4.212995836238e+00 0.000000000000e+00 0.000000000000e+00
3.885000000000e+02 -4.314544606111e+00 0.000000000000e+00 0.000000000000e+00
3.887500000000e+02 -4.282366111577e+00 0.000000000000e+00 0.000000000000e+00
3.890000000000e+02 -4.106500059301e+00 0.000000000000e+00 0.000000000000e+00
3.892500000000e+02 -3.785277458303e+00 0.000000000000e+00 0.000000000000e+00
3.895000000000e+02 -3.326188699300e+00 0.000000000000e+00 0.000000000000e+00
3.897500000000e+02 -2.745791874449e+00 0.000000000000e+00 0.000000000000e+00
3.900000000000e+02 -2.068668403662e+00 0.000000000000e+00 0.000000000000e+00
3.902500000000e+02 -1.325553173523e+00 0.000000000000e+00 0.000000000000e+00
3.905000000000e+02 -5.508671364953e-01 0.000000000000e+00 0.000000000000e+00
3.907500000000e+02 2.200512208682e-01 0.000000000000e+00 0.000000000000e+00
3.910000000000e+02 9.536911241578e-01 0.000000000000e+00 0.000000000000e+00
3.912500000000e+02 1.620781995558e+00 0.000000000000e+00 0.000000000000e+00
3.915000000000e+02 2.198118240410e+00 0.000000000000e+00 0.000000000000e+00
3.917500000000e+02 2.669626980868e+00 0.000000000000e+00 0.000000000000e+00
3.920000000000e+02 3.026613553762e+00 0.000000000000e+00 0.000000000000e+00
3.922500000000e+02 3.267227815985e+00 0.000000000000e+00 0.000000000000e+00
3.925000000000e+02 3.395291984180e+00 0.000000000000e+00 0.000000000000e+00
3.927500000000e+02 3.418705187986e+00 0.000000000000e+00 0.000000000000e+00
3.930000000000e+02 3.347682002864e+00 0.000000000000e+00 0.000000000000e+00
3.932500000000e+02 3.193087478902e+00 0.000000000000e+00 0.000000000000e+00
3.935000000000e+02 2.965100235521e+00 0.000000000000e+00 0.000000000000e+00
3.937500000000e+02 2.672373542338e+00 0.000000000000e+00 0.000000000000e+00
3.940000000000e+02 2.321781404601e+00 0.000000000000e+00 0.000000000000e+00
3.942500000000e+02 1.918744530320e+00 0.000000000000e+00 0.000000000000e+00
3.945000000000e+02 1.468042561070e+00 0.000000000000e+00 0.000000000000e+00
3.947500000000e+02 9.749461109287e-01 0.000000000000e+00 0.000000000000e+00
3.950000000000e+02 4.464545448601e-01 0.000000000000e+00 0.000000000000e+00
3.952500000000e+02 -1.075910324789e-01 0.000000000000e+00 0.000000000000e+00
3.955000000000e+02 -6.737337970805e-01 0.000000000000e+00 0.000000000000e+00
3.957500000000e+02 -1.234634153705e+00 0.000000000000e+00 0.000000000000e+00
3.960000000000e+02 -1.769407918317e+00 0.000000000000e+00 0.000000000000e+00
3.962500000000e+02 -2.254584715165e+00 0.000000000000e+00 0.000000000000e+00
3.965000000000e+02 -2.665615712449e+00 0.000000000000e+00 0.000000000000e+00
3.967500000000e+02 -2.978782714598e+00 0.000000000000e+00 0.000000000000e+00
3.970000000000e+02 -3.173302197529e+00 0.000000000000e+00 0.000000000000e+00
3.972500000000e+02 -3.233385451267e+00 0.000000000000e+00 0.000000000000e+00
3.975000000000e+02 -3.150013465142e+00 0.000000000000e+00 0.000000000000e+00
3.977500000000e+02 -2.922212586754e+00 0.000000000000e+00 0.000000000000e+00
3.980000000000e+02 -2.557670585411e+00 0.000000000000e+00 0.000000000000e+00
3.982500000000e+02 -2.072605641264e+00 0.000000000000e+00 0.000000000000e+00
3.985000000000e+02 -1.490883801547e+00 0.000000000000e+00 0.000000000000e+00
3.987500000000e+02 -8.424633755385e-01 0.000000000000e+00 0.000000000000e+00
3.990000000000e+02 -1.613175873528e-01 0.000000000000e+00 0.000000000000e+00
3.992500000000e+02 5.169589755688e-01 0.000000000000e+00 0.000000000000e+00
3.995000000000e+02 1.157625081234e+00 0.000000000000e+00 0.000000000000e+00
3.997500000000e+02 1.729111874538e+00 0.000000000000e+00 0.000000000000e+00
4.000000000000e+02 2.204974708543e+00 0.000000000000e+00 0.000000000000e+00
4.002500000000e+02 2.565315101207e+00 0.000000000000e+00 0.000000000000e+00
4.005000000000e+02 2.797575852637e+00 0.000000000000e+00 0.000000000000e+00
4.007500000000e+02 2.896686547840e+00 0.000000000000e+00 0.000000000000e+00
4.010000000000e+02 2.864610037883e+00 0.000000000000e+00 0.000000000000e+00
4.012500000000e+02 2.709404041357e+00 0.000000000000e+00 0.000000000000e+00
4.015000000000e+02 2.443958135079e+00 0.000000000000e+00 0.000000000000e+00
4.017500000000e+02 2.084589816491e+00 0.000000000000e+00 0.000000000000e+00
4.020000000000e+02 1.649681675197e+00 0.000000000000e+00 0.000000000000e+00
4.022500000000e+02 1.158515883122e+00 0.000000000000e+00 0.000000000000e+00
4.025000000000e+02 6.304161837079e-01 0.000000000000e+00 0.000000000000e+00
4.027500000000e+02 8.424792309457e-02 0.000000000000e+00 0.000000000000e+00
4.030000000000e+02 -4.617381940715e-01 0.000000000000e+00 0.000000000000e+00
4.032500000000e+02 -9.897938962452e-01 0.000000000000e+00 0.000000000000e+00
4.035000000000e+02 -1.482416293036e+00 0.000000000000e+00 0.000000000000e+00
4.037500000000e+02 -1.922098144837e+00 0.000000000000e+00 0.000000000000e+00
4.040000000000e+02 -2.291241747637e+00 0.000000000000e+00 0.000000000000e+00
4.042500000000e+02 -2.572370977409e+00 0.000000000000e+00 0.000000000000e+00
4.045000000000e+02 -2.748730457174e+00 0.000000000000e+00 0.000000000000e+00
4.047500000000e+02 -2.805296804627e+00 0.000000000000e+00 0.000000000000e+00
4.050000000000e+02 -2.730152692128e+00 0.000000000000e+00 0.000000000000e+00
4.052500000000e+02 -2.516100051761e+00 0.000000000000e+00 0.000000000000e+00
4.055000000000e+02 -2.162324846236e+00 0.000000000000e+00 0.000000000000e+00
4.057500000000e+02 -1.675882302255e+00 0.000000000000e+00 0.000000000000e+00
4.060000000000e+02 -1.072756160976e+00 0.000000000000e+00 0.000000000000e+00
4.062500000000e+02 -3.782628831751e-01 0.000000000000e+00 0.000000000000e+00
4.065000000000e+02 3.733776431824e-01 0.000000000000e+00 0.000000000000e+00
4.067500000000e+02 1.140403355302e+00 0.000000000000e+00 0.000000000000e+00
4.070000000000e+02 1.875800279787e+00 0.000000000000e+00 0.000000000000e+00
4.072500000000e+02 2.530407317296e+00 0.000000000000e+00 0.000000000000e+00
4.075000000000e+02 3.056612734459e+00 0.000000000000e+00 0.000000000000e+00
4.077500000000e+02 3.412328272036e+00 0.000000000000e+00 0.000000000000e+00
4.080000000000e+02 3.564865085381e+00 0.000000000000e+00 0.000000000000e+00
4.082500000000e+02 3.494313207396e+00 0.000000000000e+00 0.000000000000e+00
4.085000000000e+02 3.196048106510e+00 0.000000000000e+00 0.000000000000e+00
4.087500000000e+02 2.682054213004e+00 0.000000000000e+00 0.000000000000e+00
4.090000000000e+02 1.980860530175e+00 0.000000000000e+00 0.000000000000e+00
4.092500000000e+02 1.136017113922e+00 0.000000000000e+00 0.000000000000e+00
4.095000000000e+02 2.031888518471e-01 0.000000000000e+00 0.000000000000e+00
4.097500000000e+02 -7.539120943092e-01 0.000000000000e+00 0.000000000000e+00
4.100000000000e+02 -1.668408518447e+00 0.000000000000e+00 0.000000000000e+00
4.102500000000e+02 -2.475517746790e+00 0.000000000000e+00 0.000000000000e+00
4.105000000000e+02 -3.117706362546e+00 0.000000000000e+00 0.000000000000e+00
4.107500000000e+02 -3.549264576939e+00 0.000000000000e+00 0.000000000000e+00
4.110000000000e+02 -3.739882595508e+00 0.000000000000e+00 0.000000000000e+00
4.112500000000e+02 -3.676913673352e+00 0.000000000000e+00 0.000000000000e+00
4.115000000000e+02 -3.366143278805e+00 0.000000000000e+00 0.000000000000e+00
4.117500000000e+02 -2.831034850560e+00 0.000000000000e+00 0.000000000000e+00
4.120000000000e+02 -2.110572142027e+00 0.000000000000e+00 0.000000000000e+00
4.122500000000e+02 -1.255948691048e+00 0.000000000000e+00 0.000000000000e+00
4.125000000000e+02 -3.264519076050e-01 0.000000000000e+00 0.000000000000e+00
4.127500000000e+02 6.150572874069e-01 0.000000000000e+00 0.000000000000e+00
4.130000000000e+02 1.506662367817e+00 0.000000000000e+00 0.000000000000e+00
4.132500000000e+02 2.291538805746e+00 0.000000000000e+00 0.000000000000e+00
4.135000000000e+02 2.921439267319e+00 0.000000000000e+00 0.000000000000e+00
4.137500000000e+02 3.359323804984e+00 0.000000000000e+00 0.000000000000e+00
4.140000000000e+02 3.581050255182e+00 0.000000000000e+00 0.000000000000e+00
4.142500000000e+02 3.576140486020e+00 0.000000000000e+00 0.000000000000e+00
4.145000000000e+02 3.347717748795e+00 0.000000000000e+00 0.000000000000e+00
4.147500000000e+02 2.911759955553e+00 0.000000000000e+00 0.000000000000e+00
4.150000000000e+02 2.295829629403e+00 0.000000000000e+00 0.000000000000e+00
4.152500000000e+02 1.537426030612e+00 0.000000000000e+00 0.000000000000e+00
4.155000000000e+02 6.820665793361e-01 0.000000000000e+00 0.000000000000e+00
4.157500000000e+02 -2.188446976651e-01 0.000000000000e+00 0.000000000000e+00
4.160000000000e+02 -1.110350326088e+00 0.000000000000e+00 0.000000000000e+00
4.162500000000e+02 -1.936492696647e+00 0.000000000000e+00 0.000000000000e+00
4.165000000000e+02 -2.643109343455e+00 0.000000000000e+00 0.000000000000e+00
4.167500000000e+02 -3.180863685276e+00 0.000000000000e+00 0.000000000000e+00
4.170000000000e+02 -3.508446475251e+00 0.000000000000e+00 0.000000000000e+00
4.172500000000e+02 -3.595803438184e+00 0.000000000000e+00 0.000000000000e+00
4.175000000000e+02 -3.427157524957e+00 0.000000000000e+00 0.000000000000e+00
4.177500000000e+02 -3.003517870353e+00 0.000000000000e+00 0.000000000000e+00
4.180000000000e+02 -2.344320773687e+00 0.000000000000e+00 0.000000000000e+00
4.182500000000e+02 -1.487847302123e+00 0.000000000000e+00 0.000000000000e+00
4.185000000000e+02 -4.901183365675e-01 0.000000000000e+00 0.000000000000e+00
4.187500000000e+02 5.779161968556e-01 0.000000000000e+00 0.000000000000e+00
4.190000000000e+02 1.634908366631e+00 0.000000000000e+00 0.000000000000e+00
4.192500000000e+02 2.595172789910e+00 0.000000000000e+00 0.000000000000e+00
4.195000000000e+02 3.375868928553e+00 0.000000000000e+00 0.000000000000e+00
4.197500000000e+02 3.904698383693e+00 0.000000000000e+00 0.000000000000e+00
4.200000000000e+02 4.127360587047e+00 0.000000000000e+00 0.000000000000e+00
4.202500000000e+02 4.013937261569e+00 0.000000000000e+00 0.000000000000e+00
4.205000000000e+02 3.563399716695e+00 0.000000000000e+00 0.000000000000e+00
4.207500000000e+02 2.805561793540e+00 0.000000000000e+00 0.000000000000e+00
4.210000000000e+02 1.800029551354e+00 0.000000000000e+00 0.000000000000e+00
4.212500000000e+02 6.320067000398e-01 0.000000000000e+00 0.000000000000e+00
4.215000000000e+02 -5.948303522202e-01 0.000000000000e+00 0.000000000000e+00
4.217500000000e+02 -1.767814116160e+00 0.000000000000e+00 0.000000000000e+00
4.220000000000e+02 -2.776231879200e+00 0.000000000000e+00 0.000000000000e+00
4.222500000000e+02 -3.522610061485e+00 0.000000000000e+00 0.000000000000e+00
4.225000000000e+02 -3.933099529939e+00 0.000000000000e+00 0.000000000000e+00
4.227500000000e+02 -3.965756598119e+00 0.000000000000e+00 0.000000000000e+00
4.230000000000e+02 -3.615695799179e+00 0.000000000000e+00 0.000000000000e+00
4.232500000000e+02 -2.916406736973e+00 0.000000000000e+00 0.000000000000e+00
4.235000000000e+02 -1.936945723655e+00 0.000000000000e+00 0.000000000000e+00
4.237500000000e+02 -7.751857852188e-01 0.000000000000e+00 0.000000000000e+00
4.240000000000e+02 4.522211730003e-01 0.000000000000e+00 0.000000000000e+00
4.242500000000e+02 1.622108071007e+00 0.000000000000e+00 0.000000000000e+00
4.245000000000e+02 2.617927916852e+00 0.000000000000e+00 0.000000000000e+00
4.247500000000e+02 3.342270668612e+00 0.000000000000e+00 0.000000000000e+00
4.250000000000e+02 3.727314792453e+00 0.000000000000e+00 0.000000000000e+00
4.252500000000e+02 3.741987950538e+00 0.000000000000e+00 0.000000000000e+00
4.255000000000e+02 3.394987360652e+00 0.000000000000e+00 0.000000000000e+00
4.257500000000e+02 2.733297088147e+00 0.000000000000e+00 0.000000000000e+00
4.260000000000e+02 1.836377349181e+00 0.000000000000e+00 0.000000000000e+00
4.262500000000e+02 8.067224783683e-01 0.000000000000e+00 0.000000000000e+00
4.265000000000e+02 -2.420768731572e-01 0.000000000000e+00 0.000000000000e+00
4.267500000000e+02 -1.198332150778e+00 0.000000000000e+00 0.000000000000e+00
4.270000000000e+02 -1.964759702071e+00 0.000000000000e+00 0.000000000000e+00
4.272500000000e+02 -2.469005527911e+00 0.000000000000e+00 0.000000000000e+00
4.275000000000e+02 -2.670969070442e+00 0.000000000000e+00 0.000000000000e+00
4.277500000000e+02 -2.566114966739e+00 0.000000000000e+00 0.000000000000e+00
4.280000000000e+02 -2.184472245145e+00 0.000000000000e+00 0.000000000000e+00
4.282500000000e+02 -1.585563059356e+00 0.000000000000e+00 0.000000000000e+00
4.285000000000e+02 -8.500069558424e-01 0.000000000000e+00 0.000000000000e+00
4.287500000000e+02 -6.894644873950e-02 0.000000000000e+00 0.000000000000e+00
4.290000000000e+02 6.673158493779e-01 0.000000000000e+00 0.000000000000e+00
4.292500000000e+02 1.280019168322e+00 0.000000000000e+00 0.000000000000e+00
4.295000000000e+02 1.710667341120e+00 0.000000000000e+00 0.000000000000e+00
4.297500000000e+02 1.926754699607e+00 0.000000000000e+00 0.000000000000e+00
4.300000000000e+02 1.923903953561e+00 0.000000000000e+00 0.000000000000e+00
4.302500000000e+02 1.724317406109e+00 0.000000000000e+00 0.000000000000e+00
4.305000000000e+02 1.371933250732e+00 0.000000000000e+00 0.000000000000e+00
4.307500000000e+02 9.251003345205e-01 0.000000000000e+00 0.000000000000e+00
4.310000000000e+02 4.478817171330e-01 0.000000000000e+00 0.000000000000e+00
4.312500000000e+02 1.232048983896e-03 0.000000000000e+00 0.000000000000e+00
4.315000000000e+02 -3.647479138473e-01 0.000000000000e+00 0.000000000000e+00
4.317500000000e+02 -6.164835380512e-01 0.000000000000e+00 0.000000000000e+00
4.320000000000e+02 -7.398678238548e-01 0.000000000000e+00 0.000000000000e+00
4.322500000000e+02 -7.402329306262e-01 0.000000000000e+00 0.000000000000e+00
4.325000000000e+02 -6.395480924755e-01 0.000000000000e+00 0.000000000000e+00
4.327500000000e+02 -4.714302588115e-01 0.000000000000e+00 0.000000000000e+00
4.330000000000e+02 -2.748430455304e-01 0.000000000000e+00 0.000000000000e+00
4.332500000000e+02 -8.750906114614e-02 0.000000000000e+00 0.000000000000e+00
4.335000000000e+02 5.994729718224e-02 0.000000000000e+00 0.000000000000e+00
4.337500000000e+02 1.482689738205e-01 0.000000000000e+00 0.000000000000e+00
4.340000000000e+02 1.716724831434e-01 0.000000000000e+00 0.000000000000e+00
4.342500000000e+02 1.375764983226e-01 0.000000000000e+00 0.000000000000e+00
4.345000000000e+02 6.411891247549e-02 0.000000000000e+00 0.000000000000e+00
4.347500000000e+02 -2.402840162154e-02 0.000000000000e+00 0.000000000000e+00
4.350000000000e+02 -1.007841425311e-01 0.000000000000e+00 0.000000000000e+00
4.352500000000e+02 -1.438310812624e-01 0.000000000000e+00 0.000000000000e+00
4.355000000000e+02 -1.389642502138e-01 0.000000000000e+00 0.000000000000e+00
4.357500000000e+02 -8.289390218563e-02 0.000000000000e+00 0.000000000000e+00
4.360000000000e+02 1.595052431125e-02 0.000000000000e+00 0.000000000000e+00
4.362500000000e+02 1.387345888098e-01 0.000000000000e+00 0.000000000000e+00
4.365000000000e+02 2.594207114023e-01 0.000000000000e+00 0.000000000000e+00
4.367500000000e+02 3.493178014908e-01 0.000000000000e+00 0.000000000000e+00
4.370000000000e+02 3.822179220011e-01 0.000000000000e+00 0.000000000000e+00
4.372500000000e+02 3.392613187663e-01 0.000000000000e+00 0.000000000000e+00
4.375000000000e+02 2.127109546182e-01 0.000000000000e+00 0.000000000000e+00
4.377500000000e+02 7.988547158113e-03 0.000000000000e+00 0.000000000000e+00
4.380000000000e+02 -2.564011054811e-01 0.000000000000e+00 0.000000000000e+00
4.382500000000e+02 -5.510952745630e-01 0.000000000000e+00 0.000000000000e+00
4.385000000000e+02 -8.399422076271e-01 0.000000000000e+00 0.000000000000e+00
4.387500000000e+02 -1.085310393747e+00 0.000000000000e+00 0.000000000000e+00
4.390000000000e+02 -1.253829602723e+00 0.000000000000e+00 0.000000000000e+00
4.392500000000e+02 -1.321674758812e+00 0.000000000000e+00 0.000000000000e+00
4.395000000000e+02 -1.278561187958e+00 0.000000000000e+00 0.000000000000e+00
4.397500000000e+02 -1.129806769997e+00 0.000000000000e+00 0.000000000000e+00
4.400000000000e+02 -8.961046966061e-01 0.000000000000e+00 0.000000000000e+00
4.402500000000e+02 -6.109959109936e-01 0.000000000000e+00 0.000000000000e+00
4.405000000000e+02 -3.163800639308e-01 0.000000000000e+00 0.000000000000e+00
4.407500000000e+02 -5.670441775230e-02 0.000000000000e+00 0.000000000000e+00
4.410000000000e+02 1.273244808192e-01 0.000000000000e+00 0.000000000000e+00
4.412500000000e+02 2.045828550763e-01 0.000000000000e+00 0.000000000000e+00
4.415000000000e+02 1.580621533482e-01 0.000000000000e+00 0.000000000000e+00
4.417500000000e+02 -1.258138887165e-02 0.000000000000e+00 0.000000000000e+00
4.420000000000e+02 -2.908422137733e-01 0.000000000000e+00 0.000000000000e+00
4.422500000000e+02 -6.455797867180e-01 0.000000000000e+00 0.000000000000e+00
4.425000000000e+02 -1.035312789386e+00 0.000000000000e+00 0.000000000000e+00
4.427500000000e+02 -1.413969625233e+00 0.000000000000e+00 0.000000000000e+00
4.430000000000e+02 -1.737260989095e+00 0.000000000000e+00 0.000000000000e+00
4.432500000000e+02 -1.968754298124e+00 0.000000000000e+00 0.000000000000e+00
4.435000000000e+02 -2.084780517321e+00 0.000000000000e+00 0.000000000000e+00
4.437500000000e+02 -2.077482578434e+00 0.000000000000e+00 0.000000000000e+00
4.440000000000e+02 -1.955593244856e+00 0.000000000000e+00 0.000000000000e+00
4.442500000000e+02 -1.742866223318e+00 0.000000000000e+00 0.000000000000e+00
4.445000000000e+02 -1.474426753101e+00 0.000000000000e+00 0.000000000000e+00
4.447500000000e+02 -1.191605684705e+00 0.000000000000e+00 0.000000000000e+00
4.450000000000e+02 -9.360305035738e-01 0.000000000000e+00 0.000000000000e+00
4.452500000000e+02 -7.438381391210e-01 0.000000000000e+00 0.000000000000e+00
4.455000000000e+02 -6.408362757177e-01 0.000000000000e+00 0.000000000000e+00
4.457500000000e+02 -6.392805248185e-01 0.000000000000e+00 0.000000000000e+00
4.460000000000e+02 -7.366806347809e-01 0.000000000000e+00 0.000000000000e+00
4.462500000000e+02 -9.167401098297e-01 0.000000000000e+00 0.000000000000e+00
4.465000000000e+02 -1.152217795066e+00 0.000000000000e+00 0.000000000000e+00
4.467500000000e+02 -1.409224773647e+00 0.000000000000e+00 0.000000000000e+00
4.470000000000e+02 -1.652275652906e+00 0.000000000000e+00 0.000000000000e+00
4.472500000000e+02 -1.849327031472e+00 0.000000000000e+00 0.000000000000e+00
4.475000000000e+02 -1.976067536690e+00 0.000000000000e+00 0.000000000000e+00
4.477500000000e+02 -2.018864926773e+00 0.000000000000e+00 0.000000000000e+00
4.480000000000e+02 -1.976001444833e+00 0.000000000000e+00 0.000000000000e+00
4.482500000000e+02 -1.857101679017e+00 0.000000000000e+00 0.000000000000e+00
4.485000000000e+02 -1.680934188710e+00 0.000000000000e+00 0.000000000000e+00
4.487500000000e+02 -1.472006345033e+00 0.000000000000e+00 0.000000000000e+00
4.490000000000e+02 -1.256535767251e+00 0.000000000000e+00 0.000000000000e+00
4.492500000000e+02 -1.058448634433e+00 0.000000000000e+00 0.000000000000e+00
4.495000000000e+02 -8.960181169865e-01 0.000000000000e+00 0.000000000000e+00
4.497500000000e+02 -7.796248432720e-01 0.000000000000e+00 0.000000000000e+00
4.500000000000e+02 -7.109198909889e-01 0.000000000000e+00 0.000000000000e+00
4.502500000000e+02 -6.834338004414e-01 0.000000000000e+00 0.000000000000e+00
4.505000000000e+02 -6.844416371127e-01 0.000000000000e+00 0.000000000000e+00
4.507500000000e+02 -6.977014775138e-01 0.000000000000e+00 0.000000000000e+00
4.510000000000e+02 -7.065614298991e-01 0.000000000000e+00 0.000000000000e+00
4.512500000000e+02 -6.968957388167e-01 0.000000000000e+00 0.000000000000e+00
4.515000000000e+02 -6.593862281126e-01 0.000000000000e+00 0.000000000000e+00
4.517500000000e+02 -5.907990952813e-01 0.000000000000e+00 0.000000000000e+00
4.520000000000e+02 -4.940942269936e-01 0.000000000000e+00 0.000000000000e+00
4.522500000000e+02 -3.774119814775e-01 0.000000000000e+00 0.000000000000e+00
4.525000000000e+02 -2.521754191228e-01 0.000000000000e+00 0.000000000000e+00
4.527500000000e+02 -1.306921807938e-01 0.000000000000e+00 0.000000000000e+00
4.530000000000e+02 -2.371603740778e-02 0.000000000000e+00 0.000000000000e+00
4.532500000000e+02 6.157777143932e-02 0.000000000000e+00 0.000000000000e+00
4.535000000000e+02 1.228343492320e-01 0.000000000000e+00 0.000000000000e+00
4.537500000000e+02 1.627573967701e-01 0.000000000000e+00 0.000000000000e+00
4.540000000000e+02 1.883085284703e-01 0.000000000000e+00 0.000000000000e+00
4.542500000000e+02 2.090222915240e-01 0.000000000000e+00 0.000000000000e+00
4.545000000000e+02 2.347534425791e-01 0.000000000000e+00 0.000000000000e+00
4.547500000000e+02 2.732790007240e-01 0.000000000000e+00 0.000000000000e+00
4.550000000000e+02 3.282093456238e-01 0.000000000000e+00 0.000000000000e+00
4.552500000000e+02 3.976144909897e-01 0.000000000000e+00 0.000000000000e+00
4.555000000000e+02 4.736514715825e-01 0.000000000000e+00 0.000000000000e+00
4.557500000000e+02 5.433065720808e-01 0.000000000000e+00 0.000000000000e+00
4.560000000000e+02 5.901708158281e-01 0.000000000000e+00 0.000000000000e+00
4.562500000000e+02 5.969817415240e-01 0.000000000000e+00 0.000000000000e+00
4.565000000000e+02 5.485206928900e-01 0.000000000000e+00 0.000000000000e+00
4.567500000000e+02 4.343776945250e-01 0.000000000000e+00 0.000000000000e+00
4.570000000000e+02 2.510997632615e-01 0.000000000000e+00 0.000000000000e+00
4.572500000000e+02 3.324254414388e-03 0.000000000000e+00 0.000000000000e+00
4.575000000000e+02 -2.963459199295e-01 0.000000000000e+00 0.000000000000e+00
4.577500000000e+02 -6.287677627915e-01 0.000000000000e+00 0.000000000000e+00
4.580000000000e+02 -9.708129242295e-01 0.000000000000e+00 0.000000000000e+00
4.582500000000e+02 -1.298687607980e+00 0.000000000000e+00 0.000000000000e+00
4.585000000000e+02 -1.591514159852e+00 0.000000000000e+00 0.000000000000e+00
4.587500000000e+02 -1.834608602038e+00 0.000000000000e+00 0.000000000000e+00
4.590000000000e+02 -2.021915276583e+00 0.000000000000e+00 0.000000000000e+00
4.592500000000e+02 -2.157173754669e+00 0.000000000000e+00 0.000000000000e+00
4.595000000000e+02 -2.253578304306e+00 0.000000000000e+00 0.000000000000e+00
4.597500000000e+02 -2.331918950802e+00 0.000000000000e+00 0.000000000000e+00
4.600000000000e+02 -2.417430561663e+00 0.000000000000e+00 0.000000000000e+00
4.602500000000e+02 -2.535785454651e+00 0.000000000000e+00 0.000000000000e+00
4.605000000000e+02 -2.708812499594e+00 0.000000000000e+00 0.000000000000e+00
4.607500000000e+02 -2.950587253123e+00 0.000000000000e+00 0.000000000000e+00
4.610000000000e+02 -3.264501881391e+00 0.000000000000e+00 0.000000000000e+00
4.612500000000e+02 -3.641793848725e+00 0.000000000000e+00 0.000000000000e+00
4.615000000000e+02 -4.061806435938e+00 0.000000000000e+00 0.000000000000e+00
4.617500000000e+02 -4.494001906594e+00 0.000000000000e+00 0.000000000000e+00
4.620000000000e+02 -4.901486916517e+00 0.000000000000e+00 0.000000000000e+00
4.622500000000e+02 -5.245578865888e+00 0.000000000000e+00 0.000000000000e+00
4.625000000000e+02 -5.490776633742e+00 0.000000000000e+00 0.000000000000e+00
4.627500000000e+02 -5.609425434632e+00 0.000000000000e+00 0.000000000000e+00
4.630000000000e+02 -5.585395916513e+00 0.000000000000e+00 0.000000000000e+00
4.632500000000e+02 -5.416229168381e+00 0.000000000000e+00 0.000000000000e+00
4.635000000000e+02 -5.113413968059e+00 0.000000000000e+00 0.000000000000e+00
4.637500000000e+02 -4.700729724134e+00 0.000000000000e+00 0.000000000000e+00
4.640000000000e+02 -4.210869366203e+00 0.000000000000e+00 0.000000000000e+00
4.642500000000e+02 -3.680809694902e+00 0.000000000000e+00 0.000000000000e+00
4.645000000000e+02 -3.146584860965e+00 0.000000000000e+00 0.000000000000e+00
4.647500000000e+02 -2.638213392152e+00 0.000000000000e+00 0.000000000000e+00
4.650000000000e+02 -2.175515710139e+00 0.000000000000e+00 0.000000000000e+00
4.652500000000e+02 -1.765438315795e+00 0.000000000000e+00 0.000000000000e+00
4.655000000000e+02 -1.401289418417e+00 0.000000000000e+00 0.000000000000e+00
4.657500000000e+02 -1.064018737735e+00 0.000000000000e+00 0.000000000000e+00
4.660000000000e+02 -7.253805300069e-01 0.000000000000e+00 0.000000000000e+00
4.662500000000e+02 -3.525459511814e-01 0.000000000000e+00 0.000000000000e+00
4.665000000000e+02 8.648176713853e-02 0.000000000000e+00 0.000000000000e+00
4.667500000000e+02 6.174171980378e-01 0.000000000000e+00 0.000000000000e+00
4.670000000000e+02 1.254987676185e+00 0.000000000000e+00 0.000000000000e+00
4.672500000000e+02 1.999654114169e+00 0.000000000000e+00 0.000000000000e+00
4.675000000000e+02 2.836241681651e+00 0.000000000000e+00 0.000000000000e+00
4.677500000000e+02 3.734697924212e+00 0.000000000000e+00 0.000000000000e+00
4.680000000000e+02 4.652897745476e+00 0.000000000000e+00 0.000000000000e+00
4.682500000000e+02 5.541127273197e+00 0.000000000000e+00 0.000000000000e+00
4.685000000000e+02 6.347642898429e+00 0.000000000000e+00 0.000000000000e+00
4.687500000000e+02 7.024551207397e+00 0.000000000000e+00 0.000000000000e+00
4.690000000000e+02 7.533211393377e+00 0.000000000000e+00 0.000000000000e+00
4.692500000000e+02 7.848430088800e+00 0.000000000000e+00 0.000000000000e+00
4.695000000000e+02 7.960889403939e+00 0.000000000000e+00 0.000000000000e+00
4.697500000000e+02 7.877497758592e+00 0.000000000000e+00 0.000000000000e+00
4.700000000000e+02 7.619644328640e+00 0.000000000000e+00 0.000000000000e+00
4.702500000000e+02 7.219630223114e+00 0.000000000000e+00 0.000000000000e+00
4.705000000000e+02 6.715801549881e+00 0.000000000000e+00 0.000000000000e+00
4.707500000000e+02 6.147085955574e+00 0.000000000000e+00 0.000000000000e+00
4.710000000000e+02 5.547710608174e+00 0.000000000000e+00 0.000000000000e+00
4.712500000000e+02 4.942845825739e+00 0.000000000000e+00 0.000000000000e+00
4.715000000000e+02 4.345780191448e+00 0.000000000000e+00 0.000000000000e+00
4.717500000000e+02 3.757010322679e+00 0.000000000000e+00 0.000000000000e+00
4.720000000000e+02 3.165353511016e+00 0.000000000000e+00 0.000000000000e+00
4.722500000000e+02 2.550903355155e+00 0.000000000000e+00 0.000000000000e+00
4.725000000000e+02 1.889387907837e+00 0.000000000000e+00 0.000000000000e+00
4.727500000000e+02 1.157293138210e+00 0.000000000000e+00 0.000000000000e+00
4.730000000000e+02 3.370087174280e-01 0.000000000000e+00 0.000000000000e+00
4.732500000000e+02 -5.787477412340e-01 0.000000000000e+00 0.000000000000e+00
4.735000000000e+02 -1.583868702019e+00 0.000000000000e+00 0.000000000000e+00
4.737500000000e+02 -2.657605977901e+00 0.000000000000e+00 0.000000000000e+00
4.740000000000e+02 -3.765327641321e+00 0.000000000000e+00 0.000000000000e+00
4.742500000000e+02 -4.861201341651e+00 0.000000000000e+00 0.000000000000e+00
4.745000000000e+02 -5.892459059373e+00 0.000000000000e+00 0.000000000000e+00
4.747500000000e+02 -6.804684913291e+00 0.000000000000e+00 0.000000000000e+00
4.750000000000e+02 -7.547433457242e+00 0.000000000000e+00 0.000000000000e+00
4.752500000000e+02 -8.079448403490e+00 0.000000000000e+00 0.000000000000e+00
4.755000000000e+02 -8.372814612753e+00 0.000000000000e+00 0.000000000000e+00
4.757500000000e+02 -8.415529192972e+00 0.000000000000e+00 0.000000000000e+00
4.760000000000e+02 -8.212197996875e+00 0.000000000000e+00 0.000000000000e+00
4.762500000000e+02 -7.782820072913e+00 0.000000000000e+00 0.000000000000e+00
4.765000000000e+02 -7.159878673209e+00 0.000000000000e+00 0.000000000000e+00
4.767500000000e+02 -6.384177926310e+00 0.000000000000e+00 0.000000000000e+00
4.770000000000e+02 -5.500019526805e+00 0.000000000000e+00 0.000000000000e+00
4.772500000000e+02 -4.550383709856e+00 0.000000000000e+00 0.000000000000e+00
4.775000000000e+02 -3.572755549598e+00 0.000000000000e+00 0.000000000000e+00
4.777500000000e+02 -2.596126522322e+00 0.000000000000e+00 0.000000000000e+00
4.780000000000e+02 -1.639519673615e+00 0.000000000000e+00 0.000000000000e+00
4.782500000000e+02 -7.121614087098e-01 0.000000000000e+00 0.000000000000e+00
4.785000000000e+02 1.848138332797e-01 0.000000000000e+00 0.000000000000e+00
4.787500000000e+02 1.055454789267e+00 0.000000000000e+00 0.000000000000e+00
4.790000000000e+02 1.905373103796e+00 0.000000000000e+00 0.000000000000e+00
4.792500000000e+02 2.737995242725e+00 0.000000000000e+00 0.000000000000e+00
4.795000000000e+02 3.551277314866e+00 0.000000000000e+00 0.000000000000e+00
4.797500000000e+02 4.335397401617e+00 0.000000000000e+00 0.000000000000e+00
4.800000000000e+02 5.071792940670e+00 0.000000000000e+00 0.000000000000e+00
4.802500000000e+02 5.733714524273e+00 0.000000000000e+00 0.000000000000e+00
4.805000000000e+02 6.288250248723e+00 0.000000000000e+00 0.000000000000e+00
4.807500000000e+02 6.699566853518e+00 0.000000000000e+00 0.000000000000e+00
4.810000000000e+02 6.932943711780e+00 0.000000000000e+00 0.000000000000e+00
4.812500000000e+02 6.959065849204e+00 0.000000000000e+00 0.000000000000e+00
4.815000000000e+02 6.758006369758e+00 0.000000000000e+00 0.000000000000e+00
4.817500000000e+02 6.322370302209e+00 0.000000000000e+00 0.000000000000e+00
4.820000000000e+02 5.659183673507e+00 0.000000000000e+00 0.000000000000e+00
4.822500000000e+02 4.790276935360e+00 0.000000000000e+00 0.000000000000e+00
4.825000000000e+02 3.751107266377e+00 0.000000000000e+00 0.000000000000e+00
4.827500000000e+02 2.588162851611e+00 0.000000000000e+00 0.000000000000e+00
4.830000000000e+02 1.355267426722e+00 0.000000000000e+00 0.000000000000e+00
4.832500000000e+02 1.092325015284e-01 0.000000000000e+00 0.000000000000e+00
4.835000000000e+02 -1.094628048993e+00 0.000000000000e+00 0.000000000000e+00
4.837500000000e+02 -2.206607921547e+00 0.000000000000e+00 0.000000000000e+00
4.840000000000e+02 -3.185897723440e+00 0.000000000000e+00 0.000000000000e+00
4.842500000000e+02 -4.002731675437e+00 0.000000000000e+00 0.000000000000e+00
4.845000000000e+02 -4.639229536253e+00 0.000000000000e+00 0.000000000000e+00
4.847500000000e+02 -5.088945698725e+00 0.000000000000e+00 0.000000000000e+00
4.850000000000e+02 -5.355301965334e+00 0.000000000000e+00 0.000000000000e+00
4.852500000000e+02 -5.449213917076e+00 0.000000000000e+00 0.000000000000e+00
4.855000000000e+02 -5.386306377513e+00 0.000000000000e+00 0.000000000000e+00
4.857500000000e+02 -5.184141594289e+00 0.000000000000e+00 0.000000000000e+00
4.860000000000e+02 -4.859852834429e+00 0.000000000000e+00 0.000000000000e+00
4.862500000000e+02 -4.428492538276e+00 0.000000000000e+00 0.000000000000e+00
4.865000000000e+02 -3.902281282417e+00 0.000000000000e+00 0.000000000000e+00
4.867500000000e+02 -3.290799692242e+00 0.000000000000e+00 0.000000000000e+00
4.870000000000e+02 -2.602020504458e+00 0.000000000000e+00 0.000000000000e+00
4.872500000000e+02 -1.843952053827e+00 0.000000000000e+00 0.000000000000e+00
4.875000000000e+02 -1.026574228216e+00 0.000000000000e+00 0.000000000000e+00
4.877500000000e+02 -1.637048100758e-01 0.000000000000e+00 0.000000000000e+00
4.880000000000e+02 7.255571040662e-01 0.000000000000e+00 0.000000000000e+00
4.882500000000e+02 1.616105480628e+00 0.000000000000e+00 0.000000000000e+00
4.885000000000e+02 2.477015062912e+00 0.000000000000e+00 0.000000000000e+00
4.887500000000e+02 3.272711662831e+00 0.000000000000e+00 0.000000000000e+00
4.890000000000e+02 3.965058146280e+00 0.000000000000e+00 0.000000000000e+00
4.892500000000e+02 4.516161307304e+00 0.000000000000e+00 0.000000000000e+00
4.895000000000e+02 4.891601681221e+00 0.000000000000e+00 0.000000000000e+00
4.897500000000e+02 5.063723009598e+00 0.000000000000e+00 0.000000000000e+00
4.900000000000e+02 5.014598474431e+00 0.000000000000e+00 0.000000000000e+00
4.902500000000e+02 4.738318940164e+00 0.000000000000e+00 0.000000000000e+00
4.905000000000e+02 4.242320214588e+00 0.000000000000e+00 0.000000000000e+00
4.907500000000e+02 3.547572333330e+00 0.000000000000e+00 0.000000000000e+00
4.910000000000e+02 2.687580615492e+00 0.000000000000e+00 0.000000000000e+00
4.912500000000e+02 1.706279994590e+00 0.000000000000e+00 0.000000000000e+00
4.915000000000e+02 6.550249016954e-01 0.000000000000e+00 0.000000000000e+00
4.917500000000e+02 -4.110275224898e-01 0.000000000000e+00 0.000000000000e+00
4.920000000000e+02 -1.436783761524e+00 0.000000000000e+00 0.000000000000e+00
4.922500000000e+02 -2.370955710471e+00 0.000000000000e+00 0.000000000000e+00
4.925000000000e+02 -3.169330177395e+00 0.000000000000e+00 0.000000000000e+00
4.927500000000e+02 -3.797283700024e+00 0.000000000000e+00 0.000000000000e+00
4.930000000000e+02 -4.231355645144e+00 0.000000000000e+00 0.000000000000e+00
4.932500000000e+02 -4.459805556371e+00 0.000000000000e+00 0.000000000000e+00
4.935000000000e+02 -4.482197091831e+00 0.000000000000e+00 0.000000000000e+00
4.937500000000e+02 -4.308156305967e+00 0.000000000000e+00 0.000000000000e+00
4.940000000000e+02 -3.955533803279e+00 0.000000000000e+00 0.000000000000e+00
4.942500000000e+02 -3.448248945914e+00 0.000000000000e+00 0.000000000000e+00
4.945000000000e+02 -2.814104677203e+00 0.000000000000e+00 0.000000000000e+00
4.947500000000e+02 -2.082833402073e+00 0.000000000000e+00 0.000000000000e+00
4.950000000000e+02 -1.284572446044e+00 0.000000000000e+00 0.000000000000e+00
4.952500000000e+02 -4.488809348772e-01 0.000000000000e+00 0.000000000000e+00
4.955000000000e+02 3.956892584525e-01 0.000000000000e+00 0.000000000000e+00
4.957500000000e+02 1.221553644591e+00 0.000000000000e+00 0.000000000000e+00
4.960000000000e+02 2.001754023661e+00 0.000000000000e+00 0.000000000000e+00
4.962500000000e+02 2.709539203285e+00 0.000000000000e+00 0.000000000000e+00
4.965000000000e+02 3.318110170747e+00 0.000000000000e+00 0.000000000000e+00
4.967500000000e+02 3.800752354241e+00 0.000000000000e+00 0.000000000000e+00
4.970000000000e+02 4.131519405527e+00 0.000000000000e+00 0.000000000000e+00
4.972500000000e+02 4.286543247554e+00 0.000000000000e+00 0.000000000000e+00
4.975000000000e+02 4.245935285111e+00 0.000000000000e+00 0.000000000000e+00
4.977500000000e+02 3.996128333913e+00 0.000000000000e+00 0.000000000000e+00
4.980000000000e+02 3.532404199338e+00 0.000000000000e+00 0.000000000000e+00
4.982500000000e+02 2.861273645249e+00 0.000000000000e+00 0.000000000000e+00
4.985000000000e+02 2.002336855361e+00 0.000000000000e+00 0.000000000000e+00
4.987500000000e+02 9.892620617769e-01 0.000000000000e+00 0.000000000000e+00
4.990000000000e+02 -1.304193970487e-01 0.000000000000e+00 0.000000000000e+00
4.992500000000e+02 -1.296895477152e+00 0.000000000000e+00 0.000000000000e+00
4.995000000000e+02 -2.441082275050e+00 0.000000000000e+00 0.000000000000e+00
4.997500000000e+02 -3.488942071003e+00 0.000000000000e+00 0.000000000000e+00
5.000000000000e+02 -4.366825273942e+00 0.000000000000e+00 0.000000000000e+00
5.002500000000e+02 -5.007402130905e+00 0.000000000000e+00 0.000000000000e+00
5.005000000000e+02 -5.355640332025e+00 0.000000000000e+00 0.000000000000e+00
5.007500000000e+02 -5.374230196456e+00 0.000000000000e+00 0.000000000000e+00
5.010000000000e+02 -5.047870150241e+00 0.000000000000e+00 0.000000000000e+00
5.012500000000e+02 -4.385904297154e+00 0.000000000000e+00 0.000000000000e+00
5.015000000000e+02 -3.422945343149e+00 0.000000000000e+00 0.000000000000e+00
5.017500000000e+02 -2.217306327499e+00 0.000000000000e+00 0.000000000000e+00
5.020000000000e+02 -8.472833498587e-01 0.000000000000e+00 0.000000000000e+00
5.022500000000e+02 5.944456837417e-01 0.000000000000e+00 0.000000000000e+00
5.025000000000e+02 2.007840108265e+00 0.000000000000e+00 0.000000000000e+00
5.027500000000e+02 3.293311533504e+00 0.000000000000e+00 0.000000000000e+00
5.030000000000e+02 4.359621901082e+00 0.000000000000e+00 0.000000000000e+00
5.032500000000e+02 5.131136354700e+00 0.000000000000e+00 0.000000000000e+00
5.035000000000e+02 5.553765756075e+00 0.000000000000e+00 0.000000000000e+00
5.037500000000e+02 5.599067879536e+00 0.000000000000e+00 0.000000000000e+00
5.040000000000e+02 5.266165841524e+00 0.000000000000e+00 0.000000000000e+00
5.042500000000e+02 4.581364601658e+00 0.000000000000e+00 0.000000000000e+00
5.045000000000e+02 3.595575012636e+00 0.000000000000e+00 0.000000000000e+00
5.047500000000e+02 2.379863111728e+00 0.000000000000e+00 0.000000000000e+00
5.050000000000e+02 1.019606481598e+00 0.000000000000e+00 0.000000000000e+00
5.052500000000e+02 -3.921578595802e-01 0.000000000000e+00 0.000000000000e+00
5.055000000000e+02 -1.761577394584e+00 0.000000000000e+00 0.000000000000e+00
5.057500000000e+02 -3.000440903773e+00 0.000000000000e+00 0.000000000000e+00
5.060000000000e+02 -4.031766876976e+00 0.000000000000e+00 0.000000000000e+00
5.062500000000e+02 -4.794182635290e+00 0.000000000000e+00 0.000000000000e+00
5.065000000000e+02 -5.244913904568e+00 0.000000000000e+00 0.000000000000e+00
5.067500000000e+02 -5.361361768219e+00 0.000000000000e+00 0.000000000000e+00
5.070000000000e+02 -5.141376047297e+00 0.000000000000e+00 0.000000000000e+00
5.072500000000e+02 -4.602425037962e+00 0.000000000000e+00 0.000000000000e+00
5.075000000000e+02 -3.779902844598e+00 0.000000000000e+00 0.000000000000e+00
5.077500000000e+02 -2.724807935356e+00 0.000000000000e+00 0.000000000000e+00
5.080000000000e+02 -1.500979358730e+00 0.000000000000e+00 0.000000000000e+00
5.082500000000e+02 -1.820065874793e-01 0.000000000000e+00 0.000000000000e+00
5.085000000000e+02 1.152144487836e+00 0.000000000000e+00 0.000000000000e+00
5.087500000000e+02 2.418802655949e+00 0.000000000000e+00 0.000000000000e+00
5.090000000000e+02 3.536593746337e+00 0.000000000000e+00 0.000000000000e+00
5.092500000000e+02 4.429784277226e+00 0.000000000000e+00 0.000000000000e+00
5.095000000000e+02 5.032906151317e+00 0.000000000000e+00 0.000000000000e+00
5.097500000000e+02 5.295494849176e+00 0.000000000000e+00 0.000000000000e+00
5.100000000000e+02 5.186647491319e+00 0.000000000000e+00 0.000000000000e+00
5.102500000000e+02 4.698987265639e+00 0.000000000000e+00 0.000000000000e+00
5.105000000000e+02 3.851534815056e+00 0.000000000000e+00 0.000000000000e+00
5.107500000000e+02 2.690961111112e+00 0.000000000000e+00 0.000000000000e+00
5.110000000000e+02 1.290749254937e+00 0.000000000000e+00 0.000000000000e+00
5.112500000000e+02 -2.520671263377e-01 0.000000000000e+00 0.000000000000e+00
5.115000000000e+02 -1.822698899823e+00 0.000000000000e+00 0.000000000000e+00
5.117500000000e+02 -3.296754994899e+00 0.000000000000e+00 0.000000000000e+00
5.120000000000e+02 -4.550264598332e+00 0.000000000000e+00 0.000000000000e+00
5.122500000000e+02 -5.470774449575e+00 0.000000000000e+00 0.000000000000e+00
5.125000000000e+02 -5.968480974896e+00 0.000000000000e+00 0.000000000000e+00
5.127500000000e+02 -5.986209863708e+00 0.000000000000e+00 0.000000000000e+00
5.130000000000e+02 -5.507041493189e+00 0.000000000000e+00 0.000000000000e+00
5.132500000000e+02 -4.558517425339e+00 0.000000000000e+00 0.000000000000e+00
5.135000000000e+02 -3.212649738669e+00 0.000000000000e+00 0.000000000000e+00
5.137500000000e+02 -1.581368941258e+00 0.000000000000e+00 0.000000000000e+00
5.140000000000e+02 1.924542897940e-01 0.000000000000e+00 0.000000000000e+00
5.142500000000e+02 1.947750620019e+00 0.000000000000e+00 0.000000000000e+00
5.145000000000e+02 3.520604000030e+00 0.000000000000e+00 0.000000000000e+00
5.147500000000e+02 4.760675198009e+00 0.000000000000e+00 0.000000000000e+00
5.150000000000e+02 5.546933092222e+00 0.000000000000e+00 0.000000000000e+00
5.152500000000e+02 5.800905723767e+00 0.000000000000e+00 0.000000000000e+00
5.155000000000e+02 5.495855659412e+00 0.000000000000e+00 0.000000000000e+00
5.157500000000e+02 4.660681898167e+00 0.000000000000e+00 0.000000000000e+00
5.160000000000e+02 3.377914298268e+00 0.000000000000e+00 0.000000000000e+00
5.162500000000e+02 1.775833512164e+00 0.000000000000e+00 0.000000000000e+00
5.165000000000e+02 1.544039855260e-02 0.000000000000e+00 0.000000000000e+00
5.167500000000e+02 -1.726372166474e+00 0.000000000000e+00 0.000000000000e+00
5.170000000000e+02 -3.275606780445e+00 0.000000000000e+00 0.000000000000e+00
5.172500000000e+02 -4.479794292915e+00 0.000000000000e+00 0.000000000000e+00
5.175000000000e+02 -5.224333075708e+00 0.000000000000e+00 0.000000000000e+00
5.177500000000e+02 -5.444632282421e+00 0.000000000000e+00 0.000000000000e+00
5.180000000000e+02 -5.132630632716e+00 0.000000000000e+00 0.000000000000e+00
5.182500000000e+02 -4.336919362002e+00 0.000000000000e+00 0.000000000000e+00
5.185000000000e+02 -3.156458533020e+00 0.000000000000e+00 0.000000000000e+00
5.187500000000e+02 -1.728645305332e+00 0.000000000000e+00 0.000000000000e+00
5.190000000000e+02 -2.131736146266e-01 0.000000000000e+00 0.000000000000e+00
5.192500000000e+02 1.226370288121e+00 0.000000000000e+00 0.000000000000e+00
5.195000000000e+02 2.440968342205e+00 0.000000000000e+00 0.000000000000e+00
5.197500000000e+02 3.312491513486e+00 0.000000000000e+00 0.000000000000e+00
5.200000000000e+02 3.765972537519e+00 0.000000000000e+00 0.000000000000e+00
5.202500000000e+02 3.776447244970e+00 0.000000000000e+00 0.000000000000e+00
5.205000000000e+02 3.369675662896e+00 0.000000000000e+00 0.000000000000e+00
5.207500000000e+02 2.616827326651e+00 0.000000000000e+00 0.000000000000e+00
5.210000000000e+02 1.623966292388e+00 0.000000000000e+00 0.000000000000e+00
5.212500000000e+02 5.178026419675e-01 0.000000000000e+00 0.000000000000e+00
5.215000000000e+02 -5.703922502705e-01 0.000000000000e+00 0.000000000000e+00
5.217500000000e+02 -1.520633413761e+00 0.000000000000e+00 0.000000000000e+00
5.220000000000e+02 -2.237857189099e+00 0.000000000000e+00 0.000000000000e+00
5.222500000000e+02 -2.661720714658e+00 0.000000000000e+00 0.000000000000e+00
5.225000000000e+02 -2.771499875054e+00 0.000000000000e+00 0.000000000000e+00
5.227500000000e+02 -2.585700489680e+00 0.000000000000e+00 0.000000000000e+00
5.230000000000e+02 -2.156708122545e+00 0.000000000000e+00 0.000000000000e+00
5.232500000000e+02 -1.561445140315e+00 0.000000000000e+00 0.000000000000e+00
5.235000000000e+02 -8.894935841377e-01 0.000000000000e+00 0.000000000000e+00
5.237500000000e+02 -2.304160518228e-01 0.000000000000e+00 0.000000000000e+00
5.240000000000e+02 3.379674576401e-01 0.000000000000e+00 0.000000000000e+00
5.242500000000e+02 7.588070925887e-01 0.000000000000e+00 0.000000000000e+00
5.245000000000e+02 1.001839749951e+00 0.000000000000e+00 0.000000000000e+00
5.247500000000e+02 1.064843374267e+00 0.000000000000e+00 0.000000000000e+00
5.250000000000e+02 9.709966771673e-01 0.000000000000e+00 0.000000000000e+00
5.252500000000e+02 7.627957868489e-01 0.000000000000e+00 0.000000000000e+00
5.255000000000e+02 4.936448017836e-01 0.000000000000e+00 0.000000000000e+00
5.257500000000e+02 2.185205844718e-01 0.000000000000e+00 0.000000000000e+00
5.260000000000e+02 -1.482221802982e-02 0.000000000000e+00 0.000000000000e+00
5.262500000000e+02 -1.727947607123e-01 0.000000000000e+00 0.000000000000e+00
5.265000000000e+02 -2.401004577768e-01 0.000000000000e+00 0.000000000000e+00
5.267500000000e+02 -2.205571596818e-01 0.000000000000e+00 0.000000000000e+00
5.270000000000e+02 -1.346636497910e-01 0.000000000000e+00 0.000000000000e+00
5.272500000000e+02 -1.446912475260e-02 0.000000000000e+00 0.000000000000e+00
5.275000000000e+02 1.032884642123e-01 0.000000000000e+00 0.000000000000e+00
5.277500000000e+02 1.845649275402e-01 0.000000000000e+00 0.000000000000e+00
5.280000000000e+02 2.046552979923e-01 0.000000000000e+00 0.000000000000e+00
5.282500000000e+02 1.529966820023e-01 0.000000000000e+00 0.000000000000e+00
5.285000000000e+02 3.534772695336e-02 0.000000000000e+00 0.000000000000e+00
5.287500000000e+02 -1.269926016531e-01 0.000000000000e+00 0.000000000000e+00
5.290000000000e+02 -3.007734085652e-01 0.000000000000e+00 0.000000000000e+00
5.292500000000e+02 -4.465734732870e-01 0.000000000000e+00 0.000000000000e+00
5.295000000000e+02 -5.258042734471e-01 0.000000000000e+00 0.000000000000e+00
5.297500000000e+02 -5.077628607961e-01 0.000000000000e+00 0.000000000000e+00
5.300000000000e+02 -3.755517412851e-01 0.000000000000e+00 0.000000000000e+00
5.302500000000e+02 -1.298609218909e-01 0.000000000000e+00 0.000000000000e+00
5.305000000000e+02 2.100541254259e-01 0.000000000000e+00 0.000000000000e+00
5.307500000000e+02 6.084192876219e-01 0.000000000000e+00 0.000000000000e+00
5.310000000000e+02 1.017751717318e+00 0.000000000000e+00 0.000000000000e+00
5.312500000000e+02 1.385727480351e+00 0.000000000000e+00 0.000000000000e+00
5.315000000000e+02 1.663066195558e+00 0.000000000000e+00 0.000000000000e+00
5.317500000000e+02 1.811217295486e+00 0.000000000000e+00 0.000000000000e+00
5.320000000000e+02 1.808646273287e+00 0.000000000000e+00 0.000000000000e+00
5.322500000000e+02 1.654719780415e+00 0.000000000000e+00 0.000000000000e+00
5.325000000000e+02 1.370545249495e+00 0.000000000000e+00 0.000000000000e+00
5.327500000000e+02 9.965792853136e-01 0.000000000000e+00 0.000000000000e+00
5.330000000000e+02 5.873091932988e-01 0.000000000000e+00 0.000000000000e+00
5.332500000000e+02 2.037586748770e-01 0.000000000000e+00 0.000000000000e+00
5.335000000000e+02 -9.509640627418e-02 0.000000000000e+00 0.000000000000e+00
5.337500000000e+02 -2.607443521726e-01 0.000000000000e+00 0.000000000000e+00
5.340000000000e+02 -2.621454477622e-01 0.000000000000e+00 0.000000000000e+00
5.342500000000e+02 -9.029440624482e-02 0.000000000000e+00 0.000000000000e+00
5.345000000000e+02 2.403401558715e-01 0.000000000000e+00 0.000000000000e+00
5.347500000000e+02 6.937165192282e-01 0.000000000000e+00 0.000000000000e+00
5.350000000000e+02 1.217186482215e+00 0.000000000000e+00 0.000000000000e+00
5.352500000000e+02 1.748804083053e+00 0.000000000000e+00 0.000000000000e+00
5.355000000000e+02 2.225913032140e+00 0.000000000000e+00 0.000000000000e+00
5.357500000000e+02 2.593769462673e+00 0.000000000000e+00 0.000000000000e+00
5.360000000000e+02 2.812961883869e+00 0.000000000000e+00 0.000000000000e+00
5.362500000000e+02 2.864578239699e+00 0.000000000000e+00 0.000000000000e+00
5.365000000000e+02 2.752410724289e+00 0.000000000000e+00 0.000000000000e+00
5.367500000000e+02 2.501929838353e+00 0.000000000000e+00 0.000000000000e+00
5.370000000000e+02 2.156233056225e+00 0.000000000000e+00 0.000000000000e+00
5.372500000000e+02 1.769609329733e+00 0.000000000000e+00 0.000000000000e+00
5.375000000000e+02 1.399694183021e+00 0.000000000000e+00 0.000000000000e+00
5.377500000000e+02 1.099373479545e+00 0.000000000000e+00 0.000000000000e+00
5.380000000000e+02 9.096026280837e-01 0.000000000000e+00 0.000000000000e+00
5.382500000000e+02 8.541443473610e-01 0.000000000000e+00 0.000000000000e+00
5.385000000000e+02 9.369203642730e-01 0.000000000000e+00 0.000000000000e+00
5.387500000000e+02 1.142269965563e+00 0.000000000000e+00 0.000000000000e+00
5.390000000000e+02 1.437973764954e+00 0.000000000000e+00 0.000000000000e+00
5.392500000000e+02 1.780500404190e+00 0.000000000000e+00 0.000000000000e+00
5.395000000000e+02 2.121626455459e+00 0.000000000000e+00 0.000000000000e+00
5.397500000000e+02 2.415409163264e+00 0.000000000000e+00 0.000000000000e+00
5.400000000000e+02 2.624479517723e+00 0.000000000000e+00 0.000000000000e+00
5.402500000000e+02 2.724766386823e+00 0.000000000000e+00 0.000000000000e+00
5.405000000000e+02 2.708034278429e+00 0.000000000000e+00 0.000000000000e+00
5.407500000000e+02 2.581972038557e+00 0.000000000000e+00 0.000000000000e+00
5.410000000000e+02 2.367950324666e+00 0.000000000000e+00 0.000000000000e+00
5.412500000000e+02 2.096912695720e+00 0.000000000000e+00 0.000000000000e+00
5.415000000000e+02 1.804126359025e+00 0.000000000000e+00 0.000000000000e+00
5.417500000000e+02 1.523656732242e+00 0.000000000000e+00 0.000000000000e+00
5.420000000000e+02 1.283428148822e+00 0.000000000000e+00 0.000000000000e+00
5.422500000000e+02 1.101596858312e+00 0.000000000000e+00 0.000000000000e+00
5.425000000000e+02 9.847184969610e-01 0.000000000000e+00 0.000000000000e+00
5.427500000000e+02 9.278831257541e-01 0.000000000000e+00 0.000000000000e+00
5.430000000000e+02 9.166683664812e-01 0.000000000000e+00 0.000000000000e+00
5.432500000000e+02 9.304771750095e-01 0.000000000000e+00 0.000000000000e+00
5.435000000000e+02 9.466255593628e-01 0.000000000000e+00 0.000000000000e+00
5.437500000000e+02 9.444565210967e-01 0.000000000000e+00 0.000000000000e+00
5.440000000000e+02 9.087900391457e-01 0.000000000000e+00 0.000000000000e+00
5.442500000000e+02 8.321651548271e-01 0.000000000000e+00 0.000000000000e+00
5.445000000000e+02 7.155611737905e-01 0.000000000000e+00 0.000000000000e+00
5.447500000000e+02 5.675595932346e-01 0.000000000000e+00 0.000000000000e+00
5.450000000000e+02 4.021794330440e-01 0.000000000000e+00 0.000000000000e+00
5.452500000000e+02 2.358408319393e-01 0.000000000000e+00 0.000000000000e+00
5.455000000000e+02 8.404891015250e-02 0.000000000000e+00 0.000000000000e+00
5.457500000000e+02 -4.157916857668e-02 0.000000000000e+00 0.000000000000e+00
5.460000000000e+02 -1.353992406127e-01 0.000000000000e+00 0.000000000000e+00
5.462500000000e+02 -1.985645753491e-01 0.000000000000e+00 0.000000000000e+00
5.465000000000e+02 -2.384517288769e-01 0.000000000000e+00 0.000000000000e+00
5.467500000000e+02 -2.668062129981e-01 0.000000000000e+00 0.000000000000e+00
5.470000000000e+02 -2.969599923721e-01 0.000000000000e+00 0.000000000000e+00
5.472500000000e+02 -3.406435564864e-01 0.000000000000e+00 0.000000000000e+00
5.475000000000e+02 -4.049939073457e-01 0.000000000000e+00 0.000000000000e+00
5.477500000000e+02 -4.903327018950e-01 0.000000000000e+00 0.000000000000e+00
5.480000000000e+02 -5.891603281995e-01 0.000000000000e+00 0.000000000000e+00
5.482500000000e+02 -6.866033432102e-01 0.000000000000e+00 0.000000000000e+00
5.485000000000e+02 -7.622994694913e-01 0.000000000000e+00 0.000000000000e+00
5.487500000000e+02 -7.934489907219e-01 0.000000000000e+00 0.000000000000e+00
5.490000000000e+02 -7.585473219066e-01 0.000000000000e+00 0.000000000000e+00
5.492500000000e+02 -6.411776651775e-01 0.000000000000e+00 0.000000000000e+00
5.495000000000e+02 -4.332092559188e-01 0.000000000000e+00 0.000000000000e+00
5.497500000000e+02 -1.368232908329e-01 0.000000000000e+00 0.000000000000e+00
5.500000000000e+02 2.350353537214e-01 0.000000000000e+00 0.000000000000e+00
5.502500000000e+02 6.599341560791e-01 0.000000000000e+00 0.000000000000e+00
5.505000000000e+02 1.108828980845e+00 0.000000000000e+00 0.000000000000e+00
5.507500000000e+02 1.550143509410e+00 0.000000000000e+00 0.000000000000e+00
5.510000000000e+02 1.954443237375e+00 0.000000000000e+00 0.000000000000e+00
5.512500000000e+02 2.298975354609e+00 0.000000000000e+00 0.000000000000e+00
5.515000000000e+02 2.571339897821e+00 0.000000000000e+00 0.000000000000e+00
5.517500000000e+02 2.771669255679e+00 0.000000000000e+00 0.000000000000e+00
5.520000000000e+02 2.912907422139e+00 0.000000000000e+00 0.000000000000e+00
5.522500000000e+02 3.019065789809e+00 0.000000000000e+00 0.000000000000e+00
5.525000000000e+02 3.121645407122e+00 0.000000000000e+00 0.000000000000e+00
5.527500000000e+02 3.254708001440e+00 0.000000000000e+00 0.000000000000e+00
5.530000000000e+02 3.449303583154e+00 0.000000000000e+00 0.000000000000e+00
5.532500000000e+02 3.728084582568e+00 0.000000000000e+00 0.000000000000e+00
5.535000000000e+02 4.100934119558e+00 0.000000000000e+00 0.000000000000e+00
5.537500000000e+02 4.562306918111e+00 0.000000000000e+00 0.000000000000e+00
5.540000000000e+02 5.090742755126e+00 0.000000000000e+00 0.000000000000e+00
5.542500000000e+02 5.650698422978e+00 0.000000000000e+00 0.000000000000e+00
5.545000000000e+02 6.196501243577e+00 0.000000000000e+00 0.000000000000e+00
5.547500000000e+02 6.677906545531e+00 0.000000000000e+00 0.000000000000e+00
5.550000000000e+02 7.046491897439e+00 0.000000000000e+00 0.000000000000e+00
5.552500000000e+02 7.261980911792e+00 0.000000000000e+00 0.000000000000e+00
5.555000000000e+02 7.297581733730e+00 0.000000000000e+00 0.000000000000e+00
5.557500000000e+02 7.143552990274e+00 0.000000000000e+00 0.000000000000e+00
5.560000000000e+02 6.808455886492e+00 0.000000000000e+00 0.000000000000e+00
5.562500000000e+02 6.317880377027e+00 0.000000000000e+00 0.000000000000e+00
5.565000000000e+02 5.710798257296e+00 0.000000000000e+00 0.000000000000e+00
5.567500000000e+02 5.034043211048e+00 0.000000000000e+00 0.000000000000e+00
5.570000000000e+02 4.335696067376e+00 0.000000000000e+00 0.000000000000e+00
5.572500000000e+02 3.658321255936e+00 0.000000000000e+00 0.000000000000e+00
5.575000000000e+02 3.033032132531e+00 0.000000000000e+00 0.000000000000e+00
5.577500000000e+02 2.475252691455e+00 0.000000000000e+00 0.000000000000e+00
5.580000000000e+02 1.982806125955e+00 0.000000000000e+00 0.000000000000e+00
5.582500000000e+02 1.536630304322e+00 0.000000000000e+00 0.000000000000e+00
5.585000000000e+02 1.104043829995e+00 0.000000000000e+00 0.000000000000e+00
5.587500000000e+02 6.441181837587e-01 0.000000000000e+00 0.000000000000e+00
5.590000000000e+02 1.144047495030e-01 0.000000000000e+00 0.000000000000e+00
5.592500000000e+02 -5.219351909409e-01 0.000000000000e+00 0.000000000000e+00
5.595000000000e+02 -1.289614847771e+00 0.000000000000e+00 0.000000000000e+00
5.597500000000e+02 -2.196258387739e+00 0.000000000000e+00 0.000000000000e+00
5.600000000000e+02 -3.229713459725e+00 0.000000000000e+00 0.000000000000e+00
5.602500000000e+02 -4.358046373672e+00 0.000000000000e+00 0.000000000000e+00
5.605000000000e+02 -5.532250673652e+00 0.000000000000e+00 0.000000000000e+00
5.607500000000e+02 -6.691319118050e+00 0.000000000000e+00 0.000000000000e+00
5.610000000000e+02 -7.768997681109e+00 0.000000000000e+00 0.000000000000e+00
5.612500000000e+02 -8.701305164754e+00 0.000000000000e+00 0.000000000000e+00
5.615000000000e+02 -9.433796519108e+00 0.000000000000e+00 0.000000000000e+00
5.617500000000e+02 -9.927586598126e+00 0.000000000000e+00 0.000000000000e+00
5.620000000000e+02 -1.016332782589e+01 0.000000000000e+00 0.000000000000e+00
5.622500000000e+02 -1.014262450096e+01 0.000000000000e+00 0.000000000000e+00
5.625000000000e+02 -9.886726746121e+00 0.000000000000e+00 0.000000000000e+00
5.627500000000e+02 -9.432727097027e+00 0.000000000000e+00 0.000000000000e+00
5.630000000000e+02 -8.827828619362e+00 0.000000000000e+00 0.000000000000e+00
5.632500000000e+02 -8.122516651910e+00 0.000000000000e+00 0.000000000000e+00
5.635000000000e+02 -7.363610258769e+00 0.000000000000e+00 0.000000000000e+00
5.637500000000e+02 -6.588174859368e+00 0.000000000000e+00 0.000000000000e+00
5.640000000000e+02 -5.819144669507e+00 0.000000000000e+00 0.000000000000e+00
5.642500000000e+02 -5.063252434400e+00 0.000000000000e+00 0.000000000000e+00
5.645000000000e+02 -4.311530891551e+00 0.000000000000e+00 0.000000000000e+00
5.647500000000e+02 -3.542283095313e+00 0.000000000000e+00 0.000000000000e+00
5.650000000000e+02 -2.726069149155e+00 0.000000000000e+00 0.000000000000e+00
5.652500000000e+02 -1.831973973664e+00 0.000000000000e+00 0.000000000000e+00
5.655000000000e+02 -8.342435307971e-01 0.000000000000e+00 0.000000000000e+00
5.657500000000e+02 2.816708220958e-01 0.000000000000e+00 0.000000000000e+00
5.660000000000e+02 1.514533159249e+00 0.000000000000e+00 0.000000000000e+00
5.662500000000e+02 2.844874183064e+00 0.000000000000e+00 0.000000000000e+00
5.665000000000e+02 4.235039192938e+00 0.000000000000e+00 0.000000000000e+00
5.667500000000e+02 5.631752501558e+00 0.000000000000e+00 0.000000000000e+00
5.670000000000e+02 6.970872137077e+00 0.000000000000e+00 0.000000000000e+00
5.672500000000e+02 8.183711729141e+00 0.000000000000e+00 0.000000000000e+00
5.675000000000e+02 9.204098901631e+00 0.000000000000e+00 0.000000000000e+00
5.677500000000e+02 9.975248673907e+00 0.000000000000e+00 0.000000000000e+00
5.680000000000e+02 1.045556700098e+01 0.000000000000e+00 0.000000000000e+00
5.682500000000e+02 1.062265645362e+01 0.000000000000e+00 0.000000000000e+00
5.685000000000e+02 1.047504936411e+01 0.000000000000e+00 0.000000000000e+00
5.687500000000e+02 1.003150679492e+01 0.000000000000e+00 0.000000000000e+00
5.690000000000e+02 9.328050088200e+00 0.000000000000e+00 0.000000000000e+00
5.692500000000e+02 8.413189921364e+00 0.000000000000e+00 0.000000000000e+00
5.695000000000e+02 7.342045243012e+00 0.000000000000e+00 0.000000000000e+00
5.697500000000e+02 6.170171357381e+00 0.000000000000e+00 0.000000000000e+00
5.700000000000e+02 4.947927514470e+00 0.000000000000e+00 0.000000000000e+00
5.702500000000e+02 3.716110792711e+00 0.000000000000e+00 0.000000000000e+00
5.705000000000e+02 2.503381862852e+00 0.000000000000e+00 0.000000000000e+00
5.707500000000e+02 1.325739593026e+00 0.000000000000e+00 0.000000000000e+00
5.710000000000e+02 1.880042681505e-01 0.000000000000e+00 0.000000000000e+00
5.712500000000e+02 -9.130145994415e-01 0.000000000000e+00 0.000000000000e+00
5.715000000000e+02 -1.984221168045e+00 0.000000000000e+00 0.000000000000e+00
5.717500000000e+02 -3.031509987495e+00 0.000000000000e+00 0.000000000000e+00
5.720000000000e+02 -4.055365350619e+00 0.000000000000e+00 0.000000000000e+00
5.722500000000e+02 -5.047471575543e+00 0.000000000000e+00 0.000000000000e+00
5.725000000000e+02 -5.988866523428e+00 0.000000000000e+00 0.000000000000e+00
5.727500000000e+02 -6.849942834688e+00 0.000000000000e+00 0.000000000000e+00
5.730000000000e+02 -7.592334744319e+00 0.000000000000e+00 0.000000000000e+00
5.732500000000e+02 -8.172460510048e+00 0.000000000000e+00 0.000000000000e+00
5.735000000000e+02 -8.546258328179e+00 0.000000000000e+00 0.000000000000e+00
5.737500000000e+02 -8.674488215759e+00 0.000000000000e+00 0.000000000000e+00
5.740000000000e+02 -8.527894901066e+00 0.000000000000e+00 0.000000000000e+00
5.742500000000e+02 -8.091545943439e+00 0.000000000000e+00 0.000000000000e+00
5.745000000000e+02 -7.367770369230e+00 0.000000000000e+00 0.000000000000e+00
5.747500000000e+02 -6.377308965694e+00 0.000000000000e+00 0.000000000000e+00
5.750000000000e+02 -5.158521235991e+00 0.000000000000e+00 0.000000000000e+00
5.752500000000e+02 -3.764743345512e+00 0.000000000000e+00 0.000000000000e+00
5.755000000000e+02 -2.260122479157e+00 0.000000000000e+00 0.000000000000e+00
5.757500000000e+02 -7.144356259737e-01 0.000000000000e+00 0.000000000000e+00
5.760000000000e+02 8.024879005933e-01 0.000000000000e+00 0.000000000000e+00
5.762500000000e+02 2.226093428934e+00 0.000000000000e+00 0.000000000000e+00
5.765000000000e+02 3.501587820128e+00 0.000000000000e+00 0.000000000000e+00
5.767500000000e+02 4.587128101818e+00 0.000000000000e+00 0.000000000000e+00
5.770000000000e+02 5.455439105083e+00 0.000000000000e+00 0.000000000000e+00
5.772500000000e+02 6.093800221616e+00 0.000000000000e+00 0.000000000000e+00
5.775000000000e+02 6.502552300164e+00 0.000000000000e+00 0.000000000000e+00
5.777500000000e+02 6.692456599704e+00 0.000000000000e+00 0.000000000000e+00
5.780000000000e+02 6.681365614160e+00 0.000000000000e+00 0.000000000000e+00
5.782500000000e+02 6.490725441286e+00 0.000000000000e+00 0.000000000000e+00
5.785000000000e+02 6.142415841366e+00 0.000000000000e+00 0.000000000000e+00
5.787500000000e+02 5.656351935178e+00 0.000000000000e+00 0.000000000000e+00
5.790000000000e+02 5.049134407619e+00 0.000000000000e+00 0.000000000000e+00
5.792500000000e+02 4.333863792065e+00 0.000000000000e+00 0.000000000000e+00
5.795000000000e+02 3.521053476263e+00 0.000000000000e+00 0.000000000000e+00
5.797500000000e+02 2.620410529220e+00 0.000000000000e+00 0.000000000000e+00
5.800000000000e+02 1.643125456732e+00 0.000000000000e+00 0.000000000000e+00
5.802500000000e+02 6.042379828380e-01 0.000000000000e+00 0.000000000000e+00
5.805000000000e+02 -4.753653498146e-01 0.000000000000e+00 0.000000000000e+00
5.807500000000e+02 -1.567714444720e+00 0.000000000000e+00 0.000000000000e+00
5.810000000000e+02 -2.637566332117e+00 0.000000000000e+00 0.000000000000e+00
5.812500000000e+02 -3.643404283915e+00 0.000000000000e+00 0.000000000000e+00
5.815000000000e+02 -4.539601452019e+00 0.000000000000e+00 0.000000000000e+00
5.817500000000e+02 -5.279562840944e+00 0.000000000000e+00 0.000000000000e+00
5.820000000000e+02 -5.819520985718e+00 0.000000000000e+00 0.000000000000e+00
5.822500000000e+02 -6.122563736319e+00 0.000000000000e+00 0.000000000000e+00
5.825000000000e+02 -6.162428983205e+00 0.000000000000e+00 0.000000000000e+00
5.827500000000e+02 -5.926615882054e+00 0.000000000000e+00 0.000000000000e+00
5.830000000000e+02 -5.418432581249e+00 0.000000000000e+00 0.000000000000e+00
5.832500000000e+02 -4.657717136370e+00 0.000000000000e+00 0.000000000000e+00
5.835000000000e+02 -3.680116190411e+00 0.000000000000e+00 0.000000000000e+00
5.837500000000e+02 -2.534966571231e+00 0.000000000000e+00 0.000000000000e+00
5.840000000000e+02 -1.281978547892e+00 0.000000000000e+00 0.000000000000e+00
5.842500000000e+02 1.295224375282e-02 0.000000000000e+00 0.000000000000e+00
5.845000000000e+02 1.282389056574e+00 0.000000000000e+00 0.000000000000e+00
5.847500000000e+02 2.462000876102e+00 0.000000000000e+00 0.000000000000e+00
5.850000000000e+02 3.494772814140e+00 0.000000000000e+00 0.000000000000e+00
5.852500000000e+02 4.334405360235e+00 0.000000000000e+00 0.000000000000e+00
5.855000000000e+02 4.947632781270e+00 0.000000000000e+00 0.000000000000e+00
5.857500000000e+02 5.315322717441e+00 0.000000000000e+00 0.000000000000e+00
5.860000000000e+02 5.432360783685e+00 0.000000000000e+00 0.000000000000e+00
5.862500000000e+02 5.306458161932e+00 0.000000000000e+00 0.000000000000e+00
5.865000000000e+02 4.956130518880e+00 0.000000000000e+00 0.000000000000e+00
5.867500000000e+02 4.408170172557e+00 0.000000000000e+00 0.000000000000e+00
5.870000000000e+02 3.694962176217e+00 0.000000000000e+00 0.000000000000e+00
5.872500000000e+02 2.851976602880e+00 0.000000000000e+00 0.000000000000e+00
5.875000000000e+02 1.915707544856e+00 0.000000000000e+00 0.000000000000e+00
5.877500000000e+02 9.222334781072e-01 0.000000000000e+00 0.000000000000e+00
5.880000000000e+02 -9.354265744984e-02 0.000000000000e+00 0.000000000000e+00
5.882500000000e+02 -1.098035720243e+00 0.000000000000e+00 0.000000000000e+00
5.885000000000e+02 -2.058672620061e+00 0.000000000000e+00 0.000000000000e+00
5.887500000000e+02 -2.943387602614e+00 0.000000000000e+00 0.000000000000e+00
5.890000000000e+02 -3.720206987245e+00 0.000000000000e+00 0.000000000000e+00
5.892500000000e+02 -4.357204506231e+00 0.000000000000e+00 0.000000000000e+00
5.895000000000e+02 -4.823054002021e+00 0.000000000000e+00 0.000000000000e+00
5.897500000000e+02 -5.088310698188e+00 0.000000000000e+00 0.000000000000e+00
5.900000000000e+02 -5.127427425939e+00 0.000000000000e+00 0.000000000000e+00
5.902500000000e+02 -4.921374482413e+00 0.000000000000e+00 0.000000000000e+00
5.905000000000e+02 -4.460600248576e+00 0.000000000000e+00 0.000000000000e+00
5.907500000000e+02 -3.747963560706e+00 0.000000000000e+00 0.000000000000e+00
5.910000000000e+02 -2.801205074023e+00 0.000000000000e+00 0.000000000000e+00
5.912500000000e+02 -1.654515800259e+00 0.000000000000e+00 0.000000000000e+00
5.915000000000e+02 -3.588124479883e-01 0.000000000000e+00 0.000000000000e+00
5.917500000000e+02 1.019560691317e+00 0.000000000000e+00 0.000000000000e+00
5.920000000000e+02 2.401824465659e+00 0.000000000000e+00 0.000000000000e+00
5.922500000000e+02 3.701381969453e+00 0.000000000000e+00 0.000000000000e+00
5.925000000000e+02 4.829788148048e+00 0.000000000000e+00 0.000000000000e+00
5.927500000000e+02 5.703612792134e+00 0.000000000000e+00 0.000000000000e+00
5.930000000000e+02 6.251589474283e+00 0.000000000000e+00 0.000000000000e+00
5.932500000000e+02 6.421354519656e+00 0.000000000000e+00 0.000000000000e+00
5.935000000000e+02 6.185066218799e+00 0.000000000000e+00 0.000000000000e+00
5.937500000000e+02 5.543261383492e+00 0.000000000000e+00 0.000000000000e+00
5.940000000000e+02 4.526450526405e+00 0.000000000000e+00 0.000000000000e+00
5.942500000000e+02 3.194161231370e+00 0.000000000000e+00 0.000000000000e+00
5.945000000000e+02 1.631390059646e+00 0.000000000000e+00 0.000000000000e+00
5.947500000000e+02 -5.731103928126e-02 0.000000000000e+00 0.000000000000e+00
5.950000000000e+02 -1.755637784106e+00 0.000000000000e+00 0.000000000000e+00
5.952500000000e+02 -3.344544981689e+00 0.000000000000e+00 0.000000000000e+00
5.955000000000e+02 -4.711649808436e+00 0.000000000000e+00 0.000000000000e+00
5.957500000000e+02 -5.760161458332e+00 0.000000000000e+00 0.000000000000e+00
5.960000000000e+02 -6.416515563403e+00 0.000000000000e+00 0.000000000000e+00
5.962500000000e+02 -6.636023842896e+00 0.000000000000e+00 0.000000000000e+00
5.965000000000e+02 -6.406054136171e+00 0.000000000000e+00 0.000000000000e+00
5.967500000000e+02 -5.746508964876e+00 0.000000000000e+00 0.000000000000e+00
5.970000000000e+02 -4.707641948882e+00 0.000000000000e+00 0.000000000000e+00
5.972500000000e+02 -3.365508826859e+00 0.000000000000e+00 0.000000000000e+00
5.975000000000e+02 -1.815563912553e+00 0.000000000000e+00 0.000000000000e+00
5.977500000000e+02 -1.650601858221e-01 0.000000000000e+00 0.000000000000e+00
5.980000000000e+02 1.475022236303e+00 0.000000000000e+00 0.000000000000e+00
5.982500000000e+02 2.997811897200e+00 0.000000000000e+00 0.000000000000e+00
5.985000000000e+02 4.307531994861e+00 0.000000000000e+00 0.000000000000e+00
5.987500000000e+02 5.325173851762e+00 0.000000000000e+00 0.000000000000e+00
5.990000000000e+02 5.992579806202e+00 0.000000000000e+00 0.000000000000e+00
5.992500000000e+02 6.274847569260e+00 0.000000000000e+00 0.000000000000e+00
5.995000000000e+02 6.161136859370e+00 0.000000000000e+00 0.000000000000e+00
5.997500000000e+02 5.664084970478e+00 0.000000000000e+00 0.000000000000e+00
6.000000000000e+02 4.818107644872e+00 0.000000000000e+00 0.000000000000e+00
6.002500000000e+02 3.676872275199e+00 0.000000000000e+00 0.000000000000e+00
6.005000000000e+02 2.310189622076e+00 0.000000000000e+00 0.000000000000e+00
6.007500000000e+02 8.004944895489e-01 0.000000000000e+00 0.000000000000e+00
6.010000000000e+02 -7.610022537836e-01 0.000000000000e+00 0.000000000000e+00
6.012500000000e+02 -2.278483751869e+00 0.000000000000e+00 0.000000000000e+00
6.015000000000e+02 -3.656054427013e+00 0.000000000000e+00 0.000000000000e+00
6.017500000000e+02 -4.802651807665e+00 0.000000000000e+00 0.000000000000e+00
6.020000000000e+02 -5.637308024567e+00 0.000000000000e+00 0.000000000000e+00
6.022500000000e+02 -6.094615694191e+00 0.000000000000e+00 0.000000000000e+00
6.025000000000e+02 -6.130112129054e+00 0.000000000000e+00 0.000000000000e+00
6.027500000000e+02 -5.725151357820e+00 0.000000000000e+00 0.000000000000e+00
6.030000000000e+02 -4.890716956733e+00 0.000000000000e+00 0.000000000000e+00
6.032500000000e+02 -3.669571550055e+00 0.000000000000e+00 0.000000000000e+00
6.035000000000e+02 -2.136166473671e+00 0.000000000000e+00 0.000000000000e+00
6.037500000000e+02 -3.938618992238e-01 0.000000000000e+00 0.000000000000e+00
6.040000000000e+02 1.430766759597e+00 0.000000000000e+00 0.000000000000e+00
6.042500000000e+02 3.196453068568e+00 0.000000000000e+00 0.000000000000e+00
6.045000000000e+02 4.758155018073e+00 0.000000000000e+00 0.000000000000e+00
6.047500000000e+02 5.979561957993e+00 0.000000000000e+00 0.000000000000e+00
6.050000000000e+02 6.746080660748e+00 0.000000000000e+00 0.000000000000e+00
6.052500000000e+02 6.976974427987e+00 0.000000000000e+00 0.000000000000e+00
6.055000000000e+02 6.635257249648e+00 0.000000000000e+00 0.000000000000e+00
6.057500000000e+02 5.734042339212e+00 0.000000000000e+00 0.000000000000e+00
6.060000000000e+02 4.338317284416e+00 0.000000000000e+00 0.000000000000e+00
6.062500000000e+02 2.561549040270e+00 0.000000000000e+00 0.000000000000e+00
6.065000000000e+02 5.570699962753e-01 0.000000000000e+00 0.000000000000e+00
6.067500000000e+02 -1.495199394607e+00 0.000000000000e+00 0.000000000000e+00
6.070000000000e+02 -3.405548984896e+00 0.000000000000e+00 0.000000000000e+00
6.072500000000e+02 -4.993163309079e+00 0.000000000000e+00 0.000000000000e+00
6.075000000000e+02 -6.104729103808e+00 0.000000000000e+00 0.000000000000e+00
6.077500000000e+02 -6.630893268323e+00 0.000000000000e+00 0.000000000000e+00
6.080000000000e+02 -6.518634839739e+00 0.000000000000e+00 0.000000000000e+00
6.082500000000e+02 -5.777994422096e+00 0.000000000000e+00 0.000000000000e+00
6.085000000000e+02 -4.482193399249e+00 0.000000000000e+00 0.000000000000e+00
6.087500000000e+02 -2.760909511615e+00 0.000000000000e+00 0.000000000000e+00
6.090000000000e+02 -7.872692628826e-01 0.000000000000e+00 0.000000000000e+00
6.092500000000e+02 1.240126231400e+00 0.000000000000e+00 0.000000000000e+00
6.095000000000e+02 3.118203515849e+00 0.000000000000e+00 0.000000000000e+00
6.097500000000e+02 4.661104167226e+00 0.000000000000e+00 0.000000000000e+00
6.100000000000e+02 5.720084658514e+00 0.000000000000e+00 0.000000000000e+00
6.102500000000e+02 6.199325578588e+00 0.000000000000e+00 0.000000000000e+00
6.105000000000e+02 6.065801716939e+00 0.000000000000e+00 0.000000000000e+00
6.107500000000e+02 5.352053248814e+00 0.000000000000e+00 0.000000000000e+00
6.110000000000e+02 4.151538535216e+00 0.000000000000e+00 0.000000000000e+00
6.112500000000e+02 2.607137096473e+00 0.000000000000e+00 0.000000000000e+00
6.115000000000e+02 8.941953604713e-01 0.000000000000e+00 0.000000000000e+00
6.117500000000e+02 -7.998372711568e-01 0.000000000000e+00 0.000000000000e+00
6.120000000000e+02 -2.296733051189e+00 0.000000000000e+00 0.000000000000e+00
6.122500000000e+02 -3.447226490895e+00 0.000000000000e+00 0.000000000000e+00
6.125000000000e+02 -4.146848934010e+00 0.000000000000e+00 0.000000000000e+00
6.127500000000e+02 -4.346047433790e+00 0.000000000000e+00 0.000000000000e+00
6.130000000000e+02 -4.053513417556e+00 0.000000000000e+00 0.000000000000e+00
6.132500000000e+02 -3.332508508464e+00 0.000000000000e+00 0.000000000000e+00
6.135000000000e+02 -2.290850929686e+00 0.000000000000e+00 0.000000000000e+00
6.137500000000e+02 -1.066002184652e+00 0.000000000000e+00 0.000000000000e+00
6.140000000000e+02 1.927298225429e-01 0.000000000000e+00 0.000000000000e+00
6.142500000000e+02 1.342550991871e+00 0.000000000000e+00 0.000000000000e+00
6.145000000000e+02 2.263788134820e+00 0.000000000000e+00 0.000000000000e+00
6.147500000000e+02 2.872732027849e+00 0.000000000000e+00 0.000000000000e+00
6.150000000000e+02 3.129265802883e+00 0.000000000000e+00 0.000000000000e+00
6.152500000000e+02 3.038562757624e+00 0.000000000000e+00 0.000000000000e+00
6.155000000000e+02 2.646943822814e+00 0.000000000000e+00 0.000000000000e+00
6.157500000000e+02 2.032751775673e+00 0.000000000000e+00 0.000000000000e+00
6.160000000000e+02 1.293723636092e+00 0.000000000000e+00 0.000000000000e+00
6.162500000000e+02 5.327431329258e-01 0.000000000000e+00 0.000000000000e+00
6.165000000000e+02 -1.560168650280e-01 0.000000000000e+00 0.000000000000e+00
6.167500000000e+02 -6.987059235865e-01 0.000000000000e+00 0.000000000000e+00
6.170000000000e+02 -1.049710990787e+00 0.000000000000e+00 0.000000000000e+00
6.172500000000e+02 -1.195015928808e+00 0.000000000000e+00 0.000000000000e+00
6.175000000000e+02 -1.150835222991e+00 0.000000000000e+00 0.000000000000e+00
6.177500000000e+02 -9.580349987906e-01 0.000000000000e+00 0.000000000000e+00
6.180000000000e+02 -6.734351300515e-01 0.000000000000e+00 0.000000000000e+00
6.182500000000e+02 -3.594833956957e-01 0.000000000000e+00 0.000000000000e+00
6.185000000000e+02 -7.395454958462e-02 0.000000000000e+00 0.000000000000e+00
6.187500000000e+02 1.387621928746e-01 0.000000000000e+00 0.000000000000e+00
6.190000000000e+02 2.535429748422e-01 0.000000000000e+00 0.000000000000e+00
6.192500000000e+02 2.668263428467e-01 0.000000000000e+00 0.000000000000e+00
6.195000000000e+02 1.951670050252e-01 0.000000000000e+00 0.000000000000e+00
6.197500000000e+02 7.047878768207e-02 0.000000000000e+00 0.000000000000e+00
6.200000000000e+02 -6.709462522661e-02 0.000000000000e+00 0.000000000000e+00
6.202500000000e+02 -1.773985348318e-01 0.000000000000e+00 0.000000000000e+00
6.205000000000e+02 -2.281599324849e-01 0.000000000000e+00 0.000000000000e+00
6.207500000000e+02 -2.012319419786e-01 0.000000000000e+00 0.000000000000e+00
6.210000000000e+02 -9.616880470429e-02 0.000000000000e+00 0.000000000000e+00
6.212500000000e+02 6.943243908867e-02 0.000000000000e+00 0.000000000000e+00
6.215000000000e+02 2.628479199511e-01 0.000000000000e+00 0.000000000000e+00
6.217500000000e+02 4.418891671096e-01 0.000000000000e+00 0.000000000000e+00
6.220000000000e+02 5.623524389421e-01 0.000000000000e+00 0.000000000000e+00
6.222500000000e+02 5.860057865577e-01 0.000000000000e+00 0.000000000000e+00
6.225000000000e+02 4.877761631612e-01 0.000000000000e+00 0.000000000000e+00
6.227500000000e+02 2.609249764620e-01 0.000000000000e+00 0.000000000000e+00
6.230000000000e+02 -8.068003449306e-02 0.000000000000e+00 0.000000000000e+00
6.232500000000e+02 -5.036268471448e-01 0.000000000000e+00 0.000000000000e+00
6.235000000000e+02 -9.592540549215e-01 0.000000000000e+00 0.000000000000e+00
6.237500000000e+02 -1.390560207660e+00 0.000000000000e+00 0.000000000000e+00
6.240000000000e+02 -1.740686805822e+00 0.000000000000e+00 0.000000000000e+00
6.242500000000e+02 -1.961672752815e+00 0.000000000000e+00 0.000000000000e+00
6.245000000000e+02 -2.022118526713e+00 0.000000000000e+00 0.000000000000e+00
6.247500000000e+02 -1.912550225380e+00 0.000000000000e+00 0.000000000000e+00
6.250000000000e+02 -1.647613845195e+00 0.000000000000e+00 0.000000000000e+00
6.252500000000e+02 -1.264706532627e+00 0.000000000000e+00 0.000000000000e+00
6.255000000000e+02 -8.191910621032e-01 0.000000000000e+00 0.000000000000e+00
6.257500000000e+02 -3.768598050805e-01 0.000000000000e+00 0.000000000000e+00
6.260000000000e+02 -4.735445339465e-03 0.000000000000e+00 0.000000000000e+00
6.262500000000e+02 2.384465555640e-01 0.000000000000e+00 0.000000000000e+00
6.265000000000e+02 3.106733805036e-01 0.000000000000e+00 0.000000000000e+00
6.267500000000e+02 1.927630383872e-01 0.000000000000e+00 0.000000000000e+00
6.270000000000e+02 -1.087578475557e-01 0.000000000000e+00 0.000000000000e+00
6.272500000000e+02 -5.624331755668e-01 0.000000000000e+00 0.000000000000e+00
6.275000000000e+02 -1.116200925141e+00 0.000000000000e+00 0.000000000000e+00
6.277500000000e+02 -1.704628456948e+00 0.000000000000e+00 0.000000000000e+00
6.280000000000e+02 -2.258003389872e+00 0.000000000000e+00 0.000000000000e+00
6.282500000000e+02 -2.711959779589e+00 0.000000000000e+00 0.000000000000e+00
6.285000000000e+02 -3.016252669207e+00 0.000000000000e+00 0.000000000000e+00
6.287500000000e+02 -3.141432870664e+00 0.000000000000e+00 0.000000000000e+00
6.290000000000e+02 -3.082495049247e+00 0.000000000000e+00 0.000000000000e+00
6.292500000000e+02 -2.859025649239e+00 0.000000000000e+00 0.000000000000e+00
6.295000000000e+02 -2.511893523578e+00 0.000000000000e+00 0.000000000000e+00
6.297500000000e+02 -2.097027469599e+00 0.000000000000e+00 0.000000000000e+00
6.300000000000e+02 -1.677236841595e+00 0.000000000000e+00 0.000000000000e+00
6.302500000000e+02 -1.313294300359e+00 0.000000000000e+00 0.000000000000e+00
6.305000000000e+02 -1.055577346984e+00 0.000000000000e+00 0.000000000000e+00
6.307500000000e+02 -9.374499213084e-01 0.000000000000e+00 0.000000000000e+00
6.310000000000e+02 -9.712785823967e-01 0.000000000000e+00 0.000000000000e+00
6.312500000000e+02 -1.147566559044e+00 0.000000000000e+00 0.000000000000e+00
6.315000000000e+02 -1.437217915087e+00 0.000000000000e+00 0.000000000000e+00
6.317500000000e+02 -1.796485375411e+00 0.000000000000e+00 0.000000000000e+00
6.320000000000e+02 -2.173777502017e+00 0.000000000000e+00 0.000000000000e+00
6.322500000000e+02 -2.517258359894e+00 0.000000000000e+00 0.000000000000e+00
6.325000000000e+02 -2.782098006279e+00 0.000000000000e+00 0.000000000000e+00
6.327500000000e+02 -2.936331057880e+00 0.000000000000e+00 0.000000000000e+00
6.330000000000e+02 -2.964532525891e+00 0.000000000000e+00 0.000000000000e+00
6.332500000000e+02 -2.868881538989e+00 0.000000000000e+00 0.000000000000e+00
6.335000000000e+02 -2.667595503521e+00 0.000000000000e+00 0.000000000000e+00
6.337500000000e+02 -2.391114757942e+00 0.000000000000e+00 0.000000000000e+00
6.340000000000e+02 -2.076740259004e+00 0.000000000000e+00 0.000000000000e+00
6.342500000000e+02 -1.762627302475e+00 0.000000000000e+00 0.000000000000e+00
6.345000000000e+02 -1.482090299209e+00 0.000000000000e+00 0.000000000000e+00
6.347500000000e+02 -1.259074854412e+00 0.000000000000e+00 0.000000000000e+00
6.350000000000e+02 -1.105425233314e+00 0.000000000000e+00 0.000000000000e+00
6.352500000000e+02 -1.020258800917e+00 0.000000000000e+00 0.000000000000e+00
6.355000000000e+02 -9.914078377090e-01 0.000000000000e+00 0.000000000000e+00
6.357500000000e+02 -9.985605854382e-01 0.000000000000e+00 0.000000000000e+00
6.360000000000e+02 -1.017479237439e+00 0.000000000000e+00 0.000000000000e+00
6.362500000000e+02 -1.024530948469e+00 0.000000000000e+00 0.000000000000e+00
6.365000000000e+02 -1.000757489124e+00 0.000000000000e+00 0.000000000000e+00
6.367500000000e+02 -9.348267311572e-01 0.000000000000e+00 0.000000000000e+00
6.370000000000e+02 -8.244307909563e-01 0.000000000000e+00 0.000000000000e+00
6.372500000000e+02 -6.759811338935e-01 0.000000000000e+00 0.000000000000e+00
6.375000000000e+02 -5.027506718773e-01 0.000000000000e+00 0.000000000000e+00
6.377500000000e+02 -3.218762929180e-01 0.000000000000e+00 0.000000000000e+00
6.380000000000e+02 -1.508190939090e-01 0.000000000000e+00 0.000000000000e+00
6.382500000000e+02 -3.954880498290e-03 0.000000000000e+00 0.000000000000e+00
6.385000000000e+02 1.100759394048e-01 0.000000000000e+00 0.000000000000e+00
6.387500000000e+02 1.897821909372e-01 0.000000000000e+00 0.000000000000e+00
6.390000000000e+02 2.407556420147e-01 0.000000000000e+00 0.000000000000e+00
6.392500000000e+02 2.741533109926e-01 0.000000000000e+00 0.000000000000e+00
6.395000000000e+02 3.040218651959e-01 0.000000000000e+00 0.000000000000e+00
6.397500000000e+02 3.439690195036e-01 0.000000000000e+00 0.000000000000e+00
6.400000000000e+02 4.038087558785e-01 0.000000000000e+00 0.000000000000e+00
6.402500000000e+02 4.868187877271e-01 0.000000000000e+00 0.000000000000e+00
6.405000000000e+02 5.881479058461e-01 0.000000000000e+00 0.000000000000e+00
6.407500000000e+02 6.947145744889e-01 0.000000000000e+00 0.000000000000e+00
6.410000000000e+02 7.866794350139e-01 0.000000000000e+00 0.000000000000e+00
6.412500000000e+02 8.402968842973e-01 0.000000000000e+00 0.000000000000e+00
6.415000000000e+02 8.317016785506e-01 0.000000000000e+00 0.000000000000e+00
6.417500000000e+02 7.410082292446e-01 0.000000000000e+00 0.000000000000e+00
6.420000000000e+02 5.560241072145e-01 0.000000000000e+00 0.000000000000e+00
6.422500000000e+02 2.749197960195e-01 0.000000000000e+00 0.000000000000e+00
6.425000000000e+02 -9.265067621433e-02 0.000000000000e+00 0.000000000000e+00
6.427500000000e+02 -5.262421034956e-01 0.000000000000e+00 0.000000000000e+00
6.430000000000e+02 -9.970950286925e-01 0.000000000000e+00 0.000000000000e+00
6.432500000000e+02 -1.472072614872e+00 0.000000000000e+00 0.000000000000e+00
6.435000000000e+02 -1.918481131010e+00 0.000000000000e+00 0.000000000000e+00
6.437500000000e+02 -2.309032375378e+00 0.000000000000e+00 0.000000000000e+00
6.440000000000e+02 -2.626156066173e+00 0.000000000000e+00 0.000000000000e+00
6.442500000000e+02 -2.864945704773e+00 0.000000000000e+00 0.000000000000e+00
6.445000000000e+02 -3.034213487827e+00 0.000000000000e+00 0.000000000000e+00
6.447500000000e+02 -3.155410655019e+00 0.000000000000e+00 0.000000000000e+00
6.450000000000e+02 -3.259496845155e+00 0.000000000000e+00 0.000000000000e+00
6.452500000000e+02 -3.382165206516e+00 0.000000000000e+00 0.000000000000e+00
6.455000000000e+02 -3.558098556528e+00 0.000000000000e+00 0.000000000000e+00
6.457500000000e+02 -3.815102874070e+00 0.000000000000e+00 0.000000000000e+00
6.460000000000e+02 -4.169009343397e+00 0.000000000000e+00 0.000000000000e+00
6.462500000000e+02 -4.620145591045e+00 0.000000000000e+00 0.000000000000e+00
6.465000000000e+02 -5.151961918240e+00 0.000000000000e+00 0.000000000000e+00
6.467500000000e+02 -5.732089701206e+00 0.000000000000e+00 0.000000000000e+00
6.470000000000e+02 -6.315751941590e+00 0.000000000000e+00 0.000000000000e+00
6.472500000000e+02 -6.851093444263e+00 0.000000000000e+00 0.000000000000e+00
6.475000000000e+02 -7.285703520969e+00 0.000000000000e+00 0.000000000000e+00
6.477500000000e+02 -7.573412631281e+00 0.000000000000e+00 0.000000000000e+00
6.480000000000e+02 -7.680386167697e+00 0.000000000000e+00 0.000000000000e+00
6.482500000000e+02 -7.589624206822e+00 0.000000000000e+00 0.000000000000e+00
6.485000000000e+02 -7.303194623971e+00 0.000000000000e+00 0.000000000000e+00
6.487500000000e+02 -6.841847709553e+00 0.000000000000e+00 0.000000000000e+00
6.490000000000e+02 -6.242037058675e+00 0.000000000000e+00 0.000000000000e+00
6.492500000000e+02 -5.550749065682e+00 0.000000000000e+00 0.000000000000e+00
6.495000000000e+02 -4.818866297696e+00 0.000000000000e+00 0.000000000000e+00
6.497500000000e+02 -4.094010444311e+00 0.000000000000e+00 0.000000000000e+00
6.500000000000e+02 -3.413895302945e+00 0.000000000000e+00 0.000000000000e+00
6.502500000000e+02 -2.801155929001e+00 0.000000000000e+00 0.000000000000e+00
6.505000000000e+02 -2.260414985092e+00 0.000000000000e+00 0.000000000000e+00
6.507500000000e+02 -1.778030400524e+00 0.000000000000e+00 0.000000000000e+00
6.510000000000e+02 -1.324585064666e+00 0.000000000000e+00 0.000000000000e+00
6.512500000000e+02 -8.597846222872e-01 0.000000000000e+00 0.000000000000e+00
6.515000000000e+02 -3.390805124003e-01 0.000000000000e+00 0.000000000000e+00
6.517500000000e+02 2.789173017189e-01 0.000000000000e+00 0.000000000000e+00
6.520000000000e+02 1.025293252396e+00 0.000000000000e+00 0.000000000000e+00
6.522500000000e+02 1.914969435688e+00 0.000000000000e+00 0.000000000000e+00
6.525000000000e+02 2.942986994307e+00 0.000000000000e+00 0.000000000000e+00
6.527500000000e+02 4.083475344435e+00 0.000000000000e+00 0.000000000000e+00
6.530000000000e+02 5.291482385182e+00 0.000000000000e+00 0.000000000000e+00
6.532500000000e+02 6.507437436123e+00 0.000000000000e+00 0.000000000000e+00
6.535000000000e+02 7.663649636197e+00 0.000000000000e+00 0.000000000000e+00
6.537500000000e+02 8.691960299985e+00 0.000000000000e+00 0.000000000000e+00
6.540000000000e+02 9.531508375391e+00 0.000000000000e+00 0.000000000000e+00
6.542500000000e+02 1.013555582066e+01 0.000000000000e+00 0.000000000000e+00
6.545000000000e+02 1.047645551769e+01 0.000000000000e+00 0.000000000000e+00
6.547500000000e+02 1.054810828616e+01 0.000000000000e+00 0.000000000000e+00
6.550000000000e+02 1.036560959292e+01 0.000000000000e+00 0.000000000000e+00
6.552500000000e+02 9.962180056714e+00 0.000000000000e+00 0.000000000000e+00
6.555000000000e+02 9.383850985600e+00 0.000000000000e+00 0.000000000000e+00
6.557500000000e+02 8.682683853079e+00 0.000000000000e+00 0.000000000000e+00
6.560000000000e+02 7.909497990057e+00 0.000000000000e+00 0.000000000000e+00
6.562500000000e+02 7.107137271394e+00 0.000000000000e+00 0.000000000000e+00
6.565000000000e+02 6.305217511049e+00 0.000000000000e+00 0.000000000000e+00
6.567500000000e+02 5.517075578270e+00 0.000000000000e+00 0.000000000000e+00
6.570000000000e+02 4.739321278935e+00 0.000000000000e+00 0.000000000000e+00
6.572500000000e+02 3.954019842918e+00 0.000000000000e+00 0.000000000000e+00
6.575000000000e+02 3.133159453550e+00 0.000000000000e+00 0.000000000000e+00
6.577500000000e+02 2.244737113086e+00 0.000000000000e+00 0.000000000000e+00
6.580000000000e+02 1.259571759178e+00 0.000000000000e+00 0.000000000000e+00
6.582500000000e+02 1.578562977377e-01 0.000000000000e+00 0.000000000000e+00
6.585000000000e+02 -1.065497760896e+00 0.000000000000e+00 0.000000000000e+00
6.587500000000e+02 -2.397495625012e+00 0.000000000000e+00 0.000000000000e+00
6.590000000000e+02 -3.806167473797e+00 0.000000000000e+00 0.000000000000e+00
6.592500000000e+02 -5.242297503282e+00 0.000000000000e+00 0.000000000000e+00
6.595000000000e+02 -6.643559905570e+00 0.000000000000e+00 0.000000000000e+00
6.597500000000e+02 -7.940520048069e+00 0.000000000000e+00 0.000000000000e+00
6.600000000000e+02 -9.063710053634e+00 0.000000000000e+00 0.000000000000e+00
6.602500000000e+02 -9.950850965235e+00 0.000000000000e+00 0.000000000000e+00
6.605000000000e+02 -1.055328579321e+01 0.000000000000e+00 0.000000000000e+00
6.607500000000e+02 -1.084080781683e+01 0.000000000000e+00 0.000000000000e+00
6.610000000000e+02 -1.080429761758e+01 0.000000000000e+00 0.000000000000e+00
6.612500000000e+02 -1.045588675455e+01 0.000000000000e+00 0.000000000000e+00
6.615000000000e+02 -9.826702261634e+00 0.000000000000e+00 0.000000000000e+00
6.617500000000e+02 -8.962567228778e+00 0.000000000000e+00 0.000000000000e+00
6.620000000000e+02 -7.918294697828e+00 0.000000000000e+00 0.000000000000e+00
6.622500000000e+02 -6.751380173078e+00 0.000000000000e+00 0.000000000000e+00
6.625000000000e+02 -5.515951222386e+00 0.000000000000e+00 0.000000000000e+00
6.627500000000e+02 -4.257766337355e+00 0.000000000000e+00 0.000000000000e+00
6.630000000000e+02 -3.010881517030e+00 0.000000000000e+00 0.000000000000e+00
6.632500000000e+02 -1.796348639224e+00 0.000000000000e+00 0.000000000000e+00
6.635000000000e+02 -6.230118510872e-01 0.000000000000e+00 0.000000000000e+00
6.637500000000e+02 5.098306518143e-01 0.000000000000e+00 0.000000000000e+00
6.640000000000e+02 1.608390451053e+00 0.000000000000e+00 0.000000000000e+00
6.642500000000e+02 2.679652275596e+00 0.000000000000e+00 0.000000000000e+00
6.645000000000e+02 3.726694767699e+00 0.000000000000e+00 0.000000000000e+00
6.647500000000e+02 4.744802038139e+00 0.000000000000e+00 0.000000000000e+00
6.650000000000e+02 5.718972470701e+00 0.000000000000e+00 0.000000000000e+00
6.652500000000e+02 6.623221740368e+00 0.000000000000e+00 0.000000000000e+00
6.655000000000e+02 7.421815781240e+00 0.000000000000e+00 0.000000000000e+00
6.657500000000e+02 8.072293684052e+00 0.000000000000e+00 0.000000000000e+00
6.660000000000e+02 8.529888507415e+00 0.000000000000e+00 0.000000000000e+00
6.662500000000e+02 8.752759825135e+00 0.000000000000e+00 0.000000000000e+00
6.665000000000e+02 8.707340795397e+00 0.000000000000e+00 0.000000000000e+00
6.667500000000e+02 8.373087907930e+00 0.000000000000e+00 0.000000000000e+00
6.670000000000e+02 7.746003130963e+00 0.000000000000e+00 0.000000000000e+00
6.672500000000e+02 6.840462650034e+00 0.000000000000e+00 0.000000000000e+00
6.675000000000e+02 5.689109589416e+00 0.000000000000e+00 0.000000000000e+00
6.677500000000e+02 4.340818589349e+00 0.000000000000e+00 0.000000000000e+00
6.680000000000e+02 2.856983662954e+00 0.000000000000e+00 0.000000000000e+00
6.682500000000e+02 1.306585121252e+00 0.000000000000e+00 0.000000000000e+00
6.685000000000e+02 -2.393694487784e-01 0.000000000000e+00 0.000000000000e+00
6.687500000000e+02 -1.713377534858e+00 0.000000000000e+00 0.000000000000e+00
6.690000000000e+02 -3.056323599351e+00 0.000000000000e+00 0.000000000000e+00
6.692500000000e+02 -4.221195208403e+00 0.000000000000e+00 0.000000000000e+00
6.695000000000e+02 -5.175288867690e+00 0.000000000000e+00 0.000000000000e+00
6.697500000000e+02 -5.900769160427e+00 0.000000000000e+00 0.000000000000e+00
6.700000000000e+02 -6.393661115074e+00 0.000000000000e+00 0.000000000000e+00
6.702500000000e+02 -6.661551143431e+00 0.000000000000e+00 0.000000000000e+00
6.705000000000e+02 -6.720421146876e+00 0.000000000000e+00 0.000000000000e+00
6.707500000000e+02 -6.591125394552e+00 0.000000000000e+00 0.000000000000e+00
6.710000000000e+02 -6.296031746284e+00 0.000000000000e+00 0.000000000000e+00
6.712500000000e+02 -5.856289081851e+00 0.000000000000e+00 0.000000000000e+00
6.715000000000e+02 -5.290062348321e+00 0.000000000000e+00 0.000000000000e+00
6.717500000000e+02 -4.611914155680e+00 0.000000000000e+00 0.000000000000e+00
6.720000000000e+02 -3.833331023419e+00 0.000000000000e+00 0.000000000000e+00
6.722500000000e+02 -2.964218527316e+00 0.000000000000e+00 0.000000000000e+00
6.725000000000e+02 -2.015046238624e+00 0.000000000000e+00 0.000000000000e+00
6.727500000000e+02 -9.992291482606e-01 0.000000000000e+00 0.000000000000e+00
6.730000000000e+02 6.470127749537e-02 0.000000000000e+00 0.000000000000e+00
6.732500000000e+02 1.151553096337e+00 0.000000000000e+00 0.000000000000e+00
6.735000000000e+02 2.228885244824e+00 0.000000000000e+00 0.000000000000e+00
6.737500000000e+02 3.257568985202e+00 0.000000000000e+00 0.000000000000e+00
6.740000000000e+02 4.193534075438e+00 0.000000000000e+00 0.000000000000e+00
6.742500000000e+02 4.990569278025e+00 0.000000000000e+00 0.000000000000e+00
6.745000000000e+02 5.603898628055e+00 0.000000000000e+00 0.000000000000e+00
6.747500000000e+02 5.994142540702e+00 0.000000000000e+00 0.000000000000e+00
6.750000000000e+02 6.131210338795e+00 0.000000000000e+00 0.000000000000e+00
6.752500000000e+02 5.997665437086e+00 0.000000000000e+00 0.000000000000e+00
6.755000000000e+02 5.591156151835e+00 0.000000000000e+00 0.000000000000e+00
6.757500000000e+02 4.925606671965e+00 0.000000000000e+00 0.000000000000e+00
6.760000000000e+02 4.031000848486e+00 0.000000000000e+00 0.000000000000e+00
6.762500000000e+02 2.951748637697e+00 0.000000000000e+00 0.000000000000e+00
6.765000000000e+02 1.743781851801e+00 0.000000000000e+00 0.000000000000e+00
6.767500000000e+02 4.706634314074e-01 0.000000000000e+00 0.000000000000e+00
6.770000000000e+02 -8.009033157406e-01 0.000000000000e+00 0.000000000000e+00
6.772500000000e+02 -2.005723534223e+00 0.000000000000e+00 0.000000000000e+00
6.775000000000e+02 -3.084472299041e+00 0.000000000000e+00 0.000000000000e+00
6.777500000000e+02 -3.987370991319e+00 0.000000000000e+00 0.000000000000e+00
6.780000000000e+02 -4.676872309671e+00 0.000000000000e+00 0.000000000000e+00
6.782500000000e+02 -5.129170685352e+00 0.000000000000e+00 0.000000000000e+00
6.785000000000e+02 -5.334493591429e+00 0.000000000000e+00 0.000000000000e+00
6.787500000000e+02 -5.296266304252e+00 0.000000000000e+00 0.000000000000e+00
6.790000000000e+02 -5.029361377792e+00 0.000000000000e+00 0.000000000000e+00
6.792500000000e+02 -4.557730378817e+00 0.000000000000e+00 0.000000000000e+00
6.795000000000e+02 -3.911759594340e+00 0.000000000000e+00 0.000000000000e+00
6.797500000000e+02 -3.125689231132e+00 0.000000000000e+00 0.000000000000e+00
6.800000000000e+02 -2.235388793681e+00 0.000000000000e+00 0.000000000000e+00
6.802500000000e+02 -1.276697256726e+00 0.000000000000e+00 0.000000000000e+00
6.805000000000e+02 -2.844274928700e-01 0.000000000000e+00 0.000000000000e+00
6.807500000000e+02 7.079844532998e-01 0.000000000000e+00 0.000000000000e+00
6.810000000000e+02 1.668316576267e+00 0.000000000000e+00 0.000000000000e+00
6.812500000000e+02 2.565105081452e+00 0.000000000000e+00 0.000000000000e+00
6.815000000000e+02 3.367169397031e+00 0.000000000000e+00 0.000000000000e+00
6.817500000000e+02 4.043401207581e+00 0.000000000000e+00 0.000000000000e+00
6.820000000000e+02 4.563063329893e+00 0.000000000000e+00 0.000000000000e+00
6.822500000000e+02 4.896763959116e+00 0.000000000000e+00 0.000000000000e+00
6.825000000000e+02 5.018158342217e+00 0.000000000000e+00 0.000000000000e+00
6.827500000000e+02 4.906298001467e+00 0.000000000000e+00 0.000000000000e+00
6.830000000000e+02 4.548415186375e+00 0.000000000000e+00 0.000000000000e+00
6.832500000000e+02 3.942816253381e+00 0.000000000000e+00 0.000000000000e+00
6.835000000000e+02 3.101479710559e+00 0.000000000000e+00 0.000000000000e+00
6.837500000000e+02 2.051926470205e+00 0.000000000000e+00 0.000000000000e+00
6.840000000000e+02 8.379593692131e-01 0.000000000000e+00 0.000000000000e+00
6.842500000000e+02 -4.810429749772e-01 0.000000000000e+00 0.000000000000e+00
6.845000000000e+02 -1.832453293260e+00 0.000000000000e+00 0.000000000000e+00
6.847500000000e+02 -3.134341973851e+00 0.000000000000e+00 0.000000000000e+00
6.850000000000e+02 -4.300845982827e+00 0.000000000000e+00 0.000000000000e+00
6.852500000000e+02 -5.248574840933e+00 0.000000000000e+00 0.000000000000e+00
6.855000000000e+02 -5.903509029614e+00 0.000000000000e+00 0.000000000000e+00
6.857500000000e+02 -6.207738844597e+00 0.000000000000e+00 0.000000000000e+00
6.860000000000e+02 -6.125352633460e+00 0.000000000000e+00 0.000000000000e+00
6.862500000000e+02 -5.646821478348e+00 0.000000000000e+00 0.000000000000e+00
6.865000000000e+02 -4.791342526096e+00 0.000000000000e+00 0.000000000000e+00
6.867500000000e+02 -3.606785619461e+00 0.000000000000e+00 0.000000000000e+00
6.870000000000e+02 -2.167119245969e+00 0.000000000000e+00 0.000000000000e+00
6.872500000000e+02 -5.674469833388e-01 0.000000000000e+00 0.000000000000e+00
6.875000000000e+02 1.082964315948e+00 0.000000000000e+00 0.000000000000e+00
6.877500000000e+02 2.669067558251e+00 0.000000000000e+00 0.000000000000e+00
6.880000000000e+02 4.079076841983e+00 0.000000000000e+00 0.000000000000e+00
6.882500000000e+02 5.213337740579e+00 0.000000000000e+00 0.000000000000e+00
6.885000000000e+02 5.992208933494e+00 0.000000000000e+00 0.000000000000e+00
6.887500000000e+02 6.362237570564e+00 0.000000000000e+00 0.000000000000e+00
6.890000000000e+02 6.300086850688e+00 0.000000000000e+00 0.000000000000e+00
6.892500000000e+02 5.813905675630e+00 0.000000000000e+00 0.000000000000e+00
6.895000000000e+02 4.942089334739e+00 0.000000000000e+00 0.000000000000e+00
6.897500000000e+02 3.749636335954e+00 0.000000000000e+00 0.000000000000e+00
6.900000000000e+02 2.322529995221e+00 0.000000000000e+00 0.000000000000e+00
6.902500000000e+02 7.607393208603e-01 0.000000000000e+00 0.000000000000e+00
6.905000000000e+02 -8.294747697349e-01 0.000000000000e+00 0.000000000000e+00
6.907500000000e+02 -2.343251459034e+00 0.000000000000e+00 0.000000000000e+00
6.910000000000e+02 -3.684190320601e+00 0.000000000000e+00 0.000000000000e+00
6.912500000000e+02 -4.770279150297e+00 0.000000000000e+00 0.000000000000e+00
6.915000000000e+02 -5.538358579275e+00 0.000000000000e+00 0.000000000000e+00
6.917500000000e+02 -5.946977236589e+00 0.000000000000e+00 0.000000000000e+00
6.920000000000e+02 -5.977663738978e+00 0.000000000000e+00 0.000000000000e+00
6.922500000000e+02 -5.634779421007e+00 0.000000000000e+00 0.000000000000e+00
6.925000000000e+02 -4.944202737610e+00 0.000000000000e+00 0.000000000000e+00
6.927500000000e+02 -3.951126327766e+00 0.000000000000e+00 0.000000000000e+00
6.930000000000e+02 -2.717224650170e+00 0.000000000000e+00 0.000000000000e+00
6.932500000000e+02 -1.317387015351e+00 0.000000000000e+00 0.000000000000e+00
6.935000000000e+02 1.638722492453e-01 0.000000000000e+00 0.000000000000e+00
6.937500000000e+02 1.636294570550e+00 0.000000000000e+00 0.000000000000e+00
6.940000000000e+02 3.008071107495e+00 0.000000000000e+00 0.000000000000e+00
6.942500000000e+02 4.190383630052e+00 0.000000000000e+00 0.000000000000e+00
6.945000000000e+02 5.102286081339e+00 0.000000000000e+00 0.000000000000e+00
6.947500000000e+02 5.675831505845e+00 0.000000000000e+00 0.000000000000e+00
6.950000000000e+02 5.861223961388e+00 0.000000000000e+00 0.000000000000e+00
6.952500000000e+02 5.631636718031e+00 0.000000000000e+00 0.000000000000e+00
6.955000000000e+02 4.987215370818e+00 0.000000000000e+00 0.000000000000e+00
6.957500000000e+02 3.957707855295e+00 0.000000000000e+00 0.000000000000e+00
6.960000000000e+02 2.603159369025e+00 0.000000000000e+00 0.000000000000e+00
6.962500000000e+02 1.012196573909e+00 0.000000000000e+00 0.000000000000e+00
6.965000000000e+02 -7.023931161177e-01 0.000000000000e+00 0.000000000000e+00
6.967500000000e+02 -2.410815504642e+00 0.000000000000e+00 0.000000000000e+00
6.970000000000e+02 -3.975860936028e+00 0.000000000000e+00 0.000000000000e+00
6.972500000000e+02 -5.264293452855e+00 0.000000000000e+00 0.000000000000e+00
6.975000000000e+02 -6.159082625620e+00 0.000000000000e+00 0.000000000000e+00
6.977500000000e+02 -6.571284487176e+00 0.000000000000e+00 0.000000000000e+00
6.980000000000e+02 -6.450260746626e+00 0.000000000000e+00 0.000000000000e+00
6.982500000000e+02 -5.790960802585e+00 0.000000000000e+00 0.000000000000e+00
6.985000000000e+02 -4.637192174850e+00 0.000000000000e+00 0.000000000000e+00
6.987500000000e+02 -3.080163048568e+00 0.000000000000e+00 0.000000000000e+00
6.990000000000e+02 -1.252064265934e+00 0.000000000000e+00 0.000000000000e+00
6.992500000000e+02 6.849842071330e-01 0.000000000000e+00 0.000000000000e+00
6.995000000000e+02 2.553731578554e+00 0.000000000000e+00 0.000000000000e+00
6.997500000000e+02 4.178947185818e+00 0.000000000000e+00 0.000000000000e+00
7.000000000000e+02 5.405164353288e+00 0.000000000000e+00 0.000000000000e+00
7.002500000000e+02 6.113079898849e+00 0.000000000000e+00 0.000000000000e+00
7.005000000000e+02 6.232719775179e+00 0.000000000000e+00 0.000000000000e+00
7.007500000000e+02 5.751761930130e+00 0.000000000000e+00 0.000000000000e+00
7.010000000000e+02 4.717898497940e+00 0.000000000000e+00 0.000000000000e+00
7.012500000000e+02 3.234769781049e+00 0.000000000000e+00 0.000000000000e+00
7.015000000000e+02 1.451737761345e+00 0.000000000000e+00 0.000000000000e+00
7.017500000000e+02 -4.515017534732e-01 0.000000000000e+00 0.000000000000e+00
7.020000000000e+02 -2.283833893060e+00 0.000000000000e+00 0.000000000000e+00
7.022500000000e+02 -3.863075873308e+00 0.000000000000e+00 0.000000000000e+00
7.025000000000e+02 -5.035460267591e+00 0.000000000000e+00 0.000000000000e+00
7.027500000000e+02 -5.692008504394e+00 0.000000000000e+00 0.000000000000e+00
7.030000000000e+02 -5.779890276371e+00 0.000000000000e+00 0.000000000000e+00
7.032500000000e+02 -5.307440885831e+00 0.000000000000e+00 0.000000000000e+00
7.035000000000e+02 -4.342255516305e+00 0.000000000000e+00 0.000000000000e+00
7.037500000000e+02 -3.002605450362e+00 0.000000000000e+00 0.000000000000e+00
7.040000000000e+02 -1.443222976203e+00 0.000000000000e+00 0.000000000000e+00
7.042500000000e+02 1.628225965752e-01 0.000000000000e+00 0.000000000000e+00
7.045000000000e+02 1.643972364933e+00 0.000000000000e+00 0.000000000000e+00
7.047500000000e+02 2.849372676419e+00 0.000000000000e+00 0.000000000000e+00
7.050000000000e+02 3.665147973390e+00 0.000000000000e+00 0.000000000000e+00
7.052500000000e+02 4.025872115813e+00 0.000000000000e+00 0.000000000000e+00
7.055000000000e+02 3.919980857347e+00 0.000000000000e+00 0.000000000000e+00
7.057500000000e+02 3.388641218602e+00 0.000000000000e+00 0.000000000000e+00
7.060000000000e+02 2.518416368499e+00 0.000000000000e+00 0.000000000000e+00
7.062500000000e+02 1.428830098124e+00 0.000000000000e+00 0.000000000000e+00
7.065000000000e+02 2.565441534887e-01 0.000000000000e+00 0.000000000000e+00
7.067500000000e+02 -8.617627195747e-01 0.000000000000e+00 0.000000000000e+00
7.070000000000e+02 -1.805628538388e+00 0.000000000000e+00 0.000000000000e+00
7.072500000000e+02 -2.484158989982e+00 0.000000000000e+00 0.000000000000e+00
7.075000000000e+02 -2.844944964730e+00 0.000000000000e+00 0.000000000000e+00
7.077500000000e+02 -2.877631599329e+00 0.000000000000e+00 0.000000000000e+00
7.080000000000e+02 -2.611959608747e+00 0.000000000000e+00 0.000000000000e+00
7.082500000000e+02 -2.110834320184e+00 0.000000000000e+00 0.000000000000e+00
7.085000000000e+02 -1.459611647560e+00 0.000000000000e+00 0.000000000000e+00
7.087500000000e+02 -7.532397183885e-01 0.000000000000e+00 0.000000000000e+00
7.090000000000e+02 -8.310382931174e-02 0.000000000000e+00 0.000000000000e+00
7.092500000000e+02 4.746305144370e-01 0.000000000000e+00 0.000000000000e+00
7.095000000000e+02 8.676807450528e-01 0.000000000000e+00 0.000000000000e+00
7.097500000000e+02 1.072315955531e+00 0.000000000000e+00 0.000000000000e+00
7.100000000000e+02 1.093645358185e+00 0.000000000000e+00 0.000000000000e+00
7.102500000000e+02 9.617835926657e-01 0.000000000000e+00 0.000000000000e+00
7.105000000000e+02 7.247281262396e-01 0.000000000000e+00 0.000000000000e+00
7.107500000000e+02 4.392161520089e-01 0.000000000000e+00 0.000000000000e+00
7.110000000000e+02 1.610568391009e-01 0.000000000000e+00 0.000000000000e+00
7.112500000000e+02 -6.356692663621e-02 0.000000000000e+00 0.000000000000e+00
7.115000000000e+02 -2.045570007076e-01 0.000000000000e+00 0.000000000000e+00
7.117500000000e+02 -2.512536341420e-01 0.000000000000e+00 0.000000000000e+00
7.120000000000e+02 -2.123395915580e-01 0.000000000000e+00 0.000000000000e+00
7.122500000000e+02 -1.125032485959e-01 0.000000000000e+00 0.000000000000e+00
7.125000000000e+02 1.342949489243e-02 0.000000000000e+00 0.000000000000e+00
7.127500000000e+02 1.278102940724e-01 0.000000000000e+00 0.000000000000e+00
7.130000000000e+02 1.976529159520e-01 0.000000000000e+00 0.000000000000e+00
7.132500000000e+02 2.010227776189e-01 0.000000000000e+00 0.000000000000e+00
7.135000000000e+02 1.312795462258e-01 0.000000000000e+00 0.000000000000e+00
7.137500000000e+02 -1.504295244529e-03 0.000000000000e+00 0.000000000000e+00
7.140000000000e+02 -1.721506042994e-01 0.000000000000e+00 0.000000000000e+00
7.142500000000e+02 -3.447103694112e-01 0.000000000000e+00 0.000000000000e+00
7.145000000000e+02 -4.787827777822e-01 0.000000000000e+00 0.000000000000e+00
7.147500000000e+02 -5.367538103924e-01 0.000000000000e+00 0.000000000000e+00
7.150000000000e+02 -4.907413848743e-01 0.000000000000e+00 0.000000000000e+00
7.152500000000e+02 -3.280808196697e-01 0.000000000000e+00 0.000000000000e+00
7.155000000000e+02 -5.441737716352e-02 0.000000000000e+00 0.000000000000e+00
7.157500000000e+02 3.061458367048e-01 0.000000000000e+00 0.000000000000e+00
7.160000000000e+02 7.139268609490e-01 0.000000000000e+00 0.000000000000e+00
7.162500000000e+02 1.119169487334e+00 0.000000000000e+00 0.000000000000e+00
7.165000000000e+02 1.469350416580e+00 0.000000000000e+00 0.000000000000e+00
7.167500000000e+02 1.717171650930e+00 0.000000000000e+00 0.000000000000e+00
7.170000000000e+02 1.827999962418e+00 0.000000000000e+00 0.000000000000e+00
7.172500000000e+02 1.785586659377e+00 0.000000000000e+00 0.000000000000e+00
7.175000000000e+02 1.595153557920e+00 0.000000000000e+00 0.000000000000e+00
7.177500000000e+02 1.283326169842e+00 0.000000000000e+00 0.000000000000e+00
7.180000000000e+02 8.948719215107e-01 0.000000000000e+00 0.000000000000e+00
7.182500000000e+02 4.866865877758e-01 0.000000000000e+00 0.000000000000e+00
7.185000000000e+02 1.198918020718e-01 0.000000000000e+00 0.000000000000e+00
7.187500000000e+02 -1.488035054308e-01 0.000000000000e+00 0.000000000000e+00
7.190000000000e+02 -2.752085670435e-01 0.000000000000e+00 0.000000000000e+00
7.192500000000e+02 -2.340286536379e-01 0.000000000000e+00 0.000000000000e+00
7.195000000000e+02 -2.257481580012e-02 0.000000000000e+00 0.000000000000e+00
7.197500000000e+02 3.387408346132e-01 0.000000000000e+00 0.000000000000e+00
7.200000000000e+02 8.091960779974e-01 0.000000000000e+00 0.000000000000e+00
7.202500000000e+02 1.333424415351e+00 0.000000000000e+00 0.000000000000e+00
7.205000000000e+02 1.849125185249e+00 0.000000000000e+00 0.000000000000e+00
7.207500000000e+02 2.295694308716e+00 0.000000000000e+00 0.000000000000e+00
7.210000000000e+02 2.622527719575e+00 0.000000000000e+00 0.000000000000e+00
7.212500000000e+02 2.795810829228e+00 0.000000000000e+00 0.000000000000e+00
7.215000000000e+02 2.802842907299e+00 0.000000000000e+00 0.000000000000e+00
7.217500000000e+02 2.653317648107e+00 0.000000000000e+00 0.000000000000e+00
7.220000000000e+02 2.377433001548e+00 0.000000000000e+00 0.000000000000e+00
7.222500000000e+02 2.021166065893e+00 0.000000000000e+00 0.000000000000e+00
7.225000000000e+02 1.639453423940e+00 0.000000000000e+00 0.000000000000e+00
7.227500000000e+02 1.288304634561e+00 0.000000000000e+00 0.000000000000e+00
7.230000000000e+02 1.017006263017e+00 0.000000000000e+00 0.000000000000e+00
7.232500000000e+02 8.615299379139e-01 0.000000000000e+00 0.000000000000e+00
7.235000000000e+02 8.400509984867e-01 0.000000000000e+00 0.000000000000e+00
7.237500000000e+02 9.511491996928e-01 0.000000000000e+00 0.000000000000e+00
7.240000000000e+02 1.174853046343e+00 0.000000000000e+00 0.000000000000e+00
7.242500000000e+02 1.476267996552e+00 0.000000000000e+00 0.000000000000e+00
7.245000000000e+02 1.811159491251e+00 0.000000000000e+00 0.000000000000e+00
7.247500000000e+02 2.132598445343e+00 0.000000000000e+00 0.000000000000e+00
7.250000000000e+02 2.397655824849e+00 0.000000000000e+00 0.000000000000e+00
7.252500000000e+02 2.573167898547e+00 0.000000000000e+00 0.000000000000e+00
7.255000000000e+02 2.639774175824e+00 0.000000000000e+00 0.000000000000e+00
7.257500000000e+02 2.593723497657e+00 0.000000000000e+00 0.000000000000e+00
7.260000000000e+02 2.446301500522e+00 0.000000000000e+00 0.000000000000e+00
7.262500000000e+02 2.221097672789e+00 0.000000000000e+00 0.000000000000e+00
7.265000000000e+02 1.949646178767e+00 0.000000000000e+00 0.000000000000e+00
7.267500000000e+02 1.666194725933e+00 0.000000000000e+00 0.000000000000e+00
7.270000000000e+02 1.402449672561e+00 0.000000000000e+00 0.000000000000e+00
7.272500000000e+02 1.183103718185e+00 0.000000000000e+00 0.000000000000e+00
7.275000000000e+02 1.022786885654e+00 0.000000000000e+00 0.000000000000e+00
7.277500000000e+02 9.248231304130e-01 0.000000000000e+00 0.000000000000e+00
7.280000000000e+02 8.818683919686e-01 0.000000000000e+00 0.000000000000e+00
7.282500000000e+02 8.782018938662e-01 0.000000000000e+00 0.000000000000e+00
7.285000000000e+02 8.931894849336e-01 0.000000000000e+00 0.000000000000e+00
7.287500000000e+02 9.052744280582e-01 0.000000000000e+00 0.000000000000e+00
7.290000000000e+02 8.958001694079e-01 0.000000000000e+00 0.000000000000e+00
7.292500000000e+02 8.520351840638e-01 0.000000000000e+00 0.000000000000e+00
7.295000000000e+02 7.689368684681e-01 0.000000000000e+00 0.000000000000e+00
7.297500000000e+02 6.494284492943e-01 0.000000000000e+00 0.000000000000e+00
7.300000000000e+02 5.032282639923e-01 0.000000000000e+00 0.000000000000e+00
7.302500000000e+02 3.445193397198e-01 0.000000000000e+00 0.000000000000e+00
7.305000000000e+02 1.889377819383e-01 0.000000000000e+00 0.000000000000e+00
7.307500000000e+02 5.046060733973e-02 0.000000000000e+00 0.000000000000e+00
7.310000000000e+02 -6.122767265193e-02 0.000000000000e+00 0.000000000000e+00
7.312500000000e+02 -1.424125407907e-01 0.000000000000e+00 0.000000000000e+00
7.315000000000e+02 -1.957772693338e-01 0.000000000000e+00 0.000000000000e+00
7.317500000000e+02 -2.295190917012e-01 0.000000000000e+00 0.000000000000e+00
7.320000000000e+02 -2.553315544202e-01 0.000000000000e+00 0.000000000000e+00
7.322500000000e+02 -2.856371385478e-01 0.000000000000e+00 0.000000000000e+00
7.325000000000e+02 -3.305918066531e-01 0.000000000000e+00 0.000000000000e+00
7.327500000000e+02 -3.954286058507e-01 0.000000000000e+00 0.000000000000e+00
7.330000000000e+02 -4.786531613009e-01 0.000000000000e+00 0.000000000000e+00
7.332500000000e+02 -5.714590290335e-01 0.000000000000e+00 0.000000000000e+00
7.335000000000e+02 -6.585199173791e-01 0.000000000000e+00 0.000000000000e+00
7.337500000000e+02 -7.200743740148e-01 0.000000000000e+00 0.000000000000e+00
7.340000000000e+02 -7.349875516494e-01 0.000000000000e+00 0.000000000000e+00
7.342500000000e+02 -6.842934613980e-01 0.000000000000e+00 0.000000000000e+00
7.345000000000e+02 -5.546210138729e-01 0.000000000000e+00 0.000000000000e+00
7.347500000000e+02 -3.409062212459e-01 0.000000000000e+00 0.000000000000e+00
7.350000000000e+02 -4.789301158422e-02 0.000000000000e+00 0.000000000000e+00
7.352500000000e+02 3.098886486096e-01 0.000000000000e+00 0.000000000000e+00
7.355000000000e+02 7.097354098234e-01 0.000000000000e+00 0.000000000000e+00
7.357500000000e+02 1.123780780171e+00 0.000000000000e+00 0.000000000000e+00
7.360000000000e+02 1.522972826872e+00 0.000000000000e+00 0.000000000000e+00
7.362500000000e+02 1.881415719198e+00 0.000000000000e+00 0.000000000000e+00
7.365000000000e+02 2.180390884852e+00 0.000000000000e+00 0.000000000000e+00
7.367500000000e+02 2.411400821465e+00 0.000000000000e+00 0.000000000000e+00
7.370000000000e+02 2.577711738968e+00 0.000000000000e+00 0.000000000000e+00
7.372500000000e+02 2.694091319104e+00 0.000000000000e+00 0.000000000000e+00
7.375000000000e+02 2.784712002221e+00 0.000000000000e+00 0.000000000000e+00
7.377500000000e+02 2.879476345956e+00 0.000000000000e+00 0.000000000000e+00
7.380000000000e+02 3.009274592389e+00 0.000000000000e+00 0.000000000000e+00
7.382500000000e+02 3.200865461238e+00 0.000000000000e+00 0.000000000000e+00
7.385000000000e+02 3.472149875242e+00 0.000000000000e+00 0.000000000000e+00
7.387500000000e+02 3.828569713624e+00 0.000000000000e+00 0.000000000000e+00
7.390000000000e+02 4.261213391646e+00 0.000000000000e+00 0.000000000000e+00
7.392500000000e+02 4.746968035554e+00 0.000000000000e+00 0.000000000000e+00
7.395000000000e+02 5.250759524759e+00 0.000000000000e+00 0.000000000000e+00
7.397500000000e+02 5.729611024885e+00 0.000000000000e+00 0.000000000000e+00
7.400000000000e+02 6.137974545989e+00 0.000000000000e+00 0.000000000000e+00
7.402500000000e+02 6.433590564991e+00 0.000000000000e+00 0.000000000000e+00
7.405000000000e+02 6.583038814837e+00 0.000000000000e+00 0.000000000000e+00
7.407500000000e+02 6.566174105062e+00 0.000000000000e+00 0.000000000000e+00
7.410000000000e+02 6.378791423929e+00 0.000000000000e+00 0.000000000000e+00
7.412500000000e+02 6.033113628194e+00 0.000000000000e+00 0.000000000000e+00
7.415000000000e+02 5.556006941163e+00 0.000000000000e+00 0.000000000000e+00
7.417500000000e+02 4.985158834372e+00 0.000000000000e+00 0.000000000000e+00
7.420000000000e+02 4.363751336475e+00 0.000000000000e+00 0.000000000000e+00
7.422500000000e+02 3.734386309558e+00 0.000000000000e+00 0.000000000000e+00
7.425000000000e+02 3.133134448863e+00 0.000000000000e+00 0.000000000000e+00
7.427500000000e+02 2.584569113068e+00 0.000000000000e+00 0.000000000000e+00
7.430000000000e+02 2.098510353527e+00 0.000000000000e+00 0.000000000000e+00
7.432500000000e+02 1.668962744775e+00 0.000000000000e+00 0.000000000000e+00
7.435000000000e+02 1.275417416046e+00 0.000000000000e+00 0.000000000000e+00
7.437500000000e+02 8.863491263854e-01 0.000000000000e+00 0.000000000000e+00
7.440000000000e+02 4.644223186738e-01 0.000000000000e+00 0.000000000000e+00
7.442500000000e+02 -2.732837640605e-02 0.000000000000e+00 0.000000000000e+00
7.445000000000e+02 -6.192218064331e-01 0.000000000000e+00 0.000000000000e+00
7.447500000000e+02 -1.329455603950e+00 0.000000000000e+00 0.000000000000e+00
7.450000000000e+02 -2.160221407002e+00 0.000000000000e+00 0.000000000000e+00
7.452500000000e+02 -3.095976638867e+00 0.000000000000e+00 0.000000000000e+00
7.455000000000e+02 -4.104137172377e+00 0.000000000000e+00 0.000000000000e+00
7.457500000000e+02 -5.138115425712e+00 0.000000000000e+00 0.000000000000e+00
7.460000000000e+02 -6.142299664604e+00 0.000000000000e+00 0.000000000000e+00
7.462500000000e+02 -7.058299234113e+00 0.000000000000e+00 0.000000000000e+00
7.465000000000e+02 -7.831605382610e+00 0.000000000000e+00 0.000000000000e+00
7.467500000000e+02 -8.417762666578e+00 0.000000000000e+00 0.000000000000e+00
7.470000000000e+02 -8.787218753228e+00 0.000000000000e+00 0.000000000000e+00
7.472500000000e+02 -8.928209704989e+00 0.000000000000e+00 0.000000000000e+00
7.475000000000e+02 -8.847316003593e+00 0.000000000000e+00 0.000000000000e+00
7.477500000000e+02 -8.567651704918e+00 0.000000000000e+00 0.000000000000e+00
7.480000000000e+02 -8.124978638157e+00 0.000000000000e+00 0.000000000000e+00
7.482500000000e+02 -7.562322963638e+00 0.000000000000e+00 0.000000000000e+00
7.485000000000e+02 -6.923872839899e+00 0.000000000000e+00 0.000000000000e+00
7.487500000000e+02 -6.249025838817e+00 0.000000000000e+00 0.000000000000e+00
7.490000000000e+02 -5.567421548111e+00 0.000000000000e+00 0.000000000000e+00
7.492500000000e+02 -4.895644479372e+00 0.000000000000e+00 0.000000000000e+00
7.495000000000e+02 -4.236037386212e+00 0.000000000000e+00 0.000000000000e+00
7.497500000000e+02 -3.577760916885e+00 0.000000000000e+00 0.000000000000e+00
7.500000000000e+02 -2.899915621028e+00 0.000000000000e+00 0.000000000000e+00
7.502500000000e+02 -2.176251824947e+00 0.000000000000e+00 0.000000000000e+00
7.505000000000e+02 -1.380772202975e+00 0.000000000000e+00 0.000000000000e+00
7.507500000000e+02 -4.934110850764e-01 0.000000000000e+00 0.000000000000e+00
7.510000000000e+02 4.950306927257e-01 0.000000000000e+00 0.000000000000e+00
7.512500000000e+02 1.579407033239e+00 0.000000000000e+00 0.000000000000e+00
7.515000000000e+02 2.738708041091e+00 0.000000000000e+00 0.000000000000e+00
7.517500000000e+02 3.936730631230e+00 0.000000000000e+00 0.000000000000e+00
7.520000000000e+02 5.124863602239e+00 0.000000000000e+00 0.000000000000e+00
7.522500000000e+02 6.246623075058e+00 0.000000000000e+00 0.000000000000e+00
7.525000000000e+02 7.243338882803e+00 0.000000000000e+00 0.000000000000e+00
7.527500000000e+02 8.060242975909e+00 0.000000000000e+00 0.000000000000e+00
7.530000000000e+02 8.652166364186e+00 0.000000000000e+00 0.000000000000e+00
7.532500000000e+02 8.988115788924e+00 0.000000000000e+00 0.000000000000e+00
7.535000000000e+02 9.054164187966e+00 0.000000000000e+00 0.000000000000e+00
7.537500000000e+02 8.854325657305e+00 0.000000000000e+00 0.000000000000e+00
7.540000000000e+02 8.409361865436e+00 0.000000000000e+00 0.000000000000e+00
7.542500000000e+02 7.753743814831e+00 0.000000000000e+00 0.000000000000e+00
7.545000000000e+02 6.931232298150e+00 0.000000000000e+00 0.000000000000e+00
7.547500000000e+02 5.989710247728e+00 0.000000000000e+00 0.000000000000e+00
7.550000000000e+02 4.975978693426e+00 0.000000000000e+00 0.000000000000e+00
7.552500000000e+02 3.931206664154e+00 0.000000000000e+00 0.000000000000e+00
7.555000000000e+02 2.887609581534e+00 0.000000000000e+00 0.000000000000e+00
7.557500000000e+02 1.866738943737e+00 0.000000000000e+00 0.000000000000e+00
7.560000000000e+02 8.795269045287e-01 0.000000000000e+00 0.000000000000e+00
7.562500000000e+02 -7.202289299110e-02 0.000000000000e+00 0.000000000000e+00
7.565000000000e+02 -9.918368274790e-01 0.000000000000e+00 0.000000000000e+00
7.567500000000e+02 -1.885980066410e+00 0.000000000000e+00 0.000000000000e+00
7.570000000000e+02 -2.758687028806e+00 0.000000000000e+00 0.000000000000e+00
7.572500000000e+02 -3.608838812291e+00 0.000000000000e+00 0.000000000000e+00
7.575000000000e+02 -4.427435642818e+00 0.000000000000e+00 0.000000000000e+00
7.577500000000e+02 -5.196459970752e+00 0.000000000000e+00 0.000000000000e+00
7.580000000000e+02 -5.889321053722e+00 0.000000000000e+00 0.000000000000e+00
7.582500000000e+02 -6.472844243564e+00 0.000000000000e+00 0.000000000000e+00
7.585000000000e+02 -6.910549626288e+00 0.000000000000e+00 0.000000000000e+00
7.587500000000e+02 -7.166784974445e+00 0.000000000000e+00 0.000000000000e+00
7.590000000000e+02 -7.211160874420e+00 0.000000000000e+00 0.000000000000e+00
7.592500000000e+02 -7.022695909695e+00 0.000000000000e+00 0.000000000000e+00
7.595000000000e+02 -6.593120523176e+00 0.000000000000e+00 0.000000000000e+00
7.597500000000e+02 -5.928902168075e+00 0.000000000000e+00 0.000000000000e+00
7.600000000000e+02 -5.051724374215e+00 0.000000000000e+00 0.000000000000e+00
7.602500000000e+02 -3.997354100908e+00 0.000000000000e+00 0.000000000000e+00
7.605000000000e+02 -2.813037351649e+00 0.000000000000e+00 0.000000000000e+00
7.607500000000e+02 -1.553744958494e+00 0.000000000000e+00 0.000000000000e+00
7.610000000000e+02 -2.777252327848e-01 0.000000000000e+00 0.000000000000e+00
7.612500000000e+02 9.581085463626e-01 0.000000000000e+00 0.000000000000e+00
7.615000000000e+02 2.102427368243e+00 0.000000000000e+00 0.000000000000e+00
7.617500000000e+02 3.112911905428e+00 0.000000000000e+00 0.000000000000e+00
7.620000000000e+02 3.958518288298e+00 0.000000000000e+00 0.000000000000e+00
7.622500000000e+02 4.620411269011e+00 0.000000000000e+00 0.000000000000e+00
7.625000000000e+02 5.091569653164e+00 0.000000000000e+00 0.000000000000e+00
7.627500000000e+02 5.375237469572e+00 0.000000000000e+00 0.000000000000e+00
7.630000000000e+02 5.482531599825e+00 0.000000000000e+00 0.000000000000e+00
7.632500000000e+02 5.429605470778e+00 0.000000000000e+00 0.000000000000e+00
7.635000000000e+02 5.234799047559e+00 0.000000000000e+00 0.000000000000e+00
7.637500000000e+02 4.916176077299e+00 0.000000000000e+00 0.000000000000e+00
7.640000000000e+02 4.489766764177e+00 0.000000000000e+00 0.000000000000e+00
7.642500000000e+02 3.968711185796e+00 0.000000000000e+00 0.000000000000e+00
7.645000000000e+02 3.363354059002e+00 0.000000000000e+00 0.000000000000e+00
7.647500000000e+02 2.682195463496e+00 0.000000000000e+00 0.000000000000e+00
7.650000000000e+02 1.933474809095e+00 0.000000000000e+00 0.000000000000e+00
7.652500000000e+02 1.127073467695e+00 0.000000000000e+00 0.000000000000e+00
7.655000000000e+02 2.763765592186e-01 0.000000000000e+00 0.000000000000e+00
7.657500000000e+02 -6.002587751572e-01 0.000000000000e+00 0.000000000000e+00
7.660000000000e+02 -1.478724853024e+00 0.000000000000e+00 0.000000000000e+00
7.662500000000e+02 -2.329273613606e+00 0.000000000000e+00 0.000000000000e+00
7.665000000000e+02 -3.117590037807e+00 0.000000000000e+00 0.000000000000e+00
7.667500000000e+02 -3.806769008755e+00 0.000000000000e+00 0.000000000000e+00
7.670000000000e+02 -4.360009237215e+00 0.000000000000e+00 0.000000000000e+00
7.672500000000e+02 -4.743735545560e+00 0.000000000000e+00 0.000000000000e+00
7.675000000000e+02 -4.930795572597e+00 0.000000000000e+00 0.000000000000e+00
7.677500000000e+02 -4.903356647275e+00 0.000000000000e+00 0.000000000000e+00
7.680000000000e+02 -4.655155116420e+00 0.000000000000e+00 0.000000000000e+00
7.682500000000e+02 -4.192819791528e+00 0.000000000000e+00 0.000000000000e+00
7.685000000000e+02 -3.536094137930e+00 0.000000000000e+00 0.000000000000e+00
7.687500000000e+02 -2.716905162375e+00 0.000000000000e+00 0.000000000000e+00
7.690000000000e+02 -1.777355275603e+00 0.000000000000e+00 0.000000000000e+00
7.692500000000e+02 -7.668311088537e-01 0.000000000000e+00 0.000000000000e+00
7.695000000000e+02 2.614835557971e-01 0.000000000000e+00 0.000000000000e+00
7.697500000000e+02 1.254345472989e+00 0.000000000000e+00 0.000000000000e+00
7.700000000000e+02 2.162077947083e+00 0.000000000000e+00 0.000000000000e+00
7.702500000000e+02 2.941747809523e+00 0.000000000000e+00 0.000000000000e+00
7.705000000000e+02 3.559618655007e+00 0.000000000000e+00 0.000000000000e+00
7.707500000000e+02 3.992697327021e+00 0.000000000000e+00 0.000000000000e+00
7.710000000000e+02 4.229299410799e+00 0.000000000000e+00 0.000000000000e+00
7.712500000000e+02 4.268671607987e+00 0.000000000000e+00 0.000000000000e+00
7.715000000000e+02 4.119810562343e+00 0.000000000000e+00 0.000000000000e+00
7.717500000000e+02 3.799696841293e+00 0.000000000000e+00 0.000000000000e+00
7.720000000000e+02 3.331210300485e+00 0.000000000000e+00 0.000000000000e+00
7.722500000000e+02 2.741004061445e+00 0.000000000000e+00 0.000000000000e+00
7.725000000000e+02 2.057588609731e+00 0.000000000000e+00 0.000000000000e+00
7.727500000000e+02 1.309819546387e+00 0.000000000000e+00 0.000000000000e+00
7.730000000000e+02 5.259008676583e-01 0.000000000000e+00 0.000000000000e+00
7.732500000000e+02 -2.670781144359e-01 0.000000000000e+00 0.000000000000e+00
7.735000000000e+02 -1.043146832919e+00 0.000000000000e+00 0.000000000000e+00
7.737500000000e+02 -1.777151812330e+00 0.000000000000e+00 0.000000000000e+00
7.740000000000e+02 -2.444355984700e+00 0.000000000000e+00 0.000000000000e+00
7.742500000000e+02 -3.020165738379e+00 0.000000000000e+00 0.000000000000e+00
7.745000000000e+02 -3.480195599415e+00 0.000000000000e+00 0.000000000000e+00
7.747500000000e+02 -3.800827934046e+00 0.000000000000e+00 0.000000000000e+00
7.750000000000e+02 -3.960343115376e+00 0.000000000000e+00 0.000000000000e+00
7.752500000000e+02 -3.940594703644e+00 0.000000000000e+00 0.000000000000e+00
7.755000000000e+02 -3.729097895128e+00 0.000000000000e+00 0.000000000000e+00
7.757500000000e+02 -3.321302758470e+00 0.000000000000e+00 0.000000000000e+00
7.760000000000e+02 -2.722751067493e+00 0.000000000000e+00 0.000000000000e+00
7.762500000000e+02 -1.950778910932e+00 0.000000000000e+00 0.000000000000e+00
7.765000000000e+02 -1.035434648192e+00 0.000000000000e+00 0.000000000000e+00
7.767500000000e+02 -1.933574834053e-02 0.000000000000e+00 0.000000000000e+00
7.770000000000e+02 1.043714840912e+00 0.000000000000e+00 0.000000000000e+00
7.772500000000e+02 2.091401216609e+00 0.000000000000e+00 0.000000000000e+00
7.775000000000e+02 3.056753924356e+00 0.000000000000e+00 0.000000000000e+00
7.777500000000e+02 3.872942032515e+00 0.000000000000e+00 0.000000000000e+00
7.780000000000e+02 4.478608766521e+00 0.000000000000e+00 0.000000000000e+00
7.782500000000e+02 4.823261996826e+00 0.000000000000e+00 0.000000000000e+00
7.785000000000e+02 4.872181173456e+00 0.000000000000e+00 0.000000000000e+00
7.787500000000e+02 4.610311639758e+00 0.000000000000e+00 0.000000000000e+00
7.790000000000e+02 4.044687911106e+00 0.000000000000e+00 0.000000000000e+00
7.792500000000e+02 3.205054272694e+00 0.000000000000e+00 0.000000000000e+00
7.795000000000e+02 2.142521603407e+00 0.000000000000e+00 0.000000000000e+00
7.797500000000e+02 9.262954816468e-01 0.000000000000e+00 0.000000000000e+00
7.800000000000e+02 -3.612895905011e-01 0.000000000000e+00 0.000000000000e+00
7.802500000000e+02 -1.631014692721e+00 0.000000000000e+00 0.000000000000e+00
7.805000000000e+02 -2.793745069414e+00 0.000000000000e+00 0.000000000000e+00
7.807500000000e+02 -3.767486322247e+00 0.000000000000e+00 0.000000000000e+00
7.810000000000e+02 -4.483877773894e+00 0.000000000000e+00 0.000000000000e+00
7.812500000000e+02 -4.893528490489e+00 0.000000000000e+00 0.000000000000e+00
7.815000000000e+02 -4.969720846716e+00 0.000000000000e+00 0.000000000000e+00
7.817500000000e+02 -4.710175223631e+00 0.000000000000e+00 0.000000000000e+00
7.820000000000e+02 -4.136767326152e+00 0.000000000000e+00 0.000000000000e+00
7.822500000000e+02 -3.293293205126e+00 0.000000000000e+00 0.000000000000e+00
7.825000000000e+02 -2.241562567462e+00 0.000000000000e+00 0.000000000000e+00
7.827500000000e+02 -1.056247358704e+00 0.000000000000e+00 0.000000000000e+00
7.830000000000e+02 1.809955536112e-01 0.000000000000e+00 0.000000000000e+00
7.832500000000e+02 1.387579432133e+00 0.000000000000e+00 0.000000000000e+00
7.835000000000e+02 2.485704994295e+00 0.000000000000e+00 0.000000000000e+00
7.837500000000e+02 3.407310662186e+00 0.000000000000e+00 0.000000000000e+00
7.840000000000e+02 4.097950591310e+00 0.000000000000e+00 0.000000000000e+00
7.842500000000e+02 4.519437972621e+00 0.000000000000e+00 0.000000000000e+00
7.845000000000e+02 4.651231230233e+00 0.000000000000e+00 0.000000000000e+00
7.847500000000e+02 4.490659261986e+00 0.000000000000e+00 0.000000000000e+00
7.850000000000e+02 4.052164418680e+00 0.000000000000e+00 0.000000000000e+00
7.852500000000e+02 3.365780934453e+00 0.000000000000e+00 0.000000000000e+00
7.855000000000e+02 2.475062277732e+00 0.000000000000e+00 0.000000000000e+00
7.857500000000e+02 1.434631237070e+00 0.000000000000e+00 0.000000000000e+00
7.860000000000e+02 3.074654187632e-01 0.000000000000e+00 0.000000000000e+00
7.862500000000e+02 -8.380342967348e-01 0.000000000000e+00 0.000000000000e+00
7.865000000000e+02 -1.931196027916e+00 0.000000000000e+00 0.000000000000e+00
7.867500000000e+02 -2.902475947007e+00 0.000000000000e+00 0.000000000000e+00
7.870000000000e+02 -3.687114503345e+00 0.000000000000e+00 0.000000000000e+00
7.872500000000e+02 -4.229005184634e+00 0.000000000000e+00 0.000000000000e+00
7.875000000000e+02 -4.484644071259e+00 0.000000000000e+00 0.000000000000e+00
7.877500000000e+02 -4.426924350675e+00 0.000000000000e+00 0.000000000000e+00
7.880000000000e+02 -4.048439753832e+00 0.000000000000e+00 0.000000000000e+00
7.882500000000e+02 -3.363887863231e+00 0.000000000000e+00 0.000000000000e+00
7.885000000000e+02 -2.411140220710e+00 0.000000000000e+00 0.000000000000e+00
7.887500000000e+02 -1.250587379199e+00 0.000000000000e+00 0.000000000000e+00
7.890000000000e+02 3.751927036603e-02 0.000000000000e+00 0.000000000000e+00
7.892500000000e+02 1.357824969749e+00 0.000000000000e+00 0.000000000000e+00
7.895000000000e+02 2.606589932324e+00 0.000000000000e+00 0.000000000000e+00
7.897500000000e+02 3.679969939821e+00 0.000000000000e+00 0.000000000000e+00
7.900000000000e+02 4.483209149257e+00 0.000000000000e+00 0.000000000000e+00
7.902500000000e+02 4.939889976273e+00 0.000000000000e+00 0.000000000000e+00
7.905000000000e+02 5.000261572704e+00 0.000000000000e+00 0.000000000000e+00
7.907500000000e+02 4.647654428618e+00 0.000000000000e+00 0.000000000000e+00
7.910000000000e+02 3.902099012063e+00 0.000000000000e+00 0.000000000000e+00
7.912500000000e+02 2.820500132837e+00 0.000000000000e+00 0.000000000000e+00
7.915000000000e+02 1.493057611822e+00 0.000000000000e+00 0.000000000000e+00
7.917500000000e+02 3.603342000751e-02 0.000000000000e+00 0.000000000000e+00
7.920000000000e+02 -1.418601344665e+00 0.000000000000e+00 0.000000000000e+00
7.922500000000e+02 -2.735703549249e+00 0.000000000000e+00 0.000000000000e+00
7.925000000000e+02 -3.790425003577e+00 0.000000000000e+00 0.000000000000e+00
7.927500000000e+02 -4.481168457873e+00 0.000000000000e+00 0.000000000000e+00
7.930000000000e+02 -4.740568990995e+00 0.000000000000e+00 0.000000000000e+00
7.932500000000e+02 -4.543191278951e+00 0.000000000000e+00 0.000000000000e+00
7.935000000000e+02 -3.908954761967e+00 0.000000000000e+00 0.000000000000e+00
7.937500000000e+02 -2.901755816516e+00 0.000000000000e+00 0.000000000000e+00
7.940000000000e+02 -1.623297589153e+00 0.000000000000e+00 0.000000000000e+00
7.942500000000e+02 -2.026997294055e-01 0.000000000000e+00 0.000000000000e+00
7.945000000000e+02 1.217027905125e+00 0.000000000000e+00 0.000000000000e+00
7.947500000000e+02 2.494167472068e+00 0.000000000000e+00 0.000000000000e+00
7.950000000000e+02 3.503424434689e+00 0.000000000000e+00 0.000000000000e+00
7.952500000000e+02 4.149276889500e+00 0.000000000000e+00 0.000000000000e+00
7.955000000000e+02 4.375998480419e+00 0.000000000000e+00 0.000000000000e+00
7.957500000000e+02 4.173188949933e+00 0.000000000000e+00 0.000000000000e+00
7.960000000000e+02 3.576172773858e+00 0.000000000000e+00 0.000000000000e+00
7.962500000000e+02 2.661236612002e+00 0.000000000000e+00 0.000000000000e+00
7.965000000000e+02 1.536294535338e+00 0.000000000000e+00 0.000000000000e+00
7.967500000000e+02 3.281180883724e-01 0.000000000000e+00 0.000000000000e+00
7.970000000000e+02 -8.323236958783e-01 0.000000000000e+00 0.000000000000e+00
7.972500000000e+02 -1.824653575862e+00 0.000000000000e+00 0.000000000000e+00
7.975000000000e+02 -2.552248437696e+00 0.000000000000e+00 0.000000000000e+00
7.977500000000e+02 -2.952242282119e+00 0.000000000000e+00 0.000000000000e+00
7.980000000000e+02 -3.001251149750e+00 0.000000000000e+00 0.000000000000e+00
7.982500000000e+02 -2.716250532495e+00 0.000000000000e+00 0.000000000000e+00
7.985000000000e+02 -2.150648709822e+00 0.000000000000e+00 0.000000000000e+00
7.987500000000e+02 -1.386196007636e+00 0.000000000000e+00 0.000000000000e+00
7.990000000000e+02 -5.218729543399e-01 0.000000000000e+00 0.000000000000e+00
7.992500000000e+02 3.387544549338e-01 0.000000000000e+00 0.000000000000e+00
7.995000000000e+02 1.100079160315e+00 0.000000000000e+00 0.000000000000e+00
7.997500000000e+02 1.685334296512e+00 0.000000000000e+00 0.000000000000e+00
8.000000000000e+02 2.044520458783e+00 0.000000000000e+00 0.000000000000e+00
8.002500000000e+02 2.158520829113e+00 0.000000000000e+00 0.000000000000e+00
8.005000000000e+02 2.039077662034e+00 0.000000000000e+00 0.000000000000e+00
8.007500000000e+02 1.724860168740e+00 0.000000000000e+00 0.000000000000e+00
8.010000000000e+02 1.274359364877e+00 0.000000000000e+00 0.000000000000e+00
8.012500000000e+02 7.567327367804e-01 0.000000000000e+00 0.000000000000e+00
8.015000000000e+02 2.419412888976e-01 0.000000000000e+00 0.000000000000e+00
8.017500000000e+02 -2.084512319201e-01 0.000000000000e+00 0.000000000000e+00
8.020000000000e+02 -5.486097971759e-01 0.000000000000e+00 0.000000000000e+00
8.022500000000e+02 -7.530065005846e-01 0.000000000000e+00 0.000000000000e+00
8.025000000000e+02 -8.177952572164e-01 0.000000000000e+00 0.000000000000e+00
8.027500000000e+02 -7.590097464375e-01 0.000000000000e+00 0.000000000000e+00
8.030000000000e+02 -6.080639326740e-01 0.000000000000e+00 0.000000000000e+00
8.032500000000e+02 -4.053975690274e-01 0.000000000000e+00 0.000000000000e+00
8.035000000000e+02 -1.933334904736e-01 0.000000000000e+00 0.000000000000e+00
8.037500000000e+02 -9.271465201723e-03 0.000000000000e+00 0.000000000000e+00
8.040000000000e+02 1.197677285189e-01 0.000000000000e+00 0.000000000000e+00
8.042500000000e+02 1.804921586339e-01 0.000000000000e+00 0.000000000000e+00
8.045000000000e+02 1.741877957740e-01 0.000000000000e+00 0.000000000000e+00
8.047500000000e+02 1.150787866007e-01 0.000000000000e+00 0.000000000000e+00
8.050000000000e+02 2.660040321414e-02 0.000000000000e+00 0.000000000000e+00
8.052500000000e+02 -6.370046716910e-02 0.000000000000e+00 0.000000000000e+00
8.055000000000e+02 -1.297308401261e-01 0.000000000000e+00 0.000000000000e+00
8.057500000000e+02 -1.519331216998e-01 0.000000000000e+00 0.000000000000e+00
8.060000000000e+02 -1.210399483664e-01 0.000000000000e+00 0.000000000000e+00
8.062500000000e+02 -3.989798001215e-02 0.000000000000e+00 0.000000000000e+00
8.065000000000e+02 7.691467329908e-02 0.000000000000e+00 0.000000000000e+00
8.067500000000e+02 2.055860029325e-01 0.000000000000e+00 0.000000000000e+00
8.070000000000e+02 3.172450805063e-01 0.000000000000e+00 0.000000000000e+00
8.072500000000e+02 3.831053946705e-01 0.000000000000e+00 0.000000000000e+00
8.075000000000e+02 3.797123664909e-01 0.000000000000e+00 0.000000000000e+00
8.077500000000e+02 2.934153045015e-01 0.000000000000e+00 0.000000000000e+00
8.080000000000e+02 1.233092179313e-01 0.000000000000e+00 0.000000000000e+00
8.082500000000e+02 -1.178629746034e-01 0.000000000000e+00 0.000000000000e+00
8.085000000000e+02 -4.050314794983e-01 0.000000000000e+00 0.000000000000e+00
8.087500000000e+02 -7.041725365126e-01 0.000000000000e+00 0.000000000000e+00
8.090000000000e+02 -9.772333624772e-01 0.000000000000e+00 0.000000000000e+00
8.092500000000e+02 -1.187858638529e+00 0.000000000000e+00 0.000000000000e+00
8.095000000000e+02 -1.307034156232e+00 0.000000000000e+00 0.000000000000e+00
8.097500000000e+02 -1.317766785501e+00 0.000000000000e+00 0.000000000000e+00
8.100000000000e+02 -1.218060255236e+00 0.000000000000e+00 0.000000000000e+00
8.102500000000e+02 -1.021701575625e+00 0.000000000000e+00 0.000000000000e+00
8.105000000000e+02 -7.567038723519e-01 0.000000000000e+00 0.000000000000e+00
8.107500000000e+02 -4.616070640029e-01 0.000000000000e+00 0.000000000000e+00
8.110000000000e+02 -1.801637136495e-01 0.000000000000e+00 0.000000000000e+00
8.112500000000e+02 4.481617977079e-02 0.000000000000e+00 0.000000000000e+00
8.115000000000e+02 1.775580596440e-01 0.000000000000e+00 0.000000000000e+00
8.117500000000e+02 1.944565081184e-01 0.000000000000e+00 0.000000000000e+00
8.120000000000e+02 8.749414488070e-02 0.000000000000e+00 0.000000000000e+00
8.122500000000e+02 -1.345558711936e-01 0.000000000000e+00 0.000000000000e+00
8.125000000000e+02 -4.473174029327e-01 0.000000000000e+00 0.000000000000e+00
8.127500000000e+02 -8.142105278943e-01 0.000000000000e+00 0.000000000000e+00
8.130000000000e+02 -1.191560662348e+00 0.000000000000e+00 0.000000000000e+00
8.132500000000e+02 -1.534669610381e+00 0.000000000000e+00 0.000000000000e+00
8.135000000000e+02 -1.803967237282e+00 0.000000000000e+00 0.000000000000e+00
8.137500000000e+02 -1.970360801317e+00 0.000000000000e+00 0.000000000000e+00
8.140000000000e+02 -2.019027533038e+00 0.000000000000e+00 0.000000000000e+00
8.142500000000e+02 -1.951133862625e+00 0.000000000000e+00 0.000000000000e+00
8.145000000000e+02 -1.783274693999e+00 0.000000000000e+00 0.000000000000e+00
8.147500000000e+02 -1.544760985146e+00 0.000000000000e+00 0.000000000000e+00
8.150000000000e+02 -1.273193361733e+00 0.000000000000e+00 0.000000000000e+00
8.152500000000e+02 -1.008998034018e+00 0.000000000000e+00 0.000000000000e+00
8.155000000000e+02 -7.897349033890e-01 0.000000000000e+00 0.000000000000e+00
8.157500000000e+02 -6.449988938814e-01 0.000000000000e+00 0.000000000000e+00
8.160000000000e+02 -5.926254753420e-01 0.000000000000e+00 0.000000000000e+00
8.162500000000e+02 -6.366995172434e-01 0.000000000000e+00 0.000000000000e+00
8.165000000000e+02 -7.675873419654e-01 0.000000000000e+00 0.000000000000e+00
8.167500000000e+02 -9.639087558370e-01 0.000000000000e+00 0.000000000000e+00
8.170000000000e+02 -1.196084996838e+00 0.000000000000e+00 0.000000000000e+00
8.172500000000e+02 -1.430881392270e+00 0.000000000000e+00 0.000000000000e+00
8.175000000000e+02 -1.636240677612e+00 0.000000000000e+00 0.000000000000e+00
8.177500000000e+02 -1.785689774460e+00 0.000000000000e+00 0.000000000000e+00
8.180000000000e+02 -1.861697581209e+00 0.000000000000e+00 0.000000000000e+00
8.182500000000e+02 -1.857545805716e+00 0.000000000000e+00 0.000000000000e+00
8.185000000000e+02 -1.777517736280e+00 0.000000000000e+00 0.000000000000e+00
8.187500000000e+02 -1.635471857050e+00 0.000000000000e+00 0.000000000000e+00
8.190000000000e+02 -1.452107503563e+00 0.000000000000e+00 0.000000000000e+00
8.192500000000e+02 -1.251412231365e+00 0.000000000000e+00 0.000000000000e+00
8.195000000000e+02 -1.056879377424e+00 0.000000000000e+00 0.000000000000e+00
8.197500000000e+02 -8.880875164111e-01 0.000000000000e+00 0.000000000000e+00
8.200000000000e+02 -7.581446015149e-01 0.000000000000e+00 0.000000000000e+00
8.202500000000e+02 -6.723363103263e-01 0.000000000000e+00 0.000000000000e+00
8.205000000000e+02 -6.281093334165e-01 0.000000000000e+00 0.000000000000e+00
8.207500000000e+02 -6.163010362808e-01 0.000000000000e+00 0.000000000000e+00
8.210000000000e+02 -6.233324793866e-01 0.000000000000e+00 0.000000000000e+00
8.212500000000e+02 -6.339423266927e-01 0.000000000000e+00 0.000000000000e+00
8.215000000000e+02 -6.339749338817e-01 0.000000000000e+00 0.000000000000e+00
8.217500000000e+02 -6.127542629146e-01 0.000000000000e+00 0.000000000000e+00
8.220000000000e+02 -5.646699577673e-01 0.000000000000e+00 0.000000000000e+00
8.222500000000e+02 -4.897544548590e-01 0.000000000000e+00 0.000000000000e+00
8.225000000000e+02 -3.932130419257e-01 0.000000000000e+00 0.000000000000e+00
8.227500000000e+02 -2.840508096472e-01 0.000000000000e+00 0.000000000000e+00
8.230000000000e+02 -1.730910506158e-01 0.000000000000e+00 0.000000000000e+00
8.232500000000e+02 -7.077449996239e-02 0.000000000000e+00 0.000000000000e+00
8.235000000000e+02 1.484654970611e-02 0.000000000000e+00 0.000000000000e+00
8.237500000000e+02 7.955314538395e-02 0.000000000000e+00 0.000000000000e+00
8.240000000000e+02 1.235880916270e-01 0.000000000000e+00 0.000000000000e+00
8.242500000000e+02 1.513655310277e-01 0.000000000000e+00 0.000000000000e+00
8.245000000000e+02 1.703279741500e-01 0.000000000000e+00 0.000000000000e+00
8.247500000000e+02 1.891720183062e-01 0.000000000000e+00 0.000000000000e+00
8.250000000000e+02 2.157787327072e-01 0.000000000000e+00 0.000000000000e+00
8.252500000000e+02 2.552397583763e-01 0.000000000000e+00 0.000000000000e+00
8.255000000000e+02 3.083563582561e-01 0.000000000000e+00 0.000000000000e+00
8.257500000000e+02 3.709084252833e-01 0.000000000000e+00 0.000000000000e+00
8.260000000000e+02 4.338574812725e-01 0.000000000000e+00 0.000000000000e+00
8.262500000000e+02 4.844845171147e-01 0.000000000000e+00 0.000000000000e+00
8.265000000000e+02 5.082977783250e-01 0.000000000000e+00 0.000000000000e+00
8.267500000000e+02 4.914054476839e-01 0.000000000000e+00 0.000000000000e+00
8.270000000000e+02 4.229576359528e-01 0.000000000000e+00 0.000000000000e+00
8.272500000000e+02 2.972370710102e-01 0.000000000000e+00 0.000000000000e+00
8.275000000000e+02 1.150235353234e-01 0.000000000000e+00 0.000000000000e+00
8.277500000000e+02 -1.160330366067e-01 0.000000000000e+00 0.000000000000e+00
8.280000000000e+02 -3.821389425264e-01 0.000000000000e+00 0.000000000000e+00
8.282500000000e+02 -6.651117220192e-01 0.000000000000e+00 0.000000000000e+00
8.285000000000e+02 -9.449208279463e-01 0.000000000000e+00 0.000000000000e+00
8.287500000000e+02 -1.202633983377e+00 0.000000000000e+00 0.000000000000e+00
8.290000000000e+02 -1.423310245079e+00 0.000000000000e+00 0.000000000000e+00
8.292500000000e+02 -1.598373710109e+00 0.000000000000e+00 0.000000000000e+00
8.295000000000e+02 -1.727069230671e+00 0.000000000000e+00 0.000000000000e+00
8.297500000000e+02 -1.816734206286e+00 0.000000000000e+00 0.000000000000e+00
8.300000000000e+02 -1.881798779593e+00 0.000000000000e+00 0.000000000000e+00
8.302500000000e+02 -1.941623374817e+00 0.000000000000e+00 0.000000000000e+00
8.305000000000e+02 -2.017467012156e+00 0.000000000000e+00 0.000000000000e+00
8.307500000000e+02 -2.129023192998e+00 0.000000000000e+00 0.000000000000e+00
8.310000000000e+02 -2.291039361844e+00 0.000000000000e+00 0.000000000000e+00
8.312500000000e+02 -2.510537619287e+00 0.000000000000e+00 0.000000000000e+00
8.315000000000e+02 -2.785076880728e+00 0.000000000000e+00 0.000000000000e+00
8.317500000000e+02 -3.102350581976e+00 0.000000000000e+00 0.000000000000e+00
8.320000000000e+02 -3.441220488182e+00 0.000000000000e+00 0.000000000000e+00
8.322500000000e+02 -3.774074809869e+00 0.000000000000e+00 0.000000000000e+00
8.325000000000e+02 -4.070199487721e+00 0.000000000000e+00 0.000000000000e+00
8.327500000000e+02 -4.299695361787e+00 0.000000000000e+00 0.000000000000e+00
8.330000000000e+02 -4.437384963554e+00 0.000000000000e+00 0.000000000000e+00
8.332500000000e+02 -4.466144963740e+00 0.000000000000e+00 0.000000000000e+00
8.335000000000e+02 -4.379175926796e+00 0.000000000000e+00 0.000000000000e+00
8.337500000000e+02 -4.180869593081e+00 0.000000000000e+00 0.000000000000e+00
8.340000000000e+02 -3.886134123408e+00 0.000000000000e+00 0.000000000000e+00
8.342500000000e+02 -3.518260482722e+00 0.000000000000e+00 0.000000000000e+00
8.345000000000e+02 -3.105625784751e+00 0.000000000000e+00 0.000000000000e+00
8.347500000000e+02 -2.677700658931e+00 0.000000000000e+00 0.000000000000e+00
8.350000000000e+02 -2.260932176505e+00 0.000000000000e+00 0.000000000000e+00
8.352500000000e+02 -1.875095931526e+00 0.000000000000e+00 0.000000000000e+00
8.355000000000e+02 -1.530646886844e+00 0.000000000000e+00 0.000000000000e+00
8.357500000000e+02 -1.227457508508e+00 0.000000000000e+00 0.000000000000e+00
8.360000000000e+02 -9.551337355674e-01 0.000000000000e+00 0.000000000000e+00
8.362500000000e+02 -6.948729893227e-01 0.000000000000e+00 0.000000000000e+00
8.365000000000e+02 -4.226063859140e-01 0.000000000000e+00 0.000000000000e+00
8.367500000000e+02 -1.129816319485e-01 0.000000000000e+00 0.000000000000e+00
8.370000000000e+02 2.563794649577e-01 0.000000000000e+00 0.000000000000e+00
8.372500000000e+02 7.009567152842e-01 0.000000000000e+00 0.000000000000e+00
8.375000000000e+02 1.226303383051e+00 0.000000000000e+00 0.000000000000e+00
8.377500000000e+02 1.826351863098e+00 0.000000000000e+00 0.000000000000e+00
8.380000000000e+02 2.483303593204e+00 0.000000000000e+00 0.000000000000e+00
8.382500000000e+02 3.169130972912e+00 0.000000000000e+00 0.000000000000e+00
8.385000000000e+02 3.848492972019e+00 0.000000000000e+00 0.000000000000e+00
8.387500000000e+02 4.482668715819e+00 0.000000000000e+00 0.000000000000e+00
8.390000000000e+02 5.033972517495e+00 0.000000000000e+00 0.000000000000e+00
8.392500000000e+02 5.470049237979e+00 0.000000000000e+00 0.000000000000e+00
8.395000000000e+02 5.767469149832e+00 0.000000000000e+00 0.000000000000e+00
8.397500000000e+02 5.914143187167e+00 0.000000000000e+00 0.000000000000e+00
8.400000000000e+02 5.910247564446e+00 0.000000000000e+00 0.000000000000e+00
8.402500000000e+02 5.767556936974e+00 0.000000000000e+00 0.000000000000e+00
8.405000000000e+02 5.507307506849e+00 0.000000000000e+00 0.000000000000e+00
8.407500000000e+02 5.156914291003e+00 0.000000000000e+00 0.000000000000e+00
8.410000000000e+02 4.746021778157e+00 0.000000000000e+00 0.000000000000e+00
8.412500000000e+02 4.302453093062e+00 0.000000000000e+00 0.000000000000e+00
8.415000000000e+02 3.848628252556e+00 0.000000000000e+00 0.000000000000e+00
8.417500000000e+02 3.398947321764e+00 0.000000000000e+00 0.000000000000e+00
8.420000000000e+02 2.958490761756e+00 0.000000000000e+00 0.000000000000e+00
8.422500000000e+02 2.523198048191e+00 0.000000000000e+00 0.000000000000e+00
8.425000000000e+02 2.081474221000e+00 0.000000000000e+00 0.000000000000e+00
8.427500000000e+02 1.616972355767e+00 0.000000000000e+00 0.000000000000e+00
8.430000000000e+02 1.112136196059e+00 0.000000000000e+00 0.000000000000e+00
8.432500000000e+02 5.519837874796e-01 0.000000000000e+00 0.000000000000e+00
8.435000000000e+02 -7.241645843558e-02 0.000000000000e+00 0.000000000000e+00
8.437500000000e+02 -7.612782168418e-01 0.000000000000e+00 0.000000000000e+00
8.440000000000e+02 -1.504622284577e+00 0.000000000000e+00 0.000000000000e+00
8.442500000000e+02 -2.282209471611e+00 0.000000000000e+00 0.000000000000e+00
8.445000000000e+02 -3.064900225395e+00 0.000000000000e+00 0.000000000000e+00
8.447500000000e+02 -3.817263597786e+00 0.000000000000e+00 0.000000000000e+00
8.450000000000e+02 -4.501089249680e+00 0.000000000000e+00 0.000000000000e+00
8.452500000000e+02 -5.079337534542e+00 0.000000000000e+00 0.000000000000e+00
8.455000000000e+02 -5.520009785787e+00 0.000000000000e+00 0.000000000000e+00
8.457500000000e+02 -5.799439788531e+00 0.000000000000e+00 0.000000000000e+00
8.460000000000e+02 -5.904593986662e+00 0.000000000000e+00 0.000000000000e+00
8.462500000000e+02 -5.834108893855e+00 0.000000000000e+00 0.000000000000e+00
8.465000000000e+02 -5.597968828439e+00 0.000000000000e+00 0.000000000000e+00
8.467500000000e+02 -5.215910650826e+00 0.000000000000e+00 0.000000000000e+00
8.470000000000e+02 -4.714809161832e+00 0.000000000000e+00 0.000000000000e+00
8.472500000000e+02 -4.125424635864e+00 0.000000000000e+00 0.000000000000e+00
8.475000000000e+02 -3.478966003544e+00 0.000000000000e+00 0.000000000000e+00
8.477500000000e+02 -2.803930991216e+00 0.000000000000e+00 0.000000000000e+00
8.480000000000e+02 -2.123628711595e+00 0.000000000000e+00 0.000000000000e+00
8.482500000000e+02 -1.454680217638e+00 0.000000000000e+00 0.000000000000e+00
8.485000000000e+02 -8.066450774637e-01 0.000000000000e+00 0.000000000000e+00
8.487500000000e+02 -1.827585519168e-01 0.000000000000e+00 0.000000000000e+00
8.490000000000e+02 4.183924404009e-01 0.000000000000e+00 0.000000000000e+00
8.492500000000e+02 1.000554198286e+00 0.000000000000e+00 0.000000000000e+00
8.495000000000e+02 1.567233839539e+00 0.000000000000e+00 0.000000000000e+00
8.497500000000e+02 2.119278012807e+00 0.000000000000e+00 0.000000000000e+00
8.500000000000e+02 2.652979622550e+00 0.000000000000e+00 0.000000000000e+00
8.502500000000e+02 3.159005868128e+00 0.000000000000e+00 0.000000000000e+00
8.505000000000e+02 3.622318071578e+00 0.000000000000e+00 0.000000000000e+00
8.507500000000e+02 4.023109674221e+00 0.000000000000e+00 0.000000000000e+00
8.510000000000e+02 4.338643815981e+00 0.000000000000e+00 0.000000000000e+00
8.512500000000e+02 4.545746031035e+00 0.000000000000e+00 0.000000000000e+00
8.515000000000e+02 4.623617587951e+00 0.000000000000e+00 0.000000000000e+00
8.517500000000e+02 4.556592281932e+00 0.000000000000e+00 0.000000000000e+00
8.520000000000e+02 4.336468681715e+00 0.000000000000e+00 0.000000000000e+00
8.522500000000e+02 3.964108369883e+00 0.000000000000e+00 0.000000000000e+00
8.525000000000e+02 3.450089390591e+00 0.000000000000e+00 0.000000000000e+00
8.527500000000e+02 2.814328568261e+00 0.000000000000e+00 0.000000000000e+00
8.530000000000e+02 2.084719179947e+00 0.000000000000e+00 0.000000000000e+00
8.532500000000e+02 1.294953673407e+00 0.000000000000e+00 0.000000000000e+00
8.535000000000e+02 4.817986269619e-01 0.000000000000e+00 0.000000000000e+00
8.537500000000e+02 -3.178511508052e-01 0.000000000000e+00 0.000000000000e+00
8.540000000000e+02 -1.069797185831e+00 0.000000000000e+00 0.000000000000e+00
8.542500000000e+02 -1.744927892456e+00 0.000000000000e+00 0.000000000000e+00
8.545000000000e+02 -2.320931174327e+00 0.000000000000e+00 0.000000000000e+00
8.547500000000e+02 -2.783182433139e+00 0.000000000000e+00 0.000000000000e+00
8.550000000000e+02 -3.124773160430e+00 0.000000000000e+00 0.000000000000e+00
8.552500000000e+02 -3.345756163218e+00 0.000000000000e+00 0.000000000000e+00
8.555000000000e+02 -3.451778700394e+00 0.000000000000e+00 0.000000000000e+00
8.557500000000e+02 -3.452342359506e+00 0.000000000000e+00 0.000000000000e+00
8.560000000000e+02 -3.358960553988e+00 0.000000000000e+00 0.000000000000e+00
8.562500000000e+02 -3.183478318942e+00 0.000000000000e+00 0.000000000000e+00
8.565000000000e+02 -2.936777124211e+00 0.000000000000e+00 0.000000000000e+00
8.567500000000e+02 -2.628016903852e+00 0.000000000000e+00 0.000000000000e+00
8.570000000000e+02 -2.264479171404e+00 0.000000000000e+00 0.000000000000e+00
8.572500000000e+02 -1.851981676977e+00 0.000000000000e+00 0.000000000000e+00
8.575000000000e+02 -1.395749493650e+00 0.000000000000e+00 0.000000000000e+00
8.577500000000e+02 -9.015610986330e-01 0.000000000000e+00 0.000000000000e+00
8.580000000000e+02 -3.769493584028e-01 0.000000000000e+00 0.000000000000e+00
8.582500000000e+02 1.677692284997e-01 0.000000000000e+00 0.000000000000e+00
8.585000000000e+02 7.188381188030e-01 0.000000000000e+00 0.000000000000e+00
8.587500000000e+02 1.258924804868e+00 0.000000000000e+00 0.000000000000e+00
8.590000000000e+02 1.767579558207e+00 0.000000000000e+00 0.000000000000e+00
8.592500000000e+02 2.222279651357e+00 0.000000000000e+00 0.000000000000e+00
8.595000000000e+02 2.599967860425e+00 0.000000000000e+00 0.000000000000e+00
8.597500000000e+02 2.878924100696e+00 0.000000000000e+00 0.000000000000e+00
8.600000000000e+02 3.040760038302e+00 0.000000000000e+00 0.000000000000e+00
8.602500000000e+02 3.072304414189e+00 0.000000000000e+00 0.000000000000e+00
8.605000000000e+02 2.967153999556e+00 0.000000000000e+00 0.000000000000e+00
8.607500000000e+02 2.726700203501e+00 0.000000000000e+00 0.000000000000e+00
8.610000000000e+02 2.360499539814e+00 0.000000000000e+00 0.000000000000e+00
8.612500000000e+02 1.885929850414e+00 0.000000000000e+00 0.000000000000e+00
8.615000000000e+02 1.327154080672e+00 0.000000000000e+00 0.000000000000e+00
8.617500000000e+02 7.134896967157e-01 0.000000000000e+00 0.000000000000e+00
8.620000000000e+02 7.734542569176e-02 0.000000000000e+00 0.000000000000e+00
8.622500000000e+02 -5.480694133497e-01 0.000000000000e+00 0.000000000000e+00
8.625000000000e+02 -1.131038802322e+00 0.000000000000e+00 0.000000000000e+00
8.627500000000e+02 -1.643420248465e+00 0.000000000000e+00 0.000000000000e+00
8.630000000000e+02 -2.062326278729e+00 0.000000000000e+00 0.000000000000e+00
8.632500000000e+02 -2.371273916858e+00 0.000000000000e+00 0.000000000000e+00
8.635000000000e+02 -2.560733696998e+00 0.000000000000e+00 0.000000000000e+00
8.637500000000e+02 -2.628079410877e+00 0.000000000000e+00 0.000000000000e+00
8.640000000000e+02 -2.577005615016e+00 0.000000000000e+00 0.000000000000e+00
8.642500000000e+02 -2.416534028448e+00 0.000000000000e+00 0.000000000000e+00
8.645000000000e+02 -2.159766072821e+00 0.000000000000e+00 0.000000000000e+00
8.647500000000e+02 -1.822553077805e+00 0.000000000000e+00 0.000000000000e+00
8.650000000000e+02 -1.422247054452e+00 0.000000000000e+00 0.000000000000e+00
8.652500000000e+02 -9.766653067850e-01 0.000000000000e+00 0.000000000000e+00
8.655000000000e+02 -5.033560451222e-01 0.000000000000e+00 0.000000000000e+00
8.657500000000e+02 -1.919619798217e-02 0.000000000000e+00 0.000000000000e+00
8.660000000000e+02 4.597053524600e-01 0.000000000000e+00 0.000000000000e+00
8.662500000000e+02 9.178777600959e-01 0.000000000000e+00 0.000000000000e+00
8.665000000000e+02 1.340248533998e+00 0.000000000000e+00 0.000000000000e+00
8.667500000000e+02 1.711930739934e+00 0.000000000000e+00 0.000000000000e+00
8.670000000000e+02 2.018170972593e+00 0.000000000000e+00 0.000000000000e+00
8.672500000000e+02 2.244567039198e+00 0.000000000000e+00 0.000000000000e+00
8.675000000000e+02 2.377619931074e+00 0.000000000000e+00 0.000000000000e+00
8.677500000000e+02 2.405626499613e+00 0.000000000000e+00 0.000000000000e+00
8.680000000000e+02 2.319855030644e+00 0.000000000000e+00 0.000000000000e+00
8.682500000000e+02 2.115884541062e+00 0.000000000000e+00 0.000000000000e+00
8.685000000000e+02 1.794939077790e+00 0.000000000000e+00 0.000000000000e+00
8.687500000000e+02 1.365018441117e+00 0.000000000000e+00 0.000000000000e+00
8.690000000000e+02 8.416222417483e-01 0.000000000000e+00 0.000000000000e+00
8.692500000000e+02 2.478876426929e-01 0.000000000000e+00 0.000000000000e+00
8.695000000000e+02 -3.859884063210e-01 0.000000000000e+00 0.000000000000e+00
8.697500000000e+02 -1.024098716774e+00 0.000000000000e+00 0.000000000000e+00
8.700000000000e+02 -1.626915856864e+00 0.000000000000e+00 0.000000000000e+00
8.702500000000e+02 -2.153999108186e+00 0.000000000000e+00 0.000000000000e+00
8.705000000000e+02 -2.567109551823e+00 0.000000000000e+00 0.000000000000e+00
8.707500000000e+02 -2.833457063214e+00 0.000000000000e+00 0.000000000000e+00
8.710000000000e+02 -2.928763077158e+00 0.000000000000e+00 0.000000000000e+00
8.712500000000e+02 -2.839817120221e+00 0.000000000000e+00 0.000000000000e+00
8.715000000000e+02 -2.566235974046e+00 0.000000000000e+00 0.000000000000e+00
8.717500000000e+02 -2.121200184595e+00 0.000000000000e+00 0.000000000000e+00
8.720000000000e+02 -1.531037337447e+00 0.000000000000e+00 0.000000000000e+00
8.722500000000e+02 -8.336351620242e-01 0.000000000000e+00 0.000000000000e+00
8.725000000000e+02 -7.578752210288e-02 0.000000000000e+00 0.000000000000e+00
8.727500000000e+02 6.903110615059e-01 0.000000000000e+00 0.000000000000e+00
8.730000000000e+02 1.411114758478e+00 0.000000000000e+00 0.000000000000e+00
8.732500000000e+02 2.035951758549e+00 0.000000000000e+00 0.000000000000e+00
8.735000000000e+02 2.521036446107e+00 0.000000000000e+00 0.000000000000e+00
8.737500000000e+02 2.832899816374e+00 0.000000000000e+00 0.000000000000e+00
8.740000000000e+02 2.950929538181e+00 0.000000000000e+00 0.000000000000e+00
8.742500000000e+02 2.868803441939e+00 0.000000000000e+00 0.000000000000e+00
8.745000000000e+02 2.594713923033e+00 0.000000000000e+00 0.000000000000e+00
8.747500000000e+02 2.150402267329e+00 0.000000000000e+00 0.000000000000e+00
8.750000000000e+02 1.569136945546e+00 0.000000000000e+00 0.000000000000e+00
8.752500000000e+02 8.928653213028e-01 0.000000000000e+00 0.000000000000e+00
8.755000000000e+02 1.688336388308e-01 0.000000000000e+00 0.000000000000e+00
8.757500000000e+02 -5.540005797237e-01 0.000000000000e+00 0.000000000000e+00
8.760000000000e+02 -1.228447774166e+00 0.000000000000e+00 0.000000000000e+00
8.762500000000e+02 -1.812183221482e+00 0.000000000000e+00 0.000000000000e+00
8.765000000000e+02 -2.270255305913e+00 0.000000000000e+00 0.000000000000e+00
8.767500000000e+02 -2.576881511965e+00 0.000000000000e+00 0.000000000000e+00
8.770000000000e+02 -2.716493493850e+00 0.000000000000e+00 0.000000000000e+00
8.772500000000e+02 -2.684068227505e+00 0.000000000000e+00 0.000000000000e+00
8.775000000000e+02 -2.484838990289e+00 0.000000000000e+00 0.000000000000e+00
8.777500000000e+02 -2.133511883150e+00 0.000000000000e+00 0.000000000000e+00
8.780000000000e+02 -1.653119447419e+00 0.000000000000e+00 0.000000000000e+00
8.782500000000e+02 -1.073625849388e+00 0.000000000000e+00 0.000000000000e+00
8.785000000000e+02 -4.303652478729e-01 0.000000000000e+00 0.000000000000e+00
8.787500000000e+02 2.376439261375e-01 0.000000000000e+00 0.000000000000e+00
8.790000000000e+02 8.895003594188e-01 0.000000000000e+00 0.000000000000e+00
8.792500000000e+02 1.484348714549e+00 0.000000000000e+00 0.000000000000e+00
8.795000000000e+02 1.983447245270e+00 0.000000000000e+00 0.000000000000e+00
8.797500000000e+02 2.352361840719e+00 0.000000000000e+00 0.000000000000e+00
8.800000000000e+02 2.563229992734e+00 0.000000000000e+00 0.000000000000e+00
8.802500000000e+02 2.596980778618e+00 0.000000000000e+00 0.000000000000e+00
8.805000000000e+02 2.445337457401e+00 0.000000000000e+00 0.000000000000e+00
8.807500000000e+02 2.112380904096e+00 0.000000000000e+00 0.000000000000e+00
8.810000000000e+02 1.615427945191e+00 0.000000000000e+00 0.000000000000e+00
8.812500000000e+02 9.849893220753e-01 0.000000000000e+00 0.000000000000e+00
8.815000000000e+02 2.636234926249e-01 0.000000000000e+00 0.000000000000e+00
8.817500000000e+02 -4.964053912236e-01 0.000000000000e+00 0.000000000000e+00
8.820000000000e+02 -1.236631248099e+00 0.000000000000e+00 0.000000000000e+00
8.822500000000e+02 -1.896871642667e+00 0.000000000000e+00 0.000000000000e+00
8.825000000000e+02 -2.420367844444e+00 0.000000000000e+00 0.000000000000e+00
8.827500000000e+02 -2.759124348415e+00 0.000000000000e+00 0.000000000000e+00
8.830000000000e+02 -2.878905799447e+00 0.000000000000e+00 0.000000000000e+00
8.832500000000e+02 -2.763320347815e+00 0.000000000000e+00 0.000000000000e+00
8.835000000000e+02 -2.416458703605e+00 0.000000000000e+00 0.000000000000e+00
8.837500000000e+02 -1.863669932927e+00 0.000000000000e+00 0.000000000000e+00
8.840000000000e+02 -1.150230953870e+00 0.000000000000e+00 0.000000000000e+00
8.842500000000e+02 -3.378897959535e-01 0.000000000000e+00 0.000000000000e+00
8.845000000000e+02 5.004918996320e-01 0.000000000000e+00 0.000000000000e+00
8.847500000000e+02 1.287733884876e+00 0.000000000000e+00 0.000000000000e+00
8.850000000000e+02 1.949907638367e+00 0.000000000000e+00 0.000000000000e+00
8.852500000000e+02 2.423888060443e+00 0.000000000000e+00 0.000000000000e+00
8.855000000000e+02 2.664049181926e+00 0.000000000000e+00 0.000000000000e+00
8.857500000000e+02 2.647322519433e+00 0.000000000000e+00 0.000000000000e+00
8.860000000000e+02 2.375990608367e+00 0.000000000000e+00 0.000000000000e+00
8.862500000000e+02 1.877825741528e+00 0.000000000000e+00 0.000000000000e+00
8.865000000000e+02 1.203479117713e+00 0.000000000000e+00 0.000000000000e+00
8.867500000000e+02 4.213438588310e-01 0.000000000000e+00 0.000000000000e+00
8.870000000000e+02 -3.895823677620e-01 0.000000000000e+00 0.000000000000e+00
8.872500000000e+02 -1.148061579699e+00 0.000000000000e+00 0.000000000000e+00
8.875000000000e+02 -1.779272503635e+00 0.000000000000e+00 0.000000000000e+00
8.877500000000e+02 -2.222775701586e+00 0.000000000000e+00 0.000000000000e+00
8.880000000000e+02 -2.438870434499e+00 0.000000000000e+00 0.000000000000e+00
8.882500000000e+02 -2.412608151987e+00 0.000000000000e+00 0.000000000000e+00
8.885000000000e+02 -2.155000956525e+00 0.000000000000e+00 0.000000000000e+00
8.887500000000e+02 -1.701296040803e+00 0.000000000000e+00 0.000000000000e+00
8.890000000000e+02 -1.106537741898e+00 0.000000000000e+00 0.000000000000e+00
8.892500000000e+02 -4.389634107266e-01 0.000000000000e+00 0.000000000000e+00
8.895000000000e+02 2.279634347903e-01 0.000000000000e+00 0.000000000000e+00
8.897500000000e+02 8.239220435779e-01 0.000000000000e+00 0.000000000000e+00
8.900000000000e+02 1.289507797676e+00 0.000000000000e+00 0.000000000000e+00
8.902500000000e+02 1.582499942216e+00 0.000000000000e+00 0.000000000000e+00
8.905000000000e+02 1.681914052568e+00 0.000000000000e+00 0.000000000000e+00
8.907500000000e+02 1.589416433142e+00 0.000000000000e+00 0.000000000000e+00
8.910000000000e+02 1.328013151162e+00 0.000000000000e+00 0.000000000000e+00
8.912500000000e+02 9.382667421458e-01 0.000000000000e+00 0.000000000000e+00
8.915000000000e+02 4.725946344087e-01 0.000000000000e+00 0.000000000000e+00
8.917500000000e+02 -1.157347737103e-02 0.000000000000e+00 0.000000000000e+00
8.920000000000e+02 -4.588844418679e-01 0.000000000000e+00 0.000000000000e+00
8.922500000000e+02 -8.225029601792e-01 0.000000000000e+00 0.000000000000e+00
8.925000000000e+02 -1.069128897155e+00 0.000000000000e+00 0.000000000000e+00
8.927500000000e+02 -1.182028944752e+00 0.000000000000e+00 0.000000000000e+00
8.930000000000e+02 -1.161802333168e+00 0.000000000000e+00 0.000000000000e+00
8.932500000000e+02 -1.024908606761e+00 0.000000000000e+00 0.000000000000e+00
8.935000000000e+02 -8.002784596400e-01 0.000000000000e+00 0.000000000000e+00
8.937500000000e+02 -5.245670383693e-01 0.000000000000e+00 0.000000000000e+00
8.940000000000e+02 -2.367622223591e-01 0.000000000000e+00 0.000000000000e+00
8.942500000000e+02 2.708996382034e-02 0.000000000000e+00 0.000000000000e+00
8.945000000000e+02 2.383377443055e-01 0.000000000000e+00 0.000000000000e+00
8.947500000000e+02 3.788008209828e-01 0.000000000000e+00 0.000000000000e+00
8.950000000000e+02 4.421417986258e-01 0.000000000000e+00 0.000000000000e+00
8.952500000000e+02 4.334597769561e-01 0.000000000000e+00 0.000000000000e+00
8.955000000000e+02 3.672908628333e-01 0.000000000000e+00 0.000000000000e+00
8.957500000000e+02 2.644186261888e-01 0.000000000000e+00 0.000000000000e+00
8.960000000000e+02 1.480472702730e-01 0.000000000000e+00 0.000000000000e+00
8.962500000000e+02 3.995235371773e-02 0.000000000000e+00 0.000000000000e+00
8.965000000000e+02 -4.280749362175e-02 0.000000000000e+00 0.000000000000e+00
8.967500000000e+02 -9.015117157593e-02 0.000000000000e+00 0.000000000000e+00
8.970000000000e+02 -9.992298881367e-02 0.000000000000e+00 0.000000000000e+00
8.972500000000e+02 -7.745984471785e-02 0.000000000000e+00 0.000000000000e+00
8.975000000000e+02 -3.392829404188e-02 0.000000000000e+00 0.000000000000e+00
8.977500000000e+02 1.623106673918e-02 0.000000000000e+00 0.000000000000e+00
8.980000000000e+02 5.828679531420e-02 0.000000000000e+00 0.000000000000e+00
8.982500000000e+02 8.011164147967e-02 0.000000000000e+00 0.000000000000e+00
8.985000000000e+02 7.450569448347e-02 0.000000000000e+00 0.000000000000e+00
8.987500000000e+02 4.057143169465e-02 0.000000000000e+00 0.000000000000e+00
8.990000000000e+02 -1.607106528406e-02 0.000000000000e+00 0.000000000000e+00
8.992500000000e+02 -8.424598753674e-02 0.000000000000e+00 0.000000000000e+00
8.995000000000e+02 -1.491846163430e-01 0.000000000000e+00 0.000000000000e+00
8.997500000000e+02 -1.951509132184e-01 0.000000000000e+00 0.000000000000e+00
9.000000000000e+02 -2.082860609685e-01 0.000000000000e+00 0.000000000000e+00
9.002500000000e+02 -1.791946748792e-01 0.000000000000e+00 0.000000000000e+00
9.005000000000e+02 -1.048385262311e-01 0.000000000000e+00 0.000000000000e+00
9.007500000000e+02 1.058425539013e-02 0.000000000000e+00 0.000000000000e+00
9.010000000000e+02 1.559336417372e-01 0.000000000000e+00 0.000000000000e+00
9.012500000000e+02 3.145672525838e-01 0.000000000000e+00 0.000000000000e+00
9.015000000000e+02 4.667134435024e-01 0.000000000000e+00 0.000000000000e+00
9.017500000000e+02 5.924167482783e-01 0.000000000000e+00 0.000000000000e+00
9.020000000000e+02 6.746013791868e-01 0.000000000000e+00 0.000000000000e+00
9.022500000000e+02 7.017761899141e-01 0.000000000000e+00 0.000000000000e+00
9.025000000000e+02 6.699562571652e-01 0.000000000000e+00 0.000000000000e+00
9.027500000000e+02 5.834938244588e-01 0.000000000000e+00 0.000000000000e+00
9.030000000000e+02 4.546764666269e-01 0.000000000000e+00 0.000000000000e+00
9.032500000000e+02 3.021374668967e-01 0.000000000000e+00 0.000000000000e+00
9.035000000000e+02 1.483038136435e-01 0.000000000000e+00 0.000000000000e+00
9.037500000000e+02 1.625338890504e-02 0.000000000000e+00 0.000000000000e+00
9.040000000000e+02 -7.355728652952e-02 0.000000000000e+00 0.000000000000e+00
9.042500000000e+02 -1.062133415531e-01 0.000000000000e+00 0.000000000000e+00
9.045000000000e+02 -7.448083284388e-02 0.000000000000e+00 0.000000000000e+00
9.047500000000e+02 2.014760947207e-02 0.000000000000e+00 0.000000000000e+00
9.050000000000e+02 1.676509074748e-01 0.000000000000e+00 0.000000000000e+00
9.052500000000e+02 3.508878227187e-01 0.000000000000e+00 0.000000000000e+00
9.055000000000e+02 5.480045371689e-01 0.000000000000e+00 0.000000000000e+00
9.057500000000e+02 7.354863596171e-01 0.000000000000e+00 0.000000000000e+00
9.060000000000e+02 8.914082289967e-01 0.000000000000e+00 0.000000000000e+00
9.062500000000e+02 9.984154217960e-01 0.000000000000e+00 0.000000000000e+00
9.065000000000e+02 1.046012020319e+00 0.000000000000e+00 0.000000000000e+00
9.067500000000e+02 1.031842312588e+00 0.000000000000e+00 0.000000000000e+00
9.070000000000e+02 9.618023251152e-01 0.000000000000e+00 0.000000000000e+00
9.072500000000e+02 8.489917202886e-01 0.000000000000e+00 0.000000000000e+00
9.075000000000e+02 7.116841894518e-01 0.000000000000e+00 0.000000000000e+00
9.077500000000e+02 5.706323965898e-01 0.000000000000e+00 0.000000000000e+00
9.080000000000e+02 4.461116502960e-01 0.000000000000e+00 0.000000000000e+00
9.082500000000e+02 3.551328919983e-01 0.000000000000e+00 0.000000000000e+00
9.085000000000e+02 3.092179206538e-01 0.000000000000e+00 0.000000000000e+00
9.087500000000e+02 3.130353505285e-01 0.000000000000e+00 0.000000000000e+00
9.090000000000e+02 3.640602906723e-01 0.000000000000e+00 0.000000000000e+00
9.092500000000e+02 4.532655797038e-01 0.000000000000e+00 0.000000000000e+00
9.095000000000e+02 5.667014071343e-01 0.000000000000e+00 0.000000000000e+00
9.097500000000e+02 6.876957817065e-01 0.000000000000e+00 0.000000000000e+00
9.100000000000e+02 7.993283383072e-01 0.000000000000e+00 0.000000000000e+00
9.102500000000e+02 8.868048907909e-01 0.000000000000e+00 0.000000000000e+00
9.105000000000e+02 9.393917438265e-01 0.000000000000e+00 0.000000000000e+00
9.107500000000e+02 9.516501838007e-01 0.000000000000e+00 0.000000000000e+00
9.110000000000e+02 9.238285187176e-01 0.000000000000e+00 0.000000000000e+00
9.112500000000e+02 8.614023286226e-01 0.000000000000e+00 0.000000000000e+00
9.115000000000e+02 7.738821983381e-01 0.000000000000e+00 0.000000000000e+00
9.117500000000e+02 6.731126008491e-01 0.000000000000e+00 0.000000000000e+00
9.120000000000e+02 5.713507221021e-01 0.000000000000e+00 0.000000000000e+00
9.122500000000e+02 4.794314713091e-01 0.000000000000e+00 0.000000000000e+00
9.125000000000e+02 4.052940595324e-01 0.000000000000e+00 0.000000000000e+00
9.127500000000e+02 3.530732925008e-01 0.000000000000e+00 0.000000000000e+00
9.130000000000e+02 3.228582826935e-01 0.000000000000e+00 0.000000000000e+00
9.132500000000e+02 3.111097511141e-01 0.000000000000e+00 0.000000000000e+00
9.135000000000e+02 3.116226650781e-01 0.000000000000e+00 0.000000000000e+00
9.137500000000e+02 3.168400120160e-01 0.000000000000e+00 0.000000000000e+00
9.140000000000e+02 3.192780228367e-01 0.000000000000e+00 0.000000000000e+00
9.142500000000e+02 3.128189577399e-01 0.000000000000e+00 0.000000000000e+00
9.145000000000e+02 2.936635901855e-01 0.000000000000e+00 0.000000000000e+00
9.147500000000e+02 2.608042158911e-01 0.000000000000e+00 0.000000000000e+00
9.150000000000e+02 2.159677547885e-01 0.000000000000e+00 0.000000000000e+00
9.152500000000e+02 1.630718300763e-01 0.000000000000e+00 0.000000000000e+00
9.155000000000e+02 1.073188775979e-01 0.000000000000e+00 0.000000000000e+00
9.157500000000e+02 5.411097107491e-02 0.000000000000e+00 0.000000000000e+00
9.160000000000e+02 7.992221598341e-03 0.000000000000e+00 0.000000000000e+00
9.162500000000e+02 -2.818677853075e-02 0.000000000000e+00 0.000000000000e+00
9.165000000000e+02 -5.373385702407e-02 0.000000000000e+00 0.000000000000e+00
9.167500000000e+02 -7.013159742338e-02 0.000000000000e+00 0.000000000000e+00
9.170000000000e+02 -8.061011499543e-02 0.000000000000e+00 0.000000000000e+00
9.172500000000e+02 -8.936196342215e-02 0.000000000000e+00 0.000000000000e+00
9.175000000000e+02 -1.005494821640e-01 0.000000000000e+00 0.000000000000e+00
9.177500000000e+02 -1.172925156453e-01 0.000000000000e+00 0.000000000000e+00
9.180000000000e+02 -1.408288106099e-01 0.000000000000e+00 0.000000000000e+00
9.182500000000e+02 -1.700099477461e-01 0.000000000000e+00 0.000000000000e+00
9.185000000000e+02 -2.012375180206e-01 0.000000000000e+00 0.000000000000e+00
9.187500000000e+02 -2.288673539177e-01 0.000000000000e+00 0.000000000000e+00
9.190000000000e+02 -2.460270420789e-01 0.000000000000e+00 0.000000000000e+00
9.192500000000e+02 -2.457176973434e-01 0.000000000000e+00 0.000000000000e+00
9.195000000000e+02 -2.220177173255e-01 0.000000000000e+00 0.000000000000e+00
9.197500000000e+02 -1.711831529114e-01 0.000000000000e+00 0.000000000000e+00
9.200000000000e+02 -9.245064623677e-02 0.000000000000e+00 0.000000000000e+00
9.202500000000e+02 1.160683984334e-02 0.000000000000e+00 0.000000000000e+00
9.205000000000e+02 1.352509342169e-01 0.000000000000e+00 0.000000000000e+00
9.207500000000e+02 2.702696562041e-01 0.000000000000e+00 0.000000000000e+00
9.210000000000e+02 4.070980647413e-01 0.000000000000e+00 0.000000000000e+00
9.212500000000e+02 5.362024259951e-01 0.000000000000e+00 0.000000000000e+00
9.215000000000e+02 6.495143814584e-01 0.000000000000e+00 0.000000000000e+00
9.217500000000e+02 7.416867437543e-01 0.000000000000e+00 0.000000000000e+00
9.220000000000e+02 8.109639983019e-01 0.000000000000e+00 0.000000000000e+00
9.222500000000e+02 8.595155650771e-01 0.000000000000e+00 0.000000000000e+00
9.225000000000e+02 8.931602401812e-01 0.000000000000e+00 0.000000000000e+00
9.227500000000e+02 9.205037469769e-01 0.000000000000e+00 0.000000000000e+00
9.230000000000e+02 9.516035229788e-01 0.000000000000e+00 0.000000000000e+00
9.232500000000e+02 9.963513283360e-01 0.000000000000e+00 0.000000000000e+00
9.235000000000e+02 1.062812846612e+00 0.000000000000e+00 0.000000000000e+00
9.237500000000e+02 1.155776207842e+00 0.000000000000e+00 0.000000000000e+00
9.240000000000e+02 1.275735793010e+00 0.000000000000e+00 0.000000000000e+00
9.242500000000e+02 1.418477141867e+00 0.000000000000e+00 0.000000000000e+00
9.245000000000e+02 1.575342034450e+00 0.000000000000e+00 0.000000000000e+00
9.247500000000e+02 1.734152683834e+00 0.000000000000e+00 0.000000000000e+00
9.250000000000e+02 1.880675443004e+00 0.000000000000e+00 0.000000000000e+00
9.252500000000e+02 2.000422353416e+00 0.000000000000e+00 0.000000000000e+00
9.255000000000e+02 2.080535737870e+00 0.000000000000e+00 0.000000000000e+00
9.257500000000e+02 2.111485092036e+00 0.000000000000e+00 0.000000000000e+00
9.260000000000e+02 2.088329464837e+00 0.000000000000e+00 0.000000000000e+00
9.262500000000e+02 2.011359103537e+00 0.000000000000e+00 0.000000000000e+00
9.265000000000e+02 1.886018666297e+00 0.000000000000e+00 0.000000000000e+00
9.267500000000e+02 1.722117878160e+00 0.000000000000e+00 0.000000000000e+00
9.270000000000e+02 1.532438955382e+00 0.000000000000e+00 0.000000000000e+00
9.272500000000e+02 1.330938249864e+00 0.000000000000e+00 0.000000000000e+00
9.275000000000e+02 1.130799393021e+00 0.000000000000e+00 0.000000000000e+00
9.277500000000e+02 9.426179053756e-01 0.000000000000e+00 0.000000000000e+00
9.280000000000e+02 7.729793771472e-01 0.000000000000e+00 0.000000000000e+00
9.282500000000e+02 6.236374370374e-01 0.000000000000e+00 0.000000000000e+00
9.285000000000e+02 4.914118793111e-01 0.000000000000e+00 0.000000000000e+00
9.287500000000e+02 3.688239362137e-01 0.000000000000e+00 0.000000000000e+00
9.290000000000e+02 2.453797154152e-01 0.000000000000e+00 0.000000000000e+00
9.292500000000e+02 1.093195652950e-01 0.000000000000e+00 0.000000000000e+00
9.295000000000e+02 -5.041600216574e-02 0.000000000000e+00 0.000000000000e+00
9.297500000000e+02 -2.422846149152e-01 0.000000000000e+00 0.000000000000e+00
9.300000000000e+02 -4.705766411410e-01 0.000000000000e+00 0.000000000000e+00
9.302500000000e+02 -7.344107012221e-01 0.000000000000e+00 0.000000000000e+00
9.305000000000e+02 -1.027435451334e+00 0.000000000000e+00 0.000000000000e+00
9.307500000000e+02 -1.338283404853e+00 0.000000000000e+00 0.000000000000e+00
9.310000000000e+02 -1.651716920733e+00 0.000000000000e+00 0.000000000000e+00
9.312500000000e+02 -1.950309863521e+00 0.000000000000e+00 0.000000000000e+00
9.315000000000e+02 -2.216434477396e+00 0.000000000000e+00 0.000000000000e+00
9.317500000000e+02 -2.434282019470e+00 0.000000000000e+00 0.000000000000e+00
9.320000000000e+02 -2.591643180990e+00 0.000000000000e+00 0.000000000000e+00
9.322500000000e+02 -2.681210279678e+00 0.000000000000e+00 0.000000000000e+00
9.325000000000e+02 -2.701232159867e+00 0.000000000000e+00 0.000000000000e+00
9.327500000000e+02 -2.655444596899e+00 0.000000000000e+00 0.000000000000e+00
9.330000000000e+02 -2.552300547956e+00 0.000000000000e+00 0.000000000000e+00
9.332500000000e+02 -2.403621393817e+00 0.000000000000e+00 0.000000000000e+00
9.335000000000e+02 -2.222868801700e+00 0.000000000000e+00 0.000000000000e+00
9.337500000000e+02 -2.023286205796e+00 0.000000000000e+00 0.000000000000e+00
9.340000000000e+02 -1.816172609036e+00 0.000000000000e+00 0.000000000000e+00
9.342500000000e+02 -1.609528043142e+00 0.000000000000e+00 0.000000000000e+00
9.345000000000e+02 -1.407253419042e+00 0.000000000000e+00 0.000000000000e+00
9.347500000000e+02 -1.209006115720e+00 0.000000000000e+00 0.000000000000e+00
9.350000000000e+02 -1.010718307817e+00 0.000000000000e+00 0.000000000000e+00
9.352500000000e+02 -8.056911684450e-01 0.000000000000e+00 0.000000000000e+00
9.355000000000e+02 -5.860978607714e-01 0.000000000000e+00 0.000000000000e+00
9.357500000000e+02 -3.446726674678e-01 0.000000000000e+00 0.000000000000e+00
9.360000000000e+02 -7.634006772556e-02 0.000000000000e+00 0.000000000000e+00
9.362500000000e+02 2.204511961718e-01 0.000000000000e+00 0.000000000000e+00
9.365000000000e+02 5.428801879408e-01 0.000000000000e+00 0.000000000000e+00
9.367500000000e+02 8.835133632276e-01 0.000000000000e+00 0.000000000000e+00
9.370000000000e+02 1.230707577398e+00 0.000000000000e+00 0.000000000000e+00
9.372500000000e+02 1.569603383804e+00 0.000000000000e+00 0.000000000000e+00
9.375000000000e+02 1.883575313767e+00 0.000000000000e+00 0.000000000000e+00
9.377500000000e+02 2.155945435836e+00 0.000000000000e+00 0.000000000000e+00
9.380000000000e+02 2.371733818511e+00 0.000000000000e+00 0.000000000000e+00
9.382500000000e+02 2.519218475709e+00 0.000000000000e+00 0.000000000000e+00
9.385000000000e+02 2.591107385683e+00 0.000000000000e+00 0.000000000000e+00
9.387500000000e+02 2.585181375264e+00 0.000000000000e+00 0.000000000000e+00
9.390000000000e+02 2.504340673926e+00 0.000000000000e+00 0.000000000000e+00
9.392500000000e+02 2.356069129361e+00 0.000000000000e+00 0.000000000000e+00
9.395000000000e+02 2.151407080697e+00 0.000000000000e+00 0.000000000000e+00
9.397500000000e+02 1.903586227081e+00 0.000000000000e+00 0.000000000000e+00
9.400000000000e+02 1.626519339367e+00 0.000000000000e+00 0.000000000000e+00
9.402500000000e+02 1.333349556461e+00 0.000000000000e+00 0.000000000000e+00
9.405000000000e+02 1.035247456646e+00 0.000000000000e+00 0.000000000000e+00
9.407500000000e+02 7.406022302009e-01 0.000000000000e+00 0.000000000000e+00
9.410000000000e+02 4.546926487440e-01 0.000000000000e+00 0.000000000000e+00
9.412500000000e+02 1.798530831896e-01 0.000000000000e+00 0.000000000000e+00
9.415000000000e+02 -8.392038430173e-02 0.000000000000e+00 0.000000000000e+00
9.417500000000e+02 -3.380389578467e-01 0.000000000000e+00 0.000000000000e+00
9.420000000000e+02 -5.842226758261e-01 0.000000000000e+00 0.000000000000e+00
9.422500000000e+02 -8.234108547662e-01 0.000000000000e+00 0.000000000000e+00
9.425000000000e+02 -1.054851409955e+00 0.000000000000e+00 0.000000000000e+00
9.427500000000e+02 -1.275509014164e+00 0.000000000000e+00 0.000000000000e+00
9.430000000000e+02 -1.479883213250e+00 0.000000000000e+00 0.000000000000e+00
9.432500000000e+02 -1.660267234258e+00 0.000000000000e+00 0.000000000000e+00
9.435000000000e+02 -1.807414950183e+00 0.000000000000e+00 0.000000000000e+00
9.437500000000e+02 -1.911526093601e+00 0.000000000000e+00 0.000000000000e+00
9.440000000000e+02 -1.963416049281e+00 0.000000000000e+00 0.000000000000e+00
9.442500000000e+02 -1.955712013723e+00 0.000000000000e+00 0.000000000000e+00
9.445000000000e+02 -1.883914797165e+00 0.000000000000e+00 0.000000000000e+00
9.447500000000e+02 -1.747184779675e+00 0.000000000000e+00 0.000000000000e+00
9.450000000000e+02 -1.548748288565e+00 0.000000000000e+00 0.000000000000e+00
9.452500000000e+02 -1.295871304871e+00 0.000000000000e+00 0.000000000000e+00
9.455000000000e+02 -9.994037429000e-01 0.000000000000e+00 0.000000000000e+00
9.457500000000e+02 -6.729518682849e-01 0.000000000000e+00 0.000000000000e+00
9.460000000000e+02 -3.317815592291e-01 0.000000000000e+00 0.000000000000e+00
9.462500000000e+02 8.414600435968e-03 0.000000000000e+00 0.000000000000e+00
9.465000000000e+02 3.327414470106e-01 0.000000000000e+00 0.000000000000e+00
9.467500000000e+02 6.281788740246e-01 0.000000000000e+00 0.000000000000e+00
9.470000000000e+02 8.843999912512e-01 0.000000000000e+00 0.000000000000e+00
9.472500000000e+02 1.094255014993e+00 0.000000000000e+00 0.000000000000e+00
9.475000000000e+02 1.253892143831e+00 0.000000000000e+00 0.000000000000e+00
9.477500000000e+02 1.362534116473e+00 0.000000000000e+00 0.000000000000e+00
9.480000000000e+02 1.421971626904e+00 0.000000000000e+00 0.000000000000e+00
9.482500000000e+02 1.435866862693e+00 0.000000000000e+00 0.000000000000e+00
9.485000000000e+02 1.408978337219e+00 0.000000000000e+00 0.000000000000e+00
9.487500000000e+02 1.346420173342e+00 0.000000000000e+00 0.000000000000e+00
9.490000000000e+02 1.253055542000e+00 0.000000000000e+00 0.000000000000e+00
9.492500000000e+02 1.133097592330e+00 0.000000000000e+00 0.000000000000e+00
9.495000000000e+02 9.899560826571e-01 0.000000000000e+00 0.000000000000e+00
9.497500000000e+02 8.263291872177e-01 0.000000000000e+00 0.000000000000e+00
9.500000000000e+02 6.445030353700e-01 0.000000000000e+00 0.000000000000e+00
9.502500000000e+02 4.467913987732e-01 0.000000000000e+00 0.000000000000e+00
9.505000000000e+02 2.360284353240e-01 0.000000000000e+00 0.000000000000e+00
9.507500000000e+02 1.602081536201e-02 0.000000000000e+00 0.000000000000e+00
9.510000000000e+02 -2.081276226300e-01 0.000000000000e+00 0.000000000000e+00
9.512500000000e+02 -4.298866295978e-01 0.000000000000e+00 0.000000000000e+00
9.515000000000e+02 -6.414055321676e-01 0.000000000000e+00 0.000000000000e+00
9.517500000000e+02 -8.338609076834e-01 0.000000000000e+00 0.000000000000e+00
9.520000000000e+02 -9.980183707623e-01 0.000000000000e+00 0.000000000000e+00
9.522500000000e+02 -1.124950667521e+00 0.000000000000e+00 0.000000000000e+00
9.525000000000e+02 -1.206831721157e+00 0.000000000000e+00 0.000000000000e+00
9.527500000000e+02 -1.237714156631e+00 0.000000000000e+00 0.000000000000e+00
9.530000000000e+02 -1.214197503035e+00 0.000000000000e+00 0.000000000000e+00
9.532500000000e+02 -1.135905548294e+00 0.000000000000e+00 0.000000000000e+00
9.535000000000e+02 -1.005712567017e+00 0.000000000000e+00 0.000000000000e+00
9.537500000000e+02 -8.296865265283e-01 0.000000000000e+00 0.000000000000e+00
9.540000000000e+02 -6.167492645578e-01 0.000000000000e+00 0.000000000000e+00
9.542500000000e+02 -3.780850671325e-01 0.000000000000e+00 0.000000000000e+00
9.545000000000e+02 -1.263562746309e-01 0.000000000000e+00 0.000000000000e+00
9.547500000000e+02 1.251956418696e-01 0.000000000000e+00 0.000000000000e+00
9.550000000000e+02 3.636748166583e-01 0.000000000000e+00 0.000000000000e+00
9.552500000000e+02 5.773930141781e-01 0.000000000000e+00 0.000000000000e+00
9.555000000000e+02 7.565907148985e-01 0.000000000000e+00 0.000000000000e+00
9.557500000000e+02 8.939578573776e-01 0.000000000000e+00 0.000000000000e+00
9.560000000000e+02 9.849196249647e-01 0.000000000000e+00 0.000000000000e+00
9.562500000000e+02 1.027680232346e+00 0.000000000000e+00 0.000000000000e+00
9.565000000000e+02 1.023044574925e+00 0.000000000000e+00 0.000000000000e+00
9.567500000000e+02 9.740606081186e-01 0.000000000000e+00 0.000000000000e+00
9.570000000000e+02 8.855417567082e-01 0.000000000000e+00 0.000000000000e+00
9.572500000000e+02 7.635367385776e-01 0.000000000000e+00 0.000000000000e+00
9.575000000000e+02 6.148132334233e-01 0.000000000000e+00 0.000000000000e+00
9.577500000000e+02 4.464123005621e-01 0.000000000000e+00 0.000000000000e+00
9.580000000000e+02 2.653138957625e-01 0.000000000000e+00 0.000000000000e+00
9.582500000000e+02 7.823267545213e-02 0.000000000000e+00 0.000000000000e+00
9.585000000000e+02 -1.084595062114e-01 0.000000000000e+00 0.000000000000e+00
9.587500000000e+02 -2.887092327114e-01 0.000000000000e+00 0.000000000000e+00
9.590000000000e+02 -4.566968389595e-01 0.000000000000e+00 0.000000000000e+00
9.592500000000e+02 -6.067427963635e-01 0.000000000000e+00 0.000000000000e+00
9.595000000000e+02 -7.332580757705e-01 0.000000000000e+00 0.000000000000e+00
9.597500000000e+02 -8.307842224071e-01 0.000000000000e+00 0.000000000000e+00
9.600000000000e+02 -8.941538392582e-01 0.000000000000e+00 0.000000000000e+00
9.602500000000e+02 -9.187811889483e-01 0.000000000000e+00 0.000000000000e+00
9.605000000000e+02 -9.010684821430e-01 0.000000000000e+00 0.000000000000e+00
9.607500000000e+02 -8.388894552382e-01 0.000000000000e+00 0.000000000000e+00
9.610000000000e+02 -7.320915064034e-01 0.000000000000e+00 0.000000000000e+00
9.612500000000e+02 -5.829440857303e-01 0.000000000000e+00 0.000000000000e+00
9.615000000000e+02 -3.964566012846e-01 0.000000000000e+00 0.000000000000e+00
9.617500000000e+02 -1.804950921260e-01 0.000000000000e+00 0.000000000000e+00
9.620000000000e+02 5.435669848881e-02 0.000000000000e+00 0.000000000000e+00
9.622500000000e+02 2.952208456515e-01 0.000000000000e+00 0.000000000000e+00
9.625000000000e+02 5.276306605185e-01 0.000000000000e+00 0.000000000000e+00
9.627500000000e+02 7.364809197764e-01 0.000000000000e+00 0.000000000000e+00
9.630000000000e+02 9.071529483146e-01 0.000000000000e+00 0.000000000000e+00
9.632500000000e+02 1.026717465473e+00 0.000000000000e+00 0.000000000000e+00
9.635000000000e+02 1.085100455839e+00 0.000000000000e+00 0.000000000000e+00
9.637500000000e+02 1.076091896369e+00 0.000000000000e+00 0.000000000000e+00
9.640000000000e+02 9.980853089405e-01 0.000000000000e+00 0.000000000000e+00
9.642500000000e+02 8.544575357659e-01 0.000000000000e+00 0.000000000000e+00
9.645000000000e+02 6.535309274491e-01 0.000000000000e+00 0.000000000000e+00
9.647500000000e+02 4.081008936014e-01 0.000000000000e+00 0.000000000000e+00
9.650000000000e+02 1.345560068345e-01 0.000000000000e+00 0.000000000000e+00
9.652500000000e+02 -1.483394740431e-01 0.000000000000e+00 0.000000000000e+00
9.655000000000e+02 -4.208946731024e-01 0.000000000000e+00 0.000000000000e+00
9.657500000000e+02 -6.640414973683e-01 0.000000000000e+00 0.000000000000e+00
9.660000000000e+02 -8.608417380397e-01 0.000000000000e+00 0.000000000000e+00
9.662500000000e+02 -9.978131847492e-01 0.000000000000e+00 0.000000000000e+00
9.665000000000e+02 -1.065954877773e+00 0.000000000000e+00 0.000000000000e+00
9.667500000000e+02 -1.061383064533e+00 0.000000000000e+00 0.000000000000e+00
9.670000000000e+02 -9.855297287801e-01 0.000000000000e+00 0.000000000000e+00
9.672500000000e+02 -8.448999134192e-01 0.000000000000e+00 0.000000000000e+00
9.675000000000e+02 -6.504272321310e-01 0.000000000000e+00 0.000000000000e+00
9.677500000000e+02 -4.165039937952e-01 0.000000000000e+00 0.000000000000e+00
9.680000000000e+02 -1.597891867070e-01 0.000000000000e+00 0.000000000000e+00
9.682500000000e+02 1.020884488581e-01 0.000000000000e+00 0.000000000000e+00
9.685000000000e+02 3.518147824377e-01 0.000000000000e+00 0.000000000000e+00
9.687500000000e+02 5.735571698107e-01 0.000000000000e+00 0.000000000000e+00
9.690000000000e+02 7.539317262264e-01 0.000000000000e+00 0.000000000000e+00
9.692500000000e+02 8.827181404853e-01 0.000000000000e+00 0.000000000000e+00
9.695000000000e+02 9.533004724769e-01 0.000000000000e+00 0.000000000000e+00
9.697500000000e+02 9.628413175830e-01 0.000000000000e+00 0.000000000000e+00
9.700000000000e+02 9.122195914997e-01 0.000000000000e+00 0.000000000000e+00
9.702500000000e+02 8.057764960845e-01 0.000000000000e+00 0.000000000000e+00
9.705000000000e+02 6.509190412482e-01 0.000000000000e+00 0.000000000000e+00
9.707500000000e+02 4.576265452626e-01 0.000000000000e+00 0.000000000000e+00
9.710000000000e+02 2.378950226254e-01 0.000000000000e+00 0.000000000000e+00
9.712500000000e+02 5.140566675697e-03 0.000000000000e+00 0.000000000000e+00
9.715000000000e+02 -2.264305129075e-01 0.000000000000e+00 0.000000000000e+00
9.717500000000e+02 -4.424863929978e-01 0.000000000000e+00 0.000000000000e+00
9.720000000000e+02 -6.292735644611e-01 0.000000000000e+00 0.000000000000e+00
9.722500000000e+02 -7.743588004197e-01 0.000000000000e+00 0.000000000000e+00
9.725000000000e+02 -8.673954516582e-01 0.000000000000e+00 0.000000000000e+00
9.727500000000e+02 -9.008819621411e-01 0.000000000000e+00 0.000000000000e+00
9.730000000000e+02 -8.708602665660e-01 0.000000000000e+00 0.000000000000e+00
9.732500000000e+02 -7.774839740606e-01 0.000000000000e+00 0.000000000000e+00
9.735000000000e+02 -6.253755231000e-01 0.000000000000e+00 0.000000000000e+00
9.737500000000e+02 -4.236917226273e-01 0.000000000000e+00 0.000000000000e+00
9.740000000000e+02 -1.858307667047e-01 0.000000000000e+00 0.000000000000e+00
9.742500000000e+02 7.125858394743e-02 0.000000000000e+00 0.000000000000e+00
9.745000000000e+02 3.281652349999e-01 0.000000000000e+00 0.000000000000e+00
9.747500000000e+02 5.644532174560e-01 0.000000000000e+00 0.000000000000e+00
9.750000000000e+02 7.603502893803e-01 0.000000000000e+00 0.000000000000e+00
9.752500000000e+02 8.985446056705e-01 0.000000000000e+00 0.000000000000e+00
9.755000000000e+02 9.659134500194e-01 0.000000000000e+00 0.000000000000e+00
9.757500000000e+02 9.549933643998e-01 0.000000000000e+00 0.000000000000e+00
9.760000000000e+02 8.650088701903e-01 0.000000000000e+00 0.000000000000e+00
9.762500000000e+02 7.023088241178e-01 0.000000000000e+00 0.000000000000e+00
9.765000000000e+02 4.801135348561e-01 0.000000000000e+00 0.000000000000e+00
9.767500000000e+02 2.175470795926e-01 0.000000000000e+00 0.000000000000e+00
9.770000000000e+02 -6.198999128112e-02 0.000000000000e+00 0.000000000000e+00
9.772500000000e+02 -3.329718910084e-01 0.000000000000e+00 0.000000000000e+00
9.775000000000e+02 -5.702172818101e-01 0.000000000000e+00 0.000000000000e+00
9.777500000000e+02 -7.514224474585e-01 0.000000000000e+00 0.000000000000e+00
9.780000000000e+02 -8.594815025308e-01 0.000000000000e+00 0.000000000000e+00
9.782500000000e+02 -8.843280717429e-01 0.000000000000e+00 0.000000000000e+00
9.785000000000e+02 -8.240765215021e-01 0.000000000000e+00 0.000000000000e+00
9.787500000000e+02 -6.853133701633e-01 0.000000000000e+00 0.000000000000e+00
9.790000000000e+02 -4.824831292701e-01 0.000000000000e+00 0.000000000000e+00
9.792500000000e+02 -2.364166457944e-01 0.000000000000e+00 0.000000000000e+00
9.795000000000e+02 2.784861525269e-02 0.000000000000e+00 0.000000000000e+00
9.797500000000e+02 2.837207656819e-01 0.000000000000e+00 0.000000000000e+00
9.800000000000e+02 5.058828961347e-01 0.000000000000e+00 0.000000000000e+00
9.802500000000e+02 6.729793261228e-01 0.000000000000e+00 0.000000000000e+00
9.805000000000e+02 7.698517529597e-01 0.000000000000e+00 0.000000000000e+00
9.807500000000e+02 7.890692918872e-01 0.000000000000e+00 0.000000000000e+00
9.810000000000e+02 7.315790574098e-01 0.000000000000e+00 0.000000000000e+00
9.812500000000e+02 6.064083178813e-01 0.000000000000e+00 0.000000000000e+00
9.815000000000e+02 4.294624387990e-01 0.000000000000e+00 0.000000000000e+00
9.817500000000e+02 2.215706218186e-01 0.000000000000e+00 0.000000000000e+00
9.820000000000e+02 6.020238451615e-03 0.000000000000e+00 0.000000000000e+00
9.822500000000e+02 -1.941208723674e-01 0.000000000000e+00 0.000000000000e+00
9.825000000000e+02 -3.585737641082e-01 0.000000000000e+00 0.000000000000e+00
9.827500000000e+02 -4.720080409126e-01 0.000000000000e+00 0.000000000000e+00
9.830000000000e+02 -5.255467659523e-01 0.000000000000e+00 0.000000000000e+00
9.832500000000e+02 -5.174575912020e-01 0.000000000000e+00 0.000000000000e+00
9.835000000000e+02 -4.529754022970e-01 0.000000000000e+00 0.000000000000e+00
9.837500000000e+02 -3.433107018006e-01 0.000000000000e+00 0.000000000000e+00
9.840000000000e+02 -2.039973496376e-01 0.000000000000e+00 0.000000000000e+00
9.842500000000e+02 -5.281044916007e-02 0.000000000000e+00 0.000000000000e+00
9.845000000000e+02 9.246944182536e-02 0.000000000000e+00 0.000000000000e+00
9.847500000000e+02 2.161611505046e-01 0.000000000000e+00 0.000000000000e+00
9.850000000000e+02 3.064007983249e-01 0.000000000000e+00 0.000000000000e+00
9.852500000000e+02 3.562777111625e-01 0.000000000000e+00 0.000000000000e+00
9.855000000000e+02 3.642773955081e-01 0.000000000000e+00 0.000000000000e+00
9.857500000000e+02 3.340160457431e-01 0.000000000000e+00 0.000000000000e+00
9.860000000000e+02 2.733445429718e-01 0.000000000000e+00 0.000000000000e+00
9.862500000000e+02 1.929789502229e-01 0.000000000000e+00 0.000000000000e+00
9.865000000000e+02 1.048688990431e-01 0.000000000000e+00 0.000000000000e+00
9.867500000000e+02 2.053849881704e-02 0.000000000000e+00 0.000000000000e+00
9.870000000000e+02 -5.037550020070e-02 0.000000000000e+00 0.000000000000e+00
9.872500000000e+02 -1.012039015673e-01 0.000000000000e+00 0.000000000000e+00
9.875000000000e+02 -1.288231437051e-01 0.000000000000e+00 0.000000000000e+00
9.877500000000e+02 -1.336883346061e-01 0.000000000000e+00 0.000000000000e+00
9.880000000000e+02 -1.193579296584e-01 0.000000000000e+00 0.000000000000e+00
9.882500000000e+02 -9.161701927893e-02 0.000000000000e+00 0.000000000000e+00
9.885000000000e+02 -5.735744333210e-02 0.000000000000e+00 0.000000000000e+00
9.887500000000e+02 -2.339858253334e-02 0.000000000000e+00 0.000000000000e+00
9.890000000000e+02 4.569941798560e-03 0.000000000000e+00 0.000000000000e+00
9.892500000000e+02 2.277171327463e-02 0.000000000000e+00 0.000000000000e+00
9.895000000000e+02 2.975166776334e-02 0.000000000000e+00 0.000000000000e+00
9.897500000000e+02 2.637082593853e-02 0.000000000000e+00 0.000000000000e+00
9.900000000000e+02 1.541563436977e-02 0.000000000000e+00 0.000000000000e+00
9.902500000000e+02 9.087977261359e-04 0.000000000000e+00 0.000000000000e+00
9.905000000000e+02 -1.274860394118e-02 0.000000000000e+00 0.000000000000e+00
9.907500000000e+02 -2.165293682444e-02 0.000000000000e+00 0.000000000000e+00
9.910000000000e+02 -2.314441410751e-02 0.000000000000e+00 0.000000000000e+00
9.912500000000e+02 -1.630320729842e-02 0.000000000000e+00 0.000000000000e+00
9.915000000000e+02 -2.119148802396e-03 0.000000000000e+00 0.000000000000e+00
9.917500000000e+02 1.668557764596e-02 0.000000000000e+00 0.000000000000e+00
9.920000000000e+02 3.614403767954e-02 0.000000000000e+00 0.000000000000e+00
9.922500000000e+02 5.175560575570e-02 0.000000000000e+00 0.000000000000e+00
9.925000000000e+02 5.929845281584e-02 0.000000000000e+00 0.000000000000e+00
9.927500000000e+02 5.560637039290e-02 0.000000000000e+00 0.000000000000e+00
9.930000000000e+02 3.917990875078e-02 0.000000000000e+00 0.000000000000e+00
9.932500000000e+02 1.052952450575e-02 0.000000000000e+00 0.000000000000e+00
9.935000000000e+02 -2.780786611468e-02 0.000000000000e+00 0.000000000000e+00
9.937500000000e+02 -7.158492288767e-02 0.000000000000e+00 0.000000000000e+00
9.940000000000e+02 -1.154453336914e-01 0.000000000000e+00 0.000000000000e+00
9.942500000000e+02 -1.537181050363e-01 0.000000000000e+00 0.000000000000e+00
9.945000000000e+02 -1.812814722184e-01 0.000000000000e+00 0.000000000000e+00
9.947500000000e+02 -1.943619621492e-01 0.000000000000e+00 0.000000000000e+00
9.950000000000e+02 -1.911438590707e-01 0.000000000000e+00 0.000000000000e+00
9.952500000000e+02 -1.720933238336e-01 0.000000000000e+00 0.000000000000e+00
9.955000000000e+02 -1.399450679179e-01 0.000000000000e+00 0.000000000000e+00
9.957500000000e+02 -9.935095123264e-02 0.000000000000e+00 0.000000000000e+00
9.960000000000e+02 -5.624120417484e-02 0.000000000000e+00 0.000000000000e+00
9.962500000000e+02 -1.699232881178e-02 0.000000000000e+00 0.000000000000e+00
9.965000000000e+02 1.247541755421e-02 0.000000000000e+00 0.000000000000e+00
9.967500000000e+02 2.753794829333e-02 0.000000000000e+00 0.000000000000e+00
9.970000000000e+02 2.552164519095e-02 0.000000000000e+00 0.000000000000e+00
9.972500000000e+02 6.077302060908e-03 0.000000000000e+00 0.000000000000e+00
9.975000000000e+02 -2.877884883750e-02 0.000000000000e+00 0.000000000000e+00
9.977500000000e+02 -7.496009628255e-02 0.000000000000e+00 0.000000000000e+00
9.980000000000e+02 -1.268939646382e-01 0.000000000000e+00 0.000000000000e+00
9.982500000000e+02 -1.783087218494e-01 0.000000000000e+00 0.000000000000e+00
9.985000000000e+02 -2.231056639172e-01 0.000000000000e+00 0.000000000000e+00
9.987500000000e+02 -2.561907171047e-01 0.000000000000e+00 0.000000000000e+00
9.990000000000e+02 -2.741472865266e-01 0.000000000000e+00 0.000000000000e+00
9.992500000000e+02 -2.756578606220e-01 0.000000000000e+00 0.000000000000e+00
9.995000000000e+02 -2.616204755374e-01 0.000000000000e+00 0.000000000000e+00
9.997500000000e+02 -2.349517154335e-01 0.000000000000e+00 0.000000000000e+00
1.000000000000e+03 -2.001135358680e-01 0.000000000000e+00 0.000000000000e+00
1.000250000000e+03 -1.624400768799e-01 0.000000000000e+00 0.000000000000e+00
1.000500000000e+03 -1.273671954088e-01 0.000000000000e+00 0.000000000000e+00
1.000750000000e+03 -9.967810741160e-02 0.000000000000e+00 0.000000000000e+00
1.001000000000e+03 -8.287218973672e-02 0.000000000000e+00 0.000000000000e+00
1.001250000000e+03 -7.874213535554e-02 0.000000000000e+00 0.000000000000e+00
1.001500000000e+03 -8.721105180536e-02 0.000000000000e+00 0.000000000000e+00
1.001750000000e+03 -1.064411551330e-01 0.000000000000e+00 0.000000000000e+00
1.002000000000e+03 -1.331856264475e-01 0.000000000000e+00 0.000000000000e+00
1.002250000000e+03 -1.633209603800e-01 0.000000000000e+00 0.000000000000e+00
1.002500000000e+03 -1.924736428414e-01 0.000000000000e+00 0.000000000000e+00
1.002750000000e+03 -2.166453426382e-01 0.000000000000e+00 0.000000000000e+00
1.003000000000e+03 -2.327458663460e-01 0.000000000000e+00 0.000000000000e+00
1.003250000000e+03 -2.389615168665e-01 0.000000000000e+00 0.000000000000e+00
1.003500000000e+03 -2.349148475127e-01 0.000000000000e+00 0.000000000000e+00
1.003750000000e+03 -2.216053653279e-01 0.000000000000e+00 0.000000000000e+00
1.004000000000e+03 -2.011541590682e-01 0.000000000000e+00 0.000000000000e+00
1.004250000000e+03 -1.764036064918e-01 0.000000000000e+00 0.000000000000e+00
1.004500000000e+03 -1.504421780491e-01 0.000000000000e+00 0.000000000000e+00
1.004750000000e+03 -1.261314452096e-01 0.000000000000e+00 0.000000000000e+00
1.005000000000e+03 -1.057072038529e-01 0.000000000000e+00 0.000000000000e+00
1.005250000000e+03 -9.051055817268e-02 0.000000000000e+00 0.000000000000e+00
1.005500000000e+03 -8.088093777850e-02 0.000000000000e+00 0.000000000000e+00
1.005750000000e+03 -7.621548900712e-02 0.000000000000e+00 0.000000000000e+00
1.006000000000e+03 -7.517262977443e-02 0.000000000000e+00 0.000000000000e+00
1.006250000000e+03 -7.597597956251e-02 0.000000000000e+00 0.000000000000e+00
1.006500000000e+03 -7.676156849356e-02 0.000000000000e+00 0.000000000000e+00
1.006750000000e+03 -7.590792050215e-02 0.000000000000e+00 0.000000000000e+00
1.007000000000e+03 -7.229533824541e-02 0.000000000000e+00 0.000000000000e+00
1.007250000000e+03 -6.545590842008e-02 0.000000000000e+00 0.000000000000e+00
1.007500000000e+03 -5.559650508217e-02 0.000000000000e+00 0.000000000000e+00
1.007750000000e+03 -4.349971557554e-02 0.000000000000e+00 0.000000000000e+00
1.008000000000e+03 -3.032830723601e-02 0.000000000000e+00 0.000000000000e+00
1.008250000000e+03 -1.737422248130e-02 0.000000000000e+00 0.000000000000e+00
1.008500000000e+03 -5.800770768972e-03 0.000000000000e+00 0.000000000000e+00
1.008750000000e+03 3.574325517657e-03 0.000000000000e+00 0.000000000000e+00
1.009000000000e+03 1.041659923544e-02 0.000000000000e+00 0.000000000000e+00
1.009250000000e+03 1.491039044500e-02 0.000000000000e+00 0.000000000000e+00
1.009500000000e+03 1.768857832035e-02 0.000000000000e+00 0.000000000000e+00
1.009750000000e+03 1.967207304343e-02 0.000000000000e+00 0.000000000000e+00
1.010000000000e+03 2.185077869421e-02 0.000000000000e+00 0.000000000000e+00
1.010250000000e+03 2.504801108316e-02 0.000000000000e+00 0.000000000000e+00
1.010500000000e+03 2.971310598803e-02 0.000000000000e+00 0.000000000000e+00
1.010750000000e+03 3.578181748006e-02 0.000000000000e+00 0.000000000000e+00
1.011000000000e+03 4.263205190801e-02 0.000000000000e+00 0.000000000000e+00
1.011250000000e+03 4.914563169095e-02 0.000000000000e+00 0.000000000000e+00
1.011500000000e+03 5.386803872348e-02 0.000000000000e+00 0.000000000000e+00
1.011750000000e+03 5.524064626468e-02 0.000000000000e+00 0.000000000000e+00
1.012000000000e+03 5.186676702710e-02 0.000000000000e+00 0.000000000000e+00
1.012250000000e+03 4.276615464408e-02 0.000000000000e+00 0.000000000000e+00
1.012500000000e+03 2.757353996756e-02 0.000000000000e+00 0.000000000000e+00
1.012750000000e+03 6.645240213972e-03 0.000000000000e+00 0.000000000000e+00
1.013000000000e+03 -1.894751378462e-02 0.000000000000e+00 0.000000000000e+00
1.013250000000e+03 -4.754150157524e-02 0.000000000000e+00 0.000000000000e+00
1.013500000000e+03 -7.710448788476e-02 0.000000000000e+00 0.000000000000e+00
1.013750000000e+03 -1.055252217790e-01 0.000000000000e+00 0.000000000000e+00
1.014000000000e+03 -1.309257091010e-01 0.000000000000e+00 0.000000000000e+00
1.014250000000e+03 -1.519463284076e-01 0.000000000000e+00 0.000000000000e+00
1.014500000000e+03 -1.679575492515e-01 0.000000000000e+00 0.000000000000e+00
1.014750000000e+03 -1.791626360892e-01 0.000000000000e+00 0.000000000000e+00
1.015000000000e+03 -1.865721663142e-01 0.000000000000e+00 0.000000000000e+00
1.015250000000e+03 -1.918509144320e-01 0.000000000000e+00 0.000000000000e+00
1.015500000000e+03 -1.970575870204e-01 0.000000000000e+00 0.000000000000e+00
1.015750000000e+03 -2.043149204445e-01 0.000000000000e+00 0.000000000000e+00
1.016000000000e+03 -2.154591021174e-01 0.000000000000e+00 0.000000000000e+00
1.016250000000e+03 -2.317215298499e-01 0.000000000000e+00 0.000000000000e+00
1.016500000000e+03 -2.534919032947e-01 0.000000000000e+00 0.000000000000e+00
1.016750000000e+03 -2.802001082329e-01 0.000000000000e+00 0.000000000000e+00
1.017000000000e+03 -3.103370227077e-01 0.000000000000e+00 0.000000000000e+00
1.017250000000e+03 -3.416138459680e-01 0.000000000000e+00 0.000000000000e+00
1.017500000000e+03 -3.712389178761e-01 0.000000000000e+00 0.000000000000e+00
1.017750000000e+03 -3.962733663471e-01 0.000000000000e+00 0.000000000000e+00
1.018000000000e+03 -4.140149483168e-01 0.000000000000e+00 0.000000000000e+00
1.018250000000e+03 -4.223549373863e-01 0.000000000000e+00 0.000000000000e+00
1.018500000000e+03 -4.200565395808e-01 0.000000000000e+00 0.000000000000e+00
1.018750000000e+03 -4.069145507532e-01 0.000000000000e+00 0.000000000000e+00
1.019000000000e+03 -3.837731372004e-01 0.000000000000e+00 0.000000000000e+00
1.019250000000e+03 -3.523991816119e-01 0.000000000000e+00 0.000000000000e+00
1.019500000000e+03 -3.152295545682e-01 0.000000000000e+00 0.000000000000e+00
1.019750000000e+03 -2.750288747295e-01 0.000000000000e+00 0.000000000000e+00
1.020000000000e+03 -2.345071531784e-01 0.000000000000e+00 0.000000000000e+00
1.020250000000e+03 -1.959523295927e-01 0.000000000000e+00 0.000000000000e+00
1.020500000000e+03 -1.609303217101e-01 0.000000000000e+00 0.000000000000e+00
1.020750000000e+03 -1.300952221139e-01 0.000000000000e+00 0.000000000000e+00
1.021000000000e+03 -1.031361905105e-01 0.000000000000e+00 0.000000000000e+00
1.021250000000e+03 -7.886778225669e-02 0.000000000000e+00 0.000000000000e+00
1.021500000000e+03 -5.544981919052e-02 0.000000000000e+00 0.000000000000e+00
1.021750000000e+03 -3.070443086850e-02 0.000000000000e+00 0.000000000000e+00
1.022000000000e+03 -2.484212004463e-03 0.000000000000e+00 0.000000000000e+00
1.022250000000e+03 3.096152932979e-02 0.000000000000e+00 0.000000000000e+00
1.022500000000e+03 7.067479393727e-02 0.000000000000e+00 0.000000000000e+00
1.022750000000e+03 1.167754317549e-01 0.000000000000e+00 0.000000000000e+00
1.023000000000e+03 1.683761380828e-01 0.000000000000e+00 0.000000000000e+00
1.023250000000e+03 2.236374614775e-01 0.000000000000e+00 0.000000000000e+00
1.023500000000e+03 2.799545983192e-01 0.000000000000e+00 0.000000000000e+00
1.023750000000e+03 3.342494016155e-01 0.000000000000e+00 0.000000000000e+00
1.024000000000e+03 3.833266977472e-01 0.000000000000e+00 0.000000000000e+00
1.024250000000e+03 4.242456486730e-01 0.000000000000e+00 0.000000000000e+00
1.024500000000e+03 4.546555968999e-01 0.000000000000e+00 0.000000000000e+00
1.024750000000e+03 4.730516418001e-01 0.000000000000e+00 0.000000000000e+00
1.025000000000e+03 4.789171635935e-01 0.000000000000e+00 0.000000000000e+00
1.025250000000e+03 4.727368265783e-01 0.000000000000e+00 0.000000000000e+00
1.025500000000e+03 4.558818684658e-01 0.000000000000e+00 0.000000000000e+00
1.025750000000e+03 4.303871037429e-01 0.000000000000e+00 0.000000000000e+00
1.026000000000e+03 3.986535712323e-01 0.000000000000e+00 0.000000000000e+00
1.026250000000e+03 3.631201707432e-01 0.000000000000e+00 0.000000000000e+00
1.026500000000e+03 3.259507556740e-01 0.000000000000e+00 0.000000000000e+00
1.026750000000e+03 2.887796884605e-01 0.000000000000e+00 0.000000000000e+00
1.027000000000e+03 2.525494693590e-01 0.000000000000e+00 0.000000000000e+00
1.027250000000e+03 2.174601819607e-01 0.000000000000e+00 0.000000000000e+00
1.027500000000e+03 1.830342191819e-01 0.000000000000e+00 0.000000000000e+00
1.027750000000e+03 1.482834059857e-01 0.000000000000e+00 0.000000000000e+00
1.028000000000e+03 1.119515128636e-01 0.000000000000e+00 0.000000000000e+00
1.028250000000e+03 7.279517689973e-02 0.000000000000e+00 0.000000000000e+00
1.028500000000e+03 2.986170145856e-02 0.000000000000e+00 0.000000000000e+00
1.028750000000e+03 -1.727641903713e-02 0.000000000000e+00 0.000000000000e+00
1.029000000000e+03 -6.836345915576e-02 0.000000000000e+00 0.000000000000e+00
1.029250000000e+03 -1.224007272723e-01 0.000000000000e+00 0.000000000000e+00
1.029500000000e+03 -1.776928293225e-01 0.000000000000e+00 0.000000000000e+00
1.029750000000e+03 -2.319928059921e-01 0.000000000000e+00 0.000000000000e+00
1.030000000000e+03 -2.827255813324e-01 0.000000000000e+00 0.000000000000e+00
1.030250000000e+03 -3.272589280183e-01 0.000000000000e+00 0.000000000000e+00
1.030500000000e+03 -3.631854430884e-01 0.000000000000e+00 0.000000000000e+00
1.030750000000e+03 -3.885784850213e-01 0.000000000000e+00 0.000000000000e+00
1.031000000000e+03 -4.021895564900e-01 0.000000000000e+00 0.000000000000e+00
1.031250000000e+03 -4.035634339541e-01 0.000000000000e+00 0.000000000000e+00
1.031500000000e+03 -3.930590854949e-01 0.000000000000e+00 0.000000000000e+00
1.031750000000e+03 -3.717773645075e-01 0.000000000000e+00 0.000000000000e+00
1.032000000000e+03 -3.414087957544e-01 0.000000000000e+00 0.000000000000e+00
1.032250000000e+03 -3.040248102943e-01 0.000000000000e+00 0.000000000000e+00
1.032500000000e+03 -2.618422439770e-01 0.000000000000e+00 0.000000000000e+00
1.032750000000e+03 -2.169930419353e-01 0.000000000000e+00 0.000000000000e+00
1.033000000000e+03 -1.713287879910e-01 0.000000000000e+00 0.000000000000e+00
1.033250000000e+03 -1.262834028941e-01 0.000000000000e+00 0.000000000000e+00
1.033500000000e+03 -8.280815570510e-02 0.000000000000e+00 0.000000000000e+00
1.033750000000e+03 -4.138239912110e-02 0.000000000000e+00 0.000000000000e+00
1.034000000000e+03 -2.092719224962e-03 0.000000000000e+00 0.000000000000e+00
1.034250000000e+03 3.523603445849e-02 0.000000000000e+00 0.000000000000e+00
1.034500000000e+03 7.088088660827e-02 0.000000000000e+00 0.000000000000e+00
1.034750000000e+03 1.050581027144e-01 0.000000000000e+00 0.000000000000e+00
1.035000000000e+03 1.377830855190e-01 0.000000000000e+00 0.000000000000e+00
1.035250000000e+03 1.687738284014e-01 0.000000000000e+00 0.000000000000e+00
1.035500000000e+03 1.974119008002e-01 0.000000000000e+00 0.000000000000e+00
1.035750000000e+03 2.227661987729e-01 0.000000000000e+00 0.000000000000e+00
1.036000000000e+03 2.436755379327e-01 0.000000000000e+00 0.000000000000e+00
1.036250000000e+03 2.588778760268e-01 0.000000000000e+00 0.000000000000e+00
1.036500000000e+03 2.671676353006e-01 0.000000000000e+00 0.000000000000e+00
1.036750000000e+03 2.675590398826e-01 0.000000000000e+00 0.000000000000e+00
1.037000000000e+03 2.594329680800e-01 0.000000000000e+00 0.000000000000e+00
1.037250000000e+03 2.426474756486e-01 0.000000000000e+00 0.000000000000e+00
1.037500000000e+03 2.175973898321e-01 0.000000000000e+00 0.000000000000e+00
1.037750000000e+03 1.852153905482e-01 0.000000000000e+00 0.000000000000e+00
1.038000000000e+03 1.469147656957e-01 0.000000000000e+00 0.000000000000e+00
1.038250000000e+03 1.044814776282e-01 0.000000000000e+00 0.000000000000e+00
1.038500000000e+03 5.992932601451e-02 0.000000000000e+00 0.000000000000e+00
1.038750000000e+03 1.533607923238e-02 0.000000000000e+00 0.000000000000e+00
1.039000000000e+03 -2.731997322593e-02 0.000000000000e+00 0.000000000000e+00
1.039250000000e+03 -6.630460771504e-02 0.000000000000e+00 0.000000000000e+00
1.039500000000e+03 -1.002382936535e-01 0.000000000000e+00 0.000000000000e+00
1.039750000000e+03 -1.281628662997e-01 0.000000000000e+00 0.000000000000e+00
1.040000000000e+03 -1.495603484882e-01 0.000000000000e+00 0.000000000000e+00
1.040250000000e+03 -1.643262545769e-01 0.000000000000e+00 0.000000000000e+00
1.040500000000e+03 -1.727052388380e-01 0.000000000000e+00 0.000000000000e+00
1.040750000000e+03 -1.752010858515e-01 0.000000000000e+00 0.000000000000e+00
1.041000000000e+03 -1.724753146427e-01 0.000000000000e+00 0.000000000000e+00
1.041250000000e+03 -1.652488895818e-01 0.000000000000e+00 0.000000000000e+00
1.041500000000e+03 -1.542197937700e-01 0.000000000000e+00 0.000000000000e+00
1.041750000000e+03 -1.400058765654e-01 0.000000000000e+00 0.000000000000e+00
1.042000000000e+03 -1.231179836223e-01 0.000000000000e+00 0.000000000000e+00
1.042250000000e+03 -1.039635743317e-01 0.000000000000e+00 0.000000000000e+00
1.042500000000e+03 -8.287650375844e-02 0.000000000000e+00 0.000000000000e+00
1.042750000000e+03 -6.016499558879e-02 0.000000000000e+00 0.000000000000e+00
1.043000000000e+03 -3.616751015501e-02 0.000000000000e+00 0.000000000000e+00
1.043250000000e+03 -1.130546592958e-02 0.000000000000e+00 0.000000000000e+00
1.043500000000e+03 1.387737165375e-02 0.000000000000e+00 0.000000000000e+00
1.043750000000e+03 3.869675446514e-02 0.000000000000e+00 0.000000000000e+00
1.044000000000e+03 6.233568273498e-02 0.000000000000e+00 0.000000000000e+00
1.044250000000e+03 8.387875842551e-02 0.000000000000e+00 0.000000000000e+00
1.044500000000e+03 1.023700459438e-01 0.000000000000e+00 0.000000000000e+00
1.044750000000e+03 1.168879581831e-01 0.000000000000e+00 0.000000000000e+00
1.045000000000e+03 1.266282488733e-01 0.000000000000e+00 0.000000000000e+00
1.045250000000e+03 1.309849720408e-01 0.000000000000e+00 0.000000000000e+00
1.045500000000e+03 1.296193832890e-01 0.000000000000e+00 0.000000000000e+00
1.045750000000e+03 1.225081469602e-01 0.000000000000e+00 0.000000000000e+00
1.046000000000e+03 1.099646597656e-01 0.000000000000e+00 0.000000000000e+00
1.046250000000e+03 9.263046296042e-02 0.000000000000e+00 0.000000000000e+00
1.046500000000e+03 7.143717459155e-02 0.000000000000e+00 0.000000000000e+00
1.046750000000e+03 4.754269489781e-02 0.000000000000e+00 0.000000000000e+00
1.047000000000e+03 2.224822195831e-02 0.000000000000e+00 0.000000000000e+00
1.047250000000e+03 -3.095454531274e-03 0.000000000000e+00 0.000000000000e+00
1.047500000000e+03 -2.718303297001e-02 0.000000000000e+00 0.000000000000e+00
1.047750000000e+03 -4.884203444629e-02 0.000000000000e+00 0.000000000000e+00
1.048000000000e+03 -6.710453599511e-02 0.000000000000e+00 0.000000000000e+00
1.048250000000e+03 -8.125754201760e-02 0.000000000000e+00 0.000000000000e+00
1.048500000000e+03 -9.086887161199e-02 0.000000000000e+00 0.000000000000e+00
1.048750000000e+03 -9.578827763291e-02 0.000000000000e+00 0.000000000000e+00
1.049000000000e+03 -9.612620058448e-02 0.000000000000e+00 0.000000000000e+00
1.049250000000e+03 -9.221478144640e-02 0.000000000000e+00 0.000000000000e+00
1.049500000000e+03 -8.455726866998e-02 0.000000000000e+00 0.000000000000e+00
1.049750000000e+03 -7.377261094714e-02 0.000000000000e+00 0.000000000000e+00
1.050000000000e+03 -6.054179646668e-02 0.000000000000e+00 0.000000000000e+00
1.050250000000e+03 -4.556146090325e-02 0.000000000000e+00 0.000000000000e+00
1.050500000000e+03 -2.950861836030e-02 0.000000000000e+00 0.000000000000e+00
1.050750000000e+03 -1.301832297409e-02 0.000000000000e+00 0.000000000000e+00
1.051000000000e+03 3.326065531077e-03 0.000000000000e+00 0.000000000000e+00
1.051250000000e+03 1.899226880961e-02 0.000000000000e+00 0.000000000000e+00
1.051500000000e+03 3.349185350924e-02 0.000000000000e+00 0.000000000000e+00
1.051750000000e+03 4.637091099146e-02 0.000000000000e+00 0.000000000000e+00
1.052000000000e+03 5.720325608835e-02 0.000000000000e+00 0.000000000000e+00
1.052250000000e+03 6.559006251825e-02 0.000000000000e+00 0.000000000000e+00
1.052500000000e+03 7.116852321259e-02 0.000000000000e+00 0.000000000000e+00
1.052750000000e+03 7.363034297504e-02 0.000000000000e+00 0.000000000000e+00
1.053000000000e+03 7.274889413885e-02 0.000000000000e+00 0.000000000000e+00
1.053250000000e+03 6.841197858488e-02 0.000000000000e+00 0.000000000000e+00
1.053500000000e+03 6.065561959476e-02 0.000000000000e+00 0.000000000000e+00
1.053750000000e+03 4.969338831615e-02 0.000000000000e+00 0.000000000000e+00
1.054000000000e+03 3.593561002680e-02 0.000000000000e+00 0.000000000000e+00
1.054250000000e+03 1.999345450680e-02 0.000000000000e+00 0.000000000000e+00
1.054500000000e+03 2.664343763481e-03 0.000000000000e+00 0.000000000000e+00
1.054750000000e+03 -1.510284465106e-02 0.000000000000e+00 0.000000000000e+00
1.055000000000e+03 -3.226188070664e-02 0.000000000000e+00 0.000000000000e+00
1.055250000000e+03 -4.773919841305e-02 0.000000000000e+00 0.000000000000e+00
1.055500000000e+03 -6.051418344213e-02 0.000000000000e+00 0.000000000000e+00
1.055750000000e+03 -6.970238608302e-02 0.000000000000e+00 0.000000000000e+00
1.056000000000e+03 -7.463339721249e-02 0.000000000000e+00 0.000000000000e+00
1.056250000000e+03 -7.491514389209e-02 0.000000000000e+00 0.000000000000e+00
1.056500000000e+03 -7.047735047019e-02 0.000000000000e+00 0.000000000000e+00
1.056750000000e+03 -6.158878465552e-02 0.000000000000e+00 0.000000000000e+00
1.057000000000e+03 -4.884546744470e-02 0.000000000000e+00 0.000000000000e+00
1.057250000000e+03 -3.312998322413e-02 0.000000000000e+00 0.000000000000e+00
1.057500000000e+03 -1.554503983010e-02 0.000000000000e+00 0.000000000000e+00
1.057750000000e+03 2.672855684573e-03 0.000000000000e+00 0.000000000000e+00
1.058000000000e+03 2.025164177733e-02 0.000000000000e+00 0.000000000000e+00
1.058250000000e+03 3.598467026545e-02 0.000000000000e+00 0.000000000000e+00
1.058500000000e+03 4.882497220202e-02 0.000000000000e+00 0.000000000000e+00
1.058750000000e+03 5.796419321445e-02 0.000000000000e+00 0.000000000000e+00
1.059000000000e+03 6.288928431993e-02 0.000000000000e+00 0.000000000000e+00
1.059250000000e+03 6.341245066055e-02 0.000000000000e+00 0.000000000000e+00
1.059500000000e+03 5.967268169022e-02 0.000000000000e+00 0.000000000000e+00
1.059750000000e+03 5.211007328859e-02 0.000000000000e+00 0.000000000000e+00
1.060000000000e+03 4.141676898087e-02 0.000000000000e+00 0.000000000000e+00
1.060250000000e+03 2.847040374352e-02 0.000000000000e+00 0.000000000000e+00
1.060500000000e+03 1.425722168247e-02 0.000000000000e+00 0.000000000000e+00
1.060750000000e+03 -2.075436375267e-04 0.000000000000e+00 0.000000000000e+00
1.061000000000e+03 -1.395487675926e-02 0.000000000000e+00 0.000000000000e+00
1.061250000000e+03 -2.612680073296e-02 0.000000000000e+00 0.000000000000e+00
1.061500000000e+03 -3.602653659679e-02 0.000000000000e+00 0.000000000000e+00
1.061750000000e+03 -4.315169504883e-02 0.000000000000e+00 0.000000000000e+00
1.062000000000e+03 -4.721015070078e-02 0.000000000000e+00 0.000000000000e+00
1.062250000000e+03 -4.811994786251e-02 0.000000000000e+00 0.000000000000e+00
1.062500000000e+03 -4.599583775732e-02 0.000000000000e+00 0.000000000000e+00
1.062750000000e+03 -4.112574552248e-02 0.000000000000e+00 0.000000000000e+00
1.063000000000e+03 -3.394060037973e-02 0.000000000000e+00 0.000000000000e+00
1.063250000000e+03 -2.498061202968e-02 0.000000000000e+00 0.000000000000e+00
1.063500000000e+03 -1.486038895142e-02 0.000000000000e+00 0.000000000000e+00
1.063750000000e+03 -4.234459256970e-03 0.000000000000e+00 0.000000000000e+00
1.064000000000e+03 6.236032284447e-03 0.000000000000e+00 0.000000000000e+00
1.064250000000e+03 1.591524918408e-02 0.000000000000e+00 0.000000000000e+00
1.064500000000e+03 2.422325466495e-02 0.000000000000e+00 0.000000000000e+00
1.064750000000e+03 3.066520075582e-02 0.000000000000e+00 0.000000000000e+00
1.065000000000e+03 3.485861928944e-02 0.000000000000e+00 0.000000000000e+00
1.065250000000e+03 3.655769613354e-02 0.000000000000e+00 0.000000000000e+00
1.065500000000e+03 3.567275811154e-02 0.000000000000e+00 0.000000000000e+00
1.065750000000e+03 3.228270672564e-02 0.000000000000e+00 0.000000000000e+00
1.066000000000e+03 2.663796299248e-02 0.000000000000e+00 0.000000000000e+00
1.066250000000e+03 1.915176297037e-02 0.000000000000e+00 0.000000000000e+00
1.066500000000e+03 1.037840846192e-02 0.000000000000e+00 0.000000000000e+00
1.066750000000e+03 9.782880448067e-04 0.000000000000e+00 0.000000000000e+00
1.067000000000e+03 -8.328991127879e-03 0.000000000000e+00 0.000000000000e+00
1.067250000000e+03 -1.682038276572e-02 0.000000000000e+00 0.000000000000e+00
1.067500000000e+03 -2.382960902850e-02 0.000000000000e+00 0.000000000000e+00
1.067750000000e+03 -2.880619022634e-02 0.000000000000e+00 0.000000000000e+00
1.068000000000e+03 -3.136716428543e-02 0.000000000000e+00 0.000000000000e+00
1.068250000000e+03 -3.133557659279e-02 0.000000000000e+00 0.000000000000e+00
1.068500000000e+03 -2.876081667900e-02 0.000000000000e+00 0.000000000000e+00
1.068750000000e+03 -2.391758848059e-02 0.000000000000e+00 0.000000000000e+00
1.069000000000e+03 -1.728254874082e-02 0.000000000000e+00 0.000000000000e+00
1.069250000000e+03 -9.490168389942e-03 0.000000000000e+00 0.000000000000e+00
1.069500000000e+03 -1.271845673103e-03 0.000000000000e+00 0.000000000000e+00
1.069750000000e+03 6.615601456667e-03 0.000000000000e+00 0.000000000000e+00
1.070000000000e+03 1.346450463954e-02 0.000000000000e+00 0.000000000000e+00
1.070250000000e+03 1.868586516467e-02 0.000000000000e+00 0.000000000000e+00
1.070500000000e+03 2.186614179173e-02 0.000000000000e+00 0.000000000000e+00
1.070750000000e+03 2.280500205865e-02 0.000000000000e+00 0.000000000000e+00
1.071000000000e+03 2.152990490182e-02 0.000000000000e+00 0.000000000000e+00
1.071250000000e+03 1.828608164763e-02 0.000000000000e+00 0.000000000000e+00
1.071500000000e+03 1.350336873438e-02 0.000000000000e+00 0.000000000000e+00
1.071750000000e+03 7.744050981213e-03 0.000000000000e+00 0.000000000000e+00
1.072000000000e+03 1.638053297805e-03 0.000000000000e+00 0.000000000000e+00
1.072250000000e+03 -4.186804452937e-03 0.000000000000e+00 0.000000000000e+00
1.072500000000e+03 -9.171368815549e-03 0.000000000000e+00 0.000000000000e+00
1.072750000000e+03 -1.288101364171e-02 0.000000000000e+00 0.000000000000e+00
1.073000000000e+03 -1.504480265042e-02 0.000000000000e+00 0.000000000000e+00
1.073250000000e+03 -1.557417503962e-02 0.000000000000e+00 0.000000000000e+00
1.073500000000e+03 -1.455999245345e-02 0.000000000000e+00 0.000000000000e+00
1.073750000000e+03 -1.224945180218e-02 0.000000000000e+00 0.000000000000e+00
1.074000000000e+03 -9.006738451611e-03 0.000000000000e+00 0.000000000000e+00
1.074250000000e+03 -5.263072644341e-03 0.000000000000e+00 0.000000000000e+00
1.074500000000e+03 -1.462782066644e-03 0.000000000000e+00 0.000000000000e+00
1.074750000000e+03 1.987877046458e-03 0.000000000000e+00 0.000000000000e+00
1.075000000000e+03 4.763198225588e-03 0.000000000000e+00 0.000000000000e+00
1.075250000000e+03 6.647335742933e-03 0.000000000000e+00 0.000000000000e+00
1.075500000000e+03 7.547947282113e-03 0.000000000000e+00 0.000000000000e+00
1.075750000000e+03 7.493825986291e-03 0.000000000000e+00 0.000000000000e+00
1.076000000000e+03 6.618232593436e-03 0.000000000000e+00 0.000000000000e+00
1.076250000000e+03 5.131318518206e-03 0.000000000000e+00 0.000000000000e+00
1.076500000000e+03 3.286137730305e-03 0.000000000000e+00 0.000000000000e+00
1.076750000000e+03 1.343170217404e-03 0.000000000000e+00 0.000000000000e+00
1.077000000000e+03 -4.619846989750e-04 0.000000000000e+00 0.000000000000e+00
1.077250000000e+03 -1.943951880476e-03 0.000000000000e+00 0.000000000000e+00
1.077500000000e+03 -2.983466065242e-03 0.000000000000e+00 0.000000000000e+00
1.077750000000e+03 -3.532821934019e-03 0.000000000000e+00 0.000000000000e+00
1.078000000000e+03 -3.611415824592e-03 0.000000000000e+00 0.000000000000e+00
1.078250000000e+03 -3.293189544594e-03 0.000000000000e+00 0.000000000000e+00
1.078500000000e+03 -2.688686871176e-03 0.000000000000e+00 0.000000000000e+00
1.078750000000e+03 -1.924858240792e-03 0.000000000000e+00 0.000000000000e+00
1.079000000000e+03 -1.125683859507e-03 0.000000000000e+00 0.000000000000e+00
1.079250000000e+03 -3.961883524298e-04 0.000000000000e+00 0.000000000000e+00
1.079500000000e+03 1.883919342068e-04 0.000000000000e+00 0.000000000000e+00
1.079750000000e+03 5.875017645765e-04 0.000000000000e+00 0.000000000000e+00
1.080000000000e+03 7.944058608228e-04 0.000000000000e+00 0.000000000000e+00
1.080250000000e+03 8.305853384530e-04 0.000000000000e+00 0.000000000000e+00
1.080500000000e+03 7.369723080155e-04 0.000000000000e+00 0.000000000000e+00
1.080750000000e+03 5.638572439120e-04 0.000000000000e+00 0.000000000000e+00
1.081000000000e+03 3.612398818099e-04 0.000000000000e+00 0.000000000000e+00
1.081250000000e+03 1.710604790488e-04 0.000000000000e+00 0.000000000000e+00
1.081500000000e+03 2.223016041555e-05 0.000000000000e+00 0.000000000000e+00
1.081750000000e+03 -7.121683136649e-05 0.000000000000e+00 0.000000000000e+00
1.082000000000e+03 -1.090924270052e-04 0.000000000000e+00 0.000000000000e+00
1.082250000000e+03 -1.018350871321e-04 0.000000000000e+00 0.000000000000e+00
1.082500000000e+03 -6.605645123874e-05 0.000000000000e+00 0.000000000000e+00
1.082750000000e+03 -1.987217440358e-05 0.000000000000e+00 0.000000000000e+00
1.083000000000e+03 2.109056417120e-05 0.000000000000e+00 0.000000000000e+00
1.083250000000e+03 4.638371427956e-05 0.000000000000e+00 0.000000000000e+00
1.083500000000e+03 5.184511213879e-05 0.000000000000e+00 0.000000000000e+00
1.083750000000e+03 3.918591208234e-05 0.000000000000e+00 0.000000000000e+00
1.084000000000e+03 1.440862631898e-05 0.000000000000e+00 0.000000000000e+00
1.084250000000e+03 -1.441639259497e-05 0.000000000000e+00 0.000000000000e+00
1.084500000000e+03 -3.943864542946e-05 0.000000000000e+00 0.000000000000e+00
1.084750000000e+03 -5.487489555880e-05 0.000000000000e+00 0.000000000000e+00
1.085000000000e+03 -5.807821438141e-05 0.000000000000e+00 0.000000000000e+00
1.085250000000e+03 -4.970602735139e-05 0.000000000000e+00 0.000000000000e+00
1.085500000000e+03 -3.307929333211e-05 0.000000000000e+00 0.000000000000e+00
1.085750000000e+03 -1.299426247321e-05 0.000000000000e+00 0.000000000000e+00
1.086000000000e+03 5.659152351741e-06 0.000000000000e+00 0.000000000000e+00
1.086250000000e+03 1.911497757483e-05 0.000000000000e+00 0.000000000000e+00
1.086500000000e+03 2.550573972881e-05 0.000000000000e+00 0.000000000000e+00
1.086750000000e+03 2.505073973724e-05 0.000000000000e+00 0.000000000000e+00
1.087000000000e+03 1.967280534621e-05 0.000000000000e+00 0.000000000000e+00
1.087250000000e+03 1.220078888360e-05 0.000000000000e+00 0.000000000000e+00
1.087500000000e+03 5.409949895941e-06 0.000000000000e+00 0.000000000000e+00
1.087750000000e+03 1.179794342676e-06 0.000000000000e+00 0.000000000000e+00
1.088000000000e+03 0.000000000000e+00 0.000000000000e+00 0.000000000000e+00
1.088250000000e+03 0.000000000000e+00 0.000000000000e+00 0.000000000000e+00
1.088500000000e+03 0.000000000000e+00 0.000000000000e+00 0.000000000000e+00
1.088750000000e+03 0.000000000000e+00 0.000000000000e+00 0.000000000000e+00
1.089000000000e+03 0.000000000000e+00 0.000000000000e+00 0.000000000000e+00
1.089250000000e+03 0.000000000000e+00 0.000000000000e+00 0.000000000000e+00
1.089500000000e+03 0.000000000000e+00 0.000000000000e+00 0.000000000000e+00
1.089750000000e+03 0.000000000000e+00 0.000000000000e+00 0.000000000000e+00
1.090000000000e+03 0.000000000000e+00 0.000000000000e+00 0.000000000000e+00
1.090250000000e+03 0.000000000000e+00 0.000000000000e+00 0.000000000000e+00
1.090500000000e+03 0.000000000000e+00 0.000000000000e+00 0.000000000000e+00
1.090750000000e+03 0.000000000000e+00 0.000000000000e+00 0.000000000000e+00
1.091000000000e+03 0.000000000000e+00 0.000000000000e+00 0.000000000000e+00
1.091250000000e+03 0.000000000000e+00 0.000000000000e+00 0.000000000000e+00
1.091500000000e+03 0.000000000000e+00 0.000000000000e+00 0.000000000000e+00
1.091750000000e+03 0.000000000000e+00 0.000000000000e+00 0.000000000000e+00
1.092000000000e+03 0.000000000000e+00 0.000000000000e+00 0.000000000000e+00
1.092250000000e+03 0.000000000000e+00 0.000000000000e+00 0.000000000000e+00
1.092500000000e+03 0.000000000000e+00 0.000000000000e+00 0.000000000000e+00
1.092750000000e+03 0.000000000000e+00 0.000000000000e+00 0.000000000000e+00
1.093000000000e+03 0.000000000000e+00 0.000000000000e+00 0.000000000000e+00
1.093250000000e+03 0.000000000000e+00 0.000000000000e+00 0.000000000000e+00
1.093500000000e+03 0.000000000000e+00 0.000000000000e+00 0.000000000000e+00
1.093750000000e+03 0.000000000000e+00 0.000000000000e+00 0.000000000000e+00
1.094000000000e+03 0.000000000000e+00 0.000000000000e+00 0.000000000000e+00
1.094250000000e+03 0.000000000000e+00 0.000000000000e+00 0.000000000000e+00
1.094500000000e+03 0.000000000000e+00 0.000000000000e+00 0.000000000000e+00
1.094750000000e+03 0.000000000000e+00 0.000000000000e+00 0.000000000000e+00
1.095000000000e+03 0.000000000000e+00 0.000000000000e+00 0.000000000000e+00
1.095250000000e+03 0.000000000000e+00 0.000000000000e+00 0.000000000000e+00
1.095500000000e+03 0.000000000000e+00 0.000000000000e+00 0.000000000000e+00
1.095750000000e+03 0.000000000000e+00 0.000000000000e+00 0.000000000000e+00
1.096000000000e+03 0.000000000000e+00 0.000000000000e+00 0.000000000000e+00
1.096250000000e+03 0.000000000000e+00 0.000000000000e+00 0.000000000000e+00
1.096500000000e+03 0.000000000000e+00 0.000000000000e+00 0.000000000000e+00
1.096750000000e+03 0.000000000000e+00 0.000000000000e+00 0.000000000000e+00
1.097000000000e+03 0.000000000000e+00 0.000000000000e+00 0.000000000000e+00
1.097250000000e+03 0.000000000000e+00 0.000000000000e+00 0.000000000000e+00
1.097500000000e+03 0.000000000000e+00 0.000000000000e+00 0.000000000000e+00
1.097750000000e+03 0.000000000000e+00 0.000000000000e+00 0.000000000000e+00
1.098000000000e+03 0.000000000000e+00 0.000000000000e+00 0.000000000000e+00
1.098250000000e+03 0.000000000000e+00 0.000000000000e+00 0.000000000000e+00
1.098500000000e+03 0.000000000000e+00 0.000000000000e+00 0.000000000000e+00
1.098750000000e+03 0.000000000000e+00 0.000000000000e+00 0.000000000000e+00
1.099000000000e+03 0.000000000000e+00 0.000000000000e+00 0.000000000000e+00
1.099250000000e+03 0.000000000000e+00 0.000000000000e+00 0.000000000000e+00
1.099500000000e+03 0.000000000000e+00 0.000000000000e+00 0.000000000000e+00
1.099750000000e+03 0.000000000000e+00 0.000000000000e+00 0.000000000000e+00
1.100000000000e+03 0.000000000000e+00 0.000000000000e+00 0.000000000000e+00
1.100250000000e+03 0.000000000000e+00 0.000000000000e+00 0.000000000000e+00
1.100500000000e+03 0.000000000000e+00 0.000000000000e+00 0.000000000000e+00
1.100750000000e+03 0.000000000000e+00 0.000000000000e+00 0.000000000000e+00
1.101000000000e+03 0.000000000000e+00 0.000000000000e+00 0.000000000000e+00
1.101250000000e+03 0.000000000000e+00 0.000000000000e+00 0.000000000000e+00
1.101500000000e+03 0.000000000000e+00 0.000000000000e+00 0.000000000000e+00
1.101750000000e+03 0.000000000000e+00 0.000000000000e+00 0.000000000000e+00
1.102000000000e+03 0.000000000000e+00 0.000000000000e+00 0.000000000000e+00
1.102250000000e+03 0.000000000000e+00 0.000000000000e+00 0.000000000000e+00
1.102500000000e+03 0.000000000000e+00 0.000000000000e+00 0.000000000000e+00
1.102750000000e+03 0.000000000000e+00 0.000000000000e+00 0.000000000000e+00
1.103000000000e+03 0.000000000000e+00 0.000000000000e+00 0.000000000000e+00
1.103250000000e+03 0.000000000000e+00 0.000000000000e+00 0.000000000000e+00
1.103500000000e+03 0.000000000000e+00 0.000000000000e+00 0.000000000000e+00
1.103750000000e+03 0.000000000000e+00 0.000000000000e+00 0.000000000000e+00
1.104000000000e+03 0.000000000000e+00 0.000000000000e+00 0.000000000000e+00
1.104250000000e+03 0.000000000000e+00 0.000000000000e+00 0.000000000000e+00
1.104500000000e+03 0.000000000000e+00 0.000000000000e+00 0.000000000000e+00
1.104750000000e+03 0.000000000000e+00 0.000000000000e+00 0.000000000000e+00
1.105000000000e+03 0.000000000000e+00 0.000000000000e+00 0.000000000000e+00
1.105250000000e+03 0.000000000000e+00 0.000000000000e+00 0.000000000000e+00
1.105500000000e+03 0.000000000000e+00 0.000000000000e+00 0.000000000000e+00
1.105750000000e+03 0.000000000000e+00 0.000000000000e+00 0.000000000000e+00
1.106000000000e+03 0.000000000000e+00 0.000000000000e+00 0.000000000000e+00
1.106250000000e+03 0.000000000000e+00 0.000000000000e+00 0.000000000000e+00
1.106500000000e+03 0.000000000000e+00 0.000000000000e+00 0.000000000000e+00
1.106750000000e+03 0.000000000000e+00 0.000000000000e+00 0.000000000000e+00
1.107000000000e+03 0.000000000000e+00 0.000000000000e+00 0.000000000000e+00
1.107250000000e+03 0.000000000000e+00 0.000000000000e+00 0.000000000000e+00
1.107500000000e+03 0.000000000000e+00 0.000000000000e+00 0.000000000000e+00
1.107750000000e+03 0.000000000000e+00 0.000000000000e+00 0.000000000000e+00
1.108000000000e+03 0.000000000000e+00 0.000000000000e+00 0.000000000000e+00
1.108250000000e+03 0.000000000000e+00 0.000000000000e+00 0.000000000000e+00
1.108500000000e+03 0.000000000000e+00 0.000000000000e+00 0.000000000000e+00
1.108750000000e+03 0.000000000000e+00 0.000000000000e+00 0.000000000000e+00
1.109000000000e+03 0.000000000000e+00 0.000000000000e+00 0.000000000000e+00
1.109250000000e+03 0.000000000000e+00 0.000000000000e+00 0.000000000000e+00
1.109500000000e+03 0.000000000000e+00 0.000000000000e+00 0.000000000000e+00
1.109750000000e+03 0.000000000000e+00 0.000000000000e+00 0.000000000000e+00
1.110000000000e+03 0.000000000000e+00 0.000000000000e+00 0.000000000000e+00
1.110250000000e+03 0.000000000000e+00 0.000000000000e+00 0.000000000000e+00
1.110500000000e+03 0.000000000000e+00 0.000000000000e+00 0.000000000000e+00
1.110750000000e+03 0.000000000000e+00 0.000000000000e+00 0.000000000000e+00
1.111000000000e+03 0.000000000000e+00 0.000000000000e+00 0.000000000000e+00
1.111250000000e+03 0.000000000000e+00 0.000000000000e+00 0.000000000000e+00
1.111500000000e+03 0.000000000000e+00 0.000000000000e+00 0.000000000000e+00
1.111750000000e+03 0.000000000000e+00 0.000000000000e+00 0.000000000000e+00
1.112000000000e+03 0.000000000000e+00 0.000000000000e+00 0.000000000000e+00
1.112250000000e+03 0.000000000000e+00 0.000000000000e+00 0.000000000000e+00
1.112500000000e+03 0.000000000000e+00 0.000000000000e+00 0.000000000000e+00
1.112750000000e+03 0.000000000000e+00 0.000000000000e+00 0.000000000000e+00
1.113000000000e+03 0.000000000000e+00 0.000000000000e+00 0.000000000000e+00
1.113250000000e+03 0.000000000000e+00 0.000000000000e+00 0.000000000000e+00
1.113500000000e+03 0.000000000000e+00 0.000000000000e+00 0.000000000000e+00
1.113750000000e+03 0.000000000000e+00 0.000000000000e+00 0.000000000000e+00
1.114000000000e+03 0.000000000000e+00 0.000000000000e+00 0.000000000000e+00
1.114250000000e+03 0.000000000000e+00 0.000000000000e+00 0.000000000000e+00
1.114500000000e+03 0.000000000000e+00 0.000000000000e+00 0.000000000000e+00
1.114750000000e+03 0.000000000000e+00 0.000000000000e+00 0.000000000000e+00
1.115000000000e+03 0.000000000000e+00 0.000000000000e+00 0.000000000000e+00
1.115250000000e+03 0.000000000000e+00 0.000000000000e+00 0.000000000000e+00
1.115500000000e+03 0.000000000000e+00 0.000000000000e+00 0.000000000000e+00
1.115750000000e+03 0.000000000000e+00 0.000000000000e+00 0.000000000000e+00
1.116000000000e+03 0.000000000000e+00 0.000000000000e+00 0.000000000000e+00
1.116250000000e+03 0.000000000000e+00 0.000000000000e+00 0.000000000000e+00
1.116500000000e+03 0.000000000000e+00 0.000000000000e+00 0.000000000000e+00
1.116750000000e+03 0.000000000000e+00 0.000000000000e+00 0.000000000000e+00
1.117000000000e+03 0.000000000000e+00 0.000000000000e+00 0.000000000000e+00
1.117250000000e+03 0.000000000000e+00 0.000000000000e+00 0.000000000000e+00
1.117500000000e+03 0.000000000000e+00 0.000000000000e+00 0.000000000000e+00
1.117750000000e+03 0.000000000000e+00 0.000000000000e+00 0.000000000000e+00
1.118000000000e+03 0.000000000000e+00 0.000000000000e+00 0.000000000000e+00
1.118250000000e+03 0.000000000000e+00 0.000000000000e+00 0.000000000000e+00
1.118500000000e+03 0.000000000000e+00 0.000000000000e+00 0.000000000000e+00
1.118750000000e+03 0.000000000000e+00 0.000000000000e+00 0.000000000000e+00
1.119000000000e+03 0.000000000000e+00 0.000000000000e+00 0.000000000000e+00
1.119250000000e+03 0.000000000000e+00 0.000000000000e+00 0.000000000000e+00
1.119500000000e+03 0.000000000000e+00 0.000000000000e+00 0.000000000000e+00
1.119750000000e+03 0.000000000000e+00 0.000000000000e+00 0.000000000000e+00
1.120000000000e+03 0.000000000000e+00 0.000000000000e+00 0.000000000000e+00
1.120250000000e+03 0.000000000000e+00 0.000000000000e+00 0.000000000000e+00
1.120500000000e+03 0.000000000000e+00 0.000000000000e+00 0.000000000000e+00
1.120750000000e+03 0.000000000000e+00 0.000000000000e+00 0.000000000000e+00
1.121000000000e+03 0.000000000000e+00 0.000000000000e+00 0.000000000000e+00
1.121250000000e+03 0.000000000000e+00 0.000000000000e+00 0.000000000000e+00
1.121500000000e+03 0.000000000000e+00 0.000000000000e+00 0.000000000000e+00
1.121750000000e+03 0.000000000000e+00 0.000000000000e+00 0.000000000000e+00
1.122000000000e+03 0.000000000000e+00 0.000000000000e+00 0.000000000000e+00
1.122250000000e+03 0.000000000000e+00 0.000000000000e+00 0.000000000000e+00
1.122500000000e+03 0.000000000000e+00 0.000000000000e+00 0.000000000000e+00
1.122750000000e+03 0.000000000000e+00 0.000000000000e+00 0.000000000000e+00
1.123000000000e+03 0.000000000000e+00 0.000000000000e+00 0.000000000000e+00
1.123250000000e+03 0.000000000000e+00 0.000000000000e+00 0.000000000000e+00
1.123500000000e+03 0.000000000000e+00 0.000000000000e+00 0.000000000000e+00
1.123750000000e+03 0.000000000000e+00 0.000000000000e+00 0.000000000000e+00
1.124000000000e+03 0.000000000000e+00 0.000000000000e+00 0.000000000000e+00
1.124250000000e+03 0.000000000000e+00 0.000000000000e+00 0.000000000000e+00
1.124500000000e+03 0.000000000000e+00 0.000000000000e+00 0.000000000000e+00
1.124750000000e+03 0.000000000000e+00 0.000000000000e+00 0.000000000000e+00
1.125000000000e+03 0.000000000000e+00 0.000000000000e+00 0.000000000000e+00
1.125250000000e+03 0.000000000000e+00 0.000000000000e+00 0.000000000000e+00
1.125500000000e+03 0.000000000000e+00 0.000000000000e+00 0.000000000000e+00
1.125750000000e+03 0.000000000000e+00 0.000000000000e+00 0.000000000000e+00
1.126000000000e+03 0.000000000000e+00 0.000000000000e+00 0.000000000000e+00
1.126250000000e+03 0.000000000000e+00 0.000000000000e+00 0.000000000000e+00
1.126500000000e+03 0.000000000000e+00 0.000000000000e+00 0.000000000000e+00
1.126750000000e+03 0.000000000000e+00 0.000000000000e+00 0.000000000000e+00
1.127000000000e+03 0.000000000000e+00 0.000000000000e+00 0.000000000000e+00
1.127250000000e+03 0.000000000000e+00 0.000000000000e+00 0.000000000000e+00
1.127500000000e+03 0.000000000000e+00 0.000000000000e+00 0.000000000000e+00
1.127750000000e+03 0.000000000000e+00 0.000000000000e+00 0.000000000000e+00
1.128000000000e+03 0.000000000000e+00 0.000000000000e+00 0.000000000000e+00
1.128250000000e+03 0.000000000000e+00 0.000000000000e+00 0.000000000000e+00
1.128500000000e+03 0.000000000000e+00 0.000000000000e+00 0.000000000000e+00
1.128750000000e+03 0.000000000000e+00 0.000000000000e+00 0.000000000000e+00
1.129000000000e+03 0.000000000000e+00 0.000000000000e+00 0.000000000000e+00
1.129250000000e+03 0.000000000000e+00 0.000000000000e+00 0.000000000000e+00
1.129500000000e+03 0.000000000000e+00 0.000000000000e+00 0.000000000000e+00
1.129750000000e+03 0.000000000000e+00 0.000000000000e+00 0.000000000000e+00
1.130000000000e+03 0.000000000000e+00 0.000000000000e+00 0.000000000000e+00
1.130250000000e+03 0.000000000000e+00 0.000000000000e+00 0.000000000000e+00
1.130500000000e+03 0.000000000000e+00 0.000000000000e+00 0.000000000000e+00
1.130750000000e+03 0.000000000000e+00 0.000000000000e+00 0.000000000000e+00
1.131000000000e+03 0.000000000000e+00 0.000000000000e+00 0.000000000000e+00
1.131250000000e+03 0.000000000000e+00 0.000000000000e+00 0.000000000000e+00
1.131500000000e+03 0.000000000000e+00 0.000000000000e+00 0.000000000000e+00
1.131750000000e+03 0.000000000000e+00 0.000000000000e+00 0.000000000000e+00
1.132000000000e+03 0.000000000000e+00 0.000000000000e+00 0.000000000000e+00
1.132250000000e+03 0.000000000000e+00 0.000000000000e+00 0.000000000000e+00
1.132500000000e+03 0.000000000000e+00 0.000000000000e+00 0.000000000000e+00
1.132750000000e+03 0.000000000000e+00 0.000000000000e+00 0.000000000000e+00
1.133000000000e+03 0.000000000000e+00 0.000000000000e+00 0.000000000000e+00
1.133250000000e+03 0.000000000000e+00 0.000000000000e+00 0.000000000000e+00
1.133500000000e+03 0.000000000000e+00 0.000000000000e+00 0.000000000000e+00
1.133750000000e+03 0.000000000000e+00 0.000000000000e+00 0.000000000000e+00
1.134000000000e+03 0.000000000000e+00 0.000000000000e+00 0.000000000000e+00
1.134250000000e+03 0.000000000000e+00 0.000000000000e+00 0.000000000000e+00
1.134500000000e+03 0.000000000000e+00 0.000000000000e+00 0.000000000000e+00
1.134750000000e+03 0.000000000000e+00 0.000000000000e+00 0.000000000000e+00
1.135000000000e+03 0.000000000000e+00 0.000000000000e+00 0.000000000000e+00
1.135250000000e+03 0.000000000000e+00 0.000000000000e+00 0.000000000000e+00
1.135500000000e+03 0.000000000000e+00 0.000000000000e+00 0.000000000000e+00
1.135750000000e+03 0.000000000000e+00 0.000000000000e+00 0.000000000000e+00
1.136000000000e+03 0.000000000000e+00 0.000000000000e+00 0.000000000000e+00
1.136250000000e+03 0.000000000000e+00 0.000000000000e+00 0.000000000000e+00
1.136500000000e+03 0.000000000000e+00 0.000000000000e+00 0.000000000000e+00
1.136750000000e+03 0.000000000000e+00 0.000000000000e+00 0.000000000000e+00
1.137000000000e+03 0.000000000000e+00 0.000000000000e+00 0.000000000000e+00
1.137250000000e+03 0.000000000000e+00 0.000000000000e+00 0.000000000000e+00
1.137500000000e+03 0.000000000000e+00 0.000000000000e+00 0.000000000000e+00
1.137750000000e+03 0.000000000000e+00 0.000000000000e+00 0.000000000000e+00
1.138000000000e+03 0.000000000000e+00 0.000000000000e+00 0.000000000000e+00
1.138250000000e+03 0.000000000000e+00 0.000000000000e+00 0.000000000000e+00
1.138500000000e+03 0.000000000000e+00 0.000000000000e+00 0.000000000000e+00
1.138750000000e+03 0.000000000000e+00 0.000000000000e+00 0.000000000000e+00
1.139000000000e+03 0.000000000000e+00 0.000000000000e+00 0.000000000000e+00
1.139250000000e+03 0.000000000000e+00 0.000000000000e+00 0.000000000000e+00
1.139500000000e+03 0.000000000000e+00 0.000000000000e+00 0.000000000000e+00
1.139750000000e+03 0.000000000000e+00 0.000000000000e+00 0.000000000000e+00
1.140000000000e+03 0.000000000000e+00 0.000000000000e+00 0.000000000000e+00
1.140250000000e+03 0.000000000000e+00 0.000000000000e+00 0.000000000000e+00
1.140500000000e+03 0.000000000000e+00 0.000000000000e+00 0.000000000000e+00
1.140750000000e+03 0.000000000000e+00 0.000000000000e+00 0.000000000000e+00
1.141000000000e+03 0.000000000000e+00 0.000000000000e+00 0.000000000000e+00
1.141250000000e+03 0.000000000000e+00 0.000000000000e+00 0.000000000000e+00
1.141500000000e+03 0.000000000000e+00 0.000000000000e+00 0.000000000000e+00
1.141750000000e+03 0.000000000000e+00 0.000000000000e+00 0.000000000000e+00
1.142000000000e+03 0.000000000000e+00 0.000000000000e+00 0.000000000000e+00
1.142250000000e+03 0.000000000000e+00 0.000000000000e+00 0.000000000000e+00
1.142500000000e+03 0.000000000000e+00 0.000000000000e+00 0.000000000000e+00
1.142750000000e+03 0.000000000000e+00 0.000000000000e+00 0.000000000000e+00
1.143000000000e+03 0.000000000000e+00 0.000000000000e+00 0.000000000000e+00
1.143250000000e+03 0.000000000000e+00 0.000000000000e+00 0.000000000000e+00
1.143500000000e+03 0.000000000000e+00 0.000000000000e+00 0.000000000000e+00
1.143750000000e+03 0.000000000000e+00 0.000000000000e+00 0.000000000000e+00
1.144000000000e+03 0.000000000000e+00 0.000000000000e+00 0.000000000000e+00
1.144250000000e+03 0.000000000000e+00 0.000000000000e+00 0.000000000000e+00
1.144500000000e+03 0.000000000000e+00 0.000000000000e+00 0.000000000000e+00
1.144750000000e+03 0.000000000000e+00 0.000000000000e+00 0.000000000000e+00
1.145000000000e+03 0.000000000000e+00 0.000000000000e+00 0.000000000000e+00
1.145250000000e+03 0.000000000000e+00 0.000000000000e+00 0.000000000000e+00
1.145500000000e+03 0.000000000000e+00 0.000000000000e+00 0.000000000000e+00
1.145750000000e+03 0.000000000000e+00 0.000000000000e+00 0.000000000000e+00
1.146000000000e+03 0.000000000000e+00 0.000000000000e+00 0.000000000000e+00
1.146250000000e+03 0.000000000000e+00 0.000000000000e+00 0.000000000000e+00
1.146500000000e+03 0.000000000000e+00 0.000000000000e+00 0.000000000000e+00
1.146750000000e+03 0.000000000000e+00 0.000000000000e+00 0.000000000000e+00
1.147000000000e+03 0.000000000000e+00 0.000000000000e+00 0.000000000000e+00
1.147250000000e+03 0.000000000000e+00 0.000000000000e+00 0.000000000000e+00
1.147500000000e+03 0.000000000000e+00 0.000000000000e+00 0.000000000000e+00
1.147750000000e+03 0.000000000000e+00 0.000000000000e+00 0.000000000000e+00
1.148000000000e+03 0.000000000000e+00 0.000000000000e+00 0.000000000000e+00
1.148250000000e+03 0.000000000000e+00 0.000000000000e+00 0.000000000000e+00
1.148500000000e+03 0.000000000000e+00 0.000000000000e+00 0.000000000000e+00
1.148750000000e+03 0.000000000000e+00 0.000000000000e+00 0.000000000000e+00
1.149000000000e+03 0.000000000000e+00 0.000000000000e+00 0.000000000000e+00
1.149250000000e+03 0.000000000000e+00 0.000000000000e+00 0.000000000000e+00
1.149500000000e+03 0.000000000000e+00 0.000000000000e+00 0.000000000000e+00
1.149750000000e+03 0.000000000000e+00 0.000000000000e+00 0.000000000000e+00
1.150000000000e+03 0.000000000000e+00 0.000000000000e+00 0.000000000000e+00
1.150250000000e+03 0.000000000000e+00 0.000000000000e+00 0.000000000000e+00
1.150500000000e+03 0.000000000000e+00 0.000000000000e+00 0.000000000000e+00
1.150750000000e+03 0.000000000000e+00 0.000000000000e+00 0.000000000000e+00
1.151000000000e+03 0.000000000000e+00 0.000000000000e+00 0.000000000000e+00
1.151250000000e+03 0.000000000000e+00 0.000000000000e+00 0.000000000000e+00
1.151500000000e+03 0.000000000000e+00 0.000000000000e+00 0.000000000000e+00
1.151750000000e+03 0.000000000000e+00 0.000000000000e+00 0.000000000000e+00
1.152000000000e+03 0.000000000000e+00 0.000000000000e+00 0.000000000000e+00
1.152250000000e+03 0.000000000000e+00 0.000000000000e+00 0.000000000000e+00
1.152500000000e+03 0.000000000000e+00 0.000000000000e+00 0.000000000000e+00
1.152750000000e+03 0.000000000000e+00 0.000000000000e+00 0.000000000000e+00
1.153000000000e+03 0.000000000000e+00 0.000000000000e+00 0.000000000000e+00
1.153250000000e+03 0.000000000000e+00 0.000000000000e+00 0.000000000000e+00
1.153500000000e+03 0.000000000000e+00 0.000000000000e+00 0.000000000000e+00
1.153750000000e+03 0.000000000000e+00 0.000000000000e+00 0.000000000000e+00
1.154000000000e+03 0.000000000000e+00 0.000000000000e+00 0.000000000000e+00
1.154250000000e+03 0.000000000000e+00 0.000000000000e+00 0.000000000000e+00
1.154500000000e+03 0.000000000000e+00 0.000000000000e+00 0.000000000000e+00
1.154750000000e+03 0.000000000000e+00 0.000000000000e+00 0.000000000000e+00
1.155000000000e+03 0.000000000000e+00 0.000000000000e+00 0.000000000000e+00
1.155250000000e+03 0.000000000000e+00 0.000000000000e+00 0.000000000000e+00
1.155500000000e+03 0.000000000000e+00 0.000000000000e+00 0.000000000000e+00
1.155750000000e+03 0.000000000000e+00 0.000000000000e+00 0.000000000000e+00
1.156000000000e+03 0.000000000000e+00 0.000000000000e+00 0.000000000000e+00
1.156250000000e+03 0.000000000000e+00 0.000000000000e+00 0.000000000000e+00
1.156500000000e+03 0.000000000000e+00 0.000000000000e+00 0.000000000000e+00
1.156750000000e+03 0.000000000000e+00 0.000000000000e+00 0.000000000000e+00
1.157000000000e+03 0.000000000000e+00 0.000000000000e+00 0.000000000000e+00
1.157250000000e+03 0.000000000000e+00 0.000000000000e+00 0.000000000000e+00
1.157500000000e+03 0.000000000000e+00 0.000000000000e+00 0.000000000000e+00
1.157750000000e+03 0.000000000000e+00 0.000000000000e+00 0.000000000000e+00
1.158000000000e+03 0.000000000000e+00 0.000000000000e+00 0.000000000000e+00
1.158250000000e+03 0.000000000000e+00 0.000000000000e+00 0.000000000000e+00
1.158500000000e+03 0.000000000000e+00 0.000000000000e+00 0.000000000000e+00
1.158750000000e+03 0.000000000000e+00 0.000000000000e+00 0.000000000000e+00
1.159000000000e+03 0.000000000000e+00 0.000000000000e+00 0.000000000000e+00
1.159250000000e+03 0.000000000000e+00 0.000000000000e+00 0.000000000000e+00
1.159500000000e+03 0.000000000000e+00 0.000000000000e+00 0.000000000000e+00
1.159750000000e+03 0.000000000000e+00 0.000000000000e+00 0.000000000000e+00
1.160000000000e+03 0.000000000000e+00 0.000000000000e+00 0.000000000000e+00
1.160250000000e+03 0.000000000000e+00 0.000000000000e+00 0.000000000000e+00
1.160500000000e+03 0.000000000000e+00 0.000000000000e+00 0.000000000000e+00
1.160750000000e+03 0.000000000000e+00 0.000000000000e+00 0.000000000000e+00
1.161000000000e+03 0.000000000000e+00 0.000000000000e+00 0.000000000000e+00
1.161250000000e+03 0.000000000000e+00 0.000000000000e+00 0.000000000000e+00
1.161500000000e+03 0.000000000000e+00 0.000000000000e+00 0.000000000000e+00
1.161750000000e+03 0.000000000000e+00 0.000000000000e+00 0.000000000000e+00
1.162000000000e+03 0.000000000000e+00 0.000000000000e+00 0.000000000000e+00
1.162250000000e+03 0.000000000000e+00 0.000000000000e+00 0.000000000000e+00
1.162500000000e+03 0.000000000000e+00 0.000000000000e+00 0.000000000000e+00
1.162750000000e+03 0.000000000000e+00 0.000000000000e+00 0.000000000000e+00
1.163000000000e+03 0.000000000000e+00 0.000000000000e+00 0.000000000000e+00
1.163250000000e+03 0.000000000000e+00 0.000000000000e+00 0.000000000000e+00
1.163500000000e+03 0.000000000000e+00 0.000000000000e+00 0.000000000000e+00
1.163750000000e+03 0.000000000000e+00 0.000000000000e+00 0.000000000000e+00
1.164000000000e+03 0.000000000000e+00 0.000000000000e+00 0.000000000000e+00
1.164250000000e+03 0.000000000000e+00 0.000000000000e+00 0.000000000000e+00
1.164500000000e+03 0.000000000000e+00 0.000000000000e+00 0.000000000000e+00
1.164750000000e+03 0.000000000000e+00 0.000000000000e+00 0.000000000000e+00
1.165000000000e+03 0.000000000000e+00 0.000000000000e+00 0.000000000000e+00
1.165250000000e+03 0.000000000000e+00 0.000000000000e+00 0.000000000000e+00
1.165500000000e+03 0.000000000000e+00 0.000000000000e+00 0.000000000000e+00
1.165750000000e+03 0.000000000000e+00 0.000000000000e+00 0.000000000000e+00
1.166000000000e+03 0.000000000000e+00 0.000000000000e+00 0.000000000000e+00
1.166250000000e+03 0.000000000000e+00 0.000000000000e+00 0.000000000000e+00
1.166500000000e+03 0.000000000000e+00 0.000000000000e+00 0.000000000000e+00
1.166750000000e+03 0.000000000000e+00 0.000000000000e+00 0.000000000000e+00
1.167000000000e+03 0.000000000000e+00 0.000000000000e+00 0.000000000000e+00
1.167250000000e+03 0.000000000000e+00 0.000000000000e+00 0.000000000000e+00
1.167500000000e+03 0.000000000000e+00 0.000000000000e+00 0.000000000000e+00
1.167750000000e+03 0.000000000000e+00 0.000000000000e+00 0.000000000000e+00
1.168000000000e+03 0.000000000000e+00 0.000000000000e+00 0.000000000000e+00
1.168250000000e+03 0.000000000000e+00 0.000000000000e+00 0.000000000000e+00
1.168500000000e+03 0.000000000000e+00 0.000000000000e+00 0.000000000000e+00
1.168750000000e+03 0.000000000000e+00 0.000000000000e+00 0.000000000000e+00
1.169000000000e+03 0.000000000000e+00 0.000000000000e+00 0.000000000000e+00
1.169250000000e+03 0.000000000000e+00 0.000000000000e+00 0.000000000000e+00
1.169500000000e+03 0.000000000000e+00 0.000000000000e+00 0.000000000000e+00
1.169750000000e+03 0.000000000000e+00 0.000000000000e+00 0.000000000000e+00
1.170000000000e+03 0.000000000000e+00 0.000000000000e+00 0.000000000000e+00
1.170250000000e+03 0.000000000000e+00 0.000000000000e+00 0.000000000000e+00
1.170500000000e+03 0.000000000000e+00 0.000000000000e+00 0.000000000000e+00
1.170750000000e+03 0.000000000000e+00 0.000000000000e+00 0.000000000000e+00
1.171000000000e+03 0.000000000000e+00 0.000000000000e+00 0.000000000000e+00
1.171250000000e+03 0.000000000000e+00 0.000000000000e+00 0.000000000000e+00
1.171500000000e+03 0.000000000000e+00 0.000000000000e+00 0.000000000000e+00
1.171750000000e+03 0.000000000000e+00 0.000000000000e+00 0.000000000000e+00
1.172000000000e+03 0.000000000000e+00 0.000000000000e+00 0.000000000000e+00
1.172250000000e+03 0.000000000000e+00 0.000000000000e+00 0.000000000000e+00
1.172500000000e+03 0.000000000000e+00 0.000000000000e+00 0.000000000000e+00
1.172750000000e+03 0.000000000000e+00 0.000000000000e+00 0.000000000000e+00
1.173000000000e+03 0.000000000000e+00 0.000000000000e+00 0.000000000000e+00
1.173250000000e+03 0.000000000000e+00 0.000000000000e+00 0.000000000000e+00
1.173500000000e+03 0.000000000000e+00 0.000000000000e+00 0.000000000000e+00
1.173750000000e+03 0.000000000000e+00 0.000000000000e+00 0.000000000000e+00
1.174000000000e+03 0.000000000000e+00 0.000000000000e+00 0.000000000000e+00
1.174250000000e+03 0.000000000000e+00 0.000000000000e+00 0.000000000000e+00
1.174500000000e+03 0.000000000000e+00 0.000000000000e+00 0.000000000000e+00
1.174750000000e+03 0.000000000000e+00 0.000000000000e+00 0.000000000000e+00
1.175000000000e+03 0.000000000000e+00 0.000000000000e+00 0.000000000000e+00
1.175250000000e+03 0.000000000000e+00 0.000000000000e+00 0.000000000000e+00
1.175500000000e+03 0.000000000000e+00 0.000000000000e+00 0.000000000000e+00
1.175750000000e+03 0.000000000000e+00 0.000000000000e+00 0.000000000000e+00
1.176000000000e+03 0.000000000000e+00 0.000000000000e+00 0.000000000000e+00
1.176250000000e+03 0.000000000000e+00 0.000000000000e+00 0.000000000000e+00
1.176500000000e+03 0.000000000000e+00 0.000000000000e+00 0.000000000000e+00
1.176750000000e+03 0.000000000000e+00 0.000000000000e+00 0.000000000000e+00
1.177000000000e+03 0.000000000000e+00 0.000000000000e+00 0.000000000000e+00
1.177250000000e+03 0.000000000000e+00 0.000000000000e+00 0.000000000000e+00
1.177500000000e+03 0.000000000000e+00 0.000000000000e+00 0.000000000000e+00
1.177750000000e+03 0.000000000000e+00 0.000000000000e+00 0.000000000000e+00
1.178000000000e+03 0.000000000000e+00 0.000000000000e+00 0.000000000000e+00
1.178250000000e+03 0.000000000000e+00 0.000000000000e+00 0.000000000000e+00
1.178500000000e+03 0.000000000000e+00 0.000000000000e+00 0.000000000000e+00
1.178750000000e+03 0.000000000000e+00 0.000000000000e+00 0.000000000000e+00
1.179000000000e+03 0.000000000000e+00 0.000000000000e+00 0.000000000000e+00
1.179250000000e+03 0.000000000000e+00 0.000000000000e+00 0.000000000000e+00
1.179500000000e+03 0.000000000000e+00 0.000000000000e+00 0.000000000000e+00
1.179750000000e+03 0.000000000000e+00 0.000000000000e+00 0.000000000000e+00
1.180000000000e+03 0.000000000000e+00 0.000000000000e+00 0.000000000000e+00
1.180250000000e+03 0.000000000000e+00 0.000000000000e+00 0.000000000000e+00
1.180500000000e+03 0.000000000000e+00 0.000000000000e+00 0.000000000000e+00
