# Supplementary material for: Tracking Charge Migration with Frequency-Matched Strobo-Spectroscopy
Source: J Phys Chem A. 2024 Jan 2;128(1):20–7. doi: 10.1021/acs.jpca.3c04234 (PMC10788909; doi:10.1021/acs.jpca.3c04234)
Supplement: Supplementary file 2 — jp3c04234_si_002.zip [file jp3c04234_si_002.zip › supplemental data/Data/dipoles/model/tau=3.4375.txt]

# Model dipole moment for tau = 3.4375 o.c.
0.000000000000e+00 0.000000000000e+00 0.000000000000e+00 0.000000000000e+00
2.500000000000e-01 0.000000000000e+00 0.000000000000e+00 0.000000000000e+00
5.000000000000e-01 0.000000000000e+00 0.000000000000e+00 0.000000000000e+00
7.500000000000e-01 0.000000000000e+00 0.000000000000e+00 0.000000000000e+00
1.000000000000e+00 0.000000000000e+00 0.000000000000e+00 0.000000000000e+00
1.250000000000e+00 0.000000000000e+00 0.000000000000e+00 0.000000000000e+00
1.500000000000e+00 0.000000000000e+00 0.000000000000e+00 0.000000000000e+00
1.750000000000e+00 0.000000000000e+00 0.000000000000e+00 0.000000000000e+00
2.000000000000e+00 0.000000000000e+00 0.000000000000e+00 0.000000000000e+00
2.250000000000e+00 0.000000000000e+00 0.000000000000e+00 0.000000000000e+00
2.500000000000e+00 0.000000000000e+00 0.000000000000e+00 0.000000000000e+00
2.750000000000e+00 0.000000000000e+00 0.000000000000e+00 0.000000000000e+00
3.000000000000e+00 0.000000000000e+00 0.000000000000e+00 0.000000000000e+00
3.250000000000e+00 0.000000000000e+00 0.000000000000e+00 0.000000000000e+00
3.500000000000e+00 0.000000000000e+00 0.000000000000e+00 0.000000000000e+00
3.750000000000e+00 0.000000000000e+00 0.000000000000e+00 0.000000000000e+00
4.000000000000e+00 0.000000000000e+00 0.000000000000e+00 0.000000000000e+00
4.250000000000e+00 0.000000000000e+00 0.000000000000e+00 0.000000000000e+00
4.500000000000e+00 0.000000000000e+00 0.000000000000e+00 0.000000000000e+00
4.750000000000e+00 0.000000000000e+00 0.000000000000e+00 0.000000000000e+00
5.000000000000e+00 0.000000000000e+00 0.000000000000e+00 0.000000000000e+00
5.250000000000e+00 0.000000000000e+00 0.000000000000e+00 0.000000000000e+00
5.500000000000e+00 0.000000000000e+00 0.000000000000e+00 0.000000000000e+00
5.750000000000e+00 0.000000000000e+00 0.000000000000e+00 0.000000000000e+00
6.000000000000e+00 0.000000000000e+00 0.000000000000e+00 0.000000000000e+00
6.250000000000e+00 0.000000000000e+00 0.000000000000e+00 0.000000000000e+00
6.500000000000e+00 0.000000000000e+00 0.000000000000e+00 0.000000000000e+00
6.750000000000e+00 0.000000000000e+00 0.000000000000e+00 0.000000000000e+00
7.000000000000e+00 0.000000000000e+00 0.000000000000e+00 0.000000000000e+00
7.250000000000e+00 0.000000000000e+00 0.000000000000e+00 0.000000000000e+00
7.500000000000e+00 0.000000000000e+00 0.000000000000e+00 0.000000000000e+00
7.750000000000e+00 0.000000000000e+00 0.000000000000e+00 0.000000000000e+00
8.000000000000e+00 0.000000000000e+00 0.000000000000e+00 0.000000000000e+00
8.250000000000e+00 0.000000000000e+00 0.000000000000e+00 0.000000000000e+00
8.500000000000e+00 0.000000000000e+00 0.000000000000e+00 0.000000000000e+00
8.750000000000e+00 0.000000000000e+00 0.000000000000e+00 0.000000000000e+00
9.000000000000e+00 0.000000000000e+00 0.000000000000e+00 0.000000000000e+00
9.250000000000e+00 0.000000000000e+00 0.000000000000e+00 0.000000000000e+00
9.500000000000e+00 0.000000000000e+00 0.000000000000e+00 0.000000000000e+00
9.750000000000e+00 0.000000000000e+00 0.000000000000e+00 0.000000000000e+00
1.000000000000e+01 0.000000000000e+00 0.000000000000e+00 0.000000000000e+00
1.025000000000e+01 0.000000000000e+00 0.000000000000e+00 0.000000000000e+00
1.050000000000e+01 0.000000000000e+00 0.000000000000e+00 0.000000000000e+00
1.075000000000e+01 0.000000000000e+00 0.000000000000e+00 0.000000000000e+00
1.100000000000e+01 0.000000000000e+00 0.000000000000e+00 0.000000000000e+00
1.125000000000e+01 0.000000000000e+00 0.000000000000e+00 0.000000000000e+00
1.150000000000e+01 0.000000000000e+00 0.000000000000e+00 0.000000000000e+00
1.175000000000e+01 0.000000000000e+00 0.000000000000e+00 0.000000000000e+00
1.200000000000e+01 0.000000000000e+00 0.000000000000e+00 0.000000000000e+00
1.225000000000e+01 0.000000000000e+00 0.000000000000e+00 0.000000000000e+00
1.250000000000e+01 0.000000000000e+00 0.000000000000e+00 0.000000000000e+00
1.275000000000e+01 0.000000000000e+00 0.000000000000e+00 0.000000000000e+00
1.300000000000e+01 0.000000000000e+00 0.000000000000e+00 0.000000000000e+00
1.325000000000e+01 0.000000000000e+00 0.000000000000e+00 0.000000000000e+00
1.350000000000e+01 0.000000000000e+00 0.000000000000e+00 0.000000000000e+00
1.375000000000e+01 0.000000000000e+00 0.000000000000e+00 0.000000000000e+00
1.400000000000e+01 0.000000000000e+00 0.000000000000e+00 0.000000000000e+00
1.425000000000e+01 0.000000000000e+00 0.000000000000e+00 0.000000000000e+00
1.450000000000e+01 0.000000000000e+00 0.000000000000e+00 0.000000000000e+00
1.475000000000e+01 0.000000000000e+00 0.000000000000e+00 0.000000000000e+00
1.500000000000e+01 0.000000000000e+00 0.000000000000e+00 0.000000000000e+00
1.525000000000e+01 0.000000000000e+00 0.000000000000e+00 0.000000000000e+00
1.550000000000e+01 0.000000000000e+00 0.000000000000e+00 0.000000000000e+00
1.575000000000e+01 0.000000000000e+00 0.000000000000e+00 0.000000000000e+00
1.600000000000e+01 0.000000000000e+00 0.000000000000e+00 0.000000000000e+00
1.625000000000e+01 0.000000000000e+00 0.000000000000e+00 0.000000000000e+00
1.650000000000e+01 0.000000000000e+00 0.000000000000e+00 0.000000000000e+00
1.675000000000e+01 0.000000000000e+00 0.000000000000e+00 0.000000000000e+00
1.700000000000e+01 0.000000000000e+00 0.000000000000e+00 0.000000000000e+00
1.725000000000e+01 0.000000000000e+00 0.000000000000e+00 0.000000000000e+00
1.750000000000e+01 0.000000000000e+00 0.000000000000e+00 0.000000000000e+00
1.775000000000e+01 0.000000000000e+00 0.000000000000e+00 0.000000000000e+00
1.800000000000e+01 0.000000000000e+00 0.000000000000e+00 0.000000000000e+00
1.825000000000e+01 0.000000000000e+00 0.000000000000e+00 0.000000000000e+00
1.850000000000e+01 0.000000000000e+00 0.000000000000e+00 0.000000000000e+00
1.875000000000e+01 0.000000000000e+00 0.000000000000e+00 0.000000000000e+00
1.900000000000e+01 0.000000000000e+00 0.000000000000e+00 0.000000000000e+00
1.925000000000e+01 0.000000000000e+00 0.000000000000e+00 0.000000000000e+00
1.950000000000e+01 0.000000000000e+00 0.000000000000e+00 0.000000000000e+00
1.975000000000e+01 0.000000000000e+00 0.000000000000e+00 0.000000000000e+00
2.000000000000e+01 0.000000000000e+00 0.000000000000e+00 0.000000000000e+00
2.025000000000e+01 0.000000000000e+00 0.000000000000e+00 0.000000000000e+00
2.050000000000e+01 0.000000000000e+00 0.000000000000e+00 0.000000000000e+00
2.075000000000e+01 0.000000000000e+00 0.000000000000e+00 0.000000000000e+00
2.100000000000e+01 0.000000000000e+00 0.000000000000e+00 0.000000000000e+00
2.125000000000e+01 0.000000000000e+00 0.000000000000e+00 0.000000000000e+00
2.150000000000e+01 0.000000000000e+00 0.000000000000e+00 0.000000000000e+00
2.175000000000e+01 0.000000000000e+00 0.000000000000e+00 0.000000000000e+00
2.200000000000e+01 0.000000000000e+00 0.000000000000e+00 0.000000000000e+00
2.225000000000e+01 0.000000000000e+00 0.000000000000e+00 0.000000000000e+00
2.250000000000e+01 0.000000000000e+00 0.000000000000e+00 0.000000000000e+00
2.275000000000e+01 0.000000000000e+00 0.000000000000e+00 0.000000000000e+00
2.300000000000e+01 0.000000000000e+00 0.000000000000e+00 0.000000000000e+00
2.325000000000e+01 0.000000000000e+00 0.000000000000e+00 0.000000000000e+00
2.350000000000e+01 0.000000000000e+00 0.000000000000e+00 0.000000000000e+00
2.375000000000e+01 0.000000000000e+00 0.000000000000e+00 0.000000000000e+00
2.400000000000e+01 0.000000000000e+00 0.000000000000e+00 0.000000000000e+00
2.425000000000e+01 0.000000000000e+00 0.000000000000e+00 0.000000000000e+00
2.450000000000e+01 0.000000000000e+00 0.000000000000e+00 0.000000000000e+00
2.475000000000e+01 0.000000000000e+00 0.000000000000e+00 0.000000000000e+00
2.500000000000e+01 0.000000000000e+00 0.000000000000e+00 0.000000000000e+00
2.525000000000e+01 0.000000000000e+00 0.000000000000e+00 0.000000000000e+00
2.550000000000e+01 0.000000000000e+00 0.000000000000e+00 0.000000000000e+00
2.575000000000e+01 0.000000000000e+00 0.000000000000e+00 0.000000000000e+00
2.600000000000e+01 0.000000000000e+00 0.000000000000e+00 0.000000000000e+00
2.625000000000e+01 0.000000000000e+00 0.000000000000e+00 0.000000000000e+00
2.650000000000e+01 0.000000000000e+00 0.000000000000e+00 0.000000000000e+00
2.675000000000e+01 0.000000000000e+00 0.000000000000e+00 0.000000000000e+00
2.700000000000e+01 0.000000000000e+00 0.000000000000e+00 0.000000000000e+00
2.725000000000e+01 0.000000000000e+00 0.000000000000e+00 0.000000000000e+00
2.750000000000e+01 0.000000000000e+00 0.000000000000e+00 0.000000000000e+00
2.775000000000e+01 0.000000000000e+00 0.000000000000e+00 0.000000000000e+00
2.800000000000e+01 0.000000000000e+00 0.000000000000e+00 0.000000000000e+00
2.825000000000e+01 0.000000000000e+00 0.000000000000e+00 0.000000000000e+00
2.850000000000e+01 0.000000000000e+00 0.000000000000e+00 0.000000000000e+00
2.875000000000e+01 0.000000000000e+00 0.000000000000e+00 0.000000000000e+00
2.900000000000e+01 0.000000000000e+00 0.000000000000e+00 0.000000000000e+00
2.925000000000e+01 0.000000000000e+00 0.000000000000e+00 0.000000000000e+00
2.950000000000e+01 0.000000000000e+00 0.000000000000e+00 0.000000000000e+00
2.975000000000e+01 0.000000000000e+00 0.000000000000e+00 0.000000000000e+00
3.000000000000e+01 0.000000000000e+00 0.000000000000e+00 0.000000000000e+00
3.025000000000e+01 0.000000000000e+00 0.000000000000e+00 0.000000000000e+00
3.050000000000e+01 0.000000000000e+00 0.000000000000e+00 0.000000000000e+00
3.075000000000e+01 0.000000000000e+00 0.000000000000e+00 0.000000000000e+00
3.100000000000e+01 0.000000000000e+00 0.000000000000e+00 0.000000000000e+00
3.125000000000e+01 0.000000000000e+00 0.000000000000e+00 0.000000000000e+00
3.150000000000e+01 0.000000000000e+00 0.000000000000e+00 0.000000000000e+00
3.175000000000e+01 0.000000000000e+00 0.000000000000e+00 0.000000000000e+00
3.200000000000e+01 0.000000000000e+00 0.000000000000e+00 0.000000000000e+00
3.225000000000e+01 0.000000000000e+00 0.000000000000e+00 0.000000000000e+00
3.250000000000e+01 0.000000000000e+00 0.000000000000e+00 0.000000000000e+00
3.275000000000e+01 0.000000000000e+00 0.000000000000e+00 0.000000000000e+00
3.300000000000e+01 0.000000000000e+00 0.000000000000e+00 0.000000000000e+00
3.325000000000e+01 0.000000000000e+00 0.000000000000e+00 0.000000000000e+00
3.350000000000e+01 0.000000000000e+00 0.000000000000e+00 0.000000000000e+00
3.375000000000e+01 0.000000000000e+00 0.000000000000e+00 0.000000000000e+00
3.400000000000e+01 0.000000000000e+00 0.000000000000e+00 0.000000000000e+00
3.425000000000e+01 0.000000000000e+00 0.000000000000e+00 0.000000000000e+00
3.450000000000e+01 0.000000000000e+00 0.000000000000e+00 0.000000000000e+00
3.475000000000e+01 0.000000000000e+00 0.000000000000e+00 0.000000000000e+00
3.500000000000e+01 0.000000000000e+00 0.000000000000e+00 0.000000000000e+00
3.525000000000e+01 0.000000000000e+00 0.000000000000e+00 0.000000000000e+00
3.550000000000e+01 0.000000000000e+00 0.000000000000e+00 0.000000000000e+00
3.575000000000e+01 0.000000000000e+00 0.000000000000e+00 0.000000000000e+00
3.600000000000e+01 0.000000000000e+00 0.000000000000e+00 0.000000000000e+00
3.625000000000e+01 0.000000000000e+00 0.000000000000e+00 0.000000000000e+00
3.650000000000e+01 0.000000000000e+00 0.000000000000e+00 0.000000000000e+00
3.675000000000e+01 0.000000000000e+00 0.000000000000e+00 0.000000000000e+00
3.700000000000e+01 0.000000000000e+00 0.000000000000e+00 0.000000000000e+00
3.725000000000e+01 0.000000000000e+00 0.000000000000e+00 0.000000000000e+00
3.750000000000e+01 0.000000000000e+00 0.000000000000e+00 0.000000000000e+00
3.775000000000e+01 0.000000000000e+00 0.000000000000e+00 0.000000000000e+00
3.800000000000e+01 0.000000000000e+00 0.000000000000e+00 0.000000000000e+00
3.825000000000e+01 0.000000000000e+00 0.000000000000e+00 0.000000000000e+00
3.850000000000e+01 0.000000000000e+00 0.000000000000e+00 0.000000000000e+00
3.875000000000e+01 0.000000000000e+00 0.000000000000e+00 0.000000000000e+00
3.900000000000e+01 0.000000000000e+00 0.000000000000e+00 0.000000000000e+00
3.925000000000e+01 0.000000000000e+00 0.000000000000e+00 0.000000000000e+00
3.950000000000e+01 0.000000000000e+00 0.000000000000e+00 0.000000000000e+00
3.975000000000e+01 0.000000000000e+00 0.000000000000e+00 0.000000000000e+00
4.000000000000e+01 0.000000000000e+00 0.000000000000e+00 0.000000000000e+00
4.025000000000e+01 0.000000000000e+00 0.000000000000e+00 0.000000000000e+00
4.050000000000e+01 0.000000000000e+00 0.000000000000e+00 0.000000000000e+00
4.075000000000e+01 0.000000000000e+00 0.000000000000e+00 0.000000000000e+00
4.100000000000e+01 0.000000000000e+00 0.000000000000e+00 0.000000000000e+00
4.125000000000e+01 0.000000000000e+00 0.000000000000e+00 0.000000000000e+00
4.150000000000e+01 0.000000000000e+00 0.000000000000e+00 0.000000000000e+00
4.175000000000e+01 0.000000000000e+00 0.000000000000e+00 0.000000000000e+00
4.200000000000e+01 0.000000000000e+00 0.000000000000e+00 0.000000000000e+00
4.225000000000e+01 0.000000000000e+00 0.000000000000e+00 0.000000000000e+00
4.250000000000e+01 0.000000000000e+00 0.000000000000e+00 0.000000000000e+00
4.275000000000e+01 0.000000000000e+00 0.000000000000e+00 0.000000000000e+00
4.300000000000e+01 0.000000000000e+00 0.000000000000e+00 0.000000000000e+00
4.325000000000e+01 0.000000000000e+00 0.000000000000e+00 0.000000000000e+00
4.350000000000e+01 0.000000000000e+00 0.000000000000e+00 0.000000000000e+00
4.375000000000e+01 0.000000000000e+00 0.000000000000e+00 0.000000000000e+00
4.400000000000e+01 0.000000000000e+00 0.000000000000e+00 0.000000000000e+00
4.425000000000e+01 0.000000000000e+00 0.000000000000e+00 0.000000000000e+00
4.450000000000e+01 0.000000000000e+00 0.000000000000e+00 0.000000000000e+00
4.475000000000e+01 0.000000000000e+00 0.000000000000e+00 0.000000000000e+00
4.500000000000e+01 0.000000000000e+00 0.000000000000e+00 0.000000000000e+00
4.525000000000e+01 0.000000000000e+00 0.000000000000e+00 0.000000000000e+00
4.550000000000e+01 0.000000000000e+00 0.000000000000e+00 0.000000000000e+00
4.575000000000e+01 0.000000000000e+00 0.000000000000e+00 0.000000000000e+00
4.600000000000e+01 0.000000000000e+00 0.000000000000e+00 0.000000000000e+00
4.625000000000e+01 0.000000000000e+00 0.000000000000e+00 0.000000000000e+00
4.650000000000e+01 0.000000000000e+00 0.000000000000e+00 0.000000000000e+00
4.675000000000e+01 0.000000000000e+00 0.000000000000e+00 0.000000000000e+00
4.700000000000e+01 0.000000000000e+00 0.000000000000e+00 0.000000000000e+00
4.725000000000e+01 0.000000000000e+00 0.000000000000e+00 0.000000000000e+00
4.750000000000e+01 0.000000000000e+00 0.000000000000e+00 0.000000000000e+00
4.775000000000e+01 0.000000000000e+00 0.000000000000e+00 0.000000000000e+00
4.800000000000e+01 0.000000000000e+00 0.000000000000e+00 0.000000000000e+00
4.825000000000e+01 0.000000000000e+00 0.000000000000e+00 0.000000000000e+00
4.850000000000e+01 0.000000000000e+00 0.000000000000e+00 0.000000000000e+00
4.875000000000e+01 0.000000000000e+00 0.000000000000e+00 0.000000000000e+00
4.900000000000e+01 0.000000000000e+00 0.000000000000e+00 0.000000000000e+00
4.925000000000e+01 0.000000000000e+00 0.000000000000e+00 0.000000000000e+00
4.950000000000e+01 0.000000000000e+00 0.000000000000e+00 0.000000000000e+00
4.975000000000e+01 0.000000000000e+00 0.000000000000e+00 0.000000000000e+00
5.000000000000e+01 0.000000000000e+00 0.000000000000e+00 0.000000000000e+00
5.025000000000e+01 0.000000000000e+00 0.000000000000e+00 0.000000000000e+00
5.050000000000e+01 0.000000000000e+00 0.000000000000e+00 0.000000000000e+00
5.075000000000e+01 0.000000000000e+00 0.000000000000e+00 0.000000000000e+00
5.100000000000e+01 0.000000000000e+00 0.000000000000e+00 0.000000000000e+00
5.125000000000e+01 0.000000000000e+00 0.000000000000e+00 0.000000000000e+00
5.150000000000e+01 0.000000000000e+00 0.000000000000e+00 0.000000000000e+00
5.175000000000e+01 0.000000000000e+00 0.000000000000e+00 0.000000000000e+00
5.200000000000e+01 0.000000000000e+00 0.000000000000e+00 0.000000000000e+00
5.225000000000e+01 0.000000000000e+00 0.000000000000e+00 0.000000000000e+00
5.250000000000e+01 0.000000000000e+00 0.000000000000e+00 0.000000000000e+00
5.275000000000e+01 0.000000000000e+00 0.000000000000e+00 0.000000000000e+00
5.300000000000e+01 0.000000000000e+00 0.000000000000e+00 0.000000000000e+00
5.325000000000e+01 0.000000000000e+00 0.000000000000e+00 0.000000000000e+00
5.350000000000e+01 0.000000000000e+00 0.000000000000e+00 0.000000000000e+00
5.375000000000e+01 0.000000000000e+00 0.000000000000e+00 0.000000000000e+00
5.400000000000e+01 0.000000000000e+00 0.000000000000e+00 0.000000000000e+00
5.425000000000e+01 0.000000000000e+00 0.000000000000e+00 0.000000000000e+00
5.450000000000e+01 0.000000000000e+00 0.000000000000e+00 0.000000000000e+00
5.475000000000e+01 0.000000000000e+00 0.000000000000e+00 0.000000000000e+00
5.500000000000e+01 0.000000000000e+00 0.000000000000e+00 0.000000000000e+00
5.525000000000e+01 0.000000000000e+00 0.000000000000e+00 0.000000000000e+00
5.550000000000e+01 0.000000000000e+00 0.000000000000e+00 0.000000000000e+00
5.575000000000e+01 0.000000000000e+00 0.000000000000e+00 0.000000000000e+00
5.600000000000e+01 0.000000000000e+00 0.000000000000e+00 0.000000000000e+00
5.625000000000e+01 0.000000000000e+00 0.000000000000e+00 0.000000000000e+00
5.650000000000e+01 0.000000000000e+00 0.000000000000e+00 0.000000000000e+00
5.675000000000e+01 0.000000000000e+00 0.000000000000e+00 0.000000000000e+00
5.700000000000e+01 0.000000000000e+00 0.000000000000e+00 0.000000000000e+00
5.725000000000e+01 0.000000000000e+00 0.000000000000e+00 0.000000000000e+00
5.750000000000e+01 0.000000000000e+00 0.000000000000e+00 0.000000000000e+00
5.775000000000e+01 0.000000000000e+00 0.000000000000e+00 0.000000000000e+00
5.800000000000e+01 0.000000000000e+00 0.000000000000e+00 0.000000000000e+00
5.825000000000e+01 0.000000000000e+00 0.000000000000e+00 0.000000000000e+00
5.850000000000e+01 0.000000000000e+00 0.000000000000e+00 0.000000000000e+00
5.875000000000e+01 0.000000000000e+00 0.000000000000e+00 0.000000000000e+00
5.900000000000e+01 0.000000000000e+00 0.000000000000e+00 0.000000000000e+00
5.925000000000e+01 0.000000000000e+00 0.000000000000e+00 0.000000000000e+00
5.950000000000e+01 0.000000000000e+00 0.000000000000e+00 0.000000000000e+00
5.975000000000e+01 0.000000000000e+00 0.000000000000e+00 0.000000000000e+00
6.000000000000e+01 0.000000000000e+00 0.000000000000e+00 0.000000000000e+00
6.025000000000e+01 0.000000000000e+00 0.000000000000e+00 0.000000000000e+00
6.050000000000e+01 0.000000000000e+00 0.000000000000e+00 0.000000000000e+00
6.075000000000e+01 0.000000000000e+00 0.000000000000e+00 0.000000000000e+00
6.100000000000e+01 0.000000000000e+00 0.000000000000e+00 0.000000000000e+00
6.125000000000e+01 0.000000000000e+00 0.000000000000e+00 0.000000000000e+00
6.150000000000e+01 0.000000000000e+00 0.000000000000e+00 0.000000000000e+00
6.175000000000e+01 0.000000000000e+00 0.000000000000e+00 0.000000000000e+00
6.200000000000e+01 0.000000000000e+00 0.000000000000e+00 0.000000000000e+00
6.225000000000e+01 0.000000000000e+00 0.000000000000e+00 0.000000000000e+00
6.250000000000e+01 0.000000000000e+00 0.000000000000e+00 0.000000000000e+00
6.275000000000e+01 0.000000000000e+00 0.000000000000e+00 0.000000000000e+00
6.300000000000e+01 0.000000000000e+00 0.000000000000e+00 0.000000000000e+00
6.325000000000e+01 0.000000000000e+00 0.000000000000e+00 0.000000000000e+00
6.350000000000e+01 0.000000000000e+00 0.000000000000e+00 0.000000000000e+00
6.375000000000e+01 0.000000000000e+00 0.000000000000e+00 0.000000000000e+00
6.400000000000e+01 0.000000000000e+00 0.000000000000e+00 0.000000000000e+00
6.425000000000e+01 0.000000000000e+00 0.000000000000e+00 0.000000000000e+00
6.450000000000e+01 0.000000000000e+00 0.000000000000e+00 0.000000000000e+00
6.475000000000e+01 0.000000000000e+00 0.000000000000e+00 0.000000000000e+00
6.500000000000e+01 0.000000000000e+00 0.000000000000e+00 0.000000000000e+00
6.525000000000e+01 0.000000000000e+00 0.000000000000e+00 0.000000000000e+00
6.550000000000e+01 0.000000000000e+00 0.000000000000e+00 0.000000000000e+00
6.575000000000e+01 0.000000000000e+00 0.000000000000e+00 0.000000000000e+00
6.600000000000e+01 0.000000000000e+00 0.000000000000e+00 0.000000000000e+00
6.625000000000e+01 0.000000000000e+00 0.000000000000e+00 0.000000000000e+00
6.650000000000e+01 0.000000000000e+00 0.000000000000e+00 0.000000000000e+00
6.675000000000e+01 0.000000000000e+00 0.000000000000e+00 0.000000000000e+00
6.700000000000e+01 0.000000000000e+00 0.000000000000e+00 0.000000000000e+00
6.725000000000e+01 0.000000000000e+00 0.000000000000e+00 0.000000000000e+00
6.750000000000e+01 0.000000000000e+00 0.000000000000e+00 0.000000000000e+00
6.775000000000e+01 0.000000000000e+00 0.000000000000e+00 0.000000000000e+00
6.800000000000e+01 0.000000000000e+00 0.000000000000e+00 0.000000000000e+00
6.825000000000e+01 0.000000000000e+00 0.000000000000e+00 0.000000000000e+00
6.850000000000e+01 0.000000000000e+00 0.000000000000e+00 0.000000000000e+00
6.875000000000e+01 0.000000000000e+00 0.000000000000e+00 0.000000000000e+00
6.900000000000e+01 0.000000000000e+00 0.000000000000e+00 0.000000000000e+00
6.925000000000e+01 0.000000000000e+00 0.000000000000e+00 0.000000000000e+00
6.950000000000e+01 0.000000000000e+00 0.000000000000e+00 0.000000000000e+00
6.975000000000e+01 0.000000000000e+00 0.000000000000e+00 0.000000000000e+00
7.000000000000e+01 0.000000000000e+00 0.000000000000e+00 0.000000000000e+00
7.025000000000e+01 0.000000000000e+00 0.000000000000e+00 0.000000000000e+00
7.050000000000e+01 0.000000000000e+00 0.000000000000e+00 0.000000000000e+00
7.075000000000e+01 0.000000000000e+00 0.000000000000e+00 0.000000000000e+00
7.100000000000e+01 0.000000000000e+00 0.000000000000e+00 0.000000000000e+00
7.125000000000e+01 0.000000000000e+00 0.000000000000e+00 0.000000000000e+00
7.150000000000e+01 0.000000000000e+00 0.000000000000e+00 0.000000000000e+00
7.175000000000e+01 0.000000000000e+00 0.000000000000e+00 0.000000000000e+00
7.200000000000e+01 0.000000000000e+00 0.000000000000e+00 0.000000000000e+00
7.225000000000e+01 0.000000000000e+00 0.000000000000e+00 0.000000000000e+00
7.250000000000e+01 0.000000000000e+00 0.000000000000e+00 0.000000000000e+00
7.275000000000e+01 0.000000000000e+00 0.000000000000e+00 0.000000000000e+00
7.300000000000e+01 0.000000000000e+00 0.000000000000e+00 0.000000000000e+00
7.325000000000e+01 0.000000000000e+00 0.000000000000e+00 0.000000000000e+00
7.350000000000e+01 0.000000000000e+00 0.000000000000e+00 0.000000000000e+00
7.375000000000e+01 0.000000000000e+00 0.000000000000e+00 0.000000000000e+00
7.400000000000e+01 0.000000000000e+00 0.000000000000e+00 0.000000000000e+00
7.425000000000e+01 0.000000000000e+00 0.000000000000e+00 0.000000000000e+00
7.450000000000e+01 0.000000000000e+00 0.000000000000e+00 0.000000000000e+00
7.475000000000e+01 0.000000000000e+00 0.000000000000e+00 0.000000000000e+00
7.500000000000e+01 0.000000000000e+00 0.000000000000e+00 0.000000000000e+00
7.525000000000e+01 0.000000000000e+00 0.000000000000e+00 0.000000000000e+00
7.550000000000e+01 0.000000000000e+00 0.000000000000e+00 0.000000000000e+00
7.575000000000e+01 0.000000000000e+00 0.000000000000e+00 0.000000000000e+00
7.600000000000e+01 0.000000000000e+00 0.000000000000e+00 0.000000000000e+00
7.625000000000e+01 0.000000000000e+00 0.000000000000e+00 0.000000000000e+00
7.650000000000e+01 0.000000000000e+00 0.000000000000e+00 0.000000000000e+00
7.675000000000e+01 0.000000000000e+00 0.000000000000e+00 0.000000000000e+00
7.700000000000e+01 0.000000000000e+00 0.000000000000e+00 0.000000000000e+00
7.725000000000e+01 0.000000000000e+00 0.000000000000e+00 0.000000000000e+00
7.750000000000e+01 0.000000000000e+00 0.000000000000e+00 0.000000000000e+00
7.775000000000e+01 0.000000000000e+00 0.000000000000e+00 0.000000000000e+00
7.800000000000e+01 0.000000000000e+00 0.000000000000e+00 0.000000000000e+00
7.825000000000e+01 0.000000000000e+00 0.000000000000e+00 0.000000000000e+00
7.850000000000e+01 0.000000000000e+00 0.000000000000e+00 0.000000000000e+00
7.875000000000e+01 0.000000000000e+00 0.000000000000e+00 0.000000000000e+00
7.900000000000e+01 0.000000000000e+00 0.000000000000e+00 0.000000000000e+00
7.925000000000e+01 0.000000000000e+00 0.000000000000e+00 0.000000000000e+00
7.950000000000e+01 0.000000000000e+00 0.000000000000e+00 0.000000000000e+00
7.975000000000e+01 0.000000000000e+00 0.000000000000e+00 0.000000000000e+00
8.000000000000e+01 0.000000000000e+00 0.000000000000e+00 0.000000000000e+00
8.025000000000e+01 0.000000000000e+00 0.000000000000e+00 0.000000000000e+00
8.050000000000e+01 0.000000000000e+00 0.000000000000e+00 0.000000000000e+00
8.075000000000e+01 0.000000000000e+00 0.000000000000e+00 0.000000000000e+00
8.100000000000e+01 0.000000000000e+00 0.000000000000e+00 0.000000000000e+00
8.125000000000e+01 0.000000000000e+00 0.000000000000e+00 0.000000000000e+00
8.150000000000e+01 0.000000000000e+00 0.000000000000e+00 0.000000000000e+00
8.175000000000e+01 0.000000000000e+00 0.000000000000e+00 0.000000000000e+00
8.200000000000e+01 0.000000000000e+00 0.000000000000e+00 0.000000000000e+00
8.225000000000e+01 0.000000000000e+00 0.000000000000e+00 0.000000000000e+00
8.250000000000e+01 0.000000000000e+00 0.000000000000e+00 0.000000000000e+00
8.275000000000e+01 0.000000000000e+00 0.000000000000e+00 0.000000000000e+00
8.300000000000e+01 0.000000000000e+00 0.000000000000e+00 0.000000000000e+00
8.325000000000e+01 0.000000000000e+00 0.000000000000e+00 0.000000000000e+00
8.350000000000e+01 0.000000000000e+00 0.000000000000e+00 0.000000000000e+00
8.375000000000e+01 0.000000000000e+00 0.000000000000e+00 0.000000000000e+00
8.400000000000e+01 0.000000000000e+00 0.000000000000e+00 0.000000000000e+00
8.425000000000e+01 0.000000000000e+00 0.000000000000e+00 0.000000000000e+00
8.450000000000e+01 0.000000000000e+00 0.000000000000e+00 0.000000000000e+00
8.475000000000e+01 0.000000000000e+00 0.000000000000e+00 0.000000000000e+00
8.500000000000e+01 0.000000000000e+00 0.000000000000e+00 0.000000000000e+00
8.525000000000e+01 0.000000000000e+00 0.000000000000e+00 0.000000000000e+00
8.550000000000e+01 0.000000000000e+00 0.000000000000e+00 0.000000000000e+00
8.575000000000e+01 0.000000000000e+00 0.000000000000e+00 0.000000000000e+00
8.600000000000e+01 0.000000000000e+00 0.000000000000e+00 0.000000000000e+00
8.625000000000e+01 0.000000000000e+00 0.000000000000e+00 0.000000000000e+00
8.650000000000e+01 0.000000000000e+00 0.000000000000e+00 0.000000000000e+00
8.675000000000e+01 0.000000000000e+00 0.000000000000e+00 0.000000000000e+00
8.700000000000e+01 0.000000000000e+00 0.000000000000e+00 0.000000000000e+00
8.725000000000e+01 0.000000000000e+00 0.000000000000e+00 0.000000000000e+00
8.750000000000e+01 0.000000000000e+00 0.000000000000e+00 0.000000000000e+00
8.775000000000e+01 0.000000000000e+00 0.000000000000e+00 0.000000000000e+00
8.800000000000e+01 0.000000000000e+00 0.000000000000e+00 0.000000000000e+00
8.825000000000e+01 0.000000000000e+00 0.000000000000e+00 0.000000000000e+00
8.850000000000e+01 0.000000000000e+00 0.000000000000e+00 0.000000000000e+00
8.875000000000e+01 0.000000000000e+00 0.000000000000e+00 0.000000000000e+00
8.900000000000e+01 0.000000000000e+00 0.000000000000e+00 0.000000000000e+00
8.925000000000e+01 0.000000000000e+00 0.000000000000e+00 0.000000000000e+00
8.950000000000e+01 0.000000000000e+00 0.000000000000e+00 0.000000000000e+00
8.975000000000e+01 0.000000000000e+00 0.000000000000e+00 0.000000000000e+00
9.000000000000e+01 0.000000000000e+00 0.000000000000e+00 0.000000000000e+00
9.025000000000e+01 0.000000000000e+00 0.000000000000e+00 0.000000000000e+00
9.050000000000e+01 0.000000000000e+00 0.000000000000e+00 0.000000000000e+00
9.075000000000e+01 0.000000000000e+00 0.000000000000e+00 0.000000000000e+00
9.100000000000e+01 0.000000000000e+00 0.000000000000e+00 0.000000000000e+00
9.125000000000e+01 0.000000000000e+00 0.000000000000e+00 0.000000000000e+00
9.150000000000e+01 0.000000000000e+00 0.000000000000e+00 0.000000000000e+00
9.175000000000e+01 0.000000000000e+00 0.000000000000e+00 0.000000000000e+00
9.200000000000e+01 0.000000000000e+00 0.000000000000e+00 0.000000000000e+00
9.225000000000e+01 0.000000000000e+00 0.000000000000e+00 0.000000000000e+00
9.250000000000e+01 0.000000000000e+00 0.000000000000e+00 0.000000000000e+00
9.275000000000e+01 0.000000000000e+00 0.000000000000e+00 0.000000000000e+00
9.300000000000e+01 0.000000000000e+00 0.000000000000e+00 0.000000000000e+00
9.325000000000e+01 0.000000000000e+00 0.000000000000e+00 0.000000000000e+00
9.350000000000e+01 0.000000000000e+00 0.000000000000e+00 0.000000000000e+00
9.375000000000e+01 0.000000000000e+00 0.000000000000e+00 0.000000000000e+00
9.400000000000e+01 0.000000000000e+00 0.000000000000e+00 0.000000000000e+00
9.425000000000e+01 0.000000000000e+00 0.000000000000e+00 0.000000000000e+00
9.450000000000e+01 0.000000000000e+00 0.000000000000e+00 0.000000000000e+00
9.475000000000e+01 0.000000000000e+00 0.000000000000e+00 0.000000000000e+00
9.500000000000e+01 0.000000000000e+00 0.000000000000e+00 0.000000000000e+00
9.525000000000e+01 0.000000000000e+00 0.000000000000e+00 0.000000000000e+00
9.550000000000e+01 0.000000000000e+00 0.000000000000e+00 0.000000000000e+00
9.575000000000e+01 0.000000000000e+00 0.000000000000e+00 0.000000000000e+00
9.600000000000e+01 0.000000000000e+00 0.000000000000e+00 0.000000000000e+00
9.625000000000e+01 0.000000000000e+00 0.000000000000e+00 0.000000000000e+00
9.650000000000e+01 0.000000000000e+00 0.000000000000e+00 0.000000000000e+00
9.675000000000e+01 0.000000000000e+00 0.000000000000e+00 0.000000000000e+00
9.700000000000e+01 0.000000000000e+00 0.000000000000e+00 0.000000000000e+00
9.725000000000e+01 0.000000000000e+00 0.000000000000e+00 0.000000000000e+00
9.750000000000e+01 0.000000000000e+00 0.000000000000e+00 0.000000000000e+00
9.775000000000e+01 0.000000000000e+00 0.000000000000e+00 0.000000000000e+00
9.800000000000e+01 0.000000000000e+00 0.000000000000e+00 0.000000000000e+00
9.825000000000e+01 0.000000000000e+00 0.000000000000e+00 0.000000000000e+00
9.850000000000e+01 0.000000000000e+00 0.000000000000e+00 0.000000000000e+00
9.875000000000e+01 0.000000000000e+00 0.000000000000e+00 0.000000000000e+00
9.900000000000e+01 0.000000000000e+00 0.000000000000e+00 0.000000000000e+00
9.925000000000e+01 0.000000000000e+00 0.000000000000e+00 0.000000000000e+00
9.950000000000e+01 0.000000000000e+00 0.000000000000e+00 0.000000000000e+00
9.975000000000e+01 0.000000000000e+00 0.000000000000e+00 0.000000000000e+00
1.000000000000e+02 0.000000000000e+00 0.000000000000e+00 0.000000000000e+00
1.002500000000e+02 0.000000000000e+00 0.000000000000e+00 0.000000000000e+00
1.005000000000e+02 0.000000000000e+00 0.000000000000e+00 0.000000000000e+00
1.007500000000e+02 0.000000000000e+00 0.000000000000e+00 0.000000000000e+00
1.010000000000e+02 0.000000000000e+00 0.000000000000e+00 0.000000000000e+00
1.012500000000e+02 0.000000000000e+00 0.000000000000e+00 0.000000000000e+00
1.015000000000e+02 0.000000000000e+00 0.000000000000e+00 0.000000000000e+00
1.017500000000e+02 0.000000000000e+00 0.000000000000e+00 0.000000000000e+00
1.020000000000e+02 0.000000000000e+00 0.000000000000e+00 0.000000000000e+00
1.022500000000e+02 0.000000000000e+00 0.000000000000e+00 0.000000000000e+00
1.025000000000e+02 0.000000000000e+00 0.000000000000e+00 0.000000000000e+00
1.027500000000e+02 0.000000000000e+00 0.000000000000e+00 0.000000000000e+00
1.030000000000e+02 0.000000000000e+00 0.000000000000e+00 0.000000000000e+00
1.032500000000e+02 0.000000000000e+00 0.000000000000e+00 0.000000000000e+00
1.035000000000e+02 0.000000000000e+00 0.000000000000e+00 0.000000000000e+00
1.037500000000e+02 0.000000000000e+00 0.000000000000e+00 0.000000000000e+00
1.040000000000e+02 0.000000000000e+00 0.000000000000e+00 0.000000000000e+00
1.042500000000e+02 0.000000000000e+00 0.000000000000e+00 0.000000000000e+00
1.045000000000e+02 0.000000000000e+00 0.000000000000e+00 0.000000000000e+00
1.047500000000e+02 0.000000000000e+00 0.000000000000e+00 0.000000000000e+00
1.050000000000e+02 0.000000000000e+00 0.000000000000e+00 0.000000000000e+00
1.052500000000e+02 0.000000000000e+00 0.000000000000e+00 0.000000000000e+00
1.055000000000e+02 0.000000000000e+00 0.000000000000e+00 0.000000000000e+00
1.057500000000e+02 0.000000000000e+00 0.000000000000e+00 0.000000000000e+00
1.060000000000e+02 0.000000000000e+00 0.000000000000e+00 0.000000000000e+00
1.062500000000e+02 0.000000000000e+00 0.000000000000e+00 0.000000000000e+00
1.065000000000e+02 0.000000000000e+00 0.000000000000e+00 0.000000000000e+00
1.067500000000e+02 0.000000000000e+00 0.000000000000e+00 0.000000000000e+00
1.070000000000e+02 0.000000000000e+00 0.000000000000e+00 0.000000000000e+00
1.072500000000e+02 0.000000000000e+00 0.000000000000e+00 0.000000000000e+00
1.075000000000e+02 0.000000000000e+00 0.000000000000e+00 0.000000000000e+00
1.077500000000e+02 0.000000000000e+00 0.000000000000e+00 0.000000000000e+00
1.080000000000e+02 0.000000000000e+00 0.000000000000e+00 0.000000000000e+00
1.082500000000e+02 0.000000000000e+00 0.000000000000e+00 0.000000000000e+00
1.085000000000e+02 0.000000000000e+00 0.000000000000e+00 0.000000000000e+00
1.087500000000e+02 0.000000000000e+00 0.000000000000e+00 0.000000000000e+00
1.090000000000e+02 0.000000000000e+00 0.000000000000e+00 0.000000000000e+00
1.092500000000e+02 0.000000000000e+00 0.000000000000e+00 0.000000000000e+00
1.095000000000e+02 0.000000000000e+00 0.000000000000e+00 0.000000000000e+00
1.097500000000e+02 0.000000000000e+00 0.000000000000e+00 0.000000000000e+00
1.100000000000e+02 0.000000000000e+00 0.000000000000e+00 0.000000000000e+00
1.102500000000e+02 0.000000000000e+00 0.000000000000e+00 0.000000000000e+00
1.105000000000e+02 0.000000000000e+00 0.000000000000e+00 0.000000000000e+00
1.107500000000e+02 0.000000000000e+00 0.000000000000e+00 0.000000000000e+00
1.110000000000e+02 0.000000000000e+00 0.000000000000e+00 0.000000000000e+00
1.112500000000e+02 0.000000000000e+00 0.000000000000e+00 0.000000000000e+00
1.115000000000e+02 0.000000000000e+00 0.000000000000e+00 0.000000000000e+00
1.117500000000e+02 0.000000000000e+00 0.000000000000e+00 0.000000000000e+00
1.120000000000e+02 0.000000000000e+00 0.000000000000e+00 0.000000000000e+00
1.122500000000e+02 0.000000000000e+00 0.000000000000e+00 0.000000000000e+00
1.125000000000e+02 0.000000000000e+00 0.000000000000e+00 0.000000000000e+00
1.127500000000e+02 0.000000000000e+00 0.000000000000e+00 0.000000000000e+00
1.130000000000e+02 0.000000000000e+00 0.000000000000e+00 0.000000000000e+00
1.132500000000e+02 0.000000000000e+00 0.000000000000e+00 0.000000000000e+00
1.135000000000e+02 0.000000000000e+00 0.000000000000e+00 0.000000000000e+00
1.137500000000e+02 0.000000000000e+00 0.000000000000e+00 0.000000000000e+00
1.140000000000e+02 0.000000000000e+00 0.000000000000e+00 0.000000000000e+00
1.142500000000e+02 0.000000000000e+00 0.000000000000e+00 0.000000000000e+00
1.145000000000e+02 0.000000000000e+00 0.000000000000e+00 0.000000000000e+00
1.147500000000e+02 0.000000000000e+00 0.000000000000e+00 0.000000000000e+00
1.150000000000e+02 0.000000000000e+00 0.000000000000e+00 0.000000000000e+00
1.152500000000e+02 0.000000000000e+00 0.000000000000e+00 0.000000000000e+00
1.155000000000e+02 0.000000000000e+00 0.000000000000e+00 0.000000000000e+00
1.157500000000e+02 0.000000000000e+00 0.000000000000e+00 0.000000000000e+00
1.160000000000e+02 0.000000000000e+00 0.000000000000e+00 0.000000000000e+00
1.162500000000e+02 0.000000000000e+00 0.000000000000e+00 0.000000000000e+00
1.165000000000e+02 0.000000000000e+00 0.000000000000e+00 0.000000000000e+00
1.167500000000e+02 0.000000000000e+00 0.000000000000e+00 0.000000000000e+00
1.170000000000e+02 0.000000000000e+00 0.000000000000e+00 0.000000000000e+00
1.172500000000e+02 0.000000000000e+00 0.000000000000e+00 0.000000000000e+00
1.175000000000e+02 0.000000000000e+00 0.000000000000e+00 0.000000000000e+00
1.177500000000e+02 0.000000000000e+00 0.000000000000e+00 0.000000000000e+00
1.180000000000e+02 0.000000000000e+00 0.000000000000e+00 0.000000000000e+00
1.182500000000e+02 0.000000000000e+00 0.000000000000e+00 0.000000000000e+00
1.185000000000e+02 0.000000000000e+00 0.000000000000e+00 0.000000000000e+00
1.187500000000e+02 0.000000000000e+00 0.000000000000e+00 0.000000000000e+00
1.190000000000e+02 0.000000000000e+00 0.000000000000e+00 0.000000000000e+00
1.192500000000e+02 0.000000000000e+00 0.000000000000e+00 0.000000000000e+00
1.195000000000e+02 0.000000000000e+00 0.000000000000e+00 0.000000000000e+00
1.197500000000e+02 0.000000000000e+00 0.000000000000e+00 0.000000000000e+00
1.200000000000e+02 0.000000000000e+00 0.000000000000e+00 0.000000000000e+00
1.202500000000e+02 0.000000000000e+00 0.000000000000e+00 0.000000000000e+00
1.205000000000e+02 0.000000000000e+00 0.000000000000e+00 0.000000000000e+00
1.207500000000e+02 0.000000000000e+00 0.000000000000e+00 0.000000000000e+00
1.210000000000e+02 0.000000000000e+00 0.000000000000e+00 0.000000000000e+00
1.212500000000e+02 0.000000000000e+00 0.000000000000e+00 0.000000000000e+00
1.215000000000e+02 0.000000000000e+00 0.000000000000e+00 0.000000000000e+00
1.217500000000e+02 0.000000000000e+00 0.000000000000e+00 0.000000000000e+00
1.220000000000e+02 0.000000000000e+00 0.000000000000e+00 0.000000000000e+00
1.222500000000e+02 0.000000000000e+00 0.000000000000e+00 0.000000000000e+00
1.225000000000e+02 0.000000000000e+00 0.000000000000e+00 0.000000000000e+00
1.227500000000e+02 0.000000000000e+00 0.000000000000e+00 0.000000000000e+00
1.230000000000e+02 0.000000000000e+00 0.000000000000e+00 0.000000000000e+00
1.232500000000e+02 0.000000000000e+00 0.000000000000e+00 0.000000000000e+00
1.235000000000e+02 0.000000000000e+00 0.000000000000e+00 0.000000000000e+00
1.237500000000e+02 0.000000000000e+00 0.000000000000e+00 0.000000000000e+00
1.240000000000e+02 0.000000000000e+00 0.000000000000e+00 0.000000000000e+00
1.242500000000e+02 0.000000000000e+00 0.000000000000e+00 0.000000000000e+00
1.245000000000e+02 0.000000000000e+00 0.000000000000e+00 0.000000000000e+00
1.247500000000e+02 0.000000000000e+00 0.000000000000e+00 0.000000000000e+00
1.250000000000e+02 0.000000000000e+00 0.000000000000e+00 0.000000000000e+00
1.252500000000e+02 0.000000000000e+00 0.000000000000e+00 0.000000000000e+00
1.255000000000e+02 0.000000000000e+00 0.000000000000e+00 0.000000000000e+00
1.257500000000e+02 0.000000000000e+00 0.000000000000e+00 0.000000000000e+00
1.260000000000e+02 0.000000000000e+00 0.000000000000e+00 0.000000000000e+00
1.262500000000e+02 0.000000000000e+00 0.000000000000e+00 0.000000000000e+00
1.265000000000e+02 0.000000000000e+00 0.000000000000e+00 0.000000000000e+00
1.267500000000e+02 0.000000000000e+00 0.000000000000e+00 0.000000000000e+00
1.270000000000e+02 0.000000000000e+00 0.000000000000e+00 0.000000000000e+00
1.272500000000e+02 0.000000000000e+00 0.000000000000e+00 0.000000000000e+00
1.275000000000e+02 0.000000000000e+00 0.000000000000e+00 0.000000000000e+00
1.277500000000e+02 0.000000000000e+00 0.000000000000e+00 0.000000000000e+00
1.280000000000e+02 0.000000000000e+00 0.000000000000e+00 0.000000000000e+00
1.282500000000e+02 0.000000000000e+00 0.000000000000e+00 0.000000000000e+00
1.285000000000e+02 0.000000000000e+00 0.000000000000e+00 0.000000000000e+00
1.287500000000e+02 0.000000000000e+00 0.000000000000e+00 0.000000000000e+00
1.290000000000e+02 0.000000000000e+00 0.000000000000e+00 0.000000000000e+00
1.292500000000e+02 0.000000000000e+00 0.000000000000e+00 0.000000000000e+00
1.295000000000e+02 0.000000000000e+00 0.000000000000e+00 0.000000000000e+00
1.297500000000e+02 0.000000000000e+00 0.000000000000e+00 0.000000000000e+00
1.300000000000e+02 0.000000000000e+00 0.000000000000e+00 0.000000000000e+00
1.302500000000e+02 0.000000000000e+00 0.000000000000e+00 0.000000000000e+00
1.305000000000e+02 0.000000000000e+00 0.000000000000e+00 0.000000000000e+00
1.307500000000e+02 0.000000000000e+00 0.000000000000e+00 0.000000000000e+00
1.310000000000e+02 0.000000000000e+00 0.000000000000e+00 0.000000000000e+00
1.312500000000e+02 0.000000000000e+00 0.000000000000e+00 0.000000000000e+00
1.315000000000e+02 0.000000000000e+00 0.000000000000e+00 0.000000000000e+00
1.317500000000e+02 0.000000000000e+00 0.000000000000e+00 0.000000000000e+00
1.320000000000e+02 0.000000000000e+00 0.000000000000e+00 0.000000000000e+00
1.322500000000e+02 0.000000000000e+00 0.000000000000e+00 0.000000000000e+00
1.325000000000e+02 0.000000000000e+00 0.000000000000e+00 0.000000000000e+00
1.327500000000e+02 0.000000000000e+00 0.000000000000e+00 0.000000000000e+00
1.330000000000e+02 0.000000000000e+00 0.000000000000e+00 0.000000000000e+00
1.332500000000e+02 0.000000000000e+00 0.000000000000e+00 0.000000000000e+00
1.335000000000e+02 0.000000000000e+00 0.000000000000e+00 0.000000000000e+00
1.337500000000e+02 0.000000000000e+00 0.000000000000e+00 0.000000000000e+00
1.340000000000e+02 0.000000000000e+00 0.000000000000e+00 0.000000000000e+00
1.342500000000e+02 0.000000000000e+00 0.000000000000e+00 0.000000000000e+00
1.345000000000e+02 0.000000000000e+00 0.000000000000e+00 0.000000000000e+00
1.347500000000e+02 0.000000000000e+00 0.000000000000e+00 0.000000000000e+00
1.350000000000e+02 0.000000000000e+00 0.000000000000e+00 0.000000000000e+00
1.352500000000e+02 0.000000000000e+00 0.000000000000e+00 0.000000000000e+00
1.355000000000e+02 0.000000000000e+00 0.000000000000e+00 0.000000000000e+00
1.357500000000e+02 0.000000000000e+00 0.000000000000e+00 0.000000000000e+00
1.360000000000e+02 0.000000000000e+00 0.000000000000e+00 0.000000000000e+00
1.362500000000e+02 0.000000000000e+00 0.000000000000e+00 0.000000000000e+00
1.365000000000e+02 0.000000000000e+00 0.000000000000e+00 0.000000000000e+00
1.367500000000e+02 0.000000000000e+00 0.000000000000e+00 0.000000000000e+00
1.370000000000e+02 0.000000000000e+00 0.000000000000e+00 0.000000000000e+00
1.372500000000e+02 0.000000000000e+00 0.000000000000e+00 0.000000000000e+00
1.375000000000e+02 0.000000000000e+00 0.000000000000e+00 0.000000000000e+00
1.377500000000e+02 0.000000000000e+00 0.000000000000e+00 0.000000000000e+00
1.380000000000e+02 0.000000000000e+00 0.000000000000e+00 0.000000000000e+00
1.382500000000e+02 0.000000000000e+00 0.000000000000e+00 0.000000000000e+00
1.385000000000e+02 0.000000000000e+00 0.000000000000e+00 0.000000000000e+00
1.387500000000e+02 0.000000000000e+00 0.000000000000e+00 0.000000000000e+00
1.390000000000e+02 0.000000000000e+00 0.000000000000e+00 0.000000000000e+00
1.392500000000e+02 0.000000000000e+00 0.000000000000e+00 0.000000000000e+00
1.395000000000e+02 0.000000000000e+00 0.000000000000e+00 0.000000000000e+00
1.397500000000e+02 0.000000000000e+00 0.000000000000e+00 0.000000000000e+00
1.400000000000e+02 0.000000000000e+00 0.000000000000e+00 0.000000000000e+00
1.402500000000e+02 0.000000000000e+00 0.000000000000e+00 0.000000000000e+00
1.405000000000e+02 0.000000000000e+00 0.000000000000e+00 0.000000000000e+00
1.407500000000e+02 0.000000000000e+00 0.000000000000e+00 0.000000000000e+00
1.410000000000e+02 0.000000000000e+00 0.000000000000e+00 0.000000000000e+00
1.412500000000e+02 0.000000000000e+00 0.000000000000e+00 0.000000000000e+00
1.415000000000e+02 0.000000000000e+00 0.000000000000e+00 0.000000000000e+00
1.417500000000e+02 0.000000000000e+00 0.000000000000e+00 0.000000000000e+00
1.420000000000e+02 0.000000000000e+00 0.000000000000e+00 0.000000000000e+00
1.422500000000e+02 0.000000000000e+00 0.000000000000e+00 0.000000000000e+00
1.425000000000e+02 0.000000000000e+00 0.000000000000e+00 0.000000000000e+00
1.427500000000e+02 0.000000000000e+00 0.000000000000e+00 0.000000000000e+00
1.430000000000e+02 0.000000000000e+00 0.000000000000e+00 0.000000000000e+00
1.432500000000e+02 0.000000000000e+00 0.000000000000e+00 0.000000000000e+00
1.435000000000e+02 0.000000000000e+00 0.000000000000e+00 0.000000000000e+00
1.437500000000e+02 0.000000000000e+00 0.000000000000e+00 0.000000000000e+00
1.440000000000e+02 0.000000000000e+00 0.000000000000e+00 0.000000000000e+00
1.442500000000e+02 0.000000000000e+00 0.000000000000e+00 0.000000000000e+00
1.445000000000e+02 0.000000000000e+00 0.000000000000e+00 0.000000000000e+00
1.447500000000e+02 0.000000000000e+00 0.000000000000e+00 0.000000000000e+00
1.450000000000e+02 0.000000000000e+00 0.000000000000e+00 0.000000000000e+00
1.452500000000e+02 0.000000000000e+00 0.000000000000e+00 0.000000000000e+00
1.455000000000e+02 0.000000000000e+00 0.000000000000e+00 0.000000000000e+00
1.457500000000e+02 0.000000000000e+00 0.000000000000e+00 0.000000000000e+00
1.460000000000e+02 0.000000000000e+00 0.000000000000e+00 0.000000000000e+00
1.462500000000e+02 0.000000000000e+00 0.000000000000e+00 0.000000000000e+00
1.465000000000e+02 0.000000000000e+00 0.000000000000e+00 0.000000000000e+00
1.467500000000e+02 0.000000000000e+00 0.000000000000e+00 0.000000000000e+00
1.470000000000e+02 0.000000000000e+00 0.000000000000e+00 0.000000000000e+00
1.472500000000e+02 0.000000000000e+00 0.000000000000e+00 0.000000000000e+00
1.475000000000e+02 0.000000000000e+00 0.000000000000e+00 0.000000000000e+00
1.477500000000e+02 0.000000000000e+00 0.000000000000e+00 0.000000000000e+00
1.480000000000e+02 0.000000000000e+00 0.000000000000e+00 0.000000000000e+00
1.482500000000e+02 0.000000000000e+00 0.000000000000e+00 0.000000000000e+00
1.485000000000e+02 0.000000000000e+00 0.000000000000e+00 0.000000000000e+00
1.487500000000e+02 0.000000000000e+00 0.000000000000e+00 0.000000000000e+00
1.490000000000e+02 0.000000000000e+00 0.000000000000e+00 0.000000000000e+00
1.492500000000e+02 0.000000000000e+00 0.000000000000e+00 0.000000000000e+00
1.495000000000e+02 0.000000000000e+00 0.000000000000e+00 0.000000000000e+00
1.497500000000e+02 0.000000000000e+00 0.000000000000e+00 0.000000000000e+00
1.500000000000e+02 0.000000000000e+00 0.000000000000e+00 0.000000000000e+00
1.502500000000e+02 0.000000000000e+00 0.000000000000e+00 0.000000000000e+00
1.505000000000e+02 0.000000000000e+00 0.000000000000e+00 0.000000000000e+00
1.507500000000e+02 0.000000000000e+00 0.000000000000e+00 0.000000000000e+00
1.510000000000e+02 0.000000000000e+00 0.000000000000e+00 0.000000000000e+00
1.512500000000e+02 0.000000000000e+00 0.000000000000e+00 0.000000000000e+00
1.515000000000e+02 0.000000000000e+00 0.000000000000e+00 0.000000000000e+00
1.517500000000e+02 0.000000000000e+00 0.000000000000e+00 0.000000000000e+00
1.520000000000e+02 0.000000000000e+00 0.000000000000e+00 0.000000000000e+00
1.522500000000e+02 0.000000000000e+00 0.000000000000e+00 0.000000000000e+00
1.525000000000e+02 0.000000000000e+00 0.000000000000e+00 0.000000000000e+00
1.527500000000e+02 0.000000000000e+00 0.000000000000e+00 0.000000000000e+00
1.530000000000e+02 0.000000000000e+00 0.000000000000e+00 0.000000000000e+00
1.532500000000e+02 0.000000000000e+00 0.000000000000e+00 0.000000000000e+00
1.535000000000e+02 0.000000000000e+00 0.000000000000e+00 0.000000000000e+00
1.537500000000e+02 0.000000000000e+00 0.000000000000e+00 0.000000000000e+00
1.540000000000e+02 0.000000000000e+00 0.000000000000e+00 0.000000000000e+00
1.542500000000e+02 0.000000000000e+00 0.000000000000e+00 0.000000000000e+00
1.545000000000e+02 0.000000000000e+00 0.000000000000e+00 0.000000000000e+00
1.547500000000e+02 0.000000000000e+00 0.000000000000e+00 0.000000000000e+00
1.550000000000e+02 0.000000000000e+00 0.000000000000e+00 0.000000000000e+00
1.552500000000e+02 0.000000000000e+00 0.000000000000e+00 0.000000000000e+00
1.555000000000e+02 0.000000000000e+00 0.000000000000e+00 0.000000000000e+00
1.557500000000e+02 0.000000000000e+00 0.000000000000e+00 0.000000000000e+00
1.560000000000e+02 0.000000000000e+00 0.000000000000e+00 0.000000000000e+00
1.562500000000e+02 0.000000000000e+00 0.000000000000e+00 0.000000000000e+00
1.565000000000e+02 0.000000000000e+00 0.000000000000e+00 0.000000000000e+00
1.567500000000e+02 0.000000000000e+00 0.000000000000e+00 0.000000000000e+00
1.570000000000e+02 0.000000000000e+00 0.000000000000e+00 0.000000000000e+00
1.572500000000e+02 0.000000000000e+00 0.000000000000e+00 0.000000000000e+00
1.575000000000e+02 0.000000000000e+00 0.000000000000e+00 0.000000000000e+00
1.577500000000e+02 0.000000000000e+00 0.000000000000e+00 0.000000000000e+00
1.580000000000e+02 0.000000000000e+00 0.000000000000e+00 0.000000000000e+00
1.582500000000e+02 0.000000000000e+00 0.000000000000e+00 0.000000000000e+00
1.585000000000e+02 0.000000000000e+00 0.000000000000e+00 0.000000000000e+00
1.587500000000e+02 0.000000000000e+00 0.000000000000e+00 0.000000000000e+00
1.590000000000e+02 0.000000000000e+00 0.000000000000e+00 0.000000000000e+00
1.592500000000e+02 0.000000000000e+00 0.000000000000e+00 0.000000000000e+00
1.595000000000e+02 0.000000000000e+00 0.000000000000e+00 0.000000000000e+00
1.597500000000e+02 0.000000000000e+00 0.000000000000e+00 0.000000000000e+00
1.600000000000e+02 0.000000000000e+00 0.000000000000e+00 0.000000000000e+00
1.602500000000e+02 0.000000000000e+00 0.000000000000e+00 0.000000000000e+00
1.605000000000e+02 0.000000000000e+00 0.000000000000e+00 0.000000000000e+00
1.607500000000e+02 0.000000000000e+00 0.000000000000e+00 0.000000000000e+00
1.610000000000e+02 0.000000000000e+00 0.000000000000e+00 0.000000000000e+00
1.612500000000e+02 0.000000000000e+00 0.000000000000e+00 0.000000000000e+00
1.615000000000e+02 0.000000000000e+00 0.000000000000e+00 0.000000000000e+00
1.617500000000e+02 0.000000000000e+00 0.000000000000e+00 0.000000000000e+00
1.620000000000e+02 0.000000000000e+00 0.000000000000e+00 0.000000000000e+00
1.622500000000e+02 0.000000000000e+00 0.000000000000e+00 0.000000000000e+00
1.625000000000e+02 0.000000000000e+00 0.000000000000e+00 0.000000000000e+00
1.627500000000e+02 0.000000000000e+00 0.000000000000e+00 0.000000000000e+00
1.630000000000e+02 0.000000000000e+00 0.000000000000e+00 0.000000000000e+00
1.632500000000e+02 0.000000000000e+00 0.000000000000e+00 0.000000000000e+00
1.635000000000e+02 0.000000000000e+00 0.000000000000e+00 0.000000000000e+00
1.637500000000e+02 0.000000000000e+00 0.000000000000e+00 0.000000000000e+00
1.640000000000e+02 0.000000000000e+00 0.000000000000e+00 0.000000000000e+00
1.642500000000e+02 0.000000000000e+00 0.000000000000e+00 0.000000000000e+00
1.645000000000e+02 0.000000000000e+00 0.000000000000e+00 0.000000000000e+00
1.647500000000e+02 0.000000000000e+00 0.000000000000e+00 0.000000000000e+00
1.650000000000e+02 0.000000000000e+00 0.000000000000e+00 0.000000000000e+00
1.652500000000e+02 0.000000000000e+00 0.000000000000e+00 0.000000000000e+00
1.655000000000e+02 0.000000000000e+00 0.000000000000e+00 0.000000000000e+00
1.657500000000e+02 0.000000000000e+00 0.000000000000e+00 0.000000000000e+00
1.660000000000e+02 0.000000000000e+00 0.000000000000e+00 0.000000000000e+00
1.662500000000e+02 0.000000000000e+00 0.000000000000e+00 0.000000000000e+00
1.665000000000e+02 0.000000000000e+00 0.000000000000e+00 0.000000000000e+00
1.667500000000e+02 0.000000000000e+00 0.000000000000e+00 0.000000000000e+00
1.670000000000e+02 0.000000000000e+00 0.000000000000e+00 0.000000000000e+00
1.672500000000e+02 0.000000000000e+00 0.000000000000e+00 0.000000000000e+00
1.675000000000e+02 0.000000000000e+00 0.000000000000e+00 0.000000000000e+00
1.677500000000e+02 0.000000000000e+00 0.000000000000e+00 0.000000000000e+00
1.680000000000e+02 0.000000000000e+00 0.000000000000e+00 0.000000000000e+00
1.682500000000e+02 0.000000000000e+00 0.000000000000e+00 0.000000000000e+00
1.685000000000e+02 0.000000000000e+00 0.000000000000e+00 0.000000000000e+00
1.687500000000e+02 0.000000000000e+00 0.000000000000e+00 0.000000000000e+00
1.690000000000e+02 0.000000000000e+00 0.000000000000e+00 0.000000000000e+00
1.692500000000e+02 0.000000000000e+00 0.000000000000e+00 0.000000000000e+00
1.695000000000e+02 0.000000000000e+00 0.000000000000e+00 0.000000000000e+00
1.697500000000e+02 0.000000000000e+00 0.000000000000e+00 0.000000000000e+00
1.700000000000e+02 0.000000000000e+00 0.000000000000e+00 0.000000000000e+00
1.702500000000e+02 0.000000000000e+00 0.000000000000e+00 0.000000000000e+00
1.705000000000e+02 0.000000000000e+00 0.000000000000e+00 0.000000000000e+00
1.707500000000e+02 0.000000000000e+00 0.000000000000e+00 0.000000000000e+00
1.710000000000e+02 0.000000000000e+00 0.000000000000e+00 0.000000000000e+00
1.712500000000e+02 0.000000000000e+00 0.000000000000e+00 0.000000000000e+00
1.715000000000e+02 0.000000000000e+00 0.000000000000e+00 0.000000000000e+00
1.717500000000e+02 0.000000000000e+00 0.000000000000e+00 0.000000000000e+00
1.720000000000e+02 0.000000000000e+00 0.000000000000e+00 0.000000000000e+00
1.722500000000e+02 0.000000000000e+00 0.000000000000e+00 0.000000000000e+00
1.725000000000e+02 0.000000000000e+00 0.000000000000e+00 0.000000000000e+00
1.727500000000e+02 0.000000000000e+00 0.000000000000e+00 0.000000000000e+00
1.730000000000e+02 0.000000000000e+00 0.000000000000e+00 0.000000000000e+00
1.732500000000e+02 0.000000000000e+00 0.000000000000e+00 0.000000000000e+00
1.735000000000e+02 0.000000000000e+00 0.000000000000e+00 0.000000000000e+00
1.737500000000e+02 1.147820131679e-07 0.000000000000e+00 0.000000000000e+00
1.740000000000e+02 5.331652894636e-07 0.000000000000e+00 0.000000000000e+00
1.742500000000e+02 6.294192975614e-07 0.000000000000e+00 0.000000000000e+00
1.745000000000e+02 2.379497533544e-07 0.000000000000e+00 0.000000000000e+00
1.747500000000e+02 -2.826288227248e-07 0.000000000000e+00 0.000000000000e+00
1.750000000000e+02 -4.173728700392e-07 0.000000000000e+00 0.000000000000e+00
1.752500000000e+02 -3.910661799460e-08 0.000000000000e+00 0.000000000000e+00
1.755000000000e+02 7.570139501947e-08 0.000000000000e+00 0.000000000000e+00
1.757500000000e+02 -2.026523127752e-06 0.000000000000e+00 0.000000000000e+00
1.760000000000e+02 -9.347976779787e-06 0.000000000000e+00 0.000000000000e+00
1.762500000000e+02 -2.535767245647e-05 0.000000000000e+00 0.000000000000e+00
1.765000000000e+02 -5.304136308499e-05 0.000000000000e+00 0.000000000000e+00
1.767500000000e+02 -9.379885005463e-05 0.000000000000e+00 0.000000000000e+00
1.770000000000e+02 -1.464937622062e-04 0.000000000000e+00 0.000000000000e+00
1.772500000000e+02 -2.069808943764e-04 0.000000000000e+00 0.000000000000e+00
1.775000000000e+02 -2.683728006498e-04 0.000000000000e+00 0.000000000000e+00
1.777500000000e+02 -3.221652954168e-04 0.000000000000e+00 0.000000000000e+00
1.780000000000e+02 -3.601448351519e-04 0.000000000000e+00 0.000000000000e+00
1.782500000000e+02 -3.767890089168e-04 0.000000000000e+00 0.000000000000e+00
1.785000000000e+02 -3.716922747535e-04 0.000000000000e+00 0.000000000000e+00
1.787500000000e+02 -3.514486995292e-04 0.000000000000e+00 0.000000000000e+00
1.790000000000e+02 -3.304358985826e-04 0.000000000000e+00 0.000000000000e+00
1.792500000000e+02 -3.300831432513e-04 0.000000000000e+00 0.000000000000e+00
1.795000000000e+02 -3.764595613886e-04 0.000000000000e+00 0.000000000000e+00
1.797500000000e+02 -4.963475192333e-04 0.000000000000e+00 0.000000000000e+00
1.800000000000e+02 -7.123129896580e-04 0.000000000000e+00 0.000000000000e+00
1.802500000000e+02 -1.037579525114e-03 0.000000000000e+00 0.000000000000e+00
1.805000000000e+02 -1.471688086108e-03 0.000000000000e+00 0.000000000000e+00
1.807500000000e+02 -1.997930095840e-03 0.000000000000e+00 0.000000000000e+00
1.810000000000e+02 -2.583352205916e-03 0.000000000000e+00 0.000000000000e+00
1.812500000000e+02 -3.181760250218e-03 0.000000000000e+00 0.000000000000e+00
1.815000000000e+02 -3.739645348253e-03 0.000000000000e+00 0.000000000000e+00
1.817500000000e+02 -4.204396842428e-03 0.000000000000e+00 0.000000000000e+00
1.820000000000e+02 -4.533653539130e-03 0.000000000000e+00 0.000000000000e+00
1.822500000000e+02 -4.704277716357e-03 0.000000000000e+00 0.000000000000e+00
1.825000000000e+02 -4.719300338601e-03 0.000000000000e+00 0.000000000000e+00
1.827500000000e+02 -4.611332002718e-03 0.000000000000e+00 0.000000000000e+00
1.830000000000e+02 -4.441367205959e-03 0.000000000000e+00 0.000000000000e+00
1.832500000000e+02 -4.292583024182e-03 0.000000000000e+00 0.000000000000e+00
1.835000000000e+02 -4.259552939465e-03 0.000000000000e+00 0.000000000000e+00
1.837500000000e+02 -4.434132994017e-03 0.000000000000e+00 0.000000000000e+00
1.840000000000e+02 -4.889986149591e-03 0.000000000000e+00 0.000000000000e+00
1.842500000000e+02 -5.668156247202e-03 0.000000000000e+00 0.000000000000e+00
1.845000000000e+02 -6.766183431449e-03 0.000000000000e+00 0.000000000000e+00
1.847500000000e+02 -8.132920568504e-03 0.000000000000e+00 0.000000000000e+00
1.850000000000e+02 -9.670484009481e-03 0.000000000000e+00 0.000000000000e+00
1.852500000000e+02 -1.124373970238e-02 0.000000000000e+00 0.000000000000e+00
1.855000000000e+02 -1.269653381083e-02 0.000000000000e+00 0.000000000000e+00
1.857500000000e+02 -1.387271084029e-02 0.000000000000e+00 0.000000000000e+00
1.860000000000e+02 -1.463901702969e-02 0.000000000000e+00 0.000000000000e+00
1.862500000000e+02 -1.490643562728e-02 0.000000000000e+00 0.000000000000e+00
1.865000000000e+02 -1.464646430298e-02 0.000000000000e+00 0.000000000000e+00
1.867500000000e+02 -1.389936787995e-02 0.000000000000e+00 0.000000000000e+00
1.870000000000e+02 -1.277247776348e-02 0.000000000000e+00 0.000000000000e+00
1.872500000000e+02 -1.142803186421e-02 0.000000000000e+00 0.000000000000e+00
1.875000000000e+02 -1.006165340725e-02 0.000000000000e+00 0.000000000000e+00
1.877500000000e+02 -8.874109361166e-03 0.000000000000e+00 0.000000000000e+00
1.880000000000e+02 -8.040219671921e-03 0.000000000000e+00 0.000000000000e+00
1.882500000000e+02 -7.679492268065e-03 0.000000000000e+00 0.000000000000e+00
1.885000000000e+02 -7.833092538330e-03 0.000000000000e+00 0.000000000000e+00
1.887500000000e+02 -8.451074589743e-03 0.000000000000e+00 0.000000000000e+00
1.890000000000e+02 -9.392470698986e-03 0.000000000000e+00 0.000000000000e+00
1.892500000000e+02 -1.043902655221e-02 0.000000000000e+00 0.000000000000e+00
1.895000000000e+02 -1.132133874403e-02 0.000000000000e+00 0.000000000000e+00
1.897500000000e+02 -1.175420090064e-02 0.000000000000e+00 0.000000000000e+00
1.900000000000e+02 -1.147640121582e-02 0.000000000000e+00 0.000000000000e+00
1.902500000000e+02 -1.028929699262e-02 0.000000000000e+00 0.000000000000e+00
1.905000000000e+02 -8.088392499853e-03 0.000000000000e+00 0.000000000000e+00
1.907500000000e+02 -4.882917788821e-03 0.000000000000e+00 0.000000000000e+00
1.910000000000e+02 -7.999688655898e-04 0.000000000000e+00 0.000000000000e+00
1.912500000000e+02 3.928080324886e-03 0.000000000000e+00 0.000000000000e+00
1.915000000000e+02 8.991748536979e-03 0.000000000000e+00 0.000000000000e+00
1.917500000000e+02 1.404469226648e-02 0.000000000000e+00 0.000000000000e+00
1.920000000000e+02 1.875058657649e-02 0.000000000000e+00 0.000000000000e+00
1.922500000000e+02 2.283001197083e-02 0.000000000000e+00 0.000000000000e+00
1.925000000000e+02 2.610047133978e-02 0.000000000000e+00 0.000000000000e+00
1.927500000000e+02 2.850342919832e-02 0.000000000000e+00 0.000000000000e+00
1.930000000000e+02 3.011396681024e-02 0.000000000000e+00 0.000000000000e+00
1.932500000000e+02 3.113105711838e-02 0.000000000000e+00 0.000000000000e+00
1.935000000000e+02 3.184924533873e-02 0.000000000000e+00 0.000000000000e+00
1.937500000000e+02 3.261527198240e-02 0.000000000000e+00 0.000000000000e+00
1.940000000000e+02 3.377548592721e-02 0.000000000000e+00 0.000000000000e+00
1.942500000000e+02 3.562141187359e-02 0.000000000000e+00 0.000000000000e+00
1.945000000000e+02 3.834131431409e-02 0.000000000000e+00 0.000000000000e+00
1.947500000000e+02 4.198494270187e-02 0.000000000000e+00 0.000000000000e+00
1.950000000000e+02 4.644691957642e-02 0.000000000000e+00 0.000000000000e+00
1.952500000000e+02 5.147167389668e-02 0.000000000000e+00 0.000000000000e+00
1.955000000000e+02 5.667978291359e-02 0.000000000000e+00 0.000000000000e+00
1.957500000000e+02 6.161250243585e-02 0.000000000000e+00 0.000000000000e+00
1.960000000000e+02 6.578858682374e-02 0.000000000000e+00 0.000000000000e+00
1.962500000000e+02 6.876562446810e-02 0.000000000000e+00 0.000000000000e+00
1.965000000000e+02 7.019732878947e-02 0.000000000000e+00 0.000000000000e+00
1.967500000000e+02 6.987866084970e-02 0.000000000000e+00 0.000000000000e+00
1.970000000000e+02 6.777227287784e-02 0.000000000000e+00 0.000000000000e+00
1.972500000000e+02 6.401233542960e-02 0.000000000000e+00 0.000000000000e+00
1.975000000000e+02 5.888498494602e-02 0.000000000000e+00 0.000000000000e+00
1.977500000000e+02 5.278795192189e-02 0.000000000000e+00 0.000000000000e+00
1.980000000000e+02 4.617492478988e-02 0.000000000000e+00 0.000000000000e+00
1.982500000000e+02 3.949243573874e-02 0.000000000000e+00 0.000000000000e+00
1.985000000000e+02 3.311819322363e-02 0.000000000000e+00 0.000000000000e+00
1.987500000000e+02 2.730965818990e-02 0.000000000000e+00 0.000000000000e+00
1.990000000000e+02 2.217027471519e-02 0.000000000000e+00 0.000000000000e+00
1.992500000000e+02 1.763831002324e-02 0.000000000000e+00 0.000000000000e+00
1.995000000000e+02 1.350007787429e-02 0.000000000000e+00 0.000000000000e+00
1.997500000000e+02 9.425863545027e-03 0.000000000000e+00 0.000000000000e+00
2.000000000000e+02 5.023629914972e-03 0.000000000000e+00 0.000000000000e+00
2.002500000000e+02 -9.697461778506e-05 0.000000000000e+00 0.000000000000e+00
2.005000000000e+02 -6.259297512614e-03 0.000000000000e+00 0.000000000000e+00
2.007500000000e+02 -1.366229036722e-02 0.000000000000e+00 0.000000000000e+00
2.010000000000e+02 -2.233922456499e-02 0.000000000000e+00 0.000000000000e+00
2.012500000000e+02 -3.213848131871e-02 0.000000000000e+00 0.000000000000e+00
2.015000000000e+02 -4.272932529581e-02 0.000000000000e+00 0.000000000000e+00
2.017500000000e+02 -5.363210041117e-02 0.000000000000e+00 0.000000000000e+00
2.020000000000e+02 -6.426889270836e-02 0.000000000000e+00 0.000000000000e+00
2.022500000000e+02 -7.402786637610e-02 0.000000000000e+00 0.000000000000e+00
2.025000000000e+02 -8.233259299587e-02 0.000000000000e+00 0.000000000000e+00
2.027500000000e+02 -8.870702330332e-02 0.000000000000e+00 0.000000000000e+00
2.030000000000e+02 -9.282738482707e-02 0.000000000000e+00 0.000000000000e+00
2.032500000000e+02 -9.455413326667e-02 0.000000000000e+00 0.000000000000e+00
2.035000000000e+02 -9.393987614051e-02 0.000000000000e+00 0.000000000000e+00
2.037500000000e+02 -9.121252848859e-02 0.000000000000e+00 0.000000000000e+00
2.040000000000e+02 -8.673638205190e-02 0.000000000000e+00 0.000000000000e+00
2.042500000000e+02 -8.095679331452e-02 0.000000000000e+00 0.000000000000e+00
2.045000000000e+02 -7.433640342827e-02 0.000000000000e+00 0.000000000000e+00
2.047500000000e+02 -6.729189327645e-02 0.000000000000e+00 0.000000000000e+00
2.050000000000e+02 -6.014010732772e-02 0.000000000000e+00 0.000000000000e+00
2.052500000000e+02 -5.306098494115e-02 0.000000000000e+00 0.000000000000e+00
2.055000000000e+02 -4.608232202980e-02 0.000000000000e+00 0.000000000000e+00
2.057500000000e+02 -3.908829378901e-02 0.000000000000e+00 0.000000000000e+00
2.060000000000e+02 -3.185033497550e-02 0.000000000000e+00 0.000000000000e+00
2.062500000000e+02 -2.407586107552e-02 0.000000000000e+00 0.000000000000e+00
2.065000000000e+02 -1.546784881546e-02 0.000000000000e+00 0.000000000000e+00
2.067500000000e+02 -5.786810547374e-03 0.000000000000e+00 0.000000000000e+00
2.070000000000e+02 5.093612299997e-03 0.000000000000e+00 0.000000000000e+00
2.072500000000e+02 1.714531637953e-02 0.000000000000e+00 0.000000000000e+00
2.075000000000e+02 3.016457972557e-02 0.000000000000e+00 0.000000000000e+00
2.077500000000e+02 4.377424326880e-02 0.000000000000e+00 0.000000000000e+00
2.080000000000e+02 5.744923323422e-02 0.000000000000e+00 0.000000000000e+00
2.082500000000e+02 7.056229478359e-02 0.000000000000e+00 0.000000000000e+00
2.085000000000e+02 8.244412503385e-02 0.000000000000e+00 0.000000000000e+00
2.087500000000e+02 9.245021711952e-02 0.000000000000e+00 0.000000000000e+00
2.090000000000e+02 1.000258977408e-01 0.000000000000e+00 0.000000000000e+00
2.092500000000e+02 1.047613553787e-01 0.000000000000e+00 0.000000000000e+00
2.095000000000e+02 1.064298567031e-01 0.000000000000e+00 0.000000000000e+00
2.097500000000e+02 1.050046319247e-01 0.000000000000e+00 0.000000000000e+00
2.100000000000e+02 1.006527586963e-01 0.000000000000e+00 0.000000000000e+00
2.102500000000e+02 9.370740138638e-02 0.000000000000e+00 0.000000000000e+00
2.105000000000e+02 8.462256364494e-02 0.000000000000e+00 0.000000000000e+00
2.107500000000e+02 7.391671940926e-02 0.000000000000e+00 0.000000000000e+00
2.110000000000e+02 6.211301768584e-02 0.000000000000e+00 0.000000000000e+00
2.112500000000e+02 4.968404667826e-02 0.000000000000e+00 0.000000000000e+00
2.115000000000e+02 3.700836952252e-02 0.000000000000e+00 0.000000000000e+00
2.117500000000e+02 2.434432329432e-02 0.000000000000e+00 0.000000000000e+00
2.120000000000e+02 1.182414345743e-02 0.000000000000e+00 0.000000000000e+00
2.122500000000e+02 -5.313350293063e-04 0.000000000000e+00 0.000000000000e+00
2.125000000000e+02 -1.277996849087e-02 0.000000000000e+00 0.000000000000e+00
2.127500000000e+02 -2.501261517840e-02 0.000000000000e+00 0.000000000000e+00
2.130000000000e+02 -3.730127450196e-02 0.000000000000e+00 0.000000000000e+00
2.132500000000e+02 -4.964873797266e-02 0.000000000000e+00 0.000000000000e+00
2.135000000000e+02 -6.194729372823e-02 0.000000000000e+00 0.000000000000e+00
2.137500000000e+02 -7.395289108651e-02 0.000000000000e+00 0.000000000000e+00
2.140000000000e+02 -8.527918994148e-02 0.000000000000e+00 0.000000000000e+00
2.142500000000e+02 -9.541334661864e-02 0.000000000000e+00 0.000000000000e+00
2.145000000000e+02 -1.037525515083e-01 0.000000000000e+00 0.000000000000e+00
2.147500000000e+02 -1.096575951792e-01 0.000000000000e+00 0.000000000000e+00
2.150000000000e+02 -1.125174467828e-01 0.000000000000e+00 0.000000000000e+00
2.152500000000e+02 -1.118172735784e-01 0.000000000000e+00 0.000000000000e+00
2.155000000000e+02 -1.072017136336e-01 0.000000000000e+00 0.000000000000e+00
2.157500000000e+02 -9.852561889037e-02 0.000000000000e+00 0.000000000000e+00
2.160000000000e+02 -8.588586941483e-02 0.000000000000e+00 0.000000000000e+00
2.162500000000e+02 -6.963005611033e-02 0.000000000000e+00 0.000000000000e+00
2.165000000000e+02 -5.034057026274e-02 0.000000000000e+00 0.000000000000e+00
2.167500000000e+02 -2.879558545852e-02 0.000000000000e+00 0.000000000000e+00
2.170000000000e+02 -5.911202845223e-03 0.000000000000e+00 0.000000000000e+00
2.172500000000e+02 1.732869765033e-02 0.000000000000e+00 0.000000000000e+00
2.175000000000e+02 3.994689206456e-02 0.000000000000e+00 0.000000000000e+00
2.177500000000e+02 6.104306112607e-02 0.000000000000e+00 0.000000000000e+00
2.180000000000e+02 7.985199077548e-02 0.000000000000e+00 0.000000000000e+00
2.182500000000e+02 9.578348275114e-02 0.000000000000e+00 0.000000000000e+00
2.185000000000e+02 1.084401711958e-01 0.000000000000e+00 0.000000000000e+00
2.187500000000e+02 1.176123930335e-01 0.000000000000e+00 0.000000000000e+00
2.190000000000e+02 1.232523483258e-01 0.000000000000e+00 0.000000000000e+00
2.192500000000e+02 1.254326059623e-01 0.000000000000e+00 0.000000000000e+00
2.195000000000e+02 1.242961765604e-01 0.000000000000e+00 0.000000000000e+00
2.197500000000e+02 1.200065780388e-01 0.000000000000e+00 0.000000000000e+00
2.200000000000e+02 1.127063659435e-01 0.000000000000e+00 0.000000000000e+00
2.202500000000e+02 1.024914426029e-01 0.000000000000e+00 0.000000000000e+00
2.205000000000e+02 8.940620805076e-02 0.000000000000e+00 0.000000000000e+00
2.207500000000e+02 7.346153456418e-02 0.000000000000e+00 0.000000000000e+00
2.210000000000e+02 5.467402288662e-02 0.000000000000e+00 0.000000000000e+00
2.212500000000e+02 3.312149772026e-02 0.000000000000e+00 0.000000000000e+00
2.215000000000e+02 9.006709426311e-03 0.000000000000e+00 0.000000000000e+00
2.217500000000e+02 -1.728082888916e-02 0.000000000000e+00 0.000000000000e+00
2.220000000000e+02 -4.511568676321e-02 0.000000000000e+00 0.000000000000e+00
2.222500000000e+02 -7.361013687353e-02 0.000000000000e+00 0.000000000000e+00
2.225000000000e+02 -1.016184534873e-01 0.000000000000e+00 0.000000000000e+00
2.227500000000e+02 -1.277763435326e-01 0.000000000000e+00 0.000000000000e+00
2.230000000000e+02 -1.505756461004e-01 0.000000000000e+00 0.000000000000e+00
2.232500000000e+02 -1.684697732493e-01 0.000000000000e+00 0.000000000000e+00
2.235000000000e+02 -1.800009598010e-01 0.000000000000e+00 0.000000000000e+00
2.237500000000e+02 -1.839368419303e-01 0.000000000000e+00 0.000000000000e+00
2.240000000000e+02 -1.794017098060e-01 0.000000000000e+00 0.000000000000e+00
2.242500000000e+02 -1.659873366512e-01 0.000000000000e+00 0.000000000000e+00
2.245000000000e+02 -1.438297197272e-01 0.000000000000e+00 0.000000000000e+00
2.247500000000e+02 -1.136412784497e-01 0.000000000000e+00 0.000000000000e+00
2.250000000000e+02 -7.669270030958e-02 0.000000000000e+00 0.000000000000e+00
2.252500000000e+02 -3.474416011302e-02 0.000000000000e+00 0.000000000000e+00
2.255000000000e+02 1.006862365549e-02 0.000000000000e+00 0.000000000000e+00
2.257500000000e+02 5.538282688628e-02 0.000000000000e+00 0.000000000000e+00
2.260000000000e+02 9.877680167704e-02 0.000000000000e+00 0.000000000000e+00
2.262500000000e+02 1.379413353347e-01 0.000000000000e+00 0.000000000000e+00
2.265000000000e+02 1.708368882950e-01 0.000000000000e+00 0.000000000000e+00
2.267500000000e+02 1.958218060906e-01 0.000000000000e+00 0.000000000000e+00
2.270000000000e+02 2.117403676663e-01 0.000000000000e+00 0.000000000000e+00
2.272500000000e+02 2.179647566937e-01 0.000000000000e+00 0.000000000000e+00
2.275000000000e+02 2.143909077812e-01 0.000000000000e+00 0.000000000000e+00
2.277500000000e+02 2.013938664473e-01 0.000000000000e+00 0.000000000000e+00
2.280000000000e+02 1.797530038138e-01 0.000000000000e+00 0.000000000000e+00
2.282500000000e+02 1.505604678964e-01 0.000000000000e+00 0.000000000000e+00
2.285000000000e+02 1.151271903079e-01 0.000000000000e+00 0.000000000000e+00
2.287500000000e+02 7.489946339768e-02 0.000000000000e+00 0.000000000000e+00
2.290000000000e+02 3.139575774261e-02 0.000000000000e+00 0.000000000000e+00
2.292500000000e+02 -1.383141965947e-02 0.000000000000e+00 0.000000000000e+00
2.295000000000e+02 -5.920945277590e-02 0.000000000000e+00 0.000000000000e+00
2.297500000000e+02 -1.031416287870e-01 0.000000000000e+00 0.000000000000e+00
2.300000000000e+02 -1.439959332755e-01 0.000000000000e+00 0.000000000000e+00
2.302500000000e+02 -1.800998613995e-01 0.000000000000e+00 0.000000000000e+00
2.305000000000e+02 -2.097546180990e-01 0.000000000000e+00 0.000000000000e+00
2.307500000000e+02 -2.312796473664e-01 0.000000000000e+00 0.000000000000e+00
2.310000000000e+02 -2.430936454397e-01 0.000000000000e+00 0.000000000000e+00
2.312500000000e+02 -2.438316831897e-01 0.000000000000e+00 0.000000000000e+00
2.315000000000e+02 -2.324907127226e-01 0.000000000000e+00 0.000000000000e+00
2.317500000000e+02 -2.085886799418e-01 0.000000000000e+00 0.000000000000e+00
2.320000000000e+02 -1.723168624906e-01 0.000000000000e+00 0.000000000000e+00
2.322500000000e+02 -1.246619200983e-01 0.000000000000e+00 0.000000000000e+00
2.325000000000e+02 -6.747420532752e-02 0.000000000000e+00 0.000000000000e+00
2.327500000000e+02 -3.462439714097e-03 0.000000000000e+00 0.000000000000e+00
2.330000000000e+02 6.389827499475e-02 0.000000000000e+00 0.000000000000e+00
2.332500000000e+02 1.305486495805e-01 0.000000000000e+00 0.000000000000e+00
2.335000000000e+02 1.921101300297e-01 0.000000000000e+00 0.000000000000e+00
2.337500000000e+02 2.442139350004e-01 0.000000000000e+00 0.000000000000e+00
2.340000000000e+02 2.828658250361e-01 0.000000000000e+00 0.000000000000e+00
2.342500000000e+02 3.048112286578e-01 0.000000000000e+00 0.000000000000e+00
2.345000000000e+02 3.078622387026e-01 0.000000000000e+00 0.000000000000e+00
2.347500000000e+02 2.911493991595e-01 0.000000000000e+00 0.000000000000e+00
2.350000000000e+02 2.552671940666e-01 0.000000000000e+00 0.000000000000e+00
2.352500000000e+02 2.022921877007e-01 0.000000000000e+00 0.000000000000e+00
2.355000000000e+02 1.356657595539e-01 0.000000000000e+00 0.000000000000e+00
2.357500000000e+02 5.994781740074e-02 0.000000000000e+00 0.000000000000e+00
2.360000000000e+02 -1.953798313839e-02 0.000000000000e+00 0.000000000000e+00
2.362500000000e+02 -9.713487496578e-02 0.000000000000e+00 0.000000000000e+00
2.365000000000e+02 -1.673182705458e-01 0.000000000000e+00 0.000000000000e+00
2.367500000000e+02 -2.251505615924e-01 0.000000000000e+00 0.000000000000e+00
2.370000000000e+02 -2.666814460945e-01 0.000000000000e+00 0.000000000000e+00
2.372500000000e+02 -2.892559155484e-01 0.000000000000e+00 0.000000000000e+00
2.375000000000e+02 -2.917023100594e-01 0.000000000000e+00 0.000000000000e+00
2.377500000000e+02 -2.743859753733e-01 0.000000000000e+00 0.000000000000e+00
2.380000000000e+02 -2.391283851054e-01 0.000000000000e+00 0.000000000000e+00
2.382500000000e+02 -1.890053612634e-01 0.000000000000e+00 0.000000000000e+00
2.385000000000e+02 -1.280496008526e-01 0.000000000000e+00 0.000000000000e+00
2.387500000000e+02 -6.089080500721e-02 0.000000000000e+00 0.000000000000e+00
2.390000000000e+02 7.629470584691e-03 0.000000000000e+00 0.000000000000e+00
2.392500000000e+02 7.283174982378e-02 0.000000000000e+00 0.000000000000e+00
2.395000000000e+02 1.305295127929e-01 0.000000000000e+00 0.000000000000e+00
2.397500000000e+02 1.772929193669e-01 0.000000000000e+00 0.000000000000e+00
2.400000000000e+02 2.106308397216e-01 0.000000000000e+00 0.000000000000e+00
2.402500000000e+02 2.290865834363e-01 0.000000000000e+00 0.000000000000e+00
2.405000000000e+02 2.322516706602e-01 0.000000000000e+00 0.000000000000e+00
2.407500000000e+02 2.207088810692e-01 0.000000000000e+00 0.000000000000e+00
2.410000000000e+02 1.959199964279e-01 0.000000000000e+00 0.000000000000e+00
2.412500000000e+02 1.600749698973e-01 0.000000000000e+00 0.000000000000e+00
2.415000000000e+02 1.159180510071e-01 0.000000000000e+00 0.000000000000e+00
2.417500000000e+02 6.656341004194e-02 0.000000000000e+00 0.000000000000e+00
2.420000000000e+02 1.530902135467e-02 0.000000000000e+00 0.000000000000e+00
2.422500000000e+02 -3.454599093110e-02 0.000000000000e+00 0.000000000000e+00
2.425000000000e+02 -7.987779649929e-02 0.000000000000e+00 0.000000000000e+00
2.427500000000e+02 -1.179061478622e-01 0.000000000000e+00 0.000000000000e+00
2.430000000000e+02 -1.463516054456e-01 0.000000000000e+00 0.000000000000e+00
2.432500000000e+02 -1.635763906243e-01 0.000000000000e+00 0.000000000000e+00
2.435000000000e+02 -1.687004580989e-01 0.000000000000e+00 0.000000000000e+00
2.437500000000e+02 -1.616815624611e-01 0.000000000000e+00 0.000000000000e+00
2.440000000000e+02 -1.433466052089e-01 0.000000000000e+00 0.000000000000e+00
2.442500000000e+02 -1.153622720751e-01 0.000000000000e+00 0.000000000000e+00
2.445000000000e+02 -8.013642970320e-02 0.000000000000e+00 0.000000000000e+00
2.447500000000e+02 -4.064796131884e-02 0.000000000000e+00 0.000000000000e+00
2.450000000000e+02 -2.111296482270e-04 0.000000000000e+00 0.000000000000e+00
2.452500000000e+02 3.780992153583e-02 0.000000000000e+00 0.000000000000e+00
2.455000000000e+02 7.031175068070e-02 0.000000000000e+00 0.000000000000e+00
2.457500000000e+02 9.475533961771e-02 0.000000000000e+00 0.000000000000e+00
2.460000000000e+02 1.094273560535e-01 0.000000000000e+00 0.000000000000e+00
2.462500000000e+02 1.136243649208e-01 0.000000000000e+00 0.000000000000e+00
2.465000000000e+02 1.077315539483e-01 0.000000000000e+00 0.000000000000e+00
2.467500000000e+02 9.317856302513e-02 0.000000000000e+00 0.000000000000e+00
2.470000000000e+02 7.226978764463e-02 0.000000000000e+00 0.000000000000e+00
2.472500000000e+02 4.790323053600e-02 0.000000000000e+00 0.000000000000e+00
2.475000000000e+02 2.320827322753e-02 0.000000000000e+00 0.000000000000e+00
2.477500000000e+02 1.146133928354e-03 0.000000000000e+00 0.000000000000e+00
2.480000000000e+02 -1.587501109860e-02 0.000000000000e+00 0.000000000000e+00
2.482500000000e+02 -2.631692331935e-02 0.000000000000e+00 0.000000000000e+00
2.485000000000e+02 -2.971319513559e-02 0.000000000000e+00 0.000000000000e+00
2.487500000000e+02 -2.672272858040e-02 0.000000000000e+00 0.000000000000e+00
2.490000000000e+02 -1.902082770573e-02 0.000000000000e+00 0.000000000000e+00
2.492500000000e+02 -9.036728720479e-03 0.000000000000e+00 0.000000000000e+00
2.495000000000e+02 4.306258160082e-04 0.000000000000e+00 0.000000000000e+00
2.497500000000e+02 6.667018204573e-03 0.000000000000e+00 0.000000000000e+00
2.500000000000e+02 7.502707674249e-03 0.000000000000e+00 0.000000000000e+00
2.502500000000e+02 1.708112707231e-03 0.000000000000e+00 0.000000000000e+00
2.505000000000e+02 -1.073840084522e-02 0.000000000000e+00 0.000000000000e+00
2.507500000000e+02 -2.855900681849e-02 0.000000000000e+00 0.000000000000e+00
2.510000000000e+02 -4.928593666102e-02 0.000000000000e+00 0.000000000000e+00
2.512500000000e+02 -6.956800946577e-02 0.000000000000e+00 0.000000000000e+00
2.515000000000e+02 -8.564022364918e-02 0.000000000000e+00 0.000000000000e+00
2.517500000000e+02 -9.389577656782e-02 0.000000000000e+00 0.000000000000e+00
2.520000000000e+02 -9.148062287793e-02 0.000000000000e+00 0.000000000000e+00
2.522500000000e+02 -7.682216574561e-02 0.000000000000e+00 0.000000000000e+00
2.525000000000e+02 -5.000779348123e-02 0.000000000000e+00 0.000000000000e+00
2.527500000000e+02 -1.294584690413e-02 0.000000000000e+00 0.000000000000e+00
2.530000000000e+02 3.073054277981e-02 0.000000000000e+00 0.000000000000e+00
2.532500000000e+02 7.602096977813e-02 0.000000000000e+00 0.000000000000e+00
2.535000000000e+02 1.171428261521e-01 0.000000000000e+00 0.000000000000e+00
2.537500000000e+02 1.482748727331e-01 0.000000000000e+00 0.000000000000e+00
2.540000000000e+02 1.643630676153e-01 0.000000000000e+00 0.000000000000e+00
2.542500000000e+02 1.618777040275e-01 0.000000000000e+00 0.000000000000e+00
2.545000000000e+02 1.394114590209e-01 0.000000000000e+00 0.000000000000e+00
2.547500000000e+02 9.802444099091e-02 0.000000000000e+00 0.000000000000e+00
2.550000000000e+02 4.127313032518e-02 0.000000000000e+00 0.000000000000e+00
2.552500000000e+02 -2.509854501992e-02 0.000000000000e+00 0.000000000000e+00
2.555000000000e+02 -9.378134667575e-02 0.000000000000e+00 0.000000000000e+00
2.557500000000e+02 -1.567663963157e-01 0.000000000000e+00 0.000000000000e+00
2.560000000000e+02 -2.063475675767e-01 0.000000000000e+00 0.000000000000e+00
2.562500000000e+02 -2.361301780156e-01 0.000000000000e+00 0.000000000000e+00
2.565000000000e+02 -2.419093642111e-01 0.000000000000e+00 0.000000000000e+00
2.567500000000e+02 -2.222942670812e-01 0.000000000000e+00 0.000000000000e+00
2.570000000000e+02 -1.789846929240e-01 0.000000000000e+00 0.000000000000e+00
2.572500000000e+02 -1.166515104903e-01 0.000000000000e+00 0.000000000000e+00
2.575000000000e+02 -4.242482353880e-02 0.000000000000e+00 0.000000000000e+00
2.577500000000e+02 3.495229837848e-02 0.000000000000e+00 0.000000000000e+00
2.580000000000e+02 1.061996029171e-01 0.000000000000e+00 0.000000000000e+00
2.582500000000e+02 1.626662962099e-01 0.000000000000e+00 0.000000000000e+00
2.585000000000e+02 1.974346487892e-01 0.000000000000e+00 0.000000000000e+00
2.587500000000e+02 2.062124719313e-01 0.000000000000e+00 0.000000000000e+00
2.590000000000e+02 1.878928053316e-01 0.000000000000e+00 0.000000000000e+00
2.592500000000e+02 1.447028713260e-01 0.000000000000e+00 0.000000000000e+00
2.595000000000e+02 8.191945927789e-02 0.000000000000e+00 0.000000000000e+00
2.597500000000e+02 7.186797075735e-03 0.000000000000e+00 0.000000000000e+00
2.600000000000e+02 -7.047261669299e-02 0.000000000000e+00 0.000000000000e+00
2.602500000000e+02 -1.418215345269e-01 0.000000000000e+00 0.000000000000e+00
2.605000000000e+02 -1.985892107642e-01 0.000000000000e+00 0.000000000000e+00
2.607500000000e+02 -2.345115944145e-01 0.000000000000e+00 0.000000000000e+00
2.610000000000e+02 -2.460916990079e-01 0.000000000000e+00 0.000000000000e+00
2.612500000000e+02 -2.329808069172e-01 0.000000000000e+00 0.000000000000e+00
2.615000000000e+02 -1.979343951976e-01 0.000000000000e+00 0.000000000000e+00
2.617500000000e+02 -1.463560986765e-01 0.000000000000e+00 0.000000000000e+00
2.620000000000e+02 -8.550013226393e-02 0.000000000000e+00 0.000000000000e+00
2.622500000000e+02 -2.344918783605e-02 0.000000000000e+00 0.000000000000e+00
2.625000000000e+02 3.198575315237e-02 0.000000000000e+00 0.000000000000e+00
2.627500000000e+02 7.428912696114e-02 0.000000000000e+00 0.000000000000e+00
2.630000000000e+02 9.904763079866e-02 0.000000000000e+00 0.000000000000e+00
2.632500000000e+02 1.044340194937e-01 0.000000000000e+00 0.000000000000e+00
2.635000000000e+02 9.131067034277e-02 0.000000000000e+00 0.000000000000e+00
2.637500000000e+02 6.295213891546e-02 0.000000000000e+00 0.000000000000e+00
2.640000000000e+02 2.444131217774e-02 0.000000000000e+00 0.000000000000e+00
2.642500000000e+02 -1.816009166025e-02 0.000000000000e+00 0.000000000000e+00
2.645000000000e+02 -5.873578392372e-02 0.000000000000e+00 0.000000000000e+00
2.647500000000e+02 -9.199317608679e-02 0.000000000000e+00 0.000000000000e+00
2.650000000000e+02 -1.141665069918e-01 0.000000000000e+00 0.000000000000e+00
2.652500000000e+02 -1.234466178389e-01 0.000000000000e+00 0.000000000000e+00
2.655000000000e+02 -1.200844068741e-01 0.000000000000e+00 0.000000000000e+00
2.657500000000e+02 -1.061673310822e-01 0.000000000000e+00 0.000000000000e+00
2.660000000000e+02 -8.511952118702e-02 0.000000000000e+00 0.000000000000e+00
2.662500000000e+02 -6.101815986095e-02 0.000000000000e+00 0.000000000000e+00
2.665000000000e+02 -3.784525625907e-02 0.000000000000e+00 0.000000000000e+00
2.667500000000e+02 -1.880085129669e-02 0.000000000000e+00 0.000000000000e+00
2.670000000000e+02 -5.790147868827e-03 0.000000000000e+00 0.000000000000e+00
2.672500000000e+02 8.345300782294e-04 0.000000000000e+00 0.000000000000e+00
2.675000000000e+02 2.240426032532e-03 0.000000000000e+00 0.000000000000e+00
2.677500000000e+02 8.030415484597e-04 0.000000000000e+00 0.000000000000e+00
2.680000000000e+02 -4.226037149602e-04 0.000000000000e+00 0.000000000000e+00
2.682500000000e+02 1.649241257105e-03 0.000000000000e+00 0.000000000000e+00
2.685000000000e+02 9.483973170816e-03 0.000000000000e+00 0.000000000000e+00
2.687500000000e+02 2.439150894648e-02 0.000000000000e+00 0.000000000000e+00
2.690000000000e+02 4.620585761017e-02 0.000000000000e+00 0.000000000000e+00
2.692500000000e+02 7.324166439309e-02 0.000000000000e+00 0.000000000000e+00
2.695000000000e+02 1.025424937014e-01 0.000000000000e+00 0.000000000000e+00
2.697500000000e+02 1.303848344725e-01 0.000000000000e+00 0.000000000000e+00
2.700000000000e+02 1.529561632356e-01 0.000000000000e+00 0.000000000000e+00
2.702500000000e+02 1.670925809281e-01 0.000000000000e+00 0.000000000000e+00
2.705000000000e+02 1.709472694336e-01 0.000000000000e+00 0.000000000000e+00
2.707500000000e+02 1.644680808991e-01 0.000000000000e+00 0.000000000000e+00
2.710000000000e+02 1.495903310252e-01 0.000000000000e+00 0.000000000000e+00
2.712500000000e+02 1.300952778081e-01 0.000000000000e+00 0.000000000000e+00
2.715000000000e+02 1.111389844122e-01 0.000000000000e+00 0.000000000000e+00
2.717500000000e+02 9.851168393147e-02 0.000000000000e+00 0.000000000000e+00
2.720000000000e+02 9.773536735836e-02 0.000000000000e+00 0.000000000000e+00
2.722500000000e+02 1.131391134901e-01 0.000000000000e+00 0.000000000000e+00
2.725000000000e+02 1.470620105332e-01 0.000000000000e+00 0.000000000000e+00
2.727500000000e+02 1.993200129258e-01 0.000000000000e+00 0.000000000000e+00
2.730000000000e+02 2.670371079330e-01 0.000000000000e+00 0.000000000000e+00
2.732500000000e+02 3.448877268921e-01 0.000000000000e+00 0.000000000000e+00
2.735000000000e+02 4.257343323151e-01 0.000000000000e+00 0.000000000000e+00
2.737500000000e+02 5.015811885199e-01 0.000000000000e+00 0.000000000000e+00
2.740000000000e+02 5.647123858339e-01 0.000000000000e+00 0.000000000000e+00
2.742500000000e+02 6.088478559414e-01 0.000000000000e+00 0.000000000000e+00
2.745000000000e+02 6.301413418567e-01 0.000000000000e+00 0.000000000000e+00
2.747500000000e+02 6.278613650078e-01 0.000000000000e+00 0.000000000000e+00
2.750000000000e+02 6.046383568011e-01 0.000000000000e+00 0.000000000000e+00
2.752500000000e+02 5.662225677501e-01 0.000000000000e+00 0.000000000000e+00
2.755000000000e+02 5.207692853823e-01 0.000000000000e+00 0.000000000000e+00
2.757500000000e+02 4.777396032280e-01 0.000000000000e+00 0.000000000000e+00
2.760000000000e+02 4.465655758749e-01 0.000000000000e+00 0.000000000000e+00
2.762500000000e+02 4.352685908917e-01 0.000000000000e+00 0.000000000000e+00
2.765000000000e+02 4.492326174431e-01 0.000000000000e+00 0.000000000000e+00
2.767500000000e+02 4.903170496359e-01 0.000000000000e+00 0.000000000000e+00
2.770000000000e+02 5.564489830086e-01 0.000000000000e+00 0.000000000000e+00
2.772500000000e+02 6.417680195172e-01 0.000000000000e+00 0.000000000000e+00
2.775000000000e+02 7.373175640672e-01 0.000000000000e+00 0.000000000000e+00
2.777500000000e+02 8.321965596271e-01 0.000000000000e+00 0.000000000000e+00
2.780000000000e+02 9.150165506830e-01 0.000000000000e+00 0.000000000000e+00
2.782500000000e+02 9.754612775650e-01 0.000000000000e+00 0.000000000000e+00
2.785000000000e+02 1.005727091480e+00 0.000000000000e+00 0.000000000000e+00
2.787500000000e+02 1.001635595593e+00 0.000000000000e+00 0.000000000000e+00
2.790000000000e+02 9.632536279154e-01 0.000000000000e+00 0.000000000000e+00
2.792500000000e+02 8.949240442789e-01 0.000000000000e+00 0.000000000000e+00
2.795000000000e+02 8.046940756501e-01 0.000000000000e+00 0.000000000000e+00
2.797500000000e+02 7.032143585373e-01 0.000000000000e+00 0.000000000000e+00
2.800000000000e+02 6.022585425220e-01 0.000000000000e+00 0.000000000000e+00
2.802500000000e+02 5.130694127298e-01 0.000000000000e+00 0.000000000000e+00
2.805000000000e+02 4.447644128331e-01 0.000000000000e+00 0.000000000000e+00
2.807500000000e+02 4.030271769292e-01 0.000000000000e+00 0.000000000000e+00
2.810000000000e+02 3.892728420398e-01 0.000000000000e+00 0.000000000000e+00
2.812500000000e+02 4.004089130335e-01 0.000000000000e+00 0.000000000000e+00
2.815000000000e+02 4.292296463774e-01 0.000000000000e+00 0.000000000000e+00
2.817500000000e+02 4.653922778583e-01 0.000000000000e+00 0.000000000000e+00
2.820000000000e+02 4.968407895618e-01 0.000000000000e+00 0.000000000000e+00
2.822500000000e+02 5.114791548406e-01 0.000000000000e+00 0.000000000000e+00
2.825000000000e+02 4.988602739940e-01 0.000000000000e+00 0.000000000000e+00
2.827500000000e+02 4.516542465167e-01 0.000000000000e+00 0.000000000000e+00
2.830000000000e+02 3.666905815269e-01 0.000000000000e+00 0.000000000000e+00
2.832500000000e+02 2.454289813296e-01 0.000000000000e+00 0.000000000000e+00
2.835000000000e+02 9.379384375239e-02 0.000000000000e+00 0.000000000000e+00
2.837500000000e+02 -7.860288690626e-02 0.000000000000e+00 0.000000000000e+00
2.840000000000e+02 -2.597401751140e-01 0.000000000000e+00 0.000000000000e+00
2.842500000000e+02 -4.367875102278e-01 0.000000000000e+00 0.000000000000e+00
2.845000000000e+02 -5.978014667707e-01 0.000000000000e+00 0.000000000000e+00
2.847500000000e+02 -7.332827404148e-01 0.000000000000e+00 0.000000000000e+00
2.850000000000e+02 -8.373782841456e-01 0.000000000000e+00 0.000000000000e+00
2.852500000000e+02 -9.085643839707e-01 0.000000000000e+00 0.000000000000e+00
2.855000000000e+02 -9.497203806640e-01 0.000000000000e+00 0.000000000000e+00
2.857500000000e+02 -9.675886502723e-01 0.000000000000e+00 0.000000000000e+00
2.860000000000e+02 -9.717021863407e-01 0.000000000000e+00 0.000000000000e+00
2.862500000000e+02 -9.729346170237e-01 0.000000000000e+00 0.000000000000e+00
2.865000000000e+02 -9.818785383959e-01 0.000000000000e+00 0.000000000000e+00
2.867500000000e+02 -1.007279735667e+00 0.000000000000e+00 0.000000000000e+00
2.870000000000e+02 -1.054744505324e+00 0.000000000000e+00 0.000000000000e+00
2.872500000000e+02 -1.125896741359e+00 0.000000000000e+00 0.000000000000e+00
2.875000000000e+02 -1.218096788896e+00 0.000000000000e+00 0.000000000000e+00
2.877500000000e+02 -1.324754683101e+00 0.000000000000e+00 0.000000000000e+00
2.880000000000e+02 -1.436187594209e+00 0.000000000000e+00 0.000000000000e+00
2.882500000000e+02 -1.540896708986e+00 0.000000000000e+00 0.000000000000e+00
2.885000000000e+02 -1.627082677143e+00 0.000000000000e+00 0.000000000000e+00
2.887500000000e+02 -1.684188659620e+00 0.000000000000e+00 0.000000000000e+00
2.890000000000e+02 -1.704259686785e+00 0.000000000000e+00 0.000000000000e+00
2.892500000000e+02 -1.682935992483e+00 0.000000000000e+00 0.000000000000e+00
2.895000000000e+02 -1.619951675209e+00 0.000000000000e+00 0.000000000000e+00
2.897500000000e+02 -1.519080525048e+00 0.000000000000e+00 0.000000000000e+00
2.900000000000e+02 -1.387548028434e+00 0.000000000000e+00 0.000000000000e+00
2.902500000000e+02 -1.235001575423e+00 0.000000000000e+00 0.000000000000e+00
2.905000000000e+02 -1.072189700066e+00 0.000000000000e+00 0.000000000000e+00
2.907500000000e+02 -9.095379245862e-01 0.000000000000e+00 0.000000000000e+00
2.910000000000e+02 -7.558188302800e-01 0.000000000000e+00 0.000000000000e+00
2.912500000000e+02 -6.170965298257e-01 0.000000000000e+00 0.000000000000e+00
2.915000000000e+02 -4.960837915285e-01 0.000000000000e+00 0.000000000000e+00
2.917500000000e+02 -3.919900174584e-01 0.000000000000e+00 0.000000000000e+00
2.920000000000e+02 -3.008688213931e-01 0.000000000000e+00 0.000000000000e+00
2.922500000000e+02 -2.164049025619e-01 0.000000000000e+00 0.000000000000e+00
2.925000000000e+02 -1.310207879244e-01 0.000000000000e+00 0.000000000000e+00
2.927500000000e+02 -3.714273261142e-02 0.000000000000e+00 0.000000000000e+00
2.930000000000e+02 7.155312485253e-02 0.000000000000e+00 0.000000000000e+00
2.932500000000e+02 1.990864310307e-01 0.000000000000e+00 0.000000000000e+00
2.935000000000e+02 3.464519193565e-01 0.000000000000e+00 0.000000000000e+00
2.937500000000e+02 5.113252063341e-01 0.000000000000e+00 0.000000000000e+00
2.940000000000e+02 6.882275250508e-01 0.000000000000e+00 0.000000000000e+00
2.942500000000e+02 8.691185432309e-01 0.000000000000e+00 0.000000000000e+00
2.945000000000e+02 1.044328990639e+00 0.000000000000e+00 0.000000000000e+00
2.947500000000e+02 1.203700969927e+00 0.000000000000e+00 0.000000000000e+00
2.950000000000e+02 1.337779162547e+00 0.000000000000e+00 0.000000000000e+00
2.952500000000e+02 1.438893490197e+00 0.000000000000e+00 0.000000000000e+00
2.955000000000e+02 1.501992877049e+00 0.000000000000e+00 0.000000000000e+00
2.957500000000e+02 1.525127336748e+00 0.000000000000e+00 0.000000000000e+00
2.960000000000e+02 1.509526007354e+00 0.000000000000e+00 0.000000000000e+00
2.962500000000e+02 1.459274726105e+00 0.000000000000e+00 0.000000000000e+00
2.965000000000e+02 1.380650487194e+00 0.000000000000e+00 0.000000000000e+00
2.967500000000e+02 1.281214420285e+00 0.000000000000e+00 0.000000000000e+00
2.970000000000e+02 1.168794043721e+00 0.000000000000e+00 0.000000000000e+00
2.972500000000e+02 1.050496013147e+00 0.000000000000e+00 0.000000000000e+00
2.975000000000e+02 9.318815808506e-01 0.000000000000e+00 0.000000000000e+00
2.977500000000e+02 8.164103530758e-01 0.000000000000e+00 0.000000000000e+00
2.980000000000e+02 7.052178618145e-01 0.000000000000e+00 0.000000000000e+00
2.982500000000e+02 5.972448167488e-01 0.000000000000e+00 0.000000000000e+00
2.985000000000e+02 4.896873641926e-01 0.000000000000e+00 0.000000000000e+00
2.987500000000e+02 3.786948390085e-01 0.000000000000e+00 0.000000000000e+00
2.990000000000e+02 2.602099452203e-01 0.000000000000e+00 0.000000000000e+00
2.992500000000e+02 1.308299207251e-01 0.000000000000e+00 0.000000000000e+00
2.995000000000e+02 -1.143226458433e-02 0.000000000000e+00 0.000000000000e+00
2.997500000000e+02 -1.665908814277e-01 0.000000000000e+00 0.000000000000e+00
3.000000000000e+02 -3.324085686700e-01 0.000000000000e+00 0.000000000000e+00
3.002500000000e+02 -5.044303916183e-01 0.000000000000e+00 0.000000000000e+00
3.005000000000e+02 -6.763229376890e-01 0.000000000000e+00 0.000000000000e+00
3.007500000000e+02 -8.404702190020e-01 0.000000000000e+00 0.000000000000e+00
3.010000000000e+02 -9.887454234164e-01 0.000000000000e+00 0.000000000000e+00
3.012500000000e+02 -1.113356515111e+00 0.000000000000e+00 0.000000000000e+00
3.015000000000e+02 -1.207656718110e+00 0.000000000000e+00 0.000000000000e+00
3.017500000000e+02 -1.266818461920e+00 0.000000000000e+00 0.000000000000e+00
3.020000000000e+02 -1.288289940652e+00 0.000000000000e+00 0.000000000000e+00
3.022500000000e+02 -1.271983890688e+00 0.000000000000e+00 0.000000000000e+00
3.025000000000e+02 -1.220184201350e+00 0.000000000000e+00 0.000000000000e+00
3.027500000000e+02 -1.137192643172e+00 0.000000000000e+00 0.000000000000e+00
3.030000000000e+02 -1.028770525971e+00 0.000000000000e+00 0.000000000000e+00
3.032500000000e+02 -9.014543941402e-01 0.000000000000e+00 0.000000000000e+00
3.035000000000e+02 -7.618380552731e-01 0.000000000000e+00 0.000000000000e+00
3.037500000000e+02 -6.159139877733e-01 0.000000000000e+00 0.000000000000e+00
3.040000000000e+02 -4.685558043493e-01 0.000000000000e+00 0.000000000000e+00
3.042500000000e+02 -3.232018325450e-01 0.000000000000e+00 0.000000000000e+00
3.045000000000e+02 -1.817711342517e-01 0.000000000000e+00 0.000000000000e+00
3.047500000000e+02 -4.481135498480e-02 0.000000000000e+00 0.000000000000e+00
3.050000000000e+02 8.815311922341e-02 0.000000000000e+00 0.000000000000e+00
3.052500000000e+02 2.181301681639e-01 0.000000000000e+00 0.000000000000e+00
3.055000000000e+02 3.461013691171e-01 0.000000000000e+00 0.000000000000e+00
3.057500000000e+02 4.724786849691e-01 0.000000000000e+00 0.000000000000e+00
3.060000000000e+02 5.966558717107e-01 0.000000000000e+00 0.000000000000e+00
3.062500000000e+02 7.167204439023e-01 0.000000000000e+00 0.000000000000e+00
3.065000000000e+02 8.293701061116e-01 0.000000000000e+00 0.000000000000e+00
3.067500000000e+02 9.300502621569e-01 0.000000000000e+00 0.000000000000e+00
3.070000000000e+02 1.013300093713e+00 0.000000000000e+00 0.000000000000e+00
3.072500000000e+02 1.073267447232e+00 0.000000000000e+00 0.000000000000e+00
3.075000000000e+02 1.104330769837e+00 0.000000000000e+00 0.000000000000e+00
3.077500000000e+02 1.101752266112e+00 0.000000000000e+00 0.000000000000e+00
3.080000000000e+02 1.062281961780e+00 0.000000000000e+00 0.000000000000e+00
3.082500000000e+02 9.846379071267e-01 0.000000000000e+00 0.000000000000e+00
3.085000000000e+02 8.698025449991e-01 0.000000000000e+00 0.000000000000e+00
3.087500000000e+02 7.210973937720e-01 0.000000000000e+00 0.000000000000e+00
3.090000000000e+02 5.440248642045e-01 0.000000000000e+00 0.000000000000e+00
3.092500000000e+02 3.458939174864e-01 0.000000000000e+00 0.000000000000e+00
3.095000000000e+02 1.352719300434e-01 0.000000000000e+00 0.000000000000e+00
3.097500000000e+02 -7.867459954846e-02 0.000000000000e+00 0.000000000000e+00
3.100000000000e+02 -2.868754698020e-01 0.000000000000e+00 0.000000000000e+00
3.102500000000e+02 -4.810102767285e-01 0.000000000000e+00 0.000000000000e+00
3.105000000000e+02 -6.540486690537e-01 0.000000000000e+00 0.000000000000e+00
3.107500000000e+02 -8.006216221101e-01 0.000000000000e+00 0.000000000000e+00
3.110000000000e+02 -9.171904840789e-01 0.000000000000e+00 0.000000000000e+00
3.112500000000e+02 -1.002007086446e+00 0.000000000000e+00 0.000000000000e+00
3.115000000000e+02 -1.054885409726e+00 0.000000000000e+00 0.000000000000e+00
3.117500000000e+02 -1.076829646639e+00 0.000000000000e+00 0.000000000000e+00
3.120000000000e+02 -1.069581815136e+00 0.000000000000e+00 0.000000000000e+00
3.122500000000e+02 -1.035161875223e+00 0.000000000000e+00 0.000000000000e+00
3.125000000000e+02 -9.754731827333e-01 0.000000000000e+00 0.000000000000e+00
3.127500000000e+02 -8.920359167327e-01 0.000000000000e+00 0.000000000000e+00
3.130000000000e+02 -7.858920051030e-01 0.000000000000e+00 0.000000000000e+00
3.132500000000e+02 -6.576994073285e-01 0.000000000000e+00 0.000000000000e+00
3.135000000000e+02 -5.080046897832e-01 0.000000000000e+00 0.000000000000e+00
3.137500000000e+02 -3.376544770839e-01 0.000000000000e+00 0.000000000000e+00
3.140000000000e+02 -1.482824664111e-01 0.000000000000e+00 0.000000000000e+00
3.142500000000e+02 5.720732132307e-02 0.000000000000e+00 0.000000000000e+00
3.145000000000e+02 2.742460028229e-01 0.000000000000e+00 0.000000000000e+00
3.147500000000e+02 4.963729714587e-01 0.000000000000e+00 0.000000000000e+00
3.150000000000e+02 7.152383697951e-01 0.000000000000e+00 0.000000000000e+00
3.152500000000e+02 9.208697209475e-01 0.000000000000e+00 0.000000000000e+00
3.155000000000e+02 1.102204340120e+00 0.000000000000e+00 0.000000000000e+00
3.157500000000e+02 1.247853696245e+00 0.000000000000e+00 0.000000000000e+00
3.160000000000e+02 1.347032789279e+00 0.000000000000e+00 0.000000000000e+00
3.162500000000e+02 1.390561320586e+00 0.000000000000e+00 0.000000000000e+00
3.165000000000e+02 1.371827704706e+00 0.000000000000e+00 0.000000000000e+00
3.167500000000e+02 1.287604289882e+00 0.000000000000e+00 0.000000000000e+00
3.170000000000e+02 1.138613378649e+00 0.000000000000e+00 0.000000000000e+00
3.172500000000e+02 9.297678201948e-01 0.000000000000e+00 0.000000000000e+00
3.175000000000e+02 6.700443952100e-01 0.000000000000e+00 0.000000000000e+00
3.177500000000e+02 3.719888085866e-01 0.000000000000e+00 0.000000000000e+00
3.180000000000e+02 5.089279805068e-02 0.000000000000e+00 0.000000000000e+00
3.182500000000e+02 -2.762786600606e-01 0.000000000000e+00 0.000000000000e+00
3.185000000000e+02 -5.921036888574e-01 0.000000000000e+00 0.000000000000e+00
3.187500000000e+02 -8.799415108500e-01 0.000000000000e+00 0.000000000000e+00
3.190000000000e+02 -1.125069663699e+00 0.000000000000e+00 0.000000000000e+00
3.192500000000e+02 -1.315612502772e+00 0.000000000000e+00 0.000000000000e+00
3.195000000000e+02 -1.443180742686e+00 0.000000000000e+00 0.000000000000e+00
3.197500000000e+02 -1.503178904198e+00 0.000000000000e+00 0.000000000000e+00
3.200000000000e+02 -1.494779022072e+00 0.000000000000e+00 0.000000000000e+00
3.202500000000e+02 -1.420599136880e+00 0.000000000000e+00 0.000000000000e+00
3.205000000000e+02 -1.286158398363e+00 0.000000000000e+00 0.000000000000e+00
3.207500000000e+02 -1.099202459344e+00 0.000000000000e+00 0.000000000000e+00
3.210000000000e+02 -8.690002731608e-01 0.000000000000e+00 0.000000000000e+00
3.212500000000e+02 -6.057055457576e-01 0.000000000000e+00 0.000000000000e+00
3.215000000000e+02 -3.198543098888e-01 0.000000000000e+00 0.000000000000e+00
3.217500000000e+02 -2.203785353485e-02 0.000000000000e+00 0.000000000000e+00
3.220000000000e+02 2.772473562728e-01 0.000000000000e+00 0.000000000000e+00
3.222500000000e+02 5.676080586320e-01 0.000000000000e+00 0.000000000000e+00
3.225000000000e+02 8.386864702399e-01 0.000000000000e+00 0.000000000000e+00
3.227500000000e+02 1.080100474972e+00 0.000000000000e+00 0.000000000000e+00
3.230000000000e+02 1.281478943167e+00 0.000000000000e+00 0.000000000000e+00
3.232500000000e+02 1.432666113057e+00 0.000000000000e+00 0.000000000000e+00
3.235000000000e+02 1.524140581921e+00 0.000000000000e+00 0.000000000000e+00
3.237500000000e+02 1.547654751256e+00 0.000000000000e+00 0.000000000000e+00
3.240000000000e+02 1.497055300376e+00 0.000000000000e+00 0.000000000000e+00
3.242500000000e+02 1.369201362372e+00 0.000000000000e+00 0.000000000000e+00
3.245000000000e+02 1.164861678536e+00 0.000000000000e+00 0.000000000000e+00
3.247500000000e+02 8.894513860366e-01 0.000000000000e+00 0.000000000000e+00
3.250000000000e+02 5.534676892080e-01 0.000000000000e+00 0.000000000000e+00
3.252500000000e+02 1.725033395627e-01 0.000000000000e+00 0.000000000000e+00
3.255000000000e+02 -2.332435128371e-01 0.000000000000e+00 0.000000000000e+00
3.257500000000e+02 -6.399890119155e-01 0.000000000000e+00 0.000000000000e+00
3.260000000000e+02 -1.021873936289e+00 0.000000000000e+00 0.000000000000e+00
3.262500000000e+02 -1.352859982041e+00 0.000000000000e+00 0.000000000000e+00
3.265000000000e+02 -1.608849358715e+00 0.000000000000e+00 0.000000000000e+00
3.267500000000e+02 -1.769823298272e+00 0.000000000000e+00 0.000000000000e+00
3.270000000000e+02 -1.821775922566e+00 0.000000000000e+00 0.000000000000e+00
3.272500000000e+02 -1.758227087027e+00 0.000000000000e+00 0.000000000000e+00
3.275000000000e+02 -1.581131666025e+00 0.000000000000e+00 0.000000000000e+00
3.277500000000e+02 -1.301060108335e+00 0.000000000000e+00 0.000000000000e+00
3.280000000000e+02 -9.365996298579e-01 0.000000000000e+00 0.000000000000e+00
3.282500000000e+02 -5.130083860919e-01 0.000000000000e+00 0.000000000000e+00
3.285000000000e+02 -6.023636184313e-02 0.000000000000e+00 0.000000000000e+00
3.287500000000e+02 3.895034480147e-01 0.000000000000e+00 0.000000000000e+00
3.290000000000e+02 8.043803292408e-01 0.000000000000e+00 0.000000000000e+00
3.292500000000e+02 1.155550979908e+00 0.000000000000e+00 0.000000000000e+00
3.295000000000e+02 1.419473499014e+00 0.000000000000e+00 0.000000000000e+00
3.297500000000e+02 1.579713013260e+00 0.000000000000e+00 0.000000000000e+00
3.300000000000e+02 1.628079142559e+00 0.000000000000e+00 0.000000000000e+00
3.302500000000e+02 1.565009198660e+00 0.000000000000e+00 0.000000000000e+00
3.305000000000e+02 1.399191708760e+00 0.000000000000e+00 0.000000000000e+00
3.307500000000e+02 1.146502665514e+00 0.000000000000e+00 0.000000000000e+00
3.310000000000e+02 8.283926488134e-01 0.000000000000e+00 0.000000000000e+00
3.312500000000e+02 4.699093878703e-01 0.000000000000e+00 0.000000000000e+00
3.315000000000e+02 9.756301174444e-02 0.000000000000e+00 0.000000000000e+00
3.317500000000e+02 -2.627609312216e-01 0.000000000000e+00 0.000000000000e+00
3.320000000000e+02 -5.876604050954e-01 0.000000000000e+00 0.000000000000e+00
3.322500000000e+02 -8.577098656246e-01 0.000000000000e+00 0.000000000000e+00
3.325000000000e+02 -1.058502307232e+00 0.000000000000e+00 0.000000000000e+00
3.327500000000e+02 -1.181210992748e+00 0.000000000000e+00 0.000000000000e+00
3.330000000000e+02 -1.222692225176e+00 0.000000000000e+00 0.000000000000e+00
3.332500000000e+02 -1.185190340526e+00 0.000000000000e+00 0.000000000000e+00
3.335000000000e+02 -1.075731188142e+00 0.000000000000e+00 0.000000000000e+00
3.337500000000e+02 -9.052996021750e-01 0.000000000000e+00 0.000000000000e+00
3.340000000000e+02 -6.878912980699e-01 0.000000000000e+00 0.000000000000e+00
3.342500000000e+02 -4.395139928451e-01 0.000000000000e+00 0.000000000000e+00
3.345000000000e+02 -1.771914762631e-01 0.000000000000e+00 0.000000000000e+00
3.347500000000e+02 8.199664848695e-02 0.000000000000e+00 0.000000000000e+00
3.350000000000e+02 3.218229551403e-01 0.000000000000e+00 0.000000000000e+00
3.352500000000e+02 5.277592879335e-01 0.000000000000e+00 0.000000000000e+00
3.355000000000e+02 6.877530525240e-01 0.000000000000e+00 0.000000000000e+00
3.357500000000e+02 7.929135039612e-01 0.000000000000e+00 0.000000000000e+00
3.360000000000e+02 8.380748264480e-01 0.000000000000e+00 0.000000000000e+00
3.362500000000e+02 8.221887983854e-01 0.000000000000e+00 0.000000000000e+00
3.365000000000e+02 7.484910093371e-01 0.000000000000e+00 0.000000000000e+00
3.367500000000e+02 6.243854948048e-01 0.000000000000e+00 0.000000000000e+00
3.370000000000e+02 4.610062057973e-01 0.000000000000e+00 0.000000000000e+00
3.372500000000e+02 2.724404796059e-01 0.000000000000e+00 0.000000000000e+00
3.375000000000e+02 7.463744254880e-02 0.000000000000e+00 0.000000000000e+00
3.377500000000e+02 -1.159317226324e-01 0.000000000000e+00 0.000000000000e+00
3.380000000000e+02 -2.837512169415e-01 0.000000000000e+00 0.000000000000e+00
3.382500000000e+02 -4.157300316438e-01 0.000000000000e+00 0.000000000000e+00
3.385000000000e+02 -5.024977626489e-01 0.000000000000e+00 0.000000000000e+00
3.387500000000e+02 -5.393625701444e-01 0.000000000000e+00 0.000000000000e+00
3.390000000000e+02 -5.267921930342e-01 0.000000000000e+00 0.000000000000e+00
3.392500000000e+02 -4.703271206336e-01 0.000000000000e+00 0.000000000000e+00
3.395000000000e+02 -3.799015464463e-01 0.000000000000e+00 0.000000000000e+00
3.397500000000e+02 -2.686244603739e-01 0.000000000000e+00 0.000000000000e+00
3.400000000000e+02 -1.511496332690e-01 0.000000000000e+00 0.000000000000e+00
3.402500000000e+02 -4.182782795586e-02 0.000000000000e+00 0.000000000000e+00
3.405000000000e+02 4.712334028782e-02 0.000000000000e+00 0.000000000000e+00
3.407500000000e+02 1.071849864239e-01 0.000000000000e+00 0.000000000000e+00
3.410000000000e+02 1.346142747191e-01 0.000000000000e+00 0.000000000000e+00
3.412500000000e+02 1.308667621620e-01 0.000000000000e+00 0.000000000000e+00
3.415000000000e+02 1.022817595408e-01 0.000000000000e+00 0.000000000000e+00
3.417500000000e+02 5.905041815308e-02 0.000000000000e+00 0.000000000000e+00
3.420000000000e+02 1.359098663951e-02 0.000000000000e+00 0.000000000000e+00
3.422500000000e+02 -2.145190807225e-02 0.000000000000e+00 0.000000000000e+00
3.425000000000e+02 -3.530147588645e-02 0.000000000000e+00 0.000000000000e+00
3.427500000000e+02 -2.092646509440e-02 0.000000000000e+00 0.000000000000e+00
3.430000000000e+02 2.359082700004e-02 0.000000000000e+00 0.000000000000e+00
3.432500000000e+02 9.442823769185e-02 0.000000000000e+00 0.000000000000e+00
3.435000000000e+02 1.822722621792e-01 0.000000000000e+00 0.000000000000e+00
3.437500000000e+02 2.734506782473e-01 0.000000000000e+00 0.000000000000e+00
3.440000000000e+02 3.518267010295e-01 0.000000000000e+00 0.000000000000e+00
3.442500000000e+02 4.012114786183e-01 0.000000000000e+00 0.000000000000e+00
3.445000000000e+02 4.079608238644e-01 0.000000000000e+00 0.000000000000e+00
3.447500000000e+02 3.633758757800e-01 0.000000000000e+00 0.000000000000e+00
3.450000000000e+02 2.655350172214e-01 0.000000000000e+00 0.000000000000e+00
3.452500000000e+02 1.202474322750e-01 0.000000000000e+00 0.000000000000e+00
3.455000000000e+02 -5.906937064058e-02 0.000000000000e+00 0.000000000000e+00
3.457500000000e+02 -2.526389844144e-01 0.000000000000e+00 0.000000000000e+00
3.460000000000e+02 -4.365916713833e-01 0.000000000000e+00 0.000000000000e+00
3.462500000000e+02 -5.859815471831e-01 0.000000000000e+00 0.000000000000e+00
3.465000000000e+02 -6.781679436363e-01 0.000000000000e+00 0.000000000000e+00
3.467500000000e+02 -6.961007062938e-01 0.000000000000e+00 0.000000000000e+00
3.470000000000e+02 -6.310392666297e-01 0.000000000000e+00 0.000000000000e+00
3.472500000000e+02 -4.842924555582e-01 0.000000000000e+00 0.000000000000e+00
3.475000000000e+02 -2.676847598515e-01 0.000000000000e+00 0.000000000000e+00
3.477500000000e+02 -2.620480834595e-03 0.000000000000e+00 0.000000000000e+00
3.480000000000e+02 2.821919067376e-01 0.000000000000e+00 0.000000000000e+00
3.482500000000e+02 5.541033396697e-01 0.000000000000e+00 0.000000000000e+00
3.485000000000e+02 7.805626576832e-01 0.000000000000e+00 0.000000000000e+00
3.487500000000e+02 9.333080779711e-01 0.000000000000e+00 0.000000000000e+00
3.490000000000e+02 9.921503140852e-01 0.000000000000e+00 0.000000000000e+00
3.492500000000e+02 9.478237932235e-01 0.000000000000e+00 0.000000000000e+00
3.495000000000e+02 8.034943402523e-01 0.000000000000e+00 0.000000000000e+00
3.497500000000e+02 5.746839686930e-01 0.000000000000e+00 0.000000000000e+00
3.500000000000e+02 2.875833168866e-01 0.000000000000e+00 0.000000000000e+00
3.502500000000e+02 -2.405885150100e-02 0.000000000000e+00 0.000000000000e+00
3.505000000000e+02 -3.230823658092e-01 0.000000000000e+00 0.000000000000e+00
3.507500000000e+02 -5.735642866310e-01 0.000000000000e+00 0.000000000000e+00
3.510000000000e+02 -7.453589014339e-01 0.000000000000e+00 0.000000000000e+00
3.512500000000e+02 -8.179254154204e-01 0.000000000000e+00 0.000000000000e+00
3.515000000000e+02 -7.829299575367e-01 0.000000000000e+00 0.000000000000e+00
3.517500000000e+02 -6.452705605634e-01 0.000000000000e+00 0.000000000000e+00
3.520000000000e+02 -4.223856055267e-01 0.000000000000e+00 0.000000000000e+00
3.522500000000e+02 -1.419385655544e-01 0.000000000000e+00 0.000000000000e+00
3.525000000000e+02 1.618077208609e-01 0.000000000000e+00 0.000000000000e+00
3.527500000000e+02 4.524365792532e-01 0.000000000000e+00 0.000000000000e+00
3.530000000000e+02 6.960427526515e-01 0.000000000000e+00 0.000000000000e+00
3.532500000000e+02 8.654913938377e-01 0.000000000000e+00 0.000000000000e+00
3.535000000000e+02 9.437060018475e-01 0.000000000000e+00 0.000000000000e+00
3.537500000000e+02 9.255599358653e-01 0.000000000000e+00 0.000000000000e+00
3.540000000000e+02 8.181437355946e-01 0.000000000000e+00 0.000000000000e+00
3.542500000000e+02 6.394078566792e-01 0.000000000000e+00 0.000000000000e+00
3.545000000000e+02 4.154050142909e-01 0.000000000000e+00 0.000000000000e+00
3.547500000000e+02 1.765460939119e-01 0.000000000000e+00 0.000000000000e+00
3.550000000000e+02 -4.658825860926e-02 0.000000000000e+00 0.000000000000e+00
3.552500000000e+02 -2.272893742981e-01 0.000000000000e+00 0.000000000000e+00
3.555000000000e+02 -3.460609915341e-01 0.000000000000e+00 0.000000000000e+00
3.557500000000e+02 -3.928188059201e-01 0.000000000000e+00 0.000000000000e+00
3.560000000000e+02 -3.676853186786e-01 0.000000000000e+00 0.000000000000e+00
3.562500000000e+02 -2.803258782461e-01 0.000000000000e+00 0.000000000000e+00
3.565000000000e+02 -1.479840747405e-01 0.000000000000e+00 0.000000000000e+00
3.567500000000e+02 7.441910341111e-03 0.000000000000e+00 0.000000000000e+00
3.570000000000e+02 1.628124110036e-01 0.000000000000e+00 0.000000000000e+00
3.572500000000e+02 2.971246626776e-01 0.000000000000e+00 0.000000000000e+00
3.575000000000e+02 3.943577207153e-01 0.000000000000e+00 0.000000000000e+00
3.577500000000e+02 4.453850362782e-01 0.000000000000e+00 0.000000000000e+00
3.580000000000e+02 4.487133167125e-01 0.000000000000e+00 0.000000000000e+00
3.582500000000e+02 4.099960771669e-01 0.000000000000e+00 0.000000000000e+00
3.585000000000e+02 3.404624272102e-01 0.000000000000e+00 0.000000000000e+00
3.587500000000e+02 2.545663001873e-01 0.000000000000e+00 0.000000000000e+00
3.590000000000e+02 1.672733976805e-01 0.000000000000e+00 0.000000000000e+00
3.592500000000e+02 9.144602385775e-02 0.000000000000e+00 0.000000000000e+00
3.595000000000e+02 3.575423287426e-02 0.000000000000e+00 0.000000000000e+00
3.597500000000e+02 3.441654988165e-03 0.000000000000e+00 0.000000000000e+00
3.600000000000e+02 -7.876895133314e-03 0.000000000000e+00 0.000000000000e+00
3.602500000000e+02 -5.386307262819e-03 0.000000000000e+00 0.000000000000e+00
3.605000000000e+02 6.147040568512e-04 0.000000000000e+00 0.000000000000e+00
3.607500000000e+02 -1.061636046910e-03 0.000000000000e+00 0.000000000000e+00
3.610000000000e+02 -2.013505713052e-02 0.000000000000e+00 0.000000000000e+00
3.612500000000e+02 -6.279421738581e-02 0.000000000000e+00 0.000000000000e+00
3.615000000000e+02 -1.303021572808e-01 0.000000000000e+00 0.000000000000e+00
3.617500000000e+02 -2.185292870722e-01 0.000000000000e+00 0.000000000000e+00
3.620000000000e+02 -3.185132001254e-01 0.000000000000e+00 0.000000000000e+00
3.622500000000e+02 -4.179666628712e-01 0.000000000000e+00 0.000000000000e+00
3.625000000000e+02 -5.034883849563e-01 0.000000000000e+00 0.000000000000e+00
3.627500000000e+02 -5.631034079867e-01 0.000000000000e+00 0.000000000000e+00
3.630000000000e+02 -5.886928729497e-01 0.000000000000e+00 0.000000000000e+00
3.632500000000e+02 -5.778785945578e-01 0.000000000000e+00 0.000000000000e+00
3.635000000000e+02 -5.350066493589e-01 0.000000000000e+00 0.000000000000e+00
3.637500000000e+02 -4.710145413938e-01 0.000000000000e+00 0.000000000000e+00
3.640000000000e+02 -4.021467149476e-01 0.000000000000e+00 0.000000000000e+00
3.642500000000e+02 -3.476746583585e-01 0.000000000000e+00 0.000000000000e+00
3.645000000000e+02 -3.269496363634e-01 0.000000000000e+00 0.000000000000e+00
3.647500000000e+02 -3.562397999606e-01 0.000000000000e+00 0.000000000000e+00
3.650000000000e+02 -4.458577804219e-01 0.000000000000e+00 0.000000000000e+00
3.652500000000e+02 -5.980592508383e-01 0.000000000000e+00 0.000000000000e+00
3.655000000000e+02 -8.060892339502e-01 0.000000000000e+00 0.000000000000e+00
3.657500000000e+02 -1.054585506043e+00 0.000000000000e+00 0.000000000000e+00
3.660000000000e+02 -1.321342073438e+00 0.000000000000e+00 0.000000000000e+00
3.662500000000e+02 -1.580221877720e+00 0.000000000000e+00 0.000000000000e+00
3.665000000000e+02 -1.804820013670e+00 0.000000000000e+00 0.000000000000e+00
3.667500000000e+02 -1.972346920864e+00 0.000000000000e+00 0.000000000000e+00
3.670000000000e+02 -2.067147281785e+00 0.000000000000e+00 0.000000000000e+00
3.672500000000e+02 -2.083305134409e+00 0.000000000000e+00 0.000000000000e+00
3.675000000000e+02 -2.025905925641e+00 0.000000000000e+00 0.000000000000e+00
3.677500000000e+02 -1.910715591670e+00 0.000000000000e+00 0.000000000000e+00
3.680000000000e+02 -1.762267983001e+00 0.000000000000e+00 0.000000000000e+00
3.682500000000e+02 -1.610590816235e+00 0.000000000000e+00 0.000000000000e+00
3.685000000000e+02 -1.487010747903e+00 0.000000000000e+00 0.000000000000e+00
3.687500000000e+02 -1.419627678004e+00 0.000000000000e+00 0.000000000000e+00
3.690000000000e+02 -1.429113184624e+00 0.000000000000e+00 0.000000000000e+00
3.692500000000e+02 -1.525456625580e+00 0.000000000000e+00 0.000000000000e+00
3.695000000000e+02 -1.706157766291e+00 0.000000000000e+00 0.000000000000e+00
3.697500000000e+02 -1.956163708171e+00 0.000000000000e+00 0.000000000000e+00
3.700000000000e+02 -2.249598995318e+00 0.000000000000e+00 0.000000000000e+00
3.702500000000e+02 -2.553077209714e+00 0.000000000000e+00 0.000000000000e+00
3.705000000000e+02 -2.830148485589e+00 0.000000000000e+00 0.000000000000e+00
3.707500000000e+02 -3.046265053170e+00 0.000000000000e+00 0.000000000000e+00
3.710000000000e+02 -3.173562313837e+00 0.000000000000e+00 0.000000000000e+00
3.712500000000e+02 -3.194769521014e+00 0.000000000000e+00 0.000000000000e+00
3.715000000000e+02 -3.105680576119e+00 0.000000000000e+00 0.000000000000e+00
3.717500000000e+02 -2.915815729587e+00 0.000000000000e+00 0.000000000000e+00
3.720000000000e+02 -2.647160657044e+00 0.000000000000e+00 0.000000000000e+00
3.722500000000e+02 -2.331143707277e+00 0.000000000000e+00 0.000000000000e+00
3.725000000000e+02 -2.004265397319e+00 0.000000000000e+00 0.000000000000e+00
3.727500000000e+02 -1.702989640275e+00 0.000000000000e+00 0.000000000000e+00
3.730000000000e+02 -1.458615189195e+00 0.000000000000e+00 0.000000000000e+00
3.732500000000e+02 -1.292852289687e+00 0.000000000000e+00 0.000000000000e+00
3.735000000000e+02 -1.214732310608e+00 0.000000000000e+00 0.000000000000e+00
3.737500000000e+02 -1.219290941671e+00 0.000000000000e+00 0.000000000000e+00
3.740000000000e+02 -1.288215195293e+00 0.000000000000e+00 0.000000000000e+00
3.742500000000e+02 -1.392366819104e+00 0.000000000000e+00 0.000000000000e+00
3.745000000000e+02 -1.495829590276e+00 0.000000000000e+00 0.000000000000e+00
3.747500000000e+02 -1.560913213031e+00 0.000000000000e+00 0.000000000000e+00
3.750000000000e+02 -1.553412712163e+00 0.000000000000e+00 0.000000000000e+00
3.752500000000e+02 -1.447388115626e+00 0.000000000000e+00 0.000000000000e+00
3.755000000000e+02 -1.228799279737e+00 0.000000000000e+00 0.000000000000e+00
3.757500000000e+02 -8.974944359952e-01 0.000000000000e+00 0.000000000000e+00
3.760000000000e+02 -4.672846169865e-01 0.000000000000e+00 0.000000000000e+00
3.762500000000e+02 3.589405926054e-02 0.000000000000e+00 0.000000000000e+00
3.765000000000e+02 5.774607113464e-01 0.000000000000e+00 0.000000000000e+00
3.767500000000e+02 1.118815650606e+00 0.000000000000e+00 0.000000000000e+00
3.770000000000e+02 1.622459471737e+00 0.000000000000e+00 0.000000000000e+00
3.772500000000e+02 2.056890417572e+00 0.000000000000e+00 0.000000000000e+00
3.775000000000e+02 2.400603771910e+00 0.000000000000e+00 0.000000000000e+00
3.777500000000e+02 2.644650034799e+00 0.000000000000e+00 0.000000000000e+00
3.780000000000e+02 2.793416154661e+00 0.000000000000e+00 0.000000000000e+00
3.782500000000e+02 2.863545987390e+00 0.000000000000e+00 0.000000000000e+00
3.785000000000e+02 2.881176425923e+00 0.000000000000e+00 0.000000000000e+00
3.787500000000e+02 2.877897631785e+00 0.000000000000e+00 0.000000000000e+00
3.790000000000e+02 2.886017377608e+00 0.000000000000e+00 0.000000000000e+00
3.792500000000e+02 2.933797560683e+00 0.000000000000e+00 0.000000000000e+00
3.795000000000e+02 3.041324482694e+00 0.000000000000e+00 0.000000000000e+00
3.797500000000e+02 3.217575988587e+00 0.000000000000e+00 0.000000000000e+00
3.800000000000e+02 3.459073374568e+00 0.000000000000e+00 0.000000000000e+00
3.802500000000e+02 3.750279944621e+00 0.000000000000e+00 0.000000000000e+00
3.805000000000e+02 4.065663690417e+00 0.000000000000e+00 0.000000000000e+00
3.807500000000e+02 4.373113209023e+00 0.000000000000e+00 0.000000000000e+00
3.810000000000e+02 4.638215143876e+00 0.000000000000e+00 0.000000000000e+00
3.812500000000e+02 4.828792336321e+00 0.000000000000e+00 0.000000000000e+00
3.815000000000e+02 4.919078180538e+00 0.000000000000e+00 0.000000000000e+00
3.817500000000e+02 4.892965845724e+00 0.000000000000e+00 0.000000000000e+00
3.820000000000e+02 4.745910385872e+00 0.000000000000e+00 0.000000000000e+00
3.822500000000e+02 4.485256249773e+00 0.000000000000e+00 0.000000000000e+00
3.825000000000e+02 4.128984097293e+00 0.000000000000e+00 0.000000000000e+00
3.827500000000e+02 3.703087817265e+00 0.000000000000e+00 0.000000000000e+00
3.830000000000e+02 3.237975293434e+00 0.000000000000e+00 0.000000000000e+00
3.832500000000e+02 2.764410353018e+00 0.000000000000e+00 0.000000000000e+00
3.835000000000e+02 2.309562803153e+00 0.000000000000e+00 0.000000000000e+00
3.837500000000e+02 1.893703580641e+00 0.000000000000e+00 0.000000000000e+00
3.840000000000e+02 1.527979000552e+00 0.000000000000e+00 0.000000000000e+00
3.842500000000e+02 1.213538044628e+00 0.000000000000e+00 0.000000000000e+00
3.845000000000e+02 9.420931861306e-01 0.000000000000e+00 0.000000000000e+00
3.847500000000e+02 6.977959768447e-01 0.000000000000e+00 0.000000000000e+00
3.850000000000e+02 4.601311325567e-01 0.000000000000e+00 0.000000000000e+00
3.852500000000e+02 2.074009638368e-01 0.000000000000e+00 0.000000000000e+00
3.855000000000e+02 -7.969744703372e-02 0.000000000000e+00 0.000000000000e+00
3.857500000000e+02 -4.148991786485e-01 0.000000000000e+00 0.000000000000e+00
3.860000000000e+02 -8.040305838772e-01 0.000000000000e+00 0.000000000000e+00
3.862500000000e+02 -1.243803275796e+00 0.000000000000e+00 0.000000000000e+00
3.865000000000e+02 -1.721882580211e+00 0.000000000000e+00 0.000000000000e+00
3.867500000000e+02 -2.218192708104e+00 0.000000000000e+00 0.000000000000e+00
3.870000000000e+02 -2.707254012353e+00 0.000000000000e+00 0.000000000000e+00
3.872500000000e+02 -3.161213734471e+00 0.000000000000e+00 0.000000000000e+00
3.875000000000e+02 -3.553147863902e+00 0.000000000000e+00 0.000000000000e+00
3.877500000000e+02 -3.860187940756e+00 0.000000000000e+00 0.000000000000e+00
3.880000000000e+02 -4.066064121724e+00 0.000000000000e+00 0.000000000000e+00
3.882500000000e+02 -4.162747471785e+00 0.000000000000e+00 0.000000000000e+00
3.885000000000e+02 -4.151005963761e+00 0.000000000000e+00 0.000000000000e+00
3.887500000000e+02 -4.039840836375e+00 0.000000000000e+00 0.000000000000e+00
3.890000000000e+02 -3.844921403904e+00 0.000000000000e+00 0.000000000000e+00
3.892500000000e+02 -3.586266598140e+00 0.000000000000e+00 0.000000000000e+00
3.895000000000e+02 -3.285513544540e+00 0.000000000000e+00 0.000000000000e+00
3.897500000000e+02 -2.963156207398e+00 0.000000000000e+00 0.000000000000e+00
3.900000000000e+02 -2.636126554104e+00 0.000000000000e+00 0.000000000000e+00
3.902500000000e+02 -2.316030133652e+00 0.000000000000e+00 0.000000000000e+00
3.905000000000e+02 -2.008247434372e+00 0.000000000000e+00 0.000000000000e+00
3.907500000000e+02 -1.711986916077e+00 0.000000000000e+00 0.000000000000e+00
3.910000000000e+02 -1.421243050195e+00 0.000000000000e+00 0.000000000000e+00
3.912500000000e+02 -1.126491185890e+00 0.000000000000e+00 0.000000000000e+00
3.915000000000e+02 -8.168565569562e-01 0.000000000000e+00 0.000000000000e+00
3.917500000000e+02 -4.824389798972e-01 0.000000000000e+00 0.000000000000e+00
3.920000000000e+02 -1.164638418080e-01 0.000000000000e+00 0.000000000000e+00
3.922500000000e+02 2.830363332439e-01 0.000000000000e+00 0.000000000000e+00
3.925000000000e+02 7.122332625031e-01 0.000000000000e+00 0.000000000000e+00
3.927500000000e+02 1.161331117598e+00 0.000000000000e+00 0.000000000000e+00
3.930000000000e+02 1.615222671289e+00 0.000000000000e+00 0.000000000000e+00
3.932500000000e+02 2.054874009803e+00 0.000000000000e+00 0.000000000000e+00
3.935000000000e+02 2.459244868321e+00 0.000000000000e+00 0.000000000000e+00
3.937500000000e+02 2.807486722473e+00 0.000000000000e+00 0.000000000000e+00
3.940000000000e+02 3.081131998216e+00 0.000000000000e+00 0.000000000000e+00
3.942500000000e+02 3.265997583390e+00 0.000000000000e+00 0.000000000000e+00
3.945000000000e+02 3.353571497512e+00 0.000000000000e+00 0.000000000000e+00
3.947500000000e+02 3.341725763829e+00 0.000000000000e+00 0.000000000000e+00
3.950000000000e+02 3.234690449230e+00 0.000000000000e+00 0.000000000000e+00
3.952500000000e+02 3.042320825533e+00 0.000000000000e+00 0.000000000000e+00
3.955000000000e+02 2.778778837680e+00 0.000000000000e+00 0.000000000000e+00
3.957500000000e+02 2.460820236568e+00 0.000000000000e+00 0.000000000000e+00
3.960000000000e+02 2.105921463648e+00 0.000000000000e+00 0.000000000000e+00
3.962500000000e+02 1.730491158849e+00 0.000000000000e+00 0.000000000000e+00
3.965000000000e+02 1.348389799938e+00 0.000000000000e+00 0.000000000000e+00
3.967500000000e+02 9.699314133777e-01 0.000000000000e+00 0.000000000000e+00
3.970000000000e+02 6.014709387704e-01 0.000000000000e+00 0.000000000000e+00
3.972500000000e+02 2.455994800943e-01 0.000000000000e+00 0.000000000000e+00
3.975000000000e+02 -9.811182035039e-02 0.000000000000e+00 0.000000000000e+00
3.977500000000e+02 -4.319497226594e-01 0.000000000000e+00 0.000000000000e+00
3.980000000000e+02 -7.586611358573e-01 0.000000000000e+00 0.000000000000e+00
3.982500000000e+02 -1.080029018366e+00 0.000000000000e+00 0.000000000000e+00
3.985000000000e+02 -1.395630242086e+00 0.000000000000e+00 0.000000000000e+00
3.987500000000e+02 -1.701955691453e+00 0.000000000000e+00 0.000000000000e+00
3.990000000000e+02 -1.992022084767e+00 0.000000000000e+00 0.000000000000e+00
3.992500000000e+02 -2.255538450056e+00 0.000000000000e+00 0.000000000000e+00
3.995000000000e+02 -2.479616611016e+00 0.000000000000e+00 0.000000000000e+00
3.997500000000e+02 -2.649943835990e+00 0.000000000000e+00 0.000000000000e+00
4.000000000000e+02 -2.752275849123e+00 0.000000000000e+00 0.000000000000e+00
4.002500000000e+02 -2.774066982954e+00 0.000000000000e+00 0.000000000000e+00
4.005000000000e+02 -2.706036216228e+00 0.000000000000e+00 0.000000000000e+00
4.007500000000e+02 -2.543475073793e+00 0.000000000000e+00 0.000000000000e+00
4.010000000000e+02 -2.287134620241e+00 0.000000000000e+00 0.000000000000e+00
4.012500000000e+02 -1.943579888141e+00 0.000000000000e+00 0.000000000000e+00
4.015000000000e+02 -1.524964510025e+00 0.000000000000e+00 0.000000000000e+00
4.017500000000e+02 -1.048247990450e+00 0.000000000000e+00 0.000000000000e+00
4.020000000000e+02 -5.339443284585e-01 0.000000000000e+00 0.000000000000e+00
4.022500000000e+02 -4.545445392600e-03 0.000000000000e+00 0.000000000000e+00
4.025000000000e+02 5.172005732792e-01 0.000000000000e+00 0.000000000000e+00
4.027500000000e+02 1.009962438290e+00 0.000000000000e+00 0.000000000000e+00
4.030000000000e+02 1.455266025925e+00 0.000000000000e+00 0.000000000000e+00
4.032500000000e+02 1.838551313599e+00 0.000000000000e+00 0.000000000000e+00
4.035000000000e+02 2.149746513956e+00 0.000000000000e+00 0.000000000000e+00
4.037500000000e+02 2.383323481667e+00 0.000000000000e+00 0.000000000000e+00
4.040000000000e+02 2.537865786712e+00 0.000000000000e+00 0.000000000000e+00
4.042500000000e+02 2.615243412375e+00 0.000000000000e+00 0.000000000000e+00
4.045000000000e+02 2.619537739040e+00 0.000000000000e+00 0.000000000000e+00
4.047500000000e+02 2.555890759845e+00 0.000000000000e+00 0.000000000000e+00
4.050000000000e+02 2.429459190050e+00 0.000000000000e+00 0.000000000000e+00
4.052500000000e+02 2.244636105881e+00 0.000000000000e+00 0.000000000000e+00
4.055000000000e+02 2.004662002898e+00 0.000000000000e+00 0.000000000000e+00
4.057500000000e+02 1.711688734126e+00 0.000000000000e+00 0.000000000000e+00
4.060000000000e+02 1.367291154073e+00 0.000000000000e+00 0.000000000000e+00
4.062500000000e+02 9.733514816922e-01 0.000000000000e+00 0.000000000000e+00
4.065000000000e+02 5.331798466158e-01 0.000000000000e+00 0.000000000000e+00
4.067500000000e+02 5.268984114295e-02 0.000000000000e+00 0.000000000000e+00
4.070000000000e+02 -4.585731525778e-01 0.000000000000e+00 0.000000000000e+00
4.072500000000e+02 -9.867467782023e-01 0.000000000000e+00 0.000000000000e+00
4.075000000000e+02 -1.513471633005e+00 0.000000000000e+00 0.000000000000e+00
4.077500000000e+02 -2.016320089363e+00 0.000000000000e+00 0.000000000000e+00
4.080000000000e+02 -2.469862113822e+00 0.000000000000e+00 0.000000000000e+00
4.082500000000e+02 -2.847312350214e+00 0.000000000000e+00 0.000000000000e+00
4.085000000000e+02 -3.122621502975e+00 0.000000000000e+00 0.000000000000e+00
4.087500000000e+02 -3.272807259232e+00 0.000000000000e+00 0.000000000000e+00
4.090000000000e+02 -3.280275069740e+00 0.000000000000e+00 0.000000000000e+00
4.092500000000e+02 -3.134863830404e+00 0.000000000000e+00 0.000000000000e+00
4.095000000000e+02 -2.835368950627e+00 0.000000000000e+00 0.000000000000e+00
4.097500000000e+02 -2.390344333854e+00 0.000000000000e+00 0.000000000000e+00
4.100000000000e+02 -1.818060107859e+00 0.000000000000e+00 0.000000000000e+00
4.102500000000e+02 -1.145585598417e+00 0.000000000000e+00 0.000000000000e+00
4.105000000000e+02 -4.070655977997e-01 0.000000000000e+00 0.000000000000e+00
4.107500000000e+02 3.586500451005e-01 0.000000000000e+00 0.000000000000e+00
4.110000000000e+02 1.110789962251e+00 0.000000000000e+00 0.000000000000e+00
4.112500000000e+02 1.809578941574e+00 0.000000000000e+00 0.000000000000e+00
4.115000000000e+02 2.418999435170e+00 0.000000000000e+00 0.000000000000e+00
4.117500000000e+02 2.909130956607e+00 0.000000000000e+00 0.000000000000e+00
4.120000000000e+02 3.257858222259e+00 0.000000000000e+00 0.000000000000e+00
4.122500000000e+02 3.451820470607e+00 0.000000000000e+00 0.000000000000e+00
4.125000000000e+02 3.486569662405e+00 0.000000000000e+00 0.000000000000e+00
4.127500000000e+02 3.366001201204e+00 0.000000000000e+00 0.000000000000e+00
4.130000000000e+02 3.101204266781e+00 0.000000000000e+00 0.000000000000e+00
4.132500000000e+02 2.708938408175e+00 0.000000000000e+00 0.000000000000e+00
4.135000000000e+02 2.209970673199e+00 0.000000000000e+00 0.000000000000e+00
4.137500000000e+02 1.627499829401e+00 0.000000000000e+00 0.000000000000e+00
4.140000000000e+02 9.858528921704e-01 0.000000000000e+00 0.000000000000e+00
4.142500000000e+02 3.095709482205e-01 0.000000000000e+00 0.000000000000e+00
4.145000000000e+02 -3.770830339459e-01 0.000000000000e+00 0.000000000000e+00
4.147500000000e+02 -1.050248696572e+00 0.000000000000e+00 0.000000000000e+00
4.150000000000e+02 -1.686355039313e+00 0.000000000000e+00 0.000000000000e+00
4.152500000000e+02 -2.261951172697e+00 0.000000000000e+00 0.000000000000e+00
4.155000000000e+02 -2.753681630973e+00 0.000000000000e+00 0.000000000000e+00
4.157500000000e+02 -3.138588334752e+00 0.000000000000e+00 0.000000000000e+00
4.160000000000e+02 -3.394866996270e+00 0.000000000000e+00 0.000000000000e+00
4.162500000000e+02 -3.503122728003e+00 0.000000000000e+00 0.000000000000e+00
4.165000000000e+02 -3.448069766571e+00 0.000000000000e+00 0.000000000000e+00
4.167500000000e+02 -3.220518690864e+00 0.000000000000e+00 0.000000000000e+00
4.170000000000e+02 -2.819407505842e+00 0.000000000000e+00 0.000000000000e+00
4.172500000000e+02 -2.253575392043e+00 0.000000000000e+00 0.000000000000e+00
4.175000000000e+02 -1.542961121646e+00 0.000000000000e+00 0.000000000000e+00
4.177500000000e+02 -7.189380380061e-01 0.000000000000e+00 0.000000000000e+00
4.180000000000e+02 1.764265214712e-01 0.000000000000e+00 0.000000000000e+00
4.182500000000e+02 1.092284762071e+00 0.000000000000e+00 0.000000000000e+00
4.185000000000e+02 1.972052222344e+00 0.000000000000e+00 0.000000000000e+00
4.187500000000e+02 2.757391302862e+00 0.000000000000e+00 0.000000000000e+00
4.190000000000e+02 3.392808222868e+00 0.000000000000e+00 0.000000000000e+00
4.192500000000e+02 3.830432369132e+00 0.000000000000e+00 0.000000000000e+00
4.195000000000e+02 4.034489055717e+00 0.000000000000e+00 0.000000000000e+00
4.197500000000e+02 3.984975622815e+00 0.000000000000e+00 0.000000000000e+00
4.200000000000e+02 3.680109440181e+00 0.000000000000e+00 0.000000000000e+00
4.202500000000e+02 3.137229811703e+00 0.000000000000e+00 0.000000000000e+00
4.205000000000e+02 2.391991725467e+00 0.000000000000e+00 0.000000000000e+00
4.207500000000e+02 1.495869726408e+00 0.000000000000e+00 0.000000000000e+00
4.210000000000e+02 5.121732384849e-01 0.000000000000e+00 0.000000000000e+00
4.212500000000e+02 -4.890619358414e-01 0.000000000000e+00 0.000000000000e+00
4.215000000000e+02 -1.436817560185e+00 0.000000000000e+00 0.000000000000e+00
4.217500000000e+02 -2.264915231007e+00 0.000000000000e+00 0.000000000000e+00
4.220000000000e+02 -2.917354210302e+00 0.000000000000e+00 0.000000000000e+00
4.222500000000e+02 -3.352659719341e+00 0.000000000000e+00 0.000000000000e+00
4.225000000000e+02 -3.546849710345e+00 0.000000000000e+00 0.000000000000e+00
4.227500000000e+02 -3.494782038816e+00 0.000000000000e+00 0.000000000000e+00
4.230000000000e+02 -3.209819143429e+00 0.000000000000e+00 0.000000000000e+00
4.232500000000e+02 -2.721922161151e+00 0.000000000000e+00 0.000000000000e+00
4.235000000000e+02 -2.074440015391e+00 0.000000000000e+00 0.000000000000e+00
4.237500000000e+02 -1.319974120504e+00 0.000000000000e+00 0.000000000000e+00
4.240000000000e+02 -5.157644006297e-01 0.000000000000e+00 0.000000000000e+00
4.242500000000e+02 2.809471456256e-01 0.000000000000e+00 0.000000000000e+00
4.245000000000e+02 1.017160199869e+00 0.000000000000e+00 0.000000000000e+00
4.247500000000e+02 1.647635310785e+00 0.000000000000e+00 0.000000000000e+00
4.250000000000e+02 2.137467648172e+00 0.000000000000e+00 0.000000000000e+00
4.252500000000e+02 2.463616316943e+00 0.000000000000e+00 0.000000000000e+00
4.255000000000e+02 2.615406023518e+00 0.000000000000e+00 0.000000000000e+00
4.257500000000e+02 2.594113258805e+00 0.000000000000e+00 0.000000000000e+00
4.260000000000e+02 2.411814231958e+00 0.000000000000e+00 0.000000000000e+00
4.262500000000e+02 2.089702354321e+00 0.000000000000e+00 0.000000000000e+00
4.265000000000e+02 1.656080818089e+00 0.000000000000e+00 0.000000000000e+00
4.267500000000e+02 1.144207564380e+00 0.000000000000e+00 0.000000000000e+00
4.270000000000e+02 5.901260950923e-01 0.000000000000e+00 0.000000000000e+00
4.272500000000e+02 3.056803846155e-02 0.000000000000e+00 0.000000000000e+00
4.275000000000e+02 -4.990267693137e-01 0.000000000000e+00 0.000000000000e+00
4.277500000000e+02 -9.663514089637e-01 0.000000000000e+00 0.000000000000e+00
4.280000000000e+02 -1.343917803106e+00 0.000000000000e+00 0.000000000000e+00
4.282500000000e+02 -1.610557310896e+00 0.000000000000e+00 0.000000000000e+00
4.285000000000e+02 -1.752679248802e+00 0.000000000000e+00 0.000000000000e+00
4.287500000000e+02 -1.765200307017e+00 0.000000000000e+00 0.000000000000e+00
4.290000000000e+02 -1.652034725712e+00 0.000000000000e+00 0.000000000000e+00
4.292500000000e+02 -1.426029428057e+00 0.000000000000e+00 0.000000000000e+00
4.295000000000e+02 -1.108247523489e+00 0.000000000000e+00 0.000000000000e+00
4.297500000000e+02 -7.265505479680e-01 0.000000000000e+00 0.000000000000e+00
4.300000000000e+02 -3.135017451171e-01 0.000000000000e+00 0.000000000000e+00
4.302500000000e+02 9.629876874173e-02 0.000000000000e+00 0.000000000000e+00
4.305000000000e+02 4.692439613653e-01 0.000000000000e+00 0.000000000000e+00
4.307500000000e+02 7.758318579539e-01 0.000000000000e+00 0.000000000000e+00
4.310000000000e+02 9.935240890837e-01 0.000000000000e+00 0.000000000000e+00
4.312500000000e+02 1.109004016167e+00 0.000000000000e+00 0.000000000000e+00
4.315000000000e+02 1.119524382679e+00 0.000000000000e+00 0.000000000000e+00
4.317500000000e+02 1.033120451590e+00 0.000000000000e+00 0.000000000000e+00
4.320000000000e+02 8.675922836389e-01 0.000000000000e+00 0.000000000000e+00
4.322500000000e+02 6.483143209834e-01 0.000000000000e+00 0.000000000000e+00
4.325000000000e+02 4.050911670208e-01 0.000000000000e+00 0.000000000000e+00
4.327500000000e+02 1.684218871733e-01 0.000000000000e+00 0.000000000000e+00
4.330000000000e+02 -3.436161031065e-02 0.000000000000e+00 0.000000000000e+00
4.332500000000e+02 -1.825721546850e-01 0.000000000000e+00 0.000000000000e+00
4.335000000000e+02 -2.647764389020e-01 0.000000000000e+00 0.000000000000e+00
4.337500000000e+02 -2.801480598306e-01 0.000000000000e+00 0.000000000000e+00
4.340000000000e+02 -2.383354508439e-01 0.000000000000e+00 0.000000000000e+00
4.342500000000e+02 -1.578167191843e-01 0.000000000000e+00 0.000000000000e+00
4.345000000000e+02 -6.292978551669e-02 0.000000000000e+00 0.000000000000e+00
4.347500000000e+02 2.003313322576e-02 0.000000000000e+00 0.000000000000e+00
4.350000000000e+02 6.712337660522e-02 0.000000000000e+00 0.000000000000e+00
4.352500000000e+02 6.080026588504e-02 0.000000000000e+00 0.000000000000e+00
4.355000000000e+02 -6.858094466871e-03 0.000000000000e+00 0.000000000000e+00
4.357500000000e+02 -1.323203549033e-01 0.000000000000e+00 0.000000000000e+00
4.360000000000e+02 -3.004867401279e-01 0.000000000000e+00 0.000000000000e+00
4.362500000000e+02 -4.863964341518e-01 0.000000000000e+00 0.000000000000e+00
4.365000000000e+02 -6.585937745307e-01 0.000000000000e+00 0.000000000000e+00
4.367500000000e+02 -7.837332964729e-01 0.000000000000e+00 0.000000000000e+00
4.370000000000e+02 -8.317968103577e-01 0.000000000000e+00 0.000000000000e+00
4.372500000000e+02 -7.811712372523e-01 0.000000000000e+00 0.000000000000e+00
4.375000000000e+02 -6.228162768806e-01 0.000000000000e+00 0.000000000000e+00
4.377500000000e+02 -3.628440819726e-01 0.000000000000e+00 0.000000000000e+00
4.380000000000e+02 -2.303059938425e-02 0.000000000000e+00 0.000000000000e+00
4.382500000000e+02 3.609440335773e-01 0.000000000000e+00 0.000000000000e+00
4.385000000000e+02 7.434077137225e-01 0.000000000000e+00 0.000000000000e+00
4.387500000000e+02 1.074323743310e+00 0.000000000000e+00 0.000000000000e+00
4.390000000000e+02 1.305925150281e+00 0.000000000000e+00 0.000000000000e+00
4.392500000000e+02 1.399466950555e+00 0.000000000000e+00 0.000000000000e+00
4.395000000000e+02 1.331146487757e+00 0.000000000000e+00 0.000000000000e+00
4.397500000000e+02 1.096314822264e+00 0.000000000000e+00 0.000000000000e+00
4.400000000000e+02 7.113035084086e-01 0.000000000000e+00 0.000000000000e+00
4.402500000000e+02 2.124970029003e-01 0.000000000000e+00 0.000000000000e+00
4.405000000000e+02 -3.473485858641e-01 0.000000000000e+00 0.000000000000e+00
4.407500000000e+02 -9.051553393027e-01 0.000000000000e+00 0.000000000000e+00
4.410000000000e+02 -1.395212987820e+00 0.000000000000e+00 0.000000000000e+00
4.412500000000e+02 -1.757525812246e+00 0.000000000000e+00 0.000000000000e+00
4.415000000000e+02 -1.945711063370e+00 0.000000000000e+00 0.000000000000e+00
4.417500000000e+02 -1.933370001742e+00 0.000000000000e+00 0.000000000000e+00
4.420000000000e+02 -1.718030803738e+00 0.000000000000e+00 0.000000000000e+00
4.422500000000e+02 -1.322070617916e+00 0.000000000000e+00 0.000000000000e+00
4.425000000000e+02 -7.904217356677e-01 0.000000000000e+00 0.000000000000e+00
4.427500000000e+02 -1.853002417673e-01 0.000000000000e+00 0.000000000000e+00
4.430000000000e+02 4.213954910797e-01 0.000000000000e+00 0.000000000000e+00
4.432500000000e+02 9.570423157476e-01 0.000000000000e+00 0.000000000000e+00
4.435000000000e+02 1.357434266904e+00 0.000000000000e+00 0.000000000000e+00
4.437500000000e+02 1.574898884826e+00 0.000000000000e+00 0.000000000000e+00
4.440000000000e+02 1.584305646739e+00 0.000000000000e+00 0.000000000000e+00
4.442500000000e+02 1.386162302814e+00 0.000000000000e+00 0.000000000000e+00
4.445000000000e+02 1.006385643319e+00 0.000000000000e+00 0.000000000000e+00
4.447500000000e+02 4.927827212691e-01 0.000000000000e+00 0.000000000000e+00
4.450000000000e+02 -9.127583309288e-02 0.000000000000e+00 0.000000000000e+00
4.452500000000e+02 -6.751295179910e-01 0.000000000000e+00 0.000000000000e+00
4.455000000000e+02 -1.189928216392e+00 0.000000000000e+00 0.000000000000e+00
4.457500000000e+02 -1.577335044129e+00 0.000000000000e+00 0.000000000000e+00
4.460000000000e+02 -1.796674653630e+00 0.000000000000e+00 0.000000000000e+00
4.462500000000e+02 -1.829596896576e+00 0.000000000000e+00 0.000000000000e+00
4.465000000000e+02 -1.681680023620e+00 0.000000000000e+00 0.000000000000e+00
4.467500000000e+02 -1.380828013868e+00 0.000000000000e+00 0.000000000000e+00
4.470000000000e+02 -9.727614036980e-01 0.000000000000e+00 0.000000000000e+00
4.472500000000e+02 -5.142966678429e-01 0.000000000000e+00 0.000000000000e+00
4.475000000000e+02 -6.539990847781e-02 0.000000000000e+00 0.000000000000e+00
4.477500000000e+02 3.188538647188e-01 0.000000000000e+00 0.000000000000e+00
4.480000000000e+02 5.953029409748e-01 0.000000000000e+00 0.000000000000e+00
4.482500000000e+02 7.377665566763e-01 0.000000000000e+00 0.000000000000e+00
4.485000000000e+02 7.395288635886e-01 0.000000000000e+00 0.000000000000e+00
4.487500000000e+02 6.129998937977e-01 0.000000000000e+00 0.000000000000e+00
4.490000000000e+02 3.867281750257e-01 0.000000000000e+00 0.000000000000e+00
4.492500000000e+02 1.003164251440e-01 0.000000000000e+00 0.000000000000e+00
4.495000000000e+02 -2.019235449975e-01 0.000000000000e+00 0.000000000000e+00
4.497500000000e+02 -4.775881867297e-01 0.000000000000e+00 0.000000000000e+00
4.500000000000e+02 -6.920828785435e-01 0.000000000000e+00 0.000000000000e+00
4.502500000000e+02 -8.229649741245e-01 0.000000000000e+00 0.000000000000e+00
4.505000000000e+02 -8.621587903926e-01 0.000000000000e+00 0.000000000000e+00
4.507500000000e+02 -8.158208828698e-01 0.000000000000e+00 0.000000000000e+00
4.510000000000e+02 -7.020056956479e-01 0.000000000000e+00 0.000000000000e+00
4.512500000000e+02 -5.466184443464e-01 0.000000000000e+00 0.000000000000e+00
4.515000000000e+02 -3.783923758071e-01 0.000000000000e+00 0.000000000000e+00
4.517500000000e+02 -2.237541342576e-01 0.000000000000e+00 0.000000000000e+00
4.520000000000e+02 -1.024265640495e-01 0.000000000000e+00 0.000000000000e+00
4.522500000000e+02 -2.446801906362e-02 0.000000000000e+00 0.000000000000e+00
4.525000000000e+02 1.081236370796e-02 0.000000000000e+00 0.000000000000e+00
4.527500000000e+02 1.394941243994e-02 0.000000000000e+00 0.000000000000e+00
4.530000000000e+02 2.650430568059e-03 0.000000000000e+00 0.000000000000e+00
4.532500000000e+02 -2.123691399296e-03 0.000000000000e+00 0.000000000000e+00
4.535000000000e+02 1.939886454047e-02 0.000000000000e+00 0.000000000000e+00
4.537500000000e+02 8.163972696194e-02 0.000000000000e+00 0.000000000000e+00
4.540000000000e+02 1.905419401227e-01 0.000000000000e+00 0.000000000000e+00
4.542500000000e+02 3.420448564413e-01 0.000000000000e+00 0.000000000000e+00
4.545000000000e+02 5.224556833136e-01 0.000000000000e+00 0.000000000000e+00
4.547500000000e+02 7.106829274978e-01 0.000000000000e+00 0.000000000000e+00
4.550000000000e+02 8.819720400708e-01 0.000000000000e+00 0.000000000000e+00
4.552500000000e+02 1.012515680429e+00 0.000000000000e+00 0.000000000000e+00
4.555000000000e+02 1.084145138390e+00 0.000000000000e+00 0.000000000000e+00
4.557500000000e+02 1.088274299243e+00 0.000000000000e+00 0.000000000000e+00
4.560000000000e+02 1.028370838844e+00 0.000000000000e+00 0.000000000000e+00
4.562500000000e+02 9.204563953904e-01 0.000000000000e+00 0.000000000000e+00
4.565000000000e+02 7.914532796298e-01 0.000000000000e+00 0.000000000000e+00
4.567500000000e+02 6.755499376303e-01 0.000000000000e+00 0.000000000000e+00
4.570000000000e+02 6.090938519566e-01 0.000000000000e+00 0.000000000000e+00
4.572500000000e+02 6.247837709470e-01 0.000000000000e+00 0.000000000000e+00
4.575000000000e+02 7.460787622019e-01 0.000000000000e+00 0.000000000000e+00
4.577500000000e+02 9.827432495025e-01 0.000000000000e+00 0.000000000000e+00
4.580000000000e+02 1.328301019518e+00 0.000000000000e+00 0.000000000000e+00
4.582500000000e+02 1.759896716469e+00 0.000000000000e+00 0.000000000000e+00
4.585000000000e+02 2.240700852487e+00 0.000000000000e+00 0.000000000000e+00
4.587500000000e+02 2.724598856720e+00 0.000000000000e+00 0.000000000000e+00
4.590000000000e+02 3.162537518920e+00 0.000000000000e+00 0.000000000000e+00
4.592500000000e+02 3.509621549174e+00 0.000000000000e+00 0.000000000000e+00
4.595000000000e+02 3.731904777198e+00 0.000000000000e+00 0.000000000000e+00
4.597500000000e+02 3.811831011988e+00 0.000000000000e+00 0.000000000000e+00
4.600000000000e+02 3.751450993394e+00 0.000000000000e+00 0.000000000000e+00
4.602500000000e+02 3.572851631086e+00 0.000000000000e+00 0.000000000000e+00
4.605000000000e+02 3.315637585743e+00 0.000000000000e+00 0.000000000000e+00
4.607500000000e+02 3.031743708898e+00 0.000000000000e+00 0.000000000000e+00
4.610000000000e+02 2.778264073991e+00 0.000000000000e+00 0.000000000000e+00
4.612500000000e+02 2.609297062038e+00 0.000000000000e+00 0.000000000000e+00
4.615000000000e+02 2.567977103578e+00 0.000000000000e+00 0.000000000000e+00
4.617500000000e+02 2.679863878998e+00 0.000000000000e+00 0.000000000000e+00
4.620000000000e+02 2.948686012468e+00 0.000000000000e+00 0.000000000000e+00
4.622500000000e+02 3.355111607634e+00 0.000000000000e+00 0.000000000000e+00
4.625000000000e+02 3.858788315235e+00 0.000000000000e+00 0.000000000000e+00
4.627500000000e+02 4.403423188721e+00 0.000000000000e+00 0.000000000000e+00
4.630000000000e+02 4.924226660466e+00 0.000000000000e+00 0.000000000000e+00
4.632500000000e+02 5.356691652797e+00 0.000000000000e+00 0.000000000000e+00
4.635000000000e+02 5.645471153900e+00 0.000000000000e+00 0.000000000000e+00
4.637500000000e+02 5.752087525055e+00 0.000000000000e+00 0.000000000000e+00
4.640000000000e+02 5.660360426057e+00 0.000000000000e+00 0.000000000000e+00
4.642500000000e+02 5.378756646669e+00 0.000000000000e+00 0.000000000000e+00
4.645000000000e+02 4.939299399322e+00 0.000000000000e+00 0.000000000000e+00
4.647500000000e+02 4.393164358519e+00 0.000000000000e+00 0.000000000000e+00
4.650000000000e+02 3.803564152596e+00 0.000000000000e+00 0.000000000000e+00
4.652500000000e+02 3.236913346773e+00 0.000000000000e+00 0.000000000000e+00
4.655000000000e+02 2.753515496629e+00 0.000000000000e+00 0.000000000000e+00
4.657500000000e+02 2.399086258121e+00 0.000000000000e+00 0.000000000000e+00
4.660000000000e+02 2.198311136131e+00 0.000000000000e+00 0.000000000000e+00
4.662500000000e+02 2.151349748482e+00 0.000000000000e+00 0.000000000000e+00
4.665000000000e+02 2.233781720564e+00 0.000000000000e+00 0.000000000000e+00
4.667500000000e+02 2.400002429152e+00 0.000000000000e+00 0.000000000000e+00
4.670000000000e+02 2.589589630893e+00 0.000000000000e+00 0.000000000000e+00
4.672500000000e+02 2.735744166162e+00 0.000000000000e+00 0.000000000000e+00
4.675000000000e+02 2.774618766971e+00 0.000000000000e+00 0.000000000000e+00
4.677500000000e+02 2.654229085496e+00 0.000000000000e+00 0.000000000000e+00
4.680000000000e+02 2.341706473959e+00 0.000000000000e+00 0.000000000000e+00
4.682500000000e+02 1.827892248245e+00 0.000000000000e+00 0.000000000000e+00
4.685000000000e+02 1.128652741793e+00 0.000000000000e+00 0.000000000000e+00
4.687500000000e+02 2.827584201356e-01 0.000000000000e+00 0.000000000000e+00
4.690000000000e+02 -6.533477999166e-01 0.000000000000e+00 0.000000000000e+00
4.692500000000e+02 -1.613136442952e+00 0.000000000000e+00 0.000000000000e+00
4.695000000000e+02 -2.528854413922e+00 0.000000000000e+00 0.000000000000e+00
4.697500000000e+02 -3.340422070506e+00 0.000000000000e+00 0.000000000000e+00
4.700000000000e+02 -4.003132080758e+00 0.000000000000e+00 0.000000000000e+00
4.702500000000e+02 -4.493100820852e+00 0.000000000000e+00 0.000000000000e+00
4.705000000000e+02 -4.809750582455e+00 0.000000000000e+00 0.000000000000e+00
4.707500000000e+02 -4.975024665525e+00 0.000000000000e+00 0.000000000000e+00
4.710000000000e+02 -5.029496555872e+00 0.000000000000e+00 0.000000000000e+00
4.712500000000e+02 -5.025963847904e+00 0.000000000000e+00 0.000000000000e+00
4.715000000000e+02 -5.021457651905e+00 0.000000000000e+00 0.000000000000e+00
4.717500000000e+02 -5.068802812221e+00 0.000000000000e+00 0.000000000000e+00
4.720000000000e+02 -5.208907122310e+00 0.000000000000e+00 0.000000000000e+00
4.722500000000e+02 -5.464835819239e+00 0.000000000000e+00 0.000000000000e+00
4.725000000000e+02 -5.838461114105e+00 0.000000000000e+00 0.000000000000e+00
4.727500000000e+02 -6.310105380657e+00 0.000000000000e+00 0.000000000000e+00
4.730000000000e+02 -6.841174731139e+00 0.000000000000e+00 0.000000000000e+00
4.732500000000e+02 -7.379366878242e+00 0.000000000000e+00 0.000000000000e+00
4.735000000000e+02 -7.865690681131e+00 0.000000000000e+00 0.000000000000e+00
4.737500000000e+02 -8.242301336779e+00 0.000000000000e+00 0.000000000000e+00
4.740000000000e+02 -8.460064701844e+00 0.000000000000e+00 0.000000000000e+00
4.742500000000e+02 -8.484825983385e+00 0.000000000000e+00 0.000000000000e+00
4.745000000000e+02 -8.301559858363e+00 0.000000000000e+00 0.000000000000e+00
4.747500000000e+02 -7.915889609161e+00 0.000000000000e+00 0.000000000000e+00
4.750000000000e+02 -7.352836391265e+00 0.000000000000e+00 0.000000000000e+00
4.752500000000e+02 -6.653042978790e+00 0.000000000000e+00 0.000000000000e+00
4.755000000000e+02 -5.867055994645e+00 0.000000000000e+00 0.000000000000e+00
4.757500000000e+02 -5.048500906776e+00 0.000000000000e+00 0.000000000000e+00
4.760000000000e+02 -4.247112768296e+00 0.000000000000e+00 0.000000000000e+00
4.762500000000e+02 -3.502578333009e+00 0.000000000000e+00 0.000000000000e+00
4.765000000000e+02 -2.840006564406e+00 0.000000000000e+00 0.000000000000e+00
4.767500000000e+02 -2.267597480304e+00 0.000000000000e+00 0.000000000000e+00
4.770000000000e+02 -1.776760883884e+00 0.000000000000e+00 0.000000000000e+00
4.772500000000e+02 -1.344592743560e+00 0.000000000000e+00 0.000000000000e+00
4.775000000000e+02 -9.382958665442e-01 0.000000000000e+00 0.000000000000e+00
4.777500000000e+02 -5.208765627121e-01 0.000000000000e+00 0.000000000000e+00
4.780000000000e+02 -5.729327141621e-02 0.000000000000e+00 0.000000000000e+00
4.782500000000e+02 4.798050069828e-01 0.000000000000e+00 0.000000000000e+00
4.785000000000e+02 1.105531559894e+00 0.000000000000e+00 0.000000000000e+00
4.787500000000e+02 1.820001731612e+00 0.000000000000e+00 0.000000000000e+00
4.790000000000e+02 2.607694133241e+00 0.000000000000e+00 0.000000000000e+00
4.792500000000e+02 3.438969173694e+00 0.000000000000e+00 0.000000000000e+00
4.795000000000e+02 4.273486676248e+00 0.000000000000e+00 0.000000000000e+00
4.797500000000e+02 5.065014778150e+00 0.000000000000e+00 0.000000000000e+00
4.800000000000e+02 5.766949866976e+00 0.000000000000e+00 0.000000000000e+00
4.802500000000e+02 6.337792898252e+00 0.000000000000e+00 0.000000000000e+00
4.805000000000e+02 6.745857853350e+00 0.000000000000e+00 0.000000000000e+00
4.807500000000e+02 6.972615572015e+00 0.000000000000e+00 0.000000000000e+00
4.810000000000e+02 7.014279999123e+00 0.000000000000e+00 0.000000000000e+00
4.812500000000e+02 6.881493627060e+00 0.000000000000e+00 0.000000000000e+00
4.815000000000e+02 6.597229043595e+00 0.000000000000e+00 0.000000000000e+00
4.817500000000e+02 6.193258348058e+00 0.000000000000e+00 0.000000000000e+00
4.820000000000e+02 5.705720867698e+00 0.000000000000e+00 0.000000000000e+00
4.822500000000e+02 5.170419967300e+00 0.000000000000e+00 0.000000000000e+00
4.825000000000e+02 4.618491133867e+00 0.000000000000e+00 0.000000000000e+00
4.827500000000e+02 4.073007735838e+00 0.000000000000e+00 0.000000000000e+00
4.830000000000e+02 3.546941441042e+00 0.000000000000e+00 0.000000000000e+00
4.832500000000e+02 3.042694206553e+00 0.000000000000e+00 0.000000000000e+00
4.835000000000e+02 2.553196957694e+00 0.000000000000e+00 0.000000000000e+00
4.837500000000e+02 2.064357285914e+00 0.000000000000e+00 0.000000000000e+00
4.840000000000e+02 1.558463028905e+00 0.000000000000e+00 0.000000000000e+00
4.842500000000e+02 1.018032623151e+00 0.000000000000e+00 0.000000000000e+00
4.845000000000e+02 4.295599365577e-01 0.000000000000e+00 0.000000000000e+00
4.847500000000e+02 -2.133661020780e-01 0.000000000000e+00 0.000000000000e+00
4.850000000000e+02 -9.079856296874e-01 0.000000000000e+00 0.000000000000e+00
4.852500000000e+02 -1.641600772099e+00 0.000000000000e+00 0.000000000000e+00
4.855000000000e+02 -2.392198986136e+00 0.000000000000e+00 0.000000000000e+00
4.857500000000e+02 -3.130360666583e+00 0.000000000000e+00 0.000000000000e+00
4.860000000000e+02 -3.822177814854e+00 0.000000000000e+00 0.000000000000e+00
4.862500000000e+02 -4.432785555789e+00 0.000000000000e+00 0.000000000000e+00
4.865000000000e+02 -4.930040192696e+00 0.000000000000e+00 0.000000000000e+00
4.867500000000e+02 -5.287873059069e+00 0.000000000000e+00 0.000000000000e+00
4.870000000000e+02 -5.488906747724e+00 0.000000000000e+00 0.000000000000e+00
4.872500000000e+02 -5.526029431218e+00 0.000000000000e+00 0.000000000000e+00
4.875000000000e+02 -5.402767612713e+00 0.000000000000e+00 0.000000000000e+00
4.877500000000e+02 -5.132457484613e+00 0.000000000000e+00 0.000000000000e+00
4.880000000000e+02 -4.736368703809e+00 0.000000000000e+00 0.000000000000e+00
4.882500000000e+02 -4.241062094694e+00 0.000000000000e+00 0.000000000000e+00
4.885000000000e+02 -3.675349022619e+00 0.000000000000e+00 0.000000000000e+00
4.887500000000e+02 -3.067255407542e+00 0.000000000000e+00 0.000000000000e+00
4.890000000000e+02 -2.441375011624e+00 0.000000000000e+00 0.000000000000e+00
4.892500000000e+02 -1.816929178296e+00 0.000000000000e+00 0.000000000000e+00
4.895000000000e+02 -1.206744198128e+00 0.000000000000e+00 0.000000000000e+00
4.897500000000e+02 -6.172280234606e-01 0.000000000000e+00 0.000000000000e+00
4.900000000000e+02 -4.929265485810e-02 0.000000000000e+00 0.000000000000e+00
4.902500000000e+02 4.999552234728e-01 0.000000000000e+00 0.000000000000e+00
4.905000000000e+02 1.035029409492e+00 0.000000000000e+00 0.000000000000e+00
4.907500000000e+02 1.559717235724e+00 0.000000000000e+00 0.000000000000e+00
4.910000000000e+02 2.074915837153e+00 0.000000000000e+00 0.000000000000e+00
4.912500000000e+02 2.576965063153e+00 0.000000000000e+00 0.000000000000e+00
4.915000000000e+02 3.056718741043e+00 0.000000000000e+00 0.000000000000e+00
4.917500000000e+02 3.499494595592e+00 0.000000000000e+00 0.000000000000e+00
4.920000000000e+02 3.885925581271e+00 0.000000000000e+00 0.000000000000e+00
4.922500000000e+02 4.193616855481e+00 0.000000000000e+00 0.000000000000e+00
4.925000000000e+02 4.399407993340e+00 0.000000000000e+00 0.000000000000e+00
4.927500000000e+02 4.481962110588e+00 0.000000000000e+00 0.000000000000e+00
4.930000000000e+02 4.424361527036e+00 0.000000000000e+00 0.000000000000e+00
4.932500000000e+02 4.216388063943e+00 0.000000000000e+00 0.000000000000e+00
4.935000000000e+02 3.856204563506e+00 0.000000000000e+00 0.000000000000e+00
4.937500000000e+02 3.351227395040e+00 0.000000000000e+00 0.000000000000e+00
4.940000000000e+02 2.718078069114e+00 0.000000000000e+00 0.000000000000e+00
4.942500000000e+02 1.981613184237e+00 0.000000000000e+00 0.000000000000e+00
4.945000000000e+02 1.173141957158e+00 0.000000000000e+00 0.000000000000e+00
4.947500000000e+02 3.280360072406e-01 0.000000000000e+00 0.000000000000e+00
4.950000000000e+02 -5.169947298462e-01 0.000000000000e+00 0.000000000000e+00
4.952500000000e+02 -1.326651391514e+00 0.000000000000e+00 0.000000000000e+00
4.955000000000e+02 -2.069516134046e+00 0.000000000000e+00 0.000000000000e+00
4.957500000000e+02 -2.719979452894e+00 0.000000000000e+00 0.000000000000e+00
4.960000000000e+02 -3.259435559984e+00 0.000000000000e+00 0.000000000000e+00
4.962500000000e+02 -3.676653201835e+00 0.000000000000e+00 0.000000000000e+00
4.965000000000e+02 -3.967336503922e+00 0.000000000000e+00 0.000000000000e+00
4.967500000000e+02 -4.132994422076e+00 0.000000000000e+00 0.000000000000e+00
4.970000000000e+02 -4.179324783747e+00 0.000000000000e+00 0.000000000000e+00
4.972500000000e+02 -4.114378319329e+00 0.000000000000e+00 0.000000000000e+00
4.975000000000e+02 -3.946791581993e+00 0.000000000000e+00 0.000000000000e+00
4.977500000000e+02 -3.684361817156e+00 0.000000000000e+00 0.000000000000e+00
4.980000000000e+02 -3.333183294110e+00 0.000000000000e+00 0.000000000000e+00
4.982500000000e+02 -2.897479919033e+00 0.000000000000e+00 0.000000000000e+00
4.985000000000e+02 -2.380163894172e+00 0.000000000000e+00 0.000000000000e+00
4.987500000000e+02 -1.784038490285e+00 0.000000000000e+00 0.000000000000e+00
4.990000000000e+02 -1.113459613522e+00 0.000000000000e+00 0.000000000000e+00
4.992500000000e+02 -3.761900555342e-01 0.000000000000e+00 0.000000000000e+00
4.995000000000e+02 4.148661614911e-01 0.000000000000e+00 0.000000000000e+00
4.997500000000e+02 1.240366552249e+00 0.000000000000e+00 0.000000000000e+00
5.000000000000e+02 2.073947782810e+00 0.000000000000e+00 0.000000000000e+00
5.002500000000e+02 2.882555852603e+00 0.000000000000e+00 0.000000000000e+00
5.005000000000e+02 3.627775073860e+00 0.000000000000e+00 0.000000000000e+00
5.007500000000e+02 4.268112685467e+00 0.000000000000e+00 0.000000000000e+00
5.010000000000e+02 4.762065083542e+00 0.000000000000e+00 0.000000000000e+00
5.012500000000e+02 5.071676562217e+00 0.000000000000e+00 0.000000000000e+00
5.015000000000e+02 5.166217887712e+00 0.000000000000e+00 0.000000000000e+00
5.017500000000e+02 5.025572110516e+00 0.000000000000e+00 0.000000000000e+00
5.020000000000e+02 4.642925535648e+00 0.000000000000e+00 0.000000000000e+00
5.022500000000e+02 4.026423073413e+00 0.000000000000e+00 0.000000000000e+00
5.025000000000e+02 3.199552966676e+00 0.000000000000e+00 0.000000000000e+00
5.027500000000e+02 2.200163797179e+00 0.000000000000e+00 0.000000000000e+00
5.030000000000e+02 1.078169838701e+00 0.000000000000e+00 0.000000000000e+00
5.032500000000e+02 -1.078500160361e-01 0.000000000000e+00 0.000000000000e+00
5.035000000000e+02 -1.294828496341e+00 0.000000000000e+00 0.000000000000e+00
5.037500000000e+02 -2.419743594897e+00 0.000000000000e+00 0.000000000000e+00
5.040000000000e+02 -3.424056244133e+00 0.000000000000e+00 0.000000000000e+00
5.042500000000e+02 -4.257618713926e+00 0.000000000000e+00 0.000000000000e+00
5.045000000000e+02 -4.881693438839e+00 0.000000000000e+00 0.000000000000e+00
5.047500000000e+02 -5.270838126618e+00 0.000000000000e+00 0.000000000000e+00
5.050000000000e+02 -5.413556500266e+00 0.000000000000e+00 0.000000000000e+00
5.052500000000e+02 -5.311765314730e+00 0.000000000000e+00 0.000000000000e+00
5.055000000000e+02 -4.979266684790e+00 0.000000000000e+00 0.000000000000e+00
5.057500000000e+02 -4.439521375009e+00 0.000000000000e+00 0.000000000000e+00
5.060000000000e+02 -3.723079150404e+00 0.000000000000e+00 0.000000000000e+00
5.062500000000e+02 -2.865028804674e+00 0.000000000000e+00 0.000000000000e+00
5.065000000000e+02 -1.902783139950e+00 0.000000000000e+00 0.000000000000e+00
5.067500000000e+02 -8.744209686589e-01 0.000000000000e+00 0.000000000000e+00
5.070000000000e+02 1.823159749896e-01 0.000000000000e+00 0.000000000000e+00
5.072500000000e+02 1.230408810056e+00 0.000000000000e+00 0.000000000000e+00
5.075000000000e+02 2.233492709650e+00 0.000000000000e+00 0.000000000000e+00
5.077500000000e+02 3.155590661755e+00 0.000000000000e+00 0.000000000000e+00
5.080000000000e+02 3.960954496543e+00 0.000000000000e+00 0.000000000000e+00
5.082500000000e+02 4.614309435359e+00 0.000000000000e+00 0.000000000000e+00
5.085000000000e+02 5.081733212338e+00 0.000000000000e+00 0.000000000000e+00
5.087500000000e+02 5.332286992103e+00 0.000000000000e+00 0.000000000000e+00
5.090000000000e+02 5.340368928807e+00 0.000000000000e+00 0.000000000000e+00
5.092500000000e+02 5.088604174861e+00 0.000000000000e+00 0.000000000000e+00
5.095000000000e+02 4.570942103216e+00 0.000000000000e+00 0.000000000000e+00
5.097500000000e+02 3.795526290297e+00 0.000000000000e+00 0.000000000000e+00
5.100000000000e+02 2.786854852576e+00 0.000000000000e+00 0.000000000000e+00
5.102500000000e+02 1.586770003520e+00 0.000000000000e+00 0.000000000000e+00
5.105000000000e+02 2.539086044709e-01 0.000000000000e+00 0.000000000000e+00
5.107500000000e+02 -1.138597908815e+00 0.000000000000e+00 0.000000000000e+00
5.110000000000e+02 -2.507183109610e+00 0.000000000000e+00 0.000000000000e+00
5.112500000000e+02 -3.763449821568e+00 0.000000000000e+00 0.000000000000e+00
5.115000000000e+02 -4.820888828729e+00 0.000000000000e+00 0.000000000000e+00
5.117500000000e+02 -5.602104648639e+00 0.000000000000e+00 0.000000000000e+00
5.120000000000e+02 -6.045827760418e+00 0.000000000000e+00 0.000000000000e+00
5.122500000000e+02 -6.112961831900e+00 0.000000000000e+00 0.000000000000e+00
5.125000000000e+02 -5.790974018121e+00 0.000000000000e+00 0.000000000000e+00
5.127500000000e+02 -5.096082608958e+00 0.000000000000e+00 0.000000000000e+00
5.130000000000e+02 -4.072913965085e+00 0.000000000000e+00 0.000000000000e+00
5.132500000000e+02 -2.791564845968e+00 0.000000000000e+00 0.000000000000e+00
5.135000000000e+02 -1.342285381629e+00 0.000000000000e+00 0.000000000000e+00
5.137500000000e+02 1.717419069798e-01 0.000000000000e+00 0.000000000000e+00
5.140000000000e+02 1.642842421763e+00 0.000000000000e+00 0.000000000000e+00
5.142500000000e+02 2.967691912915e+00 0.000000000000e+00 0.000000000000e+00
5.145000000000e+02 4.055703773142e+00 0.000000000000e+00 0.000000000000e+00
5.147500000000e+02 4.836160720651e+00 0.000000000000e+00 0.000000000000e+00
5.150000000000e+02 5.263435875647e+00 0.000000000000e+00 0.000000000000e+00
5.152500000000e+02 5.319863315776e+00 0.000000000000e+00 0.000000000000e+00
5.155000000000e+02 5.016075376714e+00 0.000000000000e+00 0.000000000000e+00
5.157500000000e+02 4.388891182023e+00 0.000000000000e+00 0.000000000000e+00
5.160000000000e+02 3.497085876681e+00 0.000000000000e+00 0.000000000000e+00
5.162500000000e+02 2.415564634840e+00 0.000000000000e+00 0.000000000000e+00
5.165000000000e+02 1.228589272014e+00 0.000000000000e+00 0.000000000000e+00
5.167500000000e+02 2.274794220247e-02 0.000000000000e+00 0.000000000000e+00
5.170000000000e+02 -1.119679224584e+00 0.000000000000e+00 0.000000000000e+00
5.172500000000e+02 -2.126412318057e+00 0.000000000000e+00 0.000000000000e+00
5.175000000000e+02 -2.939531513858e+00 0.000000000000e+00 0.000000000000e+00
5.177500000000e+02 -3.518295327044e+00 0.000000000000e+00 0.000000000000e+00
5.180000000000e+02 -3.840387843028e+00 0.000000000000e+00 0.000000000000e+00
5.182500000000e+02 -3.901721197849e+00 0.000000000000e+00 0.000000000000e+00
5.185000000000e+02 -3.715033772952e+00 0.000000000000e+00 0.000000000000e+00
5.187500000000e+02 -3.307588045076e+00 0.000000000000e+00 0.000000000000e+00
5.190000000000e+02 -2.718284427442e+00 0.000000000000e+00 0.000000000000e+00
5.192500000000e+02 -1.994476597270e+00 0.000000000000e+00 0.000000000000e+00
5.195000000000e+02 -1.188713803381e+00 0.000000000000e+00 0.000000000000e+00
5.197500000000e+02 -3.555638756858e-01 0.000000000000e+00 0.000000000000e+00
5.200000000000e+02 4.513955405547e-01 0.000000000000e+00 0.000000000000e+00
5.202500000000e+02 1.182376548833e+00 0.000000000000e+00 0.000000000000e+00
5.205000000000e+02 1.793948993622e+00 0.000000000000e+00 0.000000000000e+00
5.207500000000e+02 2.251344092005e+00 0.000000000000e+00 0.000000000000e+00
5.210000000000e+02 2.530427633894e+00 0.000000000000e+00 0.000000000000e+00
5.212500000000e+02 2.619232617328e+00 0.000000000000e+00 0.000000000000e+00
5.215000000000e+02 2.518901876477e+00 0.000000000000e+00 0.000000000000e+00
5.217500000000e+02 2.243872504566e+00 0.000000000000e+00 0.000000000000e+00
5.220000000000e+02 1.821148393614e+00 0.000000000000e+00 0.000000000000e+00
5.222500000000e+02 1.288561754241e+00 0.000000000000e+00 0.000000000000e+00
5.225000000000e+02 6.920179020744e-01 0.000000000000e+00 0.000000000000e+00
5.227500000000e+02 8.184033926820e-02 0.000000000000e+00 0.000000000000e+00
5.230000000000e+02 -4.915317658680e-01 0.000000000000e+00 0.000000000000e+00
5.232500000000e+02 -9.821161582806e-01 0.000000000000e+00 0.000000000000e+00
5.235000000000e+02 -1.352760198878e+00 0.000000000000e+00 0.000000000000e+00
5.237500000000e+02 -1.578805191392e+00 0.000000000000e+00 0.000000000000e+00
5.240000000000e+02 -1.650563310153e+00 0.000000000000e+00 0.000000000000e+00
5.242500000000e+02 -1.574230134665e+00 0.000000000000e+00 0.000000000000e+00
5.245000000000e+02 -1.371023477646e+00 0.000000000000e+00 0.000000000000e+00
5.247500000000e+02 -1.074554276933e+00 0.000000000000e+00 0.000000000000e+00
5.250000000000e+02 -7.266701742871e-01 0.000000000000e+00 0.000000000000e+00
5.252500000000e+02 -3.722336645467e-01 0.000000000000e+00 0.000000000000e+00
5.255000000000e+02 -5.347014303413e-02 0.000000000000e+00 0.000000000000e+00
5.257500000000e+02 1.953829198096e-01 0.000000000000e+00 0.000000000000e+00
5.260000000000e+02 3.523963012056e-01 0.000000000000e+00 0.000000000000e+00
5.262500000000e+02 4.106159194957e-01 0.000000000000e+00 0.000000000000e+00
5.265000000000e+02 3.786558794796e-01 0.000000000000e+00 0.000000000000e+00
5.267500000000e+02 2.790721801550e-01 0.000000000000e+00 0.000000000000e+00
5.270000000000e+02 1.446828493255e-01 0.000000000000e+00 0.000000000000e+00
5.272500000000e+02 1.330402794487e-02 0.000000000000e+00 0.000000000000e+00
5.275000000000e+02 -7.837754634629e-02 0.000000000000e+00 0.000000000000e+00
5.277500000000e+02 -1.009171684120e-01 0.000000000000e+00 0.000000000000e+00
5.280000000000e+02 -3.729467823195e-02 0.000000000000e+00 0.000000000000e+00
5.282500000000e+02 1.136519871363e-01 0.000000000000e+00 0.000000000000e+00
5.285000000000e+02 3.361389561043e-01 0.000000000000e+00 0.000000000000e+00
5.287500000000e+02 5.989698156878e-01 0.000000000000e+00 0.000000000000e+00
5.290000000000e+02 8.595880414357e-01 0.000000000000e+00 0.000000000000e+00
5.292500000000e+02 1.070165282245e+00 0.000000000000e+00 0.000000000000e+00
5.295000000000e+02 1.184914312537e+00 0.000000000000e+00 0.000000000000e+00
5.297500000000e+02 1.167591509846e+00 0.000000000000e+00 0.000000000000e+00
5.300000000000e+02 9.980718353910e-01 0.000000000000e+00 0.000000000000e+00
5.302500000000e+02 6.769582178392e-01 0.000000000000e+00 0.000000000000e+00
5.305000000000e+02 2.274227692161e-01 0.000000000000e+00 0.000000000000e+00
5.307500000000e+02 -3.061580913471e-01 0.000000000000e+00 0.000000000000e+00
5.310000000000e+02 -8.627664552580e-01 0.000000000000e+00 0.000000000000e+00
5.312500000000e+02 -1.372029702955e+00 0.000000000000e+00 0.000000000000e+00
5.315000000000e+02 -1.763338799760e+00 0.000000000000e+00 0.000000000000e+00
5.317500000000e+02 -1.975597469700e+00 0.000000000000e+00 0.000000000000e+00
5.320000000000e+02 -1.966252954430e+00 0.000000000000e+00 0.000000000000e+00
5.322500000000e+02 -1.718297872824e+00 0.000000000000e+00 0.000000000000e+00
5.325000000000e+02 -1.244160676362e+00 0.000000000000e+00 0.000000000000e+00
5.327500000000e+02 -5.857936836067e-01 0.000000000000e+00 0.000000000000e+00
5.330000000000e+02 1.892275395500e-01 0.000000000000e+00 0.000000000000e+00
5.332500000000e+02 9.952298595905e-01 0.000000000000e+00 0.000000000000e+00
5.335000000000e+02 1.738711783443e+00 0.000000000000e+00 0.000000000000e+00
5.337500000000e+02 2.330063333586e+00 0.000000000000e+00 0.000000000000e+00
5.340000000000e+02 2.695200620598e+00 0.000000000000e+00 0.000000000000e+00
5.342500000000e+02 2.785543497508e+00 0.000000000000e+00 0.000000000000e+00
5.345000000000e+02 2.584947112959e+00 0.000000000000e+00 0.000000000000e+00
5.347500000000e+02 2.112578444590e+00 0.000000000000e+00 0.000000000000e+00
5.350000000000e+02 1.421258075264e+00 0.000000000000e+00 0.000000000000e+00
5.352500000000e+02 5.913943993088e-01 0.000000000000e+00 0.000000000000e+00
5.355000000000e+02 -2.787615439766e-01 0.000000000000e+00 0.000000000000e+00
5.357500000000e+02 -1.085301679988e+00 0.000000000000e+00 0.000000000000e+00
5.360000000000e+02 -1.731700538957e+00 0.000000000000e+00 0.000000000000e+00
5.362500000000e+02 -2.140989204920e+00 0.000000000000e+00 0.000000000000e+00
5.365000000000e+02 -2.265445967064e+00 0.000000000000e+00 0.000000000000e+00
5.367500000000e+02 -2.092511739438e+00 0.000000000000e+00 0.000000000000e+00
5.370000000000e+02 -1.646143871904e+00 0.000000000000e+00 0.000000000000e+00
5.372500000000e+02 -9.834378710088e-01 0.000000000000e+00 0.000000000000e+00
5.375000000000e+02 -1.869871132984e-01 0.000000000000e+00 0.000000000000e+00
5.377500000000e+02 6.459737546089e-01 0.000000000000e+00 0.000000000000e+00
5.380000000000e+02 1.416166096340e+00 0.000000000000e+00 0.000000000000e+00
5.382500000000e+02 2.034905524898e+00 0.000000000000e+00 0.000000000000e+00
5.385000000000e+02 2.435094046829e+00 0.000000000000e+00 0.000000000000e+00
5.387500000000e+02 2.579125611056e+00 0.000000000000e+00 0.000000000000e+00
5.390000000000e+02 2.462708749988e+00 0.000000000000e+00 0.000000000000e+00
5.392500000000e+02 2.114187457431e+00 0.000000000000e+00 0.000000000000e+00
5.395000000000e+02 1.589569071109e+00 0.000000000000e+00 0.000000000000e+00
5.397500000000e+02 9.640559948262e-01 0.000000000000e+00 0.000000000000e+00
5.400000000000e+02 3.213433382622e-01 0.000000000000e+00 0.000000000000e+00
5.402500000000e+02 -2.577777459613e-01 0.000000000000e+00 0.000000000000e+00
5.405000000000e+02 -7.059179246950e-01 0.000000000000e+00 0.000000000000e+00
5.407500000000e+02 -9.772704755930e-01 0.000000000000e+00 0.000000000000e+00
5.410000000000e+02 -1.052430181359e+00 0.000000000000e+00 0.000000000000e+00
5.412500000000e+02 -9.393193679351e-01 0.000000000000e+00 0.000000000000e+00
5.415000000000e+02 -6.702664883482e-01 0.000000000000e+00 0.000000000000e+00
5.417500000000e+02 -2.958356247028e-01 0.000000000000e+00 0.000000000000e+00
5.420000000000e+02 1.235460943192e-01 0.000000000000e+00 0.000000000000e+00
5.422500000000e+02 5.268358765411e-01 0.000000000000e+00 0.000000000000e+00
5.425000000000e+02 8.610958685861e-01 0.000000000000e+00 0.000000000000e+00
5.427500000000e+02 1.088423081089e+00 0.000000000000e+00 0.000000000000e+00
5.430000000000e+02 1.190148273601e+00 0.000000000000e+00 0.000000000000e+00
5.432500000000e+02 1.167818970962e+00 0.000000000000e+00 0.000000000000e+00
5.435000000000e+02 1.040996361736e+00 0.000000000000e+00 0.000000000000e+00
5.437500000000e+02 8.423888215751e-01 0.000000000000e+00 0.000000000000e+00
5.440000000000e+02 6.112404147357e-01 0.000000000000e+00 0.000000000000e+00
5.442500000000e+02 3.861316374442e-01 0.000000000000e+00 0.000000000000e+00
5.445000000000e+02 1.983980242151e-01 0.000000000000e+00 0.000000000000e+00
5.447500000000e+02 6.722661007743e-02 0.000000000000e+00 0.000000000000e+00
5.450000000000e+02 -2.822204568291e-03 0.000000000000e+00 0.000000000000e+00
5.452500000000e+02 -2.154593739481e-02 0.000000000000e+00 0.000000000000e+00
5.455000000000e+02 -1.023223005654e-02 0.000000000000e+00 0.000000000000e+00
5.457500000000e+02 3.224474855110e-03 0.000000000000e+00 0.000000000000e+00
5.460000000000e+02 -9.693664541506e-03 0.000000000000e+00 0.000000000000e+00
5.462500000000e+02 -7.213478415466e-02 0.000000000000e+00 0.000000000000e+00
5.465000000000e+02 -1.969554263649e-01 0.000000000000e+00 0.000000000000e+00
5.467500000000e+02 -3.837595443884e-01 0.000000000000e+00 0.000000000000e+00
5.470000000000e+02 -6.184471127913e-01 0.000000000000e+00 0.000000000000e+00
5.472500000000e+02 -8.753867778785e-01 0.000000000000e+00 0.000000000000e+00
5.475000000000e+02 -1.121871025130e+00 0.000000000000e+00 0.000000000000e+00
5.477500000000e+02 -1.324110100340e+00 0.000000000000e+00 0.000000000000e+00
5.480000000000e+02 -1.453739405373e+00 0.000000000000e+00 0.000000000000e+00
5.482500000000e+02 -1.493702089022e+00 0.000000000000e+00 0.000000000000e+00
5.485000000000e+02 -1.442444825591e+00 0.000000000000e+00 0.000000000000e+00
5.487500000000e+02 -1.315620499746e+00 0.000000000000e+00 0.000000000000e+00
5.490000000000e+02 -1.144887615099e+00 0.000000000000e+00 0.000000000000e+00
5.492500000000e+02 -9.738703631099e-01 0.000000000000e+00 0.000000000000e+00
5.495000000000e+02 -8.518195499384e-01 0.000000000000e+00 0.000000000000e+00
5.497500000000e+02 -8.259155659558e-01 0.000000000000e+00 0.000000000000e+00
5.500000000000e+02 -9.334136898414e-01 0.000000000000e+00 0.000000000000e+00
5.502500000000e+02 -1.194904213073e+00 0.000000000000e+00 0.000000000000e+00
5.505000000000e+02 -1.609829153620e+00 0.000000000000e+00 0.000000000000e+00
5.507500000000e+02 -2.155079699223e+00 0.000000000000e+00 0.000000000000e+00
5.510000000000e+02 -2.787039928236e+00 0.000000000000e+00 0.000000000000e+00
5.512500000000e+02 -3.446911910241e+00 0.000000000000e+00 0.000000000000e+00
5.515000000000e+02 -4.068636761034e+00 0.000000000000e+00 0.000000000000e+00
5.517500000000e+02 -4.588297434549e+00 0.000000000000e+00 0.000000000000e+00
5.520000000000e+02 -4.953621063217e+00 0.000000000000e+00 0.000000000000e+00
5.522500000000e+02 -5.132136907163e+00 0.000000000000e+00 0.000000000000e+00
5.525000000000e+02 -5.116704744416e+00 0.000000000000e+00 0.000000000000e+00
5.527500000000e+02 -4.927488352746e+00 0.000000000000e+00 0.000000000000e+00
5.530000000000e+02 -4.609958846734e+00 0.000000000000e+00 0.000000000000e+00
5.532500000000e+02 -4.229098364377e+00 0.000000000000e+00 0.000000000000e+00
5.535000000000e+02 -3.860548453472e+00 0.000000000000e+00 0.000000000000e+00
5.537500000000e+02 -3.579922375528e+00 0.000000000000e+00 0.000000000000e+00
5.540000000000e+02 -3.451802961967e+00 0.000000000000e+00 0.000000000000e+00
5.542500000000e+02 -3.520029137649e+00 0.000000000000e+00 0.000000000000e+00
5.545000000000e+02 -3.800718892508e+00 0.000000000000e+00 0.000000000000e+00
5.547500000000e+02 -4.279103819587e+00 0.000000000000e+00 0.000000000000e+00
5.550000000000e+02 -4.910712626009e+00 0.000000000000e+00 0.000000000000e+00
5.552500000000e+02 -5.626815795922e+00 0.000000000000e+00 0.000000000000e+00
5.555000000000e+02 -6.343422237741e+00 0.000000000000e+00 0.000000000000e+00
5.557500000000e+02 -6.972592997733e+00 0.000000000000e+00 0.000000000000e+00
5.560000000000e+02 -7.434485337355e+00 0.000000000000e+00 0.000000000000e+00
5.562500000000e+02 -7.668415938738e+00 0.000000000000e+00 0.000000000000e+00
5.565000000000e+02 -7.641354881853e+00 0.000000000000e+00 0.000000000000e+00
5.567500000000e+02 -7.352616223147e+00 0.000000000000e+00 0.000000000000e+00
5.570000000000e+02 -6.834046366113e+00 0.000000000000e+00 0.000000000000e+00
5.572500000000e+02 -6.145651072592e+00 0.000000000000e+00 0.000000000000e+00
5.575000000000e+02 -5.367253544964e+00 0.000000000000e+00 0.000000000000e+00
5.577500000000e+02 -4.587345175932e+00 0.000000000000e+00 0.000000000000e+00
5.580000000000e+02 -3.890694829214e+00 0.000000000000e+00 0.000000000000e+00
5.582500000000e+02 -3.346463302191e+00 0.000000000000e+00 0.000000000000e+00
5.585000000000e+02 -2.998500775176e+00 0.000000000000e+00 0.000000000000e+00
5.587500000000e+02 -2.859196583209e+00 0.000000000000e+00 0.000000000000e+00
5.590000000000e+02 -2.907747171901e+00 0.000000000000e+00 0.000000000000e+00
5.592500000000e+02 -3.093082235756e+00 0.000000000000e+00 0.000000000000e+00
5.595000000000e+02 -3.341030750671e+00 0.000000000000e+00 0.000000000000e+00
5.597500000000e+02 -3.564712106087e+00 0.000000000000e+00 0.000000000000e+00
5.600000000000e+02 -3.676687624960e+00 0.000000000000e+00 0.000000000000e+00
5.602500000000e+02 -3.601167677859e+00 0.000000000000e+00 0.000000000000e+00
5.605000000000e+02 -3.284572096137e+00 0.000000000000e+00 0.000000000000e+00
5.607500000000e+02 -2.702984464800e+00 0.000000000000e+00 0.000000000000e+00
5.610000000000e+02 -1.865487622086e+00 0.000000000000e+00 0.000000000000e+00
5.612500000000e+02 -8.129530842471e-01 0.000000000000e+00 0.000000000000e+00
5.615000000000e+02 3.875031386163e-01 0.000000000000e+00 0.000000000000e+00
5.617500000000e+02 1.651582840998e+00 0.000000000000e+00 0.000000000000e+00
5.620000000000e+02 2.889088995567e+00 0.000000000000e+00 0.000000000000e+00
5.622500000000e+02 4.015839549644e+00 0.000000000000e+00 0.000000000000e+00
5.625000000000e+02 4.964554224929e+00 0.000000000000e+00 0.000000000000e+00
5.627500000000e+02 5.693223224225e+00 0.000000000000e+00 0.000000000000e+00
5.630000000000e+02 6.189839350190e+00 0.000000000000e+00 0.000000000000e+00
5.632500000000e+02 6.472898384456e+00 0.000000000000e+00 0.000000000000e+00
5.635000000000e+02 6.587670756451e+00 0.000000000000e+00 0.000000000000e+00
5.637500000000e+02 6.598835382247e+00 0.000000000000e+00 0.000000000000e+00
5.640000000000e+02 6.580561862827e+00 0.000000000000e+00 0.000000000000e+00
5.642500000000e+02 6.605462307794e+00 0.000000000000e+00 0.000000000000e+00
5.645000000000e+02 6.733965005346e+00 0.000000000000e+00 0.000000000000e+00
5.647500000000e+02 7.005574621584e+00 0.000000000000e+00 0.000000000000e+00
5.650000000000e+02 7.433194151209e+00 0.000000000000e+00 0.000000000000e+00
5.652500000000e+02 8.001236981124e+00 0.000000000000e+00 0.000000000000e+00
5.655000000000e+02 8.667718779467e+00 0.000000000000e+00 0.000000000000e+00
5.657500000000e+02 9.369965495460e+00 0.000000000000e+00 0.000000000000e+00
5.660000000000e+02 1.003308288982e+01 0.000000000000e+00 0.000000000000e+00
5.662500000000e+02 1.057997152698e+01 0.000000000000e+00 0.000000000000e+00
5.665000000000e+02 1.094148623181e+01 0.000000000000e+00 0.000000000000e+00
5.667500000000e+02 1.106535207077e+01 0.000000000000e+00 0.000000000000e+00
5.670000000000e+02 1.092265327974e+01 0.000000000000e+00 0.000000000000e+00
5.672500000000e+02 1.051107409105e+01 0.000000000000e+00 0.000000000000e+00
5.675000000000e+02 9.854536836901e+00 0.000000000000e+00 0.000000000000e+00
5.677500000000e+02 8.999385744806e+00 0.000000000000e+00 0.000000000000e+00
5.680000000000e+02 8.007733940929e+00 0.000000000000e+00 0.000000000000e+00
5.682500000000e+02 6.948962424255e+00 0.000000000000e+00 0.000000000000e+00
5.685000000000e+02 5.890584605130e+00 0.000000000000e+00 0.000000000000e+00
5.687500000000e+02 4.889741511096e+00 0.000000000000e+00 0.000000000000e+00
5.690000000000e+02 3.986468817278e+00 0.000000000000e+00 0.000000000000e+00
5.692500000000e+02 3.199599657739e+00 0.000000000000e+00 0.000000000000e+00
5.695000000000e+02 2.525779443761e+00 0.000000000000e+00 0.000000000000e+00
5.697500000000e+02 1.941627359365e+00 0.000000000000e+00 0.000000000000e+00
5.700000000000e+02 1.408646222923e+00 0.000000000000e+00 0.000000000000e+00
5.702500000000e+02 8.801172772691e-01 0.000000000000e+00 0.000000000000e+00
5.705000000000e+02 3.089672647314e-01 0.000000000000e+00 0.000000000000e+00
5.707500000000e+02 -3.445075715967e-01 0.000000000000e+00 0.000000000000e+00
5.710000000000e+02 -1.106122716734e+00 0.000000000000e+00 0.000000000000e+00
5.712500000000e+02 -1.983357198064e+00 0.000000000000e+00 0.000000000000e+00
5.715000000000e+02 -2.963532577925e+00 0.000000000000e+00 0.000000000000e+00
5.717500000000e+02 -4.014800939257e+00 0.000000000000e+00 0.000000000000e+00
5.720000000000e+02 -5.089736324676e+00 0.000000000000e+00 0.000000000000e+00
5.722500000000e+02 -6.130977486918e+00 0.000000000000e+00 0.000000000000e+00
5.725000000000e+02 -7.078109853169e+00 0.000000000000e+00 0.000000000000e+00
5.727500000000e+02 -7.874833726791e+00 0.000000000000e+00 0.000000000000e+00
5.730000000000e+02 -8.475458949138e+00 0.000000000000e+00 0.000000000000e+00
5.732500000000e+02 -8.849889676432e+00 0.000000000000e+00 0.000000000000e+00
5.735000000000e+02 -8.986495120811e+00 0.000000000000e+00 0.000000000000e+00
5.737500000000e+02 -8.892567556083e+00 0.000000000000e+00 0.000000000000e+00
5.740000000000e+02 -8.592403438831e+00 0.000000000000e+00 0.000000000000e+00
5.742500000000e+02 -8.123360687588e+00 0.000000000000e+00 0.000000000000e+00
5.745000000000e+02 -7.530502664602e+00 0.000000000000e+00 0.000000000000e+00
5.747500000000e+02 -6.860604614181e+00 0.000000000000e+00 0.000000000000e+00
5.750000000000e+02 -6.156352410545e+00 0.000000000000e+00 0.000000000000e+00
5.752500000000e+02 -5.451503434375e+00 0.000000000000e+00 0.000000000000e+00
5.755000000000e+02 -4.767617782733e+00 0.000000000000e+00 0.000000000000e+00
5.757500000000e+02 -4.112730618103e+00 0.000000000000e+00 0.000000000000e+00
5.760000000000e+02 -3.482058286812e+00 0.000000000000e+00 0.000000000000e+00
5.762500000000e+02 -2.860550991654e+00 0.000000000000e+00 0.000000000000e+00
5.765000000000e+02 -2.226861041695e+00 0.000000000000e+00 0.000000000000e+00
5.767500000000e+02 -1.558119388945e+00 0.000000000000e+00 0.000000000000e+00
5.770000000000e+02 -8.348253169492e-01 0.000000000000e+00 0.000000000000e+00
5.772500000000e+02 -4.516305730768e-02 0.000000000000e+00 0.000000000000e+00
5.775000000000e+02 8.118402405922e-01 0.000000000000e+00 0.000000000000e+00
5.777500000000e+02 1.724725451952e+00 0.000000000000e+00 0.000000000000e+00
5.780000000000e+02 2.669767962618e+00 0.000000000000e+00 0.000000000000e+00
5.782500000000e+02 3.612846047945e+00 0.000000000000e+00 0.000000000000e+00
5.785000000000e+02 4.512733126293e+00 0.000000000000e+00 0.000000000000e+00
5.787500000000e+02 5.325356501517e+00 0.000000000000e+00 0.000000000000e+00
5.790000000000e+02 6.008452743508e+00 0.000000000000e+00 0.000000000000e+00
5.792500000000e+02 6.526016433805e+00 0.000000000000e+00 0.000000000000e+00
5.795000000000e+02 6.851985836840e+00 0.000000000000e+00 0.000000000000e+00
5.797500000000e+02 6.972726759884e+00 0.000000000000e+00 0.000000000000e+00
5.800000000000e+02 6.888046158689e+00 0.000000000000e+00 0.000000000000e+00
5.802500000000e+02 6.610665556665e+00 0.000000000000e+00 0.000000000000e+00
5.805000000000e+02 6.164284059529e+00 0.000000000000e+00 0.000000000000e+00
5.807500000000e+02 5.580535648763e+00 0.000000000000e+00 0.000000000000e+00
5.810000000000e+02 4.895273840404e+00 0.000000000000e+00 0.000000000000e+00
5.812500000000e+02 4.144683957645e+00 0.000000000000e+00 0.000000000000e+00
5.815000000000e+02 3.361722977201e+00 0.000000000000e+00 0.000000000000e+00
5.817500000000e+02 2.573321912281e+00 0.000000000000e+00 0.000000000000e+00
5.820000000000e+02 1.798666934361e+00 0.000000000000e+00 0.000000000000e+00
5.822500000000e+02 1.048720300997e+00 0.000000000000e+00 0.000000000000e+00
5.825000000000e+02 3.269719870296e-01 0.000000000000e+00 0.000000000000e+00
5.827500000000e+02 -3.687498749700e-01 0.000000000000e+00 0.000000000000e+00
5.830000000000e+02 -1.043716443030e+00 0.000000000000e+00 0.000000000000e+00
5.832500000000e+02 -1.703380732206e+00 0.000000000000e+00 0.000000000000e+00
5.835000000000e+02 -2.350538692869e+00 0.000000000000e+00 0.000000000000e+00
5.837500000000e+02 -2.982981105252e+00 0.000000000000e+00 0.000000000000e+00
5.840000000000e+02 -3.591974652995e+00 0.000000000000e+00 0.000000000000e+00
5.842500000000e+02 -4.161794617448e+00 0.000000000000e+00 0.000000000000e+00
5.845000000000e+02 -4.670389503293e+00 0.000000000000e+00 0.000000000000e+00
5.847500000000e+02 -5.091108120962e+00 0.000000000000e+00 0.000000000000e+00
5.850000000000e+02 -5.395281190241e+00 0.000000000000e+00 0.000000000000e+00
5.852500000000e+02 -5.555339460723e+00 0.000000000000e+00 0.000000000000e+00
5.855000000000e+02 -5.548081806645e+00 0.000000000000e+00 0.000000000000e+00
5.857500000000e+02 -5.357687468923e+00 0.000000000000e+00 0.000000000000e+00
5.860000000000e+02 -4.978098098721e+00 0.000000000000e+00 0.000000000000e+00
5.862500000000e+02 -4.414472772801e+00 0.000000000000e+00 0.000000000000e+00
5.865000000000e+02 -3.683532431579e+00 0.000000000000e+00 0.000000000000e+00
5.867500000000e+02 -2.812744773564e+00 0.000000000000e+00 0.000000000000e+00
5.870000000000e+02 -1.838439683432e+00 0.000000000000e+00 0.000000000000e+00
5.872500000000e+02 -8.030716182833e-01 0.000000000000e+00 0.000000000000e+00
5.875000000000e+02 2.480563736223e-01 0.000000000000e+00 0.000000000000e+00
5.877500000000e+02 1.270233980281e+00 0.000000000000e+00 0.000000000000e+00
5.880000000000e+02 2.222565643186e+00 0.000000000000e+00 0.000000000000e+00
5.882500000000e+02 3.070624698907e+00 0.000000000000e+00 0.000000000000e+00
5.885000000000e+02 3.788270006775e+00 0.000000000000e+00 0.000000000000e+00
5.887500000000e+02 4.358466992598e+00 0.000000000000e+00 0.000000000000e+00
5.890000000000e+02 4.773084983939e+00 0.000000000000e+00 0.000000000000e+00
5.892500000000e+02 5.031774440839e+00 0.000000000000e+00 0.000000000000e+00
5.895000000000e+02 5.140144309600e+00 0.000000000000e+00 0.000000000000e+00
5.897500000000e+02 5.107546166238e+00 0.000000000000e+00 0.000000000000e+00
5.900000000000e+02 4.944816708827e+00 0.000000000000e+00 0.000000000000e+00
5.902500000000e+02 4.662327347397e+00 0.000000000000e+00 0.000000000000e+00
5.905000000000e+02 4.268639044158e+00 0.000000000000e+00 0.000000000000e+00
5.907500000000e+02 3.769968296946e+00 0.000000000000e+00 0.000000000000e+00
5.910000000000e+02 3.170547910877e+00 0.000000000000e+00 0.000000000000e+00
5.912500000000e+02 2.473829827285e+00 0.000000000000e+00 0.000000000000e+00
5.915000000000e+02 1.684344875765e+00 0.000000000000e+00 0.000000000000e+00
5.917500000000e+02 8.099239375789e-01 0.000000000000e+00 0.000000000000e+00
5.920000000000e+02 -1.360876932618e-01 0.000000000000e+00 0.000000000000e+00
5.922500000000e+02 -1.133014863720e+00 0.000000000000e+00 0.000000000000e+00
5.925000000000e+02 -2.151798236322e+00 0.000000000000e+00 0.000000000000e+00
5.927500000000e+02 -3.154981558648e+00 0.000000000000e+00 0.000000000000e+00
5.930000000000e+02 -4.097896375835e+00 0.000000000000e+00 0.000000000000e+00
5.932500000000e+02 -4.931047451213e+00 0.000000000000e+00 0.000000000000e+00
5.935000000000e+02 -5.603540788564e+00 0.000000000000e+00 0.000000000000e+00
5.937500000000e+02 -6.067246991742e+00 0.000000000000e+00 0.000000000000e+00
5.940000000000e+02 -6.281275865460e+00 0.000000000000e+00 0.000000000000e+00
5.942500000000e+02 -6.216270176136e+00 0.000000000000e+00 0.000000000000e+00
5.945000000000e+02 -5.858017972608e+00 0.000000000000e+00 0.000000000000e+00
5.947500000000e+02 -5.209936933024e+00 0.000000000000e+00 0.000000000000e+00
5.950000000000e+02 -4.294095836477e+00 0.000000000000e+00 0.000000000000e+00
5.952500000000e+02 -3.150594733548e+00 0.000000000000e+00 0.000000000000e+00
5.955000000000e+02 -1.835307775154e+00 0.000000000000e+00 0.000000000000e+00
5.957500000000e+02 -4.161781863921e-01 0.000000000000e+00 0.000000000000e+00
5.960000000000e+02 1.031580094423e+00 0.000000000000e+00 0.000000000000e+00
5.962500000000e+02 2.430896391837e+00 0.000000000000e+00 0.000000000000e+00
5.965000000000e+02 3.708329912229e+00 0.000000000000e+00 0.000000000000e+00
5.967500000000e+02 4.799087329029e+00 0.000000000000e+00 0.000000000000e+00
5.970000000000e+02 5.651097288096e+00 0.000000000000e+00 0.000000000000e+00
5.972500000000e+02 6.227792615980e+00 0.000000000000e+00 0.000000000000e+00
5.975000000000e+02 6.509416110873e+00 0.000000000000e+00 0.000000000000e+00
5.977500000000e+02 6.492848682608e+00 0.000000000000e+00 0.000000000000e+00
5.980000000000e+02 6.190134326390e+00 0.000000000000e+00 0.000000000000e+00
5.982500000000e+02 5.626021008640e+00 0.000000000000e+00 0.000000000000e+00
5.985000000000e+02 4.834930463181e+00 0.000000000000e+00 0.000000000000e+00
5.987500000000e+02 3.857800841350e+00 0.000000000000e+00 0.000000000000e+00
5.990000000000e+02 2.739210933491e+00 0.000000000000e+00 0.000000000000e+00
5.992500000000e+02 1.525099766519e+00 0.000000000000e+00 0.000000000000e+00
5.995000000000e+02 2.612561325820e-01 0.000000000000e+00 0.000000000000e+00
5.997500000000e+02 -1.007408893204e+00 0.000000000000e+00 0.000000000000e+00
6.000000000000e+02 -2.236951464167e+00 0.000000000000e+00 0.000000000000e+00
6.002500000000e+02 -3.384120688554e+00 0.000000000000e+00 0.000000000000e+00
6.005000000000e+02 -4.406073535412e+00 0.000000000000e+00 0.000000000000e+00
6.007500000000e+02 -5.260446131293e+00 0.000000000000e+00 0.000000000000e+00
6.010000000000e+02 -5.906093908050e+00 0.000000000000e+00 0.000000000000e+00
6.012500000000e+02 -6.304695488814e+00 0.000000000000e+00 0.000000000000e+00
6.015000000000e+02 -6.423251041587e+00 0.000000000000e+00 0.000000000000e+00
6.017500000000e+02 -6.237319293960e+00 0.000000000000e+00 0.000000000000e+00
6.020000000000e+02 -5.734657321857e+00 0.000000000000e+00 0.000000000000e+00
6.022500000000e+02 -4.918782922374e+00 0.000000000000e+00 0.000000000000e+00
6.025000000000e+02 -3.811896314050e+00 0.000000000000e+00 0.000000000000e+00
6.027500000000e+02 -2.456593732345e+00 0.000000000000e+00 0.000000000000e+00
6.030000000000e+02 -9.158871194254e-01 0.000000000000e+00 0.000000000000e+00
6.032500000000e+02 7.287937548846e-01 0.000000000000e+00 0.000000000000e+00
6.035000000000e+02 2.381715034497e+00 0.000000000000e+00 0.000000000000e+00
6.037500000000e+02 3.938905345326e+00 0.000000000000e+00 0.000000000000e+00
6.040000000000e+02 5.295748660701e+00 0.000000000000e+00 0.000000000000e+00
6.042500000000e+02 6.355447072558e+00 0.000000000000e+00 0.000000000000e+00
6.045000000000e+02 7.037533707373e+00 0.000000000000e+00 0.000000000000e+00
6.047500000000e+02 7.285544398109e+00 0.000000000000e+00 0.000000000000e+00
6.050000000000e+02 7.072990748067e+00 0.000000000000e+00 0.000000000000e+00
6.052500000000e+02 6.406917230465e+00 0.000000000000e+00 0.000000000000e+00
6.055000000000e+02 5.328557307197e+00 0.000000000000e+00 0.000000000000e+00
6.057500000000e+02 3.910902111251e+00 0.000000000000e+00 0.000000000000e+00
6.060000000000e+02 2.253324717901e+00 0.000000000000e+00 0.000000000000e+00
6.062500000000e+02 4.737235128677e-01 0.000000000000e+00 0.000000000000e+00
6.065000000000e+02 -1.301079621881e+00 0.000000000000e+00 0.000000000000e+00
6.067500000000e+02 -2.945760057852e+00 0.000000000000e+00 0.000000000000e+00
6.070000000000e+02 -4.346718139177e+00 0.000000000000e+00 0.000000000000e+00
6.072500000000e+02 -5.411130777121e+00 0.000000000000e+00 0.000000000000e+00
6.075000000000e+02 -6.073982520501e+00 0.000000000000e+00 0.000000000000e+00
6.077500000000e+02 -6.302461670927e+00 0.000000000000e+00 0.000000000000e+00
6.080000000000e+02 -6.097398570083e+00 0.000000000000e+00 0.000000000000e+00
6.082500000000e+02 -5.491739648444e+00 0.000000000000e+00 0.000000000000e+00
6.085000000000e+02 -4.546353524749e+00 0.000000000000e+00 0.000000000000e+00
6.087500000000e+02 -3.343718928936e+00 0.000000000000e+00 0.000000000000e+00
6.090000000000e+02 -1.980220867064e+00 0.000000000000e+00 0.000000000000e+00
6.092500000000e+02 -5.578648706707e-01 0.000000000000e+00 0.000000000000e+00
6.095000000000e+02 8.237940498205e-01 0.000000000000e+00 0.000000000000e+00
6.097500000000e+02 2.074811629781e+00 0.000000000000e+00 0.000000000000e+00
6.100000000000e+02 3.120575238398e+00 0.000000000000e+00 0.000000000000e+00
6.102500000000e+02 3.905764089168e+00 0.000000000000e+00 0.000000000000e+00
6.105000000000e+02 4.396443666794e+00 0.000000000000e+00 0.000000000000e+00
6.107500000000e+02 4.580385677056e+00 0.000000000000e+00 0.000000000000e+00
6.110000000000e+02 4.465858292973e+00 0.000000000000e+00 0.000000000000e+00
6.112500000000e+02 4.079227666540e+00 0.000000000000e+00 0.000000000000e+00
6.115000000000e+02 3.461746585648e+00 0.000000000000e+00 0.000000000000e+00
6.117500000000e+02 2.665885870725e+00 0.000000000000e+00 0.000000000000e+00
6.120000000000e+02 1.751502987779e+00 0.000000000000e+00 0.000000000000e+00
6.122500000000e+02 7.820599286872e-01 0.000000000000e+00 0.000000000000e+00
6.125000000000e+02 -1.789804768634e-01 0.000000000000e+00 0.000000000000e+00
6.127500000000e+02 -1.071515734186e+00 0.000000000000e+00 0.000000000000e+00
6.130000000000e+02 -1.841893150784e+00 0.000000000000e+00 0.000000000000e+00
6.132500000000e+02 -2.445698755616e+00 0.000000000000e+00 0.000000000000e+00
6.135000000000e+02 -2.850186912444e+00 0.000000000000e+00 0.000000000000e+00
6.137500000000e+02 -3.036243595344e+00 0.000000000000e+00 0.000000000000e+00
6.140000000000e+02 -2.999726722730e+00 0.000000000000e+00 0.000000000000e+00
6.142500000000e+02 -2.751994797701e+00 0.000000000000e+00 0.000000000000e+00
6.145000000000e+02 -2.319436849516e+00 0.000000000000e+00 0.000000000000e+00
6.147500000000e+02 -1.741862913395e+00 0.000000000000e+00 0.000000000000e+00
6.150000000000e+02 -1.069707075286e+00 0.000000000000e+00 0.000000000000e+00
6.152500000000e+02 -3.601267432510e-01 0.000000000000e+00 0.000000000000e+00
6.155000000000e+02 3.277646182955e-01 0.000000000000e+00 0.000000000000e+00
6.157500000000e+02 9.381423588801e-01 0.000000000000e+00 0.000000000000e+00
6.160000000000e+02 1.423681369840e+00 0.000000000000e+00 0.000000000000e+00
6.162500000000e+02 1.750152591772e+00 0.000000000000e+00 0.000000000000e+00
6.165000000000e+02 1.899830871552e+00 0.000000000000e+00 0.000000000000e+00
6.167500000000e+02 1.873228739745e+00 0.000000000000e+00 0.000000000000e+00
6.170000000000e+02 1.688839687392e+00 0.000000000000e+00 0.000000000000e+00
6.172500000000e+02 1.380806822183e+00 0.000000000000e+00 0.000000000000e+00
6.175000000000e+02 9.946998308445e-01 0.000000000000e+00 0.000000000000e+00
6.177500000000e+02 5.818481949899e-01 0.000000000000e+00 0.000000000000e+00
6.180000000000e+02 1.929018262765e-01 0.000000000000e+00 0.000000000000e+00
6.182500000000e+02 -1.285649891497e-01 0.000000000000e+00 0.000000000000e+00
6.185000000000e+02 -3.515518051166e-01 0.000000000000e+00 0.000000000000e+00
6.187500000000e+02 -4.614587948207e-01 0.000000000000e+00 0.000000000000e+00
6.190000000000e+02 -4.616653336314e-01 0.000000000000e+00 0.000000000000e+00
6.192500000000e+02 -3.725748883361e-01 0.000000000000e+00 0.000000000000e+00
6.195000000000e+02 -2.281893135794e-01 0.000000000000e+00 0.000000000000e+00
6.197500000000e+02 -7.063354868294e-02 0.000000000000e+00 0.000000000000e+00
6.200000000000e+02 5.663342056675e-02 0.000000000000e+00 0.000000000000e+00
6.202500000000e+02 1.159625141567e-01 0.000000000000e+00 0.000000000000e+00
6.205000000000e+02 8.196143396367e-02 0.000000000000e+00 0.000000000000e+00
6.207500000000e+02 -5.375038179731e-02 0.000000000000e+00 0.000000000000e+00
6.210000000000e+02 -2.802669450105e-01 0.000000000000e+00 0.000000000000e+00
6.212500000000e+02 -5.680563199913e-01 0.000000000000e+00 0.000000000000e+00
6.215000000000e+02 -8.725957894605e-01 0.000000000000e+00 0.000000000000e+00
6.217500000000e+02 -1.140579035935e+00 0.000000000000e+00 0.000000000000e+00
6.220000000000e+02 -1.317889687733e+00 0.000000000000e+00 0.000000000000e+00
6.222500000000e+02 -1.358232500217e+00 0.000000000000e+00 0.000000000000e+00
6.225000000000e+02 -1.231159804237e+00 0.000000000000e+00 0.000000000000e+00
6.227500000000e+02 -9.282561688054e-01 0.000000000000e+00 0.000000000000e+00
6.230000000000e+02 -4.664528589930e-01 0.000000000000e+00 0.000000000000e+00
6.232500000000e+02 1.121868713106e-01 0.000000000000e+00 0.000000000000e+00
6.235000000000e+02 7.443874615290e-01 0.000000000000e+00 0.000000000000e+00
6.237500000000e+02 1.352930467242e+00 0.000000000000e+00 0.000000000000e+00
6.240000000000e+02 1.856415045206e+00 0.000000000000e+00 0.000000000000e+00
6.242500000000e+02 2.180249420226e+00 0.000000000000e+00 0.000000000000e+00
6.245000000000e+02 2.267376308225e+00 0.000000000000e+00 0.000000000000e+00
6.247500000000e+02 2.087203574274e+00 0.000000000000e+00 0.000000000000e+00
6.250000000000e+02 1.641397397952e+00 0.000000000000e+00 0.000000000000e+00
6.252500000000e+02 9.655802016232e-01 0.000000000000e+00 0.000000000000e+00
6.255000000000e+02 1.265114325330e-01 0.000000000000e+00 0.000000000000e+00
6.257500000000e+02 -7.850555271932e-01 0.000000000000e+00 0.000000000000e+00
6.260000000000e+02 -1.665037711271e+00 0.000000000000e+00 0.000000000000e+00
6.262500000000e+02 -2.408889004138e+00 0.000000000000e+00 0.000000000000e+00
6.265000000000e+02 -2.925001806332e+00 0.000000000000e+00 0.000000000000e+00
6.267500000000e+02 -3.146852295868e+00 0.000000000000e+00 0.000000000000e+00
6.270000000000e+02 -3.042219303562e+00 0.000000000000e+00 0.000000000000e+00
6.272500000000e+02 -2.618163840765e+00 0.000000000000e+00 0.000000000000e+00
6.275000000000e+02 -1.921003844005e+00 0.000000000000e+00 0.000000000000e+00
6.277500000000e+02 -1.031183802957e+00 0.000000000000e+00 0.000000000000e+00
6.280000000000e+02 -5.363053968721e-02 0.000000000000e+00 0.000000000000e+00
6.282500000000e+02 8.951919734689e-01 0.000000000000e+00 0.000000000000e+00
6.285000000000e+02 1.701852367500e+00 0.000000000000e+00 0.000000000000e+00
6.287500000000e+02 2.270231443422e+00 0.000000000000e+00 0.000000000000e+00
6.290000000000e+02 2.533619550746e+00 0.000000000000e+00 0.000000000000e+00
6.292500000000e+02 2.463023069905e+00 0.000000000000e+00 0.000000000000e+00
6.295000000000e+02 2.070577622085e+00 0.000000000000e+00 0.000000000000e+00
6.297500000000e+02 1.407625600319e+00 0.000000000000e+00 0.000000000000e+00
6.300000000000e+02 5.577376079383e-01 0.000000000000e+00 0.000000000000e+00
6.302500000000e+02 -3.743594473038e-01 0.000000000000e+00 0.000000000000e+00
6.305000000000e+02 -1.276436187560e+00 0.000000000000e+00 0.000000000000e+00
6.307500000000e+02 -2.043147656282e+00 0.000000000000e+00 0.000000000000e+00
6.310000000000e+02 -2.589224842518e+00 0.000000000000e+00 0.000000000000e+00
6.312500000000e+02 -2.859730668222e+00 0.000000000000e+00 0.000000000000e+00
6.315000000000e+02 -2.836068022154e+00 0.000000000000e+00 0.000000000000e+00
6.317500000000e+02 -2.537032293956e+00 0.000000000000e+00 0.000000000000e+00
6.320000000000e+02 -2.014895500990e+00 0.000000000000e+00 0.000000000000e+00
6.322500000000e+02 -1.347193946319e+00 0.000000000000e+00 0.000000000000e+00
6.325000000000e+02 -6.254691368533e-01 0.000000000000e+00 0.000000000000e+00
6.327500000000e+02 5.739839905246e-02 0.000000000000e+00 0.000000000000e+00
6.330000000000e+02 6.194734479064e-01 0.000000000000e+00 0.000000000000e+00
6.332500000000e+02 9.999880979583e-01 0.000000000000e+00 0.000000000000e+00
6.335000000000e+02 1.166166463375e+00 0.000000000000e+00 0.000000000000e+00
6.337500000000e+02 1.115845038089e+00 0.000000000000e+00 0.000000000000e+00
6.340000000000e+02 8.757108281661e-01 0.000000000000e+00 0.000000000000e+00
6.342500000000e+02 4.956157908400e-01 0.000000000000e+00 0.000000000000e+00
6.345000000000e+02 3.997590811507e-02 0.000000000000e+00 0.000000000000e+00
6.347500000000e+02 -4.223526694326e-01 0.000000000000e+00 0.000000000000e+00
6.350000000000e+02 -8.281624413219e-01 0.000000000000e+00 0.000000000000e+00
6.352500000000e+02 -1.128462502168e+00 0.000000000000e+00 0.000000000000e+00
6.355000000000e+02 -1.294332479106e+00 0.000000000000e+00 0.000000000000e+00
6.357500000000e+02 -1.319332461716e+00 0.000000000000e+00 0.000000000000e+00
6.360000000000e+02 -1.218297430454e+00 0.000000000000e+00 0.000000000000e+00
6.362500000000e+02 -1.022910431002e+00 0.000000000000e+00 0.000000000000e+00
6.365000000000e+02 -7.749342255159e-01 0.000000000000e+00 0.000000000000e+00
6.367500000000e+02 -5.183130001808e-01 0.000000000000e+00 0.000000000000e+00
6.370000000000e+02 -2.914858150708e-01 0.000000000000e+00 0.000000000000e+00
6.372500000000e+02 -1.211661371622e-01 0.000000000000e+00 0.000000000000e+00
6.375000000000e+02 -1.855571342238e-02 0.000000000000e+00 0.000000000000e+00
6.377500000000e+02 2.147400615188e-02 0.000000000000e+00 0.000000000000e+00
6.380000000000e+02 1.821104341060e-02 0.000000000000e+00 0.000000000000e+00
6.382500000000e+02 4.246614403627e-04 0.000000000000e+00 0.000000000000e+00
6.385000000000e+02 7.645896288248e-05 0.000000000000e+00 0.000000000000e+00
6.387500000000e+02 4.557669506469e-02 0.000000000000e+00 0.000000000000e+00
6.390000000000e+02 1.558045640655e-01 0.000000000000e+00 0.000000000000e+00
6.392500000000e+02 3.359688093459e-01 0.000000000000e+00 0.000000000000e+00
6.395000000000e+02 5.760620899706e-01 0.000000000000e+00 0.000000000000e+00
6.397500000000e+02 8.522126592388e-01 0.000000000000e+00 0.000000000000e+00
6.400000000000e+02 1.130734530350e+00 0.000000000000e+00 0.000000000000e+00
6.402500000000e+02 1.374205372765e+00 0.000000000000e+00 0.000000000000e+00
6.405000000000e+02 1.548538174256e+00 0.000000000000e+00 0.000000000000e+00
6.407500000000e+02 1.629819161793e+00 0.000000000000e+00 0.000000000000e+00
6.410000000000e+02 1.609694327642e+00 0.000000000000e+00 0.000000000000e+00
6.412500000000e+02 1.498301083188e+00 0.000000000000e+00 0.000000000000e+00
6.415000000000e+02 1.324127809631e+00 0.000000000000e+00 0.000000000000e+00
6.417500000000e+02 1.130681866382e+00 0.000000000000e+00 0.000000000000e+00
6.420000000000e+02 9.703766012518e-01 0.000000000000e+00 0.000000000000e+00
6.422500000000e+02 8.965244118644e-01 0.000000000000e+00 0.000000000000e+00
6.425000000000e+02 9.546675699022e-01 0.000000000000e+00 0.000000000000e+00
6.427500000000e+02 1.174632861635e+00 0.000000000000e+00 0.000000000000e+00
6.430000000000e+02 1.564631085777e+00 0.000000000000e+00 0.000000000000e+00
6.432500000000e+02 2.108443489734e+00 0.000000000000e+00 0.000000000000e+00
6.435000000000e+02 2.766283783172e+00 0.000000000000e+00 0.000000000000e+00
6.437500000000e+02 3.479364221731e+00 0.000000000000e+00 0.000000000000e+00
6.440000000000e+02 4.177613239745e+00 0.000000000000e+00 0.000000000000e+00
6.442500000000e+02 4.789480925867e+00 0.000000000000e+00 0.000000000000e+00
6.445000000000e+02 5.252408730134e+00 0.000000000000e+00 0.000000000000e+00
6.447500000000e+02 5.522390545562e+00 0.000000000000e+00 0.000000000000e+00
6.450000000000e+02 5.581141491574e+00 0.000000000000e+00 0.000000000000e+00
6.452500000000e+02 5.439709754579e+00 0.000000000000e+00 0.000000000000e+00
6.455000000000e+02 5.137871592656e+00 0.000000000000e+00 0.000000000000e+00
6.457500000000e+02 4.739266740718e+00 0.000000000000e+00 0.000000000000e+00
6.460000000000e+02 4.322869254639e+00 0.000000000000e+00 0.000000000000e+00
6.462500000000e+02 3.971951032437e+00 0.000000000000e+00 0.000000000000e+00
6.465000000000e+02 3.762095621293e+00 0.000000000000e+00 0.000000000000e+00
6.467500000000e+02 3.749995501720e+00 0.000000000000e+00 0.000000000000e+00
6.470000000000e+02 3.964686933847e+00 0.000000000000e+00 0.000000000000e+00
6.472500000000e+02 4.402550667034e+00 0.000000000000e+00 0.000000000000e+00
6.475000000000e+02 5.026879428633e+00 0.000000000000e+00 0.000000000000e+00
6.477500000000e+02 5.772159811888e+00 0.000000000000e+00 0.000000000000e+00
6.480000000000e+02 6.552532185237e+00 0.000000000000e+00 0.000000000000e+00
6.482500000000e+02 7.273278181426e+00 0.000000000000e+00 0.000000000000e+00
6.485000000000e+02 7.843732288026e+00 0.000000000000e+00 0.000000000000e+00
6.487500000000e+02 8.189789999204e+00 0.000000000000e+00 0.000000000000e+00
6.490000000000e+02 8.264224511025e+00 0.000000000000e+00 0.000000000000e+00
6.492500000000e+02 8.053323063078e+00 0.000000000000e+00 0.000000000000e+00
6.495000000000e+02 7.578870633788e+00 0.000000000000e+00 0.000000000000e+00
6.497500000000e+02 6.895168663975e+00 0.000000000000e+00 0.000000000000e+00
6.500000000000e+02 6.081484539229e+00 0.000000000000e+00 0.000000000000e+00
6.502500000000e+02 5.230981253774e+00 0.000000000000e+00 0.000000000000e+00
6.505000000000e+02 4.437681385248e+00 0.000000000000e+00 0.000000000000e+00
6.507500000000e+02 3.783302268174e+00 0.000000000000e+00 0.000000000000e+00
6.510000000000e+02 3.325819365822e+00 0.000000000000e+00 0.000000000000e+00
6.512500000000e+02 3.091369710733e+00 0.000000000000e+00 0.000000000000e+00
6.515000000000e+02 3.070632661324e+00 0.000000000000e+00 0.000000000000e+00
6.517500000000e+02 3.220189834411e+00 0.000000000000e+00 0.000000000000e+00
6.520000000000e+02 3.468661494997e+00 0.000000000000e+00 0.000000000000e+00
6.522500000000e+02 3.726743943375e+00 0.000000000000e+00 0.000000000000e+00
6.525000000000e+02 3.899727356462e+00 0.000000000000e+00 0.000000000000e+00
6.527500000000e+02 3.900732947383e+00 0.000000000000e+00 0.000000000000e+00
6.530000000000e+02 3.662819144110e+00 0.000000000000e+00 0.000000000000e+00
6.532500000000e+02 3.148279329858e+00 0.000000000000e+00 0.000000000000e+00
6.535000000000e+02 2.353861596035e+00 0.000000000000e+00 0.000000000000e+00
6.537500000000e+02 1.311223752821e+00 0.000000000000e+00 0.000000000000e+00
6.540000000000e+02 8.261010927962e-02 0.000000000000e+00 0.000000000000e+00
6.542500000000e+02 -1.247595997863e+00 0.000000000000e+00 0.000000000000e+00
6.545000000000e+02 -2.584222501410e+00 0.000000000000e+00 0.000000000000e+00
6.547500000000e+02 -3.833951633400e+00 0.000000000000e+00 0.000000000000e+00
6.550000000000e+02 -4.917488000691e+00 0.000000000000e+00 0.000000000000e+00
6.552500000000e+02 -5.779576301229e+00 0.000000000000e+00 0.000000000000e+00
6.555000000000e+02 -6.395518599783e+00 0.000000000000e+00 0.000000000000e+00
6.557500000000e+02 -6.773349971060e+00 0.000000000000e+00 0.000000000000e+00
6.560000000000e+02 -6.951449235187e+00 0.000000000000e+00 0.000000000000e+00
6.562500000000e+02 -6.991999871229e+00 0.000000000000e+00 0.000000000000e+00
6.565000000000e+02 -6.971285165725e+00 0.000000000000e+00 0.000000000000e+00
6.567500000000e+02 -6.968222875968e+00 0.000000000000e+00 0.000000000000e+00
6.570000000000e+02 -7.052762111380e+00 0.000000000000e+00 0.000000000000e+00
6.572500000000e+02 -7.275752464127e+00 0.000000000000e+00 0.000000000000e+00
6.575000000000e+02 -7.661659181737e+00 0.000000000000e+00 0.000000000000e+00
6.577500000000e+02 -8.205076088369e+00 0.000000000000e+00 0.000000000000e+00
6.580000000000e+02 -8.871442929400e+00 0.000000000000e+00 0.000000000000e+00
6.582500000000e+02 -9.601784502978e+00 0.000000000000e+00 0.000000000000e+00
6.585000000000e+02 -1.032073837012e+01 0.000000000000e+00 0.000000000000e+00
6.587500000000e+02 -1.094670172392e+01 0.000000000000e+00 0.000000000000e+00
6.590000000000e+02 -1.140266396437e+01 0.000000000000e+00 0.000000000000e+00
6.592500000000e+02 -1.162623203515e+01 0.000000000000e+00 0.000000000000e+00
6.595000000000e+02 -1.157750368575e+01 0.000000000000e+00 0.000000000000e+00
6.597500000000e+02 -1.124377360835e+01 0.000000000000e+00 0.000000000000e+00
6.600000000000e+02 -1.064051837993e+01 0.000000000000e+00 0.000000000000e+00
6.602500000000e+02 -9.808630974010e+00 0.000000000000e+00 0.000000000000e+00
6.605000000000e+02 -8.808389957303e+00 0.000000000000e+00 0.000000000000e+00
6.607500000000e+02 -7.711081567110e+00 0.000000000000e+00 0.000000000000e+00
6.610000000000e+02 -6.589487190691e+00 0.000000000000e+00 0.000000000000e+00
6.612500000000e+02 -5.508567748489e+00 0.000000000000e+00 0.000000000000e+00
6.615000000000e+02 -4.517608888704e+00 0.000000000000e+00 0.000000000000e+00
6.617500000000e+02 -3.644851644546e+00 0.000000000000e+00 0.000000000000e+00
6.620000000000e+02 -2.895260472040e+00 0.000000000000e+00 0.000000000000e+00
6.622500000000e+02 -2.251629810665e+00 0.000000000000e+00 0.000000000000e+00
6.625000000000e+02 -1.678765953598e+00 0.000000000000e+00 0.000000000000e+00
6.627500000000e+02 -1.130067358714e+00 0.000000000000e+00 0.000000000000e+00
6.630000000000e+02 -5.555187918374e-01 0.000000000000e+00 0.000000000000e+00
6.632500000000e+02 9.004830496459e-02 0.000000000000e+00 0.000000000000e+00
6.635000000000e+02 8.395774620122e-01 0.000000000000e+00 0.000000000000e+00
6.637500000000e+02 1.708282649967e+00 0.000000000000e+00 0.000000000000e+00
6.640000000000e+02 2.690722542534e+00 0.000000000000e+00 0.000000000000e+00
6.642500000000e+02 3.760785000148e+00 0.000000000000e+00 0.000000000000e+00
6.645000000000e+02 4.874506968244e+00 0.000000000000e+00 0.000000000000e+00
6.647500000000e+02 5.975272682177e+00 0.000000000000e+00 0.000000000000e+00
6.650000000000e+02 7.000626022274e+00 0.000000000000e+00 0.000000000000e+00
6.652500000000e+02 7.889740246540e+00 0.000000000000e+00 0.000000000000e+00
6.655000000000e+02 8.590532258669e+00 0.000000000000e+00 0.000000000000e+00
6.657500000000e+02 9.065491700203e+00 0.000000000000e+00 0.000000000000e+00
6.660000000000e+02 9.295501054876e+00 0.000000000000e+00 0.000000000000e+00
6.662500000000e+02 9.281219074201e+00 0.000000000000e+00 0.000000000000e+00
6.665000000000e+02 9.041942584038e+00 0.000000000000e+00 0.000000000000e+00
6.667500000000e+02 8.612202853650e+00 0.000000000000e+00 0.000000000000e+00
6.670000000000e+02 8.036646039989e+00 0.000000000000e+00 0.000000000000e+00
6.672500000000e+02 7.363954900628e+00 0.000000000000e+00 0.000000000000e+00
6.675000000000e+02 6.640666258732e+00 0.000000000000e+00 0.000000000000e+00
6.677500000000e+02 5.905716814231e+00 0.000000000000e+00 0.000000000000e+00
6.680000000000e+02 5.186416531547e+00 0.000000000000e+00 0.000000000000e+00
6.682500000000e+02 4.496326468671e+00 0.000000000000e+00 0.000000000000e+00
6.685000000000e+02 3.835240128597e+00 0.000000000000e+00 0.000000000000e+00
6.687500000000e+02 3.191173896990e+00 0.000000000000e+00 0.000000000000e+00
6.690000000000e+02 2.544003046943e+00 0.000000000000e+00 0.000000000000e+00
6.692500000000e+02 1.870170353048e+00 0.000000000000e+00 0.000000000000e+00
6.695000000000e+02 1.147770285148e+00 0.000000000000e+00 0.000000000000e+00
6.697500000000e+02 3.612862317841e-01 0.000000000000e+00 0.000000000000e+00
6.700000000000e+02 -4.946693439911e-01 0.000000000000e+00 0.000000000000e+00
6.702500000000e+02 -1.413105149700e+00 0.000000000000e+00 0.000000000000e+00
6.705000000000e+02 -2.374168308066e+00 0.000000000000e+00 0.000000000000e+00
6.707500000000e+02 -3.346459790763e+00 0.000000000000e+00 0.000000000000e+00
6.710000000000e+02 -4.289938918252e+00 0.000000000000e+00 0.000000000000e+00
6.712500000000e+02 -5.160004229853e+00 0.000000000000e+00 0.000000000000e+00
6.715000000000e+02 -5.912196608495e+00 0.000000000000e+00 0.000000000000e+00
6.717500000000e+02 -6.506907378742e+00 0.000000000000e+00 0.000000000000e+00
6.720000000000e+02 -6.913494270767e+00 0.000000000000e+00 0.000000000000e+00
6.722500000000e+02 -7.113305561303e+00 0.000000000000e+00 0.000000000000e+00
6.725000000000e+02 -7.101271401817e+00 0.000000000000e+00 0.000000000000e+00
6.727500000000e+02 -6.885918039070e+00 0.000000000000e+00 0.000000000000e+00
6.730000000000e+02 -6.487868097519e+00 0.000000000000e+00 0.000000000000e+00
6.732500000000e+02 -5.937080889580e+00 0.000000000000e+00 0.000000000000e+00
6.735000000000e+02 -5.269236775893e+00 0.000000000000e+00 0.000000000000e+00
6.737500000000e+02 -4.521761169181e+00 0.000000000000e+00 0.000000000000e+00
6.740000000000e+02 -3.730007447217e+00 0.000000000000e+00 0.000000000000e+00
6.742500000000e+02 -2.924073558726e+00 0.000000000000e+00 0.000000000000e+00
6.745000000000e+02 -2.126622992828e+00 0.000000000000e+00 0.000000000000e+00
6.747500000000e+02 -1.351932850463e+00 0.000000000000e+00 0.000000000000e+00
6.750000000000e+02 -6.062207662289e-01 0.000000000000e+00 0.000000000000e+00
6.752500000000e+02 1.108687639514e-01 0.000000000000e+00 0.000000000000e+00
6.755000000000e+02 8.038875248344e-01 0.000000000000e+00 0.000000000000e+00
6.757500000000e+02 1.478694393284e+00 0.000000000000e+00 0.000000000000e+00
6.760000000000e+02 2.139488663984e+00 0.000000000000e+00 0.000000000000e+00
6.762500000000e+02 2.786199235546e+00 0.000000000000e+00 0.000000000000e+00
6.765000000000e+02 3.412605400309e+00 0.000000000000e+00 0.000000000000e+00
6.767500000000e+02 4.005460273350e+00 0.000000000000e+00 0.000000000000e+00
6.770000000000e+02 4.544750668397e+00 0.000000000000e+00 0.000000000000e+00
6.772500000000e+02 5.005075652118e+00 0.000000000000e+00 0.000000000000e+00
6.775000000000e+02 5.357979488696e+00 0.000000000000e+00 0.000000000000e+00
6.777500000000e+02 5.574951448632e+00 0.000000000000e+00 0.000000000000e+00
6.780000000000e+02 5.630719860825e+00 0.000000000000e+00 0.000000000000e+00
6.782500000000e+02 5.506430628212e+00 0.000000000000e+00 0.000000000000e+00
6.785000000000e+02 5.192314883140e+00 0.000000000000e+00 0.000000000000e+00
6.787500000000e+02 4.689513806798e+00 0.000000000000e+00 0.000000000000e+00
6.790000000000e+02 4.010832234013e+00 0.000000000000e+00 0.000000000000e+00
6.792500000000e+02 3.180323114724e+00 0.000000000000e+00 0.000000000000e+00
6.795000000000e+02 2.231745762552e+00 0.000000000000e+00 0.000000000000e+00
6.797500000000e+02 1.206074627644e+00 0.000000000000e+00 0.000000000000e+00
6.800000000000e+02 1.483457234111e-01 0.000000000000e+00 0.000000000000e+00
6.802500000000e+02 -8.957984890391e-01 0.000000000000e+00 0.000000000000e+00
6.805000000000e+02 -1.883476668740e+00 0.000000000000e+00 0.000000000000e+00
6.807500000000e+02 -2.777479646686e+00 0.000000000000e+00 0.000000000000e+00
6.810000000000e+02 -3.548421553976e+00 0.000000000000e+00 0.000000000000e+00
6.812500000000e+02 -4.175930035088e+00 0.000000000000e+00 0.000000000000e+00
6.815000000000e+02 -4.648800678661e+00 0.000000000000e+00 0.000000000000e+00
6.817500000000e+02 -4.964174517865e+00 0.000000000000e+00 0.000000000000e+00
6.820000000000e+02 -5.125921668637e+00 0.000000000000e+00 0.000000000000e+00
6.822500000000e+02 -5.142512914423e+00 0.000000000000e+00 0.000000000000e+00
6.825000000000e+02 -5.024721471278e+00 0.000000000000e+00 0.000000000000e+00
6.827500000000e+02 -4.783511223285e+00 0.000000000000e+00 0.000000000000e+00
6.830000000000e+02 -4.428433226140e+00 0.000000000000e+00 0.000000000000e+00
6.832500000000e+02 -3.966773311602e+00 0.000000000000e+00 0.000000000000e+00
6.835000000000e+02 -3.403580119558e+00 0.000000000000e+00 0.000000000000e+00
6.837500000000e+02 -2.742569479974e+00 0.000000000000e+00 0.000000000000e+00
6.840000000000e+02 -1.987765340180e+00 0.000000000000e+00 0.000000000000e+00
6.842500000000e+02 -1.145617692094e+00 0.000000000000e+00 0.000000000000e+00
6.845000000000e+02 -2.272508784597e-01 0.000000000000e+00 0.000000000000e+00
6.847500000000e+02 7.495459267345e-01 0.000000000000e+00 0.000000000000e+00
6.850000000000e+02 1.758963182338e+00 0.000000000000e+00 0.000000000000e+00
6.852500000000e+02 2.766763338051e+00 0.000000000000e+00 0.000000000000e+00
6.855000000000e+02 3.731023404668e+00 0.000000000000e+00 0.000000000000e+00
6.857500000000e+02 4.604085970800e+00 0.000000000000e+00 0.000000000000e+00
6.860000000000e+02 5.335617248887e+00 0.000000000000e+00 0.000000000000e+00
6.862500000000e+02 5.876516068779e+00 0.000000000000e+00 0.000000000000e+00
6.865000000000e+02 6.183288645108e+00 0.000000000000e+00 0.000000000000e+00
6.867500000000e+02 6.222418312417e+00 0.000000000000e+00 0.000000000000e+00
6.870000000000e+02 5.974229978342e+00 0.000000000000e+00 0.000000000000e+00
6.872500000000e+02 5.435781510955e+00 0.000000000000e+00 0.000000000000e+00
6.875000000000e+02 4.622406397732e+00 0.000000000000e+00 0.000000000000e+00
6.877500000000e+02 3.567673637143e+00 0.000000000000e+00 0.000000000000e+00
6.880000000000e+02 2.321705042017e+00 0.000000000000e+00 0.000000000000e+00
6.882500000000e+02 9.479753753635e-01 0.000000000000e+00 0.000000000000e+00
6.885000000000e+02 -4.811064482475e-01 0.000000000000e+00 0.000000000000e+00
6.887500000000e+02 -1.889398701789e+00 0.000000000000e+00 0.000000000000e+00
6.890000000000e+02 -3.202488792468e+00 0.000000000000e+00 0.000000000000e+00
6.892500000000e+02 -4.352872172992e+00 0.000000000000e+00 0.000000000000e+00
6.895000000000e+02 -5.284349498760e+00 0.000000000000e+00 0.000000000000e+00
6.897500000000e+02 -5.955248763415e+00 0.000000000000e+00 0.000000000000e+00
6.900000000000e+02 -6.340230817142e+00 0.000000000000e+00 0.000000000000e+00
6.902500000000e+02 -6.430613934077e+00 0.000000000000e+00 0.000000000000e+00
6.905000000000e+02 -6.233331788004e+00 0.000000000000e+00 0.000000000000e+00
6.907500000000e+02 -5.768794977512e+00 0.000000000000e+00 0.000000000000e+00
6.910000000000e+02 -5.068038022574e+00 0.000000000000e+00 0.000000000000e+00
6.912500000000e+02 -4.169586727498e+00 0.000000000000e+00 0.000000000000e+00
6.915000000000e+02 -3.116468636041e+00 0.000000000000e+00 0.000000000000e+00
6.917500000000e+02 -1.953715139502e+00 0.000000000000e+00 0.000000000000e+00
6.920000000000e+02 -7.265799207718e-01 0.000000000000e+00 0.000000000000e+00
6.922500000000e+02 5.204554336937e-01 0.000000000000e+00 0.000000000000e+00
6.925000000000e+02 1.743977253764e+00 0.000000000000e+00 0.000000000000e+00
6.927500000000e+02 2.901465151555e+00 0.000000000000e+00 0.000000000000e+00
6.930000000000e+02 3.950971831761e+00 0.000000000000e+00 0.000000000000e+00
6.932500000000e+02 4.851019657885e+00 0.000000000000e+00 0.000000000000e+00
6.935000000000e+02 5.561046521286e+00 0.000000000000e+00 0.000000000000e+00
6.937500000000e+02 6.042639070589e+00 0.000000000000e+00 0.000000000000e+00
6.940000000000e+02 6.261644802478e+00 0.000000000000e+00 0.000000000000e+00
6.942500000000e+02 6.191077183101e+00 0.000000000000e+00 0.000000000000e+00
6.945000000000e+02 5.814546890989e+00 0.000000000000e+00 0.000000000000e+00
6.947500000000e+02 5.129796373726e+00 0.000000000000e+00 0.000000000000e+00
6.950000000000e+02 4.151810768711e+00 0.000000000000e+00 0.000000000000e+00
6.952500000000e+02 2.914946037103e+00 0.000000000000e+00 0.000000000000e+00
6.955000000000e+02 1.473565443679e+00 0.000000000000e+00 0.000000000000e+00
6.957500000000e+02 -9.919276349833e-02 0.000000000000e+00 0.000000000000e+00
6.960000000000e+02 -1.714693435731e+00 0.000000000000e+00 0.000000000000e+00
6.962500000000e+02 -3.274060211717e+00 0.000000000000e+00 0.000000000000e+00
6.965000000000e+02 -4.675081744722e+00 0.000000000000e+00 0.000000000000e+00
6.967500000000e+02 -5.820203348316e+00 0.000000000000e+00 0.000000000000e+00
6.970000000000e+02 -6.624855147013e+00 0.000000000000e+00 0.000000000000e+00
6.972500000000e+02 -7.025265753168e+00 0.000000000000e+00 0.000000000000e+00
6.975000000000e+02 -6.984907689637e+00 0.000000000000e+00 0.000000000000e+00
6.977500000000e+02 -6.498822139889e+00 0.000000000000e+00 0.000000000000e+00
6.980000000000e+02 -5.595267395564e+00 0.000000000000e+00 0.000000000000e+00
6.982500000000e+02 -4.334406073539e+00 0.000000000000e+00 0.000000000000e+00
6.985000000000e+02 -2.804059146560e+00 0.000000000000e+00 0.000000000000e+00
6.987500000000e+02 -1.112872371267e+00 0.000000000000e+00 0.000000000000e+00
6.990000000000e+02 6.184760050770e-01 0.000000000000e+00 0.000000000000e+00
6.992500000000e+02 2.267183097750e+00 0.000000000000e+00 0.000000000000e+00
6.995000000000e+02 3.718382496258e+00 0.000000000000e+00 0.000000000000e+00
6.997500000000e+02 4.874386356739e+00 0.000000000000e+00 0.000000000000e+00
7.000000000000e+02 5.662235516218e+00 0.000000000000e+00 0.000000000000e+00
7.002500000000e+02 6.038879632626e+00 0.000000000000e+00 0.000000000000e+00
7.005000000000e+02 5.993574511682e+00 0.000000000000e+00 0.000000000000e+00
7.007500000000e+02 5.547385457250e+00 0.000000000000e+00 0.000000000000e+00
7.010000000000e+02 4.749986410759e+00 0.000000000000e+00 0.000000000000e+00
7.012500000000e+02 3.674209012092e+00 0.000000000000e+00 0.000000000000e+00
7.015000000000e+02 2.408993871787e+00 0.000000000000e+00 0.000000000000e+00
7.017500000000e+02 1.051508547559e+00 0.000000000000e+00 0.000000000000e+00
7.020000000000e+02 -3.007846380302e-01 0.000000000000e+00 0.000000000000e+00
7.022500000000e+02 -1.557397729793e+00 0.000000000000e+00 0.000000000000e+00
7.025000000000e+02 -2.640852282253e+00 0.000000000000e+00 0.000000000000e+00
7.027500000000e+02 -3.491099614357e+00 0.000000000000e+00 0.000000000000e+00
7.030000000000e+02 -4.068154171197e+00 0.000000000000e+00 0.000000000000e+00
7.032500000000e+02 -4.352966887307e+00 0.000000000000e+00 0.000000000000e+00
7.035000000000e+02 -4.346729792086e+00 0.000000000000e+00 0.000000000000e+00
7.037500000000e+02 -4.068915943269e+00 0.000000000000e+00 0.000000000000e+00
7.040000000000e+02 -3.554412769908e+00 0.000000000000e+00 0.000000000000e+00
7.042500000000e+02 -2.850104665896e+00 0.000000000000e+00 0.000000000000e+00
7.045000000000e+02 -2.011213522731e+00 0.000000000000e+00 0.000000000000e+00
7.047500000000e+02 -1.097631243199e+00 0.000000000000e+00 0.000000000000e+00
7.050000000000e+02 -1.703961380488e-01 0.000000000000e+00 0.000000000000e+00
7.052500000000e+02 7.116057297048e-01 0.000000000000e+00 0.000000000000e+00
7.055000000000e+02 1.494678561252e+00 0.000000000000e+00 0.000000000000e+00
7.057500000000e+02 2.133071365832e+00 0.000000000000e+00 0.000000000000e+00
7.060000000000e+02 2.591407716337e+00 0.000000000000e+00 0.000000000000e+00
7.062500000000e+02 2.846708539691e+00 0.000000000000e+00 0.000000000000e+00
7.065000000000e+02 2.889877361759e+00 0.000000000000e+00 0.000000000000e+00
7.067500000000e+02 2.726479143402e+00 0.000000000000e+00 0.000000000000e+00
7.070000000000e+02 2.376632510890e+00 0.000000000000e+00 0.000000000000e+00
7.072500000000e+02 1.873863182442e+00 0.000000000000e+00 0.000000000000e+00
7.075000000000e+02 1.262838740642e+00 0.000000000000e+00 0.000000000000e+00
7.077500000000e+02 5.960175837002e-01 0.000000000000e+00 0.000000000000e+00
7.080000000000e+02 -7.061520368041e-02 0.000000000000e+00 0.000000000000e+00
7.082500000000e+02 -6.824057683359e-01 0.000000000000e+00 0.000000000000e+00
7.085000000000e+02 -1.191035648913e+00 0.000000000000e+00 0.000000000000e+00
7.087500000000e+02 -1.559139831106e+00 0.000000000000e+00 0.000000000000e+00
7.090000000000e+02 -1.763985886615e+00 0.000000000000e+00 0.000000000000e+00
7.092500000000e+02 -1.799717762098e+00 0.000000000000e+00 0.000000000000e+00
7.095000000000e+02 -1.677802153005e+00 0.000000000000e+00 0.000000000000e+00
7.097500000000e+02 -1.425516273659e+00 0.000000000000e+00 0.000000000000e+00
7.100000000000e+02 -1.082559848378e+00 0.000000000000e+00 0.000000000000e+00
7.102500000000e+02 -6.961288143146e-01 0.000000000000e+00 0.000000000000e+00
7.105000000000e+02 -3.150164222825e-01 0.000000000000e+00 0.000000000000e+00
7.107500000000e+02 1.652706312096e-02 0.000000000000e+00 0.000000000000e+00
7.110000000000e+02 2.643715302502e-01 0.000000000000e+00 0.000000000000e+00
7.112500000000e+02 4.087530440352e-01 0.000000000000e+00 0.000000000000e+00
7.115000000000e+02 4.465693549347e-01 0.000000000000e+00 0.000000000000e+00
7.117500000000e+02 3.913517232811e-01 0.000000000000e+00 0.000000000000e+00
7.120000000000e+02 2.708534389595e-01 0.000000000000e+00 0.000000000000e+00
7.122500000000e+02 1.225340846543e-01 0.000000000000e+00 0.000000000000e+00
7.125000000000e+02 -1.246614787227e-02 0.000000000000e+00 0.000000000000e+00
7.127500000000e+02 -9.602373449972e-02 0.000000000000e+00 0.000000000000e+00
7.130000000000e+02 -9.942931501290e-02 0.000000000000e+00 0.000000000000e+00
7.132500000000e+02 -8.517398052140e-03 0.000000000000e+00 0.000000000000e+00
7.135000000000e+02 1.732936667502e-01 0.000000000000e+00 0.000000000000e+00
7.137500000000e+02 4.245992424244e-01 0.000000000000e+00 0.000000000000e+00
7.140000000000e+02 7.084234686271e-01 0.000000000000e+00 0.000000000000e+00
7.142500000000e+02 9.772203561850e-01 0.000000000000e+00 0.000000000000e+00
7.145000000000e+02 1.179833150514e+00 0.000000000000e+00 0.000000000000e+00
7.147500000000e+02 1.269462390255e+00 0.000000000000e+00 0.000000000000e+00
7.150000000000e+02 1.211496663011e+00 0.000000000000e+00 0.000000000000e+00
7.152500000000e+02 9.900236267156e-01 0.000000000000e+00 0.000000000000e+00
7.155000000000e+02 6.119748768871e-01 0.000000000000e+00 0.000000000000e+00
7.157500000000e+02 1.081542337971e-01 0.000000000000e+00 0.000000000000e+00
7.160000000000e+02 -4.691815458395e-01 0.000000000000e+00 0.000000000000e+00
7.162500000000e+02 -1.052033939698e+00 0.000000000000e+00 0.000000000000e+00
7.165000000000e+02 -1.565024356460e+00 0.000000000000e+00 0.000000000000e+00
7.167500000000e+02 -1.935351147898e+00 0.000000000000e+00 0.000000000000e+00
7.170000000000e+02 -2.103007658725e+00 0.000000000000e+00 0.000000000000e+00
7.172500000000e+02 -2.029828405186e+00 0.000000000000e+00 0.000000000000e+00
7.175000000000e+02 -1.706033318789e+00 0.000000000000e+00 0.000000000000e+00
7.177500000000e+02 -1.153236847765e+00 0.000000000000e+00 0.000000000000e+00
7.180000000000e+02 -4.233437706485e-01 0.000000000000e+00 0.000000000000e+00
7.182500000000e+02 4.066929704387e-01 0.000000000000e+00 0.000000000000e+00
7.185000000000e+02 1.243701113434e+00 0.000000000000e+00 0.000000000000e+00
7.187500000000e+02 1.989636095156e+00 0.000000000000e+00 0.000000000000e+00
7.190000000000e+02 2.553994541434e+00 0.000000000000e+00 0.000000000000e+00
7.192500000000e+02 2.865651340217e+00 0.000000000000e+00 0.000000000000e+00
7.195000000000e+02 2.882510278355e+00 0.000000000000e+00 0.000000000000e+00
7.197500000000e+02 2.597615961895e+00 0.000000000000e+00 0.000000000000e+00
7.200000000000e+02 2.040826133809e+00 0.000000000000e+00 0.000000000000e+00
7.202500000000e+02 1.275729125658e+00 0.000000000000e+00 0.000000000000e+00
7.205000000000e+02 3.921313835979e-01 0.000000000000e+00 0.000000000000e+00
7.207500000000e+02 -5.049540050777e-01 0.000000000000e+00 0.000000000000e+00
7.210000000000e+02 -1.308400455444e+00 0.000000000000e+00 0.000000000000e+00
7.212500000000e+02 -1.922428187584e+00 0.000000000000e+00 0.000000000000e+00
7.215000000000e+02 -2.274652936124e+00 0.000000000000e+00 0.000000000000e+00
7.217500000000e+02 -2.325124229425e+00 0.000000000000e+00 0.000000000000e+00
7.220000000000e+02 -2.071155227730e+00 0.000000000000e+00 0.000000000000e+00
7.222500000000e+02 -1.547313148498e+00 0.000000000000e+00 0.000000000000e+00
7.225000000000e+02 -8.205939914177e-01 0.000000000000e+00 0.000000000000e+00
7.227500000000e+02 1.854372449195e-02 0.000000000000e+00 0.000000000000e+00
7.230000000000e+02 8.680552451695e-01 0.000000000000e+00 0.000000000000e+00
7.232500000000e+02 1.627481138674e+00 0.000000000000e+00 0.000000000000e+00
7.235000000000e+02 2.210641265545e+00 0.000000000000e+00 0.000000000000e+00
7.237500000000e+02 2.556166865716e+00 0.000000000000e+00 0.000000000000e+00
7.240000000000e+02 2.634507504410e+00 0.000000000000e+00 0.000000000000e+00
7.242500000000e+02 2.450555848591e+00 0.000000000000e+00 0.000000000000e+00
7.245000000000e+02 2.041651224409e+00 0.000000000000e+00 0.000000000000e+00
7.247500000000e+02 1.471363780956e+00 0.000000000000e+00 0.000000000000e+00
7.250000000000e+02 8.200335567291e-01 0.000000000000e+00 0.000000000000e+00
7.252500000000e+02 1.734623467676e-01 0.000000000000e+00 0.000000000000e+00
7.255000000000e+02 -3.886270006650e-01 0.000000000000e+00 0.000000000000e+00
7.257500000000e+02 -8.027666427106e-01 0.000000000000e+00 0.000000000000e+00
7.260000000000e+02 -1.029202364629e+00 0.000000000000e+00 0.000000000000e+00
7.262500000000e+02 -1.055713297344e+00 0.000000000000e+00 0.000000000000e+00
7.265000000000e+02 -8.974226950707e-01 0.000000000000e+00 0.000000000000e+00
7.267500000000e+02 -5.928180383465e-01 0.000000000000e+00 0.000000000000e+00
7.270000000000e+02 -1.967367526357e-01 0.000000000000e+00 0.000000000000e+00
7.272500000000e+02 2.285164288987e-01 0.000000000000e+00 0.000000000000e+00
7.275000000000e+02 6.225303427607e-01 0.000000000000e+00 0.000000000000e+00
7.277500000000e+02 9.352263943243e-01 0.000000000000e+00 0.000000000000e+00
7.280000000000e+02 1.133175317985e+00 0.000000000000e+00 0.000000000000e+00
7.282500000000e+02 1.202964949935e+00 0.000000000000e+00 0.000000000000e+00
7.285000000000e+02 1.151278207608e+00 0.000000000000e+00 0.000000000000e+00
7.287500000000e+02 1.001861389820e+00 0.000000000000e+00 0.000000000000e+00
7.290000000000e+02 7.900377267485e-01 0.000000000000e+00 0.000000000000e+00
7.292500000000e+02 5.557775321925e-01 0.000000000000e+00 0.000000000000e+00
7.295000000000e+02 3.365218743190e-01 0.000000000000e+00 0.000000000000e+00
7.297500000000e+02 1.609465729674e-01 0.000000000000e+00 0.000000000000e+00
7.300000000000e+02 4.465385461243e-02 0.000000000000e+00 0.000000000000e+00
7.302500000000e+02 -1.157384701668e-02 0.000000000000e+00 0.000000000000e+00
7.305000000000e+02 -2.077000123314e-02 0.000000000000e+00 0.000000000000e+00
7.307500000000e+02 -6.308662062812e-03 0.000000000000e+00 0.000000000000e+00
7.310000000000e+02 3.352778928881e-03 0.000000000000e+00 0.000000000000e+00
7.312500000000e+02 -1.926584729345e-02 0.000000000000e+00 0.000000000000e+00
7.315000000000e+02 -9.490393675582e-02 0.000000000000e+00 0.000000000000e+00
7.317500000000e+02 -2.331299149077e-01 0.000000000000e+00 0.000000000000e+00
7.320000000000e+02 -4.300429631322e-01 0.000000000000e+00 0.000000000000e+00
7.322500000000e+02 -6.685336944280e-01 0.000000000000e+00 0.000000000000e+00
7.325000000000e+02 -9.210871199738e-01 0.000000000000e+00 0.000000000000e+00
7.327500000000e+02 -1.154668743029e+00 0.000000000000e+00 0.000000000000e+00
7.330000000000e+02 -1.336866491337e+00 0.000000000000e+00 0.000000000000e+00
7.332500000000e+02 -1.442228763485e+00 0.000000000000e+00 0.000000000000e+00
7.335000000000e+02 -1.457681637667e+00 0.000000000000e+00 0.000000000000e+00
7.337500000000e+02 -1.386037554554e+00 0.000000000000e+00 0.000000000000e+00
7.340000000000e+02 -1.246904618181e+00 0.000000000000e+00 0.000000000000e+00
7.342500000000e+02 -1.074723774796e+00 0.000000000000e+00 0.000000000000e+00
7.345000000000e+02 -9.141340944051e-01 0.000000000000e+00 0.000000000000e+00
7.347500000000e+02 -8.133180711603e-01 0.000000000000e+00 0.000000000000e+00
7.350000000000e+02 -8.163355429894e-01 0.000000000000e+00 0.000000000000e+00
7.352500000000e+02 -9.556569503341e-01 0.000000000000e+00 0.000000000000e+00
7.355000000000e+02 -1.246118466273e+00 0.000000000000e+00 0.000000000000e+00
7.357500000000e+02 -1.681337066876e+00 0.000000000000e+00 0.000000000000e+00
7.360000000000e+02 -2.233267991295e+00 0.000000000000e+00 0.000000000000e+00
7.362500000000e+02 -2.855112907574e+00 0.000000000000e+00 0.000000000000e+00
7.365000000000e+02 -3.487266691287e+00 0.000000000000e+00 0.000000000000e+00
7.367500000000e+02 -4.065504800244e+00 0.000000000000e+00 0.000000000000e+00
7.370000000000e+02 -4.530238552500e+00 0.000000000000e+00 0.000000000000e+00
7.372500000000e+02 -4.835462927730e+00 0.000000000000e+00 0.000000000000e+00
7.375000000000e+02 -4.956025878578e+00 0.000000000000e+00 0.000000000000e+00
7.377500000000e+02 -4.892063178029e+00 0.000000000000e+00 0.000000000000e+00
7.380000000000e+02 -4.669839751602e+00 0.000000000000e+00 0.000000000000e+00
7.382500000000e+02 -4.338760078025e+00 0.000000000000e+00 0.000000000000e+00
7.385000000000e+02 -3.964879466350e+00 0.000000000000e+00 0.000000000000e+00
7.387500000000e+02 -3.621779324436e+00 0.000000000000e+00 0.000000000000e+00
7.390000000000e+02 -3.380081980765e+00 0.000000000000e+00 0.000000000000e+00
7.392500000000e+02 -3.297110188285e+00 0.000000000000e+00 0.000000000000e+00
7.395000000000e+02 -3.408205902306e+00 0.000000000000e+00 0.000000000000e+00
7.397500000000e+02 -3.721007736697e+00 0.000000000000e+00 0.000000000000e+00
7.400000000000e+02 -4.213575759531e+00 0.000000000000e+00 0.000000000000e+00
7.402500000000e+02 -4.836704622483e+00 0.000000000000e+00 0.000000000000e+00
7.405000000000e+02 -5.520161016569e+00 0.000000000000e+00 0.000000000000e+00
7.407500000000e+02 -6.182007887899e+00 0.000000000000e+00 0.000000000000e+00
7.410000000000e+02 -6.739720506218e+00 0.000000000000e+00 0.000000000000e+00
7.412500000000e+02 -7.121526494007e+00 0.000000000000e+00 0.000000000000e+00
7.415000000000e+02 -7.276354612712e+00 0.000000000000e+00 0.000000000000e+00
7.417500000000e+02 -7.180963757618e+00 0.000000000000e+00 0.000000000000e+00
7.420000000000e+02 -6.843218196497e+00 0.000000000000e+00 0.000000000000e+00
7.422500000000e+02 -6.301021018719e+00 0.000000000000e+00 0.000000000000e+00
7.425000000000e+02 -5.617036221127e+00 0.000000000000e+00 0.000000000000e+00
7.427500000000e+02 -4.869931362657e+00 0.000000000000e+00 0.000000000000e+00
7.430000000000e+02 -4.143370251301e+00 0.000000000000e+00 0.000000000000e+00
7.432500000000e+02 -3.514306849261e+00 0.000000000000e+00 0.000000000000e+00
7.435000000000e+02 -3.042231290399e+00 0.000000000000e+00 0.000000000000e+00
7.437500000000e+02 -2.760882666256e+00 0.000000000000e+00 0.000000000000e+00
7.440000000000e+02 -2.673591278435e+00 0.000000000000e+00 0.000000000000e+00
7.442500000000e+02 -2.752896643216e+00 0.000000000000e+00 0.000000000000e+00
7.445000000000e+02 -2.944481358118e+00 0.000000000000e+00 0.000000000000e+00
7.447500000000e+02 -3.174852139736e+00 0.000000000000e+00 0.000000000000e+00
7.450000000000e+02 -3.361674821640e+00 0.000000000000e+00 0.000000000000e+00
7.452500000000e+02 -3.425303991921e+00 0.000000000000e+00 0.000000000000e+00
7.455000000000e+02 -3.299891052403e+00 0.000000000000e+00 0.000000000000e+00
7.457500000000e+02 -2.942527192651e+00 0.000000000000e+00 0.000000000000e+00
7.460000000000e+02 -2.339167488627e+00 0.000000000000e+00 0.000000000000e+00
7.462500000000e+02 -1.506545647682e+00 0.000000000000e+00 0.000000000000e+00
7.465000000000e+02 -4.898582132765e-01 0.000000000000e+00 0.000000000000e+00
7.467500000000e+02 6.434095141460e-01 0.000000000000e+00 0.000000000000e+00
7.470000000000e+02 1.812610142116e+00 0.000000000000e+00 0.000000000000e+00
7.472500000000e+02 2.934708735350e+00 0.000000000000e+00 0.000000000000e+00
7.475000000000e+02 3.935190244944e+00 0.000000000000e+00 0.000000000000e+00
7.477500000000e+02 4.757589903759e+00 0.000000000000e+00 0.000000000000e+00
7.480000000000e+02 5.370352949800e+00 0.000000000000e+00 0.000000000000e+00
7.482500000000e+02 5.770123531489e+00 0.000000000000e+00 0.000000000000e+00
7.485000000000e+02 5.981074988673e+00 0.000000000000e+00 0.000000000000e+00
7.487500000000e+02 6.050450852258e+00 0.000000000000e+00 0.000000000000e+00
7.490000000000e+02 6.041008938562e+00 0.000000000000e+00 0.000000000000e+00
7.492500000000e+02 6.021477275637e+00 0.000000000000e+00 0.000000000000e+00
7.495000000000e+02 6.056384213048e+00 0.000000000000e+00 0.000000000000e+00
7.497500000000e+02 6.196683895299e+00 0.000000000000e+00 0.000000000000e+00
7.500000000000e+02 6.472458302983e+00 0.000000000000e+00 0.000000000000e+00
7.502500000000e+02 6.888662214135e+00 0.000000000000e+00 0.000000000000e+00
7.505000000000e+02 7.424435571286e+00 0.000000000000e+00 0.000000000000e+00
7.507500000000e+02 8.036003352884e+00 0.000000000000e+00 0.000000000000e+00
7.510000000000e+02 8.662687811712e+00 0.000000000000e+00 0.000000000000e+00
7.512500000000e+02 9.235140474181e+00 0.000000000000e+00 0.000000000000e+00
7.515000000000e+02 9.684617621122e+00 0.000000000000e+00 0.000000000000e+00
7.517500000000e+02 9.952009020888e+00 0.000000000000e+00 0.000000000000e+00
7.520000000000e+02 9.995396800463e+00 0.000000000000e+00 0.000000000000e+00
7.522500000000e+02 9.795155360579e+00 0.000000000000e+00 0.000000000000e+00
7.525000000000e+02 9.355967192580e+00 0.000000000000e+00 0.000000000000e+00
7.527500000000e+02 8.705569352010e+00 0.000000000000e+00 0.000000000000e+00
7.530000000000e+02 7.890498203019e+00 0.000000000000e+00 0.000000000000e+00
7.532500000000e+02 6.969502920450e+00 0.000000000000e+00 0.000000000000e+00
7.535000000000e+02 6.005596967366e+00 0.000000000000e+00 0.000000000000e+00
7.537500000000e+02 5.057873252861e+00 0.000000000000e+00 0.000000000000e+00
7.540000000000e+02 4.174205668373e+00 0.000000000000e+00 0.000000000000e+00
7.542500000000e+02 3.385802544179e+00 0.000000000000e+00 0.000000000000e+00
7.545000000000e+02 2.704292740736e+00 0.000000000000e+00 0.000000000000e+00
7.547500000000e+02 2.121655857460e+00 0.000000000000e+00 0.000000000000e+00
7.550000000000e+02 1.612907916951e+00 0.000000000000e+00 0.000000000000e+00
7.552500000000e+02 1.141078882853e+00 0.000000000000e+00 0.000000000000e+00
7.555000000000e+02 6.637191880720e-01 0.000000000000e+00 0.000000000000e+00
7.557500000000e+02 1.399876356567e-01 0.000000000000e+00 0.000000000000e+00
7.560000000000e+02 -4.626759121670e-01 0.000000000000e+00 0.000000000000e+00
7.562500000000e+02 -1.163200639091e+00 0.000000000000e+00 0.000000000000e+00
7.565000000000e+02 -1.963555244767e+00 0.000000000000e+00 0.000000000000e+00
7.567500000000e+02 -2.847838279950e+00 0.000000000000e+00 0.000000000000e+00
7.570000000000e+02 -3.783845565630e+00 0.000000000000e+00 0.000000000000e+00
7.572500000000e+02 -4.726833745343e+00 0.000000000000e+00 0.000000000000e+00
7.575000000000e+02 -5.624910954989e+00 0.000000000000e+00 0.000000000000e+00
7.577500000000e+02 -6.425285075097e+00 0.000000000000e+00 0.000000000000e+00
7.580000000000e+02 -7.080511134249e+00 0.000000000000e+00 0.000000000000e+00
7.582500000000e+02 -7.553910086711e+00 0.000000000000e+00 0.000000000000e+00
7.585000000000e+02 -7.823472708771e+00 0.000000000000e+00 0.000000000000e+00
7.587500000000e+02 -7.883791287894e+00 0.000000000000e+00 0.000000000000e+00
7.590000000000e+02 -7.745843670973e+00 0.000000000000e+00 0.000000000000e+00
7.592500000000e+02 -7.434748798688e+00 0.000000000000e+00 0.000000000000e+00
7.595000000000e+02 -6.985879670617e+00 0.000000000000e+00 0.000000000000e+00
7.597500000000e+02 -6.439923739578e+00 0.000000000000e+00 0.000000000000e+00
7.600000000000e+02 -5.837596939258e+00 0.000000000000e+00 0.000000000000e+00
7.602500000000e+02 -5.214733755611e+00 0.000000000000e+00 0.000000000000e+00
7.605000000000e+02 -4.598393852563e+00 0.000000000000e+00 0.000000000000e+00
7.607500000000e+02 -4.004460843319e+00 0.000000000000e+00 0.000000000000e+00
7.610000000000e+02 -3.436986536542e+00 0.000000000000e+00 0.000000000000e+00
7.612500000000e+02 -2.889286719947e+00 0.000000000000e+00 0.000000000000e+00
7.615000000000e+02 -2.346556613991e+00 0.000000000000e+00 0.000000000000e+00
7.617500000000e+02 -1.789577159382e+00 0.000000000000e+00 0.000000000000e+00
7.620000000000e+02 -1.198952058106e+00 0.000000000000e+00 0.000000000000e+00
7.622500000000e+02 -5.592648436858e-01 0.000000000000e+00 0.000000000000e+00
7.625000000000e+02 1.374213597416e-01 0.000000000000e+00 0.000000000000e+00
7.627500000000e+02 8.891892855462e-01 0.000000000000e+00 0.000000000000e+00
7.630000000000e+02 1.683318353469e+00 0.000000000000e+00 0.000000000000e+00
7.632500000000e+02 2.496859829750e+00 0.000000000000e+00 0.000000000000e+00
7.635000000000e+02 3.298628695161e+00 0.000000000000e+00 0.000000000000e+00
7.637500000000e+02 4.052320294770e+00 0.000000000000e+00 0.000000000000e+00
7.640000000000e+02 4.720321262199e+00 0.000000000000e+00 0.000000000000e+00
7.642500000000e+02 5.267707718346e+00 0.000000000000e+00 0.000000000000e+00
7.645000000000e+02 5.665916788295e+00 0.000000000000e+00 0.000000000000e+00
7.647500000000e+02 5.895638025880e+00 0.000000000000e+00 0.000000000000e+00
7.650000000000e+02 5.948588577328e+00 0.000000000000e+00 0.000000000000e+00
7.652500000000e+02 5.827992107112e+00 0.000000000000e+00 0.000000000000e+00
7.655000000000e+02 5.547754611536e+00 0.000000000000e+00 0.000000000000e+00
7.657500000000e+02 5.130497005082e+00 0.000000000000e+00 0.000000000000e+00
7.660000000000e+02 4.604743394884e+00 0.000000000000e+00 0.000000000000e+00
7.662500000000e+02 4.001658426188e+00 0.000000000000e+00 0.000000000000e+00
7.665000000000e+02 3.351766667588e+00 0.000000000000e+00 0.000000000000e+00
7.667500000000e+02 2.682068929094e+00 0.000000000000e+00 0.000000000000e+00
7.670000000000e+02 2.013899432301e+00 0.000000000000e+00 0.000000000000e+00
7.672500000000e+02 1.361755227424e+00 0.000000000000e+00 0.000000000000e+00
7.675000000000e+02 7.331913565268e-01 0.000000000000e+00 0.000000000000e+00
7.677500000000e+02 1.297307310636e-01 0.000000000000e+00 0.000000000000e+00
7.680000000000e+02 -4.513946731896e-01 0.000000000000e+00 0.000000000000e+00
7.682500000000e+02 -1.014958407264e+00 0.000000000000e+00 0.000000000000e+00
7.685000000000e+02 -1.565259867911e+00 0.000000000000e+00 0.000000000000e+00
7.687500000000e+02 -2.103815676281e+00 0.000000000000e+00 0.000000000000e+00
7.690000000000e+02 -2.627555027164e+00 0.000000000000e+00 0.000000000000e+00
7.692500000000e+02 -3.127777333651e+00 0.000000000000e+00 0.000000000000e+00
7.695000000000e+02 -3.590024462983e+00 0.000000000000e+00 0.000000000000e+00
7.697500000000e+02 -3.994896668977e+00 0.000000000000e+00 0.000000000000e+00
7.700000000000e+02 -4.319716932651e+00 0.000000000000e+00 0.000000000000e+00
7.702500000000e+02 -4.540838447674e+00 0.000000000000e+00 0.000000000000e+00
7.705000000000e+02 -4.636307823048e+00 0.000000000000e+00 0.000000000000e+00
7.707500000000e+02 -4.588551826681e+00 0.000000000000e+00 0.000000000000e+00
7.710000000000e+02 -4.386752925003e+00 0.000000000000e+00 0.000000000000e+00
7.712500000000e+02 -4.028617969755e+00 0.000000000000e+00 0.000000000000e+00
7.715000000000e+02 -3.521319544137e+00 0.000000000000e+00 0.000000000000e+00
7.717500000000e+02 -2.881490819667e+00 0.000000000000e+00 0.000000000000e+00
7.720000000000e+02 -2.134269397966e+00 0.000000000000e+00 0.000000000000e+00
7.722500000000e+02 -1.311499226557e+00 0.000000000000e+00 0.000000000000e+00
7.725000000000e+02 -4.492983371368e-01 0.000000000000e+00 0.000000000000e+00
7.727500000000e+02 4.147280693590e-01 0.000000000000e+00 0.000000000000e+00
7.730000000000e+02 1.244313269381e+00 0.000000000000e+00 0.000000000000e+00
7.732500000000e+02 2.007080523356e+00 0.000000000000e+00 0.000000000000e+00
7.735000000000e+02 2.676549247069e+00 0.000000000000e+00 0.000000000000e+00
7.737500000000e+02 3.233399368977e+00 0.000000000000e+00 0.000000000000e+00
7.740000000000e+02 3.665895488073e+00 0.000000000000e+00 0.000000000000e+00
7.742500000000e+02 3.969481361739e+00 0.000000000000e+00 0.000000000000e+00
7.745000000000e+02 4.145661077522e+00 0.000000000000e+00 0.000000000000e+00
7.747500000000e+02 4.200372444340e+00 0.000000000000e+00 0.000000000000e+00
7.750000000000e+02 4.142119173819e+00 0.000000000000e+00 0.000000000000e+00
7.752500000000e+02 3.980153318383e+00 0.000000000000e+00 0.000000000000e+00
7.755000000000e+02 3.722984758844e+00 0.000000000000e+00 0.000000000000e+00
7.757500000000e+02 3.377441926165e+00 0.000000000000e+00 0.000000000000e+00
7.760000000000e+02 2.948423982388e+00 0.000000000000e+00 0.000000000000e+00
7.762500000000e+02 2.439380158453e+00 0.000000000000e+00 0.000000000000e+00
7.765000000000e+02 1.853440542080e+00 0.000000000000e+00 0.000000000000e+00
7.767500000000e+02 1.195019222864e+00 0.000000000000e+00 0.000000000000e+00
7.770000000000e+02 4.716295334707e-01 0.000000000000e+00 0.000000000000e+00
7.772500000000e+02 -3.043961900621e-01 0.000000000000e+00 0.000000000000e+00
7.775000000000e+02 -1.114595892505e+00 0.000000000000e+00 0.000000000000e+00
7.777500000000e+02 -1.933752131294e+00 0.000000000000e+00 0.000000000000e+00
7.780000000000e+02 -2.730149843722e+00 0.000000000000e+00 0.000000000000e+00
7.782500000000e+02 -3.466807183478e+00 0.000000000000e+00 0.000000000000e+00
7.785000000000e+02 -4.103642503834e+00 0.000000000000e+00 0.000000000000e+00
7.787500000000e+02 -4.600412333685e+00 0.000000000000e+00 0.000000000000e+00
7.790000000000e+02 -4.920142162468e+00 0.000000000000e+00 0.000000000000e+00
7.792500000000e+02 -5.032689428959e+00 0.000000000000e+00 0.000000000000e+00
7.795000000000e+02 -4.918038150216e+00 0.000000000000e+00 0.000000000000e+00
7.797500000000e+02 -4.568933748104e+00 0.000000000000e+00 0.000000000000e+00
7.800000000000e+02 -3.992525185263e+00 0.000000000000e+00 0.000000000000e+00
7.802500000000e+02 -3.210783378958e+00 0.000000000000e+00 0.000000000000e+00
7.805000000000e+02 -2.259598053376e+00 0.000000000000e+00 0.000000000000e+00
7.807500000000e+02 -1.186603370082e+00 0.000000000000e+00 0.000000000000e+00
7.810000000000e+02 -4.792719952029e-02 0.000000000000e+00 0.000000000000e+00
7.812500000000e+02 1.095818721356e+00 0.000000000000e+00 0.000000000000e+00
7.815000000000e+02 2.183906095358e+00 0.000000000000e+00 0.000000000000e+00
7.817500000000e+02 3.159777757996e+00 0.000000000000e+00 0.000000000000e+00
7.820000000000e+02 3.974836824049e+00 0.000000000000e+00 0.000000000000e+00
7.822500000000e+02 4.591387536535e+00 0.000000000000e+00 0.000000000000e+00
7.825000000000e+02 4.984488877354e+00 0.000000000000e+00 0.000000000000e+00
7.827500000000e+02 5.142619367230e+00 0.000000000000e+00 0.000000000000e+00
7.830000000000e+02 5.067196704167e+00 0.000000000000e+00 0.000000000000e+00
7.832500000000e+02 4.771129200013e+00 0.000000000000e+00 0.000000000000e+00
7.835000000000e+02 4.276679318346e+00 0.000000000000e+00 0.000000000000e+00
7.837500000000e+02 3.612979220246e+00 0.000000000000e+00 0.000000000000e+00
7.840000000000e+02 2.813546601139e+00 0.000000000000e+00 0.000000000000e+00
7.842500000000e+02 1.914106189917e+00 0.000000000000e+00 0.000000000000e+00
7.845000000000e+02 9.509355287543e-01 0.000000000000e+00 0.000000000000e+00
7.847500000000e+02 -4.016298563221e-02 0.000000000000e+00 0.000000000000e+00
7.850000000000e+02 -1.024289846514e+00 0.000000000000e+00 0.000000000000e+00
7.852500000000e+02 -1.967421072675e+00 0.000000000000e+00 0.000000000000e+00
7.855000000000e+02 -2.836161704657e+00 0.000000000000e+00 0.000000000000e+00
7.857500000000e+02 -3.597563619076e+00 0.000000000000e+00 0.000000000000e+00
7.860000000000e+02 -4.219286460048e+00 0.000000000000e+00 0.000000000000e+00
7.862500000000e+02 -4.670322813085e+00 0.000000000000e+00 0.000000000000e+00
7.865000000000e+02 -4.922405442283e+00 0.000000000000e+00 0.000000000000e+00
7.867500000000e+02 -4.952080255489e+00 0.000000000000e+00 0.000000000000e+00
7.870000000000e+02 -4.743283849467e+00 0.000000000000e+00 0.000000000000e+00
7.872500000000e+02 -4.290131787982e+00 0.000000000000e+00 0.000000000000e+00
7.875000000000e+02 -3.599525215549e+00 0.000000000000e+00 0.000000000000e+00
7.877500000000e+02 -2.693137000659e+00 0.000000000000e+00 0.000000000000e+00
7.880000000000e+02 -1.608355459646e+00 0.000000000000e+00 0.000000000000e+00
7.882500000000e+02 -3.978461797152e-01 0.000000000000e+00 0.000000000000e+00
7.885000000000e+02 8.724666018432e-01 0.000000000000e+00 0.000000000000e+00
7.887500000000e+02 2.127014169558e+00 0.000000000000e+00 0.000000000000e+00
7.890000000000e+02 3.285605096767e+00 0.000000000000e+00 0.000000000000e+00
7.892500000000e+02 4.269470739814e+00 0.000000000000e+00 0.000000000000e+00
7.895000000000e+02 5.007788888507e+00 0.000000000000e+00 0.000000000000e+00
7.897500000000e+02 5.444036069544e+00 0.000000000000e+00 0.000000000000e+00
7.900000000000e+02 5.541489523625e+00 0.000000000000e+00 0.000000000000e+00
7.902500000000e+02 5.287252165456e+00 0.000000000000e+00 0.000000000000e+00
7.905000000000e+02 4.694304570156e+00 0.000000000000e+00 0.000000000000e+00
7.907500000000e+02 3.801283463931e+00 0.000000000000e+00 0.000000000000e+00
7.910000000000e+02 2.669923802509e+00 0.000000000000e+00 0.000000000000e+00
7.912500000000e+02 1.380352862292e+00 0.000000000000e+00 0.000000000000e+00
7.915000000000e+02 2.465922414134e-02 0.000000000000e+00 0.000000000000e+00
7.917500000000e+02 -1.300651660963e+00 0.000000000000e+00 0.000000000000e+00
7.920000000000e+02 -2.502583550375e+00 0.000000000000e+00 0.000000000000e+00
7.922500000000e+02 -3.499188346388e+00 0.000000000000e+00 0.000000000000e+00
7.925000000000e+02 -4.225998926570e+00 0.000000000000e+00 0.000000000000e+00
7.927500000000e+02 -4.640766323952e+00 0.000000000000e+00 0.000000000000e+00
7.930000000000e+02 -4.726103596671e+00 0.000000000000e+00 0.000000000000e+00
7.932500000000e+02 -4.489868464768e+00 0.000000000000e+00 0.000000000000e+00
7.935000000000e+02 -3.963355715644e+00 0.000000000000e+00 0.000000000000e+00
7.937500000000e+02 -3.197589661151e+00 0.000000000000e+00 0.000000000000e+00
7.940000000000e+02 -2.258181412791e+00 0.000000000000e+00 0.000000000000e+00
7.942500000000e+02 -1.219327165987e+00 0.000000000000e+00 0.000000000000e+00
7.945000000000e+02 -1.575628463425e-01 0.000000000000e+00 0.000000000000e+00
7.947500000000e+02 8.541419532644e-01 0.000000000000e+00 0.000000000000e+00
7.950000000000e+02 1.751461874706e+00 0.000000000000e+00 0.000000000000e+00
7.952500000000e+02 2.482615034134e+00 0.000000000000e+00 0.000000000000e+00
7.955000000000e+02 3.010893957034e+00 0.000000000000e+00 0.000000000000e+00
7.957500000000e+02 3.315799004502e+00 0.000000000000e+00 0.000000000000e+00
7.960000000000e+02 3.392884485645e+00 0.000000000000e+00 0.000000000000e+00
7.962500000000e+02 3.252530559789e+00 0.000000000000e+00 0.000000000000e+00
7.965000000000e+02 2.917912087245e+00 0.000000000000e+00 0.000000000000e+00
7.967500000000e+02 2.422448227228e+00 0.000000000000e+00 0.000000000000e+00
7.970000000000e+02 1.806990479919e+00 0.000000000000e+00 0.000000000000e+00
7.972500000000e+02 1.116954224911e+00 0.000000000000e+00 0.000000000000e+00
7.975000000000e+02 3.995348037404e-01 0.000000000000e+00 0.000000000000e+00
7.977500000000e+02 -2.989109234616e-01 0.000000000000e+00 0.000000000000e+00
7.980000000000e+02 -9.352803415248e-01 0.000000000000e+00 0.000000000000e+00
7.982500000000e+02 -1.471920732896e+00 0.000000000000e+00 0.000000000000e+00
7.985000000000e+02 -1.878581850337e+00 0.000000000000e+00 0.000000000000e+00
7.987500000000e+02 -2.134076492641e+00 0.000000000000e+00 0.000000000000e+00
7.990000000000e+02 -2.227563868035e+00 0.000000000000e+00 0.000000000000e+00
7.992500000000e+02 -2.159337005876e+00 0.000000000000e+00 0.000000000000e+00
7.995000000000e+02 -1.940978207028e+00 0.000000000000e+00 0.000000000000e+00
7.997500000000e+02 -1.594756492984e+00 0.000000000000e+00 0.000000000000e+00
8.000000000000e+02 -1.152184240630e+00 0.000000000000e+00 0.000000000000e+00
8.002500000000e+02 -6.517260786625e-01 0.000000000000e+00 0.000000000000e+00
8.005000000000e+02 -1.357539837981e-01 0.000000000000e+00 0.000000000000e+00
8.007500000000e+02 3.530456191671e-01 0.000000000000e+00 0.000000000000e+00
8.010000000000e+02 7.755022984992e-01 0.000000000000e+00 0.000000000000e+00
8.012500000000e+02 1.099641224451e+00 0.000000000000e+00 0.000000000000e+00
8.015000000000e+02 1.303789796621e+00 0.000000000000e+00 0.000000000000e+00
8.017500000000e+02 1.378711513031e+00 0.000000000000e+00 0.000000000000e+00
8.020000000000e+02 1.328449813695e+00 0.000000000000e+00 0.000000000000e+00
8.022500000000e+02 1.169701804514e+00 0.000000000000e+00 0.000000000000e+00
8.025000000000e+02 9.297187119085e-01 0.000000000000e+00 0.000000000000e+00
8.027500000000e+02 6.429239392251e-01 0.000000000000e+00 0.000000000000e+00
8.030000000000e+02 3.466232131922e-01 0.000000000000e+00 0.000000000000e+00
8.032500000000e+02 7.632627445296e-02 0.000000000000e+00 0.000000000000e+00
8.035000000000e+02 -1.387187164398e-01 0.000000000000e+00 0.000000000000e+00
8.037500000000e+02 -2.791752275589e-01 0.000000000000e+00 0.000000000000e+00
8.040000000000e+02 -3.379342807036e-01 0.000000000000e+00 0.000000000000e+00
8.042500000000e+02 -3.207410835787e-01 0.000000000000e+00 0.000000000000e+00
8.045000000000e+02 -2.450006278891e-01 0.000000000000e+00 0.000000000000e+00
8.047500000000e+02 -1.368846051825e-01 0.000000000000e+00 0.000000000000e+00
8.050000000000e+02 -2.711104690719e-02 0.000000000000e+00 0.000000000000e+00
8.052500000000e+02 5.402487437498e-02 0.000000000000e+00 0.000000000000e+00
8.055000000000e+02 8.165817180630e-02 0.000000000000e+00 0.000000000000e+00
8.057500000000e+02 4.065457406397e-02 0.000000000000e+00 0.000000000000e+00
8.060000000000e+02 -7.146694984725e-02 0.000000000000e+00 0.000000000000e+00
8.062500000000e+02 -2.434849496447e-01 0.000000000000e+00 0.000000000000e+00
8.065000000000e+02 -4.515378830348e-01 0.000000000000e+00 0.000000000000e+00
8.067500000000e+02 -6.622327989410e-01 0.000000000000e+00 0.000000000000e+00
8.070000000000e+02 -8.374273180534e-01 0.000000000000e+00 0.000000000000e+00
8.072500000000e+02 -9.400455616141e-01 0.000000000000e+00 0.000000000000e+00
8.075000000000e+02 -9.401047917026e-01 0.000000000000e+00 0.000000000000e+00
8.077500000000e+02 -8.200588295972e-01 0.000000000000e+00 0.000000000000e+00
8.080000000000e+02 -5.786221091897e-01 0.000000000000e+00 0.000000000000e+00
8.082500000000e+02 -2.324214708375e-01 0.000000000000e+00 0.000000000000e+00
8.085000000000e+02 1.848901239944e-01 0.000000000000e+00 0.000000000000e+00
8.087500000000e+02 6.260706303600e-01 0.000000000000e+00 0.000000000000e+00
8.090000000000e+02 1.035919079606e+00 0.000000000000e+00 0.000000000000e+00
8.092500000000e+02 1.358407051809e+00 0.000000000000e+00 0.000000000000e+00
8.095000000000e+02 1.544371565257e+00 0.000000000000e+00 0.000000000000e+00
8.097500000000e+02 1.558706706466e+00 0.000000000000e+00 0.000000000000e+00
8.100000000000e+02 1.386016199137e+00 0.000000000000e+00 0.000000000000e+00
8.102500000000e+02 1.033863314569e+00 0.000000000000e+00 0.000000000000e+00
8.105000000000e+02 5.330581613380e-01 0.000000000000e+00 0.000000000000e+00
8.107500000000e+02 -6.518376741508e-02 0.000000000000e+00 0.000000000000e+00
8.110000000000e+02 -6.949472796797e-01 0.000000000000e+00 0.000000000000e+00
8.112500000000e+02 -1.283515721931e+00 0.000000000000e+00 0.000000000000e+00
8.115000000000e+02 -1.760464912819e+00 0.000000000000e+00 0.000000000000e+00
8.117500000000e+02 -2.066761059964e+00 0.000000000000e+00 0.000000000000e+00
8.120000000000e+02 -2.162637277679e+00 0.000000000000e+00 0.000000000000e+00
8.122500000000e+02 -2.033159420192e+00 0.000000000000e+00 0.000000000000e+00
8.125000000000e+02 -1.690682373606e+00 0.000000000000e+00 0.000000000000e+00
8.127500000000e+02 -1.173805001586e+00 0.000000000000e+00 0.000000000000e+00
8.130000000000e+02 -5.429006312240e-01 0.000000000000e+00 0.000000000000e+00
8.132500000000e+02 1.272343696615e-01 0.000000000000e+00 0.000000000000e+00
8.135000000000e+02 7.566739635368e-01 0.000000000000e+00 0.000000000000e+00
8.137500000000e+02 1.270385101213e+00 0.000000000000e+00 0.000000000000e+00
8.140000000000e+02 1.607658487158e+00 0.000000000000e+00 0.000000000000e+00
8.142500000000e+02 1.729698584402e+00 0.000000000000e+00 0.000000000000e+00
8.145000000000e+02 1.624368341288e+00 0.000000000000e+00 0.000000000000e+00
8.147500000000e+02 1.307467314369e+00 0.000000000000e+00 0.000000000000e+00
8.150000000000e+02 8.203908728525e-01 0.000000000000e+00 0.000000000000e+00
8.152500000000e+02 2.245076289255e-01 0.000000000000e+00 0.000000000000e+00
8.155000000000e+02 -4.069662635715e-01 0.000000000000e+00 0.000000000000e+00
8.157500000000e+02 -9.984854093677e-01 0.000000000000e+00 0.000000000000e+00
8.160000000000e+02 -1.481799287520e+00 0.000000000000e+00 0.000000000000e+00
8.162500000000e+02 -1.804398592074e+00 0.000000000000e+00 0.000000000000e+00
8.165000000000e+02 -1.935681025116e+00 0.000000000000e+00 0.000000000000e+00
8.167500000000e+02 -1.870065102660e+00 0.000000000000e+00 0.000000000000e+00
8.170000000000e+02 -1.626713988470e+00 0.000000000000e+00 0.000000000000e+00
8.172500000000e+02 -1.246004373754e+00 0.000000000000e+00 0.000000000000e+00
8.175000000000e+02 -7.833203670499e-01 0.000000000000e+00 0.000000000000e+00
8.177500000000e+02 -3.011064573663e-01 0.000000000000e+00 0.000000000000e+00
8.180000000000e+02 1.396720269838e-01 0.000000000000e+00 0.000000000000e+00
8.182500000000e+02 4.874659264744e-01 0.000000000000e+00 0.000000000000e+00
8.185000000000e+02 7.064060739984e-01 0.000000000000e+00 0.000000000000e+00
8.187500000000e+02 7.800969981813e-01 0.000000000000e+00 0.000000000000e+00
8.190000000000e+02 7.125235253304e-01 0.000000000000e+00 0.000000000000e+00
8.192500000000e+02 5.260816350518e-01 0.000000000000e+00 0.000000000000e+00
8.195000000000e+02 2.571577934315e-01 0.000000000000e+00 0.000000000000e+00
8.197500000000e+02 -4.998187655550e-02 0.000000000000e+00 0.000000000000e+00
8.200000000000e+02 -3.500175832460e-01 0.000000000000e+00 0.000000000000e+00
8.202500000000e+02 -6.030801669382e-01 0.000000000000e+00 0.000000000000e+00
8.205000000000e+02 -7.799917677147e-01 0.000000000000e+00 0.000000000000e+00
8.207500000000e+02 -8.655337857186e-01 0.000000000000e+00 0.000000000000e+00
8.210000000000e+02 -8.593646687531e-01 0.000000000000e+00 0.000000000000e+00
8.212500000000e+02 -7.745870470836e-01 0.000000000000e+00 0.000000000000e+00
8.215000000000e+02 -6.343269962758e-01 0.000000000000e+00 0.000000000000e+00
8.217500000000e+02 -4.669820744972e-01 0.000000000000e+00 0.000000000000e+00
8.220000000000e+02 -3.009755244194e-01 0.000000000000e+00 0.000000000000e+00
8.222500000000e+02 -1.598964344533e-01 0.000000000000e+00 0.000000000000e+00
8.225000000000e+02 -5.880662930522e-02 0.000000000000e+00 0.000000000000e+00
8.227500000000e+02 -2.273780911224e-03 0.000000000000e+00 0.000000000000e+00
8.230000000000e+02 1.561519312757e-02 0.000000000000e+00 0.000000000000e+00
8.232500000000e+02 9.345155149652e-03 0.000000000000e+00 0.000000000000e+00
8.235000000000e+02 -1.430253684451e-03 0.000000000000e+00 0.000000000000e+00
8.237500000000e+02 3.859809296253e-03 0.000000000000e+00 0.000000000000e+00
8.240000000000e+02 4.238100667225e-02 0.000000000000e+00 0.000000000000e+00
8.242500000000e+02 1.242788952353e-01 0.000000000000e+00 0.000000000000e+00
8.245000000000e+02 2.504195955615e-01 0.000000000000e+00 0.000000000000e+00
8.247500000000e+02 4.118958308931e-01 0.000000000000e+00 0.000000000000e+00
8.250000000000e+02 5.914013123215e-01 0.000000000000e+00 0.000000000000e+00
8.252500000000e+02 7.662520257550e-01 0.000000000000e+00 0.000000000000e+00
8.255000000000e+02 9.125445445971e-01 0.000000000000e+00 0.000000000000e+00
8.257500000000e+02 1.009736849821e+00 0.000000000000e+00 0.000000000000e+00
8.260000000000e+02 1.044850578938e+00 0.000000000000e+00 0.000000000000e+00
8.262500000000e+02 1.015540390435e+00 0.000000000000e+00 0.000000000000e+00
8.265000000000e+02 9.314498988826e-01 0.000000000000e+00 0.000000000000e+00
8.267500000000e+02 8.135474357249e-01 0.000000000000e+00 0.000000000000e+00
8.270000000000e+02 6.914653049025e-01 0.000000000000e+00 0.000000000000e+00
8.272500000000e+02 5.992002097418e-01 0.000000000000e+00 0.000000000000e+00
8.275000000000e+02 5.698159050667e-01 0.000000000000e+00 0.000000000000e+00
8.277500000000e+02 6.299750936051e-01 0.000000000000e+00 0.000000000000e+00
8.280000000000e+02 7.951843167529e-01 0.000000000000e+00 0.000000000000e+00
8.282500000000e+02 1.066551433401e+00 0.000000000000e+00 0.000000000000e+00
8.285000000000e+02 1.429640816416e+00 0.000000000000e+00 0.000000000000e+00
8.287500000000e+02 1.855698015899e+00 0.000000000000e+00 0.000000000000e+00
8.290000000000e+02 2.305150841682e+00 0.000000000000e+00 0.000000000000e+00
8.292500000000e+02 2.732933944751e+00 0.000000000000e+00 0.000000000000e+00
8.295000000000e+02 3.094885494274e+00 0.000000000000e+00 0.000000000000e+00
8.297500000000e+02 3.354275234743e+00 0.000000000000e+00 0.000000000000e+00
8.300000000000e+02 3.487474626417e+00 0.000000000000e+00 0.000000000000e+00
8.302500000000e+02 3.487882175877e+00 0.000000000000e+00 0.000000000000e+00
8.305000000000e+02 3.367457569111e+00 0.000000000000e+00 0.000000000000e+00
8.307500000000e+02 3.155562531845e+00 0.000000000000e+00 0.000000000000e+00
8.310000000000e+02 2.895203787418e+00 0.000000000000e+00 0.000000000000e+00
8.312500000000e+02 2.637164597209e+00 0.000000000000e+00 0.000000000000e+00
8.315000000000e+02 2.432836886439e+00 0.000000000000e+00 0.000000000000e+00
8.317500000000e+02 2.326775831484e+00 0.000000000000e+00 0.000000000000e+00
8.320000000000e+02 2.350059859485e+00 0.000000000000e+00 0.000000000000e+00
8.322500000000e+02 2.515440180055e+00 0.000000000000e+00 0.000000000000e+00
8.325000000000e+02 2.815018014173e+00 0.000000000000e+00 0.000000000000e+00
8.327500000000e+02 3.220829518296e+00 0.000000000000e+00 0.000000000000e+00
8.330000000000e+02 3.688299960292e+00 0.000000000000e+00 0.000000000000e+00
8.332500000000e+02 4.162111272771e+00 0.000000000000e+00 0.000000000000e+00
8.335000000000e+02 4.583672216112e+00 0.000000000000e+00 0.000000000000e+00
8.337500000000e+02 4.899140639141e+00 0.000000000000e+00 0.000000000000e+00
8.340000000000e+02 5.066858584813e+00 0.000000000000e+00 0.000000000000e+00
8.342500000000e+02 5.063137001168e+00 0.000000000000e+00 0.000000000000e+00
8.345000000000e+02 4.885557167005e+00 0.000000000000e+00 0.000000000000e+00
8.347500000000e+02 4.553307567756e+00 0.000000000000e+00 0.000000000000e+00
8.350000000000e+02 4.104497031974e+00 0.000000000000e+00 0.000000000000e+00
8.352500000000e+02 3.590816353644e+00 0.000000000000e+00 0.000000000000e+00
8.355000000000e+02 3.070298968057e+00 0.000000000000e+00 0.000000000000e+00
8.357500000000e+02 2.599201939123e+00 0.000000000000e+00 0.000000000000e+00
8.360000000000e+02 2.224152745245e+00 0.000000000000e+00 0.000000000000e+00
8.362500000000e+02 1.975667666614e+00 0.000000000000e+00 0.000000000000e+00
8.365000000000e+02 1.863950304630e+00 0.000000000000e+00 0.000000000000e+00
8.367500000000e+02 1.877552940280e+00 0.000000000000e+00 0.000000000000e+00
8.370000000000e+02 1.985076437671e+00 0.000000000000e+00 0.000000000000e+00
8.372500000000e+02 2.139654932507e+00 0.000000000000e+00 0.000000000000e+00
8.375000000000e+02 2.285581075783e+00 0.000000000000e+00 0.000000000000e+00
8.377500000000e+02 2.366131450919e+00 0.000000000000e+00 0.000000000000e+00
8.380000000000e+02 2.331491219505e+00 0.000000000000e+00 0.000000000000e+00
8.382500000000e+02 2.145673520680e+00 0.000000000000e+00 0.000000000000e+00
8.385000000000e+02 1.791481425014e+00 0.000000000000e+00 0.000000000000e+00
8.387500000000e+02 1.272844893638e+00 0.000000000000e+00 0.000000000000e+00
8.390000000000e+02 6.142402379104e-01 0.000000000000e+00 0.000000000000e+00
8.392500000000e+02 -1.426892426745e-01 0.000000000000e+00 0.000000000000e+00
8.395000000000e+02 -9.448040437723e-01 0.000000000000e+00 0.000000000000e+00
8.397500000000e+02 -1.734611506142e+00 0.000000000000e+00 0.000000000000e+00
8.400000000000e+02 -2.457869913795e+00 0.000000000000e+00 0.000000000000e+00
8.402500000000e+02 -3.070595104193e+00 0.000000000000e+00 0.000000000000e+00
8.405000000000e+02 -3.544512630127e+00 0.000000000000e+00 0.000000000000e+00
8.407500000000e+02 -3.870232021618e+00 0.000000000000e+00 0.000000000000e+00
8.410000000000e+02 -4.057749884087e+00 0.000000000000e+00 0.000000000000e+00
8.412500000000e+02 -4.134267249267e+00 0.000000000000e+00 0.000000000000e+00
8.415000000000e+02 -4.139679734698e+00 0.000000000000e+00 0.000000000000e+00
8.417500000000e+02 -4.120414548664e+00 0.000000000000e+00 0.000000000000e+00
8.420000000000e+02 -4.122503314993e+00 0.000000000000e+00 0.000000000000e+00
8.422500000000e+02 -4.184866273165e+00 0.000000000000e+00 0.000000000000e+00
8.425000000000e+02 -4.333732460720e+00 0.000000000000e+00 0.000000000000e+00
8.427500000000e+02 -4.578942319975e+00 0.000000000000e+00 0.000000000000e+00
8.430000000000e+02 -4.912601661001e+00 0.000000000000e+00 0.000000000000e+00
8.432500000000e+02 -5.310220131887e+00 0.000000000000e+00 0.000000000000e+00
8.435000000000e+02 -5.734121468703e+00 0.000000000000e+00 0.000000000000e+00
8.437500000000e+02 -6.138605153293e+00 0.000000000000e+00 0.000000000000e+00
8.440000000000e+02 -6.476111413178e+00 0.000000000000e+00 0.000000000000e+00
8.442500000000e+02 -6.703523197775e+00 0.000000000000e+00 0.000000000000e+00
8.445000000000e+02 -6.787743255717e+00 0.000000000000e+00 0.000000000000e+00
8.447500000000e+02 -6.709807654775e+00 0.000000000000e+00 0.000000000000e+00
8.450000000000e+02 -6.467018577130e+00 0.000000000000e+00 0.000000000000e+00
8.452500000000e+02 -6.072865485531e+00 0.000000000000e+00 0.000000000000e+00
8.455000000000e+02 -5.554813296572e+00 0.000000000000e+00 0.000000000000e+00
8.457500000000e+02 -4.950325552436e+00 0.000000000000e+00 0.000000000000e+00
8.460000000000e+02 -4.301720426107e+00 0.000000000000e+00 0.000000000000e+00
8.462500000000e+02 -3.650597874350e+00 0.000000000000e+00 0.000000000000e+00
8.465000000000e+02 -3.032610830627e+00 0.000000000000e+00 0.000000000000e+00
8.467500000000e+02 -2.473280647235e+00 0.000000000000e+00 0.000000000000e+00
8.470000000000e+02 -1.985390558779e+00 0.000000000000e+00 0.000000000000e+00
8.472500000000e+02 -1.568256751497e+00 0.000000000000e+00 0.000000000000e+00
8.475000000000e+02 -1.208909162464e+00 0.000000000000e+00 0.000000000000e+00
8.477500000000e+02 -8.849512899805e-01 0.000000000000e+00 0.000000000000e+00
8.480000000000e+02 -5.686460191097e-01 0.000000000000e+00 0.000000000000e+00
8.482500000000e+02 -2.316218620507e-01 0.000000000000e+00 0.000000000000e+00
8.485000000000e+02 1.504704233499e-01 0.000000000000e+00 0.000000000000e+00
8.487500000000e+02 5.939914279274e-01 0.000000000000e+00 0.000000000000e+00
8.490000000000e+02 1.104561548136e+00 0.000000000000e+00 0.000000000000e+00
8.492500000000e+02 1.675865505401e+00 0.000000000000e+00 0.000000000000e+00
8.495000000000e+02 2.290130710205e+00 0.000000000000e+00 0.000000000000e+00
8.497500000000e+02 2.920165855106e+00 0.000000000000e+00 0.000000000000e+00
8.500000000000e+02 3.532638611976e+00 0.000000000000e+00 0.000000000000e+00
8.502500000000e+02 4.092115073260e+00 0.000000000000e+00 0.000000000000e+00
8.505000000000e+02 4.565297934617e+00 0.000000000000e+00 0.000000000000e+00
8.507500000000e+02 4.924894293880e+00 0.000000000000e+00 0.000000000000e+00
8.510000000000e+02 5.152615066581e+00 0.000000000000e+00 0.000000000000e+00
8.512500000000e+02 5.240943681709e+00 0.000000000000e+00 0.000000000000e+00
8.515000000000e+02 5.193490937832e+00 0.000000000000e+00 0.000000000000e+00
8.517500000000e+02 5.023949612926e+00 0.000000000000e+00 0.000000000000e+00
8.520000000000e+02 4.753849267666e+00 0.000000000000e+00 0.000000000000e+00
8.522500000000e+02 4.409463772861e+00 0.000000000000e+00 0.000000000000e+00
8.525000000000e+02 4.018322295457e+00 0.000000000000e+00 0.000000000000e+00
8.527500000000e+02 3.605807774661e+00 0.000000000000e+00 0.000000000000e+00
8.530000000000e+02 3.192293549311e+00 0.000000000000e+00 0.000000000000e+00
8.532500000000e+02 2.791176094056e+00 0.000000000000e+00 0.000000000000e+00
8.535000000000e+02 2.408024822373e+00 0.000000000000e+00 0.000000000000e+00
8.537500000000e+02 2.040908983515e+00 0.000000000000e+00 0.000000000000e+00
8.540000000000e+02 1.681799520734e+00 0.000000000000e+00 0.000000000000e+00
8.542500000000e+02 1.318802240961e+00 0.000000000000e+00 0.000000000000e+00
8.545000000000e+02 9.388759011666e-01 0.000000000000e+00 0.000000000000e+00
8.547500000000e+02 5.306369623667e-01 0.000000000000e+00 0.000000000000e+00
8.550000000000e+02 8.685655252569e-02 0.000000000000e+00 0.000000000000e+00
8.552500000000e+02 -3.936882944030e-01 0.000000000000e+00 0.000000000000e+00
8.555000000000e+02 -9.052476211001e-01 0.000000000000e+00 0.000000000000e+00
8.557500000000e+02 -1.435127013330e+00 0.000000000000e+00 0.000000000000e+00
8.560000000000e+02 -1.964685902486e+00 0.000000000000e+00 0.000000000000e+00
8.562500000000e+02 -2.471152061221e+00 0.000000000000e+00 0.000000000000e+00
8.565000000000e+02 -2.929996128138e+00 0.000000000000e+00 0.000000000000e+00
8.567500000000e+02 -3.317545383014e+00 0.000000000000e+00 0.000000000000e+00
8.570000000000e+02 -3.613496144232e+00 0.000000000000e+00 0.000000000000e+00
8.572500000000e+02 -3.803009722722e+00 0.000000000000e+00 0.000000000000e+00
8.575000000000e+02 -3.878142493537e+00 0.000000000000e+00 0.000000000000e+00
8.577500000000e+02 -3.838455985976e+00 0.000000000000e+00 0.000000000000e+00
8.580000000000e+02 -3.690764189488e+00 0.000000000000e+00 0.000000000000e+00
8.582500000000e+02 -3.448087326361e+00 0.000000000000e+00 0.000000000000e+00
8.585000000000e+02 -3.127979559794e+00 0.000000000000e+00 0.000000000000e+00
8.587500000000e+02 -2.750470365340e+00 0.000000000000e+00 0.000000000000e+00
8.590000000000e+02 -2.335897391813e+00 0.000000000000e+00 0.000000000000e+00
8.592500000000e+02 -1.902909159770e+00 0.000000000000e+00 0.000000000000e+00
8.595000000000e+02 -1.466880472057e+00 0.000000000000e+00 0.000000000000e+00
8.597500000000e+02 -1.038918074902e+00 0.000000000000e+00 0.000000000000e+00
8.600000000000e+02 -6.255485951384e-01 0.000000000000e+00 0.000000000000e+00
8.602500000000e+02 -2.290869257511e-01 0.000000000000e+00 0.000000000000e+00
8.605000000000e+02 1.514065763595e-01 0.000000000000e+00 0.000000000000e+00
8.607500000000e+02 5.187461357431e-01 0.000000000000e+00 0.000000000000e+00
8.610000000000e+02 8.760340111688e-01 0.000000000000e+00 0.000000000000e+00
8.612500000000e+02 1.225103831193e+00 0.000000000000e+00 0.000000000000e+00
8.615000000000e+02 1.565219283562e+00 0.000000000000e+00 0.000000000000e+00
8.617500000000e+02 1.892213781734e+00 0.000000000000e+00 0.000000000000e+00
8.620000000000e+02 2.198194031145e+00 0.000000000000e+00 0.000000000000e+00
8.622500000000e+02 2.471853492495e+00 0.000000000000e+00 0.000000000000e+00
8.625000000000e+02 2.699360691558e+00 0.000000000000e+00 0.000000000000e+00
8.627500000000e+02 2.865712439001e+00 0.000000000000e+00 0.000000000000e+00
8.630000000000e+02 2.956382502324e+00 0.000000000000e+00 0.000000000000e+00
8.632500000000e+02 2.959059154602e+00 0.000000000000e+00 0.000000000000e+00
8.635000000000e+02 2.865254401527e+00 0.000000000000e+00 0.000000000000e+00
8.637500000000e+02 2.671584295181e+00 0.000000000000e+00 0.000000000000e+00
8.640000000000e+02 2.380560967259e+00 0.000000000000e+00 0.000000000000e+00
8.642500000000e+02 2.000797296763e+00 0.000000000000e+00 0.000000000000e+00
8.645000000000e+02 1.546596701635e+00 0.000000000000e+00 0.000000000000e+00
8.647500000000e+02 1.036974419305e+00 0.000000000000e+00 0.000000000000e+00
8.650000000000e+02 4.942237066920e-01 0.000000000000e+00 0.000000000000e+00
8.652500000000e+02 -5.780748766992e-02 0.000000000000e+00 0.000000000000e+00
8.655000000000e+02 -5.955328383847e-01 0.000000000000e+00 0.000000000000e+00
8.657500000000e+02 -1.097334073973e+00 0.000000000000e+00 0.000000000000e+00
8.660000000000e+02 -1.544973439799e+00 0.000000000000e+00 0.000000000000e+00
8.662500000000e+02 -1.924569372002e+00 0.000000000000e+00 0.000000000000e+00
8.665000000000e+02 -2.227050895247e+00 0.000000000000e+00 0.000000000000e+00
8.667500000000e+02 -2.448074161316e+00 0.000000000000e+00 0.000000000000e+00
8.670000000000e+02 -2.587453342812e+00 0.000000000000e+00 0.000000000000e+00
8.672500000000e+02 -2.648219001338e+00 0.000000000000e+00 0.000000000000e+00
8.675000000000e+02 -2.635462258193e+00 0.000000000000e+00 0.000000000000e+00
8.677500000000e+02 -2.555146766500e+00 0.000000000000e+00 0.000000000000e+00
8.680000000000e+02 -2.413069490926e+00 0.000000000000e+00 0.000000000000e+00
8.682500000000e+02 -2.214125662830e+00 0.000000000000e+00 0.000000000000e+00
8.685000000000e+02 -1.961986201535e+00 0.000000000000e+00 0.000000000000e+00
8.687500000000e+02 -1.659233416303e+00 0.000000000000e+00 0.000000000000e+00
8.690000000000e+02 -1.307931081897e+00 0.000000000000e+00 0.000000000000e+00
8.692500000000e+02 -9.105372735097e-01 0.000000000000e+00 0.000000000000e+00
8.695000000000e+02 -4.710118487034e-01 0.000000000000e+00 0.000000000000e+00
8.697500000000e+02 4.066893035495e-03 0.000000000000e+00 0.000000000000e+00
8.700000000000e+02 5.045744555779e-01 0.000000000000e+00 0.000000000000e+00
8.702500000000e+02 1.016284769868e+00 0.000000000000e+00 0.000000000000e+00
8.705000000000e+02 1.520829898874e+00 0.000000000000e+00 0.000000000000e+00
8.707500000000e+02 1.996255153926e+00 0.000000000000e+00 0.000000000000e+00
8.710000000000e+02 2.418173540153e+00 0.000000000000e+00 0.000000000000e+00
8.712500000000e+02 2.761442651174e+00 0.000000000000e+00 0.000000000000e+00
8.715000000000e+02 3.002212483558e+00 0.000000000000e+00 0.000000000000e+00
8.717500000000e+02 3.120134182888e+00 0.000000000000e+00 0.000000000000e+00
8.720000000000e+02 3.100485673909e+00 0.000000000000e+00 0.000000000000e+00
8.722500000000e+02 2.935965699764e+00 0.000000000000e+00 0.000000000000e+00
8.725000000000e+02 2.627934480579e+00 0.000000000000e+00 0.000000000000e+00
8.727500000000e+02 2.186934432913e+00 0.000000000000e+00 0.000000000000e+00
8.730000000000e+02 1.632401794856e+00 0.000000000000e+00 0.000000000000e+00
8.732500000000e+02 9.915701558789e-01 0.000000000000e+00 0.000000000000e+00
8.735000000000e+02 2.976585190302e-01 0.000000000000e+00 0.000000000000e+00
8.737500000000e+02 -4.124820346258e-01 0.000000000000e+00 0.000000000000e+00
8.740000000000e+02 -1.101028238288e+00 0.000000000000e+00 0.000000000000e+00
8.742500000000e+02 -1.731884024269e+00 0.000000000000e+00 0.000000000000e+00
8.745000000000e+02 -2.273152825065e+00 0.000000000000e+00 0.000000000000e+00
8.747500000000e+02 -2.699149245087e+00 0.000000000000e+00 0.000000000000e+00
8.750000000000e+02 -2.991777602371e+00 0.000000000000e+00 0.000000000000e+00
8.752500000000e+02 -3.141185582681e+00 0.000000000000e+00 0.000000000000e+00
8.755000000000e+02 -3.145690698986e+00 0.000000000000e+00 0.000000000000e+00
8.757500000000e+02 -3.011063246293e+00 0.000000000000e+00 0.000000000000e+00
8.760000000000e+02 -2.749320347206e+00 0.000000000000e+00 0.000000000000e+00
8.762500000000e+02 -2.377232027629e+00 0.000000000000e+00 0.000000000000e+00
8.765000000000e+02 -1.914756104929e+00 0.000000000000e+00 0.000000000000e+00
8.767500000000e+02 -1.383602480517e+00 0.000000000000e+00 0.000000000000e+00
8.770000000000e+02 -8.060823376020e-01 0.000000000000e+00 0.000000000000e+00
8.772500000000e+02 -2.043311371079e-01 0.000000000000e+00 0.000000000000e+00
8.775000000000e+02 4.000832214971e-01 0.000000000000e+00 0.000000000000e+00
8.777500000000e+02 9.862318652795e-01 0.000000000000e+00 0.000000000000e+00
8.780000000000e+02 1.533703443284e+00 0.000000000000e+00 0.000000000000e+00
8.782500000000e+02 2.022455883761e+00 0.000000000000e+00 0.000000000000e+00
8.785000000000e+02 2.432815948617e+00 0.000000000000e+00 0.000000000000e+00
8.787500000000e+02 2.745776763659e+00 0.000000000000e+00 0.000000000000e+00
8.790000000000e+02 2.943689383512e+00 0.000000000000e+00 0.000000000000e+00
8.792500000000e+02 3.011368204677e+00 0.000000000000e+00 0.000000000000e+00
8.795000000000e+02 2.937543039234e+00 0.000000000000e+00 0.000000000000e+00
8.797500000000e+02 2.716506421452e+00 0.000000000000e+00 0.000000000000e+00
8.800000000000e+02 2.349736953295e+00 0.000000000000e+00 0.000000000000e+00
8.802500000000e+02 1.847240074991e+00 0.000000000000e+00 0.000000000000e+00
8.805000000000e+02 1.228344776239e+00 0.000000000000e+00 0.000000000000e+00
8.807500000000e+02 5.217316248195e-01 0.000000000000e+00 0.000000000000e+00
8.810000000000e+02 -2.354584161487e-01 0.000000000000e+00 0.000000000000e+00
8.812500000000e+02 -9.994816217590e-01 0.000000000000e+00 0.000000000000e+00
8.815000000000e+02 -1.722742979866e+00 0.000000000000e+00 0.000000000000e+00
8.817500000000e+02 -2.357248087635e+00 0.000000000000e+00 0.000000000000e+00
8.820000000000e+02 -2.858456747796e+00 0.000000000000e+00 0.000000000000e+00
8.822500000000e+02 -3.189164796343e+00 0.000000000000e+00 0.000000000000e+00
8.825000000000e+02 -3.323008003714e+00 0.000000000000e+00 0.000000000000e+00
8.827500000000e+02 -3.247197513687e+00 0.000000000000e+00 0.000000000000e+00
8.830000000000e+02 -2.964160235907e+00 0.000000000000e+00 0.000000000000e+00
8.832500000000e+02 -2.491863520913e+00 0.000000000000e+00 0.000000000000e+00
8.835000000000e+02 -1.862739300313e+00 0.000000000000e+00 0.000000000000e+00
8.837500000000e+02 -1.121272518953e+00 0.000000000000e+00 0.000000000000e+00
8.840000000000e+02 -3.204639460407e-01 0.000000000000e+00 0.000000000000e+00
8.842500000000e+02 4.824994697582e-01 0.000000000000e+00 0.000000000000e+00
8.845000000000e+02 1.230947701634e+00 0.000000000000e+00 0.000000000000e+00
8.847500000000e+02 1.873346944118e+00 0.000000000000e+00 0.000000000000e+00
8.850000000000e+02 2.367391429345e+00 0.000000000000e+00 0.000000000000e+00
8.852500000000e+02 2.683187164910e+00 0.000000000000e+00 0.000000000000e+00
8.855000000000e+02 2.805251070730e+00 0.000000000000e+00 0.000000000000e+00
8.857500000000e+02 2.733180558345e+00 0.000000000000e+00 0.000000000000e+00
8.860000000000e+02 2.480991077805e+00 0.000000000000e+00 0.000000000000e+00
8.862500000000e+02 2.075255162643e+00 0.000000000000e+00 0.000000000000e+00
8.865000000000e+02 1.552290154319e+00 0.000000000000e+00 0.000000000000e+00
8.867500000000e+02 9.547207778233e-01 0.000000000000e+00 0.000000000000e+00
8.870000000000e+02 3.277798343914e-01 0.000000000000e+00 0.000000000000e+00
8.872500000000e+02 -2.842959482052e-01 0.000000000000e+00 0.000000000000e+00
8.875000000000e+02 -8.414631291593e-01 0.000000000000e+00 0.000000000000e+00
8.877500000000e+02 -1.310425269980e+00 0.000000000000e+00 0.000000000000e+00
8.880000000000e+02 -1.666399438287e+00 0.000000000000e+00 0.000000000000e+00
8.882500000000e+02 -1.894048653978e+00 0.000000000000e+00 0.000000000000e+00
8.885000000000e+02 -1.987621457615e+00 0.000000000000e+00 0.000000000000e+00
8.887500000000e+02 -1.950408679641e+00 0.000000000000e+00 0.000000000000e+00
8.890000000000e+02 -1.793670880915e+00 0.000000000000e+00 0.000000000000e+00
8.892500000000e+02 -1.535205999455e+00 0.000000000000e+00 0.000000000000e+00
8.895000000000e+02 -1.197718112305e+00 0.000000000000e+00 0.000000000000e+00
8.897500000000e+02 -8.071211876260e-01 0.000000000000e+00 0.000000000000e+00
8.900000000000e+02 -3.908748216688e-01 0.000000000000e+00 0.000000000000e+00
8.902500000000e+02 2.358860883078e-02 0.000000000000e+00 0.000000000000e+00
8.905000000000e+02 4.103161318618e-01 0.000000000000e+00 0.000000000000e+00
8.907500000000e+02 7.461537260781e-01 0.000000000000e+00 0.000000000000e+00
8.910000000000e+02 1.011923532963e+00 0.000000000000e+00 0.000000000000e+00
8.912500000000e+02 1.193437986536e+00 0.000000000000e+00 0.000000000000e+00
8.915000000000e+02 1.282310664822e+00 0.000000000000e+00 0.000000000000e+00
8.917500000000e+02 1.276503009332e+00 0.000000000000e+00 0.000000000000e+00
8.920000000000e+02 1.180532121168e+00 0.000000000000e+00 0.000000000000e+00
8.922500000000e+02 1.005264645194e+00 0.000000000000e+00 0.000000000000e+00
8.925000000000e+02 7.672398698938e-01 0.000000000000e+00 0.000000000000e+00
8.927500000000e+02 4.875025965575e-01 0.000000000000e+00 0.000000000000e+00
8.930000000000e+02 1.899799803683e-01 0.000000000000e+00 0.000000000000e+00
8.932500000000e+02 -1.005005203751e-01 0.000000000000e+00 0.000000000000e+00
8.935000000000e+02 -3.603925596496e-01 0.000000000000e+00 0.000000000000e+00
8.937500000000e+02 -5.696014679406e-01 0.000000000000e+00 0.000000000000e+00
8.940000000000e+02 -7.134053456884e-01 0.000000000000e+00 0.000000000000e+00
8.942500000000e+02 -7.838900024698e-01 0.000000000000e+00 0.000000000000e+00
8.945000000000e+02 -7.806972080924e-01 0.000000000000e+00 0.000000000000e+00
8.947500000000e+02 -7.109547162962e-01 0.000000000000e+00 0.000000000000e+00
8.950000000000e+02 -5.883514999609e-01 0.000000000000e+00 0.000000000000e+00
8.952500000000e+02 -4.314308953372e-01 0.000000000000e+00 0.000000000000e+00
8.955000000000e+02 -2.612828447572e-01 0.000000000000e+00 0.000000000000e+00
8.957500000000e+02 -9.890791225037e-02 0.000000000000e+00 0.000000000000e+00
8.960000000000e+02 3.741471739643e-02 0.000000000000e+00 0.000000000000e+00
8.962500000000e+02 1.344066524174e-01 0.000000000000e+00 0.000000000000e+00
8.965000000000e+02 1.854007011795e-01 0.000000000000e+00 0.000000000000e+00
8.967500000000e+02 1.910450609772e-01 0.000000000000e+00 0.000000000000e+00
8.970000000000e+02 1.589815589631e-01 0.000000000000e+00 0.000000000000e+00
8.972500000000e+02 1.025189286200e-01 0.000000000000e+00 0.000000000000e+00
8.975000000000e+02 3.846663959860e-02 0.000000000000e+00 0.000000000000e+00
8.977500000000e+02 -1.557791395561e-02 0.000000000000e+00 0.000000000000e+00
8.980000000000e+02 -4.410564454856e-02 0.000000000000e+00 0.000000000000e+00
8.982500000000e+02 -3.631378910404e-02 0.000000000000e+00 0.000000000000e+00
8.985000000000e+02 1.193418457886e-02 0.000000000000e+00 0.000000000000e+00
8.987500000000e+02 9.712522206293e-02 0.000000000000e+00 0.000000000000e+00
8.990000000000e+02 2.082764591428e-01 0.000000000000e+00 0.000000000000e+00
8.992500000000e+02 3.282996947978e-01 0.000000000000e+00 0.000000000000e+00
8.995000000000e+02 4.363968689868e-01 0.000000000000e+00 0.000000000000e+00
8.997500000000e+02 5.111727982089e-01 0.000000000000e+00 0.000000000000e+00
9.000000000000e+02 5.340308247161e-01 0.000000000000e+00 0.000000000000e+00
9.002500000000e+02 4.923553238676e-01 0.000000000000e+00 0.000000000000e+00
9.005000000000e+02 3.819937032743e-01 0.000000000000e+00 0.000000000000e+00
9.007500000000e+02 2.086312044496e-01 0.000000000000e+00 0.000000000000e+00
9.010000000000e+02 -1.220446920495e-02 0.000000000000e+00 0.000000000000e+00
9.012500000000e+02 -2.565834828537e-01 0.000000000000e+00 0.000000000000e+00
9.015000000000e+02 -4.949270459826e-01 0.000000000000e+00 0.000000000000e+00
9.017500000000e+02 -6.957451594218e-01 0.000000000000e+00 0.000000000000e+00
9.020000000000e+02 -8.298741483313e-01 0.000000000000e+00 0.000000000000e+00
9.022500000000e+02 -8.746364567497e-01 0.000000000000e+00 0.000000000000e+00
9.025000000000e+02 -8.173318593330e-01 0.000000000000e+00 0.000000000000e+00
9.027500000000e+02 -6.575399672883e-01 0.000000000000e+00 0.000000000000e+00
9.030000000000e+02 -4.078612622961e-01 0.000000000000e+00 0.000000000000e+00
9.032500000000e+02 -9.292918300849e-02 0.000000000000e+00 0.000000000000e+00
9.035000000000e+02 2.532385768044e-01 0.000000000000e+00 0.000000000000e+00
9.037500000000e+02 5.912481321274e-01 0.000000000000e+00 0.000000000000e+00
9.040000000000e+02 8.811977287921e-01 0.000000000000e+00 0.000000000000e+00
9.042500000000e+02 1.087774074741e+00 0.000000000000e+00 0.000000000000e+00
9.045000000000e+02 1.184896204868e+00 0.000000000000e+00 0.000000000000e+00
9.047500000000e+02 1.159271804691e+00 0.000000000000e+00 0.000000000000e+00
9.050000000000e+02 1.012365489294e+00 0.000000000000e+00 0.000000000000e+00
9.052500000000e+02 7.604850475734e-01 0.000000000000e+00 0.000000000000e+00
9.055000000000e+02 4.329423718712e-01 0.000000000000e+00 0.000000000000e+00
9.057500000000e+02 6.850624928853e-02 0.000000000000e+00 0.000000000000e+00
9.060000000000e+02 -2.894019209482e-01 0.000000000000e+00 0.000000000000e+00
9.062500000000e+02 -5.981441002648e-01 0.000000000000e+00 0.000000000000e+00
9.065000000000e+02 -8.212180640657e-01 0.000000000000e+00 0.000000000000e+00
9.067500000000e+02 -9.328189942550e-01 0.000000000000e+00 0.000000000000e+00
9.070000000000e+02 -9.210079175567e-01 0.000000000000e+00 0.000000000000e+00
9.072500000000e+02 -7.890726686417e-01 0.000000000000e+00 0.000000000000e+00
9.075000000000e+02 -5.549119169066e-01 0.000000000000e+00 0.000000000000e+00
9.077500000000e+02 -2.485403977087e-01 0.000000000000e+00 0.000000000000e+00
9.080000000000e+02 9.193355756987e-02 0.000000000000e+00 0.000000000000e+00
9.082500000000e+02 4.253040795437e-01 0.000000000000e+00 0.000000000000e+00
9.085000000000e+02 7.125583358098e-01 0.000000000000e+00 0.000000000000e+00
9.087500000000e+02 9.217525952163e-01 0.000000000000e+00 0.000000000000e+00
9.090000000000e+02 1.031833152671e+00 0.000000000000e+00 0.000000000000e+00
9.092500000000e+02 1.034917580963e+00 0.000000000000e+00 0.000000000000e+00
9.095000000000e+02 9.367725062877e-01 0.000000000000e+00 0.000000000000e+00
9.097500000000e+02 7.554774157303e-01 0.000000000000e+00 0.000000000000e+00
9.100000000000e+02 5.185135555600e-01 0.000000000000e+00 0.000000000000e+00
9.102500000000e+02 2.587274395854e-01 0.000000000000e+00 0.000000000000e+00
9.105000000000e+02 9.760656850363e-03 0.000000000000e+00 0.000000000000e+00
9.107500000000e+02 -1.984073466207e-01 0.000000000000e+00 0.000000000000e+00
9.110000000000e+02 -3.431949999123e-01 0.000000000000e+00 0.000000000000e+00
9.112500000000e+02 -4.119479889730e-01 0.000000000000e+00 0.000000000000e+00
9.115000000000e+02 -4.029665921745e-01 0.000000000000e+00 0.000000000000e+00
9.117500000000e+02 -3.249608242033e-01 0.000000000000e+00 0.000000000000e+00
9.120000000000e+02 -1.950913156197e-01 0.000000000000e+00 0.000000000000e+00
9.122500000000e+02 -3.595096645338e-02 0.000000000000e+00 0.000000000000e+00
9.125000000000e+02 1.280195756467e-01 0.000000000000e+00 0.000000000000e+00
9.127500000000e+02 2.741293380784e-01 0.000000000000e+00 0.000000000000e+00
9.130000000000e+02 3.845182553472e-01 0.000000000000e+00 0.000000000000e+00
9.132500000000e+02 4.482954952903e-01 0.000000000000e+00 0.000000000000e+00
9.135000000000e+02 4.624708740214e-01 0.000000000000e+00 0.000000000000e+00
9.137500000000e+02 4.316118304398e-01 0.000000000000e+00 0.000000000000e+00
9.140000000000e+02 3.663576167828e-01 0.000000000000e+00 0.000000000000e+00
9.142500000000e+02 2.810935479192e-01 0.000000000000e+00 0.000000000000e+00
9.145000000000e+02 1.912056890463e-01 0.000000000000e+00 0.000000000000e+00
9.147500000000e+02 1.103835187517e-01 0.000000000000e+00 0.000000000000e+00
9.150000000000e+02 4.840949698563e-02 0.000000000000e+00 0.000000000000e+00
9.152500000000e+02 9.776688845530e-03 0.000000000000e+00 0.000000000000e+00
9.155000000000e+02 -6.674020055415e-03 0.000000000000e+00 0.000000000000e+00
9.157500000000e+02 -7.081851632570e-03 0.000000000000e+00 0.000000000000e+00
9.160000000000e+02 -1.017926085061e-03 0.000000000000e+00 0.000000000000e+00
9.162500000000e+02 6.367456814659e-04 0.000000000000e+00 0.000000000000e+00
9.165000000000e+02 -1.200574878051e-02 0.000000000000e+00 0.000000000000e+00
9.167500000000e+02 -4.577248424629e-02 0.000000000000e+00 0.000000000000e+00
9.170000000000e+02 -1.029668491133e-01 0.000000000000e+00 0.000000000000e+00
9.172500000000e+02 -1.807720328732e-01 0.000000000000e+00 0.000000000000e+00
9.175000000000e+02 -2.716308076635e-01 0.000000000000e+00 0.000000000000e+00
9.177500000000e+02 -3.645420013779e-01 0.000000000000e+00 0.000000000000e+00
9.180000000000e+02 -4.470544736904e-01 0.000000000000e+00 0.000000000000e+00
9.182500000000e+02 -5.076161532716e-01 0.000000000000e+00 0.000000000000e+00
9.185000000000e+02 -5.378692134016e-01 0.000000000000e+00 0.000000000000e+00
9.187500000000e+02 -5.344839936720e-01 0.000000000000e+00 0.000000000000e+00
9.190000000000e+02 -5.001940471733e-01 0.000000000000e+00 0.000000000000e+00
9.192500000000e+02 -4.438218682846e-01 0.000000000000e+00 0.000000000000e+00
9.195000000000e+02 -3.792492363431e-01 0.000000000000e+00 0.000000000000e+00
9.197500000000e+02 -3.234613293852e-01 0.000000000000e+00 0.000000000000e+00
9.200000000000e+02 -2.939514720676e-01 0.000000000000e+00 0.000000000000e+00
9.202500000000e+02 -3.058877650736e-01 0.000000000000e+00 0.000000000000e+00
9.205000000000e+02 -3.694947413634e-01 0.000000000000e+00 0.000000000000e+00
9.207500000000e+02 -4.880832032670e-01 0.000000000000e+00 0.000000000000e+00
9.210000000000e+02 -6.570714343720e-01 0.000000000000e+00 0.000000000000e+00
9.212500000000e+02 -8.641940927842e-01 0.000000000000e+00 0.000000000000e+00
9.215000000000e+02 -1.090913485969e+00 0.000000000000e+00 0.000000000000e+00
9.217500000000e+02 -1.314859574304e+00 0.000000000000e+00 0.000000000000e+00
9.220000000000e+02 -1.512959360664e+00 0.000000000000e+00 0.000000000000e+00
9.222500000000e+02 -1.664799566007e+00 0.000000000000e+00 0.000000000000e+00
9.225000000000e+02 -1.755717675506e+00 0.000000000000e+00 0.000000000000e+00
9.227500000000e+02 -1.779144297237e+00 0.000000000000e+00 0.000000000000e+00
9.230000000000e+02 -1.737821312318e+00 0.000000000000e+00 0.000000000000e+00
9.232500000000e+02 -1.643681148859e+00 0.000000000000e+00 0.000000000000e+00
9.235000000000e+02 -1.516369058016e+00 0.000000000000e+00 0.000000000000e+00
9.237500000000e+02 -1.380593165717e+00 0.000000000000e+00 0.000000000000e+00
9.240000000000e+02 -1.262665691984e+00 0.000000000000e+00 0.000000000000e+00
9.242500000000e+02 -1.186725815774e+00 0.000000000000e+00 0.000000000000e+00
9.245000000000e+02 -1.171190491817e+00 0.000000000000e+00 0.000000000000e+00
9.247500000000e+02 -1.225954934190e+00 0.000000000000e+00 0.000000000000e+00
9.250000000000e+02 -1.350762309382e+00 0.000000000000e+00 0.000000000000e+00
9.252500000000e+02 -1.534996902551e+00 0.000000000000e+00 0.000000000000e+00
9.255000000000e+02 -1.758950616339e+00 0.000000000000e+00 0.000000000000e+00
9.257500000000e+02 -1.996399064364e+00 0.000000000000e+00 0.000000000000e+00
9.260000000000e+02 -2.218132161287e+00 0.000000000000e+00 0.000000000000e+00
9.262500000000e+02 -2.395943237520e+00 0.000000000000e+00 0.000000000000e+00
9.265000000000e+02 -2.506511188677e+00 0.000000000000e+00 0.000000000000e+00
9.267500000000e+02 -2.534622403238e+00 0.000000000000e+00 0.000000000000e+00
9.270000000000e+02 -2.475271587703e+00 0.000000000000e+00 0.000000000000e+00
9.272500000000e+02 -2.334339769410e+00 0.000000000000e+00 0.000000000000e+00
9.275000000000e+02 -2.127750590455e+00 0.000000000000e+00 0.000000000000e+00
9.277500000000e+02 -1.879223070749e+00 0.000000000000e+00 0.000000000000e+00
9.280000000000e+02 -1.616938885733e+00 0.000000000000e+00 0.000000000000e+00
9.282500000000e+02 -1.369596067116e+00 0.000000000000e+00 0.000000000000e+00
9.285000000000e+02 -1.162406897742e+00 0.000000000000e+00 0.000000000000e+00
9.287500000000e+02 -1.013603612174e+00 0.000000000000e+00 0.000000000000e+00
9.290000000000e+02 -9.319409584112e-01 0.000000000000e+00 0.000000000000e+00
9.292500000000e+02 -9.155409546664e-01 0.000000000000e+00 0.000000000000e+00
9.295000000000e+02 -9.522333910866e-01 0.000000000000e+00 0.000000000000e+00
9.297500000000e+02 -1.021333600914e+00 0.000000000000e+00 0.000000000000e+00
9.300000000000e+02 -1.096597206012e+00 0.000000000000e+00 0.000000000000e+00
9.302500000000e+02 -1.149928577472e+00 0.000000000000e+00 0.000000000000e+00
9.305000000000e+02 -1.155318390618e+00 0.000000000000e+00 0.000000000000e+00
9.307500000000e+02 -1.092459546629e+00 0.000000000000e+00 0.000000000000e+00
9.310000000000e+02 -9.495426027469e-01 0.000000000000e+00 0.000000000000e+00
9.312500000000e+02 -7.248532649698e-01 0.000000000000e+00 0.000000000000e+00
9.315000000000e+02 -4.269672413364e-01 0.000000000000e+00 0.000000000000e+00
9.317500000000e+02 -7.353661046266e-02 0.000000000000e+00 0.000000000000e+00
9.320000000000e+02 3.111416791250e-01 0.000000000000e+00 0.000000000000e+00
9.322500000000e+02 6.994181678653e-01 0.000000000000e+00 0.000000000000e+00
9.325000000000e+02 1.063973666665e+00 0.000000000000e+00 0.000000000000e+00
9.327500000000e+02 1.381376545287e+00 0.000000000000e+00 0.000000000000e+00
9.330000000000e+02 1.635026149290e+00 0.000000000000e+00 0.000000000000e+00
9.332500000000e+02 1.817089180399e+00 0.000000000000e+00 0.000000000000e+00
9.335000000000e+02 1.929183988889e+00 0.000000000000e+00 0.000000000000e+00
9.337500000000e+02 1.981746833689e+00 0.000000000000e+00 0.000000000000e+00
9.340000000000e+02 1.992198489916e+00 0.000000000000e+00 0.000000000000e+00
9.342500000000e+02 1.982193212174e+00 0.000000000000e+00 0.000000000000e+00
9.345000000000e+02 1.974352608175e+00 0.000000000000e+00 0.000000000000e+00
9.347500000000e+02 1.988948649156e+00 0.000000000000e+00 0.000000000000e+00
9.350000000000e+02 2.040995700707e+00 0.000000000000e+00 0.000000000000e+00
9.352500000000e+02 2.138143390511e+00 0.000000000000e+00 0.000000000000e+00
9.355000000000e+02 2.279641485893e+00 0.000000000000e+00 0.000000000000e+00
9.357500000000e+02 2.456492931487e+00 0.000000000000e+00 0.000000000000e+00
9.360000000000e+02 2.652744293263e+00 0.000000000000e+00 0.000000000000e+00
9.362500000000e+02 2.847707591046e+00 0.000000000000e+00 0.000000000000e+00
9.365000000000e+02 3.018785099031e+00 0.000000000000e+00 0.000000000000e+00
9.367500000000e+02 3.144495173249e+00 0.000000000000e+00 0.000000000000e+00
9.370000000000e+02 3.207281263507e+00 0.000000000000e+00 0.000000000000e+00
9.372500000000e+02 3.195728442081e+00 0.000000000000e+00 0.000000000000e+00
9.375000000000e+02 3.105904404510e+00 0.000000000000e+00 0.000000000000e+00
9.377500000000e+02 2.941670577031e+00 0.000000000000e+00 0.000000000000e+00
9.380000000000e+02 2.713954767466e+00 0.000000000000e+00 0.000000000000e+00
9.382500000000e+02 2.439119032298e+00 0.000000000000e+00 0.000000000000e+00
9.385000000000e+02 2.136675592149e+00 0.000000000000e+00 0.000000000000e+00
9.387500000000e+02 1.826684051653e+00 0.000000000000e+00 0.000000000000e+00
9.390000000000e+02 1.527195101236e+00 0.000000000000e+00 0.000000000000e+00
9.392500000000e+02 1.252086573651e+00 0.000000000000e+00 0.000000000000e+00
9.395000000000e+02 1.009571645150e+00 0.000000000000e+00 0.000000000000e+00
9.397500000000e+02 8.015568568147e-01 0.000000000000e+00 0.000000000000e+00
9.400000000000e+02 6.239048163006e-01 0.000000000000e+00 0.000000000000e+00
9.402500000000e+02 4.675305494445e-01 0.000000000000e+00 0.000000000000e+00
9.405000000000e+02 3.201489044247e-01 0.000000000000e+00 0.000000000000e+00
9.407500000000e+02 1.684079476124e-01 0.000000000000e+00 0.000000000000e+00
9.410000000000e+02 1.001494054670e-04 0.000000000000e+00 0.000000000000e+00
9.412500000000e+02 -1.938562339958e-01 0.000000000000e+00 0.000000000000e+00
9.415000000000e+02 -4.179305727212e-01 0.000000000000e+00 0.000000000000e+00
9.417500000000e+02 -6.711759043468e-01 0.000000000000e+00 0.000000000000e+00
9.420000000000e+02 -9.471956229908e-01 0.000000000000e+00 0.000000000000e+00
9.422500000000e+02 -1.234860878257e+00 0.000000000000e+00 0.000000000000e+00
9.425000000000e+02 -1.519657698274e+00 0.000000000000e+00 0.000000000000e+00
9.427500000000e+02 -1.785462207189e+00 0.000000000000e+00 0.000000000000e+00
9.430000000000e+02 -2.016492219944e+00 0.000000000000e+00 0.000000000000e+00
9.432500000000e+02 -2.199169526486e+00 0.000000000000e+00 0.000000000000e+00
9.435000000000e+02 -2.323649725545e+00 0.000000000000e+00 0.000000000000e+00
9.437500000000e+02 -2.384830943313e+00 0.000000000000e+00 0.000000000000e+00
9.440000000000e+02 -2.382730432889e+00 0.000000000000e+00 0.000000000000e+00
9.442500000000e+02 -2.322207377513e+00 0.000000000000e+00 0.000000000000e+00
9.445000000000e+02 -2.212098611856e+00 0.000000000000e+00 0.000000000000e+00
9.447500000000e+02 -2.063909508977e+00 0.000000000000e+00 0.000000000000e+00
9.450000000000e+02 -1.890255306693e+00 0.000000000000e+00 0.000000000000e+00
9.452500000000e+02 -1.703272498489e+00 0.000000000000e+00 0.000000000000e+00
9.455000000000e+02 -1.513213583581e+00 0.000000000000e+00 0.000000000000e+00
9.457500000000e+02 -1.327403693202e+00 0.000000000000e+00 0.000000000000e+00
9.460000000000e+02 -1.149680362633e+00 0.000000000000e+00 0.000000000000e+00
9.462500000000e+02 -9.803667371202e-01 0.000000000000e+00 0.000000000000e+00
9.465000000000e+02 -8.167539688049e-01 0.000000000000e+00 0.000000000000e+00
9.467500000000e+02 -6.540006701557e-01 0.000000000000e+00 0.000000000000e+00
9.470000000000e+02 -4.863048571762e-01 0.000000000000e+00 0.000000000000e+00
9.472500000000e+02 -3.081731720532e-01 0.000000000000e+00 0.000000000000e+00
9.475000000000e+02 -1.156064282101e-01 0.000000000000e+00 0.000000000000e+00
9.477500000000e+02 9.296070238794e-02 0.000000000000e+00 0.000000000000e+00
9.480000000000e+02 3.160883737775e-01 0.000000000000e+00 0.000000000000e+00
9.482500000000e+02 5.491968302878e-01 0.000000000000e+00 0.000000000000e+00
9.485000000000e+02 7.848754122348e-01 0.000000000000e+00 0.000000000000e+00
9.487500000000e+02 1.013583094961e+00 0.000000000000e+00 0.000000000000e+00
9.490000000000e+02 1.224638448342e+00 0.000000000000e+00 0.000000000000e+00
9.492500000000e+02 1.407362622537e+00 0.000000000000e+00 0.000000000000e+00
9.495000000000e+02 1.552224104022e+00 0.000000000000e+00 0.000000000000e+00
9.497500000000e+02 1.651839596012e+00 0.000000000000e+00 0.000000000000e+00
9.500000000000e+02 1.701709768876e+00 0.000000000000e+00 0.000000000000e+00
9.502500000000e+02 1.700607728251e+00 0.000000000000e+00 0.000000000000e+00
9.505000000000e+02 1.650586065647e+00 0.000000000000e+00 0.000000000000e+00
9.507500000000e+02 1.556618613715e+00 0.000000000000e+00 0.000000000000e+00
9.510000000000e+02 1.425938887897e+00 0.000000000000e+00 0.000000000000e+00
9.512500000000e+02 1.267172916327e+00 0.000000000000e+00 0.000000000000e+00
9.515000000000e+02 1.089385594028e+00 0.000000000000e+00 0.000000000000e+00
9.517500000000e+02 9.011647474252e-01 0.000000000000e+00 0.000000000000e+00
9.520000000000e+02 7.098558761873e-01 0.000000000000e+00 0.000000000000e+00
9.522500000000e+02 5.210352529531e-01 0.000000000000e+00 0.000000000000e+00
9.525000000000e+02 3.382736073997e-01 0.000000000000e+00 0.000000000000e+00
9.527500000000e+02 1.632020154784e-01 0.000000000000e+00 0.000000000000e+00
9.530000000000e+02 -4.148703332136e-03 0.000000000000e+00 0.000000000000e+00
9.532500000000e+02 -1.647986550105e-01 0.000000000000e+00 0.000000000000e+00
9.535000000000e+02 -3.201483854304e-01 0.000000000000e+00 0.000000000000e+00
9.537500000000e+02 -4.712887304783e-01 0.000000000000e+00 0.000000000000e+00
9.540000000000e+02 -6.183915836570e-01 0.000000000000e+00 0.000000000000e+00
9.542500000000e+02 -7.602682685117e-01 0.000000000000e+00 0.000000000000e+00
9.545000000000e+02 -8.941575573161e-01 0.000000000000e+00 0.000000000000e+00
9.547500000000e+02 -1.015773469929e+00 0.000000000000e+00 0.000000000000e+00
9.550000000000e+02 -1.119608079480e+00 0.000000000000e+00 0.000000000000e+00
9.552500000000e+02 -1.199451124045e+00 0.000000000000e+00 0.000000000000e+00
9.555000000000e+02 -1.249060416445e+00 0.000000000000e+00 0.000000000000e+00
9.557500000000e+02 -1.262898168029e+00 0.000000000000e+00 0.000000000000e+00
9.560000000000e+02 -1.236840504156e+00 0.000000000000e+00 0.000000000000e+00
9.562500000000e+02 -1.168771339720e+00 0.000000000000e+00 0.000000000000e+00
9.565000000000e+02 -1.058986638022e+00 0.000000000000e+00 0.000000000000e+00
9.567500000000e+02 -9.103588125075e-01 0.000000000000e+00 0.000000000000e+00
9.570000000000e+02 -7.282405339373e-01 0.000000000000e+00 0.000000000000e+00
9.572500000000e+02 -5.201187309528e-01 0.000000000000e+00 0.000000000000e+00
9.575000000000e+02 -2.950592098500e-01 0.000000000000e+00 0.000000000000e+00
9.577500000000e+02 -6.300646789778e-02 0.000000000000e+00 0.000000000000e+00
9.580000000000e+02 1.659809327474e-01 0.000000000000e+00 0.000000000000e+00
9.582500000000e+02 3.824734244983e-01 0.000000000000e+00 0.000000000000e+00
9.585000000000e+02 5.783109634085e-01 0.000000000000e+00 0.000000000000e+00
9.587500000000e+02 7.470749955496e-01 0.000000000000e+00 0.000000000000e+00
9.590000000000e+02 8.843486455211e-01 0.000000000000e+00 0.000000000000e+00
9.592500000000e+02 9.877496519875e-01 0.000000000000e+00 0.000000000000e+00
9.595000000000e+02 1.056749682748e+00 0.000000000000e+00 0.000000000000e+00
9.597500000000e+02 1.092320427155e+00 0.000000000000e+00 0.000000000000e+00
9.600000000000e+02 1.096467881004e+00 0.000000000000e+00 0.000000000000e+00
9.602500000000e+02 1.071728830880e+00 0.000000000000e+00 0.000000000000e+00
9.605000000000e+02 1.020706101320e+00 0.000000000000e+00 0.000000000000e+00
9.607500000000e+02 9.457113168232e-01 0.000000000000e+00 0.000000000000e+00
9.610000000000e+02 8.485667532595e-01 0.000000000000e+00 0.000000000000e+00
9.612500000000e+02 7.305935336477e-01 0.000000000000e+00 0.000000000000e+00
9.615000000000e+02 5.927851427487e-01 0.000000000000e+00 0.000000000000e+00
9.617500000000e+02 4.361367385889e-01 0.000000000000e+00 0.000000000000e+00
9.620000000000e+02 2.620758640351e-01 0.000000000000e+00 0.000000000000e+00
9.622500000000e+02 7.292234148835e-02 0.000000000000e+00 0.000000000000e+00
9.625000000000e+02 -1.277030562230e-01 0.000000000000e+00 0.000000000000e+00
9.627500000000e+02 -3.345987647718e-01 0.000000000000e+00 0.000000000000e+00
9.630000000000e+02 -5.408952921218e-01 0.000000000000e+00 0.000000000000e+00
9.632500000000e+02 -7.382015111147e-01 0.000000000000e+00 0.000000000000e+00
9.635000000000e+02 -9.169953313196e-01 0.000000000000e+00 0.000000000000e+00
9.637500000000e+02 -1.067237055236e+00 0.000000000000e+00 0.000000000000e+00
9.640000000000e+02 -1.179152439915e+00 0.000000000000e+00 0.000000000000e+00
9.642500000000e+02 -1.244106731705e+00 0.000000000000e+00 0.000000000000e+00
9.645000000000e+02 -1.255474271324e+00 0.000000000000e+00 0.000000000000e+00
9.647500000000e+02 -1.209403127684e+00 0.000000000000e+00 0.000000000000e+00
9.650000000000e+02 -1.105381606088e+00 0.000000000000e+00 0.000000000000e+00
9.652500000000e+02 -9.465327625867e-01 0.000000000000e+00 0.000000000000e+00
9.655000000000e+02 -7.395920406804e-01 0.000000000000e+00 0.000000000000e+00
9.657500000000e+02 -4.945583144386e-01 0.000000000000e+00 0.000000000000e+00
9.660000000000e+02 -2.240455874947e-01 0.000000000000e+00 0.000000000000e+00
9.662500000000e+02 5.760332625686e-02 0.000000000000e+00 0.000000000000e+00
9.665000000000e+02 3.353529916396e-01 0.000000000000e+00 0.000000000000e+00
9.667500000000e+02 5.945571442257e-01 0.000000000000e+00 0.000000000000e+00
9.670000000000e+02 8.219784664958e-01 0.000000000000e+00 0.000000000000e+00
9.672500000000e+02 1.006648518454e+00 0.000000000000e+00 0.000000000000e+00
9.675000000000e+02 1.140491547203e+00 0.000000000000e+00 0.000000000000e+00
9.677500000000e+02 1.218666263754e+00 0.000000000000e+00 0.000000000000e+00
9.680000000000e+02 1.239614710116e+00 0.000000000000e+00 0.000000000000e+00
9.682500000000e+02 1.204842289421e+00 0.000000000000e+00 0.000000000000e+00
9.685000000000e+02 1.118483182256e+00 0.000000000000e+00 0.000000000000e+00
9.687500000000e+02 9.867267128597e-01 0.000000000000e+00 0.000000000000e+00
9.690000000000e+02 8.171900214619e-01 0.000000000000e+00 0.000000000000e+00
9.692500000000e+02 6.183195740044e-01 0.000000000000e+00 0.000000000000e+00
9.695000000000e+02 3.988893562198e-01 0.000000000000e+00 0.000000000000e+00
9.697500000000e+02 1.676395420055e-01 0.000000000000e+00 0.000000000000e+00
9.700000000000e+02 -6.693014156564e-02 0.000000000000e+00 0.000000000000e+00
9.702500000000e+02 -2.966285268955e-01 0.000000000000e+00 0.000000000000e+00
9.705000000000e+02 -5.135451798224e-01 0.000000000000e+00 0.000000000000e+00
9.707500000000e+02 -7.099874040542e-01 0.000000000000e+00 0.000000000000e+00
9.710000000000e+02 -8.784497916374e-01 0.000000000000e+00 0.000000000000e+00
9.712500000000e+02 -1.011678421435e+00 0.000000000000e+00 0.000000000000e+00
9.715000000000e+02 -1.102874239538e+00 0.000000000000e+00 0.000000000000e+00
9.717500000000e+02 -1.146053117306e+00 0.000000000000e+00 0.000000000000e+00
9.720000000000e+02 -1.136547610569e+00 0.000000000000e+00 0.000000000000e+00
9.722500000000e+02 -1.071602562053e+00 0.000000000000e+00 0.000000000000e+00
9.725000000000e+02 -9.509886876774e-01 0.000000000000e+00 0.000000000000e+00
9.727500000000e+02 -7.775399390437e-01 0.000000000000e+00 0.000000000000e+00
9.730000000000e+02 -5.575152696754e-01 0.000000000000e+00 0.000000000000e+00
9.732500000000e+02 -3.006951756912e-01 0.000000000000e+00 0.000000000000e+00
9.735000000000e+02 -2.014763424515e-02 0.000000000000e+00 0.000000000000e+00
9.737500000000e+02 2.683657120530e-01 0.000000000000e+00 0.000000000000e+00
9.740000000000e+02 5.473284644707e-01 0.000000000000e+00 0.000000000000e+00
9.742500000000e+02 7.986930797983e-01 0.000000000000e+00 0.000000000000e+00
9.745000000000e+02 1.005287331482e+00 0.000000000000e+00 0.000000000000e+00
9.747500000000e+02 1.152270431086e+00 0.000000000000e+00 0.000000000000e+00
9.750000000000e+02 1.228489104443e+00 0.000000000000e+00 0.000000000000e+00
9.752500000000e+02 1.227585073530e+00 0.000000000000e+00 0.000000000000e+00
9.755000000000e+02 1.148724800577e+00 0.000000000000e+00 0.000000000000e+00
9.757500000000e+02 9.968581759625e-01 0.000000000000e+00 0.000000000000e+00
9.760000000000e+02 7.824610470623e-01 0.000000000000e+00 0.000000000000e+00
9.762500000000e+02 5.207713722621e-01 0.000000000000e+00 0.000000000000e+00
9.765000000000e+02 2.305836812100e-01 0.000000000000e+00 0.000000000000e+00
9.767500000000e+02 -6.728529477847e-02 0.000000000000e+00 0.000000000000e+00
9.770000000000e+02 -3.517113835092e-01 0.000000000000e+00 0.000000000000e+00
9.772500000000e+02 -6.029910044829e-01 0.000000000000e+00 0.000000000000e+00
9.775000000000e+02 -8.044156878143e-01 0.000000000000e+00 0.000000000000e+00
9.777500000000e+02 -9.435453394333e-01 0.000000000000e+00 0.000000000000e+00
9.780000000000e+02 -1.013067615193e+00 0.000000000000e+00 0.000000000000e+00
9.782500000000e+02 -1.011177313274e+00 0.000000000000e+00 0.000000000000e+00
9.785000000000e+02 -9.414617642750e-01 0.000000000000e+00 0.000000000000e+00
9.787500000000e+02 -8.123293790947e-01 0.000000000000e+00 0.000000000000e+00
9.790000000000e+02 -6.360627646939e-01 0.000000000000e+00 0.000000000000e+00
9.792500000000e+02 -4.276102540217e-01 0.000000000000e+00 0.000000000000e+00
9.795000000000e+02 -2.032471956594e-01 0.000000000000e+00 0.000000000000e+00
9.797500000000e+02 2.076011607594e-02 0.000000000000e+00 0.000000000000e+00
9.800000000000e+02 2.293683206699e-01 0.000000000000e+00 0.000000000000e+00
9.802500000000e+02 4.097543756242e-01 0.000000000000e+00 0.000000000000e+00
9.805000000000e+02 5.520350162504e-01 0.000000000000e+00 0.000000000000e+00
9.807500000000e+02 6.496824425023e-01 0.000000000000e+00 0.000000000000e+00
9.810000000000e+02 6.996438456645e-01 0.000000000000e+00 0.000000000000e+00
9.812500000000e+02 7.021996972088e-01 0.000000000000e+00 0.000000000000e+00
9.815000000000e+02 6.606141686653e-01 0.000000000000e+00 0.000000000000e+00
9.817500000000e+02 5.806395423433e-01 0.000000000000e+00 0.000000000000e+00
9.820000000000e+02 4.699355612546e-01 0.000000000000e+00 0.000000000000e+00
9.822500000000e+02 3.374563157800e-01 0.000000000000e+00 0.000000000000e+00
9.825000000000e+02 1.928443974589e-01 0.000000000000e+00 0.000000000000e+00
9.827500000000e+02 4.585796660951e-02 0.000000000000e+00 0.000000000000e+00
9.830000000000e+02 -9.415585799872e-02 0.000000000000e+00 0.000000000000e+00
9.832500000000e+02 -2.187359914376e-01 0.000000000000e+00 0.000000000000e+00
9.835000000000e+02 -3.207283265215e-01 0.000000000000e+00 0.000000000000e+00
9.837500000000e+02 -3.946480139348e-01 0.000000000000e+00 0.000000000000e+00
9.840000000000e+02 -4.369726479707e-01 0.000000000000e+00 0.000000000000e+00
9.842500000000e+02 -4.463488063794e-01 0.000000000000e+00 0.000000000000e+00
9.845000000000e+02 -4.236887041105e-01 0.000000000000e+00 0.000000000000e+00
9.847500000000e+02 -3.721320415914e-01 0.000000000000e+00 0.000000000000e+00
9.850000000000e+02 -2.968523215103e-01 0.000000000000e+00 0.000000000000e+00
9.852500000000e+02 -2.046976882339e-01 0.000000000000e+00 0.000000000000e+00
9.855000000000e+02 -1.036730441532e-01 0.000000000000e+00 0.000000000000e+00
9.857500000000e+02 -2.290786277101e-03 0.000000000000e+00 0.000000000000e+00
9.860000000000e+02 9.116113849190e-02 0.000000000000e+00 0.000000000000e+00
9.862500000000e+02 1.693667633997e-01 0.000000000000e+00 0.000000000000e+00
9.865000000000e+02 2.266663733606e-01 0.000000000000e+00 0.000000000000e+00
9.867500000000e+02 2.595965663689e-01 0.000000000000e+00 0.000000000000e+00
9.870000000000e+02 2.672143799282e-01 0.000000000000e+00 0.000000000000e+00
9.872500000000e+02 2.511543051478e-01 0.000000000000e+00 0.000000000000e+00
9.875000000000e+02 2.153970080636e-01 0.000000000000e+00 0.000000000000e+00
9.877500000000e+02 1.657644472092e-01 0.000000000000e+00 0.000000000000e+00
9.880000000000e+02 1.091929824131e-01 0.000000000000e+00 0.000000000000e+00
9.882500000000e+02 5.286859968427e-02 0.000000000000e+00 0.000000000000e+00
9.885000000000e+02 3.331362797050e-03 0.000000000000e+00 0.000000000000e+00
9.887500000000e+02 -3.433444621843e-02 0.000000000000e+00 0.000000000000e+00
9.890000000000e+02 -5.711461730725e-02 0.000000000000e+00 0.000000000000e+00
9.892500000000e+02 -6.439640501143e-02 0.000000000000e+00 0.000000000000e+00
9.895000000000e+02 -5.796584834627e-02 0.000000000000e+00 0.000000000000e+00
9.897500000000e+02 -4.166504623150e-02 0.000000000000e+00 0.000000000000e+00
9.900000000000e+02 -2.075151197837e-02 0.000000000000e+00 0.000000000000e+00
9.902500000000e+02 -1.045802868446e-03 0.000000000000e+00 0.000000000000e+00
9.905000000000e+02 1.201299008001e-02 0.000000000000e+00 0.000000000000e+00
9.907500000000e+02 1.426699008338e-02 0.000000000000e+00 0.000000000000e+00
9.910000000000e+02 3.559618572618e-03 0.000000000000e+00 0.000000000000e+00
9.912500000000e+02 -1.983705090734e-02 0.000000000000e+00 0.000000000000e+00
9.915000000000e+02 -5.316146893174e-02 0.000000000000e+00 0.000000000000e+00
9.917500000000e+02 -9.149051000980e-02 0.000000000000e+00 0.000000000000e+00
9.920000000000e+02 -1.284214649452e-01 0.000000000000e+00 0.000000000000e+00
9.922500000000e+02 -1.570196250823e-01 0.000000000000e+00 0.000000000000e+00
9.925000000000e+02 -1.709000886983e-01 0.000000000000e+00 0.000000000000e+00
9.927500000000e+02 -1.652872693444e-01 0.000000000000e+00 0.000000000000e+00
9.930000000000e+02 -1.378925002844e-01 0.000000000000e+00 0.000000000000e+00
9.932500000000e+02 -8.947035662035e-02 0.000000000000e+00 0.000000000000e+00
9.935000000000e+02 -2.395571891614e-02 0.000000000000e+00 0.000000000000e+00
9.937500000000e+02 5.185914049103e-02 0.000000000000e+00 0.000000000000e+00
9.940000000000e+02 1.290828722394e-01 0.000000000000e+00 0.000000000000e+00
9.942500000000e+02 1.978300984031e-01 0.000000000000e+00 0.000000000000e+00
9.945000000000e+02 2.485309909042e-01 0.000000000000e+00 0.000000000000e+00
9.947500000000e+02 2.732682864636e-01 0.000000000000e+00 0.000000000000e+00
9.950000000000e+02 2.669540162852e-01 0.000000000000e+00 0.000000000000e+00
9.952500000000e+02 2.281741124573e-01 0.000000000000e+00 0.000000000000e+00
9.955000000000e+02 1.595699223766e-01 0.000000000000e+00 0.000000000000e+00
9.957500000000e+02 6.768634299984e-02 0.000000000000e+00 0.000000000000e+00
9.960000000000e+02 -3.771137700456e-02 0.000000000000e+00 0.000000000000e+00
9.962500000000e+02 -1.447761469303e-01 0.000000000000e+00 0.000000000000e+00
9.965000000000e+02 -2.410317000957e-01 0.000000000000e+00 0.000000000000e+00
9.967500000000e+02 -3.149513842491e-01 0.000000000000e+00 0.000000000000e+00
9.970000000000e+02 -3.574534176596e-01 0.000000000000e+00 0.000000000000e+00
9.972500000000e+02 -3.631100880825e-01 0.000000000000e+00 0.000000000000e+00
9.975000000000e+02 -3.309037433349e-01 0.000000000000e+00 0.000000000000e+00
9.977500000000e+02 -2.644214806485e-01 0.000000000000e+00 0.000000000000e+00
9.980000000000e+02 -1.714552165248e-01 0.000000000000e+00 0.000000000000e+00
9.982500000000e+02 -6.305401920254e-02 0.000000000000e+00 0.000000000000e+00
9.985000000000e+02 4.784994803498e-02 0.000000000000e+00 0.000000000000e+00
9.987500000000e+02 1.480622334297e-01 0.000000000000e+00 0.000000000000e+00
9.990000000000e+02 2.257801211876e-01 0.000000000000e+00 0.000000000000e+00
9.992500000000e+02 2.720616646978e-01 0.000000000000e+00 0.000000000000e+00
9.995000000000e+02 2.819167658646e-01 0.000000000000e+00 0.000000000000e+00
9.997500000000e+02 2.548789926132e-01 0.000000000000e+00 0.000000000000e+00
1.000000000000e+03 1.949876469139e-01 0.000000000000e+00 0.000000000000e+00
1.000250000000e+03 1.101896453159e-01 0.000000000000e+00 0.000000000000e+00
1.000500000000e+03 1.124884682911e-02 0.000000000000e+00 0.000000000000e+00
1.000750000000e+03 -8.968431165051e-02 0.000000000000e+00 0.000000000000e+00
1.001000000000e+03 -1.806466159362e-01 0.000000000000e+00 0.000000000000e+00
1.001250000000e+03 -2.513673050582e-01 0.000000000000e+00 0.000000000000e+00
1.001500000000e+03 -2.945064645384e-01 0.000000000000e+00 0.000000000000e+00
1.001750000000e+03 -3.064691789490e-01 0.000000000000e+00 0.000000000000e+00
1.002000000000e+03 -2.876998397669e-01 0.000000000000e+00 0.000000000000e+00
1.002250000000e+03 -2.424346594491e-01 0.000000000000e+00 0.000000000000e+00
1.002500000000e+03 -1.779653260898e-01 0.000000000000e+00 0.000000000000e+00
1.002750000000e+03 -1.035322278347e-01 0.000000000000e+00 0.000000000000e+00
1.003000000000e+03 -2.901271163793e-02 0.000000000000e+00 0.000000000000e+00
1.003250000000e+03 3.640781643121e-02 0.000000000000e+00 0.000000000000e+00
1.003500000000e+03 8.539903073366e-02 0.000000000000e+00 0.000000000000e+00
1.003750000000e+03 1.133308078596e-01 0.000000000000e+00 0.000000000000e+00
1.004000000000e+03 1.186993412465e-01 0.000000000000e+00 0.000000000000e+00
1.004250000000e+03 1.030970960038e-01 0.000000000000e+00 0.000000000000e+00
1.004500000000e+03 7.075618909956e-02 0.000000000000e+00 0.000000000000e+00
1.004750000000e+03 2.775458536975e-02 0.000000000000e+00 0.000000000000e+00
1.005000000000e+03 -1.898116544653e-02 0.000000000000e+00 0.000000000000e+00
1.005250000000e+03 -6.272006446796e-02 0.000000000000e+00 0.000000000000e+00
1.005500000000e+03 -9.786233161503e-02 0.000000000000e+00 0.000000000000e+00
1.005750000000e+03 -1.206355672667e-01 0.000000000000e+00 0.000000000000e+00
1.006000000000e+03 -1.294632444611e-01 0.000000000000e+00 0.000000000000e+00
1.006250000000e+03 -1.249716635246e-01 0.000000000000e+00 0.000000000000e+00
1.006500000000e+03 -1.096585451691e-01 0.000000000000e+00 0.000000000000e+00
1.006750000000e+03 -8.729740309043e-02 0.000000000000e+00 0.000000000000e+00
1.007000000000e+03 -6.218909221305e-02 0.000000000000e+00 0.000000000000e+00
1.007250000000e+03 -3.839018397264e-02 0.000000000000e+00 0.000000000000e+00
1.007500000000e+03 -1.904488540585e-02 0.000000000000e+00 0.000000000000e+00
1.007750000000e+03 -5.924269426359e-03 0.000000000000e+00 0.000000000000e+00
1.008000000000e+03 7.621019468437e-04 0.000000000000e+00 0.000000000000e+00
1.008250000000e+03 2.264858344473e-03 0.000000000000e+00 0.000000000000e+00
1.008500000000e+03 9.354603986388e-04 0.000000000000e+00 0.000000000000e+00
1.008750000000e+03 -3.173238016589e-04 0.000000000000e+00 0.000000000000e+00
1.009000000000e+03 1.347601866770e-03 0.000000000000e+00 0.000000000000e+00
1.009250000000e+03 8.110988128954e-03 0.000000000000e+00 0.000000000000e+00
1.009500000000e+03 2.103847691189e-02 0.000000000000e+00 0.000000000000e+00
1.009750000000e+03 3.984366367100e-02 0.000000000000e+00 0.000000000000e+00
1.010000000000e+03 6.291017107241e-02 0.000000000000e+00 0.000000000000e+00
1.010250000000e+03 8.756868803408e-02 0.000000000000e+00 0.000000000000e+00
1.010500000000e+03 1.105807145503e-01 0.000000000000e+00 0.000000000000e+00
1.010750000000e+03 1.287448403820e-01 0.000000000000e+00 0.000000000000e+00
1.011000000000e+03 1.395196549929e-01 0.000000000000e+00 0.000000000000e+00
1.011250000000e+03 1.415533816533e-01 0.000000000000e+00 0.000000000000e+00
1.011500000000e+03 1.350247051397e-01 0.000000000000e+00 0.000000000000e+00
1.011750000000e+03 1.217296940939e-01 0.000000000000e+00 0.000000000000e+00
1.012000000000e+03 1.048912834766e-01 0.000000000000e+00 0.000000000000e+00
1.012250000000e+03 8.871375536149e-02 0.000000000000e+00 0.000000000000e+00
1.012500000000e+03 7.774758900010e-02 0.000000000000e+00 0.000000000000e+00
1.012750000000e+03 7.616295975309e-02 0.000000000000e+00 0.000000000000e+00
1.013000000000e+03 8.704764413724e-02 0.000000000000e+00 0.000000000000e+00
1.013250000000e+03 1.118441655513e-01 0.000000000000e+00 0.000000000000e+00
1.013500000000e+03 1.500216352859e-01 0.000000000000e+00 0.000000000000e+00
1.013750000000e+03 1.990427771561e-01 0.000000000000e+00 0.000000000000e+00
1.014000000000e+03 2.546414256174e-01 0.000000000000e+00 0.000000000000e+00
1.014250000000e+03 3.113773596262e-01 0.000000000000e+00 0.000000000000e+00
1.014500000000e+03 3.633912378027e-01 0.000000000000e+00 0.000000000000e+00
1.014750000000e+03 4.052495724402e-01 0.000000000000e+00 0.000000000000e+00
1.015000000000e+03 4.327533537815e-01 0.000000000000e+00 0.000000000000e+00
1.015250000000e+03 4.435868225556e-01 0.000000000000e+00 0.000000000000e+00
1.015500000000e+03 4.377047492680e-01 0.000000000000e+00 0.000000000000e+00
1.015750000000e+03 4.173942533925e-01 0.000000000000e+00 0.000000000000e+00
1.016000000000e+03 3.869950820921e-01 0.000000000000e+00 0.000000000000e+00
1.016250000000e+03 3.523131749921e-01 0.000000000000e+00 0.000000000000e+00
1.016500000000e+03 3.198085843659e-01 0.000000000000e+00 0.000000000000e+00
1.016750000000e+03 2.956733911628e-01 0.000000000000e+00 0.000000000000e+00
1.017000000000e+03 2.849328901334e-01 0.000000000000e+00 0.000000000000e+00
1.017250000000e+03 2.907012839289e-01 0.000000000000e+00 0.000000000000e+00
1.017500000000e+03 3.137016470622e-01 0.000000000000e+00 0.000000000000e+00
1.017750000000e+03 3.521221279671e-01 0.000000000000e+00 0.000000000000e+00
1.018000000000e+03 4.018318181356e-01 0.000000000000e+00 0.000000000000e+00
1.018250000000e+03 4.569275932631e-01 0.000000000000e+00 0.000000000000e+00
1.018500000000e+03 5.105352039594e-01 0.000000000000e+00 0.000000000000e+00
1.018750000000e+03 5.557510176138e-01 0.000000000000e+00 0.000000000000e+00
1.019000000000e+03 5.865904716793e-01 0.000000000000e+00 0.000000000000e+00
1.019250000000e+03 5.988084158937e-01 0.000000000000e+00 0.000000000000e+00
1.019500000000e+03 5.904751461106e-01 0.000000000000e+00 0.000000000000e+00
1.019750000000e+03 5.622272551472e-01 0.000000000000e+00 0.000000000000e+00
1.020000000000e+03 5.171592147742e-01 0.000000000000e+00 0.000000000000e+00
1.020250000000e+03 4.603729962347e-01 0.000000000000e+00 0.000000000000e+00
1.020500000000e+03 3.982515659582e-01 0.000000000000e+00 0.000000000000e+00
1.020750000000e+03 3.375607822344e-01 0.000000000000e+00 0.000000000000e+00
1.021000000000e+03 2.845075963706e-01 0.000000000000e+00 0.000000000000e+00
1.021250000000e+03 2.438873399797e-01 0.000000000000e+00 0.000000000000e+00
1.021500000000e+03 2.184387853091e-01 0.000000000000e+00 0.000000000000e+00
1.021750000000e+03 2.084948684899e-01 0.000000000000e+00 0.000000000000e+00
1.022000000000e+03 2.119741087331e-01 0.000000000000e+00 0.000000000000e+00
1.022250000000e+03 2.247091432550e-01 0.000000000000e+00 0.000000000000e+00
1.022500000000e+03 2.410614529816e-01 0.000000000000e+00 0.000000000000e+00
1.022750000000e+03 2.547319976871e-01 0.000000000000e+00 0.000000000000e+00
1.023000000000e+03 2.596515638328e-01 0.000000000000e+00 0.000000000000e+00
1.023250000000e+03 2.508255803793e-01 0.000000000000e+00 0.000000000000e+00
1.023500000000e+03 2.250169271951e-01 0.000000000000e+00 0.000000000000e+00
1.023750000000e+03 1.811752378303e-01 0.000000000000e+00 0.000000000000e+00
1.024000000000e+03 1.205585019280e-01 0.000000000000e+00 0.000000000000e+00
1.024250000000e+03 4.653685662252e-02 0.000000000000e+00 0.000000000000e+00
1.024500000000e+03 -3.588705728208e-02 0.000000000000e+00 0.000000000000e+00
1.024750000000e+03 -1.207681901065e-01 0.000000000000e+00 0.000000000000e+00
1.025000000000e+03 -2.020192045305e-01 0.000000000000e+00 0.000000000000e+00
1.025250000000e+03 -2.742074998899e-01 0.000000000000e+00 0.000000000000e+00
1.025500000000e+03 -3.332394535571e-01 0.000000000000e+00 0.000000000000e+00
1.025750000000e+03 -3.768408457322e-01 0.000000000000e+00 0.000000000000e+00
1.026000000000e+03 -4.047732602411e-01 0.000000000000e+00 0.000000000000e+00
1.026250000000e+03 -4.187645860663e-01 0.000000000000e+00 0.000000000000e+00
1.026500000000e+03 -4.221719960670e-01 0.000000000000e+00 0.000000000000e+00
1.026750000000e+03 -4.194322637932e-01 0.000000000000e+00 0.000000000000e+00
1.027000000000e+03 -4.153820148918e-01 0.000000000000e+00 0.000000000000e+00
1.027250000000e+03 -4.145459000796e-01 0.000000000000e+00 0.000000000000e+00
1.027500000000e+03 -4.204919725640e-01 0.000000000000e+00 0.000000000000e+00
1.027750000000e+03 -4.353410362455e-01 0.000000000000e+00 0.000000000000e+00
1.028000000000e+03 -4.594926072043e-01 0.000000000000e+00 0.000000000000e+00
1.028250000000e+03 -4.915981519198e-01 0.000000000000e+00 0.000000000000e+00
1.028500000000e+03 -5.287771493851e-01 0.000000000000e+00 0.000000000000e+00
1.028750000000e+03 -5.670382587252e-01 0.000000000000e+00 0.000000000000e+00
1.029000000000e+03 -6.018410085198e-01 0.000000000000e+00 0.000000000000e+00
1.029250000000e+03 -6.287164492574e-01 0.000000000000e+00 0.000000000000e+00
1.029500000000e+03 -6.438601095456e-01 0.000000000000e+00 0.000000000000e+00
1.029750000000e+03 -6.446176265703e-01 0.000000000000e+00 0.000000000000e+00
1.030000000000e+03 -6.298011429915e-01 0.000000000000e+00 0.000000000000e+00
1.030250000000e+03 -5.998001089638e-01 0.000000000000e+00 0.000000000000e+00
1.030500000000e+03 -5.564796605243e-01 0.000000000000e+00 0.000000000000e+00
1.030750000000e+03 -5.028890275067e-01 0.000000000000e+00 0.000000000000e+00
1.031000000000e+03 -4.428274264547e-01 0.000000000000e+00 0.000000000000e+00
1.031250000000e+03 -3.803323469275e-01 0.000000000000e+00 0.000000000000e+00
1.031500000000e+03 -3.191629547016e-01 0.000000000000e+00 0.000000000000e+00
1.031750000000e+03 -2.623488452055e-01 0.000000000000e+00 0.000000000000e+00
1.032000000000e+03 -2.118623698533e-01 0.000000000000e+00 0.000000000000e+00
1.032250000000e+03 -1.684532917311e-01 0.000000000000e+00 0.000000000000e+00
1.032500000000e+03 -1.316606080611e-01 0.000000000000e+00 0.000000000000e+00
1.032750000000e+03 -9.999148819722e-02 0.000000000000e+00 0.000000000000e+00
1.033000000000e+03 -7.123487794804e-02 0.000000000000e+00 0.000000000000e+00
1.033250000000e+03 -4.286037424428e-02 0.000000000000e+00 0.000000000000e+00
1.033500000000e+03 -1.244355346324e-02 0.000000000000e+00 0.000000000000e+00
1.033750000000e+03 2.194201363654e-02 0.000000000000e+00 0.000000000000e+00
1.034000000000e+03 6.141857080384e-02 0.000000000000e+00 0.000000000000e+00
1.034250000000e+03 1.061222332551e-01 0.000000000000e+00 0.000000000000e+00
1.034500000000e+03 1.551650496500e-01 0.000000000000e+00 0.000000000000e+00
1.034750000000e+03 2.067403456982e-01 0.000000000000e+00 0.000000000000e+00
1.035000000000e+03 2.583512146132e-01 0.000000000000e+00 0.000000000000e+00
1.035250000000e+03 3.071262716494e-01 0.000000000000e+00 0.000000000000e+00
1.035500000000e+03 3.501766707333e-01 0.000000000000e+00 0.000000000000e+00
1.035750000000e+03 3.849449891973e-01 0.000000000000e+00 0.000000000000e+00
1.036000000000e+03 4.095000468700e-01 0.000000000000e+00 0.000000000000e+00
1.036250000000e+03 4.227412226518e-01 0.000000000000e+00 0.000000000000e+00
1.036500000000e+03 4.244897690111e-01 0.000000000000e+00 0.000000000000e+00
1.036750000000e+03 4.154608845476e-01 0.000000000000e+00 0.000000000000e+00
1.037000000000e+03 3.971265635687e-01 0.000000000000e+00 0.000000000000e+00
1.037250000000e+03 3.714932986095e-01 0.000000000000e+00 0.000000000000e+00
1.037500000000e+03 3.408287818301e-01 0.000000000000e+00 0.000000000000e+00
1.037750000000e+03 3.073766853884e-01 0.000000000000e+00 0.000000000000e+00
1.038000000000e+03 2.730980083175e-01 0.000000000000e+00 0.000000000000e+00
1.038250000000e+03 2.394717367909e-01 0.000000000000e+00 0.000000000000e+00
1.038500000000e+03 2.073777302977e-01 0.000000000000e+00 0.000000000000e+00
1.038750000000e+03 1.770723677593e-01 0.000000000000e+00 0.000000000000e+00
1.039000000000e+03 1.482543722737e-01 0.000000000000e+00 0.000000000000e+00
1.039250000000e+03 1.202061870163e-01 0.000000000000e+00 0.000000000000e+00
1.039500000000e+03 9.198685880325e-02 0.000000000000e+00 0.000000000000e+00
1.039750000000e+03 6.264671925993e-02 0.000000000000e+00 0.000000000000e+00
1.040000000000e+03 3.143278878023e-02 0.000000000000e+00 0.000000000000e+00
1.040250000000e+03 -2.043290630395e-03 0.000000000000e+00 0.000000000000e+00
1.040500000000e+03 -3.769648259712e-02 0.000000000000e+00 0.000000000000e+00
1.040750000000e+03 -7.493137443815e-02 0.000000000000e+00 0.000000000000e+00
1.041000000000e+03 -1.126793553370e-01 0.000000000000e+00 0.000000000000e+00
1.041250000000e+03 -1.495022918608e-01 0.000000000000e+00 0.000000000000e+00
1.041500000000e+03 -1.837465546120e-01 0.000000000000e+00 0.000000000000e+00
1.041750000000e+03 -2.137253520802e-01 0.000000000000e+00 0.000000000000e+00
1.042000000000e+03 -2.379046500641e-01 0.000000000000e+00 0.000000000000e+00
1.042250000000e+03 -2.550686691413e-01 0.000000000000e+00 0.000000000000e+00
1.042500000000e+03 -2.644447731602e-01 0.000000000000e+00 0.000000000000e+00
1.042750000000e+03 -2.657738114929e-01 0.000000000000e+00 0.000000000000e+00
1.043000000000e+03 -2.593197009079e-01 0.000000000000e+00 0.000000000000e+00
1.043250000000e+03 -2.458201371909e-01 0.000000000000e+00 0.000000000000e+00
1.043500000000e+03 -2.263877347707e-01 0.000000000000e+00 0.000000000000e+00
1.043750000000e+03 -2.023766818410e-01 0.000000000000e+00 0.000000000000e+00
1.044000000000e+03 -1.752335110805e-01 0.000000000000e+00 0.000000000000e+00
1.044250000000e+03 -1.463514983422e-01 0.000000000000e+00 0.000000000000e+00
1.044500000000e+03 -1.169465451623e-01 0.000000000000e+00 0.000000000000e+00
1.044750000000e+03 -8.796853655083e-02 0.000000000000e+00 0.000000000000e+00
1.045000000000e+03 -6.005671698475e-02 0.000000000000e+00 0.000000000000e+00
1.045250000000e+03 -3.354138541476e-02 0.000000000000e+00 0.000000000000e+00
1.045500000000e+03 -8.488020826010e-03 0.000000000000e+00 0.000000000000e+00
1.045750000000e+03 1.522539531795e-02 0.000000000000e+00 0.000000000000e+00
1.046000000000e+03 3.781095553068e-02 0.000000000000e+00 0.000000000000e+00
1.046250000000e+03 5.946836127713e-02 0.000000000000e+00 0.000000000000e+00
1.046500000000e+03 8.029238949982e-02 0.000000000000e+00 0.000000000000e+00
1.046750000000e+03 1.002032415082e-01 0.000000000000e+00 0.000000000000e+00
1.047000000000e+03 1.189091194650e-01 0.000000000000e+00 0.000000000000e+00
1.047250000000e+03 1.359057195024e-01 0.000000000000e+00 0.000000000000e+00
1.047500000000e+03 1.505122610483e-01 0.000000000000e+00 0.000000000000e+00
1.047750000000e+03 1.619388469785e-01 0.000000000000e+00 0.000000000000e+00
1.048000000000e+03 1.693759649317e-01 0.000000000000e+00 0.000000000000e+00
1.048250000000e+03 1.720942611841e-01 0.000000000000e+00 0.000000000000e+00
1.048500000000e+03 1.695416276795e-01 0.000000000000e+00 0.000000000000e+00
1.048750000000e+03 1.614252152015e-01 0.000000000000e+00 0.000000000000e+00
1.049000000000e+03 1.477680888694e-01 0.000000000000e+00 0.000000000000e+00
1.049250000000e+03 1.289335613511e-01 0.000000000000e+00 0.000000000000e+00
1.049500000000e+03 1.056143228299e-01 0.000000000000e+00 0.000000000000e+00
1.049750000000e+03 7.878780634606e-02 0.000000000000e+00 0.000000000000e+00
1.050000000000e+03 4.964324385700e-02 0.000000000000e+00 0.000000000000e+00
1.050250000000e+03 1.948909833851e-02 0.000000000000e+00 0.000000000000e+00
1.050500000000e+03 -1.034837194455e-02 0.000000000000e+00 0.000000000000e+00
1.050750000000e+03 -3.862396877991e-02 0.000000000000e+00 0.000000000000e+00
1.051000000000e+03 -6.425911187681e-02 0.000000000000e+00 0.000000000000e+00
1.051250000000e+03 -8.640540521512e-02 0.000000000000e+00 0.000000000000e+00
1.051500000000e+03 -1.044805457813e-01 0.000000000000e+00 0.000000000000e+00
1.051750000000e+03 -1.181745370911e-01 0.000000000000e+00 0.000000000000e+00
1.052000000000e+03 -1.274279288316e-01 0.000000000000e+00 0.000000000000e+00
1.052250000000e+03 -1.323872162925e-01 0.000000000000e+00 0.000000000000e+00
1.052500000000e+03 -1.333451738890e-01 0.000000000000e+00 0.000000000000e+00
1.052750000000e+03 -1.306754448679e-01 0.000000000000e+00 0.000000000000e+00
1.053000000000e+03 -1.247709859399e-01 0.000000000000e+00 0.000000000000e+00
1.053250000000e+03 -1.159949568510e-01 0.000000000000e+00 0.000000000000e+00
1.053500000000e+03 -1.046505014265e-01 0.000000000000e+00 0.000000000000e+00
1.053750000000e+03 -9.097288421228e-02 0.000000000000e+00 0.000000000000e+00
1.054000000000e+03 -7.514402862329e-02 0.000000000000e+00 0.000000000000e+00
1.054250000000e+03 -5.732610735903e-02 0.000000000000e+00 0.000000000000e+00
1.054500000000e+03 -3.770791952083e-02 0.000000000000e+00 0.000000000000e+00
1.054750000000e+03 -1.655574512759e-02 0.000000000000e+00 0.000000000000e+00
1.055000000000e+03 5.740523055045e-03 0.000000000000e+00 0.000000000000e+00
1.055250000000e+03 2.863477856418e-02 0.000000000000e+00 0.000000000000e+00
1.055500000000e+03 5.141280386776e-02 0.000000000000e+00 0.000000000000e+00
1.055750000000e+03 7.320557442912e-02 0.000000000000e+00 0.000000000000e+00
1.056000000000e+03 9.302889205568e-02 0.000000000000e+00 0.000000000000e+00
1.056250000000e+03 1.098468504319e-01 0.000000000000e+00 0.000000000000e+00
1.056500000000e+03 1.226532350564e-01 0.000000000000e+00 0.000000000000e+00
1.056750000000e+03 1.305622386587e-01 0.000000000000e+00 0.000000000000e+00
1.057000000000e+03 1.328982023803e-01 0.000000000000e+00 0.000000000000e+00
1.057250000000e+03 1.292737089437e-01 0.000000000000e+00 0.000000000000e+00
1.057500000000e+03 1.196463259625e-01 0.000000000000e+00 0.000000000000e+00
1.057750000000e+03 1.043465169467e-01 0.000000000000e+00 0.000000000000e+00
1.058000000000e+03 8.407243114539e-02 0.000000000000e+00 0.000000000000e+00
1.058250000000e+03 5.985104835347e-02 0.000000000000e+00 0.000000000000e+00
1.058500000000e+03 3.296901190178e-02 0.000000000000e+00 0.000000000000e+00
1.058750000000e+03 4.879940105023e-03 0.000000000000e+00 0.000000000000e+00
1.059000000000e+03 -2.290237571168e-02 0.000000000000e+00 0.000000000000e+00
1.059250000000e+03 -4.891402720969e-02 0.000000000000e+00 0.000000000000e+00
1.059500000000e+03 -7.184332661280e-02 0.000000000000e+00 0.000000000000e+00
1.059750000000e+03 -9.061567194282e-02 0.000000000000e+00 0.000000000000e+00
1.060000000000e+03 -1.044535528863e-01 0.000000000000e+00 0.000000000000e+00
1.060250000000e+03 -1.129074918828e-01 0.000000000000e+00 0.000000000000e+00
1.060500000000e+03 -1.158572741463e-01 0.000000000000e+00 0.000000000000e+00
1.060750000000e+03 -1.134862772539e-01 0.000000000000e+00 0.000000000000e+00
1.061000000000e+03 -1.062346102624e-01 0.000000000000e+00 0.000000000000e+00
1.061250000000e+03 -9.473874602083e-02 0.000000000000e+00 0.000000000000e+00
1.061500000000e+03 -7.976614817474e-02 0.000000000000e+00 0.000000000000e+00
1.061750000000e+03 -6.215299437860e-02 0.000000000000e+00 0.000000000000e+00
1.062000000000e+03 -4.275159224866e-02 0.000000000000e+00 0.000000000000e+00
1.062250000000e+03 -2.239174344271e-02 0.000000000000e+00 0.000000000000e+00
1.062500000000e+03 -1.857517814028e-03 0.000000000000e+00 0.000000000000e+00
1.062750000000e+03 1.812190469628e-02 0.000000000000e+00 0.000000000000e+00
1.063000000000e+03 3.687104832776e-02 0.000000000000e+00 0.000000000000e+00
1.063250000000e+03 5.376193301543e-02 0.000000000000e+00 0.000000000000e+00
1.063500000000e+03 6.820874048255e-02 0.000000000000e+00 0.000000000000e+00
1.063750000000e+03 7.966873070617e-02 0.000000000000e+00 0.000000000000e+00
1.064000000000e+03 8.765325906009e-02 0.000000000000e+00 0.000000000000e+00
1.064250000000e+03 9.175046519006e-02 0.000000000000e+00 0.000000000000e+00
1.064500000000e+03 9.165854070552e-02 0.000000000000e+00 0.000000000000e+00
1.064750000000e+03 8.722586673813e-02 0.000000000000e+00 0.000000000000e+00
1.065000000000e+03 7.849217574769e-02 0.000000000000e+00 0.000000000000e+00
1.065250000000e+03 6.572359988815e-02 0.000000000000e+00 0.000000000000e+00
1.065500000000e+03 4.943426432430e-02 0.000000000000e+00 0.000000000000e+00
1.065750000000e+03 3.038805207171e-02 0.000000000000e+00 0.000000000000e+00
1.066000000000e+03 9.576216944048e-03 0.000000000000e+00 0.000000000000e+00
1.066250000000e+03 -1.183060068985e-02 0.000000000000e+00 0.000000000000e+00
1.066500000000e+03 -3.255407684546e-02 0.000000000000e+00 0.000000000000e+00
1.066750000000e+03 -5.129843508403e-02 0.000000000000e+00 0.000000000000e+00
1.067000000000e+03 -6.685118292506e-02 0.000000000000e+00 0.000000000000e+00
1.067250000000e+03 -7.818438874293e-02 0.000000000000e+00 0.000000000000e+00
1.067500000000e+03 -8.454577917707e-02 0.000000000000e+00 0.000000000000e+00
1.067750000000e+03 -8.552950645405e-02 0.000000000000e+00 0.000000000000e+00
1.068000000000e+03 -8.111828873152e-02 0.000000000000e+00 0.000000000000e+00
1.068250000000e+03 -7.169155103338e-02 0.000000000000e+00 0.000000000000e+00
1.068500000000e+03 -5.799783169111e-02 0.000000000000e+00 0.000000000000e+00
1.068750000000e+03 -4.109361638904e-02 0.000000000000e+00 0.000000000000e+00
1.069000000000e+03 -2.225443257008e-02 0.000000000000e+00 0.000000000000e+00
1.069250000000e+03 -2.867027223621e-03 0.000000000000e+00 0.000000000000e+00
1.069500000000e+03 1.568660003260e-02 0.000000000000e+00 0.000000000000e+00
1.069750000000e+03 3.214185066471e-02 0.000000000000e+00 0.000000000000e+00
1.070000000000e+03 4.545004225201e-02 0.000000000000e+00 0.000000000000e+00
1.070250000000e+03 5.485379666039e-02 0.000000000000e+00 0.000000000000e+00
1.070500000000e+03 5.993309274811e-02 0.000000000000e+00 0.000000000000e+00
1.070750000000e+03 6.061912496992e-02 0.000000000000e+00 0.000000000000e+00
1.071000000000e+03 5.717660193008e-02 0.000000000000e+00 0.000000000000e+00
1.071250000000e+03 5.015832969732e-02 0.000000000000e+00 0.000000000000e+00
1.071500000000e+03 4.033848801841e-02 0.000000000000e+00 0.000000000000e+00
1.071750000000e+03 2.863266234571e-02 0.000000000000e+00 0.000000000000e+00
1.072000000000e+03 1.601331277311e-02 0.000000000000e+00 0.000000000000e+00
1.072250000000e+03 3.428956179291e-03 0.000000000000e+00 0.000000000000e+00
1.072500000000e+03 -8.265946174548e-03 0.000000000000e+00 0.000000000000e+00
1.072750000000e+03 -1.836532197653e-02 0.000000000000e+00 0.000000000000e+00
1.073000000000e+03 -2.634721754301e-02 0.000000000000e+00 0.000000000000e+00
1.073250000000e+03 -3.189036207620e-02 0.000000000000e+00 0.000000000000e+00
1.073500000000e+03 -3.487299763692e-02 0.000000000000e+00 0.000000000000e+00
1.073750000000e+03 -3.535691526927e-02 0.000000000000e+00 0.000000000000e+00
1.074000000000e+03 -3.356054344663e-02 0.000000000000e+00 0.000000000000e+00
1.074250000000e+03 -2.982521862268e-02 0.000000000000e+00 0.000000000000e+00
1.074500000000e+03 -2.457850358603e-02 0.000000000000e+00 0.000000000000e+00
1.074750000000e+03 -1.829775278142e-02 0.000000000000e+00 0.000000000000e+00
1.075000000000e+03 -1.147623948344e-02 0.000000000000e+00 0.000000000000e+00
1.075250000000e+03 -4.593246940254e-03 0.000000000000e+00 0.000000000000e+00
1.075500000000e+03 1.911254381417e-03 0.000000000000e+00 0.000000000000e+00
1.075750000000e+03 7.657260126608e-03 0.000000000000e+00 0.000000000000e+00
1.076000000000e+03 1.234088831561e-02 0.000000000000e+00 0.000000000000e+00
1.076250000000e+03 1.574620859133e-02 0.000000000000e+00 0.000000000000e+00
1.076500000000e+03 1.775273477510e-02 0.000000000000e+00 0.000000000000e+00
1.076750000000e+03 1.833832867480e-02 0.000000000000e+00 0.000000000000e+00
1.077000000000e+03 1.757708046328e-02 0.000000000000e+00 0.000000000000e+00
1.077250000000e+03 1.563171127561e-02 0.000000000000e+00 0.000000000000e+00
1.077500000000e+03 1.274024873725e-02 0.000000000000e+00 0.000000000000e+00
1.077750000000e+03 9.197162644963e-03 0.000000000000e+00 0.000000000000e+00
1.078000000000e+03 5.329764960577e-03 0.000000000000e+00 0.000000000000e+00
1.078250000000e+03 1.471375540552e-03 0.000000000000e+00 0.000000000000e+00
1.078500000000e+03 -2.066598235153e-03 0.000000000000e+00 0.000000000000e+00
1.078750000000e+03 -5.021060475189e-03 0.000000000000e+00 0.000000000000e+00
1.079000000000e+03 -7.199341577094e-03 0.000000000000e+00 0.000000000000e+00
1.079250000000e+03 -8.494486858314e-03 0.000000000000e+00 0.000000000000e+00
1.079500000000e+03 -8.891786177613e-03 0.000000000000e+00 0.000000000000e+00
1.079750000000e+03 -8.465554437050e-03 0.000000000000e+00 0.000000000000e+00
1.080000000000e+03 -7.366333549542e-03 0.000000000000e+00 0.000000000000e+00
1.080250000000e+03 -5.799904819586e-03 0.000000000000e+00 0.000000000000e+00
1.080500000000e+03 -4.000596481575e-03 0.000000000000e+00 0.000000000000e+00
1.080750000000e+03 -2.202173195755e-03 0.000000000000e+00 0.000000000000e+00
1.081000000000e+03 -6.099689636336e-04 0.000000000000e+00 0.000000000000e+00
1.081250000000e+03 6.222007949237e-04 0.000000000000e+00 0.000000000000e+00
1.081500000000e+03 1.407436831304e-03 0.000000000000e+00 0.000000000000e+00
1.081750000000e+03 1.731597438927e-03 0.000000000000e+00 0.000000000000e+00
1.082000000000e+03 1.649039215394e-03 0.000000000000e+00 0.000000000000e+00
1.082250000000e+03 1.269120754214e-03 0.000000000000e+00 0.000000000000e+00
1.082500000000e+03 7.356208199398e-04 0.000000000000e+00 0.000000000000e+00
1.082750000000e+03 2.021995364539e-04 0.000000000000e+00 0.000000000000e+00
1.083000000000e+03 -1.924490557541e-04 0.000000000000e+00 0.000000000000e+00
1.083250000000e+03 -3.461201001427e-04 0.000000000000e+00 0.000000000000e+00
1.083500000000e+03 -2.082117589135e-04 0.000000000000e+00 0.000000000000e+00
1.083750000000e+03 2.136575794288e-04 0.000000000000e+00 0.000000000000e+00
1.084000000000e+03 8.563201960321e-04 0.000000000000e+00 0.000000000000e+00
1.084250000000e+03 1.612411325049e-03 0.000000000000e+00 0.000000000000e+00
1.084500000000e+03 2.348506264735e-03 0.000000000000e+00 0.000000000000e+00
1.084750000000e+03 2.927157153473e-03 0.000000000000e+00 0.000000000000e+00
1.085000000000e+03 3.229402488280e-03 0.000000000000e+00 0.000000000000e+00
1.085250000000e+03 3.174303842630e-03 0.000000000000e+00 0.000000000000e+00
1.085500000000e+03 2.732564640699e-03 0.000000000000e+00 0.000000000000e+00
1.085750000000e+03 1.932222203701e-03 0.000000000000e+00 0.000000000000e+00
1.086000000000e+03 8.556282946915e-04 0.000000000000e+00 0.000000000000e+00
1.086250000000e+03 -3.717448376203e-04 0.000000000000e+00 0.000000000000e+00
1.086500000000e+03 -1.598918049827e-03 0.000000000000e+00 0.000000000000e+00
1.086750000000e+03 -2.670751970333e-03 0.000000000000e+00 0.000000000000e+00
1.087000000000e+03 -3.449829840334e-03 0.000000000000e+00 0.000000000000e+00
1.087250000000e+03 -3.835658842456e-03 0.000000000000e+00 0.000000000000e+00
1.087500000000e+03 -3.778433116762e-03 0.000000000000e+00 0.000000000000e+00
1.087750000000e+03 -3.285463134073e-03 0.000000000000e+00 0.000000000000e+00
1.088000000000e+03 -2.419498049237e-03 0.000000000000e+00 0.000000000000e+00
1.088250000000e+03 -1.289374013032e-03 0.000000000000e+00 0.000000000000e+00
1.088500000000e+03 -3.452818357274e-05 0.000000000000e+00 0.000000000000e+00
1.088750000000e+03 1.194238008266e-03 0.000000000000e+00 0.000000000000e+00
1.089000000000e+03 2.254900074932e-03 0.000000000000e+00 0.000000000000e+00
1.089250000000e+03 3.032384455533e-03 0.000000000000e+00 0.000000000000e+00
1.089500000000e+03 3.452302906355e-03 0.000000000000e+00 0.000000000000e+00
1.089750000000e+03 3.488522340706e-03 0.000000000000e+00 0.000000000000e+00
1.090000000000e+03 3.163813773233e-03 0.000000000000e+00 0.000000000000e+00
1.090250000000e+03 2.543858483656e-03 0.000000000000e+00 0.000000000000e+00
1.090500000000e+03 1.725831158109e-03 0.000000000000e+00 0.000000000000e+00
1.090750000000e+03 8.234913968119e-04 0.000000000000e+00 0.000000000000e+00
1.091000000000e+03 -4.889874780713e-05 0.000000000000e+00 0.000000000000e+00
1.091250000000e+03 -7.914931823456e-04 0.000000000000e+00 0.000000000000e+00
1.091500000000e+03 -1.330605763610e-03 0.000000000000e+00 0.000000000000e+00
1.091750000000e+03 -1.625874508978e-03 0.000000000000e+00 0.000000000000e+00
1.092000000000e+03 -1.672213495606e-03 0.000000000000e+00 0.000000000000e+00
1.092250000000e+03 -1.496731517083e-03 0.000000000000e+00 0.000000000000e+00
1.092500000000e+03 -1.151519867948e-03 0.000000000000e+00 0.000000000000e+00
1.092750000000e+03 -7.037416059921e-04 0.000000000000e+00 0.000000000000e+00
1.093000000000e+03 -2.247237210953e-04 0.000000000000e+00 0.000000000000e+00
1.093250000000e+03 2.202598366572e-04 0.000000000000e+00 0.000000000000e+00
1.093500000000e+03 5.800975633790e-04 0.000000000000e+00 0.000000000000e+00
1.093750000000e+03 8.228904379656e-04 0.000000000000e+00 0.000000000000e+00
1.094000000000e+03 9.375590331401e-04 0.000000000000e+00 0.000000000000e+00
1.094250000000e+03 9.321958781117e-04 0.000000000000e+00 0.000000000000e+00
1.094500000000e+03 8.298342052643e-04 0.000000000000e+00 0.000000000000e+00
1.094750000000e+03 6.626284780402e-04 0.000000000000e+00 0.000000000000e+00
1.095000000000e+03 4.655700920637e-04 0.000000000000e+00 0.000000000000e+00
1.095250000000e+03 2.707919270028e-04 0.000000000000e+00 0.000000000000e+00
1.095500000000e+03 1.032800578046e-04 0.000000000000e+00 0.000000000000e+00
1.095750000000e+03 -2.153277360486e-05 0.000000000000e+00 0.000000000000e+00
1.096000000000e+03 -9.819882698822e-05 0.000000000000e+00 0.000000000000e+00
1.096250000000e+03 -1.299680666157e-04 0.000000000000e+00 0.000000000000e+00
1.096500000000e+03 -1.262966385610e-04 0.000000000000e+00 0.000000000000e+00
1.096750000000e+03 -9.979881566199e-05 0.000000000000e+00 0.000000000000e+00
1.097000000000e+03 -6.328787130776e-05 0.000000000000e+00 0.000000000000e+00
1.097250000000e+03 -2.743046917417e-05 0.000000000000e+00 0.000000000000e+00
1.097500000000e+03 6.633418113871e-07 0.000000000000e+00 0.000000000000e+00
1.097750000000e+03 1.782785918146e-05 0.000000000000e+00 0.000000000000e+00
1.098000000000e+03 2.433883388787e-05 0.000000000000e+00 0.000000000000e+00
1.098250000000e+03 2.281130686817e-05 0.000000000000e+00 0.000000000000e+00
1.098500000000e+03 1.686511848530e-05 0.000000000000e+00 0.000000000000e+00
1.098750000000e+03 9.910793540290e-06 0.000000000000e+00 0.000000000000e+00
1.099000000000e+03 4.318085120491e-06 0.000000000000e+00 0.000000000000e+00
1.099250000000e+03 1.091536994297e-06 0.000000000000e+00 0.000000000000e+00
1.099500000000e+03 2.852184109497e-08 0.000000000000e+00 0.000000000000e+00
1.099750000000e+03 0.000000000000e+00 0.000000000000e+00 0.000000000000e+00
1.100000000000e+03 0.000000000000e+00 0.000000000000e+00 0.000000000000e+00
1.100250000000e+03 0.000000000000e+00 0.000000000000e+00 0.000000000000e+00
1.100500000000e+03 0.000000000000e+00 0.000000000000e+00 0.000000000000e+00
1.100750000000e+03 0.000000000000e+00 0.000000000000e+00 0.000000000000e+00
1.101000000000e+03 0.000000000000e+00 0.000000000000e+00 0.000000000000e+00
1.101250000000e+03 0.000000000000e+00 0.000000000000e+00 0.000000000000e+00
1.101500000000e+03 0.000000000000e+00 0.000000000000e+00 0.000000000000e+00
1.101750000000e+03 0.000000000000e+00 0.000000000000e+00 0.000000000000e+00
1.102000000000e+03 0.000000000000e+00 0.000000000000e+00 0.000000000000e+00
1.102250000000e+03 0.000000000000e+00 0.000000000000e+00 0.000000000000e+00
1.102500000000e+03 0.000000000000e+00 0.000000000000e+00 0.000000000000e+00
1.102750000000e+03 0.000000000000e+00 0.000000000000e+00 0.000000000000e+00
1.103000000000e+03 0.000000000000e+00 0.000000000000e+00 0.000000000000e+00
1.103250000000e+03 0.000000000000e+00 0.000000000000e+00 0.000000000000e+00
1.103500000000e+03 0.000000000000e+00 0.000000000000e+00 0.000000000000e+00
1.103750000000e+03 0.000000000000e+00 0.000000000000e+00 0.000000000000e+00
1.104000000000e+03 0.000000000000e+00 0.000000000000e+00 0.000000000000e+00
1.104250000000e+03 0.000000000000e+00 0.000000000000e+00 0.000000000000e+00
1.104500000000e+03 0.000000000000e+00 0.000000000000e+00 0.000000000000e+00
1.104750000000e+03 0.000000000000e+00 0.000000000000e+00 0.000000000000e+00
1.105000000000e+03 0.000000000000e+00 0.000000000000e+00 0.000000000000e+00
1.105250000000e+03 0.000000000000e+00 0.000000000000e+00 0.000000000000e+00
1.105500000000e+03 0.000000000000e+00 0.000000000000e+00 0.000000000000e+00
1.105750000000e+03 0.000000000000e+00 0.000000000000e+00 0.000000000000e+00
1.106000000000e+03 0.000000000000e+00 0.000000000000e+00 0.000000000000e+00
1.106250000000e+03 0.000000000000e+00 0.000000000000e+00 0.000000000000e+00
1.106500000000e+03 0.000000000000e+00 0.000000000000e+00 0.000000000000e+00
1.106750000000e+03 0.000000000000e+00 0.000000000000e+00 0.000000000000e+00
1.107000000000e+03 0.000000000000e+00 0.000000000000e+00 0.000000000000e+00
1.107250000000e+03 0.000000000000e+00 0.000000000000e+00 0.000000000000e+00
1.107500000000e+03 0.000000000000e+00 0.000000000000e+00 0.000000000000e+00
1.107750000000e+03 0.000000000000e+00 0.000000000000e+00 0.000000000000e+00
1.108000000000e+03 0.000000000000e+00 0.000000000000e+00 0.000000000000e+00
1.108250000000e+03 0.000000000000e+00 0.000000000000e+00 0.000000000000e+00
1.108500000000e+03 0.000000000000e+00 0.000000000000e+00 0.000000000000e+00
1.108750000000e+03 0.000000000000e+00 0.000000000000e+00 0.000000000000e+00
1.109000000000e+03 0.000000000000e+00 0.000000000000e+00 0.000000000000e+00
1.109250000000e+03 0.000000000000e+00 0.000000000000e+00 0.000000000000e+00
1.109500000000e+03 0.000000000000e+00 0.000000000000e+00 0.000000000000e+00
1.109750000000e+03 0.000000000000e+00 0.000000000000e+00 0.000000000000e+00
1.110000000000e+03 0.000000000000e+00 0.000000000000e+00 0.000000000000e+00
1.110250000000e+03 0.000000000000e+00 0.000000000000e+00 0.000000000000e+00
1.110500000000e+03 0.000000000000e+00 0.000000000000e+00 0.000000000000e+00
1.110750000000e+03 0.000000000000e+00 0.000000000000e+00 0.000000000000e+00
1.111000000000e+03 0.000000000000e+00 0.000000000000e+00 0.000000000000e+00
1.111250000000e+03 0.000000000000e+00 0.000000000000e+00 0.000000000000e+00
1.111500000000e+03 0.000000000000e+00 0.000000000000e+00 0.000000000000e+00
1.111750000000e+03 0.000000000000e+00 0.000000000000e+00 0.000000000000e+00
1.112000000000e+03 0.000000000000e+00 0.000000000000e+00 0.000000000000e+00
1.112250000000e+03 0.000000000000e+00 0.000000000000e+00 0.000000000000e+00
1.112500000000e+03 0.000000000000e+00 0.000000000000e+00 0.000000000000e+00
1.112750000000e+03 0.000000000000e+00 0.000000000000e+00 0.000000000000e+00
1.113000000000e+03 0.000000000000e+00 0.000000000000e+00 0.000000000000e+00
1.113250000000e+03 0.000000000000e+00 0.000000000000e+00 0.000000000000e+00
1.113500000000e+03 0.000000000000e+00 0.000000000000e+00 0.000000000000e+00
1.113750000000e+03 0.000000000000e+00 0.000000000000e+00 0.000000000000e+00
1.114000000000e+03 0.000000000000e+00 0.000000000000e+00 0.000000000000e+00
1.114250000000e+03 0.000000000000e+00 0.000000000000e+00 0.000000000000e+00
1.114500000000e+03 0.000000000000e+00 0.000000000000e+00 0.000000000000e+00
1.114750000000e+03 0.000000000000e+00 0.000000000000e+00 0.000000000000e+00
1.115000000000e+03 0.000000000000e+00 0.000000000000e+00 0.000000000000e+00
1.115250000000e+03 0.000000000000e+00 0.000000000000e+00 0.000000000000e+00
1.115500000000e+03 0.000000000000e+00 0.000000000000e+00 0.000000000000e+00
1.115750000000e+03 0.000000000000e+00 0.000000000000e+00 0.000000000000e+00
1.116000000000e+03 0.000000000000e+00 0.000000000000e+00 0.000000000000e+00
1.116250000000e+03 0.000000000000e+00 0.000000000000e+00 0.000000000000e+00
1.116500000000e+03 0.000000000000e+00 0.000000000000e+00 0.000000000000e+00
1.116750000000e+03 0.000000000000e+00 0.000000000000e+00 0.000000000000e+00
1.117000000000e+03 0.000000000000e+00 0.000000000000e+00 0.000000000000e+00
1.117250000000e+03 0.000000000000e+00 0.000000000000e+00 0.000000000000e+00
1.117500000000e+03 0.000000000000e+00 0.000000000000e+00 0.000000000000e+00
1.117750000000e+03 0.000000000000e+00 0.000000000000e+00 0.000000000000e+00
1.118000000000e+03 0.000000000000e+00 0.000000000000e+00 0.000000000000e+00
1.118250000000e+03 0.000000000000e+00 0.000000000000e+00 0.000000000000e+00
1.118500000000e+03 0.000000000000e+00 0.000000000000e+00 0.000000000000e+00
1.118750000000e+03 0.000000000000e+00 0.000000000000e+00 0.000000000000e+00
1.119000000000e+03 0.000000000000e+00 0.000000000000e+00 0.000000000000e+00
1.119250000000e+03 0.000000000000e+00 0.000000000000e+00 0.000000000000e+00
1.119500000000e+03 0.000000000000e+00 0.000000000000e+00 0.000000000000e+00
1.119750000000e+03 0.000000000000e+00 0.000000000000e+00 0.000000000000e+00
1.120000000000e+03 0.000000000000e+00 0.000000000000e+00 0.000000000000e+00
1.120250000000e+03 0.000000000000e+00 0.000000000000e+00 0.000000000000e+00
1.120500000000e+03 0.000000000000e+00 0.000000000000e+00 0.000000000000e+00
1.120750000000e+03 0.000000000000e+00 0.000000000000e+00 0.000000000000e+00
1.121000000000e+03 0.000000000000e+00 0.000000000000e+00 0.000000000000e+00
1.121250000000e+03 0.000000000000e+00 0.000000000000e+00 0.000000000000e+00
1.121500000000e+03 0.000000000000e+00 0.000000000000e+00 0.000000000000e+00
1.121750000000e+03 0.000000000000e+00 0.000000000000e+00 0.000000000000e+00
1.122000000000e+03 0.000000000000e+00 0.000000000000e+00 0.000000000000e+00
1.122250000000e+03 0.000000000000e+00 0.000000000000e+00 0.000000000000e+00
1.122500000000e+03 0.000000000000e+00 0.000000000000e+00 0.000000000000e+00
1.122750000000e+03 0.000000000000e+00 0.000000000000e+00 0.000000000000e+00
1.123000000000e+03 0.000000000000e+00 0.000000000000e+00 0.000000000000e+00
1.123250000000e+03 0.000000000000e+00 0.000000000000e+00 0.000000000000e+00
1.123500000000e+03 0.000000000000e+00 0.000000000000e+00 0.000000000000e+00
1.123750000000e+03 0.000000000000e+00 0.000000000000e+00 0.000000000000e+00
1.124000000000e+03 0.000000000000e+00 0.000000000000e+00 0.000000000000e+00
1.124250000000e+03 0.000000000000e+00 0.000000000000e+00 0.000000000000e+00
1.124500000000e+03 0.000000000000e+00 0.000000000000e+00 0.000000000000e+00
1.124750000000e+03 0.000000000000e+00 0.000000000000e+00 0.000000000000e+00
1.125000000000e+03 0.000000000000e+00 0.000000000000e+00 0.000000000000e+00
1.125250000000e+03 0.000000000000e+00 0.000000000000e+00 0.000000000000e+00
1.125500000000e+03 0.000000000000e+00 0.000000000000e+00 0.000000000000e+00
1.125750000000e+03 0.000000000000e+00 0.000000000000e+00 0.000000000000e+00
1.126000000000e+03 0.000000000000e+00 0.000000000000e+00 0.000000000000e+00
1.126250000000e+03 0.000000000000e+00 0.000000000000e+00 0.000000000000e+00
1.126500000000e+03 0.000000000000e+00 0.000000000000e+00 0.000000000000e+00
1.126750000000e+03 0.000000000000e+00 0.000000000000e+00 0.000000000000e+00
1.127000000000e+03 0.000000000000e+00 0.000000000000e+00 0.000000000000e+00
1.127250000000e+03 0.000000000000e+00 0.000000000000e+00 0.000000000000e+00
1.127500000000e+03 0.000000000000e+00 0.000000000000e+00 0.000000000000e+00
1.127750000000e+03 0.000000000000e+00 0.000000000000e+00 0.000000000000e+00
1.128000000000e+03 0.000000000000e+00 0.000000000000e+00 0.000000000000e+00
1.128250000000e+03 0.000000000000e+00 0.000000000000e+00 0.000000000000e+00
1.128500000000e+03 0.000000000000e+00 0.000000000000e+00 0.000000000000e+00
1.128750000000e+03 0.000000000000e+00 0.000000000000e+00 0.000000000000e+00
1.129000000000e+03 0.000000000000e+00 0.000000000000e+00 0.000000000000e+00
1.129250000000e+03 0.000000000000e+00 0.000000000000e+00 0.000000000000e+00
1.129500000000e+03 0.000000000000e+00 0.000000000000e+00 0.000000000000e+00
1.129750000000e+03 0.000000000000e+00 0.000000000000e+00 0.000000000000e+00
1.130000000000e+03 0.000000000000e+00 0.000000000000e+00 0.000000000000e+00
1.130250000000e+03 0.000000000000e+00 0.000000000000e+00 0.000000000000e+00
1.130500000000e+03 0.000000000000e+00 0.000000000000e+00 0.000000000000e+00
1.130750000000e+03 0.000000000000e+00 0.000000000000e+00 0.000000000000e+00
1.131000000000e+03 0.000000000000e+00 0.000000000000e+00 0.000000000000e+00
1.131250000000e+03 0.000000000000e+00 0.000000000000e+00 0.000000000000e+00
1.131500000000e+03 0.000000000000e+00 0.000000000000e+00 0.000000000000e+00
1.131750000000e+03 0.000000000000e+00 0.000000000000e+00 0.000000000000e+00
1.132000000000e+03 0.000000000000e+00 0.000000000000e+00 0.000000000000e+00
1.132250000000e+03 0.000000000000e+00 0.000000000000e+00 0.000000000000e+00
1.132500000000e+03 0.000000000000e+00 0.000000000000e+00 0.000000000000e+00
1.132750000000e+03 0.000000000000e+00 0.000000000000e+00 0.000000000000e+00
1.133000000000e+03 0.000000000000e+00 0.000000000000e+00 0.000000000000e+00
1.133250000000e+03 0.000000000000e+00 0.000000000000e+00 0.000000000000e+00
1.133500000000e+03 0.000000000000e+00 0.000000000000e+00 0.000000000000e+00
1.133750000000e+03 0.000000000000e+00 0.000000000000e+00 0.000000000000e+00
1.134000000000e+03 0.000000000000e+00 0.000000000000e+00 0.000000000000e+00
1.134250000000e+03 0.000000000000e+00 0.000000000000e+00 0.000000000000e+00
1.134500000000e+03 0.000000000000e+00 0.000000000000e+00 0.000000000000e+00
1.134750000000e+03 0.000000000000e+00 0.000000000000e+00 0.000000000000e+00
1.135000000000e+03 0.000000000000e+00 0.000000000000e+00 0.000000000000e+00
1.135250000000e+03 0.000000000000e+00 0.000000000000e+00 0.000000000000e+00
1.135500000000e+03 0.000000000000e+00 0.000000000000e+00 0.000000000000e+00
1.135750000000e+03 0.000000000000e+00 0.000000000000e+00 0.000000000000e+00
1.136000000000e+03 0.000000000000e+00 0.000000000000e+00 0.000000000000e+00
1.136250000000e+03 0.000000000000e+00 0.000000000000e+00 0.000000000000e+00
1.136500000000e+03 0.000000000000e+00 0.000000000000e+00 0.000000000000e+00
1.136750000000e+03 0.000000000000e+00 0.000000000000e+00 0.000000000000e+00
1.137000000000e+03 0.000000000000e+00 0.000000000000e+00 0.000000000000e+00
1.137250000000e+03 0.000000000000e+00 0.000000000000e+00 0.000000000000e+00
1.137500000000e+03 0.000000000000e+00 0.000000000000e+00 0.000000000000e+00
1.137750000000e+03 0.000000000000e+00 0.000000000000e+00 0.000000000000e+00
1.138000000000e+03 0.000000000000e+00 0.000000000000e+00 0.000000000000e+00
1.138250000000e+03 0.000000000000e+00 0.000000000000e+00 0.000000000000e+00
1.138500000000e+03 0.000000000000e+00 0.000000000000e+00 0.000000000000e+00
1.138750000000e+03 0.000000000000e+00 0.000000000000e+00 0.000000000000e+00
1.139000000000e+03 0.000000000000e+00 0.000000000000e+00 0.000000000000e+00
1.139250000000e+03 0.000000000000e+00 0.000000000000e+00 0.000000000000e+00
1.139500000000e+03 0.000000000000e+00 0.000000000000e+00 0.000000000000e+00
1.139750000000e+03 0.000000000000e+00 0.000000000000e+00 0.000000000000e+00
1.140000000000e+03 0.000000000000e+00 0.000000000000e+00 0.000000000000e+00
1.140250000000e+03 0.000000000000e+00 0.000000000000e+00 0.000000000000e+00
1.140500000000e+03 0.000000000000e+00 0.000000000000e+00 0.000000000000e+00
1.140750000000e+03 0.000000000000e+00 0.000000000000e+00 0.000000000000e+00
1.141000000000e+03 0.000000000000e+00 0.000000000000e+00 0.000000000000e+00
1.141250000000e+03 0.000000000000e+00 0.000000000000e+00 0.000000000000e+00
1.141500000000e+03 0.000000000000e+00 0.000000000000e+00 0.000000000000e+00
1.141750000000e+03 0.000000000000e+00 0.000000000000e+00 0.000000000000e+00
1.142000000000e+03 0.000000000000e+00 0.000000000000e+00 0.000000000000e+00
1.142250000000e+03 0.000000000000e+00 0.000000000000e+00 0.000000000000e+00
1.142500000000e+03 0.000000000000e+00 0.000000000000e+00 0.000000000000e+00
1.142750000000e+03 0.000000000000e+00 0.000000000000e+00 0.000000000000e+00
1.143000000000e+03 0.000000000000e+00 0.000000000000e+00 0.000000000000e+00
1.143250000000e+03 0.000000000000e+00 0.000000000000e+00 0.000000000000e+00
1.143500000000e+03 0.000000000000e+00 0.000000000000e+00 0.000000000000e+00
1.143750000000e+03 0.000000000000e+00 0.000000000000e+00 0.000000000000e+00
1.144000000000e+03 0.000000000000e+00 0.000000000000e+00 0.000000000000e+00
1.144250000000e+03 0.000000000000e+00 0.000000000000e+00 0.000000000000e+00
1.144500000000e+03 0.000000000000e+00 0.000000000000e+00 0.000000000000e+00
1.144750000000e+03 0.000000000000e+00 0.000000000000e+00 0.000000000000e+00
1.145000000000e+03 0.000000000000e+00 0.000000000000e+00 0.000000000000e+00
1.145250000000e+03 0.000000000000e+00 0.000000000000e+00 0.000000000000e+00
1.145500000000e+03 0.000000000000e+00 0.000000000000e+00 0.000000000000e+00
1.145750000000e+03 0.000000000000e+00 0.000000000000e+00 0.000000000000e+00
1.146000000000e+03 0.000000000000e+00 0.000000000000e+00 0.000000000000e+00
1.146250000000e+03 0.000000000000e+00 0.000000000000e+00 0.000000000000e+00
1.146500000000e+03 0.000000000000e+00 0.000000000000e+00 0.000000000000e+00
1.146750000000e+03 0.000000000000e+00 0.000000000000e+00 0.000000000000e+00
1.147000000000e+03 0.000000000000e+00 0.000000000000e+00 0.000000000000e+00
1.147250000000e+03 0.000000000000e+00 0.000000000000e+00 0.000000000000e+00
1.147500000000e+03 0.000000000000e+00 0.000000000000e+00 0.000000000000e+00
1.147750000000e+03 0.000000000000e+00 0.000000000000e+00 0.000000000000e+00
1.148000000000e+03 0.000000000000e+00 0.000000000000e+00 0.000000000000e+00
1.148250000000e+03 0.000000000000e+00 0.000000000000e+00 0.000000000000e+00
1.148500000000e+03 0.000000000000e+00 0.000000000000e+00 0.000000000000e+00
1.148750000000e+03 0.000000000000e+00 0.000000000000e+00 0.000000000000e+00
1.149000000000e+03 0.000000000000e+00 0.000000000000e+00 0.000000000000e+00
1.149250000000e+03 0.000000000000e+00 0.000000000000e+00 0.000000000000e+00
1.149500000000e+03 0.000000000000e+00 0.000000000000e+00 0.000000000000e+00
1.149750000000e+03 0.000000000000e+00 0.000000000000e+00 0.000000000000e+00
1.150000000000e+03 0.000000000000e+00 0.000000000000e+00 0.000000000000e+00
1.150250000000e+03 0.000000000000e+00 0.000000000000e+00 0.000000000000e+00
1.150500000000e+03 0.000000000000e+00 0.000000000000e+00 0.000000000000e+00
1.150750000000e+03 0.000000000000e+00 0.000000000000e+00 0.000000000000e+00
1.151000000000e+03 0.000000000000e+00 0.000000000000e+00 0.000000000000e+00
1.151250000000e+03 0.000000000000e+00 0.000000000000e+00 0.000000000000e+00
1.151500000000e+03 0.000000000000e+00 0.000000000000e+00 0.000000000000e+00
1.151750000000e+03 0.000000000000e+00 0.000000000000e+00 0.000000000000e+00
1.152000000000e+03 0.000000000000e+00 0.000000000000e+00 0.000000000000e+00
1.152250000000e+03 0.000000000000e+00 0.000000000000e+00 0.000000000000e+00
1.152500000000e+03 0.000000000000e+00 0.000000000000e+00 0.000000000000e+00
1.152750000000e+03 0.000000000000e+00 0.000000000000e+00 0.000000000000e+00
1.153000000000e+03 0.000000000000e+00 0.000000000000e+00 0.000000000000e+00
1.153250000000e+03 0.000000000000e+00 0.000000000000e+00 0.000000000000e+00
1.153500000000e+03 0.000000000000e+00 0.000000000000e+00 0.000000000000e+00
1.153750000000e+03 0.000000000000e+00 0.000000000000e+00 0.000000000000e+00
1.154000000000e+03 0.000000000000e+00 0.000000000000e+00 0.000000000000e+00
1.154250000000e+03 0.000000000000e+00 0.000000000000e+00 0.000000000000e+00
1.154500000000e+03 0.000000000000e+00 0.000000000000e+00 0.000000000000e+00
1.154750000000e+03 0.000000000000e+00 0.000000000000e+00 0.000000000000e+00
1.155000000000e+03 0.000000000000e+00 0.000000000000e+00 0.000000000000e+00
1.155250000000e+03 0.000000000000e+00 0.000000000000e+00 0.000000000000e+00
1.155500000000e+03 0.000000000000e+00 0.000000000000e+00 0.000000000000e+00
1.155750000000e+03 0.000000000000e+00 0.000000000000e+00 0.000000000000e+00
1.156000000000e+03 0.000000000000e+00 0.000000000000e+00 0.000000000000e+00
1.156250000000e+03 0.000000000000e+00 0.000000000000e+00 0.000000000000e+00
1.156500000000e+03 0.000000000000e+00 0.000000000000e+00 0.000000000000e+00
1.156750000000e+03 0.000000000000e+00 0.000000000000e+00 0.000000000000e+00
1.157000000000e+03 0.000000000000e+00 0.000000000000e+00 0.000000000000e+00
1.157250000000e+03 0.000000000000e+00 0.000000000000e+00 0.000000000000e+00
1.157500000000e+03 0.000000000000e+00 0.000000000000e+00 0.000000000000e+00
1.157750000000e+03 0.000000000000e+00 0.000000000000e+00 0.000000000000e+00
1.158000000000e+03 0.000000000000e+00 0.000000000000e+00 0.000000000000e+00
1.158250000000e+03 0.000000000000e+00 0.000000000000e+00 0.000000000000e+00
1.158500000000e+03 0.000000000000e+00 0.000000000000e+00 0.000000000000e+00
1.158750000000e+03 0.000000000000e+00 0.000000000000e+00 0.000000000000e+00
1.159000000000e+03 0.000000000000e+00 0.000000000000e+00 0.000000000000e+00
1.159250000000e+03 0.000000000000e+00 0.000000000000e+00 0.000000000000e+00
1.159500000000e+03 0.000000000000e+00 0.000000000000e+00 0.000000000000e+00
1.159750000000e+03 0.000000000000e+00 0.000000000000e+00 0.000000000000e+00
1.160000000000e+03 0.000000000000e+00 0.000000000000e+00 0.000000000000e+00
1.160250000000e+03 0.000000000000e+00 0.000000000000e+00 0.000000000000e+00
1.160500000000e+03 0.000000000000e+00 0.000000000000e+00 0.000000000000e+00
1.160750000000e+03 0.000000000000e+00 0.000000000000e+00 0.000000000000e+00
1.161000000000e+03 0.000000000000e+00 0.000000000000e+00 0.000000000000e+00
1.161250000000e+03 0.000000000000e+00 0.000000000000e+00 0.000000000000e+00
1.161500000000e+03 0.000000000000e+00 0.000000000000e+00 0.000000000000e+00
1.161750000000e+03 0.000000000000e+00 0.000000000000e+00 0.000000000000e+00
1.162000000000e+03 0.000000000000e+00 0.000000000000e+00 0.000000000000e+00
1.162250000000e+03 0.000000000000e+00 0.000000000000e+00 0.000000000000e+00
1.162500000000e+03 0.000000000000e+00 0.000000000000e+00 0.000000000000e+00
1.162750000000e+03 0.000000000000e+00 0.000000000000e+00 0.000000000000e+00
1.163000000000e+03 0.000000000000e+00 0.000000000000e+00 0.000000000000e+00
1.163250000000e+03 0.000000000000e+00 0.000000000000e+00 0.000000000000e+00
1.163500000000e+03 0.000000000000e+00 0.000000000000e+00 0.000000000000e+00
1.163750000000e+03 0.000000000000e+00 0.000000000000e+00 0.000000000000e+00
1.164000000000e+03 0.000000000000e+00 0.000000000000e+00 0.000000000000e+00
1.164250000000e+03 0.000000000000e+00 0.000000000000e+00 0.000000000000e+00
1.164500000000e+03 0.000000000000e+00 0.000000000000e+00 0.000000000000e+00
1.164750000000e+03 0.000000000000e+00 0.000000000000e+00 0.000000000000e+00
1.165000000000e+03 0.000000000000e+00 0.000000000000e+00 0.000000000000e+00
1.165250000000e+03 0.000000000000e+00 0.000000000000e+00 0.000000000000e+00
1.165500000000e+03 0.000000000000e+00 0.000000000000e+00 0.000000000000e+00
1.165750000000e+03 0.000000000000e+00 0.000000000000e+00 0.000000000000e+00
1.166000000000e+03 0.000000000000e+00 0.000000000000e+00 0.000000000000e+00
1.166250000000e+03 0.000000000000e+00 0.000000000000e+00 0.000000000000e+00
1.166500000000e+03 0.000000000000e+00 0.000000000000e+00 0.000000000000e+00
1.166750000000e+03 0.000000000000e+00 0.000000000000e+00 0.000000000000e+00
1.167000000000e+03 0.000000000000e+00 0.000000000000e+00 0.000000000000e+00
1.167250000000e+03 0.000000000000e+00 0.000000000000e+00 0.000000000000e+00
1.167500000000e+03 0.000000000000e+00 0.000000000000e+00 0.000000000000e+00
1.167750000000e+03 0.000000000000e+00 0.000000000000e+00 0.000000000000e+00
1.168000000000e+03 0.000000000000e+00 0.000000000000e+00 0.000000000000e+00
1.168250000000e+03 0.000000000000e+00 0.000000000000e+00 0.000000000000e+00
1.168500000000e+03 0.000000000000e+00 0.000000000000e+00 0.000000000000e+00
1.168750000000e+03 0.000000000000e+00 0.000000000000e+00 0.000000000000e+00
1.169000000000e+03 0.000000000000e+00 0.000000000000e+00 0.000000000000e+00
1.169250000000e+03 0.000000000000e+00 0.000000000000e+00 0.000000000000e+00
1.169500000000e+03 0.000000000000e+00 0.000000000000e+00 0.000000000000e+00
1.169750000000e+03 0.000000000000e+00 0.000000000000e+00 0.000000000000e+00
1.170000000000e+03 0.000000000000e+00 0.000000000000e+00 0.000000000000e+00
1.170250000000e+03 0.000000000000e+00 0.000000000000e+00 0.000000000000e+00
1.170500000000e+03 0.000000000000e+00 0.000000000000e+00 0.000000000000e+00
1.170750000000e+03 0.000000000000e+00 0.000000000000e+00 0.000000000000e+00
1.171000000000e+03 0.000000000000e+00 0.000000000000e+00 0.000000000000e+00
1.171250000000e+03 0.000000000000e+00 0.000000000000e+00 0.000000000000e+00
1.171500000000e+03 0.000000000000e+00 0.000000000000e+00 0.000000000000e+00
1.171750000000e+03 0.000000000000e+00 0.000000000000e+00 0.000000000000e+00
1.172000000000e+03 0.000000000000e+00 0.000000000000e+00 0.000000000000e+00
1.172250000000e+03 0.000000000000e+00 0.000000000000e+00 0.000000000000e+00
1.172500000000e+03 0.000000000000e+00 0.000000000000e+00 0.000000000000e+00
1.172750000000e+03 0.000000000000e+00 0.000000000000e+00 0.000000000000e+00
1.173000000000e+03 0.000000000000e+00 0.000000000000e+00 0.000000000000e+00
1.173250000000e+03 0.000000000000e+00 0.000000000000e+00 0.000000000000e+00
1.173500000000e+03 0.000000000000e+00 0.000000000000e+00 0.000000000000e+00
1.173750000000e+03 0.000000000000e+00 0.000000000000e+00 0.000000000000e+00
1.174000000000e+03 0.000000000000e+00 0.000000000000e+00 0.000000000000e+00
1.174250000000e+03 0.000000000000e+00 0.000000000000e+00 0.000000000000e+00
1.174500000000e+03 0.000000000000e+00 0.000000000000e+00 0.000000000000e+00
1.174750000000e+03 0.000000000000e+00 0.000000000000e+00 0.000000000000e+00
1.175000000000e+03 0.000000000000e+00 0.000000000000e+00 0.000000000000e+00
1.175250000000e+03 0.000000000000e+00 0.000000000000e+00 0.000000000000e+00
1.175500000000e+03 0.000000000000e+00 0.000000000000e+00 0.000000000000e+00
1.175750000000e+03 0.000000000000e+00 0.000000000000e+00 0.000000000000e+00
1.176000000000e+03 0.000000000000e+00 0.000000000000e+00 0.000000000000e+00
1.176250000000e+03 0.000000000000e+00 0.000000000000e+00 0.000000000000e+00
1.176500000000e+03 0.000000000000e+00 0.000000000000e+00 0.000000000000e+00
1.176750000000e+03 0.000000000000e+00 0.000000000000e+00 0.000000000000e+00
1.177000000000e+03 0.000000000000e+00 0.000000000000e+00 0.000000000000e+00
1.177250000000e+03 0.000000000000e+00 0.000000000000e+00 0.000000000000e+00
1.177500000000e+03 0.000000000000e+00 0.000000000000e+00 0.000000000000e+00
1.177750000000e+03 0.000000000000e+00 0.000000000000e+00 0.000000000000e+00
1.178000000000e+03 0.000000000000e+00 0.000000000000e+00 0.000000000000e+00
1.178250000000e+03 0.000000000000e+00 0.000000000000e+00 0.000000000000e+00
1.178500000000e+03 0.000000000000e+00 0.000000000000e+00 0.000000000000e+00
1.178750000000e+03 0.000000000000e+00 0.000000000000e+00 0.000000000000e+00
1.179000000000e+03 0.000000000000e+00 0.000000000000e+00 0.000000000000e+00
1.179250000000e+03 0.000000000000e+00 0.000000000000e+00 0.000000000000e+00
1.179500000000e+03 0.000000000000e+00 0.000000000000e+00 0.000000000000e+00
1.179750000000e+03 0.000000000000e+00 0.000000000000e+00 0.000000000000e+00
1.180000000000e+03 0.000000000000e+00 0.000000000000e+00 0.000000000000e+00
1.180250000000e+03 0.000000000000e+00 0.000000000000e+00 0.000000000000e+00
1.180500000000e+03 0.000000000000e+00 0.000000000000e+00 0.000000000000e+00
1.180750000000e+03 0.000000000000e+00 0.000000000000e+00 0.000000000000e+00
1.181000000000e+03 0.000000000000e+00 0.000000000000e+00 0.000000000000e+00
1.181250000000e+03 0.000000000000e+00 0.000000000000e+00 0.000000000000e+00
1.181500000000e+03 0.000000000000e+00 0.000000000000e+00 0.000000000000e+00
1.181750000000e+03 0.000000000000e+00 0.000000000000e+00 0.000000000000e+00
1.182000000000e+03 0.000000000000e+00 0.000000000000e+00 0.000000000000e+00
1.182250000000e+03 0.000000000000e+00 0.000000000000e+00 0.000000000000e+00
1.182500000000e+03 0.000000000000e+00 0.000000000000e+00 0.000000000000e+00
1.182750000000e+03 0.000000000000e+00 0.000000000000e+00 0.000000000000e+00
1.183000000000e+03 0.000000000000e+00 0.000000000000e+00 0.000000000000e+00
1.183250000000e+03 0.000000000000e+00 0.000000000000e+00 0.000000000000e+00
1.183500000000e+03 0.000000000000e+00 0.000000000000e+00 0.000000000000e+00
1.183750000000e+03 0.000000000000e+00 0.000000000000e+00 0.000000000000e+00
1.184000000000e+03 0.000000000000e+00 0.000000000000e+00 0.000000000000e+00
1.184250000000e+03 0.000000000000e+00 0.000000000000e+00 0.000000000000e+00
1.184500000000e+03 0.000000000000e+00 0.000000000000e+00 0.000000000000e+00
1.184750000000e+03 0.000000000000e+00 0.000000000000e+00 0.000000000000e+00
1.185000000000e+03 0.000000000000e+00 0.000000000000e+00 0.000000000000e+00
1.185250000000e+03 0.000000000000e+00 0.000000000000e+00 0.000000000000e+00
1.185500000000e+03 0.000000000000e+00 0.000000000000e+00 0.000000000000e+00
1.185750000000e+03 0.000000000000e+00 0.000000000000e+00 0.000000000000e+00
1.186000000000e+03 0.000000000000e+00 0.000000000000e+00 0.000000000000e+00
1.186250000000e+03 0.000000000000e+00 0.000000000000e+00 0.000000000000e+00
1.186500000000e+03 0.000000000000e+00 0.000000000000e+00 0.000000000000e+00
1.186750000000e+03 0.000000000000e+00 0.000000000000e+00 0.000000000000e+00
1.187000000000e+03 0.000000000000e+00 0.000000000000e+00 0.000000000000e+00
1.187250000000e+03 0.000000000000e+00 0.000000000000e+00 0.000000000000e+00
1.187500000000e+03 0.000000000000e+00 0.000000000000e+00 0.000000000000e+00
1.187750000000e+03 0.000000000000e+00 0.000000000000e+00 0.000000000000e+00
1.188000000000e+03 0.000000000000e+00 0.000000000000e+00 0.000000000000e+00
1.188250000000e+03 0.000000000000e+00 0.000000000000e+00 0.000000000000e+00
1.188500000000e+03 0.000000000000e+00 0.000000000000e+00 0.000000000000e+00
1.188750000000e+03 0.000000000000e+00 0.000000000000e+00 0.000000000000e+00
1.189000000000e+03 0.000000000000e+00 0.000000000000e+00 0.000000000000e+00
1.189250000000e+03 0.000000000000e+00 0.000000000000e+00 0.000000000000e+00
1.189500000000e+03 0.000000000000e+00 0.000000000000e+00 0.000000000000e+00
1.189750000000e+03 0.000000000000e+00 0.000000000000e+00 0.000000000000e+00
1.190000000000e+03 0.000000000000e+00 0.000000000000e+00 0.000000000000e+00
1.190250000000e+03 0.000000000000e+00 0.000000000000e+00 0.000000000000e+00
1.190500000000e+03 0.000000000000e+00 0.000000000000e+00 0.000000000000e+00
1.190750000000e+03 0.000000000000e+00 0.000000000000e+00 0.000000000000e+00
1.191000000000e+03 0.000000000000e+00 0.000000000000e+00 0.000000000000e+00
1.191250000000e+03 0.000000000000e+00 0.000000000000e+00 0.000000000000e+00
1.191500000000e+03 0.000000000000e+00 0.000000000000e+00 0.000000000000e+00
1.191750000000e+03 0.000000000000e+00 0.000000000000e+00 0.000000000000e+00
1.192000000000e+03 0.000000000000e+00 0.000000000000e+00 0.000000000000e+00
