# Supplementary material for: Tracking Charge Migration with Frequency-Matched Strobo-Spectroscopy
Source: J Phys Chem A. 2024 Jan 2;128(1):20–7. doi: 10.1021/acs.jpca.3c04234 (PMC10788909; doi:10.1021/acs.jpca.3c04234)
Supplement: Supplementary file 2 — jp3c04234_si_002.zip [file jp3c04234_si_002.zip › supplemental data/Data/dipoles/model/tau=3.5000.txt]

# Model dipole moment for tau = 3.5000 o.c.
0.000000000000e+00 0.000000000000e+00 0.000000000000e+00 0.000000000000e+00
2.500000000000e-01 0.000000000000e+00 0.000000000000e+00 0.000000000000e+00
5.000000000000e-01 0.000000000000e+00 0.000000000000e+00 0.000000000000e+00
7.500000000000e-01 0.000000000000e+00 0.000000000000e+00 0.000000000000e+00
1.000000000000e+00 0.000000000000e+00 0.000000000000e+00 0.000000000000e+00
1.250000000000e+00 0.000000000000e+00 0.000000000000e+00 0.000000000000e+00
1.500000000000e+00 0.000000000000e+00 0.000000000000e+00 0.000000000000e+00
1.750000000000e+00 0.000000000000e+00 0.000000000000e+00 0.000000000000e+00
2.000000000000e+00 0.000000000000e+00 0.000000000000e+00 0.000000000000e+00
2.250000000000e+00 0.000000000000e+00 0.000000000000e+00 0.000000000000e+00
2.500000000000e+00 0.000000000000e+00 0.000000000000e+00 0.000000000000e+00
2.750000000000e+00 0.000000000000e+00 0.000000000000e+00 0.000000000000e+00
3.000000000000e+00 0.000000000000e+00 0.000000000000e+00 0.000000000000e+00
3.250000000000e+00 0.000000000000e+00 0.000000000000e+00 0.000000000000e+00
3.500000000000e+00 0.000000000000e+00 0.000000000000e+00 0.000000000000e+00
3.750000000000e+00 0.000000000000e+00 0.000000000000e+00 0.000000000000e+00
4.000000000000e+00 0.000000000000e+00 0.000000000000e+00 0.000000000000e+00
4.250000000000e+00 0.000000000000e+00 0.000000000000e+00 0.000000000000e+00
4.500000000000e+00 0.000000000000e+00 0.000000000000e+00 0.000000000000e+00
4.750000000000e+00 0.000000000000e+00 0.000000000000e+00 0.000000000000e+00
5.000000000000e+00 0.000000000000e+00 0.000000000000e+00 0.000000000000e+00
5.250000000000e+00 0.000000000000e+00 0.000000000000e+00 0.000000000000e+00
5.500000000000e+00 0.000000000000e+00 0.000000000000e+00 0.000000000000e+00
5.750000000000e+00 0.000000000000e+00 0.000000000000e+00 0.000000000000e+00
6.000000000000e+00 0.000000000000e+00 0.000000000000e+00 0.000000000000e+00
6.250000000000e+00 0.000000000000e+00 0.000000000000e+00 0.000000000000e+00
6.500000000000e+00 0.000000000000e+00 0.000000000000e+00 0.000000000000e+00
6.750000000000e+00 0.000000000000e+00 0.000000000000e+00 0.000000000000e+00
7.000000000000e+00 0.000000000000e+00 0.000000000000e+00 0.000000000000e+00
7.250000000000e+00 0.000000000000e+00 0.000000000000e+00 0.000000000000e+00
7.500000000000e+00 0.000000000000e+00 0.000000000000e+00 0.000000000000e+00
7.750000000000e+00 0.000000000000e+00 0.000000000000e+00 0.000000000000e+00
8.000000000000e+00 0.000000000000e+00 0.000000000000e+00 0.000000000000e+00
8.250000000000e+00 0.000000000000e+00 0.000000000000e+00 0.000000000000e+00
8.500000000000e+00 0.000000000000e+00 0.000000000000e+00 0.000000000000e+00
8.750000000000e+00 0.000000000000e+00 0.000000000000e+00 0.000000000000e+00
9.000000000000e+00 0.000000000000e+00 0.000000000000e+00 0.000000000000e+00
9.250000000000e+00 0.000000000000e+00 0.000000000000e+00 0.000000000000e+00
9.500000000000e+00 0.000000000000e+00 0.000000000000e+00 0.000000000000e+00
9.750000000000e+00 0.000000000000e+00 0.000000000000e+00 0.000000000000e+00
1.000000000000e+01 0.000000000000e+00 0.000000000000e+00 0.000000000000e+00
1.025000000000e+01 0.000000000000e+00 0.000000000000e+00 0.000000000000e+00
1.050000000000e+01 0.000000000000e+00 0.000000000000e+00 0.000000000000e+00
1.075000000000e+01 0.000000000000e+00 0.000000000000e+00 0.000000000000e+00
1.100000000000e+01 0.000000000000e+00 0.000000000000e+00 0.000000000000e+00
1.125000000000e+01 0.000000000000e+00 0.000000000000e+00 0.000000000000e+00
1.150000000000e+01 0.000000000000e+00 0.000000000000e+00 0.000000000000e+00
1.175000000000e+01 0.000000000000e+00 0.000000000000e+00 0.000000000000e+00
1.200000000000e+01 0.000000000000e+00 0.000000000000e+00 0.000000000000e+00
1.225000000000e+01 0.000000000000e+00 0.000000000000e+00 0.000000000000e+00
1.250000000000e+01 0.000000000000e+00 0.000000000000e+00 0.000000000000e+00
1.275000000000e+01 0.000000000000e+00 0.000000000000e+00 0.000000000000e+00
1.300000000000e+01 0.000000000000e+00 0.000000000000e+00 0.000000000000e+00
1.325000000000e+01 0.000000000000e+00 0.000000000000e+00 0.000000000000e+00
1.350000000000e+01 0.000000000000e+00 0.000000000000e+00 0.000000000000e+00
1.375000000000e+01 0.000000000000e+00 0.000000000000e+00 0.000000000000e+00
1.400000000000e+01 0.000000000000e+00 0.000000000000e+00 0.000000000000e+00
1.425000000000e+01 0.000000000000e+00 0.000000000000e+00 0.000000000000e+00
1.450000000000e+01 0.000000000000e+00 0.000000000000e+00 0.000000000000e+00
1.475000000000e+01 0.000000000000e+00 0.000000000000e+00 0.000000000000e+00
1.500000000000e+01 0.000000000000e+00 0.000000000000e+00 0.000000000000e+00
1.525000000000e+01 0.000000000000e+00 0.000000000000e+00 0.000000000000e+00
1.550000000000e+01 0.000000000000e+00 0.000000000000e+00 0.000000000000e+00
1.575000000000e+01 0.000000000000e+00 0.000000000000e+00 0.000000000000e+00
1.600000000000e+01 0.000000000000e+00 0.000000000000e+00 0.000000000000e+00
1.625000000000e+01 0.000000000000e+00 0.000000000000e+00 0.000000000000e+00
1.650000000000e+01 0.000000000000e+00 0.000000000000e+00 0.000000000000e+00
1.675000000000e+01 0.000000000000e+00 0.000000000000e+00 0.000000000000e+00
1.700000000000e+01 0.000000000000e+00 0.000000000000e+00 0.000000000000e+00
1.725000000000e+01 0.000000000000e+00 0.000000000000e+00 0.000000000000e+00
1.750000000000e+01 0.000000000000e+00 0.000000000000e+00 0.000000000000e+00
1.775000000000e+01 0.000000000000e+00 0.000000000000e+00 0.000000000000e+00
1.800000000000e+01 0.000000000000e+00 0.000000000000e+00 0.000000000000e+00
1.825000000000e+01 0.000000000000e+00 0.000000000000e+00 0.000000000000e+00
1.850000000000e+01 0.000000000000e+00 0.000000000000e+00 0.000000000000e+00
1.875000000000e+01 0.000000000000e+00 0.000000000000e+00 0.000000000000e+00
1.900000000000e+01 0.000000000000e+00 0.000000000000e+00 0.000000000000e+00
1.925000000000e+01 0.000000000000e+00 0.000000000000e+00 0.000000000000e+00
1.950000000000e+01 0.000000000000e+00 0.000000000000e+00 0.000000000000e+00
1.975000000000e+01 0.000000000000e+00 0.000000000000e+00 0.000000000000e+00
2.000000000000e+01 0.000000000000e+00 0.000000000000e+00 0.000000000000e+00
2.025000000000e+01 0.000000000000e+00 0.000000000000e+00 0.000000000000e+00
2.050000000000e+01 0.000000000000e+00 0.000000000000e+00 0.000000000000e+00
2.075000000000e+01 0.000000000000e+00 0.000000000000e+00 0.000000000000e+00
2.100000000000e+01 0.000000000000e+00 0.000000000000e+00 0.000000000000e+00
2.125000000000e+01 0.000000000000e+00 0.000000000000e+00 0.000000000000e+00
2.150000000000e+01 0.000000000000e+00 0.000000000000e+00 0.000000000000e+00
2.175000000000e+01 0.000000000000e+00 0.000000000000e+00 0.000000000000e+00
2.200000000000e+01 0.000000000000e+00 0.000000000000e+00 0.000000000000e+00
2.225000000000e+01 0.000000000000e+00 0.000000000000e+00 0.000000000000e+00
2.250000000000e+01 0.000000000000e+00 0.000000000000e+00 0.000000000000e+00
2.275000000000e+01 0.000000000000e+00 0.000000000000e+00 0.000000000000e+00
2.300000000000e+01 0.000000000000e+00 0.000000000000e+00 0.000000000000e+00
2.325000000000e+01 0.000000000000e+00 0.000000000000e+00 0.000000000000e+00
2.350000000000e+01 0.000000000000e+00 0.000000000000e+00 0.000000000000e+00
2.375000000000e+01 0.000000000000e+00 0.000000000000e+00 0.000000000000e+00
2.400000000000e+01 0.000000000000e+00 0.000000000000e+00 0.000000000000e+00
2.425000000000e+01 0.000000000000e+00 0.000000000000e+00 0.000000000000e+00
2.450000000000e+01 0.000000000000e+00 0.000000000000e+00 0.000000000000e+00
2.475000000000e+01 0.000000000000e+00 0.000000000000e+00 0.000000000000e+00
2.500000000000e+01 0.000000000000e+00 0.000000000000e+00 0.000000000000e+00
2.525000000000e+01 0.000000000000e+00 0.000000000000e+00 0.000000000000e+00
2.550000000000e+01 0.000000000000e+00 0.000000000000e+00 0.000000000000e+00
2.575000000000e+01 0.000000000000e+00 0.000000000000e+00 0.000000000000e+00
2.600000000000e+01 0.000000000000e+00 0.000000000000e+00 0.000000000000e+00
2.625000000000e+01 0.000000000000e+00 0.000000000000e+00 0.000000000000e+00
2.650000000000e+01 0.000000000000e+00 0.000000000000e+00 0.000000000000e+00
2.675000000000e+01 0.000000000000e+00 0.000000000000e+00 0.000000000000e+00
2.700000000000e+01 0.000000000000e+00 0.000000000000e+00 0.000000000000e+00
2.725000000000e+01 0.000000000000e+00 0.000000000000e+00 0.000000000000e+00
2.750000000000e+01 0.000000000000e+00 0.000000000000e+00 0.000000000000e+00
2.775000000000e+01 0.000000000000e+00 0.000000000000e+00 0.000000000000e+00
2.800000000000e+01 0.000000000000e+00 0.000000000000e+00 0.000000000000e+00
2.825000000000e+01 0.000000000000e+00 0.000000000000e+00 0.000000000000e+00
2.850000000000e+01 0.000000000000e+00 0.000000000000e+00 0.000000000000e+00
2.875000000000e+01 0.000000000000e+00 0.000000000000e+00 0.000000000000e+00
2.900000000000e+01 0.000000000000e+00 0.000000000000e+00 0.000000000000e+00
2.925000000000e+01 0.000000000000e+00 0.000000000000e+00 0.000000000000e+00
2.950000000000e+01 0.000000000000e+00 0.000000000000e+00 0.000000000000e+00
2.975000000000e+01 0.000000000000e+00 0.000000000000e+00 0.000000000000e+00
3.000000000000e+01 0.000000000000e+00 0.000000000000e+00 0.000000000000e+00
3.025000000000e+01 0.000000000000e+00 0.000000000000e+00 0.000000000000e+00
3.050000000000e+01 0.000000000000e+00 0.000000000000e+00 0.000000000000e+00
3.075000000000e+01 0.000000000000e+00 0.000000000000e+00 0.000000000000e+00
3.100000000000e+01 0.000000000000e+00 0.000000000000e+00 0.000000000000e+00
3.125000000000e+01 0.000000000000e+00 0.000000000000e+00 0.000000000000e+00
3.150000000000e+01 0.000000000000e+00 0.000000000000e+00 0.000000000000e+00
3.175000000000e+01 0.000000000000e+00 0.000000000000e+00 0.000000000000e+00
3.200000000000e+01 0.000000000000e+00 0.000000000000e+00 0.000000000000e+00
3.225000000000e+01 0.000000000000e+00 0.000000000000e+00 0.000000000000e+00
3.250000000000e+01 0.000000000000e+00 0.000000000000e+00 0.000000000000e+00
3.275000000000e+01 0.000000000000e+00 0.000000000000e+00 0.000000000000e+00
3.300000000000e+01 0.000000000000e+00 0.000000000000e+00 0.000000000000e+00
3.325000000000e+01 0.000000000000e+00 0.000000000000e+00 0.000000000000e+00
3.350000000000e+01 0.000000000000e+00 0.000000000000e+00 0.000000000000e+00
3.375000000000e+01 0.000000000000e+00 0.000000000000e+00 0.000000000000e+00
3.400000000000e+01 0.000000000000e+00 0.000000000000e+00 0.000000000000e+00
3.425000000000e+01 0.000000000000e+00 0.000000000000e+00 0.000000000000e+00
3.450000000000e+01 0.000000000000e+00 0.000000000000e+00 0.000000000000e+00
3.475000000000e+01 0.000000000000e+00 0.000000000000e+00 0.000000000000e+00
3.500000000000e+01 0.000000000000e+00 0.000000000000e+00 0.000000000000e+00
3.525000000000e+01 0.000000000000e+00 0.000000000000e+00 0.000000000000e+00
3.550000000000e+01 0.000000000000e+00 0.000000000000e+00 0.000000000000e+00
3.575000000000e+01 0.000000000000e+00 0.000000000000e+00 0.000000000000e+00
3.600000000000e+01 0.000000000000e+00 0.000000000000e+00 0.000000000000e+00
3.625000000000e+01 0.000000000000e+00 0.000000000000e+00 0.000000000000e+00
3.650000000000e+01 0.000000000000e+00 0.000000000000e+00 0.000000000000e+00
3.675000000000e+01 0.000000000000e+00 0.000000000000e+00 0.000000000000e+00
3.700000000000e+01 0.000000000000e+00 0.000000000000e+00 0.000000000000e+00
3.725000000000e+01 0.000000000000e+00 0.000000000000e+00 0.000000000000e+00
3.750000000000e+01 0.000000000000e+00 0.000000000000e+00 0.000000000000e+00
3.775000000000e+01 0.000000000000e+00 0.000000000000e+00 0.000000000000e+00
3.800000000000e+01 0.000000000000e+00 0.000000000000e+00 0.000000000000e+00
3.825000000000e+01 0.000000000000e+00 0.000000000000e+00 0.000000000000e+00
3.850000000000e+01 0.000000000000e+00 0.000000000000e+00 0.000000000000e+00
3.875000000000e+01 0.000000000000e+00 0.000000000000e+00 0.000000000000e+00
3.900000000000e+01 0.000000000000e+00 0.000000000000e+00 0.000000000000e+00
3.925000000000e+01 0.000000000000e+00 0.000000000000e+00 0.000000000000e+00
3.950000000000e+01 0.000000000000e+00 0.000000000000e+00 0.000000000000e+00
3.975000000000e+01 0.000000000000e+00 0.000000000000e+00 0.000000000000e+00
4.000000000000e+01 0.000000000000e+00 0.000000000000e+00 0.000000000000e+00
4.025000000000e+01 0.000000000000e+00 0.000000000000e+00 0.000000000000e+00
4.050000000000e+01 0.000000000000e+00 0.000000000000e+00 0.000000000000e+00
4.075000000000e+01 0.000000000000e+00 0.000000000000e+00 0.000000000000e+00
4.100000000000e+01 0.000000000000e+00 0.000000000000e+00 0.000000000000e+00
4.125000000000e+01 0.000000000000e+00 0.000000000000e+00 0.000000000000e+00
4.150000000000e+01 0.000000000000e+00 0.000000000000e+00 0.000000000000e+00
4.175000000000e+01 0.000000000000e+00 0.000000000000e+00 0.000000000000e+00
4.200000000000e+01 0.000000000000e+00 0.000000000000e+00 0.000000000000e+00
4.225000000000e+01 0.000000000000e+00 0.000000000000e+00 0.000000000000e+00
4.250000000000e+01 0.000000000000e+00 0.000000000000e+00 0.000000000000e+00
4.275000000000e+01 0.000000000000e+00 0.000000000000e+00 0.000000000000e+00
4.300000000000e+01 0.000000000000e+00 0.000000000000e+00 0.000000000000e+00
4.325000000000e+01 0.000000000000e+00 0.000000000000e+00 0.000000000000e+00
4.350000000000e+01 0.000000000000e+00 0.000000000000e+00 0.000000000000e+00
4.375000000000e+01 0.000000000000e+00 0.000000000000e+00 0.000000000000e+00
4.400000000000e+01 0.000000000000e+00 0.000000000000e+00 0.000000000000e+00
4.425000000000e+01 0.000000000000e+00 0.000000000000e+00 0.000000000000e+00
4.450000000000e+01 0.000000000000e+00 0.000000000000e+00 0.000000000000e+00
4.475000000000e+01 0.000000000000e+00 0.000000000000e+00 0.000000000000e+00
4.500000000000e+01 0.000000000000e+00 0.000000000000e+00 0.000000000000e+00
4.525000000000e+01 0.000000000000e+00 0.000000000000e+00 0.000000000000e+00
4.550000000000e+01 0.000000000000e+00 0.000000000000e+00 0.000000000000e+00
4.575000000000e+01 0.000000000000e+00 0.000000000000e+00 0.000000000000e+00
4.600000000000e+01 0.000000000000e+00 0.000000000000e+00 0.000000000000e+00
4.625000000000e+01 0.000000000000e+00 0.000000000000e+00 0.000000000000e+00
4.650000000000e+01 0.000000000000e+00 0.000000000000e+00 0.000000000000e+00
4.675000000000e+01 0.000000000000e+00 0.000000000000e+00 0.000000000000e+00
4.700000000000e+01 0.000000000000e+00 0.000000000000e+00 0.000000000000e+00
4.725000000000e+01 0.000000000000e+00 0.000000000000e+00 0.000000000000e+00
4.750000000000e+01 0.000000000000e+00 0.000000000000e+00 0.000000000000e+00
4.775000000000e+01 0.000000000000e+00 0.000000000000e+00 0.000000000000e+00
4.800000000000e+01 0.000000000000e+00 0.000000000000e+00 0.000000000000e+00
4.825000000000e+01 0.000000000000e+00 0.000000000000e+00 0.000000000000e+00
4.850000000000e+01 0.000000000000e+00 0.000000000000e+00 0.000000000000e+00
4.875000000000e+01 0.000000000000e+00 0.000000000000e+00 0.000000000000e+00
4.900000000000e+01 0.000000000000e+00 0.000000000000e+00 0.000000000000e+00
4.925000000000e+01 0.000000000000e+00 0.000000000000e+00 0.000000000000e+00
4.950000000000e+01 0.000000000000e+00 0.000000000000e+00 0.000000000000e+00
4.975000000000e+01 0.000000000000e+00 0.000000000000e+00 0.000000000000e+00
5.000000000000e+01 0.000000000000e+00 0.000000000000e+00 0.000000000000e+00
5.025000000000e+01 0.000000000000e+00 0.000000000000e+00 0.000000000000e+00
5.050000000000e+01 0.000000000000e+00 0.000000000000e+00 0.000000000000e+00
5.075000000000e+01 0.000000000000e+00 0.000000000000e+00 0.000000000000e+00
5.100000000000e+01 0.000000000000e+00 0.000000000000e+00 0.000000000000e+00
5.125000000000e+01 0.000000000000e+00 0.000000000000e+00 0.000000000000e+00
5.150000000000e+01 0.000000000000e+00 0.000000000000e+00 0.000000000000e+00
5.175000000000e+01 0.000000000000e+00 0.000000000000e+00 0.000000000000e+00
5.200000000000e+01 0.000000000000e+00 0.000000000000e+00 0.000000000000e+00
5.225000000000e+01 0.000000000000e+00 0.000000000000e+00 0.000000000000e+00
5.250000000000e+01 0.000000000000e+00 0.000000000000e+00 0.000000000000e+00
5.275000000000e+01 0.000000000000e+00 0.000000000000e+00 0.000000000000e+00
5.300000000000e+01 0.000000000000e+00 0.000000000000e+00 0.000000000000e+00
5.325000000000e+01 0.000000000000e+00 0.000000000000e+00 0.000000000000e+00
5.350000000000e+01 0.000000000000e+00 0.000000000000e+00 0.000000000000e+00
5.375000000000e+01 0.000000000000e+00 0.000000000000e+00 0.000000000000e+00
5.400000000000e+01 0.000000000000e+00 0.000000000000e+00 0.000000000000e+00
5.425000000000e+01 0.000000000000e+00 0.000000000000e+00 0.000000000000e+00
5.450000000000e+01 0.000000000000e+00 0.000000000000e+00 0.000000000000e+00
5.475000000000e+01 0.000000000000e+00 0.000000000000e+00 0.000000000000e+00
5.500000000000e+01 0.000000000000e+00 0.000000000000e+00 0.000000000000e+00
5.525000000000e+01 0.000000000000e+00 0.000000000000e+00 0.000000000000e+00
5.550000000000e+01 0.000000000000e+00 0.000000000000e+00 0.000000000000e+00
5.575000000000e+01 0.000000000000e+00 0.000000000000e+00 0.000000000000e+00
5.600000000000e+01 0.000000000000e+00 0.000000000000e+00 0.000000000000e+00
5.625000000000e+01 0.000000000000e+00 0.000000000000e+00 0.000000000000e+00
5.650000000000e+01 0.000000000000e+00 0.000000000000e+00 0.000000000000e+00
5.675000000000e+01 0.000000000000e+00 0.000000000000e+00 0.000000000000e+00
5.700000000000e+01 0.000000000000e+00 0.000000000000e+00 0.000000000000e+00
5.725000000000e+01 0.000000000000e+00 0.000000000000e+00 0.000000000000e+00
5.750000000000e+01 0.000000000000e+00 0.000000000000e+00 0.000000000000e+00
5.775000000000e+01 0.000000000000e+00 0.000000000000e+00 0.000000000000e+00
5.800000000000e+01 0.000000000000e+00 0.000000000000e+00 0.000000000000e+00
5.825000000000e+01 0.000000000000e+00 0.000000000000e+00 0.000000000000e+00
5.850000000000e+01 0.000000000000e+00 0.000000000000e+00 0.000000000000e+00
5.875000000000e+01 0.000000000000e+00 0.000000000000e+00 0.000000000000e+00
5.900000000000e+01 0.000000000000e+00 0.000000000000e+00 0.000000000000e+00
5.925000000000e+01 0.000000000000e+00 0.000000000000e+00 0.000000000000e+00
5.950000000000e+01 0.000000000000e+00 0.000000000000e+00 0.000000000000e+00
5.975000000000e+01 0.000000000000e+00 0.000000000000e+00 0.000000000000e+00
6.000000000000e+01 0.000000000000e+00 0.000000000000e+00 0.000000000000e+00
6.025000000000e+01 0.000000000000e+00 0.000000000000e+00 0.000000000000e+00
6.050000000000e+01 0.000000000000e+00 0.000000000000e+00 0.000000000000e+00
6.075000000000e+01 0.000000000000e+00 0.000000000000e+00 0.000000000000e+00
6.100000000000e+01 0.000000000000e+00 0.000000000000e+00 0.000000000000e+00
6.125000000000e+01 0.000000000000e+00 0.000000000000e+00 0.000000000000e+00
6.150000000000e+01 0.000000000000e+00 0.000000000000e+00 0.000000000000e+00
6.175000000000e+01 0.000000000000e+00 0.000000000000e+00 0.000000000000e+00
6.200000000000e+01 0.000000000000e+00 0.000000000000e+00 0.000000000000e+00
6.225000000000e+01 0.000000000000e+00 0.000000000000e+00 0.000000000000e+00
6.250000000000e+01 0.000000000000e+00 0.000000000000e+00 0.000000000000e+00
6.275000000000e+01 0.000000000000e+00 0.000000000000e+00 0.000000000000e+00
6.300000000000e+01 0.000000000000e+00 0.000000000000e+00 0.000000000000e+00
6.325000000000e+01 0.000000000000e+00 0.000000000000e+00 0.000000000000e+00
6.350000000000e+01 0.000000000000e+00 0.000000000000e+00 0.000000000000e+00
6.375000000000e+01 0.000000000000e+00 0.000000000000e+00 0.000000000000e+00
6.400000000000e+01 0.000000000000e+00 0.000000000000e+00 0.000000000000e+00
6.425000000000e+01 0.000000000000e+00 0.000000000000e+00 0.000000000000e+00
6.450000000000e+01 0.000000000000e+00 0.000000000000e+00 0.000000000000e+00
6.475000000000e+01 0.000000000000e+00 0.000000000000e+00 0.000000000000e+00
6.500000000000e+01 0.000000000000e+00 0.000000000000e+00 0.000000000000e+00
6.525000000000e+01 0.000000000000e+00 0.000000000000e+00 0.000000000000e+00
6.550000000000e+01 0.000000000000e+00 0.000000000000e+00 0.000000000000e+00
6.575000000000e+01 0.000000000000e+00 0.000000000000e+00 0.000000000000e+00
6.600000000000e+01 0.000000000000e+00 0.000000000000e+00 0.000000000000e+00
6.625000000000e+01 0.000000000000e+00 0.000000000000e+00 0.000000000000e+00
6.650000000000e+01 0.000000000000e+00 0.000000000000e+00 0.000000000000e+00
6.675000000000e+01 0.000000000000e+00 0.000000000000e+00 0.000000000000e+00
6.700000000000e+01 0.000000000000e+00 0.000000000000e+00 0.000000000000e+00
6.725000000000e+01 0.000000000000e+00 0.000000000000e+00 0.000000000000e+00
6.750000000000e+01 0.000000000000e+00 0.000000000000e+00 0.000000000000e+00
6.775000000000e+01 0.000000000000e+00 0.000000000000e+00 0.000000000000e+00
6.800000000000e+01 0.000000000000e+00 0.000000000000e+00 0.000000000000e+00
6.825000000000e+01 0.000000000000e+00 0.000000000000e+00 0.000000000000e+00
6.850000000000e+01 0.000000000000e+00 0.000000000000e+00 0.000000000000e+00
6.875000000000e+01 0.000000000000e+00 0.000000000000e+00 0.000000000000e+00
6.900000000000e+01 0.000000000000e+00 0.000000000000e+00 0.000000000000e+00
6.925000000000e+01 0.000000000000e+00 0.000000000000e+00 0.000000000000e+00
6.950000000000e+01 0.000000000000e+00 0.000000000000e+00 0.000000000000e+00
6.975000000000e+01 0.000000000000e+00 0.000000000000e+00 0.000000000000e+00
7.000000000000e+01 0.000000000000e+00 0.000000000000e+00 0.000000000000e+00
7.025000000000e+01 0.000000000000e+00 0.000000000000e+00 0.000000000000e+00
7.050000000000e+01 0.000000000000e+00 0.000000000000e+00 0.000000000000e+00
7.075000000000e+01 0.000000000000e+00 0.000000000000e+00 0.000000000000e+00
7.100000000000e+01 0.000000000000e+00 0.000000000000e+00 0.000000000000e+00
7.125000000000e+01 0.000000000000e+00 0.000000000000e+00 0.000000000000e+00
7.150000000000e+01 0.000000000000e+00 0.000000000000e+00 0.000000000000e+00
7.175000000000e+01 0.000000000000e+00 0.000000000000e+00 0.000000000000e+00
7.200000000000e+01 0.000000000000e+00 0.000000000000e+00 0.000000000000e+00
7.225000000000e+01 0.000000000000e+00 0.000000000000e+00 0.000000000000e+00
7.250000000000e+01 0.000000000000e+00 0.000000000000e+00 0.000000000000e+00
7.275000000000e+01 0.000000000000e+00 0.000000000000e+00 0.000000000000e+00
7.300000000000e+01 0.000000000000e+00 0.000000000000e+00 0.000000000000e+00
7.325000000000e+01 0.000000000000e+00 0.000000000000e+00 0.000000000000e+00
7.350000000000e+01 0.000000000000e+00 0.000000000000e+00 0.000000000000e+00
7.375000000000e+01 0.000000000000e+00 0.000000000000e+00 0.000000000000e+00
7.400000000000e+01 0.000000000000e+00 0.000000000000e+00 0.000000000000e+00
7.425000000000e+01 0.000000000000e+00 0.000000000000e+00 0.000000000000e+00
7.450000000000e+01 0.000000000000e+00 0.000000000000e+00 0.000000000000e+00
7.475000000000e+01 0.000000000000e+00 0.000000000000e+00 0.000000000000e+00
7.500000000000e+01 0.000000000000e+00 0.000000000000e+00 0.000000000000e+00
7.525000000000e+01 0.000000000000e+00 0.000000000000e+00 0.000000000000e+00
7.550000000000e+01 0.000000000000e+00 0.000000000000e+00 0.000000000000e+00
7.575000000000e+01 0.000000000000e+00 0.000000000000e+00 0.000000000000e+00
7.600000000000e+01 0.000000000000e+00 0.000000000000e+00 0.000000000000e+00
7.625000000000e+01 0.000000000000e+00 0.000000000000e+00 0.000000000000e+00
7.650000000000e+01 0.000000000000e+00 0.000000000000e+00 0.000000000000e+00
7.675000000000e+01 0.000000000000e+00 0.000000000000e+00 0.000000000000e+00
7.700000000000e+01 0.000000000000e+00 0.000000000000e+00 0.000000000000e+00
7.725000000000e+01 0.000000000000e+00 0.000000000000e+00 0.000000000000e+00
7.750000000000e+01 0.000000000000e+00 0.000000000000e+00 0.000000000000e+00
7.775000000000e+01 0.000000000000e+00 0.000000000000e+00 0.000000000000e+00
7.800000000000e+01 0.000000000000e+00 0.000000000000e+00 0.000000000000e+00
7.825000000000e+01 0.000000000000e+00 0.000000000000e+00 0.000000000000e+00
7.850000000000e+01 0.000000000000e+00 0.000000000000e+00 0.000000000000e+00
7.875000000000e+01 0.000000000000e+00 0.000000000000e+00 0.000000000000e+00
7.900000000000e+01 0.000000000000e+00 0.000000000000e+00 0.000000000000e+00
7.925000000000e+01 0.000000000000e+00 0.000000000000e+00 0.000000000000e+00
7.950000000000e+01 0.000000000000e+00 0.000000000000e+00 0.000000000000e+00
7.975000000000e+01 0.000000000000e+00 0.000000000000e+00 0.000000000000e+00
8.000000000000e+01 0.000000000000e+00 0.000000000000e+00 0.000000000000e+00
8.025000000000e+01 0.000000000000e+00 0.000000000000e+00 0.000000000000e+00
8.050000000000e+01 0.000000000000e+00 0.000000000000e+00 0.000000000000e+00
8.075000000000e+01 0.000000000000e+00 0.000000000000e+00 0.000000000000e+00
8.100000000000e+01 0.000000000000e+00 0.000000000000e+00 0.000000000000e+00
8.125000000000e+01 0.000000000000e+00 0.000000000000e+00 0.000000000000e+00
8.150000000000e+01 0.000000000000e+00 0.000000000000e+00 0.000000000000e+00
8.175000000000e+01 0.000000000000e+00 0.000000000000e+00 0.000000000000e+00
8.200000000000e+01 0.000000000000e+00 0.000000000000e+00 0.000000000000e+00
8.225000000000e+01 0.000000000000e+00 0.000000000000e+00 0.000000000000e+00
8.250000000000e+01 0.000000000000e+00 0.000000000000e+00 0.000000000000e+00
8.275000000000e+01 0.000000000000e+00 0.000000000000e+00 0.000000000000e+00
8.300000000000e+01 0.000000000000e+00 0.000000000000e+00 0.000000000000e+00
8.325000000000e+01 0.000000000000e+00 0.000000000000e+00 0.000000000000e+00
8.350000000000e+01 0.000000000000e+00 0.000000000000e+00 0.000000000000e+00
8.375000000000e+01 0.000000000000e+00 0.000000000000e+00 0.000000000000e+00
8.400000000000e+01 0.000000000000e+00 0.000000000000e+00 0.000000000000e+00
8.425000000000e+01 0.000000000000e+00 0.000000000000e+00 0.000000000000e+00
8.450000000000e+01 0.000000000000e+00 0.000000000000e+00 0.000000000000e+00
8.475000000000e+01 0.000000000000e+00 0.000000000000e+00 0.000000000000e+00
8.500000000000e+01 0.000000000000e+00 0.000000000000e+00 0.000000000000e+00
8.525000000000e+01 0.000000000000e+00 0.000000000000e+00 0.000000000000e+00
8.550000000000e+01 0.000000000000e+00 0.000000000000e+00 0.000000000000e+00
8.575000000000e+01 0.000000000000e+00 0.000000000000e+00 0.000000000000e+00
8.600000000000e+01 0.000000000000e+00 0.000000000000e+00 0.000000000000e+00
8.625000000000e+01 0.000000000000e+00 0.000000000000e+00 0.000000000000e+00
8.650000000000e+01 0.000000000000e+00 0.000000000000e+00 0.000000000000e+00
8.675000000000e+01 0.000000000000e+00 0.000000000000e+00 0.000000000000e+00
8.700000000000e+01 0.000000000000e+00 0.000000000000e+00 0.000000000000e+00
8.725000000000e+01 0.000000000000e+00 0.000000000000e+00 0.000000000000e+00
8.750000000000e+01 0.000000000000e+00 0.000000000000e+00 0.000000000000e+00
8.775000000000e+01 0.000000000000e+00 0.000000000000e+00 0.000000000000e+00
8.800000000000e+01 0.000000000000e+00 0.000000000000e+00 0.000000000000e+00
8.825000000000e+01 0.000000000000e+00 0.000000000000e+00 0.000000000000e+00
8.850000000000e+01 0.000000000000e+00 0.000000000000e+00 0.000000000000e+00
8.875000000000e+01 0.000000000000e+00 0.000000000000e+00 0.000000000000e+00
8.900000000000e+01 0.000000000000e+00 0.000000000000e+00 0.000000000000e+00
8.925000000000e+01 0.000000000000e+00 0.000000000000e+00 0.000000000000e+00
8.950000000000e+01 0.000000000000e+00 0.000000000000e+00 0.000000000000e+00
8.975000000000e+01 0.000000000000e+00 0.000000000000e+00 0.000000000000e+00
9.000000000000e+01 0.000000000000e+00 0.000000000000e+00 0.000000000000e+00
9.025000000000e+01 0.000000000000e+00 0.000000000000e+00 0.000000000000e+00
9.050000000000e+01 0.000000000000e+00 0.000000000000e+00 0.000000000000e+00
9.075000000000e+01 0.000000000000e+00 0.000000000000e+00 0.000000000000e+00
9.100000000000e+01 0.000000000000e+00 0.000000000000e+00 0.000000000000e+00
9.125000000000e+01 0.000000000000e+00 0.000000000000e+00 0.000000000000e+00
9.150000000000e+01 0.000000000000e+00 0.000000000000e+00 0.000000000000e+00
9.175000000000e+01 0.000000000000e+00 0.000000000000e+00 0.000000000000e+00
9.200000000000e+01 0.000000000000e+00 0.000000000000e+00 0.000000000000e+00
9.225000000000e+01 0.000000000000e+00 0.000000000000e+00 0.000000000000e+00
9.250000000000e+01 0.000000000000e+00 0.000000000000e+00 0.000000000000e+00
9.275000000000e+01 0.000000000000e+00 0.000000000000e+00 0.000000000000e+00
9.300000000000e+01 0.000000000000e+00 0.000000000000e+00 0.000000000000e+00
9.325000000000e+01 0.000000000000e+00 0.000000000000e+00 0.000000000000e+00
9.350000000000e+01 0.000000000000e+00 0.000000000000e+00 0.000000000000e+00
9.375000000000e+01 0.000000000000e+00 0.000000000000e+00 0.000000000000e+00
9.400000000000e+01 0.000000000000e+00 0.000000000000e+00 0.000000000000e+00
9.425000000000e+01 0.000000000000e+00 0.000000000000e+00 0.000000000000e+00
9.450000000000e+01 0.000000000000e+00 0.000000000000e+00 0.000000000000e+00
9.475000000000e+01 0.000000000000e+00 0.000000000000e+00 0.000000000000e+00
9.500000000000e+01 0.000000000000e+00 0.000000000000e+00 0.000000000000e+00
9.525000000000e+01 0.000000000000e+00 0.000000000000e+00 0.000000000000e+00
9.550000000000e+01 0.000000000000e+00 0.000000000000e+00 0.000000000000e+00
9.575000000000e+01 0.000000000000e+00 0.000000000000e+00 0.000000000000e+00
9.600000000000e+01 0.000000000000e+00 0.000000000000e+00 0.000000000000e+00
9.625000000000e+01 0.000000000000e+00 0.000000000000e+00 0.000000000000e+00
9.650000000000e+01 0.000000000000e+00 0.000000000000e+00 0.000000000000e+00
9.675000000000e+01 0.000000000000e+00 0.000000000000e+00 0.000000000000e+00
9.700000000000e+01 0.000000000000e+00 0.000000000000e+00 0.000000000000e+00
9.725000000000e+01 0.000000000000e+00 0.000000000000e+00 0.000000000000e+00
9.750000000000e+01 0.000000000000e+00 0.000000000000e+00 0.000000000000e+00
9.775000000000e+01 0.000000000000e+00 0.000000000000e+00 0.000000000000e+00
9.800000000000e+01 0.000000000000e+00 0.000000000000e+00 0.000000000000e+00
9.825000000000e+01 0.000000000000e+00 0.000000000000e+00 0.000000000000e+00
9.850000000000e+01 0.000000000000e+00 0.000000000000e+00 0.000000000000e+00
9.875000000000e+01 0.000000000000e+00 0.000000000000e+00 0.000000000000e+00
9.900000000000e+01 0.000000000000e+00 0.000000000000e+00 0.000000000000e+00
9.925000000000e+01 0.000000000000e+00 0.000000000000e+00 0.000000000000e+00
9.950000000000e+01 0.000000000000e+00 0.000000000000e+00 0.000000000000e+00
9.975000000000e+01 0.000000000000e+00 0.000000000000e+00 0.000000000000e+00
1.000000000000e+02 0.000000000000e+00 0.000000000000e+00 0.000000000000e+00
1.002500000000e+02 0.000000000000e+00 0.000000000000e+00 0.000000000000e+00
1.005000000000e+02 0.000000000000e+00 0.000000000000e+00 0.000000000000e+00
1.007500000000e+02 0.000000000000e+00 0.000000000000e+00 0.000000000000e+00
1.010000000000e+02 0.000000000000e+00 0.000000000000e+00 0.000000000000e+00
1.012500000000e+02 0.000000000000e+00 0.000000000000e+00 0.000000000000e+00
1.015000000000e+02 0.000000000000e+00 0.000000000000e+00 0.000000000000e+00
1.017500000000e+02 0.000000000000e+00 0.000000000000e+00 0.000000000000e+00
1.020000000000e+02 0.000000000000e+00 0.000000000000e+00 0.000000000000e+00
1.022500000000e+02 0.000000000000e+00 0.000000000000e+00 0.000000000000e+00
1.025000000000e+02 0.000000000000e+00 0.000000000000e+00 0.000000000000e+00
1.027500000000e+02 0.000000000000e+00 0.000000000000e+00 0.000000000000e+00
1.030000000000e+02 0.000000000000e+00 0.000000000000e+00 0.000000000000e+00
1.032500000000e+02 0.000000000000e+00 0.000000000000e+00 0.000000000000e+00
1.035000000000e+02 0.000000000000e+00 0.000000000000e+00 0.000000000000e+00
1.037500000000e+02 0.000000000000e+00 0.000000000000e+00 0.000000000000e+00
1.040000000000e+02 0.000000000000e+00 0.000000000000e+00 0.000000000000e+00
1.042500000000e+02 0.000000000000e+00 0.000000000000e+00 0.000000000000e+00
1.045000000000e+02 0.000000000000e+00 0.000000000000e+00 0.000000000000e+00
1.047500000000e+02 0.000000000000e+00 0.000000000000e+00 0.000000000000e+00
1.050000000000e+02 0.000000000000e+00 0.000000000000e+00 0.000000000000e+00
1.052500000000e+02 0.000000000000e+00 0.000000000000e+00 0.000000000000e+00
1.055000000000e+02 0.000000000000e+00 0.000000000000e+00 0.000000000000e+00
1.057500000000e+02 0.000000000000e+00 0.000000000000e+00 0.000000000000e+00
1.060000000000e+02 0.000000000000e+00 0.000000000000e+00 0.000000000000e+00
1.062500000000e+02 0.000000000000e+00 0.000000000000e+00 0.000000000000e+00
1.065000000000e+02 0.000000000000e+00 0.000000000000e+00 0.000000000000e+00
1.067500000000e+02 0.000000000000e+00 0.000000000000e+00 0.000000000000e+00
1.070000000000e+02 0.000000000000e+00 0.000000000000e+00 0.000000000000e+00
1.072500000000e+02 0.000000000000e+00 0.000000000000e+00 0.000000000000e+00
1.075000000000e+02 0.000000000000e+00 0.000000000000e+00 0.000000000000e+00
1.077500000000e+02 0.000000000000e+00 0.000000000000e+00 0.000000000000e+00
1.080000000000e+02 0.000000000000e+00 0.000000000000e+00 0.000000000000e+00
1.082500000000e+02 0.000000000000e+00 0.000000000000e+00 0.000000000000e+00
1.085000000000e+02 0.000000000000e+00 0.000000000000e+00 0.000000000000e+00
1.087500000000e+02 0.000000000000e+00 0.000000000000e+00 0.000000000000e+00
1.090000000000e+02 0.000000000000e+00 0.000000000000e+00 0.000000000000e+00
1.092500000000e+02 0.000000000000e+00 0.000000000000e+00 0.000000000000e+00
1.095000000000e+02 0.000000000000e+00 0.000000000000e+00 0.000000000000e+00
1.097500000000e+02 0.000000000000e+00 0.000000000000e+00 0.000000000000e+00
1.100000000000e+02 0.000000000000e+00 0.000000000000e+00 0.000000000000e+00
1.102500000000e+02 0.000000000000e+00 0.000000000000e+00 0.000000000000e+00
1.105000000000e+02 0.000000000000e+00 0.000000000000e+00 0.000000000000e+00
1.107500000000e+02 0.000000000000e+00 0.000000000000e+00 0.000000000000e+00
1.110000000000e+02 0.000000000000e+00 0.000000000000e+00 0.000000000000e+00
1.112500000000e+02 0.000000000000e+00 0.000000000000e+00 0.000000000000e+00
1.115000000000e+02 0.000000000000e+00 0.000000000000e+00 0.000000000000e+00
1.117500000000e+02 0.000000000000e+00 0.000000000000e+00 0.000000000000e+00
1.120000000000e+02 0.000000000000e+00 0.000000000000e+00 0.000000000000e+00
1.122500000000e+02 0.000000000000e+00 0.000000000000e+00 0.000000000000e+00
1.125000000000e+02 0.000000000000e+00 0.000000000000e+00 0.000000000000e+00
1.127500000000e+02 0.000000000000e+00 0.000000000000e+00 0.000000000000e+00
1.130000000000e+02 0.000000000000e+00 0.000000000000e+00 0.000000000000e+00
1.132500000000e+02 0.000000000000e+00 0.000000000000e+00 0.000000000000e+00
1.135000000000e+02 0.000000000000e+00 0.000000000000e+00 0.000000000000e+00
1.137500000000e+02 0.000000000000e+00 0.000000000000e+00 0.000000000000e+00
1.140000000000e+02 0.000000000000e+00 0.000000000000e+00 0.000000000000e+00
1.142500000000e+02 0.000000000000e+00 0.000000000000e+00 0.000000000000e+00
1.145000000000e+02 0.000000000000e+00 0.000000000000e+00 0.000000000000e+00
1.147500000000e+02 0.000000000000e+00 0.000000000000e+00 0.000000000000e+00
1.150000000000e+02 0.000000000000e+00 0.000000000000e+00 0.000000000000e+00
1.152500000000e+02 0.000000000000e+00 0.000000000000e+00 0.000000000000e+00
1.155000000000e+02 0.000000000000e+00 0.000000000000e+00 0.000000000000e+00
1.157500000000e+02 0.000000000000e+00 0.000000000000e+00 0.000000000000e+00
1.160000000000e+02 0.000000000000e+00 0.000000000000e+00 0.000000000000e+00
1.162500000000e+02 0.000000000000e+00 0.000000000000e+00 0.000000000000e+00
1.165000000000e+02 0.000000000000e+00 0.000000000000e+00 0.000000000000e+00
1.167500000000e+02 0.000000000000e+00 0.000000000000e+00 0.000000000000e+00
1.170000000000e+02 0.000000000000e+00 0.000000000000e+00 0.000000000000e+00
1.172500000000e+02 0.000000000000e+00 0.000000000000e+00 0.000000000000e+00
1.175000000000e+02 0.000000000000e+00 0.000000000000e+00 0.000000000000e+00
1.177500000000e+02 0.000000000000e+00 0.000000000000e+00 0.000000000000e+00
1.180000000000e+02 0.000000000000e+00 0.000000000000e+00 0.000000000000e+00
1.182500000000e+02 0.000000000000e+00 0.000000000000e+00 0.000000000000e+00
1.185000000000e+02 0.000000000000e+00 0.000000000000e+00 0.000000000000e+00
1.187500000000e+02 0.000000000000e+00 0.000000000000e+00 0.000000000000e+00
1.190000000000e+02 0.000000000000e+00 0.000000000000e+00 0.000000000000e+00
1.192500000000e+02 0.000000000000e+00 0.000000000000e+00 0.000000000000e+00
1.195000000000e+02 0.000000000000e+00 0.000000000000e+00 0.000000000000e+00
1.197500000000e+02 0.000000000000e+00 0.000000000000e+00 0.000000000000e+00
1.200000000000e+02 0.000000000000e+00 0.000000000000e+00 0.000000000000e+00
1.202500000000e+02 0.000000000000e+00 0.000000000000e+00 0.000000000000e+00
1.205000000000e+02 0.000000000000e+00 0.000000000000e+00 0.000000000000e+00
1.207500000000e+02 0.000000000000e+00 0.000000000000e+00 0.000000000000e+00
1.210000000000e+02 0.000000000000e+00 0.000000000000e+00 0.000000000000e+00
1.212500000000e+02 0.000000000000e+00 0.000000000000e+00 0.000000000000e+00
1.215000000000e+02 0.000000000000e+00 0.000000000000e+00 0.000000000000e+00
1.217500000000e+02 0.000000000000e+00 0.000000000000e+00 0.000000000000e+00
1.220000000000e+02 0.000000000000e+00 0.000000000000e+00 0.000000000000e+00
1.222500000000e+02 0.000000000000e+00 0.000000000000e+00 0.000000000000e+00
1.225000000000e+02 0.000000000000e+00 0.000000000000e+00 0.000000000000e+00
1.227500000000e+02 0.000000000000e+00 0.000000000000e+00 0.000000000000e+00
1.230000000000e+02 0.000000000000e+00 0.000000000000e+00 0.000000000000e+00
1.232500000000e+02 0.000000000000e+00 0.000000000000e+00 0.000000000000e+00
1.235000000000e+02 0.000000000000e+00 0.000000000000e+00 0.000000000000e+00
1.237500000000e+02 0.000000000000e+00 0.000000000000e+00 0.000000000000e+00
1.240000000000e+02 0.000000000000e+00 0.000000000000e+00 0.000000000000e+00
1.242500000000e+02 0.000000000000e+00 0.000000000000e+00 0.000000000000e+00
1.245000000000e+02 0.000000000000e+00 0.000000000000e+00 0.000000000000e+00
1.247500000000e+02 0.000000000000e+00 0.000000000000e+00 0.000000000000e+00
1.250000000000e+02 0.000000000000e+00 0.000000000000e+00 0.000000000000e+00
1.252500000000e+02 0.000000000000e+00 0.000000000000e+00 0.000000000000e+00
1.255000000000e+02 0.000000000000e+00 0.000000000000e+00 0.000000000000e+00
1.257500000000e+02 0.000000000000e+00 0.000000000000e+00 0.000000000000e+00
1.260000000000e+02 0.000000000000e+00 0.000000000000e+00 0.000000000000e+00
1.262500000000e+02 0.000000000000e+00 0.000000000000e+00 0.000000000000e+00
1.265000000000e+02 0.000000000000e+00 0.000000000000e+00 0.000000000000e+00
1.267500000000e+02 0.000000000000e+00 0.000000000000e+00 0.000000000000e+00
1.270000000000e+02 0.000000000000e+00 0.000000000000e+00 0.000000000000e+00
1.272500000000e+02 0.000000000000e+00 0.000000000000e+00 0.000000000000e+00
1.275000000000e+02 0.000000000000e+00 0.000000000000e+00 0.000000000000e+00
1.277500000000e+02 0.000000000000e+00 0.000000000000e+00 0.000000000000e+00
1.280000000000e+02 0.000000000000e+00 0.000000000000e+00 0.000000000000e+00
1.282500000000e+02 0.000000000000e+00 0.000000000000e+00 0.000000000000e+00
1.285000000000e+02 0.000000000000e+00 0.000000000000e+00 0.000000000000e+00
1.287500000000e+02 0.000000000000e+00 0.000000000000e+00 0.000000000000e+00
1.290000000000e+02 0.000000000000e+00 0.000000000000e+00 0.000000000000e+00
1.292500000000e+02 0.000000000000e+00 0.000000000000e+00 0.000000000000e+00
1.295000000000e+02 0.000000000000e+00 0.000000000000e+00 0.000000000000e+00
1.297500000000e+02 0.000000000000e+00 0.000000000000e+00 0.000000000000e+00
1.300000000000e+02 0.000000000000e+00 0.000000000000e+00 0.000000000000e+00
1.302500000000e+02 0.000000000000e+00 0.000000000000e+00 0.000000000000e+00
1.305000000000e+02 0.000000000000e+00 0.000000000000e+00 0.000000000000e+00
1.307500000000e+02 0.000000000000e+00 0.000000000000e+00 0.000000000000e+00
1.310000000000e+02 0.000000000000e+00 0.000000000000e+00 0.000000000000e+00
1.312500000000e+02 0.000000000000e+00 0.000000000000e+00 0.000000000000e+00
1.315000000000e+02 0.000000000000e+00 0.000000000000e+00 0.000000000000e+00
1.317500000000e+02 0.000000000000e+00 0.000000000000e+00 0.000000000000e+00
1.320000000000e+02 0.000000000000e+00 0.000000000000e+00 0.000000000000e+00
1.322500000000e+02 0.000000000000e+00 0.000000000000e+00 0.000000000000e+00
1.325000000000e+02 0.000000000000e+00 0.000000000000e+00 0.000000000000e+00
1.327500000000e+02 0.000000000000e+00 0.000000000000e+00 0.000000000000e+00
1.330000000000e+02 0.000000000000e+00 0.000000000000e+00 0.000000000000e+00
1.332500000000e+02 0.000000000000e+00 0.000000000000e+00 0.000000000000e+00
1.335000000000e+02 0.000000000000e+00 0.000000000000e+00 0.000000000000e+00
1.337500000000e+02 0.000000000000e+00 0.000000000000e+00 0.000000000000e+00
1.340000000000e+02 0.000000000000e+00 0.000000000000e+00 0.000000000000e+00
1.342500000000e+02 0.000000000000e+00 0.000000000000e+00 0.000000000000e+00
1.345000000000e+02 0.000000000000e+00 0.000000000000e+00 0.000000000000e+00
1.347500000000e+02 0.000000000000e+00 0.000000000000e+00 0.000000000000e+00
1.350000000000e+02 0.000000000000e+00 0.000000000000e+00 0.000000000000e+00
1.352500000000e+02 0.000000000000e+00 0.000000000000e+00 0.000000000000e+00
1.355000000000e+02 0.000000000000e+00 0.000000000000e+00 0.000000000000e+00
1.357500000000e+02 0.000000000000e+00 0.000000000000e+00 0.000000000000e+00
1.360000000000e+02 0.000000000000e+00 0.000000000000e+00 0.000000000000e+00
1.362500000000e+02 0.000000000000e+00 0.000000000000e+00 0.000000000000e+00
1.365000000000e+02 0.000000000000e+00 0.000000000000e+00 0.000000000000e+00
1.367500000000e+02 0.000000000000e+00 0.000000000000e+00 0.000000000000e+00
1.370000000000e+02 0.000000000000e+00 0.000000000000e+00 0.000000000000e+00
1.372500000000e+02 0.000000000000e+00 0.000000000000e+00 0.000000000000e+00
1.375000000000e+02 0.000000000000e+00 0.000000000000e+00 0.000000000000e+00
1.377500000000e+02 0.000000000000e+00 0.000000000000e+00 0.000000000000e+00
1.380000000000e+02 0.000000000000e+00 0.000000000000e+00 0.000000000000e+00
1.382500000000e+02 0.000000000000e+00 0.000000000000e+00 0.000000000000e+00
1.385000000000e+02 0.000000000000e+00 0.000000000000e+00 0.000000000000e+00
1.387500000000e+02 0.000000000000e+00 0.000000000000e+00 0.000000000000e+00
1.390000000000e+02 0.000000000000e+00 0.000000000000e+00 0.000000000000e+00
1.392500000000e+02 0.000000000000e+00 0.000000000000e+00 0.000000000000e+00
1.395000000000e+02 0.000000000000e+00 0.000000000000e+00 0.000000000000e+00
1.397500000000e+02 0.000000000000e+00 0.000000000000e+00 0.000000000000e+00
1.400000000000e+02 0.000000000000e+00 0.000000000000e+00 0.000000000000e+00
1.402500000000e+02 0.000000000000e+00 0.000000000000e+00 0.000000000000e+00
1.405000000000e+02 0.000000000000e+00 0.000000000000e+00 0.000000000000e+00
1.407500000000e+02 0.000000000000e+00 0.000000000000e+00 0.000000000000e+00
1.410000000000e+02 0.000000000000e+00 0.000000000000e+00 0.000000000000e+00
1.412500000000e+02 0.000000000000e+00 0.000000000000e+00 0.000000000000e+00
1.415000000000e+02 0.000000000000e+00 0.000000000000e+00 0.000000000000e+00
1.417500000000e+02 0.000000000000e+00 0.000000000000e+00 0.000000000000e+00
1.420000000000e+02 0.000000000000e+00 0.000000000000e+00 0.000000000000e+00
1.422500000000e+02 0.000000000000e+00 0.000000000000e+00 0.000000000000e+00
1.425000000000e+02 0.000000000000e+00 0.000000000000e+00 0.000000000000e+00
1.427500000000e+02 0.000000000000e+00 0.000000000000e+00 0.000000000000e+00
1.430000000000e+02 0.000000000000e+00 0.000000000000e+00 0.000000000000e+00
1.432500000000e+02 0.000000000000e+00 0.000000000000e+00 0.000000000000e+00
1.435000000000e+02 0.000000000000e+00 0.000000000000e+00 0.000000000000e+00
1.437500000000e+02 0.000000000000e+00 0.000000000000e+00 0.000000000000e+00
1.440000000000e+02 0.000000000000e+00 0.000000000000e+00 0.000000000000e+00
1.442500000000e+02 0.000000000000e+00 0.000000000000e+00 0.000000000000e+00
1.445000000000e+02 0.000000000000e+00 0.000000000000e+00 0.000000000000e+00
1.447500000000e+02 0.000000000000e+00 0.000000000000e+00 0.000000000000e+00
1.450000000000e+02 0.000000000000e+00 0.000000000000e+00 0.000000000000e+00
1.452500000000e+02 0.000000000000e+00 0.000000000000e+00 0.000000000000e+00
1.455000000000e+02 0.000000000000e+00 0.000000000000e+00 0.000000000000e+00
1.457500000000e+02 0.000000000000e+00 0.000000000000e+00 0.000000000000e+00
1.460000000000e+02 0.000000000000e+00 0.000000000000e+00 0.000000000000e+00
1.462500000000e+02 0.000000000000e+00 0.000000000000e+00 0.000000000000e+00
1.465000000000e+02 0.000000000000e+00 0.000000000000e+00 0.000000000000e+00
1.467500000000e+02 0.000000000000e+00 0.000000000000e+00 0.000000000000e+00
1.470000000000e+02 0.000000000000e+00 0.000000000000e+00 0.000000000000e+00
1.472500000000e+02 0.000000000000e+00 0.000000000000e+00 0.000000000000e+00
1.475000000000e+02 0.000000000000e+00 0.000000000000e+00 0.000000000000e+00
1.477500000000e+02 0.000000000000e+00 0.000000000000e+00 0.000000000000e+00
1.480000000000e+02 0.000000000000e+00 0.000000000000e+00 0.000000000000e+00
1.482500000000e+02 0.000000000000e+00 0.000000000000e+00 0.000000000000e+00
1.485000000000e+02 0.000000000000e+00 0.000000000000e+00 0.000000000000e+00
1.487500000000e+02 0.000000000000e+00 0.000000000000e+00 0.000000000000e+00
1.490000000000e+02 0.000000000000e+00 0.000000000000e+00 0.000000000000e+00
1.492500000000e+02 0.000000000000e+00 0.000000000000e+00 0.000000000000e+00
1.495000000000e+02 0.000000000000e+00 0.000000000000e+00 0.000000000000e+00
1.497500000000e+02 0.000000000000e+00 0.000000000000e+00 0.000000000000e+00
1.500000000000e+02 0.000000000000e+00 0.000000000000e+00 0.000000000000e+00
1.502500000000e+02 0.000000000000e+00 0.000000000000e+00 0.000000000000e+00
1.505000000000e+02 0.000000000000e+00 0.000000000000e+00 0.000000000000e+00
1.507500000000e+02 0.000000000000e+00 0.000000000000e+00 0.000000000000e+00
1.510000000000e+02 0.000000000000e+00 0.000000000000e+00 0.000000000000e+00
1.512500000000e+02 0.000000000000e+00 0.000000000000e+00 0.000000000000e+00
1.515000000000e+02 0.000000000000e+00 0.000000000000e+00 0.000000000000e+00
1.517500000000e+02 0.000000000000e+00 0.000000000000e+00 0.000000000000e+00
1.520000000000e+02 0.000000000000e+00 0.000000000000e+00 0.000000000000e+00
1.522500000000e+02 0.000000000000e+00 0.000000000000e+00 0.000000000000e+00
1.525000000000e+02 0.000000000000e+00 0.000000000000e+00 0.000000000000e+00
1.527500000000e+02 0.000000000000e+00 0.000000000000e+00 0.000000000000e+00
1.530000000000e+02 0.000000000000e+00 0.000000000000e+00 0.000000000000e+00
1.532500000000e+02 0.000000000000e+00 0.000000000000e+00 0.000000000000e+00
1.535000000000e+02 0.000000000000e+00 0.000000000000e+00 0.000000000000e+00
1.537500000000e+02 0.000000000000e+00 0.000000000000e+00 0.000000000000e+00
1.540000000000e+02 0.000000000000e+00 0.000000000000e+00 0.000000000000e+00
1.542500000000e+02 0.000000000000e+00 0.000000000000e+00 0.000000000000e+00
1.545000000000e+02 0.000000000000e+00 0.000000000000e+00 0.000000000000e+00
1.547500000000e+02 0.000000000000e+00 0.000000000000e+00 0.000000000000e+00
1.550000000000e+02 0.000000000000e+00 0.000000000000e+00 0.000000000000e+00
1.552500000000e+02 0.000000000000e+00 0.000000000000e+00 0.000000000000e+00
1.555000000000e+02 0.000000000000e+00 0.000000000000e+00 0.000000000000e+00
1.557500000000e+02 0.000000000000e+00 0.000000000000e+00 0.000000000000e+00
1.560000000000e+02 0.000000000000e+00 0.000000000000e+00 0.000000000000e+00
1.562500000000e+02 0.000000000000e+00 0.000000000000e+00 0.000000000000e+00
1.565000000000e+02 0.000000000000e+00 0.000000000000e+00 0.000000000000e+00
1.567500000000e+02 0.000000000000e+00 0.000000000000e+00 0.000000000000e+00
1.570000000000e+02 0.000000000000e+00 0.000000000000e+00 0.000000000000e+00
1.572500000000e+02 0.000000000000e+00 0.000000000000e+00 0.000000000000e+00
1.575000000000e+02 0.000000000000e+00 0.000000000000e+00 0.000000000000e+00
1.577500000000e+02 0.000000000000e+00 0.000000000000e+00 0.000000000000e+00
1.580000000000e+02 0.000000000000e+00 0.000000000000e+00 0.000000000000e+00
1.582500000000e+02 0.000000000000e+00 0.000000000000e+00 0.000000000000e+00
1.585000000000e+02 0.000000000000e+00 0.000000000000e+00 0.000000000000e+00
1.587500000000e+02 0.000000000000e+00 0.000000000000e+00 0.000000000000e+00
1.590000000000e+02 0.000000000000e+00 0.000000000000e+00 0.000000000000e+00
1.592500000000e+02 0.000000000000e+00 0.000000000000e+00 0.000000000000e+00
1.595000000000e+02 0.000000000000e+00 0.000000000000e+00 0.000000000000e+00
1.597500000000e+02 0.000000000000e+00 0.000000000000e+00 0.000000000000e+00
1.600000000000e+02 0.000000000000e+00 0.000000000000e+00 0.000000000000e+00
1.602500000000e+02 0.000000000000e+00 0.000000000000e+00 0.000000000000e+00
1.605000000000e+02 0.000000000000e+00 0.000000000000e+00 0.000000000000e+00
1.607500000000e+02 0.000000000000e+00 0.000000000000e+00 0.000000000000e+00
1.610000000000e+02 0.000000000000e+00 0.000000000000e+00 0.000000000000e+00
1.612500000000e+02 0.000000000000e+00 0.000000000000e+00 0.000000000000e+00
1.615000000000e+02 0.000000000000e+00 0.000000000000e+00 0.000000000000e+00
1.617500000000e+02 0.000000000000e+00 0.000000000000e+00 0.000000000000e+00
1.620000000000e+02 0.000000000000e+00 0.000000000000e+00 0.000000000000e+00
1.622500000000e+02 0.000000000000e+00 0.000000000000e+00 0.000000000000e+00
1.625000000000e+02 0.000000000000e+00 0.000000000000e+00 0.000000000000e+00
1.627500000000e+02 0.000000000000e+00 0.000000000000e+00 0.000000000000e+00
1.630000000000e+02 0.000000000000e+00 0.000000000000e+00 0.000000000000e+00
1.632500000000e+02 0.000000000000e+00 0.000000000000e+00 0.000000000000e+00
1.635000000000e+02 0.000000000000e+00 0.000000000000e+00 0.000000000000e+00
1.637500000000e+02 0.000000000000e+00 0.000000000000e+00 0.000000000000e+00
1.640000000000e+02 0.000000000000e+00 0.000000000000e+00 0.000000000000e+00
1.642500000000e+02 0.000000000000e+00 0.000000000000e+00 0.000000000000e+00
1.645000000000e+02 0.000000000000e+00 0.000000000000e+00 0.000000000000e+00
1.647500000000e+02 0.000000000000e+00 0.000000000000e+00 0.000000000000e+00
1.650000000000e+02 0.000000000000e+00 0.000000000000e+00 0.000000000000e+00
1.652500000000e+02 0.000000000000e+00 0.000000000000e+00 0.000000000000e+00
1.655000000000e+02 0.000000000000e+00 0.000000000000e+00 0.000000000000e+00
1.657500000000e+02 0.000000000000e+00 0.000000000000e+00 0.000000000000e+00
1.660000000000e+02 0.000000000000e+00 0.000000000000e+00 0.000000000000e+00
1.662500000000e+02 0.000000000000e+00 0.000000000000e+00 0.000000000000e+00
1.665000000000e+02 0.000000000000e+00 0.000000000000e+00 0.000000000000e+00
1.667500000000e+02 0.000000000000e+00 0.000000000000e+00 0.000000000000e+00
1.670000000000e+02 0.000000000000e+00 0.000000000000e+00 0.000000000000e+00
1.672500000000e+02 0.000000000000e+00 0.000000000000e+00 0.000000000000e+00
1.675000000000e+02 0.000000000000e+00 0.000000000000e+00 0.000000000000e+00
1.677500000000e+02 0.000000000000e+00 0.000000000000e+00 0.000000000000e+00
1.680000000000e+02 0.000000000000e+00 0.000000000000e+00 0.000000000000e+00
1.682500000000e+02 0.000000000000e+00 0.000000000000e+00 0.000000000000e+00
1.685000000000e+02 0.000000000000e+00 0.000000000000e+00 0.000000000000e+00
1.687500000000e+02 0.000000000000e+00 0.000000000000e+00 0.000000000000e+00
1.690000000000e+02 0.000000000000e+00 0.000000000000e+00 0.000000000000e+00
1.692500000000e+02 0.000000000000e+00 0.000000000000e+00 0.000000000000e+00
1.695000000000e+02 0.000000000000e+00 0.000000000000e+00 0.000000000000e+00
1.697500000000e+02 0.000000000000e+00 0.000000000000e+00 0.000000000000e+00
1.700000000000e+02 0.000000000000e+00 0.000000000000e+00 0.000000000000e+00
1.702500000000e+02 0.000000000000e+00 0.000000000000e+00 0.000000000000e+00
1.705000000000e+02 0.000000000000e+00 0.000000000000e+00 0.000000000000e+00
1.707500000000e+02 0.000000000000e+00 0.000000000000e+00 0.000000000000e+00
1.710000000000e+02 0.000000000000e+00 0.000000000000e+00 0.000000000000e+00
1.712500000000e+02 0.000000000000e+00 0.000000000000e+00 0.000000000000e+00
1.715000000000e+02 0.000000000000e+00 0.000000000000e+00 0.000000000000e+00
1.717500000000e+02 0.000000000000e+00 0.000000000000e+00 0.000000000000e+00
1.720000000000e+02 0.000000000000e+00 0.000000000000e+00 0.000000000000e+00
1.722500000000e+02 0.000000000000e+00 0.000000000000e+00 0.000000000000e+00
1.725000000000e+02 0.000000000000e+00 0.000000000000e+00 0.000000000000e+00
1.727500000000e+02 0.000000000000e+00 0.000000000000e+00 0.000000000000e+00
1.730000000000e+02 0.000000000000e+00 0.000000000000e+00 0.000000000000e+00
1.732500000000e+02 0.000000000000e+00 0.000000000000e+00 0.000000000000e+00
1.735000000000e+02 0.000000000000e+00 0.000000000000e+00 0.000000000000e+00
1.737500000000e+02 0.000000000000e+00 0.000000000000e+00 0.000000000000e+00
1.740000000000e+02 0.000000000000e+00 0.000000000000e+00 0.000000000000e+00
1.742500000000e+02 0.000000000000e+00 0.000000000000e+00 0.000000000000e+00
1.745000000000e+02 0.000000000000e+00 0.000000000000e+00 0.000000000000e+00
1.747500000000e+02 0.000000000000e+00 0.000000000000e+00 0.000000000000e+00
1.750000000000e+02 0.000000000000e+00 0.000000000000e+00 0.000000000000e+00
1.752500000000e+02 0.000000000000e+00 0.000000000000e+00 0.000000000000e+00
1.755000000000e+02 0.000000000000e+00 0.000000000000e+00 0.000000000000e+00
1.757500000000e+02 0.000000000000e+00 0.000000000000e+00 0.000000000000e+00
1.760000000000e+02 0.000000000000e+00 0.000000000000e+00 0.000000000000e+00
1.762500000000e+02 0.000000000000e+00 0.000000000000e+00 0.000000000000e+00
1.765000000000e+02 0.000000000000e+00 0.000000000000e+00 0.000000000000e+00
1.767500000000e+02 0.000000000000e+00 0.000000000000e+00 0.000000000000e+00
1.770000000000e+02 0.000000000000e+00 0.000000000000e+00 0.000000000000e+00
1.772500000000e+02 0.000000000000e+00 0.000000000000e+00 0.000000000000e+00
1.775000000000e+02 0.000000000000e+00 0.000000000000e+00 0.000000000000e+00
1.777500000000e+02 0.000000000000e+00 0.000000000000e+00 0.000000000000e+00
1.780000000000e+02 0.000000000000e+00 0.000000000000e+00 0.000000000000e+00
1.782500000000e+02 0.000000000000e+00 0.000000000000e+00 0.000000000000e+00
1.785000000000e+02 0.000000000000e+00 0.000000000000e+00 0.000000000000e+00
1.787500000000e+02 0.000000000000e+00 0.000000000000e+00 0.000000000000e+00
1.790000000000e+02 0.000000000000e+00 0.000000000000e+00 0.000000000000e+00
1.792500000000e+02 0.000000000000e+00 0.000000000000e+00 0.000000000000e+00
1.795000000000e+02 0.000000000000e+00 0.000000000000e+00 0.000000000000e+00
1.797500000000e+02 0.000000000000e+00 0.000000000000e+00 0.000000000000e+00
1.800000000000e+02 0.000000000000e+00 0.000000000000e+00 0.000000000000e+00
1.802500000000e+02 0.000000000000e+00 0.000000000000e+00 0.000000000000e+00
1.805000000000e+02 0.000000000000e+00 0.000000000000e+00 0.000000000000e+00
1.807500000000e+02 0.000000000000e+00 0.000000000000e+00 0.000000000000e+00
1.810000000000e+02 0.000000000000e+00 0.000000000000e+00 0.000000000000e+00
1.812500000000e+02 0.000000000000e+00 0.000000000000e+00 0.000000000000e+00
1.815000000000e+02 0.000000000000e+00 0.000000000000e+00 0.000000000000e+00
1.817500000000e+02 0.000000000000e+00 0.000000000000e+00 0.000000000000e+00
1.820000000000e+02 0.000000000000e+00 0.000000000000e+00 0.000000000000e+00
1.822500000000e+02 0.000000000000e+00 0.000000000000e+00 0.000000000000e+00
1.825000000000e+02 0.000000000000e+00 0.000000000000e+00 0.000000000000e+00
1.827500000000e+02 0.000000000000e+00 0.000000000000e+00 0.000000000000e+00
1.830000000000e+02 0.000000000000e+00 0.000000000000e+00 0.000000000000e+00
1.832500000000e+02 0.000000000000e+00 0.000000000000e+00 0.000000000000e+00
1.835000000000e+02 0.000000000000e+00 0.000000000000e+00 0.000000000000e+00
1.837500000000e+02 0.000000000000e+00 0.000000000000e+00 0.000000000000e+00
1.840000000000e+02 0.000000000000e+00 0.000000000000e+00 0.000000000000e+00
1.842500000000e+02 0.000000000000e+00 0.000000000000e+00 0.000000000000e+00
1.845000000000e+02 0.000000000000e+00 0.000000000000e+00 0.000000000000e+00
1.847500000000e+02 0.000000000000e+00 0.000000000000e+00 0.000000000000e+00
1.850000000000e+02 0.000000000000e+00 0.000000000000e+00 0.000000000000e+00
1.852500000000e+02 -2.010172644889e-07 0.000000000000e+00 0.000000000000e+00
1.855000000000e+02 -3.771158433402e-06 0.000000000000e+00 0.000000000000e+00
1.857500000000e+02 -7.333480569027e-06 0.000000000000e+00 0.000000000000e+00
1.860000000000e+02 -5.720564646797e-06 0.000000000000e+00 0.000000000000e+00
1.862500000000e+02 3.087108189027e-06 0.000000000000e+00 0.000000000000e+00
1.865000000000e+02 1.598328833990e-05 0.000000000000e+00 0.000000000000e+00
1.867500000000e+02 2.403421630023e-05 0.000000000000e+00 0.000000000000e+00
1.870000000000e+02 1.339869716897e-05 0.000000000000e+00 0.000000000000e+00
1.872500000000e+02 -3.215122690088e-05 0.000000000000e+00 0.000000000000e+00
1.875000000000e+02 -1.275201046180e-04 0.000000000000e+00 0.000000000000e+00
1.877500000000e+02 -2.821300681095e-04 0.000000000000e+00 0.000000000000e+00
1.880000000000e+02 -4.962476625376e-04 0.000000000000e+00 0.000000000000e+00
1.882500000000e+02 -7.587380358776e-04 0.000000000000e+00 0.000000000000e+00
1.885000000000e+02 -1.046991338624e-03 0.000000000000e+00 0.000000000000e+00
1.887500000000e+02 -1.329390043456e-03 0.000000000000e+00 0.000000000000e+00
1.890000000000e+02 -1.570192312723e-03 0.000000000000e+00 0.000000000000e+00
1.892500000000e+02 -1.736185554434e-03 0.000000000000e+00 0.000000000000e+00
1.895000000000e+02 -1.804018090983e-03 0.000000000000e+00 0.000000000000e+00
1.897500000000e+02 -1.766840682142e-03 0.000000000000e+00 0.000000000000e+00
1.900000000000e+02 -1.638853065713e-03 0.000000000000e+00 0.000000000000e+00
1.902500000000e+02 -1.456582616056e-03 0.000000000000e+00 0.000000000000e+00
1.905000000000e+02 -1.276202743517e-03 0.000000000000e+00 0.000000000000e+00
1.907500000000e+02 -1.166859463959e-03 0.000000000000e+00 0.000000000000e+00
1.910000000000e+02 -1.200708437373e-03 0.000000000000e+00 0.000000000000e+00
1.912500000000e+02 -1.441042740272e-03 0.000000000000e+00 0.000000000000e+00
1.915000000000e+02 -1.930385126290e-03 0.000000000000e+00 0.000000000000e+00
1.917500000000e+02 -2.680622727827e-03 0.000000000000e+00 0.000000000000e+00
1.920000000000e+02 -3.667116433365e-03 0.000000000000e+00 0.000000000000e+00
1.922500000000e+02 -4.828218806341e-03 0.000000000000e+00 0.000000000000e+00
1.925000000000e+02 -6.070842741624e-03 0.000000000000e+00 0.000000000000e+00
1.927500000000e+02 -7.281752985554e-03 0.000000000000e+00 0.000000000000e+00
1.930000000000e+02 -8.343257989334e-03 0.000000000000e+00 0.000000000000e+00
1.932500000000e+02 -9.151128723114e-03 0.000000000000e+00 0.000000000000e+00
1.935000000000e+02 -9.632018877517e-03 0.000000000000e+00 0.000000000000e+00
1.937500000000e+02 -9.757521275453e-03 0.000000000000e+00 0.000000000000e+00
1.940000000000e+02 -9.552319680437e-03 0.000000000000e+00 0.000000000000e+00
1.942500000000e+02 -9.094660149379e-03 0.000000000000e+00 0.000000000000e+00
1.945000000000e+02 -8.508473424611e-03 0.000000000000e+00 0.000000000000e+00
1.947500000000e+02 -7.947769017542e-03 0.000000000000e+00 0.000000000000e+00
1.950000000000e+02 -7.575193175508e-03 0.000000000000e+00 0.000000000000e+00
1.952500000000e+02 -7.537689599930e-03 0.000000000000e+00 0.000000000000e+00
1.955000000000e+02 -7.942842239839e-03 0.000000000000e+00 0.000000000000e+00
1.957500000000e+02 -8.839589118716e-03 0.000000000000e+00 0.000000000000e+00
1.960000000000e+02 -1.020652994908e-02 0.000000000000e+00 0.000000000000e+00
1.962500000000e+02 -1.195005356102e-02 0.000000000000e+00 0.000000000000e+00
1.965000000000e+02 -1.391311602420e-02 0.000000000000e+00 0.000000000000e+00
1.967500000000e+02 -1.589390796118e-02 0.000000000000e+00 0.000000000000e+00
1.970000000000e+02 -1.767210070786e-02 0.000000000000e+00 0.000000000000e+00
1.972500000000e+02 -1.903909918561e-02 0.000000000000e+00 0.000000000000e+00
1.975000000000e+02 -1.982796235438e-02 0.000000000000e+00 0.000000000000e+00
1.977500000000e+02 -1.993851787325e-02 0.000000000000e+00 0.000000000000e+00
1.980000000000e+02 -1.935374030191e-02 0.000000000000e+00 0.000000000000e+00
1.982500000000e+02 -1.814462243135e-02 0.000000000000e+00 0.000000000000e+00
1.985000000000e+02 -1.646239033911e-02 0.000000000000e+00 0.000000000000e+00
1.987500000000e+02 -1.451876198908e-02 0.000000000000e+00 0.000000000000e+00
1.990000000000e+02 -1.255675238731e-02 0.000000000000e+00 0.000000000000e+00
1.992500000000e+02 -1.081601081992e-02 0.000000000000e+00 0.000000000000e+00
1.995000000000e+02 -9.497604772489e-03 0.000000000000e+00 0.000000000000e+00
1.997500000000e+02 -8.733386547099e-03 0.000000000000e+00 0.000000000000e+00
2.000000000000e+02 -8.564541921830e-03 0.000000000000e+00 0.000000000000e+00
2.002500000000e+02 -8.932688519605e-03 0.000000000000e+00 0.000000000000e+00
2.005000000000e+02 -9.685133942312e-03 0.000000000000e+00 0.000000000000e+00
2.007500000000e+02 -1.059387140433e-02 0.000000000000e+00 0.000000000000e+00
2.010000000000e+02 -1.138588024827e-02 0.000000000000e+00 0.000000000000e+00
2.012500000000e+02 -1.178060841830e-02 0.000000000000e+00 0.000000000000e+00
2.015000000000e+02 -1.152939839387e-02 0.000000000000e+00 0.000000000000e+00
2.017500000000e+02 -1.045124988345e-02 0.000000000000e+00 0.000000000000e+00
2.020000000000e+02 -8.459755669900e-03 0.000000000000e+00 0.000000000000e+00
2.022500000000e+02 -5.577246075136e-03 0.000000000000e+00 0.000000000000e+00
2.025000000000e+02 -1.933965297974e-03 0.000000000000e+00 0.000000000000e+00
2.027500000000e+02 2.247775830646e-03 0.000000000000e+00 0.000000000000e+00
2.030000000000e+02 6.682377237774e-03 0.000000000000e+00 0.000000000000e+00
2.032500000000e+02 1.105869893487e-02 0.000000000000e+00 0.000000000000e+00
2.035000000000e+02 1.508151515144e-02 0.000000000000e+00 0.000000000000e+00
2.037500000000e+02 1.851084487821e-02 0.000000000000e+00 0.000000000000e+00
2.040000000000e+02 2.119360053505e-02 0.000000000000e+00 0.000000000000e+00
2.042500000000e+02 2.308306141891e-02 0.000000000000e+00 0.000000000000e+00
2.045000000000e+02 2.424338696063e-02 0.000000000000e+00 0.000000000000e+00
2.047500000000e+02 2.483849260380e-02 0.000000000000e+00 0.000000000000e+00
2.050000000000e+02 2.510681726343e-02 0.000000000000e+00 0.000000000000e+00
2.052500000000e+02 2.532550143642e-02 0.000000000000e+00 0.000000000000e+00
2.055000000000e+02 2.576898671325e-02 0.000000000000e+00 0.000000000000e+00
2.057500000000e+02 2.666783060513e-02 0.000000000000e+00 0.000000000000e+00
2.060000000000e+02 2.817349708388e-02 0.000000000000e+00 0.000000000000e+00
2.062500000000e+02 3.033404141129e-02 0.000000000000e+00 0.000000000000e+00
2.065000000000e+02 3.308408042854e-02 0.000000000000e+00 0.000000000000e+00
2.067500000000e+02 3.625044502165e-02 0.000000000000e+00 0.000000000000e+00
2.070000000000e+02 3.957273240251e-02 0.000000000000e+00 0.000000000000e+00
2.072500000000e+02 4.273591788142e-02 0.000000000000e+00 0.000000000000e+00
2.075000000000e+02 4.541053469469e-02 0.000000000000e+00 0.000000000000e+00
2.077500000000e+02 4.729491209865e-02 0.000000000000e+00 0.000000000000e+00
2.080000000000e+02 4.815371163191e-02 0.000000000000e+00 0.000000000000e+00
2.082500000000e+02 4.784754625662e-02 0.000000000000e+00 0.000000000000e+00
2.085000000000e+02 4.634972371568e-02 0.000000000000e+00 0.000000000000e+00
2.087500000000e+02 4.374794344906e-02 0.000000000000e+00 0.000000000000e+00
2.090000000000e+02 4.023084468110e-02 0.000000000000e+00 0.000000000000e+00
2.092500000000e+02 3.606136574808e-02 0.000000000000e+00 0.000000000000e+00
2.095000000000e+02 3.154065016548e-02 0.000000000000e+00 0.000000000000e+00
2.097500000000e+02 2.696748532543e-02 0.000000000000e+00 0.000000000000e+00
2.100000000000e+02 2.259882189044e-02 0.000000000000e+00 0.000000000000e+00
2.102500000000e+02 1.861672835280e-02 0.000000000000e+00 0.000000000000e+00
2.105000000000e+02 1.510622129180e-02 0.000000000000e+00 0.000000000000e+00
2.107500000000e+02 1.204690932709e-02 0.000000000000e+00 0.000000000000e+00
2.110000000000e+02 9.319506226309e-03 0.000000000000e+00 0.000000000000e+00
2.112500000000e+02 6.726262219380e-03 0.000000000000e+00 0.000000000000e+00
2.115000000000e+02 4.022501041627e-03 0.000000000000e+00 0.000000000000e+00
2.117500000000e+02 9.549790856803e-04 0.000000000000e+00 0.000000000000e+00
2.120000000000e+02 -2.698107371212e-03 0.000000000000e+00 0.000000000000e+00
2.122500000000e+02 -7.090839401117e-03 0.000000000000e+00 0.000000000000e+00
2.125000000000e+02 -1.228187735285e-02 0.000000000000e+00 0.000000000000e+00
2.127500000000e+02 -1.821905883027e-02 0.000000000000e+00 0.000000000000e+00
2.130000000000e+02 -2.473837481601e-02 0.000000000000e+00 0.000000000000e+00
2.132500000000e+02 -3.157751302735e-02 0.000000000000e+00 0.000000000000e+00
2.135000000000e+02 -3.840224916364e-02 0.000000000000e+00 0.000000000000e+00
2.137500000000e+02 -4.484229061776e-02 0.000000000000e+00 0.000000000000e+00
2.140000000000e+02 -5.053194908160e-02 0.000000000000e+00 0.000000000000e+00
2.142500000000e+02 -5.515039472215e-02 0.000000000000e+00 0.000000000000e+00
2.145000000000e+02 -5.845630335798e-02 0.000000000000e+00 0.000000000000e+00
2.147500000000e+02 -6.031243998552e-02 0.000000000000e+00 0.000000000000e+00
2.150000000000e+02 -6.069703213564e-02 0.000000000000e+00 0.000000000000e+00
2.152500000000e+02 -5.970050672921e-02 0.000000000000e+00 0.000000000000e+00
2.155000000000e+02 -5.750807432357e-02 0.000000000000e+00 0.000000000000e+00
2.157500000000e+02 -5.437050058235e-02 0.000000000000e+00 0.000000000000e+00
2.160000000000e+02 -5.056696829557e-02 0.000000000000e+00 0.000000000000e+00
2.162500000000e+02 -4.636500196982e-02 0.000000000000e+00 0.000000000000e+00
2.165000000000e+02 -4.198285967691e-02 0.000000000000e+00 0.000000000000e+00
2.167500000000e+02 -3.755953137751e-02 0.000000000000e+00 0.000000000000e+00
2.170000000000e+02 -3.313654475251e-02 0.000000000000e+00 0.000000000000e+00
2.172500000000e+02 -2.865427950648e-02 0.000000000000e+00 0.000000000000e+00
2.175000000000e+02 -2.396361275329e-02 0.000000000000e+00 0.000000000000e+00
2.177500000000e+02 -1.885169611308e-02 0.000000000000e+00 0.000000000000e+00
2.180000000000e+02 -1.307875687229e-02 0.000000000000e+00 0.000000000000e+00
2.182500000000e+02 -6.421269215150e-03 0.000000000000e+00 0.000000000000e+00
2.185000000000e+02 1.284135152140e-03 0.000000000000e+00 0.000000000000e+00
2.187500000000e+02 1.010191468979e-02 0.000000000000e+00 0.000000000000e+00
2.190000000000e+02 1.996942637397e-02 0.000000000000e+00 0.000000000000e+00
2.192500000000e+02 3.068348310945e-02 0.000000000000e+00 0.000000000000e+00
2.195000000000e+02 4.190405377930e-02 0.000000000000e+00 0.000000000000e+00
2.197500000000e+02 5.317534082893e-02 0.000000000000e+00 0.000000000000e+00
2.200000000000e+02 6.396221887900e-02 0.000000000000e+00 0.000000000000e+00
2.202500000000e+02 7.369796579336e-02 0.000000000000e+00 0.000000000000e+00
2.205000000000e+02 8.183764069845e-02 0.000000000000e+00 0.000000000000e+00
2.207500000000e+02 8.791058455654e-02 0.000000000000e+00 0.000000000000e+00
2.210000000000e+02 9.156547669434e-02 0.000000000000e+00 0.000000000000e+00
2.212500000000e+02 9.260220792523e-02 0.000000000000e+00 0.000000000000e+00
2.215000000000e+02 9.098644573379e-02 0.000000000000e+00 0.000000000000e+00
2.217500000000e+02 8.684497910798e-02 0.000000000000e+00 0.000000000000e+00
2.220000000000e+02 8.044246211829e-02 0.000000000000e+00 0.000000000000e+00
2.222500000000e+02 7.214269440217e-02 0.000000000000e+00 0.000000000000e+00
2.225000000000e+02 6.235973998793e-02 0.000000000000e+00 0.000000000000e+00
2.227500000000e+02 5.150568468267e-02 0.000000000000e+00 0.000000000000e+00
2.230000000000e+02 3.994243607964e-02 0.000000000000e+00 0.000000000000e+00
2.232500000000e+02 2.794456191990e-02 0.000000000000e+00 0.000000000000e+00
2.235000000000e+02 1.567875935899e-02 0.000000000000e+00 0.000000000000e+00
2.237500000000e+02 3.203305143442e-03 0.000000000000e+00 0.000000000000e+00
2.240000000000e+02 -9.511966693548e-03 0.000000000000e+00 0.000000000000e+00
2.242500000000e+02 -2.254760871303e-02 0.000000000000e+00 0.000000000000e+00
2.245000000000e+02 -3.598365116901e-02 0.000000000000e+00 0.000000000000e+00
2.247500000000e+02 -4.984322431366e-02 0.000000000000e+00 0.000000000000e+00
2.250000000000e+02 -6.403930568947e-02 0.000000000000e+00 0.000000000000e+00
2.252500000000e+02 -7.833323505798e-02 0.000000000000e+00 0.000000000000e+00
2.255000000000e+02 -9.231246822617e-02 0.000000000000e+00 0.000000000000e+00
2.257500000000e+02 -1.053927582266e-01 0.000000000000e+00 0.000000000000e+00
2.260000000000e+02 -1.168468272332e-01 0.000000000000e+00 0.000000000000e+00
2.262500000000e+02 -1.258580238452e-01 0.000000000000e+00 0.000000000000e+00
2.265000000000e+02 -1.315939254462e-01 0.000000000000e+00 0.000000000000e+00
2.267500000000e+02 -1.332918367257e-01 0.000000000000e+00 0.000000000000e+00
2.270000000000e+02 -1.303460917924e-01 0.000000000000e+00 0.000000000000e+00
2.272500000000e+02 -1.223863093898e-01 0.000000000000e+00 0.000000000000e+00
2.275000000000e+02 -1.093364314980e-01 0.000000000000e+00 0.000000000000e+00
2.277500000000e+02 -9.144645215628e-02 0.000000000000e+00 0.000000000000e+00
2.280000000000e+02 -6.929197563407e-02 0.000000000000e+00 0.000000000000e+00
2.282500000000e+02 -4.374072089452e-02 0.000000000000e+00 0.000000000000e+00
2.285000000000e+02 -1.588928442967e-02 0.000000000000e+00 0.000000000000e+00
2.287500000000e+02 1.302268901206e-02 0.000000000000e+00 0.000000000000e+00
2.290000000000e+02 4.171084001948e-02 0.000000000000e+00 0.000000000000e+00
2.292500000000e+02 6.894523503048e-02 0.000000000000e+00 0.000000000000e+00
2.295000000000e+02 9.363858787324e-02 0.000000000000e+00 0.000000000000e+00
2.297500000000e+02 1.149134228908e-01 0.000000000000e+00 0.000000000000e+00
2.300000000000e+02 1.321410452547e-01 0.000000000000e+00 0.000000000000e+00
2.302500000000e+02 1.449492028184e-01 0.000000000000e+00 0.000000000000e+00
2.305000000000e+02 1.531997952896e-01 0.000000000000e+00 0.000000000000e+00
2.307500000000e+02 1.569422703896e-01 0.000000000000e+00 0.000000000000e+00
2.310000000000e+02 1.563518144302e-01 0.000000000000e+00 0.000000000000e+00
2.312500000000e+02 1.516635714019e-01 0.000000000000e+00 0.000000000000e+00
2.315000000000e+02 1.431145685951e-01 0.000000000000e+00 0.000000000000e+00
2.317500000000e+02 1.309036850057e-01 0.000000000000e+00 0.000000000000e+00
2.320000000000e+02 1.151770290685e-01 0.000000000000e+00 0.000000000000e+00
2.322500000000e+02 9.604189767984e-02 0.000000000000e+00 0.000000000000e+00
2.325000000000e+02 7.360766540146e-02 0.000000000000e+00 0.000000000000e+00
2.327500000000e+02 4.804720906595e-02 0.000000000000e+00 0.000000000000e+00
2.330000000000e+02 1.966852741318e-02 0.000000000000e+00 0.000000000000e+00
2.332500000000e+02 -1.101630791393e-02 0.000000000000e+00 0.000000000000e+00
2.335000000000e+02 -4.323839946833e-02 0.000000000000e+00 0.000000000000e+00
2.337500000000e+02 -7.594763023725e-02 0.000000000000e+00 0.000000000000e+00
2.340000000000e+02 -1.078255030405e-01 0.000000000000e+00 0.000000000000e+00
2.342500000000e+02 -1.373392811756e-01 0.000000000000e+00 0.000000000000e+00
2.345000000000e+02 -1.628358075377e-01 0.000000000000e+00 0.000000000000e+00
2.347500000000e+02 -1.826675865402e-01 0.000000000000e+00 0.000000000000e+00
2.350000000000e+02 -1.953386407343e-01 0.000000000000e+00 0.000000000000e+00
2.352500000000e+02 -1.996540464953e-01 0.000000000000e+00 0.000000000000e+00
2.355000000000e+02 -1.948554677076e-01 0.000000000000e+00 0.000000000000e+00
2.357500000000e+02 -1.807257286252e-01 0.000000000000e+00 0.000000000000e+00
2.360000000000e+02 -1.576484642813e-01 0.000000000000e+00 0.000000000000e+00
2.362500000000e+02 -1.266138063702e-01 0.000000000000e+00 0.000000000000e+00
2.365000000000e+02 -8.916727683812e-02 0.000000000000e+00 0.000000000000e+00
2.367500000000e+02 -4.730575314114e-02 0.000000000000e+00 0.000000000000e+00
2.370000000000e+02 -3.330645301161e-03 0.000000000000e+00 0.000000000000e+00
2.372500000000e+02 4.032655675451e-02 0.000000000000e+00 0.000000000000e+00
2.375000000000e+02 8.128811758972e-02 0.000000000000e+00 0.000000000000e+00
2.377500000000e+02 1.174042670331e-01 0.000000000000e+00 0.000000000000e+00
2.380000000000e+02 1.469004337595e-01 0.000000000000e+00 0.000000000000e+00
2.382500000000e+02 1.684839488310e-01 0.000000000000e+00 0.000000000000e+00
2.385000000000e+02 1.814020566874e-01 0.000000000000e+00 0.000000000000e+00
2.387500000000e+02 1.854492748195e-01 0.000000000000e+00 0.000000000000e+00
2.390000000000e+02 1.809282817406e-01 0.000000000000e+00 0.000000000000e+00
2.392500000000e+02 1.685737339318e-01 0.000000000000e+00 0.000000000000e+00
2.395000000000e+02 1.494520164004e-01 0.000000000000e+00 0.000000000000e+00
2.397500000000e+02 1.248514729886e-01 0.000000000000e+00 0.000000000000e+00
2.400000000000e+02 9.617701431926e-02 0.000000000000e+00 0.000000000000e+00
2.402500000000e+02 6.486036944922e-02 0.000000000000e+00 0.000000000000e+00
2.405000000000e+02 3.229313590225e-02 0.000000000000e+00 0.000000000000e+00
2.407500000000e+02 -2.150875423162e-04 0.000000000000e+00 0.000000000000e+00
2.410000000000e+02 -3.145600731759e-02 0.000000000000e+00 0.000000000000e+00
2.412500000000e+02 -6.032585057301e-02 0.000000000000e+00 0.000000000000e+00
2.415000000000e+02 -8.582140793713e-02 0.000000000000e+00 0.000000000000e+00
2.417500000000e+02 -1.070383860508e-01 0.000000000000e+00 0.000000000000e+00
2.420000000000e+02 -1.231801653023e-01 0.000000000000e+00 0.000000000000e+00
2.422500000000e+02 -1.335819817642e-01 0.000000000000e+00 0.000000000000e+00
2.425000000000e+02 -1.377513369904e-01 0.000000000000e+00 0.000000000000e+00
2.427500000000e+02 -1.354208365631e-01 0.000000000000e+00 0.000000000000e+00
2.430000000000e+02 -1.266055000287e-01 0.000000000000e+00 0.000000000000e+00
2.432500000000e+02 -1.116536482197e-01 0.000000000000e+00 0.000000000000e+00
2.435000000000e+02 -9.127935259466e-02 0.000000000000e+00 0.000000000000e+00
2.437500000000e+02 -6.656543378359e-02 0.000000000000e+00 0.000000000000e+00
2.440000000000e+02 -3.892908875947e-02 0.000000000000e+00 0.000000000000e+00
2.442500000000e+02 -1.004702648101e-02 0.000000000000e+00 0.000000000000e+00
2.445000000000e+02 1.825717734667e-02 0.000000000000e+00 0.000000000000e+00
2.447500000000e+02 4.415480956507e-02 0.000000000000e+00 0.000000000000e+00
2.450000000000e+02 6.596893401271e-02 0.000000000000e+00 0.000000000000e+00
2.452500000000e+02 8.232903224410e-02 0.000000000000e+00 0.000000000000e+00
2.455000000000e+02 9.230463343158e-02 0.000000000000e+00 0.000000000000e+00
2.457500000000e+02 9.550051559515e-02 0.000000000000e+00 0.000000000000e+00
2.460000000000e+02 9.209991061829e-02 0.000000000000e+00 0.000000000000e+00
2.462500000000e+02 8.284807849435e-02 0.000000000000e+00 0.000000000000e+00
2.465000000000e+02 6.897586012035e-02 0.000000000000e+00 0.000000000000e+00
2.467500000000e+02 5.207038684486e-02 0.000000000000e+00 0.000000000000e+00
2.470000000000e+02 3.390696263593e-02 0.000000000000e+00 0.000000000000e+00
2.472500000000e+02 1.626127093579e-02 0.000000000000e+00 0.000000000000e+00
2.475000000000e+02 7.237539168588e-04 0.000000000000e+00 0.000000000000e+00
2.477500000000e+02 -1.146212960006e-02 0.000000000000e+00 0.000000000000e+00
2.480000000000e+02 -1.951903354795e-02 0.000000000000e+00 0.000000000000e+00
2.482500000000e+02 -2.319890147943e-02 0.000000000000e+00 0.000000000000e+00
2.485000000000e+02 -2.278391674613e-02 0.000000000000e+00 0.000000000000e+00
2.487500000000e+02 -1.902670965284e-02 0.000000000000e+00 0.000000000000e+00
2.490000000000e+02 -1.303869302031e-02 0.000000000000e+00 0.000000000000e+00
2.492500000000e+02 -6.141427966829e-03 0.000000000000e+00 0.000000000000e+00
2.495000000000e+02 3.001737919921e-04 0.000000000000e+00 0.000000000000e+00
2.497500000000e+02 5.042667561936e-03 0.000000000000e+00 0.000000000000e+00
2.500000000000e+02 7.108057886954e-03 0.000000000000e+00 0.000000000000e+00
2.502500000000e+02 5.891683642368e-03 0.000000000000e+00 0.000000000000e+00
2.505000000000e+02 1.224008149612e-03 0.000000000000e+00 0.000000000000e+00
2.507500000000e+02 -6.617588276834e-03 0.000000000000e+00 0.000000000000e+00
2.510000000000e+02 -1.694489201045e-02 0.000000000000e+00 0.000000000000e+00
2.512500000000e+02 -2.873556354379e-02 0.000000000000e+00 0.000000000000e+00
2.515000000000e+02 -4.073959183745e-02 0.000000000000e+00 0.000000000000e+00
2.517500000000e+02 -5.160282133422e-02 0.000000000000e+00 0.000000000000e+00
2.520000000000e+02 -5.999490055215e-02 0.000000000000e+00 0.000000000000e+00
2.522500000000e+02 -6.473053773293e-02 0.000000000000e+00 0.000000000000e+00
2.525000000000e+02 -6.487546934134e-02 0.000000000000e+00 0.000000000000e+00
2.527500000000e+02 -5.983141539998e-02 0.000000000000e+00 0.000000000000e+00
2.530000000000e+02 -4.939690189660e-02 0.000000000000e+00 0.000000000000e+00
2.532500000000e+02 -3.380271471859e-02 0.000000000000e+00 0.000000000000e+00
2.535000000000e+02 -1.372169276910e-02 0.000000000000e+00 0.000000000000e+00
2.537500000000e+02 9.747366568118e-03 0.000000000000e+00 0.000000000000e+00
2.540000000000e+02 3.512240106948e-02 0.000000000000e+00 0.000000000000e+00
2.542500000000e+02 6.060860641491e-02 0.000000000000e+00 0.000000000000e+00
2.545000000000e+02 8.419798587847e-02 0.000000000000e+00 0.000000000000e+00
2.547500000000e+02 1.037980320410e-01 0.000000000000e+00 0.000000000000e+00
2.550000000000e+02 1.173871954921e-01 0.000000000000e+00 0.000000000000e+00
2.552500000000e+02 1.231910102692e-01 0.000000000000e+00 0.000000000000e+00
2.555000000000e+02 1.198680156748e-01 0.000000000000e+00 0.000000000000e+00
2.557500000000e+02 1.066896747864e-01 0.000000000000e+00 0.000000000000e+00
2.560000000000e+02 8.369432569181e-02 0.000000000000e+00 0.000000000000e+00
2.562500000000e+02 5.179288493125e-02 0.000000000000e+00 0.000000000000e+00
2.565000000000e+02 1.280451504842e-02 0.000000000000e+00 0.000000000000e+00
2.567500000000e+02 -3.059558717967e-02 0.000000000000e+00 0.000000000000e+00
2.570000000000e+02 -7.502657884812e-02 0.000000000000e+00 0.000000000000e+00
2.572500000000e+02 -1.166501382184e-01 0.000000000000e+00 0.000000000000e+00
2.575000000000e+02 -1.515032461524e-01 0.000000000000e+00 0.000000000000e+00
2.577500000000e+02 -1.758891788936e-01 0.000000000000e+00 0.000000000000e+00
2.580000000000e+02 -1.867885426300e-01 0.000000000000e+00 0.000000000000e+00
2.582500000000e+02 -1.822438880712e-01 0.000000000000e+00 0.000000000000e+00
2.585000000000e+02 -1.616683743085e-01 0.000000000000e+00 0.000000000000e+00
2.587500000000e+02 -1.260322862606e-01 0.000000000000e+00 0.000000000000e+00
2.590000000000e+02 -7.789130585761e-02 0.000000000000e+00 0.000000000000e+00
2.592500000000e+02 -2.123667478406e-02 0.000000000000e+00 0.000000000000e+00
2.595000000000e+02 3.883184146138e-02 0.000000000000e+00 0.000000000000e+00
2.597500000000e+02 9.658642710965e-02 0.000000000000e+00 0.000000000000e+00
2.600000000000e+02 1.462594505176e-01 0.000000000000e+00 0.000000000000e+00
2.602500000000e+02 1.826759772272e-01 0.000000000000e+00 0.000000000000e+00
2.605000000000e+02 2.018562571968e-01 0.000000000000e+00 0.000000000000e+00
2.607500000000e+02 2.015121587059e-01 0.000000000000e+00 0.000000000000e+00
2.610000000000e+02 1.813698791614e-01 0.000000000000e+00 0.000000000000e+00
2.612500000000e+02 1.432693114950e-01 0.000000000000e+00 0.000000000000e+00
2.615000000000e+02 9.101637427363e-02 0.000000000000e+00 0.000000000000e+00
2.617500000000e+02 2.999535555171e-02 0.000000000000e+00 0.000000000000e+00
2.620000000000e+02 -3.342009136295e-02 0.000000000000e+00 0.000000000000e+00
2.622500000000e+02 -9.259057203177e-02 0.000000000000e+00 0.000000000000e+00
2.625000000000e+02 -1.413819868761e-01 0.000000000000e+00 0.000000000000e+00
2.627500000000e+02 -1.748871665760e-01 0.000000000000e+00 0.000000000000e+00
2.630000000000e+02 -1.900044570431e-01 0.000000000000e+00 0.000000000000e+00
2.632500000000e+02 -1.857956980662e-01 0.000000000000e+00 0.000000000000e+00
2.635000000000e+02 -1.635733838196e-01 0.000000000000e+00 0.000000000000e+00
2.637500000000e+02 -1.267020102155e-01 0.000000000000e+00 0.000000000000e+00
2.640000000000e+02 -8.013703842722e-02 0.000000000000e+00 0.000000000000e+00
2.642500000000e+02 -2.976120350520e-02 0.000000000000e+00 0.000000000000e+00
2.645000000000e+02 1.839317696266e-02 0.000000000000e+00 0.000000000000e+00
2.647500000000e+02 5.893007753593e-02 0.000000000000e+00 0.000000000000e+00
2.650000000000e+02 8.777545835855e-02 0.000000000000e+00 0.000000000000e+00
2.652500000000e+02 1.026673008593e-01 0.000000000000e+00 0.000000000000e+00
2.655000000000e+02 1.033814239316e-01 0.000000000000e+00 0.000000000000e+00
2.657500000000e+02 9.166193783037e-02 0.000000000000e+00 0.000000000000e+00
2.660000000000e+02 7.086792133121e-02 0.000000000000e+00 0.000000000000e+00
2.662500000000e+02 4.538978649818e-02 0.000000000000e+00 0.000000000000e+00
2.665000000000e+02 1.992358499853e-02 0.000000000000e+00 0.000000000000e+00
2.667500000000e+02 -1.286179252564e-03 0.000000000000e+00 0.000000000000e+00
2.670000000000e+02 -1.511853294226e-02 0.000000000000e+00 0.000000000000e+00
2.672500000000e+02 -2.005754599836e-02 0.000000000000e+00 0.000000000000e+00
2.675000000000e+02 -1.640588954407e-02 0.000000000000e+00 0.000000000000e+00
2.677500000000e+02 -6.193349240435e-03 0.000000000000e+00 0.000000000000e+00
2.680000000000e+02 7.209569867832e-03 0.000000000000e+00 0.000000000000e+00
2.682500000000e+02 1.971578046726e-02 0.000000000000e+00 0.000000000000e+00
2.685000000000e+02 2.728674137825e-02 0.000000000000e+00 0.000000000000e+00
2.687500000000e+02 2.671606664324e-02 0.000000000000e+00 0.000000000000e+00
2.690000000000e+02 1.630166712593e-02 0.000000000000e+00 0.000000000000e+00
2.692500000000e+02 -3.710781414149e-03 0.000000000000e+00 0.000000000000e+00
2.695000000000e+02 -3.099850056388e-02 0.000000000000e+00 0.000000000000e+00
2.697500000000e+02 -6.138524782430e-02 0.000000000000e+00 0.000000000000e+00
2.700000000000e+02 -8.940191107841e-02 0.000000000000e+00 0.000000000000e+00
2.702500000000e+02 -1.091130739023e-01 0.000000000000e+00 0.000000000000e+00
2.705000000000e+02 -1.150920301627e-01 0.000000000000e+00 0.000000000000e+00
2.707500000000e+02 -1.033962253138e-01 0.000000000000e+00 0.000000000000e+00
2.710000000000e+02 -7.238612313225e-02 0.000000000000e+00 0.000000000000e+00
2.712500000000e+02 -2.324547780239e-02 0.000000000000e+00 0.000000000000e+00
2.715000000000e+02 3.990118391960e-02 0.000000000000e+00 0.000000000000e+00
2.717500000000e+02 1.103220529345e-01 0.000000000000e+00 0.000000000000e+00
2.720000000000e+02 1.794441256713e-01 0.000000000000e+00 0.000000000000e+00
2.722500000000e+02 2.379660173962e-01 0.000000000000e+00 0.000000000000e+00
2.725000000000e+02 2.771733891373e-01 0.000000000000e+00 0.000000000000e+00
2.727500000000e+02 2.902731730360e-01 0.000000000000e+00 0.000000000000e+00
2.730000000000e+02 2.735485346001e-01 0.000000000000e+00 0.000000000000e+00
2.732500000000e+02 2.271511413594e-01 0.000000000000e+00 0.000000000000e+00
2.735000000000e+02 1.553900712611e-01 0.000000000000e+00 0.000000000000e+00
2.737500000000e+02 6.644261392177e-02 0.000000000000e+00 0.000000000000e+00
2.740000000000e+02 -2.850735320615e-02 0.000000000000e+00 0.000000000000e+00
2.742500000000e+02 -1.166139778859e-01 0.000000000000e+00 0.000000000000e+00
2.745000000000e+02 -1.850326880475e-01 0.000000000000e+00 0.000000000000e+00
2.747500000000e+02 -2.226830615841e-01 0.000000000000e+00 0.000000000000e+00
2.750000000000e+02 -2.218667348361e-01 0.000000000000e+00 0.000000000000e+00
2.752500000000e+02 -1.795043553146e-01 0.000000000000e+00 0.000000000000e+00
2.755000000000e+02 -9.779851373024e-02 0.000000000000e+00 0.000000000000e+00
2.757500000000e+02 1.579791025249e-02 0.000000000000e+00 0.000000000000e+00
2.760000000000e+02 1.493357426911e-01 0.000000000000e+00 0.000000000000e+00
2.762500000000e+02 2.877730287500e-01 0.000000000000e+00 0.000000000000e+00
2.765000000000e+02 4.148610286485e-01 0.000000000000e+00 0.000000000000e+00
2.767500000000e+02 5.152715132890e-01 0.000000000000e+00 0.000000000000e+00
2.770000000000e+02 5.766813841109e-01 0.000000000000e+00 0.000000000000e+00
2.772500000000e+02 5.915263608110e-01 0.000000000000e+00 0.000000000000e+00
2.775000000000e+02 5.581715796973e-01 0.000000000000e+00 0.000000000000e+00
2.777500000000e+02 4.813195778001e-01 0.000000000000e+00 0.000000000000e+00
2.780000000000e+02 3.715761312856e-01 0.000000000000e+00 0.000000000000e+00
2.782500000000e+02 2.442084442277e-01 0.000000000000e+00 0.000000000000e+00
2.785000000000e+02 1.172425642163e-01 0.000000000000e+00 0.000000000000e+00
2.787500000000e+02 9.141783947743e-03 0.000000000000e+00 0.000000000000e+00
2.790000000000e+02 -6.362858635977e-02 0.000000000000e+00 0.000000000000e+00
2.792500000000e+02 -8.882197842890e-02 0.000000000000e+00 0.000000000000e+00
2.795000000000e+02 -6.011104823893e-02 0.000000000000e+00 0.000000000000e+00
2.797500000000e+02 2.197281742457e-02 0.000000000000e+00 0.000000000000e+00
2.800000000000e+02 1.500019942269e-01 0.000000000000e+00 0.000000000000e+00
2.802500000000e+02 3.105371759004e-01 0.000000000000e+00 0.000000000000e+00
2.805000000000e+02 4.858283070477e-01 0.000000000000e+00 0.000000000000e+00
2.807500000000e+02 6.561131126089e-01 0.000000000000e+00 0.000000000000e+00
2.810000000000e+02 8.022099229255e-01 0.000000000000e+00 0.000000000000e+00
2.812500000000e+02 9.080576810354e-01 0.000000000000e+00 0.000000000000e+00
2.815000000000e+02 9.628594960224e-01 0.000000000000e+00 0.000000000000e+00
2.817500000000e+02 9.625369074727e-01 0.000000000000e+00 0.000000000000e+00
2.820000000000e+02 9.102935643015e-01 0.000000000000e+00 0.000000000000e+00
2.822500000000e+02 8.162069527258e-01 0.000000000000e+00 0.000000000000e+00
2.825000000000e+02 6.958987223424e-01 0.000000000000e+00 0.000000000000e+00
2.827500000000e+02 5.684598584135e-01 0.000000000000e+00 0.000000000000e+00
2.830000000000e+02 4.539089964461e-01 0.000000000000e+00 0.000000000000e+00
2.832500000000e+02 3.705263529708e-01 0.000000000000e+00 0.000000000000e+00
2.835000000000e+02 3.324230639038e-01 0.000000000000e+00 0.000000000000e+00
2.837500000000e+02 3.476736969995e-01 0.000000000000e+00 0.000000000000e+00
2.840000000000e+02 4.172627263263e-01 0.000000000000e+00 0.000000000000e+00
2.842500000000e+02 5.349844756110e-01 0.000000000000e+00 0.000000000000e+00
2.845000000000e+02 6.883058743309e-01 0.000000000000e+00 0.000000000000e+00
2.847500000000e+02 8.600703493906e-01 0.000000000000e+00 0.000000000000e+00
2.850000000000e+02 1.030807392414e+00 0.000000000000e+00 0.000000000000e+00
2.852500000000e+02 1.181331431714e+00 0.000000000000e+00 0.000000000000e+00
2.855000000000e+02 1.295276590314e+00 0.000000000000e+00 0.000000000000e+00
2.857500000000e+02 1.361225560199e+00 0.000000000000e+00 0.000000000000e+00
2.860000000000e+02 1.374149203357e+00 0.000000000000e+00 0.000000000000e+00
2.862500000000e+02 1.335970159672e+00 0.000000000000e+00 0.000000000000e+00
2.865000000000e+02 1.255185012115e+00 0.000000000000e+00 0.000000000000e+00
2.867500000000e+02 1.145608455415e+00 0.000000000000e+00 0.000000000000e+00
2.870000000000e+02 1.024421577230e+00 0.000000000000e+00 0.000000000000e+00
2.872500000000e+02 9.097985541052e-01 0.000000000000e+00 0.000000000000e+00
2.875000000000e+02 8.184394217913e-01 0.000000000000e+00 0.000000000000e+00
2.877500000000e+02 7.633442838346e-01 0.000000000000e+00 0.000000000000e+00
2.880000000000e+02 7.521259832106e-01 0.000000000000e+00 0.000000000000e+00
2.882500000000e+02 7.860798787886e-01 0.000000000000e+00 0.000000000000e+00
2.885000000000e+02 8.601223974552e-01 0.000000000000e+00 0.000000000000e+00
2.887500000000e+02 9.635897015204e-01 0.000000000000e+00 0.000000000000e+00
2.890000000000e+02 1.081770932463e+00 0.000000000000e+00 0.000000000000e+00
2.892500000000e+02 1.197953093141e+00 0.000000000000e+00 0.000000000000e+00
2.895000000000e+02 1.295689734037e+00 0.000000000000e+00 0.000000000000e+00
2.897500000000e+02 1.360981478058e+00 0.000000000000e+00 0.000000000000e+00
2.900000000000e+02 1.384075502352e+00 0.000000000000e+00 0.000000000000e+00
2.902500000000e+02 1.360649811920e+00 0.000000000000e+00 0.000000000000e+00
2.905000000000e+02 1.292237504283e+00 0.000000000000e+00 0.000000000000e+00
2.907500000000e+02 1.185853223460e+00 0.000000000000e+00 0.000000000000e+00
2.910000000000e+02 1.052893495268e+00 0.000000000000e+00 0.000000000000e+00
2.912500000000e+02 9.074795146854e-01 0.000000000000e+00 0.000000000000e+00
2.915000000000e+02 7.644822368567e-01 0.000000000000e+00 0.000000000000e+00
2.917500000000e+02 6.375061985186e-01 0.000000000000e+00 0.000000000000e+00
2.920000000000e+02 5.371062935710e-01 0.000000000000e+00 0.000000000000e+00
2.922500000000e+02 4.694721348645e-01 0.000000000000e+00 0.000000000000e+00
2.925000000000e+02 4.357441595914e-01 0.000000000000e+00 0.000000000000e+00
2.927500000000e+02 4.320348501984e-01 0.000000000000e+00 0.000000000000e+00
2.930000000000e+02 4.501304011788e-01 0.000000000000e+00 0.000000000000e+00
2.932500000000e+02 4.787565196071e-01 0.000000000000e+00 0.000000000000e+00
2.935000000000e+02 5.052191523907e-01 0.000000000000e+00 0.000000000000e+00
2.937500000000e+02 5.171861627061e-01 0.000000000000e+00 0.000000000000e+00
2.940000000000e+02 5.043645384071e-01 0.000000000000e+00 0.000000000000e+00
2.942500000000e+02 4.598500621940e-01 0.000000000000e+00 0.000000000000e+00
2.945000000000e+02 3.809783102390e-01 0.000000000000e+00 0.000000000000e+00
2.947500000000e+02 2.695792622494e-01 0.000000000000e+00 0.000000000000e+00
2.950000000000e+02 1.316219319142e-01 0.000000000000e+00 0.000000000000e+00
2.952500000000e+02 -2.368158965310e-02 0.000000000000e+00 0.000000000000e+00
2.955000000000e+02 -1.851727090121e-01 0.000000000000e+00 0.000000000000e+00
2.957500000000e+02 -3.412545412859e-01 0.000000000000e+00 0.000000000000e+00
2.960000000000e+02 -4.814011870748e-01 0.000000000000e+00 0.000000000000e+00
2.962500000000e+02 -5.974652456081e-01 0.000000000000e+00 0.000000000000e+00
2.965000000000e+02 -6.846156294661e-01 0.000000000000e+00 0.000000000000e+00
2.967500000000e+02 -7.417940109356e-01 0.000000000000e+00 0.000000000000e+00
2.970000000000e+02 -7.716474006442e-01 0.000000000000e+00 0.000000000000e+00
2.972500000000e+02 -7.799665573541e-01 0.000000000000e+00 0.000000000000e+00
2.975000000000e+02 -7.747252656849e-01 0.000000000000e+00 0.000000000000e+00
2.977500000000e+02 -7.648654445281e-01 0.000000000000e+00 0.000000000000e+00
2.980000000000e+02 -7.590014537810e-01 0.000000000000e+00 0.000000000000e+00
2.982500000000e+02 -7.642209085197e-01 0.000000000000e+00 0.000000000000e+00
2.985000000000e+02 -7.851392742336e-01 0.000000000000e+00 0.000000000000e+00
2.987500000000e+02 -8.233252032064e-01 0.000000000000e+00 0.000000000000e+00
2.990000000000e+02 -8.771592501455e-01 0.000000000000e+00 0.000000000000e+00
2.992500000000e+02 -9.421281542340e-01 0.000000000000e+00 0.000000000000e+00
2.995000000000e+02 -1.011498650664e+00 0.000000000000e+00 0.000000000000e+00
2.997500000000e+02 -1.077266464592e+00 0.000000000000e+00 0.000000000000e+00
3.000000000000e+02 -1.131243762475e+00 0.000000000000e+00 0.000000000000e+00
3.002500000000e+02 -1.166135510536e+00 0.000000000000e+00 0.000000000000e+00
3.005000000000e+02 -1.176462769233e+00 0.000000000000e+00 0.000000000000e+00
3.007500000000e+02 -1.159217035082e+00 0.000000000000e+00 0.000000000000e+00
3.010000000000e+02 -1.114170057046e+00 0.000000000000e+00 0.000000000000e+00
3.012500000000e+02 -1.043812144324e+00 0.000000000000e+00 0.000000000000e+00
3.015000000000e+02 -9.529420667514e-01 0.000000000000e+00 0.000000000000e+00
3.017500000000e+02 -8.479765640000e-01 0.000000000000e+00 0.000000000000e+00
3.020000000000e+02 -7.360815489802e-01 0.000000000000e+00 0.000000000000e+00
3.022500000000e+02 -6.242463224778e-01 0.000000000000e+00 0.000000000000e+00
3.025000000000e+02 -5.184246449109e-01 0.000000000000e+00 0.000000000000e+00
3.027500000000e+02 -4.228527377870e-01 0.000000000000e+00 0.000000000000e+00
3.030000000000e+02 -3.396267166117e-01 0.000000000000e+00 0.000000000000e+00
3.032500000000e+02 -2.685847695154e-01 0.000000000000e+00 0.000000000000e+00
3.035000000000e+02 -2.074978267967e-01 0.000000000000e+00 0.000000000000e+00
3.037500000000e+02 -1.525320791182e-01 0.000000000000e+00 0.000000000000e+00
3.040000000000e+02 -9.891265711491e-02 0.000000000000e+00 0.000000000000e+00
3.042500000000e+02 -4.169419978171e-02 0.000000000000e+00 0.000000000000e+00
3.045000000000e+02 2.346648888440e-02 0.000000000000e+00 0.000000000000e+00
3.047500000000e+02 9.963714569056e-02 0.000000000000e+00 0.000000000000e+00
3.050000000000e+02 1.881213181531e-01 0.000000000000e+00 0.000000000000e+00
3.052500000000e+02 2.882128229123e-01 0.000000000000e+00 0.000000000000e+00
3.055000000000e+02 3.972188802810e-01 0.000000000000e+00 0.000000000000e+00
3.057500000000e+02 5.107421577325e-01 0.000000000000e+00 0.000000000000e+00
3.060000000000e+02 6.231791139616e-01 0.000000000000e+00 0.000000000000e+00
3.062500000000e+02 7.283656631368e-01 0.000000000000e+00 0.000000000000e+00
3.065000000000e+02 8.202843736553e-01 0.000000000000e+00 0.000000000000e+00
3.067500000000e+02 8.937419734242e-01 0.000000000000e+00 0.000000000000e+00
3.070000000000e+02 9.449321791997e-01 0.000000000000e+00 0.000000000000e+00
3.072500000000e+02 9.718156686921e-01 0.000000000000e+00 0.000000000000e+00
3.075000000000e+02 9.742739714534e-01 0.000000000000e+00 0.000000000000e+00
3.077500000000e+02 9.540238350527e-01 0.000000000000e+00 0.000000000000e+00
3.080000000000e+02 9.143093937898e-01 0.000000000000e+00 0.000000000000e+00
3.082500000000e+02 8.594173735082e-01 0.000000000000e+00 0.000000000000e+00
3.085000000000e+02 7.940821972769e-01 0.000000000000e+00 0.000000000000e+00
3.087500000000e+02 7.228606460834e-01 0.000000000000e+00 0.000000000000e+00
3.090000000000e+02 6.495582432842e-01 0.000000000000e+00 0.000000000000e+00
3.092500000000e+02 5.767816218844e-01 0.000000000000e+00 0.000000000000e+00
3.095000000000e+02 5.056739292068e-01 0.000000000000e+00 0.000000000000e+00
3.097500000000e+02 4.358660775380e-01 0.000000000000e+00 0.000000000000e+00
3.100000000000e+02 3.656484542309e-01 0.000000000000e+00 0.000000000000e+00
3.102500000000e+02 2.923391107942e-01 0.000000000000e+00 0.000000000000e+00
3.105000000000e+02 2.127990340942e-01 0.000000000000e+00 0.000000000000e+00
3.107500000000e+02 1.240260333761e-01 0.000000000000e+00 0.000000000000e+00
3.110000000000e+02 2.374843309662e-02 0.000000000000e+00 0.000000000000e+00
3.112500000000e+02 -8.906055841075e-02 0.000000000000e+00 0.000000000000e+00
3.115000000000e+02 -2.138171748322e-01 0.000000000000e+00 0.000000000000e+00
3.117500000000e+02 -3.481608429809e-01 0.000000000000e+00 0.000000000000e+00
3.120000000000e+02 -4.880128856055e-01 0.000000000000e+00 0.000000000000e+00
3.122500000000e+02 -6.278570893944e-01 0.000000000000e+00 0.000000000000e+00
3.125000000000e+02 -7.612106419568e-01 0.000000000000e+00 0.000000000000e+00
3.127500000000e+02 -8.812293581105e-01 0.000000000000e+00 0.000000000000e+00
3.130000000000e+02 -9.813735373065e-01 0.000000000000e+00 0.000000000000e+00
3.132500000000e+02 -1.056052546370e+00 0.000000000000e+00 0.000000000000e+00
3.135000000000e+02 -1.101168467934e+00 0.000000000000e+00 0.000000000000e+00
3.137500000000e+02 -1.114491725145e+00 0.000000000000e+00 0.000000000000e+00
3.140000000000e+02 -1.095822980371e+00 0.000000000000e+00 0.000000000000e+00
3.142500000000e+02 -1.046923132440e+00 0.000000000000e+00 0.000000000000e+00
3.145000000000e+02 -9.712233776269e-01 0.000000000000e+00 0.000000000000e+00
3.147500000000e+02 -8.733561211697e-01 0.000000000000e+00 0.000000000000e+00
3.150000000000e+02 -7.585711935315e-01 0.000000000000e+00 0.000000000000e+00
3.152500000000e+02 -6.321171099687e-01 0.000000000000e+00 0.000000000000e+00
3.155000000000e+02 -4.986718317975e-01 0.000000000000e+00 0.000000000000e+00
3.157500000000e+02 -3.619008254837e-01 0.000000000000e+00 0.000000000000e+00
3.160000000000e+02 -2.242028613787e-01 0.000000000000e+00 0.000000000000e+00
3.162500000000e+02 -8.667809181459e-02 0.000000000000e+00 0.000000000000e+00
3.165000000000e+02 5.067815349932e-02 0.000000000000e+00 0.000000000000e+00
3.167500000000e+02 1.885845861513e-01 0.000000000000e+00 0.000000000000e+00
3.170000000000e+02 3.279437825134e-01 0.000000000000e+00 0.000000000000e+00
3.172500000000e+02 4.692517171536e-01 0.000000000000e+00 0.000000000000e+00
3.175000000000e+02 6.120371467898e-01 0.000000000000e+00 0.000000000000e+00
3.177500000000e+02 7.544197613163e-01 0.000000000000e+00 0.000000000000e+00
3.180000000000e+02 8.928623871603e-01 0.000000000000e+00 0.000000000000e+00
3.182500000000e+02 1.022168039087e+00 0.000000000000e+00 0.000000000000e+00
3.185000000000e+02 1.135740347873e+00 0.000000000000e+00 0.000000000000e+00
3.187500000000e+02 1.226090066878e+00 0.000000000000e+00 0.000000000000e+00
3.190000000000e+02 1.285535797474e+00 0.000000000000e+00 0.000000000000e+00
3.192500000000e+02 1.307018532240e+00 0.000000000000e+00 0.000000000000e+00
3.195000000000e+02 1.284931141499e+00 0.000000000000e+00 0.000000000000e+00
3.197500000000e+02 1.215858277071e+00 0.000000000000e+00 0.000000000000e+00
3.200000000000e+02 1.099130388388e+00 0.000000000000e+00 0.000000000000e+00
3.202500000000e+02 9.371168048613e-01 0.000000000000e+00 0.000000000000e+00
3.205000000000e+02 7.352144878107e-01 0.000000000000e+00 0.000000000000e+00
3.207500000000e+02 5.015269677399e-01 0.000000000000e+00 0.000000000000e+00
3.210000000000e+02 2.462670949768e-01 0.000000000000e+00 0.000000000000e+00
3.212500000000e+02 -1.904776633820e-02 0.000000000000e+00 0.000000000000e+00
3.215000000000e+02 -2.825133987413e-01 0.000000000000e+00 0.000000000000e+00
3.217500000000e+02 -5.327610470307e-01 0.000000000000e+00 0.000000000000e+00
3.220000000000e+02 -7.597772074260e-01 0.000000000000e+00 0.000000000000e+00
3.222500000000e+02 -9.555291767021e-01 0.000000000000e+00 0.000000000000e+00
3.225000000000e+02 -1.114332474478e+00 0.000000000000e+00 0.000000000000e+00
3.227500000000e+02 -1.232932586266e+00 0.000000000000e+00 0.000000000000e+00
3.230000000000e+02 -1.310313227105e+00 0.000000000000e+00 0.000000000000e+00
3.232500000000e+02 -1.347280873888e+00 0.000000000000e+00 0.000000000000e+00
3.235000000000e+02 -1.345905299800e+00 0.000000000000e+00 0.000000000000e+00
3.237500000000e+02 -1.308913940094e+00 0.000000000000e+00 0.000000000000e+00
3.240000000000e+02 -1.239141465007e+00 0.000000000000e+00 0.000000000000e+00
3.242500000000e+02 -1.139124344915e+00 0.000000000000e+00 0.000000000000e+00
3.245000000000e+02 -1.010905061781e+00 0.000000000000e+00 0.000000000000e+00
3.247500000000e+02 -8.560755319969e-01 0.000000000000e+00 0.000000000000e+00
3.250000000000e+02 -6.760493378629e-01 0.000000000000e+00 0.000000000000e+00
3.252500000000e+02 -4.725133812803e-01 0.000000000000e+00 0.000000000000e+00
3.255000000000e+02 -2.479773846662e-01 0.000000000000e+00 0.000000000000e+00
3.257500000000e+02 -6.319187286780e-03 0.000000000000e+00 0.000000000000e+00
3.260000000000e+02 2.467816824301e-01 0.000000000000e+00 0.000000000000e+00
3.262500000000e+02 5.036189608015e-01 0.000000000000e+00 0.000000000000e+00
3.265000000000e+02 7.545141782445e-01 0.000000000000e+00 0.000000000000e+00
3.267500000000e+02 9.881843695336e-01 0.000000000000e+00 0.000000000000e+00
3.270000000000e+02 1.192412528927e+00 0.000000000000e+00 0.000000000000e+00
3.272500000000e+02 1.354965871067e+00 0.000000000000e+00 0.000000000000e+00
3.275000000000e+02 1.464668308977e+00 0.000000000000e+00 0.000000000000e+00
3.277500000000e+02 1.512506358441e+00 0.000000000000e+00 0.000000000000e+00
3.280000000000e+02 1.492635990556e+00 0.000000000000e+00 0.000000000000e+00
3.282500000000e+02 1.403163726121e+00 0.000000000000e+00 0.000000000000e+00
3.285000000000e+02 1.246598023586e+00 0.000000000000e+00 0.000000000000e+00
3.287500000000e+02 1.029903913092e+00 0.000000000000e+00 0.000000000000e+00
3.290000000000e+02 7.641400465581e-01 0.000000000000e+00 0.000000000000e+00
3.292500000000e+02 4.637067317374e-01 0.000000000000e+00 0.000000000000e+00
3.295000000000e+02 1.452795126043e-01 0.000000000000e+00 0.000000000000e+00
3.297500000000e+02 -1.734606548226e-01 0.000000000000e+00 0.000000000000e+00
3.300000000000e+02 -4.751673691707e-01 0.000000000000e+00 0.000000000000e+00
3.302500000000e+02 -7.441004540520e-01 0.000000000000e+00 0.000000000000e+00
3.305000000000e+02 -9.672031360040e-01 0.000000000000e+00 0.000000000000e+00
3.307500000000e+02 -1.134886169753e+00 0.000000000000e+00 0.000000000000e+00
3.310000000000e+02 -1.241459259035e+00 0.000000000000e+00 0.000000000000e+00
3.312500000000e+02 -1.285194705655e+00 0.000000000000e+00 0.000000000000e+00
3.315000000000e+02 -1.268052231839e+00 0.000000000000e+00 0.000000000000e+00
3.317500000000e+02 -1.195131373495e+00 0.000000000000e+00 0.000000000000e+00
3.320000000000e+02 -1.073943869563e+00 0.000000000000e+00 0.000000000000e+00
3.322500000000e+02 -9.136100187857e-01 0.000000000000e+00 0.000000000000e+00
3.325000000000e+02 -7.240792007716e-01 0.000000000000e+00 0.000000000000e+00
3.327500000000e+02 -5.154571144137e-01 0.000000000000e+00 0.000000000000e+00
3.330000000000e+02 -2.974942434544e-01 0.000000000000e+00 0.000000000000e+00
3.332500000000e+02 -7.925653298705e-02 0.000000000000e+00 0.000000000000e+00
3.335000000000e+02 1.310341683695e-01 0.000000000000e+00 0.000000000000e+00
3.337500000000e+02 3.260303097782e-01 0.000000000000e+00 0.000000000000e+00
3.340000000000e+02 4.992180654062e-01 0.000000000000e+00 0.000000000000e+00
3.342500000000e+02 6.448703305281e-01 0.000000000000e+00 0.000000000000e+00
3.345000000000e+02 7.580504476006e-01 0.000000000000e+00 0.000000000000e+00
3.347500000000e+02 8.347053207155e-01 0.000000000000e+00 0.000000000000e+00
3.350000000000e+02 8.718602464593e-01 0.000000000000e+00 0.000000000000e+00
3.352500000000e+02 8.678984219726e-01 0.000000000000e+00 0.000000000000e+00
3.355000000000e+02 8.228809970884e-01 0.000000000000e+00 0.000000000000e+00
3.357500000000e+02 7.388436852696e-01 0.000000000000e+00 0.000000000000e+00
3.360000000000e+02 6.199971549452e-01 0.000000000000e+00 0.000000000000e+00
3.362500000000e+02 4.727627244038e-01 0.000000000000e+00 0.000000000000e+00
3.365000000000e+02 3.055921814725e-01 0.000000000000e+00 0.000000000000e+00
3.367500000000e+02 1.285485948619e-01 0.000000000000e+00 0.000000000000e+00
3.370000000000e+02 -4.734029950678e-02 0.000000000000e+00 0.000000000000e+00
3.372500000000e+02 -2.109084565446e-01 0.000000000000e+00 0.000000000000e+00
3.375000000000e+02 -3.517781556129e-01 0.000000000000e+00 0.000000000000e+00
3.377500000000e+02 -4.612851664947e-01 0.000000000000e+00 0.000000000000e+00
3.380000000000e+02 -5.332918411128e-01 0.000000000000e+00 0.000000000000e+00
3.382500000000e+02 -5.647840329912e-01 0.000000000000e+00 0.000000000000e+00
3.385000000000e+02 -5.561693136199e-01 0.000000000000e+00 0.000000000000e+00
3.387500000000e+02 -5.112280006413e-01 0.000000000000e+00 0.000000000000e+00
3.390000000000e+02 -4.367105453197e-01 0.000000000000e+00 0.000000000000e+00
3.392500000000e+02 -3.416190916250e-01 0.000000000000e+00 0.000000000000e+00
3.395000000000e+02 -2.362513448245e-01 0.000000000000e+00 0.000000000000e+00
3.397500000000e+02 -1.311155979954e-01 0.000000000000e+00 0.000000000000e+00
3.400000000000e+02 -3.584252162145e-02 0.000000000000e+00 0.000000000000e+00
3.402500000000e+02 4.178023648699e-02 0.000000000000e+00 0.000000000000e+00
3.405000000000e+02 9.654050656584e-02 0.000000000000e+00 0.000000000000e+00
3.407500000000e+02 1.262209669957e-01 0.000000000000e+00 0.000000000000e+00
3.410000000000e+02 1.316651280951e-01 0.000000000000e+00 0.000000000000e+00
3.412500000000e+02 1.164937604610e-01 0.000000000000e+00 0.000000000000e+00
3.415000000000e+02 8.651798359336e-02 0.000000000000e+00 0.000000000000e+00
3.417500000000e+02 4.893023469660e-02 0.000000000000e+00 0.000000000000e+00
3.420000000000e+02 1.137754577792e-02 0.000000000000e+00 0.000000000000e+00
3.422500000000e+02 -1.896961689684e-02 0.000000000000e+00 0.000000000000e+00
3.425000000000e+02 -3.624569435283e-02 0.000000000000e+00 0.000000000000e+00
3.427500000000e+02 -3.652743786607e-02 0.000000000000e+00 0.000000000000e+00
3.430000000000e+02 -1.822106865997e-02 0.000000000000e+00 0.000000000000e+00
3.432500000000e+02 1.782624708895e-02 0.000000000000e+00 0.000000000000e+00
3.435000000000e+02 6.848216588321e-02 0.000000000000e+00 0.000000000000e+00
3.437500000000e+02 1.287144581698e-01 0.000000000000e+00 0.000000000000e+00
3.440000000000e+02 1.921469602036e-01 0.000000000000e+00 0.000000000000e+00
3.442500000000e+02 2.517162527156e-01 0.000000000000e+00 0.000000000000e+00
3.445000000000e+02 3.003582922183e-01 0.000000000000e+00 0.000000000000e+00
3.447500000000e+02 3.316621010520e-01 0.000000000000e+00 0.000000000000e+00
3.450000000000e+02 3.404414477279e-01 0.000000000000e+00 0.000000000000e+00
3.452500000000e+02 3.231917864856e-01 0.000000000000e+00 0.000000000000e+00
3.455000000000e+02 2.784151842628e-01 0.000000000000e+00 0.000000000000e+00
3.457500000000e+02 2.068078624131e-01 0.000000000000e+00 0.000000000000e+00
3.460000000000e+02 1.113118503600e-01 0.000000000000e+00 0.000000000000e+00
3.462500000000e+02 -2.965916642418e-03 0.000000000000e+00 0.000000000000e+00
3.465000000000e+02 -1.289655182419e-01 0.000000000000e+00 0.000000000000e+00
3.467500000000e+02 -2.580184095605e-01 0.000000000000e+00 0.000000000000e+00
3.470000000000e+02 -3.803268245215e-01 0.000000000000e+00 0.000000000000e+00
3.472500000000e+02 -4.855775252451e-01 0.000000000000e+00 0.000000000000e+00
3.475000000000e+02 -5.636796566803e-01 0.000000000000e+00 0.000000000000e+00
3.477500000000e+02 -6.056004078917e-01 0.000000000000e+00 0.000000000000e+00
3.480000000000e+02 -6.042511191077e-01 0.000000000000e+00 0.000000000000e+00
3.482500000000e+02 -5.553536312316e-01 0.000000000000e+00 0.000000000000e+00
3.485000000000e+02 -4.581965661411e-01 0.000000000000e+00 0.000000000000e+00
3.487500000000e+02 -3.161789159170e-01 0.000000000000e+00 0.000000000000e+00
3.490000000000e+02 -1.370384791695e-01 0.000000000000e+00 0.000000000000e+00
3.492500000000e+02 6.732139541231e-02 0.000000000000e+00 0.000000000000e+00
3.495000000000e+02 2.814605588617e-01 0.000000000000e+00 0.000000000000e+00
3.497500000000e+02 4.874922843670e-01 0.000000000000e+00 0.000000000000e+00
3.500000000000e+02 6.665826869191e-01 0.000000000000e+00 0.000000000000e+00
3.502500000000e+02 8.007455622480e-01 0.000000000000e+00 0.000000000000e+00
3.505000000000e+02 8.747629788661e-01 0.000000000000e+00 0.000000000000e+00
3.507500000000e+02 8.780209745450e-01 0.000000000000e+00 0.000000000000e+00
3.510000000000e+02 8.060318914909e-01 0.000000000000e+00 0.000000000000e+00
3.512500000000e+02 6.614260077441e-01 0.000000000000e+00 0.000000000000e+00
3.515000000000e+02 4.542372715333e-01 0.000000000000e+00 0.000000000000e+00
3.517500000000e+02 2.013787803332e-01 0.000000000000e+00 0.000000000000e+00
3.520000000000e+02 -7.470370644783e-02 0.000000000000e+00 0.000000000000e+00
3.522500000000e+02 -3.481082863586e-01 0.000000000000e+00 0.000000000000e+00
3.525000000000e+02 -5.920903779219e-01 0.000000000000e+00 0.000000000000e+00
3.527500000000e+02 -7.819357739945e-01 0.000000000000e+00 0.000000000000e+00
3.530000000000e+02 -8.977617539427e-01 0.000000000000e+00 0.000000000000e+00
3.532500000000e+02 -9.269006212091e-01 0.000000000000e+00 0.000000000000e+00
3.535000000000e+02 -8.655510151617e-01 0.000000000000e+00 0.000000000000e+00
3.537500000000e+02 -7.194573532719e-01 0.000000000000e+00 0.000000000000e+00
3.540000000000e+02 -5.034893789723e-01 0.000000000000e+00 0.000000000000e+00
3.542500000000e+02 -2.401289076647e-01 0.000000000000e+00 0.000000000000e+00
3.545000000000e+02 4.298779623397e-02 0.000000000000e+00 0.000000000000e+00
3.547500000000e+02 3.161951942621e-01 0.000000000000e+00 0.000000000000e+00
3.550000000000e+02 5.512173687358e-01 0.000000000000e+00 0.000000000000e+00
3.552500000000e+02 7.244560915905e-01 0.000000000000e+00 0.000000000000e+00
3.555000000000e+02 8.197282134282e-01 0.000000000000e+00 0.000000000000e+00
3.557500000000e+02 8.300942780556e-01 0.000000000000e+00 0.000000000000e+00
3.560000000000e+02 7.585327125081e-01 0.000000000000e+00 0.000000000000e+00
3.562500000000e+02 6.173632030234e-01 0.000000000000e+00 0.000000000000e+00
3.565000000000e+02 4.264892681869e-01 0.000000000000e+00 0.000000000000e+00
3.567500000000e+02 2.106907137844e-01 0.000000000000e+00 0.000000000000e+00
3.570000000000e+02 -3.671262896036e-03 0.000000000000e+00 0.000000000000e+00
3.572500000000e+02 -1.920895852877e-01 0.000000000000e+00 0.000000000000e+00
3.575000000000e+02 -3.350180599956e-01 0.000000000000e+00 0.000000000000e+00
3.577500000000e+02 -4.202234734081e-01 0.000000000000e+00 0.000000000000e+00
3.580000000000e+02 -4.440619300639e-01 0.000000000000e+00 0.000000000000e+00
3.582500000000e+02 -4.115107456802e-01 0.000000000000e+00 0.000000000000e+00
3.585000000000e+02 -3.349660555751e-01 0.000000000000e+00 0.000000000000e+00
3.587500000000e+02 -2.319959910689e-01 0.000000000000e+00 0.000000000000e+00
3.590000000000e+02 -1.223934058815e-01 0.000000000000e+00 0.000000000000e+00
3.592500000000e+02 -2.497738301766e-02 0.000000000000e+00 0.000000000000e+00
3.595000000000e+02 4.536754525428e-02 0.000000000000e+00 0.000000000000e+00
3.597500000000e+02 7.995870025272e-02 0.000000000000e+00 0.000000000000e+00
3.600000000000e+02 7.753596432496e-02 0.000000000000e+00 0.000000000000e+00
3.602500000000e+02 4.424097409651e-02 0.000000000000e+00 0.000000000000e+00
3.605000000000e+02 -7.649043990810e-03 0.000000000000e+00 0.000000000000e+00
3.607500000000e+02 -6.204096841384e-02 0.000000000000e+00 0.000000000000e+00
3.610000000000e+02 -1.020366973897e-01 0.000000000000e+00 0.000000000000e+00
3.612500000000e+02 -1.131545079064e-01 0.000000000000e+00 0.000000000000e+00
3.615000000000e+02 -8.623335036707e-02 0.000000000000e+00 0.000000000000e+00
3.617500000000e+02 -1.952695488011e-02 0.000000000000e+00 0.000000000000e+00
3.620000000000e+02 8.039258115445e-02 0.000000000000e+00 0.000000000000e+00
3.622500000000e+02 1.991256413780e-01 0.000000000000e+00 0.000000000000e+00
3.625000000000e+02 3.163192874947e-01 0.000000000000e+00 0.000000000000e+00
3.627500000000e+02 4.086919326158e-01 0.000000000000e+00 0.000000000000e+00
3.630000000000e+02 4.537810437903e-01 0.000000000000e+00 0.000000000000e+00
3.632500000000e+02 4.338501430383e-01 0.000000000000e+00 0.000000000000e+00
3.635000000000e+02 3.393367283429e-01 0.000000000000e+00 0.000000000000e+00
3.637500000000e+02 1.712615082809e-01 0.000000000000e+00 0.000000000000e+00
3.640000000000e+02 -5.785044892976e-02 0.000000000000e+00 0.000000000000e+00
3.642500000000e+02 -3.247803713246e-01 0.000000000000e+00 0.000000000000e+00
3.645000000000e+02 -5.981488553361e-01 0.000000000000e+00 0.000000000000e+00
3.647500000000e+02 -8.423977743639e-01 0.000000000000e+00 0.000000000000e+00
3.650000000000e+02 -1.022711650839e+00 0.000000000000e+00 0.000000000000e+00
3.652500000000e+02 -1.110198523140e+00 0.000000000000e+00 0.000000000000e+00
3.655000000000e+02 -1.086573438205e+00 0.000000000000e+00 0.000000000000e+00
3.657500000000e+02 -9.476201181469e-01 0.000000000000e+00 0.000000000000e+00
3.660000000000e+02 -7.048480239078e-01 0.000000000000e+00 0.000000000000e+00
3.662500000000e+02 -3.849966613824e-01 0.000000000000e+00 0.000000000000e+00
3.665000000000e+02 -2.733581980803e-02 0.000000000000e+00 0.000000000000e+00
3.667500000000e+02 3.209716056991e-01 0.000000000000e+00 0.000000000000e+00
3.670000000000e+02 6.108842500509e-01 0.000000000000e+00 0.000000000000e+00
3.672500000000e+02 7.980896231111e-01 0.000000000000e+00 0.000000000000e+00
3.675000000000e+02 8.492985601498e-01 0.000000000000e+00 0.000000000000e+00
3.677500000000e+02 7.473257714200e-01 0.000000000000e+00 0.000000000000e+00
3.680000000000e+02 4.941895319050e-01 0.000000000000e+00 0.000000000000e+00
3.682500000000e+02 1.117123933783e-01 0.000000000000e+00 0.000000000000e+00
3.685000000000e+02 -3.605633213275e-01 0.000000000000e+00 0.000000000000e+00
3.687500000000e+02 -8.699613258385e-01 0.000000000000e+00 0.000000000000e+00
3.690000000000e+02 -1.357217779625e+00 0.000000000000e+00 0.000000000000e+00
3.692500000000e+02 -1.764155453146e+00 0.000000000000e+00 0.000000000000e+00
3.695000000000e+02 -2.041468762997e+00 0.000000000000e+00 0.000000000000e+00
3.697500000000e+02 -2.155556062198e+00 0.000000000000e+00 0.000000000000e+00
3.700000000000e+02 -2.093436530295e+00 0.000000000000e+00 0.000000000000e+00
3.702500000000e+02 -1.865027261907e+00 0.000000000000e+00 0.000000000000e+00
3.705000000000e+02 -1.502401539654e+00 0.000000000000e+00 0.000000000000e+00
3.707500000000e+02 -1.056055745806e+00 0.000000000000e+00 0.000000000000e+00
3.710000000000e+02 -5.886242127373e-01 0.000000000000e+00 0.000000000000e+00
3.712500000000e+02 -1.668409278766e-01 0.000000000000e+00 0.000000000000e+00
3.715000000000e+02 1.471969525886e-01 0.000000000000e+00 0.000000000000e+00
3.717500000000e+02 3.042940417013e-01 0.000000000000e+00 0.000000000000e+00
3.720000000000e+02 2.748252682709e-01 0.000000000000e+00 0.000000000000e+00
3.722500000000e+02 5.288403401155e-02 0.000000000000e+00 0.000000000000e+00
3.725000000000e+02 -3.426829104809e-01 0.000000000000e+00 0.000000000000e+00
3.727500000000e+02 -8.705297001376e-01 0.000000000000e+00 0.000000000000e+00
3.730000000000e+02 -1.472084402282e+00 0.000000000000e+00 0.000000000000e+00
3.732500000000e+02 -2.079156977353e+00 0.000000000000e+00 0.000000000000e+00
3.735000000000e+02 -2.622874834850e+00 0.000000000000e+00 0.000000000000e+00
3.737500000000e+02 -3.042750986763e+00 0.000000000000e+00 0.000000000000e+00
3.740000000000e+02 -3.294664820637e+00 0.000000000000e+00 0.000000000000e+00
3.742500000000e+02 -3.356677670343e+00 0.000000000000e+00 0.000000000000e+00
3.745000000000e+02 -3.231895816920e+00 0.000000000000e+00 0.000000000000e+00
3.747500000000e+02 -2.947992727056e+00 0.000000000000e+00 0.000000000000e+00
3.750000000000e+02 -2.553455393947e+00 0.000000000000e+00 0.000000000000e+00
3.752500000000e+02 -2.111064133925e+00 0.000000000000e+00 0.000000000000e+00
3.755000000000e+02 -1.689489791101e+00 0.000000000000e+00 0.000000000000e+00
3.757500000000e+02 -1.354145408704e+00 0.000000000000e+00 0.000000000000e+00
3.760000000000e+02 -1.158526374319e+00 0.000000000000e+00 0.000000000000e+00
3.762500000000e+02 -1.137200932541e+00 0.000000000000e+00 0.000000000000e+00
3.765000000000e+02 -1.301382387663e+00 0.000000000000e+00 0.000000000000e+00
3.767500000000e+02 -1.637657838097e+00 0.000000000000e+00 0.000000000000e+00
3.770000000000e+02 -2.110015733730e+00 0.000000000000e+00 0.000000000000e+00
3.772500000000e+02 -2.664866002412e+00 0.000000000000e+00 0.000000000000e+00
3.775000000000e+02 -3.238343807089e+00 0.000000000000e+00 0.000000000000e+00
3.777500000000e+02 -3.764886158002e+00 0.000000000000e+00 0.000000000000e+00
3.780000000000e+02 -4.185910122141e+00 0.000000000000e+00 0.000000000000e+00
3.782500000000e+02 -4.457422758940e+00 0.000000000000e+00 0.000000000000e+00
3.785000000000e+02 -4.555554037856e+00 0.000000000000e+00 0.000000000000e+00
3.787500000000e+02 -4.479300641849e+00 0.000000000000e+00 0.000000000000e+00
3.790000000000e+02 -4.250158071862e+00 0.000000000000e+00 0.000000000000e+00
3.792500000000e+02 -3.908745928645e+00 0.000000000000e+00 0.000000000000e+00
3.795000000000e+02 -3.508937315166e+00 0.000000000000e+00 0.000000000000e+00
3.797500000000e+02 -3.110332528773e+00 0.000000000000e+00 0.000000000000e+00
3.800000000000e+02 -2.770125703417e+00 0.000000000000e+00 0.000000000000e+00
3.802500000000e+02 -2.535474390629e+00 0.000000000000e+00 0.000000000000e+00
3.805000000000e+02 -2.437390636832e+00 0.000000000000e+00 0.000000000000e+00
3.807500000000e+02 -2.486943547909e+00 0.000000000000e+00 0.000000000000e+00
3.810000000000e+02 -2.674231887109e+00 0.000000000000e+00 0.000000000000e+00
3.812500000000e+02 -2.970198677855e+00 0.000000000000e+00 0.000000000000e+00
3.815000000000e+02 -3.330972396426e+00 0.000000000000e+00 0.000000000000e+00
3.817500000000e+02 -3.704084336238e+00 0.000000000000e+00 0.000000000000e+00
3.820000000000e+02 -4.035673816817e+00 0.000000000000e+00 0.000000000000e+00
3.822500000000e+02 -4.277682317750e+00 0.000000000000e+00 0.000000000000e+00
3.825000000000e+02 -4.394066234185e+00 0.000000000000e+00 0.000000000000e+00
3.827500000000e+02 -4.365218156684e+00 0.000000000000e+00 0.000000000000e+00
3.830000000000e+02 -4.190052811574e+00 0.000000000000e+00 0.000000000000e+00
3.832500000000e+02 -3.885546580616e+00 0.000000000000e+00 0.000000000000e+00
3.835000000000e+02 -3.483871317347e+00 0.000000000000e+00 0.000000000000e+00
3.837500000000e+02 -3.027585217800e+00 0.000000000000e+00 0.000000000000e+00
3.840000000000e+02 -2.563592562782e+00 0.000000000000e+00 0.000000000000e+00
3.842500000000e+02 -2.136728371905e+00 0.000000000000e+00 0.000000000000e+00
3.845000000000e+02 -1.783846964615e+00 0.000000000000e+00 0.000000000000e+00
3.847500000000e+02 -1.529195887883e+00 0.000000000000e+00 0.000000000000e+00
3.850000000000e+02 -1.381655965913e+00 0.000000000000e+00 0.000000000000e+00
3.852500000000e+02 -1.334155279123e+00 0.000000000000e+00 0.000000000000e+00
3.855000000000e+02 -1.365259485819e+00 0.000000000000e+00 0.000000000000e+00
3.857500000000e+02 -1.442645931421e+00 0.000000000000e+00 0.000000000000e+00
3.860000000000e+02 -1.527924369452e+00 0.000000000000e+00 0.000000000000e+00
3.862500000000e+02 -1.582104421973e+00 0.000000000000e+00 0.000000000000e+00
3.865000000000e+02 -1.570948320286e+00 0.000000000000e+00 0.000000000000e+00
3.867500000000e+02 -1.469491604903e+00 0.000000000000e+00 0.000000000000e+00
3.870000000000e+02 -1.265154290638e+00 0.000000000000e+00 0.000000000000e+00
3.872500000000e+02 -9.590777757620e-01 0.000000000000e+00 0.000000000000e+00
3.875000000000e+02 -5.655766682507e-01 0.000000000000e+00 0.000000000000e+00
3.877500000000e+02 -1.098535403059e-01 0.000000000000e+00 0.000000000000e+00
3.880000000000e+02 3.756469859741e-01 0.000000000000e+00 0.000000000000e+00
3.882500000000e+02 8.557002606969e-01 0.000000000000e+00 0.000000000000e+00
3.885000000000e+02 1.296947589902e+00 0.000000000000e+00 0.000000000000e+00
3.887500000000e+02 1.672095533617e+00 0.000000000000e+00 0.000000000000e+00
3.890000000000e+02 1.963124481164e+00 0.000000000000e+00 0.000000000000e+00
3.892500000000e+02 2.163118818186e+00 0.000000000000e+00 0.000000000000e+00
3.895000000000e+02 2.276532923826e+00 0.000000000000e+00 0.000000000000e+00
3.897500000000e+02 2.317925449631e+00 0.000000000000e+00 0.000000000000e+00
3.900000000000e+02 2.309398651344e+00 0.000000000000e+00 0.000000000000e+00
3.902500000000e+02 2.277143029982e+00 0.000000000000e+00 0.000000000000e+00
3.905000000000e+02 2.247589996190e+00 0.000000000000e+00 0.000000000000e+00
3.907500000000e+02 2.243705676456e+00 0.000000000000e+00 0.000000000000e+00
3.910000000000e+02 2.281916531990e+00 0.000000000000e+00 0.000000000000e+00
3.912500000000e+02 2.370051207697e+00 0.000000000000e+00 0.000000000000e+00
3.915000000000e+02 2.506530166797e+00 0.000000000000e+00 0.000000000000e+00
3.917500000000e+02 2.680857831533e+00 0.000000000000e+00 0.000000000000e+00
3.920000000000e+02 2.875295904557e+00 0.000000000000e+00 0.000000000000e+00
3.922500000000e+02 3.067444750455e+00 0.000000000000e+00 0.000000000000e+00
3.925000000000e+02 3.233351254174e+00 0.000000000000e+00 0.000000000000e+00
3.927500000000e+02 3.350708814186e+00 0.000000000000e+00 0.000000000000e+00
3.930000000000e+02 3.401722422598e+00 0.000000000000e+00 0.000000000000e+00
3.932500000000e+02 3.375275289998e+00 0.000000000000e+00 0.000000000000e+00
3.935000000000e+02 3.268142086270e+00 0.000000000000e+00 0.000000000000e+00
3.937500000000e+02 3.085131072269e+00 0.000000000000e+00 0.000000000000e+00
3.940000000000e+02 2.838183724126e+00 0.000000000000e+00 0.000000000000e+00
3.942500000000e+02 2.544596208045e+00 0.000000000000e+00 0.000000000000e+00
3.945000000000e+02 2.224634930938e+00 0.000000000000e+00 0.000000000000e+00
3.947500000000e+02 1.898885578135e+00 0.000000000000e+00 0.000000000000e+00
3.950000000000e+02 1.585694722083e+00 0.000000000000e+00 0.000000000000e+00
3.952500000000e+02 1.299034952845e+00 0.000000000000e+00 0.000000000000e+00
3.955000000000e+02 1.047054483001e+00 0.000000000000e+00 0.000000000000e+00
3.957500000000e+02 8.314713909092e-01 0.000000000000e+00 0.000000000000e+00
3.960000000000e+02 6.478555944791e-01 0.000000000000e+00 0.000000000000e+00
3.962500000000e+02 4.867241826489e-01 0.000000000000e+00 0.000000000000e+00
3.965000000000e+02 3.352730336633e-01 0.000000000000e+00 0.000000000000e+00
3.967500000000e+02 1.794922457851e-01 0.000000000000e+00 0.000000000000e+00
3.970000000000e+02 6.373231496679e-03 0.000000000000e+00 0.000000000000e+00
3.972500000000e+02 -1.940851402567e-01 0.000000000000e+00 0.000000000000e+00
3.975000000000e+02 -4.273268921389e-01 0.000000000000e+00 0.000000000000e+00
3.977500000000e+02 -6.933330344917e-01 0.000000000000e+00 0.000000000000e+00
3.980000000000e+02 -9.864571705713e-01 0.000000000000e+00 0.000000000000e+00
3.982500000000e+02 -1.296001868050e+00 0.000000000000e+00 0.000000000000e+00
3.985000000000e+02 -1.607440343769e+00 0.000000000000e+00 0.000000000000e+00
3.987500000000e+02 -1.904108870844e+00 0.000000000000e+00 0.000000000000e+00
3.990000000000e+02 -2.169141097408e+00 0.000000000000e+00 0.000000000000e+00
3.992500000000e+02 -2.387392035455e+00 0.000000000000e+00 0.000000000000e+00
3.995000000000e+02 -2.547108661976e+00 0.000000000000e+00 0.000000000000e+00
3.997500000000e+02 -2.641143598345e+00 0.000000000000e+00 0.000000000000e+00
4.000000000000e+02 -2.667572264564e+00 0.000000000000e+00 0.000000000000e+00
4.002500000000e+02 -2.629653510723e+00 0.000000000000e+00 0.000000000000e+00
4.005000000000e+02 -2.535158638205e+00 0.000000000000e+00 0.000000000000e+00
4.007500000000e+02 -2.395173236465e+00 0.000000000000e+00 0.000000000000e+00
4.010000000000e+02 -2.222540646437e+00 0.000000000000e+00 0.000000000000e+00
4.012500000000e+02 -2.030157498892e+00 0.000000000000e+00 0.000000000000e+00
4.015000000000e+02 -1.829346013942e+00 0.000000000000e+00 0.000000000000e+00
4.017500000000e+02 -1.628513386830e+00 0.000000000000e+00 0.000000000000e+00
4.020000000000e+02 -1.432267943287e+00 0.000000000000e+00 0.000000000000e+00
4.022500000000e+02 -1.241100312139e+00 0.000000000000e+00 0.000000000000e+00
4.025000000000e+02 -1.051663575744e+00 0.000000000000e+00 0.000000000000e+00
4.027500000000e+02 -8.576086270702e-01 0.000000000000e+00 0.000000000000e+00
4.030000000000e+02 -6.508595076021e-01 0.000000000000e+00 0.000000000000e+00
4.032500000000e+02 -4.231571845223e-01 0.000000000000e+00 0.000000000000e+00
4.035000000000e+02 -1.676659855991e-01 0.000000000000e+00 0.000000000000e+00
4.037500000000e+02 1.195710740270e-01 0.000000000000e+00 0.000000000000e+00
4.040000000000e+02 4.385226463263e-01 0.000000000000e+00 0.000000000000e+00
4.042500000000e+02 7.845557402266e-01 0.000000000000e+00 0.000000000000e+00
4.045000000000e+02 1.148406284492e+00 0.000000000000e+00 0.000000000000e+00
4.047500000000e+02 1.516746727730e+00 0.000000000000e+00 0.000000000000e+00
4.050000000000e+02 1.873287592942e+00 0.000000000000e+00 0.000000000000e+00
4.052500000000e+02 2.200281457266e+00 0.000000000000e+00 0.000000000000e+00
4.055000000000e+02 2.480245936503e+00 0.000000000000e+00 0.000000000000e+00
4.057500000000e+02 2.697693647579e+00 0.000000000000e+00 0.000000000000e+00
4.060000000000e+02 2.840655625768e+00 0.000000000000e+00 0.000000000000e+00
4.062500000000e+02 2.901810683612e+00 0.000000000000e+00 0.000000000000e+00
4.065000000000e+02 2.879083578300e+00 0.000000000000e+00 0.000000000000e+00
4.067500000000e+02 2.775643278824e+00 0.000000000000e+00 0.000000000000e+00
4.070000000000e+02 2.599310340753e+00 0.000000000000e+00 0.000000000000e+00
4.072500000000e+02 2.361459314655e+00 0.000000000000e+00 0.000000000000e+00
4.075000000000e+02 2.075568095849e+00 0.000000000000e+00 0.000000000000e+00
4.077500000000e+02 1.755612309155e+00 0.000000000000e+00 0.000000000000e+00
4.080000000000e+02 1.414522824210e+00 0.000000000000e+00 0.000000000000e+00
4.082500000000e+02 1.062915294133e+00 0.000000000000e+00 0.000000000000e+00
4.085000000000e+02 7.082630231045e-01 0.000000000000e+00 0.000000000000e+00
4.087500000000e+02 3.546231335733e-01 0.000000000000e+00 0.000000000000e+00
4.090000000000e+02 2.948839110415e-03 0.000000000000e+00 0.000000000000e+00
4.092500000000e+02 -3.480621560127e-01 0.000000000000e+00 0.000000000000e+00
4.095000000000e+02 -7.007103366349e-01 0.000000000000e+00 0.000000000000e+00
4.097500000000e+02 -1.056816354381e+00 0.000000000000e+00 0.000000000000e+00
4.100000000000e+02 -1.416246640110e+00 0.000000000000e+00 0.000000000000e+00
4.102500000000e+02 -1.775672737588e+00 0.000000000000e+00 0.000000000000e+00
4.105000000000e+02 -2.127768375342e+00 0.000000000000e+00 0.000000000000e+00
4.107500000000e+02 -2.460993270987e+00 0.000000000000e+00 0.000000000000e+00
4.110000000000e+02 -2.760035575486e+00 0.000000000000e+00 0.000000000000e+00
4.112500000000e+02 -3.006895772726e+00 0.000000000000e+00 0.000000000000e+00
4.115000000000e+02 -3.182505671733e+00 0.000000000000e+00 0.000000000000e+00
4.117500000000e+02 -3.268699045971e+00 0.000000000000e+00 0.000000000000e+00
4.120000000000e+02 -3.250296258805e+00 0.000000000000e+00 0.000000000000e+00
4.122500000000e+02 -3.117041715675e+00 0.000000000000e+00 0.000000000000e+00
4.125000000000e+02 -2.865143986230e+00 0.000000000000e+00 0.000000000000e+00
4.127500000000e+02 -2.498213061587e+00 0.000000000000e+00 0.000000000000e+00
4.130000000000e+02 -2.027461940339e+00 0.000000000000e+00 0.000000000000e+00
4.132500000000e+02 -1.471131110204e+00 0.000000000000e+00 0.000000000000e+00
4.135000000000e+02 -8.531923462420e-01 0.000000000000e+00 0.000000000000e+00
4.137500000000e+02 -2.014793630874e-01 0.000000000000e+00 0.000000000000e+00
4.140000000000e+02 4.545352105632e-01 0.000000000000e+00 0.000000000000e+00
4.142500000000e+02 1.086054250832e+00 0.000000000000e+00 0.000000000000e+00
4.145000000000e+02 1.667091953082e+00 0.000000000000e+00 0.000000000000e+00
4.147500000000e+02 2.176189589861e+00 0.000000000000e+00 0.000000000000e+00
4.150000000000e+02 2.597530670056e+00 0.000000000000e+00 0.000000000000e+00
4.152500000000e+02 2.921359773832e+00 0.000000000000e+00 0.000000000000e+00
4.155000000000e+02 3.143706188260e+00 0.000000000000e+00 0.000000000000e+00
4.157500000000e+02 3.265508707671e+00 0.000000000000e+00 0.000000000000e+00
4.160000000000e+02 3.291318094650e+00 0.000000000000e+00 0.000000000000e+00
4.162500000000e+02 3.227807299294e+00 0.000000000000e+00 0.000000000000e+00
4.165000000000e+02 3.082338907801e+00 0.000000000000e+00 0.000000000000e+00
4.167500000000e+02 2.861821604241e+00 0.000000000000e+00 0.000000000000e+00
4.170000000000e+02 2.572035170935e+00 0.000000000000e+00 0.000000000000e+00
4.172500000000e+02 2.217524233482e+00 0.000000000000e+00 0.000000000000e+00
4.175000000000e+02 1.802066079988e+00 0.000000000000e+00 0.000000000000e+00
4.177500000000e+02 1.329621334391e+00 0.000000000000e+00 0.000000000000e+00
4.180000000000e+02 8.055923284031e-01 0.000000000000e+00 0.000000000000e+00
4.182500000000e+02 2.381553294226e-01 0.000000000000e+00 0.000000000000e+00
4.185000000000e+02 -3.605915216113e-01 0.000000000000e+00 0.000000000000e+00
4.187500000000e+02 -9.739083514840e-01 0.000000000000e+00 0.000000000000e+00
4.190000000000e+02 -1.580313806792e+00 0.000000000000e+00 0.000000000000e+00
4.192500000000e+02 -2.154214974604e+00 0.000000000000e+00 0.000000000000e+00
4.195000000000e+02 -2.667274552285e+00 0.000000000000e+00 0.000000000000e+00
4.197500000000e+02 -3.090415555126e+00 0.000000000000e+00 0.000000000000e+00
4.200000000000e+02 -3.396266410456e+00 0.000000000000e+00 0.000000000000e+00
4.202500000000e+02 -3.561775688748e+00 0.000000000000e+00 0.000000000000e+00
4.205000000000e+02 -3.570686775317e+00 0.000000000000e+00 0.000000000000e+00
4.207500000000e+02 -3.415564557140e+00 0.000000000000e+00 0.000000000000e+00
4.210000000000e+02 -3.099109117973e+00 0.000000000000e+00 0.000000000000e+00
4.212500000000e+02 -2.634570203010e+00 0.000000000000e+00 0.000000000000e+00
4.215000000000e+02 -2.045180530248e+00 0.000000000000e+00 0.000000000000e+00
4.217500000000e+02 -1.362642026902e+00 0.000000000000e+00 0.000000000000e+00
4.220000000000e+02 -6.248112825995e-01 0.000000000000e+00 0.000000000000e+00
4.222500000000e+02 1.271759676190e-01 0.000000000000e+00 0.000000000000e+00
4.225000000000e+02 8.520389306015e-01 0.000000000000e+00 0.000000000000e+00
4.227500000000e+02 1.511418237300e+00 0.000000000000e+00 0.000000000000e+00
4.230000000000e+02 2.072566122215e+00 0.000000000000e+00 0.000000000000e+00
4.232500000000e+02 2.510407057921e+00 0.000000000000e+00 0.000000000000e+00
4.235000000000e+02 2.808800585535e+00 0.000000000000e+00 0.000000000000e+00
4.237500000000e+02 2.960940249493e+00 0.000000000000e+00 0.000000000000e+00
4.240000000000e+02 2.968927491993e+00 0.000000000000e+00 0.000000000000e+00
4.242500000000e+02 2.842652727253e+00 0.000000000000e+00 0.000000000000e+00
4.245000000000e+02 2.598185349553e+00 0.000000000000e+00 0.000000000000e+00
4.247500000000e+02 2.255911723159e+00 0.000000000000e+00 0.000000000000e+00
4.250000000000e+02 1.838661822281e+00 0.000000000000e+00 0.000000000000e+00
4.252500000000e+02 1.370033052376e+00 0.000000000000e+00 0.000000000000e+00
4.255000000000e+02 8.730607329744e-01 0.000000000000e+00 0.000000000000e+00
4.257500000000e+02 3.693093659405e-01 0.000000000000e+00 0.000000000000e+00
4.260000000000e+02 -1.216201787464e-01 0.000000000000e+00 0.000000000000e+00
4.262500000000e+02 -5.822423176562e-01 0.000000000000e+00 0.000000000000e+00
4.265000000000e+02 -9.971219599249e-01 0.000000000000e+00 0.000000000000e+00
4.267500000000e+02 -1.352740707060e+00 0.000000000000e+00 0.000000000000e+00
4.270000000000e+02 -1.637434342129e+00 0.000000000000e+00 0.000000000000e+00
4.272500000000e+02 -1.841507192518e+00 0.000000000000e+00 0.000000000000e+00
4.275000000000e+02 -1.957573521216e+00 0.000000000000e+00 0.000000000000e+00
4.277500000000e+02 -1.981110187262e+00 0.000000000000e+00 0.000000000000e+00
4.280000000000e+02 -1.911140361606e+00 0.000000000000e+00 0.000000000000e+00
4.282500000000e+02 -1.750916808204e+00 0.000000000000e+00 0.000000000000e+00
4.285000000000e+02 -1.508444732733e+00 0.000000000000e+00 0.000000000000e+00
4.287500000000e+02 -1.196684361716e+00 0.000000000000e+00 0.000000000000e+00
4.290000000000e+02 -8.333034655559e-01 0.000000000000e+00 0.000000000000e+00
4.292500000000e+02 -4.399062772207e-01 0.000000000000e+00 0.000000000000e+00
4.295000000000e+02 -4.073958390139e-02 0.000000000000e+00 0.000000000000e+00
4.297500000000e+02 3.390420903708e-01 0.000000000000e+00 0.000000000000e+00
4.300000000000e+02 6.753950480438e-01 0.000000000000e+00 0.000000000000e+00
4.302500000000e+02 9.474743873237e-01 0.000000000000e+00 0.000000000000e+00
4.305000000000e+02 1.139547652524e+00 0.000000000000e+00 0.000000000000e+00
4.307500000000e+02 1.242494571828e+00 0.000000000000e+00 0.000000000000e+00
4.310000000000e+02 1.254691713649e+00 0.000000000000e+00 0.000000000000e+00
4.312500000000e+02 1.182149246892e+00 0.000000000000e+00 0.000000000000e+00
4.315000000000e+02 1.037856358213e+00 0.000000000000e+00 0.000000000000e+00
4.317500000000e+02 8.403900822640e-01 0.000000000000e+00 0.000000000000e+00
4.320000000000e+02 6.119356875091e-01 0.000000000000e+00 0.000000000000e+00
4.322500000000e+02 3.759422256506e-01 0.000000000000e+00 0.000000000000e+00
4.325000000000e+02 1.546837779904e-01 0.000000000000e+00 0.000000000000e+00
4.327500000000e+02 -3.299125126950e-02 0.000000000000e+00 0.000000000000e+00
4.330000000000e+02 -1.734653029164e-01 0.000000000000e+00 0.000000000000e+00
4.332500000000e+02 -2.595116991837e-01 0.000000000000e+00 0.000000000000e+00
4.335000000000e+02 -2.906926447710e-01 0.000000000000e+00 0.000000000000e+00
4.337500000000e+02 -2.729741622827e-01 0.000000000000e+00 0.000000000000e+00
4.340000000000e+02 -2.176327833418e-01 0.000000000000e+00 0.000000000000e+00
4.342500000000e+02 -1.396117927631e-01 0.000000000000e+00 0.000000000000e+00
4.345000000000e+02 -5.554429071931e-02 0.000000000000e+00 0.000000000000e+00
4.347500000000e+02 1.831063117837e-02 0.000000000000e+00 0.000000000000e+00
4.350000000000e+02 6.797604729283e-02 0.000000000000e+00 0.000000000000e+00
4.352500000000e+02 8.330124148009e-02 0.000000000000e+00 0.000000000000e+00
4.355000000000e+02 5.899106642846e-02 0.000000000000e+00 0.000000000000e+00
4.357500000000e+02 -4.957874077583e-03 0.000000000000e+00 0.000000000000e+00
4.360000000000e+02 -1.034173763193e-01 0.000000000000e+00 0.000000000000e+00
4.362500000000e+02 -2.268192348955e-01 0.000000000000e+00 0.000000000000e+00
4.365000000000e+02 -3.622612037681e-01 0.000000000000e+00 0.000000000000e+00
4.367500000000e+02 -4.948792209020e-01 0.000000000000e+00 0.000000000000e+00
4.370000000000e+02 -6.093294727086e-01 0.000000000000e+00 0.000000000000e+00
4.372500000000e+02 -6.912359749083e-01 0.000000000000e+00 0.000000000000e+00
4.375000000000e+02 -7.284865385811e-01 0.000000000000e+00 0.000000000000e+00
4.377500000000e+02 -7.122950816442e-01 0.000000000000e+00 0.000000000000e+00
4.380000000000e+02 -6.379836704738e-01 0.000000000000e+00 0.000000000000e+00
4.382500000000e+02 -5.054669808171e-01 0.000000000000e+00 0.000000000000e+00
4.385000000000e+02 -3.194409272715e-01 0.000000000000e+00 0.000000000000e+00
4.387500000000e+02 -8.928495032683e-02 0.000000000000e+00 0.000000000000e+00
4.390000000000e+02 1.713140707517e-01 0.000000000000e+00 0.000000000000e+00
4.392500000000e+02 4.450144600908e-01 0.000000000000e+00 0.000000000000e+00
4.395000000000e+02 7.117518128849e-01 0.000000000000e+00 0.000000000000e+00
4.397500000000e+02 9.499505070158e-01 0.000000000000e+00 0.000000000000e+00
4.400000000000e+02 1.137999738416e+00 0.000000000000e+00 0.000000000000e+00
4.402500000000e+02 1.255950425127e+00 0.000000000000e+00 0.000000000000e+00
4.405000000000e+02 1.287348713960e+00 0.000000000000e+00 0.000000000000e+00
4.407500000000e+02 1.221074984596e+00 0.000000000000e+00 0.000000000000e+00
4.410000000000e+02 1.053012884852e+00 0.000000000000e+00 0.000000000000e+00
4.412500000000e+02 7.873414381518e-01 0.000000000000e+00 0.000000000000e+00
4.415000000000e+02 4.372348368946e-01 0.000000000000e+00 0.000000000000e+00
4.417500000000e+02 2.477710319551e-02 0.000000000000e+00 0.000000000000e+00
4.420000000000e+02 -4.200438823223e-01 0.000000000000e+00 0.000000000000e+00
4.422500000000e+02 -8.613081991345e-01 0.000000000000e+00 0.000000000000e+00
4.425000000000e+02 -1.260031385795e+00 0.000000000000e+00 0.000000000000e+00
4.427500000000e+02 -1.577730436950e+00 0.000000000000e+00 0.000000000000e+00
4.430000000000e+02 -1.780370021924e+00 0.000000000000e+00 0.000000000000e+00
4.432500000000e+02 -1.842274730659e+00 0.000000000000e+00 0.000000000000e+00
4.435000000000e+02 -1.749540424670e+00 0.000000000000e+00 0.000000000000e+00
4.437500000000e+02 -1.502481943633e+00 0.000000000000e+00 0.000000000000e+00
4.440000000000e+02 -1.116722220306e+00 0.000000000000e+00 0.000000000000e+00
4.442500000000e+02 -6.226572011269e-01 0.000000000000e+00 0.000000000000e+00
4.445000000000e+02 -6.321034805465e-02 0.000000000000e+00 0.000000000000e+00
4.447500000000e+02 5.100002057188e-01 0.000000000000e+00 0.000000000000e+00
4.450000000000e+02 1.041746046070e+00 0.000000000000e+00 0.000000000000e+00
4.452500000000e+02 1.479001908556e+00 0.000000000000e+00 0.000000000000e+00
4.455000000000e+02 1.776833229137e+00 0.000000000000e+00 0.000000000000e+00
4.457500000000e+02 1.903647560596e+00 0.000000000000e+00 0.000000000000e+00
4.460000000000e+02 1.845134861156e+00 0.000000000000e+00 0.000000000000e+00
4.462500000000e+02 1.606349083075e+00 0.000000000000e+00 0.000000000000e+00
4.465000000000e+02 1.211591615014e+00 0.000000000000e+00 0.000000000000e+00
4.467500000000e+02 7.020222861221e-01 0.000000000000e+00 0.000000000000e+00
4.470000000000e+02 1.312125930003e-01 0.000000000000e+00 0.000000000000e+00
4.472500000000e+02 -4.408699709137e-01 0.000000000000e+00 0.000000000000e+00
4.475000000000e+02 -9.547366779832e-01 0.000000000000e+00 0.000000000000e+00
4.477500000000e+02 -1.358266982329e+00 0.000000000000e+00 0.000000000000e+00
4.480000000000e+02 -1.612742192270e+00 0.000000000000e+00 0.000000000000e+00
4.482500000000e+02 -1.697243723736e+00 0.000000000000e+00 0.000000000000e+00
4.485000000000e+02 -1.610835456195e+00 0.000000000000e+00 0.000000000000e+00
4.487500000000e+02 -1.372233437896e+00 0.000000000000e+00 0.000000000000e+00
4.490000000000e+02 -1.016997547689e+00 0.000000000000e+00 0.000000000000e+00
4.492500000000e+02 -5.926136993446e-01 0.000000000000e+00 0.000000000000e+00
4.495000000000e+02 -1.521248468600e-01 0.000000000000e+00 0.000000000000e+00
4.497500000000e+02 2.528276690046e-01 0.000000000000e+00 0.000000000000e+00
4.500000000000e+02 5.786049507930e-01 0.000000000000e+00 0.000000000000e+00
4.502500000000e+02 7.949123898757e-01 0.000000000000e+00 0.000000000000e+00
4.505000000000e+02 8.881561429402e-01 0.000000000000e+00 0.000000000000e+00
4.507500000000e+02 8.623685178124e-01 0.000000000000e+00 0.000000000000e+00
4.510000000000e+02 7.376045056488e-01 0.000000000000e+00 0.000000000000e+00
4.512500000000e+02 5.460775459640e-01 0.000000000000e+00 0.000000000000e+00
4.515000000000e+02 3.266331106539e-01 0.000000000000e+00 0.000000000000e+00
4.517500000000e+02 1.184045385106e-01 0.000000000000e+00 0.000000000000e+00
4.520000000000e+02 -4.538119853708e-02 0.000000000000e+00 0.000000000000e+00
4.522500000000e+02 -1.425000789297e-01 0.000000000000e+00 0.000000000000e+00
4.525000000000e+02 -1.649451603205e-01 0.000000000000e+00 0.000000000000e+00
4.527500000000e+02 -1.197576404205e-01 0.000000000000e+00 0.000000000000e+00
4.530000000000e+02 -2.733927559280e-02 0.000000000000e+00 0.000000000000e+00
4.532500000000e+02 8.249715854965e-02 0.000000000000e+00 0.000000000000e+00
4.535000000000e+02 1.761223245746e-01 0.000000000000e+00 0.000000000000e+00
4.537500000000e+02 2.224400572231e-01 0.000000000000e+00 0.000000000000e+00
4.540000000000e+02 1.989619307791e-01 0.000000000000e+00 0.000000000000e+00
4.542500000000e+02 9.659244251248e-02 0.000000000000e+00 0.000000000000e+00
4.545000000000e+02 -7.771412484937e-02 0.000000000000e+00 0.000000000000e+00
4.547500000000e+02 -3.009519496212e-01 0.000000000000e+00 0.000000000000e+00
4.550000000000e+02 -5.368385761599e-01 0.000000000000e+00 0.000000000000e+00
4.552500000000e+02 -7.410491064476e-01 0.000000000000e+00 0.000000000000e+00
4.555000000000e+02 -8.681862167129e-01 0.000000000000e+00 0.000000000000e+00
4.557500000000e+02 -8.794530379918e-01 0.000000000000e+00 0.000000000000e+00
4.560000000000e+02 -7.498342672820e-01 0.000000000000e+00 0.000000000000e+00
4.562500000000e+02 -4.736075594743e-01 0.000000000000e+00 0.000000000000e+00
4.565000000000e+02 -6.720678254594e-02 0.000000000000e+00 0.000000000000e+00
4.567500000000e+02 4.311820155267e-01 0.000000000000e+00 0.000000000000e+00
4.570000000000e+02 9.654402666030e-01 0.000000000000e+00 0.000000000000e+00
4.572500000000e+02 1.468385011231e+00 0.000000000000e+00 0.000000000000e+00
4.575000000000e+02 1.870834288971e+00 0.000000000000e+00 0.000000000000e+00
4.577500000000e+02 2.111640262023e+00 0.000000000000e+00 0.000000000000e+00
4.580000000000e+02 2.147249189255e+00 0.000000000000e+00 0.000000000000e+00
4.582500000000e+02 1.959341555347e+00 0.000000000000e+00 0.000000000000e+00
4.585000000000e+02 1.559314764494e+00 0.000000000000e+00 0.000000000000e+00
4.587500000000e+02 9.887726017605e-01 0.000000000000e+00 0.000000000000e+00
4.590000000000e+02 3.157285410908e-01 0.000000000000e+00 0.000000000000e+00
4.592500000000e+02 -3.731603938024e-01 0.000000000000e+00 0.000000000000e+00
4.595000000000e+02 -9.834229576724e-01 0.000000000000e+00 0.000000000000e+00
4.597500000000e+02 -1.425277401246e+00 0.000000000000e+00 0.000000000000e+00
4.600000000000e+02 -1.626119512031e+00 0.000000000000e+00 0.000000000000e+00
4.602500000000e+02 -1.541235230955e+00 0.000000000000e+00 0.000000000000e+00
4.605000000000e+02 -1.161158258765e+00 0.000000000000e+00 0.000000000000e+00
4.607500000000e+02 -5.145056547794e-01 0.000000000000e+00 0.000000000000e+00
4.610000000000e+02 3.342821458103e-01 0.000000000000e+00 0.000000000000e+00
4.612500000000e+02 1.292175452896e+00 0.000000000000e+00 0.000000000000e+00
4.615000000000e+02 2.248941691722e+00 0.000000000000e+00 0.000000000000e+00
4.617500000000e+02 3.091255889483e+00 0.000000000000e+00 0.000000000000e+00
4.620000000000e+02 3.717683912777e+00 0.000000000000e+00 0.000000000000e+00
4.622500000000e+02 4.052511805339e+00 0.000000000000e+00 0.000000000000e+00
4.625000000000e+02 4.056498406769e+00 0.000000000000e+00 0.000000000000e+00
4.627500000000e+02 3.733003552005e+00 0.000000000000e+00 0.000000000000e+00
4.630000000000e+02 3.128544015310e+00 0.000000000000e+00 0.000000000000e+00
4.632500000000e+02 2.327574575914e+00 0.000000000000e+00 0.000000000000e+00
4.635000000000e+02 1.442080588530e+00 0.000000000000e+00 0.000000000000e+00
4.637500000000e+02 5.972915848410e-01 0.000000000000e+00 0.000000000000e+00
4.640000000000e+02 -8.461958626767e-02 0.000000000000e+00 0.000000000000e+00
4.642500000000e+02 -5.006810438642e-01 0.000000000000e+00 0.000000000000e+00
4.645000000000e+02 -5.809270434152e-01 0.000000000000e+00 0.000000000000e+00
4.647500000000e+02 -2.979707802453e-01 0.000000000000e+00 0.000000000000e+00
4.650000000000e+02 3.289946790302e-01 0.000000000000e+00 0.000000000000e+00
4.652500000000e+02 1.236362496698e+00 0.000000000000e+00 0.000000000000e+00
4.655000000000e+02 2.324206707822e+00 0.000000000000e+00 0.000000000000e+00
4.657500000000e+02 3.469258721454e+00 0.000000000000e+00 0.000000000000e+00
4.660000000000e+02 4.541048386172e+00 0.000000000000e+00 0.000000000000e+00
4.662500000000e+02 5.419053047516e+00 0.000000000000e+00 0.000000000000e+00
4.665000000000e+02 6.008552106175e+00 0.000000000000e+00 0.000000000000e+00
4.667500000000e+02 6.253053479778e+00 0.000000000000e+00 0.000000000000e+00
4.670000000000e+02 6.141619769866e+00 0.000000000000e+00 0.000000000000e+00
4.672500000000e+02 5.710112766823e+00 0.000000000000e+00 0.000000000000e+00
4.675000000000e+02 5.036200112586e+00 0.000000000000e+00 0.000000000000e+00
4.677500000000e+02 4.228813691938e+00 0.000000000000e+00 0.000000000000e+00
4.680000000000e+02 3.413499063451e+00 0.000000000000e+00 0.000000000000e+00
4.682500000000e+02 2.715645927311e+00 0.000000000000e+00 0.000000000000e+00
4.685000000000e+02 2.243866127455e+00 0.000000000000e+00 0.000000000000e+00
4.687500000000e+02 2.075751190053e+00 0.000000000000e+00 0.000000000000e+00
4.690000000000e+02 2.247902402481e+00 0.000000000000e+00 0.000000000000e+00
4.692500000000e+02 2.751531597511e+00 0.000000000000e+00 0.000000000000e+00
4.695000000000e+02 3.534163899936e+00 0.000000000000e+00 0.000000000000e+00
4.697500000000e+02 4.507141659749e+00 0.000000000000e+00 0.000000000000e+00
4.700000000000e+02 5.557846642548e+00 0.000000000000e+00 0.000000000000e+00
4.702500000000e+02 6.564932234052e+00 0.000000000000e+00 0.000000000000e+00
4.705000000000e+02 7.414473030086e+00 0.000000000000e+00 0.000000000000e+00
4.707500000000e+02 8.014845483563e+00 0.000000000000e+00 0.000000000000e+00
4.710000000000e+02 8.308359176264e+00 0.000000000000e+00 0.000000000000e+00
4.712500000000e+02 8.278131132038e+00 0.000000000000e+00 0.000000000000e+00
4.715000000000e+02 7.949366316694e+00 0.000000000000e+00 0.000000000000e+00
4.717500000000e+02 7.384980731906e+00 0.000000000000e+00 0.000000000000e+00
4.720000000000e+02 6.676271366975e+00 0.000000000000e+00 0.000000000000e+00
4.722500000000e+02 5.929994414924e+00 0.000000000000e+00 0.000000000000e+00
4.725000000000e+02 5.253671507252e+00 0.000000000000e+00 0.000000000000e+00
4.727500000000e+02 4.741144345716e+00 0.000000000000e+00 0.000000000000e+00
4.730000000000e+02 4.460318856125e+00 0.000000000000e+00 0.000000000000e+00
4.732500000000e+02 4.444697810857e+00 0.000000000000e+00 0.000000000000e+00
4.735000000000e+02 4.689748639786e+00 0.000000000000e+00 0.000000000000e+00
4.737500000000e+02 5.154471538695e+00 0.000000000000e+00 0.000000000000e+00
4.740000000000e+02 5.767818609690e+00 0.000000000000e+00 0.000000000000e+00
4.742500000000e+02 6.438966415711e+00 0.000000000000e+00 0.000000000000e+00
4.745000000000e+02 7.069949193636e+00 0.000000000000e+00 0.000000000000e+00
4.747500000000e+02 7.568881847673e+00 0.000000000000e+00 0.000000000000e+00
4.750000000000e+02 7.861972910751e+00 0.000000000000e+00 0.000000000000e+00
4.752500000000e+02 7.902744859403e+00 0.000000000000e+00 0.000000000000e+00
4.755000000000e+02 7.677305614162e+00 0.000000000000e+00 0.000000000000e+00
4.757500000000e+02 7.205086121333e+00 0.000000000000e+00 0.000000000000e+00
4.760000000000e+02 6.535091980232e+00 0.000000000000e+00 0.000000000000e+00
4.762500000000e+02 5.738323537153e+00 0.000000000000e+00 0.000000000000e+00
4.765000000000e+02 4.897516543182e+00 0.000000000000e+00 0.000000000000e+00
4.767500000000e+02 4.095679803801e+00 0.000000000000e+00 0.000000000000e+00
4.770000000000e+02 3.405018630618e+00 0.000000000000e+00 0.000000000000e+00
4.772500000000e+02 2.877725168826e+00 0.000000000000e+00 0.000000000000e+00
4.775000000000e+02 2.539811174188e+00 0.000000000000e+00 0.000000000000e+00
4.777500000000e+02 2.388704287248e+00 0.000000000000e+00 0.000000000000e+00
4.780000000000e+02 2.394792757519e+00 0.000000000000e+00 0.000000000000e+00
4.782500000000e+02 2.506562104161e+00 0.000000000000e+00 0.000000000000e+00
4.785000000000e+02 2.658494474577e+00 0.000000000000e+00 0.000000000000e+00
4.787500000000e+02 2.780559374319e+00 0.000000000000e+00 0.000000000000e+00
4.790000000000e+02 2.807954615434e+00 0.000000000000e+00 0.000000000000e+00
4.792500000000e+02 2.689775181269e+00 0.000000000000e+00 0.000000000000e+00
4.795000000000e+02 2.395485180618e+00 0.000000000000e+00 0.000000000000e+00
4.797500000000e+02 1.918410087402e+00 0.000000000000e+00 0.000000000000e+00
4.800000000000e+02 1.275900596710e+00 0.000000000000e+00 0.000000000000e+00
4.802500000000e+02 5.062828313074e-01 0.000000000000e+00 0.000000000000e+00
4.805000000000e+02 -3.368618905125e-01 0.000000000000e+00 0.000000000000e+00
4.807500000000e+02 -1.192207662547e+00 0.000000000000e+00 0.000000000000e+00
4.810000000000e+02 -1.998901450275e+00 0.000000000000e+00 0.000000000000e+00
4.812500000000e+02 -2.704355594893e+00 0.000000000000e+00 0.000000000000e+00
4.815000000000e+02 -3.270590163097e+00 0.000000000000e+00 0.000000000000e+00
4.817500000000e+02 -3.678340130233e+00 0.000000000000e+00 0.000000000000e+00
4.820000000000e+02 -3.928477667654e+00 0.000000000000e+00 0.000000000000e+00
4.822500000000e+02 -4.040680573274e+00 0.000000000000e+00 0.000000000000e+00
4.825000000000e+02 -4.049650661384e+00 0.000000000000e+00 0.000000000000e+00
4.827500000000e+02 -3.999500820166e+00 0.000000000000e+00 0.000000000000e+00
4.830000000000e+02 -3.937146737642e+00 0.000000000000e+00 0.000000000000e+00
4.832500000000e+02 -3.905634339488e+00 0.000000000000e+00 0.000000000000e+00
4.835000000000e+02 -3.938299789055e+00 0.000000000000e+00 0.000000000000e+00
4.837500000000e+02 -4.054506219733e+00 0.000000000000e+00 0.000000000000e+00
4.840000000000e+02 -4.257456352031e+00 0.000000000000e+00 0.000000000000e+00
4.842500000000e+02 -4.534280046622e+00 0.000000000000e+00 0.000000000000e+00
4.845000000000e+02 -4.858283446893e+00 0.000000000000e+00 0.000000000000e+00
4.847500000000e+02 -5.192963964166e+00 0.000000000000e+00 0.000000000000e+00
4.850000000000e+02 -5.497179115860e+00 0.000000000000e+00 0.000000000000e+00
4.852500000000e+02 -5.730732651284e+00 0.000000000000e+00 0.000000000000e+00
4.855000000000e+02 -5.859620503727e+00 0.000000000000e+00 0.000000000000e+00
4.857500000000e+02 -5.860259516259e+00 0.000000000000e+00 0.000000000000e+00
4.860000000000e+02 -5.722187918503e+00 0.000000000000e+00 0.000000000000e+00
4.862500000000e+02 -5.448951978340e+00 0.000000000000e+00 0.000000000000e+00
4.865000000000e+02 -5.057145421407e+00 0.000000000000e+00 0.000000000000e+00
4.867500000000e+02 -4.573812581330e+00 0.000000000000e+00 0.000000000000e+00
4.870000000000e+02 -4.032631110829e+00 0.000000000000e+00 0.000000000000e+00
4.872500000000e+02 -3.469430570983e+00 0.000000000000e+00 0.000000000000e+00
4.875000000000e+02 -2.917664160574e+00 0.000000000000e+00 0.000000000000e+00
4.877500000000e+02 -2.404428252236e+00 0.000000000000e+00 0.000000000000e+00
4.880000000000e+02 -1.947525348791e+00 0.000000000000e+00 0.000000000000e+00
4.882500000000e+02 -1.553907199011e+00 0.000000000000e+00 0.000000000000e+00
4.885000000000e+02 -1.219639638251e+00 0.000000000000e+00 0.000000000000e+00
4.887500000000e+02 -9.313262437367e-01 0.000000000000e+00 0.000000000000e+00
4.890000000000e+02 -6.687409326423e-01 0.000000000000e+00 0.000000000000e+00
4.892500000000e+02 -4.082733931411e-01 0.000000000000e+00 0.000000000000e+00
4.895000000000e+02 -1.267025587232e-01 0.000000000000e+00 0.000000000000e+00
4.897500000000e+02 1.952091275668e-01 0.000000000000e+00 0.000000000000e+00
4.900000000000e+02 5.697643428492e-01 0.000000000000e+00 0.000000000000e+00
4.902500000000e+02 1.000385028764e+00 0.000000000000e+00 0.000000000000e+00
4.905000000000e+02 1.480891504891e+00 0.000000000000e+00 0.000000000000e+00
4.907500000000e+02 1.996060702700e+00 0.000000000000e+00 0.000000000000e+00
4.910000000000e+02 2.523352054622e+00 0.000000000000e+00 0.000000000000e+00
4.912500000000e+02 3.035544519212e+00 0.000000000000e+00 0.000000000000e+00
4.915000000000e+02 3.503921126885e+00 0.000000000000e+00 0.000000000000e+00
4.917500000000e+02 3.901580221132e+00 0.000000000000e+00 0.000000000000e+00
4.920000000000e+02 4.206450497072e+00 0.000000000000e+00 0.000000000000e+00
4.922500000000e+02 4.403638224756e+00 0.000000000000e+00 0.000000000000e+00
4.925000000000e+02 4.486831398661e+00 0.000000000000e+00 0.000000000000e+00
4.927500000000e+02 4.458613448438e+00 0.000000000000e+00 0.000000000000e+00
4.930000000000e+02 4.329681654675e+00 0.000000000000e+00 0.000000000000e+00
4.932500000000e+02 4.117104387782e+00 0.000000000000e+00 0.000000000000e+00
4.935000000000e+02 3.841869583349e+00 0.000000000000e+00 0.000000000000e+00
4.937500000000e+02 3.526060373542e+00 0.000000000000e+00 0.000000000000e+00
4.940000000000e+02 3.190033036997e+00 0.000000000000e+00 0.000000000000e+00
4.942500000000e+02 2.849963577969e+00 0.000000000000e+00 0.000000000000e+00
4.945000000000e+02 2.516074425064e+00 0.000000000000e+00 0.000000000000e+00
4.947500000000e+02 2.191759642491e+00 0.000000000000e+00 0.000000000000e+00
4.950000000000e+02 1.873707894134e+00 0.000000000000e+00 0.000000000000e+00
4.952500000000e+02 1.552992398245e+00 0.000000000000e+00 0.000000000000e+00
4.955000000000e+02 1.216972575468e+00 0.000000000000e+00 0.000000000000e+00
4.957500000000e+02 8.517484774306e-01 0.000000000000e+00 0.000000000000e+00
4.960000000000e+02 4.448391197763e-01 0.000000000000e+00 0.000000000000e+00
4.962500000000e+02 -1.227197421879e-02 0.000000000000e+00 0.000000000000e+00
4.965000000000e+02 -5.220631391297e-01 0.000000000000e+00 0.000000000000e+00
4.967500000000e+02 -1.079651377553e+00 0.000000000000e+00 0.000000000000e+00
4.970000000000e+02 -1.672402272401e+00 0.000000000000e+00 0.000000000000e+00
4.972500000000e+02 -2.280536597835e+00 0.000000000000e+00 0.000000000000e+00
4.975000000000e+02 -2.878670010771e+00 0.000000000000e+00 0.000000000000e+00
4.977500000000e+02 -3.438102937263e+00 0.000000000000e+00 0.000000000000e+00
4.980000000000e+02 -3.929581622513e+00 0.000000000000e+00 0.000000000000e+00
4.982500000000e+02 -4.326190631397e+00 0.000000000000e+00 0.000000000000e+00
4.985000000000e+02 -4.606019794322e+00 0.000000000000e+00 0.000000000000e+00
4.987500000000e+02 -4.754277146358e+00 0.000000000000e+00 0.000000000000e+00
4.990000000000e+02 -4.764590407947e+00 0.000000000000e+00 0.000000000000e+00
4.992500000000e+02 -4.639344102289e+00 0.000000000000e+00 0.000000000000e+00
4.995000000000e+02 -4.389024155684e+00 0.000000000000e+00 0.000000000000e+00
4.997500000000e+02 -4.030670650746e+00 0.000000000000e+00 0.000000000000e+00
5.000000000000e+02 -3.585655425080e+00 0.000000000000e+00 0.000000000000e+00
5.002500000000e+02 -3.077089003887e+00 0.000000000000e+00 0.000000000000e+00
5.005000000000e+02 -2.527208995502e+00 0.000000000000e+00 0.000000000000e+00
5.007500000000e+02 -1.955102771555e+00 0.000000000000e+00 0.000000000000e+00
5.010000000000e+02 -1.375070340660e+00 0.000000000000e+00 0.000000000000e+00
5.012500000000e+02 -7.958444945790e-01 0.000000000000e+00 0.000000000000e+00
5.015000000000e+02 -2.207659624598e-01 0.000000000000e+00 0.000000000000e+00
5.017500000000e+02 3.511228367778e-01 0.000000000000e+00 0.000000000000e+00
5.020000000000e+02 9.232328049671e-01 0.000000000000e+00 0.000000000000e+00
5.022500000000e+02 1.499109152213e+00 0.000000000000e+00 0.000000000000e+00
5.025000000000e+02 2.079988943577e+00 0.000000000000e+00 0.000000000000e+00
5.027500000000e+02 2.662611941585e+00 0.000000000000e+00 0.000000000000e+00
5.030000000000e+02 3.237635910522e+00 0.000000000000e+00 0.000000000000e+00
5.032500000000e+02 3.788932706554e+00 0.000000000000e+00 0.000000000000e+00
5.035000000000e+02 4.293926596884e+00 0.000000000000e+00 0.000000000000e+00
5.037500000000e+02 4.724996222169e+00 0.000000000000e+00 0.000000000000e+00
5.040000000000e+02 5.051815065088e+00 0.000000000000e+00 0.000000000000e+00
5.042500000000e+02 5.244372095278e+00 0.000000000000e+00 0.000000000000e+00
5.045000000000e+02 5.276312855519e+00 0.000000000000e+00 0.000000000000e+00
5.047500000000e+02 5.128186049030e+00 0.000000000000e+00 0.000000000000e+00
5.050000000000e+02 4.790180019292e+00 0.000000000000e+00 0.000000000000e+00
5.052500000000e+02 4.263988382604e+00 0.000000000000e+00 0.000000000000e+00
5.055000000000e+02 3.563547880623e+00 0.000000000000e+00 0.000000000000e+00
5.057500000000e+02 2.714530855136e+00 0.000000000000e+00 0.000000000000e+00
5.060000000000e+02 1.752631140582e+00 0.000000000000e+00 0.000000000000e+00
5.062500000000e+02 7.208345815028e-01 0.000000000000e+00 0.000000000000e+00
5.065000000000e+02 -3.340069094643e-01 0.000000000000e+00 0.000000000000e+00
5.067500000000e+02 -1.364893344769e+00 0.000000000000e+00 0.000000000000e+00
5.070000000000e+02 -2.328250841751e+00 0.000000000000e+00 0.000000000000e+00
5.072500000000e+02 -3.186953114774e+00 0.000000000000e+00 0.000000000000e+00
5.075000000000e+02 -3.912463144184e+00 0.000000000000e+00 0.000000000000e+00
5.077500000000e+02 -4.485893005952e+00 0.000000000000e+00 0.000000000000e+00
5.080000000000e+02 -4.897930836859e+00 0.000000000000e+00 0.000000000000e+00
5.082500000000e+02 -5.147739541655e+00 0.000000000000e+00 0.000000000000e+00
5.085000000000e+02 -5.241070143774e+00 0.000000000000e+00 0.000000000000e+00
5.087500000000e+02 -5.187934033677e+00 0.000000000000e+00 0.000000000000e+00
5.090000000000e+02 -5.000228357202e+00 0.000000000000e+00 0.000000000000e+00
5.092500000000e+02 -4.689700277629e+00 0.000000000000e+00 0.000000000000e+00
5.095000000000e+02 -4.266570079147e+00 0.000000000000e+00 0.000000000000e+00
5.097500000000e+02 -3.739019564052e+00 0.000000000000e+00 0.000000000000e+00
5.100000000000e+02 -3.113607415305e+00 0.000000000000e+00 0.000000000000e+00
5.102500000000e+02 -2.396518302768e+00 0.000000000000e+00 0.000000000000e+00
5.105000000000e+02 -1.595410323924e+00 0.000000000000e+00 0.000000000000e+00
5.107500000000e+02 -7.215170985579e-01 0.000000000000e+00 0.000000000000e+00
5.110000000000e+02 2.083969907905e-01 0.000000000000e+00 0.000000000000e+00
5.112500000000e+02 1.170627893630e+00 0.000000000000e+00 0.000000000000e+00
5.115000000000e+02 2.134006056900e+00 0.000000000000e+00 0.000000000000e+00
5.117500000000e+02 3.060474833015e+00 0.000000000000e+00 0.000000000000e+00
5.120000000000e+02 3.906841544905e+00 0.000000000000e+00 0.000000000000e+00
5.122500000000e+02 4.627600854850e+00 0.000000000000e+00 0.000000000000e+00
5.125000000000e+02 5.178569076082e+00 0.000000000000e+00 0.000000000000e+00
5.127500000000e+02 5.520937801942e+00 0.000000000000e+00 0.000000000000e+00
5.130000000000e+02 5.625274624949e+00 0.000000000000e+00 0.000000000000e+00
5.132500000000e+02 5.474979911620e+00 0.000000000000e+00 0.000000000000e+00
5.135000000000e+02 5.068755177246e+00 0.000000000000e+00 0.000000000000e+00
5.137500000000e+02 4.421745064763e+00 0.000000000000e+00 0.000000000000e+00
5.140000000000e+02 3.565167426788e+00 0.000000000000e+00 0.000000000000e+00
5.142500000000e+02 2.544424290653e+00 0.000000000000e+00 0.000000000000e+00
5.145000000000e+02 1.415866754036e+00 0.000000000000e+00 0.000000000000e+00
5.147500000000e+02 2.425451197792e-01 0.000000000000e+00 0.000000000000e+00
5.150000000000e+02 -9.106089848033e-01 0.000000000000e+00 0.000000000000e+00
5.152500000000e+02 -1.981663885984e+00 0.000000000000e+00 0.000000000000e+00
5.155000000000e+02 -2.916134259475e+00 0.000000000000e+00 0.000000000000e+00
5.157500000000e+02 -3.670562630805e+00 0.000000000000e+00 0.000000000000e+00
5.160000000000e+02 -4.214925396062e+00 0.000000000000e+00 0.000000000000e+00
5.162500000000e+02 -4.533705789528e+00 0.000000000000e+00 0.000000000000e+00
5.165000000000e+02 -4.625641046604e+00 0.000000000000e+00 0.000000000000e+00
5.167500000000e+02 -4.502304880634e+00 0.000000000000e+00 0.000000000000e+00
5.170000000000e+02 -4.185808847155e+00 0.000000000000e+00 0.000000000000e+00
5.172500000000e+02 -3.705981946050e+00 0.000000000000e+00 0.000000000000e+00
5.175000000000e+02 -3.097408936425e+00 0.000000000000e+00 0.000000000000e+00
5.177500000000e+02 -2.396674597794e+00 0.000000000000e+00 0.000000000000e+00
5.180000000000e+02 -1.640081840664e+00 0.000000000000e+00 0.000000000000e+00
5.182500000000e+02 -8.620009554415e-01 0.000000000000e+00 0.000000000000e+00
5.185000000000e+02 -9.388430930159e-02 0.000000000000e+00 0.000000000000e+00
5.187500000000e+02 6.361345045252e-01 0.000000000000e+00 0.000000000000e+00
5.190000000000e+02 1.303227643496e+00 0.000000000000e+00 0.000000000000e+00
5.192500000000e+02 1.885667252646e+00 0.000000000000e+00 0.000000000000e+00
5.195000000000e+02 2.364653040728e+00 0.000000000000e+00 0.000000000000e+00
5.197500000000e+02 2.724359653679e+00 0.000000000000e+00 0.000000000000e+00
5.200000000000e+02 2.952314495193e+00 0.000000000000e+00 0.000000000000e+00
5.202500000000e+02 3.040118920457e+00 0.000000000000e+00 0.000000000000e+00
5.205000000000e+02 2.984423899903e+00 0.000000000000e+00 0.000000000000e+00
5.207500000000e+02 2.787983763240e+00 0.000000000000e+00 0.000000000000e+00
5.210000000000e+02 2.460554588102e+00 0.000000000000e+00 0.000000000000e+00
5.212500000000e+02 2.019388327942e+00 0.000000000000e+00 0.000000000000e+00
5.215000000000e+02 1.489104227253e+00 0.000000000000e+00 0.000000000000e+00
5.217500000000e+02 9.007922492749e-01 0.000000000000e+00 0.000000000000e+00
5.220000000000e+02 2.903088293080e-01 0.000000000000e+00 0.000000000000e+00
5.222500000000e+02 -3.041526046117e-01 0.000000000000e+00 0.000000000000e+00
5.225000000000e+02 -8.450142196444e-01 0.000000000000e+00 0.000000000000e+00
5.227500000000e+02 -1.298489271277e+00 0.000000000000e+00 0.000000000000e+00
5.230000000000e+02 -1.637620150057e+00 0.000000000000e+00 0.000000000000e+00
5.232500000000e+02 -1.844807329993e+00 0.000000000000e+00 0.000000000000e+00
5.235000000000e+02 -1.913498851664e+00 0.000000000000e+00 0.000000000000e+00
5.237500000000e+02 -1.848799725843e+00 0.000000000000e+00 0.000000000000e+00
5.240000000000e+02 -1.666887414912e+00 0.000000000000e+00 0.000000000000e+00
5.242500000000e+02 -1.393266203856e+00 0.000000000000e+00 0.000000000000e+00
5.245000000000e+02 -1.060039504552e+00 0.000000000000e+00 0.000000000000e+00
5.247500000000e+02 -7.025044731618e-01 0.000000000000e+00 0.000000000000e+00
5.250000000000e+02 -3.554601510271e-01 0.000000000000e+00 0.000000000000e+00
5.252500000000e+02 -4.965651382042e-02 0.000000000000e+00 0.000000000000e+00
5.255000000000e+02 1.912075920607e-01 0.000000000000e+00 0.000000000000e+00
5.257500000000e+02 3.526016545068e-01 0.000000000000e+00 0.000000000000e+00
5.260000000000e+02 4.301741125978e-01 0.000000000000e+00 0.000000000000e+00
5.262500000000e+02 4.295749844798e-01 0.000000000000e+00 0.000000000000e+00
5.265000000000e+02 3.651560442230e-01 0.000000000000e+00 0.000000000000e+00
5.267500000000e+02 2.577477343383e-01 0.000000000000e+00 0.000000000000e+00
5.270000000000e+02 1.318149427992e-01 0.000000000000e+00 0.000000000000e+00
5.272500000000e+02 1.235354258529e-02 0.000000000000e+00 0.000000000000e+00
5.275000000000e+02 -7.809967713572e-02 0.000000000000e+00 0.000000000000e+00
5.277500000000e+02 -1.220080288489e-01 0.000000000000e+00 0.000000000000e+00
5.280000000000e+02 -1.086678834232e-01 0.000000000000e+00 0.000000000000e+00
5.282500000000e+02 -3.517770395584e-02 0.000000000000e+00 0.000000000000e+00
5.285000000000e+02 9.349913311071e-02 0.000000000000e+00 0.000000000000e+00
5.287500000000e+02 2.653123766506e-01 0.000000000000e+00 0.000000000000e+00
5.290000000000e+02 4.625908224567e-01 0.000000000000e+00 0.000000000000e+00
5.292500000000e+02 6.639853120781e-01 0.000000000000e+00 0.000000000000e+00
5.295000000000e+02 8.466541925243e-01 0.000000000000e+00 0.000000000000e+00
5.297500000000e+02 9.884652505107e-01 0.000000000000e+00 0.000000000000e+00
5.300000000000e+02 1.070022580638e+00 0.000000000000e+00 0.000000000000e+00
5.302500000000e+02 1.076377027812e+00 0.000000000000e+00 0.000000000000e+00
5.305000000000e+02 9.983333509920e-01 0.000000000000e+00 0.000000000000e+00
5.307500000000e+02 8.333156161371e-01 0.000000000000e+00 0.000000000000e+00
5.310000000000e+02 5.857869970068e-01 0.000000000000e+00 0.000000000000e+00
5.312500000000e+02 2.672378757245e-01 0.000000000000e+00 0.000000000000e+00
5.315000000000e+02 -1.042416414968e-01 0.000000000000e+00 0.000000000000e+00
5.317500000000e+02 -5.047962615611e-01 0.000000000000e+00 0.000000000000e+00
5.320000000000e+02 -9.060474619532e-01 0.000000000000e+00 0.000000000000e+00
5.322500000000e+02 -1.276744185959e+00 0.000000000000e+00 0.000000000000e+00
5.325000000000e+02 -1.584808835602e+00 0.000000000000e+00 0.000000000000e+00
5.327500000000e+02 -1.799730486625e+00 0.000000000000e+00 0.000000000000e+00
5.330000000000e+02 -1.895203614025e+00 0.000000000000e+00 0.000000000000e+00
5.332500000000e+02 -1.851844417646e+00 0.000000000000e+00 0.000000000000e+00
5.335000000000e+02 -1.659749462699e+00 0.000000000000e+00 0.000000000000e+00
5.337500000000e+02 -1.320607441750e+00 0.000000000000e+00 0.000000000000e+00
5.340000000000e+02 -8.490497653611e-01 0.000000000000e+00 0.000000000000e+00
5.342500000000e+02 -2.729424396503e-01 0.000000000000e+00 0.000000000000e+00
5.345000000000e+02 3.676119032382e-01 0.000000000000e+00 0.000000000000e+00
5.347500000000e+02 1.022676638230e+00 0.000000000000e+00 0.000000000000e+00
5.350000000000e+02 1.636245555192e+00 0.000000000000e+00 0.000000000000e+00
5.352500000000e+02 2.151144156691e+00 0.000000000000e+00 0.000000000000e+00
5.355000000000e+02 2.514660616562e+00 0.000000000000e+00 0.000000000000e+00
5.357500000000e+02 2.684344158292e+00 0.000000000000e+00 0.000000000000e+00
5.360000000000e+02 2.633308258479e+00 0.000000000000e+00 0.000000000000e+00
5.362500000000e+02 2.354352875860e+00 0.000000000000e+00 0.000000000000e+00
5.365000000000e+02 1.862287343483e+00 0.000000000000e+00 0.000000000000e+00
5.367500000000e+02 1.193995004225e+00 0.000000000000e+00 0.000000000000e+00
5.370000000000e+02 4.060198491402e-01 0.000000000000e+00 0.000000000000e+00
5.372500000000e+02 -4.302510582473e-01 0.000000000000e+00 0.000000000000e+00
5.375000000000e+02 -1.235423631946e+00 0.000000000000e+00 0.000000000000e+00
5.377500000000e+02 -1.930277128396e+00 0.000000000000e+00 0.000000000000e+00
5.380000000000e+02 -2.444392052395e+00 0.000000000000e+00 0.000000000000e+00
5.382500000000e+02 -2.724208323424e+00 0.000000000000e+00 0.000000000000e+00
5.385000000000e+02 -2.739502523302e+00 0.000000000000e+00 0.000000000000e+00
5.387500000000e+02 -2.487413972883e+00 0.000000000000e+00 0.000000000000e+00
5.390000000000e+02 -1.993414718176e+00 0.000000000000e+00 0.000000000000e+00
5.392500000000e+02 -1.308979463114e+00 0.000000000000e+00 0.000000000000e+00
5.395000000000e+02 -5.061239457095e-01 0.000000000000e+00 0.000000000000e+00
5.397500000000e+02 3.306097640382e-01 0.000000000000e+00 0.000000000000e+00
5.400000000000e+02 1.113791644222e+00 0.000000000000e+00 0.000000000000e+00
5.402500000000e+02 1.763195654394e+00 0.000000000000e+00 0.000000000000e+00
5.405000000000e+02 2.215082593089e+00 0.000000000000e+00 0.000000000000e+00
5.407500000000e+02 2.429485739779e+00 0.000000000000e+00 0.000000000000e+00
5.410000000000e+02 2.394548546521e+00 0.000000000000e+00 0.000000000000e+00
5.412500000000e+02 2.127336617376e+00 0.000000000000e+00 0.000000000000e+00
5.415000000000e+02 1.671007116791e+00 0.000000000000e+00 0.000000000000e+00
5.417500000000e+02 1.088705737517e+00 0.000000000000e+00 0.000000000000e+00
5.420000000000e+02 4.550068025157e-01 0.000000000000e+00 0.000000000000e+00
5.422500000000e+02 -1.539478465233e-01 0.000000000000e+00 0.000000000000e+00
5.425000000000e+02 -6.702714147966e-01 0.000000000000e+00 0.000000000000e+00
5.427500000000e+02 -1.042777869349e+00 0.000000000000e+00 0.000000000000e+00
5.430000000000e+02 -1.242903105878e+00 0.000000000000e+00 0.000000000000e+00
5.432500000000e+02 -1.267309906059e+00 0.000000000000e+00 0.000000000000e+00
5.435000000000e+02 -1.136858121680e+00 0.000000000000e+00 0.000000000000e+00
5.437500000000e+02 -8.921450718529e-01 0.000000000000e+00 0.000000000000e+00
5.440000000000e+02 -5.863195959437e-01 0.000000000000e+00 0.000000000000e+00
5.442500000000e+02 -2.762729987523e-01 0.000000000000e+00 0.000000000000e+00
5.445000000000e+02 -1.355061207569e-02 0.000000000000e+00 0.000000000000e+00
5.447500000000e+02 1.636294954227e-01 0.000000000000e+00 0.000000000000e+00
5.450000000000e+02 2.360288081381e-01 0.000000000000e+00 0.000000000000e+00
5.452500000000e+02 2.058410036821e-01 0.000000000000e+00 0.000000000000e+00
5.455000000000e+02 9.556261438732e-02 0.000000000000e+00 0.000000000000e+00
5.457500000000e+02 -5.654635726929e-02 0.000000000000e+00 0.000000000000e+00
5.460000000000e+02 -2.037025621447e-01 0.000000000000e+00 0.000000000000e+00
5.462500000000e+02 -2.993926862129e-01 0.000000000000e+00 0.000000000000e+00
5.465000000000e+02 -3.063030054015e-01 0.000000000000e+00 0.000000000000e+00
5.467500000000e+02 -2.039125737271e-01 0.000000000000e+00 0.000000000000e+00
5.470000000000e+02 6.549568949043e-03 0.000000000000e+00 0.000000000000e+00
5.472500000000e+02 3.007016496057e-01 0.000000000000e+00 0.000000000000e+00
5.475000000000e+02 6.335425365013e-01 0.000000000000e+00 0.000000000000e+00
5.477500000000e+02 9.456882616473e-01 0.000000000000e+00 0.000000000000e+00
5.480000000000e+02 1.172478438447e+00 0.000000000000e+00 0.000000000000e+00
5.482500000000e+02 1.254626335628e+00 0.000000000000e+00 0.000000000000e+00
5.485000000000e+02 1.148780311485e+00 0.000000000000e+00 0.000000000000e+00
5.487500000000e+02 8.362990283078e-01 0.000000000000e+00 0.000000000000e+00
5.490000000000e+02 3.287374238140e-01 0.000000000000e+00 0.000000000000e+00
5.492500000000e+02 -3.310249131785e-01 0.000000000000e+00 0.000000000000e+00
5.495000000000e+02 -1.072463356502e+00 0.000000000000e+00 0.000000000000e+00
5.497500000000e+02 -1.805631578964e+00 0.000000000000e+00 0.000000000000e+00
5.500000000000e+02 -2.432957295281e+00 0.000000000000e+00 0.000000000000e+00
5.502500000000e+02 -2.863046620216e+00 0.000000000000e+00 0.000000000000e+00
5.505000000000e+02 -3.024549015213e+00 0.000000000000e+00 0.000000000000e+00
5.507500000000e+02 -2.878024716677e+00 0.000000000000e+00 0.000000000000e+00
5.510000000000e+02 -2.423948016440e+00 0.000000000000e+00 0.000000000000e+00
5.512500000000e+02 -1.705456335313e+00 0.000000000000e+00 0.000000000000e+00
5.515000000000e+02 -8.051573698477e-01 0.000000000000e+00 0.000000000000e+00
5.517500000000e+02 1.638600838820e-01 0.000000000000e+00 0.000000000000e+00
5.520000000000e+02 1.071819088021e+00 0.000000000000e+00 0.000000000000e+00
5.522500000000e+02 1.789121575255e+00 0.000000000000e+00 0.000000000000e+00
5.525000000000e+02 2.204043662462e+00 0.000000000000e+00 0.000000000000e+00
5.527500000000e+02 2.238801391577e+00 0.000000000000e+00 0.000000000000e+00
5.530000000000e+02 1.861661939772e+00 0.000000000000e+00 0.000000000000e+00
5.532500000000e+02 1.093245608490e+00 0.000000000000e+00 0.000000000000e+00
5.535000000000e+02 5.914766755553e-03 0.000000000000e+00 0.000000000000e+00
5.537500000000e+02 -1.283921523108e+00 0.000000000000e+00 0.000000000000e+00
5.540000000000e+02 -2.629772075078e+00 0.000000000000e+00 0.000000000000e+00
5.542500000000e+02 -3.873581015186e+00 0.000000000000e+00 0.000000000000e+00
5.545000000000e+02 -4.866396159308e+00 0.000000000000e+00 0.000000000000e+00
5.547500000000e+02 -5.488419263615e+00 0.000000000000e+00 0.000000000000e+00
5.550000000000e+02 -5.665680232947e+00 0.000000000000e+00 0.000000000000e+00
5.552500000000e+02 -5.380974178757e+00 0.000000000000e+00 0.000000000000e+00
5.555000000000e+02 -4.677435399862e+00 0.000000000000e+00 0.000000000000e+00
5.557500000000e+02 -3.654099702363e+00 0.000000000000e+00 0.000000000000e+00
5.560000000000e+02 -2.453893653720e+00 0.000000000000e+00 0.000000000000e+00
5.562500000000e+02 -1.245536160902e+00 0.000000000000e+00 0.000000000000e+00
5.565000000000e+02 -2.016971337833e-01 0.000000000000e+00 0.000000000000e+00
5.567500000000e+02 5.236929915065e-01 0.000000000000e+00 0.000000000000e+00
5.570000000000e+02 8.159314934312e-01 0.000000000000e+00 0.000000000000e+00
5.572500000000e+02 6.150389575634e-01 0.000000000000e+00 0.000000000000e+00
5.575000000000e+02 -7.587989825230e-02 0.000000000000e+00 0.000000000000e+00
5.577500000000e+02 -1.190602502770e+00 0.000000000000e+00 0.000000000000e+00
5.580000000000e+02 -2.608151747886e+00 0.000000000000e+00 0.000000000000e+00
5.582500000000e+02 -4.168485356070e+00 0.000000000000e+00 0.000000000000e+00
5.585000000000e+02 -5.693438704456e+00 0.000000000000e+00 0.000000000000e+00
5.587500000000e+02 -7.010125595859e+00 0.000000000000e+00 0.000000000000e+00
5.590000000000e+02 -7.973658482565e+00 0.000000000000e+00 0.000000000000e+00
5.592500000000e+02 -8.486135313306e+00 0.000000000000e+00 0.000000000000e+00
5.595000000000e+02 -8.509343678894e+00 0.000000000000e+00 0.000000000000e+00
5.597500000000e+02 -8.069485328493e+00 0.000000000000e+00 0.000000000000e+00
5.600000000000e+02 -7.253307924317e+00 0.000000000000e+00 0.000000000000e+00
5.602500000000e+02 -6.196196510164e+00 0.000000000000e+00 0.000000000000e+00
5.605000000000e+02 -5.063863870921e+00 0.000000000000e+00 0.000000000000e+00
5.607500000000e+02 -4.030137406244e+00 0.000000000000e+00 0.000000000000e+00
5.610000000000e+02 -3.253853190297e+00 0.000000000000e+00 0.000000000000e+00
5.612500000000e+02 -2.857966839251e+00 0.000000000000e+00 0.000000000000e+00
5.615000000000e+02 -2.913664741653e+00 0.000000000000e+00 0.000000000000e+00
5.617500000000e+02 -3.431556159389e+00 0.000000000000e+00 0.000000000000e+00
5.620000000000e+02 -4.361046544151e+00 0.000000000000e+00 0.000000000000e+00
5.622500000000e+02 -5.597872482955e+00 0.000000000000e+00 0.000000000000e+00
5.625000000000e+02 -6.998674326643e+00 0.000000000000e+00 0.000000000000e+00
5.627500000000e+02 -8.400545273338e+00 0.000000000000e+00 0.000000000000e+00
5.630000000000e+02 -9.642852083722e+00 0.000000000000e+00 0.000000000000e+00
5.632500000000e+02 -1.058835707965e+01 0.000000000000e+00 0.000000000000e+00
5.635000000000e+02 -1.114081458022e+01 0.000000000000e+00 0.000000000000e+00
5.637500000000e+02 -1.125674143111e+01 0.000000000000e+00 0.000000000000e+00
5.640000000000e+02 -1.094989223779e+01 0.000000000000e+00 0.000000000000e+00
5.642500000000e+02 -1.028798601214e+01 0.000000000000e+00 0.000000000000e+00
5.645000000000e+02 -9.382289388034e+00 0.000000000000e+00 0.000000000000e+00
5.647500000000e+02 -8.371616329376e+00 0.000000000000e+00 0.000000000000e+00
5.650000000000e+02 -7.403026450514e+00 0.000000000000e+00 0.000000000000e+00
5.652500000000e+02 -6.611899500124e+00 0.000000000000e+00 0.000000000000e+00
5.655000000000e+02 -6.104085115011e+00 0.000000000000e+00 0.000000000000e+00
5.657500000000e+02 -5.942480141032e+00 0.000000000000e+00 0.000000000000e+00
5.660000000000e+02 -6.139726852109e+00 0.000000000000e+00 0.000000000000e+00
5.662500000000e+02 -6.657852212821e+00 0.000000000000e+00 0.000000000000e+00
5.665000000000e+02 -7.414706010759e+00 0.000000000000e+00 0.000000000000e+00
5.667500000000e+02 -8.296138443350e+00 0.000000000000e+00 0.000000000000e+00
5.670000000000e+02 -9.172110073622e+00 0.000000000000e+00 0.000000000000e+00
5.672500000000e+02 -9.914446741506e+00 0.000000000000e+00 0.000000000000e+00
5.675000000000e+02 -1.041379725538e+01 0.000000000000e+00 0.000000000000e+00
5.677500000000e+02 -1.059353420778e+01 0.000000000000e+00 0.000000000000e+00
5.680000000000e+02 -1.041882298139e+01 0.000000000000e+00 0.000000000000e+00
5.682500000000e+02 -9.899795305925e+00 0.000000000000e+00 0.000000000000e+00
5.685000000000e+02 -9.088597110637e+00 0.000000000000e+00 0.000000000000e+00
5.687500000000e+02 -8.070917909692e+00 0.000000000000e+00 0.000000000000e+00
5.690000000000e+02 -6.953335831576e+00 0.000000000000e+00 0.000000000000e+00
5.692500000000e+02 -5.848332938119e+00 0.000000000000e+00 0.000000000000e+00
5.695000000000e+02 -4.859085556148e+00 0.000000000000e+00 0.000000000000e+00
5.697500000000e+02 -4.066089225464e+00 0.000000000000e+00 0.000000000000e+00
5.700000000000e+02 -3.517354231637e+00 0.000000000000e+00 0.000000000000e+00
5.702500000000e+02 -3.223359861955e+00 0.000000000000e+00 0.000000000000e+00
5.705000000000e+02 -3.157266597288e+00 0.000000000000e+00 0.000000000000e+00
5.707500000000e+02 -3.260154784023e+00 0.000000000000e+00 0.000000000000e+00
5.710000000000e+02 -3.450387219309e+00 0.000000000000e+00 0.000000000000e+00
5.712500000000e+02 -3.635670752208e+00 0.000000000000e+00 0.000000000000e+00
5.715000000000e+02 -3.726083790493e+00 0.000000000000e+00 0.000000000000e+00
5.717500000000e+02 -3.646275924903e+00 0.000000000000e+00 0.000000000000e+00
5.720000000000e+02 -3.345230937085e+00 0.000000000000e+00 0.000000000000e+00
5.722500000000e+02 -2.802379920190e+00 0.000000000000e+00 0.000000000000e+00
5.725000000000e+02 -2.029394518534e+00 0.000000000000e+00 0.000000000000e+00
5.727500000000e+02 -1.067601265660e+00 0.000000000000e+00 0.000000000000e+00
5.730000000000e+02 1.844923996872e-02 0.000000000000e+00 0.000000000000e+00
5.732500000000e+02 1.150229715781e+00 0.000000000000e+00 0.000000000000e+00
5.735000000000e+02 2.245937380011e+00 0.000000000000e+00 0.000000000000e+00
5.737500000000e+02 3.231150904810e+00 0.000000000000e+00 0.000000000000e+00
5.740000000000e+02 4.048018056305e+00 0.000000000000e+00 0.000000000000e+00
5.742500000000e+02 4.661810788649e+00 0.000000000000e+00 0.000000000000e+00
5.745000000000e+02 5.064091215492e+00 0.000000000000e+00 0.000000000000e+00
5.747500000000e+02 5.272221691157e+00 0.000000000000e+00 0.000000000000e+00
5.750000000000e+02 5.325455194619e+00 0.000000000000e+00 0.000000000000e+00
5.752500000000e+02 5.278289887371e+00 0.000000000000e+00 0.000000000000e+00
5.755000000000e+02 5.192106449777e+00 0.000000000000e+00 0.000000000000e+00
5.757500000000e+02 5.126288980068e+00 0.000000000000e+00 0.000000000000e+00
5.760000000000e+02 5.130042767023e+00 0.000000000000e+00 0.000000000000e+00
5.762500000000e+02 5.235971708449e+00 0.000000000000e+00 0.000000000000e+00
5.765000000000e+02 5.456192722839e+00 0.000000000000e+00 0.000000000000e+00
5.767500000000e+02 5.781389059200e+00 0.000000000000e+00 0.000000000000e+00
5.770000000000e+02 6.182793609688e+00 0.000000000000e+00 0.000000000000e+00
5.772500000000e+02 6.616703772672e+00 0.000000000000e+00 0.000000000000e+00
5.775000000000e+02 7.030811956115e+00 0.000000000000e+00 0.000000000000e+00
5.777500000000e+02 7.371429064808e+00 0.000000000000e+00 0.000000000000e+00
5.780000000000e+02 7.590604146274e+00 0.000000000000e+00 0.000000000000e+00
5.782500000000e+02 7.652204885674e+00 0.000000000000e+00 0.000000000000e+00
5.785000000000e+02 7.536205787372e+00 0.000000000000e+00 0.000000000000e+00
5.787500000000e+02 7.240703432124e+00 0.000000000000e+00 0.000000000000e+00
5.790000000000e+02 6.781500581600e+00 0.000000000000e+00 0.000000000000e+00
5.792500000000e+02 6.189428124109e+00 0.000000000000e+00 0.000000000000e+00
5.795000000000e+02 5.505862676191e+00 0.000000000000e+00 0.000000000000e+00
5.797500000000e+02 4.777112169506e+00 0.000000000000e+00 0.000000000000e+00
5.800000000000e+02 4.048457690919e+00 0.000000000000e+00 0.000000000000e+00
5.802500000000e+02 3.358647096005e+00 0.000000000000e+00 0.000000000000e+00
5.805000000000e+02 2.735539062226e+00 0.000000000000e+00 0.000000000000e+00
5.807500000000e+02 2.193413145563e+00 0.000000000000e+00 0.000000000000e+00
5.810000000000e+02 1.732220137815e+00 0.000000000000e+00 0.000000000000e+00
5.812500000000e+02 1.338781708679e+00 0.000000000000e+00 0.000000000000e+00
5.815000000000e+02 9.896943840162e-01 0.000000000000e+00 0.000000000000e+00
5.817500000000e+02 6.554824811246e-01 0.000000000000e+00 0.000000000000e+00
5.820000000000e+02 3.054025869018e-01 0.000000000000e+00 0.000000000000e+00
5.822500000000e+02 -8.775658271088e-02 0.000000000000e+00 0.000000000000e+00
5.825000000000e+02 -5.435070211284e-01 0.000000000000e+00 0.000000000000e+00
5.827500000000e+02 -1.070647778456e+00 0.000000000000e+00 0.000000000000e+00
5.830000000000e+02 -1.665756450769e+00 0.000000000000e+00 0.000000000000e+00
5.832500000000e+02 -2.313330592227e+00 0.000000000000e+00 0.000000000000e+00
5.835000000000e+02 -2.987507115534e+00 0.000000000000e+00 0.000000000000e+00
5.837500000000e+02 -3.655088912670e+00 0.000000000000e+00 0.000000000000e+00
5.840000000000e+02 -4.279451221557e+00 0.000000000000e+00 0.000000000000e+00
5.842500000000e+02 -4.824803608976e+00 0.000000000000e+00 0.000000000000e+00
5.845000000000e+02 -5.260256533280e+00 0.000000000000e+00 0.000000000000e+00
5.847500000000e+02 -5.563184953873e+00 0.000000000000e+00 0.000000000000e+00
5.850000000000e+02 -5.721487314258e+00 0.000000000000e+00 0.000000000000e+00
5.852500000000e+02 -5.734491024861e+00 0.000000000000e+00 0.000000000000e+00
5.855000000000e+02 -5.612434701939e+00 0.000000000000e+00 0.000000000000e+00
5.857500000000e+02 -5.374639773055e+00 0.000000000000e+00 0.000000000000e+00
5.860000000000e+02 -5.046646912583e+00 0.000000000000e+00 0.000000000000e+00
5.862500000000e+02 -4.656716499022e+00 0.000000000000e+00 0.000000000000e+00
5.865000000000e+02 -4.232162623793e+00 0.000000000000e+00 0.000000000000e+00
5.867500000000e+02 -3.795999768684e+00 0.000000000000e+00 0.000000000000e+00
5.870000000000e+02 -3.364330342092e+00 0.000000000000e+00 0.000000000000e+00
5.872500000000e+02 -2.944797433336e+00 0.000000000000e+00 0.000000000000e+00
5.875000000000e+02 -2.536284316051e+00 0.000000000000e+00 0.000000000000e+00
5.877500000000e+02 -2.129878814906e+00 0.000000000000e+00 0.000000000000e+00
5.880000000000e+02 -1.710957268732e+00 0.000000000000e+00 0.000000000000e+00
5.882500000000e+02 -1.262099806090e+00 0.000000000000e+00 0.000000000000e+00
5.885000000000e+02 -7.664435856638e-01 0.000000000000e+00 0.000000000000e+00
5.887500000000e+02 -2.110262977726e-01 0.000000000000e+00 0.000000000000e+00
5.890000000000e+02 4.103250146558e-01 0.000000000000e+00 0.000000000000e+00
5.892500000000e+02 1.094945556710e+00 0.000000000000e+00 0.000000000000e+00
5.895000000000e+02 1.830402573849e+00 0.000000000000e+00 0.000000000000e+00
5.897500000000e+02 2.594818078531e+00 0.000000000000e+00 0.000000000000e+00
5.900000000000e+02 3.358419251695e+00 0.000000000000e+00 0.000000000000e+00
5.902500000000e+02 4.086134514783e+00 0.000000000000e+00 0.000000000000e+00
5.905000000000e+02 4.740919660033e+00 0.000000000000e+00 0.000000000000e+00
5.907500000000e+02 5.287405000600e+00 0.000000000000e+00 0.000000000000e+00
5.910000000000e+02 5.695413304626e+00 0.000000000000e+00 0.000000000000e+00
5.912500000000e+02 5.942914789174e+00 0.000000000000e+00 0.000000000000e+00
5.915000000000e+02 6.018057815432e+00 0.000000000000e+00 0.000000000000e+00
5.917500000000e+02 5.920033100336e+00 0.000000000000e+00 0.000000000000e+00
5.920000000000e+02 5.658680067431e+00 0.000000000000e+00 0.000000000000e+00
5.922500000000e+02 5.252906964915e+00 0.000000000000e+00 0.000000000000e+00
5.925000000000e+02 4.728150333596e+00 0.000000000000e+00 0.000000000000e+00
5.927500000000e+02 4.113223989137e+00 0.000000000000e+00 0.000000000000e+00
5.930000000000e+02 3.436986167213e+00 0.000000000000e+00 0.000000000000e+00
5.932500000000e+02 2.725275002008e+00 0.000000000000e+00 0.000000000000e+00
5.935000000000e+02 1.998523602362e+00 0.000000000000e+00 0.000000000000e+00
5.937500000000e+02 1.270371186806e+00 0.000000000000e+00 0.000000000000e+00
5.940000000000e+02 5.474481149303e-01 0.000000000000e+00 0.000000000000e+00
5.942500000000e+02 -1.696516380499e-01 0.000000000000e+00 0.000000000000e+00
5.945000000000e+02 -8.843650578050e-01 0.000000000000e+00 0.000000000000e+00
5.947500000000e+02 -1.601425200388e+00 0.000000000000e+00 0.000000000000e+00
5.950000000000e+02 -2.323809619664e+00 0.000000000000e+00 0.000000000000e+00
5.952500000000e+02 -3.049838894955e+00 0.000000000000e+00 0.000000000000e+00
5.955000000000e+02 -3.770882343834e+00 0.000000000000e+00 0.000000000000e+00
5.957500000000e+02 -4.470054743478e+00 0.000000000000e+00 0.000000000000e+00
5.960000000000e+02 -5.122159862500e+00 0.000000000000e+00 0.000000000000e+00
5.962500000000e+02 -5.694970271125e+00 0.000000000000e+00 0.000000000000e+00
5.965000000000e+02 -6.151750241796e+00 0.000000000000e+00 0.000000000000e+00
5.967500000000e+02 -6.454754201740e+00 0.000000000000e+00 0.000000000000e+00
5.970000000000e+02 -6.569291086640e+00 0.000000000000e+00 0.000000000000e+00
5.972500000000e+02 -6.467855007527e+00 0.000000000000e+00 0.000000000000e+00
5.975000000000e+02 -6.133798008588e+00 0.000000000000e+00 0.000000000000e+00
5.977500000000e+02 -5.564065754242e+00 0.000000000000e+00 0.000000000000e+00
5.980000000000e+02 -4.770626649424e+00 0.000000000000e+00 0.000000000000e+00
5.982500000000e+02 -3.780385150317e+00 0.000000000000e+00 0.000000000000e+00
5.985000000000e+02 -2.633559728477e+00 0.000000000000e+00 0.000000000000e+00
5.987500000000e+02 -1.380699685537e+00 0.000000000000e+00 0.000000000000e+00
5.990000000000e+02 -7.868653953424e-02 0.000000000000e+00 0.000000000000e+00
5.992500000000e+02 1.213808397349e+00 0.000000000000e+00 0.000000000000e+00
5.995000000000e+02 2.440875652900e+00 0.000000000000e+00 0.000000000000e+00
5.997500000000e+02 3.553402486836e+00 0.000000000000e+00 0.000000000000e+00
6.000000000000e+02 4.512144147017e+00 0.000000000000e+00 0.000000000000e+00
6.002500000000e+02 5.289523050463e+00 0.000000000000e+00 0.000000000000e+00
6.005000000000e+02 5.870025918276e+00 0.000000000000e+00 0.000000000000e+00
6.007500000000e+02 6.249262308505e+00 0.000000000000e+00 0.000000000000e+00
6.010000000000e+02 6.431929097141e+00 0.000000000000e+00 0.000000000000e+00
6.012500000000e+02 6.429068662640e+00 0.000000000000e+00 0.000000000000e+00
6.015000000000e+02 6.255093556021e+00 0.000000000000e+00 0.000000000000e+00
6.017500000000e+02 5.925065254095e+00 0.000000000000e+00 0.000000000000e+00
6.020000000000e+02 5.452657190026e+00 0.000000000000e+00 0.000000000000e+00
6.022500000000e+02 4.849111013227e+00 0.000000000000e+00 0.000000000000e+00
6.025000000000e+02 4.123327594289e+00 0.000000000000e+00 0.000000000000e+00
6.027500000000e+02 3.283045107177e+00 0.000000000000e+00 0.000000000000e+00
6.030000000000e+02 2.336873377254e+00 0.000000000000e+00 0.000000000000e+00
6.032500000000e+02 1.296803732543e+00 0.000000000000e+00 0.000000000000e+00
6.035000000000e+02 1.807194371187e-01 0.000000000000e+00 0.000000000000e+00
6.037500000000e+02 -9.855918323177e-01 0.000000000000e+00 0.000000000000e+00
6.040000000000e+02 -2.167370384449e+00 0.000000000000e+00 0.000000000000e+00
6.042500000000e+02 -3.321087967738e+00 0.000000000000e+00 0.000000000000e+00
6.045000000000e+02 -4.396074780855e+00 0.000000000000e+00 0.000000000000e+00
6.047500000000e+02 -5.337519898197e+00 0.000000000000e+00 0.000000000000e+00
6.050000000000e+02 -6.090591812230e+00 0.000000000000e+00 0.000000000000e+00
6.052500000000e+02 -6.605250990962e+00 0.000000000000e+00 0.000000000000e+00
6.055000000000e+02 -6.841205087293e+00 0.000000000000e+00 0.000000000000e+00
6.057500000000e+02 -6.772407618087e+00 0.000000000000e+00 0.000000000000e+00
6.060000000000e+02 -6.390530589339e+00 0.000000000000e+00 0.000000000000e+00
6.062500000000e+02 -5.706947671805e+00 0.000000000000e+00 0.000000000000e+00
6.065000000000e+02 -4.752933473984e+00 0.000000000000e+00 0.000000000000e+00
6.067500000000e+02 -3.577993830082e+00 0.000000000000e+00 0.000000000000e+00
6.070000000000e+02 -2.246463859284e+00 0.000000000000e+00 0.000000000000e+00
6.072500000000e+02 -8.327152713078e-01 0.000000000000e+00 0.000000000000e+00
6.075000000000e+02 5.845250613101e-01 0.000000000000e+00 0.000000000000e+00
6.077500000000e+02 1.928147610624e+00 0.000000000000e+00 0.000000000000e+00
6.080000000000e+02 3.128306979052e+00 0.000000000000e+00 0.000000000000e+00
6.082500000000e+02 4.127184390467e+00 0.000000000000e+00 0.000000000000e+00
6.085000000000e+02 4.882433154223e+00 0.000000000000e+00 0.000000000000e+00
6.087500000000e+02 5.369048963447e+00 0.000000000000e+00 0.000000000000e+00
6.090000000000e+02 5.579605127032e+00 0.000000000000e+00 0.000000000000e+00
6.092500000000e+02 5.522987068478e+00 0.000000000000e+00 0.000000000000e+00
6.095000000000e+02 5.221924481628e+00 0.000000000000e+00 0.000000000000e+00
6.097500000000e+02 4.709732451458e+00 0.000000000000e+00 0.000000000000e+00
6.100000000000e+02 4.026721777877e+00 0.000000000000e+00 0.000000000000e+00
6.102500000000e+02 3.216720598560e+00 0.000000000000e+00 0.000000000000e+00
6.105000000000e+02 2.324071050306e+00 0.000000000000e+00 0.000000000000e+00
6.107500000000e+02 1.391341626378e+00 0.000000000000e+00 0.000000000000e+00
6.110000000000e+02 4.578496232161e-01 0.000000000000e+00 0.000000000000e+00
6.112500000000e+02 -4.410572171594e-01 0.000000000000e+00 0.000000000000e+00
6.115000000000e+02 -1.274132068591e+00 0.000000000000e+00 0.000000000000e+00
6.117500000000e+02 -2.014024584807e+00 0.000000000000e+00 0.000000000000e+00
6.120000000000e+02 -2.637017653555e+00 0.000000000000e+00 0.000000000000e+00
6.122500000000e+02 -3.122952975913e+00 0.000000000000e+00 0.000000000000e+00
6.125000000000e+02 -3.455515787020e+00 0.000000000000e+00 0.000000000000e+00
6.127500000000e+02 -3.622938737944e+00 0.000000000000e+00 0.000000000000e+00
6.130000000000e+02 -3.619061981706e+00 0.000000000000e+00 0.000000000000e+00
6.132500000000e+02 -3.444573135426e+00 0.000000000000e+00 0.000000000000e+00
6.135000000000e+02 -3.108167685422e+00 0.000000000000e+00 0.000000000000e+00
6.137500000000e+02 -2.627333254076e+00 0.000000000000e+00 0.000000000000e+00
6.140000000000e+02 -2.028478127538e+00 0.000000000000e+00 0.000000000000e+00
6.142500000000e+02 -1.346194840454e+00 0.000000000000e+00 0.000000000000e+00
6.145000000000e+02 -6.215638724706e-01 0.000000000000e+00 0.000000000000e+00
6.147500000000e+02 1.004563348186e-01 0.000000000000e+00 0.000000000000e+00
6.150000000000e+02 7.743605523658e-01 0.000000000000e+00 0.000000000000e+00
6.152500000000e+02 1.357828434682e+00 0.000000000000e+00 0.000000000000e+00
6.155000000000e+02 1.815446862605e+00 0.000000000000e+00 0.000000000000e+00
6.157500000000e+02 2.121978584558e+00 0.000000000000e+00 0.000000000000e+00
6.160000000000e+02 2.264760342017e+00 0.000000000000e+00 0.000000000000e+00
6.162500000000e+02 2.244901614490e+00 0.000000000000e+00 0.000000000000e+00
6.165000000000e+02 2.077092645494e+00 0.000000000000e+00 0.000000000000e+00
6.167500000000e+02 1.787999139036e+00 0.000000000000e+00 0.000000000000e+00
6.170000000000e+02 1.413397703287e+00 0.000000000000e+00 0.000000000000e+00
6.172500000000e+02 9.943660897389e-01 0.000000000000e+00 0.000000000000e+00
6.175000000000e+02 5.729630798428e-01 0.000000000000e+00 0.000000000000e+00
6.177500000000e+02 1.878975907877e-01 0.000000000000e+00 0.000000000000e+00
6.180000000000e+02 -1.293137012405e-01 0.000000000000e+00 0.000000000000e+00
6.182500000000e+02 -3.572658333882e-01 0.000000000000e+00 0.000000000000e+00
6.185000000000e+02 -4.863478069272e-01 0.000000000000e+00 0.000000000000e+00
6.187500000000e+02 -5.190314233558e-01 0.000000000000e+00 0.000000000000e+00
6.190000000000e+02 -4.687845789579e-01 0.000000000000e+00 0.000000000000e+00
6.192500000000e+02 -3.577930998529e-01 0.000000000000e+00 0.000000000000e+00
6.195000000000e+02 -2.138115673670e-01 0.000000000000e+00 0.000000000000e+00
6.197500000000e+02 -6.655309137017e-02 0.000000000000e+00 0.000000000000e+00
6.200000000000e+02 5.593910032237e-02 0.000000000000e+00 0.000000000000e+00
6.202500000000e+02 1.305203851105e-01 0.000000000000e+00 0.000000000000e+00
6.205000000000e+02 1.414318694618e-01 0.000000000000e+00 0.000000000000e+00
6.207500000000e+02 8.181715552310e-02 0.000000000000e+00 0.000000000000e+00
6.210000000000e+02 -4.582782550426e-02 0.000000000000e+00 0.000000000000e+00
6.212500000000e+02 -2.302368378070e-01 0.000000000000e+00 0.000000000000e+00
6.215000000000e+02 -4.528388916607e-01 0.000000000000e+00 0.000000000000e+00
6.217500000000e+02 -6.898776359384e-01 0.000000000000e+00 0.000000000000e+00
6.220000000000e+02 -9.149127914200e-01 0.000000000000e+00 0.000000000000e+00
6.222500000000e+02 -1.101429401799e+00 0.000000000000e+00 0.000000000000e+00
6.225000000000e+02 -1.225312032094e+00 0.000000000000e+00 0.000000000000e+00
6.227500000000e+02 -1.266995444263e+00 0.000000000000e+00 0.000000000000e+00
6.230000000000e+02 -1.213167525349e+00 0.000000000000e+00 0.000000000000e+00
6.232500000000e+02 -1.057961321072e+00 0.000000000000e+00 0.000000000000e+00
6.235000000000e+02 -8.036206132942e-01 0.000000000000e+00 0.000000000000e+00
6.237500000000e+02 -4.606518220699e-01 0.000000000000e+00 0.000000000000e+00
6.240000000000e+02 -4.748385332889e-02 0.000000000000e+00 0.000000000000e+00
6.242500000000e+02 4.103481277566e-01 0.000000000000e+00 0.000000000000e+00
6.245000000000e+02 8.814901506663e-01 0.000000000000e+00 0.000000000000e+00
6.247500000000e+02 1.330529107606e+00 0.000000000000e+00 0.000000000000e+00
6.250000000000e+02 1.720216182542e+00 0.000000000000e+00 0.000000000000e+00
6.252500000000e+02 2.014114280224e+00 0.000000000000e+00 0.000000000000e+00
6.255000000000e+02 2.179575308385e+00 0.000000000000e+00 0.000000000000e+00
6.257500000000e+02 2.190880883732e+00 0.000000000000e+00 0.000000000000e+00
6.260000000000e+02 2.032301176386e+00 0.000000000000e+00 0.000000000000e+00
6.262500000000e+02 1.700757090573e+00 0.000000000000e+00 0.000000000000e+00
6.265000000000e+02 1.207728639032e+00 0.000000000000e+00 0.000000000000e+00
6.267500000000e+02 5.800536034602e-01 0.000000000000e+00 0.000000000000e+00
6.270000000000e+02 -1.406831527170e-01 0.000000000000e+00 0.000000000000e+00
6.272500000000e+02 -9.003545042468e-01 0.000000000000e+00 0.000000000000e+00
6.275000000000e+02 -1.636107667897e+00 0.000000000000e+00 0.000000000000e+00
6.277500000000e+02 -2.281607291395e+00 0.000000000000e+00 0.000000000000e+00
6.280000000000e+02 -2.773306205178e+00 0.000000000000e+00 0.000000000000e+00
6.282500000000e+02 -3.057151847202e+00 0.000000000000e+00 0.000000000000e+00
6.285000000000e+02 -3.094995768760e+00 0.000000000000e+00 0.000000000000e+00
6.287500000000e+02 -2.869913977214e+00 0.000000000000e+00 0.000000000000e+00
6.290000000000e+02 -2.389686715500e+00 0.000000000000e+00 0.000000000000e+00
6.292500000000e+02 -1.687834231436e+00 0.000000000000e+00 0.000000000000e+00
6.295000000000e+02 -8.218514113053e-01 0.000000000000e+00 0.000000000000e+00
6.297500000000e+02 1.313954720131e-01 0.000000000000e+00 0.000000000000e+00
6.300000000000e+02 1.082789898203e+00 0.000000000000e+00 0.000000000000e+00
6.302500000000e+02 1.939937587272e+00 0.000000000000e+00 0.000000000000e+00
6.305000000000e+02 2.617036725734e+00 0.000000000000e+00 0.000000000000e+00
6.307500000000e+02 3.044509542837e+00 0.000000000000e+00 0.000000000000e+00
6.310000000000e+02 3.177213761155e+00 0.000000000000e+00 0.000000000000e+00
6.312500000000e+02 3.000161245915e+00 0.000000000000e+00 0.000000000000e+00
6.315000000000e+02 2.530929265664e+00 0.000000000000e+00 0.000000000000e+00
6.317500000000e+02 1.818331032133e+00 0.000000000000e+00 0.000000000000e+00
6.320000000000e+02 9.373713972367e-01 0.000000000000e+00 0.000000000000e+00
6.322500000000e+02 -1.900814190383e-02 0.000000000000e+00 0.000000000000e+00
6.325000000000e+02 -9.504584663351e-01 0.000000000000e+00 0.000000000000e+00
6.327500000000e+02 -1.760764170698e+00 0.000000000000e+00 0.000000000000e+00
6.330000000000e+02 -2.368967403213e+00 0.000000000000e+00 0.000000000000e+00
6.332500000000e+02 -2.718662835721e+00 0.000000000000e+00 0.000000000000e+00
6.335000000000e+02 -2.784261781662e+00 0.000000000000e+00 0.000000000000e+00
6.337500000000e+02 -2.573401398455e+00 0.000000000000e+00 0.000000000000e+00
6.340000000000e+02 -2.125174175353e+00 0.000000000000e+00 0.000000000000e+00
6.342500000000e+02 -1.504407431846e+00 0.000000000000e+00 0.000000000000e+00
6.345000000000e+02 -7.927561909125e-01 0.000000000000e+00 0.000000000000e+00
6.347500000000e+02 -7.781001330281e-02 0.000000000000e+00 0.000000000000e+00
6.350000000000e+02 5.583087604587e-01 0.000000000000e+00 0.000000000000e+00
6.352500000000e+02 1.049304101938e+00 0.000000000000e+00 0.000000000000e+00
6.355000000000e+02 1.352615253244e+00 0.000000000000e+00 0.000000000000e+00
6.357500000000e+02 1.453812937439e+00 0.000000000000e+00 0.000000000000e+00
6.360000000000e+02 1.366920009943e+00 0.000000000000e+00 0.000000000000e+00
6.362500000000e+02 1.130678756428e+00 0.000000000000e+00 0.000000000000e+00
6.365000000000e+02 8.013735226422e-01 0.000000000000e+00 0.000000000000e+00
6.367500000000e+02 4.433195225011e-01 0.000000000000e+00 0.000000000000e+00
6.370000000000e+02 1.184713241284e-01 0.000000000000e+00 0.000000000000e+00
6.372500000000e+02 -1.232655230979e-01 0.000000000000e+00 0.000000000000e+00
6.375000000000e+02 -2.515417061335e-01 0.000000000000e+00 0.000000000000e+00
6.377500000000e+02 -2.597411744094e-01 0.000000000000e+00 0.000000000000e+00
6.380000000000e+02 -1.651858735861e-01 0.000000000000e+00 0.000000000000e+00
6.382500000000e+02 -5.337697656294e-03 0.000000000000e+00 0.000000000000e+00
6.385000000000e+02 1.694072291352e-01 0.000000000000e+00 0.000000000000e+00
6.387500000000e+02 3.051921387747e-01 0.000000000000e+00 0.000000000000e+00
6.390000000000e+02 3.549224149132e-01 0.000000000000e+00 0.000000000000e+00
6.392500000000e+02 2.875677804704e-01 0.000000000000e+00 0.000000000000e+00
6.395000000000e+02 9.497945185691e-02 0.000000000000e+00 0.000000000000e+00
6.397500000000e+02 -2.049896603704e-01 0.000000000000e+00 0.000000000000e+00
6.400000000000e+02 -5.697213561981e-01 0.000000000000e+00 0.000000000000e+00
6.402500000000e+02 -9.374119437038e-01 0.000000000000e+00 0.000000000000e+00
6.405000000000e+02 -1.236288660033e+00 0.000000000000e+00 0.000000000000e+00
6.407500000000e+02 -1.396147803832e+00 0.000000000000e+00 0.000000000000e+00
6.410000000000e+02 -1.360473356667e+00 0.000000000000e+00 0.000000000000e+00
6.412500000000e+02 -1.097222221730e+00 0.000000000000e+00 0.000000000000e+00
6.415000000000e+02 -6.064788291370e-01 0.000000000000e+00 0.000000000000e+00
6.417500000000e+02 7.641938253204e-02 0.000000000000e+00 0.000000000000e+00
6.420000000000e+02 8.830533478418e-01 0.000000000000e+00 0.000000000000e+00
6.422500000000e+02 1.719382598483e+00 0.000000000000e+00 0.000000000000e+00
6.425000000000e+02 2.477677446227e+00 0.000000000000e+00 0.000000000000e+00
6.427500000000e+02 3.051385100802e+00 0.000000000000e+00 0.000000000000e+00
6.430000000000e+02 3.350870194012e+00 0.000000000000e+00 0.000000000000e+00
6.432500000000e+02 3.317734283438e+00 0.000000000000e+00 0.000000000000e+00
6.435000000000e+02 2.935514975020e+00 0.000000000000e+00 0.000000000000e+00
6.437500000000e+02 2.234991904129e+00 0.000000000000e+00 0.000000000000e+00
6.440000000000e+02 1.293033427276e+00 0.000000000000e+00 0.000000000000e+00
6.442500000000e+02 2.248108319956e-01 0.000000000000e+00 0.000000000000e+00
6.445000000000e+02 -8.298381361463e-01 0.000000000000e+00 0.000000000000e+00
6.447500000000e+02 -1.724235150740e+00 0.000000000000e+00 0.000000000000e+00
6.450000000000e+02 -2.324542291819e+00 0.000000000000e+00 0.000000000000e+00
6.452500000000e+02 -2.528602246670e+00 0.000000000000e+00 0.000000000000e+00
6.455000000000e+02 -2.281254474999e+00 0.000000000000e+00 0.000000000000e+00
6.457500000000e+02 -1.583841357732e+00 0.000000000000e+00 0.000000000000e+00
6.460000000000e+02 -4.963552037279e-01 0.000000000000e+00 0.000000000000e+00
6.462500000000e+02 8.683419300828e-01 0.000000000000e+00 0.000000000000e+00
6.465000000000e+02 2.357701491153e+00 0.000000000000e+00 0.000000000000e+00
6.467500000000e+02 3.798500017241e+00 0.000000000000e+00 0.000000000000e+00
6.470000000000e+02 5.019245732958e+00 0.000000000000e+00 0.000000000000e+00
6.472500000000e+02 5.873006971581e+00 0.000000000000e+00 0.000000000000e+00
6.475000000000e+02 6.257552217660e+00 0.000000000000e+00 0.000000000000e+00
6.477500000000e+02 6.129985999511e+00 0.000000000000e+00 0.000000000000e+00
6.480000000000e+02 5.513758645323e+00 0.000000000000e+00 0.000000000000e+00
6.482500000000e+02 4.496931686276e+00 0.000000000000e+00 0.000000000000e+00
6.485000000000e+02 3.221759547526e+00 0.000000000000e+00 0.000000000000e+00
6.487500000000e+02 1.866840139801e+00 0.000000000000e+00 0.000000000000e+00
6.490000000000e+02 6.241256124383e-01 0.000000000000e+00 0.000000000000e+00
6.492500000000e+02 -3.261774796394e-01 0.000000000000e+00 0.000000000000e+00
6.495000000000e+02 -8.394590863489e-01 0.000000000000e+00 0.000000000000e+00
6.497500000000e+02 -8.260767842499e-01 0.000000000000e+00 0.000000000000e+00
6.500000000000e+02 -2.635911667853e-01 0.000000000000e+00 0.000000000000e+00
6.502500000000e+02 7.998445053747e-01 0.000000000000e+00 0.000000000000e+00
6.505000000000e+02 2.251461325538e+00 0.000000000000e+00 0.000000000000e+00
6.507500000000e+02 3.928470017863e+00 0.000000000000e+00 0.000000000000e+00
6.510000000000e+02 5.639351620307e+00 0.000000000000e+00 0.000000000000e+00
6.512500000000e+02 7.189004135066e+00 0.000000000000e+00 0.000000000000e+00
6.515000000000e+02 8.404374687484e+00 0.000000000000e+00 0.000000000000e+00
6.517500000000e+02 9.157135738467e+00 0.000000000000e+00 0.000000000000e+00
6.520000000000e+02 9.380363528864e+00 0.000000000000e+00 0.000000000000e+00
6.522500000000e+02 9.076992367772e+00 0.000000000000e+00 0.000000000000e+00
6.525000000000e+02 8.318936996774e+00 0.000000000000e+00 0.000000000000e+00
6.527500000000e+02 7.237042469583e+00 0.000000000000e+00 0.000000000000e+00
6.530000000000e+02 6.003261893155e+00 0.000000000000e+00 0.000000000000e+00
6.532500000000e+02 4.807506309300e+00 0.000000000000e+00 0.000000000000e+00
6.535000000000e+02 3.832315330597e+00 0.000000000000e+00 0.000000000000e+00
6.537500000000e+02 3.228767088251e+00 0.000000000000e+00 0.000000000000e+00
6.540000000000e+02 3.096847596505e+00 0.000000000000e+00 0.000000000000e+00
6.542500000000e+02 3.472863900068e+00 0.000000000000e+00 0.000000000000e+00
6.545000000000e+02 4.325503729368e+00 0.000000000000e+00 0.000000000000e+00
6.547500000000e+02 5.560955225512e+00 0.000000000000e+00 0.000000000000e+00
6.550000000000e+02 7.036269251611e+00 0.000000000000e+00 0.000000000000e+00
6.552500000000e+02 8.579043408929e+00 0.000000000000e+00 0.000000000000e+00
6.555000000000e+02 1.001068089281e+01 0.000000000000e+00 0.000000000000e+00
6.557500000000e+02 1.117003816470e+01 0.000000000000e+00 0.000000000000e+00
6.560000000000e+02 1.193427746221e+01 0.000000000000e+00 0.000000000000e+00
6.562500000000e+02 1.223417600827e+01 0.000000000000e+00 0.000000000000e+00
6.565000000000e+02 1.206194620480e+01 0.000000000000e+00 0.000000000000e+00
6.567500000000e+02 1.147067343033e+01 0.000000000000e+00 0.000000000000e+00
6.570000000000e+02 1.056563124244e+01 0.000000000000e+00 0.000000000000e+00
6.572500000000e+02 9.488827671124e+00 0.000000000000e+00 0.000000000000e+00
6.575000000000e+02 8.399022116233e+00 0.000000000000e+00 0.000000000000e+00
6.577500000000e+02 7.450013179288e+00 0.000000000000e+00 0.000000000000e+00
6.580000000000e+02 6.770163997716e+00 0.000000000000e+00 0.000000000000e+00
6.582500000000e+02 6.445889738064e+00 0.000000000000e+00 0.000000000000e+00
6.585000000000e+02 6.511224880140e+00 0.000000000000e+00 0.000000000000e+00
6.587500000000e+02 6.944708119653e+00 0.000000000000e+00 0.000000000000e+00
6.590000000000e+02 7.673797746258e+00 0.000000000000e+00 0.000000000000e+00
6.592500000000e+02 8.586004520414e+00 0.000000000000e+00 0.000000000000e+00
6.595000000000e+02 9.545042927079e+00 0.000000000000e+00 0.000000000000e+00
6.597500000000e+02 1.040967264758e+01 0.000000000000e+00 0.000000000000e+00
6.600000000000e+02 1.105260882895e+01 0.000000000000e+00 0.000000000000e+00
6.602500000000e+02 1.137695236956e+01 0.000000000000e+00 0.000000000000e+00
6.605000000000e+02 1.132800882802e+01 0.000000000000e+00 0.000000000000e+00
6.607500000000e+02 1.089905874892e+01 0.000000000000e+00 0.000000000000e+00
6.610000000000e+02 1.013050929175e+01 0.000000000000e+00 0.000000000000e+00
6.612500000000e+02 9.102772732403e+00 0.000000000000e+00 0.000000000000e+00
6.615000000000e+02 7.924054796908e+00 0.000000000000e+00 0.000000000000e+00
6.617500000000e+02 6.714883056115e+00 0.000000000000e+00 0.000000000000e+00
6.620000000000e+02 5.591580924799e+00 0.000000000000e+00 0.000000000000e+00
6.622500000000e+02 4.650954582791e+00 0.000000000000e+00 0.000000000000e+00
6.625000000000e+02 3.958211336904e+00 0.000000000000e+00 0.000000000000e+00
6.627500000000e+02 3.539614061203e+00 0.000000000000e+00 0.000000000000e+00
6.630000000000e+02 3.380677550482e+00 0.000000000000e+00 0.000000000000e+00
6.632500000000e+02 3.429931366879e+00 0.000000000000e+00 0.000000000000e+00
6.635000000000e+02 3.607519852505e+00 0.000000000000e+00 0.000000000000e+00
6.637500000000e+02 3.817285145803e+00 0.000000000000e+00 0.000000000000e+00
6.640000000000e+02 3.960563247493e+00 0.000000000000e+00 0.000000000000e+00
6.642500000000e+02 3.949764537018e+00 0.000000000000e+00 0.000000000000e+00
6.645000000000e+02 3.719919582944e+00 0.000000000000e+00 0.000000000000e+00
6.647500000000e+02 3.236722454327e+00 0.000000000000e+00 0.000000000000e+00
6.650000000000e+02 2.500138924376e+00 0.000000000000e+00 0.000000000000e+00
6.652500000000e+02 1.543285278357e+00 0.000000000000e+00 0.000000000000e+00
6.655000000000e+02 4.269336749351e-01 0.000000000000e+00 0.000000000000e+00
6.657500000000e+02 -7.694266308714e-01 0.000000000000e+00 0.000000000000e+00
6.660000000000e+02 -1.958620745065e+00 0.000000000000e+00 0.000000000000e+00
6.662500000000e+02 -3.057340241533e+00 0.000000000000e+00 0.000000000000e+00
6.665000000000e+02 -3.996645528700e+00 0.000000000000e+00 0.000000000000e+00
6.667500000000e+02 -4.730061427162e+00 0.000000000000e+00 0.000000000000e+00
6.670000000000e+02 -5.238295197770e+00 0.000000000000e+00 0.000000000000e+00
6.672500000000e+02 -5.530105138482e+00 0.000000000000e+00 0.000000000000e+00
6.675000000000e+02 -5.639386635800e+00 0.000000000000e+00 0.000000000000e+00
6.677500000000e+02 -5.619046648401e+00 0.000000000000e+00 0.000000000000e+00
6.680000000000e+02 -5.532640799390e+00 0.000000000000e+00 0.000000000000e+00
6.682500000000e+02 -5.445000242323e+00 0.000000000000e+00 0.000000000000e+00
6.685000000000e+02 -5.413151644920e+00 0.000000000000e+00 0.000000000000e+00
6.687500000000e+02 -5.478731551135e+00 0.000000000000e+00 0.000000000000e+00
6.690000000000e+02 -5.662838628992e+00 0.000000000000e+00 0.000000000000e+00
6.692500000000e+02 -5.963896226261e+00 0.000000000000e+00 0.000000000000e+00
6.695000000000e+02 -6.358668588419e+00 0.000000000000e+00 0.000000000000e+00
6.697500000000e+02 -6.806147281060e+00 0.000000000000e+00 0.000000000000e+00
6.700000000000e+02 -7.253656590922e+00 0.000000000000e+00 0.000000000000e+00
6.702500000000e+02 -7.644263881191e+00 0.000000000000e+00 0.000000000000e+00
6.705000000000e+02 -7.924452564532e+00 0.000000000000e+00 0.000000000000e+00
6.707500000000e+02 -8.051031600117e+00 0.000000000000e+00 0.000000000000e+00
6.710000000000e+02 -7.996406568117e+00 0.000000000000e+00 0.000000000000e+00
6.712500000000e+02 -7.751596427124e+00 0.000000000000e+00 0.000000000000e+00
6.715000000000e+02 -7.326707207742e+00 0.000000000000e+00 0.000000000000e+00
6.717500000000e+02 -6.748922496363e+00 0.000000000000e+00 0.000000000000e+00
6.720000000000e+02 -6.058393671708e+00 0.000000000000e+00 0.000000000000e+00
6.722500000000e+02 -5.302669416390e+00 0.000000000000e+00 0.000000000000e+00
6.725000000000e+02 -4.530463920219e+00 0.000000000000e+00 0.000000000000e+00
6.727500000000e+02 -3.785610567066e+00 0.000000000000e+00 0.000000000000e+00
6.730000000000e+02 -3.101982420381e+00 0.000000000000e+00 0.000000000000e+00
6.732500000000e+02 -2.499996847949e+00 0.000000000000e+00 0.000000000000e+00
6.735000000000e+02 -1.985085501430e+00 0.000000000000e+00 0.000000000000e+00
6.737500000000e+02 -1.548236847713e+00 0.000000000000e+00 0.000000000000e+00
6.740000000000e+02 -1.168443844971e+00 0.000000000000e+00 0.000000000000e+00
6.742500000000e+02 -8.166495636375e-01 0.000000000000e+00 0.000000000000e+00
6.745000000000e+02 -4.606076376834e-01 0.000000000000e+00 0.000000000000e+00
6.747500000000e+02 -6.998177735071e-02 0.000000000000e+00 0.000000000000e+00
6.750000000000e+02 3.789930437680e-01 0.000000000000e+00 0.000000000000e+00
6.752500000000e+02 8.998798760323e-01 0.000000000000e+00 0.000000000000e+00
6.755000000000e+02 1.493874565456e+00 0.000000000000e+00 0.000000000000e+00
6.757500000000e+02 2.149335257984e+00 0.000000000000e+00 0.000000000000e+00
6.760000000000e+02 2.843009745886e+00 0.000000000000e+00 0.000000000000e+00
6.762500000000e+02 3.542746688587e+00 0.000000000000e+00 0.000000000000e+00
6.765000000000e+02 4.211295641918e+00 0.000000000000e+00 0.000000000000e+00
6.767500000000e+02 4.810676906547e+00 0.000000000000e+00 0.000000000000e+00
6.770000000000e+02 5.306548604381e+00 0.000000000000e+00 0.000000000000e+00
6.772500000000e+02 5.672018977422e+00 0.000000000000e+00 0.000000000000e+00
6.775000000000e+02 5.890441219231e+00 0.000000000000e+00 0.000000000000e+00
6.777500000000e+02 5.956872492390e+00 0.000000000000e+00 0.000000000000e+00
6.780000000000e+02 5.878058225075e+00 0.000000000000e+00 0.000000000000e+00
6.782500000000e+02 5.670993822481e+00 0.000000000000e+00 0.000000000000e+00
6.785000000000e+02 5.360294492394e+00 0.000000000000e+00 0.000000000000e+00
6.787500000000e+02 4.974748218668e+00 0.000000000000e+00 0.000000000000e+00
6.790000000000e+02 4.543520135907e+00 0.000000000000e+00 0.000000000000e+00
6.792500000000e+02 4.092508509781e+00 0.000000000000e+00 0.000000000000e+00
6.795000000000e+02 3.641320803642e+00 0.000000000000e+00 0.000000000000e+00
6.797500000000e+02 3.201248329795e+00 0.000000000000e+00 0.000000000000e+00
6.800000000000e+02 2.774482138436e+00 0.000000000000e+00 0.000000000000e+00
6.802500000000e+02 2.354648824196e+00 0.000000000000e+00 0.000000000000e+00
6.805000000000e+02 1.928573673172e+00 0.000000000000e+00 0.000000000000e+00
6.807500000000e+02 1.479021430821e+00 0.000000000000e+00 0.000000000000e+00
6.810000000000e+02 9.880413153381e-01 0.000000000000e+00 0.000000000000e+00
6.812500000000e+02 4.404677684213e-01 0.000000000000e+00 0.000000000000e+00
6.815000000000e+02 -1.728892501548e-01 0.000000000000e+00 0.000000000000e+00
6.817500000000e+02 -8.527890821251e-01 0.000000000000e+00 0.000000000000e+00
6.820000000000e+02 -1.590169764462e+00 0.000000000000e+00 0.000000000000e+00
6.822500000000e+02 -2.366014790393e+00 0.000000000000e+00 0.000000000000e+00
6.825000000000e+02 -3.152509225019e+00 0.000000000000e+00 0.000000000000e+00
6.827500000000e+02 -3.915352556434e+00 0.000000000000e+00 0.000000000000e+00
6.830000000000e+02 -4.616948094749e+00 0.000000000000e+00 0.000000000000e+00
6.832500000000e+02 -5.220076948578e+00 0.000000000000e+00 0.000000000000e+00
6.835000000000e+02 -5.691602908416e+00 0.000000000000e+00 0.000000000000e+00
6.837500000000e+02 -6.005750960573e+00 0.000000000000e+00 0.000000000000e+00
6.840000000000e+02 -6.146557296600e+00 0.000000000000e+00 0.000000000000e+00
6.842500000000e+02 -6.109195702353e+00 0.000000000000e+00 0.000000000000e+00
6.845000000000e+02 -5.900030504281e+00 0.000000000000e+00 0.000000000000e+00
6.847500000000e+02 -5.535411140499e+00 0.000000000000e+00 0.000000000000e+00
6.850000000000e+02 -5.039386499482e+00 0.000000000000e+00 0.000000000000e+00
6.852500000000e+02 -4.440657024313e+00 0.000000000000e+00 0.000000000000e+00
6.855000000000e+02 -3.769180607394e+00 0.000000000000e+00 0.000000000000e+00
6.857500000000e+02 -3.052891173144e+00 0.000000000000e+00 0.000000000000e+00
6.860000000000e+02 -2.314970363276e+00 0.000000000000e+00 0.000000000000e+00
6.862500000000e+02 -1.572034767666e+00 0.000000000000e+00 0.000000000000e+00
6.865000000000e+02 -8.334735139003e-01 0.000000000000e+00 0.000000000000e+00
6.867500000000e+02 -1.020103677367e-01 0.000000000000e+00 0.000000000000e+00
6.870000000000e+02 6.246078709028e-01 0.000000000000e+00 0.000000000000e+00
6.872500000000e+02 1.351055720763e+00 0.000000000000e+00 0.000000000000e+00
6.875000000000e+02 2.081392385123e+00 0.000000000000e+00 0.000000000000e+00
6.877500000000e+02 2.816006115084e+00 0.000000000000e+00 0.000000000000e+00
6.880000000000e+02 3.549014568800e+00 0.000000000000e+00 0.000000000000e+00
6.882500000000e+02 4.266543601779e+00 0.000000000000e+00 0.000000000000e+00
6.885000000000e+02 4.946194795280e+00 0.000000000000e+00 0.000000000000e+00
6.887500000000e+02 5.557854582810e+00 0.000000000000e+00 0.000000000000e+00
6.890000000000e+02 6.065815753486e+00 0.000000000000e+00 0.000000000000e+00
6.892500000000e+02 6.431999807300e+00 0.000000000000e+00 0.000000000000e+00
6.895000000000e+02 6.619910969019e+00 0.000000000000e+00 0.000000000000e+00
6.897500000000e+02 6.598841535331e+00 0.000000000000e+00 0.000000000000e+00
6.900000000000e+02 6.347799516478e+00 0.000000000000e+00 0.000000000000e+00
6.902500000000e+02 5.858650820243e+00 0.000000000000e+00 0.000000000000e+00
6.905000000000e+02 5.138057618925e+00 0.000000000000e+00 0.000000000000e+00
6.907500000000e+02 4.207940791432e+00 0.000000000000e+00 0.000000000000e+00
6.910000000000e+02 3.104378265416e+00 0.000000000000e+00 0.000000000000e+00
6.912500000000e+02 1.875048141251e+00 0.000000000000e+00 0.000000000000e+00
6.915000000000e+02 5.755090614387e-01 0.000000000000e+00 0.000000000000e+00
6.917500000000e+02 -7.352445745795e-01 0.000000000000e+00 0.000000000000e+00
6.920000000000e+02 -1.999428109315e+00 0.000000000000e+00 0.000000000000e+00
6.922500000000e+02 -3.164771765311e+00 0.000000000000e+00 0.000000000000e+00
6.925000000000e+02 -4.188000158691e+00 0.000000000000e+00 0.000000000000e+00
6.927500000000e+02 -5.037121348107e+00 0.000000000000e+00 0.000000000000e+00
6.930000000000e+02 -5.692328737229e+00 0.000000000000e+00 0.000000000000e+00
6.932500000000e+02 -6.145511428341e+00 0.000000000000e+00 0.000000000000e+00
6.935000000000e+02 -6.398557965252e+00 0.000000000000e+00 0.000000000000e+00
6.937500000000e+02 -6.460798108552e+00 0.000000000000e+00 0.000000000000e+00
6.940000000000e+02 -6.346034813200e+00 0.000000000000e+00 0.000000000000e+00
6.942500000000e+02 -6.069658775698e+00 0.000000000000e+00 0.000000000000e+00
6.945000000000e+02 -5.646305231740e+00 0.000000000000e+00 0.000000000000e+00
6.947500000000e+02 -5.088412014308e+00 0.000000000000e+00 0.000000000000e+00
6.950000000000e+02 -4.405883944654e+00 0.000000000000e+00 0.000000000000e+00
6.952500000000e+02 -3.606883914252e+00 0.000000000000e+00 0.000000000000e+00
6.955000000000e+02 -2.699582607952e+00 0.000000000000e+00 0.000000000000e+00
6.957500000000e+02 -1.694534529719e+00 0.000000000000e+00 0.000000000000e+00
6.960000000000e+02 -6.072323645747e-01 0.000000000000e+00 0.000000000000e+00
6.962500000000e+02 5.396575456384e-01 0.000000000000e+00 0.000000000000e+00
6.965000000000e+02 1.714850447164e+00 0.000000000000e+00 0.000000000000e+00
6.967500000000e+02 2.878163378172e+00 0.000000000000e+00 0.000000000000e+00
6.970000000000e+02 3.981617649078e+00 0.000000000000e+00 0.000000000000e+00
6.972500000000e+02 4.971946241994e+00 0.000000000000e+00 0.000000000000e+00
6.975000000000e+02 5.794323579583e+00 0.000000000000e+00 0.000000000000e+00
6.977500000000e+02 6.396948457664e+00 0.000000000000e+00 0.000000000000e+00
6.980000000000e+02 6.735969556729e+00 0.000000000000e+00 0.000000000000e+00
6.982500000000e+02 6.780167455218e+00 0.000000000000e+00 0.000000000000e+00
6.985000000000e+02 6.514808986944e+00 0.000000000000e+00 0.000000000000e+00
6.987500000000e+02 5.944169892488e+00 0.000000000000e+00 0.000000000000e+00
6.990000000000e+02 5.092369903160e+00 0.000000000000e+00 0.000000000000e+00
6.992500000000e+02 4.002361096568e+00 0.000000000000e+00 0.000000000000e+00
6.995000000000e+02 2.733129306505e+00 0.000000000000e+00 0.000000000000e+00
6.997500000000e+02 1.355380302904e+00 0.000000000000e+00 0.000000000000e+00
7.000000000000e+02 -5.384073753693e-02 0.000000000000e+00 0.000000000000e+00
7.002500000000e+02 -1.417029316685e+00 0.000000000000e+00 0.000000000000e+00
7.005000000000e+02 -2.661988427621e+00 0.000000000000e+00 0.000000000000e+00
7.007500000000e+02 -3.726901098385e+00 0.000000000000e+00 0.000000000000e+00
7.010000000000e+02 -4.564230832963e+00 0.000000000000e+00 0.000000000000e+00
7.012500000000e+02 -5.143130754291e+00 0.000000000000e+00 0.000000000000e+00
7.015000000000e+02 -5.450233267029e+00 0.000000000000e+00 0.000000000000e+00
7.017500000000e+02 -5.488888531724e+00 0.000000000000e+00 0.000000000000e+00
7.020000000000e+02 -5.277095183101e+00 0.000000000000e+00 0.000000000000e+00
7.022500000000e+02 -4.844497704258e+00 0.000000000000e+00 0.000000000000e+00
7.025000000000e+02 -4.228896013643e+00 0.000000000000e+00 0.000000000000e+00
7.027500000000e+02 -3.472717698074e+00 0.000000000000e+00 0.000000000000e+00
7.030000000000e+02 -2.619845408874e+00 0.000000000000e+00 0.000000000000e+00
7.032500000000e+02 -1.713083804590e+00 0.000000000000e+00 0.000000000000e+00
7.035000000000e+02 -7.924115923833e-01 0.000000000000e+00 0.000000000000e+00
7.037500000000e+02 1.059819977687e-01 0.000000000000e+00 0.000000000000e+00
7.040000000000e+02 9.500071365394e-01 0.000000000000e+00 0.000000000000e+00
7.042500000000e+02 1.711554697842e+00 0.000000000000e+00 0.000000000000e+00
7.045000000000e+02 2.366218586191e+00 0.000000000000e+00 0.000000000000e+00
7.047500000000e+02 2.893118878695e+00 0.000000000000e+00 0.000000000000e+00
7.050000000000e+02 3.275025215337e+00 0.000000000000e+00 0.000000000000e+00
7.052500000000e+02 3.498881278942e+00 0.000000000000e+00 0.000000000000e+00
7.055000000000e+02 3.556712798043e+00 0.000000000000e+00 0.000000000000e+00
7.057500000000e+02 3.446784822595e+00 0.000000000000e+00 0.000000000000e+00
7.060000000000e+02 3.174780222935e+00 0.000000000000e+00 0.000000000000e+00
7.062500000000e+02 2.754717801929e+00 0.000000000000e+00 0.000000000000e+00
7.065000000000e+02 2.209325832989e+00 0.000000000000e+00 0.000000000000e+00
7.067500000000e+02 1.569637618118e+00 0.000000000000e+00 0.000000000000e+00
7.070000000000e+02 8.736733721073e-01 0.000000000000e+00 0.000000000000e+00
7.072500000000e+02 1.642031016538e-01 0.000000000000e+00 0.000000000000e+00
7.075000000000e+02 -5.142717768256e-01 0.000000000000e+00 0.000000000000e+00
7.077500000000e+02 -1.119047056930e+00 0.000000000000e+00 0.000000000000e+00
7.080000000000e+02 -1.612881657492e+00 0.000000000000e+00 0.000000000000e+00
7.082500000000e+02 -1.967374577744e+00 0.000000000000e+00 0.000000000000e+00
7.085000000000e+02 -2.165632114204e+00 0.000000000000e+00 0.000000000000e+00
7.087500000000e+02 -2.203870298304e+00 0.000000000000e+00 0.000000000000e+00
7.090000000000e+02 -2.091715933948e+00 0.000000000000e+00 0.000000000000e+00
7.092500000000e+02 -1.851125147857e+00 0.000000000000e+00 0.000000000000e+00
7.095000000000e+02 -1.514009724922e+00 0.000000000000e+00 0.000000000000e+00
7.097500000000e+02 -1.118824825911e+00 0.000000000000e+00 0.000000000000e+00
7.100000000000e+02 -7.065040791221e-01 0.000000000000e+00 0.000000000000e+00
7.102500000000e+02 -3.162109515350e-01 0.000000000000e+00 0.000000000000e+00
7.105000000000e+02 1.860274443661e-02 0.000000000000e+00 0.000000000000e+00
7.107500000000e+02 2.733821396456e-01 0.000000000000e+00 0.000000000000e+00
7.110000000000e+02 4.345485861561e-01 0.000000000000e+00 0.000000000000e+00
7.112500000000e+02 5.002655844290e-01 0.000000000000e+00 0.000000000000e+00
7.115000000000e+02 4.798496140251e-01 0.000000000000e+00 0.000000000000e+00
7.117500000000e+02 3.919500010580e-01 0.000000000000e+00 0.000000000000e+00
7.120000000000e+02 2.617658954407e-01 0.000000000000e+00 0.000000000000e+00
7.122500000000e+02 1.176720428978e-01 0.000000000000e+00 0.000000000000e+00
7.125000000000e+02 -1.232367878490e-02 0.000000000000e+00 0.000000000000e+00
7.127500000000e+02 -1.038731287194e-01 0.000000000000e+00 0.000000000000e+00
7.130000000000e+02 -1.389708349258e-01 0.000000000000e+00 0.000000000000e+00
7.132500000000e+02 -1.077652307287e-01 0.000000000000e+00 0.000000000000e+00
7.135000000000e+02 -9.359734182294e-03 0.000000000000e+00 0.000000000000e+00
7.137500000000e+02 1.484055274575e-01 0.000000000000e+00 0.000000000000e+00
7.140000000000e+02 3.500834270980e-01 0.000000000000e+00 0.000000000000e+00
7.142500000000e+02 5.744628029776e-01 0.000000000000e+00 0.000000000000e+00
7.145000000000e+02 7.968723665418e-01 0.000000000000e+00 0.000000000000e+00
7.147500000000e+02 9.916779685187e-01 0.000000000000e+00 0.000000000000e+00
7.150000000000e+02 1.134725542651e+00 0.000000000000e+00 0.000000000000e+00
7.152500000000e+02 1.205528188078e+00 0.000000000000e+00 0.000000000000e+00
7.155000000000e+02 1.189056075045e+00 0.000000000000e+00 0.000000000000e+00
7.157500000000e+02 1.077049290857e+00 0.000000000000e+00 0.000000000000e+00
7.160000000000e+02 8.688252976130e-01 0.000000000000e+00 0.000000000000e+00
7.162500000000e+02 5.715871064421e-01 0.000000000000e+00 0.000000000000e+00
7.165000000000e+02 2.002534120549e-01 0.000000000000e+00 0.000000000000e+00
7.167500000000e+02 -2.231691451388e-01 0.000000000000e+00 0.000000000000e+00
7.170000000000e+02 -6.706612889693e-01 0.000000000000e+00 0.000000000000e+00
7.172500000000e+02 -1.109712395026e+00 0.000000000000e+00 0.000000000000e+00
7.175000000000e+02 -1.505283627002e+00 0.000000000000e+00 0.000000000000e+00
7.177500000000e+02 -1.822187330104e+00 0.000000000000e+00 0.000000000000e+00
7.180000000000e+02 -2.027813544255e+00 0.000000000000e+00 0.000000000000e+00
7.182500000000e+02 -2.095071577755e+00 0.000000000000e+00 0.000000000000e+00
7.185000000000e+02 -2.005341043777e+00 0.000000000000e+00 0.000000000000e+00
7.187500000000e+02 -1.751156366664e+00 0.000000000000e+00 0.000000000000e+00
7.190000000000e+02 -1.338298074908e+00 0.000000000000e+00 0.000000000000e+00
7.192500000000e+02 -7.869495643792e-01 0.000000000000e+00 0.000000000000e+00
7.195000000000e+02 -1.316122468953e-01 0.000000000000e+00 0.000000000000e+00
7.197500000000e+02 5.804387031446e-01 0.000000000000e+00 0.000000000000e+00
7.200000000000e+02 1.292234037249e+00 0.000000000000e+00 0.000000000000e+00
7.202500000000e+02 1.941619666704e+00 0.000000000000e+00 0.000000000000e+00
7.205000000000e+02 2.466888670812e+00 0.000000000000e+00 0.000000000000e+00
7.207500000000e+02 2.813037201545e+00 0.000000000000e+00 0.000000000000e+00
7.210000000000e+02 2.937992537889e+00 0.000000000000e+00 0.000000000000e+00
7.212500000000e+02 2.818076440060e+00 0.000000000000e+00 0.000000000000e+00
7.215000000000e+02 2.451971362844e+00 0.000000000000e+00 0.000000000000e+00
7.217500000000e+02 1.862561739857e+00 0.000000000000e+00 0.000000000000e+00
7.220000000000e+02 1.096224282689e+00 0.000000000000e+00 0.000000000000e+00
7.222500000000e+02 2.194220496433e-01 0.000000000000e+00 0.000000000000e+00
7.225000000000e+02 -6.872146039068e-01 0.000000000000e+00 0.000000000000e+00
7.227500000000e+02 -1.536802712103e+00 0.000000000000e+00 0.000000000000e+00
7.230000000000e+02 -2.245305327546e+00 0.000000000000e+00 0.000000000000e+00
7.232500000000e+02 -2.740792635748e+00 0.000000000000e+00 0.000000000000e+00
7.235000000000e+02 -2.971754486238e+00 0.000000000000e+00 0.000000000000e+00
7.237500000000e+02 -2.913405000494e+00 0.000000000000e+00 0.000000000000e+00
7.240000000000e+02 -2.571115522999e+00 0.000000000000e+00 0.000000000000e+00
7.242500000000e+02 -1.980433914579e+00 0.000000000000e+00 0.000000000000e+00
7.245000000000e+02 -1.203559296436e+00 0.000000000000e+00 0.000000000000e+00
7.247500000000e+02 -3.225902735088e-01 0.000000000000e+00 0.000000000000e+00
7.250000000000e+02 5.697083626981e-01 0.000000000000e+00 0.000000000000e+00
7.252500000000e+02 1.380530185598e+00 0.000000000000e+00 0.000000000000e+00
7.255000000000e+02 2.027740235499e+00 0.000000000000e+00 0.000000000000e+00
7.257500000000e+02 2.449329050353e+00 0.000000000000e+00 0.000000000000e+00
7.260000000000e+02 2.610395103488e+00 0.000000000000e+00 0.000000000000e+00
7.262500000000e+02 2.506745777119e+00 0.000000000000e+00 0.000000000000e+00
7.265000000000e+02 2.164640534465e+00 0.000000000000e+00 0.000000000000e+00
7.267500000000e+02 1.636707846918e+00 0.000000000000e+00 0.000000000000e+00
7.270000000000e+02 9.945807324847e-01 0.000000000000e+00 0.000000000000e+00
7.272500000000e+02 3.192426191914e-01 0.000000000000e+00 0.000000000000e+00
7.275000000000e+02 -3.096087709669e-01 0.000000000000e+00 0.000000000000e+00
7.277500000000e+02 -8.237341475543e-01 0.000000000000e+00 0.000000000000e+00
7.280000000000e+02 -1.174680265636e+00 0.000000000000e+00 0.000000000000e+00
7.282500000000e+02 -1.339140212980e+00 0.000000000000e+00 0.000000000000e+00
7.285000000000e+02 -1.320645569562e+00 0.000000000000e+00 0.000000000000e+00
7.287500000000e+02 -1.147414729959e+00 0.000000000000e+00 0.000000000000e+00
7.290000000000e+02 -8.667358466115e-01 0.000000000000e+00 0.000000000000e+00
7.292500000000e+02 -5.367656845198e-01 0.000000000000e+00 0.000000000000e+00
7.295000000000e+02 -2.170026761048e-01 0.000000000000e+00 0.000000000000e+00
7.297500000000e+02 4.111379442371e-02 0.000000000000e+00 0.000000000000e+00
7.300000000000e+02 2.020467833905e-01 0.000000000000e+00 0.000000000000e+00
7.302500000000e+02 2.512524961695e-01 0.000000000000e+00 0.000000000000e+00
7.305000000000e+02 1.967415463660e-01 0.000000000000e+00 0.000000000000e+00
7.307500000000e+02 6.687547476394e-02 0.000000000000e+00 0.000000000000e+00
7.310000000000e+02 -9.525212001569e-02 0.000000000000e+00 0.000000000000e+00
7.312500000000e+02 -2.399606244282e-01 0.000000000000e+00 0.000000000000e+00
7.315000000000e+02 -3.203524840082e-01 0.000000000000e+00 0.000000000000e+00
7.317500000000e+02 -3.013888830166e-01 0.000000000000e+00 0.000000000000e+00
7.320000000000e+02 -1.671648705113e-01 0.000000000000e+00 0.000000000000e+00
7.322500000000e+02 7.487375895215e-02 0.000000000000e+00 0.000000000000e+00
7.325000000000e+02 3.935779093825e-01 0.000000000000e+00 0.000000000000e+00
7.327500000000e+02 7.378221474535e-01 0.000000000000e+00 0.000000000000e+00
7.330000000000e+02 1.043883117295e+00 0.000000000000e+00 0.000000000000e+00
7.332500000000e+02 1.245443084086e+00 0.000000000000e+00 0.000000000000e+00
7.335000000000e+02 1.284732487097e+00 0.000000000000e+00 0.000000000000e+00
7.337500000000e+02 1.123079270925e+00 0.000000000000e+00 0.000000000000e+00
7.340000000000e+02 7.491454333727e-01 0.000000000000e+00 0.000000000000e+00
7.342500000000e+02 1.834099190600e-01 0.000000000000e+00 0.000000000000e+00
7.345000000000e+02 -5.220311624870e-01 0.000000000000e+00 0.000000000000e+00
7.347500000000e+02 -1.288600246984e+00 0.000000000000e+00 0.000000000000e+00
7.350000000000e+02 -2.020819840396e+00 0.000000000000e+00 0.000000000000e+00
7.352500000000e+02 -2.619148552529e+00 0.000000000000e+00 0.000000000000e+00
7.355000000000e+02 -2.994328489607e+00 0.000000000000e+00 0.000000000000e+00
7.357500000000e+02 -3.081186822550e+00 0.000000000000e+00 0.000000000000e+00
7.360000000000e+02 -2.849814073835e+00 0.000000000000e+00 0.000000000000e+00
7.362500000000e+02 -2.312329248812e+00 0.000000000000e+00 0.000000000000e+00
7.365000000000e+02 -1.524006238313e+00 0.000000000000e+00 0.000000000000e+00
7.367500000000e+02 -5.783038038394e-01 0.000000000000e+00 0.000000000000e+00
7.370000000000e+02 4.037926504614e-01 0.000000000000e+00 0.000000000000e+00
7.372500000000e+02 1.288868812902e+00 0.000000000000e+00 0.000000000000e+00
7.375000000000e+02 1.948678471327e+00 0.000000000000e+00 0.000000000000e+00
7.377500000000e+02 2.277862628287e+00 0.000000000000e+00 0.000000000000e+00
7.380000000000e+02 2.209302936978e+00 0.000000000000e+00 0.000000000000e+00
7.382500000000e+02 1.724863738589e+00 0.000000000000e+00 0.000000000000e+00
7.385000000000e+02 8.598477653194e-01 0.000000000000e+00 0.000000000000e+00
7.387500000000e+02 -2.996820715810e-01 0.000000000000e+00 0.000000000000e+00
7.390000000000e+02 -1.626589507999e+00 0.000000000000e+00 0.000000000000e+00
7.392500000000e+02 -2.968251467759e+00 0.000000000000e+00 0.000000000000e+00
7.395000000000e+02 -4.166080758565e+00 0.000000000000e+00 0.000000000000e+00
7.397500000000e+02 -5.076420132650e+00 0.000000000000e+00 0.000000000000e+00
7.400000000000e+02 -5.589986223765e+00 0.000000000000e+00 0.000000000000e+00
7.402500000000e+02 -5.647173679330e+00 0.000000000000e+00 0.000000000000e+00
7.405000000000e+02 -5.247039759288e+00 0.000000000000e+00 0.000000000000e+00
7.407500000000e+02 -4.448613575321e+00 0.000000000000e+00 0.000000000000e+00
7.410000000000e+02 -3.364202204381e+00 0.000000000000e+00 0.000000000000e+00
7.412500000000e+02 -2.145457652053e+00 0.000000000000e+00 0.000000000000e+00
7.415000000000e+02 -9.639724223071e-01 0.000000000000e+00 0.000000000000e+00
7.417500000000e+02 1.105415597470e-02 0.000000000000e+00 0.000000000000e+00
7.420000000000e+02 6.351027144223e-01 0.000000000000e+00 0.000000000000e+00
7.422500000000e+02 8.075685895582e-01 0.000000000000e+00 0.000000000000e+00
7.425000000000e+02 4.853237540787e-01 0.000000000000e+00 0.000000000000e+00
7.427500000000e+02 -3.112664404507e-01 0.000000000000e+00 0.000000000000e+00
7.430000000000e+02 -1.500732412371e+00 0.000000000000e+00 0.000000000000e+00
7.432500000000e+02 -2.951019418397e+00 0.000000000000e+00 0.000000000000e+00
7.435000000000e+02 -4.496755472096e+00 0.000000000000e+00 0.000000000000e+00
7.437500000000e+02 -5.960966480554e+00 0.000000000000e+00 0.000000000000e+00
7.440000000000e+02 -7.178328774621e+00 0.000000000000e+00 0.000000000000e+00
7.442500000000e+02 -8.016838072768e+00 0.000000000000e+00 0.000000000000e+00
7.445000000000e+02 -8.394989421256e+00 0.000000000000e+00 0.000000000000e+00
7.447500000000e+02 -8.292175073484e+00 0.000000000000e+00 0.000000000000e+00
7.450000000000e+02 -7.750931761481e+00 0.000000000000e+00 0.000000000000e+00
7.452500000000e+02 -6.870777341012e+00 0.000000000000e+00 0.000000000000e+00
7.455000000000e+02 -5.794516149272e+00 0.000000000000e+00 0.000000000000e+00
7.457500000000e+02 -4.688905711558e+00 0.000000000000e+00 0.000000000000e+00
7.460000000000e+02 -3.722326034310e+00 0.000000000000e+00 0.000000000000e+00
7.462500000000e+02 -3.042475499145e+00 0.000000000000e+00 0.000000000000e+00
7.465000000000e+02 -2.757084577322e+00 0.000000000000e+00 0.000000000000e+00
7.467500000000e+02 -2.920198401363e+00 0.000000000000e+00 0.000000000000e+00
7.470000000000e+02 -3.525796146414e+00 0.000000000000e+00 0.000000000000e+00
7.472500000000e+02 -4.509500454764e+00 0.000000000000e+00 0.000000000000e+00
7.475000000000e+02 -5.758025840404e+00 0.000000000000e+00 0.000000000000e+00
7.477500000000e+02 -7.124973850574e+00 0.000000000000e+00 0.000000000000e+00
7.480000000000e+02 -8.450746718479e+00 0.000000000000e+00 0.000000000000e+00
7.482500000000e+02 -9.583831949429e+00 0.000000000000e+00 0.000000000000e+00
7.485000000000e+02 -1.040057393557e+01 0.000000000000e+00 0.000000000000e+00
7.487500000000e+02 -1.082080753702e+01 0.000000000000e+00 0.000000000000e+00
7.490000000000e+02 -1.081734007050e+01 0.000000000000e+00 0.000000000000e+00
7.492500000000e+02 -1.041814186031e+01 0.000000000000e+00 0.000000000000e+00
7.495000000000e+02 -9.701116495642e+00 0.000000000000e+00 0.000000000000e+00
7.497500000000e+02 -8.782328794284e+00 0.000000000000e+00 0.000000000000e+00
7.500000000000e+02 -7.799433280330e+00 0.000000000000e+00 0.000000000000e+00
7.502500000000e+02 -6.892653395610e+00 0.000000000000e+00 0.000000000000e+00
7.505000000000e+02 -6.185934421233e+00 0.000000000000e+00 0.000000000000e+00
7.507500000000e+02 -5.770801874998e+00 0.000000000000e+00 0.000000000000e+00
7.510000000000e+02 -5.695023545844e+00 0.000000000000e+00 0.000000000000e+00
7.512500000000e+02 -5.957465555473e+00 0.000000000000e+00 0.000000000000e+00
7.515000000000e+02 -6.509655142700e+00 0.000000000000e+00 0.000000000000e+00
7.517500000000e+02 -7.263640116250e+00 0.000000000000e+00 0.000000000000e+00
7.520000000000e+02 -8.104894749200e+00 0.000000000000e+00 0.000000000000e+00
7.522500000000e+02 -8.908376930121e+00 0.000000000000e+00 0.000000000000e+00
7.525000000000e+02 -9.555474110627e+00 0.000000000000e+00 0.000000000000e+00
7.527500000000e+02 -9.949527764622e+00 0.000000000000e+00 0.000000000000e+00
7.530000000000e+02 -1.002789421721e+01 0.000000000000e+00 0.000000000000e+00
7.532500000000e+02 -9.769036961539e+00 0.000000000000e+00 0.000000000000e+00
7.535000000000e+02 -9.193869605840e+00 0.000000000000e+00 0.000000000000e+00
7.537500000000e+02 -8.361374069833e+00 0.000000000000e+00 0.000000000000e+00
7.540000000000e+02 -7.359292635293e+00 0.000000000000e+00 0.000000000000e+00
7.542500000000e+02 -6.291330243742e+00 0.000000000000e+00 0.000000000000e+00
7.545000000000e+02 -5.262722729870e+00 0.000000000000e+00 0.000000000000e+00
7.547500000000e+02 -4.366178165060e+00 0.000000000000e+00 0.000000000000e+00
7.550000000000e+02 -3.670071425489e+00 0.000000000000e+00 0.000000000000e+00
7.552500000000e+02 -3.210394388013e+00 0.000000000000e+00 0.000000000000e+00
7.555000000000e+02 -2.987397008063e+00 0.000000000000e+00 0.000000000000e+00
7.557500000000e+02 -2.967182757071e+00 0.000000000000e+00 0.000000000000e+00
7.560000000000e+02 -3.087841288045e+00 0.000000000000e+00 0.000000000000e+00
7.562500000000e+02 -3.269104908879e+00 0.000000000000e+00 0.000000000000e+00
7.565000000000e+02 -3.424081272614e+00 0.000000000000e+00 0.000000000000e+00
7.567500000000e+02 -3.471395024394e+00 0.000000000000e+00 0.000000000000e+00
7.570000000000e+02 -3.346086812589e+00 0.000000000000e+00 0.000000000000e+00
7.572500000000e+02 -3.007856853932e+00 0.000000000000e+00 0.000000000000e+00
7.575000000000e+02 -2.445659970551e+00 0.000000000000e+00 0.000000000000e+00
7.577500000000e+02 -1.678194677600e+00 0.000000000000e+00 0.000000000000e+00
7.580000000000e+02 -7.504025680231e-01 0.000000000000e+00 0.000000000000e+00
7.582500000000e+02 2.733736672976e-01 0.000000000000e+00 0.000000000000e+00
7.585000000000e+02 1.318505005763e+00 0.000000000000e+00 0.000000000000e+00
7.587500000000e+02 2.310138474039e+00 0.000000000000e+00 0.000000000000e+00
7.590000000000e+02 3.182816137320e+00 0.000000000000e+00 0.000000000000e+00
7.592500000000e+02 3.888384522384e+00 0.000000000000e+00 0.000000000000e+00
7.595000000000e+02 4.401217831198e+00 0.000000000000e+00 0.000000000000e+00
7.597500000000e+02 4.720185489749e+00 0.000000000000e+00 0.000000000000e+00
7.600000000000e+02 4.867258745821e+00 0.000000000000e+00 0.000000000000e+00
7.602500000000e+02 4.883106795361e+00 0.000000000000e+00 0.000000000000e+00
7.605000000000e+02 4.820419299117e+00 0.000000000000e+00 0.000000000000e+00
7.607500000000e+02 4.735960610831e+00 0.000000000000e+00 0.000000000000e+00
7.610000000000e+02 4.682481408438e+00 0.000000000000e+00 0.000000000000e+00
7.612500000000e+02 4.701577025430e+00 0.000000000000e+00 0.000000000000e+00
7.615000000000e+02 4.818401479280e+00 0.000000000000e+00 0.000000000000e+00
7.617500000000e+02 5.038853504550e+00 0.000000000000e+00 0.000000000000e+00
7.620000000000e+02 5.349490756366e+00 0.000000000000e+00 0.000000000000e+00
7.622500000000e+02 5.720052349605e+00 0.000000000000e+00 0.000000000000e+00
7.625000000000e+02 6.108129011351e+00 0.000000000000e+00 0.000000000000e+00
7.627500000000e+02 6.465257905187e+00 0.000000000000e+00 0.000000000000e+00
7.630000000000e+02 6.743566366195e+00 0.000000000000e+00 0.000000000000e+00
7.632500000000e+02 6.902059881682e+00 0.000000000000e+00 0.000000000000e+00
7.635000000000e+02 6.911741941148e+00 0.000000000000e+00 0.000000000000e+00
7.637500000000e+02 6.758948226112e+00 0.000000000000e+00 0.000000000000e+00
7.640000000000e+02 6.446543840539e+00 0.000000000000e+00 0.000000000000e+00
7.642500000000e+02 5.992931012889e+00 0.000000000000e+00 0.000000000000e+00
7.645000000000e+02 5.429104910120e+00 0.000000000000e+00 0.000000000000e+00
7.647500000000e+02 4.794239253839e+00 0.000000000000e+00 0.000000000000e+00
7.650000000000e+02 4.130451809856e+00 0.000000000000e+00 0.000000000000e+00
7.652500000000e+02 3.477474549921e+00 0.000000000000e+00 0.000000000000e+00
7.655000000000e+02 2.867929581866e+00 0.000000000000e+00 0.000000000000e+00
7.657500000000e+02 2.323798103124e+00 0.000000000000e+00 0.000000000000e+00
7.660000000000e+02 1.854485181573e+00 0.000000000000e+00 0.000000000000e+00
7.662500000000e+02 1.456655698585e+00 0.000000000000e+00 0.000000000000e+00
7.665000000000e+02 1.115777934258e+00 0.000000000000e+00 0.000000000000e+00
7.667500000000e+02 8.090924089712e-01 0.000000000000e+00 0.000000000000e+00
7.670000000000e+02 5.095518326777e-01 0.000000000000e+00 0.000000000000e+00
7.672500000000e+02 1.901729893493e-01 0.000000000000e+00 0.000000000000e+00
7.675000000000e+02 -1.717868175440e-01 0.000000000000e+00 0.000000000000e+00
7.677500000000e+02 -5.913677201090e-01 0.000000000000e+00 0.000000000000e+00
7.680000000000e+02 -1.073583477970e+00 0.000000000000e+00 0.000000000000e+00
7.682500000000e+02 -1.612495720509e+00 0.000000000000e+00 0.000000000000e+00
7.685000000000e+02 -2.191756200346e+00 0.000000000000e+00 0.000000000000e+00
7.687500000000e+02 -2.786496498883e+00 0.000000000000e+00 0.000000000000e+00
7.690000000000e+02 -3.366277456747e+00 0.000000000000e+00 0.000000000000e+00
7.692500000000e+02 -3.898686750558e+00 0.000000000000e+00 0.000000000000e+00
7.695000000000e+02 -4.353106155422e+00 0.000000000000e+00 0.000000000000e+00
7.697500000000e+02 -4.704166095752e+00 0.000000000000e+00 0.000000000000e+00
7.700000000000e+02 -4.934462029890e+00 0.000000000000e+00 0.000000000000e+00
7.702500000000e+02 -5.036215554490e+00 0.000000000000e+00 0.000000000000e+00
7.705000000000e+02 -5.011707436223e+00 0.000000000000e+00 0.000000000000e+00
7.707500000000e+02 -4.872470852326e+00 0.000000000000e+00 0.000000000000e+00
7.710000000000e+02 -4.637390384512e+00 0.000000000000e+00 0.000000000000e+00
7.712500000000e+02 -4.329986393695e+00 0.000000000000e+00 0.000000000000e+00
7.715000000000e+02 -3.975259415654e+00 0.000000000000e+00 0.000000000000e+00
7.717500000000e+02 -3.596514534782e+00 0.000000000000e+00 0.000000000000e+00
7.720000000000e+02 -3.212577058642e+00 0.000000000000e+00 0.000000000000e+00
7.722500000000e+02 -2.835750664316e+00 0.000000000000e+00 0.000000000000e+00
7.725000000000e+02 -2.470766169807e+00 0.000000000000e+00 0.000000000000e+00
7.727500000000e+02 -2.114836880954e+00 0.000000000000e+00 0.000000000000e+00
7.730000000000e+02 -1.758792037873e+00 0.000000000000e+00 0.000000000000e+00
7.732500000000e+02 -1.389121380589e+00 0.000000000000e+00 0.000000000000e+00
7.735000000000e+02 -9.906484025102e-01 0.000000000000e+00 0.000000000000e+00
7.737500000000e+02 -5.494715328102e-01 0.000000000000e+00 0.000000000000e+00
7.740000000000e+02 -5.578063210915e-02 0.000000000000e+00 0.000000000000e+00
7.742500000000e+02 4.938256625004e-01 0.000000000000e+00 0.000000000000e+00
7.745000000000e+02 1.094830709148e+00 0.000000000000e+00 0.000000000000e+00
7.747500000000e+02 1.734303380106e+00 0.000000000000e+00 0.000000000000e+00
7.750000000000e+02 2.391489084560e+00 0.000000000000e+00 0.000000000000e+00
7.752500000000e+02 3.039424092859e+00 0.000000000000e+00 0.000000000000e+00
7.755000000000e+02 3.647378495017e+00 0.000000000000e+00 0.000000000000e+00
7.757500000000e+02 4.183827683035e+00 0.000000000000e+00 0.000000000000e+00
7.760000000000e+02 4.619585232661e+00 0.000000000000e+00 0.000000000000e+00
7.762500000000e+02 4.930710062703e+00 0.000000000000e+00 0.000000000000e+00
7.765000000000e+02 5.100830413831e+00 0.000000000000e+00 0.000000000000e+00
7.767500000000e+02 5.122602827595e+00 0.000000000000e+00 0.000000000000e+00
7.770000000000e+02 4.998136306350e+00 0.000000000000e+00 0.000000000000e+00
7.772500000000e+02 4.738345818519e+00 0.000000000000e+00 0.000000000000e+00
7.775000000000e+02 4.361337932832e+00 0.000000000000e+00 0.000000000000e+00
7.777500000000e+02 3.890056506414e+00 0.000000000000e+00 0.000000000000e+00
7.780000000000e+02 3.349511482199e+00 0.000000000000e+00 0.000000000000e+00
7.782500000000e+02 2.763966203153e+00 0.000000000000e+00 0.000000000000e+00
7.785000000000e+02 2.154460955968e+00 0.000000000000e+00 0.000000000000e+00
7.787500000000e+02 1.537001992469e+00 0.000000000000e+00 0.000000000000e+00
7.790000000000e+02 9.216520688284e-01 0.000000000000e+00 0.000000000000e+00
7.792500000000e+02 3.126326766939e-01 0.000000000000e+00 0.000000000000e+00
7.795000000000e+02 -2.905937477473e-01 0.000000000000e+00 0.000000000000e+00
7.797500000000e+02 -8.914322257485e-01 0.000000000000e+00 0.000000000000e+00
7.800000000000e+02 -1.493741782649e+00 0.000000000000e+00 0.000000000000e+00
7.802500000000e+02 -2.099266441794e+00 0.000000000000e+00 0.000000000000e+00
7.805000000000e+02 -2.705306233583e+00 0.000000000000e+00 0.000000000000e+00
7.807500000000e+02 -3.302998763087e+00 0.000000000000e+00 0.000000000000e+00
7.810000000000e+02 -3.876505089385e+00 0.000000000000e+00 0.000000000000e+00
7.812500000000e+02 -4.403274733666e+00 0.000000000000e+00 0.000000000000e+00
7.815000000000e+02 -4.855419079326e+00 0.000000000000e+00 0.000000000000e+00
7.817500000000e+02 -5.202069671529e+00 0.000000000000e+00 0.000000000000e+00
7.820000000000e+02 -5.412458676830e+00 0.000000000000e+00 0.000000000000e+00
7.822500000000e+02 -5.459352212980e+00 0.000000000000e+00 0.000000000000e+00
7.825000000000e+02 -5.322408410668e+00 0.000000000000e+00 0.000000000000e+00
7.827500000000e+02 -4.991029619372e+00 0.000000000000e+00 0.000000000000e+00
7.830000000000e+02 -4.466333217042e+00 0.000000000000e+00 0.000000000000e+00
7.832500000000e+02 -3.761971270928e+00 0.000000000000e+00 0.000000000000e+00
7.835000000000e+02 -2.903672041214e+00 0.000000000000e+00 0.000000000000e+00
7.837500000000e+02 -1.927537030043e+00 0.000000000000e+00 0.000000000000e+00
7.840000000000e+02 -8.772843275856e-01 0.000000000000e+00 0.000000000000e+00
7.842500000000e+02 1.992389005121e-01 0.000000000000e+00 0.000000000000e+00
7.845000000000e+02 1.253862802834e+00 0.000000000000e+00 0.000000000000e+00
7.847500000000e+02 2.241774114211e+00 0.000000000000e+00 0.000000000000e+00
7.850000000000e+02 3.124648017281e+00 0.000000000000e+00 0.000000000000e+00
7.852500000000e+02 3.872894034953e+00 0.000000000000e+00 0.000000000000e+00
7.855000000000e+02 4.466803662934e+00 0.000000000000e+00 0.000000000000e+00
7.857500000000e+02 4.896540507065e+00 0.000000000000e+00 0.000000000000e+00
7.860000000000e+02 5.161072005595e+00 0.000000000000e+00 0.000000000000e+00
7.862500000000e+02 5.266283103784e+00 0.000000000000e+00 0.000000000000e+00
7.865000000000e+02 5.222616614437e+00 0.000000000000e+00 0.000000000000e+00
7.867500000000e+02 5.042637784029e+00 0.000000000000e+00 0.000000000000e+00
7.870000000000e+02 4.738914479323e+00 0.000000000000e+00 0.000000000000e+00
7.872500000000e+02 4.322540532725e+00 0.000000000000e+00 0.000000000000e+00
7.875000000000e+02 3.802517568124e+00 0.000000000000e+00 0.000000000000e+00
7.877500000000e+02 3.186066510891e+00 0.000000000000e+00 0.000000000000e+00
7.880000000000e+02 2.479785089413e+00 0.000000000000e+00 0.000000000000e+00
7.882500000000e+02 1.691424760966e+00 0.000000000000e+00 0.000000000000e+00
7.885000000000e+02 8.319508477977e-01 0.000000000000e+00 0.000000000000e+00
7.887500000000e+02 -8.251020081653e-02 0.000000000000e+00 0.000000000000e+00
7.890000000000e+02 -1.029233120688e+00 0.000000000000e+00 0.000000000000e+00
7.892500000000e+02 -1.978302788480e+00 0.000000000000e+00 0.000000000000e+00
7.895000000000e+02 -2.893094710510e+00 0.000000000000e+00 0.000000000000e+00
7.897500000000e+02 -3.731902548354e+00 0.000000000000e+00 0.000000000000e+00
7.900000000000e+02 -4.450622439515e+00 0.000000000000e+00 0.000000000000e+00
7.902500000000e+02 -5.006245169230e+00 0.000000000000e+00 0.000000000000e+00
7.905000000000e+02 -5.360778227780e+00 0.000000000000e+00 0.000000000000e+00
7.907500000000e+02 -5.485139092334e+00 0.000000000000e+00 0.000000000000e+00
7.910000000000e+02 -5.362540693973e+00 0.000000000000e+00 0.000000000000e+00
7.912500000000e+02 -4.990933586350e+00 0.000000000000e+00 0.000000000000e+00
7.915000000000e+02 -4.384171541510e+00 0.000000000000e+00 0.000000000000e+00
7.917500000000e+02 -3.571714725410e+00 0.000000000000e+00 0.000000000000e+00
7.920000000000e+02 -2.596857565300e+00 0.000000000000e+00 0.000000000000e+00
7.922500000000e+02 -1.513643765866e+00 0.000000000000e+00 0.000000000000e+00
7.925000000000e+02 -3.827853197899e-01 0.000000000000e+00 0.000000000000e+00
7.927500000000e+02 7.329844685786e-01 0.000000000000e+00 0.000000000000e+00
7.930000000000e+02 1.773636336894e+00 0.000000000000e+00 0.000000000000e+00
7.932500000000e+02 2.686165707810e+00 0.000000000000e+00 0.000000000000e+00
7.935000000000e+02 3.428090056669e+00 0.000000000000e+00 0.000000000000e+00
7.937500000000e+02 3.969818657995e+00 0.000000000000e+00 0.000000000000e+00
7.940000000000e+02 4.295737389116e+00 0.000000000000e+00 0.000000000000e+00
7.942500000000e+02 4.404010161784e+00 0.000000000000e+00 0.000000000000e+00
7.945000000000e+02 4.305247405723e+00 0.000000000000e+00 0.000000000000e+00
7.947500000000e+02 4.020311124181e+00 0.000000000000e+00 0.000000000000e+00
7.950000000000e+02 3.577600634351e+00 0.000000000000e+00 0.000000000000e+00
7.952500000000e+02 3.010185414734e+00 0.000000000000e+00 0.000000000000e+00
7.955000000000e+02 2.353121621508e+00 0.000000000000e+00 0.000000000000e+00
7.957500000000e+02 1.641214554762e+00 0.000000000000e+00 0.000000000000e+00
7.960000000000e+02 9.073846425191e-01 0.000000000000e+00 0.000000000000e+00
7.962500000000e+02 1.816773008939e-01 0.000000000000e+00 0.000000000000e+00
7.965000000000e+02 -5.091536384986e-01 0.000000000000e+00 0.000000000000e+00
7.967500000000e+02 -1.141646171790e+00 0.000000000000e+00 0.000000000000e+00
7.970000000000e+02 -1.695421718724e+00 0.000000000000e+00 0.000000000000e+00
7.972500000000e+02 -2.152983284378e+00 0.000000000000e+00 0.000000000000e+00
7.975000000000e+02 -2.499700769451e+00 0.000000000000e+00 0.000000000000e+00
7.977500000000e+02 -2.724094877934e+00 0.000000000000e+00 0.000000000000e+00
7.980000000000e+02 -2.818440653400e+00 0.000000000000e+00 0.000000000000e+00
7.982500000000e+02 -2.779616553125e+00 0.000000000000e+00 0.000000000000e+00
7.985000000000e+02 -2.610042372953e+00 0.000000000000e+00 0.000000000000e+00
7.987500000000e+02 -2.318494358351e+00 0.000000000000e+00 0.000000000000e+00
7.990000000000e+02 -1.920568998805e+00 0.000000000000e+00 0.000000000000e+00
7.992500000000e+02 -1.438592549093e+00 0.000000000000e+00 0.000000000000e+00
7.995000000000e+02 -9.008385135805e-01 0.000000000000e+00 0.000000000000e+00
7.997500000000e+02 -3.400108407416e-01 0.000000000000e+00 0.000000000000e+00
8.000000000000e+02 2.089380807408e-01 0.000000000000e+00 0.000000000000e+00
8.002500000000e+02 7.114757514127e-01 0.000000000000e+00 0.000000000000e+00
8.005000000000e+02 1.136374719292e+00 0.000000000000e+00 0.000000000000e+00
8.007500000000e+02 1.458488643994e+00 0.000000000000e+00 0.000000000000e+00
8.010000000000e+02 1.661081228878e+00 0.000000000000e+00 0.000000000000e+00
8.012500000000e+02 1.737405746546e+00 0.000000000000e+00 0.000000000000e+00
8.015000000000e+02 1.691312923955e+00 0.000000000000e+00 0.000000000000e+00
8.017500000000e+02 1.536778980397e+00 0.000000000000e+00 0.000000000000e+00
8.020000000000e+02 1.296378139009e+00 0.000000000000e+00 0.000000000000e+00
8.022500000000e+02 9.988565687802e-01 0.000000000000e+00 0.000000000000e+00
8.025000000000e+02 6.760788897595e-01 0.000000000000e+00 0.000000000000e+00
8.027500000000e+02 3.596980895494e-01 0.000000000000e+00 0.000000000000e+00
8.030000000000e+02 7.793387593647e-02 0.000000000000e+00 0.000000000000e+00
8.032500000000e+02 -1.471714301227e-01 0.000000000000e+00 0.000000000000e+00
8.035000000000e+02 -3.017138043404e-01 0.000000000000e+00 0.000000000000e+00
8.037500000000e+02 -3.809013110743e-01 0.000000000000e+00 0.000000000000e+00
8.040000000000e+02 -3.889624261422e-01 0.000000000000e+00 0.000000000000e+00
8.042500000000e+02 -3.380424723883e-01 0.000000000000e+00 0.000000000000e+00
8.045000000000e+02 -2.462621727594e-01 0.000000000000e+00 0.000000000000e+00
8.047500000000e+02 -1.352055683302e-01 0.000000000000e+00 0.000000000000e+00
8.050000000000e+02 -2.715935557153e-02 0.000000000000e+00 0.000000000000e+00
8.052500000000e+02 5.756329302269e-02 0.000000000000e+00 0.000000000000e+00
8.055000000000e+02 1.029130742236e-01 0.000000000000e+00 0.000000000000e+00
8.057500000000e+02 9.877509946997e-02 0.000000000000e+00 0.000000000000e+00
8.060000000000e+02 4.187705574700e-02 0.000000000000e+00 0.000000000000e+00
8.062500000000e+02 -6.410651404312e-02 0.000000000000e+00 0.000000000000e+00
8.065000000000e+02 -2.091990881132e-01 0.000000000000e+00 0.000000000000e+00
8.067500000000e+02 -3.783827363489e-01 0.000000000000e+00 0.000000000000e+00
8.070000000000e+02 -5.532884739837e-01 0.000000000000e+00 0.000000000000e+00
8.072500000000e+02 -7.141082498799e-01 0.000000000000e+00 0.000000000000e+00
8.075000000000e+02 -8.415271686444e-01 0.000000000000e+00 0.000000000000e+00
8.077500000000e+02 -9.185045664676e-01 0.000000000000e+00 0.000000000000e+00
8.080000000000e+02 -9.317770366490e-01 0.000000000000e+00 0.000000000000e+00
8.082500000000e+02 -8.730053683911e-01 0.000000000000e+00 0.000000000000e+00
8.085000000000e+02 -7.395312973767e-01 0.000000000000e+00 0.000000000000e+00
8.087500000000e+02 -5.347421352654e-01 0.000000000000e+00 0.000000000000e+00
8.090000000000e+02 -2.680586025988e-01 0.000000000000e+00 0.000000000000e+00
8.092500000000e+02 4.543549224403e-02 0.000000000000e+00 0.000000000000e+00
8.095000000000e+02 3.857090357558e-01 0.000000000000e+00 0.000000000000e+00
8.097500000000e+02 7.288401979306e-01 0.000000000000e+00 0.000000000000e+00
8.100000000000e+02 1.048411333603e+00 0.000000000000e+00 0.000000000000e+00
8.102500000000e+02 1.317229205792e+00 0.000000000000e+00 0.000000000000e+00
8.105000000000e+02 1.509330562346e+00 0.000000000000e+00 0.000000000000e+00
8.107500000000e+02 1.602190051771e+00 0.000000000000e+00 0.000000000000e+00
8.110000000000e+02 1.578993462788e+00 0.000000000000e+00 0.000000000000e+00
8.112500000000e+02 1.430783642248e+00 0.000000000000e+00 0.000000000000e+00
8.115000000000e+02 1.158241325098e+00 0.000000000000e+00 0.000000000000e+00
8.117500000000e+02 7.728413145778e-01 0.000000000000e+00 0.000000000000e+00
8.120000000000e+02 2.971369599264e-01 0.000000000000e+00 0.000000000000e+00
8.122500000000e+02 -2.360206268940e-01 0.000000000000e+00 0.000000000000e+00
8.125000000000e+02 -7.854272640929e-01 0.000000000000e+00 0.000000000000e+00
8.127500000000e+02 -1.304603480721e+00 0.000000000000e+00 0.000000000000e+00
8.130000000000e+02 -1.745824523054e+00 0.000000000000e+00 0.000000000000e+00
8.132500000000e+02 -2.064770817903e+00 0.000000000000e+00 0.000000000000e+00
8.135000000000e+02 -2.225338196197e+00 0.000000000000e+00 0.000000000000e+00
8.137500000000e+02 -2.204062832785e+00 0.000000000000e+00 0.000000000000e+00
8.140000000000e+02 -1.993594742808e+00 0.000000000000e+00 0.000000000000e+00
8.142500000000e+02 -1.604707052673e+00 0.000000000000e+00 0.000000000000e+00
8.145000000000e+02 -1.066457421074e+00 0.000000000000e+00 0.000000000000e+00
8.147500000000e+02 -4.243129966852e-01 0.000000000000e+00 0.000000000000e+00
8.150000000000e+02 2.637095543645e-01 0.000000000000e+00 0.000000000000e+00
8.152500000000e+02 9.325815034672e-01 0.000000000000e+00 0.000000000000e+00
8.155000000000e+02 1.516932219206e+00 0.000000000000e+00 0.000000000000e+00
8.157500000000e+02 1.958123124964e+00 0.000000000000e+00 0.000000000000e+00
8.160000000000e+02 2.210895374746e+00 0.000000000000e+00 0.000000000000e+00
8.162500000000e+02 2.248763080464e+00 0.000000000000e+00 0.000000000000e+00
8.165000000000e+02 2.067435779613e+00 0.000000000000e+00 0.000000000000e+00
8.167500000000e+02 1.685767310958e+00 0.000000000000e+00 0.000000000000e+00
8.170000000000e+02 1.144020109632e+00 0.000000000000e+00 0.000000000000e+00
8.172500000000e+02 4.995684178093e-01 0.000000000000e+00 0.000000000000e+00
8.175000000000e+02 -1.795026968935e-01 0.000000000000e+00 0.000000000000e+00
8.177500000000e+02 -8.221591624028e-01 0.000000000000e+00 0.000000000000e+00
8.180000000000e+02 -1.362599136187e+00 0.000000000000e+00 0.000000000000e+00
8.182500000000e+02 -1.747833405459e+00 0.000000000000e+00 0.000000000000e+00
8.185000000000e+02 -1.943700484028e+00 0.000000000000e+00 0.000000000000e+00
8.187500000000e+02 -1.938539250331e+00 0.000000000000e+00 0.000000000000e+00
8.190000000000e+02 -1.744039041991e+00 0.000000000000e+00 0.000000000000e+00
8.192500000000e+02 -1.393155864228e+00 0.000000000000e+00 0.000000000000e+00
8.195000000000e+02 -9.353742888458e-01 0.000000000000e+00 0.000000000000e+00
8.197500000000e+02 -4.299535676753e-01 0.000000000000e+00 0.000000000000e+00
8.200000000000e+02 6.192766730386e-02 0.000000000000e+00 0.000000000000e+00
8.202500000000e+02 4.850615970563e-01 0.000000000000e+00 0.000000000000e+00
8.205000000000e+02 7.970652047034e-01 0.000000000000e+00 0.000000000000e+00
8.207500000000e+02 9.732731496166e-01 0.000000000000e+00 0.000000000000e+00
8.210000000000e+02 1.009023050249e+00 0.000000000000e+00 0.000000000000e+00
8.212500000000e+02 9.190593036643e-01 0.000000000000e+00 0.000000000000e+00
8.215000000000e+02 7.341957822322e-01 0.000000000000e+00 0.000000000000e+00
8.217500000000e+02 4.957738949716e-01 0.000000000000e+00 0.000000000000e+00
8.220000000000e+02 2.487724144058e-01 0.000000000000e+00 0.000000000000e+00
8.222500000000e+02 3.462111141070e-02 0.000000000000e+00 0.000000000000e+00
8.225000000000e+02 -1.151889548118e-01 0.000000000000e+00 0.000000000000e+00
8.227500000000e+02 -1.837278376974e-01 0.000000000000e+00 0.000000000000e+00
8.230000000000e+02 -1.707803727885e-01 0.000000000000e+00 0.000000000000e+00
8.232500000000e+02 -9.220772475015e-02 0.000000000000e+00 0.000000000000e+00
8.235000000000e+02 2.337504579725e-02 0.000000000000e+00 0.000000000000e+00
8.237500000000e+02 1.400766734642e-01 0.000000000000e+00 0.000000000000e+00
8.240000000000e+02 2.214884284011e-01 0.000000000000e+00 0.000000000000e+00
8.242500000000e+02 2.376334677165e-01 0.000000000000e+00 0.000000000000e+00
8.245000000000e+02 1.709651759439e-01 0.000000000000e+00 0.000000000000e+00
8.247500000000e+02 2.039829661446e-02 0.000000000000e+00 0.000000000000e+00
8.250000000000e+02 -1.973563190169e-01 0.000000000000e+00 0.000000000000e+00
8.252500000000e+02 -4.494738784895e-01 0.000000000000e+00 0.000000000000e+00
8.255000000000e+02 -6.915645550917e-01 0.000000000000e+00 0.000000000000e+00
8.257500000000e+02 -8.744768120980e-01 0.000000000000e+00 0.000000000000e+00
8.260000000000e+02 -9.523605369495e-01 0.000000000000e+00 0.000000000000e+00
8.262500000000e+02 -8.907541722365e-01 0.000000000000e+00 0.000000000000e+00
8.265000000000e+02 -6.734014847161e-01 0.000000000000e+00 0.000000000000e+00
8.267500000000e+02 -3.066428344672e-01 0.000000000000e+00 0.000000000000e+00
8.270000000000e+02 1.794516204598e-01 0.000000000000e+00 0.000000000000e+00
8.272500000000e+02 7.335760464299e-01 0.000000000000e+00 0.000000000000e+00
8.275000000000e+02 1.289140862976e+00 0.000000000000e+00 0.000000000000e+00
8.277500000000e+02 1.772977430218e+00 0.000000000000e+00 0.000000000000e+00
8.280000000000e+02 2.115638993842e+00 0.000000000000e+00 0.000000000000e+00
8.282500000000e+02 2.261844867641e+00 0.000000000000e+00 0.000000000000e+00
8.285000000000e+02 2.179523271625e+00 0.000000000000e+00 0.000000000000e+00
8.287500000000e+02 1.866042748458e+00 0.000000000000e+00 0.000000000000e+00
8.290000000000e+02 1.350570858796e+00 0.000000000000e+00 0.000000000000e+00
8.292500000000e+02 6.920179983589e-01 0.000000000000e+00 0.000000000000e+00
8.295000000000e+02 -2.735676649431e-02 0.000000000000e+00 0.000000000000e+00
8.297500000000e+02 -7.119693348145e-01 0.000000000000e+00 0.000000000000e+00
8.300000000000e+02 -1.265302860053e+00 0.000000000000e+00 0.000000000000e+00
8.302500000000e+02 -1.603017875290e+00 0.000000000000e+00 0.000000000000e+00
8.305000000000e+02 -1.664963503252e+00 0.000000000000e+00 0.000000000000e+00
8.307500000000e+02 -1.424362047716e+00 0.000000000000e+00 0.000000000000e+00
8.310000000000e+02 -8.927780900670e-01 0.000000000000e+00 0.000000000000e+00
8.312500000000e+02 -1.200303619290e-01 0.000000000000e+00 0.000000000000e+00
8.315000000000e+02 8.111124311250e-01 0.000000000000e+00 0.000000000000e+00
8.317500000000e+02 1.794885875925e+00 0.000000000000e+00 0.000000000000e+00
8.320000000000e+02 2.715903689163e+00 0.000000000000e+00 0.000000000000e+00
8.322500000000e+02 3.464212059762e+00 0.000000000000e+00 0.000000000000e+00
8.325000000000e+02 3.950008467353e+00 0.000000000000e+00 0.000000000000e+00
8.327500000000e+02 4.116007689937e+00 0.000000000000e+00 0.000000000000e+00
8.330000000000e+02 3.945717935111e+00 0.000000000000e+00 0.000000000000e+00
8.332500000000e+02 3.466417675064e+00 0.000000000000e+00 0.000000000000e+00
8.335000000000e+02 2.746329167074e+00 0.000000000000e+00 0.000000000000e+00
8.337500000000e+02 1.886271903539e+00 0.000000000000e+00 0.000000000000e+00
8.340000000000e+02 1.006839508435e+00 0.000000000000e+00 0.000000000000e+00
8.342500000000e+02 2.327703656925e-01 0.000000000000e+00 0.000000000000e+00
8.345000000000e+02 -3.234135184935e-01 0.000000000000e+00 0.000000000000e+00
8.347500000000e+02 -5.763020346073e-01 0.000000000000e+00 0.000000000000e+00
8.350000000000e+02 -4.790078447696e-01 0.000000000000e+00 0.000000000000e+00
8.352500000000e+02 -2.953107762613e-02 0.000000000000e+00 0.000000000000e+00
8.355000000000e+02 7.288084064894e-01 0.000000000000e+00 0.000000000000e+00
8.357500000000e+02 1.712956509795e+00 0.000000000000e+00 0.000000000000e+00
8.360000000000e+02 2.810997115786e+00 0.000000000000e+00 0.000000000000e+00
8.362500000000e+02 3.896860986446e+00 0.000000000000e+00 0.000000000000e+00
8.365000000000e+02 4.846899205275e+00 0.000000000000e+00 0.000000000000e+00
8.367500000000e+02 5.556096212692e+00 0.000000000000e+00 0.000000000000e+00
8.370000000000e+02 5.951748865359e+00 0.000000000000e+00 0.000000000000e+00
8.372500000000e+02 6.002786185828e+00 0.000000000000e+00 0.000000000000e+00
8.375000000000e+02 5.723500978426e+00 0.000000000000e+00 0.000000000000e+00
8.377500000000e+02 5.171226362681e+00 0.000000000000e+00 0.000000000000e+00
8.380000000000e+02 4.438311976358e+00 0.000000000000e+00 0.000000000000e+00
8.382500000000e+02 3.639522798405e+00 0.000000000000e+00 0.000000000000e+00
8.385000000000e+02 2.896592988852e+00 0.000000000000e+00 0.000000000000e+00
8.387500000000e+02 2.322035306558e+00 0.000000000000e+00 0.000000000000e+00
8.390000000000e+02 2.004385077544e+00 0.000000000000e+00 0.000000000000e+00
8.392500000000e+02 1.996838411929e+00 0.000000000000e+00 0.000000000000e+00
8.395000000000e+02 2.310760729808e+00 0.000000000000e+00 0.000000000000e+00
8.397500000000e+02 2.914863166227e+00 0.000000000000e+00 0.000000000000e+00
8.400000000000e+02 3.740066686885e+00 0.000000000000e+00 0.000000000000e+00
8.402500000000e+02 4.689304826671e+00 0.000000000000e+00 0.000000000000e+00
8.405000000000e+02 5.650861188202e+00 0.000000000000e+00 0.000000000000e+00
8.407500000000e+02 6.513385180538e+00 0.000000000000e+00 0.000000000000e+00
8.410000000000e+02 7.180537592793e+00 0.000000000000e+00 0.000000000000e+00
8.412500000000e+02 7.583308140822e+00 0.000000000000e+00 0.000000000000e+00
8.415000000000e+02 7.688402386554e+00 0.000000000000e+00 0.000000000000e+00
8.417500000000e+02 7.501661504912e+00 0.000000000000e+00 0.000000000000e+00
8.420000000000e+02 7.066173343278e+00 0.000000000000e+00 0.000000000000e+00
8.422500000000e+02 6.455459084570e+00 0.000000000000e+00 0.000000000000e+00
8.425000000000e+02 5.762776449334e+00 0.000000000000e+00 0.000000000000e+00
8.427500000000e+02 5.088079422544e+00 0.000000000000e+00 0.000000000000e+00
8.430000000000e+02 4.524451427306e+00 0.000000000000e+00 0.000000000000e+00
8.432500000000e+02 4.145851334606e+00 0.000000000000e+00 0.000000000000e+00
8.435000000000e+02 3.997783221628e+00 0.000000000000e+00 0.000000000000e+00
8.437500000000e+02 4.092059380373e+00 0.000000000000e+00 0.000000000000e+00
8.440000000000e+02 4.406238052156e+00 0.000000000000e+00 0.000000000000e+00
8.442500000000e+02 4.887667393923e+00 0.000000000000e+00 0.000000000000e+00
8.445000000000e+02 5.461446050643e+00 0.000000000000e+00 0.000000000000e+00
8.447500000000e+02 6.041102556295e+00 0.000000000000e+00 0.000000000000e+00
8.450000000000e+02 6.540466662676e+00 0.000000000000e+00 0.000000000000e+00
8.452500000000e+02 6.885094963347e+00 0.000000000000e+00 0.000000000000e+00
8.455000000000e+02 7.021728903553e+00 0.000000000000e+00 0.000000000000e+00
8.457500000000e+02 6.924582098592e+00 0.000000000000e+00 0.000000000000e+00
8.460000000000e+02 6.597725325324e+00 0.000000000000e+00 0.000000000000e+00
8.462500000000e+02 6.073391850872e+00 0.000000000000e+00 0.000000000000e+00
8.465000000000e+02 5.406584213264e+00 0.000000000000e+00 0.000000000000e+00
8.467500000000e+02 4.666849700892e+00 0.000000000000e+00 0.000000000000e+00
8.470000000000e+02 3.928441837613e+00 0.000000000000e+00 0.000000000000e+00
8.472500000000e+02 3.260256464723e+00 0.000000000000e+00 0.000000000000e+00
8.475000000000e+02 2.716906970417e+00 0.000000000000e+00 0.000000000000e+00
8.477500000000e+02 2.332094739746e+00 0.000000000000e+00 0.000000000000e+00
8.480000000000e+02 2.115073738875e+00 0.000000000000e+00 0.000000000000e+00
8.482500000000e+02 2.050557016403e+00 0.000000000000e+00 0.000000000000e+00
8.485000000000e+02 2.101933164736e+00 0.000000000000e+00 0.000000000000e+00
8.487500000000e+02 2.217219017415e+00 0.000000000000e+00 0.000000000000e+00
8.490000000000e+02 2.336829652233e+00 0.000000000000e+00 0.000000000000e+00
8.492500000000e+02 2.402041004181e+00 0.000000000000e+00 0.000000000000e+00
8.495000000000e+02 2.362976022391e+00 0.000000000000e+00 0.000000000000e+00
8.497500000000e+02 2.185061265914e+00 0.000000000000e+00 0.000000000000e+00
8.500000000000e+02 1.853154207925e+00 0.000000000000e+00 0.000000000000e+00
8.502500000000e+02 1.372891669229e+00 0.000000000000e+00 0.000000000000e+00
8.505000000000e+02 7.692047506245e-01 0.000000000000e+00 0.000000000000e+00
8.507500000000e+02 8.232970397580e-02 0.000000000000e+00 0.000000000000e+00
8.510000000000e+02 -6.380342083071e-01 0.000000000000e+00 0.000000000000e+00
8.512500000000e+02 -1.339550297691e+00 0.000000000000e+00 0.000000000000e+00
8.515000000000e+02 -1.974093144488e+00 0.000000000000e+00 0.000000000000e+00
8.517500000000e+02 -2.503703161885e+00 0.000000000000e+00 0.000000000000e+00
8.520000000000e+02 -2.904894372087e+00 0.000000000000e+00 0.000000000000e+00
8.522500000000e+02 -3.170820588428e+00 0.000000000000e+00 0.000000000000e+00
8.525000000000e+02 -3.311116868241e+00 0.000000000000e+00 0.000000000000e+00
8.527500000000e+02 -3.349553861137e+00 0.000000000000e+00 0.000000000000e+00
8.530000000000e+02 -3.319928853637e+00 0.000000000000e+00 0.000000000000e+00
8.532500000000e+02 -3.260832155442e+00 0.000000000000e+00 0.000000000000e+00
8.535000000000e+02 -3.210045770646e+00 0.000000000000e+00 0.000000000000e+00
8.537500000000e+02 -3.199342163688e+00 0.000000000000e+00 0.000000000000e+00
8.540000000000e+02 -3.250358508510e+00 0.000000000000e+00 0.000000000000e+00
8.542500000000e+02 -3.372043899554e+00 0.000000000000e+00 0.000000000000e+00
8.545000000000e+02 -3.559941916958e+00 0.000000000000e+00 0.000000000000e+00
8.547500000000e+02 -3.797313116010e+00 0.000000000000e+00 0.000000000000e+00
8.550000000000e+02 -4.057857059090e+00 0.000000000000e+00 0.000000000000e+00
8.552500000000e+02 -4.309593365431e+00 0.000000000000e+00 0.000000000000e+00
8.555000000000e+02 -4.519330126086e+00 0.000000000000e+00 0.000000000000e+00
8.557500000000e+02 -4.657099600736e+00 0.000000000000e+00 0.000000000000e+00
8.560000000000e+02 -4.699977316128e+00 0.000000000000e+00 0.000000000000e+00
8.562500000000e+02 -4.634812130997e+00 0.000000000000e+00 0.000000000000e+00
8.565000000000e+02 -4.459562698708e+00 0.000000000000e+00 0.000000000000e+00
8.567500000000e+02 -4.183134834657e+00 0.000000000000e+00 0.000000000000e+00
8.570000000000e+02 -3.823816679000e+00 0.000000000000e+00 0.000000000000e+00
8.572500000000e+02 -3.406587477156e+00 0.000000000000e+00 0.000000000000e+00
8.575000000000e+02 -2.959709112145e+00 0.000000000000e+00 0.000000000000e+00
8.577500000000e+02 -2.511082271042e+00 0.000000000000e+00 0.000000000000e+00
8.580000000000e+02 -2.084855121059e+00 0.000000000000e+00 0.000000000000e+00
8.582500000000e+02 -1.698714459221e+00 0.000000000000e+00 0.000000000000e+00
8.585000000000e+02 -1.362178469874e+00 0.000000000000e+00 0.000000000000e+00
8.587500000000e+02 -1.076063696280e+00 0.000000000000e+00 0.000000000000e+00
8.590000000000e+02 -8.331374676359e-01 0.000000000000e+00 0.000000000000e+00
8.592500000000e+02 -6.198124254329e-01 0.000000000000e+00 0.000000000000e+00
8.595000000000e+02 -4.186114960680e-01 0.000000000000e+00 0.000000000000e+00
8.597500000000e+02 -2.110447468434e-01 0.000000000000e+00 0.000000000000e+00
8.600000000000e+02 1.949698171186e-02 0.000000000000e+00 0.000000000000e+00
8.602500000000e+02 2.852108686383e-01 0.000000000000e+00 0.000000000000e+00
8.605000000000e+02 5.920288546310e-01 0.000000000000e+00 0.000000000000e+00
8.607500000000e+02 9.386568759538e-01 0.000000000000e+00 0.000000000000e+00
8.610000000000e+02 1.316597465978e+00 0.000000000000e+00 0.000000000000e+00
8.612500000000e+02 1.711116963160e+00 0.000000000000e+00 0.000000000000e+00
8.615000000000e+02 2.102999573952e+00 0.000000000000e+00 0.000000000000e+00
8.617500000000e+02 2.470836660489e+00 0.000000000000e+00 0.000000000000e+00
8.620000000000e+02 2.793541496147e+00 0.000000000000e+00 0.000000000000e+00
8.622500000000e+02 3.052763060733e+00 0.000000000000e+00 0.000000000000e+00
8.625000000000e+02 3.234897545163e+00 0.000000000000e+00 0.000000000000e+00
8.627500000000e+02 3.332458250551e+00 0.000000000000e+00 0.000000000000e+00
8.630000000000e+02 3.344654311651e+00 0.000000000000e+00 0.000000000000e+00
8.632500000000e+02 3.277133937426e+00 0.000000000000e+00 0.000000000000e+00
8.635000000000e+02 3.140955011615e+00 0.000000000000e+00 0.000000000000e+00
8.637500000000e+02 2.950941586337e+00 0.000000000000e+00 0.000000000000e+00
8.640000000000e+02 2.723657562263e+00 0.000000000000e+00 0.000000000000e+00
8.642500000000e+02 2.475270394373e+00 0.000000000000e+00 0.000000000000e+00
8.645000000000e+02 2.219583775077e+00 0.000000000000e+00 0.000000000000e+00
8.647500000000e+02 1.966489149601e+00 0.000000000000e+00 0.000000000000e+00
8.650000000000e+02 1.721026117824e+00 0.000000000000e+00 0.000000000000e+00
8.652500000000e+02 1.483159404907e+00 0.000000000000e+00 0.000000000000e+00
8.655000000000e+02 1.248285837638e+00 0.000000000000e+00 0.000000000000e+00
8.657500000000e+02 1.008390569165e+00 0.000000000000e+00 0.000000000000e+00
8.660000000000e+02 7.536893501170e-01 0.000000000000e+00 0.000000000000e+00
8.662500000000e+02 4.745330189324e-01 0.000000000000e+00 0.000000000000e+00
8.665000000000e+02 1.633188313447e-01 0.000000000000e+00 0.000000000000e+00
8.667500000000e+02 -1.838456390875e-01 0.000000000000e+00 0.000000000000e+00
8.670000000000e+02 -5.659469888187e-01 0.000000000000e+00 0.000000000000e+00
8.672500000000e+02 -9.764987572430e-01 0.000000000000e+00 0.000000000000e+00
8.675000000000e+02 -1.403681420271e+00 0.000000000000e+00 0.000000000000e+00
8.677500000000e+02 -1.831177975626e+00 0.000000000000e+00 0.000000000000e+00
8.680000000000e+02 -2.239604787578e+00 0.000000000000e+00 0.000000000000e+00
8.682500000000e+02 -2.608361732455e+00 0.000000000000e+00 0.000000000000e+00
8.685000000000e+02 -2.917672708050e+00 0.000000000000e+00 0.000000000000e+00
8.687500000000e+02 -3.150563962914e+00 0.000000000000e+00 0.000000000000e+00
8.690000000000e+02 -3.294536478581e+00 0.000000000000e+00 0.000000000000e+00
8.692500000000e+02 -3.342728695548e+00 0.000000000000e+00 0.000000000000e+00
8.695000000000e+02 -3.294432098512e+00 0.000000000000e+00 0.000000000000e+00
8.697500000000e+02 -3.154906059038e+00 0.000000000000e+00 0.000000000000e+00
8.700000000000e+02 -2.934529027959e+00 0.000000000000e+00 0.000000000000e+00
8.702500000000e+02 -2.647408864580e+00 0.000000000000e+00 0.000000000000e+00
8.705000000000e+02 -2.309644530028e+00 0.000000000000e+00 0.000000000000e+00
8.707500000000e+02 -1.937475333008e+00 0.000000000000e+00 0.000000000000e+00
8.710000000000e+02 -1.545566438155e+00 0.000000000000e+00 0.000000000000e+00
8.712500000000e+02 -1.145658566073e+00 0.000000000000e+00 0.000000000000e+00
8.715000000000e+02 -7.457582669483e-01 0.000000000000e+00 0.000000000000e+00
8.717500000000e+02 -3.499695039176e-01 0.000000000000e+00 0.000000000000e+00
8.720000000000e+02 4.102248884453e-02 0.000000000000e+00 0.000000000000e+00
8.722500000000e+02 4.288960080388e-01 0.000000000000e+00 0.000000000000e+00
8.725000000000e+02 8.162288629267e-01 0.000000000000e+00 0.000000000000e+00
8.727500000000e+02 1.204848105188e+00 0.000000000000e+00 0.000000000000e+00
8.730000000000e+02 1.594246122269e+00 0.000000000000e+00 0.000000000000e+00
8.732500000000e+02 1.980311236743e+00 0.000000000000e+00 0.000000000000e+00
8.735000000000e+02 2.354582068478e+00 0.000000000000e+00 0.000000000000e+00
8.737500000000e+02 2.704166409912e+00 0.000000000000e+00 0.000000000000e+00
8.740000000000e+02 3.012376137022e+00 0.000000000000e+00 0.000000000000e+00
8.742500000000e+02 3.260031586970e+00 0.000000000000e+00 0.000000000000e+00
8.745000000000e+02 3.427295117188e+00 0.000000000000e+00 0.000000000000e+00
8.747500000000e+02 3.495817049304e+00 0.000000000000e+00 0.000000000000e+00
8.750000000000e+02 3.450928549188e+00 0.000000000000e+00 0.000000000000e+00
8.752500000000e+02 3.283602187643e+00 0.000000000000e+00 0.000000000000e+00
8.755000000000e+02 2.991924273402e+00 0.000000000000e+00 0.000000000000e+00
8.757500000000e+02 2.581880805330e+00 0.000000000000e+00 0.000000000000e+00
8.760000000000e+02 2.067343572402e+00 0.000000000000e+00 0.000000000000e+00
8.762500000000e+02 1.469243301117e+00 0.000000000000e+00 0.000000000000e+00
8.765000000000e+02 8.140193332071e-01 0.000000000000e+00 0.000000000000e+00
8.767500000000e+02 1.315262394383e-01 0.000000000000e+00 0.000000000000e+00
8.770000000000e+02 -5.473553082400e-01 0.000000000000e+00 0.000000000000e+00
8.772500000000e+02 -1.193122266498e+00 0.000000000000e+00 0.000000000000e+00
8.775000000000e+02 -1.779790243853e+00 0.000000000000e+00 0.000000000000e+00
8.777500000000e+02 -2.286535332515e+00 0.000000000000e+00 0.000000000000e+00
8.780000000000e+02 -2.698672281654e+00 0.000000000000e+00 0.000000000000e+00
8.782500000000e+02 -3.007897604157e+00 0.000000000000e+00 0.000000000000e+00
8.785000000000e+02 -3.211827212853e+00 0.000000000000e+00 0.000000000000e+00
8.787500000000e+02 -3.312952925452e+00 0.000000000000e+00 0.000000000000e+00
8.790000000000e+02 -3.317217351229e+00 0.000000000000e+00 0.000000000000e+00
8.792500000000e+02 -3.232451755359e+00 0.000000000000e+00 0.000000000000e+00
8.795000000000e+02 -3.066930260051e+00 0.000000000000e+00 0.000000000000e+00
8.797500000000e+02 -2.828265151303e+00 0.000000000000e+00 0.000000000000e+00
8.800000000000e+02 -2.522806442924e+00 0.000000000000e+00 0.000000000000e+00
8.802500000000e+02 -2.155623292721e+00 0.000000000000e+00 0.000000000000e+00
8.805000000000e+02 -1.731047932526e+00 0.000000000000e+00 0.000000000000e+00
8.807500000000e+02 -1.253668713637e+00 0.000000000000e+00 0.000000000000e+00
8.810000000000e+02 -7.295815772889e-01 0.000000000000e+00 0.000000000000e+00
8.812500000000e+02 -1.676602764772e-01 0.000000000000e+00 0.000000000000e+00
8.815000000000e+02 4.194074856543e-01 0.000000000000e+00 0.000000000000e+00
8.817500000000e+02 1.014545789731e+00 0.000000000000e+00 0.000000000000e+00
8.820000000000e+02 1.596345757385e+00 0.000000000000e+00 0.000000000000e+00
8.822500000000e+02 2.139830950898e+00 0.000000000000e+00 0.000000000000e+00
8.825000000000e+02 2.617911741788e+00 0.000000000000e+00 0.000000000000e+00
8.827500000000e+02 3.003405275405e+00 0.000000000000e+00 0.000000000000e+00
8.830000000000e+02 3.271409587355e+00 0.000000000000e+00 0.000000000000e+00
8.832500000000e+02 3.401759133136e+00 0.000000000000e+00 0.000000000000e+00
8.835000000000e+02 3.381263433725e+00 0.000000000000e+00 0.000000000000e+00
8.837500000000e+02 3.205444710578e+00 0.000000000000e+00 0.000000000000e+00
8.840000000000e+02 2.879542744188e+00 0.000000000000e+00 0.000000000000e+00
8.842500000000e+02 2.418638890104e+00 0.000000000000e+00 0.000000000000e+00
8.845000000000e+02 1.846855041002e+00 0.000000000000e+00 0.000000000000e+00
8.847500000000e+02 1.195693405560e+00 0.000000000000e+00 0.000000000000e+00
8.850000000000e+02 5.016845856291e-01 0.000000000000e+00 0.000000000000e+00
8.852500000000e+02 -1.964088301880e-01 0.000000000000e+00 0.000000000000e+00
8.855000000000e+02 -8.605383176383e-01 0.000000000000e+00 0.000000000000e+00
8.857500000000e+02 -1.456160453720e+00 0.000000000000e+00 0.000000000000e+00
8.860000000000e+02 -1.954596661211e+00 0.000000000000e+00 0.000000000000e+00
8.862500000000e+02 -2.334747114863e+00 0.000000000000e+00 0.000000000000e+00
8.865000000000e+02 -2.584030036741e+00 0.000000000000e+00 0.000000000000e+00
8.867500000000e+02 -2.698515066661e+00 0.000000000000e+00 0.000000000000e+00
8.870000000000e+02 -2.682314963772e+00 0.000000000000e+00 0.000000000000e+00
8.872500000000e+02 -2.546380755417e+00 0.000000000000e+00 0.000000000000e+00
8.875000000000e+02 -2.306901348976e+00 0.000000000000e+00 0.000000000000e+00
8.877500000000e+02 -1.983533286265e+00 0.000000000000e+00 0.000000000000e+00
8.880000000000e+02 -1.597678238059e+00 0.000000000000e+00 0.000000000000e+00
8.882500000000e+02 -1.170988331058e+00 0.000000000000e+00 0.000000000000e+00
8.885000000000e+02 -7.242199760698e-01 0.000000000000e+00 0.000000000000e+00
8.887500000000e+02 -2.764859515029e-01 0.000000000000e+00 0.000000000000e+00
8.890000000000e+02 1.551152287109e-01 0.000000000000e+00 0.000000000000e+00
8.892500000000e+02 5.555730542537e-01 0.000000000000e+00 0.000000000000e+00
8.895000000000e+02 9.118615154472e-01 0.000000000000e+00 0.000000000000e+00
8.897500000000e+02 1.212791817083e+00 0.000000000000e+00 0.000000000000e+00
8.900000000000e+02 1.448942134212e+00 0.000000000000e+00 0.000000000000e+00
8.902500000000e+02 1.612749520136e+00 0.000000000000e+00 0.000000000000e+00
8.905000000000e+02 1.698797366112e+00 0.000000000000e+00 0.000000000000e+00
8.907500000000e+02 1.704273715231e+00 0.000000000000e+00 0.000000000000e+00
8.910000000000e+02 1.629521802643e+00 0.000000000000e+00 0.000000000000e+00
8.912500000000e+02 1.478564214559e+00 0.000000000000e+00 0.000000000000e+00
8.915000000000e+02 1.259463467994e+00 0.000000000000e+00 0.000000000000e+00
8.917500000000e+02 9.843885097681e-01 0.000000000000e+00 0.000000000000e+00
8.920000000000e+02 6.692883430357e-01 0.000000000000e+00 0.000000000000e+00
8.922500000000e+02 3.331262958794e-01 0.000000000000e+00 0.000000000000e+00
8.925000000000e+02 -3.306528052143e-03 0.000000000000e+00 0.000000000000e+00
8.927500000000e+02 -3.189124442311e-01 0.000000000000e+00 0.000000000000e+00
8.930000000000e+02 -5.939973827970e-01 0.000000000000e+00 0.000000000000e+00
8.932500000000e+02 -8.119828685631e-01 0.000000000000e+00 0.000000000000e+00
8.935000000000e+02 -9.609160773922e-01 0.000000000000e+00 0.000000000000e+00
8.937500000000e+02 -1.034586332517e+00 0.000000000000e+00 0.000000000000e+00
8.940000000000e+02 -1.033096253567e+00 0.000000000000e+00 0.000000000000e+00
8.942500000000e+02 -9.627984248587e-01 0.000000000000e+00 0.000000000000e+00
8.945000000000e+02 -8.355854694708e-01 0.000000000000e+00 0.000000000000e+00
8.947500000000e+02 -6.676021465093e-01 0.000000000000e+00 0.000000000000e+00
8.950000000000e+02 -4.775212414670e-01 0.000000000000e+00 0.000000000000e+00
8.952500000000e+02 -2.845803441775e-01 0.000000000000e+00 0.000000000000e+00
8.955000000000e+02 -1.066064050001e-01 0.000000000000e+00 0.000000000000e+00
8.957500000000e+02 4.174480772157e-02 0.000000000000e+00 0.000000000000e+00
8.960000000000e+02 1.503363696016e-01 0.000000000000e+00 0.000000000000e+00
8.962500000000e+02 2.143411911561e-01 0.000000000000e+00 0.000000000000e+00
8.965000000000e+02 2.344040036397e-01 0.000000000000e+00 0.000000000000e+00
8.967500000000e+02 2.161807025018e-01 0.000000000000e+00 0.000000000000e+00
8.970000000000e+02 1.693365816907e-01 0.000000000000e+00 0.000000000000e+00
8.972500000000e+02 1.061467131279e-01 0.000000000000e+00 0.000000000000e+00
8.975000000000e+02 3.988233342454e-02 0.000000000000e+00 0.000000000000e+00
8.977500000000e+02 -1.681777647038e-02 0.000000000000e+00 0.000000000000e+00
8.980000000000e+02 -5.340286788935e-02 0.000000000000e+00 0.000000000000e+00
8.982500000000e+02 -6.253856805236e-02 0.000000000000e+00 0.000000000000e+00
8.985000000000e+02 -4.080440326906e-02 0.000000000000e+00 0.000000000000e+00
8.987500000000e+02 1.108389088433e-02 0.000000000000e+00 0.000000000000e+00
8.990000000000e+02 8.851263928646e-02 0.000000000000e+00 0.000000000000e+00
8.992500000000e+02 1.836035867590e-01 0.000000000000e+00 0.000000000000e+00
8.995000000000e+02 2.861402230896e-01 0.000000000000e+00 0.000000000000e+00
8.997500000000e+02 3.846658421970e-01 0.000000000000e+00 0.000000000000e+00
9.000000000000e+02 4.676307703735e-01 0.000000000000e+00 0.000000000000e+00
9.002500000000e+02 5.244800495464e-01 0.000000000000e+00 0.000000000000e+00
9.005000000000e+02 5.465971668103e-01 0.000000000000e+00 0.000000000000e+00
9.007500000000e+02 5.280483373123e-01 0.000000000000e+00 0.000000000000e+00
9.010000000000e+02 4.660995868631e-01 0.000000000000e+00 0.000000000000e+00
9.012500000000e+02 3.615008109451e-01 0.000000000000e+00 0.000000000000e+00
9.015000000000e+02 2.185444572240e-01 0.000000000000e+00 0.000000000000e+00
9.017500000000e+02 4.491122743742e-02 0.000000000000e+00 0.000000000000e+00
9.020000000000e+02 -1.486867351637e-01 0.000000000000e+00 0.000000000000e+00
9.022500000000e+02 -3.490595245896e-01 0.000000000000e+00 0.000000000000e+00
9.025000000000e+02 -5.412874644714e-01 0.000000000000e+00 0.000000000000e+00
9.027500000000e+02 -7.096579233647e-01 0.000000000000e+00 0.000000000000e+00
9.030000000000e+02 -8.387735758717e-01 0.000000000000e+00 0.000000000000e+00
9.032500000000e+02 -9.147932353228e-01 0.000000000000e+00 0.000000000000e+00
9.035000000000e+02 -9.267373005620e-01 0.000000000000e+00 0.000000000000e+00
9.037500000000e+02 -8.677578029754e-01 0.000000000000e+00 0.000000000000e+00
9.040000000000e+02 -7.362445632994e-01 0.000000000000e+00 0.000000000000e+00
9.042500000000e+02 -5.366214505363e-01 0.000000000000e+00 0.000000000000e+00
9.045000000000e+02 -2.796869793998e-01 0.000000000000e+00 0.000000000000e+00
9.047500000000e+02 1.762374307779e-02 0.000000000000e+00 0.000000000000e+00
9.050000000000e+02 3.331319122652e-01 0.000000000000e+00 0.000000000000e+00
9.052500000000e+02 6.409706893135e-01 0.000000000000e+00 0.000000000000e+00
9.055000000000e+02 9.137285855092e-01 0.000000000000e+00 0.000000000000e+00
9.057500000000e+02 1.125018186636e+00 0.000000000000e+00 0.000000000000e+00
9.060000000000e+02 1.252228816245e+00 0.000000000000e+00 0.000000000000e+00
9.062500000000e+02 1.279164199401e+00 0.000000000000e+00 0.000000000000e+00
9.065000000000e+02 1.198241705566e+00 0.000000000000e+00 0.000000000000e+00
9.067500000000e+02 1.011946246954e+00 0.000000000000e+00 0.000000000000e+00
9.070000000000e+02 7.332920104377e-01 0.000000000000e+00 0.000000000000e+00
9.072500000000e+02 3.851452644573e-01 0.000000000000e+00 0.000000000000e+00
9.075000000000e+02 -1.608458669054e-03 0.000000000000e+00 0.000000000000e+00
9.077500000000e+02 -3.909248112605e-01 0.000000000000e+00 0.000000000000e+00
9.080000000000e+02 -7.452202991495e-01 0.000000000000e+00 0.000000000000e+00
9.082500000000e+02 -1.029366544212e+00 0.000000000000e+00 0.000000000000e+00
9.085000000000e+02 -1.214600547605e+00 0.000000000000e+00 0.000000000000e+00
9.087500000000e+02 -1.281874008336e+00 0.000000000000e+00 0.000000000000e+00
9.090000000000e+02 -1.224208390594e+00 0.000000000000e+00 0.000000000000e+00
9.092500000000e+02 -1.047726049233e+00 0.000000000000e+00 0.000000000000e+00
9.095000000000e+02 -7.711806691225e-01 0.000000000000e+00 0.000000000000e+00
9.097500000000e+02 -4.239942984838e-01 0.000000000000e+00 0.000000000000e+00
9.100000000000e+02 -4.299971322020e-02 0.000000000000e+00 0.000000000000e+00
9.102500000000e+02 3.317401708389e-01 0.000000000000e+00 0.000000000000e+00
9.105000000000e+02 6.615341673224e-01 0.000000000000e+00 0.000000000000e+00
9.107500000000e+02 9.135169580938e-01 0.000000000000e+00 0.000000000000e+00
9.110000000000e+02 1.064393336969e+00 0.000000000000e+00 0.000000000000e+00
9.112500000000e+02 1.102992994643e+00 0.000000000000e+00 0.000000000000e+00
9.115000000000e+02 1.031305557846e+00 0.000000000000e+00 0.000000000000e+00
9.117500000000e+02 8.638627368594e-01 0.000000000000e+00 0.000000000000e+00
9.120000000000e+02 6.255532582154e-01 0.000000000000e+00 0.000000000000e+00
9.122500000000e+02 3.481667385237e-01 0.000000000000e+00 0.000000000000e+00
9.125000000000e+02 6.613513670358e-02 0.000000000000e+00 0.000000000000e+00
9.127500000000e+02 -1.879500782038e-01 0.000000000000e+00 0.000000000000e+00
9.130000000000e+02 -3.874369491751e-01 0.000000000000e+00 0.000000000000e+00
9.132500000000e+02 -5.147752421051e-01 0.000000000000e+00 0.000000000000e+00
9.135000000000e+02 -5.633223579649e-01 0.000000000000e+00 0.000000000000e+00
9.137500000000e+02 -5.375672940855e-01 0.000000000000e+00 0.000000000000e+00
9.140000000000e+02 -4.517739681571e-01 0.000000000000e+00 0.000000000000e+00
9.142500000000e+02 -3.272728098373e-01 0.000000000000e+00 0.000000000000e+00
9.145000000000e+02 -1.888245831324e-01 0.000000000000e+00 0.000000000000e+00
9.147500000000e+02 -6.061398673639e-02 0.000000000000e+00 0.000000000000e+00
9.150000000000e+02 3.751767116875e-02 0.000000000000e+00 0.000000000000e+00
9.152500000000e+02 9.303010032256e-02 0.000000000000e+00 0.000000000000e+00
9.155000000000e+02 1.023857305820e-01 0.000000000000e+00 0.000000000000e+00
9.157500000000e+02 7.124182348428e-02 0.000000000000e+00 0.000000000000e+00
9.160000000000e+02 1.311200192748e-02 0.000000000000e+00 0.000000000000e+00
9.162500000000e+02 -5.328557565009e-02 0.000000000000e+00 0.000000000000e+00
9.165000000000e+02 -1.075684444233e-01 0.000000000000e+00 0.000000000000e+00
9.167500000000e+02 -1.315483989431e-01 0.000000000000e+00 0.000000000000e+00
9.170000000000e+02 -1.127791116542e-01 0.000000000000e+00 0.000000000000e+00
9.172500000000e+02 -4.720095107964e-02 0.000000000000e+00 0.000000000000e+00
9.175000000000e+02 5.957846257684e-02 0.000000000000e+00 0.000000000000e+00
9.177500000000e+02 1.926239754854e-01 0.000000000000e+00 0.000000000000e+00
9.180000000000e+02 3.296381309926e-01 0.000000000000e+00 0.000000000000e+00
9.182500000000e+02 4.442984262544e-01 0.000000000000e+00 0.000000000000e+00
9.185000000000e+02 5.104859582086e-01 0.000000000000e+00 0.000000000000e+00
9.187500000000e+02 5.067650203950e-01 0.000000000000e+00 0.000000000000e+00
9.190000000000e+02 4.204072665201e-01 0.000000000000e+00 0.000000000000e+00
9.192500000000e+02 2.502949682334e-01 0.000000000000e+00 0.000000000000e+00
9.195000000000e+02 8.182836071346e-03 0.000000000000e+00 0.000000000000e+00
9.197500000000e+02 -2.819718108368e-01 0.000000000000e+00 0.000000000000e+00
9.200000000000e+02 -5.866171537336e-01 0.000000000000e+00 0.000000000000e+00
9.202500000000e+02 -8.668641312439e-01 0.000000000000e+00 0.000000000000e+00
9.205000000000e+02 -1.083839961548e+00 0.000000000000e+00 0.000000000000e+00
9.207500000000e+02 -1.204394026422e+00 0.000000000000e+00 0.000000000000e+00
9.210000000000e+02 -1.206325021087e+00 0.000000000000e+00 0.000000000000e+00
9.212500000000e+02 -1.082331473671e+00 0.000000000000e+00 0.000000000000e+00
9.215000000000e+02 -8.420405033662e-01 0.000000000000e+00 0.000000000000e+00
9.217500000000e+02 -5.117234481707e-01 0.000000000000e+00 0.000000000000e+00
9.220000000000e+02 -1.316277130201e-01 0.000000000000e+00 0.000000000000e+00
9.222500000000e+02 2.488030244175e-01 0.000000000000e+00 0.000000000000e+00
9.225000000000e+02 5.772326760404e-01 0.000000000000e+00 0.000000000000e+00
9.227500000000e+02 8.054318085502e-01 0.000000000000e+00 0.000000000000e+00
9.230000000000e+02 8.960131566697e-01 0.000000000000e+00 0.000000000000e+00
9.232500000000e+02 8.279483777596e-01 0.000000000000e+00 0.000000000000e+00
9.235000000000e+02 6.000510757096e-01 0.000000000000e+00 0.000000000000e+00
9.237500000000e+02 2.318716007431e-01 0.000000000000e+00 0.000000000000e+00
9.240000000000e+02 -2.382043237972e-01 0.000000000000e+00 0.000000000000e+00
9.242500000000e+02 -7.574758292732e-01 0.000000000000e+00 0.000000000000e+00
9.245000000000e+02 -1.265518611143e+00 0.000000000000e+00 0.000000000000e+00
9.247500000000e+02 -1.701998787726e+00 0.000000000000e+00 0.000000000000e+00
9.250000000000e+02 -2.014669917544e+00 0.000000000000e+00 0.000000000000e+00
9.252500000000e+02 -2.166465857657e+00 0.000000000000e+00 0.000000000000e+00
9.255000000000e+02 -2.140704599568e+00 0.000000000000e+00 0.000000000000e+00
9.257500000000e+02 -1.943659667375e+00 0.000000000000e+00 0.000000000000e+00
9.260000000000e+02 -1.604104457283e+00 0.000000000000e+00 0.000000000000e+00
9.262500000000e+02 -1.169843772369e+00 0.000000000000e+00 0.000000000000e+00
9.265000000000e+02 -7.016594066846e-01 0.000000000000e+00 0.000000000000e+00
9.267500000000e+02 -2.654554138586e-01 0.000000000000e+00 0.000000000000e+00
9.270000000000e+02 7.635693035006e-02 0.000000000000e+00 0.000000000000e+00
9.272500000000e+02 2.730809002325e-01 0.000000000000e+00 0.000000000000e+00
9.275000000000e+02 2.924534690808e-01 0.000000000000e+00 0.000000000000e+00
9.277500000000e+02 1.249494554803e-01 0.000000000000e+00 0.000000000000e+00
9.280000000000e+02 -2.149183736674e-01 0.000000000000e+00 0.000000000000e+00
9.282500000000e+02 -6.904867670090e-01 0.000000000000e+00 0.000000000000e+00
9.285000000000e+02 -1.247768656035e+00 0.000000000000e+00 0.000000000000e+00
9.287500000000e+02 -1.822572025063e+00 0.000000000000e+00 0.000000000000e+00
9.290000000000e+02 -2.348953661465e+00 0.000000000000e+00 0.000000000000e+00
9.292500000000e+02 -2.767871242511e+00 0.000000000000e+00 0.000000000000e+00
9.295000000000e+02 -3.034873610305e+00 0.000000000000e+00 0.000000000000e+00
9.297500000000e+02 -3.125803942997e+00 0.000000000000e+00 0.000000000000e+00
9.300000000000e+02 -3.039764687111e+00 0.000000000000e+00 0.000000000000e+00
9.302500000000e+02 -2.798968169327e+00 0.000000000000e+00 0.000000000000e+00
9.305000000000e+02 -2.445520574025e+00 0.000000000000e+00 0.000000000000e+00
9.307500000000e+02 -2.035600864182e+00 0.000000000000e+00 0.000000000000e+00
9.310000000000e+02 -1.631843461346e+00 0.000000000000e+00 0.000000000000e+00
9.312500000000e+02 -1.294967028098e+00 0.000000000000e+00 0.000000000000e+00
9.315000000000e+02 -1.075780648551e+00 0.000000000000e+00 0.000000000000e+00
9.317500000000e+02 -1.008632541390e+00 0.000000000000e+00 0.000000000000e+00
9.320000000000e+02 -1.107156196965e+00 0.000000000000e+00 0.000000000000e+00
9.322500000000e+02 -1.362845305420e+00 0.000000000000e+00 0.000000000000e+00
9.325000000000e+02 -1.746598059050e+00 0.000000000000e+00 0.000000000000e+00
9.327500000000e+02 -2.212967994887e+00 0.000000000000e+00 0.000000000000e+00
9.330000000000e+02 -2.706497994472e+00 0.000000000000e+00 0.000000000000e+00
9.332500000000e+02 -3.169245024812e+00 0.000000000000e+00 0.000000000000e+00
9.335000000000e+02 -3.548460837957e+00 0.000000000000e+00 0.000000000000e+00
9.337500000000e+02 -3.803395160380e+00 0.000000000000e+00 0.000000000000e+00
9.340000000000e+02 -3.910329756758e+00 0.000000000000e+00 0.000000000000e+00
9.342500000000e+02 -3.865211689842e+00 0.000000000000e+00 0.000000000000e+00
9.345000000000e+02 -3.683593868787e+00 0.000000000000e+00 0.000000000000e+00
9.347500000000e+02 -3.397962191735e+00 0.000000000000e+00 0.000000000000e+00
9.350000000000e+02 -3.052879657741e+00 0.000000000000e+00 0.000000000000e+00
9.352500000000e+02 -2.698661196539e+00 0.000000000000e+00 0.000000000000e+00
9.355000000000e+02 -2.384471620496e+00 0.000000000000e+00 0.000000000000e+00
9.357500000000e+02 -2.151791413884e+00 0.000000000000e+00 0.000000000000e+00
9.360000000000e+02 -2.029117399315e+00 0.000000000000e+00 0.000000000000e+00
9.362500000000e+02 -2.028572019021e+00 0.000000000000e+00 0.000000000000e+00
9.365000000000e+02 -2.144815904593e+00 0.000000000000e+00 0.000000000000e+00
9.367500000000e+02 -2.356334367045e+00 0.000000000000e+00 0.000000000000e+00
9.370000000000e+02 -2.628845150714e+00 0.000000000000e+00 0.000000000000e+00
9.372500000000e+02 -2.920296454637e+00 0.000000000000e+00 0.000000000000e+00
9.375000000000e+02 -3.186727425034e+00 0.000000000000e+00 0.000000000000e+00
9.377500000000e+02 -3.388172232996e+00 0.000000000000e+00 0.000000000000e+00
9.380000000000e+02 -3.493812291284e+00 0.000000000000e+00 0.000000000000e+00
9.382500000000e+02 -3.485711901995e+00 0.000000000000e+00 0.000000000000e+00
9.385000000000e+02 -3.360688939794e+00 0.000000000000e+00 0.000000000000e+00
9.387500000000e+02 -3.130141365692e+00 0.000000000000e+00 0.000000000000e+00
9.390000000000e+02 -2.817933678127e+00 0.000000000000e+00 0.000000000000e+00
9.392500000000e+02 -2.456705604135e+00 0.000000000000e+00 0.000000000000e+00
9.395000000000e+02 -2.083164130328e+00 0.000000000000e+00 0.000000000000e+00
9.397500000000e+02 -1.733034580514e+00 0.000000000000e+00 0.000000000000e+00
9.400000000000e+02 -1.436364612052e+00 0.000000000000e+00 0.000000000000e+00
9.402500000000e+02 -1.213798197568e+00 0.000000000000e+00 0.000000000000e+00
9.405000000000e+02 -1.074279313470e+00 0.000000000000e+00 0.000000000000e+00
9.407500000000e+02 -1.014432033967e+00 0.000000000000e+00 0.000000000000e+00
9.410000000000e+02 -1.019626457837e+00 0.000000000000e+00 0.000000000000e+00
9.412500000000e+02 -1.066511761780e+00 0.000000000000e+00 0.000000000000e+00
9.415000000000e+02 -1.126609346108e+00 0.000000000000e+00 0.000000000000e+00
9.417500000000e+02 -1.170434368571e+00 0.000000000000e+00 0.000000000000e+00
9.420000000000e+02 -1.171567019493e+00 0.000000000000e+00 0.000000000000e+00
9.422500000000e+02 -1.110128478933e+00 0.000000000000e+00 0.000000000000e+00
9.425000000000e+02 -9.752222898754e-01 0.000000000000e+00 0.000000000000e+00
9.427500000000e+02 -7.660620960194e-01 0.000000000000e+00 0.000000000000e+00
9.430000000000e+02 -4.916969724878e-01 0.000000000000e+00 0.000000000000e+00
9.432500000000e+02 -1.694386493023e-01 0.000000000000e+00 0.000000000000e+00
9.435000000000e+02 1.777355265155e-01 0.000000000000e+00 0.000000000000e+00
9.437500000000e+02 5.244058344248e-01 0.000000000000e+00 0.000000000000e+00
9.440000000000e+02 8.460972523049e-01 0.000000000000e+00 0.000000000000e+00
9.442500000000e+02 1.122369225406e+00 0.000000000000e+00 0.000000000000e+00
9.445000000000e+02 1.339210301281e+00 0.000000000000e+00 0.000000000000e+00
9.447500000000e+02 1.490453409393e+00 0.000000000000e+00 0.000000000000e+00
9.450000000000e+02 1.578073536257e+00 0.000000000000e+00 0.000000000000e+00
9.452500000000e+02 1.611386502771e+00 0.000000000000e+00 0.000000000000e+00
9.455000000000e+02 1.605313765414e+00 0.000000000000e+00 0.000000000000e+00
9.457500000000e+02 1.577994532017e+00 0.000000000000e+00 0.000000000000e+00
9.460000000000e+02 1.548098962565e+00 0.000000000000e+00 0.000000000000e+00
9.462500000000e+02 1.532217454059e+00 0.000000000000e+00 0.000000000000e+00
9.465000000000e+02 1.542670925581e+00 0.000000000000e+00 0.000000000000e+00
9.467500000000e+02 1.586012463733e+00 0.000000000000e+00 0.000000000000e+00
9.470000000000e+02 1.662384083108e+00 0.000000000000e+00 0.000000000000e+00
9.472500000000e+02 1.765769719754e+00 0.000000000000e+00 0.000000000000e+00
9.475000000000e+02 1.885064163174e+00 0.000000000000e+00 0.000000000000e+00
9.477500000000e+02 2.005773552029e+00 0.000000000000e+00 0.000000000000e+00
9.480000000000e+02 2.112089183245e+00 0.000000000000e+00 0.000000000000e+00
9.482500000000e+02 2.189040823142e+00 0.000000000000e+00 0.000000000000e+00
9.485000000000e+02 2.224441010632e+00 0.000000000000e+00 0.000000000000e+00
9.487500000000e+02 2.210374986274e+00 0.000000000000e+00 0.000000000000e+00
9.490000000000e+02 2.144064013345e+00 0.000000000000e+00 0.000000000000e+00
9.492500000000e+02 2.028021622811e+00 0.000000000000e+00 0.000000000000e+00
9.495000000000e+02 1.869519568602e+00 0.000000000000e+00 0.000000000000e+00
9.497500000000e+02 1.679469930950e+00 0.000000000000e+00 0.000000000000e+00
9.500000000000e+02 1.470900532402e+00 0.000000000000e+00 0.000000000000e+00
9.502500000000e+02 1.257244459334e+00 0.000000000000e+00 0.000000000000e+00
9.505000000000e+02 1.050676860581e+00 0.000000000000e+00 0.000000000000e+00
9.507500000000e+02 8.607134904630e-01 0.000000000000e+00 0.000000000000e+00
9.510000000000e+02 6.932398722386e-01 0.000000000000e+00 0.000000000000e+00
9.512500000000e+02 5.500749137723e-01 0.000000000000e+00 0.000000000000e+00
9.515000000000e+02 4.290978211106e-01 0.000000000000e+00 0.000000000000e+00
9.517500000000e+02 3.248924632487e-01 0.000000000000e+00 0.000000000000e+00
9.520000000000e+02 2.297985435493e-01 0.000000000000e+00 0.000000000000e+00
9.522500000000e+02 1.352118065637e-01 0.000000000000e+00 0.000000000000e+00
9.525000000000e+02 3.295112491478e-02 0.000000000000e+00 0.000000000000e+00
9.527500000000e+02 -8.348944476623e-02 0.000000000000e+00 0.000000000000e+00
9.530000000000e+02 -2.179620223007e-01 0.000000000000e+00 0.000000000000e+00
9.532500000000e+02 -3.710754771899e-01 0.000000000000e+00 0.000000000000e+00
9.535000000000e+02 -5.400557475903e-01 0.000000000000e+00 0.000000000000e+00
9.537500000000e+02 -7.190561350877e-01 0.000000000000e+00 0.000000000000e+00
9.540000000000e+02 -8.998603201616e-01 0.000000000000e+00 0.000000000000e+00
9.542500000000e+02 -1.072873267851e+00 0.000000000000e+00 0.000000000000e+00
9.545000000000e+02 -1.228263019824e+00 0.000000000000e+00 0.000000000000e+00
9.547500000000e+02 -1.357102901099e+00 0.000000000000e+00 0.000000000000e+00
9.550000000000e+02 -1.452369732256e+00 0.000000000000e+00 0.000000000000e+00
9.552500000000e+02 -1.509677605623e+00 0.000000000000e+00 0.000000000000e+00
9.555000000000e+02 -1.527664901315e+00 0.000000000000e+00 0.000000000000e+00
9.557500000000e+02 -1.507999160472e+00 0.000000000000e+00 0.000000000000e+00
9.560000000000e+02 -1.455014020107e+00 0.000000000000e+00 0.000000000000e+00
9.562500000000e+02 -1.375038399358e+00 0.000000000000e+00 0.000000000000e+00
9.565000000000e+02 -1.275514949315e+00 0.000000000000e+00 0.000000000000e+00
9.567500000000e+02 -1.164028202292e+00 0.000000000000e+00 0.000000000000e+00
9.570000000000e+02 -1.047370428833e+00 0.000000000000e+00 0.000000000000e+00
9.572500000000e+02 -9.307644908907e-01 0.000000000000e+00 0.000000000000e+00
9.575000000000e+02 -8.173395239383e-01 0.000000000000e+00 0.000000000000e+00
9.577500000000e+02 -7.079203944308e-01 0.000000000000e+00 0.000000000000e+00
9.580000000000e+02 -6.011501708641e-01 0.000000000000e+00 0.000000000000e+00
9.582500000000e+02 -4.939216440633e-01 0.000000000000e+00 0.000000000000e+00
9.585000000000e+02 -3.820546261006e-01 0.000000000000e+00 0.000000000000e+00
9.587500000000e+02 -2.611251538843e-01 0.000000000000e+00 0.000000000000e+00
9.590000000000e+02 -1.273344779224e-01 0.000000000000e+00 0.000000000000e+00
9.592500000000e+02 2.169808971322e-02 0.000000000000e+00 0.000000000000e+00
9.595000000000e+02 1.863234846103e-01 0.000000000000e+00 0.000000000000e+00
9.597500000000e+02 3.645132879739e-01 0.000000000000e+00 0.000000000000e+00
9.600000000000e+02 5.518190397195e-01 0.000000000000e+00 0.000000000000e+00
9.602500000000e+02 7.416475401826e-01 0.000000000000e+00 0.000000000000e+00
9.605000000000e+02 9.258188606177e-01 0.000000000000e+00 0.000000000000e+00
9.607500000000e+02 1.095337926544e+00 0.000000000000e+00 0.000000000000e+00
9.610000000000e+02 1.241283694736e+00 0.000000000000e+00 0.000000000000e+00
9.612500000000e+02 1.355705484930e+00 0.000000000000e+00 0.000000000000e+00
9.615000000000e+02 1.432415752144e+00 0.000000000000e+00 0.000000000000e+00
9.617500000000e+02 1.467582494041e+00 0.000000000000e+00 0.000000000000e+00
9.620000000000e+02 1.460050768792e+00 0.000000000000e+00 0.000000000000e+00
9.622500000000e+02 1.411358050639e+00 0.000000000000e+00 0.000000000000e+00
9.625000000000e+02 1.325447804713e+00 0.000000000000e+00 0.000000000000e+00
9.627500000000e+02 1.208124563253e+00 0.000000000000e+00 0.000000000000e+00
9.630000000000e+02 1.066326849026e+00 0.000000000000e+00 0.000000000000e+00
9.632500000000e+02 9.073171693954e-01 0.000000000000e+00 0.000000000000e+00
9.635000000000e+02 7.378979561609e-01 0.000000000000e+00 0.000000000000e+00
9.637500000000e+02 5.637574339380e-01 0.000000000000e+00 0.000000000000e+00
9.640000000000e+02 3.890305602054e-01 0.000000000000e+00 0.000000000000e+00
9.642500000000e+02 2.161298484145e-01 0.000000000000e+00 0.000000000000e+00
9.645000000000e+02 4.586307160745e-02 0.000000000000e+00 0.000000000000e+00
9.647500000000e+02 -1.221854026374e-01 0.000000000000e+00 0.000000000000e+00
9.650000000000e+02 -2.890701478239e-01 0.000000000000e+00 0.000000000000e+00
9.652500000000e+02 -4.557867653028e-01 0.000000000000e+00 0.000000000000e+00
9.655000000000e+02 -6.225672625561e-01 0.000000000000e+00 0.000000000000e+00
9.657500000000e+02 -7.882779544498e-01 0.000000000000e+00 0.000000000000e+00
9.660000000000e+02 -9.500165394075e-01 0.000000000000e+00 0.000000000000e+00
9.662500000000e+02 -1.102978892161e+00 0.000000000000e+00 0.000000000000e+00
9.665000000000e+02 -1.240629872353e+00 0.000000000000e+00 0.000000000000e+00
9.667500000000e+02 -1.355170892256e+00 0.000000000000e+00 0.000000000000e+00
9.670000000000e+02 -1.438255715536e+00 0.000000000000e+00 0.000000000000e+00
9.672500000000e+02 -1.481870594977e+00 0.000000000000e+00 0.000000000000e+00
9.675000000000e+02 -1.479270277649e+00 0.000000000000e+00 0.000000000000e+00
9.677500000000e+02 -1.425851066673e+00 0.000000000000e+00 0.000000000000e+00
9.680000000000e+02 -1.319847573481e+00 0.000000000000e+00 0.000000000000e+00
9.682500000000e+02 -1.162760425252e+00 0.000000000000e+00 0.000000000000e+00
9.685000000000e+02 -9.594553310331e-01 0.000000000000e+00 0.000000000000e+00
9.687500000000e+02 -7.179151513858e-01 0.000000000000e+00 0.000000000000e+00
9.690000000000e+02 -4.486704211760e-01 0.000000000000e+00 0.000000000000e+00
9.692500000000e+02 -1.639742296614e-01 0.000000000000e+00 0.000000000000e+00
9.695000000000e+02 1.231810062409e-01 0.000000000000e+00 0.000000000000e+00
9.697500000000e+02 4.000888003091e-01 0.000000000000e+00 0.000000000000e+00
9.700000000000e+02 6.552768334736e-01 0.000000000000e+00 0.000000000000e+00
9.702500000000e+02 8.792720149185e-01 0.000000000000e+00 0.000000000000e+00
9.705000000000e+02 1.065103109151e+00 0.000000000000e+00 0.000000000000e+00
9.707500000000e+02 1.208498734284e+00 0.000000000000e+00 0.000000000000e+00
9.710000000000e+02 1.307780536450e+00 0.000000000000e+00 0.000000000000e+00
9.712500000000e+02 1.363492374484e+00 0.000000000000e+00 0.000000000000e+00
9.715000000000e+02 1.377840661649e+00 0.000000000000e+00 0.000000000000e+00
9.717500000000e+02 1.354043834070e+00 0.000000000000e+00 0.000000000000e+00
9.720000000000e+02 1.295697125636e+00 0.000000000000e+00 0.000000000000e+00
9.722500000000e+02 1.206251397783e+00 0.000000000000e+00 0.000000000000e+00
9.725000000000e+02 1.088682912216e+00 0.000000000000e+00 0.000000000000e+00
9.727500000000e+02 9.453979263676e-01 0.000000000000e+00 0.000000000000e+00
9.730000000000e+02 7.783767160834e-01 0.000000000000e+00 0.000000000000e+00
9.732500000000e+02 5.895218699502e-01 0.000000000000e+00 0.000000000000e+00
9.735000000000e+02 3.811413094816e-01 0.000000000000e+00 0.000000000000e+00
9.737500000000e+02 1.564725551500e-01 0.000000000000e+00 0.000000000000e+00
9.740000000000e+02 -7.985513439959e-02 0.000000000000e+00 0.000000000000e+00
9.742500000000e+02 -3.215184068385e-01 0.000000000000e+00 0.000000000000e+00
9.745000000000e+02 -5.604342579975e-01 0.000000000000e+00 0.000000000000e+00
9.747500000000e+02 -7.869755500428e-01 0.000000000000e+00 0.000000000000e+00
9.750000000000e+02 -9.904716481328e-01 0.000000000000e+00 0.000000000000e+00
9.752500000000e+02 -1.159956168102e+00 0.000000000000e+00 0.000000000000e+00
9.755000000000e+02 -1.285085944402e+00 0.000000000000e+00 0.000000000000e+00
9.757500000000e+02 -1.357127027875e+00 0.000000000000e+00 0.000000000000e+00
9.760000000000e+02 -1.369888892784e+00 0.000000000000e+00 0.000000000000e+00
9.762500000000e+02 -1.320489248221e+00 0.000000000000e+00 0.000000000000e+00
9.765000000000e+02 -1.209848873336e+00 0.000000000000e+00 0.000000000000e+00
9.767500000000e+02 -1.042846491009e+00 0.000000000000e+00 0.000000000000e+00
9.770000000000e+02 -8.281037478378e-01 0.000000000000e+00 0.000000000000e+00
9.772500000000e+02 -5.774144825866e-01 0.000000000000e+00 0.000000000000e+00
9.775000000000e+02 -3.048747272077e-01 0.000000000000e+00 0.000000000000e+00
9.777500000000e+02 -2.580469878433e-02 0.000000000000e+00 0.000000000000e+00
9.780000000000e+02 2.444230902983e-01 0.000000000000e+00 0.000000000000e+00
9.782500000000e+02 4.915273394846e-01 0.000000000000e+00 0.000000000000e+00
9.785000000000e+02 7.033181287551e-01 0.000000000000e+00 0.000000000000e+00
9.787500000000e+02 8.704601301022e-01 0.000000000000e+00 0.000000000000e+00
9.790000000000e+02 9.869373045159e-01 0.000000000000e+00 0.000000000000e+00
9.792500000000e+02 1.050195635650e+00 0.000000000000e+00 0.000000000000e+00
9.795000000000e+02 1.060979253177e+00 0.000000000000e+00 0.000000000000e+00
9.797500000000e+02 1.022909545461e+00 0.000000000000e+00 0.000000000000e+00
9.800000000000e+02 9.418821557797e-01 0.000000000000e+00 0.000000000000e+00
9.802500000000e+02 8.253701589782e-01 0.000000000000e+00 0.000000000000e+00
9.805000000000e+02 6.817221192931e-01 0.000000000000e+00 0.000000000000e+00
9.807500000000e+02 5.195319589053e-01 0.000000000000e+00 0.000000000000e+00
9.810000000000e+02 3.471361838804e-01 0.000000000000e+00 0.000000000000e+00
9.812500000000e+02 1.722668785376e-01 0.000000000000e+00 0.000000000000e+00
9.815000000000e+02 1.860519533793e-03 0.000000000000e+00 0.000000000000e+00
9.817500000000e+02 -1.580024343260e-01 0.000000000000e+00 0.000000000000e+00
9.820000000000e+02 -3.020702874448e-01 0.000000000000e+00 0.000000000000e+00
9.822500000000e+02 -4.258568546399e-01 0.000000000000e+00 0.000000000000e+00
9.825000000000e+02 -5.255920658780e-01 0.000000000000e+00 0.000000000000e+00
9.827500000000e+02 -5.982249644771e-01 0.000000000000e+00 0.000000000000e+00
9.830000000000e+02 -6.414991966396e-01 0.000000000000e+00 0.000000000000e+00
9.832500000000e+02 -6.540990398388e-01 0.000000000000e+00 0.000000000000e+00
9.835000000000e+02 -6.358423925646e-01 0.000000000000e+00 0.000000000000e+00
9.837500000000e+02 -5.878798590061e-01 0.000000000000e+00 0.000000000000e+00
9.840000000000e+02 -5.128492637819e-01 0.000000000000e+00 0.000000000000e+00
9.842500000000e+02 -4.149345187447e-01 0.000000000000e+00 0.000000000000e+00
9.845000000000e+02 -2.997870719761e-01 0.000000000000e+00 0.000000000000e+00
9.847500000000e+02 -1.742859235730e-01 0.000000000000e+00 0.000000000000e+00
9.850000000000e+02 -4.613571094265e-02 0.000000000000e+00 0.000000000000e+00
9.852500000000e+02 7.667201935876e-02 0.000000000000e+00 0.000000000000e+00
9.855000000000e+02 1.864856010954e-01 0.000000000000e+00 0.000000000000e+00
9.857500000000e+02 2.766415349525e-01 0.000000000000e+00 0.000000000000e+00
9.860000000000e+02 3.420587285313e-01 0.000000000000e+00 0.000000000000e+00
9.862500000000e+02 3.797047007292e-01 0.000000000000e+00 0.000000000000e+00
9.865000000000e+02 3.888719737617e-01 0.000000000000e+00 0.000000000000e+00
9.867500000000e+02 3.712242625246e-01 0.000000000000e+00 0.000000000000e+00
9.870000000000e+02 3.305997593588e-01 0.000000000000e+00 0.000000000000e+00
9.872500000000e+02 2.725889700360e-01 0.000000000000e+00 0.000000000000e+00
9.875000000000e+02 2.039329636508e-01 0.000000000000e+00 0.000000000000e+00
9.877500000000e+02 1.318105748181e-01 0.000000000000e+00 0.000000000000e+00
9.880000000000e+02 6.309688783715e-02 0.000000000000e+00 0.000000000000e+00
9.882500000000e+02 3.678370292691e-03 0.000000000000e+00 0.000000000000e+00
9.885000000000e+02 -4.209801711939e-02 0.000000000000e+00 0.000000000000e+00
9.887500000000e+02 -7.178228242281e-02 0.000000000000e+00 0.000000000000e+00
9.890000000000e+02 -8.495108729622e-02 0.000000000000e+00 0.000000000000e+00
9.892500000000e+02 -8.310408078504e-02 0.000000000000e+00 0.000000000000e+00
9.895000000000e+02 -6.934978124397e-02 0.000000000000e+00 0.000000000000e+00
9.897500000000e+02 -4.792828334876e-02 0.000000000000e+00 0.000000000000e+00
9.900000000000e+02 -2.363527219701e-02 0.000000000000e+00 0.000000000000e+00
9.902500000000e+02 -1.219923689390e-03 0.000000000000e+00 0.000000000000e+00
9.905000000000e+02 1.517230241815e-02 0.000000000000e+00 0.000000000000e+00
9.907500000000e+02 2.245138379113e-02 0.000000000000e+00 0.000000000000e+00
9.910000000000e+02 1.888560583724e-02 0.000000000000e+00 0.000000000000e+00
9.912500000000e+02 4.233403387342e-03 0.000000000000e+00 0.000000000000e+00
9.915000000000e+02 -2.029606044074e-02 0.000000000000e+00 0.000000000000e+00
9.917500000000e+02 -5.223415805554e-02 0.000000000000e+00 0.000000000000e+00
9.920000000000e+02 -8.816154916641e-02 0.000000000000e+00 0.000000000000e+00
9.922500000000e+02 -1.240913356629e-01 0.000000000000e+00 0.000000000000e+00
9.925000000000e+02 -1.558813899778e-01 0.000000000000e+00 0.000000000000e+00
9.927500000000e+02 -1.796343794634e-01 0.000000000000e+00 0.000000000000e+00
9.930000000000e+02 -1.920521132431e-01 0.000000000000e+00 0.000000000000e+00
9.932500000000e+02 -1.907212392160e-01 0.000000000000e+00 0.000000000000e+00
9.935000000000e+02 -1.743178695392e-01 0.000000000000e+00 0.000000000000e+00
9.937500000000e+02 -1.427275803595e-01 0.000000000000e+00 0.000000000000e+00
9.940000000000e+02 -9.708322577308e-02 0.000000000000e+00 0.000000000000e+00
9.942500000000e+02 -3.972576784896e-02 0.000000000000e+00 0.000000000000e+00
9.945000000000e+02 2.590665735753e-02 0.000000000000e+00 0.000000000000e+00
9.947500000000e+02 9.545776315822e-02 0.000000000000e+00 0.000000000000e+00
9.950000000000e+02 1.638980846980e-01 0.000000000000e+00 0.000000000000e+00
9.952500000000e+02 2.258336984754e-01 0.000000000000e+00 0.000000000000e+00
9.955000000000e+02 2.758736266124e-01 0.000000000000e+00 0.000000000000e+00
9.957500000000e+02 3.090447133329e-01 0.000000000000e+00 0.000000000000e+00
9.960000000000e+02 3.212337340258e-01 0.000000000000e+00 0.000000000000e+00
9.962500000000e+02 3.096259264730e-01 0.000000000000e+00 0.000000000000e+00
9.965000000000e+02 2.730990957543e-01 0.000000000000e+00 0.000000000000e+00
9.967500000000e+02 2.125254114250e-01 0.000000000000e+00 0.000000000000e+00
9.970000000000e+02 1.309313925683e-01 0.000000000000e+00 0.000000000000e+00
9.972500000000e+02 3.347219901078e-02 0.000000000000e+00 0.000000000000e+00
9.975000000000e+02 -7.280996645402e-02 0.000000000000e+00 0.000000000000e+00
9.977500000000e+02 -1.794522976529e-01 0.000000000000e+00 0.000000000000e+00
9.980000000000e+02 -2.772447562508e-01 0.000000000000e+00 0.000000000000e+00
9.982500000000e+02 -3.570631993743e-01 0.000000000000e+00 0.000000000000e+00
9.985000000000e+02 -4.107875390264e-01 0.000000000000e+00 0.000000000000e+00
9.987500000000e+02 -4.322088118116e-01 0.000000000000e+00 0.000000000000e+00
9.990000000000e+02 -4.178178552814e-01 0.000000000000e+00 0.000000000000e+00
9.992500000000e+02 -3.673703061665e-01 0.000000000000e+00 0.000000000000e+00
9.995000000000e+02 -2.841391742450e-01 0.000000000000e+00 0.000000000000e+00
9.997500000000e+02 -1.747965756032e-01 0.000000000000e+00 0.000000000000e+00
1.000000000000e+03 -4.890747026593e-02 0.000000000000e+00 0.000000000000e+00
1.000250000000e+03 8.193430857418e-02 0.000000000000e+00 0.000000000000e+00
1.000500000000e+03 2.052499068886e-01 0.000000000000e+00 0.000000000000e+00
1.000750000000e+03 3.089803318806e-01 0.000000000000e+00 0.000000000000e+00
1.001000000000e+03 3.828051967232e-01 0.000000000000e+00 0.000000000000e+00
1.001250000000e+03 4.193173856441e-01 0.000000000000e+00 0.000000000000e+00
1.001500000000e+03 4.149051220259e-01 0.000000000000e+00 0.000000000000e+00
1.001750000000e+03 3.702225074269e-01 0.000000000000e+00 0.000000000000e+00
1.002000000000e+03 2.901764455536e-01 0.000000000000e+00 0.000000000000e+00
1.002250000000e+03 1.834164705655e-01 0.000000000000e+00 0.000000000000e+00
1.002500000000e+03 6.137691583318e-02 0.000000000000e+00 0.000000000000e+00
1.002750000000e+03 -6.302032946861e-02 0.000000000000e+00 0.000000000000e+00
1.003000000000e+03 -1.768477415414e-01 0.000000000000e+00 0.000000000000e+00
1.003250000000e+03 -2.686566927245e-01 0.000000000000e+00 0.000000000000e+00
1.003500000000e+03 -3.297787422431e-01 0.000000000000e+00 0.000000000000e+00
1.003750000000e+03 -3.552788506624e-01 0.000000000000e+00 0.000000000000e+00
1.004000000000e+03 -3.444392811621e-01 0.000000000000e+00 0.000000000000e+00
1.004250000000e+03 -3.007136758369e-01 0.000000000000e+00 0.000000000000e+00
1.004500000000e+03 -2.311606146808e-01 0.000000000000e+00 0.000000000000e+00
1.004750000000e+03 -1.454353549076e-01 0.000000000000e+00 0.000000000000e+00
1.005000000000e+03 -5.447772231180e-02 0.000000000000e+00 0.000000000000e+00
1.005250000000e+03 3.092517200625e-02 0.000000000000e+00 0.000000000000e+00
1.005500000000e+03 1.015065619671e-01 0.000000000000e+00 0.000000000000e+00
1.005750000000e+03 1.506341412611e-01 0.000000000000e+00 0.000000000000e+00
1.006000000000e+03 1.750236066346e-01 0.000000000000e+00 0.000000000000e+00
1.006250000000e+03 1.749622033833e-01 0.000000000000e+00 0.000000000000e+00
1.006500000000e+03 1.540231980772e-01 0.000000000000e+00 0.000000000000e+00
1.006750000000e+03 1.183252209169e-01 0.000000000000e+00 0.000000000000e+00
1.007000000000e+03 7.545553161771e-02 0.000000000000e+00 0.000000000000e+00
1.007250000000e+03 3.322392414933e-02 0.000000000000e+00 0.000000000000e+00
1.007500000000e+03 -1.562897656641e-03 0.000000000000e+00 0.000000000000e+00
1.007750000000e+03 -2.412162882925e-02 0.000000000000e+00 0.000000000000e+00
1.008000000000e+03 -3.235504482728e-02 0.000000000000e+00 0.000000000000e+00
1.008250000000e+03 -2.706016905537e-02 0.000000000000e+00 0.000000000000e+00
1.008500000000e+03 -1.165523361776e-02 0.000000000000e+00 0.000000000000e+00
1.008750000000e+03 8.526725703955e-03 0.000000000000e+00 0.000000000000e+00
1.009000000000e+03 2.726214107658e-02 0.000000000000e+00 0.000000000000e+00
1.009250000000e+03 3.861310121964e-02 0.000000000000e+00 0.000000000000e+00
1.009500000000e+03 3.806414920863e-02 0.000000000000e+00 0.000000000000e+00
1.009750000000e+03 2.343232717583e-02 0.000000000000e+00 0.000000000000e+00
1.010000000000e+03 -4.603803313821e-03 0.000000000000e+00 0.000000000000e+00
1.010250000000e+03 -4.245277945464e-02 0.000000000000e+00 0.000000000000e+00
1.010500000000e+03 -8.405927528030e-02 0.000000000000e+00 0.000000000000e+00
1.010750000000e+03 -1.217973364996e-01 0.000000000000e+00 0.000000000000e+00
1.011000000000e+03 -1.476794202739e-01 0.000000000000e+00 0.000000000000e+00
1.011250000000e+03 -1.546987322437e-01 0.000000000000e+00 0.000000000000e+00
1.011500000000e+03 -1.380950078953e-01 0.000000000000e+00 0.000000000000e+00
1.011750000000e+03 -9.633816297824e-02 0.000000000000e+00 0.000000000000e+00
1.012000000000e+03 -3.166031206730e-02 0.000000000000e+00 0.000000000000e+00
1.012250000000e+03 4.997010502360e-02 0.000000000000e+00 0.000000000000e+00
1.012500000000e+03 1.394567853421e-01 0.000000000000e+00 0.000000000000e+00
1.012750000000e+03 2.257032424902e-01 0.000000000000e+00 0.000000000000e+00
1.013000000000e+03 2.971148533601e-01 0.000000000000e+00 0.000000000000e+00
1.013250000000e+03 3.432679610110e-01 0.000000000000e+00 0.000000000000e+00
1.013500000000e+03 3.565051828693e-01 0.000000000000e+00 0.000000000000e+00
1.013750000000e+03 3.332172931233e-01 0.000000000000e+00 0.000000000000e+00
1.014000000000e+03 2.746088467899e-01 0.000000000000e+00 0.000000000000e+00
1.014250000000e+03 1.868126586040e-01 0.000000000000e+00 0.000000000000e+00
1.014500000000e+03 8.030820190386e-02 0.000000000000e+00 0.000000000000e+00
1.014750000000e+03 -3.130164922318e-02 0.000000000000e+00 0.000000000000e+00
1.015000000000e+03 -1.330066238213e-01 0.000000000000e+00 0.000000000000e+00
1.015250000000e+03 -2.103731667425e-01 0.000000000000e+00 0.000000000000e+00
1.015500000000e+03 -2.515265187073e-01 0.000000000000e+00 0.000000000000e+00
1.015750000000e+03 -2.488526516278e-01 0.000000000000e+00 0.000000000000e+00
1.016000000000e+03 -2.001735284382e-01 0.000000000000e+00 0.000000000000e+00
1.016250000000e+03 -1.092166289351e-01 0.000000000000e+00 0.000000000000e+00
1.016500000000e+03 1.470585965477e-02 0.000000000000e+00 0.000000000000e+00
1.016750000000e+03 1.577842926766e-01 0.000000000000e+00 0.000000000000e+00
1.017000000000e+03 3.034340077098e-01 0.000000000000e+00 0.000000000000e+00
1.017250000000e+03 4.344307425224e-01 0.000000000000e+00 0.000000000000e+00
1.017500000000e+03 5.351753963726e-01 0.000000000000e+00 0.000000000000e+00
1.017750000000e+03 5.937817276685e-01 0.000000000000e+00 0.000000000000e+00
1.018000000000e+03 6.037001974744e-01 0.000000000000e+00 0.000000000000e+00
1.018250000000e+03 5.646509426555e-01 0.000000000000e+00 0.000000000000e+00
1.018500000000e+03 4.827308581682e-01 0.000000000000e+00 0.000000000000e+00
1.018750000000e+03 3.696714254682e-01 0.000000000000e+00 0.000000000000e+00
1.019000000000e+03 2.413398118709e-01 0.000000000000e+00 0.000000000000e+00
1.019250000000e+03 1.156797529418e-01 0.000000000000e+00 0.000000000000e+00
1.019500000000e+03 1.036626811245e-02 0.000000000000e+00 0.000000000000e+00
1.019750000000e+03 -5.951155259849e-02 0.000000000000e+00 0.000000000000e+00
1.020000000000e+03 -8.342831871853e-02 0.000000000000e+00 0.000000000000e+00
1.020250000000e+03 -5.679490427966e-02 0.000000000000e+00 0.000000000000e+00
1.020500000000e+03 1.845788281164e-02 0.000000000000e+00 0.000000000000e+00
1.020750000000e+03 1.341610534227e-01 0.000000000000e+00 0.000000000000e+00
1.021000000000e+03 2.770137317765e-01 0.000000000000e+00 0.000000000000e+00
1.021250000000e+03 4.303616985814e-01 0.000000000000e+00 0.000000000000e+00
1.021500000000e+03 5.764058077325e-01 0.000000000000e+00 0.000000000000e+00
1.021750000000e+03 6.985414471800e-01 0.000000000000e+00 0.000000000000e+00
1.022000000000e+03 7.835149356086e-01 0.000000000000e+00 0.000000000000e+00
1.022250000000e+03 8.231104212274e-01 0.000000000000e+00 0.000000000000e+00
1.022500000000e+03 8.151472832178e-01 0.000000000000e+00 0.000000000000e+00
1.022750000000e+03 7.636637048880e-01 0.000000000000e+00 0.000000000000e+00
1.023000000000e+03 6.782735183994e-01 0.000000000000e+00 0.000000000000e+00
1.023250000000e+03 5.727951201553e-01 0.000000000000e+00 0.000000000000e+00
1.023500000000e+03 4.633478935191e-01 0.000000000000e+00 0.000000000000e+00
1.023750000000e+03 3.661801197754e-01 0.000000000000e+00 0.000000000000e+00
1.024000000000e+03 2.955238578708e-01 0.000000000000e+00 0.000000000000e+00
1.024250000000e+03 2.617630404991e-01 0.000000000000e+00 0.000000000000e+00
1.024500000000e+03 2.701530697079e-01 0.000000000000e+00 0.000000000000e+00
1.024750000000e+03 3.202508110880e-01 0.000000000000e+00 0.000000000000e+00
1.025000000000e+03 4.061145880916e-01 0.000000000000e+00 0.000000000000e+00
1.025250000000e+03 5.172285861087e-01 0.000000000000e+00 0.000000000000e+00
1.025500000000e+03 6.400095212946e-01 0.000000000000e+00 0.000000000000e+00
1.025750000000e+03 7.596785263802e-01 0.000000000000e+00 0.000000000000e+00
1.026000000000e+03 8.622376794357e-01 0.000000000000e+00 0.000000000000e+00
1.026250000000e+03 9.362836142412e-01 0.000000000000e+00 0.000000000000e+00
1.026500000000e+03 9.744201986420e-01 0.000000000000e+00 0.000000000000e+00
1.026750000000e+03 9.740933126553e-01 0.000000000000e+00 0.000000000000e+00
1.027000000000e+03 9.377540626375e-01 0.000000000000e+00 0.000000000000e+00
1.027250000000e+03 8.723502886940e-01 0.000000000000e+00 0.000000000000e+00
1.027500000000e+03 7.882368620486e-01 0.000000000000e+00 0.000000000000e+00
1.027750000000e+03 6.976707213036e-01 0.000000000000e+00 0.000000000000e+00
1.028000000000e+03 6.131070285419e-01 0.000000000000e+00 0.000000000000e+00
1.028250000000e+03 5.455321634228e-01 0.000000000000e+00 0.000000000000e+00
1.028500000000e+03 5.030559201262e-01 0.000000000000e+00 0.000000000000e+00
1.028750000000e+03 4.899421844379e-01 0.000000000000e+00 0.000000000000e+00
1.029000000000e+03 5.061914908776e-01 0.000000000000e+00 0.000000000000e+00
1.029250000000e+03 5.477100248838e-01 0.000000000000e+00 0.000000000000e+00
1.029500000000e+03 6.070190991592e-01 0.000000000000e+00 0.000000000000e+00
1.029750000000e+03 6.743879672571e-01 0.000000000000e+00 0.000000000000e+00
1.030000000000e+03 7.392204022340e-01 0.000000000000e+00 0.000000000000e+00
1.030250000000e+03 7.914981853592e-01 0.000000000000e+00 0.000000000000e+00
1.030500000000e+03 8.230852290375e-01 0.000000000000e+00 0.000000000000e+00
1.030750000000e+03 8.287232705617e-01 0.000000000000e+00 0.000000000000e+00
1.031000000000e+03 8.065990825666e-01 0.000000000000e+00 0.000000000000e+00
1.031250000000e+03 7.584263261036e-01 0.000000000000e+00 0.000000000000e+00
1.031500000000e+03 6.890532792073e-01 0.000000000000e+00 0.000000000000e+00
1.031750000000e+03 6.056711921186e-01 0.000000000000e+00 0.000000000000e+00
1.032000000000e+03 5.167484880211e-01 0.000000000000e+00 0.000000000000e+00
1.032250000000e+03 4.308471572428e-01 0.000000000000e+00 0.000000000000e+00
1.032500000000e+03 3.554861373800e-01 0.000000000000e+00 0.000000000000e+00
1.032750000000e+03 2.962021526314e-01 0.000000000000e+00 0.000000000000e+00
1.033000000000e+03 2.559244474471e-01 0.000000000000e+00 0.000000000000e+00
1.033250000000e+03 2.347316917647e-01 0.000000000000e+00 0.000000000000e+00
1.033500000000e+03 2.300043164209e-01 0.000000000000e+00 0.000000000000e+00
1.033750000000e+03 2.369314949932e-01 0.000000000000e+00 0.000000000000e+00
1.034000000000e+03 2.492862309390e-01 0.000000000000e+00 0.000000000000e+00
1.034250000000e+03 2.603503384304e-01 0.000000000000e+00 0.000000000000e+00
1.034500000000e+03 2.638570975409e-01 0.000000000000e+00 0.000000000000e+00
1.034750000000e+03 2.548239943756e-01 0.000000000000e+00 0.000000000000e+00
1.035000000000e+03 2.301696023606e-01 0.000000000000e+00 0.000000000000e+00
1.035250000000e+03 1.890434651988e-01 0.000000000000e+00 0.000000000000e+00
1.035500000000e+03 1.328403629488e-01 0.000000000000e+00 0.000000000000e+00
1.035750000000e+03 6.491438600862e-02 0.000000000000e+00 0.000000000000e+00
1.036000000000e+03 -9.952249470003e-03 0.000000000000e+00 0.000000000000e+00
1.036250000000e+03 -8.624083593098e-02 0.000000000000e+00 0.000000000000e+00
1.036500000000e+03 -1.584467065988e-01 0.000000000000e+00 0.000000000000e+00
1.036750000000e+03 -2.217850155293e-01 0.000000000000e+00 0.000000000000e+00
1.037000000000e+03 -2.727600990463e-01 0.000000000000e+00 0.000000000000e+00
1.037250000000e+03 -3.095303760669e-01 0.000000000000e+00 0.000000000000e+00
1.037500000000e+03 -3.320321347721e-01 0.000000000000e+00 0.000000000000e+00
1.037750000000e+03 -3.418600140534e-01 0.000000000000e+00 0.000000000000e+00
1.038000000000e+03 -3.419346924804e-01 0.000000000000e+00 0.000000000000e+00
1.038250000000e+03 -3.360149480512e-01 0.000000000000e+00 0.000000000000e+00
1.038500000000e+03 -3.281286319322e-01 0.000000000000e+00 0.000000000000e+00
1.038750000000e+03 -3.220034405200e-01 0.000000000000e+00 0.000000000000e+00
1.039000000000e+03 -3.205735008566e-01 0.000000000000e+00 0.000000000000e+00
1.039250000000e+03 -3.256230517151e-01 0.000000000000e+00 0.000000000000e+00
1.039500000000e+03 -3.376064935514e-01 0.000000000000e+00 0.000000000000e+00
1.039750000000e+03 -3.556581938306e-01 0.000000000000e+00 0.000000000000e+00
1.040000000000e+03 -3.777793710471e-01 0.000000000000e+00 0.000000000000e+00
1.040250000000e+03 -4.011666278530e-01 0.000000000000e+00 0.000000000000e+00
1.040500000000e+03 -4.226300804028e-01 0.000000000000e+00 0.000000000000e+00
1.040750000000e+03 -4.390403562433e-01 0.000000000000e+00 0.000000000000e+00
1.041000000000e+03 -4.477436490762e-01 0.000000000000e+00 0.000000000000e+00
1.041250000000e+03 -4.468919843170e-01 0.000000000000e+00 0.000000000000e+00
1.041500000000e+03 -4.356502916588e-01 0.000000000000e+00 0.000000000000e+00
1.041750000000e+03 -4.142604737629e-01 0.000000000000e+00 0.000000000000e+00
1.042000000000e+03 -3.839626838575e-01 0.000000000000e+00 0.000000000000e+00
1.042250000000e+03 -3.467927520031e-01 0.000000000000e+00 0.000000000000e+00
1.042500000000e+03 -3.052897551529e-01 0.000000000000e+00 0.000000000000e+00
1.042750000000e+03 -2.621573755388e-01 0.000000000000e+00 0.000000000000e+00
1.043000000000e+03 -2.199260247689e-01 0.000000000000e+00 0.000000000000e+00
1.043250000000e+03 -1.806597026870e-01 0.000000000000e+00 0.000000000000e+00
1.043500000000e+03 -1.457430135412e-01 0.000000000000e+00 0.000000000000e+00
1.043750000000e+03 -1.157711461992e-01 0.000000000000e+00 0.000000000000e+00
1.044000000000e+03 -9.055083794038e-02 0.000000000000e+00 0.000000000000e+00
1.044250000000e+03 -6.920543460215e-02 0.000000000000e+00 0.000000000000e+00
1.044500000000e+03 -5.036406428068e-02 0.000000000000e+00 0.000000000000e+00
1.044750000000e+03 -3.240522737529e-02 0.000000000000e+00 0.000000000000e+00
1.045000000000e+03 -1.371980579875e-02 0.000000000000e+00 0.000000000000e+00
1.045250000000e+03 7.041989646541e-03 0.000000000000e+00 0.000000000000e+00
1.045500000000e+03 3.077112006393e-02 0.000000000000e+00 0.000000000000e+00
1.045750000000e+03 5.777118402105e-02 0.000000000000e+00 0.000000000000e+00
1.046000000000e+03 8.771394921101e-02 0.000000000000e+00 0.000000000000e+00
1.046250000000e+03 1.196805635268e-01 0.000000000000e+00 0.000000000000e+00
1.046500000000e+03 1.522790134866e-01 0.000000000000e+00 0.000000000000e+00
1.046750000000e+03 1.838191616725e-01 0.000000000000e+00 0.000000000000e+00
1.047000000000e+03 2.125203250649e-01 0.000000000000e+00 0.000000000000e+00
1.047250000000e+03 2.367234901178e-01 0.000000000000e+00 0.000000000000e+00
1.047500000000e+03 2.550810629626e-01 0.000000000000e+00 0.000000000000e+00
1.047750000000e+03 2.667012253876e-01 0.000000000000e+00 0.000000000000e+00
1.048000000000e+03 2.712308109834e-01 0.000000000000e+00 0.000000000000e+00
1.048250000000e+03 2.688691418763e-01 0.000000000000e+00 0.000000000000e+00
1.048500000000e+03 2.603143313300e-01 0.000000000000e+00 0.000000000000e+00
1.048750000000e+03 2.466520103972e-01 0.000000000000e+00 0.000000000000e+00
1.049000000000e+03 2.292032590353e-01 0.000000000000e+00 0.000000000000e+00
1.049250000000e+03 2.093529429698e-01 0.000000000000e+00 0.000000000000e+00
1.049500000000e+03 1.883812349128e-01 0.000000000000e+00 0.000000000000e+00
1.049750000000e+03 1.673197565397e-01 0.000000000000e+00 0.000000000000e+00
1.050000000000e+03 1.468497988551e-01 0.000000000000e+00 0.000000000000e+00
1.050250000000e+03 1.272540561567e-01 0.000000000000e+00 0.000000000000e+00
1.050500000000e+03 1.084260622315e-01 0.000000000000e+00 0.000000000000e+00
1.050750000000e+03 8.993398620817e-02 0.000000000000e+00 0.000000000000e+00
1.051000000000e+03 7.112857242156e-02 0.000000000000e+00 0.000000000000e+00
1.051250000000e+03 5.127962651796e-02 0.000000000000e+00 0.000000000000e+00
1.051500000000e+03 2.972218493840e-02 0.000000000000e+00 0.000000000000e+00
1.051750000000e+03 5.992706470399e-03 0.000000000000e+00 0.000000000000e+00
1.052000000000e+03 -2.006266933349e-02 0.000000000000e+00 0.000000000000e+00
1.052250000000e+03 -4.822181272104e-02 0.000000000000e+00 0.000000000000e+00
1.052500000000e+03 -7.787062773536e-02 0.000000000000e+00 0.000000000000e+00
1.052750000000e+03 -1.080392107027e-01 0.000000000000e+00 0.000000000000e+00
1.053000000000e+03 -1.374852539744e-01 0.000000000000e+00 0.000000000000e+00
1.053250000000e+03 -1.648138530123e-01 0.000000000000e+00 0.000000000000e+00
1.053500000000e+03 -1.886183995482e-01 0.000000000000e+00 0.000000000000e+00
1.053750000000e+03 -2.076247896356e-01 0.000000000000e+00 0.000000000000e+00
1.054000000000e+03 -2.208210254839e-01 0.000000000000e+00 0.000000000000e+00
1.054250000000e+03 -2.275564317089e-01 0.000000000000e+00 0.000000000000e+00
1.054500000000e+03 -2.275988364534e-01 0.000000000000e+00 0.000000000000e+00
1.054750000000e+03 -2.211436310357e-01 0.000000000000e+00 0.000000000000e+00
1.055000000000e+03 -2.087748844238e-01 0.000000000000e+00 0.000000000000e+00
1.055250000000e+03 -1.913848323664e-01 0.000000000000e+00 0.000000000000e+00
1.055500000000e+03 -1.700632878934e-01 0.000000000000e+00 0.000000000000e+00
1.055750000000e+03 -1.459721566708e-01 0.000000000000e+00 0.000000000000e+00
1.056000000000e+03 -1.202218252967e-01 0.000000000000e+00 0.000000000000e+00
1.056250000000e+03 -9.376553251656e-02 0.000000000000e+00 0.000000000000e+00
1.056500000000e+03 -6.732503831820e-02 0.000000000000e+00 0.000000000000e+00
1.056750000000e+03 -4.135636209699e-02 0.000000000000e+00 0.000000000000e+00
1.057000000000e+03 -1.605868779614e-02 0.000000000000e+00 0.000000000000e+00
1.057250000000e+03 8.576500721879e-03 0.000000000000e+00 0.000000000000e+00
1.057500000000e+03 3.268457204318e-02 0.000000000000e+00 0.000000000000e+00
1.057750000000e+03 5.642808067589e-02 0.000000000000e+00 0.000000000000e+00
1.058000000000e+03 7.989375559201e-02 0.000000000000e+00 0.000000000000e+00
1.058250000000e+03 1.030020575942e-01 0.000000000000e+00 0.000000000000e+00
1.058500000000e+03 1.254434622254e-01 0.000000000000e+00 0.000000000000e+00
1.058750000000e+03 1.466519129405e-01 0.000000000000e+00 0.000000000000e+00
1.059000000000e+03 1.658207295566e-01 0.000000000000e+00 0.000000000000e+00
1.059250000000e+03 1.819603534930e-01 0.000000000000e+00 0.000000000000e+00
1.059500000000e+03 1.939914687399e-01 0.000000000000e+00 0.000000000000e+00
1.059750000000e+03 2.008620516640e-01 0.000000000000e+00 0.000000000000e+00
1.060000000000e+03 2.016734517393e-01 0.000000000000e+00 0.000000000000e+00
1.060250000000e+03 1.957991567238e-01 0.000000000000e+00 0.000000000000e+00
1.060500000000e+03 1.829806430500e-01 0.000000000000e+00 0.000000000000e+00
1.060750000000e+03 1.633875483767e-01 0.000000000000e+00 0.000000000000e+00
1.061000000000e+03 1.376339366975e-01 0.000000000000e+00 0.000000000000e+00
1.061250000000e+03 1.067480355991e-01 0.000000000000e+00 0.000000000000e+00
1.061500000000e+03 7.209874542291e-02 0.000000000000e+00 0.000000000000e+00
1.061750000000e+03 3.528764944570e-02 0.000000000000e+00 0.000000000000e+00
1.062000000000e+03 -1.980534956462e-03 0.000000000000e+00 0.000000000000e+00
1.062250000000e+03 -3.803368535375e-02 0.000000000000e+00 0.000000000000e+00
1.062500000000e+03 -7.135844172941e-02 0.000000000000e+00 0.000000000000e+00
1.062750000000e+03 -1.007027977302e-01 0.000000000000e+00 0.000000000000e+00
1.063000000000e+03 -1.251446438200e-01 0.000000000000e+00 0.000000000000e+00
1.063250000000e+03 -1.441206268962e-01 0.000000000000e+00 0.000000000000e+00
1.063500000000e+03 -1.574151275397e-01 0.000000000000e+00 0.000000000000e+00
1.063750000000e+03 -1.651144270919e-01 0.000000000000e+00 0.000000000000e+00
1.064000000000e+03 -1.675355128037e-01 0.000000000000e+00 0.000000000000e+00
1.064250000000e+03 -1.651418597220e-01 0.000000000000e+00 0.000000000000e+00
1.064500000000e+03 -1.584595625540e-01 0.000000000000e+00 0.000000000000e+00
1.064750000000e+03 -1.480062690757e-01 0.000000000000e+00 0.000000000000e+00
1.065000000000e+03 -1.342426687272e-01 0.000000000000e+00 0.000000000000e+00
1.065250000000e+03 -1.175522466158e-01 0.000000000000e+00 0.000000000000e+00
1.065500000000e+03 -9.825024069216e-02 0.000000000000e+00 0.000000000000e+00
1.065750000000e+03 -7.661794975897e-02 0.000000000000e+00 0.000000000000e+00
1.066000000000e+03 -5.295443515328e-02 0.000000000000e+00 0.000000000000e+00
1.066250000000e+03 -2.763483314125e-02 0.000000000000e+00 0.000000000000e+00
1.066500000000e+03 -1.163348889247e-03 0.000000000000e+00 0.000000000000e+00
1.066750000000e+03 2.579031125683e-02 0.000000000000e+00 0.000000000000e+00
1.067000000000e+03 5.237990903780e-02 0.000000000000e+00 0.000000000000e+00
1.067250000000e+03 7.760212553943e-02 0.000000000000e+00 0.000000000000e+00
1.067500000000e+03 1.003470130250e-01 0.000000000000e+00 0.000000000000e+00
1.067750000000e+03 1.194752652426e-01 0.000000000000e+00 0.000000000000e+00
1.068000000000e+03 1.339139618604e-01 0.000000000000e+00 0.000000000000e+00
1.068250000000e+03 1.427594127295e-01 0.000000000000e+00 0.000000000000e+00
1.068500000000e+03 1.453742569108e-01 0.000000000000e+00 0.000000000000e+00
1.068750000000e+03 1.414662615283e-01 0.000000000000e+00 0.000000000000e+00
1.069000000000e+03 1.311382678916e-01 0.000000000000e+00 0.000000000000e+00
1.069250000000e+03 1.149021592249e-01 0.000000000000e+00 0.000000000000e+00
1.069500000000e+03 9.365409392765e-02 0.000000000000e+00 0.000000000000e+00
1.069750000000e+03 6.861295653426e-02 0.000000000000e+00 0.000000000000e+00
1.070000000000e+03 4.122838686559e-02 0.000000000000e+00 0.000000000000e+00
1.070250000000e+03 1.306827371628e-02 0.000000000000e+00 0.000000000000e+00
1.070500000000e+03 -1.430220338595e-02 0.000000000000e+00 0.000000000000e+00
1.070750000000e+03 -3.943728335368e-02 0.000000000000e+00 0.000000000000e+00
1.071000000000e+03 -6.111137156542e-02 0.000000000000e+00 0.000000000000e+00
1.071250000000e+03 -7.839451577738e-02 0.000000000000e+00 0.000000000000e+00
1.071500000000e+03 -9.069673233108e-02 0.000000000000e+00 0.000000000000e+00
1.071750000000e+03 -9.777926547411e-02 0.000000000000e+00 0.000000000000e+00
1.072000000000e+03 -9.973479588250e-02 0.000000000000e+00 0.000000000000e+00
1.072250000000e+03 -9.694199807947e-02 0.000000000000e+00 0.000000000000e+00
1.072500000000e+03 -9.000226243614e-02 0.000000000000e+00 0.000000000000e+00
1.072750000000e+03 -7.966758730330e-02 0.000000000000e+00 0.000000000000e+00
1.073000000000e+03 -6.676854088350e-02 0.000000000000e+00 0.000000000000e+00
1.073250000000e+03 -5.214991037088e-02 0.000000000000e+00 0.000000000000e+00
1.073500000000e+03 -3.661947929484e-02 0.000000000000e+00 0.000000000000e+00
1.073750000000e+03 -2.091269637193e-02 0.000000000000e+00 0.000000000000e+00
1.074000000000e+03 -5.673261270008e-03 0.000000000000e+00 0.000000000000e+00
1.074250000000e+03 8.552726110027e-03 0.000000000000e+00 0.000000000000e+00
1.074500000000e+03 2.131309032670e-02 0.000000000000e+00 0.000000000000e+00
1.074750000000e+03 3.224120095091e-02 0.000000000000e+00 0.000000000000e+00
1.075000000000e+03 4.104754593767e-02 0.000000000000e+00 0.000000000000e+00
1.075250000000e+03 4.751490606256e-02 0.000000000000e+00 0.000000000000e+00
1.075500000000e+03 5.149916263056e-02 0.000000000000e+00 0.000000000000e+00
1.075750000000e+03 5.293587103836e-02 0.000000000000e+00 0.000000000000e+00
1.076000000000e+03 5.185090498558e-02 0.000000000000e+00 0.000000000000e+00
1.076250000000e+03 4.837204882031e-02 0.000000000000e+00 0.000000000000e+00
1.076500000000e+03 4.273763833201e-02 0.000000000000e+00 0.000000000000e+00
1.076750000000e+03 3.529835602501e-02 0.000000000000e+00 0.000000000000e+00
1.077000000000e+03 2.650907317576e-02 0.000000000000e+00 0.000000000000e+00
1.077250000000e+03 1.690906413300e-02 0.000000000000e+00 0.000000000000e+00
1.077500000000e+03 7.090757926566e-03 0.000000000000e+00 0.000000000000e+00
1.077750000000e+03 -2.340868054042e-03 0.000000000000e+00 0.000000000000e+00
1.078000000000e+03 -1.081442972292e-02 0.000000000000e+00 0.000000000000e+00
1.078250000000e+03 -1.783878065458e-02 0.000000000000e+00 0.000000000000e+00
1.078500000000e+03 -2.304462916050e-02 0.000000000000e+00 0.000000000000e+00
1.078750000000e+03 -2.621590631653e-02 0.000000000000e+00 0.000000000000e+00
1.079000000000e+03 -2.730674444598e-02 0.000000000000e+00 0.000000000000e+00
1.079250000000e+03 -2.644162885520e-02 0.000000000000e+00 0.000000000000e+00
1.079500000000e+03 -2.389836616551e-02 0.000000000000e+00 0.000000000000e+00
1.079750000000e+03 -2.007567068911e-02 0.000000000000e+00 0.000000000000e+00
1.080000000000e+03 -1.544909764779e-02 0.000000000000e+00 0.000000000000e+00
1.080250000000e+03 -1.052047822325e-02 0.000000000000e+00 0.000000000000e+00
1.080500000000e+03 -5.766743516233e-03 0.000000000000e+00 0.000000000000e+00
1.080750000000e+03 -1.593973727591e-03 0.000000000000e+00 0.000000000000e+00
1.081000000000e+03 1.698299092605e-03 0.000000000000e+00 0.000000000000e+00
1.081250000000e+03 3.938938853805e-03 0.000000000000e+00 0.000000000000e+00
1.081500000000e+03 5.091448316613e-03 0.000000000000e+00 0.000000000000e+00
1.081750000000e+03 5.244834343594e-03 0.000000000000e+00 0.000000000000e+00
1.082000000000e+03 4.591174128817e-03 0.000000000000e+00 0.000000000000e+00
1.082250000000e+03 3.393439282286e-03 0.000000000000e+00 0.000000000000e+00
1.082500000000e+03 1.948063798352e-03 0.000000000000e+00 0.000000000000e+00
1.082750000000e+03 5.470336815575e-04 0.000000000000e+00 0.000000000000e+00
1.083000000000e+03 -5.560625735899e-04 0.000000000000e+00 0.000000000000e+00
1.083250000000e+03 -1.172457023647e-03 0.000000000000e+00 0.000000000000e+00
1.083500000000e+03 -1.194778308281e-03 0.000000000000e+00 0.000000000000e+00
1.083750000000e+03 -6.028743497652e-04 0.000000000000e+00 0.000000000000e+00
1.084000000000e+03 5.406494396007e-04 0.000000000000e+00 0.000000000000e+00
1.084250000000e+03 2.103553638797e-03 0.000000000000e+00 0.000000000000e+00
1.084500000000e+03 3.903325282276e-03 0.000000000000e+00 0.000000000000e+00
1.084750000000e+03 5.729965088416e-03 0.000000000000e+00 0.000000000000e+00
1.085000000000e+03 7.369416561803e-03 0.000000000000e+00 0.000000000000e+00
1.085250000000e+03 8.625221102157e-03 0.000000000000e+00 0.000000000000e+00
1.085500000000e+03 9.336584961745e-03 0.000000000000e+00 0.000000000000e+00
1.085750000000e+03 9.391746955370e-03 0.000000000000e+00 0.000000000000e+00
1.086000000000e+03 8.736213495613e-03 0.000000000000e+00 0.000000000000e+00
1.086250000000e+03 7.375979480684e-03 0.000000000000e+00 0.000000000000e+00
1.086500000000e+03 5.376221012862e-03 0.000000000000e+00 0.000000000000e+00
1.086750000000e+03 2.856117676657e-03 0.000000000000e+00 0.000000000000e+00
1.087000000000e+03 -1.952899128171e-05 0.000000000000e+00 0.000000000000e+00
1.087250000000e+03 -3.051303226072e-03 0.000000000000e+00 0.000000000000e+00
1.087500000000e+03 -6.018338973538e-03 0.000000000000e+00 0.000000000000e+00
1.087750000000e+03 -8.693222409805e-03 0.000000000000e+00 0.000000000000e+00
1.088000000000e+03 -1.085816182284e-02 0.000000000000e+00 0.000000000000e+00
1.088250000000e+03 -1.232177922812e-02 0.000000000000e+00 0.000000000000e+00
1.088500000000e+03 -1.293560831540e-02 0.000000000000e+00 0.000000000000e+00
1.088750000000e+03 -1.260907981538e-02 0.000000000000e+00 0.000000000000e+00
1.089000000000e+03 -1.132152371214e-02 0.000000000000e+00 0.000000000000e+00
1.089250000000e+03 -9.129609428944e-03 0.000000000000e+00 0.000000000000e+00
1.089500000000e+03 -6.168757289829e-03 0.000000000000e+00 0.000000000000e+00
1.089750000000e+03 -2.647431112689e-03 0.000000000000e+00 0.000000000000e+00
1.090000000000e+03 1.166140051251e-03 0.000000000000e+00 0.000000000000e+00
1.090250000000e+03 4.964418033981e-03 0.000000000000e+00 0.000000000000e+00
1.090500000000e+03 8.426847230561e-03 0.000000000000e+00 0.000000000000e+00
1.090750000000e+03 1.124972257428e-02 0.000000000000e+00 0.000000000000e+00
1.091000000000e+03 1.317663965123e-02 0.000000000000e+00 0.000000000000e+00
1.091250000000e+03 1.402611790658e-02 0.000000000000e+00 0.000000000000e+00
1.091500000000e+03 1.371299425287e-02 0.000000000000e+00 0.000000000000e+00
1.091750000000e+03 1.226065634583e-02 0.000000000000e+00 0.000000000000e+00
1.092000000000e+03 9.802097812034e-03 0.000000000000e+00 0.000000000000e+00
1.092250000000e+03 6.569037146836e-03 0.000000000000e+00 0.000000000000e+00
1.092500000000e+03 2.869793325452e-03 0.000000000000e+00 0.000000000000e+00
1.092750000000e+03 -9.419394768607e-04 0.000000000000e+00 0.000000000000e+00
1.093000000000e+03 -4.504033560314e-03 0.000000000000e+00 0.000000000000e+00
1.093250000000e+03 -7.484352094070e-03 0.000000000000e+00 0.000000000000e+00
1.093500000000e+03 -9.616103052771e-03 0.000000000000e+00 0.000000000000e+00
1.093750000000e+03 -1.072584482602e-02 0.000000000000e+00 0.000000000000e+00
1.094000000000e+03 -1.075071678793e-02 0.000000000000e+00 0.000000000000e+00
1.094250000000e+03 -9.742792290119e-03 0.000000000000e+00 0.000000000000e+00
1.094500000000e+03 -7.860075090071e-03 0.000000000000e+00 0.000000000000e+00
1.094750000000e+03 -5.345362891351e-03 0.000000000000e+00 0.000000000000e+00
1.095000000000e+03 -2.495748359414e-03 0.000000000000e+00 0.000000000000e+00
1.095250000000e+03 3.732966929699e-04 0.000000000000e+00 0.000000000000e+00
1.095500000000e+03 2.964667953210e-03 0.000000000000e+00 0.000000000000e+00
1.095750000000e+03 5.032602276149e-03 0.000000000000e+00 0.000000000000e+00
1.096000000000e+03 6.407877335182e-03 0.000000000000e+00 0.000000000000e+00
1.096250000000e+03 7.012368616507e-03 0.000000000000e+00 0.000000000000e+00
1.096500000000e+03 6.861590775954e-03 0.000000000000e+00 0.000000000000e+00
1.096750000000e+03 6.055492596690e-03 0.000000000000e+00 0.000000000000e+00
1.097000000000e+03 4.759328989191e-03 0.000000000000e+00 0.000000000000e+00
1.097250000000e+03 3.177682143034e-03 0.000000000000e+00 0.000000000000e+00
1.097500000000e+03 1.525478592426e-03 0.000000000000e+00 0.000000000000e+00
1.097750000000e+03 5.430350915848e-08 0.000000000000e+00 0.000000000000e+00
1.098000000000e+03 -1.242053476335e-03 0.000000000000e+00 0.000000000000e+00
1.098250000000e+03 -2.100785047027e-03 0.000000000000e+00 0.000000000000e+00
1.098500000000e+03 -2.539136533196e-03 0.000000000000e+00 0.000000000000e+00
1.098750000000e+03 -2.580457653216e-03 0.000000000000e+00 0.000000000000e+00
1.099000000000e+03 -2.297628392432e-03 0.000000000000e+00 0.000000000000e+00
1.099250000000e+03 -1.796365668510e-03 0.000000000000e+00 0.000000000000e+00
1.099500000000e+03 -1.195604629344e-03 0.000000000000e+00 0.000000000000e+00
1.099750000000e+03 -6.081110344619e-04 0.000000000000e+00 0.000000000000e+00
1.100000000000e+03 -1.242048394170e-04 0.000000000000e+00 0.000000000000e+00
1.100250000000e+03 1.992205211000e-04 0.000000000000e+00 0.000000000000e+00
1.100500000000e+03 3.431831681528e-04 0.000000000000e+00 0.000000000000e+00
1.100750000000e+03 3.245065033888e-04 0.000000000000e+00 0.000000000000e+00
1.101000000000e+03 1.880707126775e-04 0.000000000000e+00 0.000000000000e+00
1.101250000000e+03 -4.804866545037e-06 0.000000000000e+00 0.000000000000e+00
1.101500000000e+03 -1.895900216032e-04 0.000000000000e+00 0.000000000000e+00
1.101750000000e+03 -3.110349889487e-04 0.000000000000e+00 0.000000000000e+00
1.102000000000e+03 -3.328754180573e-04 0.000000000000e+00 0.000000000000e+00
1.102250000000e+03 -2.433157889125e-04 0.000000000000e+00 0.000000000000e+00
1.102500000000e+03 -5.566730553709e-05 0.000000000000e+00 0.000000000000e+00
1.102750000000e+03 1.956206794790e-04 0.000000000000e+00 0.000000000000e+00
1.103000000000e+03 4.625279772533e-04 0.000000000000e+00 0.000000000000e+00
1.103250000000e+03 6.930705186702e-04 0.000000000000e+00 0.000000000000e+00
1.103500000000e+03 8.411341766975e-04 0.000000000000e+00 0.000000000000e+00
1.103750000000e+03 8.747929535609e-04 0.000000000000e+00 0.000000000000e+00
1.104000000000e+03 7.817335464325e-04 0.000000000000e+00 0.000000000000e+00
1.104250000000e+03 5.709889208042e-04 0.000000000000e+00 0.000000000000e+00
1.104500000000e+03 2.708691601626e-04 0.000000000000e+00 0.000000000000e+00
1.104750000000e+03 -7.635503926084e-05 0.000000000000e+00 0.000000000000e+00
1.105000000000e+03 -4.219265948680e-04 0.000000000000e+00 0.000000000000e+00
1.105250000000e+03 -7.188286687349e-04 0.000000000000e+00 0.000000000000e+00
1.105500000000e+03 -9.293049077413e-04 0.000000000000e+00 0.000000000000e+00
1.105750000000e+03 -1.030418988272e-03 0.000000000000e+00 0.000000000000e+00
1.106000000000e+03 -1.016812372634e-03 0.000000000000e+00 0.000000000000e+00
1.106250000000e+03 -9.003574616924e-04 0.000000000000e+00 0.000000000000e+00
1.106500000000e+03 -7.069648652417e-04 0.000000000000e+00 0.000000000000e+00
1.106750000000e+03 -4.712871934523e-04 0.000000000000e+00 0.000000000000e+00
1.107000000000e+03 -2.303851833849e-04 0.000000000000e+00 0.000000000000e+00
1.107250000000e+03 -1.753539527090e-05 0.000000000000e+00 0.000000000000e+00
1.107500000000e+03 1.427472633387e-04 0.000000000000e+00 0.000000000000e+00
1.107750000000e+03 2.376933338520e-04 0.000000000000e+00 0.000000000000e+00
1.108000000000e+03 2.669088355508e-04 0.000000000000e+00 0.000000000000e+00
1.108250000000e+03 2.407504519599e-04 0.000000000000e+00 0.000000000000e+00
1.108500000000e+03 1.769562344721e-04 0.000000000000e+00 0.000000000000e+00
1.108750000000e+03 9.633098656722e-05 0.000000000000e+00 0.000000000000e+00
1.109000000000e+03 1.840300051381e-05 0.000000000000e+00 0.000000000000e+00
1.109250000000e+03 -4.209894897047e-05 0.000000000000e+00 0.000000000000e+00
1.109500000000e+03 -7.733024850076e-05 0.000000000000e+00 0.000000000000e+00
1.109750000000e+03 -8.669933750855e-05 0.000000000000e+00 0.000000000000e+00
1.110000000000e+03 -7.562122273423e-05 0.000000000000e+00 0.000000000000e+00
1.110250000000e+03 -5.309286438340e-05 0.000000000000e+00 0.000000000000e+00
1.110500000000e+03 -2.875605356526e-05 0.000000000000e+00 0.000000000000e+00
1.110750000000e+03 -1.018916588355e-05 0.000000000000e+00 0.000000000000e+00
1.111000000000e+03 -1.080183874358e-06 0.000000000000e+00 0.000000000000e+00
1.111250000000e+03 0.000000000000e+00 0.000000000000e+00 0.000000000000e+00
1.111500000000e+03 0.000000000000e+00 0.000000000000e+00 0.000000000000e+00
1.111750000000e+03 0.000000000000e+00 0.000000000000e+00 0.000000000000e+00
1.112000000000e+03 0.000000000000e+00 0.000000000000e+00 0.000000000000e+00
1.112250000000e+03 0.000000000000e+00 0.000000000000e+00 0.000000000000e+00
1.112500000000e+03 0.000000000000e+00 0.000000000000e+00 0.000000000000e+00
1.112750000000e+03 0.000000000000e+00 0.000000000000e+00 0.000000000000e+00
1.113000000000e+03 0.000000000000e+00 0.000000000000e+00 0.000000000000e+00
1.113250000000e+03 0.000000000000e+00 0.000000000000e+00 0.000000000000e+00
1.113500000000e+03 0.000000000000e+00 0.000000000000e+00 0.000000000000e+00
1.113750000000e+03 0.000000000000e+00 0.000000000000e+00 0.000000000000e+00
1.114000000000e+03 0.000000000000e+00 0.000000000000e+00 0.000000000000e+00
1.114250000000e+03 0.000000000000e+00 0.000000000000e+00 0.000000000000e+00
1.114500000000e+03 0.000000000000e+00 0.000000000000e+00 0.000000000000e+00
1.114750000000e+03 0.000000000000e+00 0.000000000000e+00 0.000000000000e+00
1.115000000000e+03 0.000000000000e+00 0.000000000000e+00 0.000000000000e+00
1.115250000000e+03 0.000000000000e+00 0.000000000000e+00 0.000000000000e+00
1.115500000000e+03 0.000000000000e+00 0.000000000000e+00 0.000000000000e+00
1.115750000000e+03 0.000000000000e+00 0.000000000000e+00 0.000000000000e+00
1.116000000000e+03 0.000000000000e+00 0.000000000000e+00 0.000000000000e+00
1.116250000000e+03 0.000000000000e+00 0.000000000000e+00 0.000000000000e+00
1.116500000000e+03 0.000000000000e+00 0.000000000000e+00 0.000000000000e+00
1.116750000000e+03 0.000000000000e+00 0.000000000000e+00 0.000000000000e+00
1.117000000000e+03 0.000000000000e+00 0.000000000000e+00 0.000000000000e+00
1.117250000000e+03 0.000000000000e+00 0.000000000000e+00 0.000000000000e+00
1.117500000000e+03 0.000000000000e+00 0.000000000000e+00 0.000000000000e+00
1.117750000000e+03 0.000000000000e+00 0.000000000000e+00 0.000000000000e+00
1.118000000000e+03 0.000000000000e+00 0.000000000000e+00 0.000000000000e+00
1.118250000000e+03 0.000000000000e+00 0.000000000000e+00 0.000000000000e+00
1.118500000000e+03 0.000000000000e+00 0.000000000000e+00 0.000000000000e+00
1.118750000000e+03 0.000000000000e+00 0.000000000000e+00 0.000000000000e+00
1.119000000000e+03 0.000000000000e+00 0.000000000000e+00 0.000000000000e+00
1.119250000000e+03 0.000000000000e+00 0.000000000000e+00 0.000000000000e+00
1.119500000000e+03 0.000000000000e+00 0.000000000000e+00 0.000000000000e+00
1.119750000000e+03 0.000000000000e+00 0.000000000000e+00 0.000000000000e+00
1.120000000000e+03 0.000000000000e+00 0.000000000000e+00 0.000000000000e+00
1.120250000000e+03 0.000000000000e+00 0.000000000000e+00 0.000000000000e+00
1.120500000000e+03 0.000000000000e+00 0.000000000000e+00 0.000000000000e+00
1.120750000000e+03 0.000000000000e+00 0.000000000000e+00 0.000000000000e+00
1.121000000000e+03 0.000000000000e+00 0.000000000000e+00 0.000000000000e+00
1.121250000000e+03 0.000000000000e+00 0.000000000000e+00 0.000000000000e+00
1.121500000000e+03 0.000000000000e+00 0.000000000000e+00 0.000000000000e+00
1.121750000000e+03 0.000000000000e+00 0.000000000000e+00 0.000000000000e+00
1.122000000000e+03 0.000000000000e+00 0.000000000000e+00 0.000000000000e+00
1.122250000000e+03 0.000000000000e+00 0.000000000000e+00 0.000000000000e+00
1.122500000000e+03 0.000000000000e+00 0.000000000000e+00 0.000000000000e+00
1.122750000000e+03 0.000000000000e+00 0.000000000000e+00 0.000000000000e+00
1.123000000000e+03 0.000000000000e+00 0.000000000000e+00 0.000000000000e+00
1.123250000000e+03 0.000000000000e+00 0.000000000000e+00 0.000000000000e+00
1.123500000000e+03 0.000000000000e+00 0.000000000000e+00 0.000000000000e+00
1.123750000000e+03 0.000000000000e+00 0.000000000000e+00 0.000000000000e+00
1.124000000000e+03 0.000000000000e+00 0.000000000000e+00 0.000000000000e+00
1.124250000000e+03 0.000000000000e+00 0.000000000000e+00 0.000000000000e+00
1.124500000000e+03 0.000000000000e+00 0.000000000000e+00 0.000000000000e+00
1.124750000000e+03 0.000000000000e+00 0.000000000000e+00 0.000000000000e+00
1.125000000000e+03 0.000000000000e+00 0.000000000000e+00 0.000000000000e+00
1.125250000000e+03 0.000000000000e+00 0.000000000000e+00 0.000000000000e+00
1.125500000000e+03 0.000000000000e+00 0.000000000000e+00 0.000000000000e+00
1.125750000000e+03 0.000000000000e+00 0.000000000000e+00 0.000000000000e+00
1.126000000000e+03 0.000000000000e+00 0.000000000000e+00 0.000000000000e+00
1.126250000000e+03 0.000000000000e+00 0.000000000000e+00 0.000000000000e+00
1.126500000000e+03 0.000000000000e+00 0.000000000000e+00 0.000000000000e+00
1.126750000000e+03 0.000000000000e+00 0.000000000000e+00 0.000000000000e+00
1.127000000000e+03 0.000000000000e+00 0.000000000000e+00 0.000000000000e+00
1.127250000000e+03 0.000000000000e+00 0.000000000000e+00 0.000000000000e+00
1.127500000000e+03 0.000000000000e+00 0.000000000000e+00 0.000000000000e+00
1.127750000000e+03 0.000000000000e+00 0.000000000000e+00 0.000000000000e+00
1.128000000000e+03 0.000000000000e+00 0.000000000000e+00 0.000000000000e+00
1.128250000000e+03 0.000000000000e+00 0.000000000000e+00 0.000000000000e+00
1.128500000000e+03 0.000000000000e+00 0.000000000000e+00 0.000000000000e+00
1.128750000000e+03 0.000000000000e+00 0.000000000000e+00 0.000000000000e+00
1.129000000000e+03 0.000000000000e+00 0.000000000000e+00 0.000000000000e+00
1.129250000000e+03 0.000000000000e+00 0.000000000000e+00 0.000000000000e+00
1.129500000000e+03 0.000000000000e+00 0.000000000000e+00 0.000000000000e+00
1.129750000000e+03 0.000000000000e+00 0.000000000000e+00 0.000000000000e+00
1.130000000000e+03 0.000000000000e+00 0.000000000000e+00 0.000000000000e+00
1.130250000000e+03 0.000000000000e+00 0.000000000000e+00 0.000000000000e+00
1.130500000000e+03 0.000000000000e+00 0.000000000000e+00 0.000000000000e+00
1.130750000000e+03 0.000000000000e+00 0.000000000000e+00 0.000000000000e+00
1.131000000000e+03 0.000000000000e+00 0.000000000000e+00 0.000000000000e+00
1.131250000000e+03 0.000000000000e+00 0.000000000000e+00 0.000000000000e+00
1.131500000000e+03 0.000000000000e+00 0.000000000000e+00 0.000000000000e+00
1.131750000000e+03 0.000000000000e+00 0.000000000000e+00 0.000000000000e+00
1.132000000000e+03 0.000000000000e+00 0.000000000000e+00 0.000000000000e+00
1.132250000000e+03 0.000000000000e+00 0.000000000000e+00 0.000000000000e+00
1.132500000000e+03 0.000000000000e+00 0.000000000000e+00 0.000000000000e+00
1.132750000000e+03 0.000000000000e+00 0.000000000000e+00 0.000000000000e+00
1.133000000000e+03 0.000000000000e+00 0.000000000000e+00 0.000000000000e+00
1.133250000000e+03 0.000000000000e+00 0.000000000000e+00 0.000000000000e+00
1.133500000000e+03 0.000000000000e+00 0.000000000000e+00 0.000000000000e+00
1.133750000000e+03 0.000000000000e+00 0.000000000000e+00 0.000000000000e+00
1.134000000000e+03 0.000000000000e+00 0.000000000000e+00 0.000000000000e+00
1.134250000000e+03 0.000000000000e+00 0.000000000000e+00 0.000000000000e+00
1.134500000000e+03 0.000000000000e+00 0.000000000000e+00 0.000000000000e+00
1.134750000000e+03 0.000000000000e+00 0.000000000000e+00 0.000000000000e+00
1.135000000000e+03 0.000000000000e+00 0.000000000000e+00 0.000000000000e+00
1.135250000000e+03 0.000000000000e+00 0.000000000000e+00 0.000000000000e+00
1.135500000000e+03 0.000000000000e+00 0.000000000000e+00 0.000000000000e+00
1.135750000000e+03 0.000000000000e+00 0.000000000000e+00 0.000000000000e+00
1.136000000000e+03 0.000000000000e+00 0.000000000000e+00 0.000000000000e+00
1.136250000000e+03 0.000000000000e+00 0.000000000000e+00 0.000000000000e+00
1.136500000000e+03 0.000000000000e+00 0.000000000000e+00 0.000000000000e+00
1.136750000000e+03 0.000000000000e+00 0.000000000000e+00 0.000000000000e+00
1.137000000000e+03 0.000000000000e+00 0.000000000000e+00 0.000000000000e+00
1.137250000000e+03 0.000000000000e+00 0.000000000000e+00 0.000000000000e+00
1.137500000000e+03 0.000000000000e+00 0.000000000000e+00 0.000000000000e+00
1.137750000000e+03 0.000000000000e+00 0.000000000000e+00 0.000000000000e+00
1.138000000000e+03 0.000000000000e+00 0.000000000000e+00 0.000000000000e+00
1.138250000000e+03 0.000000000000e+00 0.000000000000e+00 0.000000000000e+00
1.138500000000e+03 0.000000000000e+00 0.000000000000e+00 0.000000000000e+00
1.138750000000e+03 0.000000000000e+00 0.000000000000e+00 0.000000000000e+00
1.139000000000e+03 0.000000000000e+00 0.000000000000e+00 0.000000000000e+00
1.139250000000e+03 0.000000000000e+00 0.000000000000e+00 0.000000000000e+00
1.139500000000e+03 0.000000000000e+00 0.000000000000e+00 0.000000000000e+00
1.139750000000e+03 0.000000000000e+00 0.000000000000e+00 0.000000000000e+00
1.140000000000e+03 0.000000000000e+00 0.000000000000e+00 0.000000000000e+00
1.140250000000e+03 0.000000000000e+00 0.000000000000e+00 0.000000000000e+00
1.140500000000e+03 0.000000000000e+00 0.000000000000e+00 0.000000000000e+00
1.140750000000e+03 0.000000000000e+00 0.000000000000e+00 0.000000000000e+00
1.141000000000e+03 0.000000000000e+00 0.000000000000e+00 0.000000000000e+00
1.141250000000e+03 0.000000000000e+00 0.000000000000e+00 0.000000000000e+00
1.141500000000e+03 0.000000000000e+00 0.000000000000e+00 0.000000000000e+00
1.141750000000e+03 0.000000000000e+00 0.000000000000e+00 0.000000000000e+00
1.142000000000e+03 0.000000000000e+00 0.000000000000e+00 0.000000000000e+00
1.142250000000e+03 0.000000000000e+00 0.000000000000e+00 0.000000000000e+00
1.142500000000e+03 0.000000000000e+00 0.000000000000e+00 0.000000000000e+00
1.142750000000e+03 0.000000000000e+00 0.000000000000e+00 0.000000000000e+00
1.143000000000e+03 0.000000000000e+00 0.000000000000e+00 0.000000000000e+00
1.143250000000e+03 0.000000000000e+00 0.000000000000e+00 0.000000000000e+00
1.143500000000e+03 0.000000000000e+00 0.000000000000e+00 0.000000000000e+00
1.143750000000e+03 0.000000000000e+00 0.000000000000e+00 0.000000000000e+00
1.144000000000e+03 0.000000000000e+00 0.000000000000e+00 0.000000000000e+00
1.144250000000e+03 0.000000000000e+00 0.000000000000e+00 0.000000000000e+00
1.144500000000e+03 0.000000000000e+00 0.000000000000e+00 0.000000000000e+00
1.144750000000e+03 0.000000000000e+00 0.000000000000e+00 0.000000000000e+00
1.145000000000e+03 0.000000000000e+00 0.000000000000e+00 0.000000000000e+00
1.145250000000e+03 0.000000000000e+00 0.000000000000e+00 0.000000000000e+00
1.145500000000e+03 0.000000000000e+00 0.000000000000e+00 0.000000000000e+00
1.145750000000e+03 0.000000000000e+00 0.000000000000e+00 0.000000000000e+00
1.146000000000e+03 0.000000000000e+00 0.000000000000e+00 0.000000000000e+00
1.146250000000e+03 0.000000000000e+00 0.000000000000e+00 0.000000000000e+00
1.146500000000e+03 0.000000000000e+00 0.000000000000e+00 0.000000000000e+00
1.146750000000e+03 0.000000000000e+00 0.000000000000e+00 0.000000000000e+00
1.147000000000e+03 0.000000000000e+00 0.000000000000e+00 0.000000000000e+00
1.147250000000e+03 0.000000000000e+00 0.000000000000e+00 0.000000000000e+00
1.147500000000e+03 0.000000000000e+00 0.000000000000e+00 0.000000000000e+00
1.147750000000e+03 0.000000000000e+00 0.000000000000e+00 0.000000000000e+00
1.148000000000e+03 0.000000000000e+00 0.000000000000e+00 0.000000000000e+00
1.148250000000e+03 0.000000000000e+00 0.000000000000e+00 0.000000000000e+00
1.148500000000e+03 0.000000000000e+00 0.000000000000e+00 0.000000000000e+00
1.148750000000e+03 0.000000000000e+00 0.000000000000e+00 0.000000000000e+00
1.149000000000e+03 0.000000000000e+00 0.000000000000e+00 0.000000000000e+00
1.149250000000e+03 0.000000000000e+00 0.000000000000e+00 0.000000000000e+00
1.149500000000e+03 0.000000000000e+00 0.000000000000e+00 0.000000000000e+00
1.149750000000e+03 0.000000000000e+00 0.000000000000e+00 0.000000000000e+00
1.150000000000e+03 0.000000000000e+00 0.000000000000e+00 0.000000000000e+00
1.150250000000e+03 0.000000000000e+00 0.000000000000e+00 0.000000000000e+00
1.150500000000e+03 0.000000000000e+00 0.000000000000e+00 0.000000000000e+00
1.150750000000e+03 0.000000000000e+00 0.000000000000e+00 0.000000000000e+00
1.151000000000e+03 0.000000000000e+00 0.000000000000e+00 0.000000000000e+00
1.151250000000e+03 0.000000000000e+00 0.000000000000e+00 0.000000000000e+00
1.151500000000e+03 0.000000000000e+00 0.000000000000e+00 0.000000000000e+00
1.151750000000e+03 0.000000000000e+00 0.000000000000e+00 0.000000000000e+00
1.152000000000e+03 0.000000000000e+00 0.000000000000e+00 0.000000000000e+00
1.152250000000e+03 0.000000000000e+00 0.000000000000e+00 0.000000000000e+00
1.152500000000e+03 0.000000000000e+00 0.000000000000e+00 0.000000000000e+00
1.152750000000e+03 0.000000000000e+00 0.000000000000e+00 0.000000000000e+00
1.153000000000e+03 0.000000000000e+00 0.000000000000e+00 0.000000000000e+00
1.153250000000e+03 0.000000000000e+00 0.000000000000e+00 0.000000000000e+00
1.153500000000e+03 0.000000000000e+00 0.000000000000e+00 0.000000000000e+00
1.153750000000e+03 0.000000000000e+00 0.000000000000e+00 0.000000000000e+00
1.154000000000e+03 0.000000000000e+00 0.000000000000e+00 0.000000000000e+00
1.154250000000e+03 0.000000000000e+00 0.000000000000e+00 0.000000000000e+00
1.154500000000e+03 0.000000000000e+00 0.000000000000e+00 0.000000000000e+00
1.154750000000e+03 0.000000000000e+00 0.000000000000e+00 0.000000000000e+00
1.155000000000e+03 0.000000000000e+00 0.000000000000e+00 0.000000000000e+00
1.155250000000e+03 0.000000000000e+00 0.000000000000e+00 0.000000000000e+00
1.155500000000e+03 0.000000000000e+00 0.000000000000e+00 0.000000000000e+00
1.155750000000e+03 0.000000000000e+00 0.000000000000e+00 0.000000000000e+00
1.156000000000e+03 0.000000000000e+00 0.000000000000e+00 0.000000000000e+00
1.156250000000e+03 0.000000000000e+00 0.000000000000e+00 0.000000000000e+00
1.156500000000e+03 0.000000000000e+00 0.000000000000e+00 0.000000000000e+00
1.156750000000e+03 0.000000000000e+00 0.000000000000e+00 0.000000000000e+00
1.157000000000e+03 0.000000000000e+00 0.000000000000e+00 0.000000000000e+00
1.157250000000e+03 0.000000000000e+00 0.000000000000e+00 0.000000000000e+00
1.157500000000e+03 0.000000000000e+00 0.000000000000e+00 0.000000000000e+00
1.157750000000e+03 0.000000000000e+00 0.000000000000e+00 0.000000000000e+00
1.158000000000e+03 0.000000000000e+00 0.000000000000e+00 0.000000000000e+00
1.158250000000e+03 0.000000000000e+00 0.000000000000e+00 0.000000000000e+00
1.158500000000e+03 0.000000000000e+00 0.000000000000e+00 0.000000000000e+00
1.158750000000e+03 0.000000000000e+00 0.000000000000e+00 0.000000000000e+00
1.159000000000e+03 0.000000000000e+00 0.000000000000e+00 0.000000000000e+00
1.159250000000e+03 0.000000000000e+00 0.000000000000e+00 0.000000000000e+00
1.159500000000e+03 0.000000000000e+00 0.000000000000e+00 0.000000000000e+00
1.159750000000e+03 0.000000000000e+00 0.000000000000e+00 0.000000000000e+00
1.160000000000e+03 0.000000000000e+00 0.000000000000e+00 0.000000000000e+00
1.160250000000e+03 0.000000000000e+00 0.000000000000e+00 0.000000000000e+00
1.160500000000e+03 0.000000000000e+00 0.000000000000e+00 0.000000000000e+00
1.160750000000e+03 0.000000000000e+00 0.000000000000e+00 0.000000000000e+00
1.161000000000e+03 0.000000000000e+00 0.000000000000e+00 0.000000000000e+00
1.161250000000e+03 0.000000000000e+00 0.000000000000e+00 0.000000000000e+00
1.161500000000e+03 0.000000000000e+00 0.000000000000e+00 0.000000000000e+00
1.161750000000e+03 0.000000000000e+00 0.000000000000e+00 0.000000000000e+00
1.162000000000e+03 0.000000000000e+00 0.000000000000e+00 0.000000000000e+00
1.162250000000e+03 0.000000000000e+00 0.000000000000e+00 0.000000000000e+00
1.162500000000e+03 0.000000000000e+00 0.000000000000e+00 0.000000000000e+00
1.162750000000e+03 0.000000000000e+00 0.000000000000e+00 0.000000000000e+00
1.163000000000e+03 0.000000000000e+00 0.000000000000e+00 0.000000000000e+00
1.163250000000e+03 0.000000000000e+00 0.000000000000e+00 0.000000000000e+00
1.163500000000e+03 0.000000000000e+00 0.000000000000e+00 0.000000000000e+00
1.163750000000e+03 0.000000000000e+00 0.000000000000e+00 0.000000000000e+00
1.164000000000e+03 0.000000000000e+00 0.000000000000e+00 0.000000000000e+00
1.164250000000e+03 0.000000000000e+00 0.000000000000e+00 0.000000000000e+00
1.164500000000e+03 0.000000000000e+00 0.000000000000e+00 0.000000000000e+00
1.164750000000e+03 0.000000000000e+00 0.000000000000e+00 0.000000000000e+00
1.165000000000e+03 0.000000000000e+00 0.000000000000e+00 0.000000000000e+00
1.165250000000e+03 0.000000000000e+00 0.000000000000e+00 0.000000000000e+00
1.165500000000e+03 0.000000000000e+00 0.000000000000e+00 0.000000000000e+00
1.165750000000e+03 0.000000000000e+00 0.000000000000e+00 0.000000000000e+00
1.166000000000e+03 0.000000000000e+00 0.000000000000e+00 0.000000000000e+00
1.166250000000e+03 0.000000000000e+00 0.000000000000e+00 0.000000000000e+00
1.166500000000e+03 0.000000000000e+00 0.000000000000e+00 0.000000000000e+00
1.166750000000e+03 0.000000000000e+00 0.000000000000e+00 0.000000000000e+00
1.167000000000e+03 0.000000000000e+00 0.000000000000e+00 0.000000000000e+00
1.167250000000e+03 0.000000000000e+00 0.000000000000e+00 0.000000000000e+00
1.167500000000e+03 0.000000000000e+00 0.000000000000e+00 0.000000000000e+00
1.167750000000e+03 0.000000000000e+00 0.000000000000e+00 0.000000000000e+00
1.168000000000e+03 0.000000000000e+00 0.000000000000e+00 0.000000000000e+00
1.168250000000e+03 0.000000000000e+00 0.000000000000e+00 0.000000000000e+00
1.168500000000e+03 0.000000000000e+00 0.000000000000e+00 0.000000000000e+00
1.168750000000e+03 0.000000000000e+00 0.000000000000e+00 0.000000000000e+00
1.169000000000e+03 0.000000000000e+00 0.000000000000e+00 0.000000000000e+00
1.169250000000e+03 0.000000000000e+00 0.000000000000e+00 0.000000000000e+00
1.169500000000e+03 0.000000000000e+00 0.000000000000e+00 0.000000000000e+00
1.169750000000e+03 0.000000000000e+00 0.000000000000e+00 0.000000000000e+00
1.170000000000e+03 0.000000000000e+00 0.000000000000e+00 0.000000000000e+00
1.170250000000e+03 0.000000000000e+00 0.000000000000e+00 0.000000000000e+00
1.170500000000e+03 0.000000000000e+00 0.000000000000e+00 0.000000000000e+00
1.170750000000e+03 0.000000000000e+00 0.000000000000e+00 0.000000000000e+00
1.171000000000e+03 0.000000000000e+00 0.000000000000e+00 0.000000000000e+00
1.171250000000e+03 0.000000000000e+00 0.000000000000e+00 0.000000000000e+00
1.171500000000e+03 0.000000000000e+00 0.000000000000e+00 0.000000000000e+00
1.171750000000e+03 0.000000000000e+00 0.000000000000e+00 0.000000000000e+00
1.172000000000e+03 0.000000000000e+00 0.000000000000e+00 0.000000000000e+00
1.172250000000e+03 0.000000000000e+00 0.000000000000e+00 0.000000000000e+00
1.172500000000e+03 0.000000000000e+00 0.000000000000e+00 0.000000000000e+00
1.172750000000e+03 0.000000000000e+00 0.000000000000e+00 0.000000000000e+00
1.173000000000e+03 0.000000000000e+00 0.000000000000e+00 0.000000000000e+00
1.173250000000e+03 0.000000000000e+00 0.000000000000e+00 0.000000000000e+00
1.173500000000e+03 0.000000000000e+00 0.000000000000e+00 0.000000000000e+00
1.173750000000e+03 0.000000000000e+00 0.000000000000e+00 0.000000000000e+00
1.174000000000e+03 0.000000000000e+00 0.000000000000e+00 0.000000000000e+00
1.174250000000e+03 0.000000000000e+00 0.000000000000e+00 0.000000000000e+00
1.174500000000e+03 0.000000000000e+00 0.000000000000e+00 0.000000000000e+00
1.174750000000e+03 0.000000000000e+00 0.000000000000e+00 0.000000000000e+00
1.175000000000e+03 0.000000000000e+00 0.000000000000e+00 0.000000000000e+00
1.175250000000e+03 0.000000000000e+00 0.000000000000e+00 0.000000000000e+00
1.175500000000e+03 0.000000000000e+00 0.000000000000e+00 0.000000000000e+00
1.175750000000e+03 0.000000000000e+00 0.000000000000e+00 0.000000000000e+00
1.176000000000e+03 0.000000000000e+00 0.000000000000e+00 0.000000000000e+00
1.176250000000e+03 0.000000000000e+00 0.000000000000e+00 0.000000000000e+00
1.176500000000e+03 0.000000000000e+00 0.000000000000e+00 0.000000000000e+00
1.176750000000e+03 0.000000000000e+00 0.000000000000e+00 0.000000000000e+00
1.177000000000e+03 0.000000000000e+00 0.000000000000e+00 0.000000000000e+00
1.177250000000e+03 0.000000000000e+00 0.000000000000e+00 0.000000000000e+00
1.177500000000e+03 0.000000000000e+00 0.000000000000e+00 0.000000000000e+00
1.177750000000e+03 0.000000000000e+00 0.000000000000e+00 0.000000000000e+00
1.178000000000e+03 0.000000000000e+00 0.000000000000e+00 0.000000000000e+00
1.178250000000e+03 0.000000000000e+00 0.000000000000e+00 0.000000000000e+00
1.178500000000e+03 0.000000000000e+00 0.000000000000e+00 0.000000000000e+00
1.178750000000e+03 0.000000000000e+00 0.000000000000e+00 0.000000000000e+00
1.179000000000e+03 0.000000000000e+00 0.000000000000e+00 0.000000000000e+00
1.179250000000e+03 0.000000000000e+00 0.000000000000e+00 0.000000000000e+00
1.179500000000e+03 0.000000000000e+00 0.000000000000e+00 0.000000000000e+00
1.179750000000e+03 0.000000000000e+00 0.000000000000e+00 0.000000000000e+00
1.180000000000e+03 0.000000000000e+00 0.000000000000e+00 0.000000000000e+00
1.180250000000e+03 0.000000000000e+00 0.000000000000e+00 0.000000000000e+00
1.180500000000e+03 0.000000000000e+00 0.000000000000e+00 0.000000000000e+00
1.180750000000e+03 0.000000000000e+00 0.000000000000e+00 0.000000000000e+00
1.181000000000e+03 0.000000000000e+00 0.000000000000e+00 0.000000000000e+00
1.181250000000e+03 0.000000000000e+00 0.000000000000e+00 0.000000000000e+00
1.181500000000e+03 0.000000000000e+00 0.000000000000e+00 0.000000000000e+00
1.181750000000e+03 0.000000000000e+00 0.000000000000e+00 0.000000000000e+00
1.182000000000e+03 0.000000000000e+00 0.000000000000e+00 0.000000000000e+00
1.182250000000e+03 0.000000000000e+00 0.000000000000e+00 0.000000000000e+00
1.182500000000e+03 0.000000000000e+00 0.000000000000e+00 0.000000000000e+00
1.182750000000e+03 0.000000000000e+00 0.000000000000e+00 0.000000000000e+00
1.183000000000e+03 0.000000000000e+00 0.000000000000e+00 0.000000000000e+00
1.183250000000e+03 0.000000000000e+00 0.000000000000e+00 0.000000000000e+00
1.183500000000e+03 0.000000000000e+00 0.000000000000e+00 0.000000000000e+00
1.183750000000e+03 0.000000000000e+00 0.000000000000e+00 0.000000000000e+00
1.184000000000e+03 0.000000000000e+00 0.000000000000e+00 0.000000000000e+00
1.184250000000e+03 0.000000000000e+00 0.000000000000e+00 0.000000000000e+00
1.184500000000e+03 0.000000000000e+00 0.000000000000e+00 0.000000000000e+00
1.184750000000e+03 0.000000000000e+00 0.000000000000e+00 0.000000000000e+00
1.185000000000e+03 0.000000000000e+00 0.000000000000e+00 0.000000000000e+00
1.185250000000e+03 0.000000000000e+00 0.000000000000e+00 0.000000000000e+00
1.185500000000e+03 0.000000000000e+00 0.000000000000e+00 0.000000000000e+00
1.185750000000e+03 0.000000000000e+00 0.000000000000e+00 0.000000000000e+00
1.186000000000e+03 0.000000000000e+00 0.000000000000e+00 0.000000000000e+00
1.186250000000e+03 0.000000000000e+00 0.000000000000e+00 0.000000000000e+00
1.186500000000e+03 0.000000000000e+00 0.000000000000e+00 0.000000000000e+00
1.186750000000e+03 0.000000000000e+00 0.000000000000e+00 0.000000000000e+00
1.187000000000e+03 0.000000000000e+00 0.000000000000e+00 0.000000000000e+00
1.187250000000e+03 0.000000000000e+00 0.000000000000e+00 0.000000000000e+00
1.187500000000e+03 0.000000000000e+00 0.000000000000e+00 0.000000000000e+00
1.187750000000e+03 0.000000000000e+00 0.000000000000e+00 0.000000000000e+00
1.188000000000e+03 0.000000000000e+00 0.000000000000e+00 0.000000000000e+00
1.188250000000e+03 0.000000000000e+00 0.000000000000e+00 0.000000000000e+00
1.188500000000e+03 0.000000000000e+00 0.000000000000e+00 0.000000000000e+00
1.188750000000e+03 0.000000000000e+00 0.000000000000e+00 0.000000000000e+00
1.189000000000e+03 0.000000000000e+00 0.000000000000e+00 0.000000000000e+00
1.189250000000e+03 0.000000000000e+00 0.000000000000e+00 0.000000000000e+00
1.189500000000e+03 0.000000000000e+00 0.000000000000e+00 0.000000000000e+00
1.189750000000e+03 0.000000000000e+00 0.000000000000e+00 0.000000000000e+00
1.190000000000e+03 0.000000000000e+00 0.000000000000e+00 0.000000000000e+00
1.190250000000e+03 0.000000000000e+00 0.000000000000e+00 0.000000000000e+00
1.190500000000e+03 0.000000000000e+00 0.000000000000e+00 0.000000000000e+00
1.190750000000e+03 0.000000000000e+00 0.000000000000e+00 0.000000000000e+00
1.191000000000e+03 0.000000000000e+00 0.000000000000e+00 0.000000000000e+00
1.191250000000e+03 0.000000000000e+00 0.000000000000e+00 0.000000000000e+00
1.191500000000e+03 0.000000000000e+00 0.000000000000e+00 0.000000000000e+00
1.191750000000e+03 0.000000000000e+00 0.000000000000e+00 0.000000000000e+00
1.192000000000e+03 0.000000000000e+00 0.000000000000e+00 0.000000000000e+00
1.192250000000e+03 0.000000000000e+00 0.000000000000e+00 0.000000000000e+00
1.192500000000e+03 0.000000000000e+00 0.000000000000e+00 0.000000000000e+00
1.192750000000e+03 0.000000000000e+00 0.000000000000e+00 0.000000000000e+00
1.193000000000e+03 0.000000000000e+00 0.000000000000e+00 0.000000000000e+00
1.193250000000e+03 0.000000000000e+00 0.000000000000e+00 0.000000000000e+00
1.193500000000e+03 0.000000000000e+00 0.000000000000e+00 0.000000000000e+00
1.193750000000e+03 0.000000000000e+00 0.000000000000e+00 0.000000000000e+00
1.194000000000e+03 0.000000000000e+00 0.000000000000e+00 0.000000000000e+00
1.194250000000e+03 0.000000000000e+00 0.000000000000e+00 0.000000000000e+00
1.194500000000e+03 0.000000000000e+00 0.000000000000e+00 0.000000000000e+00
1.194750000000e+03 0.000000000000e+00 0.000000000000e+00 0.000000000000e+00
1.195000000000e+03 0.000000000000e+00 0.000000000000e+00 0.000000000000e+00
1.195250000000e+03 0.000000000000e+00 0.000000000000e+00 0.000000000000e+00
1.195500000000e+03 0.000000000000e+00 0.000000000000e+00 0.000000000000e+00
1.195750000000e+03 0.000000000000e+00 0.000000000000e+00 0.000000000000e+00
1.196000000000e+03 0.000000000000e+00 0.000000000000e+00 0.000000000000e+00
1.196250000000e+03 0.000000000000e+00 0.000000000000e+00 0.000000000000e+00
1.196500000000e+03 0.000000000000e+00 0.000000000000e+00 0.000000000000e+00
1.196750000000e+03 0.000000000000e+00 0.000000000000e+00 0.000000000000e+00
1.197000000000e+03 0.000000000000e+00 0.000000000000e+00 0.000000000000e+00
1.197250000000e+03 0.000000000000e+00 0.000000000000e+00 0.000000000000e+00
1.197500000000e+03 0.000000000000e+00 0.000000000000e+00 0.000000000000e+00
1.197750000000e+03 0.000000000000e+00 0.000000000000e+00 0.000000000000e+00
1.198000000000e+03 0.000000000000e+00 0.000000000000e+00 0.000000000000e+00
1.198250000000e+03 0.000000000000e+00 0.000000000000e+00 0.000000000000e+00
1.198500000000e+03 0.000000000000e+00 0.000000000000e+00 0.000000000000e+00
1.198750000000e+03 0.000000000000e+00 0.000000000000e+00 0.000000000000e+00
1.199000000000e+03 0.000000000000e+00 0.000000000000e+00 0.000000000000e+00
1.199250000000e+03 0.000000000000e+00 0.000000000000e+00 0.000000000000e+00
1.199500000000e+03 0.000000000000e+00 0.000000000000e+00 0.000000000000e+00
1.199750000000e+03 0.000000000000e+00 0.000000000000e+00 0.000000000000e+00
1.200000000000e+03 0.000000000000e+00 0.000000000000e+00 0.000000000000e+00
1.200250000000e+03 0.000000000000e+00 0.000000000000e+00 0.000000000000e+00
1.200500000000e+03 0.000000000000e+00 0.000000000000e+00 0.000000000000e+00
1.200750000000e+03 0.000000000000e+00 0.000000000000e+00 0.000000000000e+00
1.201000000000e+03 0.000000000000e+00 0.000000000000e+00 0.000000000000e+00
1.201250000000e+03 0.000000000000e+00 0.000000000000e+00 0.000000000000e+00
1.201500000000e+03 0.000000000000e+00 0.000000000000e+00 0.000000000000e+00
1.201750000000e+03 0.000000000000e+00 0.000000000000e+00 0.000000000000e+00
1.202000000000e+03 0.000000000000e+00 0.000000000000e+00 0.000000000000e+00
1.202250000000e+03 0.000000000000e+00 0.000000000000e+00 0.000000000000e+00
1.202500000000e+03 0.000000000000e+00 0.000000000000e+00 0.000000000000e+00
1.202750000000e+03 0.000000000000e+00 0.000000000000e+00 0.000000000000e+00
1.203000000000e+03 0.000000000000e+00 0.000000000000e+00 0.000000000000e+00
1.203250000000e+03 0.000000000000e+00 0.000000000000e+00 0.000000000000e+00
1.203500000000e+03 0.000000000000e+00 0.000000000000e+00 0.000000000000e+00
