# Supplementary material for: Tracking Charge Migration with Frequency-Matched Strobo-Spectroscopy
Source: J Phys Chem A. 2024 Jan 2;128(1):20–7. doi: 10.1021/acs.jpca.3c04234 (PMC10788909; doi:10.1021/acs.jpca.3c04234)
Supplement: Supplementary file 2 — jp3c04234_si_002.zip [file jp3c04234_si_002.zip › supplemental data/Data/dipoles/model/tau=3.5625.txt]

# Model dipole moment for tau = 3.5625 o.c.
0.000000000000e+00 0.000000000000e+00 0.000000000000e+00 0.000000000000e+00
2.500000000000e-01 0.000000000000e+00 0.000000000000e+00 0.000000000000e+00
5.000000000000e-01 0.000000000000e+00 0.000000000000e+00 0.000000000000e+00
7.500000000000e-01 0.000000000000e+00 0.000000000000e+00 0.000000000000e+00
1.000000000000e+00 0.000000000000e+00 0.000000000000e+00 0.000000000000e+00
1.250000000000e+00 0.000000000000e+00 0.000000000000e+00 0.000000000000e+00
1.500000000000e+00 0.000000000000e+00 0.000000000000e+00 0.000000000000e+00
1.750000000000e+00 0.000000000000e+00 0.000000000000e+00 0.000000000000e+00
2.000000000000e+00 0.000000000000e+00 0.000000000000e+00 0.000000000000e+00
2.250000000000e+00 0.000000000000e+00 0.000000000000e+00 0.000000000000e+00
2.500000000000e+00 0.000000000000e+00 0.000000000000e+00 0.000000000000e+00
2.750000000000e+00 0.000000000000e+00 0.000000000000e+00 0.000000000000e+00
3.000000000000e+00 0.000000000000e+00 0.000000000000e+00 0.000000000000e+00
3.250000000000e+00 0.000000000000e+00 0.000000000000e+00 0.000000000000e+00
3.500000000000e+00 0.000000000000e+00 0.000000000000e+00 0.000000000000e+00
3.750000000000e+00 0.000000000000e+00 0.000000000000e+00 0.000000000000e+00
4.000000000000e+00 0.000000000000e+00 0.000000000000e+00 0.000000000000e+00
4.250000000000e+00 0.000000000000e+00 0.000000000000e+00 0.000000000000e+00
4.500000000000e+00 0.000000000000e+00 0.000000000000e+00 0.000000000000e+00
4.750000000000e+00 0.000000000000e+00 0.000000000000e+00 0.000000000000e+00
5.000000000000e+00 0.000000000000e+00 0.000000000000e+00 0.000000000000e+00
5.250000000000e+00 0.000000000000e+00 0.000000000000e+00 0.000000000000e+00
5.500000000000e+00 0.000000000000e+00 0.000000000000e+00 0.000000000000e+00
5.750000000000e+00 0.000000000000e+00 0.000000000000e+00 0.000000000000e+00
6.000000000000e+00 0.000000000000e+00 0.000000000000e+00 0.000000000000e+00
6.250000000000e+00 0.000000000000e+00 0.000000000000e+00 0.000000000000e+00
6.500000000000e+00 0.000000000000e+00 0.000000000000e+00 0.000000000000e+00
6.750000000000e+00 0.000000000000e+00 0.000000000000e+00 0.000000000000e+00
7.000000000000e+00 0.000000000000e+00 0.000000000000e+00 0.000000000000e+00
7.250000000000e+00 0.000000000000e+00 0.000000000000e+00 0.000000000000e+00
7.500000000000e+00 0.000000000000e+00 0.000000000000e+00 0.000000000000e+00
7.750000000000e+00 0.000000000000e+00 0.000000000000e+00 0.000000000000e+00
8.000000000000e+00 0.000000000000e+00 0.000000000000e+00 0.000000000000e+00
8.250000000000e+00 0.000000000000e+00 0.000000000000e+00 0.000000000000e+00
8.500000000000e+00 0.000000000000e+00 0.000000000000e+00 0.000000000000e+00
8.750000000000e+00 0.000000000000e+00 0.000000000000e+00 0.000000000000e+00
9.000000000000e+00 0.000000000000e+00 0.000000000000e+00 0.000000000000e+00
9.250000000000e+00 0.000000000000e+00 0.000000000000e+00 0.000000000000e+00
9.500000000000e+00 0.000000000000e+00 0.000000000000e+00 0.000000000000e+00
9.750000000000e+00 0.000000000000e+00 0.000000000000e+00 0.000000000000e+00
1.000000000000e+01 0.000000000000e+00 0.000000000000e+00 0.000000000000e+00
1.025000000000e+01 0.000000000000e+00 0.000000000000e+00 0.000000000000e+00
1.050000000000e+01 0.000000000000e+00 0.000000000000e+00 0.000000000000e+00
1.075000000000e+01 0.000000000000e+00 0.000000000000e+00 0.000000000000e+00
1.100000000000e+01 0.000000000000e+00 0.000000000000e+00 0.000000000000e+00
1.125000000000e+01 0.000000000000e+00 0.000000000000e+00 0.000000000000e+00
1.150000000000e+01 0.000000000000e+00 0.000000000000e+00 0.000000000000e+00
1.175000000000e+01 0.000000000000e+00 0.000000000000e+00 0.000000000000e+00
1.200000000000e+01 0.000000000000e+00 0.000000000000e+00 0.000000000000e+00
1.225000000000e+01 0.000000000000e+00 0.000000000000e+00 0.000000000000e+00
1.250000000000e+01 0.000000000000e+00 0.000000000000e+00 0.000000000000e+00
1.275000000000e+01 0.000000000000e+00 0.000000000000e+00 0.000000000000e+00
1.300000000000e+01 0.000000000000e+00 0.000000000000e+00 0.000000000000e+00
1.325000000000e+01 0.000000000000e+00 0.000000000000e+00 0.000000000000e+00
1.350000000000e+01 0.000000000000e+00 0.000000000000e+00 0.000000000000e+00
1.375000000000e+01 0.000000000000e+00 0.000000000000e+00 0.000000000000e+00
1.400000000000e+01 0.000000000000e+00 0.000000000000e+00 0.000000000000e+00
1.425000000000e+01 0.000000000000e+00 0.000000000000e+00 0.000000000000e+00
1.450000000000e+01 0.000000000000e+00 0.000000000000e+00 0.000000000000e+00
1.475000000000e+01 0.000000000000e+00 0.000000000000e+00 0.000000000000e+00
1.500000000000e+01 0.000000000000e+00 0.000000000000e+00 0.000000000000e+00
1.525000000000e+01 0.000000000000e+00 0.000000000000e+00 0.000000000000e+00
1.550000000000e+01 0.000000000000e+00 0.000000000000e+00 0.000000000000e+00
1.575000000000e+01 0.000000000000e+00 0.000000000000e+00 0.000000000000e+00
1.600000000000e+01 0.000000000000e+00 0.000000000000e+00 0.000000000000e+00
1.625000000000e+01 0.000000000000e+00 0.000000000000e+00 0.000000000000e+00
1.650000000000e+01 0.000000000000e+00 0.000000000000e+00 0.000000000000e+00
1.675000000000e+01 0.000000000000e+00 0.000000000000e+00 0.000000000000e+00
1.700000000000e+01 0.000000000000e+00 0.000000000000e+00 0.000000000000e+00
1.725000000000e+01 0.000000000000e+00 0.000000000000e+00 0.000000000000e+00
1.750000000000e+01 0.000000000000e+00 0.000000000000e+00 0.000000000000e+00
1.775000000000e+01 0.000000000000e+00 0.000000000000e+00 0.000000000000e+00
1.800000000000e+01 0.000000000000e+00 0.000000000000e+00 0.000000000000e+00
1.825000000000e+01 0.000000000000e+00 0.000000000000e+00 0.000000000000e+00
1.850000000000e+01 0.000000000000e+00 0.000000000000e+00 0.000000000000e+00
1.875000000000e+01 0.000000000000e+00 0.000000000000e+00 0.000000000000e+00
1.900000000000e+01 0.000000000000e+00 0.000000000000e+00 0.000000000000e+00
1.925000000000e+01 0.000000000000e+00 0.000000000000e+00 0.000000000000e+00
1.950000000000e+01 0.000000000000e+00 0.000000000000e+00 0.000000000000e+00
1.975000000000e+01 0.000000000000e+00 0.000000000000e+00 0.000000000000e+00
2.000000000000e+01 0.000000000000e+00 0.000000000000e+00 0.000000000000e+00
2.025000000000e+01 0.000000000000e+00 0.000000000000e+00 0.000000000000e+00
2.050000000000e+01 0.000000000000e+00 0.000000000000e+00 0.000000000000e+00
2.075000000000e+01 0.000000000000e+00 0.000000000000e+00 0.000000000000e+00
2.100000000000e+01 0.000000000000e+00 0.000000000000e+00 0.000000000000e+00
2.125000000000e+01 0.000000000000e+00 0.000000000000e+00 0.000000000000e+00
2.150000000000e+01 0.000000000000e+00 0.000000000000e+00 0.000000000000e+00
2.175000000000e+01 0.000000000000e+00 0.000000000000e+00 0.000000000000e+00
2.200000000000e+01 0.000000000000e+00 0.000000000000e+00 0.000000000000e+00
2.225000000000e+01 0.000000000000e+00 0.000000000000e+00 0.000000000000e+00
2.250000000000e+01 0.000000000000e+00 0.000000000000e+00 0.000000000000e+00
2.275000000000e+01 0.000000000000e+00 0.000000000000e+00 0.000000000000e+00
2.300000000000e+01 0.000000000000e+00 0.000000000000e+00 0.000000000000e+00
2.325000000000e+01 0.000000000000e+00 0.000000000000e+00 0.000000000000e+00
2.350000000000e+01 0.000000000000e+00 0.000000000000e+00 0.000000000000e+00
2.375000000000e+01 0.000000000000e+00 0.000000000000e+00 0.000000000000e+00
2.400000000000e+01 0.000000000000e+00 0.000000000000e+00 0.000000000000e+00
2.425000000000e+01 0.000000000000e+00 0.000000000000e+00 0.000000000000e+00
2.450000000000e+01 0.000000000000e+00 0.000000000000e+00 0.000000000000e+00
2.475000000000e+01 0.000000000000e+00 0.000000000000e+00 0.000000000000e+00
2.500000000000e+01 0.000000000000e+00 0.000000000000e+00 0.000000000000e+00
2.525000000000e+01 0.000000000000e+00 0.000000000000e+00 0.000000000000e+00
2.550000000000e+01 0.000000000000e+00 0.000000000000e+00 0.000000000000e+00
2.575000000000e+01 0.000000000000e+00 0.000000000000e+00 0.000000000000e+00
2.600000000000e+01 0.000000000000e+00 0.000000000000e+00 0.000000000000e+00
2.625000000000e+01 0.000000000000e+00 0.000000000000e+00 0.000000000000e+00
2.650000000000e+01 0.000000000000e+00 0.000000000000e+00 0.000000000000e+00
2.675000000000e+01 0.000000000000e+00 0.000000000000e+00 0.000000000000e+00
2.700000000000e+01 0.000000000000e+00 0.000000000000e+00 0.000000000000e+00
2.725000000000e+01 0.000000000000e+00 0.000000000000e+00 0.000000000000e+00
2.750000000000e+01 0.000000000000e+00 0.000000000000e+00 0.000000000000e+00
2.775000000000e+01 0.000000000000e+00 0.000000000000e+00 0.000000000000e+00
2.800000000000e+01 0.000000000000e+00 0.000000000000e+00 0.000000000000e+00
2.825000000000e+01 0.000000000000e+00 0.000000000000e+00 0.000000000000e+00
2.850000000000e+01 0.000000000000e+00 0.000000000000e+00 0.000000000000e+00
2.875000000000e+01 0.000000000000e+00 0.000000000000e+00 0.000000000000e+00
2.900000000000e+01 0.000000000000e+00 0.000000000000e+00 0.000000000000e+00
2.925000000000e+01 0.000000000000e+00 0.000000000000e+00 0.000000000000e+00
2.950000000000e+01 0.000000000000e+00 0.000000000000e+00 0.000000000000e+00
2.975000000000e+01 0.000000000000e+00 0.000000000000e+00 0.000000000000e+00
3.000000000000e+01 0.000000000000e+00 0.000000000000e+00 0.000000000000e+00
3.025000000000e+01 0.000000000000e+00 0.000000000000e+00 0.000000000000e+00
3.050000000000e+01 0.000000000000e+00 0.000000000000e+00 0.000000000000e+00
3.075000000000e+01 0.000000000000e+00 0.000000000000e+00 0.000000000000e+00
3.100000000000e+01 0.000000000000e+00 0.000000000000e+00 0.000000000000e+00
3.125000000000e+01 0.000000000000e+00 0.000000000000e+00 0.000000000000e+00
3.150000000000e+01 0.000000000000e+00 0.000000000000e+00 0.000000000000e+00
3.175000000000e+01 0.000000000000e+00 0.000000000000e+00 0.000000000000e+00
3.200000000000e+01 0.000000000000e+00 0.000000000000e+00 0.000000000000e+00
3.225000000000e+01 0.000000000000e+00 0.000000000000e+00 0.000000000000e+00
3.250000000000e+01 0.000000000000e+00 0.000000000000e+00 0.000000000000e+00
3.275000000000e+01 0.000000000000e+00 0.000000000000e+00 0.000000000000e+00
3.300000000000e+01 0.000000000000e+00 0.000000000000e+00 0.000000000000e+00
3.325000000000e+01 0.000000000000e+00 0.000000000000e+00 0.000000000000e+00
3.350000000000e+01 0.000000000000e+00 0.000000000000e+00 0.000000000000e+00
3.375000000000e+01 0.000000000000e+00 0.000000000000e+00 0.000000000000e+00
3.400000000000e+01 0.000000000000e+00 0.000000000000e+00 0.000000000000e+00
3.425000000000e+01 0.000000000000e+00 0.000000000000e+00 0.000000000000e+00
3.450000000000e+01 0.000000000000e+00 0.000000000000e+00 0.000000000000e+00
3.475000000000e+01 0.000000000000e+00 0.000000000000e+00 0.000000000000e+00
3.500000000000e+01 0.000000000000e+00 0.000000000000e+00 0.000000000000e+00
3.525000000000e+01 0.000000000000e+00 0.000000000000e+00 0.000000000000e+00
3.550000000000e+01 0.000000000000e+00 0.000000000000e+00 0.000000000000e+00
3.575000000000e+01 0.000000000000e+00 0.000000000000e+00 0.000000000000e+00
3.600000000000e+01 0.000000000000e+00 0.000000000000e+00 0.000000000000e+00
3.625000000000e+01 0.000000000000e+00 0.000000000000e+00 0.000000000000e+00
3.650000000000e+01 0.000000000000e+00 0.000000000000e+00 0.000000000000e+00
3.675000000000e+01 0.000000000000e+00 0.000000000000e+00 0.000000000000e+00
3.700000000000e+01 0.000000000000e+00 0.000000000000e+00 0.000000000000e+00
3.725000000000e+01 0.000000000000e+00 0.000000000000e+00 0.000000000000e+00
3.750000000000e+01 0.000000000000e+00 0.000000000000e+00 0.000000000000e+00
3.775000000000e+01 0.000000000000e+00 0.000000000000e+00 0.000000000000e+00
3.800000000000e+01 0.000000000000e+00 0.000000000000e+00 0.000000000000e+00
3.825000000000e+01 0.000000000000e+00 0.000000000000e+00 0.000000000000e+00
3.850000000000e+01 0.000000000000e+00 0.000000000000e+00 0.000000000000e+00
3.875000000000e+01 0.000000000000e+00 0.000000000000e+00 0.000000000000e+00
3.900000000000e+01 0.000000000000e+00 0.000000000000e+00 0.000000000000e+00
3.925000000000e+01 0.000000000000e+00 0.000000000000e+00 0.000000000000e+00
3.950000000000e+01 0.000000000000e+00 0.000000000000e+00 0.000000000000e+00
3.975000000000e+01 0.000000000000e+00 0.000000000000e+00 0.000000000000e+00
4.000000000000e+01 0.000000000000e+00 0.000000000000e+00 0.000000000000e+00
4.025000000000e+01 0.000000000000e+00 0.000000000000e+00 0.000000000000e+00
4.050000000000e+01 0.000000000000e+00 0.000000000000e+00 0.000000000000e+00
4.075000000000e+01 0.000000000000e+00 0.000000000000e+00 0.000000000000e+00
4.100000000000e+01 0.000000000000e+00 0.000000000000e+00 0.000000000000e+00
4.125000000000e+01 0.000000000000e+00 0.000000000000e+00 0.000000000000e+00
4.150000000000e+01 0.000000000000e+00 0.000000000000e+00 0.000000000000e+00
4.175000000000e+01 0.000000000000e+00 0.000000000000e+00 0.000000000000e+00
4.200000000000e+01 0.000000000000e+00 0.000000000000e+00 0.000000000000e+00
4.225000000000e+01 0.000000000000e+00 0.000000000000e+00 0.000000000000e+00
4.250000000000e+01 0.000000000000e+00 0.000000000000e+00 0.000000000000e+00
4.275000000000e+01 0.000000000000e+00 0.000000000000e+00 0.000000000000e+00
4.300000000000e+01 0.000000000000e+00 0.000000000000e+00 0.000000000000e+00
4.325000000000e+01 0.000000000000e+00 0.000000000000e+00 0.000000000000e+00
4.350000000000e+01 0.000000000000e+00 0.000000000000e+00 0.000000000000e+00
4.375000000000e+01 0.000000000000e+00 0.000000000000e+00 0.000000000000e+00
4.400000000000e+01 0.000000000000e+00 0.000000000000e+00 0.000000000000e+00
4.425000000000e+01 0.000000000000e+00 0.000000000000e+00 0.000000000000e+00
4.450000000000e+01 0.000000000000e+00 0.000000000000e+00 0.000000000000e+00
4.475000000000e+01 0.000000000000e+00 0.000000000000e+00 0.000000000000e+00
4.500000000000e+01 0.000000000000e+00 0.000000000000e+00 0.000000000000e+00
4.525000000000e+01 0.000000000000e+00 0.000000000000e+00 0.000000000000e+00
4.550000000000e+01 0.000000000000e+00 0.000000000000e+00 0.000000000000e+00
4.575000000000e+01 0.000000000000e+00 0.000000000000e+00 0.000000000000e+00
4.600000000000e+01 0.000000000000e+00 0.000000000000e+00 0.000000000000e+00
4.625000000000e+01 0.000000000000e+00 0.000000000000e+00 0.000000000000e+00
4.650000000000e+01 0.000000000000e+00 0.000000000000e+00 0.000000000000e+00
4.675000000000e+01 0.000000000000e+00 0.000000000000e+00 0.000000000000e+00
4.700000000000e+01 0.000000000000e+00 0.000000000000e+00 0.000000000000e+00
4.725000000000e+01 0.000000000000e+00 0.000000000000e+00 0.000000000000e+00
4.750000000000e+01 0.000000000000e+00 0.000000000000e+00 0.000000000000e+00
4.775000000000e+01 0.000000000000e+00 0.000000000000e+00 0.000000000000e+00
4.800000000000e+01 0.000000000000e+00 0.000000000000e+00 0.000000000000e+00
4.825000000000e+01 0.000000000000e+00 0.000000000000e+00 0.000000000000e+00
4.850000000000e+01 0.000000000000e+00 0.000000000000e+00 0.000000000000e+00
4.875000000000e+01 0.000000000000e+00 0.000000000000e+00 0.000000000000e+00
4.900000000000e+01 0.000000000000e+00 0.000000000000e+00 0.000000000000e+00
4.925000000000e+01 0.000000000000e+00 0.000000000000e+00 0.000000000000e+00
4.950000000000e+01 0.000000000000e+00 0.000000000000e+00 0.000000000000e+00
4.975000000000e+01 0.000000000000e+00 0.000000000000e+00 0.000000000000e+00
5.000000000000e+01 0.000000000000e+00 0.000000000000e+00 0.000000000000e+00
5.025000000000e+01 0.000000000000e+00 0.000000000000e+00 0.000000000000e+00
5.050000000000e+01 0.000000000000e+00 0.000000000000e+00 0.000000000000e+00
5.075000000000e+01 0.000000000000e+00 0.000000000000e+00 0.000000000000e+00
5.100000000000e+01 0.000000000000e+00 0.000000000000e+00 0.000000000000e+00
5.125000000000e+01 0.000000000000e+00 0.000000000000e+00 0.000000000000e+00
5.150000000000e+01 0.000000000000e+00 0.000000000000e+00 0.000000000000e+00
5.175000000000e+01 0.000000000000e+00 0.000000000000e+00 0.000000000000e+00
5.200000000000e+01 0.000000000000e+00 0.000000000000e+00 0.000000000000e+00
5.225000000000e+01 0.000000000000e+00 0.000000000000e+00 0.000000000000e+00
5.250000000000e+01 0.000000000000e+00 0.000000000000e+00 0.000000000000e+00
5.275000000000e+01 0.000000000000e+00 0.000000000000e+00 0.000000000000e+00
5.300000000000e+01 0.000000000000e+00 0.000000000000e+00 0.000000000000e+00
5.325000000000e+01 0.000000000000e+00 0.000000000000e+00 0.000000000000e+00
5.350000000000e+01 0.000000000000e+00 0.000000000000e+00 0.000000000000e+00
5.375000000000e+01 0.000000000000e+00 0.000000000000e+00 0.000000000000e+00
5.400000000000e+01 0.000000000000e+00 0.000000000000e+00 0.000000000000e+00
5.425000000000e+01 0.000000000000e+00 0.000000000000e+00 0.000000000000e+00
5.450000000000e+01 0.000000000000e+00 0.000000000000e+00 0.000000000000e+00
5.475000000000e+01 0.000000000000e+00 0.000000000000e+00 0.000000000000e+00
5.500000000000e+01 0.000000000000e+00 0.000000000000e+00 0.000000000000e+00
5.525000000000e+01 0.000000000000e+00 0.000000000000e+00 0.000000000000e+00
5.550000000000e+01 0.000000000000e+00 0.000000000000e+00 0.000000000000e+00
5.575000000000e+01 0.000000000000e+00 0.000000000000e+00 0.000000000000e+00
5.600000000000e+01 0.000000000000e+00 0.000000000000e+00 0.000000000000e+00
5.625000000000e+01 0.000000000000e+00 0.000000000000e+00 0.000000000000e+00
5.650000000000e+01 0.000000000000e+00 0.000000000000e+00 0.000000000000e+00
5.675000000000e+01 0.000000000000e+00 0.000000000000e+00 0.000000000000e+00
5.700000000000e+01 0.000000000000e+00 0.000000000000e+00 0.000000000000e+00
5.725000000000e+01 0.000000000000e+00 0.000000000000e+00 0.000000000000e+00
5.750000000000e+01 0.000000000000e+00 0.000000000000e+00 0.000000000000e+00
5.775000000000e+01 0.000000000000e+00 0.000000000000e+00 0.000000000000e+00
5.800000000000e+01 0.000000000000e+00 0.000000000000e+00 0.000000000000e+00
5.825000000000e+01 0.000000000000e+00 0.000000000000e+00 0.000000000000e+00
5.850000000000e+01 0.000000000000e+00 0.000000000000e+00 0.000000000000e+00
5.875000000000e+01 0.000000000000e+00 0.000000000000e+00 0.000000000000e+00
5.900000000000e+01 0.000000000000e+00 0.000000000000e+00 0.000000000000e+00
5.925000000000e+01 0.000000000000e+00 0.000000000000e+00 0.000000000000e+00
5.950000000000e+01 0.000000000000e+00 0.000000000000e+00 0.000000000000e+00
5.975000000000e+01 0.000000000000e+00 0.000000000000e+00 0.000000000000e+00
6.000000000000e+01 0.000000000000e+00 0.000000000000e+00 0.000000000000e+00
6.025000000000e+01 0.000000000000e+00 0.000000000000e+00 0.000000000000e+00
6.050000000000e+01 0.000000000000e+00 0.000000000000e+00 0.000000000000e+00
6.075000000000e+01 0.000000000000e+00 0.000000000000e+00 0.000000000000e+00
6.100000000000e+01 0.000000000000e+00 0.000000000000e+00 0.000000000000e+00
6.125000000000e+01 0.000000000000e+00 0.000000000000e+00 0.000000000000e+00
6.150000000000e+01 0.000000000000e+00 0.000000000000e+00 0.000000000000e+00
6.175000000000e+01 0.000000000000e+00 0.000000000000e+00 0.000000000000e+00
6.200000000000e+01 0.000000000000e+00 0.000000000000e+00 0.000000000000e+00
6.225000000000e+01 0.000000000000e+00 0.000000000000e+00 0.000000000000e+00
6.250000000000e+01 0.000000000000e+00 0.000000000000e+00 0.000000000000e+00
6.275000000000e+01 0.000000000000e+00 0.000000000000e+00 0.000000000000e+00
6.300000000000e+01 0.000000000000e+00 0.000000000000e+00 0.000000000000e+00
6.325000000000e+01 0.000000000000e+00 0.000000000000e+00 0.000000000000e+00
6.350000000000e+01 0.000000000000e+00 0.000000000000e+00 0.000000000000e+00
6.375000000000e+01 0.000000000000e+00 0.000000000000e+00 0.000000000000e+00
6.400000000000e+01 0.000000000000e+00 0.000000000000e+00 0.000000000000e+00
6.425000000000e+01 0.000000000000e+00 0.000000000000e+00 0.000000000000e+00
6.450000000000e+01 0.000000000000e+00 0.000000000000e+00 0.000000000000e+00
6.475000000000e+01 0.000000000000e+00 0.000000000000e+00 0.000000000000e+00
6.500000000000e+01 0.000000000000e+00 0.000000000000e+00 0.000000000000e+00
6.525000000000e+01 0.000000000000e+00 0.000000000000e+00 0.000000000000e+00
6.550000000000e+01 0.000000000000e+00 0.000000000000e+00 0.000000000000e+00
6.575000000000e+01 0.000000000000e+00 0.000000000000e+00 0.000000000000e+00
6.600000000000e+01 0.000000000000e+00 0.000000000000e+00 0.000000000000e+00
6.625000000000e+01 0.000000000000e+00 0.000000000000e+00 0.000000000000e+00
6.650000000000e+01 0.000000000000e+00 0.000000000000e+00 0.000000000000e+00
6.675000000000e+01 0.000000000000e+00 0.000000000000e+00 0.000000000000e+00
6.700000000000e+01 0.000000000000e+00 0.000000000000e+00 0.000000000000e+00
6.725000000000e+01 0.000000000000e+00 0.000000000000e+00 0.000000000000e+00
6.750000000000e+01 0.000000000000e+00 0.000000000000e+00 0.000000000000e+00
6.775000000000e+01 0.000000000000e+00 0.000000000000e+00 0.000000000000e+00
6.800000000000e+01 0.000000000000e+00 0.000000000000e+00 0.000000000000e+00
6.825000000000e+01 0.000000000000e+00 0.000000000000e+00 0.000000000000e+00
6.850000000000e+01 0.000000000000e+00 0.000000000000e+00 0.000000000000e+00
6.875000000000e+01 0.000000000000e+00 0.000000000000e+00 0.000000000000e+00
6.900000000000e+01 0.000000000000e+00 0.000000000000e+00 0.000000000000e+00
6.925000000000e+01 0.000000000000e+00 0.000000000000e+00 0.000000000000e+00
6.950000000000e+01 0.000000000000e+00 0.000000000000e+00 0.000000000000e+00
6.975000000000e+01 0.000000000000e+00 0.000000000000e+00 0.000000000000e+00
7.000000000000e+01 0.000000000000e+00 0.000000000000e+00 0.000000000000e+00
7.025000000000e+01 0.000000000000e+00 0.000000000000e+00 0.000000000000e+00
7.050000000000e+01 0.000000000000e+00 0.000000000000e+00 0.000000000000e+00
7.075000000000e+01 0.000000000000e+00 0.000000000000e+00 0.000000000000e+00
7.100000000000e+01 0.000000000000e+00 0.000000000000e+00 0.000000000000e+00
7.125000000000e+01 0.000000000000e+00 0.000000000000e+00 0.000000000000e+00
7.150000000000e+01 0.000000000000e+00 0.000000000000e+00 0.000000000000e+00
7.175000000000e+01 0.000000000000e+00 0.000000000000e+00 0.000000000000e+00
7.200000000000e+01 0.000000000000e+00 0.000000000000e+00 0.000000000000e+00
7.225000000000e+01 0.000000000000e+00 0.000000000000e+00 0.000000000000e+00
7.250000000000e+01 0.000000000000e+00 0.000000000000e+00 0.000000000000e+00
7.275000000000e+01 0.000000000000e+00 0.000000000000e+00 0.000000000000e+00
7.300000000000e+01 0.000000000000e+00 0.000000000000e+00 0.000000000000e+00
7.325000000000e+01 0.000000000000e+00 0.000000000000e+00 0.000000000000e+00
7.350000000000e+01 0.000000000000e+00 0.000000000000e+00 0.000000000000e+00
7.375000000000e+01 0.000000000000e+00 0.000000000000e+00 0.000000000000e+00
7.400000000000e+01 0.000000000000e+00 0.000000000000e+00 0.000000000000e+00
7.425000000000e+01 0.000000000000e+00 0.000000000000e+00 0.000000000000e+00
7.450000000000e+01 0.000000000000e+00 0.000000000000e+00 0.000000000000e+00
7.475000000000e+01 0.000000000000e+00 0.000000000000e+00 0.000000000000e+00
7.500000000000e+01 0.000000000000e+00 0.000000000000e+00 0.000000000000e+00
7.525000000000e+01 0.000000000000e+00 0.000000000000e+00 0.000000000000e+00
7.550000000000e+01 0.000000000000e+00 0.000000000000e+00 0.000000000000e+00
7.575000000000e+01 0.000000000000e+00 0.000000000000e+00 0.000000000000e+00
7.600000000000e+01 0.000000000000e+00 0.000000000000e+00 0.000000000000e+00
7.625000000000e+01 0.000000000000e+00 0.000000000000e+00 0.000000000000e+00
7.650000000000e+01 0.000000000000e+00 0.000000000000e+00 0.000000000000e+00
7.675000000000e+01 0.000000000000e+00 0.000000000000e+00 0.000000000000e+00
7.700000000000e+01 0.000000000000e+00 0.000000000000e+00 0.000000000000e+00
7.725000000000e+01 0.000000000000e+00 0.000000000000e+00 0.000000000000e+00
7.750000000000e+01 0.000000000000e+00 0.000000000000e+00 0.000000000000e+00
7.775000000000e+01 0.000000000000e+00 0.000000000000e+00 0.000000000000e+00
7.800000000000e+01 0.000000000000e+00 0.000000000000e+00 0.000000000000e+00
7.825000000000e+01 0.000000000000e+00 0.000000000000e+00 0.000000000000e+00
7.850000000000e+01 0.000000000000e+00 0.000000000000e+00 0.000000000000e+00
7.875000000000e+01 0.000000000000e+00 0.000000000000e+00 0.000000000000e+00
7.900000000000e+01 0.000000000000e+00 0.000000000000e+00 0.000000000000e+00
7.925000000000e+01 0.000000000000e+00 0.000000000000e+00 0.000000000000e+00
7.950000000000e+01 0.000000000000e+00 0.000000000000e+00 0.000000000000e+00
7.975000000000e+01 0.000000000000e+00 0.000000000000e+00 0.000000000000e+00
8.000000000000e+01 0.000000000000e+00 0.000000000000e+00 0.000000000000e+00
8.025000000000e+01 0.000000000000e+00 0.000000000000e+00 0.000000000000e+00
8.050000000000e+01 0.000000000000e+00 0.000000000000e+00 0.000000000000e+00
8.075000000000e+01 0.000000000000e+00 0.000000000000e+00 0.000000000000e+00
8.100000000000e+01 0.000000000000e+00 0.000000000000e+00 0.000000000000e+00
8.125000000000e+01 0.000000000000e+00 0.000000000000e+00 0.000000000000e+00
8.150000000000e+01 0.000000000000e+00 0.000000000000e+00 0.000000000000e+00
8.175000000000e+01 0.000000000000e+00 0.000000000000e+00 0.000000000000e+00
8.200000000000e+01 0.000000000000e+00 0.000000000000e+00 0.000000000000e+00
8.225000000000e+01 0.000000000000e+00 0.000000000000e+00 0.000000000000e+00
8.250000000000e+01 0.000000000000e+00 0.000000000000e+00 0.000000000000e+00
8.275000000000e+01 0.000000000000e+00 0.000000000000e+00 0.000000000000e+00
8.300000000000e+01 0.000000000000e+00 0.000000000000e+00 0.000000000000e+00
8.325000000000e+01 0.000000000000e+00 0.000000000000e+00 0.000000000000e+00
8.350000000000e+01 0.000000000000e+00 0.000000000000e+00 0.000000000000e+00
8.375000000000e+01 0.000000000000e+00 0.000000000000e+00 0.000000000000e+00
8.400000000000e+01 0.000000000000e+00 0.000000000000e+00 0.000000000000e+00
8.425000000000e+01 0.000000000000e+00 0.000000000000e+00 0.000000000000e+00
8.450000000000e+01 0.000000000000e+00 0.000000000000e+00 0.000000000000e+00
8.475000000000e+01 0.000000000000e+00 0.000000000000e+00 0.000000000000e+00
8.500000000000e+01 0.000000000000e+00 0.000000000000e+00 0.000000000000e+00
8.525000000000e+01 0.000000000000e+00 0.000000000000e+00 0.000000000000e+00
8.550000000000e+01 0.000000000000e+00 0.000000000000e+00 0.000000000000e+00
8.575000000000e+01 0.000000000000e+00 0.000000000000e+00 0.000000000000e+00
8.600000000000e+01 0.000000000000e+00 0.000000000000e+00 0.000000000000e+00
8.625000000000e+01 0.000000000000e+00 0.000000000000e+00 0.000000000000e+00
8.650000000000e+01 0.000000000000e+00 0.000000000000e+00 0.000000000000e+00
8.675000000000e+01 0.000000000000e+00 0.000000000000e+00 0.000000000000e+00
8.700000000000e+01 0.000000000000e+00 0.000000000000e+00 0.000000000000e+00
8.725000000000e+01 0.000000000000e+00 0.000000000000e+00 0.000000000000e+00
8.750000000000e+01 0.000000000000e+00 0.000000000000e+00 0.000000000000e+00
8.775000000000e+01 0.000000000000e+00 0.000000000000e+00 0.000000000000e+00
8.800000000000e+01 0.000000000000e+00 0.000000000000e+00 0.000000000000e+00
8.825000000000e+01 0.000000000000e+00 0.000000000000e+00 0.000000000000e+00
8.850000000000e+01 0.000000000000e+00 0.000000000000e+00 0.000000000000e+00
8.875000000000e+01 0.000000000000e+00 0.000000000000e+00 0.000000000000e+00
8.900000000000e+01 0.000000000000e+00 0.000000000000e+00 0.000000000000e+00
8.925000000000e+01 0.000000000000e+00 0.000000000000e+00 0.000000000000e+00
8.950000000000e+01 0.000000000000e+00 0.000000000000e+00 0.000000000000e+00
8.975000000000e+01 0.000000000000e+00 0.000000000000e+00 0.000000000000e+00
9.000000000000e+01 0.000000000000e+00 0.000000000000e+00 0.000000000000e+00
9.025000000000e+01 0.000000000000e+00 0.000000000000e+00 0.000000000000e+00
9.050000000000e+01 0.000000000000e+00 0.000000000000e+00 0.000000000000e+00
9.075000000000e+01 0.000000000000e+00 0.000000000000e+00 0.000000000000e+00
9.100000000000e+01 0.000000000000e+00 0.000000000000e+00 0.000000000000e+00
9.125000000000e+01 0.000000000000e+00 0.000000000000e+00 0.000000000000e+00
9.150000000000e+01 0.000000000000e+00 0.000000000000e+00 0.000000000000e+00
9.175000000000e+01 0.000000000000e+00 0.000000000000e+00 0.000000000000e+00
9.200000000000e+01 0.000000000000e+00 0.000000000000e+00 0.000000000000e+00
9.225000000000e+01 0.000000000000e+00 0.000000000000e+00 0.000000000000e+00
9.250000000000e+01 0.000000000000e+00 0.000000000000e+00 0.000000000000e+00
9.275000000000e+01 0.000000000000e+00 0.000000000000e+00 0.000000000000e+00
9.300000000000e+01 0.000000000000e+00 0.000000000000e+00 0.000000000000e+00
9.325000000000e+01 0.000000000000e+00 0.000000000000e+00 0.000000000000e+00
9.350000000000e+01 0.000000000000e+00 0.000000000000e+00 0.000000000000e+00
9.375000000000e+01 0.000000000000e+00 0.000000000000e+00 0.000000000000e+00
9.400000000000e+01 0.000000000000e+00 0.000000000000e+00 0.000000000000e+00
9.425000000000e+01 0.000000000000e+00 0.000000000000e+00 0.000000000000e+00
9.450000000000e+01 0.000000000000e+00 0.000000000000e+00 0.000000000000e+00
9.475000000000e+01 0.000000000000e+00 0.000000000000e+00 0.000000000000e+00
9.500000000000e+01 0.000000000000e+00 0.000000000000e+00 0.000000000000e+00
9.525000000000e+01 0.000000000000e+00 0.000000000000e+00 0.000000000000e+00
9.550000000000e+01 0.000000000000e+00 0.000000000000e+00 0.000000000000e+00
9.575000000000e+01 0.000000000000e+00 0.000000000000e+00 0.000000000000e+00
9.600000000000e+01 0.000000000000e+00 0.000000000000e+00 0.000000000000e+00
9.625000000000e+01 0.000000000000e+00 0.000000000000e+00 0.000000000000e+00
9.650000000000e+01 0.000000000000e+00 0.000000000000e+00 0.000000000000e+00
9.675000000000e+01 0.000000000000e+00 0.000000000000e+00 0.000000000000e+00
9.700000000000e+01 0.000000000000e+00 0.000000000000e+00 0.000000000000e+00
9.725000000000e+01 0.000000000000e+00 0.000000000000e+00 0.000000000000e+00
9.750000000000e+01 0.000000000000e+00 0.000000000000e+00 0.000000000000e+00
9.775000000000e+01 0.000000000000e+00 0.000000000000e+00 0.000000000000e+00
9.800000000000e+01 0.000000000000e+00 0.000000000000e+00 0.000000000000e+00
9.825000000000e+01 0.000000000000e+00 0.000000000000e+00 0.000000000000e+00
9.850000000000e+01 0.000000000000e+00 0.000000000000e+00 0.000000000000e+00
9.875000000000e+01 0.000000000000e+00 0.000000000000e+00 0.000000000000e+00
9.900000000000e+01 0.000000000000e+00 0.000000000000e+00 0.000000000000e+00
9.925000000000e+01 0.000000000000e+00 0.000000000000e+00 0.000000000000e+00
9.950000000000e+01 0.000000000000e+00 0.000000000000e+00 0.000000000000e+00
9.975000000000e+01 0.000000000000e+00 0.000000000000e+00 0.000000000000e+00
1.000000000000e+02 0.000000000000e+00 0.000000000000e+00 0.000000000000e+00
1.002500000000e+02 0.000000000000e+00 0.000000000000e+00 0.000000000000e+00
1.005000000000e+02 0.000000000000e+00 0.000000000000e+00 0.000000000000e+00
1.007500000000e+02 0.000000000000e+00 0.000000000000e+00 0.000000000000e+00
1.010000000000e+02 0.000000000000e+00 0.000000000000e+00 0.000000000000e+00
1.012500000000e+02 0.000000000000e+00 0.000000000000e+00 0.000000000000e+00
1.015000000000e+02 0.000000000000e+00 0.000000000000e+00 0.000000000000e+00
1.017500000000e+02 0.000000000000e+00 0.000000000000e+00 0.000000000000e+00
1.020000000000e+02 0.000000000000e+00 0.000000000000e+00 0.000000000000e+00
1.022500000000e+02 0.000000000000e+00 0.000000000000e+00 0.000000000000e+00
1.025000000000e+02 0.000000000000e+00 0.000000000000e+00 0.000000000000e+00
1.027500000000e+02 0.000000000000e+00 0.000000000000e+00 0.000000000000e+00
1.030000000000e+02 0.000000000000e+00 0.000000000000e+00 0.000000000000e+00
1.032500000000e+02 0.000000000000e+00 0.000000000000e+00 0.000000000000e+00
1.035000000000e+02 0.000000000000e+00 0.000000000000e+00 0.000000000000e+00
1.037500000000e+02 0.000000000000e+00 0.000000000000e+00 0.000000000000e+00
1.040000000000e+02 0.000000000000e+00 0.000000000000e+00 0.000000000000e+00
1.042500000000e+02 0.000000000000e+00 0.000000000000e+00 0.000000000000e+00
1.045000000000e+02 0.000000000000e+00 0.000000000000e+00 0.000000000000e+00
1.047500000000e+02 0.000000000000e+00 0.000000000000e+00 0.000000000000e+00
1.050000000000e+02 0.000000000000e+00 0.000000000000e+00 0.000000000000e+00
1.052500000000e+02 0.000000000000e+00 0.000000000000e+00 0.000000000000e+00
1.055000000000e+02 0.000000000000e+00 0.000000000000e+00 0.000000000000e+00
1.057500000000e+02 0.000000000000e+00 0.000000000000e+00 0.000000000000e+00
1.060000000000e+02 0.000000000000e+00 0.000000000000e+00 0.000000000000e+00
1.062500000000e+02 0.000000000000e+00 0.000000000000e+00 0.000000000000e+00
1.065000000000e+02 0.000000000000e+00 0.000000000000e+00 0.000000000000e+00
1.067500000000e+02 0.000000000000e+00 0.000000000000e+00 0.000000000000e+00
1.070000000000e+02 0.000000000000e+00 0.000000000000e+00 0.000000000000e+00
1.072500000000e+02 0.000000000000e+00 0.000000000000e+00 0.000000000000e+00
1.075000000000e+02 0.000000000000e+00 0.000000000000e+00 0.000000000000e+00
1.077500000000e+02 0.000000000000e+00 0.000000000000e+00 0.000000000000e+00
1.080000000000e+02 0.000000000000e+00 0.000000000000e+00 0.000000000000e+00
1.082500000000e+02 0.000000000000e+00 0.000000000000e+00 0.000000000000e+00
1.085000000000e+02 0.000000000000e+00 0.000000000000e+00 0.000000000000e+00
1.087500000000e+02 0.000000000000e+00 0.000000000000e+00 0.000000000000e+00
1.090000000000e+02 0.000000000000e+00 0.000000000000e+00 0.000000000000e+00
1.092500000000e+02 0.000000000000e+00 0.000000000000e+00 0.000000000000e+00
1.095000000000e+02 0.000000000000e+00 0.000000000000e+00 0.000000000000e+00
1.097500000000e+02 0.000000000000e+00 0.000000000000e+00 0.000000000000e+00
1.100000000000e+02 0.000000000000e+00 0.000000000000e+00 0.000000000000e+00
1.102500000000e+02 0.000000000000e+00 0.000000000000e+00 0.000000000000e+00
1.105000000000e+02 0.000000000000e+00 0.000000000000e+00 0.000000000000e+00
1.107500000000e+02 0.000000000000e+00 0.000000000000e+00 0.000000000000e+00
1.110000000000e+02 0.000000000000e+00 0.000000000000e+00 0.000000000000e+00
1.112500000000e+02 0.000000000000e+00 0.000000000000e+00 0.000000000000e+00
1.115000000000e+02 0.000000000000e+00 0.000000000000e+00 0.000000000000e+00
1.117500000000e+02 0.000000000000e+00 0.000000000000e+00 0.000000000000e+00
1.120000000000e+02 0.000000000000e+00 0.000000000000e+00 0.000000000000e+00
1.122500000000e+02 0.000000000000e+00 0.000000000000e+00 0.000000000000e+00
1.125000000000e+02 0.000000000000e+00 0.000000000000e+00 0.000000000000e+00
1.127500000000e+02 0.000000000000e+00 0.000000000000e+00 0.000000000000e+00
1.130000000000e+02 0.000000000000e+00 0.000000000000e+00 0.000000000000e+00
1.132500000000e+02 0.000000000000e+00 0.000000000000e+00 0.000000000000e+00
1.135000000000e+02 0.000000000000e+00 0.000000000000e+00 0.000000000000e+00
1.137500000000e+02 0.000000000000e+00 0.000000000000e+00 0.000000000000e+00
1.140000000000e+02 0.000000000000e+00 0.000000000000e+00 0.000000000000e+00
1.142500000000e+02 0.000000000000e+00 0.000000000000e+00 0.000000000000e+00
1.145000000000e+02 0.000000000000e+00 0.000000000000e+00 0.000000000000e+00
1.147500000000e+02 0.000000000000e+00 0.000000000000e+00 0.000000000000e+00
1.150000000000e+02 0.000000000000e+00 0.000000000000e+00 0.000000000000e+00
1.152500000000e+02 0.000000000000e+00 0.000000000000e+00 0.000000000000e+00
1.155000000000e+02 0.000000000000e+00 0.000000000000e+00 0.000000000000e+00
1.157500000000e+02 0.000000000000e+00 0.000000000000e+00 0.000000000000e+00
1.160000000000e+02 0.000000000000e+00 0.000000000000e+00 0.000000000000e+00
1.162500000000e+02 0.000000000000e+00 0.000000000000e+00 0.000000000000e+00
1.165000000000e+02 0.000000000000e+00 0.000000000000e+00 0.000000000000e+00
1.167500000000e+02 0.000000000000e+00 0.000000000000e+00 0.000000000000e+00
1.170000000000e+02 0.000000000000e+00 0.000000000000e+00 0.000000000000e+00
1.172500000000e+02 0.000000000000e+00 0.000000000000e+00 0.000000000000e+00
1.175000000000e+02 0.000000000000e+00 0.000000000000e+00 0.000000000000e+00
1.177500000000e+02 0.000000000000e+00 0.000000000000e+00 0.000000000000e+00
1.180000000000e+02 0.000000000000e+00 0.000000000000e+00 0.000000000000e+00
1.182500000000e+02 0.000000000000e+00 0.000000000000e+00 0.000000000000e+00
1.185000000000e+02 0.000000000000e+00 0.000000000000e+00 0.000000000000e+00
1.187500000000e+02 0.000000000000e+00 0.000000000000e+00 0.000000000000e+00
1.190000000000e+02 0.000000000000e+00 0.000000000000e+00 0.000000000000e+00
1.192500000000e+02 0.000000000000e+00 0.000000000000e+00 0.000000000000e+00
1.195000000000e+02 0.000000000000e+00 0.000000000000e+00 0.000000000000e+00
1.197500000000e+02 0.000000000000e+00 0.000000000000e+00 0.000000000000e+00
1.200000000000e+02 0.000000000000e+00 0.000000000000e+00 0.000000000000e+00
1.202500000000e+02 0.000000000000e+00 0.000000000000e+00 0.000000000000e+00
1.205000000000e+02 0.000000000000e+00 0.000000000000e+00 0.000000000000e+00
1.207500000000e+02 0.000000000000e+00 0.000000000000e+00 0.000000000000e+00
1.210000000000e+02 0.000000000000e+00 0.000000000000e+00 0.000000000000e+00
1.212500000000e+02 0.000000000000e+00 0.000000000000e+00 0.000000000000e+00
1.215000000000e+02 0.000000000000e+00 0.000000000000e+00 0.000000000000e+00
1.217500000000e+02 0.000000000000e+00 0.000000000000e+00 0.000000000000e+00
1.220000000000e+02 0.000000000000e+00 0.000000000000e+00 0.000000000000e+00
1.222500000000e+02 0.000000000000e+00 0.000000000000e+00 0.000000000000e+00
1.225000000000e+02 0.000000000000e+00 0.000000000000e+00 0.000000000000e+00
1.227500000000e+02 0.000000000000e+00 0.000000000000e+00 0.000000000000e+00
1.230000000000e+02 0.000000000000e+00 0.000000000000e+00 0.000000000000e+00
1.232500000000e+02 0.000000000000e+00 0.000000000000e+00 0.000000000000e+00
1.235000000000e+02 0.000000000000e+00 0.000000000000e+00 0.000000000000e+00
1.237500000000e+02 0.000000000000e+00 0.000000000000e+00 0.000000000000e+00
1.240000000000e+02 0.000000000000e+00 0.000000000000e+00 0.000000000000e+00
1.242500000000e+02 0.000000000000e+00 0.000000000000e+00 0.000000000000e+00
1.245000000000e+02 0.000000000000e+00 0.000000000000e+00 0.000000000000e+00
1.247500000000e+02 0.000000000000e+00 0.000000000000e+00 0.000000000000e+00
1.250000000000e+02 0.000000000000e+00 0.000000000000e+00 0.000000000000e+00
1.252500000000e+02 0.000000000000e+00 0.000000000000e+00 0.000000000000e+00
1.255000000000e+02 0.000000000000e+00 0.000000000000e+00 0.000000000000e+00
1.257500000000e+02 0.000000000000e+00 0.000000000000e+00 0.000000000000e+00
1.260000000000e+02 0.000000000000e+00 0.000000000000e+00 0.000000000000e+00
1.262500000000e+02 0.000000000000e+00 0.000000000000e+00 0.000000000000e+00
1.265000000000e+02 0.000000000000e+00 0.000000000000e+00 0.000000000000e+00
1.267500000000e+02 0.000000000000e+00 0.000000000000e+00 0.000000000000e+00
1.270000000000e+02 0.000000000000e+00 0.000000000000e+00 0.000000000000e+00
1.272500000000e+02 0.000000000000e+00 0.000000000000e+00 0.000000000000e+00
1.275000000000e+02 0.000000000000e+00 0.000000000000e+00 0.000000000000e+00
1.277500000000e+02 0.000000000000e+00 0.000000000000e+00 0.000000000000e+00
1.280000000000e+02 0.000000000000e+00 0.000000000000e+00 0.000000000000e+00
1.282500000000e+02 0.000000000000e+00 0.000000000000e+00 0.000000000000e+00
1.285000000000e+02 0.000000000000e+00 0.000000000000e+00 0.000000000000e+00
1.287500000000e+02 0.000000000000e+00 0.000000000000e+00 0.000000000000e+00
1.290000000000e+02 0.000000000000e+00 0.000000000000e+00 0.000000000000e+00
1.292500000000e+02 0.000000000000e+00 0.000000000000e+00 0.000000000000e+00
1.295000000000e+02 0.000000000000e+00 0.000000000000e+00 0.000000000000e+00
1.297500000000e+02 0.000000000000e+00 0.000000000000e+00 0.000000000000e+00
1.300000000000e+02 0.000000000000e+00 0.000000000000e+00 0.000000000000e+00
1.302500000000e+02 0.000000000000e+00 0.000000000000e+00 0.000000000000e+00
1.305000000000e+02 0.000000000000e+00 0.000000000000e+00 0.000000000000e+00
1.307500000000e+02 0.000000000000e+00 0.000000000000e+00 0.000000000000e+00
1.310000000000e+02 0.000000000000e+00 0.000000000000e+00 0.000000000000e+00
1.312500000000e+02 0.000000000000e+00 0.000000000000e+00 0.000000000000e+00
1.315000000000e+02 0.000000000000e+00 0.000000000000e+00 0.000000000000e+00
1.317500000000e+02 0.000000000000e+00 0.000000000000e+00 0.000000000000e+00
1.320000000000e+02 0.000000000000e+00 0.000000000000e+00 0.000000000000e+00
1.322500000000e+02 0.000000000000e+00 0.000000000000e+00 0.000000000000e+00
1.325000000000e+02 0.000000000000e+00 0.000000000000e+00 0.000000000000e+00
1.327500000000e+02 0.000000000000e+00 0.000000000000e+00 0.000000000000e+00
1.330000000000e+02 0.000000000000e+00 0.000000000000e+00 0.000000000000e+00
1.332500000000e+02 0.000000000000e+00 0.000000000000e+00 0.000000000000e+00
1.335000000000e+02 0.000000000000e+00 0.000000000000e+00 0.000000000000e+00
1.337500000000e+02 0.000000000000e+00 0.000000000000e+00 0.000000000000e+00
1.340000000000e+02 0.000000000000e+00 0.000000000000e+00 0.000000000000e+00
1.342500000000e+02 0.000000000000e+00 0.000000000000e+00 0.000000000000e+00
1.345000000000e+02 0.000000000000e+00 0.000000000000e+00 0.000000000000e+00
1.347500000000e+02 0.000000000000e+00 0.000000000000e+00 0.000000000000e+00
1.350000000000e+02 0.000000000000e+00 0.000000000000e+00 0.000000000000e+00
1.352500000000e+02 0.000000000000e+00 0.000000000000e+00 0.000000000000e+00
1.355000000000e+02 0.000000000000e+00 0.000000000000e+00 0.000000000000e+00
1.357500000000e+02 0.000000000000e+00 0.000000000000e+00 0.000000000000e+00
1.360000000000e+02 0.000000000000e+00 0.000000000000e+00 0.000000000000e+00
1.362500000000e+02 0.000000000000e+00 0.000000000000e+00 0.000000000000e+00
1.365000000000e+02 0.000000000000e+00 0.000000000000e+00 0.000000000000e+00
1.367500000000e+02 0.000000000000e+00 0.000000000000e+00 0.000000000000e+00
1.370000000000e+02 0.000000000000e+00 0.000000000000e+00 0.000000000000e+00
1.372500000000e+02 0.000000000000e+00 0.000000000000e+00 0.000000000000e+00
1.375000000000e+02 0.000000000000e+00 0.000000000000e+00 0.000000000000e+00
1.377500000000e+02 0.000000000000e+00 0.000000000000e+00 0.000000000000e+00
1.380000000000e+02 0.000000000000e+00 0.000000000000e+00 0.000000000000e+00
1.382500000000e+02 0.000000000000e+00 0.000000000000e+00 0.000000000000e+00
1.385000000000e+02 0.000000000000e+00 0.000000000000e+00 0.000000000000e+00
1.387500000000e+02 0.000000000000e+00 0.000000000000e+00 0.000000000000e+00
1.390000000000e+02 0.000000000000e+00 0.000000000000e+00 0.000000000000e+00
1.392500000000e+02 0.000000000000e+00 0.000000000000e+00 0.000000000000e+00
1.395000000000e+02 0.000000000000e+00 0.000000000000e+00 0.000000000000e+00
1.397500000000e+02 0.000000000000e+00 0.000000000000e+00 0.000000000000e+00
1.400000000000e+02 0.000000000000e+00 0.000000000000e+00 0.000000000000e+00
1.402500000000e+02 0.000000000000e+00 0.000000000000e+00 0.000000000000e+00
1.405000000000e+02 0.000000000000e+00 0.000000000000e+00 0.000000000000e+00
1.407500000000e+02 0.000000000000e+00 0.000000000000e+00 0.000000000000e+00
1.410000000000e+02 0.000000000000e+00 0.000000000000e+00 0.000000000000e+00
1.412500000000e+02 0.000000000000e+00 0.000000000000e+00 0.000000000000e+00
1.415000000000e+02 0.000000000000e+00 0.000000000000e+00 0.000000000000e+00
1.417500000000e+02 0.000000000000e+00 0.000000000000e+00 0.000000000000e+00
1.420000000000e+02 0.000000000000e+00 0.000000000000e+00 0.000000000000e+00
1.422500000000e+02 0.000000000000e+00 0.000000000000e+00 0.000000000000e+00
1.425000000000e+02 0.000000000000e+00 0.000000000000e+00 0.000000000000e+00
1.427500000000e+02 0.000000000000e+00 0.000000000000e+00 0.000000000000e+00
1.430000000000e+02 0.000000000000e+00 0.000000000000e+00 0.000000000000e+00
1.432500000000e+02 0.000000000000e+00 0.000000000000e+00 0.000000000000e+00
1.435000000000e+02 0.000000000000e+00 0.000000000000e+00 0.000000000000e+00
1.437500000000e+02 0.000000000000e+00 0.000000000000e+00 0.000000000000e+00
1.440000000000e+02 0.000000000000e+00 0.000000000000e+00 0.000000000000e+00
1.442500000000e+02 0.000000000000e+00 0.000000000000e+00 0.000000000000e+00
1.445000000000e+02 0.000000000000e+00 0.000000000000e+00 0.000000000000e+00
1.447500000000e+02 0.000000000000e+00 0.000000000000e+00 0.000000000000e+00
1.450000000000e+02 0.000000000000e+00 0.000000000000e+00 0.000000000000e+00
1.452500000000e+02 0.000000000000e+00 0.000000000000e+00 0.000000000000e+00
1.455000000000e+02 0.000000000000e+00 0.000000000000e+00 0.000000000000e+00
1.457500000000e+02 0.000000000000e+00 0.000000000000e+00 0.000000000000e+00
1.460000000000e+02 0.000000000000e+00 0.000000000000e+00 0.000000000000e+00
1.462500000000e+02 0.000000000000e+00 0.000000000000e+00 0.000000000000e+00
1.465000000000e+02 0.000000000000e+00 0.000000000000e+00 0.000000000000e+00
1.467500000000e+02 0.000000000000e+00 0.000000000000e+00 0.000000000000e+00
1.470000000000e+02 0.000000000000e+00 0.000000000000e+00 0.000000000000e+00
1.472500000000e+02 0.000000000000e+00 0.000000000000e+00 0.000000000000e+00
1.475000000000e+02 0.000000000000e+00 0.000000000000e+00 0.000000000000e+00
1.477500000000e+02 0.000000000000e+00 0.000000000000e+00 0.000000000000e+00
1.480000000000e+02 0.000000000000e+00 0.000000000000e+00 0.000000000000e+00
1.482500000000e+02 0.000000000000e+00 0.000000000000e+00 0.000000000000e+00
1.485000000000e+02 0.000000000000e+00 0.000000000000e+00 0.000000000000e+00
1.487500000000e+02 0.000000000000e+00 0.000000000000e+00 0.000000000000e+00
1.490000000000e+02 0.000000000000e+00 0.000000000000e+00 0.000000000000e+00
1.492500000000e+02 0.000000000000e+00 0.000000000000e+00 0.000000000000e+00
1.495000000000e+02 0.000000000000e+00 0.000000000000e+00 0.000000000000e+00
1.497500000000e+02 0.000000000000e+00 0.000000000000e+00 0.000000000000e+00
1.500000000000e+02 0.000000000000e+00 0.000000000000e+00 0.000000000000e+00
1.502500000000e+02 0.000000000000e+00 0.000000000000e+00 0.000000000000e+00
1.505000000000e+02 0.000000000000e+00 0.000000000000e+00 0.000000000000e+00
1.507500000000e+02 0.000000000000e+00 0.000000000000e+00 0.000000000000e+00
1.510000000000e+02 0.000000000000e+00 0.000000000000e+00 0.000000000000e+00
1.512500000000e+02 0.000000000000e+00 0.000000000000e+00 0.000000000000e+00
1.515000000000e+02 0.000000000000e+00 0.000000000000e+00 0.000000000000e+00
1.517500000000e+02 0.000000000000e+00 0.000000000000e+00 0.000000000000e+00
1.520000000000e+02 0.000000000000e+00 0.000000000000e+00 0.000000000000e+00
1.522500000000e+02 0.000000000000e+00 0.000000000000e+00 0.000000000000e+00
1.525000000000e+02 0.000000000000e+00 0.000000000000e+00 0.000000000000e+00
1.527500000000e+02 0.000000000000e+00 0.000000000000e+00 0.000000000000e+00
1.530000000000e+02 0.000000000000e+00 0.000000000000e+00 0.000000000000e+00
1.532500000000e+02 0.000000000000e+00 0.000000000000e+00 0.000000000000e+00
1.535000000000e+02 0.000000000000e+00 0.000000000000e+00 0.000000000000e+00
1.537500000000e+02 0.000000000000e+00 0.000000000000e+00 0.000000000000e+00
1.540000000000e+02 0.000000000000e+00 0.000000000000e+00 0.000000000000e+00
1.542500000000e+02 0.000000000000e+00 0.000000000000e+00 0.000000000000e+00
1.545000000000e+02 0.000000000000e+00 0.000000000000e+00 0.000000000000e+00
1.547500000000e+02 0.000000000000e+00 0.000000000000e+00 0.000000000000e+00
1.550000000000e+02 0.000000000000e+00 0.000000000000e+00 0.000000000000e+00
1.552500000000e+02 0.000000000000e+00 0.000000000000e+00 0.000000000000e+00
1.555000000000e+02 0.000000000000e+00 0.000000000000e+00 0.000000000000e+00
1.557500000000e+02 0.000000000000e+00 0.000000000000e+00 0.000000000000e+00
1.560000000000e+02 0.000000000000e+00 0.000000000000e+00 0.000000000000e+00
1.562500000000e+02 0.000000000000e+00 0.000000000000e+00 0.000000000000e+00
1.565000000000e+02 0.000000000000e+00 0.000000000000e+00 0.000000000000e+00
1.567500000000e+02 0.000000000000e+00 0.000000000000e+00 0.000000000000e+00
1.570000000000e+02 0.000000000000e+00 0.000000000000e+00 0.000000000000e+00
1.572500000000e+02 0.000000000000e+00 0.000000000000e+00 0.000000000000e+00
1.575000000000e+02 0.000000000000e+00 0.000000000000e+00 0.000000000000e+00
1.577500000000e+02 0.000000000000e+00 0.000000000000e+00 0.000000000000e+00
1.580000000000e+02 0.000000000000e+00 0.000000000000e+00 0.000000000000e+00
1.582500000000e+02 0.000000000000e+00 0.000000000000e+00 0.000000000000e+00
1.585000000000e+02 0.000000000000e+00 0.000000000000e+00 0.000000000000e+00
1.587500000000e+02 0.000000000000e+00 0.000000000000e+00 0.000000000000e+00
1.590000000000e+02 0.000000000000e+00 0.000000000000e+00 0.000000000000e+00
1.592500000000e+02 0.000000000000e+00 0.000000000000e+00 0.000000000000e+00
1.595000000000e+02 0.000000000000e+00 0.000000000000e+00 0.000000000000e+00
1.597500000000e+02 0.000000000000e+00 0.000000000000e+00 0.000000000000e+00
1.600000000000e+02 0.000000000000e+00 0.000000000000e+00 0.000000000000e+00
1.602500000000e+02 0.000000000000e+00 0.000000000000e+00 0.000000000000e+00
1.605000000000e+02 0.000000000000e+00 0.000000000000e+00 0.000000000000e+00
1.607500000000e+02 0.000000000000e+00 0.000000000000e+00 0.000000000000e+00
1.610000000000e+02 0.000000000000e+00 0.000000000000e+00 0.000000000000e+00
1.612500000000e+02 0.000000000000e+00 0.000000000000e+00 0.000000000000e+00
1.615000000000e+02 0.000000000000e+00 0.000000000000e+00 0.000000000000e+00
1.617500000000e+02 0.000000000000e+00 0.000000000000e+00 0.000000000000e+00
1.620000000000e+02 0.000000000000e+00 0.000000000000e+00 0.000000000000e+00
1.622500000000e+02 0.000000000000e+00 0.000000000000e+00 0.000000000000e+00
1.625000000000e+02 0.000000000000e+00 0.000000000000e+00 0.000000000000e+00
1.627500000000e+02 0.000000000000e+00 0.000000000000e+00 0.000000000000e+00
1.630000000000e+02 0.000000000000e+00 0.000000000000e+00 0.000000000000e+00
1.632500000000e+02 0.000000000000e+00 0.000000000000e+00 0.000000000000e+00
1.635000000000e+02 0.000000000000e+00 0.000000000000e+00 0.000000000000e+00
1.637500000000e+02 0.000000000000e+00 0.000000000000e+00 0.000000000000e+00
1.640000000000e+02 0.000000000000e+00 0.000000000000e+00 0.000000000000e+00
1.642500000000e+02 0.000000000000e+00 0.000000000000e+00 0.000000000000e+00
1.645000000000e+02 0.000000000000e+00 0.000000000000e+00 0.000000000000e+00
1.647500000000e+02 0.000000000000e+00 0.000000000000e+00 0.000000000000e+00
1.650000000000e+02 0.000000000000e+00 0.000000000000e+00 0.000000000000e+00
1.652500000000e+02 0.000000000000e+00 0.000000000000e+00 0.000000000000e+00
1.655000000000e+02 0.000000000000e+00 0.000000000000e+00 0.000000000000e+00
1.657500000000e+02 0.000000000000e+00 0.000000000000e+00 0.000000000000e+00
1.660000000000e+02 0.000000000000e+00 0.000000000000e+00 0.000000000000e+00
1.662500000000e+02 0.000000000000e+00 0.000000000000e+00 0.000000000000e+00
1.665000000000e+02 0.000000000000e+00 0.000000000000e+00 0.000000000000e+00
1.667500000000e+02 0.000000000000e+00 0.000000000000e+00 0.000000000000e+00
1.670000000000e+02 0.000000000000e+00 0.000000000000e+00 0.000000000000e+00
1.672500000000e+02 0.000000000000e+00 0.000000000000e+00 0.000000000000e+00
1.675000000000e+02 0.000000000000e+00 0.000000000000e+00 0.000000000000e+00
1.677500000000e+02 0.000000000000e+00 0.000000000000e+00 0.000000000000e+00
1.680000000000e+02 0.000000000000e+00 0.000000000000e+00 0.000000000000e+00
1.682500000000e+02 0.000000000000e+00 0.000000000000e+00 0.000000000000e+00
1.685000000000e+02 0.000000000000e+00 0.000000000000e+00 0.000000000000e+00
1.687500000000e+02 0.000000000000e+00 0.000000000000e+00 0.000000000000e+00
1.690000000000e+02 0.000000000000e+00 0.000000000000e+00 0.000000000000e+00
1.692500000000e+02 0.000000000000e+00 0.000000000000e+00 0.000000000000e+00
1.695000000000e+02 0.000000000000e+00 0.000000000000e+00 0.000000000000e+00
1.697500000000e+02 0.000000000000e+00 0.000000000000e+00 0.000000000000e+00
1.700000000000e+02 0.000000000000e+00 0.000000000000e+00 0.000000000000e+00
1.702500000000e+02 0.000000000000e+00 0.000000000000e+00 0.000000000000e+00
1.705000000000e+02 0.000000000000e+00 0.000000000000e+00 0.000000000000e+00
1.707500000000e+02 0.000000000000e+00 0.000000000000e+00 0.000000000000e+00
1.710000000000e+02 0.000000000000e+00 0.000000000000e+00 0.000000000000e+00
1.712500000000e+02 0.000000000000e+00 0.000000000000e+00 0.000000000000e+00
1.715000000000e+02 0.000000000000e+00 0.000000000000e+00 0.000000000000e+00
1.717500000000e+02 0.000000000000e+00 0.000000000000e+00 0.000000000000e+00
1.720000000000e+02 0.000000000000e+00 0.000000000000e+00 0.000000000000e+00
1.722500000000e+02 0.000000000000e+00 0.000000000000e+00 0.000000000000e+00
1.725000000000e+02 0.000000000000e+00 0.000000000000e+00 0.000000000000e+00
1.727500000000e+02 0.000000000000e+00 0.000000000000e+00 0.000000000000e+00
1.730000000000e+02 0.000000000000e+00 0.000000000000e+00 0.000000000000e+00
1.732500000000e+02 0.000000000000e+00 0.000000000000e+00 0.000000000000e+00
1.735000000000e+02 0.000000000000e+00 0.000000000000e+00 0.000000000000e+00
1.737500000000e+02 0.000000000000e+00 0.000000000000e+00 0.000000000000e+00
1.740000000000e+02 0.000000000000e+00 0.000000000000e+00 0.000000000000e+00
1.742500000000e+02 0.000000000000e+00 0.000000000000e+00 0.000000000000e+00
1.745000000000e+02 0.000000000000e+00 0.000000000000e+00 0.000000000000e+00
1.747500000000e+02 0.000000000000e+00 0.000000000000e+00 0.000000000000e+00
1.750000000000e+02 0.000000000000e+00 0.000000000000e+00 0.000000000000e+00
1.752500000000e+02 0.000000000000e+00 0.000000000000e+00 0.000000000000e+00
1.755000000000e+02 0.000000000000e+00 0.000000000000e+00 0.000000000000e+00
1.757500000000e+02 0.000000000000e+00 0.000000000000e+00 0.000000000000e+00
1.760000000000e+02 0.000000000000e+00 0.000000000000e+00 0.000000000000e+00
1.762500000000e+02 0.000000000000e+00 0.000000000000e+00 0.000000000000e+00
1.765000000000e+02 0.000000000000e+00 0.000000000000e+00 0.000000000000e+00
1.767500000000e+02 0.000000000000e+00 0.000000000000e+00 0.000000000000e+00
1.770000000000e+02 0.000000000000e+00 0.000000000000e+00 0.000000000000e+00
1.772500000000e+02 0.000000000000e+00 0.000000000000e+00 0.000000000000e+00
1.775000000000e+02 0.000000000000e+00 0.000000000000e+00 0.000000000000e+00
1.777500000000e+02 0.000000000000e+00 0.000000000000e+00 0.000000000000e+00
1.780000000000e+02 0.000000000000e+00 0.000000000000e+00 0.000000000000e+00
1.782500000000e+02 0.000000000000e+00 0.000000000000e+00 0.000000000000e+00
1.785000000000e+02 0.000000000000e+00 0.000000000000e+00 0.000000000000e+00
1.787500000000e+02 0.000000000000e+00 0.000000000000e+00 0.000000000000e+00
1.790000000000e+02 0.000000000000e+00 0.000000000000e+00 0.000000000000e+00
1.792500000000e+02 0.000000000000e+00 0.000000000000e+00 0.000000000000e+00
1.795000000000e+02 0.000000000000e+00 0.000000000000e+00 0.000000000000e+00
1.797500000000e+02 0.000000000000e+00 0.000000000000e+00 0.000000000000e+00
1.800000000000e+02 0.000000000000e+00 0.000000000000e+00 0.000000000000e+00
1.802500000000e+02 0.000000000000e+00 0.000000000000e+00 0.000000000000e+00
1.805000000000e+02 0.000000000000e+00 0.000000000000e+00 0.000000000000e+00
1.807500000000e+02 0.000000000000e+00 0.000000000000e+00 0.000000000000e+00
1.810000000000e+02 0.000000000000e+00 0.000000000000e+00 0.000000000000e+00
1.812500000000e+02 0.000000000000e+00 0.000000000000e+00 0.000000000000e+00
1.815000000000e+02 0.000000000000e+00 0.000000000000e+00 0.000000000000e+00
1.817500000000e+02 0.000000000000e+00 0.000000000000e+00 0.000000000000e+00
1.820000000000e+02 0.000000000000e+00 0.000000000000e+00 0.000000000000e+00
1.822500000000e+02 0.000000000000e+00 0.000000000000e+00 0.000000000000e+00
1.825000000000e+02 0.000000000000e+00 0.000000000000e+00 0.000000000000e+00
1.827500000000e+02 0.000000000000e+00 0.000000000000e+00 0.000000000000e+00
1.830000000000e+02 0.000000000000e+00 0.000000000000e+00 0.000000000000e+00
1.832500000000e+02 0.000000000000e+00 0.000000000000e+00 0.000000000000e+00
1.835000000000e+02 0.000000000000e+00 0.000000000000e+00 0.000000000000e+00
1.837500000000e+02 0.000000000000e+00 0.000000000000e+00 0.000000000000e+00
1.840000000000e+02 0.000000000000e+00 0.000000000000e+00 0.000000000000e+00
1.842500000000e+02 0.000000000000e+00 0.000000000000e+00 0.000000000000e+00
1.845000000000e+02 0.000000000000e+00 0.000000000000e+00 0.000000000000e+00
1.847500000000e+02 0.000000000000e+00 0.000000000000e+00 0.000000000000e+00
1.850000000000e+02 0.000000000000e+00 0.000000000000e+00 0.000000000000e+00
1.852500000000e+02 0.000000000000e+00 0.000000000000e+00 0.000000000000e+00
1.855000000000e+02 0.000000000000e+00 0.000000000000e+00 0.000000000000e+00
1.857500000000e+02 0.000000000000e+00 0.000000000000e+00 0.000000000000e+00
1.860000000000e+02 0.000000000000e+00 0.000000000000e+00 0.000000000000e+00
1.862500000000e+02 0.000000000000e+00 0.000000000000e+00 0.000000000000e+00
1.865000000000e+02 0.000000000000e+00 0.000000000000e+00 0.000000000000e+00
1.867500000000e+02 0.000000000000e+00 0.000000000000e+00 0.000000000000e+00
1.870000000000e+02 0.000000000000e+00 0.000000000000e+00 0.000000000000e+00
1.872500000000e+02 0.000000000000e+00 0.000000000000e+00 0.000000000000e+00
1.875000000000e+02 0.000000000000e+00 0.000000000000e+00 0.000000000000e+00
1.877500000000e+02 0.000000000000e+00 0.000000000000e+00 0.000000000000e+00
1.880000000000e+02 0.000000000000e+00 0.000000000000e+00 0.000000000000e+00
1.882500000000e+02 0.000000000000e+00 0.000000000000e+00 0.000000000000e+00
1.885000000000e+02 0.000000000000e+00 0.000000000000e+00 0.000000000000e+00
1.887500000000e+02 0.000000000000e+00 0.000000000000e+00 0.000000000000e+00
1.890000000000e+02 0.000000000000e+00 0.000000000000e+00 0.000000000000e+00
1.892500000000e+02 0.000000000000e+00 0.000000000000e+00 0.000000000000e+00
1.895000000000e+02 0.000000000000e+00 0.000000000000e+00 0.000000000000e+00
1.897500000000e+02 0.000000000000e+00 0.000000000000e+00 0.000000000000e+00
1.900000000000e+02 0.000000000000e+00 0.000000000000e+00 0.000000000000e+00
1.902500000000e+02 0.000000000000e+00 0.000000000000e+00 0.000000000000e+00
1.905000000000e+02 0.000000000000e+00 0.000000000000e+00 0.000000000000e+00
1.907500000000e+02 0.000000000000e+00 0.000000000000e+00 0.000000000000e+00
1.910000000000e+02 0.000000000000e+00 0.000000000000e+00 0.000000000000e+00
1.912500000000e+02 0.000000000000e+00 0.000000000000e+00 0.000000000000e+00
1.915000000000e+02 0.000000000000e+00 0.000000000000e+00 0.000000000000e+00
1.917500000000e+02 0.000000000000e+00 0.000000000000e+00 0.000000000000e+00
1.920000000000e+02 0.000000000000e+00 0.000000000000e+00 0.000000000000e+00
1.922500000000e+02 0.000000000000e+00 0.000000000000e+00 0.000000000000e+00
1.925000000000e+02 0.000000000000e+00 0.000000000000e+00 0.000000000000e+00
1.927500000000e+02 0.000000000000e+00 0.000000000000e+00 0.000000000000e+00
1.930000000000e+02 0.000000000000e+00 0.000000000000e+00 0.000000000000e+00
1.932500000000e+02 0.000000000000e+00 0.000000000000e+00 0.000000000000e+00
1.935000000000e+02 0.000000000000e+00 0.000000000000e+00 0.000000000000e+00
1.937500000000e+02 0.000000000000e+00 0.000000000000e+00 0.000000000000e+00
1.940000000000e+02 0.000000000000e+00 0.000000000000e+00 0.000000000000e+00
1.942500000000e+02 0.000000000000e+00 0.000000000000e+00 0.000000000000e+00
1.945000000000e+02 0.000000000000e+00 0.000000000000e+00 0.000000000000e+00
1.947500000000e+02 0.000000000000e+00 0.000000000000e+00 0.000000000000e+00
1.950000000000e+02 0.000000000000e+00 0.000000000000e+00 0.000000000000e+00
1.952500000000e+02 0.000000000000e+00 0.000000000000e+00 0.000000000000e+00
1.955000000000e+02 0.000000000000e+00 0.000000000000e+00 0.000000000000e+00
1.957500000000e+02 0.000000000000e+00 0.000000000000e+00 0.000000000000e+00
1.960000000000e+02 0.000000000000e+00 0.000000000000e+00 0.000000000000e+00
1.962500000000e+02 0.000000000000e+00 0.000000000000e+00 0.000000000000e+00
1.965000000000e+02 0.000000000000e+00 0.000000000000e+00 0.000000000000e+00
1.967500000000e+02 0.000000000000e+00 0.000000000000e+00 0.000000000000e+00
1.970000000000e+02 -3.509748813318e-06 0.000000000000e+00 0.000000000000e+00
1.972500000000e+02 -9.295176233287e-06 0.000000000000e+00 0.000000000000e+00
1.975000000000e+02 -9.523109521211e-06 0.000000000000e+00 0.000000000000e+00
1.977500000000e+02 -2.803529889032e-07 0.000000000000e+00 0.000000000000e+00
1.980000000000e+02 1.590510663605e-05 0.000000000000e+00 0.000000000000e+00
1.982500000000e+02 2.932205982879e-05 0.000000000000e+00 0.000000000000e+00
1.985000000000e+02 2.438566287275e-05 0.000000000000e+00 0.000000000000e+00
1.987500000000e+02 -1.719048989388e-05 0.000000000000e+00 0.000000000000e+00
1.990000000000e+02 -1.119921776682e-04 0.000000000000e+00 0.000000000000e+00
1.992500000000e+02 -2.702233659417e-04 0.000000000000e+00 0.000000000000e+00
1.995000000000e+02 -4.918235254221e-04 0.000000000000e+00 0.000000000000e+00
1.997500000000e+02 -7.643643260643e-04 0.000000000000e+00 0.000000000000e+00
2.000000000000e+02 -1.063399566933e-03 0.000000000000e+00 0.000000000000e+00
2.002500000000e+02 -1.355478804741e-03 0.000000000000e+00 0.000000000000e+00
2.005000000000e+02 -1.603500993476e-03 0.000000000000e+00 0.000000000000e+00
2.007500000000e+02 -1.773581220807e-03 0.000000000000e+00 0.000000000000e+00
2.010000000000e+02 -1.842230303169e-03 0.000000000000e+00 0.000000000000e+00
2.012500000000e+02 -1.802481382793e-03 0.000000000000e+00 0.000000000000e+00
2.015000000000e+02 -1.667681493885e-03 0.000000000000e+00 0.000000000000e+00
2.017500000000e+02 -1.471996414865e-03 0.000000000000e+00 0.000000000000e+00
2.020000000000e+02 -1.267205739249e-03 0.000000000000e+00 0.000000000000e+00
2.022500000000e+02 -1.116005800771e-03 0.000000000000e+00 0.000000000000e+00
2.025000000000e+02 -1.082681109137e-03 0.000000000000e+00 0.000000000000e+00
2.027500000000e+02 -1.222535731444e-03 0.000000000000e+00 0.000000000000e+00
2.030000000000e+02 -1.571795287412e-03 0.000000000000e+00 0.000000000000e+00
2.032500000000e+02 -2.139731689048e-03 0.000000000000e+00 0.000000000000e+00
2.035000000000e+02 -2.904505780913e-03 0.000000000000e+00 0.000000000000e+00
2.037500000000e+02 -3.813697429880e-03 0.000000000000e+00 0.000000000000e+00
2.040000000000e+02 -4.789775038740e-03 0.000000000000e+00 0.000000000000e+00
2.042500000000e+02 -5.739958797841e-03 0.000000000000e+00 0.000000000000e+00
2.045000000000e+02 -6.569183512531e-03 0.000000000000e+00 0.000000000000e+00
2.047500000000e+02 -7.194293100236e-03 0.000000000000e+00 0.000000000000e+00
2.050000000000e+02 -7.557300760320e-03 0.000000000000e+00 0.000000000000e+00
2.052500000000e+02 -7.635585439622e-03 0.000000000000e+00 0.000000000000e+00
2.055000000000e+02 -7.447273066582e-03 0.000000000000e+00 0.000000000000e+00
2.057500000000e+02 -7.050721804613e-03 0.000000000000e+00 0.000000000000e+00
2.060000000000e+02 -6.537897725993e-03 0.000000000000e+00 0.000000000000e+00
2.062500000000e+02 -6.022360472305e-03 0.000000000000e+00 0.000000000000e+00
2.065000000000e+02 -5.623433557762e-03 0.000000000000e+00 0.000000000000e+00
2.067500000000e+02 -5.448775697318e-03 0.000000000000e+00 0.000000000000e+00
2.070000000000e+02 -5.577892825268e-03 0.000000000000e+00 0.000000000000e+00
2.072500000000e+02 -6.049077349802e-03 0.000000000000e+00 0.000000000000e+00
2.075000000000e+02 -6.851830522824e-03 0.000000000000e+00 0.000000000000e+00
2.077500000000e+02 -7.926072230554e-03 0.000000000000e+00 0.000000000000e+00
2.080000000000e+02 -9.168476486124e-03 0.000000000000e+00 0.000000000000e+00
2.082500000000e+02 -1.044523103857e-02 0.000000000000e+00 0.000000000000e+00
2.085000000000e+02 -1.160955959280e-02 0.000000000000e+00 0.000000000000e+00
2.087500000000e+02 -1.252160906969e-02 0.000000000000e+00 0.000000000000e+00
2.090000000000e+02 -1.306790450324e-02 0.000000000000e+00 0.000000000000e+00
2.092500000000e+02 -1.317757446348e-02 0.000000000000e+00 0.000000000000e+00
2.095000000000e+02 -1.283295596264e-02 0.000000000000e+00 0.000000000000e+00
2.097500000000e+02 -1.207294596371e-02 0.000000000000e+00 0.000000000000e+00
2.100000000000e+02 -1.098847147734e-02 0.000000000000e+00 0.000000000000e+00
2.102500000000e+02 -9.710559931645e-03 0.000000000000e+00 0.000000000000e+00
2.105000000000e+02 -8.392548144698e-03 0.000000000000e+00 0.000000000000e+00
2.107500000000e+02 -7.188820651971e-03 0.000000000000e+00 0.000000000000e+00
2.110000000000e+02 -6.232993543264e-03 0.000000000000e+00 0.000000000000e+00
2.112500000000e+02 -5.618581400010e-03 0.000000000000e+00 0.000000000000e+00
2.115000000000e+02 -5.384882161228e-03 0.000000000000e+00 0.000000000000e+00
2.117500000000e+02 -5.510127035900e-03 0.000000000000e+00 0.000000000000e+00
2.120000000000e+02 -5.912963056243e-03 0.000000000000e+00 0.000000000000e+00
2.122500000000e+02 -6.462198467798e-03 0.000000000000e+00 0.000000000000e+00
2.125000000000e+02 -6.993601979047e-03 0.000000000000e+00 0.000000000000e+00
2.127500000000e+02 -7.331562659555e-03 0.000000000000e+00 0.000000000000e+00
2.130000000000e+02 -7.312723845432e-03 0.000000000000e+00 0.000000000000e+00
2.132500000000e+02 -6.808398338319e-03 0.000000000000e+00 0.000000000000e+00
2.135000000000e+02 -5.742697709572e-03 0.000000000000e+00 0.000000000000e+00
2.137500000000e+02 -4.103851692515e-03 0.000000000000e+00 0.000000000000e+00
2.140000000000e+02 -1.947084251330e-03 0.000000000000e+00 0.000000000000e+00
2.142500000000e+02 6.114661207946e-04 0.000000000000e+00 0.000000000000e+00
2.145000000000e+02 3.409091407018e-03 0.000000000000e+00 0.000000000000e+00
2.147500000000e+02 6.257309198755e-03 0.000000000000e+00 0.000000000000e+00
2.150000000000e+02 8.966397114650e-03 0.000000000000e+00 0.000000000000e+00
2.152500000000e+02 1.137041076286e-02 0.000000000000e+00 0.000000000000e+00
2.155000000000e+02 1.334931188863e-02 0.000000000000e+00 0.000000000000e+00
2.157500000000e+02 1.484516412399e-02 0.000000000000e+00 0.000000000000e+00
2.160000000000e+02 1.587009541271e-02 0.000000000000e+00 0.000000000000e+00
2.162500000000e+02 1.650478691640e-02 0.000000000000e+00 0.000000000000e+00
2.165000000000e+02 1.688749318506e-02 0.000000000000e+00 0.000000000000e+00
2.167500000000e+02 1.719486659927e-02 0.000000000000e+00 0.000000000000e+00
2.170000000000e+02 1.761698379233e-02 0.000000000000e+00 0.000000000000e+00
2.172500000000e+02 1.832980181251e-02 0.000000000000e+00 0.000000000000e+00
2.175000000000e+02 1.946869149932e-02 0.000000000000e+00 0.000000000000e+00
2.177500000000e+02 2.110664033262e-02 0.000000000000e+00 0.000000000000e+00
2.180000000000e+02 2.324018287291e-02 0.000000000000e+00 0.000000000000e+00
2.182500000000e+02 2.578516244112e-02 0.000000000000e+00 0.000000000000e+00
2.185000000000e+02 2.858316812242e-02 0.000000000000e+00 0.000000000000e+00
2.187500000000e+02 3.141808501502e-02 0.000000000000e+00 0.000000000000e+00
2.190000000000e+02 3.404082528204e-02 0.000000000000e+00 0.000000000000e+00
2.192500000000e+02 3.619915623383e-02 0.000000000000e+00 0.000000000000e+00
2.195000000000e+02 3.766876945323e-02 0.000000000000e+00 0.000000000000e+00
2.197500000000e+02 3.828145696773e-02 0.000000000000e+00 0.000000000000e+00
2.200000000000e+02 3.794652997321e-02 0.000000000000e+00 0.000000000000e+00
2.202500000000e+02 3.666241478542e-02 0.000000000000e+00 0.000000000000e+00
2.205000000000e+02 3.451660020663e-02 0.000000000000e+00 0.000000000000e+00
2.207500000000e+02 3.167363862903e-02 0.000000000000e+00 0.000000000000e+00
2.210000000000e+02 2.835252365137e-02 0.000000000000e+00 0.000000000000e+00
2.212500000000e+02 2.479626343074e-02 0.000000000000e+00 0.000000000000e+00
2.215000000000e+02 2.123763341070e-02 0.000000000000e+00 0.000000000000e+00
2.217500000000e+02 1.786575327559e-02 0.000000000000e+00 0.000000000000e+00
2.220000000000e+02 1.479818146069e-02 0.000000000000e+00 0.000000000000e+00
2.222500000000e+02 1.206262604429e-02 0.000000000000e+00 0.000000000000e+00
2.225000000000e+02 9.591189953910e-03 0.000000000000e+00 0.000000000000e+00
2.227500000000e+02 7.228440601516e-03 0.000000000000e+00 0.000000000000e+00
2.230000000000e+02 4.752726089364e-03 0.000000000000e+00 0.000000000000e+00
2.232500000000e+02 1.908300457704e-03 0.000000000000e+00 0.000000000000e+00
2.235000000000e+02 -1.555773356193e-03 0.000000000000e+00 0.000000000000e+00
2.237500000000e+02 -5.845070817458e-03 0.000000000000e+00 0.000000000000e+00
2.240000000000e+02 -1.108315912724e-02 0.000000000000e+00 0.000000000000e+00
2.242500000000e+02 -1.728408584009e-02 0.000000000000e+00 0.000000000000e+00
2.245000000000e+02 -2.433816749774e-02 0.000000000000e+00 0.000000000000e+00
2.247500000000e+02 -3.201356073942e-02 0.000000000000e+00 0.000000000000e+00
2.250000000000e+02 -3.997400993710e-02 0.000000000000e+00 0.000000000000e+00
2.252500000000e+02 -4.781094786472e-02 0.000000000000e+00 0.000000000000e+00
2.255000000000e+02 -5.508608525321e-02 0.000000000000e+00 0.000000000000e+00
2.257500000000e+02 -6.137905422045e-02 0.000000000000e+00 0.000000000000e+00
2.260000000000e+02 -6.633380727530e-02 0.000000000000e+00 0.000000000000e+00
2.262500000000e+02 -6.969746456102e-02 0.000000000000e+00 0.000000000000e+00
2.265000000000e+02 -7.134617836312e-02 0.000000000000e+00 0.000000000000e+00
2.267500000000e+02 -7.129425231548e-02 0.000000000000e+00 0.000000000000e+00
2.270000000000e+02 -6.968500390158e-02 0.000000000000e+00 0.000000000000e+00
2.272500000000e+02 -6.676439302414e-02 0.000000000000e+00 0.000000000000e+00
2.275000000000e+02 -6.284090591158e-02 0.000000000000e+00 0.000000000000e+00
2.277500000000e+02 -5.823722913786e-02 0.000000000000e+00 0.000000000000e+00
2.280000000000e+02 -5.324056769159e-02 0.000000000000e+00 0.000000000000e+00
2.282500000000e+02 -4.805884194547e-02 0.000000000000e+00 0.000000000000e+00
2.285000000000e+02 -4.278935633187e-02 0.000000000000e+00 0.000000000000e+00
2.287500000000e+02 -3.740492653823e-02 0.000000000000e+00 0.000000000000e+00
2.290000000000e+02 -3.176008121054e-02 0.000000000000e+00 0.000000000000e+00
2.292500000000e+02 -2.561713368977e-02 0.000000000000e+00 0.000000000000e+00
2.295000000000e+02 -1.868903884953e-02 0.000000000000e+00 0.000000000000e+00
2.297500000000e+02 -1.069341996793e-02 0.000000000000e+00 0.000000000000e+00
2.300000000000e+02 -1.410343211573e-03 0.000000000000e+00 0.000000000000e+00
2.302500000000e+02 9.264387532462e-03 0.000000000000e+00 0.000000000000e+00
2.305000000000e+02 2.127830117995e-02 0.000000000000e+00 0.000000000000e+00
2.307500000000e+02 3.440010971735e-02 0.000000000000e+00 0.000000000000e+00
2.310000000000e+02 4.822033082227e-02 0.000000000000e+00 0.000000000000e+00
2.312500000000e+02 6.217562366230e-02 0.000000000000e+00 0.000000000000e+00
2.315000000000e+02 7.559451597461e-02 0.000000000000e+00 0.000000000000e+00
2.317500000000e+02 8.775918645910e-02 0.000000000000e+00 0.000000000000e+00
2.320000000000e+02 9.797563576060e-02 0.000000000000e+00 0.000000000000e+00
2.322500000000e+02 1.056432780883e-01 0.000000000000e+00 0.000000000000e+00
2.325000000000e+02 1.103149194424e-01 0.000000000000e+00 0.000000000000e+00
2.327500000000e+02 1.117392895863e-01 0.000000000000e+00 0.000000000000e+00
2.330000000000e+02 1.098806135473e-01 0.000000000000e+00 0.000000000000e+00
2.332500000000e+02 1.049128309090e-01 0.000000000000e+00 0.000000000000e+00
2.335000000000e+02 9.718956228199e-02 0.000000000000e+00 0.000000000000e+00
2.337500000000e+02 8.719428633724e-02 0.000000000000e+00 0.000000000000e+00
2.340000000000e+02 7.547794232998e-02 0.000000000000e+00 0.000000000000e+00
2.342500000000e+02 6.259290816483e-02 0.000000000000e+00 0.000000000000e+00
2.345000000000e+02 4.903276038117e-02 0.000000000000e+00 0.000000000000e+00
2.347500000000e+02 3.518631985597e-02 0.000000000000e+00 0.000000000000e+00
2.350000000000e+02 2.131234219830e-02 0.000000000000e+00 0.000000000000e+00
2.352500000000e+02 7.538124157928e-03 0.000000000000e+00 0.000000000000e+00
2.355000000000e+02 -6.118292117430e-03 0.000000000000e+00 0.000000000000e+00
2.357500000000e+02 -1.970620648056e-02 0.000000000000e+00 0.000000000000e+00
2.360000000000e+02 -3.328755870438e-02 0.000000000000e+00 0.000000000000e+00
2.362500000000e+02 -4.687839228363e-02 0.000000000000e+00 0.000000000000e+00
2.365000000000e+02 -6.039617225199e-02 0.000000000000e+00 0.000000000000e+00
2.367500000000e+02 -7.362195070720e-02 0.000000000000e+00 0.000000000000e+00
2.370000000000e+02 -8.618433626067e-02 0.000000000000e+00 0.000000000000e+00
2.372500000000e+02 -9.756912488854e-02 0.000000000000e+00 0.000000000000e+00
2.375000000000e+02 -1.071547296773e-01 0.000000000000e+00 0.000000000000e+00
2.377500000000e+02 -1.142697409086e-01 0.000000000000e+00 0.000000000000e+00
2.380000000000e+02 -1.182656084007e-01 0.000000000000e+00 0.000000000000e+00
2.382500000000e+02 -1.185950540139e-01 0.000000000000e+00 0.000000000000e+00
2.385000000000e+02 -1.148857469144e-01 0.000000000000e+00 0.000000000000e+00
2.387500000000e+02 -1.069991722288e-01 0.000000000000e+00 0.000000000000e+00
2.390000000000e+02 -9.506644619475e-02 0.000000000000e+00 0.000000000000e+00
2.392500000000e+02 -7.949582164797e-02 0.000000000000e+00 0.000000000000e+00
2.395000000000e+02 -6.095036043771e-02 0.000000000000e+00 0.000000000000e+00
2.397500000000e+02 -4.029819024185e-02 0.000000000000e+00 0.000000000000e+00
2.400000000000e+02 -1.854134935308e-02 0.000000000000e+00 0.000000000000e+00
2.402500000000e+02 3.268054576870e-03 0.000000000000e+00 0.000000000000e+00
2.405000000000e+02 2.411416701872e-02 0.000000000000e+00 0.000000000000e+00
2.407500000000e+02 4.309594540456e-02 0.000000000000e+00 0.000000000000e+00
2.410000000000e+02 5.948909067721e-02 0.000000000000e+00 0.000000000000e+00
2.412500000000e+02 7.278506418450e-02 0.000000000000e+00 0.000000000000e+00
2.415000000000e+02 8.270427432044e-02 0.000000000000e+00 0.000000000000e+00
2.417500000000e+02 8.918417299363e-02 0.000000000000e+00 0.000000000000e+00
2.420000000000e+02 9.234639604495e-02 0.000000000000e+00 0.000000000000e+00
2.422500000000e+02 9.244971739524e-02 0.000000000000e+00 0.000000000000e+00
2.425000000000e+02 8.983709093808e-02 0.000000000000e+00 0.000000000000e+00
2.427500000000e+02 8.488523319642e-02 0.000000000000e+00 0.000000000000e+00
2.430000000000e+02 7.796406667858e-02 0.000000000000e+00 0.000000000000e+00
2.432500000000e+02 6.941111443963e-02 0.000000000000e+00 0.000000000000e+00
2.435000000000e+02 5.952299327461e-02 0.000000000000e+00 0.000000000000e+00
2.437500000000e+02 4.856298453458e-02 0.000000000000e+00 0.000000000000e+00
2.440000000000e+02 3.678078418910e-02 0.000000000000e+00 0.000000000000e+00
2.442500000000e+02 2.443841053229e-02 0.000000000000e+00 0.000000000000e+00
2.445000000000e+02 1.183521583002e-02 0.000000000000e+00 0.000000000000e+00
2.447500000000e+02 -6.748344856667e-04 0.000000000000e+00 0.000000000000e+00
2.450000000000e+02 -1.267902940974e-02 0.000000000000e+00 0.000000000000e+00
2.452500000000e+02 -2.371795393896e-02 0.000000000000e+00 0.000000000000e+00
2.455000000000e+02 -3.331377543046e-02 0.000000000000e+00 0.000000000000e+00
2.457500000000e+02 -4.101180829355e-02 0.000000000000e+00 0.000000000000e+00
2.460000000000e+02 -4.642977508811e-02 0.000000000000e+00 0.000000000000e+00
2.462500000000e+02 -4.930742471733e-02 0.000000000000e+00 0.000000000000e+00
2.465000000000e+02 -4.954856905962e-02 0.000000000000e+00 0.000000000000e+00
2.467500000000e+02 -4.724827335507e-02 0.000000000000e+00 0.000000000000e+00
2.470000000000e+02 -4.269979467530e-02 0.000000000000e+00 0.000000000000e+00
2.472500000000e+02 -3.637862871369e-02 0.000000000000e+00 0.000000000000e+00
2.475000000000e+02 -2.890427397820e-02 0.000000000000e+00 0.000000000000e+00
2.477500000000e+02 -2.098355194974e-02 0.000000000000e+00 0.000000000000e+00
2.480000000000e+02 -1.334203131671e-02 0.000000000000e+00 0.000000000000e+00
2.482500000000e+02 -6.651875017887e-03 0.000000000000e+00 0.000000000000e+00
2.485000000000e+02 -1.464989829855e-03 0.000000000000e+00 0.000000000000e+00
2.487500000000e+02 1.840369948657e-03 0.000000000000e+00 0.000000000000e+00
2.490000000000e+02 3.093287049554e-03 0.000000000000e+00 0.000000000000e+00
2.492500000000e+02 2.340650364059e-03 0.000000000000e+00 0.000000000000e+00
2.495000000000e+02 -1.659181004085e-04 0.000000000000e+00 0.000000000000e+00
2.497500000000e+02 -4.003902376669e-03 0.000000000000e+00 0.000000000000e+00
2.500000000000e+02 -8.629168461387e-03 0.000000000000e+00 0.000000000000e+00
2.502500000000e+02 -1.343372007750e-02 0.000000000000e+00 0.000000000000e+00
2.505000000000e+02 -1.780449146990e-02 0.000000000000e+00 0.000000000000e+00
2.507500000000e+02 -2.117641196800e-02 0.000000000000e+00 0.000000000000e+00
2.510000000000e+02 -2.307464402720e-02 0.000000000000e+00 0.000000000000e+00
2.512500000000e+02 -2.314321495385e-02 0.000000000000e+00 0.000000000000e+00
2.515000000000e+02 -2.115979043121e-02 0.000000000000e+00 0.000000000000e+00
2.517500000000e+02 -1.703860697477e-02 0.000000000000e+00 0.000000000000e+00
2.520000000000e+02 -1.082517901958e-02 0.000000000000e+00 0.000000000000e+00
2.522500000000e+02 -2.687043646727e-03 0.000000000000e+00 0.000000000000e+00
2.525000000000e+02 7.095596195646e-03 0.000000000000e+00 0.000000000000e+00
2.527500000000e+02 1.813681574487e-02 0.000000000000e+00 0.000000000000e+00
2.530000000000e+02 2.994898362269e-02 0.000000000000e+00 0.000000000000e+00
2.532500000000e+02 4.194554982575e-02 0.000000000000e+00 0.000000000000e+00
2.535000000000e+02 5.344625061495e-02 0.000000000000e+00 0.000000000000e+00
2.537500000000e+02 6.368957326224e-02 0.000000000000e+00 0.000000000000e+00
2.540000000000e+02 7.185742615422e-02 0.000000000000e+00 0.000000000000e+00
2.542500000000e+02 7.711580139977e-02 0.000000000000e+00 0.000000000000e+00
2.545000000000e+02 7.867286424000e-02 0.000000000000e+00 0.000000000000e+00
2.547500000000e+02 7.585265803808e-02 0.000000000000e+00 0.000000000000e+00
2.550000000000e+02 6.817897614974e-02 0.000000000000e+00 0.000000000000e+00
2.552500000000e+02 5.546054880660e-02 0.000000000000e+00 0.000000000000e+00
2.555000000000e+02 3.786617653477e-02 0.000000000000e+00 0.000000000000e+00
2.557500000000e+02 1.597737943977e-02 0.000000000000e+00 0.000000000000e+00
2.560000000000e+02 -9.193095906903e-03 0.000000000000e+00 0.000000000000e+00
2.562500000000e+02 -3.622584940558e-02 0.000000000000e+00 0.000000000000e+00
2.565000000000e+02 -6.336694060469e-02 0.000000000000e+00 0.000000000000e+00
2.567500000000e+02 -8.864626001360e-02 0.000000000000e+00 0.000000000000e+00
2.570000000000e+02 -1.100346011693e-01 0.000000000000e+00 0.000000000000e+00
2.572500000000e+02 -1.256259444840e-01 0.000000000000e+00 0.000000000000e+00
2.575000000000e+02 -1.338267694895e-01 0.000000000000e+00 0.000000000000e+00
2.577500000000e+02 -1.335315291775e-01 0.000000000000e+00 0.000000000000e+00
2.580000000000e+02 -1.242632791975e-01 0.000000000000e+00 0.000000000000e+00
2.582500000000e+02 -1.062610493495e-01 0.000000000000e+00 0.000000000000e+00
2.585000000000e+02 -8.050068624383e-02 0.000000000000e+00 0.000000000000e+00
2.587500000000e+02 -4.864302358967e-02 0.000000000000e+00 0.000000000000e+00
2.590000000000e+02 -1.291148519776e-02 0.000000000000e+00 0.000000000000e+00
2.592500000000e+02 2.409045871680e-02 0.000000000000e+00 0.000000000000e+00
2.595000000000e+02 5.960427511560e-02 0.000000000000e+00 0.000000000000e+00
2.597500000000e+02 9.096080871182e-02 0.000000000000e+00 0.000000000000e+00
2.600000000000e+02 1.158186529996e-01 0.000000000000e+00 0.000000000000e+00
2.602500000000e+02 1.323714701724e-01 0.000000000000e+00 0.000000000000e+00
2.605000000000e+02 1.395028476590e-01 0.000000000000e+00 0.000000000000e+00
2.607500000000e+02 1.368733954045e-01 0.000000000000e+00 0.000000000000e+00
2.610000000000e+02 1.249326304866e-01 0.000000000000e+00 0.000000000000e+00
2.612500000000e+02 1.048567197078e-01 0.000000000000e+00 0.000000000000e+00
2.615000000000e+02 7.842124189686e-02 0.000000000000e+00 0.000000000000e+00
2.617500000000e+02 4.782476768423e-02 0.000000000000e+00 0.000000000000e+00
2.620000000000e+02 1.548345229398e-02 0.000000000000e+00 0.000000000000e+00
2.622500000000e+02 -1.618144050297e-02 0.000000000000e+00 0.000000000000e+00
2.625000000000e+02 -4.494215661628e-02 0.000000000000e+00 0.000000000000e+00
2.627500000000e+02 -6.893164353001e-02 0.000000000000e+00 0.000000000000e+00
2.630000000000e+02 -8.676681069815e-02 0.000000000000e+00 0.000000000000e+00
2.632500000000e+02 -9.762126665007e-02 0.000000000000e+00 0.000000000000e+00
2.635000000000e+02 -1.012468030599e-01 0.000000000000e+00 0.000000000000e+00
2.637500000000e+02 -9.794790874473e-02 0.000000000000e+00 0.000000000000e+00
2.640000000000e+02 -8.851719111696e-02 0.000000000000e+00 0.000000000000e+00
2.642500000000e+02 -7.414149995543e-02 0.000000000000e+00 0.000000000000e+00
2.645000000000e+02 -5.628886074781e-02 0.000000000000e+00 0.000000000000e+00
2.647500000000e+02 -3.658539510692e-02 0.000000000000e+00 0.000000000000e+00
2.650000000000e+02 -1.668979208009e-02 0.000000000000e+00 0.000000000000e+00
2.652500000000e+02 1.828781582473e-03 0.000000000000e+00 0.000000000000e+00
2.655000000000e+02 1.760463946898e-02 0.000000000000e+00 0.000000000000e+00
2.657500000000e+02 2.957708749774e-02 0.000000000000e+00 0.000000000000e+00
2.660000000000e+02 3.707469055600e-02 0.000000000000e+00 0.000000000000e+00
2.662500000000e+02 3.987641329880e-02 0.000000000000e+00 0.000000000000e+00
2.665000000000e+02 3.824261192648e-02 0.000000000000e+00 0.000000000000e+00
2.667500000000e+02 3.290834207425e-02 0.000000000000e+00 0.000000000000e+00
2.670000000000e+02 2.503226125059e-02 0.000000000000e+00 0.000000000000e+00
2.672500000000e+02 1.609706311983e-02 0.000000000000e+00 0.000000000000e+00
2.675000000000e+02 7.762072883526e-03 0.000000000000e+00 0.000000000000e+00
2.677500000000e+02 1.675102079283e-03 0.000000000000e+00 0.000000000000e+00
2.680000000000e+02 -7.418259711722e-04 0.000000000000e+00 0.000000000000e+00
2.682500000000e+02 1.489136394164e-03 0.000000000000e+00 0.000000000000e+00
2.685000000000e+02 8.707056935052e-03 0.000000000000e+00 0.000000000000e+00
2.687500000000e+02 2.047219617282e-02 0.000000000000e+00 0.000000000000e+00
2.690000000000e+02 3.551004232292e-02 0.000000000000e+00 0.000000000000e+00
2.692500000000e+02 5.176265808168e-02 0.000000000000e+00 0.000000000000e+00
2.695000000000e+02 6.655942643156e-02 0.000000000000e+00 0.000000000000e+00
2.697500000000e+02 7.690404053477e-02 0.000000000000e+00 0.000000000000e+00
2.700000000000e+02 7.985694792613e-02 0.000000000000e+00 0.000000000000e+00
2.702500000000e+02 7.297480640930e-02 0.000000000000e+00 0.000000000000e+00
2.705000000000e+02 5.475361068902e-02 0.000000000000e+00 0.000000000000e+00
2.707500000000e+02 2.501277785181e-02 0.000000000000e+00 0.000000000000e+00
2.710000000000e+02 -1.484404047037e-02 0.000000000000e+00 0.000000000000e+00
2.712500000000e+02 -6.174788390537e-02 0.000000000000e+00 0.000000000000e+00
2.715000000000e+02 -1.111023545008e-01 0.000000000000e+00 0.000000000000e+00
2.717500000000e+02 -1.571541224673e-01 0.000000000000e+00 0.000000000000e+00
2.720000000000e+02 -1.935786297434e-01 0.000000000000e+00 0.000000000000e+00
2.722500000000e+02 -2.142306676646e-01 0.000000000000e+00 0.000000000000e+00
2.725000000000e+02 -2.139794554593e-01 0.000000000000e+00 0.000000000000e+00
2.727500000000e+02 -1.895253759968e-01 0.000000000000e+00 0.000000000000e+00
2.730000000000e+02 -1.400848227416e-01 0.000000000000e+00 0.000000000000e+00
2.732500000000e+02 -6.783362468732e-02 0.000000000000e+00 0.000000000000e+00
2.735000000000e+02 2.198062225058e-02 0.000000000000e+00 0.000000000000e+00
2.737500000000e+02 1.213123184718e-01 0.000000000000e+00 0.000000000000e+00
2.740000000000e+02 2.199865266170e-01 0.000000000000e+00 0.000000000000e+00
2.742500000000e+02 3.067189118329e-01 0.000000000000e+00 0.000000000000e+00
2.745000000000e+02 3.703913504168e-01 0.000000000000e+00 0.000000000000e+00
2.747500000000e+02 4.014433762605e-01 0.000000000000e+00 0.000000000000e+00
2.750000000000e+02 3.932100570465e-01 0.000000000000e+00 0.000000000000e+00
2.752500000000e+02 3.430274349556e-01 0.000000000000e+00 0.000000000000e+00
2.755000000000e+02 2.529404784377e-01 0.000000000000e+00 0.000000000000e+00
2.757500000000e+02 1.298857520342e-01 0.000000000000e+00 0.000000000000e+00
2.760000000000e+02 -1.472134120433e-02 0.000000000000e+00 0.000000000000e+00
2.762500000000e+02 -1.659929900044e-01 0.000000000000e+00 0.000000000000e+00
2.765000000000e+02 -3.070897603745e-01 0.000000000000e+00 0.000000000000e+00
2.767500000000e+02 -4.211032278932e-01 0.000000000000e+00 0.000000000000e+00
2.770000000000e+02 -4.930893199076e-01 0.000000000000e+00 0.000000000000e+00
2.772500000000e+02 -5.120061104834e-01 0.000000000000e+00 0.000000000000e+00
2.775000000000e+02 -4.723045763015e-01 0.000000000000e+00 0.000000000000e+00
2.777500000000e+02 -3.749482293281e-01 0.000000000000e+00 0.000000000000e+00
2.780000000000e+02 -2.276961113270e-01 0.000000000000e+00 0.000000000000e+00
2.782500000000e+02 -4.456758167330e-02 0.000000000000e+00 0.000000000000e+00
2.785000000000e+02 1.554929088955e-01 0.000000000000e+00 0.000000000000e+00
2.787500000000e+02 3.506295508151e-01 0.000000000000e+00 0.000000000000e+00
2.790000000000e+02 5.185524834639e-01 0.000000000000e+00 0.000000000000e+00
2.792500000000e+02 6.391930859061e-01 0.000000000000e+00 0.000000000000e+00
2.795000000000e+02 6.972142777731e-01 0.000000000000e+00 0.000000000000e+00
2.797500000000e+02 6.840553786429e-01 0.000000000000e+00 0.000000000000e+00
2.800000000000e+02 5.992351311170e-01 0.000000000000e+00 0.000000000000e+00
2.802500000000e+02 4.507182706640e-01 0.000000000000e+00 0.000000000000e+00
2.805000000000e+02 2.542615217185e-01 0.000000000000e+00 0.000000000000e+00
2.807500000000e+02 3.178090303138e-02 0.000000000000e+00 0.000000000000e+00
2.810000000000e+02 -1.910920905894e-01 0.000000000000e+00 0.000000000000e+00
2.812500000000e+02 -3.879889240772e-01 0.000000000000e+00 0.000000000000e+00
2.815000000000e+02 -5.349632231447e-01 0.000000000000e+00 0.000000000000e+00
2.817500000000e+02 -6.134423562450e-01 0.000000000000e+00 0.000000000000e+00
2.820000000000e+02 -6.125972586498e-01 0.000000000000e+00 0.000000000000e+00
2.822500000000e+02 -5.308191092566e-01 0.000000000000e+00 0.000000000000e+00
2.825000000000e+02 -3.760960444947e-01 0.000000000000e+00 0.000000000000e+00
2.827500000000e+02 -1.652170967046e-01 0.000000000000e+00 0.000000000000e+00
2.830000000000e+02 7.812265142030e-02 0.000000000000e+00 0.000000000000e+00
2.832500000000e+02 3.261008636849e-01 0.000000000000e+00 0.000000000000e+00
2.835000000000e+02 5.500994462842e-01 0.000000000000e+00 0.000000000000e+00
2.837500000000e+02 7.241811791452e-01 0.000000000000e+00 0.000000000000e+00
2.840000000000e+02 8.282784779042e-01 0.000000000000e+00 0.000000000000e+00
2.842500000000e+02 8.506910060959e-01 0.000000000000e+00 0.000000000000e+00
2.845000000000e+02 7.895708705409e-01 0.000000000000e+00 0.000000000000e+00
2.847500000000e+02 6.531986303806e-01 0.000000000000e+00 0.000000000000e+00
2.850000000000e+02 4.590047777197e-01 0.000000000000e+00 0.000000000000e+00
2.852500000000e+02 2.314503749437e-01 0.000000000000e+00 0.000000000000e+00
2.855000000000e+02 -9.734342688798e-04 0.000000000000e+00 0.000000000000e+00
2.857500000000e+02 -2.092534256413e-01 0.000000000000e+00 0.000000000000e+00
2.860000000000e+02 -3.674295507426e-01 0.000000000000e+00 0.000000000000e+00
2.862500000000e+02 -4.557868581474e-01 0.000000000000e+00 0.000000000000e+00
2.865000000000e+02 -4.632611755543e-01 0.000000000000e+00 0.000000000000e+00
2.867500000000e+02 -3.887554505110e-01 0.000000000000e+00 0.000000000000e+00
2.870000000000e+02 -2.412027611697e-01 0.000000000000e+00 0.000000000000e+00
2.872500000000e+02 -3.837240070605e-02 0.000000000000e+00 0.000000000000e+00
2.875000000000e+02 1.954237825272e-01 0.000000000000e+00 0.000000000000e+00
2.877500000000e+02 4.324274237692e-01 0.000000000000e+00 0.000000000000e+00
2.880000000000e+02 6.449333855784e-01 0.000000000000e+00 0.000000000000e+00
2.882500000000e+02 8.087452412247e-01 0.000000000000e+00 0.000000000000e+00
2.885000000000e+02 9.061475162521e-01 0.000000000000e+00 0.000000000000e+00
2.887500000000e+02 9.280215155091e-01 0.000000000000e+00 0.000000000000e+00
2.890000000000e+02 8.748452520755e-01 0.000000000000e+00 0.000000000000e+00
2.892500000000e+02 7.564643447615e-01 0.000000000000e+00 0.000000000000e+00
2.895000000000e+02 5.906803276243e-01 0.000000000000e+00 0.000000000000e+00
2.897500000000e+02 4.008545844111e-01 0.000000000000e+00 0.000000000000e+00
2.900000000000e+02 2.128502662096e-01 0.000000000000e+00 0.000000000000e+00
2.902500000000e+02 5.171510503846e-02 0.000000000000e+00 0.000000000000e+00
2.905000000000e+02 -6.146502323916e-02 0.000000000000e+00 0.000000000000e+00
2.907500000000e+02 -1.121414104837e-01 0.000000000000e+00 0.000000000000e+00
2.910000000000e+02 -9.398751609272e-02 0.000000000000e+00 0.000000000000e+00
2.912500000000e+02 -9.495881426390e-03 0.000000000000e+00 0.000000000000e+00
2.915000000000e+02 1.305658260126e-01 0.000000000000e+00 0.000000000000e+00
2.917500000000e+02 3.087433600112e-01 0.000000000000e+00 0.000000000000e+00
2.920000000000e+02 5.032993218533e-01 0.000000000000e+00 0.000000000000e+00
2.922500000000e+02 6.911012156897e-01 0.000000000000e+00 0.000000000000e+00
2.925000000000e+02 8.506088103438e-01 0.000000000000e+00 0.000000000000e+00
2.927500000000e+02 9.645721475939e-01 0.000000000000e+00 0.000000000000e+00
2.930000000000e+02 1.022099200337e+00 0.000000000000e+00 0.000000000000e+00
2.932500000000e+02 1.019843350805e+00 0.000000000000e+00 0.000000000000e+00
2.935000000000e+02 9.621824227491e-01 0.000000000000e+00 0.000000000000e+00
2.937500000000e+02 8.603961308465e-01 0.000000000000e+00 0.000000000000e+00
2.940000000000e+02 7.309792928594e-01 0.000000000000e+00 0.000000000000e+00
2.942500000000e+02 5.933368661747e-01 0.000000000000e+00 0.000000000000e+00
2.945000000000e+02 4.671800597189e-01 0.000000000000e+00 0.000000000000e+00
2.947500000000e+02 3.699717873188e-01 0.000000000000e+00 0.000000000000e+00
2.950000000000e+02 3.147520513401e-01 0.000000000000e+00 0.000000000000e+00
2.952500000000e+02 3.086132492208e-01 0.000000000000e+00 0.000000000000e+00
2.955000000000e+02 3.520012529484e-01 0.000000000000e+00 0.000000000000e+00
2.957500000000e+02 4.389039675222e-01 0.000000000000e+00 0.000000000000e+00
2.960000000000e+02 5.578707000778e-01 0.000000000000e+00 0.000000000000e+00
2.962500000000e+02 6.936988787417e-01 0.000000000000e+00 0.000000000000e+00
2.965000000000e+02 8.295431830372e-01 0.000000000000e+00 0.000000000000e+00
2.967500000000e+02 9.491558722575e-01 0.000000000000e+00 0.000000000000e+00
2.970000000000e+02 1.038960874665e+00 0.000000000000e+00 0.000000000000e+00
2.972500000000e+02 1.089697373291e+00 0.000000000000e+00 0.000000000000e+00
2.975000000000e+02 1.097435322133e+00 0.000000000000e+00 0.000000000000e+00
2.977500000000e+02 1.063855442883e+00 0.000000000000e+00 0.000000000000e+00
2.980000000000e+02 9.957869582080e-01 0.000000000000e+00 0.000000000000e+00
2.982500000000e+02 9.040938821320e-01 0.000000000000e+00 0.000000000000e+00
2.985000000000e+02 8.020823478734e-01 0.000000000000e+00 0.000000000000e+00
2.987500000000e+02 7.036570758561e-01 0.000000000000e+00 0.000000000000e+00
2.990000000000e+02 6.214784092146e-01 0.000000000000e+00 0.000000000000e+00
2.992500000000e+02 5.653606536601e-01 0.000000000000e+00 0.000000000000e+00
2.995000000000e+02 5.411106119598e-01 0.000000000000e+00 0.000000000000e+00
2.997500000000e+02 5.499390560353e-01 0.000000000000e+00 0.000000000000e+00
3.000000000000e+02 5.884971964558e-01 0.000000000000e+00 0.000000000000e+00
3.002500000000e+02 6.495062378323e-01 0.000000000000e+00 0.000000000000e+00
3.005000000000e+02 7.228720233543e-01 0.000000000000e+00 0.000000000000e+00
3.007500000000e+02 7.971181984359e-01 0.000000000000e+00 0.000000000000e+00
3.010000000000e+02 8.609371419607e-01 0.000000000000e+00 0.000000000000e+00
3.012500000000e+02 9.046514812986e-01 0.000000000000e+00 0.000000000000e+00
3.015000000000e+02 9.213998867799e-01 0.000000000000e+00 0.000000000000e+00
3.017500000000e+02 9.079050425584e-01 0.000000000000e+00 0.000000000000e+00
3.020000000000e+02 8.647423683435e-01 0.000000000000e+00 0.000000000000e+00
3.022500000000e+02 7.960965563121e-01 0.000000000000e+00 0.000000000000e+00
3.025000000000e+02 7.090600283553e-01 0.000000000000e+00 0.000000000000e+00
3.027500000000e+02 6.125843876567e-01 0.000000000000e+00 0.000000000000e+00
3.030000000000e+02 5.162359378415e-01 0.000000000000e+00 0.000000000000e+00
3.032500000000e+02 4.289250055866e-01 0.000000000000e+00 0.000000000000e+00
3.035000000000e+02 3.577747265315e-01 0.000000000000e+00 0.000000000000e+00
3.037500000000e+02 3.072697306513e-01 0.000000000000e+00 0.000000000000e+00
3.040000000000e+02 2.787830179608e-01 0.000000000000e+00 0.000000000000e+00
3.042500000000e+02 2.705264331665e-01 0.000000000000e+00 0.000000000000e+00
3.045000000000e+02 2.779137825446e-01 0.000000000000e+00 0.000000000000e+00
3.047500000000e+02 2.942731342990e-01 0.000000000000e+00 0.000000000000e+00
3.050000000000e+02 3.118027086833e-01 0.000000000000e+00 0.000000000000e+00
3.052500000000e+02 3.226378794707e-01 0.000000000000e+00 0.000000000000e+00
3.055000000000e+02 3.198879041001e-01 0.000000000000e+00 0.000000000000e+00
3.057500000000e+02 2.985104184823e-01 0.000000000000e+00 0.000000000000e+00
3.060000000000e+02 2.559175034134e-01 0.000000000000e+00 0.000000000000e+00
3.062500000000e+02 1.922453261417e-01 0.000000000000e+00 0.000000000000e+00
3.065000000000e+02 1.102646795560e-01 0.000000000000e+00 0.000000000000e+00
3.067500000000e+02 1.495622129381e-02 0.000000000000e+00 0.000000000000e+00
3.070000000000e+02 -8.718400079556e-02 0.000000000000e+00 0.000000000000e+00
3.072500000000e+02 -1.890111006445e-01 0.000000000000e+00 0.000000000000e+00
3.075000000000e+02 -2.836536723341e-01 0.000000000000e+00 0.000000000000e+00
3.077500000000e+02 -3.653721202883e-01 0.000000000000e+00 0.000000000000e+00
3.080000000000e+02 -4.302449526611e-01 0.000000000000e+00 0.000000000000e+00
3.082500000000e+02 -4.765999070145e-01 0.000000000000e+00 0.000000000000e+00
3.085000000000e+02 -5.051414145193e-01 0.000000000000e+00 0.000000000000e+00
3.087500000000e+02 -5.187656919416e-01 0.000000000000e+00 0.000000000000e+00
3.090000000000e+02 -5.220946099361e-01 0.000000000000e+00 0.000000000000e+00
3.092500000000e+02 -5.207944802592e-01 0.000000000000e+00 0.000000000000e+00
3.095000000000e+02 -5.207718108190e-01 0.000000000000e+00 0.000000000000e+00
3.097500000000e+02 -5.273518818069e-01 0.000000000000e+00 0.000000000000e+00
3.100000000000e+02 -5.445462280907e-01 0.000000000000e+00 0.000000000000e+00
3.102500000000e+02 -5.745019919316e-01 0.000000000000e+00 0.000000000000e+00
3.105000000000e+02 -6.172014888458e-01 0.000000000000e+00 0.000000000000e+00
3.107500000000e+02 -6.704474460132e-01 0.000000000000e+00 0.000000000000e+00
3.110000000000e+02 -7.301324402843e-01 0.000000000000e+00 0.000000000000e+00
3.112500000000e+02 -7.907547485240e-01 0.000000000000e+00 0.000000000000e+00
3.115000000000e+02 -8.461116753378e-01 0.000000000000e+00 0.000000000000e+00
3.117500000000e+02 -8.900793171716e-01 0.000000000000e+00 0.000000000000e+00
3.120000000000e+02 -9.173773859182e-01 0.000000000000e+00 0.000000000000e+00
3.122500000000e+02 -9.242203974998e-01 0.000000000000e+00 0.000000000000e+00
3.125000000000e+02 -9.087718442987e-01 0.000000000000e+00 0.000000000000e+00
3.127500000000e+02 -8.713439375347e-01 0.000000000000e+00 0.000000000000e+00
3.130000000000e+02 -8.143188007664e-01 0.000000000000e+00 0.000000000000e+00
3.132500000000e+02 -7.418033544956e-01 0.000000000000e+00 0.000000000000e+00
3.135000000000e+02 -6.590648838365e-01 0.000000000000e+00 0.000000000000e+00
3.137500000000e+02 -5.718229382980e-01 0.000000000000e+00 0.000000000000e+00
3.140000000000e+02 -4.854920426057e-01 0.000000000000e+00 0.000000000000e+00
3.142500000000e+02 -4.044762089839e-01 0.000000000000e+00 0.000000000000e+00
3.145000000000e+02 -3.316095184587e-01 0.000000000000e+00 0.000000000000e+00
3.147500000000e+02 -2.678178778039e-01 0.000000000000e+00 0.000000000000e+00
3.150000000000e+02 -2.120478864812e-01 0.000000000000e+00 0.000000000000e+00
3.152500000000e+02 -1.614733267384e-01 0.000000000000e+00 0.000000000000e+00
3.155000000000e+02 -1.119527437763e-01 0.000000000000e+00 0.000000000000e+00
3.157500000000e+02 -5.867780124661e-02 0.000000000000e+00 0.000000000000e+00
3.160000000000e+02 3.073905742221e-03 0.000000000000e+00 0.000000000000e+00
3.162500000000e+02 7.718258778470e-02 0.000000000000e+00 0.000000000000e+00
3.165000000000e+02 1.660288621521e-01 0.000000000000e+00 0.000000000000e+00
3.167500000000e+02 2.700251451465e-01 0.000000000000e+00 0.000000000000e+00
3.170000000000e+02 3.874012075834e-01 0.000000000000e+00 0.000000000000e+00
3.172500000000e+02 5.142757157330e-01 0.000000000000e+00 0.000000000000e+00
3.175000000000e+02 6.450074640798e-01 0.000000000000e+00 0.000000000000e+00
3.177500000000e+02 7.727824222426e-01 0.000000000000e+00 0.000000000000e+00
3.180000000000e+02 8.903607553305e-01 0.000000000000e+00 0.000000000000e+00
3.182500000000e+02 9.908860227156e-01 0.000000000000e+00 0.000000000000e+00
3.185000000000e+02 1.068649893250e+00 0.000000000000e+00 0.000000000000e+00
3.187500000000e+02 1.119711265484e+00 0.000000000000e+00 0.000000000000e+00
3.190000000000e+02 1.142288024412e+00 0.000000000000e+00 0.000000000000e+00
3.192500000000e+02 1.136870280345e+00 0.000000000000e+00 0.000000000000e+00
3.195000000000e+02 1.106041724031e+00 0.000000000000e+00 0.000000000000e+00
3.197500000000e+02 1.054035567194e+00 0.000000000000e+00 0.000000000000e+00
3.200000000000e+02 9.860879542698e-01 0.000000000000e+00 0.000000000000e+00
3.202500000000e+02 9.076796797758e-01 0.000000000000e+00 0.000000000000e+00
3.205000000000e+02 8.237725961888e-01 0.000000000000e+00 0.000000000000e+00
3.207500000000e+02 7.381479982494e-01 0.000000000000e+00 0.000000000000e+00
3.210000000000e+02 6.529402803400e-01 0.000000000000e+00 0.000000000000e+00
3.212500000000e+02 5.684321099618e-01 0.000000000000e+00 0.000000000000e+00
3.215000000000e+02 4.831409022395e-01 0.000000000000e+00 0.000000000000e+00
3.217500000000e+02 3.941855198026e-01 0.000000000000e+00 0.000000000000e+00
3.220000000000e+02 2.978825175869e-01 0.000000000000e+00 0.000000000000e+00
3.222500000000e+02 1.904884321614e-01 0.000000000000e+00 0.000000000000e+00
3.225000000000e+02 6.898320454515e-02 0.000000000000e+00 0.000000000000e+00
3.227500000000e+02 -6.821711192204e-02 0.000000000000e+00 0.000000000000e+00
3.230000000000e+02 -2.207216101450e-01 0.000000000000e+00 0.000000000000e+00
3.232500000000e+02 -3.858799799813e-01 0.000000000000e+00 0.000000000000e+00
3.235000000000e+02 -5.587980538514e-01 0.000000000000e+00 0.000000000000e+00
3.237500000000e+02 -7.326584599607e-01 0.000000000000e+00 0.000000000000e+00
3.240000000000e+02 -8.993096104777e-01 0.000000000000e+00 0.000000000000e+00
3.242500000000e+02 -1.050049390657e+00 0.000000000000e+00 0.000000000000e+00
3.245000000000e+02 -1.176503124671e+00 0.000000000000e+00 0.000000000000e+00
3.247500000000e+02 -1.271482420977e+00 0.000000000000e+00 0.000000000000e+00
3.250000000000e+02 -1.329714156242e+00 0.000000000000e+00 0.000000000000e+00
3.252500000000e+02 -1.348346758672e+00 0.000000000000e+00 0.000000000000e+00
3.255000000000e+02 -1.327171570772e+00 0.000000000000e+00 0.000000000000e+00
3.257500000000e+02 -1.268536090100e+00 0.000000000000e+00 0.000000000000e+00
3.260000000000e+02 -1.176967808570e+00 0.000000000000e+00 0.000000000000e+00
3.262500000000e+02 -1.058566302091e+00 0.000000000000e+00 0.000000000000e+00
3.265000000000e+02 -9.202517085475e-01 0.000000000000e+00 0.000000000000e+00
3.267500000000e+02 -7.689755342143e-01 0.000000000000e+00 0.000000000000e+00
3.270000000000e+02 -6.110024245099e-01 0.000000000000e+00 0.000000000000e+00
3.272500000000e+02 -4.513588606639e-01 0.000000000000e+00 0.000000000000e+00
3.275000000000e+02 -2.935186252920e-01 0.000000000000e+00 0.000000000000e+00
3.277500000000e+02 -1.393591505022e-01 0.000000000000e+00 0.000000000000e+00
3.280000000000e+02 1.061729303131e-02 0.000000000000e+00 0.000000000000e+00
3.282500000000e+02 1.568424005604e-01 0.000000000000e+00 0.000000000000e+00
3.285000000000e+02 3.000973387655e-01 0.000000000000e+00 0.000000000000e+00
3.287500000000e+02 4.408820819492e-01 0.000000000000e+00 0.000000000000e+00
3.290000000000e+02 5.788418227719e-01 0.000000000000e+00 0.000000000000e+00
3.292500000000e+02 7.123447249793e-01 0.000000000000e+00 0.000000000000e+00
3.295000000000e+02 8.382826112521e-01 0.000000000000e+00 0.000000000000e+00
3.297500000000e+02 9.521331603366e-01 0.000000000000e+00 0.000000000000e+00
3.300000000000e+02 1.048283641110e+00 0.000000000000e+00 0.000000000000e+00
3.302500000000e+02 1.120577712952e+00 0.000000000000e+00 0.000000000000e+00
3.305000000000e+02 1.163013895909e+00 0.000000000000e+00 0.000000000000e+00
3.307500000000e+02 1.170501636908e+00 0.000000000000e+00 0.000000000000e+00
3.310000000000e+02 1.139571630986e+00 0.000000000000e+00 0.000000000000e+00
3.312500000000e+02 1.068942404551e+00 0.000000000000e+00 0.000000000000e+00
3.315000000000e+02 9.598642276703e-01 0.000000000000e+00 0.000000000000e+00
3.317500000000e+02 8.161913374208e-01 0.000000000000e+00 0.000000000000e+00
3.320000000000e+02 6.441698519725e-01 0.000000000000e+00 0.000000000000e+00
3.322500000000e+02 4.519664004193e-01 0.000000000000e+00 0.000000000000e+00
3.325000000000e+02 2.489960600286e-01 0.000000000000e+00 0.000000000000e+00
3.327500000000e+02 4.513303604073e-02 0.000000000000e+00 0.000000000000e+00
3.330000000000e+02 -1.500996604459e-01 0.000000000000e+00 0.000000000000e+00
3.332500000000e+02 -3.282659835126e-01 0.000000000000e+00 0.000000000000e+00
3.335000000000e+02 -4.825962611584e-01 0.000000000000e+00 0.000000000000e+00
3.337500000000e+02 -6.083528556518e-01 0.000000000000e+00 0.000000000000e+00
3.340000000000e+02 -7.029559558469e-01 0.000000000000e+00 0.000000000000e+00
3.342500000000e+02 -7.658767600686e-01 0.000000000000e+00 0.000000000000e+00
3.345000000000e+02 -7.983359006161e-01 0.000000000000e+00 0.000000000000e+00
3.347500000000e+02 -8.028684320780e-01 0.000000000000e+00 0.000000000000e+00
3.350000000000e+02 -7.828299138621e-01 0.000000000000e+00 0.000000000000e+00
3.352500000000e+02 -7.419195547133e-01 0.000000000000e+00 0.000000000000e+00
3.355000000000e+02 -6.837863641252e-01 0.000000000000e+00 0.000000000000e+00
3.357500000000e+02 -6.117648077480e-01 0.000000000000e+00 0.000000000000e+00
3.360000000000e+02 -5.287609974469e-01 0.000000000000e+00 0.000000000000e+00
3.362500000000e+02 -4.372831836135e-01 0.000000000000e+00 0.000000000000e+00
3.365000000000e+02 -3.395856265875e-01 0.000000000000e+00 0.000000000000e+00
3.367500000000e+02 -2.378766433210e-01 0.000000000000e+00 0.000000000000e+00
3.370000000000e+02 -1.345324780696e-01 0.000000000000e+00 0.000000000000e+00
3.372500000000e+02 -3.225984112098e-02 0.000000000000e+00 0.000000000000e+00
3.375000000000e+02 6.583896524303e-02 0.000000000000e+00 0.000000000000e+00
3.377500000000e+02 1.563254883483e-01 0.000000000000e+00 0.000000000000e+00
3.380000000000e+02 2.356127599040e-01 0.000000000000e+00 0.000000000000e+00
3.382500000000e+02 3.002605502058e-01 0.000000000000e+00 0.000000000000e+00
3.385000000000e+02 3.473367844093e-01 0.000000000000e+00 0.000000000000e+00
3.387500000000e+02 3.747895027696e-01 0.000000000000e+00 0.000000000000e+00
3.390000000000e+02 3.817686052741e-01 0.000000000000e+00 0.000000000000e+00
3.392500000000e+02 3.688413347138e-01 0.000000000000e+00 0.000000000000e+00
3.395000000000e+02 3.380592810366e-01 0.000000000000e+00 0.000000000000e+00
3.397500000000e+02 2.928554532671e-01 0.000000000000e+00 0.000000000000e+00
3.400000000000e+02 2.377744032759e-01 0.000000000000e+00 0.000000000000e+00
3.402500000000e+02 1.780626860877e-01 0.000000000000e+00 0.000000000000e+00
3.405000000000e+02 1.191673485628e-01 0.000000000000e+00 0.000000000000e+00
3.407500000000e+02 6.620354518478e-02 0.000000000000e+00 0.000000000000e+00
3.410000000000e+02 2.345681000569e-02 0.000000000000e+00 0.000000000000e+00
3.412500000000e+02 -6.019582009450e-03 0.000000000000e+00 0.000000000000e+00
3.415000000000e+02 -2.066541067523e-02 0.000000000000e+00 0.000000000000e+00
3.417500000000e+02 -2.050571322374e-02 0.000000000000e+00 0.000000000000e+00
3.420000000000e+02 -7.070775847018e-03 0.000000000000e+00 0.000000000000e+00
3.422500000000e+02 1.683704616282e-02 0.000000000000e+00 0.000000000000e+00
3.425000000000e+02 4.749188149685e-02 0.000000000000e+00 0.000000000000e+00
3.427500000000e+02 8.065831049037e-02 0.000000000000e+00 0.000000000000e+00
3.430000000000e+02 1.120167770712e-01 0.000000000000e+00 0.000000000000e+00
3.432500000000e+02 1.375507872494e-01 0.000000000000e+00 0.000000000000e+00
3.435000000000e+02 1.538576758575e-01 0.000000000000e+00 0.000000000000e+00
3.437500000000e+02 1.583609507497e-01 0.000000000000e+00 0.000000000000e+00
3.440000000000e+02 1.494201785035e-01 0.000000000000e+00 0.000000000000e+00
3.442500000000e+02 1.263508129781e-01 0.000000000000e+00 0.000000000000e+00
3.445000000000e+02 8.937842400989e-02 0.000000000000e+00 0.000000000000e+00
3.447500000000e+02 3.955747251474e-02 0.000000000000e+00 0.000000000000e+00
3.450000000000e+02 -2.131666184756e-02 0.000000000000e+00 0.000000000000e+00
3.452500000000e+02 -9.078166923031e-02 0.000000000000e+00 0.000000000000e+00
3.455000000000e+02 -1.657602454671e-01 0.000000000000e+00 0.000000000000e+00
3.457500000000e+02 -2.425964803214e-01 0.000000000000e+00 0.000000000000e+00
3.460000000000e+02 -3.170964789775e-01 0.000000000000e+00 0.000000000000e+00
3.462500000000e+02 -3.846019126166e-01 0.000000000000e+00 0.000000000000e+00
3.465000000000e+02 -4.401274035497e-01 0.000000000000e+00 0.000000000000e+00
3.467500000000e+02 -4.785869900445e-01 0.000000000000e+00 0.000000000000e+00
3.470000000000e+02 -4.951216716437e-01 0.000000000000e+00 0.000000000000e+00
3.472500000000e+02 -4.855209713141e-01 0.000000000000e+00 0.000000000000e+00
3.475000000000e+02 -4.467095790112e-01 0.000000000000e+00 0.000000000000e+00
3.477500000000e+02 -3.772492684274e-01 0.000000000000e+00 0.000000000000e+00
3.480000000000e+02 -2.777903904948e-01 0.000000000000e+00 0.000000000000e+00
3.482500000000e+02 -1.513998330362e-01 0.000000000000e+00 0.000000000000e+00
3.485000000000e+02 -3.695761457543e-03 0.000000000000e+00 0.000000000000e+00
3.487500000000e+02 1.572655110840e-01 0.000000000000e+00 0.000000000000e+00
3.490000000000e+02 3.213795984451e-01 0.000000000000e+00 0.000000000000e+00
3.492500000000e+02 4.771568612858e-01 0.000000000000e+00 0.000000000000e+00
3.495000000000e+02 6.126170884866e-01 0.000000000000e+00 0.000000000000e+00
3.497500000000e+02 7.163402064507e-01 0.000000000000e+00 0.000000000000e+00
3.500000000000e+02 7.785692120137e-01 0.000000000000e+00 0.000000000000e+00
3.502500000000e+02 7.922450848712e-01 0.000000000000e+00 0.000000000000e+00
3.505000000000e+02 7.538516551730e-01 0.000000000000e+00 0.000000000000e+00
3.507500000000e+02 6.639624514499e-01 0.000000000000e+00 0.000000000000e+00
3.510000000000e+02 5.274103876369e-01 0.000000000000e+00 0.000000000000e+00
3.512500000000e+02 3.530415737343e-01 0.000000000000e+00 0.000000000000e+00
3.515000000000e+02 1.530616096218e-01 0.000000000000e+00 0.000000000000e+00
3.517500000000e+02 -5.796958082756e-02 0.000000000000e+00 0.000000000000e+00
3.520000000000e+02 -2.643962636053e-01 0.000000000000e+00 0.000000000000e+00
3.522500000000e+02 -4.508498424732e-01 0.000000000000e+00 0.000000000000e+00
3.525000000000e+02 -6.036119181968e-01 0.000000000000e+00 0.000000000000e+00
3.527500000000e+02 -7.118151898969e-01 0.000000000000e+00 0.000000000000e+00
3.530000000000e+02 -7.683591396062e-01 0.000000000000e+00 0.000000000000e+00
3.532500000000e+02 -7.704511752759e-01 0.000000000000e+00 0.000000000000e+00
3.535000000000e+02 -7.197275956055e-01 0.000000000000e+00 0.000000000000e+00
3.537500000000e+02 -6.219565497946e-01 0.000000000000e+00 0.000000000000e+00
3.540000000000e+02 -4.863708567021e-01 0.000000000000e+00 0.000000000000e+00
3.542500000000e+02 -3.247163767948e-01 0.000000000000e+00 0.000000000000e+00
3.545000000000e+02 -1.501271606140e-01 0.000000000000e+00 0.000000000000e+00
3.547500000000e+02 2.405070204316e-02 0.000000000000e+00 0.000000000000e+00
3.550000000000e+02 1.853690730108e-01 0.000000000000e+00 0.000000000000e+00
3.552500000000e+02 3.232219628443e-01 0.000000000000e+00 0.000000000000e+00
3.555000000000e+02 4.295519259006e-01 0.000000000000e+00 0.000000000000e+00
3.557500000000e+02 4.992794032627e-01 0.000000000000e+00 0.000000000000e+00
3.560000000000e+02 5.304486753490e-01 0.000000000000e+00 0.000000000000e+00
3.562500000000e+02 5.241126748607e-01 0.000000000000e+00 0.000000000000e+00
3.565000000000e+02 4.839998908019e-01 0.000000000000e+00 0.000000000000e+00
3.567500000000e+02 4.160183252123e-01 0.000000000000e+00 0.000000000000e+00
3.570000000000e+02 3.276540940320e-01 0.000000000000e+00 0.000000000000e+00
3.572500000000e+02 2.273175432238e-01 0.000000000000e+00 0.000000000000e+00
3.575000000000e+02 1.236805593453e-01 0.000000000000e+00 0.000000000000e+00
3.577500000000e+02 2.503842202561e-02 0.000000000000e+00 0.000000000000e+00
3.580000000000e+02 -6.127888526487e-02 0.000000000000e+00 0.000000000000e+00
3.582500000000e+02 -1.294254433538e-01 0.000000000000e+00 0.000000000000e+00
3.585000000000e+02 -1.754676124751e-01 0.000000000000e+00 0.000000000000e+00
3.587500000000e+02 -1.976972227432e-01 0.000000000000e+00 0.000000000000e+00
3.590000000000e+02 -1.968001281516e-01 0.000000000000e+00 0.000000000000e+00
3.592500000000e+02 -1.758473541176e-01 0.000000000000e+00 0.000000000000e+00
3.595000000000e+02 -1.400783411424e-01 0.000000000000e+00 0.000000000000e+00
3.597500000000e+02 -9.645625104495e-02 0.000000000000e+00 0.000000000000e+00
3.600000000000e+02 -5.299523339298e-02 0.000000000000e+00 0.000000000000e+00
3.602500000000e+02 -1.788816522804e-02 0.000000000000e+00 0.000000000000e+00
3.605000000000e+02 1.502380301110e-03 0.000000000000e+00 0.000000000000e+00
3.607500000000e+02 -3.075814691265e-04 0.000000000000e+00 0.000000000000e+00
3.610000000000e+02 -2.596222095350e-02 0.000000000000e+00 0.000000000000e+00
3.612500000000e+02 -7.453403631099e-02 0.000000000000e+00 0.000000000000e+00
3.615000000000e+02 -1.411609585305e-01 0.000000000000e+00 0.000000000000e+00
3.617500000000e+02 -2.171668642388e-01 0.000000000000e+00 0.000000000000e+00
3.620000000000e+02 -2.907318670941e-01 0.000000000000e+00 0.000000000000e+00
3.622500000000e+02 -3.481111399613e-01 0.000000000000e+00 0.000000000000e+00
3.625000000000e+02 -3.753211295489e-01 0.000000000000e+00 0.000000000000e+00
3.627500000000e+02 -3.601303925176e-01 0.000000000000e+00 0.000000000000e+00
3.630000000000e+02 -2.941214160196e-01 0.000000000000e+00 0.000000000000e+00
3.632500000000e+02 -1.745423979075e-01 0.000000000000e+00 0.000000000000e+00
3.635000000000e+02 -5.654930836829e-03 0.000000000000e+00 0.000000000000e+00
3.637500000000e+02 2.006880853942e-01 0.000000000000e+00 0.000000000000e+00
3.640000000000e+02 4.254285730327e-01 0.000000000000e+00 0.000000000000e+00
3.642500000000e+02 6.437380503965e-01 0.000000000000e+00 0.000000000000e+00
3.645000000000e+02 8.274489143048e-01 0.000000000000e+00 0.000000000000e+00
3.647500000000e+02 9.482829350930e-01 0.000000000000e+00 0.000000000000e+00
3.650000000000e+02 9.815403033959e-01 0.000000000000e+00 0.000000000000e+00
3.652500000000e+02 9.098061171800e-01 0.000000000000e+00 0.000000000000e+00
3.655000000000e+02 7.261746197536e-01 0.000000000000e+00 0.000000000000e+00
3.657500000000e+02 4.364985428140e-01 0.000000000000e+00 0.000000000000e+00
3.660000000000e+02 6.024754410431e-02 0.000000000000e+00 0.000000000000e+00
3.662500000000e+02 -3.702975011565e-01 0.000000000000e+00 0.000000000000e+00
3.665000000000e+02 -8.125919884817e-01 0.000000000000e+00 0.000000000000e+00
3.667500000000e+02 -1.217968171413e+00 0.000000000000e+00 0.000000000000e+00
3.670000000000e+02 -1.536991727789e+00 0.000000000000e+00 0.000000000000e+00
3.672500000000e+02 -1.725458120498e+00 0.000000000000e+00 0.000000000000e+00
3.675000000000e+02 -1.750313051857e+00 0.000000000000e+00 0.000000000000e+00
3.677500000000e+02 -1.594725785786e+00 0.000000000000e+00 0.000000000000e+00
3.680000000000e+02 -1.261587365464e+00 0.000000000000e+00 0.000000000000e+00
3.682500000000e+02 -7.748500688140e-01 0.000000000000e+00 0.000000000000e+00
3.685000000000e+02 -1.783583170038e-01 0.000000000000e+00 0.000000000000e+00
3.687500000000e+02 4.678800251639e-01 0.000000000000e+00 0.000000000000e+00
3.690000000000e+02 1.093704868857e+00 0.000000000000e+00 0.000000000000e+00
3.692500000000e+02 1.626504954458e+00 0.000000000000e+00 0.000000000000e+00
3.695000000000e+02 1.999756171267e+00 0.000000000000e+00 0.000000000000e+00
3.697500000000e+02 2.161378895026e+00 0.000000000000e+00 0.000000000000e+00
3.700000000000e+02 2.080852821511e+00 0.000000000000e+00 0.000000000000e+00
3.702500000000e+02 1.754120346483e+00 0.000000000000e+00 0.000000000000e+00
3.705000000000e+02 1.205533907337e+00 0.000000000000e+00 0.000000000000e+00
3.707500000000e+02 4.864368654260e-01 0.000000000000e+00 0.000000000000e+00
3.710000000000e+02 -3.296264715814e-01 0.000000000000e+00 0.000000000000e+00
3.712500000000e+02 -1.154647806118e+00 0.000000000000e+00 0.000000000000e+00
3.715000000000e+02 -1.896019496673e+00 0.000000000000e+00 0.000000000000e+00
3.717500000000e+02 -2.467398570869e+00 0.000000000000e+00 0.000000000000e+00
3.720000000000e+02 -2.799263698162e+00 0.000000000000e+00 0.000000000000e+00
3.722500000000e+02 -2.847840812015e+00 0.000000000000e+00 0.000000000000e+00
3.725000000000e+02 -2.601224639660e+00 0.000000000000e+00 0.000000000000e+00
3.727500000000e+02 -2.081831687160e+00 0.000000000000e+00 0.000000000000e+00
3.730000000000e+02 -1.344751263118e+00 0.000000000000e+00 0.000000000000e+00
3.732500000000e+02 -4.720634246401e-01 0.000000000000e+00 0.000000000000e+00
3.735000000000e+02 4.362964656372e-01 0.000000000000e+00 0.000000000000e+00
3.737500000000e+02 1.274093635615e+00 0.000000000000e+00 0.000000000000e+00
3.740000000000e+02 1.941402299894e+00 0.000000000000e+00 0.000000000000e+00
3.742500000000e+02 2.356728843858e+00 0.000000000000e+00 0.000000000000e+00
3.745000000000e+02 2.467134293980e+00 0.000000000000e+00 0.000000000000e+00
3.747500000000e+02 2.255057010627e+00 0.000000000000e+00 0.000000000000e+00
3.750000000000e+02 1.740924041853e+00 0.000000000000e+00 0.000000000000e+00
3.752500000000e+02 9.811519787361e-01 0.000000000000e+00 0.000000000000e+00
3.755000000000e+02 6.171185700004e-02 0.000000000000e+00 0.000000000000e+00
3.757500000000e+02 -9.120053396758e-01 0.000000000000e+00 0.000000000000e+00
3.760000000000e+02 -1.827808622177e+00 0.000000000000e+00 0.000000000000e+00
3.762500000000e+02 -2.580268833688e+00 0.000000000000e+00 0.000000000000e+00
3.765000000000e+02 -3.083541941731e+00 0.000000000000e+00 0.000000000000e+00
3.767500000000e+02 -3.281849544002e+00 0.000000000000e+00 0.000000000000e+00
3.770000000000e+02 -3.156294423694e+00 0.000000000000e+00 0.000000000000e+00
3.772500000000e+02 -2.727142700633e+00 0.000000000000e+00 0.000000000000e+00
3.775000000000e+02 -2.051272393621e+00 0.000000000000e+00 0.000000000000e+00
3.777500000000e+02 -1.215098420478e+00 0.000000000000e+00 0.000000000000e+00
3.780000000000e+02 -3.238575103106e-01 0.000000000000e+00 0.000000000000e+00
3.782500000000e+02 5.114012506857e-01 0.000000000000e+00 0.000000000000e+00
3.785000000000e+02 1.187483770722e+00 0.000000000000e+00 0.000000000000e+00
3.787500000000e+02 1.621658585821e+00 0.000000000000e+00 0.000000000000e+00
3.790000000000e+02 1.761626385354e+00 0.000000000000e+00 0.000000000000e+00
3.792500000000e+02 1.591614564325e+00 0.000000000000e+00 0.000000000000e+00
3.795000000000e+02 1.133859180559e+00 0.000000000000e+00 0.000000000000e+00
3.797500000000e+02 4.453284523825e-01 0.000000000000e+00 0.000000000000e+00
3.800000000000e+02 -3.898509851588e-01 0.000000000000e+00 0.000000000000e+00
3.802500000000e+02 -1.271260374661e+00 0.000000000000e+00 0.000000000000e+00
3.805000000000e+02 -2.094933350909e+00 0.000000000000e+00 0.000000000000e+00
3.807500000000e+02 -2.766340790288e+00 0.000000000000e+00 0.000000000000e+00
3.810000000000e+02 -3.211968093709e+00 0.000000000000e+00 0.000000000000e+00
3.812500000000e+02 -3.388039708612e+00 0.000000000000e+00 0.000000000000e+00
3.815000000000e+02 -3.285332367212e+00 0.000000000000e+00 0.000000000000e+00
3.817500000000e+02 -2.929536516234e+00 0.000000000000e+00 0.000000000000e+00
3.820000000000e+02 -2.377205442318e+00 0.000000000000e+00 0.000000000000e+00
3.822500000000e+02 -1.707897084702e+00 0.000000000000e+00 0.000000000000e+00
3.825000000000e+02 -1.013590876623e+00 0.000000000000e+00 0.000000000000e+00
3.827500000000e+02 -3.867902820760e-01 0.000000000000e+00 0.000000000000e+00
3.830000000000e+02 9.113928007163e-02 0.000000000000e+00 0.000000000000e+00
3.832500000000e+02 3.599123395798e-01 0.000000000000e+00 0.000000000000e+00
3.835000000000e+02 3.873166317798e-01 0.000000000000e+00 0.000000000000e+00
3.837500000000e+02 1.724394067620e-01 0.000000000000e+00 0.000000000000e+00
3.840000000000e+02 -2.551845675094e-01 0.000000000000e+00 0.000000000000e+00
3.842500000000e+02 -8.402796111517e-01 0.000000000000e+00 0.000000000000e+00
3.845000000000e+02 -1.509674324590e+00 0.000000000000e+00 0.000000000000e+00
3.847500000000e+02 -2.182183292667e+00 0.000000000000e+00 0.000000000000e+00
3.850000000000e+02 -2.779191397876e+00 0.000000000000e+00 0.000000000000e+00
3.852500000000e+02 -3.234555570845e+00 0.000000000000e+00 0.000000000000e+00
3.855000000000e+02 -3.502569845929e+00 0.000000000000e+00 0.000000000000e+00
3.857500000000e+02 -3.563030503690e+00 0.000000000000e+00 0.000000000000e+00
3.860000000000e+02 -3.422845892024e+00 0.000000000000e+00 0.000000000000e+00
3.862500000000e+02 -3.114103006328e+00 0.000000000000e+00 0.000000000000e+00
3.865000000000e+02 -2.688966664766e+00 0.000000000000e+00 0.000000000000e+00
3.867500000000e+02 -2.212186177989e+00 0.000000000000e+00 0.000000000000e+00
3.870000000000e+02 -1.752268340186e+00 0.000000000000e+00 0.000000000000e+00
3.872500000000e+02 -1.372510834725e+00 0.000000000000e+00 0.000000000000e+00
3.875000000000e+02 -1.123064073672e+00 0.000000000000e+00 0.000000000000e+00
3.877500000000e+02 -1.035011239686e+00 0.000000000000e+00 0.000000000000e+00
3.880000000000e+02 -1.117154905164e+00 0.000000000000e+00 0.000000000000e+00
3.882500000000e+02 -1.355818394108e+00 0.000000000000e+00 0.000000000000e+00
3.885000000000e+02 -1.717564176355e+00 0.000000000000e+00 0.000000000000e+00
3.887500000000e+02 -2.154354588937e+00 0.000000000000e+00 0.000000000000e+00
3.890000000000e+02 -2.610380674899e+00 0.000000000000e+00 0.000000000000e+00
3.892500000000e+02 -3.029599327564e+00 0.000000000000e+00 0.000000000000e+00
3.895000000000e+02 -3.362967063568e+00 0.000000000000e+00 0.000000000000e+00
3.897500000000e+02 -3.574441903182e+00 0.000000000000e+00 0.000000000000e+00
3.900000000000e+02 -3.645026332955e+00 0.000000000000e+00 0.000000000000e+00
3.902500000000e+02 -3.574412503261e+00 0.000000000000e+00 0.000000000000e+00
3.905000000000e+02 -3.380123890988e+00 0.000000000000e+00 0.000000000000e+00
3.907500000000e+02 -3.094379741177e+00 0.000000000000e+00 0.000000000000e+00
3.910000000000e+02 -2.759195976569e+00 0.000000000000e+00 0.000000000000e+00
3.912500000000e+02 -2.420443113958e+00 0.000000000000e+00 0.000000000000e+00
3.915000000000e+02 -2.121684531520e+00 0.000000000000e+00 0.000000000000e+00
3.917500000000e+02 -1.898608519891e+00 0.000000000000e+00 0.000000000000e+00
3.920000000000e+02 -1.774751545297e+00 0.000000000000e+00 0.000000000000e+00
3.922500000000e+02 -1.759008359909e+00 0.000000000000e+00 0.000000000000e+00
3.925000000000e+02 -1.845167641702e+00 0.000000000000e+00 0.000000000000e+00
3.927500000000e+02 -2.013436123183e+00 0.000000000000e+00 0.000000000000e+00
3.930000000000e+02 -2.233656729273e+00 0.000000000000e+00 0.000000000000e+00
3.932500000000e+02 -2.469719884011e+00 0.000000000000e+00 0.000000000000e+00
3.935000000000e+02 -2.684536296761e+00 0.000000000000e+00 0.000000000000e+00
3.937500000000e+02 -2.844897493194e+00 0.000000000000e+00 0.000000000000e+00
3.940000000000e+02 -2.925598104606e+00 0.000000000000e+00 0.000000000000e+00
3.942500000000e+02 -2.912320682023e+00 0.000000000000e+00 0.000000000000e+00
3.945000000000e+02 -2.802969033203e+00 0.000000000000e+00 0.000000000000e+00
3.947500000000e+02 -2.607352733674e+00 0.000000000000e+00 0.000000000000e+00
3.950000000000e+02 -2.345343829668e+00 0.000000000000e+00 0.000000000000e+00
3.952500000000e+02 -2.043818479132e+00 0.000000000000e+00 0.000000000000e+00
3.955000000000e+02 -1.732837972288e+00 0.000000000000e+00 0.000000000000e+00
3.957500000000e+02 -1.441599549137e+00 0.000000000000e+00 0.000000000000e+00
3.960000000000e+02 -1.194691303444e+00 0.000000000000e+00 0.000000000000e+00
3.962500000000e+02 -1.009120451056e+00 0.000000000000e+00 0.000000000000e+00
3.965000000000e+02 -8.924622181165e-01 0.000000000000e+00 0.000000000000e+00
3.967500000000e+02 -8.423160965291e-01 0.000000000000e+00 0.000000000000e+00
3.970000000000e+02 -8.470796630263e-01 0.000000000000e+00 0.000000000000e+00
3.972500000000e+02 -8.878808567255e-01 0.000000000000e+00 0.000000000000e+00
3.975000000000e+02 -9.413687047389e-01 0.000000000000e+00 0.000000000000e+00
3.977500000000e+02 -9.829664289372e-01 0.000000000000e+00 0.000000000000e+00
3.980000000000e+02 -9.901496092152e-01 0.000000000000e+00 0.000000000000e+00
3.982500000000e+02 -9.453281757269e-01 0.000000000000e+00 0.000000000000e+00
3.985000000000e+02 -8.379796972148e-01 0.000000000000e+00 0.000000000000e+00
3.987500000000e+02 -6.657916348177e-01 0.000000000000e+00 0.000000000000e+00
3.990000000000e+02 -4.347062230853e-01 0.000000000000e+00 0.000000000000e+00
3.992500000000e+02 -1.579052541955e-01 0.000000000000e+00 0.000000000000e+00
3.995000000000e+02 1.460949851008e-01 0.000000000000e+00 0.000000000000e+00
3.997500000000e+02 4.559621578300e-01 0.000000000000e+00 0.000000000000e+00
4.000000000000e+02 7.503358834052e-01 0.000000000000e+00 0.000000000000e+00
4.002500000000e+02 1.010519807847e+00 0.000000000000e+00 0.000000000000e+00
4.005000000000e+02 1.222737158372e+00 0.000000000000e+00 0.000000000000e+00
4.007500000000e+02 1.379675904430e+00 0.000000000000e+00 0.000000000000e+00
4.010000000000e+02 1.481148388772e+00 0.000000000000e+00 0.000000000000e+00
4.012500000000e+02 1.533807773508e+00 0.000000000000e+00 0.000000000000e+00
4.015000000000e+02 1.549984739119e+00 0.000000000000e+00 0.000000000000e+00
4.017500000000e+02 1.545817502224e+00 0.000000000000e+00 0.000000000000e+00
4.020000000000e+02 1.538933161114e+00 0.000000000000e+00 0.000000000000e+00
4.022500000000e+02 1.545988802478e+00 0.000000000000e+00 0.000000000000e+00
4.025000000000e+02 1.580391342780e+00 0.000000000000e+00 0.000000000000e+00
4.027500000000e+02 1.650485365821e+00 0.000000000000e+00 0.000000000000e+00
4.030000000000e+02 1.758432811896e+00 0.000000000000e+00 0.000000000000e+00
4.032500000000e+02 1.899916106930e+00 0.000000000000e+00 0.000000000000e+00
4.035000000000e+02 2.064689157034e+00 0.000000000000e+00 0.000000000000e+00
4.037500000000e+02 2.237892176560e+00 0.000000000000e+00 0.000000000000e+00
4.040000000000e+02 2.401950132821e+00 0.000000000000e+00 0.000000000000e+00
4.042500000000e+02 2.538802561344e+00 0.000000000000e+00 0.000000000000e+00
4.045000000000e+02 2.632173396496e+00 0.000000000000e+00 0.000000000000e+00
4.047500000000e+02 2.669587867872e+00 0.000000000000e+00 0.000000000000e+00
4.050000000000e+02 2.643879313325e+00 0.000000000000e+00 0.000000000000e+00
4.052500000000e+02 2.553997151513e+00 0.000000000000e+00 0.000000000000e+00
4.055000000000e+02 2.405019357455e+00 0.000000000000e+00 0.000000000000e+00
4.057500000000e+02 2.207376739464e+00 0.000000000000e+00 0.000000000000e+00
4.060000000000e+02 1.975398781325e+00 0.000000000000e+00 0.000000000000e+00
4.062500000000e+02 1.725378634079e+00 0.000000000000e+00 0.000000000000e+00
4.065000000000e+02 1.473416716102e+00 0.000000000000e+00 0.000000000000e+00
4.067500000000e+02 1.233330310102e+00 0.000000000000e+00 0.000000000000e+00
4.070000000000e+02 1.014906879192e+00 0.000000000000e+00 0.000000000000e+00
4.072500000000e+02 8.227327563867e-01 0.000000000000e+00 0.000000000000e+00
4.075000000000e+02 6.557523196514e-01 0.000000000000e+00 0.000000000000e+00
4.077500000000e+02 5.076156793170e-01 0.000000000000e+00 0.000000000000e+00
4.080000000000e+02 3.677679567065e-01 0.000000000000e+00 0.000000000000e+00
4.082500000000e+02 2.231342200100e-01 0.000000000000e+00 0.000000000000e+00
4.085000000000e+02 6.017418130716e-02 0.000000000000e+00 0.000000000000e+00
4.087500000000e+02 -1.329694557301e-01 0.000000000000e+00 0.000000000000e+00
4.090000000000e+02 -3.645187371251e-01 0.000000000000e+00 0.000000000000e+00
4.092500000000e+02 -6.375690450434e-01 0.000000000000e+00 0.000000000000e+00
4.095000000000e+02 -9.492627950601e-01 0.000000000000e+00 0.000000000000e+00
4.097500000000e+02 -1.290744393217e+00 0.000000000000e+00 0.000000000000e+00
4.100000000000e+02 -1.647908511001e+00 0.000000000000e+00 0.000000000000e+00
4.102500000000e+02 -2.002847568987e+00 0.000000000000e+00 0.000000000000e+00
4.105000000000e+02 -2.335810368621e+00 0.000000000000e+00 0.000000000000e+00
4.107500000000e+02 -2.627414835068e+00 0.000000000000e+00 0.000000000000e+00
4.110000000000e+02 -2.860823309415e+00 0.000000000000e+00 0.000000000000e+00
4.112500000000e+02 -3.023593628820e+00 0.000000000000e+00 0.000000000000e+00
4.115000000000e+02 -3.108962915631e+00 0.000000000000e+00 0.000000000000e+00
4.117500000000e+02 -3.116397810293e+00 0.000000000000e+00 0.000000000000e+00
4.120000000000e+02 -3.051344505242e+00 0.000000000000e+00 0.000000000000e+00
4.122500000000e+02 -2.924220847251e+00 0.000000000000e+00 0.000000000000e+00
4.125000000000e+02 -2.748796085261e+00 0.000000000000e+00 0.000000000000e+00
4.127500000000e+02 -2.540187333043e+00 0.000000000000e+00 0.000000000000e+00
4.130000000000e+02 -2.312753914135e+00 0.000000000000e+00 0.000000000000e+00
4.132500000000e+02 -2.078184145959e+00 0.000000000000e+00 0.000000000000e+00
4.135000000000e+02 -1.844041794398e+00 0.000000000000e+00 0.000000000000e+00
4.137500000000e+02 -1.612975008948e+00 0.000000000000e+00 0.000000000000e+00
4.140000000000e+02 -1.382697813876e+00 0.000000000000e+00 0.000000000000e+00
4.142500000000e+02 -1.146745939541e+00 0.000000000000e+00 0.000000000000e+00
4.145000000000e+02 -8.958999103363e-01 0.000000000000e+00 0.000000000000e+00
4.147500000000e+02 -6.200739888039e-01 0.000000000000e+00 0.000000000000e+00
4.150000000000e+02 -3.104029729488e-01 0.000000000000e+00 0.000000000000e+00
4.152500000000e+02 3.877069318721e-02 0.000000000000e+00 0.000000000000e+00
4.155000000000e+02 4.282952931124e-01 0.000000000000e+00 0.000000000000e+00
4.157500000000e+02 8.532280041394e-01 0.000000000000e+00 0.000000000000e+00
4.160000000000e+02 1.302623014254e+00 0.000000000000e+00 0.000000000000e+00
4.162500000000e+02 1.760134593984e+00 0.000000000000e+00 0.000000000000e+00
4.165000000000e+02 2.205368577883e+00 0.000000000000e+00 0.000000000000e+00
4.167500000000e+02 2.615813272716e+00 0.000000000000e+00 0.000000000000e+00
4.170000000000e+02 2.969101715402e+00 0.000000000000e+00 0.000000000000e+00
4.172500000000e+02 3.245312404896e+00 0.000000000000e+00 0.000000000000e+00
4.175000000000e+02 3.429011259434e+00 0.000000000000e+00 0.000000000000e+00
4.177500000000e+02 3.510774054191e+00 0.000000000000e+00 0.000000000000e+00
4.180000000000e+02 3.488000689174e+00 0.000000000000e+00 0.000000000000e+00
4.182500000000e+02 3.364930060720e+00 0.000000000000e+00 0.000000000000e+00
4.185000000000e+02 3.151873287017e+00 0.000000000000e+00 0.000000000000e+00
4.187500000000e+02 2.863788241531e+00 0.000000000000e+00 0.000000000000e+00
4.190000000000e+02 2.518405076478e+00 0.000000000000e+00 0.000000000000e+00
4.192500000000e+02 2.134168677706e+00 0.000000000000e+00 0.000000000000e+00
4.195000000000e+02 1.728282185923e+00 0.000000000000e+00 0.000000000000e+00
4.197500000000e+02 1.315113702851e+00 0.000000000000e+00 0.000000000000e+00
4.200000000000e+02 9.051696548821e-01 0.000000000000e+00 0.000000000000e+00
4.202500000000e+02 5.047517676637e-01 0.000000000000e+00 0.000000000000e+00
4.205000000000e+02 1.163128596156e-01 0.000000000000e+00 0.000000000000e+00
4.207500000000e+02 -2.605756081535e-01 0.000000000000e+00 0.000000000000e+00
4.210000000000e+02 -6.278194473836e-01 0.000000000000e+00 0.000000000000e+00
4.212500000000e+02 -9.871979175260e-01 0.000000000000e+00 0.000000000000e+00
4.215000000000e+02 -1.338823392556e+00 0.000000000000e+00 0.000000000000e+00
4.217500000000e+02 -1.679915633079e+00 0.000000000000e+00 0.000000000000e+00
4.220000000000e+02 -2.004093240156e+00 0.000000000000e+00 0.000000000000e+00
4.222500000000e+02 -2.301307256922e+00 0.000000000000e+00 0.000000000000e+00
4.225000000000e+02 -2.558446639619e+00 0.000000000000e+00 0.000000000000e+00
4.227500000000e+02 -2.760546287240e+00 0.000000000000e+00 0.000000000000e+00
4.230000000000e+02 -2.892439732320e+00 0.000000000000e+00 0.000000000000e+00
4.232500000000e+02 -2.940633023067e+00 0.000000000000e+00 0.000000000000e+00
4.235000000000e+02 -2.895142883296e+00 0.000000000000e+00 0.000000000000e+00
4.237500000000e+02 -2.751045314267e+00 0.000000000000e+00 0.000000000000e+00
4.240000000000e+02 -2.509519505112e+00 0.000000000000e+00 0.000000000000e+00
4.242500000000e+02 -2.178240267493e+00 0.000000000000e+00 0.000000000000e+00
4.245000000000e+02 -1.771060085940e+00 0.000000000000e+00 0.000000000000e+00
4.247500000000e+02 -1.307016546363e+00 0.000000000000e+00 0.000000000000e+00
4.250000000000e+02 -8.087889125190e-01 0.000000000000e+00 0.000000000000e+00
4.252500000000e+02 -3.007967366443e-01 0.000000000000e+00 0.000000000000e+00
4.255000000000e+02 1.928256332670e-01 0.000000000000e+00 0.000000000000e+00
4.257500000000e+02 6.501369437408e-01 0.000000000000e+00 0.000000000000e+00
4.260000000000e+02 1.052963012303e+00 0.000000000000e+00 0.000000000000e+00
4.262500000000e+02 1.387974426241e+00 0.000000000000e+00 0.000000000000e+00
4.265000000000e+02 1.647179426661e+00 0.000000000000e+00 0.000000000000e+00
4.267500000000e+02 1.827825857395e+00 0.000000000000e+00 0.000000000000e+00
4.270000000000e+02 1.931784887193e+00 0.000000000000e+00 0.000000000000e+00
4.272500000000e+02 1.964553212675e+00 0.000000000000e+00 0.000000000000e+00
4.275000000000e+02 1.934050952320e+00 0.000000000000e+00 0.000000000000e+00
4.277500000000e+02 1.849404576194e+00 0.000000000000e+00 0.000000000000e+00
4.280000000000e+02 1.719887524165e+00 0.000000000000e+00 0.000000000000e+00
4.282500000000e+02 1.554149544418e+00 0.000000000000e+00 0.000000000000e+00
4.285000000000e+02 1.359806771101e+00 0.000000000000e+00 0.000000000000e+00
4.287500000000e+02 1.143398080531e+00 0.000000000000e+00 0.000000000000e+00
4.290000000000e+02 9.106500484336e-01 0.000000000000e+00 0.000000000000e+00
4.292500000000e+02 6.669427373195e-01 0.000000000000e+00 0.000000000000e+00
4.295000000000e+02 4.178390667946e-01 0.000000000000e+00 0.000000000000e+00
4.297500000000e+02 1.695356843540e-01 0.000000000000e+00 0.000000000000e+00
4.300000000000e+02 -7.088692634687e-02 0.000000000000e+00 0.000000000000e+00
4.302500000000e+02 -2.954967940484e-01 0.000000000000e+00 0.000000000000e+00
4.305000000000e+02 -4.958527660474e-01 0.000000000000e+00 0.000000000000e+00
4.307500000000e+02 -6.636256101935e-01 0.000000000000e+00 0.000000000000e+00
4.310000000000e+02 -7.914133232798e-01 0.000000000000e+00 0.000000000000e+00
4.312500000000e+02 -8.736265732957e-01 0.000000000000e+00 0.000000000000e+00
4.315000000000e+02 -9.073010203980e-01 0.000000000000e+00 0.000000000000e+00
4.317500000000e+02 -8.926974142544e-01 0.000000000000e+00 0.000000000000e+00
4.320000000000e+02 -8.335771386324e-01 0.000000000000e+00 0.000000000000e+00
4.322500000000e+02 -7.370859710528e-01 0.000000000000e+00 0.000000000000e+00
4.325000000000e+02 -6.132350980750e-01 0.000000000000e+00 0.000000000000e+00
4.327500000000e+02 -4.740270452815e-01 0.000000000000e+00 0.000000000000e+00
4.330000000000e+02 -3.323260503959e-01 0.000000000000e+00 0.000000000000e+00
4.332500000000e+02 -2.006096060749e-01 0.000000000000e+00 0.000000000000e+00
4.335000000000e+02 -8.975490644478e-02 0.000000000000e+00 0.000000000000e+00
4.337500000000e+02 -8.008461853832e-03 0.000000000000e+00 0.000000000000e+00
4.340000000000e+02 3.973955072981e-02 0.000000000000e+00 0.000000000000e+00
4.342500000000e+02 5.229803721432e-02 0.000000000000e+00 0.000000000000e+00
4.345000000000e+02 3.210976893469e-02 0.000000000000e+00 0.000000000000e+00
4.347500000000e+02 -1.519240984823e-02 0.000000000000e+00 0.000000000000e+00
4.350000000000e+02 -8.153103381635e-02 0.000000000000e+00 0.000000000000e+00
4.352500000000e+02 -1.573205520094e-01 0.000000000000e+00 0.000000000000e+00
4.355000000000e+02 -2.324690512262e-01 0.000000000000e+00 0.000000000000e+00
4.357500000000e+02 -2.973236517660e-01 0.000000000000e+00 0.000000000000e+00
4.360000000000e+02 -3.434602390020e-01 0.000000000000e+00 0.000000000000e+00
4.362500000000e+02 -3.642534117372e-01 0.000000000000e+00 0.000000000000e+00
4.365000000000e+02 -3.552040324962e-01 0.000000000000e+00 0.000000000000e+00
4.367500000000e+02 -3.140420059124e-01 0.000000000000e+00 0.000000000000e+00
4.370000000000e+02 -2.406538546871e-01 0.000000000000e+00 0.000000000000e+00
4.372500000000e+02 -1.369030035582e-01 0.000000000000e+00 0.000000000000e+00
4.375000000000e+02 -6.412755612396e-03 0.000000000000e+00 0.000000000000e+00
4.377500000000e+02 1.456318212339e-01 0.000000000000e+00 0.000000000000e+00
4.380000000000e+02 3.126330547099e-01 0.000000000000e+00 0.000000000000e+00
4.382500000000e+02 4.866835915165e-01 0.000000000000e+00 0.000000000000e+00
4.385000000000e+02 6.586579645882e-01 0.000000000000e+00 0.000000000000e+00
4.387500000000e+02 8.183520216325e-01 0.000000000000e+00 0.000000000000e+00
4.390000000000e+02 9.547399782691e-01 0.000000000000e+00 0.000000000000e+00
4.392500000000e+02 1.056412069118e+00 0.000000000000e+00 0.000000000000e+00
4.395000000000e+02 1.112231265565e+00 0.000000000000e+00 0.000000000000e+00
4.397500000000e+02 1.112208320382e+00 0.000000000000e+00 0.000000000000e+00
4.400000000000e+02 1.048546527033e+00 0.000000000000e+00 0.000000000000e+00
4.402500000000e+02 9.167592156123e-01 0.000000000000e+00 0.000000000000e+00
4.405000000000e+02 7.167231421371e-01 0.000000000000e+00 0.000000000000e+00
4.407500000000e+02 4.535078746238e-01 0.000000000000e+00 0.000000000000e+00
4.410000000000e+02 1.378212008777e-01 0.000000000000e+00 0.000000000000e+00
4.412500000000e+02 -2.140636850331e-01 0.000000000000e+00 0.000000000000e+00
4.415000000000e+02 -5.809830971509e-01 0.000000000000e+00 0.000000000000e+00
4.417500000000e+02 -9.381740170849e-01 0.000000000000e+00 0.000000000000e+00
4.420000000000e+02 -1.259115285121e+00 0.000000000000e+00 0.000000000000e+00
4.422500000000e+02 -1.517772691793e+00 0.000000000000e+00 0.000000000000e+00
4.425000000000e+02 -1.691034139518e+00 0.000000000000e+00 0.000000000000e+00
4.427500000000e+02 -1.761076280217e+00 0.000000000000e+00 0.000000000000e+00
4.430000000000e+02 -1.717390176306e+00 0.000000000000e+00 0.000000000000e+00
4.432500000000e+02 -1.558214474513e+00 0.000000000000e+00 0.000000000000e+00
4.435000000000e+02 -1.291179395116e+00 0.000000000000e+00 0.000000000000e+00
4.437500000000e+02 -9.330477259304e-01 0.000000000000e+00 0.000000000000e+00
4.440000000000e+02 -5.085399950896e-01 0.000000000000e+00 0.000000000000e+00
4.442500000000e+02 -4.833725868647e-02 0.000000000000e+00 0.000000000000e+00
4.445000000000e+02 4.135474005382e-01 0.000000000000e+00 0.000000000000e+00
4.447500000000e+02 8.427614714817e-01 0.000000000000e+00 0.000000000000e+00
4.450000000000e+02 1.207658164337e+00 0.000000000000e+00 0.000000000000e+00
4.452500000000e+02 1.482075872339e+00 0.000000000000e+00 0.000000000000e+00
4.455000000000e+02 1.647565473263e+00 0.000000000000e+00 0.000000000000e+00
4.457500000000e+02 1.694844804292e+00 0.000000000000e+00 0.000000000000e+00
4.460000000000e+02 1.624350508685e+00 0.000000000000e+00 0.000000000000e+00
4.462500000000e+02 1.445861169947e+00 0.000000000000e+00 0.000000000000e+00
4.465000000000e+02 1.177268580319e+00 0.000000000000e+00 0.000000000000e+00
4.467500000000e+02 8.426630456791e-01 0.000000000000e+00 0.000000000000e+00
4.470000000000e+02 4.699631277823e-01 0.000000000000e+00 0.000000000000e+00
4.472500000000e+02 8.835335224127e-02 0.000000000000e+00 0.000000000000e+00
4.475000000000e+02 -2.742069508689e-01 0.000000000000e+00 0.000000000000e+00
4.477500000000e+02 -5.931716884034e-01 0.000000000000e+00 0.000000000000e+00
4.480000000000e+02 -8.491161400008e-01 0.000000000000e+00 0.000000000000e+00
4.482500000000e+02 -1.028857948768e+00 0.000000000000e+00 0.000000000000e+00
4.485000000000e+02 -1.125956767403e+00 0.000000000000e+00 0.000000000000e+00
4.487500000000e+02 -1.140624629950e+00 0.000000000000e+00 0.000000000000e+00
4.490000000000e+02 -1.079130551888e+00 0.000000000000e+00 0.000000000000e+00
4.492500000000e+02 -9.528147376337e-01 0.000000000000e+00 0.000000000000e+00
4.495000000000e+02 -7.768392386048e-01 0.000000000000e+00 0.000000000000e+00
4.497500000000e+02 -5.687957666000e-01 0.000000000000e+00 0.000000000000e+00
4.500000000000e+02 -3.472732459185e-01 0.000000000000e+00 0.000000000000e+00
4.502500000000e+02 -1.304646625484e-01 0.000000000000e+00 0.000000000000e+00
4.505000000000e+02 6.512820747041e-02 0.000000000000e+00 0.000000000000e+00
4.507500000000e+02 2.258472293593e-01 0.000000000000e+00 0.000000000000e+00
4.510000000000e+02 3.418463052138e-01 0.000000000000e+00 0.000000000000e+00
4.512500000000e+02 4.078293221672e-01 0.000000000000e+00 0.000000000000e+00
4.515000000000e+02 4.235011342381e-01 0.000000000000e+00 0.000000000000e+00
4.517500000000e+02 3.936664987803e-01 0.000000000000e+00 0.000000000000e+00
4.520000000000e+02 3.279122103471e-01 0.000000000000e+00 0.000000000000e+00
4.522500000000e+02 2.398233443505e-01 0.000000000000e+00 0.000000000000e+00
4.525000000000e+02 1.457193847193e-01 0.000000000000e+00 0.000000000000e+00
4.527500000000e+02 6.294990583486e-02 0.000000000000e+00 0.000000000000e+00
4.530000000000e+02 7.857546723628e-03 0.000000000000e+00 0.000000000000e+00
4.532500000000e+02 -6.411128200675e-03 0.000000000000e+00 0.000000000000e+00
4.535000000000e+02 2.799858296000e-02 0.000000000000e+00 0.000000000000e+00
4.537500000000e+02 1.119352293074e-01 0.000000000000e+00 0.000000000000e+00
4.540000000000e+02 2.382039425742e-01 0.000000000000e+00 0.000000000000e+00
4.542500000000e+02 3.914644686487e-01 0.000000000000e+00 0.000000000000e+00
4.545000000000e+02 5.492376635381e-01 0.000000000000e+00 0.000000000000e+00
4.547500000000e+02 6.840651947252e-01 0.000000000000e+00 0.000000000000e+00
4.550000000000e+02 7.667081197403e-01 0.000000000000e+00 0.000000000000e+00
4.552500000000e+02 7.701002320022e-01 0.000000000000e+00 0.000000000000e+00
4.555000000000e+02 6.736164649203e-01 0.000000000000e+00 0.000000000000e+00
4.557500000000e+02 4.671016808190e-01 0.000000000000e+00 0.000000000000e+00
4.560000000000e+02 1.540547519377e-01 0.000000000000e+00 0.000000000000e+00
4.562500000000e+02 -2.466058503698e-01 0.000000000000e+00 0.000000000000e+00
4.565000000000e+02 -7.006488496795e-01 0.000000000000e+00 0.000000000000e+00
4.567500000000e+02 -1.160760599960e+00 0.000000000000e+00 0.000000000000e+00
4.570000000000e+02 -1.570884220019e+00 0.000000000000e+00 0.000000000000e+00
4.572500000000e+02 -1.872353837530e+00 0.000000000000e+00 0.000000000000e+00
4.575000000000e+02 -2.011218944070e+00 0.000000000000e+00 0.000000000000e+00
4.577500000000e+02 -1.945912883730e+00 0.000000000000e+00 0.000000000000e+00
4.580000000000e+02 -1.654269545445e+00 0.000000000000e+00 0.000000000000e+00
4.582500000000e+02 -1.138865085416e+00 0.000000000000e+00 0.000000000000e+00
4.585000000000e+02 -4.297741508548e-01 0.000000000000e+00 0.000000000000e+00
4.587500000000e+02 4.159186624185e-01 0.000000000000e+00 0.000000000000e+00
4.590000000000e+02 1.318142807521e+00 0.000000000000e+00 0.000000000000e+00
4.592500000000e+02 2.181246123604e+00 0.000000000000e+00 0.000000000000e+00
4.595000000000e+02 2.904156152472e+00 0.000000000000e+00 0.000000000000e+00
4.597500000000e+02 3.392247289634e+00 0.000000000000e+00 0.000000000000e+00
4.600000000000e+02 3.569538012847e+00 0.000000000000e+00 0.000000000000e+00
4.602500000000e+02 3.389674588931e+00 0.000000000000e+00 0.000000000000e+00
4.605000000000e+02 2.844182750529e+00 0.000000000000e+00 0.000000000000e+00
4.607500000000e+02 1.966699141048e+00 0.000000000000e+00 0.000000000000e+00
4.610000000000e+02 8.323147283225e-01 0.000000000000e+00 0.000000000000e+00
4.612500000000e+02 -4.482695225949e-01 0.000000000000e+00 0.000000000000e+00
4.615000000000e+02 -1.739424370845e+00 0.000000000000e+00 0.000000000000e+00
4.617500000000e+02 -2.895110558761e+00 0.000000000000e+00 0.000000000000e+00
4.620000000000e+02 -3.775668869168e+00 0.000000000000e+00 0.000000000000e+00
4.622500000000e+02 -4.264920991248e+00 0.000000000000e+00 0.000000000000e+00
4.625000000000e+02 -4.285455009687e+00 0.000000000000e+00 0.000000000000e+00
4.627500000000e+02 -3.810071288065e+00 0.000000000000e+00 0.000000000000e+00
4.630000000000e+02 -2.867735882303e+00 0.000000000000e+00 0.000000000000e+00
4.632500000000e+02 -1.542995609970e+00 0.000000000000e+00 0.000000000000e+00
4.635000000000e+02 3.141566051453e-02 0.000000000000e+00 0.000000000000e+00
4.637500000000e+02 1.688199247800e+00 0.000000000000e+00 0.000000000000e+00
4.640000000000e+02 3.243944143455e+00 0.000000000000e+00 0.000000000000e+00
4.642500000000e+02 4.520334872072e+00 0.000000000000e+00 0.000000000000e+00
4.645000000000e+02 5.365599699888e+00 0.000000000000e+00 0.000000000000e+00
4.647500000000e+02 5.673548319961e+00 0.000000000000e+00 0.000000000000e+00
4.650000000000e+02 5.397747051753e+00 0.000000000000e+00 0.000000000000e+00
4.652500000000e+02 4.558900688065e+00 0.000000000000e+00 0.000000000000e+00
4.655000000000e+02 3.244297814476e+00 0.000000000000e+00 0.000000000000e+00
4.657500000000e+02 1.599137935503e+00 0.000000000000e+00 0.000000000000e+00
4.660000000000e+02 -1.894248457701e-01 0.000000000000e+00 0.000000000000e+00
4.662500000000e+02 -1.913745612115e+00 0.000000000000e+00 0.000000000000e+00
4.665000000000e+02 -3.370142128248e+00 0.000000000000e+00 0.000000000000e+00
4.667500000000e+02 -4.383379782808e+00 0.000000000000e+00 0.000000000000e+00
4.670000000000e+02 -4.828155572389e+00 0.000000000000e+00 0.000000000000e+00
4.672500000000e+02 -4.644859764378e+00 0.000000000000e+00 0.000000000000e+00
4.675000000000e+02 -3.847558899981e+00 0.000000000000e+00 0.000000000000e+00
4.677500000000e+02 -2.523084545895e+00 0.000000000000e+00 0.000000000000e+00
4.680000000000e+02 -8.212126498949e-01 0.000000000000e+00 0.000000000000e+00
4.682500000000e+02 1.062960715157e+00 0.000000000000e+00 0.000000000000e+00
4.685000000000e+02 2.912344466562e+00 0.000000000000e+00 0.000000000000e+00
4.687500000000e+02 4.514033388868e+00 0.000000000000e+00 0.000000000000e+00
4.690000000000e+02 5.685111330438e+00 0.000000000000e+00 0.000000000000e+00
4.692500000000e+02 6.294863421535e+00 0.000000000000e+00 0.000000000000e+00
4.695000000000e+02 6.280614439101e+00 0.000000000000e+00 0.000000000000e+00
4.697500000000e+02 5.655199355277e+00 0.000000000000e+00 0.000000000000e+00
4.700000000000e+02 4.505120397661e+00 0.000000000000e+00 0.000000000000e+00
4.702500000000e+02 2.979618831229e+00 0.000000000000e+00 0.000000000000e+00
4.705000000000e+02 1.272038063132e+00 0.000000000000e+00 0.000000000000e+00
4.707500000000e+02 -4.041709709303e-01 0.000000000000e+00 0.000000000000e+00
4.710000000000e+02 -1.841777235506e+00 0.000000000000e+00 0.000000000000e+00
4.712500000000e+02 -2.865118841949e+00 0.000000000000e+00 0.000000000000e+00
4.715000000000e+02 -3.351301713990e+00 0.000000000000e+00 0.000000000000e+00
4.717500000000e+02 -3.244619871628e+00 0.000000000000e+00 0.000000000000e+00
4.720000000000e+02 -2.562448358026e+00 0.000000000000e+00 0.000000000000e+00
4.722500000000e+02 -1.391957572924e+00 0.000000000000e+00 0.000000000000e+00
4.725000000000e+02 1.218290919697e-01 0.000000000000e+00 0.000000000000e+00
4.727500000000e+02 1.795016554428e+00 0.000000000000e+00 0.000000000000e+00
4.730000000000e+02 3.428363495061e+00 0.000000000000e+00 0.000000000000e+00
4.732500000000e+02 4.832310832457e+00 0.000000000000e+00 0.000000000000e+00
4.735000000000e+02 5.850323940851e+00 0.000000000000e+00 0.000000000000e+00
4.737500000000e+02 6.377624009928e+00 0.000000000000e+00 0.000000000000e+00
4.740000000000e+02 6.373021763343e+00 0.000000000000e+00 0.000000000000e+00
4.742500000000e+02 5.862489525998e+00 0.000000000000e+00 0.000000000000e+00
4.745000000000e+02 4.934190934587e+00 0.000000000000e+00 0.000000000000e+00
4.747500000000e+02 3.725787703736e+00 0.000000000000e+00 0.000000000000e+00
4.750000000000e+02 2.405816098071e+00 0.000000000000e+00 0.000000000000e+00
4.752500000000e+02 1.151647502799e+00 0.000000000000e+00 0.000000000000e+00
4.755000000000e+02 1.269284124331e-01 0.000000000000e+00 0.000000000000e+00
4.757500000000e+02 -5.386075101163e-01 0.000000000000e+00 0.000000000000e+00
4.760000000000e+02 -7.644403273541e-01 0.000000000000e+00 0.000000000000e+00
4.762500000000e+02 -5.278575641343e-01 0.000000000000e+00 0.000000000000e+00
4.765000000000e+02 1.350656244192e-01 0.000000000000e+00 0.000000000000e+00
4.767500000000e+02 1.135998700810e+00 0.000000000000e+00 0.000000000000e+00
4.770000000000e+02 2.347332176956e+00 0.000000000000e+00 0.000000000000e+00
4.772500000000e+02 3.619729062636e+00 0.000000000000e+00 0.000000000000e+00
4.775000000000e+02 4.801847827270e+00 0.000000000000e+00 0.000000000000e+00
4.777500000000e+02 5.759628164021e+00 0.000000000000e+00 0.000000000000e+00
4.780000000000e+02 6.392672049885e+00 0.000000000000e+00 0.000000000000e+00
4.782500000000e+02 6.645711193832e+00 0.000000000000e+00 0.000000000000e+00
4.785000000000e+02 6.513857819916e+00 0.000000000000e+00 0.000000000000e+00
4.787500000000e+02 6.041188143039e+00 0.000000000000e+00 0.000000000000e+00
4.790000000000e+02 5.313089948440e+00 0.000000000000e+00 0.000000000000e+00
4.792500000000e+02 4.443600349044e+00 0.000000000000e+00 0.000000000000e+00
4.795000000000e+02 3.559565523919e+00 0.000000000000e+00 0.000000000000e+00
4.797500000000e+02 2.783798008902e+00 0.000000000000e+00 0.000000000000e+00
4.800000000000e+02 2.219453173736e+00 0.000000000000e+00 0.000000000000e+00
4.802500000000e+02 1.937599880479e+00 0.000000000000e+00 0.000000000000e+00
4.805000000000e+02 1.969464591452e+00 0.000000000000e+00 0.000000000000e+00
4.807500000000e+02 2.304158369618e+00 0.000000000000e+00 0.000000000000e+00
4.810000000000e+02 2.891947463539e+00 0.000000000000e+00 0.000000000000e+00
4.812500000000e+02 3.652402375426e+00 0.000000000000e+00 0.000000000000e+00
4.815000000000e+02 4.486152210750e+00 0.000000000000e+00 0.000000000000e+00
4.817500000000e+02 5.288555944010e+00 0.000000000000e+00 0.000000000000e+00
4.820000000000e+02 5.963426525168e+00 0.000000000000e+00 0.000000000000e+00
4.822500000000e+02 6.435020291908e+00 0.000000000000e+00 0.000000000000e+00
4.825000000000e+02 6.656811759879e+00 0.000000000000e+00 0.000000000000e+00
4.827500000000e+02 6.616061676000e+00 0.000000000000e+00 0.000000000000e+00
4.830000000000e+02 6.333781796223e+00 0.000000000000e+00 0.000000000000e+00
4.832500000000e+02 5.860319783648e+00 0.000000000000e+00 0.000000000000e+00
4.835000000000e+02 5.267349150376e+00 0.000000000000e+00 0.000000000000e+00
4.837500000000e+02 4.637481136017e+00 0.000000000000e+00 0.000000000000e+00
4.840000000000e+02 4.052967193214e+00 0.000000000000e+00 0.000000000000e+00
4.842500000000e+02 3.585007949683e+00 0.000000000000e+00 0.000000000000e+00
4.845000000000e+02 3.285030947174e+00 0.000000000000e+00 0.000000000000e+00
4.847500000000e+02 3.178975218550e+00 0.000000000000e+00 0.000000000000e+00
4.850000000000e+02 3.265176929654e+00 0.000000000000e+00 0.000000000000e+00
4.852500000000e+02 3.515951106999e+00 0.000000000000e+00 0.000000000000e+00
4.855000000000e+02 3.882478104172e+00 0.000000000000e+00 0.000000000000e+00
4.857500000000e+02 4.302192915172e+00 0.000000000000e+00 0.000000000000e+00
4.860000000000e+02 4.707590465023e+00 0.000000000000e+00 0.000000000000e+00
4.862500000000e+02 5.035231264319e+00 0.000000000000e+00 0.000000000000e+00
4.865000000000e+02 5.233767904168e+00 0.000000000000e+00 0.000000000000e+00
4.867500000000e+02 5.270000402391e+00 0.000000000000e+00 0.000000000000e+00
4.870000000000e+02 5.132274981069e+00 0.000000000000e+00 0.000000000000e+00
4.872500000000e+02 4.830920320860e+00 0.000000000000e+00 0.000000000000e+00
4.875000000000e+02 4.395814613820e+00 0.000000000000e+00 0.000000000000e+00
4.877500000000e+02 3.871543087528e+00 0.000000000000e+00 0.000000000000e+00
4.880000000000e+02 3.310893530964e+00 0.000000000000e+00 0.000000000000e+00
4.882500000000e+02 2.767613802564e+00 0.000000000000e+00 0.000000000000e+00
4.885000000000e+02 2.289403602194e+00 0.000000000000e+00 0.000000000000e+00
4.887500000000e+02 1.912033595056e+00 0.000000000000e+00 0.000000000000e+00
4.890000000000e+02 1.655295245489e+00 0.000000000000e+00 0.000000000000e+00
4.892500000000e+02 1.521214602876e+00 0.000000000000e+00 0.000000000000e+00
4.895000000000e+02 1.494651514469e+00 0.000000000000e+00 0.000000000000e+00
4.897500000000e+02 1.546094219727e+00 0.000000000000e+00 0.000000000000e+00
4.900000000000e+02 1.636187581630e+00 0.000000000000e+00 0.000000000000e+00
4.902500000000e+02 1.721333720133e+00 0.000000000000e+00 0.000000000000e+00
4.905000000000e+02 1.759598070359e+00 0.000000000000e+00 0.000000000000e+00
4.907500000000e+02 1.716150499284e+00 0.000000000000e+00 0.000000000000e+00
4.910000000000e+02 1.567565404255e+00 0.000000000000e+00 0.000000000000e+00
4.912500000000e+02 1.304480046861e+00 0.000000000000e+00 0.000000000000e+00
4.915000000000e+02 9.323408622988e-01 0.000000000000e+00 0.000000000000e+00
4.917500000000e+02 4.702216897657e-01 0.000000000000e+00 0.000000000000e+00
4.920000000000e+02 -5.205703748342e-02 0.000000000000e+00 0.000000000000e+00
4.922500000000e+02 -5.980732526066e-01 0.000000000000e+00 0.000000000000e+00
4.925000000000e+02 -1.129634752266e+00 0.000000000000e+00 0.000000000000e+00
4.927500000000e+02 -1.611655059269e+00 0.000000000000e+00 0.000000000000e+00
4.930000000000e+02 -2.016449879352e+00 0.000000000000e+00 0.000000000000e+00
4.932500000000e+02 -2.326926167117e+00 0.000000000000e+00 0.000000000000e+00
4.935000000000e+02 -2.538294187196e+00 0.000000000000e+00 0.000000000000e+00
4.937500000000e+02 -2.658132048568e+00 0.000000000000e+00 0.000000000000e+00
4.940000000000e+02 -2.704845986446e+00 0.000000000000e+00 0.000000000000e+00
4.942500000000e+02 -2.704771277171e+00 0.000000000000e+00 0.000000000000e+00
4.945000000000e+02 -2.688323586184e+00 0.000000000000e+00 0.000000000000e+00
4.947500000000e+02 -2.685719491336e+00 0.000000000000e+00 0.000000000000e+00
4.950000000000e+02 -2.722825997721e+00 0.000000000000e+00 0.000000000000e+00
4.952500000000e+02 -2.817668763779e+00 0.000000000000e+00 0.000000000000e+00
4.955000000000e+02 -2.978032953434e+00 0.000000000000e+00 0.000000000000e+00
4.957500000000e+02 -3.200442477581e+00 0.000000000000e+00 0.000000000000e+00
4.960000000000e+02 -3.470622376221e+00 0.000000000000e+00 0.000000000000e+00
4.962500000000e+02 -3.765358365014e+00 0.000000000000e+00 0.000000000000e+00
4.965000000000e+02 -4.055491072157e+00 0.000000000000e+00 0.000000000000e+00
4.967500000000e+02 -4.309642053272e+00 0.000000000000e+00 0.000000000000e+00
4.970000000000e+02 -4.498181377113e+00 0.000000000000e+00 0.000000000000e+00
4.972500000000e+02 -4.596922720948e+00 0.000000000000e+00 0.000000000000e+00
4.975000000000e+02 -4.590073803298e+00 0.000000000000e+00 0.000000000000e+00
4.977500000000e+02 -4.472071684830e+00 0.000000000000e+00 0.000000000000e+00
4.980000000000e+02 -4.248080594795e+00 0.000000000000e+00 0.000000000000e+00
4.982500000000e+02 -3.933105322981e+00 0.000000000000e+00 0.000000000000e+00
4.985000000000e+02 -3.549853312212e+00 0.000000000000e+00 0.000000000000e+00
4.987500000000e+02 -3.125640304910e+00 0.000000000000e+00 0.000000000000e+00
4.990000000000e+02 -2.688757017070e+00 0.000000000000e+00 0.000000000000e+00
4.992500000000e+02 -2.264782114652e+00 0.000000000000e+00 0.000000000000e+00
4.995000000000e+02 -1.873331056562e+00 0.000000000000e+00 0.000000000000e+00
4.997500000000e+02 -1.525670624529e+00 0.000000000000e+00 0.000000000000e+00
5.000000000000e+02 -1.223512950577e+00 0.000000000000e+00 0.000000000000e+00
5.002500000000e+02 -9.591456829399e-01 0.000000000000e+00 0.000000000000e+00
5.005000000000e+02 -7.168771371093e-01 0.000000000000e+00 0.000000000000e+00
5.007500000000e+02 -4.756001910536e-01 0.000000000000e+00 0.000000000000e+00
5.010000000000e+02 -2.121293975285e-01 0.000000000000e+00 0.000000000000e+00
5.012500000000e+02 9.513787632506e-02 0.000000000000e+00 0.000000000000e+00
5.015000000000e+02 4.627296060822e-01 0.000000000000e+00 0.000000000000e+00
5.017500000000e+02 8.992483995585e-01 0.000000000000e+00 0.000000000000e+00
5.020000000000e+02 1.403549242264e+00 0.000000000000e+00 0.000000000000e+00
5.022500000000e+02 1.964196510752e+00 0.000000000000e+00 0.000000000000e+00
5.025000000000e+02 2.560280609033e+00 0.000000000000e+00 0.000000000000e+00
5.027500000000e+02 3.163492907032e+00 0.000000000000e+00 0.000000000000e+00
5.030000000000e+02 3.741189146440e+00 0.000000000000e+00 0.000000000000e+00
5.032500000000e+02 4.260038890823e+00 0.000000000000e+00 0.000000000000e+00
5.035000000000e+02 4.689779981649e+00 0.000000000000e+00 0.000000000000e+00
5.037500000000e+02 5.006583164384e+00 0.000000000000e+00 0.000000000000e+00
5.040000000000e+02 5.195585173097e+00 0.000000000000e+00 0.000000000000e+00
5.042500000000e+02 5.252261613727e+00 0.000000000000e+00 0.000000000000e+00
5.045000000000e+02 5.182468755317e+00 0.000000000000e+00 0.000000000000e+00
5.047500000000e+02 5.001164419795e+00 0.000000000000e+00 0.000000000000e+00
5.050000000000e+02 4.729997845438e+00 0.000000000000e+00 0.000000000000e+00
5.052500000000e+02 4.394112048924e+00 0.000000000000e+00 0.000000000000e+00
5.055000000000e+02 4.018608653476e+00 0.000000000000e+00 0.000000000000e+00
5.057500000000e+02 3.625169623703e+00 0.000000000000e+00 0.000000000000e+00
5.060000000000e+02 3.229306578836e+00 0.000000000000e+00 0.000000000000e+00
5.062500000000e+02 2.838619479649e+00 0.000000000000e+00 0.000000000000e+00
5.065000000000e+02 2.452304657743e+00 0.000000000000e+00 0.000000000000e+00
5.067500000000e+02 2.061976915763e+00 0.000000000000e+00 0.000000000000e+00
5.070000000000e+02 1.653686007284e+00 0.000000000000e+00 0.000000000000e+00
5.072500000000e+02 1.210839782161e+00 0.000000000000e+00 0.000000000000e+00
5.075000000000e+02 7.176180172336e-01 0.000000000000e+00 0.000000000000e+00
5.077500000000e+02 1.623903208054e-01 0.000000000000e+00 0.000000000000e+00
5.080000000000e+02 -4.593516152955e-01 0.000000000000e+00 0.000000000000e+00
5.082500000000e+02 -1.142972252195e+00 0.000000000000e+00 0.000000000000e+00
5.085000000000e+02 -1.873881862918e+00 0.000000000000e+00 0.000000000000e+00
5.087500000000e+02 -2.628072858957e+00 0.000000000000e+00 0.000000000000e+00
5.090000000000e+02 -3.373953605323e+00 0.000000000000e+00 0.000000000000e+00
5.092500000000e+02 -4.075253029626e+00 0.000000000000e+00 0.000000000000e+00
5.095000000000e+02 -4.694623361923e+00 0.000000000000e+00 0.000000000000e+00
5.097500000000e+02 -5.197474090589e+00 0.000000000000e+00 0.000000000000e+00
5.100000000000e+02 -5.555540561283e+00 0.000000000000e+00 0.000000000000e+00
5.102500000000e+02 -5.749729367267e+00 0.000000000000e+00 0.000000000000e+00
5.105000000000e+02 -5.771883970179e+00 0.000000000000e+00 0.000000000000e+00
5.107500000000e+02 -5.625263298478e+00 0.000000000000e+00 0.000000000000e+00
5.110000000000e+02 -5.323702192260e+00 0.000000000000e+00 0.000000000000e+00
5.112500000000e+02 -4.889600670182e+00 0.000000000000e+00 0.000000000000e+00
5.115000000000e+02 -4.351044166528e+00 0.000000000000e+00 0.000000000000e+00
5.117500000000e+02 -3.738467640782e+00 0.000000000000e+00 0.000000000000e+00
5.120000000000e+02 -3.081327775242e+00 0.000000000000e+00 0.000000000000e+00
5.122500000000e+02 -2.405232871745e+00 0.000000000000e+00 0.000000000000e+00
5.125000000000e+02 -1.729902461985e+00 0.000000000000e+00 0.000000000000e+00
5.127500000000e+02 -1.068199892032e+00 0.000000000000e+00 0.000000000000e+00
5.130000000000e+02 -4.263202119457e-01 0.000000000000e+00 0.000000000000e+00
5.132500000000e+02 1.949540481760e-01 0.000000000000e+00 0.000000000000e+00
5.135000000000e+02 7.981708505693e-01 0.000000000000e+00 0.000000000000e+00
5.137500000000e+02 1.386658829755e+00 0.000000000000e+00 0.000000000000e+00
5.140000000000e+02 1.961931311515e+00 0.000000000000e+00 0.000000000000e+00
5.142500000000e+02 2.521466931783e+00 0.000000000000e+00 0.000000000000e+00
5.145000000000e+02 3.057229299125e+00 0.000000000000e+00 0.000000000000e+00
5.147500000000e+02 3.555175777352e+00 0.000000000000e+00 0.000000000000e+00
5.150000000000e+02 3.995857793190e+00 0.000000000000e+00 0.000000000000e+00
5.152500000000e+02 4.356053697456e+00 0.000000000000e+00 0.000000000000e+00
5.155000000000e+02 4.611223415537e+00 0.000000000000e+00 0.000000000000e+00
5.157500000000e+02 4.738453521077e+00 0.000000000000e+00 0.000000000000e+00
5.160000000000e+02 4.719488796987e+00 0.000000000000e+00 0.000000000000e+00
5.162500000000e+02 4.543431531611e+00 0.000000000000e+00 0.000000000000e+00
5.165000000000e+02 4.208734045579e+00 0.000000000000e+00 0.000000000000e+00
5.167500000000e+02 3.724206101986e+00 0.000000000000e+00 0.000000000000e+00
5.170000000000e+02 3.108892472293e+00 0.000000000000e+00 0.000000000000e+00
5.172500000000e+02 2.390827485864e+00 0.000000000000e+00 0.000000000000e+00
5.175000000000e+02 1.604821187146e+00 0.000000000000e+00 0.000000000000e+00
5.177500000000e+02 7.895550729351e-01 0.000000000000e+00 0.000000000000e+00
5.180000000000e+02 -1.565242877733e-02 0.000000000000e+00 0.000000000000e+00
5.182500000000e+02 -7.740199508534e-01 0.000000000000e+00 0.000000000000e+00
5.185000000000e+02 -1.454049532401e+00 0.000000000000e+00 0.000000000000e+00
5.187500000000e+02 -2.031551018089e+00 0.000000000000e+00 0.000000000000e+00
5.190000000000e+02 -2.490760100443e+00 0.000000000000e+00 0.000000000000e+00
5.192500000000e+02 -2.824495495182e+00 0.000000000000e+00 0.000000000000e+00
5.195000000000e+02 -3.033431254515e+00 0.000000000000e+00 0.000000000000e+00
5.197500000000e+02 -3.124672535760e+00 0.000000000000e+00 0.000000000000e+00
5.200000000000e+02 -3.109901784161e+00 0.000000000000e+00 0.000000000000e+00
5.202500000000e+02 -3.003397336645e+00 0.000000000000e+00 0.000000000000e+00
5.205000000000e+02 -2.820214843636e+00 0.000000000000e+00 0.000000000000e+00
5.207500000000e+02 -2.574767684511e+00 0.000000000000e+00 0.000000000000e+00
5.210000000000e+02 -2.279956045630e+00 0.000000000000e+00 0.000000000000e+00
5.212500000000e+02 -1.946890389684e+00 0.000000000000e+00 0.000000000000e+00
5.215000000000e+02 -1.585150647286e+00 0.000000000000e+00 0.000000000000e+00
5.217500000000e+02 -1.203434043133e+00 0.000000000000e+00 0.000000000000e+00
5.220000000000e+02 -8.103854120320e-01 0.000000000000e+00 0.000000000000e+00
5.222500000000e+02 -4.153825070053e-01 0.000000000000e+00 0.000000000000e+00
5.225000000000e+02 -2.906729442730e-02 0.000000000000e+00 0.000000000000e+00
5.227500000000e+02 3.365316645476e-01 0.000000000000e+00 0.000000000000e+00
5.230000000000e+02 6.683607226204e-01 0.000000000000e+00 0.000000000000e+00
5.232500000000e+02 9.531694603340e-01 0.000000000000e+00 0.000000000000e+00
5.235000000000e+02 1.178699859842e+00 0.000000000000e+00 0.000000000000e+00
5.237500000000e+02 1.335059270474e+00 0.000000000000e+00 0.000000000000e+00
5.240000000000e+02 1.416058174000e+00 0.000000000000e+00 0.000000000000e+00
5.242500000000e+02 1.420287658619e+00 0.000000000000e+00 0.000000000000e+00
5.245000000000e+02 1.351742067542e+00 0.000000000000e+00 0.000000000000e+00
5.247500000000e+02 1.219854499734e+00 0.000000000000e+00 0.000000000000e+00
5.250000000000e+02 1.038896758275e+00 0.000000000000e+00 0.000000000000e+00
5.252500000000e+02 8.267877185017e-01 0.000000000000e+00 0.000000000000e+00
5.255000000000e+02 6.034405185176e-01 0.000000000000e+00 0.000000000000e+00
5.257500000000e+02 3.888461847189e-01 0.000000000000e+00 0.000000000000e+00
5.260000000000e+02 2.011292229209e-01 0.000000000000e+00 0.000000000000e+00
5.262500000000e+02 5.481399076155e-02 0.000000000000e+00 0.000000000000e+00
5.265000000000e+02 -4.049053726852e-02 0.000000000000e+00 0.000000000000e+00
5.267500000000e+02 -8.084019942815e-02 0.000000000000e+00 0.000000000000e+00
5.270000000000e+02 -6.807118587655e-02 0.000000000000e+00 0.000000000000e+00
5.272500000000e+02 -9.299485723828e-03 0.000000000000e+00 0.000000000000e+00
5.275000000000e+02 8.409873696953e-02 0.000000000000e+00 0.000000000000e+00
5.277500000000e+02 1.978679858027e-01 0.000000000000e+00 0.000000000000e+00
5.280000000000e+02 3.164235973094e-01 0.000000000000e+00 0.000000000000e+00
5.282500000000e+02 4.243758693322e-01 0.000000000000e+00 0.000000000000e+00
5.285000000000e+02 5.078586032737e-01 0.000000000000e+00 0.000000000000e+00
5.287500000000e+02 5.555415468433e-01 0.000000000000e+00 0.000000000000e+00
5.290000000000e+02 5.592688302642e-01 0.000000000000e+00 0.000000000000e+00
5.292500000000e+02 5.143301252400e-01 0.000000000000e+00 0.000000000000e+00
5.295000000000e+02 4.194265108941e-01 0.000000000000e+00 0.000000000000e+00
5.297500000000e+02 2.764295914191e-01 0.000000000000e+00 0.000000000000e+00
5.300000000000e+02 9.004465495991e-02 0.000000000000e+00 0.000000000000e+00
5.302500000000e+02 -1.325243891392e-01 0.000000000000e+00 0.000000000000e+00
5.305000000000e+02 -3.818451067423e-01 0.000000000000e+00 0.000000000000e+00
5.307500000000e+02 -6.464466365657e-01 0.000000000000e+00 0.000000000000e+00
5.310000000000e+02 -9.129659522090e-01 0.000000000000e+00 0.000000000000e+00
5.312500000000e+02 -1.166329346184e+00 0.000000000000e+00 0.000000000000e+00
5.315000000000e+02 -1.390072741192e+00 0.000000000000e+00 0.000000000000e+00
5.317500000000e+02 -1.566903771628e+00 0.000000000000e+00 0.000000000000e+00
5.320000000000e+02 -1.679580403034e+00 0.000000000000e+00 0.000000000000e+00
5.322500000000e+02 -1.712128046687e+00 0.000000000000e+00 0.000000000000e+00
5.325000000000e+02 -1.651347476970e+00 0.000000000000e+00 0.000000000000e+00
5.327500000000e+02 -1.488490960194e+00 0.000000000000e+00 0.000000000000e+00
5.330000000000e+02 -1.220917411523e+00 0.000000000000e+00 0.000000000000e+00
5.332500000000e+02 -8.534923922315e-01 0.000000000000e+00 0.000000000000e+00
5.335000000000e+02 -3.994860475756e-01 0.000000000000e+00 0.000000000000e+00
5.337500000000e+02 1.192521819617e-01 0.000000000000e+00 0.000000000000e+00
5.340000000000e+02 6.729987839405e-01 0.000000000000e+00 0.000000000000e+00
5.342500000000e+02 1.225800858513e+00 0.000000000000e+00 0.000000000000e+00
5.345000000000e+02 1.738001596867e+00 0.000000000000e+00 0.000000000000e+00
5.347500000000e+02 2.169464566266e+00 0.000000000000e+00 0.000000000000e+00
5.350000000000e+02 2.483204176443e+00 0.000000000000e+00 0.000000000000e+00
5.352500000000e+02 2.649048818395e+00 0.000000000000e+00 0.000000000000e+00
5.355000000000e+02 2.646925725245e+00 0.000000000000e+00 0.000000000000e+00
5.357500000000e+02 2.469370683636e+00 0.000000000000e+00 0.000000000000e+00
5.360000000000e+02 2.122932346753e+00 0.000000000000e+00 0.000000000000e+00
5.362500000000e+02 1.628253618021e+00 0.000000000000e+00 0.000000000000e+00
5.365000000000e+02 1.018758166382e+00 0.000000000000e+00 0.000000000000e+00
5.367500000000e+02 3.380303383919e-01 0.000000000000e+00 0.000000000000e+00
5.370000000000e+02 -3.638692289162e-01 0.000000000000e+00 0.000000000000e+00
5.372500000000e+02 -1.034782469119e+00 0.000000000000e+00 0.000000000000e+00
5.375000000000e+02 -1.625073396483e+00 0.000000000000e+00 0.000000000000e+00
5.377500000000e+02 -2.092005160386e+00 0.000000000000e+00 0.000000000000e+00
5.380000000000e+02 -2.403420754573e+00 0.000000000000e+00 0.000000000000e+00
5.382500000000e+02 -2.540357022740e+00 0.000000000000e+00 0.000000000000e+00
5.385000000000e+02 -2.498347957852e+00 0.000000000000e+00 0.000000000000e+00
5.387500000000e+02 -2.287325384049e+00 0.000000000000e+00 0.000000000000e+00
5.390000000000e+02 -1.930182772022e+00 0.000000000000e+00 0.000000000000e+00
5.392500000000e+02 -1.460210871681e+00 0.000000000000e+00 0.000000000000e+00
5.395000000000e+02 -9.177245216928e-01 0.000000000000e+00 0.000000000000e+00
5.397500000000e+02 -3.462660834879e-01 0.000000000000e+00 0.000000000000e+00
5.400000000000e+02 2.112131084102e-01 0.000000000000e+00 0.000000000000e+00
5.402500000000e+02 7.158243673825e-01 0.000000000000e+00 0.000000000000e+00
5.405000000000e+02 1.135569975596e+00 0.000000000000e+00 0.000000000000e+00
5.407500000000e+02 1.447331068515e+00 0.000000000000e+00 0.000000000000e+00
5.410000000000e+02 1.637927860558e+00 0.000000000000e+00 0.000000000000e+00
5.412500000000e+02 1.704269587671e+00 0.000000000000e+00 0.000000000000e+00
5.415000000000e+02 1.652697389287e+00 0.000000000000e+00 0.000000000000e+00
5.417500000000e+02 1.497681549834e+00 0.000000000000e+00 0.000000000000e+00
5.420000000000e+02 1.260061813697e+00 0.000000000000e+00 0.000000000000e+00
5.422500000000e+02 9.650183228528e-01 0.000000000000e+00 0.000000000000e+00
5.425000000000e+02 6.399382776516e-01 0.000000000000e+00 0.000000000000e+00
5.427500000000e+02 3.123097862242e-01 0.000000000000e+00 0.000000000000e+00
5.430000000000e+02 7.740275601185e-03 0.000000000000e+00 0.000000000000e+00
5.432500000000e+02 -2.518286975712e-01 0.000000000000e+00 0.000000000000e+00
5.435000000000e+02 -4.496500238259e-01 0.000000000000e+00 0.000000000000e+00
5.437500000000e+02 -5.753799833850e-01 0.000000000000e+00 0.000000000000e+00
5.440000000000e+02 -6.258917368915e-01 0.000000000000e+00 0.000000000000e+00
5.442500000000e+02 -6.056032380145e-01 0.000000000000e+00 0.000000000000e+00
5.445000000000e+02 -5.262242336686e-01 0.000000000000e+00 0.000000000000e+00
5.447500000000e+02 -4.058411673638e-01 0.000000000000e+00 0.000000000000e+00
5.450000000000e+02 -2.672995633155e-01 0.000000000000e+00 0.000000000000e+00
5.452500000000e+02 -1.359128260651e-01 0.000000000000e+00 0.000000000000e+00
5.455000000000e+02 -3.661964500973e-02 0.000000000000e+00 0.000000000000e+00
5.457500000000e+02 9.182217792865e-03 0.000000000000e+00 0.000000000000e+00
5.460000000000e+02 -1.320271464358e-02 0.000000000000e+00 0.000000000000e+00
5.462500000000e+02 -1.090150013515e-01 0.000000000000e+00 0.000000000000e+00
5.465000000000e+02 -2.721302600333e-01 0.000000000000e+00 0.000000000000e+00
5.467500000000e+02 -4.843943910308e-01 0.000000000000e+00 0.000000000000e+00
5.470000000000e+02 -7.165061954155e-01 0.000000000000e+00 0.000000000000e+00
5.472500000000e+02 -9.305824638667e-01 0.000000000000e+00 0.000000000000e+00
5.475000000000e+02 -1.084321512959e+00 0.000000000000e+00 0.000000000000e+00
5.477500000000e+02 -1.136435771160e+00 0.000000000000e+00 0.000000000000e+00
5.480000000000e+02 -1.052786636883e+00 0.000000000000e+00 0.000000000000e+00
5.482500000000e+02 -8.124637458147e-01 0.000000000000e+00 0.000000000000e+00
5.485000000000e+02 -4.129426097116e-01 0.000000000000e+00 0.000000000000e+00
5.487500000000e+02 1.265418871308e-01 0.000000000000e+00 0.000000000000e+00
5.490000000000e+02 7.641380671752e-01 0.000000000000e+00 0.000000000000e+00
5.492500000000e+02 1.437512589427e+00 0.000000000000e+00 0.000000000000e+00
5.495000000000e+02 2.069095768689e+00 0.000000000000e+00 0.000000000000e+00
5.497500000000e+02 2.574132287565e+00 0.000000000000e+00 0.000000000000e+00
5.500000000000e+02 2.870800520649e+00 0.000000000000e+00 0.000000000000e+00
5.502500000000e+02 2.891283867586e+00 0.000000000000e+00 0.000000000000e+00
5.505000000000e+02 2.592410737369e+00 0.000000000000e+00 0.000000000000e+00
5.507500000000e+02 1.964377073286e+00 0.000000000000e+00 0.000000000000e+00
5.510000000000e+02 1.036158961680e+00 0.000000000000e+00 0.000000000000e+00
5.512500000000e+02 -1.234797774731e-01 0.000000000000e+00 0.000000000000e+00
5.515000000000e+02 -1.410000333949e+00 0.000000000000e+00 0.000000000000e+00
5.517500000000e+02 -2.692124460895e+00 0.000000000000e+00 0.000000000000e+00
5.520000000000e+02 -3.825222288783e+00 0.000000000000e+00 0.000000000000e+00
5.522500000000e+02 -4.667736559964e+00 0.000000000000e+00 0.000000000000e+00
5.525000000000e+02 -5.098801565632e+00 0.000000000000e+00 0.000000000000e+00
5.527500000000e+02 -5.034891288184e+00 0.000000000000e+00 0.000000000000e+00
5.530000000000e+02 -4.443270846376e+00 0.000000000000e+00 0.000000000000e+00
5.532500000000e+02 -3.350257877002e+00 0.000000000000e+00 0.000000000000e+00
5.535000000000e+02 -1.842817307378e+00 0.000000000000e+00 0.000000000000e+00
5.537500000000e+02 -6.276563643529e-02 0.000000000000e+00 0.000000000000e+00
5.540000000000e+02 1.806234917945e+00 0.000000000000e+00 0.000000000000e+00
5.542500000000e+02 3.557767060495e+00 0.000000000000e+00 0.000000000000e+00
5.545000000000e+02 4.985846576928e+00 0.000000000000e+00 0.000000000000e+00
5.547500000000e+02 5.909562411950e+00 0.000000000000e+00 0.000000000000e+00
5.550000000000e+02 6.196168857754e+00 0.000000000000e+00 0.000000000000e+00
5.552500000000e+02 5.779645462988e+00 0.000000000000e+00 0.000000000000e+00
5.555000000000e+02 4.672144890396e+00 0.000000000000e+00 0.000000000000e+00
5.557500000000e+02 2.966511178762e+00 0.000000000000e+00 0.000000000000e+00
5.560000000000e+02 8.290895203739e-01 0.000000000000e+00 0.000000000000e+00
5.562500000000e+02 -1.516758562883e+00 0.000000000000e+00 0.000000000000e+00
5.565000000000e+02 -3.814822802362e+00 0.000000000000e+00 0.000000000000e+00
5.567500000000e+02 -5.805236242297e+00 0.000000000000e+00 0.000000000000e+00
5.570000000000e+02 -7.255282304568e+00 0.000000000000e+00 0.000000000000e+00
5.572500000000e+02 -7.988062308368e+00 0.000000000000e+00 0.000000000000e+00
5.575000000000e+02 -7.905391662087e+00 0.000000000000e+00 0.000000000000e+00
5.577500000000e+02 -7.001885925166e+00 0.000000000000e+00 0.000000000000e+00
5.580000000000e+02 -5.368201537817e+00 0.000000000000e+00 0.000000000000e+00
5.582500000000e+02 -3.182694377686e+00 0.000000000000e+00 0.000000000000e+00
5.585000000000e+02 -6.921937960758e-01 0.000000000000e+00 0.000000000000e+00
5.587500000000e+02 1.816021269151e+00 0.000000000000e+00 0.000000000000e+00
5.590000000000e+02 4.047795392928e+00 0.000000000000e+00 0.000000000000e+00
5.592500000000e+02 5.737191752384e+00 0.000000000000e+00 0.000000000000e+00
5.595000000000e+02 6.678797829870e+00 0.000000000000e+00 0.000000000000e+00
5.597500000000e+02 6.753189377728e+00 0.000000000000e+00 0.000000000000e+00
5.600000000000e+02 5.942281370553e+00 0.000000000000e+00 0.000000000000e+00
5.602500000000e+02 4.332507894845e+00 0.000000000000e+00 0.000000000000e+00
5.605000000000e+02 2.105270012888e+00 0.000000000000e+00 0.000000000000e+00
5.607500000000e+02 -4.843166374333e-01 0.000000000000e+00 0.000000000000e+00
5.610000000000e+02 -3.137858408057e+00 0.000000000000e+00 0.000000000000e+00
5.612500000000e+02 -5.549605457252e+00 0.000000000000e+00 0.000000000000e+00
5.615000000000e+02 -7.443435165841e+00 0.000000000000e+00 0.000000000000e+00
5.617500000000e+02 -8.606305623663e+00 0.000000000000e+00 0.000000000000e+00
5.620000000000e+02 -8.914003859603e+00 0.000000000000e+00 0.000000000000e+00
5.622500000000e+02 -8.345965024487e+00 0.000000000000e+00 0.000000000000e+00
5.625000000000e+02 -6.987306559322e+00 0.000000000000e+00 0.000000000000e+00
5.627500000000e+02 -5.017831248534e+00 0.000000000000e+00 0.000000000000e+00
5.630000000000e+02 -2.689398115703e+00 0.000000000000e+00 0.000000000000e+00
5.632500000000e+02 -2.945280015417e-01 0.000000000000e+00 0.000000000000e+00
5.635000000000e+02 1.869788517712e+00 0.000000000000e+00 0.000000000000e+00
5.637500000000e+02 3.538521743742e+00 0.000000000000e+00 0.000000000000e+00
5.640000000000e+02 4.510706568947e+00 0.000000000000e+00 0.000000000000e+00
5.642500000000e+02 4.673232015404e+00 0.000000000000e+00 0.000000000000e+00
5.645000000000e+02 4.013414871807e+00 0.000000000000e+00 0.000000000000e+00
5.647500000000e+02 2.618905491865e+00 0.000000000000e+00 0.000000000000e+00
5.650000000000e+02 6.650977588858e-01 0.000000000000e+00 0.000000000000e+00
5.652500000000e+02 -1.608198436851e+00 0.000000000000e+00 0.000000000000e+00
5.655000000000e+02 -3.927720432211e+00 0.000000000000e+00 0.000000000000e+00
5.657500000000e+02 -6.021321240552e+00 0.000000000000e+00 0.000000000000e+00
5.660000000000e+02 -7.651714550804e+00 0.000000000000e+00 0.000000000000e+00
5.662500000000e+02 -8.645145079471e+00 0.000000000000e+00 0.000000000000e+00
5.665000000000e+02 -8.911455283221e+00 0.000000000000e+00 0.000000000000e+00
5.667500000000e+02 -8.453184446977e+00 0.000000000000e+00 0.000000000000e+00
5.670000000000e+02 -7.362785391740e+00 0.000000000000e+00 0.000000000000e+00
5.672500000000e+02 -5.808584038531e+00 0.000000000000e+00 0.000000000000e+00
5.675000000000e+02 -4.011535618644e+00 0.000000000000e+00 0.000000000000e+00
5.677500000000e+02 -2.215964417900e+00 0.000000000000e+00 0.000000000000e+00
5.680000000000e+02 -6.581698269287e-01 0.000000000000e+00 0.000000000000e+00
5.682500000000e+02 4.630413279084e-01 0.000000000000e+00 0.000000000000e+00
5.685000000000e+02 1.010189209210e+00 0.000000000000e+00 0.000000000000e+00
5.687500000000e+02 9.224398914688e-01 0.000000000000e+00 0.000000000000e+00
5.690000000000e+02 2.207036179433e-01 0.000000000000e+00 0.000000000000e+00
5.692500000000e+02 -9.978261913648e-01 0.000000000000e+00 0.000000000000e+00
5.695000000000e+02 -2.574659524496e+00 0.000000000000e+00 0.000000000000e+00
5.697500000000e+02 -4.312290227188e+00 0.000000000000e+00 0.000000000000e+00
5.700000000000e+02 -6.000666700737e+00 0.000000000000e+00 0.000000000000e+00
5.702500000000e+02 -7.444308252620e+00 0.000000000000e+00 0.000000000000e+00
5.705000000000e+02 -8.486557238286e+00 0.000000000000e+00 0.000000000000e+00
5.707500000000e+02 -9.027948197130e+00 0.000000000000e+00 0.000000000000e+00
5.710000000000e+02 -9.036543479185e+00 0.000000000000e+00 0.000000000000e+00
5.712500000000e+02 -8.549203902942e+00 0.000000000000e+00 0.000000000000e+00
5.715000000000e+02 -7.663977250960e+00 0.000000000000e+00 0.000000000000e+00
5.717500000000e+02 -6.524933975944e+00 0.000000000000e+00 0.000000000000e+00
5.720000000000e+02 -5.301709992611e+00 0.000000000000e+00 0.000000000000e+00
5.722500000000e+02 -4.166616341919e+00 0.000000000000e+00 0.000000000000e+00
5.725000000000e+02 -3.272378222048e+00 0.000000000000e+00 0.000000000000e+00
5.727500000000e+02 -2.733359846714e+00 0.000000000000e+00 0.000000000000e+00
5.730000000000e+02 -2.612559860635e+00 0.000000000000e+00 0.000000000000e+00
5.732500000000e+02 -2.915814442999e+00 0.000000000000e+00 0.000000000000e+00
5.735000000000e+02 -3.593644590281e+00 0.000000000000e+00 0.000000000000e+00
5.737500000000e+02 -4.550168536282e+00 0.000000000000e+00 0.000000000000e+00
5.740000000000e+02 -5.657604267413e+00 0.000000000000e+00 0.000000000000e+00
5.742500000000e+02 -6.774223566932e+00 0.000000000000e+00 0.000000000000e+00
5.745000000000e+02 -7.763265278387e+00 0.000000000000e+00 0.000000000000e+00
5.747500000000e+02 -8.510304412901e+00 0.000000000000e+00 0.000000000000e+00
5.750000000000e+02 -8.936891385488e+00 0.000000000000e+00 0.000000000000e+00
5.752500000000e+02 -9.008865198674e+00 0.000000000000e+00 0.000000000000e+00
5.755000000000e+02 -8.738515558330e+00 0.000000000000e+00 0.000000000000e+00
5.757500000000e+02 -8.180611632801e+00 0.000000000000e+00 0.000000000000e+00
5.760000000000e+02 -7.423115116716e+00 0.000000000000e+00 0.000000000000e+00
5.762500000000e+02 -6.574049240472e+00 0.000000000000e+00 0.000000000000e+00
5.765000000000e+02 -5.746424490511e+00 0.000000000000e+00 0.000000000000e+00
5.767500000000e+02 -5.043280774142e+00 0.000000000000e+00 0.000000000000e+00
5.770000000000e+02 -4.544787190249e+00 0.000000000000e+00 0.000000000000e+00
5.772500000000e+02 -4.298974039321e+00 0.000000000000e+00 0.000000000000e+00
5.775000000000e+02 -4.317117961341e+00 0.000000000000e+00 0.000000000000e+00
5.777500000000e+02 -4.574142363869e+00 0.000000000000e+00 0.000000000000e+00
5.780000000000e+02 -5.013723330209e+00 0.000000000000e+00 0.000000000000e+00
5.782500000000e+02 -5.557194602893e+00 0.000000000000e+00 0.000000000000e+00
5.785000000000e+02 -6.114898025413e+00 0.000000000000e+00 0.000000000000e+00
5.787500000000e+02 -6.598378442884e+00 0.000000000000e+00 0.000000000000e+00
5.790000000000e+02 -6.931796075406e+00 0.000000000000e+00 0.000000000000e+00
5.792500000000e+02 -7.061116251490e+00 0.000000000000e+00 0.000000000000e+00
5.795000000000e+02 -6.960000299566e+00 0.000000000000e+00 0.000000000000e+00
5.797500000000e+02 -6.631805459789e+00 0.000000000000e+00 0.000000000000e+00
5.800000000000e+02 -6.107636573194e+00 0.000000000000e+00 0.000000000000e+00
5.802500000000e+02 -5.440906002928e+00 0.000000000000e+00 0.000000000000e+00
5.805000000000e+02 -4.699285514504e+00 0.000000000000e+00 0.000000000000e+00
5.807500000000e+02 -3.955224307759e+00 0.000000000000e+00 0.000000000000e+00
5.810000000000e+02 -3.276331154292e+00 0.000000000000e+00 0.000000000000e+00
5.812500000000e+02 -2.716868880105e+00 0.000000000000e+00 0.000000000000e+00
5.815000000000e+02 -2.311402106351e+00 0.000000000000e+00 0.000000000000e+00
5.817500000000e+02 -2.071309348219e+00 0.000000000000e+00 0.000000000000e+00
5.820000000000e+02 -1.984467041827e+00 0.000000000000e+00 0.000000000000e+00
5.822500000000e+02 -2.017991221979e+00 0.000000000000e+00 0.000000000000e+00
5.825000000000e+02 -2.123537026392e+00 0.000000000000e+00 0.000000000000e+00
5.827500000000e+02 -2.244353932317e+00 0.000000000000e+00 0.000000000000e+00
5.830000000000e+02 -2.323109510559e+00 0.000000000000e+00 0.000000000000e+00
5.832500000000e+02 -2.309443786383e+00 0.000000000000e+00 0.000000000000e+00
5.835000000000e+02 -2.166299505766e+00 0.000000000000e+00 0.000000000000e+00
5.837500000000e+02 -1.874273479959e+00 0.000000000000e+00 0.000000000000e+00
5.840000000000e+02 -1.433519843880e+00 0.000000000000e+00 0.000000000000e+00
5.842500000000e+02 -8.630675715668e-01 0.000000000000e+00 0.000000000000e+00
5.845000000000e+02 -1.977483479619e-01 0.000000000000e+00 0.000000000000e+00
5.847500000000e+02 5.167748060251e-01 0.000000000000e+00 0.000000000000e+00
5.850000000000e+02 1.230167736235e+00 0.000000000000e+00 0.000000000000e+00
5.852500000000e+02 1.893942057507e+00 0.000000000000e+00 0.000000000000e+00
5.855000000000e+02 2.467484100588e+00 0.000000000000e+00 0.000000000000e+00
5.857500000000e+02 2.922844921246e+00 0.000000000000e+00 0.000000000000e+00
5.860000000000e+02 3.247724420853e+00 0.000000000000e+00 0.000000000000e+00
5.862500000000e+02 3.446330798319e+00 0.000000000000e+00 0.000000000000e+00
5.865000000000e+02 3.538075850382e+00 0.000000000000e+00 0.000000000000e+00
5.867500000000e+02 3.554341489357e+00 0.000000000000e+00 0.000000000000e+00
5.870000000000e+02 3.533789482630e+00 0.000000000000e+00 0.000000000000e+00
5.872500000000e+02 3.516856842903e+00 0.000000000000e+00 0.000000000000e+00
5.875000000000e+02 3.540164454736e+00 0.000000000000e+00 0.000000000000e+00
5.877500000000e+02 3.631558293775e+00 0.000000000000e+00 0.000000000000e+00
5.880000000000e+02 3.806404463045e+00 0.000000000000e+00 0.000000000000e+00
5.882500000000e+02 4.065585598960e+00 0.000000000000e+00 0.000000000000e+00
5.885000000000e+02 4.395420249014e+00 0.000000000000e+00 0.000000000000e+00
5.887500000000e+02 4.769477763821e+00 0.000000000000e+00 0.000000000000e+00
5.890000000000e+02 5.152020526271e+00 0.000000000000e+00 0.000000000000e+00
5.892500000000e+02 5.502602842664e+00 0.000000000000e+00 0.000000000000e+00
5.895000000000e+02 5.781216255003e+00 0.000000000000e+00 0.000000000000e+00
5.897500000000e+02 5.953310989417e+00 0.000000000000e+00 0.000000000000e+00
5.900000000000e+02 5.994049252543e+00 0.000000000000e+00 0.000000000000e+00
5.902500000000e+02 5.891253856351e+00 0.000000000000e+00 0.000000000000e+00
5.905000000000e+02 5.646690728975e+00 0.000000000000e+00 0.000000000000e+00
5.907500000000e+02 5.275543437342e+00 0.000000000000e+00 0.000000000000e+00
5.910000000000e+02 4.804173604457e+00 0.000000000000e+00 0.000000000000e+00
5.912500000000e+02 4.266482814402e+00 0.000000000000e+00 0.000000000000e+00
5.915000000000e+02 3.699370899006e+00 0.000000000000e+00 0.000000000000e+00
5.917500000000e+02 3.137899490226e+00 0.000000000000e+00 0.000000000000e+00
5.920000000000e+02 2.610803885260e+00 0.000000000000e+00 0.000000000000e+00
5.922500000000e+02 2.136946356211e+00 0.000000000000e+00 0.000000000000e+00
5.925000000000e+02 1.723176645799e+00 0.000000000000e+00 0.000000000000e+00
5.927500000000e+02 1.363877185015e+00 0.000000000000e+00 0.000000000000e+00
5.930000000000e+02 1.042246164097e+00 0.000000000000e+00 0.000000000000e+00
5.932500000000e+02 7.331404067039e-01 0.000000000000e+00 0.000000000000e+00
5.935000000000e+02 4.070924566257e-01 0.000000000000e+00 0.000000000000e+00
5.937500000000e+02 3.495982030528e-02 0.000000000000e+00 0.000000000000e+00
5.940000000000e+02 -4.074202670344e-01 0.000000000000e+00 0.000000000000e+00
5.942500000000e+02 -9.351984702445e-01 0.000000000000e+00 0.000000000000e+00
5.945000000000e+02 -1.551648898250e+00 0.000000000000e+00 0.000000000000e+00
5.947500000000e+02 -2.246862747163e+00 0.000000000000e+00 0.000000000000e+00
5.950000000000e+02 -2.998182496620e+00 0.000000000000e+00 0.000000000000e+00
5.952500000000e+02 -3.772326658555e+00 0.000000000000e+00 0.000000000000e+00
5.955000000000e+02 -4.528929030945e+00 0.000000000000e+00 0.000000000000e+00
5.957500000000e+02 -5.225027202322e+00 0.000000000000e+00 0.000000000000e+00
5.960000000000e+02 -5.819908299820e+00 0.000000000000e+00 0.000000000000e+00
5.962500000000e+02 -6.279672965576e+00 0.000000000000e+00 0.000000000000e+00
5.965000000000e+02 -6.580917843230e+00 0.000000000000e+00 0.000000000000e+00
5.967500000000e+02 -6.713057317777e+00 0.000000000000e+00 0.000000000000e+00
5.970000000000e+02 -6.678990659277e+00 0.000000000000e+00 0.000000000000e+00
5.972500000000e+02 -6.494045920998e+00 0.000000000000e+00 0.000000000000e+00
5.975000000000e+02 -6.183366239723e+00 0.000000000000e+00 0.000000000000e+00
5.977500000000e+02 -5.778115522057e+00 0.000000000000e+00 0.000000000000e+00
5.980000000000e+02 -5.311039858384e+00 0.000000000000e+00 0.000000000000e+00
5.982500000000e+02 -4.812006423410e+00 0.000000000000e+00 0.000000000000e+00
5.985000000000e+02 -4.304141259716e+00 0.000000000000e+00 0.000000000000e+00
5.987500000000e+02 -3.801101165433e+00 0.000000000000e+00 0.000000000000e+00
5.990000000000e+02 -3.305854747748e+00 0.000000000000e+00 0.000000000000e+00
5.992500000000e+02 -2.811135656669e+00 0.000000000000e+00 0.000000000000e+00
5.995000000000e+02 -2.301496409466e+00 0.000000000000e+00 0.000000000000e+00
5.997500000000e+02 -1.756666565977e+00 0.000000000000e+00 0.000000000000e+00
6.000000000000e+02 -1.155735491378e+00 0.000000000000e+00 0.000000000000e+00
6.002500000000e+02 -4.815630340171e-01 0.000000000000e+00 0.000000000000e+00
6.005000000000e+02 2.752126109206e-01 0.000000000000e+00 0.000000000000e+00
6.007500000000e+02 1.113147078020e+00 0.000000000000e+00 0.000000000000e+00
6.010000000000e+02 2.018385700913e+00 0.000000000000e+00 0.000000000000e+00
6.012500000000e+02 2.964731724586e+00 0.000000000000e+00 0.000000000000e+00
6.015000000000e+02 3.915406263583e+00 0.000000000000e+00 0.000000000000e+00
6.017500000000e+02 4.826287823774e+00 0.000000000000e+00 0.000000000000e+00
6.020000000000e+02 5.650217434713e+00 0.000000000000e+00 0.000000000000e+00
6.022500000000e+02 6.341811368009e+00 0.000000000000e+00 0.000000000000e+00
6.025000000000e+02 6.862156755999e+00 0.000000000000e+00 0.000000000000e+00
6.027500000000e+02 7.182784969151e+00 0.000000000000e+00 0.000000000000e+00
6.030000000000e+02 7.288420043020e+00 0.000000000000e+00 0.000000000000e+00
6.032500000000e+02 7.178169859749e+00 0.000000000000e+00 0.000000000000e+00
6.035000000000e+02 6.865041850369e+00 0.000000000000e+00 0.000000000000e+00
6.037500000000e+02 6.373892418194e+00 0.000000000000e+00 0.000000000000e+00
6.040000000000e+02 5.738128191922e+00 0.000000000000e+00 0.000000000000e+00
6.042500000000e+02 4.995638599569e+00 0.000000000000e+00 0.000000000000e+00
6.045000000000e+02 4.184531094863e+00 0.000000000000e+00 0.000000000000e+00
6.047500000000e+02 3.339250698246e+00 0.000000000000e+00 0.000000000000e+00
6.050000000000e+02 2.487594028205e+00 0.000000000000e+00 0.000000000000e+00
6.052500000000e+02 1.648985986586e+00 0.000000000000e+00 0.000000000000e+00
6.055000000000e+02 8.341958949853e-01 0.000000000000e+00 0.000000000000e+00
6.057500000000e+02 4.645709394212e-02 0.000000000000e+00 0.000000000000e+00
6.060000000000e+02 -7.162495439948e-01 0.000000000000e+00 0.000000000000e+00
6.062500000000e+02 -1.458153126671e+00 0.000000000000e+00 0.000000000000e+00
6.065000000000e+02 -2.182400312486e+00 0.000000000000e+00 0.000000000000e+00
6.067500000000e+02 -2.888050699854e+00 0.000000000000e+00 0.000000000000e+00
6.070000000000e+02 -3.567848065479e+00 0.000000000000e+00 0.000000000000e+00
6.072500000000e+02 -4.207135467801e+00 0.000000000000e+00 0.000000000000e+00
6.075000000000e+02 -4.784110079233e+00 0.000000000000e+00 0.000000000000e+00
6.077500000000e+02 -5.271414687151e+00 0.000000000000e+00 0.000000000000e+00
6.080000000000e+02 -5.638865962956e+00 0.000000000000e+00 0.000000000000e+00
6.082500000000e+02 -5.856952986555e+00 0.000000000000e+00 0.000000000000e+00
6.085000000000e+02 -5.900626532299e+00 0.000000000000e+00 0.000000000000e+00
6.087500000000e+02 -5.752855639232e+00 0.000000000000e+00 0.000000000000e+00
6.090000000000e+02 -5.407458254707e+00 0.000000000000e+00 0.000000000000e+00
6.092500000000e+02 -4.870811805746e+00 0.000000000000e+00 0.000000000000e+00
6.095000000000e+02 -4.162202238483e+00 0.000000000000e+00 0.000000000000e+00
6.097500000000e+02 -3.312753831921e+00 0.000000000000e+00 0.000000000000e+00
6.100000000000e+02 -2.363070427383e+00 0.000000000000e+00 0.000000000000e+00
6.102500000000e+02 -1.359885043717e+00 0.000000000000e+00 0.000000000000e+00
6.105000000000e+02 -3.521363689763e-01 0.000000000000e+00 0.000000000000e+00
6.107500000000e+02 6.130484847346e-01 0.000000000000e+00 0.000000000000e+00
6.110000000000e+02 1.493992012718e+00 0.000000000000e+00 0.000000000000e+00
6.112500000000e+02 2.257322805901e+00 0.000000000000e+00 0.000000000000e+00
6.115000000000e+02 2.879770686082e+00 0.000000000000e+00 0.000000000000e+00
6.117500000000e+02 3.348775713724e+00 0.000000000000e+00 0.000000000000e+00
6.120000000000e+02 3.661950402372e+00 0.000000000000e+00 0.000000000000e+00
6.122500000000e+02 3.825583717078e+00 0.000000000000e+00 0.000000000000e+00
6.125000000000e+02 3.852488924088e+00 0.000000000000e+00 0.000000000000e+00
6.127500000000e+02 3.759560258408e+00 0.000000000000e+00 0.000000000000e+00
6.130000000000e+02 3.565408918982e+00 0.000000000000e+00 0.000000000000e+00
6.132500000000e+02 3.288399150361e+00 0.000000000000e+00 0.000000000000e+00
6.135000000000e+02 2.945310425181e+00 0.000000000000e+00 0.000000000000e+00
6.137500000000e+02 2.550728723074e+00 0.000000000000e+00 0.000000000000e+00
6.140000000000e+02 2.117139004902e+00 0.000000000000e+00 0.000000000000e+00
6.142500000000e+02 1.655573048743e+00 0.000000000000e+00 0.000000000000e+00
6.145000000000e+02 1.176579920322e+00 0.000000000000e+00 0.000000000000e+00
6.147500000000e+02 6.912430946324e-01 0.000000000000e+00 0.000000000000e+00
6.150000000000e+02 2.119739539807e-01 0.000000000000e+00 0.000000000000e+00
6.152500000000e+02 -2.471365155859e-01 0.000000000000e+00 0.000000000000e+00
6.155000000000e+02 -6.705373920702e-01 0.000000000000e+00 0.000000000000e+00
6.157500000000e+02 -1.042028713570e+00 0.000000000000e+00 0.000000000000e+00
6.160000000000e+02 -1.346071129267e+00 0.000000000000e+00 0.000000000000e+00
6.162500000000e+02 -1.569405338182e+00 0.000000000000e+00 0.000000000000e+00
6.165000000000e+02 -1.702727302256e+00 0.000000000000e+00 0.000000000000e+00
6.167500000000e+02 -1.742141941532e+00 0.000000000000e+00 0.000000000000e+00
6.170000000000e+02 -1.690140013144e+00 0.000000000000e+00 0.000000000000e+00
6.172500000000e+02 -1.555906402733e+00 0.000000000000e+00 0.000000000000e+00
6.175000000000e+02 -1.354862848626e+00 0.000000000000e+00 0.000000000000e+00
6.177500000000e+02 -1.107459111661e+00 0.000000000000e+00 0.000000000000e+00
6.180000000000e+02 -8.373363929470e-01 0.000000000000e+00 0.000000000000e+00
6.182500000000e+02 -5.690784269391e-01 0.000000000000e+00 0.000000000000e+00
6.185000000000e+02 -3.258252810761e-01 0.000000000000e+00 0.000000000000e+00
6.187500000000e+02 -1.270438469880e-01 0.000000000000e+00 0.000000000000e+00
6.190000000000e+02 1.327483253029e-02 0.000000000000e+00 0.000000000000e+00
6.192500000000e+02 8.778334750492e-02 0.000000000000e+00 0.000000000000e+00
6.195000000000e+02 9.619273294248e-02 0.000000000000e+00 0.000000000000e+00
6.197500000000e+02 4.491965494535e-02 0.000000000000e+00 0.000000000000e+00
6.200000000000e+02 -5.394788123854e-02 0.000000000000e+00 0.000000000000e+00
6.202500000000e+02 -1.841971176456e-01 0.000000000000e+00 0.000000000000e+00
6.205000000000e+02 -3.273267657606e-01 0.000000000000e+00 0.000000000000e+00
6.207500000000e+02 -4.644329276345e-01 0.000000000000e+00 0.000000000000e+00
6.210000000000e+02 -5.779242443358e-01 0.000000000000e+00 0.000000000000e+00
6.212500000000e+02 -6.528965485406e-01 0.000000000000e+00 0.000000000000e+00
6.215000000000e+02 -6.780689395311e-01 0.000000000000e+00 0.000000000000e+00
6.217500000000e+02 -6.462622905820e-01 0.000000000000e+00 0.000000000000e+00
6.220000000000e+02 -5.544736053696e-01 0.000000000000e+00 0.000000000000e+00
6.222500000000e+02 -4.036529783523e-01 0.000000000000e+00 0.000000000000e+00
6.225000000000e+02 -1.983156714338e-01 0.000000000000e+00 0.000000000000e+00
6.227500000000e+02 5.388320930928e-02 0.000000000000e+00 0.000000000000e+00
6.230000000000e+02 3.425171517174e-01 0.000000000000e+00 0.000000000000e+00
6.232500000000e+02 6.546589372958e-01 0.000000000000e+00 0.000000000000e+00
6.235000000000e+02 9.750745886845e-01 0.000000000000e+00 0.000000000000e+00
6.237500000000e+02 1.286418209125e+00 0.000000000000e+00 0.000000000000e+00
6.240000000000e+02 1.569543950863e+00 0.000000000000e+00 0.000000000000e+00
6.242500000000e+02 1.804062083500e+00 0.000000000000e+00 0.000000000000e+00
6.245000000000e+02 1.969244206912e+00 0.000000000000e+00 0.000000000000e+00
6.247500000000e+02 2.045329332703e+00 0.000000000000e+00 0.000000000000e+00
6.250000000000e+02 2.015205227972e+00 0.000000000000e+00 0.000000000000e+00
6.252500000000e+02 1.866350567702e+00 0.000000000000e+00 0.000000000000e+00
6.255000000000e+02 1.592838743821e+00 0.000000000000e+00 0.000000000000e+00
6.257500000000e+02 1.197139912196e+00 0.000000000000e+00 0.000000000000e+00
6.260000000000e+02 6.914281462701e-01 0.000000000000e+00 0.000000000000e+00
6.262500000000e+02 9.811483058082e-02 0.000000000000e+00 0.000000000000e+00
6.265000000000e+02 -5.506094826403e-01 0.000000000000e+00 0.000000000000e+00
6.267500000000e+02 -1.214339222422e+00 0.000000000000e+00 0.000000000000e+00
6.270000000000e+02 -1.847104665363e+00 0.000000000000e+00 0.000000000000e+00
6.272500000000e+02 -2.400943496633e+00 0.000000000000e+00 0.000000000000e+00
6.275000000000e+02 -2.830088069259e+00 0.000000000000e+00 0.000000000000e+00
6.277500000000e+02 -3.095353104761e+00 0.000000000000e+00 0.000000000000e+00
6.280000000000e+02 -3.168244987981e+00 0.000000000000e+00 0.000000000000e+00
6.282500000000e+02 -3.034308984896e+00 0.000000000000e+00 0.000000000000e+00
6.285000000000e+02 -2.695288822498e+00 0.000000000000e+00 0.000000000000e+00
6.287500000000e+02 -2.169789431551e+00 0.000000000000e+00 0.000000000000e+00
6.290000000000e+02 -1.492295121250e+00 0.000000000000e+00 0.000000000000e+00
6.292500000000e+02 -7.105820944189e-01 0.000000000000e+00 0.000000000000e+00
6.295000000000e+02 1.182479783432e-01 0.000000000000e+00 0.000000000000e+00
6.297500000000e+02 9.327223149833e-01 0.000000000000e+00 0.000000000000e+00
6.300000000000e+02 1.672429367220e+00 0.000000000000e+00 0.000000000000e+00
6.302500000000e+02 2.283361492783e+00 0.000000000000e+00 0.000000000000e+00
6.305000000000e+02 2.722611350863e+00 0.000000000000e+00 0.000000000000e+00
6.307500000000e+02 2.961943462260e+00 0.000000000000e+00 0.000000000000e+00
6.310000000000e+02 2.989896559190e+00 0.000000000000e+00 0.000000000000e+00
6.312500000000e+02 2.812244395238e+00 0.000000000000e+00 0.000000000000e+00
6.315000000000e+02 2.450829600556e+00 0.000000000000e+00 0.000000000000e+00
6.317500000000e+02 1.940962609929e+00 0.000000000000e+00 0.000000000000e+00
6.320000000000e+02 1.327723481592e+00 0.000000000000e+00 0.000000000000e+00
6.322500000000e+02 6.616016515639e-01 0.000000000000e+00 0.000000000000e+00
6.325000000000e+02 -6.052072573152e-03 0.000000000000e+00 0.000000000000e+00
6.327500000000e+02 -6.273065472360e-01 0.000000000000e+00 0.000000000000e+00
6.330000000000e+02 -1.161280658820e+00 0.000000000000e+00 0.000000000000e+00
6.332500000000e+02 -1.576847767603e+00 0.000000000000e+00 0.000000000000e+00
6.335000000000e+02 -1.854266658720e+00 0.000000000000e+00 0.000000000000e+00
6.337500000000e+02 -1.985719113005e+00 0.000000000000e+00 0.000000000000e+00
6.340000000000e+02 -1.974844708004e+00 0.000000000000e+00 0.000000000000e+00
6.342500000000e+02 -1.835444230163e+00 0.000000000000e+00 0.000000000000e+00
6.345000000000e+02 -1.589567912018e+00 0.000000000000e+00 0.000000000000e+00
6.347500000000e+02 -1.265214218059e+00 0.000000000000e+00 0.000000000000e+00
6.350000000000e+02 -8.938457879959e-01 0.000000000000e+00 0.000000000000e+00
6.352500000000e+02 -5.078923665544e-01 0.000000000000e+00 0.000000000000e+00
6.355000000000e+02 -1.383687808674e-01 0.000000000000e+00 0.000000000000e+00
6.357500000000e+02 1.872991250864e-01 0.000000000000e+00 0.000000000000e+00
6.360000000000e+02 4.471681883251e-01 0.000000000000e+00 0.000000000000e+00
6.362500000000e+02 6.263219486043e-01 0.000000000000e+00 0.000000000000e+00
6.365000000000e+02 7.179845419546e-01 0.000000000000e+00 0.000000000000e+00
6.367500000000e+02 7.241070007853e-01 0.000000000000e+00 0.000000000000e+00
6.370000000000e+02 6.553173659698e-01 0.000000000000e+00 0.000000000000e+00
6.372500000000e+02 5.301331856264e-01 0.000000000000e+00 0.000000000000e+00
6.375000000000e+02 3.733704369364e-01 0.000000000000e+00 0.000000000000e+00
6.377500000000e+02 2.137513783199e-01 0.000000000000e+00 0.000000000000e+00
6.380000000000e+02 8.081272380605e-02 0.000000000000e+00 0.000000000000e+00
6.382500000000e+02 1.334182605793e-03 0.000000000000e+00 0.000000000000e+00
6.385000000000e+02 -4.372040870993e-03 0.000000000000e+00 0.000000000000e+00
6.387500000000e+02 7.412958279577e-02 0.000000000000e+00 0.000000000000e+00
6.390000000000e+02 2.347856300880e-01 0.000000000000e+00 0.000000000000e+00
6.392500000000e+02 4.617240126552e-01 0.000000000000e+00 0.000000000000e+00
6.395000000000e+02 7.256047645315e-01 0.000000000000e+00 0.000000000000e+00
6.397500000000e+02 9.858822549098e-01 0.000000000000e+00 0.000000000000e+00
6.400000000000e+02 1.194975506887e+00 0.000000000000e+00 0.000000000000e+00
6.402500000000e+02 1.304067280013e+00 0.000000000000e+00 0.000000000000e+00
6.405000000000e+02 1.269971345577e+00 0.000000000000e+00 0.000000000000e+00
6.407500000000e+02 1.062264106723e+00 0.000000000000e+00 0.000000000000e+00
6.410000000000e+02 6.697149455073e-01 0.000000000000e+00 0.000000000000e+00
6.412500000000e+02 1.050063501836e-01 0.000000000000e+00 0.000000000000e+00
6.415000000000e+02 -5.931664745020e-01 0.000000000000e+00 0.000000000000e+00
6.417500000000e+02 -1.361281452215e+00 0.000000000000e+00 0.000000000000e+00
6.420000000000e+02 -2.115750908157e+00 0.000000000000e+00 0.000000000000e+00
6.422500000000e+02 -2.761082533962e+00 0.000000000000e+00 0.000000000000e+00
6.425000000000e+02 -3.200764998036e+00 0.000000000000e+00 0.000000000000e+00
6.427500000000e+02 -3.349739006887e+00 0.000000000000e+00 0.000000000000e+00
6.430000000000e+02 -3.146956898121e+00 0.000000000000e+00 0.000000000000e+00
6.432500000000e+02 -2.566345906518e+00 0.000000000000e+00 0.000000000000e+00
6.435000000000e+02 -1.624517349728e+00 0.000000000000e+00 0.000000000000e+00
6.437500000000e+02 -3.838248388867e-01 0.000000000000e+00 0.000000000000e+00
6.440000000000e+02 1.050143870990e+00 0.000000000000e+00 0.000000000000e+00
6.442500000000e+02 2.536900555635e+00 0.000000000000e+00 0.000000000000e+00
6.445000000000e+02 3.914719019305e+00 0.000000000000e+00 0.000000000000e+00
6.447500000000e+02 5.018370112243e+00 0.000000000000e+00 0.000000000000e+00
6.450000000000e+02 5.699014407621e+00 0.000000000000e+00 0.000000000000e+00
6.452500000000e+02 5.843879608842e+00 0.000000000000e+00 0.000000000000e+00
6.455000000000e+02 5.393171758326e+00 0.000000000000e+00 0.000000000000e+00
6.457500000000e+02 4.351818347604e+00 0.000000000000e+00 0.000000000000e+00
6.460000000000e+02 2.794122792263e+00 0.000000000000e+00 0.000000000000e+00
6.462500000000e+02 8.601833391259e-01 0.000000000000e+00 0.000000000000e+00
6.465000000000e+02 -1.256087762400e+00 0.000000000000e+00 0.000000000000e+00
6.467500000000e+02 -3.326434499675e+00 0.000000000000e+00 0.000000000000e+00
6.470000000000e+02 -5.113277979067e+00 0.000000000000e+00 0.000000000000e+00
6.472500000000e+02 -6.397507199211e+00 0.000000000000e+00 0.000000000000e+00
6.475000000000e+02 -7.005727329861e+00 0.000000000000e+00 0.000000000000e+00
6.477500000000e+02 -6.833521243745e+00 0.000000000000e+00 0.000000000000e+00
6.480000000000e+02 -5.861588701621e+00 0.000000000000e+00 0.000000000000e+00
6.482500000000e+02 -4.162360623502e+00 0.000000000000e+00 0.000000000000e+00
6.485000000000e+02 -1.895769439368e+00 0.000000000000e+00 0.000000000000e+00
6.487500000000e+02 7.058338921454e-01 0.000000000000e+00 0.000000000000e+00
6.490000000000e+02 3.362250751260e+00 0.000000000000e+00 0.000000000000e+00
6.492500000000e+02 5.776865103258e+00 0.000000000000e+00 0.000000000000e+00
6.495000000000e+02 7.671323575063e+00 0.000000000000e+00 0.000000000000e+00
6.497500000000e+02 8.819297002160e+00 0.000000000000e+00 0.000000000000e+00
6.500000000000e+02 9.075108628848e+00 0.000000000000e+00 0.000000000000e+00
6.502500000000e+02 8.393506021982e+00 0.000000000000e+00 0.000000000000e+00
6.505000000000e+02 6.837839893962e+00 0.000000000000e+00 0.000000000000e+00
6.507500000000e+02 4.575282648505e+00 0.000000000000e+00 0.000000000000e+00
6.510000000000e+02 1.859307565059e+00 0.000000000000e+00 0.000000000000e+00
6.512500000000e+02 -9.987428880600e-01 0.000000000000e+00 0.000000000000e+00
6.515000000000e+02 -3.665751680025e+00 0.000000000000e+00 0.000000000000e+00
6.517500000000e+02 -5.826294399906e+00 0.000000000000e+00 0.000000000000e+00
6.520000000000e+02 -7.220667668559e+00 0.000000000000e+00 0.000000000000e+00
6.522500000000e+02 -7.676747873869e+00 0.000000000000e+00 0.000000000000e+00
6.525000000000e+02 -7.131634135303e+00 0.000000000000e+00 0.000000000000e+00
6.527500000000e+02 -5.640242650570e+00 0.000000000000e+00 0.000000000000e+00
6.530000000000e+02 -3.369614685781e+00 0.000000000000e+00 0.000000000000e+00
6.532500000000e+02 -5.794782397329e-01 0.000000000000e+00 0.000000000000e+00
6.535000000000e+02 2.408662617639e+00 0.000000000000e+00 0.000000000000e+00
6.537500000000e+02 5.250170822351e+00 0.000000000000e+00 0.000000000000e+00
6.540000000000e+02 7.618906459839e+00 0.000000000000e+00 0.000000000000e+00
6.542500000000e+02 9.246688385824e+00 0.000000000000e+00 0.000000000000e+00
6.545000000000e+02 9.955675248248e+00 0.000000000000e+00 0.000000000000e+00
6.547500000000e+02 9.679624923002e+00 0.000000000000e+00 0.000000000000e+00
6.550000000000e+02 8.471381783005e+00 0.000000000000e+00 0.000000000000e+00
6.552500000000e+02 6.495674215455e+00 0.000000000000e+00 0.000000000000e+00
6.555000000000e+02 4.008158027680e+00 0.000000000000e+00 0.000000000000e+00
6.557500000000e+02 1.323375924285e+00 0.000000000000e+00 0.000000000000e+00
6.560000000000e+02 -1.224304938377e+00 0.000000000000e+00 0.000000000000e+00
6.562500000000e+02 -3.321845788146e+00 0.000000000000e+00 0.000000000000e+00
6.565000000000e+02 -4.715612081886e+00 0.000000000000e+00 0.000000000000e+00
6.567500000000e+02 -5.241631292130e+00 0.000000000000e+00 0.000000000000e+00
6.570000000000e+02 -4.844321981200e+00 0.000000000000e+00 0.000000000000e+00
6.572500000000e+02 -3.581481272065e+00 0.000000000000e+00 0.000000000000e+00
6.575000000000e+02 -1.615085842569e+00 0.000000000000e+00 0.000000000000e+00
6.577500000000e+02 8.107312999921e-01 0.000000000000e+00 0.000000000000e+00
6.580000000000e+02 3.401554229673e+00 0.000000000000e+00 0.000000000000e+00
6.582500000000e+02 5.850224050723e+00 0.000000000000e+00 0.000000000000e+00
6.585000000000e+02 7.875206368515e+00 0.000000000000e+00 0.000000000000e+00
6.587500000000e+02 9.254923933873e+00 0.000000000000e+00 0.000000000000e+00
6.590000000000e+02 9.853794847732e+00 0.000000000000e+00 0.000000000000e+00
6.592500000000e+02 9.636857589238e+00 0.000000000000e+00 0.000000000000e+00
6.595000000000e+02 8.671385968396e+00 0.000000000000e+00 0.000000000000e+00
6.597500000000e+02 7.115595259451e+00 0.000000000000e+00 0.000000000000e+00
6.600000000000e+02 5.196190948002e+00 0.000000000000e+00 0.000000000000e+00
6.602500000000e+02 3.177899796029e+00 0.000000000000e+00 0.000000000000e+00
6.605000000000e+02 1.329073884467e+00 0.000000000000e+00 0.000000000000e+00
6.607500000000e+02 -1.121424427704e-01 0.000000000000e+00 0.000000000000e+00
6.610000000000e+02 -9.667846267150e-01 0.000000000000e+00 0.000000000000e+00
6.612500000000e+02 -1.135624474457e+00 0.000000000000e+00 0.000000000000e+00
6.615000000000e+02 -6.089413318257e-01 0.000000000000e+00 0.000000000000e+00
6.617500000000e+02 5.354030062744e-01 0.000000000000e+00 0.000000000000e+00
6.620000000000e+02 2.144961075003e+00 0.000000000000e+00 0.000000000000e+00
6.622500000000e+02 4.014734908915e+00 0.000000000000e+00 0.000000000000e+00
6.625000000000e+02 5.915115024743e+00 0.000000000000e+00 0.000000000000e+00
6.627500000000e+02 7.621929852431e+00 0.000000000000e+00 0.000000000000e+00
6.630000000000e+02 8.944668610792e+00 0.000000000000e+00 0.000000000000e+00
6.632500000000e+02 9.749314566426e+00 0.000000000000e+00 0.000000000000e+00
6.635000000000e+02 9.973051122725e+00 0.000000000000e+00 0.000000000000e+00
6.637500000000e+02 9.629256705176e+00 0.000000000000e+00 0.000000000000e+00
6.640000000000e+02 8.802523129562e+00 0.000000000000e+00 0.000000000000e+00
6.642500000000e+02 7.634736964068e+00 0.000000000000e+00 0.000000000000e+00
6.645000000000e+02 6.304383342648e+00 0.000000000000e+00 0.000000000000e+00
6.647500000000e+02 5.002026382325e+00 0.000000000000e+00 0.000000000000e+00
6.650000000000e+02 3.905297645012e+00 0.000000000000e+00 0.000000000000e+00
6.652500000000e+02 3.156650540809e+00 0.000000000000e+00 0.000000000000e+00
6.655000000000e+02 2.846641752143e+00 0.000000000000e+00 0.000000000000e+00
6.657500000000e+02 3.004663191249e+00 0.000000000000e+00 0.000000000000e+00
6.660000000000e+02 3.597994019059e+00 0.000000000000e+00 0.000000000000e+00
6.662500000000e+02 4.538919739454e+00 0.000000000000e+00 0.000000000000e+00
6.665000000000e+02 5.698625105566e+00 0.000000000000e+00 0.000000000000e+00
6.667500000000e+02 6.925742967233e+00 0.000000000000e+00 0.000000000000e+00
6.670000000000e+02 8.066931310989e+00 0.000000000000e+00 0.000000000000e+00
6.672500000000e+02 8.986708586406e+00 0.000000000000e+00 0.000000000000e+00
6.675000000000e+02 9.584004884423e+00 0.000000000000e+00 0.000000000000e+00
6.677500000000e+02 9.803436522196e+00 0.000000000000e+00 0.000000000000e+00
6.680000000000e+02 9.640096490716e+00 0.000000000000e+00 0.000000000000e+00
6.682500000000e+02 9.137558495070e+00 0.000000000000e+00 0.000000000000e+00
6.685000000000e+02 8.379693002722e+00 0.000000000000e+00 0.000000000000e+00
6.687500000000e+02 7.477671547699e+00 0.000000000000e+00 0.000000000000e+00
6.690000000000e+02 6.554094329295e+00 0.000000000000e+00 0.000000000000e+00
6.692500000000e+02 5.726453445327e+00 0.000000000000e+00 0.000000000000e+00
6.695000000000e+02 5.092117777986e+00 0.000000000000e+00 0.000000000000e+00
6.697500000000e+02 4.716714643726e+00 0.000000000000e+00 0.000000000000e+00
6.700000000000e+02 4.627243371149e+00 0.000000000000e+00 0.000000000000e+00
6.702500000000e+02 4.810569755100e+00 0.000000000000e+00 0.000000000000e+00
6.705000000000e+02 5.217215459363e+00 0.000000000000e+00 0.000000000000e+00
6.707500000000e+02 5.769671663997e+00 0.000000000000e+00 0.000000000000e+00
6.710000000000e+02 6.373918408866e+00 0.000000000000e+00 0.000000000000e+00
6.712500000000e+02 6.932484311539e+00 0.000000000000e+00 0.000000000000e+00
6.715000000000e+02 7.357269924559e+00 0.000000000000e+00 0.000000000000e+00
6.717500000000e+02 7.580483573221e+00 0.000000000000e+00 0.000000000000e+00
6.720000000000e+02 7.562371701081e+00 0.000000000000e+00 0.000000000000e+00
6.722500000000e+02 7.294911784207e+00 0.000000000000e+00 0.000000000000e+00
6.725000000000e+02 6.801203228276e+00 0.000000000000e+00 0.000000000000e+00
6.727500000000e+02 6.130862331705e+00 0.000000000000e+00 0.000000000000e+00
6.730000000000e+02 5.352227415529e+00 0.000000000000e+00 0.000000000000e+00
6.732500000000e+02 4.542548999353e+00 0.000000000000e+00 0.000000000000e+00
6.735000000000e+02 3.777537268355e+00 0.000000000000e+00 0.000000000000e+00
6.737500000000e+02 3.121649225804e+00 0.000000000000e+00 0.000000000000e+00
6.740000000000e+02 2.620329997115e+00 0.000000000000e+00 0.000000000000e+00
6.742500000000e+02 2.295108154159e+00 0.000000000000e+00 0.000000000000e+00
6.745000000000e+02 2.142031990852e+00 0.000000000000e+00 0.000000000000e+00
6.747500000000e+02 2.133480477207e+00 0.000000000000e+00 0.000000000000e+00
6.750000000000e+02 2.222949013347e+00 0.000000000000e+00 0.000000000000e+00
6.752500000000e+02 2.352050070196e+00 0.000000000000e+00 0.000000000000e+00
6.755000000000e+02 2.458723969763e+00 0.000000000000e+00 0.000000000000e+00
6.757500000000e+02 2.485550214535e+00 0.000000000000e+00 0.000000000000e+00
6.760000000000e+02 2.387090760510e+00 0.000000000000e+00 0.000000000000e+00
6.762500000000e+02 2.135370705715e+00 0.000000000000e+00 0.000000000000e+00
6.765000000000e+02 1.722880377511e+00 0.000000000000e+00 0.000000000000e+00
6.767500000000e+02 1.162825619702e+00 0.000000000000e+00 0.000000000000e+00
6.770000000000e+02 4.867141953300e-01 0.000000000000e+00 0.000000000000e+00
6.772500000000e+02 -2.603002828562e-01 0.000000000000e+00 0.000000000000e+00
6.775000000000e+02 -1.025629813335e+00 0.000000000000e+00 0.000000000000e+00
6.777500000000e+02 -1.756163832099e+00 0.000000000000e+00 0.000000000000e+00
6.780000000000e+02 -2.404972634517e+00 0.000000000000e+00 0.000000000000e+00
6.782500000000e+02 -2.936955806479e+00 0.000000000000e+00 0.000000000000e+00
6.785000000000e+02 -3.332754660582e+00 0.000000000000e+00 0.000000000000e+00
6.787500000000e+02 -3.590492035524e+00 0.000000000000e+00 0.000000000000e+00
6.790000000000e+02 -3.725192745332e+00 0.000000000000e+00 0.000000000000e+00
6.792500000000e+02 -3.766035995603e+00 0.000000000000e+00 0.000000000000e+00
6.795000000000e+02 -3.751860162463e+00 0.000000000000e+00 0.000000000000e+00
6.797500000000e+02 -3.725548231535e+00 0.000000000000e+00 0.000000000000e+00
6.800000000000e+02 -3.728045207875e+00 0.000000000000e+00 0.000000000000e+00
6.802500000000e+02 -3.792784291914e+00 0.000000000000e+00 0.000000000000e+00
6.805000000000e+02 -3.941226172465e+00 0.000000000000e+00 0.000000000000e+00
6.807500000000e+02 -4.180056963557e+00 0.000000000000e+00 0.000000000000e+00
6.810000000000e+02 -4.500366908268e+00 0.000000000000e+00 0.000000000000e+00
6.812500000000e+02 -4.878873184864e+00 0.000000000000e+00 0.000000000000e+00
6.815000000000e+02 -5.280988895515e+00 0.000000000000e+00 0.000000000000e+00
6.817500000000e+02 -5.665309188979e+00 0.000000000000e+00 0.000000000000e+00
6.820000000000e+02 -5.988912790214e+00 0.000000000000e+00 0.000000000000e+00
6.822500000000e+02 -6.212783652887e+00 0.000000000000e+00 0.000000000000e+00
6.825000000000e+02 -6.306653600184e+00 0.000000000000e+00 0.000000000000e+00
6.827500000000e+02 -6.252651977813e+00 0.000000000000e+00 0.000000000000e+00
6.830000000000e+02 -6.047310708332e+00 0.000000000000e+00 0.000000000000e+00
6.832500000000e+02 -5.701691331371e+00 0.000000000000e+00 0.000000000000e+00
6.835000000000e+02 -5.239646391525e+00 0.000000000000e+00 0.000000000000e+00
6.837500000000e+02 -4.694469324753e+00 0.000000000000e+00 0.000000000000e+00
6.840000000000e+02 -4.104393871748e+00 0.000000000000e+00 0.000000000000e+00
6.842500000000e+02 -3.507549637180e+00 0.000000000000e+00 0.000000000000e+00
6.845000000000e+02 -2.937046234627e+00 0.000000000000e+00 0.000000000000e+00
6.847500000000e+02 -2.416836288012e+00 0.000000000000e+00 0.000000000000e+00
6.850000000000e+02 -1.958900522657e+00 0.000000000000e+00 0.000000000000e+00
6.852500000000e+02 -1.562120374409e+00 0.000000000000e+00 0.000000000000e+00
6.855000000000e+02 -1.212978282125e+00 0.000000000000e+00 0.000000000000e+00
6.857500000000e+02 -8.879826433974e-01 0.000000000000e+00 0.000000000000e+00
6.860000000000e+02 -5.574852567382e-01 0.000000000000e+00 0.000000000000e+00
6.862500000000e+02 -1.903741456423e-01 0.000000000000e+00 0.000000000000e+00
6.865000000000e+02 2.409915661217e-01 0.000000000000e+00 0.000000000000e+00
6.867500000000e+02 7.562701005382e-01 0.000000000000e+00 0.000000000000e+00
6.870000000000e+02 1.363657639422e+00 0.000000000000e+00 0.000000000000e+00
6.872500000000e+02 2.057912232665e+00 0.000000000000e+00 0.000000000000e+00
6.875000000000e+02 2.820151439408e+00 0.000000000000e+00 0.000000000000e+00
6.877500000000e+02 3.619457208904e+00 0.000000000000e+00 0.000000000000e+00
6.880000000000e+02 4.416080023107e+00 0.000000000000e+00 0.000000000000e+00
6.882500000000e+02 5.165820720037e+00 0.000000000000e+00 0.000000000000e+00
6.885000000000e+02 5.825011504119e+00 0.000000000000e+00 0.000000000000e+00
6.887500000000e+02 6.355438690803e+00 0.000000000000e+00 0.000000000000e+00
6.890000000000e+02 6.728559517142e+00 0.000000000000e+00 0.000000000000e+00
6.892500000000e+02 6.928462662214e+00 0.000000000000e+00 0.000000000000e+00
6.895000000000e+02 6.953193836736e+00 0.000000000000e+00 0.000000000000e+00
6.897500000000e+02 6.814290611207e+00 0.000000000000e+00 0.000000000000e+00
6.900000000000e+02 6.534614198703e+00 0.000000000000e+00 0.000000000000e+00
6.902500000000e+02 6.144796912229e+00 0.000000000000e+00 0.000000000000e+00
6.905000000000e+02 5.678810833046e+00 0.000000000000e+00 0.000000000000e+00
6.907500000000e+02 5.169280209609e+00 0.000000000000e+00 0.000000000000e+00
6.910000000000e+02 4.643191168985e+00 0.000000000000e+00 0.000000000000e+00
6.912500000000e+02 4.118593191271e+00 0.000000000000e+00 0.000000000000e+00
6.915000000000e+02 3.602745646394e+00 0.000000000000e+00 0.000000000000e+00
6.917500000000e+02 3.091959045959e+00 0.000000000000e+00 0.000000000000e+00
6.920000000000e+02 2.573142717132e+00 0.000000000000e+00 0.000000000000e+00
6.922500000000e+02 2.026831332101e+00 0.000000000000e+00 0.000000000000e+00
6.925000000000e+02 1.431255295388e+00 0.000000000000e+00 0.000000000000e+00
6.927500000000e+02 7.668731529463e-01 0.000000000000e+00 0.000000000000e+00
6.930000000000e+02 2.071826266635e-02 0.000000000000e+00 0.000000000000e+00
6.932500000000e+02 -8.100639914565e-01 0.000000000000e+00 0.000000000000e+00
6.935000000000e+02 -1.716001628523e+00 0.000000000000e+00 0.000000000000e+00
6.937500000000e+02 -2.674735828785e+00 0.000000000000e+00 0.000000000000e+00
6.940000000000e+02 -3.652219605866e+00 0.000000000000e+00 0.000000000000e+00
6.942500000000e+02 -4.605538939058e+00 0.000000000000e+00 0.000000000000e+00
6.945000000000e+02 -5.486998429979e+00 0.000000000000e+00 0.000000000000e+00
6.947500000000e+02 -6.248942257554e+00 0.000000000000e+00 0.000000000000e+00
6.950000000000e+02 -6.848683586907e+00 0.000000000000e+00 0.000000000000e+00
6.952500000000e+02 -7.252904701429e+00 0.000000000000e+00 0.000000000000e+00
6.955000000000e+02 -7.440966824770e+00 0.000000000000e+00 0.000000000000e+00
6.957500000000e+02 -7.406721470414e+00 0.000000000000e+00 0.000000000000e+00
6.960000000000e+02 -7.158622207600e+00 0.000000000000e+00 0.000000000000e+00
6.962500000000e+02 -6.718167558624e+00 0.000000000000e+00 0.000000000000e+00
6.965000000000e+02 -6.116929730306e+00 0.000000000000e+00 0.000000000000e+00
6.967500000000e+02 -5.392608842673e+00 0.000000000000e+00 0.000000000000e+00
6.970000000000e+02 -4.584672886713e+00 0.000000000000e+00 0.000000000000e+00
6.972500000000e+02 -3.730183821599e+00 0.000000000000e+00 0.000000000000e+00
6.975000000000e+02 -2.860365557016e+00 0.000000000000e+00 0.000000000000e+00
6.977500000000e+02 -1.998347667392e+00 0.000000000000e+00 0.000000000000e+00
6.980000000000e+02 -1.158338016373e+00 0.000000000000e+00 0.000000000000e+00
6.982500000000e+02 -3.462646040042e-01 0.000000000000e+00 0.000000000000e+00
6.985000000000e+02 4.382873128721e-01 0.000000000000e+00 0.000000000000e+00
6.987500000000e+02 1.199201848635e+00 0.000000000000e+00 0.000000000000e+00
6.990000000000e+02 1.940511766023e+00 0.000000000000e+00 0.000000000000e+00
6.992500000000e+02 2.663176229351e+00 0.000000000000e+00 0.000000000000e+00
6.995000000000e+02 3.362479754691e+00 0.000000000000e+00 0.000000000000e+00
6.997500000000e+02 4.026476413567e+00 0.000000000000e+00 0.000000000000e+00
7.000000000000e+02 4.635744353510e+00 0.000000000000e+00 0.000000000000e+00
7.002500000000e+02 5.164520026843e+00 0.000000000000e+00 0.000000000000e+00
7.005000000000e+02 5.583077723554e+00 0.000000000000e+00 0.000000000000e+00
7.007500000000e+02 5.861037372170e+00 0.000000000000e+00 0.000000000000e+00
7.010000000000e+02 5.971147905972e+00 0.000000000000e+00 0.000000000000e+00
7.012500000000e+02 5.893023455590e+00 0.000000000000e+00 0.000000000000e+00
7.015000000000e+02 5.616314188827e+00 0.000000000000e+00 0.000000000000e+00
7.017500000000e+02 5.142870921375e+00 0.000000000000e+00 0.000000000000e+00
7.020000000000e+02 4.487600461392e+00 0.000000000000e+00 0.000000000000e+00
7.022500000000e+02 3.677886421459e+00 0.000000000000e+00 0.000000000000e+00
7.025000000000e+02 2.751642066013e+00 0.000000000000e+00 0.000000000000e+00
7.027500000000e+02 1.754240370546e+00 0.000000000000e+00 0.000000000000e+00
7.030000000000e+02 7.347071053976e-01 0.000000000000e+00 0.000000000000e+00
7.032500000000e+02 -2.583532629894e-01 0.000000000000e+00 0.000000000000e+00
7.035000000000e+02 -1.180611806898e+00 0.000000000000e+00 0.000000000000e+00
7.037500000000e+02 -1.995212150018e+00 0.000000000000e+00 0.000000000000e+00
7.040000000000e+02 -2.674980122898e+00 0.000000000000e+00 0.000000000000e+00
7.042500000000e+02 -3.203463292832e+00 0.000000000000e+00 0.000000000000e+00
7.045000000000e+02 -3.574782506231e+00 0.000000000000e+00 0.000000000000e+00
7.047500000000e+02 -3.792435680746e+00 0.000000000000e+00 0.000000000000e+00
7.050000000000e+02 -3.867322924093e+00 0.000000000000e+00 0.000000000000e+00
7.052500000000e+02 -3.815344338034e+00 0.000000000000e+00 0.000000000000e+00
7.055000000000e+02 -3.654947847739e+00 0.000000000000e+00 0.000000000000e+00
7.057500000000e+02 -3.404973102405e+00 0.000000000000e+00 0.000000000000e+00
7.060000000000e+02 -3.083056570838e+00 0.000000000000e+00 0.000000000000e+00
7.062500000000e+02 -2.704747242545e+00 0.000000000000e+00 0.000000000000e+00
7.065000000000e+02 -2.283351382998e+00 0.000000000000e+00 0.000000000000e+00
7.067500000000e+02 -1.830399699168e+00 0.000000000000e+00 0.000000000000e+00
7.070000000000e+02 -1.356530457748e+00 0.000000000000e+00 0.000000000000e+00
7.072500000000e+02 -8.725223297528e-01 0.000000000000e+00 0.000000000000e+00
7.075000000000e+02 -3.901989898423e-01 0.000000000000e+00 0.000000000000e+00
7.077500000000e+02 7.703607542778e-02 0.000000000000e+00 0.000000000000e+00
7.080000000000e+02 5.141989879796e-01 0.000000000000e+00 0.000000000000e+00
7.082500000000e+02 9.053195258085e-01 0.000000000000e+00 0.000000000000e+00
7.085000000000e+02 1.234576925912e+00 0.000000000000e+00 0.000000000000e+00
7.087500000000e+02 1.487820837742e+00 0.000000000000e+00 0.000000000000e+00
7.090000000000e+02 1.654243484590e+00 0.000000000000e+00 0.000000000000e+00
7.092500000000e+02 1.727930475425e+00 0.000000000000e+00 0.000000000000e+00
7.095000000000e+02 1.709023761920e+00 0.000000000000e+00 0.000000000000e+00
7.097500000000e+02 1.604279700612e+00 0.000000000000e+00 0.000000000000e+00
7.100000000000e+02 1.426889939344e+00 0.000000000000e+00 0.000000000000e+00
7.102500000000e+02 1.195539322325e+00 0.000000000000e+00 0.000000000000e+00
7.105000000000e+02 9.327864020098e-01 0.000000000000e+00 0.000000000000e+00
7.107500000000e+02 6.629511460233e-01 0.000000000000e+00 0.000000000000e+00
7.110000000000e+02 4.097659400333e-01 0.000000000000e+00 0.000000000000e+00
7.112500000000e+02 1.940794705568e-01 0.000000000000e+00 0.000000000000e+00
7.115000000000e+02 3.189410083425e-02 0.000000000000e+00 0.000000000000e+00
7.117500000000e+02 -6.703181071691e-02 0.000000000000e+00 0.000000000000e+00
7.120000000000e+02 -9.986611538291e-02 0.000000000000e+00 0.000000000000e+00
7.122500000000e+02 -7.061859352068e-02 0.000000000000e+00 0.000000000000e+00
7.125000000000e+02 1.065832953429e-02 0.000000000000e+00 0.000000000000e+00
7.127500000000e+02 1.292425249531e-01 0.000000000000e+00 0.000000000000e+00
7.130000000000e+02 2.674832258896e-01 0.000000000000e+00 0.000000000000e+00
7.132500000000e+02 4.066746528952e-01 0.000000000000e+00 0.000000000000e+00
7.135000000000e+02 5.288334305772e-01 0.000000000000e+00 0.000000000000e+00
7.137500000000e+02 6.181912424351e-01 0.000000000000e+00 0.000000000000e+00
7.140000000000e+02 6.622790674576e-01 0.000000000000e+00 0.000000000000e+00
7.142500000000e+02 6.525564590877e-01 0.000000000000e+00 0.000000000000e+00
7.145000000000e+02 5.846146881418e-01 0.000000000000e+00 0.000000000000e+00
7.147500000000e+02 4.580431100203e-01 0.000000000000e+00 0.000000000000e+00
7.150000000000e+02 2.760839160569e-01 0.000000000000e+00 0.000000000000e+00
7.152500000000e+02 4.520639801845e-02 0.000000000000e+00 0.000000000000e+00
7.155000000000e+02 -2.252914383129e-01 0.000000000000e+00 0.000000000000e+00
7.157500000000e+02 -5.235925532588e-01 0.000000000000e+00 0.000000000000e+00
7.160000000000e+02 -8.355796804135e-01 0.000000000000e+00 0.000000000000e+00
7.162500000000e+02 -1.145020013350e+00 0.000000000000e+00 0.000000000000e+00
7.165000000000e+02 -1.433818027442e+00 0.000000000000e+00 0.000000000000e+00
7.167500000000e+02 -1.682459886029e+00 0.000000000000e+00 0.000000000000e+00
7.170000000000e+02 -1.870763187462e+00 0.000000000000e+00 0.000000000000e+00
7.172500000000e+02 -1.979004328742e+00 0.000000000000e+00 0.000000000000e+00
7.175000000000e+02 -1.989427671064e+00 0.000000000000e+00 0.000000000000e+00
7.177500000000e+02 -1.888056610939e+00 0.000000000000e+00 0.000000000000e+00
7.180000000000e+02 -1.666641040044e+00 0.000000000000e+00 0.000000000000e+00
7.182500000000e+02 -1.324504475373e+00 0.000000000000e+00 0.000000000000e+00
7.185000000000e+02 -8.700121387467e-01 0.000000000000e+00 0.000000000000e+00
7.187500000000e+02 -3.213794608872e-01 0.000000000000e+00 0.000000000000e+00
7.190000000000e+02 2.934159887724e-01 0.000000000000e+00 0.000000000000e+00
7.192500000000e+02 9.377692407299e-01 0.000000000000e+00 0.000000000000e+00
7.195000000000e+02 1.568658286472e+00 0.000000000000e+00 0.000000000000e+00
7.197500000000e+02 2.139818927422e+00 0.000000000000e+00 0.000000000000e+00
7.200000000000e+02 2.605633293773e+00 0.000000000000e+00 0.000000000000e+00
7.202500000000e+02 2.925362547219e+00 0.000000000000e+00 0.000000000000e+00
7.205000000000e+02 3.067275377686e+00 0.000000000000e+00 0.000000000000e+00
7.207500000000e+02 3.012198704303e+00 0.000000000000e+00 0.000000000000e+00
7.210000000000e+02 2.756052316903e+00 0.000000000000e+00 0.000000000000e+00
7.212500000000e+02 2.311023454510e+00 0.000000000000e+00 0.000000000000e+00
7.215000000000e+02 1.705180448866e+00 0.000000000000e+00 0.000000000000e+00
7.217500000000e+02 9.804992489405e-01 0.000000000000e+00 0.000000000000e+00
7.220000000000e+02 1.894606504537e-01 0.000000000000e+00 0.000000000000e+00
7.222500000000e+02 -6.094546643053e-01 0.000000000000e+00 0.000000000000e+00
7.225000000000e+02 -1.356914049580e+00 0.000000000000e+00 0.000000000000e+00
7.227500000000e+02 -1.997987185564e+00 0.000000000000e+00 0.000000000000e+00
7.230000000000e+02 -2.486957733457e+00 0.000000000000e+00 0.000000000000e+00
7.232500000000e+02 -2.791197292129e+00 0.000000000000e+00 0.000000000000e+00
7.235000000000e+02 -2.893719244347e+00 0.000000000000e+00 0.000000000000e+00
7.237500000000e+02 -2.794185984605e+00 0.000000000000e+00 0.000000000000e+00
7.240000000000e+02 -2.508321180489e+00 0.000000000000e+00 0.000000000000e+00
7.242500000000e+02 -2.065855697449e+00 0.000000000000e+00 0.000000000000e+00
7.245000000000e+02 -1.507289132147e+00 0.000000000000e+00 0.000000000000e+00
7.247500000000e+02 -8.798602134999e-01 0.000000000000e+00 0.000000000000e+00
7.250000000000e+02 -2.331769292924e-01 0.000000000000e+00 0.000000000000e+00
7.252500000000e+02 3.850425559286e-01 0.000000000000e+00 0.000000000000e+00
7.255000000000e+02 9.327198031552e-01 0.000000000000e+00 0.000000000000e+00
7.257500000000e+02 1.376352423572e+00 0.000000000000e+00 0.000000000000e+00
7.260000000000e+02 1.692951262668e+00 0.000000000000e+00 0.000000000000e+00
7.262500000000e+02 1.870918033367e+00 0.000000000000e+00 0.000000000000e+00
7.265000000000e+02 1.909916905954e+00 0.000000000000e+00 0.000000000000e+00
7.267500000000e+02 1.819882386560e+00 0.000000000000e+00 0.000000000000e+00
7.270000000000e+02 1.619361334091e+00 0.000000000000e+00 0.000000000000e+00
7.272500000000e+02 1.333407497898e+00 0.000000000000e+00 0.000000000000e+00
7.275000000000e+02 9.912370468863e-01 0.000000000000e+00 0.000000000000e+00
7.277500000000e+02 6.238225479496e-01 0.000000000000e+00 0.000000000000e+00
7.280000000000e+02 2.615626347248e-01 0.000000000000e+00 0.000000000000e+00
7.282500000000e+02 -6.787300772855e-02 0.000000000000e+00 0.000000000000e+00
7.285000000000e+02 -3.414495589773e-01 0.000000000000e+00 0.000000000000e+00
7.287500000000e+02 -5.423595790318e-01 0.000000000000e+00 0.000000000000e+00
7.290000000000e+02 -6.612319188982e-01 0.000000000000e+00 0.000000000000e+00
7.292500000000e+02 -6.968718517503e-01 0.000000000000e+00 0.000000000000e+00
7.295000000000e+02 -6.564334936266e-01 0.000000000000e+00 0.000000000000e+00
7.297500000000e+02 -5.549249284382e-01 0.000000000000e+00 0.000000000000e+00
7.300000000000e+02 -4.139695354525e-01 0.000000000000e+00 0.000000000000e+00
7.302500000000e+02 -2.598003641679e-01 0.000000000000e+00 0.000000000000e+00
7.305000000000e+02 -1.205481680859e-01 0.000000000000e+00 0.000000000000e+00
7.307500000000e+02 -2.299051526670e-02 0.000000000000e+00 0.000000000000e+00
7.310000000000e+02 1.095541731218e-02 0.000000000000e+00 0.000000000000e+00
7.312500000000e+02 -3.238965818973e-02 0.000000000000e+00 0.000000000000e+00
7.315000000000e+02 -1.556744825208e-01 0.000000000000e+00 0.000000000000e+00
7.317500000000e+02 -3.487784621826e-01 0.000000000000e+00 0.000000000000e+00
7.320000000000e+02 -5.885394666783e-01 0.000000000000e+00 0.000000000000e+00
7.322500000000e+02 -8.402290486565e-01 0.000000000000e+00 0.000000000000e+00
7.325000000000e+02 -1.060855341571e+00 0.000000000000e+00 0.000000000000e+00
7.327500000000e+02 -1.204124344980e+00 0.000000000000e+00 0.000000000000e+00
7.330000000000e+02 -1.226623003054e+00 0.000000000000e+00 0.000000000000e+00
7.332500000000e+02 -1.094541477190e+00 0.000000000000e+00 0.000000000000e+00
7.335000000000e+02 -7.900688582606e-01 0.000000000000e+00 0.000000000000e+00
7.337500000000e+02 -3.165138553667e-01 0.000000000000e+00 0.000000000000e+00
7.340000000000e+02 2.987531849313e-01 0.000000000000e+00 0.000000000000e+00
7.342500000000e+02 1.004257300614e+00 0.000000000000e+00 0.000000000000e+00
7.345000000000e+02 1.727682522760e+00 0.000000000000e+00 0.000000000000e+00
7.347500000000e+02 2.382436939414e+00 0.000000000000e+00 0.000000000000e+00
7.350000000000e+02 2.877049865840e+00 0.000000000000e+00 0.000000000000e+00
7.352500000000e+02 3.126477628773e+00 0.000000000000e+00 0.000000000000e+00
7.355000000000e+02 3.064017441767e+00 0.000000000000e+00 0.000000000000e+00
7.357500000000e+02 2.652291908484e+00 0.000000000000e+00 0.000000000000e+00
7.360000000000e+02 1.891718974667e+00 0.000000000000e+00 0.000000000000e+00
7.362500000000e+02 8.250503340038e-01 0.000000000000e+00 0.000000000000e+00
7.365000000000e+02 -4.630564525692e-01 0.000000000000e+00 0.000000000000e+00
7.367500000000e+02 -1.851903237072e+00 0.000000000000e+00 0.000000000000e+00
7.370000000000e+02 -3.195841658694e+00 0.000000000000e+00 0.000000000000e+00
7.372500000000e+02 -4.339657190903e+00 0.000000000000e+00 0.000000000000e+00
7.375000000000e+02 -5.136657067602e+00 0.000000000000e+00 0.000000000000e+00
7.377500000000e+02 -5.467370699046e+00 0.000000000000e+00 0.000000000000e+00
7.380000000000e+02 -5.256508331369e+00 0.000000000000e+00 0.000000000000e+00
7.382500000000e+02 -4.485854811572e+00 0.000000000000e+00 0.000000000000e+00
7.385000000000e+02 -3.201119126460e+00 0.000000000000e+00 0.000000000000e+00
7.387500000000e+02 -1.511393879667e+00 0.000000000000e+00 0.000000000000e+00
7.390000000000e+02 4.192623955478e-01 0.000000000000e+00 0.000000000000e+00
7.392500000000e+02 2.387622945540e+00 0.000000000000e+00 0.000000000000e+00
7.395000000000e+02 4.172987119504e+00 0.000000000000e+00 0.000000000000e+00
7.397500000000e+02 5.562431315448e+00 0.000000000000e+00 0.000000000000e+00
7.400000000000e+02 6.376671955019e+00 0.000000000000e+00 0.000000000000e+00
7.402500000000e+02 6.493338835268e+00 0.000000000000e+00 0.000000000000e+00
7.405000000000e+02 5.864601937500e+00 0.000000000000e+00 0.000000000000e+00
7.407500000000e+02 4.526644564845e+00 0.000000000000e+00 0.000000000000e+00
7.410000000000e+02 2.599379695045e+00 0.000000000000e+00 0.000000000000e+00
7.412500000000e+02 2.759638856669e-01 0.000000000000e+00 0.000000000000e+00
7.415000000000e+02 -2.197065576793e+00 0.000000000000e+00 0.000000000000e+00
7.417500000000e+02 -4.546980583179e+00 0.000000000000e+00 0.000000000000e+00
7.420000000000e+02 -6.506315009866e+00 0.000000000000e+00 0.000000000000e+00
7.422500000000e+02 -7.844852780693e+00 0.000000000000e+00 0.000000000000e+00
7.425000000000e+02 -8.398211751917e+00 0.000000000000e+00 0.000000000000e+00
7.427500000000e+02 -8.089368926548e+00 0.000000000000e+00 0.000000000000e+00
7.430000000000e+02 -6.940235306917e+00 0.000000000000e+00 0.000000000000e+00
7.432500000000e+02 -5.071546880187e+00 0.000000000000e+00 0.000000000000e+00
7.435000000000e+02 -2.690754526600e+00 0.000000000000e+00 0.000000000000e+00
7.437500000000e+02 -6.909449222941e-02 0.000000000000e+00 0.000000000000e+00
7.440000000000e+02 2.489589170570e+00 0.000000000000e+00 0.000000000000e+00
7.442500000000e+02 4.684600863381e+00 0.000000000000e+00 0.000000000000e+00
7.445000000000e+02 6.254402313534e+00 0.000000000000e+00 0.000000000000e+00
7.447500000000e+02 7.008427655310e+00 0.000000000000e+00 0.000000000000e+00
7.450000000000e+02 6.850701737539e+00 0.000000000000e+00 0.000000000000e+00
7.452500000000e+02 5.792219991232e+00 0.000000000000e+00 0.000000000000e+00
7.455000000000e+02 3.950412986466e+00 0.000000000000e+00 0.000000000000e+00
7.457500000000e+02 1.535617882170e+00 0.000000000000e+00 0.000000000000e+00
7.460000000000e+02 -1.173890273896e+00 0.000000000000e+00 0.000000000000e+00
7.462500000000e+02 -3.865301792767e+00 0.000000000000e+00 0.000000000000e+00
7.465000000000e+02 -6.229019392984e+00 0.000000000000e+00 0.000000000000e+00
7.467500000000e+02 -7.996084395227e+00 0.000000000000e+00 0.000000000000e+00
7.470000000000e+02 -8.970633314346e+00 0.000000000000e+00 0.000000000000e+00
7.472500000000e+02 -9.053344205867e+00 0.000000000000e+00 0.000000000000e+00
7.475000000000e+02 -8.252957616914e+00 0.000000000000e+00 0.000000000000e+00
7.477500000000e+02 -6.684457139453e+00 0.000000000000e+00 0.000000000000e+00
7.480000000000e+02 -4.554177102651e+00 0.000000000000e+00 0.000000000000e+00
7.482500000000e+02 -2.133753172304e+00 0.000000000000e+00 0.000000000000e+00
7.485000000000e+02 2.737671140599e-01 0.000000000000e+00 0.000000000000e+00
7.487500000000e+02 2.371363151414e+00 0.000000000000e+00 0.000000000000e+00
7.490000000000e+02 3.904317251003e+00 0.000000000000e+00 0.000000000000e+00
7.492500000000e+02 4.690798862251e+00 0.000000000000e+00 0.000000000000e+00
7.495000000000e+02 4.642989267693e+00 0.000000000000e+00 0.000000000000e+00
7.497500000000e+02 3.776216094674e+00 0.000000000000e+00 0.000000000000e+00
7.500000000000e+02 2.205116446125e+00 0.000000000000e+00 0.000000000000e+00
7.502500000000e+02 1.275060327903e-01 0.000000000000e+00 0.000000000000e+00
7.505000000000e+02 -2.201816407737e+00 0.000000000000e+00 0.000000000000e+00
7.507500000000e+02 -4.503854689802e+00 0.000000000000e+00 0.000000000000e+00
7.510000000000e+02 -6.510534652321e+00 0.000000000000e+00 0.000000000000e+00
7.512500000000e+02 -7.997679049073e+00 0.000000000000e+00 0.000000000000e+00
7.515000000000e+02 -8.811716581803e+00 0.000000000000e+00 0.000000000000e+00
7.517500000000e+02 -8.886884941434e+00 0.000000000000e+00 0.000000000000e+00
7.520000000000e+02 -8.250969379100e+00 0.000000000000e+00 0.000000000000e+00
7.522500000000e+02 -7.019126619943e+00 0.000000000000e+00 0.000000000000e+00
7.525000000000e+02 -5.376878325817e+00 0.000000000000e+00 0.000000000000e+00
7.527500000000e+02 -3.554718611952e+00 0.000000000000e+00 0.000000000000e+00
7.530000000000e+02 -1.797792959487e+00 0.000000000000e+00 0.000000000000e+00
7.532500000000e+02 -3.346471359005e-01 0.000000000000e+00 0.000000000000e+00
7.535000000000e+02 6.509449697862e-01 0.000000000000e+00 0.000000000000e+00
7.537500000000e+02 1.041574603601e+00 0.000000000000e+00 0.000000000000e+00
7.540000000000e+02 7.986608456415e-01 0.000000000000e+00 0.000000000000e+00
7.542500000000e+02 -3.551672410840e-02 0.000000000000e+00 0.000000000000e+00
7.545000000000e+02 -1.346130924084e+00 0.000000000000e+00 0.000000000000e+00
7.547500000000e+02 -2.963049992235e+00 0.000000000000e+00 0.000000000000e+00
7.550000000000e+02 -4.684489850166e+00 0.000000000000e+00 0.000000000000e+00
7.552500000000e+02 -6.303812622283e+00 0.000000000000e+00 0.000000000000e+00
7.555000000000e+02 -7.635915364726e+00 0.000000000000e+00 0.000000000000e+00
7.557500000000e+02 -8.539832750682e+00 0.000000000000e+00 0.000000000000e+00
7.560000000000e+02 -8.934790710268e+00 0.000000000000e+00 0.000000000000e+00
7.562500000000e+02 -8.807899396237e+00 0.000000000000e+00 0.000000000000e+00
7.565000000000e+02 -8.212826562768e+00 0.000000000000e+00 0.000000000000e+00
7.567500000000e+02 -7.259987877288e+00 0.000000000000e+00 0.000000000000e+00
7.570000000000e+02 -6.099870229532e+00 0.000000000000e+00 0.000000000000e+00
7.572500000000e+02 -4.901930289933e+00 0.000000000000e+00 0.000000000000e+00
7.575000000000e+02 -3.831984607044e+00 0.000000000000e+00 0.000000000000e+00
7.577500000000e+02 -3.031081017960e+00 0.000000000000e+00 0.000000000000e+00
7.580000000000e+02 -2.598520586169e+00 0.000000000000e+00 0.000000000000e+00
7.582500000000e+02 -2.581043086496e+00 0.000000000000e+00 0.000000000000e+00
7.585000000000e+02 -2.969297676346e+00 0.000000000000e+00 0.000000000000e+00
7.587500000000e+02 -3.701721215545e+00 0.000000000000e+00 0.000000000000e+00
7.590000000000e+02 -4.674975955072e+00 0.000000000000e+00 0.000000000000e+00
7.592500000000e+02 -5.759282555788e+00 0.000000000000e+00 0.000000000000e+00
7.595000000000e+02 -6.816424049411e+00 0.000000000000e+00 0.000000000000e+00
7.597500000000e+02 -7.717953504727e+00 0.000000000000e+00 0.000000000000e+00
7.600000000000e+02 -8.361230026530e+00 0.000000000000e+00 0.000000000000e+00
7.602500000000e+02 -8.681306404359e+00 0.000000000000e+00 0.000000000000e+00
7.605000000000e+02 -8.657330073263e+00 0.000000000000e+00 0.000000000000e+00
7.607500000000e+02 -8.312901406020e+00 0.000000000000e+00 0.000000000000e+00
7.610000000000e+02 -7.710649703727e+00 0.000000000000e+00 0.000000000000e+00
7.612500000000e+02 -6.942028520154e+00 0.000000000000e+00 0.000000000000e+00
7.615000000000e+02 -6.113904467743e+00 0.000000000000e+00 0.000000000000e+00
7.617500000000e+02 -5.333850779494e+00 0.000000000000e+00 0.000000000000e+00
7.620000000000e+02 -4.696126504383e+00 0.000000000000e+00 0.000000000000e+00
7.622500000000e+02 -4.270129109855e+00 0.000000000000e+00 0.000000000000e+00
7.625000000000e+02 -4.092691628338e+00 0.000000000000e+00 0.000000000000e+00
7.627500000000e+02 -4.165021826019e+00 0.000000000000e+00 0.000000000000e+00
7.630000000000e+02 -4.454433763576e+00 0.000000000000e+00 0.000000000000e+00
7.632500000000e+02 -4.900390226362e+00 0.000000000000e+00 0.000000000000e+00
7.635000000000e+02 -5.423839613847e+00 0.000000000000e+00 0.000000000000e+00
7.637500000000e+02 -5.938457525301e+00 0.000000000000e+00 0.000000000000e+00
7.640000000000e+02 -6.362231230996e+00 0.000000000000e+00 0.000000000000e+00
7.642500000000e+02 -6.627865687561e+00 0.000000000000e+00 0.000000000000e+00
7.645000000000e+02 -6.690725580841e+00 0.000000000000e+00 0.000000000000e+00
7.647500000000e+02 -6.533417427328e+00 0.000000000000e+00 0.000000000000e+00
7.650000000000e+02 -6.166599807436e+00 0.000000000000e+00 0.000000000000e+00
7.652500000000e+02 -5.626120275542e+00 0.000000000000e+00 0.000000000000e+00
7.655000000000e+02 -4.967046864310e+00 0.000000000000e+00 0.000000000000e+00
7.657500000000e+02 -4.255532105892e+00 0.000000000000e+00 0.000000000000e+00
7.660000000000e+02 -3.559676097989e+00 0.000000000000e+00 0.000000000000e+00
7.662500000000e+02 -2.940620988935e+00 0.000000000000e+00 0.000000000000e+00
7.665000000000e+02 -2.445013144258e+00 0.000000000000e+00 0.000000000000e+00
7.667500000000e+02 -2.099732692950e+00 0.000000000000e+00 0.000000000000e+00
7.670000000000e+02 -1.909451327726e+00 0.000000000000e+00 0.000000000000e+00
7.672500000000e+02 -1.857187138459e+00 0.000000000000e+00 0.000000000000e+00
7.675000000000e+02 -1.907632791239e+00 0.000000000000e+00 0.000000000000e+00
7.677500000000e+02 -2.012690397927e+00 0.000000000000e+00 0.000000000000e+00
7.680000000000e+02 -2.118393685040e+00 0.000000000000e+00 0.000000000000e+00
7.682500000000e+02 -2.172262590099e+00 0.000000000000e+00 0.000000000000e+00
7.685000000000e+02 -2.130127941161e+00 0.000000000000e+00 0.000000000000e+00
7.687500000000e+02 -1.961578520639e+00 0.000000000000e+00 0.000000000000e+00
7.690000000000e+02 -1.653398758266e+00 0.000000000000e+00 0.000000000000e+00
7.692500000000e+02 -1.210650241558e+00 0.000000000000e+00 0.000000000000e+00
7.695000000000e+02 -6.553650435539e-01 0.000000000000e+00 0.000000000000e+00
7.697500000000e+02 -2.312278084150e-02 0.000000000000e+00 0.000000000000e+00
7.700000000000e+02 6.419609850543e-01 0.000000000000e+00 0.000000000000e+00
7.702500000000e+02 1.293129397004e+00 0.000000000000e+00 0.000000000000e+00
7.705000000000e+02 1.886974607266e+00 0.000000000000e+00 0.000000000000e+00
7.707500000000e+02 2.388756576801e+00 0.000000000000e+00 0.000000000000e+00
7.710000000000e+02 2.776398531146e+00 0.000000000000e+00 0.000000000000e+00
7.712500000000e+02 3.042699409730e+00 0.000000000000e+00 0.000000000000e+00
7.715000000000e+02 3.195545841148e+00 0.000000000000e+00 0.000000000000e+00
7.717500000000e+02 3.256166570847e+00 0.000000000000e+00 0.000000000000e+00
7.720000000000e+02 3.255718068637e+00 0.000000000000e+00 0.000000000000e+00
7.722500000000e+02 3.230691454894e+00 0.000000000000e+00 0.000000000000e+00
7.725000000000e+02 3.217764556921e+00 0.000000000000e+00 0.000000000000e+00
7.727500000000e+02 3.248774503875e+00 0.000000000000e+00 0.000000000000e+00
7.730000000000e+02 3.346451885844e+00 0.000000000000e+00 0.000000000000e+00
7.732500000000e+02 3.521443819318e+00 0.000000000000e+00 0.000000000000e+00
7.735000000000e+02 3.770976444782e+00 0.000000000000e+00 0.000000000000e+00
7.737500000000e+02 4.079290905753e+00 0.000000000000e+00 0.000000000000e+00
7.740000000000e+02 4.419758509141e+00 0.000000000000e+00 0.000000000000e+00
7.742500000000e+02 4.758369204425e+00 0.000000000000e+00 0.000000000000e+00
7.745000000000e+02 5.058118793660e+00 0.000000000000e+00 0.000000000000e+00
7.747500000000e+02 5.283714715787e+00 0.000000000000e+00 0.000000000000e+00
7.750000000000e+02 5.405990031334e+00 0.000000000000e+00 0.000000000000e+00
7.752500000000e+02 5.405463042032e+00 0.000000000000e+00 0.000000000000e+00
7.755000000000e+02 5.274598735648e+00 0.000000000000e+00 0.000000000000e+00
7.757500000000e+02 5.018502072101e+00 0.000000000000e+00 0.000000000000e+00
7.760000000000e+02 4.653979372451e+00 0.000000000000e+00 0.000000000000e+00
7.762500000000e+02 4.207116169951e+00 0.000000000000e+00 0.000000000000e+00
7.765000000000e+02 3.709710686659e+00 0.000000000000e+00 0.000000000000e+00
7.767500000000e+02 3.195047303614e+00 0.000000000000e+00 0.000000000000e+00
7.770000000000e+02 2.693575599822e+00 0.000000000000e+00 0.000000000000e+00
7.772500000000e+02 2.229067595200e+00 0.000000000000e+00 0.000000000000e+00
7.775000000000e+02 1.815758148196e+00 0.000000000000e+00 0.000000000000e+00
7.777500000000e+02 1.456840081929e+00 0.000000000000e+00 0.000000000000e+00
7.780000000000e+02 1.144504105769e+00 0.000000000000e+00 0.000000000000e+00
7.782500000000e+02 8.615077921685e-01 0.000000000000e+00 0.000000000000e+00
7.785000000000e+02 5.840547872068e-01 0.000000000000e+00 0.000000000000e+00
7.787500000000e+02 2.855917871432e-01 0.000000000000e+00 0.000000000000e+00
7.790000000000e+02 -5.899050558364e-02 0.000000000000e+00 0.000000000000e+00
7.792500000000e+02 -4.693191817556e-01 0.000000000000e+00 0.000000000000e+00
7.795000000000e+02 -9.562079533453e-01 0.000000000000e+00 0.000000000000e+00
7.797500000000e+02 -1.519482359561e+00 0.000000000000e+00 0.000000000000e+00
7.800000000000e+02 -2.147255915045e+00 0.000000000000e+00 0.000000000000e+00
7.802500000000e+02 -2.816757744483e+00 0.000000000000e+00 0.000000000000e+00
7.805000000000e+02 -3.496604933924e+00 0.000000000000e+00 0.000000000000e+00
7.807500000000e+02 -4.150220022786e+00 0.000000000000e+00 0.000000000000e+00
7.810000000000e+02 -4.739941693381e+00 0.000000000000e+00 0.000000000000e+00
7.812500000000e+02 -5.231285337836e+00 0.000000000000e+00 0.000000000000e+00
7.815000000000e+02 -5.596792156770e+00 0.000000000000e+00 0.000000000000e+00
7.817500000000e+02 -5.818963222845e+00 0.000000000000e+00 0.000000000000e+00
7.820000000000e+02 -5.891900689004e+00 0.000000000000e+00 0.000000000000e+00
7.822500000000e+02 -5.821454931235e+00 0.000000000000e+00 0.000000000000e+00
7.825000000000e+02 -5.623879813794e+00 0.000000000000e+00 0.000000000000e+00
7.827500000000e+02 -5.323200672943e+00 0.000000000000e+00 0.000000000000e+00
7.830000000000e+02 -4.947673349927e+00 0.000000000000e+00 0.000000000000e+00
7.832500000000e+02 -4.525833881249e+00 0.000000000000e+00 0.000000000000e+00
7.835000000000e+02 -4.082690676788e+00 0.000000000000e+00 0.000000000000e+00
7.837500000000e+02 -3.636587081529e+00 0.000000000000e+00 0.000000000000e+00
7.840000000000e+02 -3.197165520792e+00 0.000000000000e+00 0.000000000000e+00
7.842500000000e+02 -2.764708417388e+00 0.000000000000e+00 0.000000000000e+00
7.845000000000e+02 -2.330937390586e+00 0.000000000000e+00 0.000000000000e+00
7.847500000000e+02 -1.881147758425e+00 0.000000000000e+00 0.000000000000e+00
7.850000000000e+02 -1.397368406883e+00 0.000000000000e+00 0.000000000000e+00
7.852500000000e+02 -8.620935434672e-01 0.000000000000e+00 0.000000000000e+00
7.855000000000e+02 -2.620525389949e-01 0.000000000000e+00 0.000000000000e+00
7.857500000000e+02 4.085220206242e-01 0.000000000000e+00 0.000000000000e+00
7.860000000000e+02 1.145599147877e+00 0.000000000000e+00 0.000000000000e+00
7.862500000000e+02 1.934364288816e+00 0.000000000000e+00 0.000000000000e+00
7.865000000000e+02 2.749701106387e+00 0.000000000000e+00 0.000000000000e+00
7.867500000000e+02 3.558095785101e+00 0.000000000000e+00 0.000000000000e+00
7.870000000000e+02 4.320724978465e+00 0.000000000000e+00 0.000000000000e+00
7.872500000000e+02 4.997327896061e+00 0.000000000000e+00 0.000000000000e+00
7.875000000000e+02 5.550358286311e+00 0.000000000000e+00 0.000000000000e+00
7.877500000000e+02 5.948877329989e+00 0.000000000000e+00 0.000000000000e+00
7.880000000000e+02 6.171687956390e+00 0.000000000000e+00 0.000000000000e+00
7.882500000000e+02 6.209318653921e+00 0.000000000000e+00 0.000000000000e+00
7.885000000000e+02 6.064624822141e+00 0.000000000000e+00 0.000000000000e+00
7.887500000000e+02 5.751965257537e+00 0.000000000000e+00 0.000000000000e+00
7.890000000000e+02 5.295103716252e+00 0.000000000000e+00 0.000000000000e+00
7.892500000000e+02 4.724153782869e+00 0.000000000000e+00 0.000000000000e+00
7.895000000000e+02 4.072006315888e+00 0.000000000000e+00 0.000000000000e+00
7.897500000000e+02 3.370736293623e+00 0.000000000000e+00 0.000000000000e+00
7.900000000000e+02 2.648472868564e+00 0.000000000000e+00 0.000000000000e+00
7.902500000000e+02 1.927135842156e+00 0.000000000000e+00 0.000000000000e+00
7.905000000000e+02 1.221306112729e+00 0.000000000000e+00 0.000000000000e+00
7.907500000000e+02 5.383270805887e-01 0.000000000000e+00 0.000000000000e+00
7.910000000000e+02 -1.204466576359e-01 0.000000000000e+00 0.000000000000e+00
7.912500000000e+02 -7.575018274279e-01 0.000000000000e+00 0.000000000000e+00
7.915000000000e+02 -1.376494461357e+00 0.000000000000e+00 0.000000000000e+00
7.917500000000e+02 -1.979496933073e+00 0.000000000000e+00 0.000000000000e+00
7.920000000000e+02 -2.564611510456e+00 0.000000000000e+00 0.000000000000e+00
7.922500000000e+02 -3.124336821637e+00 0.000000000000e+00 0.000000000000e+00
7.925000000000e+02 -3.644957352600e+00 0.000000000000e+00 0.000000000000e+00
7.927500000000e+02 -4.107072137037e+00 0.000000000000e+00 0.000000000000e+00
7.930000000000e+02 -4.487209792182e+00 0.000000000000e+00 0.000000000000e+00
7.932500000000e+02 -4.760317422683e+00 0.000000000000e+00 0.000000000000e+00
7.935000000000e+02 -4.902783337085e+00 0.000000000000e+00 0.000000000000e+00
7.937500000000e+02 -4.895575705259e+00 0.000000000000e+00 0.000000000000e+00
7.940000000000e+02 -4.727061509300e+00 0.000000000000e+00 0.000000000000e+00
7.942500000000e+02 -4.395113915971e+00 0.000000000000e+00 0.000000000000e+00
7.945000000000e+02 -3.908214218391e+00 0.000000000000e+00 0.000000000000e+00
7.947500000000e+02 -3.285391860070e+00 0.000000000000e+00 0.000000000000e+00
7.950000000000e+02 -2.555002578200e+00 0.000000000000e+00 0.000000000000e+00
7.952500000000e+02 -1.752497931483e+00 0.000000000000e+00 0.000000000000e+00
7.955000000000e+02 -9.174679784179e-01 0.000000000000e+00 0.000000000000e+00
7.957500000000e+02 -9.032530204695e-02 0.000000000000e+00 0.000000000000e+00
7.960000000000e+02 6.909679129547e-01 0.000000000000e+00 0.000000000000e+00
7.962500000000e+02 1.393750411649e+00 0.000000000000e+00 0.000000000000e+00
7.965000000000e+02 1.992783762950e+00 0.000000000000e+00 0.000000000000e+00
7.967500000000e+02 2.471450914864e+00 0.000000000000e+00 0.000000000000e+00
7.970000000000e+02 2.821969302640e+00 0.000000000000e+00 0.000000000000e+00
7.972500000000e+02 3.044690220945e+00 0.000000000000e+00 0.000000000000e+00
7.975000000000e+02 3.146671958738e+00 0.000000000000e+00 0.000000000000e+00
7.977500000000e+02 3.139796081288e+00 0.000000000000e+00 0.000000000000e+00
7.980000000000e+02 3.038733984256e+00 0.000000000000e+00 0.000000000000e+00
7.982500000000e+02 2.859061159448e+00 0.000000000000e+00 0.000000000000e+00
7.985000000000e+02 2.615763438383e+00 0.000000000000e+00 0.000000000000e+00
7.987500000000e+02 2.322293137048e+00 0.000000000000e+00 0.000000000000e+00
7.990000000000e+02 1.990228437104e+00 0.000000000000e+00 0.000000000000e+00
7.992500000000e+02 1.629483612461e+00 0.000000000000e+00 0.000000000000e+00
7.995000000000e+02 1.248927449526e+00 0.000000000000e+00 0.000000000000e+00
7.997500000000e+02 8.572059835472e-01 0.000000000000e+00 0.000000000000e+00
8.000000000000e+02 4.635420179048e-01 0.000000000000e+00 0.000000000000e+00
8.002500000000e+02 7.830014199336e-02 0.000000000000e+00 0.000000000000e+00
8.005000000000e+02 -2.868419320809e-01 0.000000000000e+00 0.000000000000e+00
8.007500000000e+02 -6.191965522649e-01 0.000000000000e+00 0.000000000000e+00
8.010000000000e+02 -9.058336210694e-01 0.000000000000e+00 0.000000000000e+00
8.012500000000e+02 -1.134713664250e+00 0.000000000000e+00 0.000000000000e+00
8.015000000000e+02 -1.296016194606e+00 0.000000000000e+00 0.000000000000e+00
8.017500000000e+02 -1.383449999150e+00 0.000000000000e+00 0.000000000000e+00
8.020000000000e+02 -1.395324040677e+00 0.000000000000e+00 0.000000000000e+00
8.022500000000e+02 -1.335185877351e+00 0.000000000000e+00 0.000000000000e+00
8.025000000000e+02 -1.211894106715e+00 0.000000000000e+00 0.000000000000e+00
8.027500000000e+02 -1.039072683807e+00 0.000000000000e+00 0.000000000000e+00
8.030000000000e+02 -8.339851223253e-01 0.000000000000e+00 0.000000000000e+00
8.032500000000e+02 -6.159514627284e-01 0.000000000000e+00 0.000000000000e+00
8.035000000000e+02 -4.044974473291e-01 0.000000000000e+00 0.000000000000e+00
8.037500000000e+02 -2.174636400125e-01 0.000000000000e+00 0.000000000000e+00
8.040000000000e+02 -6.930692017506e-02 0.000000000000e+00 0.000000000000e+00
8.042500000000e+02 3.020214628759e-02 0.000000000000e+00 0.000000000000e+00
8.045000000000e+02 7.673990135802e-02 0.000000000000e+00 0.000000000000e+00
8.047500000000e+02 7.157829321536e-02 0.000000000000e+00 0.000000000000e+00
8.050000000000e+02 2.113493510965e-02 0.000000000000e+00 0.000000000000e+00
8.052500000000e+02 -6.398507319303e-02 0.000000000000e+00 0.000000000000e+00
8.055000000000e+02 -1.703053882520e-01 0.000000000000e+00 0.000000000000e+00
8.057500000000e+02 -2.829683813076e-01 0.000000000000e+00 0.000000000000e+00
8.060000000000e+02 -3.872096922734e-01 0.000000000000e+00 0.000000000000e+00
8.062500000000e+02 -4.696518048578e-01 0.000000000000e+00 0.000000000000e+00
8.065000000000e+02 -5.192972744214e-01 0.000000000000e+00 0.000000000000e+00
8.067500000000e+02 -5.281619611594e-01 0.000000000000e+00 0.000000000000e+00
8.070000000000e+02 -4.915508585870e-01 0.000000000000e+00 0.000000000000e+00
8.072500000000e+02 -4.080329292145e-01 0.000000000000e+00 0.000000000000e+00
8.075000000000e+02 -2.792077781360e-01 0.000000000000e+00 0.000000000000e+00
8.077500000000e+02 -1.093704896866e-01 0.000000000000e+00 0.000000000000e+00
8.080000000000e+02 9.482962082294e-02 0.000000000000e+00 0.000000000000e+00
8.082500000000e+02 3.246718444263e-01 0.000000000000e+00 0.000000000000e+00
8.085000000000e+02 5.695686737577e-01 0.000000000000e+00 0.000000000000e+00
8.087500000000e+02 8.172205533393e-01 0.000000000000e+00 0.000000000000e+00
8.090000000000e+02 1.053790336913e+00 0.000000000000e+00 0.000000000000e+00
8.092500000000e+02 1.264191596634e+00 0.000000000000e+00 0.000000000000e+00
8.095000000000e+02 1.432586389068e+00 0.000000000000e+00 0.000000000000e+00
8.097500000000e+02 1.543164053953e+00 0.000000000000e+00 0.000000000000e+00
8.100000000000e+02 1.581225553063e+00 0.000000000000e+00 0.000000000000e+00
8.102500000000e+02 1.534534774247e+00 0.000000000000e+00 0.000000000000e+00
8.105000000000e+02 1.394829701978e+00 0.000000000000e+00 0.000000000000e+00
8.107500000000e+02 1.159324828173e+00 0.000000000000e+00 0.000000000000e+00
8.110000000000e+02 8.319938829344e-01 0.000000000000e+00 0.000000000000e+00
8.112500000000e+02 4.244088218217e-01 0.000000000000e+00 0.000000000000e+00
8.115000000000e+02 -4.406720969185e-02 0.000000000000e+00 0.000000000000e+00
8.117500000000e+02 -5.468780835123e-01 0.000000000000e+00 0.000000000000e+00
8.120000000000e+02 -1.051722066859e+00 0.000000000000e+00 0.000000000000e+00
8.122500000000e+02 -1.522799746072e+00 0.000000000000e+00 0.000000000000e+00
8.125000000000e+02 -1.923702151032e+00 0.000000000000e+00 0.000000000000e+00
8.127500000000e+02 -2.220678070151e+00 0.000000000000e+00 0.000000000000e+00
8.130000000000e+02 -2.385945448983e+00 0.000000000000e+00 0.000000000000e+00
8.132500000000e+02 -2.400676701304e+00 0.000000000000e+00 0.000000000000e+00
8.135000000000e+02 -2.257299127776e+00 0.000000000000e+00 0.000000000000e+00
8.137500000000e+02 -1.960810456139e+00 0.000000000000e+00 0.000000000000e+00
8.140000000000e+02 -1.528910058201e+00 0.000000000000e+00 0.000000000000e+00
8.142500000000e+02 -9.908768130328e-01 0.000000000000e+00 0.000000000000e+00
8.145000000000e+02 -3.852684702339e-01 0.000000000000e+00 0.000000000000e+00
8.147500000000e+02 2.433439583055e-01 0.000000000000e+00 0.000000000000e+00
8.150000000000e+02 8.482780928270e-01 0.000000000000e+00 0.000000000000e+00
8.152500000000e+02 1.384873351091e+00 0.000000000000e+00 0.000000000000e+00
8.155000000000e+02 1.814422972308e+00 0.000000000000e+00 0.000000000000e+00
8.157500000000e+02 2.107497476297e+00 0.000000000000e+00 0.000000000000e+00
8.160000000000e+02 2.246325840180e+00 0.000000000000e+00 0.000000000000e+00
8.162500000000e+02 2.226012881026e+00 0.000000000000e+00 0.000000000000e+00
8.165000000000e+02 2.054506811259e+00 0.000000000000e+00 0.000000000000e+00
8.167500000000e+02 1.751371697526e+00 0.000000000000e+00 0.000000000000e+00
8.170000000000e+02 1.345547480549e+00 0.000000000000e+00 0.000000000000e+00
8.172500000000e+02 8.723796341764e-01 0.000000000000e+00 0.000000000000e+00
8.175000000000e+02 3.702603992184e-01 0.000000000000e+00 0.000000000000e+00
8.177500000000e+02 -1.227612192236e-01 0.000000000000e+00 0.000000000000e+00
8.180000000000e+02 -5.720714302573e-01 0.000000000000e+00 0.000000000000e+00
8.182500000000e+02 -9.490201283070e-01 0.000000000000e+00 0.000000000000e+00
8.185000000000e+02 -1.232708205058e+00 0.000000000000e+00 0.000000000000e+00
8.187500000000e+02 -1.410953755011e+00 0.000000000000e+00 0.000000000000e+00
8.190000000000e+02 -1.480450595459e+00 0.000000000000e+00 0.000000000000e+00
8.192500000000e+02 -1.446209555168e+00 0.000000000000e+00 0.000000000000e+00
8.195000000000e+02 -1.320425652882e+00 0.000000000000e+00 0.000000000000e+00
8.197500000000e+02 -1.120939507866e+00 0.000000000000e+00 0.000000000000e+00
8.200000000000e+02 -8.694610471090e-01 0.000000000000e+00 0.000000000000e+00
8.202500000000e+02 -5.897039425464e-01 0.000000000000e+00 0.000000000000e+00
8.205000000000e+02 -3.055490124164e-01 0.000000000000e+00 0.000000000000e+00
8.207500000000e+02 -3.932349215057e-02 0.000000000000e+00 0.000000000000e+00
8.210000000000e+02 1.897413270351e-01 0.000000000000e+00 0.000000000000e+00
8.212500000000e+02 3.668241209803e-01 0.000000000000e+00 0.000000000000e+00
8.215000000000e+02 4.825490661840e-01 0.000000000000e+00 0.000000000000e+00
8.217500000000e+02 5.336833108382e-01 0.000000000000e+00 0.000000000000e+00
8.220000000000e+02 5.234251289335e-01 0.000000000000e+00 0.000000000000e+00
8.222500000000e+02 4.612064877633e-01 0.000000000000e+00 0.000000000000e+00
8.225000000000e+02 3.619441633296e-01 0.000000000000e+00 0.000000000000e+00
8.227500000000e+02 2.447057008041e-01 0.000000000000e+00 0.000000000000e+00
8.230000000000e+02 1.308124258645e-01 0.000000000000e+00 0.000000000000e+00
8.232500000000e+02 4.147778685309e-02 0.000000000000e+00 0.000000000000e+00
8.235000000000e+02 -4.833792847193e-03 0.000000000000e+00 0.000000000000e+00
8.237500000000e+02 4.941222124133e-03 0.000000000000e+00 0.000000000000e+00
8.240000000000e+02 7.613510884251e-02 0.000000000000e+00 0.000000000000e+00
8.242500000000e+02 2.046987865426e-01 0.000000000000e+00 0.000000000000e+00
8.245000000000e+02 3.765671699366e-01 0.000000000000e+00 0.000000000000e+00
8.247500000000e+02 5.682945578164e-01 0.000000000000e+00 0.000000000000e+00
8.250000000000e+02 7.490789571920e-01 0.000000000000e+00 0.000000000000e+00
8.252500000000e+02 8.841152001901e-01 0.000000000000e+00 0.000000000000e+00
8.255000000000e+02 9.390152864275e-01 0.000000000000e+00 0.000000000000e+00
8.257500000000e+02 8.848386084300e-01 0.000000000000e+00 0.000000000000e+00
8.260000000000e+02 7.031159956829e-01 0.000000000000e+00 0.000000000000e+00
8.262500000000e+02 3.901599283112e-01 0.000000000000e+00 0.000000000000e+00
8.265000000000e+02 -4.004744734015e-02 0.000000000000e+00 0.000000000000e+00
8.267500000000e+02 -5.549939395252e-01 0.000000000000e+00 0.000000000000e+00
8.270000000000e+02 -1.105204947293e+00 0.000000000000e+00 0.000000000000e+00
8.272500000000e+02 -1.628349576549e+00 0.000000000000e+00 0.000000000000e+00
8.275000000000e+02 -2.055653100861e+00 0.000000000000e+00 0.000000000000e+00
8.277500000000e+02 -2.320032146736e+00 0.000000000000e+00 0.000000000000e+00
8.280000000000e+02 -2.365058654242e+00 0.000000000000e+00 0.000000000000e+00
8.282500000000e+02 -2.153638904610e+00 0.000000000000e+00 0.000000000000e+00
8.285000000000e+02 -1.675206069928e+00 0.000000000000e+00 0.000000000000e+00
8.287500000000e+02 -9.502952081101e-01 0.000000000000e+00 0.000000000000e+00
8.290000000000e+02 -3.160451164628e-02 0.000000000000e+00 0.000000000000e+00
8.292500000000e+02 9.989709920994e-01 0.000000000000e+00 0.000000000000e+00
8.295000000000e+02 2.037356733819e+00 0.000000000000e+00 0.000000000000e+00
8.297500000000e+02 2.967850412352e+00 0.000000000000e+00 0.000000000000e+00
8.300000000000e+02 3.676172830698e+00 0.000000000000e+00 0.000000000000e+00
8.302500000000e+02 4.063557603552e+00 0.000000000000e+00 0.000000000000e+00
8.305000000000e+02 4.060155488649e+00 0.000000000000e+00 0.000000000000e+00
8.307500000000e+02 3.635974640003e+00 0.000000000000e+00 0.000000000000e+00
8.310000000000e+02 2.807757007698e+00 0.000000000000e+00 0.000000000000e+00
8.312500000000e+02 1.640596687995e+00 0.000000000000e+00 0.000000000000e+00
8.315000000000e+02 2.436998899830e-01 0.000000000000e+00 0.000000000000e+00
8.317500000000e+02 -1.239598460876e+00 0.000000000000e+00 0.000000000000e+00
8.320000000000e+02 -2.646697413649e+00 0.000000000000e+00 0.000000000000e+00
8.322500000000e+02 -3.813923156077e+00 0.000000000000e+00 0.000000000000e+00
8.325000000000e+02 -4.595978683089e+00 0.000000000000e+00 0.000000000000e+00
8.327500000000e+02 -4.884289849793e+00 0.000000000000e+00 0.000000000000e+00
8.330000000000e+02 -4.621892252116e+00 0.000000000000e+00 0.000000000000e+00
8.332500000000e+02 -3.812814143215e+00 0.000000000000e+00 0.000000000000e+00
8.335000000000e+02 -2.524502821387e+00 0.000000000000e+00 0.000000000000e+00
8.337500000000e+02 -8.826519887184e-01 0.000000000000e+00 0.000000000000e+00
8.340000000000e+02 9.412802967272e-01 0.000000000000e+00 0.000000000000e+00
8.342500000000e+02 2.748635744927e+00 0.000000000000e+00 0.000000000000e+00
8.345000000000e+02 4.336153809674e+00 0.000000000000e+00 0.000000000000e+00
8.347500000000e+02 5.519963318538e+00 0.000000000000e+00 0.000000000000e+00
8.350000000000e+02 6.158050858741e+00 0.000000000000e+00 0.000000000000e+00
8.352500000000e+02 6.168375618029e+00 0.000000000000e+00 0.000000000000e+00
8.355000000000e+02 5.540252133608e+00 0.000000000000e+00 0.000000000000e+00
8.357500000000e+02 4.337393131495e+00 0.000000000000e+00 0.000000000000e+00
8.360000000000e+02 2.692004675042e+00 0.000000000000e+00 0.000000000000e+00
8.362500000000e+02 7.904325932473e-01 0.000000000000e+00 0.000000000000e+00
8.365000000000e+02 -1.148067569848e+00 0.000000000000e+00 0.000000000000e+00
8.367500000000e+02 -2.896964728310e+00 0.000000000000e+00 0.000000000000e+00
8.370000000000e+02 -4.249411836766e+00 0.000000000000e+00 0.000000000000e+00
8.372500000000e+02 -5.043224635943e+00 0.000000000000e+00 0.000000000000e+00
8.375000000000e+02 -5.180762037306e+00 0.000000000000e+00 0.000000000000e+00
8.377500000000e+02 -4.641179406853e+00 0.000000000000e+00 0.000000000000e+00
8.380000000000e+02 -3.483446094952e+00 0.000000000000e+00 0.000000000000e+00
8.382500000000e+02 -1.839656731634e+00 0.000000000000e+00 0.000000000000e+00
8.385000000000e+02 1.006214172547e-01 0.000000000000e+00 0.000000000000e+00
8.387500000000e+02 2.113090637392e+00 0.000000000000e+00 0.000000000000e+00
8.390000000000e+02 3.965775431872e+00 0.000000000000e+00 0.000000000000e+00
8.392500000000e+02 5.447048132032e+00 0.000000000000e+00 0.000000000000e+00
8.395000000000e+02 6.391152466348e+00 0.000000000000e+00 0.000000000000e+00
8.397500000000e+02 6.698054236155e+00 0.000000000000e+00 0.000000000000e+00
8.400000000000e+02 6.345157144889e+00 0.000000000000e+00 0.000000000000e+00
8.402500000000e+02 5.389445718184e+00 0.000000000000e+00 0.000000000000e+00
8.405000000000e+02 3.959824958326e+00 0.000000000000e+00 0.000000000000e+00
8.407500000000e+02 2.240662420225e+00 0.000000000000e+00 0.000000000000e+00
8.410000000000e+02 4.486434085989e-01 0.000000000000e+00 0.000000000000e+00
8.412500000000e+02 -1.194118298326e+00 0.000000000000e+00 0.000000000000e+00
8.415000000000e+02 -2.487319837465e+00 0.000000000000e+00 0.000000000000e+00
8.417500000000e+02 -3.276648828427e+00 0.000000000000e+00 0.000000000000e+00
8.420000000000e+02 -3.471913486587e+00 0.000000000000e+00 0.000000000000e+00
8.422500000000e+02 -3.056932448832e+00 0.000000000000e+00 0.000000000000e+00
8.425000000000e+02 -2.090064393846e+00 0.000000000000e+00 0.000000000000e+00
8.427500000000e+02 -6.954594972047e-01 0.000000000000e+00 0.000000000000e+00
8.430000000000e+02 9.537091336764e-01 0.000000000000e+00 0.000000000000e+00
8.432500000000e+02 2.657777545223e+00 0.000000000000e+00 0.000000000000e+00
8.435000000000e+02 4.215936351957e+00 0.000000000000e+00 0.000000000000e+00
8.437500000000e+02 5.451135716984e+00 0.000000000000e+00 0.000000000000e+00
8.440000000000e+02 6.231415929093e+00 0.000000000000e+00 0.000000000000e+00
8.442500000000e+02 6.485050099375e+00 0.000000000000e+00 0.000000000000e+00
8.445000000000e+02 6.207731936464e+00 0.000000000000e+00 0.000000000000e+00
8.447500000000e+02 5.461097788726e+00 0.000000000000e+00 0.000000000000e+00
8.450000000000e+02 4.362996669445e+00 0.000000000000e+00 0.000000000000e+00
8.452500000000e+02 3.070967133485e+00 0.000000000000e+00 0.000000000000e+00
8.455000000000e+02 1.761211448444e+00 0.000000000000e+00 0.000000000000e+00
8.457500000000e+02 6.058722539043e-01 0.000000000000e+00 0.000000000000e+00
8.460000000000e+02 -2.484444531982e-01 0.000000000000e+00 0.000000000000e+00
8.462500000000e+02 -6.982020823900e-01 0.000000000000e+00 0.000000000000e+00
8.465000000000e+02 -6.944122020217e-01 0.000000000000e+00 0.000000000000e+00
8.467500000000e+02 -2.467937186809e-01 0.000000000000e+00 0.000000000000e+00
8.470000000000e+02 5.796704153753e-01 0.000000000000e+00 0.000000000000e+00
8.472500000000e+02 1.675073240718e+00 0.000000000000e+00 0.000000000000e+00
8.475000000000e+02 2.900249697391e+00 0.000000000000e+00 0.000000000000e+00
8.477500000000e+02 4.105565121436e+00 0.000000000000e+00 0.000000000000e+00
8.480000000000e+02 5.150298609144e+00 0.000000000000e+00 0.000000000000e+00
8.482500000000e+02 5.920109224976e+00 0.000000000000e+00 0.000000000000e+00
8.485000000000e+02 6.340415116591e+00 0.000000000000e+00 0.000000000000e+00
8.487500000000e+02 6.384127709825e+00 0.000000000000e+00 0.000000000000e+00
8.490000000000e+02 6.072975229593e+00 0.000000000000e+00 0.000000000000e+00
8.492500000000e+02 5.472511219672e+00 0.000000000000e+00 0.000000000000e+00
8.495000000000e+02 4.681718798014e+00 0.000000000000e+00 0.000000000000e+00
8.497500000000e+02 3.818784843803e+00 0.000000000000e+00 0.000000000000e+00
8.500000000000e+02 3.005049020942e+00 0.000000000000e+00 0.000000000000e+00
8.502500000000e+02 2.349283328325e+00 0.000000000000e+00 0.000000000000e+00
8.505000000000e+02 1.934320484890e+00 0.000000000000e+00 0.000000000000e+00
8.507500000000e+02 1.807654127635e+00 0.000000000000e+00 0.000000000000e+00
8.510000000000e+02 1.977043610841e+00 0.000000000000e+00 0.000000000000e+00
8.512500000000e+02 2.411457321855e+00 0.000000000000e+00 0.000000000000e+00
8.515000000000e+02 3.046977677121e+00 0.000000000000e+00 0.000000000000e+00
8.517500000000e+02 3.796662407599e+00 0.000000000000e+00 0.000000000000e+00
8.520000000000e+02 4.562889326306e+00 0.000000000000e+00 0.000000000000e+00
8.522500000000e+02 5.250459473277e+00 0.000000000000e+00 0.000000000000e+00
8.525000000000e+02 5.778719340016e+00 0.000000000000e+00 0.000000000000e+00
8.527500000000e+02 6.091177172925e+00 0.000000000000e+00 0.000000000000e+00
8.530000000000e+02 6.161491766843e+00 0.000000000000e+00 0.000000000000e+00
8.532500000000e+02 5.995242230757e+00 0.000000000000e+00 0.000000000000e+00
8.535000000000e+02 5.627467847495e+00 0.000000000000e+00 0.000000000000e+00
8.537500000000e+02 5.116519428143e+00 0.000000000000e+00 0.000000000000e+00
8.540000000000e+02 4.535216339249e+00 0.000000000000e+00 0.000000000000e+00
8.542500000000e+02 3.960602344970e+00 0.000000000000e+00 0.000000000000e+00
8.545000000000e+02 3.463707395760e+00 0.000000000000e+00 0.000000000000e+00
8.547500000000e+02 3.100646397675e+00 0.000000000000e+00 0.000000000000e+00
8.550000000000e+02 2.906140020354e+00 0.000000000000e+00 0.000000000000e+00
8.552500000000e+02 2.890168220144e+00 0.000000000000e+00 0.000000000000e+00
8.555000000000e+02 3.038020446416e+00 0.000000000000e+00 0.000000000000e+00
8.557500000000e+02 3.313549928018e+00 0.000000000000e+00 0.000000000000e+00
8.560000000000e+02 3.665033253591e+00 0.000000000000e+00 0.000000000000e+00
8.562500000000e+02 4.032730894839e+00 0.000000000000e+00 0.000000000000e+00
8.565000000000e+02 4.357073560803e+00 0.000000000000e+00 0.000000000000e+00
8.567500000000e+02 4.586377903554e+00 0.000000000000e+00 0.000000000000e+00
8.570000000000e+02 4.683117359865e+00 0.000000000000e+00 0.000000000000e+00
8.572500000000e+02 4.628015662208e+00 0.000000000000e+00 0.000000000000e+00
8.575000000000e+02 4.421553510283e+00 0.000000000000e+00 0.000000000000e+00
8.577500000000e+02 4.082836500721e+00 0.000000000000e+00 0.000000000000e+00
8.580000000000e+02 3.646116381563e+00 0.000000000000e+00 0.000000000000e+00
8.582500000000e+02 3.155544389859e+00 0.000000000000e+00 0.000000000000e+00
8.585000000000e+02 2.658931213131e+00 0.000000000000e+00 0.000000000000e+00
8.587500000000e+02 2.201373087554e+00 0.000000000000e+00 0.000000000000e+00
8.590000000000e+02 1.819573245511e+00 0.000000000000e+00 0.000000000000e+00
8.592500000000e+02 1.537552940634e+00 0.000000000000e+00 0.000000000000e+00
8.595000000000e+02 1.364229950730e+00 0.000000000000e+00 0.000000000000e+00
8.597500000000e+02 1.293077106179e+00 0.000000000000e+00 0.000000000000e+00
8.600000000000e+02 1.303795635037e+00 0.000000000000e+00 0.000000000000e+00
8.602500000000e+02 1.365683968440e+00 0.000000000000e+00 0.000000000000e+00
8.605000000000e+02 1.442183000976e+00 0.000000000000e+00 0.000000000000e+00
8.607500000000e+02 1.495955845330e+00 0.000000000000e+00 0.000000000000e+00
8.610000000000e+02 1.493825109775e+00 0.000000000000e+00 0.000000000000e+00
8.612500000000e+02 1.410943231025e+00 0.000000000000e+00 0.000000000000e+00
8.615000000000e+02 1.233700064286e+00 0.000000000000e+00 0.000000000000e+00
8.617500000000e+02 9.610565617065e-01 0.000000000000e+00 0.000000000000e+00
8.620000000000e+02 6.042079193188e-01 0.000000000000e+00 0.000000000000e+00
8.622500000000e+02 1.846957132409e-01 0.000000000000e+00 0.000000000000e+00
8.625000000000e+02 -2.687207309838e-01 0.000000000000e+00 0.000000000000e+00
8.627500000000e+02 -7.239806482034e-01 0.000000000000e+00 0.000000000000e+00
8.630000000000e+02 -1.149893197339e+00 0.000000000000e+00 0.000000000000e+00
8.632500000000e+02 -1.520021915687e+00 0.000000000000e+00 0.000000000000e+00
8.635000000000e+02 -1.815799129047e+00 0.000000000000e+00 0.000000000000e+00
8.637500000000e+02 -2.028503909954e+00 0.000000000000e+00 0.000000000000e+00
8.640000000000e+02 -2.159894932545e+00 0.000000000000e+00 0.000000000000e+00
8.642500000000e+02 -2.221467219045e+00 0.000000000000e+00 0.000000000000e+00
8.645000000000e+02 -2.232476624421e+00 0.000000000000e+00 0.000000000000e+00
8.647500000000e+02 -2.217026512061e+00 0.000000000000e+00 0.000000000000e+00
8.650000000000e+02 -2.200619735776e+00 0.000000000000e+00 0.000000000000e+00
8.652500000000e+02 -2.206633789484e+00 0.000000000000e+00 0.000000000000e+00
8.655000000000e+02 -2.253172799391e+00 0.000000000000e+00 0.000000000000e+00
8.657500000000e+02 -2.350689225936e+00 0.000000000000e+00 0.000000000000e+00
8.660000000000e+02 -2.500659854477e+00 0.000000000000e+00 0.000000000000e+00
8.662500000000e+02 -2.695459566909e+00 0.000000000000e+00 0.000000000000e+00
8.665000000000e+02 -2.919420819976e+00 0.000000000000e+00 0.000000000000e+00
8.667500000000e+02 -3.150916375803e+00 0.000000000000e+00 0.000000000000e+00
8.670000000000e+02 -3.365176245431e+00 0.000000000000e+00 0.000000000000e+00
8.672500000000e+02 -3.537462335902e+00 0.000000000000e+00 0.000000000000e+00
8.675000000000e+02 -3.646186154858e+00 0.000000000000e+00 0.000000000000e+00
8.677500000000e+02 -3.675570069845e+00 0.000000000000e+00 0.000000000000e+00
8.680000000000e+02 -3.617518308670e+00 0.000000000000e+00 0.000000000000e+00
8.682500000000e+02 -3.472471115597e+00 0.000000000000e+00 0.000000000000e+00
8.685000000000e+02 -3.249150134709e+00 0.000000000000e+00 0.000000000000e+00
8.687500000000e+02 -2.963247750650e+00 0.000000000000e+00 0.000000000000e+00
8.690000000000e+02 -2.635249231973e+00 0.000000000000e+00 0.000000000000e+00
8.692500000000e+02 -2.287686758556e+00 0.000000000000e+00 0.000000000000e+00
8.695000000000e+02 -1.942194830293e+00 0.000000000000e+00 0.000000000000e+00
8.697500000000e+02 -1.616758361544e+00 0.000000000000e+00 0.000000000000e+00
8.700000000000e+02 -1.323515445140e+00 0.000000000000e+00 0.000000000000e+00
8.702500000000e+02 -1.067400393552e+00 0.000000000000e+00 0.000000000000e+00
8.705000000000e+02 -8.457993810530e-01 0.000000000000e+00 0.000000000000e+00
8.707500000000e+02 -6.492557430808e-01 0.000000000000e+00 0.000000000000e+00
8.710000000000e+02 -4.631225135565e-01 0.000000000000e+00 0.000000000000e+00
8.712500000000e+02 -2.699344202057e-01 0.000000000000e+00 0.000000000000e+00
8.715000000000e+02 -5.217678726339e-02 0.000000000000e+00 0.000000000000e+00
8.717500000000e+02 2.049229257000e-01 0.000000000000e+00 0.000000000000e+00
8.720000000000e+02 5.109571031892e-01 0.000000000000e+00 0.000000000000e+00
8.722500000000e+02 8.685814762987e-01 0.000000000000e+00 0.000000000000e+00
8.725000000000e+02 1.272676421821e+00 0.000000000000e+00 0.000000000000e+00
8.727500000000e+02 1.710539284020e+00 0.000000000000e+00 0.000000000000e+00
8.730000000000e+02 2.163083049209e+00 0.000000000000e+00 0.000000000000e+00
8.732500000000e+02 2.606882439709e+00 0.000000000000e+00 0.000000000000e+00
8.735000000000e+02 3.016795882422e+00 0.000000000000e+00 0.000000000000e+00
8.737500000000e+02 3.368815977210e+00 0.000000000000e+00 0.000000000000e+00
8.740000000000e+02 3.642772225288e+00 0.000000000000e+00 0.000000000000e+00
8.742500000000e+02 3.824531719373e+00 0.000000000000e+00 0.000000000000e+00
8.745000000000e+02 3.907413201154e+00 0.000000000000e+00 0.000000000000e+00
8.747500000000e+02 3.892637821220e+00 0.000000000000e+00 0.000000000000e+00
8.750000000000e+02 3.788771344411e+00 0.000000000000e+00 0.000000000000e+00
8.752500000000e+02 3.610249474295e+00 0.000000000000e+00 0.000000000000e+00
8.755000000000e+02 3.375201712420e+00 0.000000000000e+00 0.000000000000e+00
8.757500000000e+02 3.102882819989e+00 0.000000000000e+00 0.000000000000e+00
8.760000000000e+02 2.811071747520e+00 0.000000000000e+00 0.000000000000e+00
8.762500000000e+02 2.513798978490e+00 0.000000000000e+00 0.000000000000e+00
8.765000000000e+02 2.219714585767e+00 0.000000000000e+00 0.000000000000e+00
8.767500000000e+02 1.931317773374e+00 0.000000000000e+00 0.000000000000e+00
8.770000000000e+02 1.645147032005e+00 0.000000000000e+00 0.000000000000e+00
8.772500000000e+02 1.352895179495e+00 0.000000000000e+00 0.000000000000e+00
8.775000000000e+02 1.043284187218e+00 0.000000000000e+00 0.000000000000e+00
8.777500000000e+02 7.044287065478e-01 0.000000000000e+00 0.000000000000e+00
8.780000000000e+02 3.263492107691e-01 0.000000000000e+00 0.000000000000e+00
8.782500000000e+02 -9.672505700904e-02 0.000000000000e+00 0.000000000000e+00
8.785000000000e+02 -5.645939046376e-01 0.000000000000e+00 0.000000000000e+00
8.787500000000e+02 -1.070120431817e+00 0.000000000000e+00 0.000000000000e+00
8.790000000000e+02 -1.599207338435e+00 0.000000000000e+00 0.000000000000e+00
8.792500000000e+02 -2.131731301101e+00 0.000000000000e+00 0.000000000000e+00
8.795000000000e+02 -2.643320217900e+00 0.000000000000e+00 0.000000000000e+00
8.797500000000e+02 -3.107743560271e+00 0.000000000000e+00 0.000000000000e+00
8.800000000000e+02 -3.499603900028e+00 0.000000000000e+00 0.000000000000e+00
8.802500000000e+02 -3.796979013018e+00 0.000000000000e+00 0.000000000000e+00
8.805000000000e+02 -3.983673749827e+00 0.000000000000e+00 0.000000000000e+00
8.807500000000e+02 -4.050797245924e+00 0.000000000000e+00 0.000000000000e+00
8.810000000000e+02 -3.997475661110e+00 0.000000000000e+00 0.000000000000e+00
8.812500000000e+02 -3.830629869917e+00 0.000000000000e+00 0.000000000000e+00
8.815000000000e+02 -3.563874454483e+00 0.000000000000e+00 0.000000000000e+00
8.817500000000e+02 -3.215711185569e+00 0.000000000000e+00 0.000000000000e+00
8.820000000000e+02 -2.807280765822e+00 0.000000000000e+00 0.000000000000e+00
8.822500000000e+02 -2.359988709779e+00 0.000000000000e+00 0.000000000000e+00
8.825000000000e+02 -1.893328199403e+00 0.000000000000e+00 0.000000000000e+00
8.827500000000e+02 -1.423184401698e+00 0.000000000000e+00 0.000000000000e+00
8.830000000000e+02 -9.608272964438e-01 0.000000000000e+00 0.000000000000e+00
8.832500000000e+02 -5.126952086305e-01 0.000000000000e+00 0.000000000000e+00
8.835000000000e+02 -8.095434986400e-02 0.000000000000e+00 0.000000000000e+00
8.837500000000e+02 3.352924111926e-01 0.000000000000e+00 0.000000000000e+00
8.840000000000e+02 7.383657218300e-01 0.000000000000e+00 0.000000000000e+00
8.842500000000e+02 1.130215059974e+00 0.000000000000e+00 0.000000000000e+00
8.845000000000e+02 1.510762344658e+00 0.000000000000e+00 0.000000000000e+00
8.847500000000e+02 1.876651175655e+00 0.000000000000e+00 0.000000000000e+00
8.850000000000e+02 2.220604876083e+00 0.000000000000e+00 0.000000000000e+00
8.852500000000e+02 2.531503859850e+00 0.000000000000e+00 0.000000000000e+00
8.855000000000e+02 2.795185454870e+00 0.000000000000e+00 0.000000000000e+00
8.857500000000e+02 2.995862804009e+00 0.000000000000e+00 0.000000000000e+00
8.860000000000e+02 3.117969053958e+00 0.000000000000e+00 0.000000000000e+00
8.862500000000e+02 3.148171360776e+00 0.000000000000e+00 0.000000000000e+00
8.865000000000e+02 3.077274576951e+00 0.000000000000e+00 0.000000000000e+00
8.867500000000e+02 2.901749674292e+00 0.000000000000e+00 0.000000000000e+00
8.870000000000e+02 2.624674088267e+00 0.000000000000e+00 0.000000000000e+00
8.872500000000e+02 2.255952123381e+00 0.000000000000e+00 0.000000000000e+00
8.875000000000e+02 1.811781291066e+00 0.000000000000e+00 0.000000000000e+00
8.877500000000e+02 1.313430814261e+00 0.000000000000e+00 0.000000000000e+00
8.880000000000e+02 7.854873642110e-01 0.000000000000e+00 0.000000000000e+00
8.882500000000e+02 2.537882595775e-01 0.000000000000e+00 0.000000000000e+00
8.885000000000e+02 -2.567045544374e-01 0.000000000000e+00 0.000000000000e+00
8.887500000000e+02 -7.238389895757e-01 0.000000000000e+00 0.000000000000e+00
8.890000000000e+02 -1.129801563231e+00 0.000000000000e+00 0.000000000000e+00
8.892500000000e+02 -1.462090301101e+00 0.000000000000e+00 0.000000000000e+00
8.895000000000e+02 -1.713863085852e+00 0.000000000000e+00 0.000000000000e+00
8.897500000000e+02 -1.883679129719e+00 0.000000000000e+00 0.000000000000e+00
8.900000000000e+02 -1.974730033736e+00 0.000000000000e+00 0.000000000000e+00
8.902500000000e+02 -1.993717106977e+00 0.000000000000e+00 0.000000000000e+00
8.905000000000e+02 -1.949565459818e+00 0.000000000000e+00 0.000000000000e+00
8.907500000000e+02 -1.852169282886e+00 0.000000000000e+00 0.000000000000e+00
8.910000000000e+02 -1.711337712377e+00 0.000000000000e+00 0.000000000000e+00
8.912500000000e+02 -1.536062085845e+00 0.000000000000e+00 0.000000000000e+00
8.915000000000e+02 -1.334161867166e+00 0.000000000000e+00 0.000000000000e+00
8.917500000000e+02 -1.112298626806e+00 0.000000000000e+00 0.000000000000e+00
8.920000000000e+02 -8.762859944044e-01 0.000000000000e+00 0.000000000000e+00
8.922500000000e+02 -6.315778153033e-01 0.000000000000e+00 0.000000000000e+00
8.925000000000e+02 -3.837933786021e-01 0.000000000000e+00 0.000000000000e+00
8.927500000000e+02 -1.391403382218e-01 0.000000000000e+00 0.000000000000e+00
8.930000000000e+02 9.537843973488e-02 0.000000000000e+00 0.000000000000e+00
8.932500000000e+02 3.120433976048e-01 0.000000000000e+00 0.000000000000e+00
8.935000000000e+02 5.027959799398e-01 0.000000000000e+00 0.000000000000e+00
8.937500000000e+02 6.598721814110e-01 0.000000000000e+00 0.000000000000e+00
8.940000000000e+02 7.765992743836e-01 0.000000000000e+00 0.000000000000e+00
8.942500000000e+02 8.482294001781e-01 0.000000000000e+00 0.000000000000e+00
8.945000000000e+02 8.726710496453e-01 0.000000000000e+00 0.000000000000e+00
8.947500000000e+02 8.509896074054e-01 0.000000000000e+00 0.000000000000e+00
8.950000000000e+02 7.875792573028e-01 0.000000000000e+00 0.000000000000e+00
8.952500000000e+02 6.899555226873e-01 0.000000000000e+00 0.000000000000e+00
8.955000000000e+02 5.681730098983e-01 0.000000000000e+00 0.000000000000e+00
8.957500000000e+02 4.339278270275e-01 0.000000000000e+00 0.000000000000e+00
8.960000000000e+02 2.994501723837e-01 0.000000000000e+00 0.000000000000e+00
8.962500000000e+02 1.763227874991e-01 0.000000000000e+00 0.000000000000e+00
8.965000000000e+02 7.437101362956e-02 0.000000000000e+00 0.000000000000e+00
8.967500000000e+02 7.589717346641e-04 0.000000000000e+00 0.000000000000e+00
8.970000000000e+02 -4.060387893891e-02 0.000000000000e+00 0.000000000000e+00
8.972500000000e+02 -4.928575117095e-02 0.000000000000e+00 0.000000000000e+00
8.975000000000e+02 -2.817608077216e-02 0.000000000000e+00 0.000000000000e+00
8.977500000000e+02 1.700950550793e-02 0.000000000000e+00 0.000000000000e+00
8.980000000000e+02 7.848062475965e-02 0.000000000000e+00 0.000000000000e+00
8.982500000000e+02 1.472709286648e-01 0.000000000000e+00 0.000000000000e+00
8.985000000000e+02 2.141660825572e-01 0.000000000000e+00 0.000000000000e+00
8.987500000000e+02 2.705517118301e-01 0.000000000000e+00 0.000000000000e+00
8.990000000000e+02 3.090964901809e-01 0.000000000000e+00 0.000000000000e+00
8.992500000000e+02 3.242203555220e-01 0.000000000000e+00 0.000000000000e+00
8.995000000000e+02 3.123365358152e-01 0.000000000000e+00 0.000000000000e+00
8.997500000000e+02 2.718917675134e-01 0.000000000000e+00 0.000000000000e+00
9.000000000000e+02 2.032557478195e-01 0.000000000000e+00 0.000000000000e+00
9.002500000000e+02 1.085242926226e-01 0.000000000000e+00 0.000000000000e+00
9.005000000000e+02 -8.700757923507e-03 0.000000000000e+00 0.000000000000e+00
9.007500000000e+02 -1.435069669884e-01 0.000000000000e+00 0.000000000000e+00
9.010000000000e+02 -2.898192299238e-01 0.000000000000e+00 0.000000000000e+00
9.012500000000e+02 -4.405068205989e-01 0.000000000000e+00 0.000000000000e+00
9.015000000000e+02 -5.874835169006e-01 0.000000000000e+00 0.000000000000e+00
9.017500000000e+02 -7.218538612362e-01 0.000000000000e+00 0.000000000000e+00
9.020000000000e+02 -8.341647549563e-01 0.000000000000e+00 0.000000000000e+00
9.022500000000e+02 -9.148124265381e-01 0.000000000000e+00 0.000000000000e+00
9.025000000000e+02 -9.546308578112e-01 0.000000000000e+00 0.000000000000e+00
9.027500000000e+02 -9.456523854204e-01 0.000000000000e+00 0.000000000000e+00
9.030000000000e+02 -8.819902030787e-01 0.000000000000e+00 0.000000000000e+00
9.032500000000e+02 -7.607531546508e-01 0.000000000000e+00 0.000000000000e+00
9.035000000000e+02 -5.828731049755e-01 0.000000000000e+00 0.000000000000e+00
9.037500000000e+02 -3.537108812272e-01 0.000000000000e+00 0.000000000000e+00
9.040000000000e+02 -8.331268928544e-02 0.000000000000e+00 0.000000000000e+00
9.042500000000e+02 2.137836226136e-01 0.000000000000e+00 0.000000000000e+00
9.045000000000e+02 5.192461538271e-01 0.000000000000e+00 0.000000000000e+00
9.047500000000e+02 8.121431102893e-01 0.000000000000e+00 0.000000000000e+00
9.050000000000e+02 1.070559224332e+00 0.000000000000e+00 0.000000000000e+00
9.052500000000e+02 1.273496576786e+00 0.000000000000e+00 0.000000000000e+00
9.055000000000e+02 1.402871479775e+00 0.000000000000e+00 0.000000000000e+00
9.057500000000e+02 1.445389866604e+00 0.000000000000e+00 0.000000000000e+00
9.060000000000e+02 1.394081199771e+00 0.000000000000e+00 0.000000000000e+00
9.062500000000e+02 1.249297122148e+00 0.000000000000e+00 0.000000000000e+00
9.065000000000e+02 1.019033772682e+00 0.000000000000e+00 0.000000000000e+00
9.067500000000e+02 7.185098528195e-01 0.000000000000e+00 0.000000000000e+00
9.070000000000e+02 3.690170799532e-01 0.000000000000e+00 0.000000000000e+00
9.072500000000e+02 -3.855303281839e-03 0.000000000000e+00 0.000000000000e+00
9.075000000000e+02 -3.724459618122e-01 0.000000000000e+00 0.000000000000e+00
9.077500000000e+02 -7.094670678131e-01 0.000000000000e+00 0.000000000000e+00
9.080000000000e+02 -9.904142007023e-01 0.000000000000e+00 0.000000000000e+00
9.082500000000e+02 -1.195689633502e+00 0.000000000000e+00 0.000000000000e+00
9.085000000000e+02 -1.312223222254e+00 0.000000000000e+00 0.000000000000e+00
9.087500000000e+02 -1.334435483678e+00 0.000000000000e+00 0.000000000000e+00
9.090000000000e+02 -1.264464789211e+00 0.000000000000e+00 0.000000000000e+00
9.092500000000e+02 -1.111664564560e+00 0.000000000000e+00 0.000000000000e+00
9.095000000000e+02 -8.914560319362e-01 0.000000000000e+00 0.000000000000e+00
9.097500000000e+02 -6.236874336965e-01 0.000000000000e+00 0.000000000000e+00
9.100000000000e+02 -3.306942806093e-01 0.000000000000e+00 0.000000000000e+00
9.102500000000e+02 -3.527279592704e-02 0.000000000000e+00 0.000000000000e+00
9.105000000000e+02 2.412299807850e-01 0.000000000000e+00 0.000000000000e+00
9.107500000000e+02 4.805376954003e-01 0.000000000000e+00 0.000000000000e+00
9.110000000000e+02 6.686545232686e-01 0.000000000000e+00 0.000000000000e+00
9.112500000000e+02 7.965971940386e-01 0.000000000000e+00 0.000000000000e+00
9.115000000000e+02 8.606401929751e-01 0.000000000000e+00 0.000000000000e+00
9.117500000000e+02 8.621146806404e-01 0.000000000000e+00 0.000000000000e+00
9.120000000000e+02 8.068379984468e-01 0.000000000000e+00 0.000000000000e+00
9.122500000000e+02 7.042709202084e-01 0.000000000000e+00 0.000000000000e+00
9.125000000000e+02 5.665042722497e-01 0.000000000000e+00 0.000000000000e+00
9.127500000000e+02 4.071680703106e-01 0.000000000000e+00 0.000000000000e+00
9.130000000000e+02 2.403396997235e-01 0.000000000000e+00 0.000000000000e+00
9.132500000000e+02 7.950847208035e-02 0.000000000000e+00 0.000000000000e+00
9.135000000000e+02 -6.336272335754e-02 0.000000000000e+00 0.000000000000e+00
9.137500000000e+02 -1.786483548783e-01 0.000000000000e+00 0.000000000000e+00
9.140000000000e+02 -2.597162640238e-01 0.000000000000e+00 0.000000000000e+00
9.142500000000e+02 -3.033976441267e-01 0.000000000000e+00 0.000000000000e+00
9.145000000000e+02 -3.102332523636e-01 0.000000000000e+00 0.000000000000e+00
9.147500000000e+02 -2.844534199683e-01 0.000000000000e+00 0.000000000000e+00
9.150000000000e+02 -2.336518658928e-01 0.000000000000e+00 0.000000000000e+00
9.152500000000e+02 -1.681271803096e-01 0.000000000000e+00 0.000000000000e+00
9.155000000000e+02 -9.989322662687e-02 0.000000000000e+00 0.000000000000e+00
9.157500000000e+02 -4.139968164680e-02 0.000000000000e+00 0.000000000000e+00
9.160000000000e+02 -4.052212537486e-03 0.000000000000e+00 0.000000000000e+00
9.162500000000e+02 3.328910104984e-03 0.000000000000e+00 0.000000000000e+00
9.165000000000e+02 -2.406806257949e-02 0.000000000000e+00 0.000000000000e+00
9.167500000000e+02 -8.594429513847e-02 0.000000000000e+00 0.000000000000e+00
9.170000000000e+02 -1.763086621124e-01 0.000000000000e+00 0.000000000000e+00
9.172500000000e+02 -2.835804441055e-01 0.000000000000e+00 0.000000000000e+00
9.175000000000e+02 -3.914728705067e-01 0.000000000000e+00 0.000000000000e+00
9.177500000000e+02 -4.806588921650e-01 0.000000000000e+00 0.000000000000e+00
9.180000000000e+02 -5.311084122790e-01 0.000000000000e+00 0.000000000000e+00
9.182500000000e+02 -5.248718326986e-01 0.000000000000e+00 0.000000000000e+00
9.185000000000e+02 -4.489857130777e-01 0.000000000000e+00 0.000000000000e+00
9.187500000000e+02 -2.981102385028e-01 0.000000000000e+00 0.000000000000e+00
9.190000000000e+02 -7.648996247004e-02 0.000000000000e+00 0.000000000000e+00
9.192500000000e+02 2.011316148946e-01 0.000000000000e+00 0.000000000000e+00
9.195000000000e+02 5.099148386122e-01 0.000000000000e+00 0.000000000000e+00
9.197500000000e+02 8.167648819704e-01 0.000000000000e+00 0.000000000000e+00
9.200000000000e+02 1.083544937661e+00 0.000000000000e+00 0.000000000000e+00
9.202500000000e+02 1.271395424529e+00 0.000000000000e+00 0.000000000000e+00
9.205000000000e+02 1.345706990458e+00 0.000000000000e+00 0.000000000000e+00
9.207500000000e+02 1.281151720822e+00 0.000000000000e+00 0.000000000000e+00
9.210000000000e+02 1.066101442027e+00 0.000000000000e+00 0.000000000000e+00
9.212500000000e+02 7.057722027136e-01 0.000000000000e+00 0.000000000000e+00
9.215000000000e+02 2.235371290062e-01 0.000000000000e+00 0.000000000000e+00
9.217500000000e+02 -3.399595855858e-01 0.000000000000e+00 0.000000000000e+00
9.220000000000e+02 -9.299952522993e-01 0.000000000000e+00 0.000000000000e+00
9.222500000000e+02 -1.483076911003e+00 0.000000000000e+00 0.000000000000e+00
9.225000000000e+02 -1.933874628087e+00 0.000000000000e+00 0.000000000000e+00
9.227500000000e+02 -2.223029870201e+00 0.000000000000e+00 0.000000000000e+00
9.230000000000e+02 -2.304908772790e+00 0.000000000000e+00 0.000000000000e+00
9.232500000000e+02 -2.154300154648e+00 0.000000000000e+00 0.000000000000e+00
9.235000000000e+02 -1.771116391394e+00 0.000000000000e+00 0.000000000000e+00
9.237500000000e+02 -1.182343360601e+00 0.000000000000e+00 0.000000000000e+00
9.240000000000e+02 -4.407874691375e-01 0.000000000000e+00 0.000000000000e+00
9.242500000000e+02 3.794495426898e-01 0.000000000000e+00 0.000000000000e+00
9.245000000000e+02 1.190419749607e+00 0.000000000000e+00 0.000000000000e+00
9.247500000000e+02 1.899955034675e+00 0.000000000000e+00 0.000000000000e+00
9.250000000000e+02 2.422397055429e+00 0.000000000000e+00 0.000000000000e+00
9.252500000000e+02 2.689153238545e+00 0.000000000000e+00 0.000000000000e+00
9.255000000000e+02 2.657750495499e+00 0.000000000000e+00 0.000000000000e+00
9.257500000000e+02 2.318177750222e+00 0.000000000000e+00 0.000000000000e+00
9.260000000000e+02 1.695590603345e+00 0.000000000000e+00 0.000000000000e+00
9.262500000000e+02 8.488674840309e-01 0.000000000000e+00 0.000000000000e+00
9.265000000000e+02 -1.349918056379e-01 0.000000000000e+00 0.000000000000e+00
9.267500000000e+02 -1.150109002254e+00 0.000000000000e+00 0.000000000000e+00
9.270000000000e+02 -2.083614315432e+00 0.000000000000e+00 0.000000000000e+00
9.272500000000e+02 -2.828807254993e+00 0.000000000000e+00 0.000000000000e+00
9.275000000000e+02 -3.298009900919e+00 0.000000000000e+00 0.000000000000e+00
9.277500000000e+02 -3.433514668317e+00 0.000000000000e+00 0.000000000000e+00
9.280000000000e+02 -3.215215881983e+00 0.000000000000e+00 0.000000000000e+00
9.282500000000e+02 -2.663887902248e+00 0.000000000000e+00 0.000000000000e+00
9.285000000000e+02 -1.839589501271e+00 0.000000000000e+00 0.000000000000e+00
9.287500000000e+02 -8.352719182326e-01 0.000000000000e+00 0.000000000000e+00
9.290000000000e+02 2.337285922227e-01 0.000000000000e+00 0.000000000000e+00
9.292500000000e+02 1.243101691641e+00 0.000000000000e+00 0.000000000000e+00
9.295000000000e+02 2.074276594075e+00 0.000000000000e+00 0.000000000000e+00
9.297500000000e+02 2.628644604000e+00 0.000000000000e+00 0.000000000000e+00
9.300000000000e+02 2.839528246268e+00 0.000000000000e+00 0.000000000000e+00
9.302500000000e+02 2.680390727656e+00 0.000000000000e+00 0.000000000000e+00
9.305000000000e+02 2.168230797869e+00 0.000000000000e+00 0.000000000000e+00
9.307500000000e+02 1.361699459551e+00 0.000000000000e+00 0.000000000000e+00
9.310000000000e+02 3.541321188926e-01 0.000000000000e+00 0.000000000000e+00
9.312500000000e+02 -7.376711591127e-01 0.000000000000e+00 0.000000000000e+00
9.315000000000e+02 -1.787546058437e+00 0.000000000000e+00 0.000000000000e+00
9.317500000000e+02 -2.675205945924e+00 0.000000000000e+00 0.000000000000e+00
9.320000000000e+02 -3.300737476253e+00 0.000000000000e+00 0.000000000000e+00
9.322500000000e+02 -3.596552797845e+00 0.000000000000e+00 0.000000000000e+00
9.325000000000e+02 -3.535320821791e+00 0.000000000000e+00 0.000000000000e+00
9.327500000000e+02 -3.132907714741e+00 0.000000000000e+00 0.000000000000e+00
9.330000000000e+02 -2.445987459137e+00 0.000000000000e+00 0.000000000000e+00
9.332500000000e+02 -1.564655718752e+00 0.000000000000e+00 0.000000000000e+00
9.335000000000e+02 -6.010076691502e-01 0.000000000000e+00 0.000000000000e+00
9.337500000000e+02 3.248577890984e-01 0.000000000000e+00 0.000000000000e+00
9.340000000000e+02 1.099633007658e+00 0.000000000000e+00 0.000000000000e+00
9.342500000000e+02 1.630538164000e+00 0.000000000000e+00 0.000000000000e+00
9.345000000000e+02 1.856296565795e+00 0.000000000000e+00 0.000000000000e+00
9.347500000000e+02 1.754016429348e+00 0.000000000000e+00 0.000000000000e+00
9.350000000000e+02 1.341183381376e+00 0.000000000000e+00 0.000000000000e+00
9.352500000000e+02 6.725991885258e-01 0.000000000000e+00 0.000000000000e+00
9.355000000000e+02 -1.672545274098e-01 0.000000000000e+00 0.000000000000e+00
9.357500000000e+02 -1.075376909171e+00 0.000000000000e+00 0.000000000000e+00
9.360000000000e+02 -1.943454472662e+00 0.000000000000e+00 0.000000000000e+00
9.362500000000e+02 -2.671404980687e+00 0.000000000000e+00 0.000000000000e+00
9.365000000000e+02 -3.179543197157e+00 0.000000000000e+00 0.000000000000e+00
9.367500000000e+02 -3.417866931178e+00 0.000000000000e+00 0.000000000000e+00
9.370000000000e+02 -3.371363988836e+00 0.000000000000e+00 0.000000000000e+00
9.372500000000e+02 -3.060775184409e+00 0.000000000000e+00 0.000000000000e+00
9.375000000000e+02 -2.538843136704e+00 0.000000000000e+00 0.000000000000e+00
9.377500000000e+02 -1.882652575678e+00 0.000000000000e+00 0.000000000000e+00
9.380000000000e+02 -1.183150886553e+00 0.000000000000e+00 0.000000000000e+00
9.382500000000e+02 -5.332671395757e-01 0.000000000000e+00 0.000000000000e+00
9.385000000000e+02 -1.618502925698e-02 0.000000000000e+00 0.000000000000e+00
9.387500000000e+02 3.047426446906e-01 0.000000000000e+00 0.000000000000e+00
9.390000000000e+02 3.932084486840e-01 0.000000000000e+00 0.000000000000e+00
9.392500000000e+02 2.434734567557e-01 0.000000000000e+00 0.000000000000e+00
9.395000000000e+02 -1.201188718913e-01 0.000000000000e+00 0.000000000000e+00
9.397500000000e+02 -6.474290392163e-01 0.000000000000e+00 0.000000000000e+00
9.400000000000e+02 -1.269917070570e+00 0.000000000000e+00 0.000000000000e+00
9.402500000000e+02 -1.910080819515e+00 0.000000000000e+00 0.000000000000e+00
9.405000000000e+02 -2.491647034410e+00 0.000000000000e+00 0.000000000000e+00
9.407500000000e+02 -2.949177554523e+00 0.000000000000e+00 0.000000000000e+00
9.410000000000e+02 -3.235881093557e+00 0.000000000000e+00 0.000000000000e+00
9.412500000000e+02 -3.328701610877e+00 0.000000000000e+00 0.000000000000e+00
9.415000000000e+02 -3.230144712133e+00 0.000000000000e+00 0.000000000000e+00
9.417500000000e+02 -2.966748397794e+00 0.000000000000e+00 0.000000000000e+00
9.420000000000e+02 -2.584543269724e+00 0.000000000000e+00 0.000000000000e+00
9.422500000000e+02 -2.142222675883e+00 0.000000000000e+00 0.000000000000e+00
9.425000000000e+02 -1.703008571850e+00 0.000000000000e+00 0.000000000000e+00
9.427500000000e+02 -1.326323921257e+00 0.000000000000e+00 0.000000000000e+00
9.430000000000e+02 -1.060356871477e+00 0.000000000000e+00 0.000000000000e+00
9.432500000000e+02 -9.364357137205e-01 0.000000000000e+00 0.000000000000e+00
9.435000000000e+02 -9.658549198927e-01 0.000000000000e+00 0.000000000000e+00
9.437500000000e+02 -1.139443117952e+00 0.000000000000e+00 0.000000000000e+00
9.440000000000e+02 -1.429792956596e+00 0.000000000000e+00 0.000000000000e+00
9.442500000000e+02 -1.795730217850e+00 0.000000000000e+00 0.000000000000e+00
9.445000000000e+02 -2.188328972083e+00 0.000000000000e+00 0.000000000000e+00
9.447500000000e+02 -2.557613123471e+00 0.000000000000e+00 0.000000000000e+00
9.450000000000e+02 -2.859039120344e+00 0.000000000000e+00 0.000000000000e+00
9.452500000000e+02 -3.058929844132e+00 0.000000000000e+00 0.000000000000e+00
9.455000000000e+02 -3.138209708997e+00 0.000000000000e+00 0.000000000000e+00
9.457500000000e+02 -3.094046731314e+00 0.000000000000e+00 0.000000000000e+00
9.460000000000e+02 -2.939301188992e+00 0.000000000000e+00 0.000000000000e+00
9.462500000000e+02 -2.699971840223e+00 0.000000000000e+00 0.000000000000e+00
9.465000000000e+02 -2.411081354494e+00 0.000000000000e+00 0.000000000000e+00
9.467500000000e+02 -2.111621890972e+00 0.000000000000e+00 0.000000000000e+00
9.470000000000e+02 -1.839270000110e+00 0.000000000000e+00 0.000000000000e+00
9.472500000000e+02 -1.625570669126e+00 0.000000000000e+00 0.000000000000e+00
9.475000000000e+02 -1.492190050773e+00 0.000000000000e+00 0.000000000000e+00
9.477500000000e+02 -1.448663471369e+00 0.000000000000e+00 0.000000000000e+00
9.480000000000e+02 -1.491846489337e+00 0.000000000000e+00 0.000000000000e+00
9.482500000000e+02 -1.607043337395e+00 0.000000000000e+00 0.000000000000e+00
9.485000000000e+02 -1.770570399171e+00 0.000000000000e+00 0.000000000000e+00
9.487500000000e+02 -1.953339775935e+00 0.000000000000e+00 0.000000000000e+00
9.490000000000e+02 -2.124939432493e+00 0.000000000000e+00 0.000000000000e+00
9.492500000000e+02 -2.257652250532e+00 0.000000000000e+00 0.000000000000e+00
9.495000000000e+02 -2.329896599307e+00 0.000000000000e+00 0.000000000000e+00
9.497500000000e+02 -2.328676084583e+00 0.000000000000e+00 0.000000000000e+00
9.500000000000e+02 -2.250778440807e+00 0.000000000000e+00 0.000000000000e+00
9.502500000000e+02 -2.102640504016e+00 0.000000000000e+00 0.000000000000e+00
9.505000000000e+02 -1.898973449068e+00 0.000000000000e+00 0.000000000000e+00
9.507500000000e+02 -1.660397072135e+00 0.000000000000e+00 0.000000000000e+00
9.510000000000e+02 -1.410445273960e+00 0.000000000000e+00 0.000000000000e+00
9.512500000000e+02 -1.172364946971e+00 0.000000000000e+00 0.000000000000e+00
9.515000000000e+02 -9.661327004121e-01 0.000000000000e+00 0.000000000000e+00
9.517500000000e+02 -8.060614819340e-01 0.000000000000e+00 0.000000000000e+00
9.520000000000e+02 -6.992721722334e-01 0.000000000000e+00 0.000000000000e+00
9.522500000000e+02 -6.451787141844e-01 0.000000000000e+00 0.000000000000e+00
9.525000000000e+02 -6.359971859717e-01 0.000000000000e+00 0.000000000000e+00
9.527500000000e+02 -6.581577038791e-01 0.000000000000e+00 0.000000000000e+00
9.530000000000e+02 -6.943894423435e-01 0.000000000000e+00 0.000000000000e+00
9.532500000000e+02 -7.261757887581e-01 0.000000000000e+00 0.000000000000e+00
9.535000000000e+02 -7.362459058412e-01 0.000000000000e+00 0.000000000000e+00
9.537500000000e+02 -7.107821785181e-01 0.000000000000e+00 0.000000000000e+00
9.540000000000e+02 -6.410760116578e-01 0.000000000000e+00 0.000000000000e+00
9.542500000000e+02 -5.244483362458e-01 0.000000000000e+00 0.000000000000e+00
9.545000000000e+02 -3.643537631893e-01 0.000000000000e+00 0.000000000000e+00
9.547500000000e+02 -1.696947656271e-01 0.000000000000e+00 0.000000000000e+00
9.550000000000e+02 4.652908007560e-02 0.000000000000e+00 0.000000000000e+00
9.552500000000e+02 2.690337208792e-01 0.000000000000e+00 0.000000000000e+00
9.555000000000e+02 4.822732486593e-01 0.000000000000e+00 0.000000000000e+00
9.557500000000e+02 6.724056836341e-01 0.000000000000e+00 0.000000000000e+00
9.560000000000e+02 8.289541761186e-01 0.000000000000e+00 0.000000000000e+00
9.562500000000e+02 9.459650621507e-01 0.000000000000e+00 0.000000000000e+00
9.565000000000e+02 1.022536034423e+00 0.000000000000e+00 0.000000000000e+00
9.567500000000e+02 1.062672306147e+00 0.000000000000e+00 0.000000000000e+00
9.570000000000e+02 1.074515078629e+00 0.000000000000e+00 0.000000000000e+00
9.572500000000e+02 1.069064148478e+00 0.000000000000e+00 0.000000000000e+00
9.575000000000e+02 1.058575903090e+00 0.000000000000e+00 0.000000000000e+00
9.577500000000e+02 1.054852607187e+00 0.000000000000e+00 0.000000000000e+00
9.580000000000e+02 1.067645385838e+00 0.000000000000e+00 0.000000000000e+00
9.582500000000e+02 1.103371808270e+00 0.000000000000e+00 0.000000000000e+00
9.585000000000e+02 1.164303021867e+00 0.000000000000e+00 0.000000000000e+00
9.587500000000e+02 1.248311397121e+00 0.000000000000e+00 0.000000000000e+00
9.590000000000e+02 1.349196058134e+00 0.000000000000e+00 0.000000000000e+00
9.592500000000e+02 1.457529873721e+00 0.000000000000e+00 0.000000000000e+00
9.595000000000e+02 1.561906649297e+00 0.000000000000e+00 0.000000000000e+00
9.597500000000e+02 1.650419256664e+00 0.000000000000e+00 0.000000000000e+00
9.600000000000e+02 1.712173895279e+00 0.000000000000e+00 0.000000000000e+00
9.602500000000e+02 1.738645338474e+00 0.000000000000e+00 0.000000000000e+00
9.605000000000e+02 1.724702450934e+00 0.000000000000e+00 0.000000000000e+00
9.607500000000e+02 1.669178962583e+00 0.000000000000e+00 0.000000000000e+00
9.610000000000e+02 1.574925334593e+00 0.000000000000e+00 0.000000000000e+00
9.612500000000e+02 1.448345619323e+00 0.000000000000e+00 0.000000000000e+00
9.615000000000e+02 1.298489743024e+00 0.000000000000e+00 0.000000000000e+00
9.617500000000e+02 1.135828156731e+00 0.000000000000e+00 0.000000000000e+00
9.620000000000e+02 9.708751816063e-01 0.000000000000e+00 0.000000000000e+00
9.622500000000e+02 8.128447338256e-01 0.000000000000e+00 0.000000000000e+00
9.625000000000e+02 6.685154159089e-01 0.000000000000e+00 0.000000000000e+00
9.627500000000e+02 5.414522726238e-01 0.000000000000e+00 0.000000000000e+00
9.630000000000e+02 4.316838562256e-01 0.000000000000e+00 0.000000000000e+00
9.632500000000e+02 3.358720906953e-01 0.000000000000e+00 0.000000000000e+00
9.635000000000e+02 2.479468310804e-01 0.000000000000e+00 0.000000000000e+00
9.637500000000e+02 1.601155987281e-01 0.000000000000e+00 0.000000000000e+00
9.640000000000e+02 6.410978335203e-02 0.000000000000e+00 0.000000000000e+00
9.642500000000e+02 -4.750193726923e-02 0.000000000000e+00 0.000000000000e+00
9.645000000000e+02 -1.801101439780e-01 0.000000000000e+00 0.000000000000e+00
9.647500000000e+02 -3.361327404218e-01 0.000000000000e+00 0.000000000000e+00
9.650000000000e+02 -5.144790475637e-01 0.000000000000e+00 0.000000000000e+00
9.652500000000e+02 -7.104810022756e-01 0.000000000000e+00 0.000000000000e+00
9.655000000000e+02 -9.162998782833e-01 0.000000000000e+00 0.000000000000e+00
9.657500000000e+02 -1.121753483224e+00 0.000000000000e+00 0.000000000000e+00
9.660000000000e+02 -1.315453017305e+00 0.000000000000e+00 0.000000000000e+00
9.662500000000e+02 -1.486098166978e+00 0.000000000000e+00 0.000000000000e+00
9.665000000000e+02 -1.623758959278e+00 0.000000000000e+00 0.000000000000e+00
9.667500000000e+02 -1.720976042313e+00 0.000000000000e+00 0.000000000000e+00
9.670000000000e+02 -1.773536865947e+00 0.000000000000e+00 0.000000000000e+00
9.672500000000e+02 -1.780830121900e+00 0.000000000000e+00 0.000000000000e+00
9.675000000000e+02 -1.745738586996e+00 0.000000000000e+00 0.000000000000e+00
9.677500000000e+02 -1.674093277765e+00 0.000000000000e+00 0.000000000000e+00
9.680000000000e+02 -1.573770990578e+00 0.000000000000e+00 0.000000000000e+00
9.682500000000e+02 -1.453564807081e+00 0.000000000000e+00 0.000000000000e+00
9.685000000000e+02 -1.321986550467e+00 0.000000000000e+00 0.000000000000e+00
9.687500000000e+02 -1.186167550183e+00 0.000000000000e+00 0.000000000000e+00
9.690000000000e+02 -1.051008520629e+00 0.000000000000e+00 0.000000000000e+00
9.692500000000e+02 -9.186931524638e-01 0.000000000000e+00 0.000000000000e+00
9.695000000000e+02 -7.886282617538e-01 0.000000000000e+00 0.000000000000e+00
9.697500000000e+02 -6.578132746043e-01 0.000000000000e+00 0.000000000000e+00
9.700000000000e+02 -5.215817913522e-01 0.000000000000e+00 0.000000000000e+00
9.702500000000e+02 -3.746062762172e-01 0.000000000000e+00 0.000000000000e+00
9.705000000000e+02 -2.120206582153e-01 0.000000000000e+00 0.000000000000e+00
9.707500000000e+02 -3.049972846070e-02 0.000000000000e+00 0.000000000000e+00
9.710000000000e+02 1.708592560022e-01 0.000000000000e+00 0.000000000000e+00
9.712500000000e+02 3.899794623879e-01 0.000000000000e+00 0.000000000000e+00
9.715000000000e+02 6.216533357552e-01 0.000000000000e+00 0.000000000000e+00
9.717500000000e+02 8.578227154964e-01 0.000000000000e+00 0.000000000000e+00
9.720000000000e+02 1.088256278662e+00 0.000000000000e+00 0.000000000000e+00
9.722500000000e+02 1.301536304021e+00 0.000000000000e+00 0.000000000000e+00
9.725000000000e+02 1.486225281546e+00 0.000000000000e+00 0.000000000000e+00
9.727500000000e+02 1.632059628832e+00 0.000000000000e+00 0.000000000000e+00
9.730000000000e+02 1.731015726033e+00 0.000000000000e+00 0.000000000000e+00
9.732500000000e+02 1.778112657412e+00 0.000000000000e+00 0.000000000000e+00
9.735000000000e+02 1.771853500207e+00 0.000000000000e+00 0.000000000000e+00
9.737500000000e+02 1.714257263939e+00 0.000000000000e+00 0.000000000000e+00
9.740000000000e+02 1.610489472534e+00 0.000000000000e+00 0.000000000000e+00
9.742500000000e+02 1.468153030542e+00 0.000000000000e+00 0.000000000000e+00
9.745000000000e+02 1.296344990164e+00 0.000000000000e+00 0.000000000000e+00
9.747500000000e+02 1.104613181357e+00 0.000000000000e+00 0.000000000000e+00
9.750000000000e+02 9.019557238852e-01 0.000000000000e+00 0.000000000000e+00
9.752500000000e+02 6.959953292972e-01 0.000000000000e+00 0.000000000000e+00
9.755000000000e+02 4.924310059973e-01 0.000000000000e+00 0.000000000000e+00
9.757500000000e+02 2.948268208354e-01 0.000000000000e+00 0.000000000000e+00
9.760000000000e+02 1.047471167636e-01 0.000000000000e+00 0.000000000000e+00
9.762500000000e+02 -7.780267592044e-02 0.000000000000e+00 0.000000000000e+00
9.765000000000e+02 -2.537136193994e-01 0.000000000000e+00 0.000000000000e+00
9.767500000000e+02 -4.240032123698e-01 0.000000000000e+00 0.000000000000e+00
9.770000000000e+02 -5.890645208623e-01 0.000000000000e+00 0.000000000000e+00
9.772500000000e+02 -7.480555474409e-01 0.000000000000e+00 0.000000000000e+00
9.775000000000e+02 -8.985267058556e-01 0.000000000000e+00 0.000000000000e+00
9.777500000000e+02 -1.036347341316e+00 0.000000000000e+00 0.000000000000e+00
9.780000000000e+02 -1.155947128866e+00 0.000000000000e+00 0.000000000000e+00
9.782500000000e+02 -1.250841511687e+00 0.000000000000e+00 0.000000000000e+00
9.785000000000e+02 -1.314368811514e+00 0.000000000000e+00 0.000000000000e+00
9.787500000000e+02 -1.340536082196e+00 0.000000000000e+00 0.000000000000e+00
9.790000000000e+02 -1.324855318696e+00 0.000000000000e+00 0.000000000000e+00
9.792500000000e+02 -1.265053162804e+00 0.000000000000e+00 0.000000000000e+00
9.795000000000e+02 -1.161555181017e+00 0.000000000000e+00 0.000000000000e+00
9.797500000000e+02 -1.017677221415e+00 0.000000000000e+00 0.000000000000e+00
9.800000000000e+02 -8.394965261554e-01 0.000000000000e+00 0.000000000000e+00
9.802500000000e+02 -6.354183061830e-01 0.000000000000e+00 0.000000000000e+00
9.805000000000e+02 -4.154932519314e-01 0.000000000000e+00 0.000000000000e+00
9.807500000000e+02 -1.905724789385e-01 0.000000000000e+00 0.000000000000e+00
9.810000000000e+02 2.859537397564e-02 0.000000000000e+00 0.000000000000e+00
9.812500000000e+02 2.322168689520e-01 0.000000000000e+00 0.000000000000e+00
9.815000000000e+02 4.121597962347e-01 0.000000000000e+00 0.000000000000e+00
9.817500000000e+02 5.624400859985e-01 0.000000000000e+00 0.000000000000e+00
9.820000000000e+02 6.794499402739e-01 0.000000000000e+00 0.000000000000e+00
9.822500000000e+02 7.619238900130e-01 0.000000000000e+00 0.000000000000e+00
9.825000000000e+02 8.106741133964e-01 0.000000000000e+00 0.000000000000e+00
9.827500000000e+02 8.281543682098e-01 0.000000000000e+00 0.000000000000e+00
9.830000000000e+02 8.179295970896e-01 0.000000000000e+00 0.000000000000e+00
9.832500000000e+02 7.841336450931e-01 0.000000000000e+00 0.000000000000e+00
9.835000000000e+02 7.309904869744e-01 0.000000000000e+00 0.000000000000e+00
9.837500000000e+02 6.624566572443e-01 0.000000000000e+00 0.000000000000e+00
9.840000000000e+02 5.820174917148e-01 0.000000000000e+00 0.000000000000e+00
9.842500000000e+02 4.926415743690e-01 0.000000000000e+00 0.000000000000e+00
9.845000000000e+02 3.968709729668e-01 0.000000000000e+00 0.000000000000e+00
9.847500000000e+02 2.970035583433e-01 0.000000000000e+00 0.000000000000e+00
9.850000000000e+02 1.953110201764e-01 0.000000000000e+00 0.000000000000e+00
9.852500000000e+02 9.423372948301e-02 0.000000000000e+00 0.000000000000e+00
9.855000000000e+02 -3.498699891944e-03 0.000000000000e+00 0.000000000000e+00
9.857500000000e+02 -9.485608996220e-02 0.000000000000e+00 0.000000000000e+00
9.860000000000e+02 -1.766187906158e-01 0.000000000000e+00 0.000000000000e+00
9.862500000000e+02 -2.456007724466e-01 0.000000000000e+00 0.000000000000e+00
9.865000000000e+02 -2.989528186012e-01 0.000000000000e+00 0.000000000000e+00
9.867500000000e+02 -3.344979943698e-01 0.000000000000e+00 0.000000000000e+00
9.870000000000e+02 -3.510437199529e-01 0.000000000000e+00 0.000000000000e+00
9.872500000000e+02 -3.486161368300e-01 0.000000000000e+00 0.000000000000e+00
9.875000000000e+02 -3.285727024460e-01 0.000000000000e+00 0.000000000000e+00
9.877500000000e+02 -2.935663321721e-01 0.000000000000e+00 0.000000000000e+00
9.880000000000e+02 -2.473561003888e-01 0.000000000000e+00 0.000000000000e+00
9.882500000000e+02 -1.944820629478e-01 0.000000000000e+00 0.000000000000e+00
9.885000000000e+02 -1.398416581274e-01 0.000000000000e+00 0.000000000000e+00
9.887500000000e+02 -8.821936112110e-02 0.000000000000e+00 0.000000000000e+00
9.890000000000e+02 -4.382774076472e-02 0.000000000000e+00 0.000000000000e+00
9.892500000000e+02 -9.915983388423e-03 0.000000000000e+00 0.000000000000e+00
9.895000000000e+02 1.150815745906e-02 0.000000000000e+00 0.000000000000e+00
9.897500000000e+02 1.981339329525e-02 0.000000000000e+00 0.000000000000e+00
9.900000000000e+02 1.572727469648e-02 0.000000000000e+00 0.000000000000e+00
9.902500000000e+02 1.176665216393e-03 0.000000000000e+00 0.000000000000e+00
9.905000000000e+02 -2.098517087880e-02 0.000000000000e+00 0.000000000000e+00
9.907500000000e+02 -4.732379060482e-02 0.000000000000e+00 0.000000000000e+00
9.910000000000e+02 -7.419427899060e-02 0.000000000000e+00 0.000000000000e+00
9.912500000000e+02 -9.809214368163e-02 0.000000000000e+00 0.000000000000e+00
9.915000000000e+02 -1.159471756474e-01 0.000000000000e+00 0.000000000000e+00
9.917500000000e+02 -1.253359165007e-01 0.000000000000e+00 0.000000000000e+00
9.920000000000e+02 -1.246035605656e-01 0.000000000000e+00 0.000000000000e+00
9.922500000000e+02 -1.129009056646e-01 0.000000000000e+00 0.000000000000e+00
9.925000000000e+02 -9.015382927599e-02 0.000000000000e+00 0.000000000000e+00
9.927500000000e+02 -5.698981727203e-02 0.000000000000e+00 0.000000000000e+00
9.930000000000e+02 -1.464736556157e-02 0.000000000000e+00 0.000000000000e+00
9.932500000000e+02 3.511024617063e-02 0.000000000000e+00 0.000000000000e+00
9.935000000000e+02 9.006405761024e-02 0.000000000000e+00 0.000000000000e+00
9.937500000000e+02 1.475898262292e-01 0.000000000000e+00 0.000000000000e+00
9.940000000000e+02 2.046992729633e-01 0.000000000000e+00 0.000000000000e+00
9.942500000000e+02 2.580903637351e-01 0.000000000000e+00 0.000000000000e+00
9.945000000000e+02 3.042289401803e-01 0.000000000000e+00 0.000000000000e+00
9.947500000000e+02 3.394824349352e-01 0.000000000000e+00 0.000000000000e+00
9.950000000000e+02 3.603189979919e-01 0.000000000000e+00 0.000000000000e+00
9.952500000000e+02 3.635731139480e-01 0.000000000000e+00 0.000000000000e+00
9.955000000000e+02 3.467636839686e-01 0.000000000000e+00 0.000000000000e+00
9.957500000000e+02 3.084352349472e-01 0.000000000000e+00 0.000000000000e+00
9.960000000000e+02 2.484802952016e-01 0.000000000000e+00 0.000000000000e+00
9.962500000000e+02 1.683936822812e-01 0.000000000000e+00 0.000000000000e+00
9.965000000000e+02 7.140940600477e-02 0.000000000000e+00 0.000000000000e+00
9.967500000000e+02 -3.752106304181e-02 0.000000000000e+00 0.000000000000e+00
9.970000000000e+02 -1.519347169098e-01 0.000000000000e+00 0.000000000000e+00
9.972500000000e+02 -2.642510685103e-01 0.000000000000e+00 0.000000000000e+00
9.975000000000e+02 -3.663335424334e-01 0.000000000000e+00 0.000000000000e+00
9.977500000000e+02 -4.501729896544e-01 0.000000000000e+00 0.000000000000e+00
9.980000000000e+02 -5.086276853272e-01 0.000000000000e+00 0.000000000000e+00
9.982500000000e+02 -5.361409581693e-01 0.000000000000e+00 0.000000000000e+00
9.985000000000e+02 -5.293539566189e-01 0.000000000000e+00 0.000000000000e+00
9.987500000000e+02 -4.875380375537e-01 0.000000000000e+00 0.000000000000e+00
9.990000000000e+02 -4.127884336437e-01 0.000000000000e+00 0.000000000000e+00
9.992500000000e+02 -3.099463103289e-01 0.000000000000e+00 0.000000000000e+00
9.995000000000e+02 -1.862469293799e-01 0.000000000000e+00 0.000000000000e+00
9.997500000000e+02 -5.072346125429e-02 0.000000000000e+00 0.000000000000e+00
1.000000000000e+03 8.657514171307e-02 0.000000000000e+00 0.000000000000e+00
1.000250000000e+03 2.154717056869e-01 0.000000000000e+00 0.000000000000e+00
1.000500000000e+03 3.265609249650e-01 0.000000000000e+00 0.000000000000e+00
1.000750000000e+03 4.120279720637e-01 0.000000000000e+00 0.000000000000e+00
1.001000000000e+03 4.663018667490e-01 0.000000000000e+00 0.000000000000e+00
1.001250000000e+03 4.864799621587e-01 0.000000000000e+00 0.000000000000e+00
1.001500000000e+03 4.724871118120e-01 0.000000000000e+00 0.000000000000e+00
1.001750000000e+03 4.269636984422e-01 0.000000000000e+00 0.000000000000e+00
1.002000000000e+03 3.549067133588e-01 0.000000000000e+00 0.000000000000e+00
1.002250000000e+03 2.631136872091e-01 0.000000000000e+00 0.000000000000e+00
1.002500000000e+03 1.594974689778e-01 0.000000000000e+00 0.000000000000e+00
1.002750000000e+03 5.234877585679e-02 0.000000000000e+00 0.000000000000e+00
1.003000000000e+03 -5.037738270537e-02 0.000000000000e+00 0.000000000000e+00
1.003250000000e+03 -1.416849677773e-01 0.000000000000e+00 0.000000000000e+00
1.003500000000e+03 -2.160198690811e-01 0.000000000000e+00 0.000000000000e+00
1.003750000000e+03 -2.695829568880e-01 0.000000000000e+00 0.000000000000e+00
1.004000000000e+03 -3.004648231979e-01 0.000000000000e+00 0.000000000000e+00
1.004250000000e+03 -3.086128884508e-01 0.000000000000e+00 0.000000000000e+00
1.004500000000e+03 -2.956562446349e-01 0.000000000000e+00 0.000000000000e+00
1.004750000000e+03 -2.646226069409e-01 0.000000000000e+00 0.000000000000e+00
1.005000000000e+03 -2.195848366032e-01 0.000000000000e+00 0.000000000000e+00
1.005250000000e+03 -1.652724802542e-01 0.000000000000e+00 0.000000000000e+00
1.005500000000e+03 -1.066782225702e-01 0.000000000000e+00 0.000000000000e+00
1.005750000000e+03 -4.868204431687e-02 0.000000000000e+00 0.000000000000e+00
1.006000000000e+03 4.290840315940e-03 0.000000000000e+00 0.000000000000e+00
1.006250000000e+03 4.856702097633e-02 0.000000000000e+00 0.000000000000e+00
1.006500000000e+03 8.146783294901e-02 0.000000000000e+00 0.000000000000e+00
1.006750000000e+03 1.014887832014e-01 0.000000000000e+00 0.000000000000e+00
1.007000000000e+03 1.084041307831e-01 0.000000000000e+00 0.000000000000e+00
1.007250000000e+03 1.032834022302e-01 0.000000000000e+00 0.000000000000e+00
1.007500000000e+03 8.840657359322e-02 0.000000000000e+00 0.000000000000e+00
1.007750000000e+03 6.706805717609e-02 0.000000000000e+00 0.000000000000e+00
1.008000000000e+03 4.326746871447e-02 0.000000000000e+00 0.000000000000e+00
1.008250000000e+03 2.129742142912e-02 0.000000000000e+00 0.000000000000e+00
1.008500000000e+03 5.254164471166e-03 0.000000000000e+00 0.000000000000e+00
1.008750000000e+03 -1.486453445632e-03 0.000000000000e+00 0.000000000000e+00
1.009000000000e+03 3.229544246345e-03 0.000000000000e+00 0.000000000000e+00
1.009250000000e+03 1.992214434472e-02 0.000000000000e+00 0.000000000000e+00
1.009500000000e+03 4.722270338970e-02 0.000000000000e+00 0.000000000000e+00
1.009750000000e+03 8.183594000968e-02 0.000000000000e+00 0.000000000000e+00
1.010000000000e+03 1.187578223462e-01 0.000000000000e+00 0.000000000000e+00
1.010250000000e+03 1.517589681457e-01 0.000000000000e+00 0.000000000000e+00
1.010500000000e+03 1.741068173353e-01 0.000000000000e+00 0.000000000000e+00
1.010750000000e+03 1.794614129730e-01 0.000000000000e+00 0.000000000000e+00
1.011000000000e+03 1.628448309653e-01 0.000000000000e+00 0.000000000000e+00
1.011250000000e+03 1.215590693923e-01 0.000000000000e+00 0.000000000000e+00
1.011500000000e+03 5.591678718768e-02 0.000000000000e+00 0.000000000000e+00
1.011750000000e+03 -3.034271284636e-02 0.000000000000e+00 0.000000000000e+00
1.012000000000e+03 -1.300522053298e-01 0.000000000000e+00 0.000000000000e+00
1.012250000000e+03 -2.330842449779e-01 0.000000000000e+00 0.000000000000e+00
1.012500000000e+03 -3.272830016069e-01 0.000000000000e+00 0.000000000000e+00
1.012750000000e+03 -3.997898961609e-01 0.000000000000e+00 0.000000000000e+00
1.013000000000e+03 -4.386296868414e-01 0.000000000000e+00 0.000000000000e+00
1.013250000000e+03 -4.343724783597e-01 0.000000000000e+00 0.000000000000e+00
1.013500000000e+03 -3.816563881965e-01 0.000000000000e+00 0.000000000000e+00
1.013750000000e+03 -2.803517573183e-01 0.000000000000e+00 0.000000000000e+00
1.014000000000e+03 -1.361740114176e-01 0.000000000000e+00 0.000000000000e+00
1.014250000000e+03 3.939230103655e-02 0.000000000000e+00 0.000000000000e+00
1.014500000000e+03 2.299162616349e-01 0.000000000000e+00 0.000000000000e+00
1.014750000000e+03 4.155534783095e-01 0.000000000000e+00 0.000000000000e+00
1.015000000000e+03 5.751546057536e-01 0.000000000000e+00 0.000000000000e+00
1.015250000000e+03 6.887270948609e-01 0.000000000000e+00 0.000000000000e+00
1.015500000000e+03 7.399627667450e-01 0.000000000000e+00 0.000000000000e+00
1.015750000000e+03 7.185123016254e-01 0.000000000000e+00 0.000000000000e+00
1.016000000000e+03 6.216964818564e-01 0.000000000000e+00 0.000000000000e+00
1.016250000000e+03 4.553946872386e-01 0.000000000000e+00 0.000000000000e+00
1.016500000000e+03 2.339397104586e-01 0.000000000000e+00 0.000000000000e+00
1.016750000000e+03 -2.103500746760e-02 0.000000000000e+00 0.000000000000e+00
1.017000000000e+03 -2.827180418726e-01 0.000000000000e+00 0.000000000000e+00
1.017250000000e+03 -5.220054566270e-01 0.000000000000e+00 0.000000000000e+00
1.017500000000e+03 -7.108321158391e-01 0.000000000000e+00 0.000000000000e+00
1.017750000000e+03 -8.255572050347e-01 0.000000000000e+00 0.000000000000e+00
1.018000000000e+03 -8.499846336341e-01 0.000000000000e+00 0.000000000000e+00
1.018250000000e+03 -7.776242855300e-01 0.000000000000e+00 0.000000000000e+00
1.018500000000e+03 -6.128775910644e-01 0.000000000000e+00 0.000000000000e+00
1.018750000000e+03 -3.709528181855e-01 0.000000000000e+00 0.000000000000e+00
1.019000000000e+03 -7.646776995569e-02 0.000000000000e+00 0.000000000000e+00
1.019250000000e+03 2.391384431904e-01 0.000000000000e+00 0.000000000000e+00
1.019500000000e+03 5.411081742728e-01 0.000000000000e+00 0.000000000000e+00
1.019750000000e+03 7.953812392068e-01 0.000000000000e+00 0.000000000000e+00
1.020000000000e+03 9.726449811954e-01 0.000000000000e+00 0.000000000000e+00
1.020250000000e+03 1.051920135938e+00 0.000000000000e+00 0.000000000000e+00
1.020500000000e+03 1.023228173957e+00 0.000000000000e+00 0.000000000000e+00
1.020750000000e+03 8.889889037087e-01 0.000000000000e+00 0.000000000000e+00
1.021000000000e+03 6.639476402071e-01 0.000000000000e+00 0.000000000000e+00
1.021250000000e+03 3.736109019644e-01 0.000000000000e+00 0.000000000000e+00
1.021500000000e+03 5.135586192501e-02 0.000000000000e+00 0.000000000000e+00
1.021750000000e+03 -2.654522505624e-01 0.000000000000e+00 0.000000000000e+00
1.022000000000e+03 -5.398710418829e-01 0.000000000000e+00 0.000000000000e+00
1.022250000000e+03 -7.397836267103e-01 0.000000000000e+00 0.000000000000e+00
1.022500000000e+03 -8.417508723736e-01 0.000000000000e+00 0.000000000000e+00
1.022750000000e+03 -8.338340485336e-01 0.000000000000e+00 0.000000000000e+00
1.023000000000e+03 -7.170332298865e-01 0.000000000000e+00 0.000000000000e+00
1.023250000000e+03 -5.051574253483e-01 0.000000000000e+00 0.000000000000e+00
1.023500000000e+03 -2.231376208375e-01 0.000000000000e+00 0.000000000000e+00
1.023750000000e+03 9.601118705402e-02 0.000000000000e+00 0.000000000000e+00
1.024000000000e+03 4.152033693498e-01 0.000000000000e+00 0.000000000000e+00
1.024250000000e+03 6.977735942864e-01 0.000000000000e+00 0.000000000000e+00
1.024500000000e+03 9.118882689269e-01 0.000000000000e+00 0.000000000000e+00
1.024750000000e+03 1.034332025066e+00 0.000000000000e+00 0.000000000000e+00
1.025000000000e+03 1.053204577846e+00 0.000000000000e+00 0.000000000000e+00
1.025250000000e+03 9.692027811472e-01 0.000000000000e+00 0.000000000000e+00
1.025500000000e+03 7.953427619814e-01 0.000000000000e+00 0.000000000000e+00
1.025750000000e+03 5.551742858264e-01 0.000000000000e+00 0.000000000000e+00
1.026000000000e+03 2.797285071259e-01 0.000000000000e+00 0.000000000000e+00
1.026250000000e+03 3.596745679591e-03 0.000000000000e+00 0.000000000000e+00
1.026500000000e+03 -2.393579376452e-01 0.000000000000e+00 0.000000000000e+00
1.026750000000e+03 -4.201156654501e-01 0.000000000000e+00 0.000000000000e+00
1.027000000000e+03 -5.179309832694e-01 0.000000000000e+00 0.000000000000e+00
1.027250000000e+03 -5.226653349172e-01 0.000000000000e+00 0.000000000000e+00
1.027500000000e+03 -4.357521932819e-01 0.000000000000e+00 0.000000000000e+00
1.027750000000e+03 -2.697044503532e-01 0.000000000000e+00 0.000000000000e+00
1.028000000000e+03 -4.626000723782e-02 0.000000000000e+00 0.000000000000e+00
1.028250000000e+03 2.065682103810e-01 0.000000000000e+00 0.000000000000e+00
1.028500000000e+03 4.581390337089e-01 0.000000000000e+00 0.000000000000e+00
1.028750000000e+03 6.790493767717e-01 0.000000000000e+00 0.000000000000e+00
1.029000000000e+03 8.447274127696e-01 0.000000000000e+00 0.000000000000e+00
1.029250000000e+03 9.383080318114e-01 0.000000000000e+00 0.000000000000e+00
1.029500000000e+03 9.524499197794e-01 0.000000000000e+00 0.000000000000e+00
1.029750000000e+03 8.898984022152e-01 0.000000000000e+00 0.000000000000e+00
1.030000000000e+03 7.627640319622e-01 0.000000000000e+00 0.000000000000e+00
1.030250000000e+03 5.906516670788e-01 0.000000000000e+00 0.000000000000e+00
1.030500000000e+03 3.979171296165e-01 0.000000000000e+00 0.000000000000e+00
1.030750000000e+03 2.104306415841e-01 0.000000000000e+00 0.000000000000e+00
1.031000000000e+03 5.227608428037e-02 0.000000000000e+00 0.000000000000e+00
1.031250000000e+03 -5.719207827802e-02 0.000000000000e+00 0.000000000000e+00
1.031500000000e+03 -1.055737951840e-01 0.000000000000e+00 0.000000000000e+00
1.031750000000e+03 -8.867570957820e-02 0.000000000000e+00 0.000000000000e+00
1.032000000000e+03 -1.067087860882e-02 0.000000000000e+00 0.000000000000e+00
1.032250000000e+03 1.168087503308e-01 0.000000000000e+00 0.000000000000e+00
1.032500000000e+03 2.764855786608e-01 0.000000000000e+00 0.000000000000e+00
1.032750000000e+03 4.478839623523e-01 0.000000000000e+00 0.000000000000e+00
1.033000000000e+03 6.100707132282e-01 0.000000000000e+00 0.000000000000e+00
1.033250000000e+03 7.443241639861e-01 0.000000000000e+00 0.000000000000e+00
1.033500000000e+03 8.363929043043e-01 0.000000000000e+00 0.000000000000e+00
1.033750000000e+03 8.780736656434e-01 0.000000000000e+00 0.000000000000e+00
1.034000000000e+03 8.679383292478e-01 0.000000000000e+00 0.000000000000e+00
1.034250000000e+03 8.111580750541e-01 0.000000000000e+00 0.000000000000e+00
1.034500000000e+03 7.184920194388e-01 0.000000000000e+00 0.000000000000e+00
1.034750000000e+03 6.046126023419e-01 0.000000000000e+00 0.000000000000e+00
1.035000000000e+03 4.860173924504e-01 0.000000000000e+00 0.000000000000e+00
1.035250000000e+03 3.788180358063e-01 0.000000000000e+00 0.000000000000e+00
1.035500000000e+03 2.966981522880e-01 0.000000000000e+00 0.000000000000e+00
1.035750000000e+03 2.492949174814e-01 0.000000000000e+00 0.000000000000e+00
1.036000000000e+03 2.411906382347e-01 0.000000000000e+00 0.000000000000e+00
1.036250000000e+03 2.716114298802e-01 0.000000000000e+00 0.000000000000e+00
1.036500000000e+03 3.348329313376e-01 0.000000000000e+00 0.000000000000e+00
1.036750000000e+03 4.212010439080e-01 0.000000000000e+00 0.000000000000e+00
1.037000000000e+03 5.186007605243e-01 0.000000000000e+00 0.000000000000e+00
1.037250000000e+03 6.141571926827e-01 0.000000000000e+00 0.000000000000e+00
1.037500000000e+03 6.959349142039e-01 0.000000000000e+00 0.000000000000e+00
1.037750000000e+03 7.544153655385e-01 0.000000000000e+00 0.000000000000e+00
1.038000000000e+03 7.835737251802e-01 0.000000000000e+00 0.000000000000e+00
1.038250000000e+03 7.814392768686e-01 0.000000000000e+00 0.000000000000e+00
1.038500000000e+03 7.500974387884e-01 0.000000000000e+00 0.000000000000e+00
1.038750000000e+03 6.951668562508e-01 0.000000000000e+00 0.000000000000e+00
1.039000000000e+03 6.248513415243e-01 0.000000000000e+00 0.000000000000e+00
1.039250000000e+03 5.487157830726e-01 0.000000000000e+00 0.000000000000e+00
1.039500000000e+03 4.763619926022e-01 0.000000000000e+00 0.000000000000e+00
1.039750000000e+03 4.161826610028e-01 0.000000000000e+00 0.000000000000e+00
1.040000000000e+03 3.743503826481e-01 0.000000000000e+00 0.000000000000e+00
1.040250000000e+03 3.541583180695e-01 0.000000000000e+00 0.000000000000e+00
1.040500000000e+03 3.557759918605e-01 0.000000000000e+00 0.000000000000e+00
1.040750000000e+03 3.764257158286e-01 0.000000000000e+00 0.000000000000e+00
1.041000000000e+03 4.109300889685e-01 0.000000000000e+00 0.000000000000e+00
1.041250000000e+03 4.525359581926e-01 0.000000000000e+00 0.000000000000e+00
1.041500000000e+03 4.938903666089e-01 0.000000000000e+00 0.000000000000e+00
1.041750000000e+03 5.280322743235e-01 0.000000000000e+00 0.000000000000e+00
1.042000000000e+03 5.492705549022e-01 0.000000000000e+00 0.000000000000e+00
1.042250000000e+03 5.538418608209e-01 0.000000000000e+00 0.000000000000e+00
1.042500000000e+03 5.402773315012e-01 0.000000000000e+00 0.000000000000e+00
1.042750000000e+03 5.094493817937e-01 0.000000000000e+00 0.000000000000e+00
1.043000000000e+03 4.643130229177e-01 0.000000000000e+00 0.000000000000e+00
1.043250000000e+03 4.093946784430e-01 0.000000000000e+00 0.000000000000e+00
1.043500000000e+03 3.501106062783e-01 0.000000000000e+00 0.000000000000e+00
1.043750000000e+03 2.920136934704e-01 0.000000000000e+00 0.000000000000e+00
1.044000000000e+03 2.400702483584e-01 0.000000000000e+00 0.000000000000e+00
1.044250000000e+03 1.980580324280e-01 0.000000000000e+00 0.000000000000e+00
1.044500000000e+03 1.681553698920e-01 0.000000000000e+00 0.000000000000e+00
1.044750000000e+03 1.507622216941e-01 0.000000000000e+00 0.000000000000e+00
1.045000000000e+03 1.445618112255e-01 0.000000000000e+00 0.000000000000e+00
1.045250000000e+03 1.468000780615e-01 0.000000000000e+00 0.000000000000e+00
1.045500000000e+03 1.537338273248e-01 0.000000000000e+00 0.000000000000e+00
1.045750000000e+03 1.611799621339e-01 0.000000000000e+00 0.000000000000e+00
1.046000000000e+03 1.650894551080e-01 0.000000000000e+00 0.000000000000e+00
1.046250000000e+03 1.620712025826e-01 0.000000000000e+00 0.000000000000e+00
1.046500000000e+03 1.498017687701e-01 0.000000000000e+00 0.000000000000e+00
1.046750000000e+03 1.272753062020e-01 0.000000000000e+00 0.000000000000e+00
1.047000000000e+03 9.487087658447e-02 0.000000000000e+00 0.000000000000e+00
1.047250000000e+03 5.423883497999e-02 0.000000000000e+00 0.000000000000e+00
1.047500000000e+03 8.030737813941e-03 0.000000000000e+00 0.000000000000e+00
1.047750000000e+03 -4.048435012075e-02 0.000000000000e+00 0.000000000000e+00
1.048000000000e+03 -8.786227450999e-02 0.000000000000e+00 0.000000000000e+00
1.048250000000e+03 -1.309255953487e-01 0.000000000000e+00 0.000000000000e+00
1.048500000000e+03 -1.671486319033e-01 0.000000000000e+00 0.000000000000e+00
1.048750000000e+03 -1.949396472122e-01 0.000000000000e+00 0.000000000000e+00
1.049000000000e+03 -2.137893497866e-01 0.000000000000e+00 0.000000000000e+00
1.049250000000e+03 -2.242732470545e-01 0.000000000000e+00 0.000000000000e+00
1.049500000000e+03 -2.279143995985e-01 0.000000000000e+00 0.000000000000e+00
1.049750000000e+03 -2.269304213301e-01 0.000000000000e+00 0.000000000000e+00
1.050000000000e+03 -2.239020987112e-01 0.000000000000e+00 0.000000000000e+00
1.050250000000e+03 -2.214092677135e-01 0.000000000000e+00 0.000000000000e+00
1.050500000000e+03 -2.216818038171e-01 0.000000000000e+00 0.000000000000e+00
1.050750000000e+03 -2.263097310898e-01 0.000000000000e+00 0.000000000000e+00
1.051000000000e+03 -2.360472628652e-01 0.000000000000e+00 0.000000000000e+00
1.051250000000e+03 -2.507323924354e-01 0.000000000000e+00 0.000000000000e+00
1.051500000000e+03 -2.693282382455e-01 0.000000000000e+00 0.000000000000e+00
1.051750000000e+03 -2.900767025264e-01 0.000000000000e+00 0.000000000000e+00
1.052000000000e+03 -3.107410744695e-01 0.000000000000e+00 0.000000000000e+00
1.052250000000e+03 -3.289036753384e-01 0.000000000000e+00 0.000000000000e+00
1.052500000000e+03 -3.422787118976e-01 0.000000000000e+00 0.000000000000e+00
1.052750000000e+03 -3.489997828558e-01 0.000000000000e+00 0.000000000000e+00
1.053000000000e+03 -3.478459165894e-01 0.000000000000e+00 0.000000000000e+00
1.053250000000e+03 -3.383789144784e-01 0.000000000000e+00 0.000000000000e+00
1.053500000000e+03 -3.209769001814e-01 0.000000000000e+00 0.000000000000e+00
1.053750000000e+03 -2.967627216707e-01 0.000000000000e+00 0.000000000000e+00
1.054000000000e+03 -2.674394400459e-01 0.000000000000e+00 0.000000000000e+00
1.054250000000e+03 -2.350568416336e-01 0.000000000000e+00 0.000000000000e+00
1.054500000000e+03 -2.017412718371e-01 0.000000000000e+00 0.000000000000e+00
1.054750000000e+03 -1.694251038284e-01 0.000000000000e+00 0.000000000000e+00
1.055000000000e+03 -1.396113860736e-01 0.000000000000e+00 0.000000000000e+00
1.055250000000e+03 -1.132038424304e-01 0.000000000000e+00 0.000000000000e+00
1.055500000000e+03 -9.042319844835e-02 0.000000000000e+00 0.000000000000e+00
1.055750000000e+03 -7.081903250622e-02 0.000000000000e+00 0.000000000000e+00
1.056000000000e+03 -5.337357284940e-02 0.000000000000e+00 0.000000000000e+00
1.056250000000e+03 -3.668176477802e-02 0.000000000000e+00 0.000000000000e+00
1.056500000000e+03 -1.918209096840e-02 0.000000000000e+00 0.000000000000e+00
1.056750000000e+03 5.936960783801e-04 0.000000000000e+00 0.000000000000e+00
1.057000000000e+03 2.378579113307e-02 0.000000000000e+00 0.000000000000e+00
1.057250000000e+03 5.101787113104e-02 0.000000000000e+00 0.000000000000e+00
1.057500000000e+03 8.227969648977e-02 0.000000000000e+00 0.000000000000e+00
1.057750000000e+03 1.168957123046e-01 0.000000000000e+00 0.000000000000e+00
1.058000000000e+03 1.535829178636e-01 0.000000000000e+00 0.000000000000e+00
1.058250000000e+03 1.905893364056e-01 0.000000000000e+00 0.000000000000e+00
1.058500000000e+03 2.258938072810e-01 0.000000000000e+00 0.000000000000e+00
1.058750000000e+03 2.574399434542e-01 0.000000000000e+00 0.000000000000e+00
1.059000000000e+03 2.833729708421e-01 0.000000000000e+00 0.000000000000e+00
1.059250000000e+03 3.022482983036e-01 0.000000000000e+00 0.000000000000e+00
1.059500000000e+03 3.131849839503e-01 0.000000000000e+00 0.000000000000e+00
1.059750000000e+03 3.159451254537e-01 0.000000000000e+00 0.000000000000e+00
1.060000000000e+03 3.109304965446e-01 0.000000000000e+00 0.000000000000e+00
1.060250000000e+03 2.990990488708e-01 0.000000000000e+00 0.000000000000e+00
1.060500000000e+03 2.818146483584e-01 0.000000000000e+00 0.000000000000e+00
1.060750000000e+03 2.606521623898e-01 0.000000000000e+00 0.000000000000e+00
1.061000000000e+03 2.371855945768e-01 0.000000000000e+00 0.000000000000e+00
1.061250000000e+03 2.127886623316e-01 0.000000000000e+00 0.000000000000e+00
1.061500000000e+03 1.884748553012e-01 0.000000000000e+00 0.000000000000e+00
1.061750000000e+03 1.647979860336e-01 0.000000000000e+00 0.000000000000e+00
1.062000000000e+03 1.418254335922e-01 0.000000000000e+00 0.000000000000e+00
1.062250000000e+03 1.191859429950e-01 0.000000000000e+00 0.000000000000e+00
1.062500000000e+03 9.618342769158e-02 0.000000000000e+00 0.000000000000e+00
1.062750000000e+03 7.195916753838e-02 0.000000000000e+00 0.000000000000e+00
1.063000000000e+03 4.567832963145e-02 0.000000000000e+00 0.000000000000e+00
1.063250000000e+03 1.671371506592e-02 0.000000000000e+00 0.000000000000e+00
1.063500000000e+03 -1.519958796596e-02 0.000000000000e+00 0.000000000000e+00
1.063750000000e+03 -4.986055765199e-02 0.000000000000e+00 0.000000000000e+00
1.064000000000e+03 -8.656414857126e-02 0.000000000000e+00 0.000000000000e+00
1.064250000000e+03 -1.241340608574e-01 0.000000000000e+00 0.000000000000e+00
1.064500000000e+03 -1.610218538958e-01 0.000000000000e+00 0.000000000000e+00
1.064750000000e+03 -1.954588721711e-01 0.000000000000e+00 0.000000000000e+00
1.065000000000e+03 -2.256404644816e-01 0.000000000000e+00 0.000000000000e+00
1.065250000000e+03 -2.499179474371e-01 0.000000000000e+00 0.000000000000e+00
1.065500000000e+03 -2.669731840111e-01 0.000000000000e+00 0.000000000000e+00
1.065750000000e+03 -2.759535207312e-01 0.000000000000e+00 0.000000000000e+00
1.066000000000e+03 -2.765506741338e-01 0.000000000000e+00 0.000000000000e+00
1.066250000000e+03 -2.690150956209e-01 0.000000000000e+00 0.000000000000e+00
1.066500000000e+03 -2.541062199241e-01 0.000000000000e+00 0.000000000000e+00
1.066750000000e+03 -2.329875593757e-01 0.000000000000e+00 0.000000000000e+00
1.067000000000e+03 -2.070826640552e-01 0.000000000000e+00 0.000000000000e+00
1.067250000000e+03 -1.779125876038e-01 0.000000000000e+00 0.000000000000e+00
1.067500000000e+03 -1.469371086251e-01 0.000000000000e+00 0.000000000000e+00
1.067750000000e+03 -1.154204256178e-01 0.000000000000e+00 0.000000000000e+00
1.068000000000e+03 -8.433768311333e-02 0.000000000000e+00 0.000000000000e+00
1.068250000000e+03 -5.433220190328e-02 0.000000000000e+00 0.000000000000e+00
1.068500000000e+03 -2.572566030746e-02 0.000000000000e+00 0.000000000000e+00
1.068750000000e+03 1.424178057391e-03 0.000000000000e+00 0.000000000000e+00
1.069000000000e+03 2.723018614128e-02 0.000000000000e+00 0.000000000000e+00
1.069250000000e+03 5.186367114018e-02 0.000000000000e+00 0.000000000000e+00
1.069500000000e+03 7.544194799332e-02 0.000000000000e+00 0.000000000000e+00
1.069750000000e+03 9.793369437141e-02 0.000000000000e+00 0.000000000000e+00
1.070000000000e+03 1.190968199708e-01 0.000000000000e+00 0.000000000000e+00
1.070250000000e+03 1.384582834031e-01 0.000000000000e+00 0.000000000000e+00
1.070500000000e+03 1.553387876989e-01 0.000000000000e+00 0.000000000000e+00
1.070750000000e+03 1.689185499264e-01 0.000000000000e+00 0.000000000000e+00
1.071000000000e+03 1.783343431511e-01 0.000000000000e+00 0.000000000000e+00
1.071250000000e+03 1.827935840858e-01 0.000000000000e+00 0.000000000000e+00
1.071500000000e+03 1.816889689568e-01 0.000000000000e+00 0.000000000000e+00
1.071750000000e+03 1.746972975260e-01 0.000000000000e+00 0.000000000000e+00
1.072000000000e+03 1.618485722761e-01 0.000000000000e+00 0.000000000000e+00
1.072250000000e+03 1.435557916442e-01 0.000000000000e+00 0.000000000000e+00
1.072500000000e+03 1.206013945120e-01 0.000000000000e+00 0.000000000000e+00
1.072750000000e+03 9.408223286657e-02 0.000000000000e+00 0.000000000000e+00
1.073000000000e+03 6.532040304818e-02 0.000000000000e+00 0.000000000000e+00
1.073250000000e+03 3.575150613921e-02 0.000000000000e+00 0.000000000000e+00
1.073500000000e+03 6.804391629454e-03 0.000000000000e+00 0.000000000000e+00
1.073750000000e+03 -2.021310359110e-02 0.000000000000e+00 0.000000000000e+00
1.074000000000e+03 -4.420944441330e-02 0.000000000000e+00 0.000000000000e+00
1.074250000000e+03 -6.437595154543e-02 0.000000000000e+00 0.000000000000e+00
1.074500000000e+03 -8.021920689778e-02 0.000000000000e+00 0.000000000000e+00
1.074750000000e+03 -9.155870604807e-02 0.000000000000e+00 0.000000000000e+00
1.075000000000e+03 -9.849371393320e-02 0.000000000000e+00 0.000000000000e+00
1.075250000000e+03 -1.013469572911e-01 0.000000000000e+00 0.000000000000e+00
1.075500000000e+03 -1.005951110588e-01 0.000000000000e+00 0.000000000000e+00
1.075750000000e+03 -9.679676001482e-02 0.000000000000e+00 0.000000000000e+00
1.076000000000e+03 -9.052764528511e-02 0.000000000000e+00 0.000000000000e+00
1.076250000000e+03 -8.233077810013e-02 0.000000000000e+00 0.000000000000e+00
1.076500000000e+03 -7.268584870901e-02 0.000000000000e+00 0.000000000000e+00
1.076750000000e+03 -6.199881887783e-02 0.000000000000e+00 0.000000000000e+00
1.077000000000e+03 -5.060923016629e-02 0.000000000000e+00 0.000000000000e+00
1.077250000000e+03 -3.881009374079e-02 0.000000000000e+00 0.000000000000e+00
1.077500000000e+03 -2.687362148647e-02 0.000000000000e+00 0.000000000000e+00
1.077750000000e+03 -1.507569742576e-02 0.000000000000e+00 0.000000000000e+00
1.078000000000e+03 -3.712852753122e-03 0.000000000000e+00 0.000000000000e+00
1.078250000000e+03 6.892614686265e-03 0.000000000000e+00 0.000000000000e+00
1.078500000000e+03 1.640120610837e-02 0.000000000000e+00 0.000000000000e+00
1.078750000000e+03 2.447756775407e-02 0.000000000000e+00 0.000000000000e+00
1.079000000000e+03 3.082123125584e-02 0.000000000000e+00 0.000000000000e+00
1.079250000000e+03 3.520153305189e-02 0.000000000000e+00 0.000000000000e+00
1.079500000000e+03 3.749059614871e-02 0.000000000000e+00 0.000000000000e+00
1.079750000000e+03 3.768840158691e-02 0.000000000000e+00 0.000000000000e+00
1.080000000000e+03 3.593511220978e-02 0.000000000000e+00 0.000000000000e+00
1.080250000000e+03 3.250772762415e-02 0.000000000000e+00 0.000000000000e+00
1.080500000000e+03 2.780051989549e-02 0.000000000000e+00 0.000000000000e+00
1.080750000000e+03 2.229113747205e-02 0.000000000000e+00 0.000000000000e+00
1.081000000000e+03 1.649638607626e-02 0.000000000000e+00 0.000000000000e+00
1.081250000000e+03 1.092317929695e-02 0.000000000000e+00 0.000000000000e+00
1.081500000000e+03 6.020789280700e-03 0.000000000000e+00 0.000000000000e+00
1.081750000000e+03 2.140250091878e-03 0.000000000000e+00 0.000000000000e+00
1.082000000000e+03 -4.943510856648e-04 0.000000000000e+00 0.000000000000e+00
1.082250000000e+03 -1.799713695061e-03 0.000000000000e+00 0.000000000000e+00
1.082500000000e+03 -1.831411191074e-03 0.000000000000e+00 0.000000000000e+00
1.082750000000e+03 -7.674524764223e-04 0.000000000000e+00 0.000000000000e+00
1.083000000000e+03 1.119651918188e-03 0.000000000000e+00 0.000000000000e+00
1.083250000000e+03 3.498042165424e-03 0.000000000000e+00 0.000000000000e+00
1.083500000000e+03 6.014066553349e-03 0.000000000000e+00 0.000000000000e+00
1.083750000000e+03 8.327633585005e-03 0.000000000000e+00 0.000000000000e+00
1.084000000000e+03 1.014160197130e-02 0.000000000000e+00 0.000000000000e+00
1.084250000000e+03 1.122276789724e-02 0.000000000000e+00 0.000000000000e+00
1.084500000000e+03 1.141353688981e-02 0.000000000000e+00 0.000000000000e+00
1.084750000000e+03 1.063483855971e-02 0.000000000000e+00 0.000000000000e+00
1.085000000000e+03 8.882015626568e-03 0.000000000000e+00 0.000000000000e+00
1.085250000000e+03 6.216120537125e-03 0.000000000000e+00 0.000000000000e+00
1.085500000000e+03 2.753204084183e-03 0.000000000000e+00 0.000000000000e+00
1.085750000000e+03 -1.346195424641e-03 0.000000000000e+00 0.000000000000e+00
1.086000000000e+03 -5.885937963033e-03 0.000000000000e+00 0.000000000000e+00
1.086250000000e+03 -1.064112130897e-02 0.000000000000e+00 0.000000000000e+00
1.086500000000e+03 -1.536345237908e-02 0.000000000000e+00 0.000000000000e+00
1.086750000000e+03 -1.978650797988e-02 0.000000000000e+00 0.000000000000e+00
1.087000000000e+03 -2.363263295264e-02 0.000000000000e+00 0.000000000000e+00
1.087250000000e+03 -2.662313267161e-02 0.000000000000e+00 0.000000000000e+00
1.087500000000e+03 -2.849284606135e-02 0.000000000000e+00 0.000000000000e+00
1.087750000000e+03 -2.900923034520e-02 0.000000000000e+00 0.000000000000e+00
1.088000000000e+03 -2.799492290797e-02 0.000000000000e+00 0.000000000000e+00
1.088250000000e+03 -2.535158990912e-02 0.000000000000e+00 0.000000000000e+00
1.088500000000e+03 -2.108195571852e-02 0.000000000000e+00 0.000000000000e+00
1.088750000000e+03 -1.530643056579e-02 0.000000000000e+00 0.000000000000e+00
1.089000000000e+03 -8.270847555292e-03 0.000000000000e+00 0.000000000000e+00
1.089250000000e+03 -3.425239193366e-04 0.000000000000e+00 0.000000000000e+00
1.089500000000e+03 8.006887330676e-03 0.000000000000e+00 0.000000000000e+00
1.089750000000e+03 1.623164771317e-02 0.000000000000e+00 0.000000000000e+00
1.090000000000e+03 2.375337588177e-02 0.000000000000e+00 0.000000000000e+00
1.090250000000e+03 3.001007734897e-02 0.000000000000e+00 0.000000000000e+00
1.090500000000e+03 3.450783006122e-02 0.000000000000e+00 0.000000000000e+00
1.090750000000e+03 3.686945517434e-02 0.000000000000e+00 0.000000000000e+00
1.091000000000e+03 3.687448645185e-02 0.000000000000e+00 0.000000000000e+00
1.091250000000e+03 3.448549278314e-02 0.000000000000e+00 0.000000000000e+00
1.091500000000e+03 2.985722983228e-02 0.000000000000e+00 0.000000000000e+00
1.091750000000e+03 2.332702211785e-02 0.000000000000e+00 0.000000000000e+00
1.092000000000e+03 1.538695443660e-02 0.000000000000e+00 0.000000000000e+00
1.092250000000e+03 6.640591895736e-03 0.000000000000e+00 0.000000000000e+00
1.092500000000e+03 -2.251234516283e-03 0.000000000000e+00 0.000000000000e+00
1.092750000000e+03 -1.062978479877e-02 0.000000000000e+00 0.000000000000e+00
1.093000000000e+03 -1.789658487822e-02 0.000000000000e+00 0.000000000000e+00
1.093250000000e+03 -2.356434424807e-02 0.000000000000e+00 0.000000000000e+00
1.093500000000e+03 -2.729552188363e-02 0.000000000000e+00 0.000000000000e+00
1.093750000000e+03 -2.892501113841e-02 0.000000000000e+00 0.000000000000e+00
1.094000000000e+03 -2.846534142172e-02 0.000000000000e+00 0.000000000000e+00
1.094250000000e+03 -2.609482094738e-02 0.000000000000e+00 0.000000000000e+00
1.094500000000e+03 -2.213090670972e-02 0.000000000000e+00 0.000000000000e+00
1.094750000000e+03 -1.699255718648e-02 0.000000000000e+00 0.000000000000e+00
1.095000000000e+03 -1.115623891026e-02 0.000000000000e+00 0.000000000000e+00
1.095250000000e+03 -5.110544760238e-03 0.000000000000e+00 0.000000000000e+00
1.095500000000e+03 6.859442805521e-04 0.000000000000e+00 0.000000000000e+00
1.095750000000e+03 5.839762227106e-03 0.000000000000e+00 0.000000000000e+00
1.096000000000e+03 1.004802742312e-02 0.000000000000e+00 0.000000000000e+00
1.096250000000e+03 1.311303107214e-02 0.000000000000e+00 0.000000000000e+00
1.096500000000e+03 1.494601211457e-02 0.000000000000e+00 0.000000000000e+00
1.096750000000e+03 1.556129450788e-02 0.000000000000e+00 0.000000000000e+00
1.097000000000e+03 1.506274986617e-02 0.000000000000e+00 0.000000000000e+00
1.097250000000e+03 1.362496043958e-02 0.000000000000e+00 0.000000000000e+00
1.097500000000e+03 1.147150680299e-02 0.000000000000e+00 0.000000000000e+00
1.097750000000e+03 8.852558885202e-03 0.000000000000e+00 0.000000000000e+00
1.098000000000e+03 6.023512417411e-03 0.000000000000e+00 0.000000000000e+00
1.098250000000e+03 3.225903318053e-03 0.000000000000e+00 0.000000000000e+00
1.098500000000e+03 6.713575755463e-04 0.000000000000e+00 0.000000000000e+00
1.098750000000e+03 -1.471028467212e-03 0.000000000000e+00 0.000000000000e+00
1.099000000000e+03 -3.083697420829e-03 0.000000000000e+00 0.000000000000e+00
1.099250000000e+03 -4.105926585928e-03 0.000000000000e+00 0.000000000000e+00
1.099500000000e+03 -4.535293976287e-03 0.000000000000e+00 0.000000000000e+00
1.099750000000e+03 -4.425167898211e-03 0.000000000000e+00 0.000000000000e+00
1.100000000000e+03 -3.878101939661e-03 0.000000000000e+00 0.000000000000e+00
1.100250000000e+03 -3.035166090899e-03 0.000000000000e+00 0.000000000000e+00
1.100500000000e+03 -2.061542356809e-03 0.000000000000e+00 0.000000000000e+00
1.100750000000e+03 -1.129145348742e-03 0.000000000000e+00 0.000000000000e+00
1.101000000000e+03 -3.975368303953e-04 0.000000000000e+00 0.000000000000e+00
1.101250000000e+03 5.105424463171e-06 0.000000000000e+00 0.000000000000e+00
1.101500000000e+03 -1.158198723902e-06 0.000000000000e+00 0.000000000000e+00
1.101750000000e+03 -4.355995412010e-04 0.000000000000e+00 0.000000000000e+00
1.102000000000e+03 -1.250871594025e-03 0.000000000000e+00 0.000000000000e+00
1.102250000000e+03 -2.335044143236e-03 0.000000000000e+00 0.000000000000e+00
1.102500000000e+03 -3.522263116602e-03 0.000000000000e+00 0.000000000000e+00
1.102750000000e+03 -4.611563991274e-03 0.000000000000e+00 0.000000000000e+00
1.103000000000e+03 -5.392172015679e-03 0.000000000000e+00 0.000000000000e+00
1.103250000000e+03 -5.672512766913e-03 0.000000000000e+00 0.000000000000e+00
1.103500000000e+03 -5.309322484393e-03 0.000000000000e+00 0.000000000000e+00
1.103750000000e+03 -4.232851667500e-03 0.000000000000e+00 0.000000000000e+00
1.104000000000e+03 -2.464307031030e-03 0.000000000000e+00 0.000000000000e+00
1.104250000000e+03 -1.224089163434e-04 0.000000000000e+00 0.000000000000e+00
1.104500000000e+03 2.582802096925e-03 0.000000000000e+00 0.000000000000e+00
1.104750000000e+03 5.369136932690e-03 0.000000000000e+00 0.000000000000e+00
1.105000000000e+03 7.912828268265e-03 0.000000000000e+00 0.000000000000e+00
1.105250000000e+03 9.887198903040e-03 0.000000000000e+00 0.000000000000e+00
1.105500000000e+03 1.100475480910e-02 0.000000000000e+00 0.000000000000e+00
1.105750000000e+03 1.105722948011e-02 0.000000000000e+00 0.000000000000e+00
1.106000000000e+03 9.948033067528e-03 0.000000000000e+00 0.000000000000e+00
1.106250000000e+03 7.712267751329e-03 0.000000000000e+00 0.000000000000e+00
1.106500000000e+03 4.520901154096e-03 0.000000000000e+00 0.000000000000e+00
1.106750000000e+03 6.676740292567e-04 0.000000000000e+00 0.000000000000e+00
1.107000000000e+03 -3.460400808339e-03 0.000000000000e+00 0.000000000000e+00
1.107250000000e+03 -7.425826728684e-03 0.000000000000e+00 0.000000000000e+00
1.107500000000e+03 -1.079165143801e-02 0.000000000000e+00 0.000000000000e+00
1.107750000000e+03 -1.317438669763e-02 0.000000000000e+00 0.000000000000e+00
1.108000000000e+03 -1.429200002786e-02 0.000000000000e+00 0.000000000000e+00
1.108250000000e+03 -1.400060944669e-02 0.000000000000e+00 0.000000000000e+00
1.108500000000e+03 -1.231484709542e-02 0.000000000000e+00 0.000000000000e+00
1.108750000000e+03 -9.408911397766e-03 0.000000000000e+00 0.000000000000e+00
1.109000000000e+03 -5.597828789473e-03 0.000000000000e+00 0.000000000000e+00
1.109250000000e+03 -1.301054825220e-03 0.000000000000e+00 0.000000000000e+00
1.109500000000e+03 3.007100242834e-03 0.000000000000e+00 0.000000000000e+00
1.109750000000e+03 6.853964097778e-03 0.000000000000e+00 0.000000000000e+00
1.110000000000e+03 9.824717095739e-03 0.000000000000e+00 0.000000000000e+00
1.110250000000e+03 1.161116203194e-02 0.000000000000e+00 0.000000000000e+00
1.110500000000e+03 1.204687707497e-02 0.000000000000e+00 0.000000000000e+00
1.110750000000e+03 1.112440354832e-02 0.000000000000e+00 0.000000000000e+00
1.111000000000e+03 8.992517701791e-03 0.000000000000e+00 0.000000000000e+00
1.111250000000e+03 5.934272799640e-03 0.000000000000e+00 0.000000000000e+00
1.111500000000e+03 2.329009049654e-03 0.000000000000e+00 0.000000000000e+00
1.111750000000e+03 -1.396430430531e-03 0.000000000000e+00 0.000000000000e+00
1.112000000000e+03 -4.820743395819e-03 0.000000000000e+00 0.000000000000e+00
1.112250000000e+03 -7.578551641827e-03 0.000000000000e+00 0.000000000000e+00
1.112500000000e+03 -9.401761030056e-03 0.000000000000e+00 0.000000000000e+00
1.112750000000e+03 -1.014693793995e-02 0.000000000000e+00 0.000000000000e+00
1.113000000000e+03 -9.805771396636e-03 0.000000000000e+00 0.000000000000e+00
1.113250000000e+03 -8.498047409899e-03 0.000000000000e+00 0.000000000000e+00
1.113500000000e+03 -6.448908900909e-03 0.000000000000e+00 0.000000000000e+00
1.113750000000e+03 -3.954184645293e-03 0.000000000000e+00 0.000000000000e+00
1.114000000000e+03 -1.338976169869e-03 0.000000000000e+00 0.000000000000e+00
1.114250000000e+03 1.084679637712e-03 0.000000000000e+00 0.000000000000e+00
1.114500000000e+03 3.055456955299e-03 0.000000000000e+00 0.000000000000e+00
1.114750000000e+03 4.391048360564e-03 0.000000000000e+00 0.000000000000e+00
1.115000000000e+03 5.004042850906e-03 0.000000000000e+00 0.000000000000e+00
1.115250000000e+03 4.904181734665e-03 0.000000000000e+00 0.000000000000e+00
1.115500000000e+03 4.187747902872e-03 0.000000000000e+00 0.000000000000e+00
1.115750000000e+03 3.016561533414e-03 0.000000000000e+00 0.000000000000e+00
1.116000000000e+03 1.590308648065e-03 0.000000000000e+00 0.000000000000e+00
1.116250000000e+03 1.165654727377e-04 0.000000000000e+00 0.000000000000e+00
1.116500000000e+03 -1.217151865784e-03 0.000000000000e+00 0.000000000000e+00
1.116750000000e+03 -2.265636814542e-03 0.000000000000e+00 0.000000000000e+00
1.117000000000e+03 -2.940001329657e-03 0.000000000000e+00 0.000000000000e+00
1.117250000000e+03 -3.212319607201e-03 0.000000000000e+00 0.000000000000e+00
1.117500000000e+03 -3.111244659809e-03 0.000000000000e+00 0.000000000000e+00
1.117750000000e+03 -2.710222681912e-03 0.000000000000e+00 0.000000000000e+00
1.118000000000e+03 -2.110859850262e-03 0.000000000000e+00 0.000000000000e+00
1.118250000000e+03 -1.424455093196e-03 0.000000000000e+00 0.000000000000e+00
1.118500000000e+03 -7.546680974643e-04 0.000000000000e+00 0.000000000000e+00
1.118750000000e+03 -1.837932905439e-04 0.000000000000e+00 0.000000000000e+00
1.119000000000e+03 2.357251744026e-04 0.000000000000e+00 0.000000000000e+00
1.119250000000e+03 4.839132266417e-04 0.000000000000e+00 0.000000000000e+00
1.119500000000e+03 5.704053077674e-04 0.000000000000e+00 0.000000000000e+00
1.119750000000e+03 5.273267823349e-04 0.000000000000e+00 0.000000000000e+00
1.120000000000e+03 3.996971248628e-04 0.000000000000e+00 0.000000000000e+00
1.120250000000e+03 2.353263262673e-04 0.000000000000e+00 0.000000000000e+00
1.120500000000e+03 7.601609955419e-05 0.000000000000e+00 0.000000000000e+00
1.120750000000e+03 -4.857990855304e-05 0.000000000000e+00 0.000000000000e+00
1.121000000000e+03 -1.237301462458e-04 0.000000000000e+00 0.000000000000e+00
1.121250000000e+03 -1.490327508908e-04 0.000000000000e+00 0.000000000000e+00
1.121500000000e+03 -1.350887761335e-04 0.000000000000e+00 0.000000000000e+00
1.121750000000e+03 -9.852330399281e-05 0.000000000000e+00 0.000000000000e+00
1.122000000000e+03 -5.663587451450e-05 0.000000000000e+00 0.000000000000e+00
1.122250000000e+03 -2.289206316769e-05 0.000000000000e+00 0.000000000000e+00
1.122500000000e+03 -4.162929315540e-06 0.000000000000e+00 0.000000000000e+00
1.122750000000e+03 0.000000000000e+00 0.000000000000e+00 0.000000000000e+00
1.123000000000e+03 0.000000000000e+00 0.000000000000e+00 0.000000000000e+00
1.123250000000e+03 0.000000000000e+00 0.000000000000e+00 0.000000000000e+00
1.123500000000e+03 0.000000000000e+00 0.000000000000e+00 0.000000000000e+00
1.123750000000e+03 0.000000000000e+00 0.000000000000e+00 0.000000000000e+00
1.124000000000e+03 0.000000000000e+00 0.000000000000e+00 0.000000000000e+00
1.124250000000e+03 0.000000000000e+00 0.000000000000e+00 0.000000000000e+00
1.124500000000e+03 0.000000000000e+00 0.000000000000e+00 0.000000000000e+00
1.124750000000e+03 0.000000000000e+00 0.000000000000e+00 0.000000000000e+00
1.125000000000e+03 0.000000000000e+00 0.000000000000e+00 0.000000000000e+00
1.125250000000e+03 0.000000000000e+00 0.000000000000e+00 0.000000000000e+00
1.125500000000e+03 0.000000000000e+00 0.000000000000e+00 0.000000000000e+00
1.125750000000e+03 0.000000000000e+00 0.000000000000e+00 0.000000000000e+00
1.126000000000e+03 0.000000000000e+00 0.000000000000e+00 0.000000000000e+00
1.126250000000e+03 0.000000000000e+00 0.000000000000e+00 0.000000000000e+00
1.126500000000e+03 0.000000000000e+00 0.000000000000e+00 0.000000000000e+00
1.126750000000e+03 0.000000000000e+00 0.000000000000e+00 0.000000000000e+00
1.127000000000e+03 0.000000000000e+00 0.000000000000e+00 0.000000000000e+00
1.127250000000e+03 0.000000000000e+00 0.000000000000e+00 0.000000000000e+00
1.127500000000e+03 0.000000000000e+00 0.000000000000e+00 0.000000000000e+00
1.127750000000e+03 0.000000000000e+00 0.000000000000e+00 0.000000000000e+00
1.128000000000e+03 0.000000000000e+00 0.000000000000e+00 0.000000000000e+00
1.128250000000e+03 0.000000000000e+00 0.000000000000e+00 0.000000000000e+00
1.128500000000e+03 0.000000000000e+00 0.000000000000e+00 0.000000000000e+00
1.128750000000e+03 0.000000000000e+00 0.000000000000e+00 0.000000000000e+00
1.129000000000e+03 0.000000000000e+00 0.000000000000e+00 0.000000000000e+00
1.129250000000e+03 0.000000000000e+00 0.000000000000e+00 0.000000000000e+00
1.129500000000e+03 0.000000000000e+00 0.000000000000e+00 0.000000000000e+00
1.129750000000e+03 0.000000000000e+00 0.000000000000e+00 0.000000000000e+00
1.130000000000e+03 0.000000000000e+00 0.000000000000e+00 0.000000000000e+00
1.130250000000e+03 0.000000000000e+00 0.000000000000e+00 0.000000000000e+00
1.130500000000e+03 0.000000000000e+00 0.000000000000e+00 0.000000000000e+00
1.130750000000e+03 0.000000000000e+00 0.000000000000e+00 0.000000000000e+00
1.131000000000e+03 0.000000000000e+00 0.000000000000e+00 0.000000000000e+00
1.131250000000e+03 0.000000000000e+00 0.000000000000e+00 0.000000000000e+00
1.131500000000e+03 0.000000000000e+00 0.000000000000e+00 0.000000000000e+00
1.131750000000e+03 0.000000000000e+00 0.000000000000e+00 0.000000000000e+00
1.132000000000e+03 0.000000000000e+00 0.000000000000e+00 0.000000000000e+00
1.132250000000e+03 0.000000000000e+00 0.000000000000e+00 0.000000000000e+00
1.132500000000e+03 0.000000000000e+00 0.000000000000e+00 0.000000000000e+00
1.132750000000e+03 0.000000000000e+00 0.000000000000e+00 0.000000000000e+00
1.133000000000e+03 0.000000000000e+00 0.000000000000e+00 0.000000000000e+00
1.133250000000e+03 0.000000000000e+00 0.000000000000e+00 0.000000000000e+00
1.133500000000e+03 0.000000000000e+00 0.000000000000e+00 0.000000000000e+00
1.133750000000e+03 0.000000000000e+00 0.000000000000e+00 0.000000000000e+00
1.134000000000e+03 0.000000000000e+00 0.000000000000e+00 0.000000000000e+00
1.134250000000e+03 0.000000000000e+00 0.000000000000e+00 0.000000000000e+00
1.134500000000e+03 0.000000000000e+00 0.000000000000e+00 0.000000000000e+00
1.134750000000e+03 0.000000000000e+00 0.000000000000e+00 0.000000000000e+00
1.135000000000e+03 0.000000000000e+00 0.000000000000e+00 0.000000000000e+00
1.135250000000e+03 0.000000000000e+00 0.000000000000e+00 0.000000000000e+00
1.135500000000e+03 0.000000000000e+00 0.000000000000e+00 0.000000000000e+00
1.135750000000e+03 0.000000000000e+00 0.000000000000e+00 0.000000000000e+00
1.136000000000e+03 0.000000000000e+00 0.000000000000e+00 0.000000000000e+00
1.136250000000e+03 0.000000000000e+00 0.000000000000e+00 0.000000000000e+00
1.136500000000e+03 0.000000000000e+00 0.000000000000e+00 0.000000000000e+00
1.136750000000e+03 0.000000000000e+00 0.000000000000e+00 0.000000000000e+00
1.137000000000e+03 0.000000000000e+00 0.000000000000e+00 0.000000000000e+00
1.137250000000e+03 0.000000000000e+00 0.000000000000e+00 0.000000000000e+00
1.137500000000e+03 0.000000000000e+00 0.000000000000e+00 0.000000000000e+00
1.137750000000e+03 0.000000000000e+00 0.000000000000e+00 0.000000000000e+00
1.138000000000e+03 0.000000000000e+00 0.000000000000e+00 0.000000000000e+00
1.138250000000e+03 0.000000000000e+00 0.000000000000e+00 0.000000000000e+00
1.138500000000e+03 0.000000000000e+00 0.000000000000e+00 0.000000000000e+00
1.138750000000e+03 0.000000000000e+00 0.000000000000e+00 0.000000000000e+00
1.139000000000e+03 0.000000000000e+00 0.000000000000e+00 0.000000000000e+00
1.139250000000e+03 0.000000000000e+00 0.000000000000e+00 0.000000000000e+00
1.139500000000e+03 0.000000000000e+00 0.000000000000e+00 0.000000000000e+00
1.139750000000e+03 0.000000000000e+00 0.000000000000e+00 0.000000000000e+00
1.140000000000e+03 0.000000000000e+00 0.000000000000e+00 0.000000000000e+00
1.140250000000e+03 0.000000000000e+00 0.000000000000e+00 0.000000000000e+00
1.140500000000e+03 0.000000000000e+00 0.000000000000e+00 0.000000000000e+00
1.140750000000e+03 0.000000000000e+00 0.000000000000e+00 0.000000000000e+00
1.141000000000e+03 0.000000000000e+00 0.000000000000e+00 0.000000000000e+00
1.141250000000e+03 0.000000000000e+00 0.000000000000e+00 0.000000000000e+00
1.141500000000e+03 0.000000000000e+00 0.000000000000e+00 0.000000000000e+00
1.141750000000e+03 0.000000000000e+00 0.000000000000e+00 0.000000000000e+00
1.142000000000e+03 0.000000000000e+00 0.000000000000e+00 0.000000000000e+00
1.142250000000e+03 0.000000000000e+00 0.000000000000e+00 0.000000000000e+00
1.142500000000e+03 0.000000000000e+00 0.000000000000e+00 0.000000000000e+00
1.142750000000e+03 0.000000000000e+00 0.000000000000e+00 0.000000000000e+00
1.143000000000e+03 0.000000000000e+00 0.000000000000e+00 0.000000000000e+00
1.143250000000e+03 0.000000000000e+00 0.000000000000e+00 0.000000000000e+00
1.143500000000e+03 0.000000000000e+00 0.000000000000e+00 0.000000000000e+00
1.143750000000e+03 0.000000000000e+00 0.000000000000e+00 0.000000000000e+00
1.144000000000e+03 0.000000000000e+00 0.000000000000e+00 0.000000000000e+00
1.144250000000e+03 0.000000000000e+00 0.000000000000e+00 0.000000000000e+00
1.144500000000e+03 0.000000000000e+00 0.000000000000e+00 0.000000000000e+00
1.144750000000e+03 0.000000000000e+00 0.000000000000e+00 0.000000000000e+00
1.145000000000e+03 0.000000000000e+00 0.000000000000e+00 0.000000000000e+00
1.145250000000e+03 0.000000000000e+00 0.000000000000e+00 0.000000000000e+00
1.145500000000e+03 0.000000000000e+00 0.000000000000e+00 0.000000000000e+00
1.145750000000e+03 0.000000000000e+00 0.000000000000e+00 0.000000000000e+00
1.146000000000e+03 0.000000000000e+00 0.000000000000e+00 0.000000000000e+00
1.146250000000e+03 0.000000000000e+00 0.000000000000e+00 0.000000000000e+00
1.146500000000e+03 0.000000000000e+00 0.000000000000e+00 0.000000000000e+00
1.146750000000e+03 0.000000000000e+00 0.000000000000e+00 0.000000000000e+00
1.147000000000e+03 0.000000000000e+00 0.000000000000e+00 0.000000000000e+00
1.147250000000e+03 0.000000000000e+00 0.000000000000e+00 0.000000000000e+00
1.147500000000e+03 0.000000000000e+00 0.000000000000e+00 0.000000000000e+00
1.147750000000e+03 0.000000000000e+00 0.000000000000e+00 0.000000000000e+00
1.148000000000e+03 0.000000000000e+00 0.000000000000e+00 0.000000000000e+00
1.148250000000e+03 0.000000000000e+00 0.000000000000e+00 0.000000000000e+00
1.148500000000e+03 0.000000000000e+00 0.000000000000e+00 0.000000000000e+00
1.148750000000e+03 0.000000000000e+00 0.000000000000e+00 0.000000000000e+00
1.149000000000e+03 0.000000000000e+00 0.000000000000e+00 0.000000000000e+00
1.149250000000e+03 0.000000000000e+00 0.000000000000e+00 0.000000000000e+00
1.149500000000e+03 0.000000000000e+00 0.000000000000e+00 0.000000000000e+00
1.149750000000e+03 0.000000000000e+00 0.000000000000e+00 0.000000000000e+00
1.150000000000e+03 0.000000000000e+00 0.000000000000e+00 0.000000000000e+00
1.150250000000e+03 0.000000000000e+00 0.000000000000e+00 0.000000000000e+00
1.150500000000e+03 0.000000000000e+00 0.000000000000e+00 0.000000000000e+00
1.150750000000e+03 0.000000000000e+00 0.000000000000e+00 0.000000000000e+00
1.151000000000e+03 0.000000000000e+00 0.000000000000e+00 0.000000000000e+00
1.151250000000e+03 0.000000000000e+00 0.000000000000e+00 0.000000000000e+00
1.151500000000e+03 0.000000000000e+00 0.000000000000e+00 0.000000000000e+00
1.151750000000e+03 0.000000000000e+00 0.000000000000e+00 0.000000000000e+00
1.152000000000e+03 0.000000000000e+00 0.000000000000e+00 0.000000000000e+00
1.152250000000e+03 0.000000000000e+00 0.000000000000e+00 0.000000000000e+00
1.152500000000e+03 0.000000000000e+00 0.000000000000e+00 0.000000000000e+00
1.152750000000e+03 0.000000000000e+00 0.000000000000e+00 0.000000000000e+00
1.153000000000e+03 0.000000000000e+00 0.000000000000e+00 0.000000000000e+00
1.153250000000e+03 0.000000000000e+00 0.000000000000e+00 0.000000000000e+00
1.153500000000e+03 0.000000000000e+00 0.000000000000e+00 0.000000000000e+00
1.153750000000e+03 0.000000000000e+00 0.000000000000e+00 0.000000000000e+00
1.154000000000e+03 0.000000000000e+00 0.000000000000e+00 0.000000000000e+00
1.154250000000e+03 0.000000000000e+00 0.000000000000e+00 0.000000000000e+00
1.154500000000e+03 0.000000000000e+00 0.000000000000e+00 0.000000000000e+00
1.154750000000e+03 0.000000000000e+00 0.000000000000e+00 0.000000000000e+00
1.155000000000e+03 0.000000000000e+00 0.000000000000e+00 0.000000000000e+00
1.155250000000e+03 0.000000000000e+00 0.000000000000e+00 0.000000000000e+00
1.155500000000e+03 0.000000000000e+00 0.000000000000e+00 0.000000000000e+00
1.155750000000e+03 0.000000000000e+00 0.000000000000e+00 0.000000000000e+00
1.156000000000e+03 0.000000000000e+00 0.000000000000e+00 0.000000000000e+00
1.156250000000e+03 0.000000000000e+00 0.000000000000e+00 0.000000000000e+00
1.156500000000e+03 0.000000000000e+00 0.000000000000e+00 0.000000000000e+00
1.156750000000e+03 0.000000000000e+00 0.000000000000e+00 0.000000000000e+00
1.157000000000e+03 0.000000000000e+00 0.000000000000e+00 0.000000000000e+00
1.157250000000e+03 0.000000000000e+00 0.000000000000e+00 0.000000000000e+00
1.157500000000e+03 0.000000000000e+00 0.000000000000e+00 0.000000000000e+00
1.157750000000e+03 0.000000000000e+00 0.000000000000e+00 0.000000000000e+00
1.158000000000e+03 0.000000000000e+00 0.000000000000e+00 0.000000000000e+00
1.158250000000e+03 0.000000000000e+00 0.000000000000e+00 0.000000000000e+00
1.158500000000e+03 0.000000000000e+00 0.000000000000e+00 0.000000000000e+00
1.158750000000e+03 0.000000000000e+00 0.000000000000e+00 0.000000000000e+00
1.159000000000e+03 0.000000000000e+00 0.000000000000e+00 0.000000000000e+00
1.159250000000e+03 0.000000000000e+00 0.000000000000e+00 0.000000000000e+00
1.159500000000e+03 0.000000000000e+00 0.000000000000e+00 0.000000000000e+00
1.159750000000e+03 0.000000000000e+00 0.000000000000e+00 0.000000000000e+00
1.160000000000e+03 0.000000000000e+00 0.000000000000e+00 0.000000000000e+00
1.160250000000e+03 0.000000000000e+00 0.000000000000e+00 0.000000000000e+00
1.160500000000e+03 0.000000000000e+00 0.000000000000e+00 0.000000000000e+00
1.160750000000e+03 0.000000000000e+00 0.000000000000e+00 0.000000000000e+00
1.161000000000e+03 0.000000000000e+00 0.000000000000e+00 0.000000000000e+00
1.161250000000e+03 0.000000000000e+00 0.000000000000e+00 0.000000000000e+00
1.161500000000e+03 0.000000000000e+00 0.000000000000e+00 0.000000000000e+00
1.161750000000e+03 0.000000000000e+00 0.000000000000e+00 0.000000000000e+00
1.162000000000e+03 0.000000000000e+00 0.000000000000e+00 0.000000000000e+00
1.162250000000e+03 0.000000000000e+00 0.000000000000e+00 0.000000000000e+00
1.162500000000e+03 0.000000000000e+00 0.000000000000e+00 0.000000000000e+00
1.162750000000e+03 0.000000000000e+00 0.000000000000e+00 0.000000000000e+00
1.163000000000e+03 0.000000000000e+00 0.000000000000e+00 0.000000000000e+00
1.163250000000e+03 0.000000000000e+00 0.000000000000e+00 0.000000000000e+00
1.163500000000e+03 0.000000000000e+00 0.000000000000e+00 0.000000000000e+00
1.163750000000e+03 0.000000000000e+00 0.000000000000e+00 0.000000000000e+00
1.164000000000e+03 0.000000000000e+00 0.000000000000e+00 0.000000000000e+00
1.164250000000e+03 0.000000000000e+00 0.000000000000e+00 0.000000000000e+00
1.164500000000e+03 0.000000000000e+00 0.000000000000e+00 0.000000000000e+00
1.164750000000e+03 0.000000000000e+00 0.000000000000e+00 0.000000000000e+00
1.165000000000e+03 0.000000000000e+00 0.000000000000e+00 0.000000000000e+00
1.165250000000e+03 0.000000000000e+00 0.000000000000e+00 0.000000000000e+00
1.165500000000e+03 0.000000000000e+00 0.000000000000e+00 0.000000000000e+00
1.165750000000e+03 0.000000000000e+00 0.000000000000e+00 0.000000000000e+00
1.166000000000e+03 0.000000000000e+00 0.000000000000e+00 0.000000000000e+00
1.166250000000e+03 0.000000000000e+00 0.000000000000e+00 0.000000000000e+00
1.166500000000e+03 0.000000000000e+00 0.000000000000e+00 0.000000000000e+00
1.166750000000e+03 0.000000000000e+00 0.000000000000e+00 0.000000000000e+00
1.167000000000e+03 0.000000000000e+00 0.000000000000e+00 0.000000000000e+00
1.167250000000e+03 0.000000000000e+00 0.000000000000e+00 0.000000000000e+00
1.167500000000e+03 0.000000000000e+00 0.000000000000e+00 0.000000000000e+00
1.167750000000e+03 0.000000000000e+00 0.000000000000e+00 0.000000000000e+00
1.168000000000e+03 0.000000000000e+00 0.000000000000e+00 0.000000000000e+00
1.168250000000e+03 0.000000000000e+00 0.000000000000e+00 0.000000000000e+00
1.168500000000e+03 0.000000000000e+00 0.000000000000e+00 0.000000000000e+00
1.168750000000e+03 0.000000000000e+00 0.000000000000e+00 0.000000000000e+00
1.169000000000e+03 0.000000000000e+00 0.000000000000e+00 0.000000000000e+00
1.169250000000e+03 0.000000000000e+00 0.000000000000e+00 0.000000000000e+00
1.169500000000e+03 0.000000000000e+00 0.000000000000e+00 0.000000000000e+00
1.169750000000e+03 0.000000000000e+00 0.000000000000e+00 0.000000000000e+00
1.170000000000e+03 0.000000000000e+00 0.000000000000e+00 0.000000000000e+00
1.170250000000e+03 0.000000000000e+00 0.000000000000e+00 0.000000000000e+00
1.170500000000e+03 0.000000000000e+00 0.000000000000e+00 0.000000000000e+00
1.170750000000e+03 0.000000000000e+00 0.000000000000e+00 0.000000000000e+00
1.171000000000e+03 0.000000000000e+00 0.000000000000e+00 0.000000000000e+00
1.171250000000e+03 0.000000000000e+00 0.000000000000e+00 0.000000000000e+00
1.171500000000e+03 0.000000000000e+00 0.000000000000e+00 0.000000000000e+00
1.171750000000e+03 0.000000000000e+00 0.000000000000e+00 0.000000000000e+00
1.172000000000e+03 0.000000000000e+00 0.000000000000e+00 0.000000000000e+00
1.172250000000e+03 0.000000000000e+00 0.000000000000e+00 0.000000000000e+00
1.172500000000e+03 0.000000000000e+00 0.000000000000e+00 0.000000000000e+00
1.172750000000e+03 0.000000000000e+00 0.000000000000e+00 0.000000000000e+00
1.173000000000e+03 0.000000000000e+00 0.000000000000e+00 0.000000000000e+00
1.173250000000e+03 0.000000000000e+00 0.000000000000e+00 0.000000000000e+00
1.173500000000e+03 0.000000000000e+00 0.000000000000e+00 0.000000000000e+00
1.173750000000e+03 0.000000000000e+00 0.000000000000e+00 0.000000000000e+00
1.174000000000e+03 0.000000000000e+00 0.000000000000e+00 0.000000000000e+00
1.174250000000e+03 0.000000000000e+00 0.000000000000e+00 0.000000000000e+00
1.174500000000e+03 0.000000000000e+00 0.000000000000e+00 0.000000000000e+00
1.174750000000e+03 0.000000000000e+00 0.000000000000e+00 0.000000000000e+00
1.175000000000e+03 0.000000000000e+00 0.000000000000e+00 0.000000000000e+00
1.175250000000e+03 0.000000000000e+00 0.000000000000e+00 0.000000000000e+00
1.175500000000e+03 0.000000000000e+00 0.000000000000e+00 0.000000000000e+00
1.175750000000e+03 0.000000000000e+00 0.000000000000e+00 0.000000000000e+00
1.176000000000e+03 0.000000000000e+00 0.000000000000e+00 0.000000000000e+00
1.176250000000e+03 0.000000000000e+00 0.000000000000e+00 0.000000000000e+00
1.176500000000e+03 0.000000000000e+00 0.000000000000e+00 0.000000000000e+00
1.176750000000e+03 0.000000000000e+00 0.000000000000e+00 0.000000000000e+00
1.177000000000e+03 0.000000000000e+00 0.000000000000e+00 0.000000000000e+00
1.177250000000e+03 0.000000000000e+00 0.000000000000e+00 0.000000000000e+00
1.177500000000e+03 0.000000000000e+00 0.000000000000e+00 0.000000000000e+00
1.177750000000e+03 0.000000000000e+00 0.000000000000e+00 0.000000000000e+00
1.178000000000e+03 0.000000000000e+00 0.000000000000e+00 0.000000000000e+00
1.178250000000e+03 0.000000000000e+00 0.000000000000e+00 0.000000000000e+00
1.178500000000e+03 0.000000000000e+00 0.000000000000e+00 0.000000000000e+00
1.178750000000e+03 0.000000000000e+00 0.000000000000e+00 0.000000000000e+00
1.179000000000e+03 0.000000000000e+00 0.000000000000e+00 0.000000000000e+00
1.179250000000e+03 0.000000000000e+00 0.000000000000e+00 0.000000000000e+00
1.179500000000e+03 0.000000000000e+00 0.000000000000e+00 0.000000000000e+00
1.179750000000e+03 0.000000000000e+00 0.000000000000e+00 0.000000000000e+00
1.180000000000e+03 0.000000000000e+00 0.000000000000e+00 0.000000000000e+00
1.180250000000e+03 0.000000000000e+00 0.000000000000e+00 0.000000000000e+00
1.180500000000e+03 0.000000000000e+00 0.000000000000e+00 0.000000000000e+00
1.180750000000e+03 0.000000000000e+00 0.000000000000e+00 0.000000000000e+00
1.181000000000e+03 0.000000000000e+00 0.000000000000e+00 0.000000000000e+00
1.181250000000e+03 0.000000000000e+00 0.000000000000e+00 0.000000000000e+00
1.181500000000e+03 0.000000000000e+00 0.000000000000e+00 0.000000000000e+00
1.181750000000e+03 0.000000000000e+00 0.000000000000e+00 0.000000000000e+00
1.182000000000e+03 0.000000000000e+00 0.000000000000e+00 0.000000000000e+00
1.182250000000e+03 0.000000000000e+00 0.000000000000e+00 0.000000000000e+00
1.182500000000e+03 0.000000000000e+00 0.000000000000e+00 0.000000000000e+00
1.182750000000e+03 0.000000000000e+00 0.000000000000e+00 0.000000000000e+00
1.183000000000e+03 0.000000000000e+00 0.000000000000e+00 0.000000000000e+00
1.183250000000e+03 0.000000000000e+00 0.000000000000e+00 0.000000000000e+00
1.183500000000e+03 0.000000000000e+00 0.000000000000e+00 0.000000000000e+00
1.183750000000e+03 0.000000000000e+00 0.000000000000e+00 0.000000000000e+00
1.184000000000e+03 0.000000000000e+00 0.000000000000e+00 0.000000000000e+00
1.184250000000e+03 0.000000000000e+00 0.000000000000e+00 0.000000000000e+00
1.184500000000e+03 0.000000000000e+00 0.000000000000e+00 0.000000000000e+00
1.184750000000e+03 0.000000000000e+00 0.000000000000e+00 0.000000000000e+00
1.185000000000e+03 0.000000000000e+00 0.000000000000e+00 0.000000000000e+00
1.185250000000e+03 0.000000000000e+00 0.000000000000e+00 0.000000000000e+00
1.185500000000e+03 0.000000000000e+00 0.000000000000e+00 0.000000000000e+00
1.185750000000e+03 0.000000000000e+00 0.000000000000e+00 0.000000000000e+00
1.186000000000e+03 0.000000000000e+00 0.000000000000e+00 0.000000000000e+00
1.186250000000e+03 0.000000000000e+00 0.000000000000e+00 0.000000000000e+00
1.186500000000e+03 0.000000000000e+00 0.000000000000e+00 0.000000000000e+00
1.186750000000e+03 0.000000000000e+00 0.000000000000e+00 0.000000000000e+00
1.187000000000e+03 0.000000000000e+00 0.000000000000e+00 0.000000000000e+00
1.187250000000e+03 0.000000000000e+00 0.000000000000e+00 0.000000000000e+00
1.187500000000e+03 0.000000000000e+00 0.000000000000e+00 0.000000000000e+00
1.187750000000e+03 0.000000000000e+00 0.000000000000e+00 0.000000000000e+00
1.188000000000e+03 0.000000000000e+00 0.000000000000e+00 0.000000000000e+00
1.188250000000e+03 0.000000000000e+00 0.000000000000e+00 0.000000000000e+00
1.188500000000e+03 0.000000000000e+00 0.000000000000e+00 0.000000000000e+00
1.188750000000e+03 0.000000000000e+00 0.000000000000e+00 0.000000000000e+00
1.189000000000e+03 0.000000000000e+00 0.000000000000e+00 0.000000000000e+00
1.189250000000e+03 0.000000000000e+00 0.000000000000e+00 0.000000000000e+00
1.189500000000e+03 0.000000000000e+00 0.000000000000e+00 0.000000000000e+00
1.189750000000e+03 0.000000000000e+00 0.000000000000e+00 0.000000000000e+00
1.190000000000e+03 0.000000000000e+00 0.000000000000e+00 0.000000000000e+00
1.190250000000e+03 0.000000000000e+00 0.000000000000e+00 0.000000000000e+00
1.190500000000e+03 0.000000000000e+00 0.000000000000e+00 0.000000000000e+00
1.190750000000e+03 0.000000000000e+00 0.000000000000e+00 0.000000000000e+00
1.191000000000e+03 0.000000000000e+00 0.000000000000e+00 0.000000000000e+00
1.191250000000e+03 0.000000000000e+00 0.000000000000e+00 0.000000000000e+00
1.191500000000e+03 0.000000000000e+00 0.000000000000e+00 0.000000000000e+00
1.191750000000e+03 0.000000000000e+00 0.000000000000e+00 0.000000000000e+00
1.192000000000e+03 0.000000000000e+00 0.000000000000e+00 0.000000000000e+00
1.192250000000e+03 0.000000000000e+00 0.000000000000e+00 0.000000000000e+00
1.192500000000e+03 0.000000000000e+00 0.000000000000e+00 0.000000000000e+00
1.192750000000e+03 0.000000000000e+00 0.000000000000e+00 0.000000000000e+00
1.193000000000e+03 0.000000000000e+00 0.000000000000e+00 0.000000000000e+00
1.193250000000e+03 0.000000000000e+00 0.000000000000e+00 0.000000000000e+00
1.193500000000e+03 0.000000000000e+00 0.000000000000e+00 0.000000000000e+00
1.193750000000e+03 0.000000000000e+00 0.000000000000e+00 0.000000000000e+00
1.194000000000e+03 0.000000000000e+00 0.000000000000e+00 0.000000000000e+00
1.194250000000e+03 0.000000000000e+00 0.000000000000e+00 0.000000000000e+00
1.194500000000e+03 0.000000000000e+00 0.000000000000e+00 0.000000000000e+00
1.194750000000e+03 0.000000000000e+00 0.000000000000e+00 0.000000000000e+00
1.195000000000e+03 0.000000000000e+00 0.000000000000e+00 0.000000000000e+00
1.195250000000e+03 0.000000000000e+00 0.000000000000e+00 0.000000000000e+00
1.195500000000e+03 0.000000000000e+00 0.000000000000e+00 0.000000000000e+00
1.195750000000e+03 0.000000000000e+00 0.000000000000e+00 0.000000000000e+00
1.196000000000e+03 0.000000000000e+00 0.000000000000e+00 0.000000000000e+00
1.196250000000e+03 0.000000000000e+00 0.000000000000e+00 0.000000000000e+00
1.196500000000e+03 0.000000000000e+00 0.000000000000e+00 0.000000000000e+00
1.196750000000e+03 0.000000000000e+00 0.000000000000e+00 0.000000000000e+00
1.197000000000e+03 0.000000000000e+00 0.000000000000e+00 0.000000000000e+00
1.197250000000e+03 0.000000000000e+00 0.000000000000e+00 0.000000000000e+00
1.197500000000e+03 0.000000000000e+00 0.000000000000e+00 0.000000000000e+00
1.197750000000e+03 0.000000000000e+00 0.000000000000e+00 0.000000000000e+00
1.198000000000e+03 0.000000000000e+00 0.000000000000e+00 0.000000000000e+00
1.198250000000e+03 0.000000000000e+00 0.000000000000e+00 0.000000000000e+00
1.198500000000e+03 0.000000000000e+00 0.000000000000e+00 0.000000000000e+00
1.198750000000e+03 0.000000000000e+00 0.000000000000e+00 0.000000000000e+00
1.199000000000e+03 0.000000000000e+00 0.000000000000e+00 0.000000000000e+00
1.199250000000e+03 0.000000000000e+00 0.000000000000e+00 0.000000000000e+00
1.199500000000e+03 0.000000000000e+00 0.000000000000e+00 0.000000000000e+00
1.199750000000e+03 0.000000000000e+00 0.000000000000e+00 0.000000000000e+00
1.200000000000e+03 0.000000000000e+00 0.000000000000e+00 0.000000000000e+00
1.200250000000e+03 0.000000000000e+00 0.000000000000e+00 0.000000000000e+00
1.200500000000e+03 0.000000000000e+00 0.000000000000e+00 0.000000000000e+00
1.200750000000e+03 0.000000000000e+00 0.000000000000e+00 0.000000000000e+00
1.201000000000e+03 0.000000000000e+00 0.000000000000e+00 0.000000000000e+00
1.201250000000e+03 0.000000000000e+00 0.000000000000e+00 0.000000000000e+00
1.201500000000e+03 0.000000000000e+00 0.000000000000e+00 0.000000000000e+00
1.201750000000e+03 0.000000000000e+00 0.000000000000e+00 0.000000000000e+00
1.202000000000e+03 0.000000000000e+00 0.000000000000e+00 0.000000000000e+00
1.202250000000e+03 0.000000000000e+00 0.000000000000e+00 0.000000000000e+00
1.202500000000e+03 0.000000000000e+00 0.000000000000e+00 0.000000000000e+00
1.202750000000e+03 0.000000000000e+00 0.000000000000e+00 0.000000000000e+00
1.203000000000e+03 0.000000000000e+00 0.000000000000e+00 0.000000000000e+00
1.203250000000e+03 0.000000000000e+00 0.000000000000e+00 0.000000000000e+00
1.203500000000e+03 0.000000000000e+00 0.000000000000e+00 0.000000000000e+00
1.203750000000e+03 0.000000000000e+00 0.000000000000e+00 0.000000000000e+00
1.204000000000e+03 0.000000000000e+00 0.000000000000e+00 0.000000000000e+00
1.204250000000e+03 0.000000000000e+00 0.000000000000e+00 0.000000000000e+00
1.204500000000e+03 0.000000000000e+00 0.000000000000e+00 0.000000000000e+00
1.204750000000e+03 0.000000000000e+00 0.000000000000e+00 0.000000000000e+00
1.205000000000e+03 0.000000000000e+00 0.000000000000e+00 0.000000000000e+00
1.205250000000e+03 0.000000000000e+00 0.000000000000e+00 0.000000000000e+00
1.205500000000e+03 0.000000000000e+00 0.000000000000e+00 0.000000000000e+00
1.205750000000e+03 0.000000000000e+00 0.000000000000e+00 0.000000000000e+00
1.206000000000e+03 0.000000000000e+00 0.000000000000e+00 0.000000000000e+00
1.206250000000e+03 0.000000000000e+00 0.000000000000e+00 0.000000000000e+00
1.206500000000e+03 0.000000000000e+00 0.000000000000e+00 0.000000000000e+00
1.206750000000e+03 0.000000000000e+00 0.000000000000e+00 0.000000000000e+00
1.207000000000e+03 0.000000000000e+00 0.000000000000e+00 0.000000000000e+00
1.207250000000e+03 0.000000000000e+00 0.000000000000e+00 0.000000000000e+00
1.207500000000e+03 0.000000000000e+00 0.000000000000e+00 0.000000000000e+00
1.207750000000e+03 0.000000000000e+00 0.000000000000e+00 0.000000000000e+00
1.208000000000e+03 0.000000000000e+00 0.000000000000e+00 0.000000000000e+00
1.208250000000e+03 0.000000000000e+00 0.000000000000e+00 0.000000000000e+00
1.208500000000e+03 0.000000000000e+00 0.000000000000e+00 0.000000000000e+00
1.208750000000e+03 0.000000000000e+00 0.000000000000e+00 0.000000000000e+00
1.209000000000e+03 0.000000000000e+00 0.000000000000e+00 0.000000000000e+00
1.209250000000e+03 0.000000000000e+00 0.000000000000e+00 0.000000000000e+00
1.209500000000e+03 0.000000000000e+00 0.000000000000e+00 0.000000000000e+00
1.209750000000e+03 0.000000000000e+00 0.000000000000e+00 0.000000000000e+00
1.210000000000e+03 0.000000000000e+00 0.000000000000e+00 0.000000000000e+00
1.210250000000e+03 0.000000000000e+00 0.000000000000e+00 0.000000000000e+00
1.210500000000e+03 0.000000000000e+00 0.000000000000e+00 0.000000000000e+00
1.210750000000e+03 0.000000000000e+00 0.000000000000e+00 0.000000000000e+00
1.211000000000e+03 0.000000000000e+00 0.000000000000e+00 0.000000000000e+00
1.211250000000e+03 0.000000000000e+00 0.000000000000e+00 0.000000000000e+00
1.211500000000e+03 0.000000000000e+00 0.000000000000e+00 0.000000000000e+00
1.211750000000e+03 0.000000000000e+00 0.000000000000e+00 0.000000000000e+00
1.212000000000e+03 0.000000000000e+00 0.000000000000e+00 0.000000000000e+00
1.212250000000e+03 0.000000000000e+00 0.000000000000e+00 0.000000000000e+00
1.212500000000e+03 0.000000000000e+00 0.000000000000e+00 0.000000000000e+00
1.212750000000e+03 0.000000000000e+00 0.000000000000e+00 0.000000000000e+00
1.213000000000e+03 0.000000000000e+00 0.000000000000e+00 0.000000000000e+00
1.213250000000e+03 0.000000000000e+00 0.000000000000e+00 0.000000000000e+00
1.213500000000e+03 0.000000000000e+00 0.000000000000e+00 0.000000000000e+00
1.213750000000e+03 0.000000000000e+00 0.000000000000e+00 0.000000000000e+00
1.214000000000e+03 0.000000000000e+00 0.000000000000e+00 0.000000000000e+00
1.214250000000e+03 0.000000000000e+00 0.000000000000e+00 0.000000000000e+00
1.214500000000e+03 0.000000000000e+00 0.000000000000e+00 0.000000000000e+00
1.214750000000e+03 0.000000000000e+00 0.000000000000e+00 0.000000000000e+00
1.215000000000e+03 0.000000000000e+00 0.000000000000e+00 0.000000000000e+00
1.215250000000e+03 0.000000000000e+00 0.000000000000e+00 0.000000000000e+00
