# Supplementary material for: Tracking Charge Migration with Frequency-Matched Strobo-Spectroscopy
Source: J Phys Chem A. 2024 Jan 2;128(1):20–7. doi: 10.1021/acs.jpca.3c04234 (PMC10788909; doi:10.1021/acs.jpca.3c04234)
Supplement: Supplementary file 2 — jp3c04234_si_002.zip [file jp3c04234_si_002.zip › supplemental data/Data/dipoles/model/tau=3.6250.txt]

# Model dipole moment for tau = 3.6250 o.c.
0.000000000000e+00 0.000000000000e+00 0.000000000000e+00 0.000000000000e+00
2.500000000000e-01 0.000000000000e+00 0.000000000000e+00 0.000000000000e+00
5.000000000000e-01 0.000000000000e+00 0.000000000000e+00 0.000000000000e+00
7.500000000000e-01 0.000000000000e+00 0.000000000000e+00 0.000000000000e+00
1.000000000000e+00 0.000000000000e+00 0.000000000000e+00 0.000000000000e+00
1.250000000000e+00 0.000000000000e+00 0.000000000000e+00 0.000000000000e+00
1.500000000000e+00 0.000000000000e+00 0.000000000000e+00 0.000000000000e+00
1.750000000000e+00 0.000000000000e+00 0.000000000000e+00 0.000000000000e+00
2.000000000000e+00 0.000000000000e+00 0.000000000000e+00 0.000000000000e+00
2.250000000000e+00 0.000000000000e+00 0.000000000000e+00 0.000000000000e+00
2.500000000000e+00 0.000000000000e+00 0.000000000000e+00 0.000000000000e+00
2.750000000000e+00 0.000000000000e+00 0.000000000000e+00 0.000000000000e+00
3.000000000000e+00 0.000000000000e+00 0.000000000000e+00 0.000000000000e+00
3.250000000000e+00 0.000000000000e+00 0.000000000000e+00 0.000000000000e+00
3.500000000000e+00 0.000000000000e+00 0.000000000000e+00 0.000000000000e+00
3.750000000000e+00 0.000000000000e+00 0.000000000000e+00 0.000000000000e+00
4.000000000000e+00 0.000000000000e+00 0.000000000000e+00 0.000000000000e+00
4.250000000000e+00 0.000000000000e+00 0.000000000000e+00 0.000000000000e+00
4.500000000000e+00 0.000000000000e+00 0.000000000000e+00 0.000000000000e+00
4.750000000000e+00 0.000000000000e+00 0.000000000000e+00 0.000000000000e+00
5.000000000000e+00 0.000000000000e+00 0.000000000000e+00 0.000000000000e+00
5.250000000000e+00 0.000000000000e+00 0.000000000000e+00 0.000000000000e+00
5.500000000000e+00 0.000000000000e+00 0.000000000000e+00 0.000000000000e+00
5.750000000000e+00 0.000000000000e+00 0.000000000000e+00 0.000000000000e+00
6.000000000000e+00 0.000000000000e+00 0.000000000000e+00 0.000000000000e+00
6.250000000000e+00 0.000000000000e+00 0.000000000000e+00 0.000000000000e+00
6.500000000000e+00 0.000000000000e+00 0.000000000000e+00 0.000000000000e+00
6.750000000000e+00 0.000000000000e+00 0.000000000000e+00 0.000000000000e+00
7.000000000000e+00 0.000000000000e+00 0.000000000000e+00 0.000000000000e+00
7.250000000000e+00 0.000000000000e+00 0.000000000000e+00 0.000000000000e+00
7.500000000000e+00 0.000000000000e+00 0.000000000000e+00 0.000000000000e+00
7.750000000000e+00 0.000000000000e+00 0.000000000000e+00 0.000000000000e+00
8.000000000000e+00 0.000000000000e+00 0.000000000000e+00 0.000000000000e+00
8.250000000000e+00 0.000000000000e+00 0.000000000000e+00 0.000000000000e+00
8.500000000000e+00 0.000000000000e+00 0.000000000000e+00 0.000000000000e+00
8.750000000000e+00 0.000000000000e+00 0.000000000000e+00 0.000000000000e+00
9.000000000000e+00 0.000000000000e+00 0.000000000000e+00 0.000000000000e+00
9.250000000000e+00 0.000000000000e+00 0.000000000000e+00 0.000000000000e+00
9.500000000000e+00 0.000000000000e+00 0.000000000000e+00 0.000000000000e+00
9.750000000000e+00 0.000000000000e+00 0.000000000000e+00 0.000000000000e+00
1.000000000000e+01 0.000000000000e+00 0.000000000000e+00 0.000000000000e+00
1.025000000000e+01 0.000000000000e+00 0.000000000000e+00 0.000000000000e+00
1.050000000000e+01 0.000000000000e+00 0.000000000000e+00 0.000000000000e+00
1.075000000000e+01 0.000000000000e+00 0.000000000000e+00 0.000000000000e+00
1.100000000000e+01 0.000000000000e+00 0.000000000000e+00 0.000000000000e+00
1.125000000000e+01 0.000000000000e+00 0.000000000000e+00 0.000000000000e+00
1.150000000000e+01 0.000000000000e+00 0.000000000000e+00 0.000000000000e+00
1.175000000000e+01 0.000000000000e+00 0.000000000000e+00 0.000000000000e+00
1.200000000000e+01 0.000000000000e+00 0.000000000000e+00 0.000000000000e+00
1.225000000000e+01 0.000000000000e+00 0.000000000000e+00 0.000000000000e+00
1.250000000000e+01 0.000000000000e+00 0.000000000000e+00 0.000000000000e+00
1.275000000000e+01 0.000000000000e+00 0.000000000000e+00 0.000000000000e+00
1.300000000000e+01 0.000000000000e+00 0.000000000000e+00 0.000000000000e+00
1.325000000000e+01 0.000000000000e+00 0.000000000000e+00 0.000000000000e+00
1.350000000000e+01 0.000000000000e+00 0.000000000000e+00 0.000000000000e+00
1.375000000000e+01 0.000000000000e+00 0.000000000000e+00 0.000000000000e+00
1.400000000000e+01 0.000000000000e+00 0.000000000000e+00 0.000000000000e+00
1.425000000000e+01 0.000000000000e+00 0.000000000000e+00 0.000000000000e+00
1.450000000000e+01 0.000000000000e+00 0.000000000000e+00 0.000000000000e+00
1.475000000000e+01 0.000000000000e+00 0.000000000000e+00 0.000000000000e+00
1.500000000000e+01 0.000000000000e+00 0.000000000000e+00 0.000000000000e+00
1.525000000000e+01 0.000000000000e+00 0.000000000000e+00 0.000000000000e+00
1.550000000000e+01 0.000000000000e+00 0.000000000000e+00 0.000000000000e+00
1.575000000000e+01 0.000000000000e+00 0.000000000000e+00 0.000000000000e+00
1.600000000000e+01 0.000000000000e+00 0.000000000000e+00 0.000000000000e+00
1.625000000000e+01 0.000000000000e+00 0.000000000000e+00 0.000000000000e+00
1.650000000000e+01 0.000000000000e+00 0.000000000000e+00 0.000000000000e+00
1.675000000000e+01 0.000000000000e+00 0.000000000000e+00 0.000000000000e+00
1.700000000000e+01 0.000000000000e+00 0.000000000000e+00 0.000000000000e+00
1.725000000000e+01 0.000000000000e+00 0.000000000000e+00 0.000000000000e+00
1.750000000000e+01 0.000000000000e+00 0.000000000000e+00 0.000000000000e+00
1.775000000000e+01 0.000000000000e+00 0.000000000000e+00 0.000000000000e+00
1.800000000000e+01 0.000000000000e+00 0.000000000000e+00 0.000000000000e+00
1.825000000000e+01 0.000000000000e+00 0.000000000000e+00 0.000000000000e+00
1.850000000000e+01 0.000000000000e+00 0.000000000000e+00 0.000000000000e+00
1.875000000000e+01 0.000000000000e+00 0.000000000000e+00 0.000000000000e+00
1.900000000000e+01 0.000000000000e+00 0.000000000000e+00 0.000000000000e+00
1.925000000000e+01 0.000000000000e+00 0.000000000000e+00 0.000000000000e+00
1.950000000000e+01 0.000000000000e+00 0.000000000000e+00 0.000000000000e+00
1.975000000000e+01 0.000000000000e+00 0.000000000000e+00 0.000000000000e+00
2.000000000000e+01 0.000000000000e+00 0.000000000000e+00 0.000000000000e+00
2.025000000000e+01 0.000000000000e+00 0.000000000000e+00 0.000000000000e+00
2.050000000000e+01 0.000000000000e+00 0.000000000000e+00 0.000000000000e+00
2.075000000000e+01 0.000000000000e+00 0.000000000000e+00 0.000000000000e+00
2.100000000000e+01 0.000000000000e+00 0.000000000000e+00 0.000000000000e+00
2.125000000000e+01 0.000000000000e+00 0.000000000000e+00 0.000000000000e+00
2.150000000000e+01 0.000000000000e+00 0.000000000000e+00 0.000000000000e+00
2.175000000000e+01 0.000000000000e+00 0.000000000000e+00 0.000000000000e+00
2.200000000000e+01 0.000000000000e+00 0.000000000000e+00 0.000000000000e+00
2.225000000000e+01 0.000000000000e+00 0.000000000000e+00 0.000000000000e+00
2.250000000000e+01 0.000000000000e+00 0.000000000000e+00 0.000000000000e+00
2.275000000000e+01 0.000000000000e+00 0.000000000000e+00 0.000000000000e+00
2.300000000000e+01 0.000000000000e+00 0.000000000000e+00 0.000000000000e+00
2.325000000000e+01 0.000000000000e+00 0.000000000000e+00 0.000000000000e+00
2.350000000000e+01 0.000000000000e+00 0.000000000000e+00 0.000000000000e+00
2.375000000000e+01 0.000000000000e+00 0.000000000000e+00 0.000000000000e+00
2.400000000000e+01 0.000000000000e+00 0.000000000000e+00 0.000000000000e+00
2.425000000000e+01 0.000000000000e+00 0.000000000000e+00 0.000000000000e+00
2.450000000000e+01 0.000000000000e+00 0.000000000000e+00 0.000000000000e+00
2.475000000000e+01 0.000000000000e+00 0.000000000000e+00 0.000000000000e+00
2.500000000000e+01 0.000000000000e+00 0.000000000000e+00 0.000000000000e+00
2.525000000000e+01 0.000000000000e+00 0.000000000000e+00 0.000000000000e+00
2.550000000000e+01 0.000000000000e+00 0.000000000000e+00 0.000000000000e+00
2.575000000000e+01 0.000000000000e+00 0.000000000000e+00 0.000000000000e+00
2.600000000000e+01 0.000000000000e+00 0.000000000000e+00 0.000000000000e+00
2.625000000000e+01 0.000000000000e+00 0.000000000000e+00 0.000000000000e+00
2.650000000000e+01 0.000000000000e+00 0.000000000000e+00 0.000000000000e+00
2.675000000000e+01 0.000000000000e+00 0.000000000000e+00 0.000000000000e+00
2.700000000000e+01 0.000000000000e+00 0.000000000000e+00 0.000000000000e+00
2.725000000000e+01 0.000000000000e+00 0.000000000000e+00 0.000000000000e+00
2.750000000000e+01 0.000000000000e+00 0.000000000000e+00 0.000000000000e+00
2.775000000000e+01 0.000000000000e+00 0.000000000000e+00 0.000000000000e+00
2.800000000000e+01 0.000000000000e+00 0.000000000000e+00 0.000000000000e+00
2.825000000000e+01 0.000000000000e+00 0.000000000000e+00 0.000000000000e+00
2.850000000000e+01 0.000000000000e+00 0.000000000000e+00 0.000000000000e+00
2.875000000000e+01 0.000000000000e+00 0.000000000000e+00 0.000000000000e+00
2.900000000000e+01 0.000000000000e+00 0.000000000000e+00 0.000000000000e+00
2.925000000000e+01 0.000000000000e+00 0.000000000000e+00 0.000000000000e+00
2.950000000000e+01 0.000000000000e+00 0.000000000000e+00 0.000000000000e+00
2.975000000000e+01 0.000000000000e+00 0.000000000000e+00 0.000000000000e+00
3.000000000000e+01 0.000000000000e+00 0.000000000000e+00 0.000000000000e+00
3.025000000000e+01 0.000000000000e+00 0.000000000000e+00 0.000000000000e+00
3.050000000000e+01 0.000000000000e+00 0.000000000000e+00 0.000000000000e+00
3.075000000000e+01 0.000000000000e+00 0.000000000000e+00 0.000000000000e+00
3.100000000000e+01 0.000000000000e+00 0.000000000000e+00 0.000000000000e+00
3.125000000000e+01 0.000000000000e+00 0.000000000000e+00 0.000000000000e+00
3.150000000000e+01 0.000000000000e+00 0.000000000000e+00 0.000000000000e+00
3.175000000000e+01 0.000000000000e+00 0.000000000000e+00 0.000000000000e+00
3.200000000000e+01 0.000000000000e+00 0.000000000000e+00 0.000000000000e+00
3.225000000000e+01 0.000000000000e+00 0.000000000000e+00 0.000000000000e+00
3.250000000000e+01 0.000000000000e+00 0.000000000000e+00 0.000000000000e+00
3.275000000000e+01 0.000000000000e+00 0.000000000000e+00 0.000000000000e+00
3.300000000000e+01 0.000000000000e+00 0.000000000000e+00 0.000000000000e+00
3.325000000000e+01 0.000000000000e+00 0.000000000000e+00 0.000000000000e+00
3.350000000000e+01 0.000000000000e+00 0.000000000000e+00 0.000000000000e+00
3.375000000000e+01 0.000000000000e+00 0.000000000000e+00 0.000000000000e+00
3.400000000000e+01 0.000000000000e+00 0.000000000000e+00 0.000000000000e+00
3.425000000000e+01 0.000000000000e+00 0.000000000000e+00 0.000000000000e+00
3.450000000000e+01 0.000000000000e+00 0.000000000000e+00 0.000000000000e+00
3.475000000000e+01 0.000000000000e+00 0.000000000000e+00 0.000000000000e+00
3.500000000000e+01 0.000000000000e+00 0.000000000000e+00 0.000000000000e+00
3.525000000000e+01 0.000000000000e+00 0.000000000000e+00 0.000000000000e+00
3.550000000000e+01 0.000000000000e+00 0.000000000000e+00 0.000000000000e+00
3.575000000000e+01 0.000000000000e+00 0.000000000000e+00 0.000000000000e+00
3.600000000000e+01 0.000000000000e+00 0.000000000000e+00 0.000000000000e+00
3.625000000000e+01 0.000000000000e+00 0.000000000000e+00 0.000000000000e+00
3.650000000000e+01 0.000000000000e+00 0.000000000000e+00 0.000000000000e+00
3.675000000000e+01 0.000000000000e+00 0.000000000000e+00 0.000000000000e+00
3.700000000000e+01 0.000000000000e+00 0.000000000000e+00 0.000000000000e+00
3.725000000000e+01 0.000000000000e+00 0.000000000000e+00 0.000000000000e+00
3.750000000000e+01 0.000000000000e+00 0.000000000000e+00 0.000000000000e+00
3.775000000000e+01 0.000000000000e+00 0.000000000000e+00 0.000000000000e+00
3.800000000000e+01 0.000000000000e+00 0.000000000000e+00 0.000000000000e+00
3.825000000000e+01 0.000000000000e+00 0.000000000000e+00 0.000000000000e+00
3.850000000000e+01 0.000000000000e+00 0.000000000000e+00 0.000000000000e+00
3.875000000000e+01 0.000000000000e+00 0.000000000000e+00 0.000000000000e+00
3.900000000000e+01 0.000000000000e+00 0.000000000000e+00 0.000000000000e+00
3.925000000000e+01 0.000000000000e+00 0.000000000000e+00 0.000000000000e+00
3.950000000000e+01 0.000000000000e+00 0.000000000000e+00 0.000000000000e+00
3.975000000000e+01 0.000000000000e+00 0.000000000000e+00 0.000000000000e+00
4.000000000000e+01 0.000000000000e+00 0.000000000000e+00 0.000000000000e+00
4.025000000000e+01 0.000000000000e+00 0.000000000000e+00 0.000000000000e+00
4.050000000000e+01 0.000000000000e+00 0.000000000000e+00 0.000000000000e+00
4.075000000000e+01 0.000000000000e+00 0.000000000000e+00 0.000000000000e+00
4.100000000000e+01 0.000000000000e+00 0.000000000000e+00 0.000000000000e+00
4.125000000000e+01 0.000000000000e+00 0.000000000000e+00 0.000000000000e+00
4.150000000000e+01 0.000000000000e+00 0.000000000000e+00 0.000000000000e+00
4.175000000000e+01 0.000000000000e+00 0.000000000000e+00 0.000000000000e+00
4.200000000000e+01 0.000000000000e+00 0.000000000000e+00 0.000000000000e+00
4.225000000000e+01 0.000000000000e+00 0.000000000000e+00 0.000000000000e+00
4.250000000000e+01 0.000000000000e+00 0.000000000000e+00 0.000000000000e+00
4.275000000000e+01 0.000000000000e+00 0.000000000000e+00 0.000000000000e+00
4.300000000000e+01 0.000000000000e+00 0.000000000000e+00 0.000000000000e+00
4.325000000000e+01 0.000000000000e+00 0.000000000000e+00 0.000000000000e+00
4.350000000000e+01 0.000000000000e+00 0.000000000000e+00 0.000000000000e+00
4.375000000000e+01 0.000000000000e+00 0.000000000000e+00 0.000000000000e+00
4.400000000000e+01 0.000000000000e+00 0.000000000000e+00 0.000000000000e+00
4.425000000000e+01 0.000000000000e+00 0.000000000000e+00 0.000000000000e+00
4.450000000000e+01 0.000000000000e+00 0.000000000000e+00 0.000000000000e+00
4.475000000000e+01 0.000000000000e+00 0.000000000000e+00 0.000000000000e+00
4.500000000000e+01 0.000000000000e+00 0.000000000000e+00 0.000000000000e+00
4.525000000000e+01 0.000000000000e+00 0.000000000000e+00 0.000000000000e+00
4.550000000000e+01 0.000000000000e+00 0.000000000000e+00 0.000000000000e+00
4.575000000000e+01 0.000000000000e+00 0.000000000000e+00 0.000000000000e+00
4.600000000000e+01 0.000000000000e+00 0.000000000000e+00 0.000000000000e+00
4.625000000000e+01 0.000000000000e+00 0.000000000000e+00 0.000000000000e+00
4.650000000000e+01 0.000000000000e+00 0.000000000000e+00 0.000000000000e+00
4.675000000000e+01 0.000000000000e+00 0.000000000000e+00 0.000000000000e+00
4.700000000000e+01 0.000000000000e+00 0.000000000000e+00 0.000000000000e+00
4.725000000000e+01 0.000000000000e+00 0.000000000000e+00 0.000000000000e+00
4.750000000000e+01 0.000000000000e+00 0.000000000000e+00 0.000000000000e+00
4.775000000000e+01 0.000000000000e+00 0.000000000000e+00 0.000000000000e+00
4.800000000000e+01 0.000000000000e+00 0.000000000000e+00 0.000000000000e+00
4.825000000000e+01 0.000000000000e+00 0.000000000000e+00 0.000000000000e+00
4.850000000000e+01 0.000000000000e+00 0.000000000000e+00 0.000000000000e+00
4.875000000000e+01 0.000000000000e+00 0.000000000000e+00 0.000000000000e+00
4.900000000000e+01 0.000000000000e+00 0.000000000000e+00 0.000000000000e+00
4.925000000000e+01 0.000000000000e+00 0.000000000000e+00 0.000000000000e+00
4.950000000000e+01 0.000000000000e+00 0.000000000000e+00 0.000000000000e+00
4.975000000000e+01 0.000000000000e+00 0.000000000000e+00 0.000000000000e+00
5.000000000000e+01 0.000000000000e+00 0.000000000000e+00 0.000000000000e+00
5.025000000000e+01 0.000000000000e+00 0.000000000000e+00 0.000000000000e+00
5.050000000000e+01 0.000000000000e+00 0.000000000000e+00 0.000000000000e+00
5.075000000000e+01 0.000000000000e+00 0.000000000000e+00 0.000000000000e+00
5.100000000000e+01 0.000000000000e+00 0.000000000000e+00 0.000000000000e+00
5.125000000000e+01 0.000000000000e+00 0.000000000000e+00 0.000000000000e+00
5.150000000000e+01 0.000000000000e+00 0.000000000000e+00 0.000000000000e+00
5.175000000000e+01 0.000000000000e+00 0.000000000000e+00 0.000000000000e+00
5.200000000000e+01 0.000000000000e+00 0.000000000000e+00 0.000000000000e+00
5.225000000000e+01 0.000000000000e+00 0.000000000000e+00 0.000000000000e+00
5.250000000000e+01 0.000000000000e+00 0.000000000000e+00 0.000000000000e+00
5.275000000000e+01 0.000000000000e+00 0.000000000000e+00 0.000000000000e+00
5.300000000000e+01 0.000000000000e+00 0.000000000000e+00 0.000000000000e+00
5.325000000000e+01 0.000000000000e+00 0.000000000000e+00 0.000000000000e+00
5.350000000000e+01 0.000000000000e+00 0.000000000000e+00 0.000000000000e+00
5.375000000000e+01 0.000000000000e+00 0.000000000000e+00 0.000000000000e+00
5.400000000000e+01 0.000000000000e+00 0.000000000000e+00 0.000000000000e+00
5.425000000000e+01 0.000000000000e+00 0.000000000000e+00 0.000000000000e+00
5.450000000000e+01 0.000000000000e+00 0.000000000000e+00 0.000000000000e+00
5.475000000000e+01 0.000000000000e+00 0.000000000000e+00 0.000000000000e+00
5.500000000000e+01 0.000000000000e+00 0.000000000000e+00 0.000000000000e+00
5.525000000000e+01 0.000000000000e+00 0.000000000000e+00 0.000000000000e+00
5.550000000000e+01 0.000000000000e+00 0.000000000000e+00 0.000000000000e+00
5.575000000000e+01 0.000000000000e+00 0.000000000000e+00 0.000000000000e+00
5.600000000000e+01 0.000000000000e+00 0.000000000000e+00 0.000000000000e+00
5.625000000000e+01 0.000000000000e+00 0.000000000000e+00 0.000000000000e+00
5.650000000000e+01 0.000000000000e+00 0.000000000000e+00 0.000000000000e+00
5.675000000000e+01 0.000000000000e+00 0.000000000000e+00 0.000000000000e+00
5.700000000000e+01 0.000000000000e+00 0.000000000000e+00 0.000000000000e+00
5.725000000000e+01 0.000000000000e+00 0.000000000000e+00 0.000000000000e+00
5.750000000000e+01 0.000000000000e+00 0.000000000000e+00 0.000000000000e+00
5.775000000000e+01 0.000000000000e+00 0.000000000000e+00 0.000000000000e+00
5.800000000000e+01 0.000000000000e+00 0.000000000000e+00 0.000000000000e+00
5.825000000000e+01 0.000000000000e+00 0.000000000000e+00 0.000000000000e+00
5.850000000000e+01 0.000000000000e+00 0.000000000000e+00 0.000000000000e+00
5.875000000000e+01 0.000000000000e+00 0.000000000000e+00 0.000000000000e+00
5.900000000000e+01 0.000000000000e+00 0.000000000000e+00 0.000000000000e+00
5.925000000000e+01 0.000000000000e+00 0.000000000000e+00 0.000000000000e+00
5.950000000000e+01 0.000000000000e+00 0.000000000000e+00 0.000000000000e+00
5.975000000000e+01 0.000000000000e+00 0.000000000000e+00 0.000000000000e+00
6.000000000000e+01 0.000000000000e+00 0.000000000000e+00 0.000000000000e+00
6.025000000000e+01 0.000000000000e+00 0.000000000000e+00 0.000000000000e+00
6.050000000000e+01 0.000000000000e+00 0.000000000000e+00 0.000000000000e+00
6.075000000000e+01 0.000000000000e+00 0.000000000000e+00 0.000000000000e+00
6.100000000000e+01 0.000000000000e+00 0.000000000000e+00 0.000000000000e+00
6.125000000000e+01 0.000000000000e+00 0.000000000000e+00 0.000000000000e+00
6.150000000000e+01 0.000000000000e+00 0.000000000000e+00 0.000000000000e+00
6.175000000000e+01 0.000000000000e+00 0.000000000000e+00 0.000000000000e+00
6.200000000000e+01 0.000000000000e+00 0.000000000000e+00 0.000000000000e+00
6.225000000000e+01 0.000000000000e+00 0.000000000000e+00 0.000000000000e+00
6.250000000000e+01 0.000000000000e+00 0.000000000000e+00 0.000000000000e+00
6.275000000000e+01 0.000000000000e+00 0.000000000000e+00 0.000000000000e+00
6.300000000000e+01 0.000000000000e+00 0.000000000000e+00 0.000000000000e+00
6.325000000000e+01 0.000000000000e+00 0.000000000000e+00 0.000000000000e+00
6.350000000000e+01 0.000000000000e+00 0.000000000000e+00 0.000000000000e+00
6.375000000000e+01 0.000000000000e+00 0.000000000000e+00 0.000000000000e+00
6.400000000000e+01 0.000000000000e+00 0.000000000000e+00 0.000000000000e+00
6.425000000000e+01 0.000000000000e+00 0.000000000000e+00 0.000000000000e+00
6.450000000000e+01 0.000000000000e+00 0.000000000000e+00 0.000000000000e+00
6.475000000000e+01 0.000000000000e+00 0.000000000000e+00 0.000000000000e+00
6.500000000000e+01 0.000000000000e+00 0.000000000000e+00 0.000000000000e+00
6.525000000000e+01 0.000000000000e+00 0.000000000000e+00 0.000000000000e+00
6.550000000000e+01 0.000000000000e+00 0.000000000000e+00 0.000000000000e+00
6.575000000000e+01 0.000000000000e+00 0.000000000000e+00 0.000000000000e+00
6.600000000000e+01 0.000000000000e+00 0.000000000000e+00 0.000000000000e+00
6.625000000000e+01 0.000000000000e+00 0.000000000000e+00 0.000000000000e+00
6.650000000000e+01 0.000000000000e+00 0.000000000000e+00 0.000000000000e+00
6.675000000000e+01 0.000000000000e+00 0.000000000000e+00 0.000000000000e+00
6.700000000000e+01 0.000000000000e+00 0.000000000000e+00 0.000000000000e+00
6.725000000000e+01 0.000000000000e+00 0.000000000000e+00 0.000000000000e+00
6.750000000000e+01 0.000000000000e+00 0.000000000000e+00 0.000000000000e+00
6.775000000000e+01 0.000000000000e+00 0.000000000000e+00 0.000000000000e+00
6.800000000000e+01 0.000000000000e+00 0.000000000000e+00 0.000000000000e+00
6.825000000000e+01 0.000000000000e+00 0.000000000000e+00 0.000000000000e+00
6.850000000000e+01 0.000000000000e+00 0.000000000000e+00 0.000000000000e+00
6.875000000000e+01 0.000000000000e+00 0.000000000000e+00 0.000000000000e+00
6.900000000000e+01 0.000000000000e+00 0.000000000000e+00 0.000000000000e+00
6.925000000000e+01 0.000000000000e+00 0.000000000000e+00 0.000000000000e+00
6.950000000000e+01 0.000000000000e+00 0.000000000000e+00 0.000000000000e+00
6.975000000000e+01 0.000000000000e+00 0.000000000000e+00 0.000000000000e+00
7.000000000000e+01 0.000000000000e+00 0.000000000000e+00 0.000000000000e+00
7.025000000000e+01 0.000000000000e+00 0.000000000000e+00 0.000000000000e+00
7.050000000000e+01 0.000000000000e+00 0.000000000000e+00 0.000000000000e+00
7.075000000000e+01 0.000000000000e+00 0.000000000000e+00 0.000000000000e+00
7.100000000000e+01 0.000000000000e+00 0.000000000000e+00 0.000000000000e+00
7.125000000000e+01 0.000000000000e+00 0.000000000000e+00 0.000000000000e+00
7.150000000000e+01 0.000000000000e+00 0.000000000000e+00 0.000000000000e+00
7.175000000000e+01 0.000000000000e+00 0.000000000000e+00 0.000000000000e+00
7.200000000000e+01 0.000000000000e+00 0.000000000000e+00 0.000000000000e+00
7.225000000000e+01 0.000000000000e+00 0.000000000000e+00 0.000000000000e+00
7.250000000000e+01 0.000000000000e+00 0.000000000000e+00 0.000000000000e+00
7.275000000000e+01 0.000000000000e+00 0.000000000000e+00 0.000000000000e+00
7.300000000000e+01 0.000000000000e+00 0.000000000000e+00 0.000000000000e+00
7.325000000000e+01 0.000000000000e+00 0.000000000000e+00 0.000000000000e+00
7.350000000000e+01 0.000000000000e+00 0.000000000000e+00 0.000000000000e+00
7.375000000000e+01 0.000000000000e+00 0.000000000000e+00 0.000000000000e+00
7.400000000000e+01 0.000000000000e+00 0.000000000000e+00 0.000000000000e+00
7.425000000000e+01 0.000000000000e+00 0.000000000000e+00 0.000000000000e+00
7.450000000000e+01 0.000000000000e+00 0.000000000000e+00 0.000000000000e+00
7.475000000000e+01 0.000000000000e+00 0.000000000000e+00 0.000000000000e+00
7.500000000000e+01 0.000000000000e+00 0.000000000000e+00 0.000000000000e+00
7.525000000000e+01 0.000000000000e+00 0.000000000000e+00 0.000000000000e+00
7.550000000000e+01 0.000000000000e+00 0.000000000000e+00 0.000000000000e+00
7.575000000000e+01 0.000000000000e+00 0.000000000000e+00 0.000000000000e+00
7.600000000000e+01 0.000000000000e+00 0.000000000000e+00 0.000000000000e+00
7.625000000000e+01 0.000000000000e+00 0.000000000000e+00 0.000000000000e+00
7.650000000000e+01 0.000000000000e+00 0.000000000000e+00 0.000000000000e+00
7.675000000000e+01 0.000000000000e+00 0.000000000000e+00 0.000000000000e+00
7.700000000000e+01 0.000000000000e+00 0.000000000000e+00 0.000000000000e+00
7.725000000000e+01 0.000000000000e+00 0.000000000000e+00 0.000000000000e+00
7.750000000000e+01 0.000000000000e+00 0.000000000000e+00 0.000000000000e+00
7.775000000000e+01 0.000000000000e+00 0.000000000000e+00 0.000000000000e+00
7.800000000000e+01 0.000000000000e+00 0.000000000000e+00 0.000000000000e+00
7.825000000000e+01 0.000000000000e+00 0.000000000000e+00 0.000000000000e+00
7.850000000000e+01 0.000000000000e+00 0.000000000000e+00 0.000000000000e+00
7.875000000000e+01 0.000000000000e+00 0.000000000000e+00 0.000000000000e+00
7.900000000000e+01 0.000000000000e+00 0.000000000000e+00 0.000000000000e+00
7.925000000000e+01 0.000000000000e+00 0.000000000000e+00 0.000000000000e+00
7.950000000000e+01 0.000000000000e+00 0.000000000000e+00 0.000000000000e+00
7.975000000000e+01 0.000000000000e+00 0.000000000000e+00 0.000000000000e+00
8.000000000000e+01 0.000000000000e+00 0.000000000000e+00 0.000000000000e+00
8.025000000000e+01 0.000000000000e+00 0.000000000000e+00 0.000000000000e+00
8.050000000000e+01 0.000000000000e+00 0.000000000000e+00 0.000000000000e+00
8.075000000000e+01 0.000000000000e+00 0.000000000000e+00 0.000000000000e+00
8.100000000000e+01 0.000000000000e+00 0.000000000000e+00 0.000000000000e+00
8.125000000000e+01 0.000000000000e+00 0.000000000000e+00 0.000000000000e+00
8.150000000000e+01 0.000000000000e+00 0.000000000000e+00 0.000000000000e+00
8.175000000000e+01 0.000000000000e+00 0.000000000000e+00 0.000000000000e+00
8.200000000000e+01 0.000000000000e+00 0.000000000000e+00 0.000000000000e+00
8.225000000000e+01 0.000000000000e+00 0.000000000000e+00 0.000000000000e+00
8.250000000000e+01 0.000000000000e+00 0.000000000000e+00 0.000000000000e+00
8.275000000000e+01 0.000000000000e+00 0.000000000000e+00 0.000000000000e+00
8.300000000000e+01 0.000000000000e+00 0.000000000000e+00 0.000000000000e+00
8.325000000000e+01 0.000000000000e+00 0.000000000000e+00 0.000000000000e+00
8.350000000000e+01 0.000000000000e+00 0.000000000000e+00 0.000000000000e+00
8.375000000000e+01 0.000000000000e+00 0.000000000000e+00 0.000000000000e+00
8.400000000000e+01 0.000000000000e+00 0.000000000000e+00 0.000000000000e+00
8.425000000000e+01 0.000000000000e+00 0.000000000000e+00 0.000000000000e+00
8.450000000000e+01 0.000000000000e+00 0.000000000000e+00 0.000000000000e+00
8.475000000000e+01 0.000000000000e+00 0.000000000000e+00 0.000000000000e+00
8.500000000000e+01 0.000000000000e+00 0.000000000000e+00 0.000000000000e+00
8.525000000000e+01 0.000000000000e+00 0.000000000000e+00 0.000000000000e+00
8.550000000000e+01 0.000000000000e+00 0.000000000000e+00 0.000000000000e+00
8.575000000000e+01 0.000000000000e+00 0.000000000000e+00 0.000000000000e+00
8.600000000000e+01 0.000000000000e+00 0.000000000000e+00 0.000000000000e+00
8.625000000000e+01 0.000000000000e+00 0.000000000000e+00 0.000000000000e+00
8.650000000000e+01 0.000000000000e+00 0.000000000000e+00 0.000000000000e+00
8.675000000000e+01 0.000000000000e+00 0.000000000000e+00 0.000000000000e+00
8.700000000000e+01 0.000000000000e+00 0.000000000000e+00 0.000000000000e+00
8.725000000000e+01 0.000000000000e+00 0.000000000000e+00 0.000000000000e+00
8.750000000000e+01 0.000000000000e+00 0.000000000000e+00 0.000000000000e+00
8.775000000000e+01 0.000000000000e+00 0.000000000000e+00 0.000000000000e+00
8.800000000000e+01 0.000000000000e+00 0.000000000000e+00 0.000000000000e+00
8.825000000000e+01 0.000000000000e+00 0.000000000000e+00 0.000000000000e+00
8.850000000000e+01 0.000000000000e+00 0.000000000000e+00 0.000000000000e+00
8.875000000000e+01 0.000000000000e+00 0.000000000000e+00 0.000000000000e+00
8.900000000000e+01 0.000000000000e+00 0.000000000000e+00 0.000000000000e+00
8.925000000000e+01 0.000000000000e+00 0.000000000000e+00 0.000000000000e+00
8.950000000000e+01 0.000000000000e+00 0.000000000000e+00 0.000000000000e+00
8.975000000000e+01 0.000000000000e+00 0.000000000000e+00 0.000000000000e+00
9.000000000000e+01 0.000000000000e+00 0.000000000000e+00 0.000000000000e+00
9.025000000000e+01 0.000000000000e+00 0.000000000000e+00 0.000000000000e+00
9.050000000000e+01 0.000000000000e+00 0.000000000000e+00 0.000000000000e+00
9.075000000000e+01 0.000000000000e+00 0.000000000000e+00 0.000000000000e+00
9.100000000000e+01 0.000000000000e+00 0.000000000000e+00 0.000000000000e+00
9.125000000000e+01 0.000000000000e+00 0.000000000000e+00 0.000000000000e+00
9.150000000000e+01 0.000000000000e+00 0.000000000000e+00 0.000000000000e+00
9.175000000000e+01 0.000000000000e+00 0.000000000000e+00 0.000000000000e+00
9.200000000000e+01 0.000000000000e+00 0.000000000000e+00 0.000000000000e+00
9.225000000000e+01 0.000000000000e+00 0.000000000000e+00 0.000000000000e+00
9.250000000000e+01 0.000000000000e+00 0.000000000000e+00 0.000000000000e+00
9.275000000000e+01 0.000000000000e+00 0.000000000000e+00 0.000000000000e+00
9.300000000000e+01 0.000000000000e+00 0.000000000000e+00 0.000000000000e+00
9.325000000000e+01 0.000000000000e+00 0.000000000000e+00 0.000000000000e+00
9.350000000000e+01 0.000000000000e+00 0.000000000000e+00 0.000000000000e+00
9.375000000000e+01 0.000000000000e+00 0.000000000000e+00 0.000000000000e+00
9.400000000000e+01 0.000000000000e+00 0.000000000000e+00 0.000000000000e+00
9.425000000000e+01 0.000000000000e+00 0.000000000000e+00 0.000000000000e+00
9.450000000000e+01 0.000000000000e+00 0.000000000000e+00 0.000000000000e+00
9.475000000000e+01 0.000000000000e+00 0.000000000000e+00 0.000000000000e+00
9.500000000000e+01 0.000000000000e+00 0.000000000000e+00 0.000000000000e+00
9.525000000000e+01 0.000000000000e+00 0.000000000000e+00 0.000000000000e+00
9.550000000000e+01 0.000000000000e+00 0.000000000000e+00 0.000000000000e+00
9.575000000000e+01 0.000000000000e+00 0.000000000000e+00 0.000000000000e+00
9.600000000000e+01 0.000000000000e+00 0.000000000000e+00 0.000000000000e+00
9.625000000000e+01 0.000000000000e+00 0.000000000000e+00 0.000000000000e+00
9.650000000000e+01 0.000000000000e+00 0.000000000000e+00 0.000000000000e+00
9.675000000000e+01 0.000000000000e+00 0.000000000000e+00 0.000000000000e+00
9.700000000000e+01 0.000000000000e+00 0.000000000000e+00 0.000000000000e+00
9.725000000000e+01 0.000000000000e+00 0.000000000000e+00 0.000000000000e+00
9.750000000000e+01 0.000000000000e+00 0.000000000000e+00 0.000000000000e+00
9.775000000000e+01 0.000000000000e+00 0.000000000000e+00 0.000000000000e+00
9.800000000000e+01 0.000000000000e+00 0.000000000000e+00 0.000000000000e+00
9.825000000000e+01 0.000000000000e+00 0.000000000000e+00 0.000000000000e+00
9.850000000000e+01 0.000000000000e+00 0.000000000000e+00 0.000000000000e+00
9.875000000000e+01 0.000000000000e+00 0.000000000000e+00 0.000000000000e+00
9.900000000000e+01 0.000000000000e+00 0.000000000000e+00 0.000000000000e+00
9.925000000000e+01 0.000000000000e+00 0.000000000000e+00 0.000000000000e+00
9.950000000000e+01 0.000000000000e+00 0.000000000000e+00 0.000000000000e+00
9.975000000000e+01 0.000000000000e+00 0.000000000000e+00 0.000000000000e+00
1.000000000000e+02 0.000000000000e+00 0.000000000000e+00 0.000000000000e+00
1.002500000000e+02 0.000000000000e+00 0.000000000000e+00 0.000000000000e+00
1.005000000000e+02 0.000000000000e+00 0.000000000000e+00 0.000000000000e+00
1.007500000000e+02 0.000000000000e+00 0.000000000000e+00 0.000000000000e+00
1.010000000000e+02 0.000000000000e+00 0.000000000000e+00 0.000000000000e+00
1.012500000000e+02 0.000000000000e+00 0.000000000000e+00 0.000000000000e+00
1.015000000000e+02 0.000000000000e+00 0.000000000000e+00 0.000000000000e+00
1.017500000000e+02 0.000000000000e+00 0.000000000000e+00 0.000000000000e+00
1.020000000000e+02 0.000000000000e+00 0.000000000000e+00 0.000000000000e+00
1.022500000000e+02 0.000000000000e+00 0.000000000000e+00 0.000000000000e+00
1.025000000000e+02 0.000000000000e+00 0.000000000000e+00 0.000000000000e+00
1.027500000000e+02 0.000000000000e+00 0.000000000000e+00 0.000000000000e+00
1.030000000000e+02 0.000000000000e+00 0.000000000000e+00 0.000000000000e+00
1.032500000000e+02 0.000000000000e+00 0.000000000000e+00 0.000000000000e+00
1.035000000000e+02 0.000000000000e+00 0.000000000000e+00 0.000000000000e+00
1.037500000000e+02 0.000000000000e+00 0.000000000000e+00 0.000000000000e+00
1.040000000000e+02 0.000000000000e+00 0.000000000000e+00 0.000000000000e+00
1.042500000000e+02 0.000000000000e+00 0.000000000000e+00 0.000000000000e+00
1.045000000000e+02 0.000000000000e+00 0.000000000000e+00 0.000000000000e+00
1.047500000000e+02 0.000000000000e+00 0.000000000000e+00 0.000000000000e+00
1.050000000000e+02 0.000000000000e+00 0.000000000000e+00 0.000000000000e+00
1.052500000000e+02 0.000000000000e+00 0.000000000000e+00 0.000000000000e+00
1.055000000000e+02 0.000000000000e+00 0.000000000000e+00 0.000000000000e+00
1.057500000000e+02 0.000000000000e+00 0.000000000000e+00 0.000000000000e+00
1.060000000000e+02 0.000000000000e+00 0.000000000000e+00 0.000000000000e+00
1.062500000000e+02 0.000000000000e+00 0.000000000000e+00 0.000000000000e+00
1.065000000000e+02 0.000000000000e+00 0.000000000000e+00 0.000000000000e+00
1.067500000000e+02 0.000000000000e+00 0.000000000000e+00 0.000000000000e+00
1.070000000000e+02 0.000000000000e+00 0.000000000000e+00 0.000000000000e+00
1.072500000000e+02 0.000000000000e+00 0.000000000000e+00 0.000000000000e+00
1.075000000000e+02 0.000000000000e+00 0.000000000000e+00 0.000000000000e+00
1.077500000000e+02 0.000000000000e+00 0.000000000000e+00 0.000000000000e+00
1.080000000000e+02 0.000000000000e+00 0.000000000000e+00 0.000000000000e+00
1.082500000000e+02 0.000000000000e+00 0.000000000000e+00 0.000000000000e+00
1.085000000000e+02 0.000000000000e+00 0.000000000000e+00 0.000000000000e+00
1.087500000000e+02 0.000000000000e+00 0.000000000000e+00 0.000000000000e+00
1.090000000000e+02 0.000000000000e+00 0.000000000000e+00 0.000000000000e+00
1.092500000000e+02 0.000000000000e+00 0.000000000000e+00 0.000000000000e+00
1.095000000000e+02 0.000000000000e+00 0.000000000000e+00 0.000000000000e+00
1.097500000000e+02 0.000000000000e+00 0.000000000000e+00 0.000000000000e+00
1.100000000000e+02 0.000000000000e+00 0.000000000000e+00 0.000000000000e+00
1.102500000000e+02 0.000000000000e+00 0.000000000000e+00 0.000000000000e+00
1.105000000000e+02 0.000000000000e+00 0.000000000000e+00 0.000000000000e+00
1.107500000000e+02 0.000000000000e+00 0.000000000000e+00 0.000000000000e+00
1.110000000000e+02 0.000000000000e+00 0.000000000000e+00 0.000000000000e+00
1.112500000000e+02 0.000000000000e+00 0.000000000000e+00 0.000000000000e+00
1.115000000000e+02 0.000000000000e+00 0.000000000000e+00 0.000000000000e+00
1.117500000000e+02 0.000000000000e+00 0.000000000000e+00 0.000000000000e+00
1.120000000000e+02 0.000000000000e+00 0.000000000000e+00 0.000000000000e+00
1.122500000000e+02 0.000000000000e+00 0.000000000000e+00 0.000000000000e+00
1.125000000000e+02 0.000000000000e+00 0.000000000000e+00 0.000000000000e+00
1.127500000000e+02 0.000000000000e+00 0.000000000000e+00 0.000000000000e+00
1.130000000000e+02 0.000000000000e+00 0.000000000000e+00 0.000000000000e+00
1.132500000000e+02 0.000000000000e+00 0.000000000000e+00 0.000000000000e+00
1.135000000000e+02 0.000000000000e+00 0.000000000000e+00 0.000000000000e+00
1.137500000000e+02 0.000000000000e+00 0.000000000000e+00 0.000000000000e+00
1.140000000000e+02 0.000000000000e+00 0.000000000000e+00 0.000000000000e+00
1.142500000000e+02 0.000000000000e+00 0.000000000000e+00 0.000000000000e+00
1.145000000000e+02 0.000000000000e+00 0.000000000000e+00 0.000000000000e+00
1.147500000000e+02 0.000000000000e+00 0.000000000000e+00 0.000000000000e+00
1.150000000000e+02 0.000000000000e+00 0.000000000000e+00 0.000000000000e+00
1.152500000000e+02 0.000000000000e+00 0.000000000000e+00 0.000000000000e+00
1.155000000000e+02 0.000000000000e+00 0.000000000000e+00 0.000000000000e+00
1.157500000000e+02 0.000000000000e+00 0.000000000000e+00 0.000000000000e+00
1.160000000000e+02 0.000000000000e+00 0.000000000000e+00 0.000000000000e+00
1.162500000000e+02 0.000000000000e+00 0.000000000000e+00 0.000000000000e+00
1.165000000000e+02 0.000000000000e+00 0.000000000000e+00 0.000000000000e+00
1.167500000000e+02 0.000000000000e+00 0.000000000000e+00 0.000000000000e+00
1.170000000000e+02 0.000000000000e+00 0.000000000000e+00 0.000000000000e+00
1.172500000000e+02 0.000000000000e+00 0.000000000000e+00 0.000000000000e+00
1.175000000000e+02 0.000000000000e+00 0.000000000000e+00 0.000000000000e+00
1.177500000000e+02 0.000000000000e+00 0.000000000000e+00 0.000000000000e+00
1.180000000000e+02 0.000000000000e+00 0.000000000000e+00 0.000000000000e+00
1.182500000000e+02 0.000000000000e+00 0.000000000000e+00 0.000000000000e+00
1.185000000000e+02 0.000000000000e+00 0.000000000000e+00 0.000000000000e+00
1.187500000000e+02 0.000000000000e+00 0.000000000000e+00 0.000000000000e+00
1.190000000000e+02 0.000000000000e+00 0.000000000000e+00 0.000000000000e+00
1.192500000000e+02 0.000000000000e+00 0.000000000000e+00 0.000000000000e+00
1.195000000000e+02 0.000000000000e+00 0.000000000000e+00 0.000000000000e+00
1.197500000000e+02 0.000000000000e+00 0.000000000000e+00 0.000000000000e+00
1.200000000000e+02 0.000000000000e+00 0.000000000000e+00 0.000000000000e+00
1.202500000000e+02 0.000000000000e+00 0.000000000000e+00 0.000000000000e+00
1.205000000000e+02 0.000000000000e+00 0.000000000000e+00 0.000000000000e+00
1.207500000000e+02 0.000000000000e+00 0.000000000000e+00 0.000000000000e+00
1.210000000000e+02 0.000000000000e+00 0.000000000000e+00 0.000000000000e+00
1.212500000000e+02 0.000000000000e+00 0.000000000000e+00 0.000000000000e+00
1.215000000000e+02 0.000000000000e+00 0.000000000000e+00 0.000000000000e+00
1.217500000000e+02 0.000000000000e+00 0.000000000000e+00 0.000000000000e+00
1.220000000000e+02 0.000000000000e+00 0.000000000000e+00 0.000000000000e+00
1.222500000000e+02 0.000000000000e+00 0.000000000000e+00 0.000000000000e+00
1.225000000000e+02 0.000000000000e+00 0.000000000000e+00 0.000000000000e+00
1.227500000000e+02 0.000000000000e+00 0.000000000000e+00 0.000000000000e+00
1.230000000000e+02 0.000000000000e+00 0.000000000000e+00 0.000000000000e+00
1.232500000000e+02 0.000000000000e+00 0.000000000000e+00 0.000000000000e+00
1.235000000000e+02 0.000000000000e+00 0.000000000000e+00 0.000000000000e+00
1.237500000000e+02 0.000000000000e+00 0.000000000000e+00 0.000000000000e+00
1.240000000000e+02 0.000000000000e+00 0.000000000000e+00 0.000000000000e+00
1.242500000000e+02 0.000000000000e+00 0.000000000000e+00 0.000000000000e+00
1.245000000000e+02 0.000000000000e+00 0.000000000000e+00 0.000000000000e+00
1.247500000000e+02 0.000000000000e+00 0.000000000000e+00 0.000000000000e+00
1.250000000000e+02 0.000000000000e+00 0.000000000000e+00 0.000000000000e+00
1.252500000000e+02 0.000000000000e+00 0.000000000000e+00 0.000000000000e+00
1.255000000000e+02 0.000000000000e+00 0.000000000000e+00 0.000000000000e+00
1.257500000000e+02 0.000000000000e+00 0.000000000000e+00 0.000000000000e+00
1.260000000000e+02 0.000000000000e+00 0.000000000000e+00 0.000000000000e+00
1.262500000000e+02 0.000000000000e+00 0.000000000000e+00 0.000000000000e+00
1.265000000000e+02 0.000000000000e+00 0.000000000000e+00 0.000000000000e+00
1.267500000000e+02 0.000000000000e+00 0.000000000000e+00 0.000000000000e+00
1.270000000000e+02 0.000000000000e+00 0.000000000000e+00 0.000000000000e+00
1.272500000000e+02 0.000000000000e+00 0.000000000000e+00 0.000000000000e+00
1.275000000000e+02 0.000000000000e+00 0.000000000000e+00 0.000000000000e+00
1.277500000000e+02 0.000000000000e+00 0.000000000000e+00 0.000000000000e+00
1.280000000000e+02 0.000000000000e+00 0.000000000000e+00 0.000000000000e+00
1.282500000000e+02 0.000000000000e+00 0.000000000000e+00 0.000000000000e+00
1.285000000000e+02 0.000000000000e+00 0.000000000000e+00 0.000000000000e+00
1.287500000000e+02 0.000000000000e+00 0.000000000000e+00 0.000000000000e+00
1.290000000000e+02 0.000000000000e+00 0.000000000000e+00 0.000000000000e+00
1.292500000000e+02 0.000000000000e+00 0.000000000000e+00 0.000000000000e+00
1.295000000000e+02 0.000000000000e+00 0.000000000000e+00 0.000000000000e+00
1.297500000000e+02 0.000000000000e+00 0.000000000000e+00 0.000000000000e+00
1.300000000000e+02 0.000000000000e+00 0.000000000000e+00 0.000000000000e+00
1.302500000000e+02 0.000000000000e+00 0.000000000000e+00 0.000000000000e+00
1.305000000000e+02 0.000000000000e+00 0.000000000000e+00 0.000000000000e+00
1.307500000000e+02 0.000000000000e+00 0.000000000000e+00 0.000000000000e+00
1.310000000000e+02 0.000000000000e+00 0.000000000000e+00 0.000000000000e+00
1.312500000000e+02 0.000000000000e+00 0.000000000000e+00 0.000000000000e+00
1.315000000000e+02 0.000000000000e+00 0.000000000000e+00 0.000000000000e+00
1.317500000000e+02 0.000000000000e+00 0.000000000000e+00 0.000000000000e+00
1.320000000000e+02 0.000000000000e+00 0.000000000000e+00 0.000000000000e+00
1.322500000000e+02 0.000000000000e+00 0.000000000000e+00 0.000000000000e+00
1.325000000000e+02 0.000000000000e+00 0.000000000000e+00 0.000000000000e+00
1.327500000000e+02 0.000000000000e+00 0.000000000000e+00 0.000000000000e+00
1.330000000000e+02 0.000000000000e+00 0.000000000000e+00 0.000000000000e+00
1.332500000000e+02 0.000000000000e+00 0.000000000000e+00 0.000000000000e+00
1.335000000000e+02 0.000000000000e+00 0.000000000000e+00 0.000000000000e+00
1.337500000000e+02 0.000000000000e+00 0.000000000000e+00 0.000000000000e+00
1.340000000000e+02 0.000000000000e+00 0.000000000000e+00 0.000000000000e+00
1.342500000000e+02 0.000000000000e+00 0.000000000000e+00 0.000000000000e+00
1.345000000000e+02 0.000000000000e+00 0.000000000000e+00 0.000000000000e+00
1.347500000000e+02 0.000000000000e+00 0.000000000000e+00 0.000000000000e+00
1.350000000000e+02 0.000000000000e+00 0.000000000000e+00 0.000000000000e+00
1.352500000000e+02 0.000000000000e+00 0.000000000000e+00 0.000000000000e+00
1.355000000000e+02 0.000000000000e+00 0.000000000000e+00 0.000000000000e+00
1.357500000000e+02 0.000000000000e+00 0.000000000000e+00 0.000000000000e+00
1.360000000000e+02 0.000000000000e+00 0.000000000000e+00 0.000000000000e+00
1.362500000000e+02 0.000000000000e+00 0.000000000000e+00 0.000000000000e+00
1.365000000000e+02 0.000000000000e+00 0.000000000000e+00 0.000000000000e+00
1.367500000000e+02 0.000000000000e+00 0.000000000000e+00 0.000000000000e+00
1.370000000000e+02 0.000000000000e+00 0.000000000000e+00 0.000000000000e+00
1.372500000000e+02 0.000000000000e+00 0.000000000000e+00 0.000000000000e+00
1.375000000000e+02 0.000000000000e+00 0.000000000000e+00 0.000000000000e+00
1.377500000000e+02 0.000000000000e+00 0.000000000000e+00 0.000000000000e+00
1.380000000000e+02 0.000000000000e+00 0.000000000000e+00 0.000000000000e+00
1.382500000000e+02 0.000000000000e+00 0.000000000000e+00 0.000000000000e+00
1.385000000000e+02 0.000000000000e+00 0.000000000000e+00 0.000000000000e+00
1.387500000000e+02 0.000000000000e+00 0.000000000000e+00 0.000000000000e+00
1.390000000000e+02 0.000000000000e+00 0.000000000000e+00 0.000000000000e+00
1.392500000000e+02 0.000000000000e+00 0.000000000000e+00 0.000000000000e+00
1.395000000000e+02 0.000000000000e+00 0.000000000000e+00 0.000000000000e+00
1.397500000000e+02 0.000000000000e+00 0.000000000000e+00 0.000000000000e+00
1.400000000000e+02 0.000000000000e+00 0.000000000000e+00 0.000000000000e+00
1.402500000000e+02 0.000000000000e+00 0.000000000000e+00 0.000000000000e+00
1.405000000000e+02 0.000000000000e+00 0.000000000000e+00 0.000000000000e+00
1.407500000000e+02 0.000000000000e+00 0.000000000000e+00 0.000000000000e+00
1.410000000000e+02 0.000000000000e+00 0.000000000000e+00 0.000000000000e+00
1.412500000000e+02 0.000000000000e+00 0.000000000000e+00 0.000000000000e+00
1.415000000000e+02 0.000000000000e+00 0.000000000000e+00 0.000000000000e+00
1.417500000000e+02 0.000000000000e+00 0.000000000000e+00 0.000000000000e+00
1.420000000000e+02 0.000000000000e+00 0.000000000000e+00 0.000000000000e+00
1.422500000000e+02 0.000000000000e+00 0.000000000000e+00 0.000000000000e+00
1.425000000000e+02 0.000000000000e+00 0.000000000000e+00 0.000000000000e+00
1.427500000000e+02 0.000000000000e+00 0.000000000000e+00 0.000000000000e+00
1.430000000000e+02 0.000000000000e+00 0.000000000000e+00 0.000000000000e+00
1.432500000000e+02 0.000000000000e+00 0.000000000000e+00 0.000000000000e+00
1.435000000000e+02 0.000000000000e+00 0.000000000000e+00 0.000000000000e+00
1.437500000000e+02 0.000000000000e+00 0.000000000000e+00 0.000000000000e+00
1.440000000000e+02 0.000000000000e+00 0.000000000000e+00 0.000000000000e+00
1.442500000000e+02 0.000000000000e+00 0.000000000000e+00 0.000000000000e+00
1.445000000000e+02 0.000000000000e+00 0.000000000000e+00 0.000000000000e+00
1.447500000000e+02 0.000000000000e+00 0.000000000000e+00 0.000000000000e+00
1.450000000000e+02 0.000000000000e+00 0.000000000000e+00 0.000000000000e+00
1.452500000000e+02 0.000000000000e+00 0.000000000000e+00 0.000000000000e+00
1.455000000000e+02 0.000000000000e+00 0.000000000000e+00 0.000000000000e+00
1.457500000000e+02 0.000000000000e+00 0.000000000000e+00 0.000000000000e+00
1.460000000000e+02 0.000000000000e+00 0.000000000000e+00 0.000000000000e+00
1.462500000000e+02 0.000000000000e+00 0.000000000000e+00 0.000000000000e+00
1.465000000000e+02 0.000000000000e+00 0.000000000000e+00 0.000000000000e+00
1.467500000000e+02 0.000000000000e+00 0.000000000000e+00 0.000000000000e+00
1.470000000000e+02 0.000000000000e+00 0.000000000000e+00 0.000000000000e+00
1.472500000000e+02 0.000000000000e+00 0.000000000000e+00 0.000000000000e+00
1.475000000000e+02 0.000000000000e+00 0.000000000000e+00 0.000000000000e+00
1.477500000000e+02 0.000000000000e+00 0.000000000000e+00 0.000000000000e+00
1.480000000000e+02 0.000000000000e+00 0.000000000000e+00 0.000000000000e+00
1.482500000000e+02 0.000000000000e+00 0.000000000000e+00 0.000000000000e+00
1.485000000000e+02 0.000000000000e+00 0.000000000000e+00 0.000000000000e+00
1.487500000000e+02 0.000000000000e+00 0.000000000000e+00 0.000000000000e+00
1.490000000000e+02 0.000000000000e+00 0.000000000000e+00 0.000000000000e+00
1.492500000000e+02 0.000000000000e+00 0.000000000000e+00 0.000000000000e+00
1.495000000000e+02 0.000000000000e+00 0.000000000000e+00 0.000000000000e+00
1.497500000000e+02 0.000000000000e+00 0.000000000000e+00 0.000000000000e+00
1.500000000000e+02 0.000000000000e+00 0.000000000000e+00 0.000000000000e+00
1.502500000000e+02 0.000000000000e+00 0.000000000000e+00 0.000000000000e+00
1.505000000000e+02 0.000000000000e+00 0.000000000000e+00 0.000000000000e+00
1.507500000000e+02 0.000000000000e+00 0.000000000000e+00 0.000000000000e+00
1.510000000000e+02 0.000000000000e+00 0.000000000000e+00 0.000000000000e+00
1.512500000000e+02 0.000000000000e+00 0.000000000000e+00 0.000000000000e+00
1.515000000000e+02 0.000000000000e+00 0.000000000000e+00 0.000000000000e+00
1.517500000000e+02 0.000000000000e+00 0.000000000000e+00 0.000000000000e+00
1.520000000000e+02 0.000000000000e+00 0.000000000000e+00 0.000000000000e+00
1.522500000000e+02 0.000000000000e+00 0.000000000000e+00 0.000000000000e+00
1.525000000000e+02 0.000000000000e+00 0.000000000000e+00 0.000000000000e+00
1.527500000000e+02 0.000000000000e+00 0.000000000000e+00 0.000000000000e+00
1.530000000000e+02 0.000000000000e+00 0.000000000000e+00 0.000000000000e+00
1.532500000000e+02 0.000000000000e+00 0.000000000000e+00 0.000000000000e+00
1.535000000000e+02 0.000000000000e+00 0.000000000000e+00 0.000000000000e+00
1.537500000000e+02 0.000000000000e+00 0.000000000000e+00 0.000000000000e+00
1.540000000000e+02 0.000000000000e+00 0.000000000000e+00 0.000000000000e+00
1.542500000000e+02 0.000000000000e+00 0.000000000000e+00 0.000000000000e+00
1.545000000000e+02 0.000000000000e+00 0.000000000000e+00 0.000000000000e+00
1.547500000000e+02 0.000000000000e+00 0.000000000000e+00 0.000000000000e+00
1.550000000000e+02 0.000000000000e+00 0.000000000000e+00 0.000000000000e+00
1.552500000000e+02 0.000000000000e+00 0.000000000000e+00 0.000000000000e+00
1.555000000000e+02 0.000000000000e+00 0.000000000000e+00 0.000000000000e+00
1.557500000000e+02 0.000000000000e+00 0.000000000000e+00 0.000000000000e+00
1.560000000000e+02 0.000000000000e+00 0.000000000000e+00 0.000000000000e+00
1.562500000000e+02 0.000000000000e+00 0.000000000000e+00 0.000000000000e+00
1.565000000000e+02 0.000000000000e+00 0.000000000000e+00 0.000000000000e+00
1.567500000000e+02 0.000000000000e+00 0.000000000000e+00 0.000000000000e+00
1.570000000000e+02 0.000000000000e+00 0.000000000000e+00 0.000000000000e+00
1.572500000000e+02 0.000000000000e+00 0.000000000000e+00 0.000000000000e+00
1.575000000000e+02 0.000000000000e+00 0.000000000000e+00 0.000000000000e+00
1.577500000000e+02 0.000000000000e+00 0.000000000000e+00 0.000000000000e+00
1.580000000000e+02 0.000000000000e+00 0.000000000000e+00 0.000000000000e+00
1.582500000000e+02 0.000000000000e+00 0.000000000000e+00 0.000000000000e+00
1.585000000000e+02 0.000000000000e+00 0.000000000000e+00 0.000000000000e+00
1.587500000000e+02 0.000000000000e+00 0.000000000000e+00 0.000000000000e+00
1.590000000000e+02 0.000000000000e+00 0.000000000000e+00 0.000000000000e+00
1.592500000000e+02 0.000000000000e+00 0.000000000000e+00 0.000000000000e+00
1.595000000000e+02 0.000000000000e+00 0.000000000000e+00 0.000000000000e+00
1.597500000000e+02 0.000000000000e+00 0.000000000000e+00 0.000000000000e+00
1.600000000000e+02 0.000000000000e+00 0.000000000000e+00 0.000000000000e+00
1.602500000000e+02 0.000000000000e+00 0.000000000000e+00 0.000000000000e+00
1.605000000000e+02 0.000000000000e+00 0.000000000000e+00 0.000000000000e+00
1.607500000000e+02 0.000000000000e+00 0.000000000000e+00 0.000000000000e+00
1.610000000000e+02 0.000000000000e+00 0.000000000000e+00 0.000000000000e+00
1.612500000000e+02 0.000000000000e+00 0.000000000000e+00 0.000000000000e+00
1.615000000000e+02 0.000000000000e+00 0.000000000000e+00 0.000000000000e+00
1.617500000000e+02 0.000000000000e+00 0.000000000000e+00 0.000000000000e+00
1.620000000000e+02 0.000000000000e+00 0.000000000000e+00 0.000000000000e+00
1.622500000000e+02 0.000000000000e+00 0.000000000000e+00 0.000000000000e+00
1.625000000000e+02 0.000000000000e+00 0.000000000000e+00 0.000000000000e+00
1.627500000000e+02 0.000000000000e+00 0.000000000000e+00 0.000000000000e+00
1.630000000000e+02 0.000000000000e+00 0.000000000000e+00 0.000000000000e+00
1.632500000000e+02 0.000000000000e+00 0.000000000000e+00 0.000000000000e+00
1.635000000000e+02 0.000000000000e+00 0.000000000000e+00 0.000000000000e+00
1.637500000000e+02 0.000000000000e+00 0.000000000000e+00 0.000000000000e+00
1.640000000000e+02 0.000000000000e+00 0.000000000000e+00 0.000000000000e+00
1.642500000000e+02 0.000000000000e+00 0.000000000000e+00 0.000000000000e+00
1.645000000000e+02 0.000000000000e+00 0.000000000000e+00 0.000000000000e+00
1.647500000000e+02 0.000000000000e+00 0.000000000000e+00 0.000000000000e+00
1.650000000000e+02 0.000000000000e+00 0.000000000000e+00 0.000000000000e+00
1.652500000000e+02 0.000000000000e+00 0.000000000000e+00 0.000000000000e+00
1.655000000000e+02 0.000000000000e+00 0.000000000000e+00 0.000000000000e+00
1.657500000000e+02 0.000000000000e+00 0.000000000000e+00 0.000000000000e+00
1.660000000000e+02 0.000000000000e+00 0.000000000000e+00 0.000000000000e+00
1.662500000000e+02 0.000000000000e+00 0.000000000000e+00 0.000000000000e+00
1.665000000000e+02 0.000000000000e+00 0.000000000000e+00 0.000000000000e+00
1.667500000000e+02 0.000000000000e+00 0.000000000000e+00 0.000000000000e+00
1.670000000000e+02 0.000000000000e+00 0.000000000000e+00 0.000000000000e+00
1.672500000000e+02 0.000000000000e+00 0.000000000000e+00 0.000000000000e+00
1.675000000000e+02 0.000000000000e+00 0.000000000000e+00 0.000000000000e+00
1.677500000000e+02 0.000000000000e+00 0.000000000000e+00 0.000000000000e+00
1.680000000000e+02 0.000000000000e+00 0.000000000000e+00 0.000000000000e+00
1.682500000000e+02 0.000000000000e+00 0.000000000000e+00 0.000000000000e+00
1.685000000000e+02 0.000000000000e+00 0.000000000000e+00 0.000000000000e+00
1.687500000000e+02 0.000000000000e+00 0.000000000000e+00 0.000000000000e+00
1.690000000000e+02 0.000000000000e+00 0.000000000000e+00 0.000000000000e+00
1.692500000000e+02 0.000000000000e+00 0.000000000000e+00 0.000000000000e+00
1.695000000000e+02 0.000000000000e+00 0.000000000000e+00 0.000000000000e+00
1.697500000000e+02 0.000000000000e+00 0.000000000000e+00 0.000000000000e+00
1.700000000000e+02 0.000000000000e+00 0.000000000000e+00 0.000000000000e+00
1.702500000000e+02 0.000000000000e+00 0.000000000000e+00 0.000000000000e+00
1.705000000000e+02 0.000000000000e+00 0.000000000000e+00 0.000000000000e+00
1.707500000000e+02 0.000000000000e+00 0.000000000000e+00 0.000000000000e+00
1.710000000000e+02 0.000000000000e+00 0.000000000000e+00 0.000000000000e+00
1.712500000000e+02 0.000000000000e+00 0.000000000000e+00 0.000000000000e+00
1.715000000000e+02 0.000000000000e+00 0.000000000000e+00 0.000000000000e+00
1.717500000000e+02 0.000000000000e+00 0.000000000000e+00 0.000000000000e+00
1.720000000000e+02 0.000000000000e+00 0.000000000000e+00 0.000000000000e+00
1.722500000000e+02 0.000000000000e+00 0.000000000000e+00 0.000000000000e+00
1.725000000000e+02 0.000000000000e+00 0.000000000000e+00 0.000000000000e+00
1.727500000000e+02 0.000000000000e+00 0.000000000000e+00 0.000000000000e+00
1.730000000000e+02 0.000000000000e+00 0.000000000000e+00 0.000000000000e+00
1.732500000000e+02 0.000000000000e+00 0.000000000000e+00 0.000000000000e+00
1.735000000000e+02 0.000000000000e+00 0.000000000000e+00 0.000000000000e+00
1.737500000000e+02 0.000000000000e+00 0.000000000000e+00 0.000000000000e+00
1.740000000000e+02 0.000000000000e+00 0.000000000000e+00 0.000000000000e+00
1.742500000000e+02 0.000000000000e+00 0.000000000000e+00 0.000000000000e+00
1.745000000000e+02 0.000000000000e+00 0.000000000000e+00 0.000000000000e+00
1.747500000000e+02 0.000000000000e+00 0.000000000000e+00 0.000000000000e+00
1.750000000000e+02 0.000000000000e+00 0.000000000000e+00 0.000000000000e+00
1.752500000000e+02 0.000000000000e+00 0.000000000000e+00 0.000000000000e+00
1.755000000000e+02 0.000000000000e+00 0.000000000000e+00 0.000000000000e+00
1.757500000000e+02 0.000000000000e+00 0.000000000000e+00 0.000000000000e+00
1.760000000000e+02 0.000000000000e+00 0.000000000000e+00 0.000000000000e+00
1.762500000000e+02 0.000000000000e+00 0.000000000000e+00 0.000000000000e+00
1.765000000000e+02 0.000000000000e+00 0.000000000000e+00 0.000000000000e+00
1.767500000000e+02 0.000000000000e+00 0.000000000000e+00 0.000000000000e+00
1.770000000000e+02 0.000000000000e+00 0.000000000000e+00 0.000000000000e+00
1.772500000000e+02 0.000000000000e+00 0.000000000000e+00 0.000000000000e+00
1.775000000000e+02 0.000000000000e+00 0.000000000000e+00 0.000000000000e+00
1.777500000000e+02 0.000000000000e+00 0.000000000000e+00 0.000000000000e+00
1.780000000000e+02 0.000000000000e+00 0.000000000000e+00 0.000000000000e+00
1.782500000000e+02 0.000000000000e+00 0.000000000000e+00 0.000000000000e+00
1.785000000000e+02 0.000000000000e+00 0.000000000000e+00 0.000000000000e+00
1.787500000000e+02 0.000000000000e+00 0.000000000000e+00 0.000000000000e+00
1.790000000000e+02 0.000000000000e+00 0.000000000000e+00 0.000000000000e+00
1.792500000000e+02 0.000000000000e+00 0.000000000000e+00 0.000000000000e+00
1.795000000000e+02 0.000000000000e+00 0.000000000000e+00 0.000000000000e+00
1.797500000000e+02 0.000000000000e+00 0.000000000000e+00 0.000000000000e+00
1.800000000000e+02 0.000000000000e+00 0.000000000000e+00 0.000000000000e+00
1.802500000000e+02 0.000000000000e+00 0.000000000000e+00 0.000000000000e+00
1.805000000000e+02 0.000000000000e+00 0.000000000000e+00 0.000000000000e+00
1.807500000000e+02 0.000000000000e+00 0.000000000000e+00 0.000000000000e+00
1.810000000000e+02 0.000000000000e+00 0.000000000000e+00 0.000000000000e+00
1.812500000000e+02 0.000000000000e+00 0.000000000000e+00 0.000000000000e+00
1.815000000000e+02 0.000000000000e+00 0.000000000000e+00 0.000000000000e+00
1.817500000000e+02 0.000000000000e+00 0.000000000000e+00 0.000000000000e+00
1.820000000000e+02 0.000000000000e+00 0.000000000000e+00 0.000000000000e+00
1.822500000000e+02 0.000000000000e+00 0.000000000000e+00 0.000000000000e+00
1.825000000000e+02 0.000000000000e+00 0.000000000000e+00 0.000000000000e+00
1.827500000000e+02 0.000000000000e+00 0.000000000000e+00 0.000000000000e+00
1.830000000000e+02 0.000000000000e+00 0.000000000000e+00 0.000000000000e+00
1.832500000000e+02 0.000000000000e+00 0.000000000000e+00 0.000000000000e+00
1.835000000000e+02 0.000000000000e+00 0.000000000000e+00 0.000000000000e+00
1.837500000000e+02 0.000000000000e+00 0.000000000000e+00 0.000000000000e+00
1.840000000000e+02 0.000000000000e+00 0.000000000000e+00 0.000000000000e+00
1.842500000000e+02 0.000000000000e+00 0.000000000000e+00 0.000000000000e+00
1.845000000000e+02 0.000000000000e+00 0.000000000000e+00 0.000000000000e+00
1.847500000000e+02 0.000000000000e+00 0.000000000000e+00 0.000000000000e+00
1.850000000000e+02 0.000000000000e+00 0.000000000000e+00 0.000000000000e+00
1.852500000000e+02 0.000000000000e+00 0.000000000000e+00 0.000000000000e+00
1.855000000000e+02 0.000000000000e+00 0.000000000000e+00 0.000000000000e+00
1.857500000000e+02 0.000000000000e+00 0.000000000000e+00 0.000000000000e+00
1.860000000000e+02 0.000000000000e+00 0.000000000000e+00 0.000000000000e+00
1.862500000000e+02 0.000000000000e+00 0.000000000000e+00 0.000000000000e+00
1.865000000000e+02 0.000000000000e+00 0.000000000000e+00 0.000000000000e+00
1.867500000000e+02 0.000000000000e+00 0.000000000000e+00 0.000000000000e+00
1.870000000000e+02 0.000000000000e+00 0.000000000000e+00 0.000000000000e+00
1.872500000000e+02 0.000000000000e+00 0.000000000000e+00 0.000000000000e+00
1.875000000000e+02 0.000000000000e+00 0.000000000000e+00 0.000000000000e+00
1.877500000000e+02 0.000000000000e+00 0.000000000000e+00 0.000000000000e+00
1.880000000000e+02 0.000000000000e+00 0.000000000000e+00 0.000000000000e+00
1.882500000000e+02 0.000000000000e+00 0.000000000000e+00 0.000000000000e+00
1.885000000000e+02 0.000000000000e+00 0.000000000000e+00 0.000000000000e+00
1.887500000000e+02 0.000000000000e+00 0.000000000000e+00 0.000000000000e+00
1.890000000000e+02 0.000000000000e+00 0.000000000000e+00 0.000000000000e+00
1.892500000000e+02 0.000000000000e+00 0.000000000000e+00 0.000000000000e+00
1.895000000000e+02 0.000000000000e+00 0.000000000000e+00 0.000000000000e+00
1.897500000000e+02 0.000000000000e+00 0.000000000000e+00 0.000000000000e+00
1.900000000000e+02 0.000000000000e+00 0.000000000000e+00 0.000000000000e+00
1.902500000000e+02 0.000000000000e+00 0.000000000000e+00 0.000000000000e+00
1.905000000000e+02 0.000000000000e+00 0.000000000000e+00 0.000000000000e+00
1.907500000000e+02 0.000000000000e+00 0.000000000000e+00 0.000000000000e+00
1.910000000000e+02 0.000000000000e+00 0.000000000000e+00 0.000000000000e+00
1.912500000000e+02 0.000000000000e+00 0.000000000000e+00 0.000000000000e+00
1.915000000000e+02 0.000000000000e+00 0.000000000000e+00 0.000000000000e+00
1.917500000000e+02 0.000000000000e+00 0.000000000000e+00 0.000000000000e+00
1.920000000000e+02 0.000000000000e+00 0.000000000000e+00 0.000000000000e+00
1.922500000000e+02 0.000000000000e+00 0.000000000000e+00 0.000000000000e+00
1.925000000000e+02 0.000000000000e+00 0.000000000000e+00 0.000000000000e+00
1.927500000000e+02 0.000000000000e+00 0.000000000000e+00 0.000000000000e+00
1.930000000000e+02 0.000000000000e+00 0.000000000000e+00 0.000000000000e+00
1.932500000000e+02 0.000000000000e+00 0.000000000000e+00 0.000000000000e+00
1.935000000000e+02 0.000000000000e+00 0.000000000000e+00 0.000000000000e+00
1.937500000000e+02 0.000000000000e+00 0.000000000000e+00 0.000000000000e+00
1.940000000000e+02 0.000000000000e+00 0.000000000000e+00 0.000000000000e+00
1.942500000000e+02 0.000000000000e+00 0.000000000000e+00 0.000000000000e+00
1.945000000000e+02 0.000000000000e+00 0.000000000000e+00 0.000000000000e+00
1.947500000000e+02 0.000000000000e+00 0.000000000000e+00 0.000000000000e+00
1.950000000000e+02 0.000000000000e+00 0.000000000000e+00 0.000000000000e+00
1.952500000000e+02 0.000000000000e+00 0.000000000000e+00 0.000000000000e+00
1.955000000000e+02 0.000000000000e+00 0.000000000000e+00 0.000000000000e+00
1.957500000000e+02 0.000000000000e+00 0.000000000000e+00 0.000000000000e+00
1.960000000000e+02 0.000000000000e+00 0.000000000000e+00 0.000000000000e+00
1.962500000000e+02 0.000000000000e+00 0.000000000000e+00 0.000000000000e+00
1.965000000000e+02 0.000000000000e+00 0.000000000000e+00 0.000000000000e+00
1.967500000000e+02 0.000000000000e+00 0.000000000000e+00 0.000000000000e+00
1.970000000000e+02 0.000000000000e+00 0.000000000000e+00 0.000000000000e+00
1.972500000000e+02 0.000000000000e+00 0.000000000000e+00 0.000000000000e+00
1.975000000000e+02 0.000000000000e+00 0.000000000000e+00 0.000000000000e+00
1.977500000000e+02 0.000000000000e+00 0.000000000000e+00 0.000000000000e+00
1.980000000000e+02 0.000000000000e+00 0.000000000000e+00 0.000000000000e+00
1.982500000000e+02 0.000000000000e+00 0.000000000000e+00 0.000000000000e+00
1.985000000000e+02 0.000000000000e+00 0.000000000000e+00 0.000000000000e+00
1.987500000000e+02 0.000000000000e+00 0.000000000000e+00 0.000000000000e+00
1.990000000000e+02 0.000000000000e+00 0.000000000000e+00 0.000000000000e+00
1.992500000000e+02 0.000000000000e+00 0.000000000000e+00 0.000000000000e+00
1.995000000000e+02 0.000000000000e+00 0.000000000000e+00 0.000000000000e+00
1.997500000000e+02 0.000000000000e+00 0.000000000000e+00 0.000000000000e+00
2.000000000000e+02 0.000000000000e+00 0.000000000000e+00 0.000000000000e+00
2.002500000000e+02 0.000000000000e+00 0.000000000000e+00 0.000000000000e+00
2.005000000000e+02 0.000000000000e+00 0.000000000000e+00 0.000000000000e+00
2.007500000000e+02 0.000000000000e+00 0.000000000000e+00 0.000000000000e+00
2.010000000000e+02 0.000000000000e+00 0.000000000000e+00 0.000000000000e+00
2.012500000000e+02 0.000000000000e+00 0.000000000000e+00 0.000000000000e+00
2.015000000000e+02 0.000000000000e+00 0.000000000000e+00 0.000000000000e+00
2.017500000000e+02 0.000000000000e+00 0.000000000000e+00 0.000000000000e+00
2.020000000000e+02 0.000000000000e+00 0.000000000000e+00 0.000000000000e+00
2.022500000000e+02 0.000000000000e+00 0.000000000000e+00 0.000000000000e+00
2.025000000000e+02 0.000000000000e+00 0.000000000000e+00 0.000000000000e+00
2.027500000000e+02 0.000000000000e+00 0.000000000000e+00 0.000000000000e+00
2.030000000000e+02 0.000000000000e+00 0.000000000000e+00 0.000000000000e+00
2.032500000000e+02 0.000000000000e+00 0.000000000000e+00 0.000000000000e+00
2.035000000000e+02 0.000000000000e+00 0.000000000000e+00 0.000000000000e+00
2.037500000000e+02 0.000000000000e+00 0.000000000000e+00 0.000000000000e+00
2.040000000000e+02 0.000000000000e+00 0.000000000000e+00 0.000000000000e+00
2.042500000000e+02 0.000000000000e+00 0.000000000000e+00 0.000000000000e+00
2.045000000000e+02 0.000000000000e+00 0.000000000000e+00 0.000000000000e+00
2.047500000000e+02 0.000000000000e+00 0.000000000000e+00 0.000000000000e+00
2.050000000000e+02 0.000000000000e+00 0.000000000000e+00 0.000000000000e+00
2.052500000000e+02 0.000000000000e+00 0.000000000000e+00 0.000000000000e+00
2.055000000000e+02 0.000000000000e+00 0.000000000000e+00 0.000000000000e+00
2.057500000000e+02 0.000000000000e+00 0.000000000000e+00 0.000000000000e+00
2.060000000000e+02 0.000000000000e+00 0.000000000000e+00 0.000000000000e+00
2.062500000000e+02 0.000000000000e+00 0.000000000000e+00 0.000000000000e+00
2.065000000000e+02 0.000000000000e+00 0.000000000000e+00 0.000000000000e+00
2.067500000000e+02 0.000000000000e+00 0.000000000000e+00 0.000000000000e+00
2.070000000000e+02 0.000000000000e+00 0.000000000000e+00 0.000000000000e+00
2.072500000000e+02 0.000000000000e+00 0.000000000000e+00 0.000000000000e+00
2.075000000000e+02 0.000000000000e+00 0.000000000000e+00 0.000000000000e+00
2.077500000000e+02 0.000000000000e+00 0.000000000000e+00 0.000000000000e+00
2.080000000000e+02 0.000000000000e+00 0.000000000000e+00 0.000000000000e+00
2.082500000000e+02 0.000000000000e+00 0.000000000000e+00 0.000000000000e+00
2.085000000000e+02 -1.239640221493e-06 0.000000000000e+00 0.000000000000e+00
2.087500000000e+02 -5.259225968250e-06 0.000000000000e+00 0.000000000000e+00
2.090000000000e+02 -6.895987277863e-06 0.000000000000e+00 0.000000000000e+00
2.092500000000e+02 -2.641941722164e-06 0.000000000000e+00 0.000000000000e+00
2.095000000000e+02 7.080928537227e-06 0.000000000000e+00 0.000000000000e+00
2.097500000000e+02 1.721141772559e-05 0.000000000000e+00 0.000000000000e+00
2.100000000000e+02 1.864402511371e-05 0.000000000000e+00 0.000000000000e+00
2.102500000000e+02 3.588289464335e-08 0.000000000000e+00 0.000000000000e+00
2.105000000000e+02 -4.954183319365e-05 0.000000000000e+00 0.000000000000e+00
2.107500000000e+02 -1.376756304702e-04 0.000000000000e+00 0.000000000000e+00
2.110000000000e+02 -2.660583892509e-04 0.000000000000e+00 0.000000000000e+00
2.112500000000e+02 -4.289241653172e-04 0.000000000000e+00 0.000000000000e+00
2.115000000000e+02 -6.129100082441e-04 0.000000000000e+00 0.000000000000e+00
2.117500000000e+02 -7.985238518607e-04 0.000000000000e+00 0.000000000000e+00
2.120000000000e+02 -9.630892048236e-04 0.000000000000e+00 0.000000000000e+00
2.122500000000e+02 -1.084738495725e-03 0.000000000000e+00 0.000000000000e+00
2.125000000000e+02 -1.146792538083e-03 0.000000000000e+00 0.000000000000e+00
2.127500000000e+02 -1.141738320442e-03 0.000000000000e+00 0.000000000000e+00
2.130000000000e+02 -1.074027764990e-03 0.000000000000e+00 0.000000000000e+00
2.132500000000e+02 -9.610700507392e-04 0.000000000000e+00 0.000000000000e+00
2.135000000000e+02 -8.320596804758e-04 0.000000000000e+00 0.000000000000e+00
2.137500000000e+02 -7.246310053281e-04 0.000000000000e+00 0.000000000000e+00
2.140000000000e+02 -6.797022089890e-04 0.000000000000e+00 0.000000000000e+00
2.142500000000e+02 -7.352067330964e-04 0.000000000000e+00 0.000000000000e+00
2.145000000000e+02 -9.196505573394e-04 0.000000000000e+00 0.000000000000e+00
2.147500000000e+02 -1.246535448090e-03 0.000000000000e+00 0.000000000000e+00
2.150000000000e+02 -1.710627488016e-03 0.000000000000e+00 0.000000000000e+00
2.152500000000e+02 -2.286827898805e-03 0.000000000000e+00 0.000000000000e+00
2.155000000000e+02 -2.932045809591e-03 0.000000000000e+00 0.000000000000e+00
2.157500000000e+02 -3.590028900059e-03 0.000000000000e+00 0.000000000000e+00
2.160000000000e+02 -4.198642085750e-03 0.000000000000e+00 0.000000000000e+00
2.162500000000e+02 -4.698667406634e-03 0.000000000000e+00 0.000000000000e+00
2.165000000000e+02 -5.042896864814e-03 0.000000000000e+00 0.000000000000e+00
2.167500000000e+02 -5.204156811902e-03 0.000000000000e+00 0.000000000000e+00
2.170000000000e+02 -5.180967637157e-03 0.000000000000e+00 0.000000000000e+00
2.172500000000e+02 -4.999807819170e-03 0.000000000000e+00 0.000000000000e+00
2.175000000000e+02 -4.713388956954e-03 0.000000000000e+00 0.000000000000e+00
2.177500000000e+02 -4.394903130850e-03 0.000000000000e+00 0.000000000000e+00
2.180000000000e+02 -4.128800369883e-03 0.000000000000e+00 0.000000000000e+00
2.182500000000e+02 -3.999206199644e-03 0.000000000000e+00 0.000000000000e+00
2.185000000000e+02 -4.077512874507e-03 0.000000000000e+00 0.000000000000e+00
2.187500000000e+02 -4.410902611990e-03 0.000000000000e+00 0.000000000000e+00
2.190000000000e+02 -5.013541640821e-03 0.000000000000e+00 0.000000000000e+00
2.192500000000e+02 -5.861907927311e-03 0.000000000000e+00 0.000000000000e+00
2.195000000000e+02 -6.895207628520e-03 0.000000000000e+00 0.000000000000e+00
2.197500000000e+02 -8.021155592553e-03 0.000000000000e+00 0.000000000000e+00
2.200000000000e+02 -9.126632307759e-03 0.000000000000e+00 0.000000000000e+00
2.202500000000e+02 -1.009198988576e-02 0.000000000000e+00 0.000000000000e+00
2.205000000000e+02 -1.080717237944e-02 0.000000000000e+00 0.000000000000e+00
2.207500000000e+02 -1.118743778254e-02 0.000000000000e+00 0.000000000000e+00
2.210000000000e+02 -1.118638968050e-02 0.000000000000e+00 0.000000000000e+00
2.212500000000e+02 -1.080427560644e-02 0.000000000000e+00 0.000000000000e+00
2.215000000000e+02 -1.009007042145e-02 0.000000000000e+00 0.000000000000e+00
2.217500000000e+02 -9.136673579372e-03 0.000000000000e+00 0.000000000000e+00
2.220000000000e+02 -8.069505781005e-03 0.000000000000e+00 0.000000000000e+00
2.222500000000e+02 -7.029762498408e-03 0.000000000000e+00 0.000000000000e+00
2.225000000000e+02 -6.154428311071e-03 0.000000000000e+00 0.000000000000e+00
2.227500000000e+02 -5.555746111034e-03 0.000000000000e+00 0.000000000000e+00
2.230000000000e+02 -5.303068035433e-03 0.000000000000e+00 0.000000000000e+00
2.232500000000e+02 -5.409836003335e-03 0.000000000000e+00 0.000000000000e+00
2.235000000000e+02 -5.827851757930e-03 0.000000000000e+00 0.000000000000e+00
2.237500000000e+02 -6.450062304331e-03 0.000000000000e+00 0.000000000000e+00
2.240000000000e+02 -7.121923877503e-03 0.000000000000e+00 0.000000000000e+00
2.242500000000e+02 -7.660173449450e-03 0.000000000000e+00 0.000000000000e+00
2.245000000000e+02 -7.876707734529e-03 0.000000000000e+00 0.000000000000e+00
2.247500000000e+02 -7.604416155461e-03 0.000000000000e+00 0.000000000000e+00
2.250000000000e+02 -6.721375269501e-03 0.000000000000e+00 0.000000000000e+00
2.252500000000e+02 -5.169872968037e-03 0.000000000000e+00 0.000000000000e+00
2.255000000000e+02 -2.967307441208e-03 0.000000000000e+00 0.000000000000e+00
2.257500000000e+02 -2.070394469446e-04 0.000000000000e+00 0.000000000000e+00
2.260000000000e+02 2.951362276396e-03 0.000000000000e+00 0.000000000000e+00
2.262500000000e+02 6.301537137940e-03 0.000000000000e+00 0.000000000000e+00
2.265000000000e+02 9.617028866105e-03 0.000000000000e+00 0.000000000000e+00
2.267500000000e+02 1.268172650419e-02 0.000000000000e+00 0.000000000000e+00
2.270000000000e+02 1.531982500227e-02 0.000000000000e+00 0.000000000000e+00
2.272500000000e+02 1.742097494367e-02 0.000000000000e+00 0.000000000000e+00
2.275000000000e+02 1.895681074017e-02 0.000000000000e+00 0.000000000000e+00
2.277500000000e+02 1.998614145079e-02 0.000000000000e+00 0.000000000000e+00
2.280000000000e+02 2.064762154999e-02 0.000000000000e+00 0.000000000000e+00
2.282500000000e+02 2.114048380956e-02 0.000000000000e+00 0.000000000000e+00
2.285000000000e+02 2.169566406065e-02 0.000000000000e+00 0.000000000000e+00
2.287500000000e+02 2.254112202930e-02 0.000000000000e+00 0.000000000000e+00
2.290000000000e+02 2.386613832869e-02 0.000000000000e+00 0.000000000000e+00
2.292500000000e+02 2.578968473800e-02 0.000000000000e+00 0.000000000000e+00
2.295000000000e+02 2.833755392051e-02 0.000000000000e+00 0.000000000000e+00
2.297500000000e+02 3.143183111423e-02 0.000000000000e+00 0.000000000000e+00
2.300000000000e+02 3.489463234963e-02 0.000000000000e+00 0.000000000000e+00
2.302500000000e+02 3.846604557634e-02 0.000000000000e+00 0.000000000000e+00
2.305000000000e+02 4.183417239444e-02 0.000000000000e+00 0.000000000000e+00
2.307500000000e+02 4.467337449997e-02 0.000000000000e+00 0.000000000000e+00
2.310000000000e+02 4.668554883270e-02 0.000000000000e+00 0.000000000000e+00
2.312500000000e+02 4.763868944448e-02 0.000000000000e+00 0.000000000000e+00
2.315000000000e+02 4.739724375442e-02 0.000000000000e+00 0.000000000000e+00
2.317500000000e+02 4.593982067489e-02 0.000000000000e+00 0.000000000000e+00
2.320000000000e+02 4.336152490406e-02 0.000000000000e+00 0.000000000000e+00
2.322500000000e+02 3.986034123358e-02 0.000000000000e+00 0.000000000000e+00
2.325000000000e+02 3.570927175534e-02 0.000000000000e+00 0.000000000000e+00
2.327500000000e+02 3.121800820284e-02 0.000000000000e+00 0.000000000000e+00
2.330000000000e+02 2.668949421315e-02 0.000000000000e+00 0.000000000000e+00
2.332500000000e+02 2.237755874855e-02 0.000000000000e+00 0.000000000000e+00
2.335000000000e+02 1.845174750051e-02 0.000000000000e+00 0.000000000000e+00
2.337500000000e+02 1.497453553899e-02 0.000000000000e+00 0.000000000000e+00
2.340000000000e+02 1.189439363490e-02 0.000000000000e+00 0.000000000000e+00
2.342500000000e+02 9.055939005660e-03 0.000000000000e+00 0.000000000000e+00
2.345000000000e+02 6.225946854161e-03 0.000000000000e+00 0.000000000000e+00
2.347500000000e+02 3.131686295800e-03 0.000000000000e+00 0.000000000000e+00
2.350000000000e+02 -4.937880916934e-04 0.000000000000e+00 0.000000000000e+00
2.352500000000e+02 -4.865836664307e-03 0.000000000000e+00 0.000000000000e+00
2.355000000000e+02 -1.010853357861e-02 0.000000000000e+00 0.000000000000e+00
2.357500000000e+02 -1.622687623320e-02 0.000000000000e+00 0.000000000000e+00
2.360000000000e+02 -2.309507537331e-02 0.000000000000e+00 0.000000000000e+00
2.362500000000e+02 -3.046283739806e-02 0.000000000000e+00 0.000000000000e+00
2.365000000000e+02 -3.797899886720e-02 0.000000000000e+00 0.000000000000e+00
2.367500000000e+02 -4.522939781357e-02 0.000000000000e+00 0.000000000000e+00
2.370000000000e+02 -5.178382786702e-02 0.000000000000e+00 0.000000000000e+00
2.372500000000e+02 -5.724561817970e-02 0.000000000000e+00 0.000000000000e+00
2.375000000000e+02 -6.129700708923e-02 0.000000000000e+00 0.000000000000e+00
2.377500000000e+02 -6.373408724688e-02 0.000000000000e+00 0.000000000000e+00
2.380000000000e+02 -6.448660687134e-02 0.000000000000e+00 0.000000000000e+00
2.382500000000e+02 -6.362009596534e-02 0.000000000000e+00 0.000000000000e+00
2.385000000000e+02 -6.132032782583e-02 0.000000000000e+00 0.000000000000e+00
2.387500000000e+02 -5.786265224935e-02 0.000000000000e+00 0.000000000000e+00
2.390000000000e+02 -5.357087721279e-02 0.000000000000e+00 0.000000000000e+00
2.392500000000e+02 -4.877181774002e-02 0.000000000000e+00 0.000000000000e+00
2.395000000000e+02 -4.375216546108e-02 0.000000000000e+00 0.000000000000e+00
2.397500000000e+02 -3.872388643461e-02 0.000000000000e+00 0.000000000000e+00
2.400000000000e+02 -3.380300039558e-02 0.000000000000e+00 0.000000000000e+00
2.402500000000e+02 -2.900453869839e-02 0.000000000000e+00 0.000000000000e+00
2.405000000000e+02 -2.425403118540e-02 0.000000000000e+00 0.000000000000e+00
2.407500000000e+02 -1.941340082319e-02 0.000000000000e+00 0.000000000000e+00
2.410000000000e+02 -1.431701717909e-02 0.000000000000e+00 0.000000000000e+00
2.412500000000e+02 -8.812189491821e-03 0.000000000000e+00 0.000000000000e+00
2.415000000000e+02 -2.797779996180e-03 0.000000000000e+00 0.000000000000e+00
2.417500000000e+02 3.745031400631e-03 0.000000000000e+00 0.000000000000e+00
2.420000000000e+02 1.073456235091e-02 0.000000000000e+00 0.000000000000e+00
2.422500000000e+02 1.798582585039e-02 0.000000000000e+00 0.000000000000e+00
2.425000000000e+02 2.522359186273e-02 0.000000000000e+00 0.000000000000e+00
2.427500000000e+02 3.210943396795e-02 0.000000000000e+00 0.000000000000e+00
2.430000000000e+02 3.827883866908e-02 0.000000000000e+00 0.000000000000e+00
2.432500000000e+02 4.338303041496e-02 0.000000000000e+00 0.000000000000e+00
2.435000000000e+02 4.712956369850e-02 0.000000000000e+00 0.000000000000e+00
2.437500000000e+02 4.931603011071e-02 0.000000000000e+00 0.000000000000e+00
2.440000000000e+02 4.985235983553e-02 0.000000000000e+00 0.000000000000e+00
2.442500000000e+02 4.876897375516e-02 0.000000000000e+00 0.000000000000e+00
2.445000000000e+02 4.621017842099e-02 0.000000000000e+00 0.000000000000e+00
2.447500000000e+02 4.241435602787e-02 0.000000000000e+00 0.000000000000e+00
2.450000000000e+02 3.768435273477e-02 0.000000000000e+00 0.000000000000e+00
2.452500000000e+02 3.235273382786e-02 0.000000000000e+00 0.000000000000e+00
2.455000000000e+02 2.674707375725e-02 0.000000000000e+00 0.000000000000e+00
2.457500000000e+02 2.116012802839e-02 0.000000000000e+00 0.000000000000e+00
2.460000000000e+02 1.582866865216e-02 0.000000000000e+00 0.000000000000e+00
2.462500000000e+02 1.092314879255e-02 0.000000000000e+00 0.000000000000e+00
2.465000000000e+02 6.548473115589e-03 0.000000000000e+00 0.000000000000e+00
2.467500000000e+02 2.754304140644e-03 0.000000000000e+00 0.000000000000e+00
2.470000000000e+02 -4.481657948966e-04 0.000000000000e+00 0.000000000000e+00
2.472500000000e+02 -3.066962448386e-03 0.000000000000e+00 0.000000000000e+00
2.475000000000e+02 -5.111773414032e-03 0.000000000000e+00 0.000000000000e+00
2.477500000000e+02 -6.581713212797e-03 0.000000000000e+00 0.000000000000e+00
2.480000000000e+02 -7.460852007158e-03 0.000000000000e+00 0.000000000000e+00
2.482500000000e+02 -7.722347709327e-03 0.000000000000e+00 0.000000000000e+00
2.485000000000e+02 -7.340282280550e-03 0.000000000000e+00 0.000000000000e+00
2.487500000000e+02 -6.306732104293e-03 0.000000000000e+00 0.000000000000e+00
2.490000000000e+02 -4.650474594482e-03 0.000000000000e+00 0.000000000000e+00
2.492500000000e+02 -2.453248197170e-03 0.000000000000e+00 0.000000000000e+00
2.495000000000e+02 1.402691447491e-04 0.000000000000e+00 0.000000000000e+00
2.497500000000e+02 2.921651888843e-03 0.000000000000e+00 0.000000000000e+00
2.500000000000e+02 5.628488096550e-03 0.000000000000e+00 0.000000000000e+00
2.502500000000e+02 7.964324070352e-03 0.000000000000e+00 0.000000000000e+00
2.505000000000e+02 9.626628788822e-03 0.000000000000e+00 0.000000000000e+00
2.507500000000e+02 1.033914839585e-02 0.000000000000e+00 0.000000000000e+00
2.510000000000e+02 9.884122307937e-03 0.000000000000e+00 0.000000000000e+00
2.512500000000e+02 8.129664333260e-03 0.000000000000e+00 0.000000000000e+00
2.515000000000e+02 5.048216239787e-03 0.000000000000e+00 0.000000000000e+00
2.517500000000e+02 7.232690266485e-04 0.000000000000e+00 0.000000000000e+00
2.520000000000e+02 -4.656686782909e-03 0.000000000000e+00 0.000000000000e+00
2.522500000000e+02 -1.081606584926e-02 0.000000000000e+00 0.000000000000e+00
2.525000000000e+02 -1.741921462039e-02 0.000000000000e+00 0.000000000000e+00
2.527500000000e+02 -2.410245511846e-02 0.000000000000e+00 0.000000000000e+00
2.530000000000e+02 -3.050635239392e-02 0.000000000000e+00 0.000000000000e+00
2.532500000000e+02 -3.630353108886e-02 0.000000000000e+00 0.000000000000e+00
2.535000000000e+02 -4.121828234503e-02 0.000000000000e+00 0.000000000000e+00
2.537500000000e+02 -4.503576701949e-02 0.000000000000e+00 0.000000000000e+00
2.540000000000e+02 -4.760057195970e-02 0.000000000000e+00 0.000000000000e+00
2.542500000000e+02 -4.880637705755e-02 0.000000000000e+00 0.000000000000e+00
2.545000000000e+02 -4.858018843395e-02 0.000000000000e+00 0.000000000000e+00
2.547500000000e+02 -4.686567610971e-02 0.000000000000e+00 0.000000000000e+00
2.550000000000e+02 -4.361040826425e-02 0.000000000000e+00 0.000000000000e+00
2.552500000000e+02 -3.876112049042e-02 0.000000000000e+00 0.000000000000e+00
2.555000000000e+02 -3.226967365704e-02 0.000000000000e+00 0.000000000000e+00
2.557500000000e+02 -2.411026166816e-02 0.000000000000e+00 0.000000000000e+00
2.560000000000e+02 -1.430606918962e-02 0.000000000000e+00 0.000000000000e+00
2.562500000000e+02 -2.961350472814e-03 0.000000000000e+00 0.000000000000e+00
2.565000000000e+02 9.706797318604e-03 0.000000000000e+00 0.000000000000e+00
2.567500000000e+02 2.334352942288e-02 0.000000000000e+00 0.000000000000e+00
2.570000000000e+02 3.744455274936e-02 0.000000000000e+00 0.000000000000e+00
2.572500000000e+02 5.136263480069e-02 0.000000000000e+00 0.000000000000e+00
2.575000000000e+02 6.433503824103e-02 0.000000000000e+00 0.000000000000e+00
2.577500000000e+02 7.553165269971e-02 0.000000000000e+00 0.000000000000e+00
2.580000000000e+02 8.412042284504e-02 0.000000000000e+00 0.000000000000e+00
2.582500000000e+02 8.934375515758e-02 0.000000000000e+00 0.000000000000e+00
2.585000000000e+02 9.059739180830e-02 0.000000000000e+00 0.000000000000e+00
2.587500000000e+02 8.750214308712e-02 0.000000000000e+00 0.000000000000e+00
2.590000000000e+02 7.995908995700e-02 0.000000000000e+00 0.000000000000e+00
2.592500000000e+02 6.818043150692e-02 0.000000000000e+00 0.000000000000e+00
2.595000000000e+02 5.269088036130e-02 0.000000000000e+00 0.000000000000e+00
2.597500000000e+02 3.429804262510e-02 0.000000000000e+00 0.000000000000e+00
2.600000000000e+02 1.403406734983e-02 0.000000000000e+00 0.000000000000e+00
2.602500000000e+02 -6.925533983780e-03 0.000000000000e+00 0.000000000000e+00
2.605000000000e+02 -2.735713644579e-02 0.000000000000e+00 0.000000000000e+00
2.607500000000e+02 -4.608786545940e-02 0.000000000000e+00 0.000000000000e+00
2.610000000000e+02 -6.208734044227e-02 0.000000000000e+00 0.000000000000e+00
2.612500000000e+02 -7.454272305924e-02 0.000000000000e+00 0.000000000000e+00
2.615000000000e+02 -8.290990854699e-02 0.000000000000e+00 0.000000000000e+00
2.617500000000e+02 -8.693699013067e-02 0.000000000000e+00 0.000000000000e+00
2.620000000000e+02 -8.665979006869e-02 0.000000000000e+00 0.000000000000e+00
2.622500000000e+02 -8.237273090807e-02 0.000000000000e+00 0.000000000000e+00
2.625000000000e+02 -7.458110104270e-02 0.000000000000e+00 0.000000000000e+00
2.627500000000e+02 -6.394245594365e-02 0.000000000000e+00 0.000000000000e+00
2.630000000000e+02 -5.120528255668e-02 0.000000000000e+00 0.000000000000e+00
2.632500000000e+02 -3.715215029762e-02 0.000000000000e+00 0.000000000000e+00
2.635000000000e+02 -2.255260448680e-02 0.000000000000e+00 0.000000000000e+00
2.637500000000e+02 -8.128429860259e-03 0.000000000000e+00 0.000000000000e+00
2.640000000000e+02 5.468867606395e-03 0.000000000000e+00 0.000000000000e+00
2.642500000000e+02 1.767091579731e-02 0.000000000000e+00 0.000000000000e+00
2.645000000000e+02 2.799979957371e-02 0.000000000000e+00 0.000000000000e+00
2.647500000000e+02 3.607443672740e-02 0.000000000000e+00 0.000000000000e+00
2.650000000000e+02 4.161984177938e-02 0.000000000000e+00 0.000000000000e+00
2.652500000000e+02 4.448131086931e-02 0.000000000000e+00 0.000000000000e+00
2.655000000000e+02 4.464307099176e-02 0.000000000000e+00 0.000000000000e+00
2.657500000000e+02 4.224827519868e-02 0.000000000000e+00 0.000000000000e+00
2.660000000000e+02 3.761497259647e-02 0.000000000000e+00 0.000000000000e+00
2.662500000000e+02 3.124137806481e-02 0.000000000000e+00 0.000000000000e+00
2.665000000000e+02 2.379380883499e-02 0.000000000000e+00 0.000000000000e+00
2.667500000000e+02 1.607221520859e-02 0.000000000000e+00 0.000000000000e+00
2.670000000000e+02 8.951209639383e-03 0.000000000000e+00 0.000000000000e+00
2.672500000000e+02 3.298515511075e-03 0.000000000000e+00 0.000000000000e+00
2.675000000000e+02 -1.227925857778e-04 0.000000000000e+00 0.000000000000e+00
2.677500000000e+02 -7.577503186352e-04 0.000000000000e+00 0.000000000000e+00
2.680000000000e+02 1.644886814496e-03 0.000000000000e+00 0.000000000000e+00
2.682500000000e+02 6.959732415724e-03 0.000000000000e+00 0.000000000000e+00
2.685000000000e+02 1.464850459688e-02 0.000000000000e+00 0.000000000000e+00
2.687500000000e+02 2.377114752858e-02 0.000000000000e+00 0.000000000000e+00
2.690000000000e+02 3.304980724152e-02 0.000000000000e+00 0.000000000000e+00
2.692500000000e+02 4.098439411884e-02 0.000000000000e+00 0.000000000000e+00
2.695000000000e+02 4.601114663373e-02 0.000000000000e+00 0.000000000000e+00
2.697500000000e+02 4.668875579228e-02 0.000000000000e+00 0.000000000000e+00
2.700000000000e+02 4.189127256014e-02 0.000000000000e+00 0.000000000000e+00
2.702500000000e+02 3.098410312904e-02 0.000000000000e+00 0.000000000000e+00
2.705000000000e+02 1.395949953638e-02 0.000000000000e+00 0.000000000000e+00
2.707500000000e+02 -8.488734104664e-03 0.000000000000e+00 0.000000000000e+00
2.710000000000e+02 -3.496534721665e-02 0.000000000000e+00 0.000000000000e+00
2.712500000000e+02 -6.345410808461e-02 0.000000000000e+00 0.000000000000e+00
2.715000000000e+02 -9.147453601848e-02 0.000000000000e+00 0.000000000000e+00
2.717500000000e+02 -1.163012797316e-01 0.000000000000e+00 0.000000000000e+00
2.720000000000e+02 -1.352244058867e-01 0.000000000000e+00 0.000000000000e+00
2.722500000000e+02 -1.458232903811e-01 0.000000000000e+00 0.000000000000e+00
2.725000000000e+02 -1.462245694118e-01 0.000000000000e+00 0.000000000000e+00
2.727500000000e+02 -1.353160352244e-01 0.000000000000e+00 0.000000000000e+00
2.730000000000e+02 -1.128932607719e-01 0.000000000000e+00 0.000000000000e+00
2.732500000000e+02 -7.972342126464e-02 0.000000000000e+00 0.000000000000e+00
2.735000000000e+02 -3.752016872325e-02 0.000000000000e+00 0.000000000000e+00
2.737500000000e+02 1.116679981772e-02 0.000000000000e+00 0.000000000000e+00
2.740000000000e+02 6.313499190055e-02 0.000000000000e+00 0.000000000000e+00
2.742500000000e+02 1.147659370206e-01 0.000000000000e+00 0.000000000000e+00
2.745000000000e+02 1.622924337069e-01 0.000000000000e+00 0.000000000000e+00
2.747500000000e+02 2.020723770384e-01 0.000000000000e+00 0.000000000000e+00
2.750000000000e+02 2.308475630564e-01 0.000000000000e+00 0.000000000000e+00
2.752500000000e+02 2.459703749205e-01 0.000000000000e+00 0.000000000000e+00
2.755000000000e+02 2.455869902409e-01 0.000000000000e+00 0.000000000000e+00
2.757500000000e+02 2.287715255341e-01 0.000000000000e+00 0.000000000000e+00
2.760000000000e+02 1.956102445251e-01 0.000000000000e+00 0.000000000000e+00
2.762500000000e+02 1.472377865041e-01 0.000000000000e+00 0.000000000000e+00
2.765000000000e+02 8.582796314509e-02 0.000000000000e+00 0.000000000000e+00
2.767500000000e+02 1.454021702938e-02 0.000000000000e+00 0.000000000000e+00
2.770000000000e+02 -6.257994652669e-02 0.000000000000e+00 0.000000000000e+00
2.772500000000e+02 -1.407512194099e-01 0.000000000000e+00 0.000000000000e+00
2.775000000000e+02 -2.146639479962e-01 0.000000000000e+00 0.000000000000e+00
2.777500000000e+02 -2.787507366973e-01 0.000000000000e+00 0.000000000000e+00
2.780000000000e+02 -3.275222859586e-01 0.000000000000e+00 0.000000000000e+00
2.782500000000e+02 -3.559630828239e-01 0.000000000000e+00 0.000000000000e+00
2.785000000000e+02 -3.599709409062e-01 0.000000000000e+00 0.000000000000e+00
2.787500000000e+02 -3.368118738169e-01 0.000000000000e+00 0.000000000000e+00
2.790000000000e+02 -2.855493367727e-01 0.000000000000e+00 0.000000000000e+00
2.792500000000e+02 -2.073968873090e-01 0.000000000000e+00 0.000000000000e+00
2.795000000000e+02 -1.059382837575e-01 0.000000000000e+00 0.000000000000e+00
2.797500000000e+02 1.283890008400e-02 0.000000000000e+00 0.000000000000e+00
2.800000000000e+02 1.407395491409e-01 0.000000000000e+00 0.000000000000e+00
2.802500000000e+02 2.678113724536e-01 0.000000000000e+00 0.000000000000e+00
2.805000000000e+02 3.830467999441e-01 0.000000000000e+00 0.000000000000e+00
2.807500000000e+02 4.753020420045e-01 0.000000000000e+00 0.000000000000e+00
2.810000000000e+02 5.343657993741e-01 0.000000000000e+00 0.000000000000e+00
2.812500000000e+02 5.520801405877e-01 0.000000000000e+00 0.000000000000e+00
2.815000000000e+02 5.233939997922e-01 0.000000000000e+00 0.000000000000e+00
2.817500000000e+02 4.472198645811e-01 0.000000000000e+00 0.000000000000e+00
2.820000000000e+02 3.269696500849e-01 0.000000000000e+00 0.000000000000e+00
2.822500000000e+02 1.706678736939e-01 0.000000000000e+00 0.000000000000e+00
2.825000000000e+02 -9.421718969459e-03 0.000000000000e+00 0.000000000000e+00
2.827500000000e+02 -1.976690388557e-01 0.000000000000e+00 0.000000000000e+00
2.830000000000e+02 -3.764044545716e-01 0.000000000000e+00 0.000000000000e+00
2.832500000000e+02 -5.275944869750e-01 0.000000000000e+00 0.000000000000e+00
2.835000000000e+02 -6.347087101295e-01 0.000000000000e+00 0.000000000000e+00
2.837500000000e+02 -6.845817763102e-01 0.000000000000e+00 0.000000000000e+00
2.840000000000e+02 -6.690566939770e-01 0.000000000000e+00 0.000000000000e+00
2.842500000000e+02 -5.862025079299e-01 0.000000000000e+00 0.000000000000e+00
2.845000000000e+02 -4.409326754494e-01 0.000000000000e+00 0.000000000000e+00
2.847500000000e+02 -2.449077112102e-01 0.000000000000e+00 0.000000000000e+00
2.850000000000e+02 -1.568179304716e-02 0.000000000000e+00 0.000000000000e+00
2.852500000000e+02 2.248601681830e-01 0.000000000000e+00 0.000000000000e+00
2.855000000000e+02 4.526411228678e-01 0.000000000000e+00 0.000000000000e+00
2.857500000000e+02 6.438952679734e-01 0.000000000000e+00 0.000000000000e+00
2.860000000000e+02 7.777690495270e-01 0.000000000000e+00 0.000000000000e+00
2.862500000000e+02 8.387253585625e-01 0.000000000000e+00 0.000000000000e+00
2.865000000000e+02 8.184634539917e-01 0.000000000000e+00 0.000000000000e+00
2.867500000000e+02 7.171094110498e-01 0.000000000000e+00 0.000000000000e+00
2.870000000000e+02 5.435061420260e-01 0.000000000000e+00 0.000000000000e+00
2.872500000000e+02 3.145307076830e-01 0.000000000000e+00 0.000000000000e+00
2.875000000000e+02 5.347869927741e-02 0.000000000000e+00 0.000000000000e+00
2.877500000000e+02 -2.123323331083e-01 0.000000000000e+00 0.000000000000e+00
2.880000000000e+02 -4.544899746809e-01 0.000000000000e+00 0.000000000000e+00
2.882500000000e+02 -6.466221545412e-01 0.000000000000e+00 0.000000000000e+00
2.885000000000e+02 -7.673824842384e-01 0.000000000000e+00 0.000000000000e+00
2.887500000000e+02 -8.029342874743e-01 0.000000000000e+00 0.000000000000e+00
2.890000000000e+02 -7.486311847841e-01 0.000000000000e+00 0.000000000000e+00
2.892500000000e+02 -6.096794436003e-01 0.000000000000e+00 0.000000000000e+00
2.895000000000e+02 -4.006830589648e-01 0.000000000000e+00 0.000000000000e+00
2.897500000000e+02 -1.441032107885e-01 0.000000000000e+00 0.000000000000e+00
2.900000000000e+02 1.322063734477e-01 0.000000000000e+00 0.000000000000e+00
2.902500000000e+02 3.981135599182e-01 0.000000000000e+00 0.000000000000e+00
2.905000000000e+02 6.246149159594e-01 0.000000000000e+00 0.000000000000e+00
2.907500000000e+02 7.871391204945e-01 0.000000000000e+00 0.000000000000e+00
2.910000000000e+02 8.683573930010e-01 0.000000000000e+00 0.000000000000e+00
2.912500000000e+02 8.601663814436e-01 0.000000000000e+00 0.000000000000e+00
2.915000000000e+02 7.646049362441e-01 0.000000000000e+00 0.000000000000e+00
2.917500000000e+02 5.935921148487e-01 0.000000000000e+00 0.000000000000e+00
2.920000000000e+02 3.675143947269e-01 0.000000000000e+00 0.000000000000e+00
2.922500000000e+02 1.128282036728e-01 0.000000000000e+00 0.000000000000e+00
2.925000000000e+02 -1.410375548596e-01 0.000000000000e+00 0.000000000000e+00
2.927500000000e+02 -3.651100351820e-01 0.000000000000e+00 0.000000000000e+00
2.930000000000e+02 -5.342236590103e-01 0.000000000000e+00 0.000000000000e+00
2.932500000000e+02 -6.298959809335e-01 0.000000000000e+00 0.000000000000e+00
2.935000000000e+02 -6.423890983107e-01 0.000000000000e+00 0.000000000000e+00
2.937500000000e+02 -5.717176221948e-01 0.000000000000e+00 0.000000000000e+00
2.940000000000e+02 -4.274930903038e-01 0.000000000000e+00 0.000000000000e+00
2.942500000000e+02 -2.276362497247e-01 0.000000000000e+00 0.000000000000e+00
2.945000000000e+02 3.874719593287e-03 0.000000000000e+00 0.000000000000e+00
2.947500000000e+02 2.399371135704e-01 0.000000000000e+00 0.000000000000e+00
2.950000000000e+02 4.535757967725e-01 0.000000000000e+00 0.000000000000e+00
2.952500000000e+02 6.211187931888e-01 0.000000000000e+00 0.000000000000e+00
2.955000000000e+02 7.249159222960e-01 0.000000000000e+00 0.000000000000e+00
2.957500000000e+02 7.552817439346e-01 0.000000000000e+00 0.000000000000e+00
2.960000000000e+02 7.114439893095e-01 0.000000000000e+00 0.000000000000e+00
2.962500000000e+02 6.014038016249e-01 0.000000000000e+00 0.000000000000e+00
2.965000000000e+02 4.407485467739e-01 0.000000000000e+00 0.000000000000e+00
2.967500000000e+02 2.505848257214e-01 0.000000000000e+00 0.000000000000e+00
2.970000000000e+02 5.486300392275e-02 0.000000000000e+00 0.000000000000e+00
2.972500000000e+02 -1.225673603751e-01 0.000000000000e+00 0.000000000000e+00
2.975000000000e+02 -2.608070791896e-01 0.000000000000e+00 0.000000000000e+00
2.977500000000e+02 -3.443185167647e-01 0.000000000000e+00 0.000000000000e+00
2.980000000000e+02 -3.646175981837e-01 0.000000000000e+00 0.000000000000e+00
2.982500000000e+02 -3.210614876163e-01 0.000000000000e+00 0.000000000000e+00
2.985000000000e+02 -2.206627463161e-01 0.000000000000e+00 0.000000000000e+00
2.987500000000e+02 -7.698212491816e-02 0.000000000000e+00 0.000000000000e+00
2.990000000000e+02 9.173637281487e-02 0.000000000000e+00 0.000000000000e+00
2.992500000000e+02 2.649364873431e-01 0.000000000000e+00 0.000000000000e+00
2.995000000000e+02 4.223207866774e-01 0.000000000000e+00 0.000000000000e+00
2.997500000000e+02 5.463010238379e-01 0.000000000000e+00 0.000000000000e+00
3.000000000000e+02 6.240322251787e-01 0.000000000000e+00 0.000000000000e+00
3.002500000000e+02 6.487959367075e-01 0.000000000000e+00 0.000000000000e+00
3.005000000000e+02 6.205859995962e-01 0.000000000000e+00 0.000000000000e+00
3.007500000000e+02 5.458533297528e-01 0.000000000000e+00 0.000000000000e+00
3.010000000000e+02 4.364711278644e-01 0.000000000000e+00 0.000000000000e+00
3.012500000000e+02 3.080756594328e-01 0.000000000000e+00 0.000000000000e+00
3.015000000000e+02 1.780089917796e-01 0.000000000000e+00 0.000000000000e+00
3.017500000000e+02 6.313082839400e-02 0.000000000000e+00 0.000000000000e+00
3.020000000000e+02 -2.222710235387e-02 0.000000000000e+00 0.000000000000e+00
3.022500000000e+02 -6.791828473801e-02 0.000000000000e+00 0.000000000000e+00
3.025000000000e+02 -6.906137349778e-02 0.000000000000e+00 0.000000000000e+00
3.027500000000e+02 -2.643202627769e-02 0.000000000000e+00 0.000000000000e+00
3.030000000000e+02 5.385546107475e-02 0.000000000000e+00 0.000000000000e+00
3.032500000000e+02 1.613106515679e-01 0.000000000000e+00 0.000000000000e+00
3.035000000000e+02 2.825308590981e-01 0.000000000000e+00 0.000000000000e+00
3.037500000000e+02 4.029674756457e-01 0.000000000000e+00 0.000000000000e+00
3.040000000000e+02 5.087661158221e-01 0.000000000000e+00 0.000000000000e+00
3.042500000000e+02 5.884514770734e-01 0.000000000000e+00 0.000000000000e+00
3.045000000000e+02 6.342554353277e-01 0.000000000000e+00 0.000000000000e+00
3.047500000000e+02 6.429381599933e-01 0.000000000000e+00 0.000000000000e+00
3.050000000000e+02 6.160197687617e-01 0.000000000000e+00 0.000000000000e+00
3.052500000000e+02 5.594153594322e-01 0.000000000000e+00 0.000000000000e+00
3.055000000000e+02 4.825396892890e-01 0.000000000000e+00 0.000000000000e+00
3.057500000000e+02 3.970104561200e-01 0.000000000000e+00 0.000000000000e+00
3.060000000000e+02 3.151238451522e-01 0.000000000000e+00 0.000000000000e+00
3.062500000000e+02 2.482979651400e-01 0.000000000000e+00 0.000000000000e+00
3.065000000000e+02 2.056771486295e-01 0.000000000000e+00 0.000000000000e+00
3.067500000000e+02 1.930640105127e-01 0.000000000000e+00 0.000000000000e+00
3.070000000000e+02 2.123005948055e-01 0.000000000000e+00 0.000000000000e+00
3.072500000000e+02 2.611610436901e-01 0.000000000000e+00 0.000000000000e+00
3.075000000000e+02 3.337535391287e-01 0.000000000000e+00 0.000000000000e+00
3.077500000000e+02 4.213667894560e-01 0.000000000000e+00 0.000000000000e+00
3.080000000000e+02 5.136435436307e-01 0.000000000000e+00 0.000000000000e+00
3.082500000000e+02 5.999266170384e-01 0.000000000000e+00 0.000000000000e+00
3.085000000000e+02 6.706057487145e-01 0.000000000000e+00 0.000000000000e+00
3.087500000000e+02 7.182978462866e-01 0.000000000000e+00 0.000000000000e+00
3.090000000000e+02 7.387177797341e-01 0.000000000000e+00 0.000000000000e+00
3.092500000000e+02 7.311384133174e-01 0.000000000000e+00 0.000000000000e+00
3.095000000000e+02 6.983916194396e-01 0.000000000000e+00 0.000000000000e+00
3.097500000000e+02 6.464199263995e-01 0.000000000000e+00 0.000000000000e+00
3.100000000000e+02 5.834440793868e-01 0.000000000000e+00 0.000000000000e+00
3.102500000000e+02 5.188583973249e-01 0.000000000000e+00 0.000000000000e+00
3.105000000000e+02 4.619978314519e-01 0.000000000000e+00 0.000000000000e+00
3.107500000000e+02 4.209343548508e-01 0.000000000000e+00 0.000000000000e+00
3.110000000000e+02 4.014542782699e-01 0.000000000000e+00 0.000000000000e+00
3.112500000000e+02 4.063432592651e-01 0.000000000000e+00 0.000000000000e+00
3.115000000000e+02 4.350654010666e-01 0.000000000000e+00 0.000000000000e+00
3.117500000000e+02 4.838720627615e-01 0.000000000000e+00 0.000000000000e+00
3.120000000000e+02 5.463212176359e-01 0.000000000000e+00 0.000000000000e+00
3.122500000000e+02 6.141362692237e-01 0.000000000000e+00 0.000000000000e+00
3.125000000000e+02 6.782906614662e-01 0.000000000000e+00 0.000000000000e+00
3.127500000000e+02 7.301767228263e-01 0.000000000000e+00 0.000000000000e+00
3.130000000000e+02 7.627074472203e-01 0.000000000000e+00 0.000000000000e+00
3.132500000000e+02 7.712095373956e-01 0.000000000000e+00 0.000000000000e+00
3.135000000000e+02 7.539937727844e-01 0.000000000000e+00 0.000000000000e+00
3.137500000000e+02 7.125310629078e-01 0.000000000000e+00 0.000000000000e+00
3.140000000000e+02 6.512139870417e-01 0.000000000000e+00 0.000000000000e+00
3.142500000000e+02 5.767375846676e-01 0.000000000000e+00 0.000000000000e+00
3.145000000000e+02 4.971826765659e-01 0.000000000000e+00 0.000000000000e+00
3.147500000000e+02 4.209236294631e-01 0.000000000000e+00 0.000000000000e+00
3.150000000000e+02 3.555051710587e-01 0.000000000000e+00 0.000000000000e+00
3.152500000000e+02 3.066366080079e-01 0.000000000000e+00 0.000000000000e+00
3.155000000000e+02 2.774360491867e-01 0.000000000000e+00 0.000000000000e+00
3.157500000000e+02 2.680239999454e-01 0.000000000000e+00 0.000000000000e+00
3.160000000000e+02 2.755192979004e-01 0.000000000000e+00 0.000000000000e+00
3.162500000000e+02 2.944369037195e-01 0.000000000000e+00 0.000000000000e+00
3.165000000000e+02 3.174336145584e-01 0.000000000000e+00 0.000000000000e+00
3.167500000000e+02 3.363014500786e-01 0.000000000000e+00 0.000000000000e+00
3.170000000000e+02 3.430754804098e-01 0.000000000000e+00 0.000000000000e+00
3.172500000000e+02 3.311076820981e-01 0.000000000000e+00 0.000000000000e+00
3.175000000000e+02 2.959631172574e-01 0.000000000000e+00 0.000000000000e+00
3.177500000000e+02 2.360187601805e-01 0.000000000000e+00 0.000000000000e+00
3.180000000000e+02 1.526854595407e-01 0.000000000000e+00 0.000000000000e+00
3.182500000000e+02 5.022443741256e-02 0.000000000000e+00 0.000000000000e+00
3.185000000000e+02 -6.481548130411e-02 0.000000000000e+00 0.000000000000e+00
3.187500000000e+02 -1.844624716559e-01 0.000000000000e+00 0.000000000000e+00
3.190000000000e+02 -3.003699852368e-01 0.000000000000e+00 0.000000000000e+00
3.192500000000e+02 -4.049059070504e-01 0.000000000000e+00 0.000000000000e+00
3.195000000000e+02 -4.921346300891e-01 0.000000000000e+00 0.000000000000e+00
3.197500000000e+02 -5.585591046948e-01 0.000000000000e+00 0.000000000000e+00
3.200000000000e+02 -6.035230807652e-01 0.000000000000e+00 0.000000000000e+00
3.202500000000e+02 -6.292205179998e-01 0.000000000000e+00 0.000000000000e+00
3.205000000000e+02 -6.403130686710e-01 0.000000000000e+00 0.000000000000e+00
3.207500000000e+02 -6.432102196277e-01 0.000000000000e+00 0.000000000000e+00
3.210000000000e+02 -6.451127265272e-01 0.000000000000e+00 0.000000000000e+00
3.212500000000e+02 -6.529520502497e-01 0.000000000000e+00 0.000000000000e+00
3.215000000000e+02 -6.723722161817e-01 0.000000000000e+00 0.000000000000e+00
3.217500000000e+02 -7.068940137876e-01 0.000000000000e+00 0.000000000000e+00
3.220000000000e+02 -7.573756954296e-01 0.000000000000e+00 0.000000000000e+00
3.222500000000e+02 -8.218429499953e-01 0.000000000000e+00 0.000000000000e+00
3.225000000000e+02 -8.957097109513e-01 0.000000000000e+00 0.000000000000e+00
3.227500000000e+02 -9.723574519802e-01 0.000000000000e+00 0.000000000000e+00
3.230000000000e+02 -1.043991516819e+00 0.000000000000e+00 0.000000000000e+00
3.232500000000e+02 -1.102655513213e+00 0.000000000000e+00 0.000000000000e+00
3.235000000000e+02 -1.141264015228e+00 0.000000000000e+00 0.000000000000e+00
3.237500000000e+02 -1.154512541909e+00 0.000000000000e+00 0.000000000000e+00
3.240000000000e+02 -1.139542050394e+00 0.000000000000e+00 0.000000000000e+00
3.242500000000e+02 -1.096270301968e+00 0.000000000000e+00 0.000000000000e+00
3.245000000000e+02 -1.027349395801e+00 0.000000000000e+00 0.000000000000e+00
3.247500000000e+02 -9.377608662939e-01 0.000000000000e+00 0.000000000000e+00
3.250000000000e+02 -8.341096856038e-01 0.000000000000e+00 0.000000000000e+00
3.252500000000e+02 -7.237193482236e-01 0.000000000000e+00 0.000000000000e+00
3.255000000000e+02 -6.136563274116e-01 0.000000000000e+00 0.000000000000e+00
3.257500000000e+02 -5.098200939507e-01 0.000000000000e+00 0.000000000000e+00
3.260000000000e+02 -4.162236819961e-01 0.000000000000e+00 0.000000000000e+00
3.262500000000e+02 -3.345612770939e-01 0.000000000000e+00 0.000000000000e+00
3.265000000000e+02 -2.641177049907e-01 0.000000000000e+00 0.000000000000e+00
3.267500000000e+02 -2.020260263217e-01 0.000000000000e+00 0.000000000000e+00
3.270000000000e+02 -1.438306234160e-01 0.000000000000e+00 0.000000000000e+00
3.272500000000e+02 -8.427106282143e-02 0.000000000000e+00 0.000000000000e+00
3.275000000000e+02 -1.817245073997e-02 0.000000000000e+00 0.000000000000e+00
3.277500000000e+02 5.868506476261e-02 0.000000000000e+00 0.000000000000e+00
3.280000000000e+02 1.488399751324e-01 0.000000000000e+00 0.000000000000e+00
3.282500000000e+02 2.526665165794e-01 0.000000000000e+00 0.000000000000e+00
3.285000000000e+02 3.681996799437e-01 0.000000000000e+00 0.000000000000e+00
3.287500000000e+02 4.912884606672e-01 0.000000000000e+00 0.000000000000e+00
3.290000000000e+02 6.160515341696e-01 0.000000000000e+00 0.000000000000e+00
3.292500000000e+02 7.355679373078e-01 0.000000000000e+00 0.000000000000e+00
3.295000000000e+02 8.427040608306e-01 0.000000000000e+00 0.000000000000e+00
3.297500000000e+02 9.309615149844e-01 0.000000000000e+00 0.000000000000e+00
3.300000000000e+02 9.952302739799e-01 0.000000000000e+00 0.000000000000e+00
3.302500000000e+02 1.032347584500e+00 0.000000000000e+00 0.000000000000e+00
3.305000000000e+02 1.041392781933e+00 0.000000000000e+00 0.000000000000e+00
3.307500000000e+02 1.023686859796e+00 0.000000000000e+00 0.000000000000e+00
3.310000000000e+02 9.825076584833e-01 0.000000000000e+00 0.000000000000e+00
3.312500000000e+02 9.225708143106e-01 0.000000000000e+00 0.000000000000e+00
3.315000000000e+02 8.493576144108e-01 0.000000000000e+00 0.000000000000e+00
3.317500000000e+02 7.683894372715e-01 0.000000000000e+00 0.000000000000e+00
3.320000000000e+02 6.845522226393e-01 0.000000000000e+00 0.000000000000e+00
3.322500000000e+02 6.015632956379e-01 0.000000000000e+00 0.000000000000e+00
3.325000000000e+02 5.216489062759e-01 0.000000000000e+00 0.000000000000e+00
3.327500000000e+02 4.454678762851e-01 0.000000000000e+00 0.000000000000e+00
3.330000000000e+02 3.722798070228e-01 0.000000000000e+00 0.000000000000e+00
3.332500000000e+02 3.003208643618e-01 0.000000000000e+00 0.000000000000e+00
3.335000000000e+02 2.273213118774e-01 0.000000000000e+00 0.000000000000e+00
3.337500000000e+02 1.510806941150e-01 0.000000000000e+00 0.000000000000e+00
3.340000000000e+02 7.001119574099e-02 0.000000000000e+00 0.000000000000e+00
3.342500000000e+02 -1.643241875096e-02 0.000000000000e+00 0.000000000000e+00
3.345000000000e+02 -1.074983395122e-01 0.000000000000e+00 0.000000000000e+00
3.347500000000e+02 -2.010928284770e-01 0.000000000000e+00 0.000000000000e+00
3.350000000000e+02 -2.939470648148e-01 0.000000000000e+00 0.000000000000e+00
3.352500000000e+02 -3.819667232031e-01 0.000000000000e+00 0.000000000000e+00
3.355000000000e+02 -4.607095259166e-01 0.000000000000e+00 0.000000000000e+00
3.357500000000e+02 -5.259192284624e-01 0.000000000000e+00 0.000000000000e+00
3.360000000000e+02 -5.740388451895e-01 0.000000000000e+00 0.000000000000e+00
3.362500000000e+02 -6.026318086152e-01 0.000000000000e+00 0.000000000000e+00
3.365000000000e+02 -6.106558581481e-01 0.000000000000e+00 0.000000000000e+00
3.367500000000e+02 -5.985579626852e-01 0.000000000000e+00 0.000000000000e+00
3.370000000000e+02 -5.681856809806e-01 0.000000000000e+00 0.000000000000e+00
3.372500000000e+02 -5.225368413080e-01 0.000000000000e+00 0.000000000000e+00
3.375000000000e+02 -4.653913231350e-01 0.000000000000e+00 0.000000000000e+00
3.377500000000e+02 -4.008829464363e-01 0.000000000000e+00 0.000000000000e+00
3.380000000000e+02 -3.330742157179e-01 0.000000000000e+00 0.000000000000e+00
3.382500000000e+02 -2.655916539360e-01 0.000000000000e+00 0.000000000000e+00
3.385000000000e+02 -2.013659445118e-01 0.000000000000e+00 0.000000000000e+00
3.387500000000e+02 -1.425015991528e-01 0.000000000000e+00 0.000000000000e+00
3.390000000000e+02 -9.027874225476e-02 0.000000000000e+00 0.000000000000e+00
3.392500000000e+02 -4.526848599473e-02 0.000000000000e+00 0.000000000000e+00
3.395000000000e+02 -7.526596360870e-03 0.000000000000e+00 0.000000000000e+00
3.397500000000e+02 2.317977180174e-02 0.000000000000e+00 0.000000000000e+00
3.400000000000e+02 4.715925255331e-02 0.000000000000e+00 0.000000000000e+00
3.402500000000e+02 6.463800080278e-02 0.000000000000e+00 0.000000000000e+00
3.405000000000e+02 7.568356367971e-02 0.000000000000e+00 0.000000000000e+00
3.407500000000e+02 8.022115153301e-02 0.000000000000e+00 0.000000000000e+00
3.410000000000e+02 7.813405781297e-02 0.000000000000e+00 0.000000000000e+00
3.412500000000e+02 6.942348014090e-02 0.000000000000e+00 0.000000000000e+00
3.415000000000e+02 5.439130078471e-02 0.000000000000e+00 0.000000000000e+00
3.417500000000e+02 3.380442030203e-02 0.000000000000e+00 0.000000000000e+00
3.420000000000e+02 9.001765233211e-03 0.000000000000e+00 0.000000000000e+00
3.422500000000e+02 -1.808540093958e-02 0.000000000000e+00 0.000000000000e+00
3.425000000000e+02 -4.501442498438e-02 0.000000000000e+00 0.000000000000e+00
3.427500000000e+02 -6.901047706139e-02 0.000000000000e+00 0.000000000000e+00
3.430000000000e+02 -8.722373907959e-02 0.000000000000e+00 0.000000000000e+00
3.432500000000e+02 -9.703017331200e-02 0.000000000000e+00 0.000000000000e+00
3.435000000000e+02 -9.633295699598e-02 0.000000000000e+00 0.000000000000e+00
3.437500000000e+02 -8.382018159442e-02 0.000000000000e+00 0.000000000000e+00
3.440000000000e+02 -5.914022819021e-02 0.000000000000e+00 0.000000000000e+00
3.442500000000e+02 -2.296839038362e-02 0.000000000000e+00 0.000000000000e+00
3.445000000000e+02 2.304518860765e-02 0.000000000000e+00 0.000000000000e+00
3.447500000000e+02 7.643810148922e-02 0.000000000000e+00 0.000000000000e+00
3.450000000000e+02 1.341839256237e-01 0.000000000000e+00 0.000000000000e+00
3.452500000000e+02 1.929887476693e-01 0.000000000000e+00 0.000000000000e+00
3.455000000000e+02 2.495922906316e-01 0.000000000000e+00 0.000000000000e+00
3.457500000000e+02 3.010309553430e-01 0.000000000000e+00 0.000000000000e+00
3.460000000000e+02 3.448281563274e-01 0.000000000000e+00 0.000000000000e+00
3.462500000000e+02 3.790910990933e-01 0.000000000000e+00 0.000000000000e+00
3.465000000000e+02 4.025102586122e-01 0.000000000000e+00 0.000000000000e+00
3.467500000000e+02 4.142753401015e-01 0.000000000000e+00 0.000000000000e+00
3.470000000000e+02 4.139363999648e-01 0.000000000000e+00 0.000000000000e+00
3.472500000000e+02 4.012484556296e-01 0.000000000000e+00 0.000000000000e+00
3.475000000000e+02 3.760405548150e-01 0.000000000000e+00 0.000000000000e+00
3.477500000000e+02 3.381453117651e-01 0.000000000000e+00 0.000000000000e+00
3.480000000000e+02 2.874130425881e-01 0.000000000000e+00 0.000000000000e+00
3.482500000000e+02 2.238177338880e-01 0.000000000000e+00 0.000000000000e+00
3.485000000000e+02 1.476429555414e-01 0.000000000000e+00 0.000000000000e+00
3.487500000000e+02 5.971773931066e-02 0.000000000000e+00 0.000000000000e+00
3.490000000000e+02 -3.834141784692e-02 0.000000000000e+00 0.000000000000e+00
3.492500000000e+02 -1.439333081053e-01 0.000000000000e+00 0.000000000000e+00
3.495000000000e+02 -2.533690714259e-01 0.000000000000e+00 0.000000000000e+00
3.497500000000e+02 -3.619031612187e-01 0.000000000000e+00 0.000000000000e+00
3.500000000000e+02 -4.639204346120e-01 0.000000000000e+00 0.000000000000e+00
3.502500000000e+02 -5.532791760808e-01 0.000000000000e+00 0.000000000000e+00
3.505000000000e+02 -6.237857446299e-01 0.000000000000e+00 0.000000000000e+00
3.507500000000e+02 -6.697544131789e-01 0.000000000000e+00 0.000000000000e+00
3.510000000000e+02 -6.865893662877e-01 0.000000000000e+00 0.000000000000e+00
3.512500000000e+02 -6.713175168230e-01 0.000000000000e+00 0.000000000000e+00
3.515000000000e+02 -6.230023751279e-01 0.000000000000e+00 0.000000000000e+00
3.517500000000e+02 -5.429807690842e-01 0.000000000000e+00 0.000000000000e+00
3.520000000000e+02 -4.348843698978e-01 0.000000000000e+00 0.000000000000e+00
3.522500000000e+02 -3.044340035468e-01 0.000000000000e+00 0.000000000000e+00
3.525000000000e+02 -1.590229761736e-01 0.000000000000e+00 0.000000000000e+00
3.527500000000e+02 -7.132093939916e-03 0.000000000000e+00 0.000000000000e+00
3.530000000000e+02 1.423600672920e-01 0.000000000000e+00 0.000000000000e+00
3.532500000000e+02 2.808957535043e-01 0.000000000000e+00 0.000000000000e+00
3.535000000000e+02 4.009074953879e-01 0.000000000000e+00 0.000000000000e+00
3.537500000000e+02 4.963687450577e-01 0.000000000000e+00 0.000000000000e+00
3.540000000000e+02 5.631732859808e-01 0.000000000000e+00 0.000000000000e+00
3.542500000000e+02 5.993146017852e-01 0.000000000000e+00 0.000000000000e+00
3.545000000000e+02 6.048626567284e-01 0.000000000000e+00 0.000000000000e+00
3.547500000000e+02 5.817605583182e-01 0.000000000000e+00 0.000000000000e+00
3.550000000000e+02 5.334837100712e-01 0.000000000000e+00 0.000000000000e+00
3.552500000000e+02 4.646165581750e-01 0.000000000000e+00 0.000000000000e+00
3.555000000000e+02 3.804054246137e-01 0.000000000000e+00 0.000000000000e+00
3.557500000000e+02 2.863402461847e-01 0.000000000000e+00 0.000000000000e+00
3.560000000000e+02 1.878048252988e-01 0.000000000000e+00 0.000000000000e+00
3.562500000000e+02 8.981716516969e-02 0.000000000000e+00 0.000000000000e+00
3.565000000000e+02 -3.137946987924e-03 0.000000000000e+00 0.000000000000e+00
3.567500000000e+02 -8.719915888663e-02 0.000000000000e+00 0.000000000000e+00
3.570000000000e+02 -1.591685634818e-01 0.000000000000e+00 0.000000000000e+00
3.572500000000e+02 -2.165331033212e-01 0.000000000000e+00 0.000000000000e+00
3.575000000000e+02 -2.574956001299e-01 0.000000000000e+00 0.000000000000e+00
3.577500000000e+02 -2.810331439138e-01 0.000000000000e+00 0.000000000000e+00
3.580000000000e+02 -2.869851950600e-01 0.000000000000e+00 0.000000000000e+00
3.582500000000e+02 -2.761567310747e-01 0.000000000000e+00 0.000000000000e+00
3.585000000000e+02 -2.504067845665e-01 0.000000000000e+00 0.000000000000e+00
3.587500000000e+02 -2.126832243623e-01 0.000000000000e+00 0.000000000000e+00
3.590000000000e+02 -1.669632139509e-01 0.000000000000e+00 0.000000000000e+00
3.592500000000e+02 -1.180666458815e-01 0.000000000000e+00 0.000000000000e+00
3.595000000000e+02 -7.132652582783e-02 0.000000000000e+00 0.000000000000e+00
3.597500000000e+02 -3.212360130861e-02 0.000000000000e+00 0.000000000000e+00
3.600000000000e+02 -5.318916176933e-03 0.000000000000e+00 0.000000000000e+00
3.602500000000e+02 5.357041096103e-03 0.000000000000e+00 0.000000000000e+00
3.605000000000e+02 -2.119027282696e-03 0.000000000000e+00 0.000000000000e+00
3.607500000000e+02 -2.760733414010e-02 0.000000000000e+00 0.000000000000e+00
3.610000000000e+02 -6.855254323868e-02 0.000000000000e+00 0.000000000000e+00
3.612500000000e+02 -1.200000442958e-01 0.000000000000e+00 0.000000000000e+00
3.615000000000e+02 -1.749166834880e-01 0.000000000000e+00 0.000000000000e+00
3.617500000000e+02 -2.248132616464e-01 0.000000000000e+00 0.000000000000e+00
3.620000000000e+02 -2.606239550514e-01 0.000000000000e+00 0.000000000000e+00
3.622500000000e+02 -2.737579216374e-01 0.000000000000e+00 0.000000000000e+00
3.625000000000e+02 -2.572068205288e-01 0.000000000000e+00 0.000000000000e+00
3.627500000000e+02 -2.065740198114e-01 0.000000000000e+00 0.000000000000e+00
3.630000000000e+02 -1.208904048114e-01 0.000000000000e+00 0.000000000000e+00
3.632500000000e+02 -3.099100745399e-03 0.000000000000e+00 0.000000000000e+00
3.635000000000e+02 1.398743537841e-01 0.000000000000e+00 0.000000000000e+00
3.637500000000e+02 2.975027521662e-01 0.000000000000e+00 0.000000000000e+00
3.640000000000e+02 4.564712462413e-01 0.000000000000e+00 0.000000000000e+00
3.642500000000e+02 6.018532378831e-01 0.000000000000e+00 0.000000000000e+00
3.645000000000e+02 7.185304731887e-01 0.000000000000e+00 0.000000000000e+00
3.647500000000e+02 7.927073469299e-01 0.000000000000e+00 0.000000000000e+00
3.650000000000e+02 8.133555200864e-01 0.000000000000e+00 0.000000000000e+00
3.652500000000e+02 7.734314140815e-01 0.000000000000e+00 0.000000000000e+00
3.655000000000e+02 6.707350365965e-01 0.000000000000e+00 0.000000000000e+00
3.657500000000e+02 5.083202341522e-01 0.000000000000e+00 0.000000000000e+00
3.660000000000e+02 2.944179828087e-01 0.000000000000e+00 0.000000000000e+00
3.662500000000e+02 4.188855293276e-02 0.000000000000e+00 0.000000000000e+00
3.665000000000e+02 -2.327320420918e-01 0.000000000000e+00 0.000000000000e+00
3.667500000000e+02 -5.104873978075e-01 0.000000000000e+00 0.000000000000e+00
3.670000000000e+02 -7.714310144196e-01 0.000000000000e+00 0.000000000000e+00
3.672500000000e+02 -9.960992093190e-01 0.000000000000e+00 0.000000000000e+00
3.675000000000e+02 -1.166905400849e+00 0.000000000000e+00 0.000000000000e+00
3.677500000000e+02 -1.269358638916e+00 0.000000000000e+00 0.000000000000e+00
3.680000000000e+02 -1.293040989889e+00 0.000000000000e+00 0.000000000000e+00
3.682500000000e+02 -1.232311387542e+00 0.000000000000e+00 0.000000000000e+00
3.685000000000e+02 -1.086731764286e+00 0.000000000000e+00 0.000000000000e+00
3.687500000000e+02 -8.612300044838e-01 0.000000000000e+00 0.000000000000e+00
3.690000000000e+02 -5.660211413983e-01 0.000000000000e+00 0.000000000000e+00
3.692500000000e+02 -2.163036707282e-01 0.000000000000e+00 0.000000000000e+00
3.695000000000e+02 1.682649330811e-01 0.000000000000e+00 0.000000000000e+00
3.697500000000e+02 5.643250314836e-01 0.000000000000e+00 0.000000000000e+00
3.700000000000e+02 9.458273543202e-01 0.000000000000e+00 0.000000000000e+00
3.702500000000e+02 1.285326255684e+00 0.000000000000e+00 0.000000000000e+00
3.705000000000e+02 1.555565161219e+00 0.000000000000e+00 0.000000000000e+00
3.707500000000e+02 1.731334855706e+00 0.000000000000e+00 0.000000000000e+00
3.710000000000e+02 1.791538674380e+00 0.000000000000e+00 0.000000000000e+00
3.712500000000e+02 1.721341717171e+00 0.000000000000e+00 0.000000000000e+00
3.715000000000e+02 1.514222756211e+00 0.000000000000e+00 0.000000000000e+00
3.717500000000e+02 1.173698720639e+00 0.000000000000e+00 0.000000000000e+00
3.720000000000e+02 7.144643047389e-01 0.000000000000e+00 0.000000000000e+00
3.722500000000e+02 1.626937342585e-01 0.000000000000e+00 0.000000000000e+00
3.725000000000e+02 -4.447050329638e-01 0.000000000000e+00 0.000000000000e+00
3.727500000000e+02 -1.062009657892e+00 0.000000000000e+00 0.000000000000e+00
3.730000000000e+02 -1.637782599005e+00 0.000000000000e+00 0.000000000000e+00
3.732500000000e+02 -2.119011713013e+00 0.000000000000e+00 0.000000000000e+00
3.735000000000e+02 -2.456000879911e+00 0.000000000000e+00 0.000000000000e+00
3.737500000000e+02 -2.607578478146e+00 0.000000000000e+00 0.000000000000e+00
3.740000000000e+02 -2.546084746550e+00 0.000000000000e+00 0.000000000000e+00
3.742500000000e+02 -2.261546178776e+00 0.000000000000e+00 0.000000000000e+00
3.745000000000e+02 -1.764460977937e+00 0.000000000000e+00 0.000000000000e+00
3.747500000000e+02 -1.086711323152e+00 0.000000000000e+00 0.000000000000e+00
3.750000000000e+02 -2.802831198133e-01 0.000000000000e+00 0.000000000000e+00
3.752500000000e+02 5.863010281493e-01 0.000000000000e+00 0.000000000000e+00
3.755000000000e+02 1.433667381547e+00 0.000000000000e+00 0.000000000000e+00
3.757500000000e+02 2.178957153520e+00 0.000000000000e+00 0.000000000000e+00
3.760000000000e+02 2.744192262168e+00 0.000000000000e+00 0.000000000000e+00
3.762500000000e+02 3.064777841385e+00 0.000000000000e+00 0.000000000000e+00
3.765000000000e+02 3.097186288815e+00 0.000000000000e+00 0.000000000000e+00
3.767500000000e+02 2.824884702592e+00 0.000000000000e+00 0.000000000000e+00
3.770000000000e+02 2.261700996553e+00 0.000000000000e+00 0.000000000000e+00
3.772500000000e+02 1.452066173028e+00 0.000000000000e+00 0.000000000000e+00
3.775000000000e+02 4.678988945346e-01 0.000000000000e+00 0.000000000000e+00
3.777500000000e+02 -5.977214061541e-01 0.000000000000e+00 0.000000000000e+00
3.780000000000e+02 -1.639559149828e+00 0.000000000000e+00 0.000000000000e+00
3.782500000000e+02 -2.551024222794e+00 0.000000000000e+00 0.000000000000e+00
3.785000000000e+02 -3.235628939814e+00 0.000000000000e+00 0.000000000000e+00
3.787500000000e+02 -3.617821333525e+00 0.000000000000e+00 0.000000000000e+00
3.790000000000e+02 -3.651925646062e+00 0.000000000000e+00 0.000000000000e+00
3.792500000000e+02 -3.328084473986e+00 0.000000000000e+00 0.000000000000e+00
3.795000000000e+02 -2.674401556427e+00 0.000000000000e+00 0.000000000000e+00
3.797500000000e+02 -1.754898607427e+00 0.000000000000e+00 0.000000000000e+00
3.800000000000e+02 -6.633775658450e-01 0.000000000000e+00 0.000000000000e+00
3.802500000000e+02 4.862350788217e-01 0.000000000000e+00 0.000000000000e+00
3.805000000000e+02 1.572052021407e+00 0.000000000000e+00 0.000000000000e+00
3.807500000000e+02 2.477561020100e+00 0.000000000000e+00 0.000000000000e+00
3.810000000000e+02 3.104621673651e+00 0.000000000000e+00 0.000000000000e+00
3.812500000000e+02 3.384613385296e+00 0.000000000000e+00 0.000000000000e+00
3.815000000000e+02 3.286408032814e+00 0.000000000000e+00 0.000000000000e+00
3.817500000000e+02 2.820188079513e+00 0.000000000000e+00 0.000000000000e+00
3.820000000000e+02 2.036603436639e+00 0.000000000000e+00 0.000000000000e+00
3.822500000000e+02 1.021303156128e+00 0.000000000000e+00 0.000000000000e+00
3.825000000000e+02 -1.145741150648e-01 0.000000000000e+00 0.000000000000e+00
3.827500000000e+02 -1.246881073927e+00 0.000000000000e+00 0.000000000000e+00
3.830000000000e+02 -2.252480771363e+00 0.000000000000e+00 0.000000000000e+00
3.832500000000e+02 -3.023175546497e+00 0.000000000000e+00 0.000000000000e+00
3.835000000000e+02 -3.477917441481e+00 0.000000000000e+00 0.000000000000e+00
3.837500000000e+02 -3.571867871456e+00 0.000000000000e+00 0.000000000000e+00
3.840000000000e+02 -3.301244624320e+00 0.000000000000e+00 0.000000000000e+00
3.842500000000e+02 -2.703394372388e+00 0.000000000000e+00 0.000000000000e+00
3.845000000000e+02 -1.852098077396e+00 0.000000000000e+00 0.000000000000e+00
3.847500000000e+02 -8.486853490757e-01 0.000000000000e+00 0.000000000000e+00
3.850000000000e+02 1.899678036011e-01 0.000000000000e+00 0.000000000000e+00
3.852500000000e+02 1.145116463107e+00 0.000000000000e+00 0.000000000000e+00
3.855000000000e+02 1.909867499593e+00 0.000000000000e+00 0.000000000000e+00
3.857500000000e+02 2.401319824946e+00 0.000000000000e+00 0.000000000000e+00
3.860000000000e+02 2.569705966350e+00 0.000000000000e+00 0.000000000000e+00
3.862500000000e+02 2.403492597959e+00 0.000000000000e+00 0.000000000000e+00
3.865000000000e+02 1.929896399456e+00 0.000000000000e+00 0.000000000000e+00
3.867500000000e+02 1.210830642525e+00 0.000000000000e+00 0.000000000000e+00
3.870000000000e+02 3.348477444058e-01 0.000000000000e+00 0.000000000000e+00
3.872500000000e+02 -5.938839498209e-01 0.000000000000e+00 0.000000000000e+00
3.875000000000e+02 -1.468191932134e+00 0.000000000000e+00 0.000000000000e+00
3.877500000000e+02 -2.190557489688e+00 0.000000000000e+00 0.000000000000e+00
3.880000000000e+02 -2.684303720474e+00 0.000000000000e+00 0.000000000000e+00
3.882500000000e+02 -2.902008408049e+00 0.000000000000e+00 0.000000000000e+00
3.885000000000e+02 -2.830202654759e+00 0.000000000000e+00 0.000000000000e+00
3.887500000000e+02 -2.489889061866e+00 0.000000000000e+00 0.000000000000e+00
3.890000000000e+02 -1.932932187568e+00 0.000000000000e+00 0.000000000000e+00
3.892500000000e+02 -1.234873805554e+00 0.000000000000e+00 0.000000000000e+00
3.895000000000e+02 -4.851447695044e-01 0.000000000000e+00 0.000000000000e+00
3.897500000000e+02 2.240657981368e-01 0.000000000000e+00 0.000000000000e+00
3.900000000000e+02 8.088970795456e-01 0.000000000000e+00 0.000000000000e+00
3.902500000000e+02 1.203519694468e+00 0.000000000000e+00 0.000000000000e+00
3.905000000000e+02 1.367326972770e+00 0.000000000000e+00 0.000000000000e+00
3.907500000000e+02 1.288828903198e+00 0.000000000000e+00 0.000000000000e+00
3.910000000000e+02 9.858919222204e-01 0.000000000000e+00 0.000000000000e+00
3.912500000000e+02 5.024262105428e-01 0.000000000000e+00 0.000000000000e+00
3.915000000000e+02 -9.794723245473e-02 0.000000000000e+00 0.000000000000e+00
3.917500000000e+02 -7.403671899710e-01 0.000000000000e+00 0.000000000000e+00
3.920000000000e+02 -1.348228660790e+00 0.000000000000e+00 0.000000000000e+00
3.922500000000e+02 -1.852509123143e+00 0.000000000000e+00 0.000000000000e+00
3.925000000000e+02 -2.199794818892e+00 0.000000000000e+00 0.000000000000e+00
3.927500000000e+02 -2.358080058322e+00 0.000000000000e+00 0.000000000000e+00
3.930000000000e+02 -2.319721733052e+00 0.000000000000e+00 0.000000000000e+00
3.932500000000e+02 -2.101304440842e+00 0.000000000000e+00 0.000000000000e+00
3.935000000000e+02 -1.740560192545e+00 0.000000000000e+00 0.000000000000e+00
3.937500000000e+02 -1.290841921358e+00 0.000000000000e+00 0.000000000000e+00
3.940000000000e+02 -8.139293777406e-01 0.000000000000e+00 0.000000000000e+00
3.942500000000e+02 -3.721180633695e-01 0.000000000000e+00 0.000000000000e+00
3.945000000000e+02 -2.058984150983e-02 0.000000000000e+00 0.000000000000e+00
3.947500000000e+02 1.990129504528e-01 0.000000000000e+00 0.000000000000e+00
3.950000000000e+02 2.630749027676e-01 0.000000000000e+00 0.000000000000e+00
3.952500000000e+02 1.680906124618e-01 0.000000000000e+00 0.000000000000e+00
3.955000000000e+02 -6.980761810226e-02 0.000000000000e+00 0.000000000000e+00
3.957500000000e+02 -4.177087868894e-01 0.000000000000e+00 0.000000000000e+00
3.960000000000e+02 -8.307150113216e-01 0.000000000000e+00 0.000000000000e+00
3.962500000000e+02 -1.257995039978e+00 0.000000000000e+00 0.000000000000e+00
3.965000000000e+02 -1.649302707223e+00 0.000000000000e+00 0.000000000000e+00
3.967500000000e+02 -1.961140886468e+00 0.000000000000e+00 0.000000000000e+00
3.970000000000e+02 -2.161829975259e+00 0.000000000000e+00 0.000000000000e+00
3.972500000000e+02 -2.234905569986e+00 0.000000000000e+00 0.000000000000e+00
3.975000000000e+02 -2.180498758138e+00 0.000000000000e+00 0.000000000000e+00
3.977500000000e+02 -2.014613777858e+00 0.000000000000e+00 0.000000000000e+00
3.980000000000e+02 -1.766478497658e+00 0.000000000000e+00 0.000000000000e+00
3.982500000000e+02 -1.474371632849e+00 0.000000000000e+00 0.000000000000e+00
3.985000000000e+02 -1.180500505619e+00 0.000000000000e+00 0.000000000000e+00
3.987500000000e+02 -9.255963454735e-01 0.000000000000e+00 0.000000000000e+00
3.990000000000e+02 -7.439024953285e-01 0.000000000000e+00 0.000000000000e+00
3.992500000000e+02 -6.591568452055e-01 0.000000000000e+00 0.000000000000e+00
3.995000000000e+02 -6.820255524901e-01 0.000000000000e+00 0.000000000000e+00
3.997500000000e+02 -8.092507328932e-01 0.000000000000e+00 0.000000000000e+00
4.000000000000e+02 -1.024555629582e+00 0.000000000000e+00 0.000000000000e+00
4.002500000000e+02 -1.301134097403e+00 0.000000000000e+00 0.000000000000e+00
4.005000000000e+02 -1.605363078345e+00 0.000000000000e+00 0.000000000000e+00
4.007500000000e+02 -1.901238776597e+00 0.000000000000e+00 0.000000000000e+00
4.010000000000e+02 -2.154964432395e+00 0.000000000000e+00 0.000000000000e+00
4.012500000000e+02 -2.339116661008e+00 0.000000000000e+00 0.000000000000e+00
4.015000000000e+02 -2.435886214572e+00 0.000000000000e+00 0.000000000000e+00
4.017500000000e+02 -2.439017426229e+00 0.000000000000e+00 0.000000000000e+00
4.020000000000e+02 -2.354241381374e+00 0.000000000000e+00 0.000000000000e+00
4.022500000000e+02 -2.198189284740e+00 0.000000000000e+00 0.000000000000e+00
4.025000000000e+02 -1.995960866177e+00 0.000000000000e+00 0.000000000000e+00
4.027500000000e+02 -1.777685198545e+00 0.000000000000e+00 0.000000000000e+00
4.030000000000e+02 -1.574528767332e+00 0.000000000000e+00 0.000000000000e+00
4.032500000000e+02 -1.414664599511e+00 0.000000000000e+00 0.000000000000e+00
4.035000000000e+02 -1.319710587858e+00 0.000000000000e+00 0.000000000000e+00
4.037500000000e+02 -1.302076618799e+00 0.000000000000e+00 0.000000000000e+00
4.040000000000e+02 -1.363538124401e+00 0.000000000000e+00 0.000000000000e+00
4.042500000000e+02 -1.495194035913e+00 0.000000000000e+00 0.000000000000e+00
4.045000000000e+02 -1.678790063597e+00 0.000000000000e+00 0.000000000000e+00
4.047500000000e+02 -1.889215964424e+00 0.000000000000e+00 0.000000000000e+00
4.050000000000e+02 -2.097839417634e+00 0.000000000000e+00 0.000000000000e+00
4.052500000000e+02 -2.276237345147e+00 0.000000000000e+00 0.000000000000e+00
4.055000000000e+02 -2.399840413911e+00 0.000000000000e+00 0.000000000000e+00
4.057500000000e+02 -2.451023316763e+00 0.000000000000e+00 0.000000000000e+00
4.060000000000e+02 -2.421249716497e+00 0.000000000000e+00 0.000000000000e+00
4.062500000000e+02 -2.312006425395e+00 0.000000000000e+00 0.000000000000e+00
4.065000000000e+02 -2.134420201058e+00 0.000000000000e+00 0.000000000000e+00
4.067500000000e+02 -1.907621986858e+00 0.000000000000e+00 0.000000000000e+00
4.070000000000e+02 -1.656085420198e+00 0.000000000000e+00 0.000000000000e+00
4.072500000000e+02 -1.406298094703e+00 0.000000000000e+00 0.000000000000e+00
4.075000000000e+02 -1.183208417293e+00 0.000000000000e+00 0.000000000000e+00
4.077500000000e+02 -1.006917087183e+00 0.000000000000e+00 0.000000000000e+00
4.080000000000e+02 -8.900469366250e-01 0.000000000000e+00 0.000000000000e+00
4.082500000000e+02 -8.361328332530e-01 0.000000000000e+00 0.000000000000e+00
4.085000000000e+02 -8.392367209670e-01 0.000000000000e+00 0.000000000000e+00
4.087500000000e+02 -8.848297271221e-01 0.000000000000e+00 0.000000000000e+00
4.090000000000e+02 -9.518151790430e-01 0.000000000000e+00 0.000000000000e+00
4.092500000000e+02 -1.015415633706e+00 0.000000000000e+00 0.000000000000e+00
4.095000000000e+02 -1.050533642968e+00 0.000000000000e+00 0.000000000000e+00
4.097500000000e+02 -1.035135015092e+00 0.000000000000e+00 0.000000000000e+00
4.100000000000e+02 -9.532028656675e-01 0.000000000000e+00 0.000000000000e+00
4.102500000000e+02 -7.968707503766e-01 0.000000000000e+00 0.000000000000e+00
4.105000000000e+02 -5.674554835608e-01 0.000000000000e+00 0.000000000000e+00
4.107500000000e+02 -2.752596604352e-01 0.000000000000e+00 0.000000000000e+00
4.110000000000e+02 6.181980961702e-02 0.000000000000e+00 0.000000000000e+00
4.112500000000e+02 4.206801980085e-01 0.000000000000e+00 0.000000000000e+00
4.115000000000e+02 7.760682426030e-01 0.000000000000e+00 0.000000000000e+00
4.117500000000e+02 1.103884089003e+00 0.000000000000e+00 0.000000000000e+00
4.120000000000e+02 1.384285036431e+00 0.000000000000e+00 0.000000000000e+00
4.122500000000e+02 1.604170683822e+00 0.000000000000e+00 0.000000000000e+00
4.125000000000e+02 1.758718293102e+00 0.000000000000e+00 0.000000000000e+00
4.127500000000e+02 1.851769030689e+00 0.000000000000e+00 0.000000000000e+00
4.130000000000e+02 1.895023976509e+00 0.000000000000e+00 0.000000000000e+00
4.132500000000e+02 1.906171598763e+00 0.000000000000e+00 0.000000000000e+00
4.135000000000e+02 1.906213428736e+00 0.000000000000e+00 0.000000000000e+00
4.137500000000e+02 1.916362120021e+00 0.000000000000e+00 0.000000000000e+00
4.140000000000e+02 1.954941402136e+00 0.000000000000e+00 0.000000000000e+00
4.142500000000e+02 2.034713371293e+00 0.000000000000e+00 0.000000000000e+00
4.145000000000e+02 2.160996082179e+00 0.000000000000e+00 0.000000000000e+00
4.147500000000e+02 2.330822570419e+00 0.000000000000e+00 0.000000000000e+00
4.150000000000e+02 2.533247077441e+00 0.000000000000e+00 0.000000000000e+00
4.152500000000e+02 2.750745733079e+00 0.000000000000e+00 0.000000000000e+00
4.155000000000e+02 2.961509310912e+00 0.000000000000e+00 0.000000000000e+00
4.157500000000e+02 3.142305527593e+00 0.000000000000e+00 0.000000000000e+00
4.160000000000e+02 3.271514050240e+00 0.000000000000e+00 0.000000000000e+00
4.162500000000e+02 3.331918716688e+00 0.000000000000e+00 0.000000000000e+00
4.165000000000e+02 3.312880429117e+00 0.000000000000e+00 0.000000000000e+00
4.167500000000e+02 3.211604670483e+00 0.000000000000e+00 0.000000000000e+00
4.170000000000e+02 3.033346413640e+00 0.000000000000e+00 0.000000000000e+00
4.172500000000e+02 2.790543945070e+00 0.000000000000e+00 0.000000000000e+00
4.175000000000e+02 2.501020846041e+00 0.000000000000e+00 0.000000000000e+00
4.177500000000e+02 2.185521508300e+00 0.000000000000e+00 0.000000000000e+00
4.180000000000e+02 1.864932842747e+00 0.000000000000e+00 0.000000000000e+00
4.182500000000e+02 1.557581675824e+00 0.000000000000e+00 0.000000000000e+00
4.185000000000e+02 1.276979359166e+00 0.000000000000e+00 0.000000000000e+00
4.187500000000e+02 1.030315730874e+00 0.000000000000e+00 0.000000000000e+00
4.190000000000e+02 8.178943114332e-01 0.000000000000e+00 0.000000000000e+00
4.192500000000e+02 6.335656154728e-01 0.000000000000e+00 0.000000000000e+00
4.195000000000e+02 4.660750477646e-01 0.000000000000e+00 0.000000000000e+00
4.197500000000e+02 3.011157984255e-01 0.000000000000e+00 0.000000000000e+00
4.200000000000e+02 1.237828640412e-01 0.000000000000e+00 0.000000000000e+00
4.202500000000e+02 -7.892558119681e-02 0.000000000000e+00 0.000000000000e+00
4.205000000000e+02 -3.159126245176e-01 0.000000000000e+00 0.000000000000e+00
4.207500000000e+02 -5.903959973040e-01 0.000000000000e+00 0.000000000000e+00
4.210000000000e+02 -8.991421549723e-01 0.000000000000e+00 0.000000000000e+00
4.212500000000e+02 -1.232613806823e+00 0.000000000000e+00 0.000000000000e+00
4.215000000000e+02 -1.575994376155e+00 0.000000000000e+00 0.000000000000e+00
4.217500000000e+02 -1.910931753812e+00 0.000000000000e+00 0.000000000000e+00
4.220000000000e+02 -2.217747610447e+00 0.000000000000e+00 0.000000000000e+00
4.222500000000e+02 -2.477800388174e+00 0.000000000000e+00 0.000000000000e+00
4.225000000000e+02 -2.675677148957e+00 0.000000000000e+00 0.000000000000e+00
4.227500000000e+02 -2.800922371480e+00 0.000000000000e+00 0.000000000000e+00
4.230000000000e+02 -2.849084684416e+00 0.000000000000e+00 0.000000000000e+00
4.232500000000e+02 -2.821963988110e+00 0.000000000000e+00 0.000000000000e+00
4.235000000000e+02 -2.727056265634e+00 0.000000000000e+00 0.000000000000e+00
4.237500000000e+02 -2.576304935157e+00 0.000000000000e+00 0.000000000000e+00
4.240000000000e+02 -2.384360098097e+00 0.000000000000e+00 0.000000000000e+00
4.242500000000e+02 -2.166607912748e+00 0.000000000000e+00 0.000000000000e+00
4.245000000000e+02 -1.937253889082e+00 0.000000000000e+00 0.000000000000e+00
4.247500000000e+02 -1.707724346186e+00 0.000000000000e+00 0.000000000000e+00
4.250000000000e+02 -1.485593757212e+00 0.000000000000e+00 0.000000000000e+00
4.252500000000e+02 -1.274161583711e+00 0.000000000000e+00 0.000000000000e+00
4.255000000000e+02 -1.072703520372e+00 0.000000000000e+00 0.000000000000e+00
4.257500000000e+02 -8.773235703658e-01 0.000000000000e+00 0.000000000000e+00
4.260000000000e+02 -6.822492850672e-01 0.000000000000e+00 0.000000000000e+00
4.262500000000e+02 -4.813545014289e-01 0.000000000000e+00 0.000000000000e+00
4.265000000000e+02 -2.696694806229e-01 0.000000000000e+00 0.000000000000e+00
4.267500000000e+02 -4.464982747455e-02 0.000000000000e+00 0.000000000000e+00
4.270000000000e+02 1.929800412021e-01 0.000000000000e+00 0.000000000000e+00
4.272500000000e+02 4.389235183286e-01 0.000000000000e+00 0.000000000000e+00
4.275000000000e+02 6.855794938226e-01 0.000000000000e+00 0.000000000000e+00
4.277500000000e+02 9.228271510929e-01 0.000000000000e+00 0.000000000000e+00
4.280000000000e+02 1.139200237430e+00 0.000000000000e+00 0.000000000000e+00
4.282500000000e+02 1.323271139948e+00 0.000000000000e+00 0.000000000000e+00
4.285000000000e+02 1.465041506950e+00 0.000000000000e+00 0.000000000000e+00
4.287500000000e+02 1.557143315521e+00 0.000000000000e+00 0.000000000000e+00
4.290000000000e+02 1.595689843077e+00 0.000000000000e+00 0.000000000000e+00
4.292500000000e+02 1.580673450911e+00 0.000000000000e+00 0.000000000000e+00
4.295000000000e+02 1.515876913408e+00 0.000000000000e+00 0.000000000000e+00
4.297500000000e+02 1.408336242236e+00 0.000000000000e+00 0.000000000000e+00
4.300000000000e+02 1.267454826254e+00 0.000000000000e+00 0.000000000000e+00
4.302500000000e+02 1.103912375183e+00 0.000000000000e+00 0.000000000000e+00
4.305000000000e+02 9.285319130509e-01 0.000000000000e+00 0.000000000000e+00
4.307500000000e+02 7.512621205218e-01 0.000000000000e+00 0.000000000000e+00
4.310000000000e+02 5.804029142561e-01 0.000000000000e+00 0.000000000000e+00
4.312500000000e+02 4.221550524615e-01 0.000000000000e+00 0.000000000000e+00
4.315000000000e+02 2.805180477388e-01 0.000000000000e+00 0.000000000000e+00
4.317500000000e+02 1.575041437115e-01 0.000000000000e+00 0.000000000000e+00
4.320000000000e+02 5.358855937622e-02 0.000000000000e+00 0.000000000000e+00
4.322500000000e+02 -3.171519686938e-02 0.000000000000e+00 0.000000000000e+00
4.325000000000e+02 -9.927710111823e-02 0.000000000000e+00 0.000000000000e+00
4.327500000000e+02 -1.498813316538e-01 0.000000000000e+00 0.000000000000e+00
4.330000000000e+02 -1.839488941499e-01 0.000000000000e+00 0.000000000000e+00
4.332500000000e+02 -2.014932541979e-01 0.000000000000e+00 0.000000000000e+00
4.335000000000e+02 -2.023028086488e-01 0.000000000000e+00 0.000000000000e+00
4.337500000000e+02 -1.862995824109e-01 0.000000000000e+00 0.000000000000e+00
4.340000000000e+02 -1.539894419325e-01 0.000000000000e+00 0.000000000000e+00
4.342500000000e+02 -1.069009767607e-01 0.000000000000e+00 0.000000000000e+00
4.345000000000e+02 -4.791082314968e-02 0.000000000000e+00 0.000000000000e+00
4.347500000000e+02 1.862780957829e-02 0.000000000000e+00 0.000000000000e+00
4.350000000000e+02 8.700277663901e-02 0.000000000000e+00 0.000000000000e+00
4.352500000000e+02 1.505133389046e-01 0.000000000000e+00 0.000000000000e+00
4.355000000000e+02 2.020553301044e-01 0.000000000000e+00 0.000000000000e+00
4.357500000000e+02 2.348448236193e-01 0.000000000000e+00 0.000000000000e+00
4.360000000000e+02 2.431779851304e-01 0.000000000000e+00 0.000000000000e+00
4.362500000000e+02 2.231156342789e-01 0.000000000000e+00 0.000000000000e+00
4.365000000000e+02 1.729902241143e-01 0.000000000000e+00 0.000000000000e+00
4.367500000000e+02 9.365893585812e-02 0.000000000000e+00 0.000000000000e+00
4.370000000000e+02 -1.153496171037e-02 0.000000000000e+00 0.000000000000e+00
4.372500000000e+02 -1.370858234129e-01 0.000000000000e+00 0.000000000000e+00
4.375000000000e+02 -2.758845519451e-01 0.000000000000e+00 0.000000000000e+00
4.377500000000e+02 -4.199281511286e-01 0.000000000000e+00 0.000000000000e+00
4.380000000000e+02 -5.610747747750e-01 0.000000000000e+00 0.000000000000e+00
4.382500000000e+02 -6.917360968938e-01 0.000000000000e+00 0.000000000000e+00
4.385000000000e+02 -8.054136914088e-01 0.000000000000e+00 0.000000000000e+00
4.387500000000e+02 -8.970162649017e-01 0.000000000000e+00 0.000000000000e+00
4.390000000000e+02 -9.629348466008e-01 0.000000000000e+00 0.000000000000e+00
4.392500000000e+02 -1.000896497980e+00 0.000000000000e+00 0.000000000000e+00
4.395000000000e+02 -1.009656278192e+00 0.000000000000e+00 0.000000000000e+00
4.397500000000e+02 -9.886152843682e-01 0.000000000000e+00 0.000000000000e+00
4.400000000000e+02 -9.374645926871e-01 0.000000000000e+00 0.000000000000e+00
4.402500000000e+02 -8.559485497866e-01 0.000000000000e+00 0.000000000000e+00
4.405000000000e+02 -7.438168968532e-01 0.000000000000e+00 0.000000000000e+00
4.407500000000e+02 -6.009974571486e-01 0.000000000000e+00 0.000000000000e+00
4.410000000000e+02 -4.279758191610e-01 0.000000000000e+00 0.000000000000e+00
4.412500000000e+02 -2.263232777162e-01 0.000000000000e+00 0.000000000000e+00
4.415000000000e+02 7.228756684170e-04 0.000000000000e+00 0.000000000000e+00
4.417500000000e+02 2.477450264234e-01 0.000000000000e+00 0.000000000000e+00
4.420000000000e+02 5.068182996656e-01 0.000000000000e+00 0.000000000000e+00
4.422500000000e+02 7.674747672008e-01 0.000000000000e+00 0.000000000000e+00
4.425000000000e+02 1.017025967797e+00 0.000000000000e+00 0.000000000000e+00
4.427500000000e+02 1.241260410004e+00 0.000000000000e+00 0.000000000000e+00
4.430000000000e+02 1.425475727201e+00 0.000000000000e+00 0.000000000000e+00
4.432500000000e+02 1.555750354563e+00 0.000000000000e+00 0.000000000000e+00
4.435000000000e+02 1.620315632306e+00 0.000000000000e+00 0.000000000000e+00
4.437500000000e+02 1.610863316197e+00 0.000000000000e+00 0.000000000000e+00
4.440000000000e+02 1.523620215167e+00 0.000000000000e+00 0.000000000000e+00
4.442500000000e+02 1.360042340528e+00 0.000000000000e+00 0.000000000000e+00
4.445000000000e+02 1.127023196047e+00 0.000000000000e+00 0.000000000000e+00
4.447500000000e+02 8.365690165258e-01 0.000000000000e+00 0.000000000000e+00
4.450000000000e+02 5.049597556632e-01 0.000000000000e+00 0.000000000000e+00
4.452500000000e+02 1.514790605397e-01 0.000000000000e+00 0.000000000000e+00
4.455000000000e+02 -2.031498493112e-01 0.000000000000e+00 0.000000000000e+00
4.457500000000e+02 -5.384501778650e-01 0.000000000000e+00 0.000000000000e+00
4.460000000000e+02 -8.358151602663e-01 0.000000000000e+00 0.000000000000e+00
4.462500000000e+02 -1.079897635694e+00 0.000000000000e+00 0.000000000000e+00
4.465000000000e+02 -1.259628938811e+00 0.000000000000e+00 0.000000000000e+00
4.467500000000e+02 -1.368782270581e+00 0.000000000000e+00 0.000000000000e+00
4.470000000000e+02 -1.406056344335e+00 0.000000000000e+00 0.000000000000e+00
4.472500000000e+02 -1.374715449472e+00 0.000000000000e+00 0.000000000000e+00
4.475000000000e+02 -1.281873320151e+00 0.000000000000e+00 0.000000000000e+00
4.477500000000e+02 -1.137543210248e+00 0.000000000000e+00 0.000000000000e+00
4.480000000000e+02 -9.535910126885e-01 0.000000000000e+00 0.000000000000e+00
4.482500000000e+02 -7.427211993912e-01 0.000000000000e+00 0.000000000000e+00
4.485000000000e+02 -5.175993800889e-01 0.000000000000e+00 0.000000000000e+00
4.487500000000e+02 -2.901759753807e-01 0.000000000000e+00 0.000000000000e+00
4.490000000000e+02 -7.123048262038e-02 0.000000000000e+00 0.000000000000e+00
4.492500000000e+02 1.298866070710e-01 0.000000000000e+00 0.000000000000e+00
4.495000000000e+02 3.053694298670e-01 0.000000000000e+00 0.000000000000e+00
4.497500000000e+02 4.490016376671e-01 0.000000000000e+00 0.000000000000e+00
4.500000000000e+02 5.562005846829e-01 0.000000000000e+00 0.000000000000e+00
4.502500000000e+02 6.241118279470e-01 0.000000000000e+00 0.000000000000e+00
4.505000000000e+02 6.517728570845e-01 0.000000000000e+00 0.000000000000e+00
4.507500000000e+02 6.403265997491e-01 0.000000000000e+00 0.000000000000e+00
4.510000000000e+02 5.932288249415e-01 0.000000000000e+00 0.000000000000e+00
4.512500000000e+02 5.163672338507e-01 0.000000000000e+00 0.000000000000e+00
4.515000000000e+02 4.180003744340e-01 0.000000000000e+00 0.000000000000e+00
4.517500000000e+02 3.084353010252e-01 0.000000000000e+00 0.000000000000e+00
4.520000000000e+02 1.993942334316e-01 0.000000000000e+00 0.000000000000e+00
4.522500000000e+02 1.030685916854e-01 0.000000000000e+00 0.000000000000e+00
4.525000000000e+02 3.091650572042e-02 0.000000000000e+00 0.000000000000e+00
4.527500000000e+02 -7.682338042092e-03 0.000000000000e+00 0.000000000000e+00
4.530000000000e+02 -6.753273789317e-03 0.000000000000e+00 0.000000000000e+00
4.532500000000e+02 3.515402211050e-02 0.000000000000e+00 0.000000000000e+00
4.535000000000e+02 1.142426471526e-01 0.000000000000e+00 0.000000000000e+00
4.537500000000e+02 2.213016725324e-01 0.000000000000e+00 0.000000000000e+00
4.540000000000e+02 3.421970662017e-01 0.000000000000e+00 0.000000000000e+00
4.542500000000e+02 4.590417880431e-01 0.000000000000e+00 0.000000000000e+00
4.545000000000e+02 5.519744245115e-01 0.000000000000e+00 0.000000000000e+00
4.547500000000e+02 6.013846627920e-01 0.000000000000e+00 0.000000000000e+00
4.550000000000e+02 5.903474915295e-01 0.000000000000e+00 0.000000000000e+00
4.552500000000e+02 5.069785494012e-01 0.000000000000e+00 0.000000000000e+00
4.555000000000e+02 3.464095065331e-01 0.000000000000e+00 0.000000000000e+00
4.557500000000e+02 1.121088988321e-01 0.000000000000e+00 0.000000000000e+00
4.560000000000e+02 -1.836610969224e-01 0.000000000000e+00 0.000000000000e+00
4.562500000000e+02 -5.203650726776e-01 0.000000000000e+00 0.000000000000e+00
4.565000000000e+02 -8.706894154600e-01 0.000000000000e+00 0.000000000000e+00
4.567500000000e+02 -1.202889555704e+00 0.000000000000e+00 0.000000000000e+00
4.570000000000e+02 -1.483759252589e+00 0.000000000000e+00 0.000000000000e+00
4.572500000000e+02 -1.681910777035e+00 0.000000000000e+00 0.000000000000e+00
4.575000000000e+02 -1.771011955189e+00 0.000000000000e+00 0.000000000000e+00
4.577500000000e+02 -1.732627135522e+00 0.000000000000e+00 0.000000000000e+00
4.580000000000e+02 -1.558353984841e+00 0.000000000000e+00 0.000000000000e+00
4.582500000000e+02 -1.251030167916e+00 0.000000000000e+00 0.000000000000e+00
4.585000000000e+02 -8.248917777293e-01 0.000000000000e+00 0.000000000000e+00
4.587500000000e+02 -3.046837824036e-01 0.000000000000e+00 0.000000000000e+00
4.590000000000e+02 2.761644536053e-01 0.000000000000e+00 0.000000000000e+00
4.592500000000e+02 8.780931577561e-01 0.000000000000e+00 0.000000000000e+00
4.595000000000e+02 1.458429500026e+00 0.000000000000e+00 0.000000000000e+00
4.597500000000e+02 1.974578953800e+00 0.000000000000e+00 0.000000000000e+00
4.600000000000e+02 2.387115441862e+00 0.000000000000e+00 0.000000000000e+00
4.602500000000e+02 2.662540433477e+00 0.000000000000e+00 0.000000000000e+00
4.605000000000e+02 2.775547078143e+00 0.000000000000e+00 0.000000000000e+00
4.607500000000e+02 2.710698506473e+00 0.000000000000e+00 0.000000000000e+00
4.610000000000e+02 2.463495995818e+00 0.000000000000e+00 0.000000000000e+00
4.612500000000e+02 2.040861498176e+00 0.000000000000e+00 0.000000000000e+00
4.615000000000e+02 1.461083205977e+00 0.000000000000e+00 0.000000000000e+00
4.617500000000e+02 7.532713067729e-01 0.000000000000e+00 0.000000000000e+00
4.620000000000e+02 -4.365116505292e-02 0.000000000000e+00 0.000000000000e+00
4.622500000000e+02 -8.824302402305e-01 0.000000000000e+00 0.000000000000e+00
4.625000000000e+02 -1.709473350093e+00 0.000000000000e+00 0.000000000000e+00
4.627500000000e+02 -2.467402444686e+00 0.000000000000e+00 0.000000000000e+00
4.630000000000e+02 -3.098202080753e+00 0.000000000000e+00 0.000000000000e+00
4.632500000000e+02 -3.546945011003e+00 0.000000000000e+00 0.000000000000e+00
4.635000000000e+02 -3.765991291255e+00 0.000000000000e+00 0.000000000000e+00
4.637500000000e+02 -3.719444336573e+00 0.000000000000e+00 0.000000000000e+00
4.640000000000e+02 -3.387525151471e+00 0.000000000000e+00 0.000000000000e+00
4.642500000000e+02 -2.770416270429e+00 0.000000000000e+00 0.000000000000e+00
4.645000000000e+02 -1.891054348825e+00 0.000000000000e+00 0.000000000000e+00
4.647500000000e+02 -7.963377617943e-01 0.000000000000e+00 0.000000000000e+00
4.650000000000e+02 4.437200609942e-01 0.000000000000e+00 0.000000000000e+00
4.652500000000e+02 1.739212411212e+00 0.000000000000e+00 0.000000000000e+00
4.655000000000e+02 2.986029987890e+00 0.000000000000e+00 0.000000000000e+00
4.657500000000e+02 4.073827568402e+00 0.000000000000e+00 0.000000000000e+00
4.660000000000e+02 4.895758705603e+00 0.000000000000e+00 0.000000000000e+00
4.662500000000e+02 5.359167756401e+00 0.000000000000e+00 0.000000000000e+00
4.665000000000e+02 5.396182950608e+00 0.000000000000e+00 0.000000000000e+00
4.667500000000e+02 4.973008604032e+00 0.000000000000e+00 0.000000000000e+00
4.670000000000e+02 4.096703216683e+00 0.000000000000e+00 0.000000000000e+00
4.672500000000e+02 2.818372688930e+00 0.000000000000e+00 0.000000000000e+00
4.675000000000e+02 1.232004713381e+00 0.000000000000e+00 0.000000000000e+00
4.677500000000e+02 -5.313992529327e-01 0.000000000000e+00 0.000000000000e+00
4.680000000000e+02 -2.314215547139e+00 0.000000000000e+00 0.000000000000e+00
4.682500000000e+02 -3.946378108653e+00 0.000000000000e+00 0.000000000000e+00
4.685000000000e+02 -5.262089575850e+00 0.000000000000e+00 0.000000000000e+00
4.687500000000e+02 -6.117390280431e+00 0.000000000000e+00 0.000000000000e+00
4.690000000000e+02 -6.406663573222e+00 0.000000000000e+00 0.000000000000e+00
4.692500000000e+02 -6.076122305055e+00 0.000000000000e+00 0.000000000000e+00
4.695000000000e+02 -5.132524289088e+00 0.000000000000e+00 0.000000000000e+00
4.697500000000e+02 -3.645797162630e+00 0.000000000000e+00 0.000000000000e+00
4.700000000000e+02 -1.744877956422e+00 0.000000000000e+00 0.000000000000e+00
4.702500000000e+02 3.931748719808e-01 0.000000000000e+00 0.000000000000e+00
4.705000000000e+02 2.559944668760e+00 0.000000000000e+00 0.000000000000e+00
4.707500000000e+02 4.536702576388e+00 0.000000000000e+00 0.000000000000e+00
4.710000000000e+02 6.117553124310e+00 0.000000000000e+00 0.000000000000e+00
4.712500000000e+02 7.132136909491e+00 0.000000000000e+00 0.000000000000e+00
4.715000000000e+02 7.465276702210e+00 0.000000000000e+00 0.000000000000e+00
4.717500000000e+02 7.071193687379e+00 0.000000000000e+00 0.000000000000e+00
4.720000000000e+02 5.980457611808e+00 0.000000000000e+00 0.000000000000e+00
4.722500000000e+02 4.298615446893e+00 0.000000000000e+00 0.000000000000e+00
4.725000000000e+02 2.196381939790e+00 0.000000000000e+00 0.000000000000e+00
4.727500000000e+02 -1.077370637379e-01 0.000000000000e+00 0.000000000000e+00
4.730000000000e+02 -2.370600845910e+00 0.000000000000e+00 0.000000000000e+00
4.732500000000e+02 -4.350850714848e+00 0.000000000000e+00 0.000000000000e+00
4.735000000000e+02 -5.835618605690e+00 0.000000000000e+00 0.000000000000e+00
4.737500000000e+02 -6.664452808480e+00 0.000000000000e+00 0.000000000000e+00
4.740000000000e+02 -6.747647338490e+00 0.000000000000e+00 0.000000000000e+00
4.742500000000e+02 -6.076766356709e+00 0.000000000000e+00 0.000000000000e+00
4.745000000000e+02 -4.726037459947e+00 0.000000000000e+00 0.000000000000e+00
4.747500000000e+02 -2.844345292276e+00 0.000000000000e+00 0.000000000000e+00
4.750000000000e+02 -6.386636204656e-01 0.000000000000e+00 0.000000000000e+00
4.752500000000e+02 1.649214787589e+00 0.000000000000e+00 0.000000000000e+00
4.755000000000e+02 3.769981545049e+00 0.000000000000e+00 0.000000000000e+00
4.757500000000e+02 5.494983962382e+00 0.000000000000e+00 0.000000000000e+00
4.760000000000e+02 6.641979743790e+00 0.000000000000e+00 0.000000000000e+00
4.762500000000e+02 7.095466227760e+00 0.000000000000e+00 0.000000000000e+00
4.765000000000e+02 6.819214889325e+00 0.000000000000e+00 0.000000000000e+00
4.767500000000e+02 5.859568707334e+00 0.000000000000e+00 0.000000000000e+00
4.770000000000e+02 4.339161642410e+00 0.000000000000e+00 0.000000000000e+00
4.772500000000e+02 2.441861208474e+00 0.000000000000e+00 0.000000000000e+00
4.775000000000e+02 3.907770776674e-01 0.000000000000e+00 0.000000000000e+00
4.777500000000e+02 -1.578006659977e+00 0.000000000000e+00 0.000000000000e+00
4.780000000000e+02 -3.242829624059e+00 0.000000000000e+00 0.000000000000e+00
4.782500000000e+02 -4.421733925292e+00 0.000000000000e+00 0.000000000000e+00
4.785000000000e+02 -4.992664814078e+00 0.000000000000e+00 0.000000000000e+00
4.787500000000e+02 -4.906281117248e+00 0.000000000000e+00 0.000000000000e+00
4.790000000000e+02 -4.189982970864e+00 0.000000000000e+00 0.000000000000e+00
4.792500000000e+02 -2.942840775337e+00 0.000000000000e+00 0.000000000000e+00
4.795000000000e+02 -1.322208236798e+00 0.000000000000e+00 0.000000000000e+00
4.797500000000e+02 4.762116689479e-01 0.000000000000e+00 0.000000000000e+00
4.800000000000e+02 2.242325559861e+00 0.000000000000e+00 0.000000000000e+00
4.802500000000e+02 3.776679094161e+00 0.000000000000e+00 0.000000000000e+00
4.805000000000e+02 4.913539575105e+00 0.000000000000e+00 0.000000000000e+00
4.807500000000e+02 5.539320549249e+00 0.000000000000e+00 0.000000000000e+00
4.810000000000e+02 5.604267526376e+00 0.000000000000e+00 0.000000000000e+00
4.812500000000e+02 5.126193411693e+00 0.000000000000e+00 0.000000000000e+00
4.815000000000e+02 4.186048027038e+00 0.000000000000e+00 0.000000000000e+00
4.817500000000e+02 2.916102184553e+00 0.000000000000e+00 0.000000000000e+00
4.820000000000e+02 1.482400127772e+00 0.000000000000e+00 0.000000000000e+00
4.822500000000e+02 6.378014323958e-02 0.000000000000e+00 0.000000000000e+00
4.825000000000e+02 -1.169891737951e+00 0.000000000000e+00 0.000000000000e+00
4.827500000000e+02 -2.077619737600e+00 0.000000000000e+00 0.000000000000e+00
4.830000000000e+02 -2.562968557958e+00 0.000000000000e+00 0.000000000000e+00
4.832500000000e+02 -2.583798944773e+00 0.000000000000e+00 0.000000000000e+00
4.835000000000e+02 -2.155088880987e+00 0.000000000000e+00 0.000000000000e+00
4.837500000000e+02 -1.344758647404e+00 0.000000000000e+00 0.000000000000e+00
4.840000000000e+02 -2.632749262209e-01 0.000000000000e+00 0.000000000000e+00
4.842500000000e+02 9.514602658940e-01 0.000000000000e+00 0.000000000000e+00
4.845000000000e+02 2.151911629488e+00 0.000000000000e+00 0.000000000000e+00
4.847500000000e+02 3.199129580058e+00 0.000000000000e+00 0.000000000000e+00
4.850000000000e+02 3.979151631850e+00 0.000000000000e+00 0.000000000000e+00
4.852500000000e+02 4.415664374282e+00 0.000000000000e+00 0.000000000000e+00
4.855000000000e+02 4.477540852417e+00 0.000000000000e+00 0.000000000000e+00
4.857500000000e+02 4.180553260624e+00 0.000000000000e+00 0.000000000000e+00
4.860000000000e+02 3.583303684073e+00 0.000000000000e+00 0.000000000000e+00
4.862500000000e+02 2.778121979973e+00 0.000000000000e+00 0.000000000000e+00
4.865000000000e+02 1.878264069223e+00 0.000000000000e+00 0.000000000000e+00
4.867500000000e+02 1.003139020765e+00 0.000000000000e+00 0.000000000000e+00
4.870000000000e+02 2.634588075492e-01 0.000000000000e+00 0.000000000000e+00
4.872500000000e+02 -2.518698324310e-01 0.000000000000e+00 0.000000000000e+00
4.875000000000e+02 -4.855865697519e-01 0.000000000000e+00 0.000000000000e+00
4.877500000000e+02 -4.175954155335e-01 0.000000000000e+00 0.000000000000e+00
4.880000000000e+02 -6.568024792284e-02 0.000000000000e+00 0.000000000000e+00
4.882500000000e+02 5.184514271889e-01 0.000000000000e+00 0.000000000000e+00
4.885000000000e+02 1.257099681882e+00 0.000000000000e+00 0.000000000000e+00
4.887500000000e+02 2.057326425274e+00 0.000000000000e+00 0.000000000000e+00
4.890000000000e+02 2.823087346868e+00 0.000000000000e+00 0.000000000000e+00
4.892500000000e+02 3.467192806070e+00 0.000000000000e+00 0.000000000000e+00
4.895000000000e+02 3.921639499918e+00 0.000000000000e+00 0.000000000000e+00
4.897500000000e+02 4.145119262081e+00 0.000000000000e+00 0.000000000000e+00
4.900000000000e+02 4.126909597382e+00 0.000000000000e+00 0.000000000000e+00
4.902500000000e+02 3.886827965525e+00 0.000000000000e+00 0.000000000000e+00
4.905000000000e+02 3.471426788906e+00 0.000000000000e+00 0.000000000000e+00
4.907500000000e+02 2.947057818713e+00 0.000000000000e+00 0.000000000000e+00
4.910000000000e+02 2.390790045246e+00 0.000000000000e+00 0.000000000000e+00
4.912500000000e+02 1.880385981788e+00 0.000000000000e+00 0.000000000000e+00
4.915000000000e+02 1.484606071797e+00 0.000000000000e+00 0.000000000000e+00
4.917500000000e+02 1.255018980593e+00 0.000000000000e+00 0.000000000000e+00
4.920000000000e+02 1.220264311959e+00 0.000000000000e+00 0.000000000000e+00
4.922500000000e+02 1.383377422488e+00 0.000000000000e+00 0.000000000000e+00
4.925000000000e+02 1.722388300096e+00 0.000000000000e+00 0.000000000000e+00
4.927500000000e+02 2.193998175629e+00 0.000000000000e+00 0.000000000000e+00
4.930000000000e+02 2.739768176026e+00 0.000000000000e+00 0.000000000000e+00
4.932500000000e+02 3.293966905864e+00 0.000000000000e+00 0.000000000000e+00
4.935000000000e+02 3.792050029213e+00 0.000000000000e+00 0.000000000000e+00
4.937500000000e+02 4.178701748422e+00 0.000000000000e+00 0.000000000000e+00
4.940000000000e+02 4.414456454577e+00 0.000000000000e+00 0.000000000000e+00
4.942500000000e+02 4.480123982204e+00 0.000000000000e+00 0.000000000000e+00
4.945000000000e+02 4.378535605999e+00 0.000000000000e+00 0.000000000000e+00
4.947500000000e+02 4.133472191636e+00 0.000000000000e+00 0.000000000000e+00
4.950000000000e+02 3.785987765186e+00 0.000000000000e+00 0.000000000000e+00
4.952500000000e+02 3.388658382573e+00 0.000000000000e+00 0.000000000000e+00
4.955000000000e+02 2.998529973341e+00 0.000000000000e+00 0.000000000000e+00
4.957500000000e+02 2.669681774660e+00 0.000000000000e+00 0.000000000000e+00
4.960000000000e+02 2.446348739697e+00 0.000000000000e+00 0.000000000000e+00
4.962500000000e+02 2.357455890001e+00 0.000000000000e+00 0.000000000000e+00
4.965000000000e+02 2.413223194755e+00 0.000000000000e+00 0.000000000000e+00
4.967500000000e+02 2.604226860016e+00 0.000000000000e+00 0.000000000000e+00
4.970000000000e+02 2.902986775461e+00 0.000000000000e+00 0.000000000000e+00
4.972500000000e+02 3.267830079619e+00 0.000000000000e+00 0.000000000000e+00
4.975000000000e+02 3.648497181354e+00 0.000000000000e+00 0.000000000000e+00
4.977500000000e+02 3.992744090259e+00 0.000000000000e+00 0.000000000000e+00
4.980000000000e+02 4.253079421191e+00 0.000000000000e+00 0.000000000000e+00
4.982500000000e+02 4.392769530253e+00 0.000000000000e+00 0.000000000000e+00
4.985000000000e+02 4.390350557003e+00 0.000000000000e+00 0.000000000000e+00
4.987500000000e+02 4.242087464267e+00 0.000000000000e+00 0.000000000000e+00
4.990000000000e+02 3.962091176457e+00 0.000000000000e+00 0.000000000000e+00
4.992500000000e+02 3.580110550456e+00 0.000000000000e+00 0.000000000000e+00
4.995000000000e+02 3.137316778008e+00 0.000000000000e+00 0.000000000000e+00
4.997500000000e+02 2.680655218359e+00 0.000000000000e+00 0.000000000000e+00
5.000000000000e+02 2.256520553795e+00 0.000000000000e+00 0.000000000000e+00
5.002500000000e+02 1.904592434642e+00 0.000000000000e+00 0.000000000000e+00
5.005000000000e+02 1.652640264856e+00 0.000000000000e+00 0.000000000000e+00
5.007500000000e+02 1.512971611626e+00 0.000000000000e+00 0.000000000000e+00
5.010000000000e+02 1.480976850037e+00 0.000000000000e+00 0.000000000000e+00
5.012500000000e+02 1.535942526677e+00 0.000000000000e+00 0.000000000000e+00
5.015000000000e+02 1.644004656311e+00 0.000000000000e+00 0.000000000000e+00
5.017500000000e+02 1.762830648424e+00 0.000000000000e+00 0.000000000000e+00
5.020000000000e+02 1.847392191489e+00 0.000000000000e+00 0.000000000000e+00
5.022500000000e+02 1.856051116307e+00 0.000000000000e+00 0.000000000000e+00
5.025000000000e+02 1.756144435039e+00 0.000000000000e+00 0.000000000000e+00
5.027500000000e+02 1.528327842073e+00 0.000000000000e+00 0.000000000000e+00
5.030000000000e+02 1.169108788952e+00 0.000000000000e+00 0.000000000000e+00
5.032500000000e+02 6.912473682387e-01 0.000000000000e+00 0.000000000000e+00
5.035000000000e+02 1.219921074117e-01 0.000000000000e+00 0.000000000000e+00
5.037500000000e+02 -5.005907484097e-01 0.000000000000e+00 0.000000000000e+00
5.040000000000e+02 -1.132681198482e+00 0.000000000000e+00 0.000000000000e+00
5.042500000000e+02 -1.730465841942e+00 0.000000000000e+00 0.000000000000e+00
5.045000000000e+02 -2.255809841746e+00 0.000000000000e+00 0.000000000000e+00
5.047500000000e+02 -2.681074870060e+00 0.000000000000e+00 0.000000000000e+00
5.050000000000e+02 -2.992440445171e+00 0.000000000000e+00 0.000000000000e+00
5.052500000000e+02 -3.191295588196e+00 0.000000000000e+00 0.000000000000e+00
5.055000000000e+02 -3.293534569497e+00 0.000000000000e+00 0.000000000000e+00
5.057500000000e+02 -3.326877806749e+00 0.000000000000e+00 0.000000000000e+00
5.060000000000e+02 -3.326607238046e+00 0.000000000000e+00 0.000000000000e+00
5.062500000000e+02 -3.330318090935e+00 0.000000000000e+00 0.000000000000e+00
5.065000000000e+02 -3.372417163878e+00 0.000000000000e+00 0.000000000000e+00
5.067500000000e+02 -3.479124620993e+00 0.000000000000e+00 0.000000000000e+00
5.070000000000e+02 -3.664659067912e+00 0.000000000000e+00 0.000000000000e+00
5.072500000000e+02 -3.929115923856e+00 0.000000000000e+00 0.000000000000e+00
5.075000000000e+02 -4.258311127212e+00 0.000000000000e+00 0.000000000000e+00
5.077500000000e+02 -4.625589531968e+00 0.000000000000e+00 0.000000000000e+00
5.080000000000e+02 -4.995327987397e+00 0.000000000000e+00 0.000000000000e+00
5.082500000000e+02 -5.327634224990e+00 0.000000000000e+00 0.000000000000e+00
5.085000000000e+02 -5.583585478460e+00 0.000000000000e+00 0.000000000000e+00
5.087500000000e+02 -5.730286110982e+00 0.000000000000e+00 0.000000000000e+00
5.090000000000e+02 -5.745059188611e+00 0.000000000000e+00 0.000000000000e+00
5.092500000000e+02 -5.618216638000e+00 0.000000000000e+00 0.000000000000e+00
5.095000000000e+02 -5.354057062211e+00 0.000000000000e+00 0.000000000000e+00
5.097500000000e+02 -4.969989999711e+00 0.000000000000e+00 0.000000000000e+00
5.100000000000e+02 -4.493945024826e+00 0.000000000000e+00 0.000000000000e+00
5.102500000000e+02 -3.960457348799e+00 0.000000000000e+00 0.000000000000e+00
5.105000000000e+02 -3.405996449661e+00 0.000000000000e+00 0.000000000000e+00
5.107500000000e+02 -2.864197349152e+00 0.000000000000e+00 0.000000000000e+00
5.110000000000e+02 -2.361653888791e+00 0.000000000000e+00 0.000000000000e+00
5.112500000000e+02 -1.914841418097e+00 0.000000000000e+00 0.000000000000e+00
5.115000000000e+02 -1.528567194946e+00 0.000000000000e+00 0.000000000000e+00
5.117500000000e+02 -1.196125579743e+00 0.000000000000e+00 0.000000000000e+00
5.120000000000e+02 -9.010937116969e-01 0.000000000000e+00 0.000000000000e+00
5.122500000000e+02 -6.204759615366e-01 0.000000000000e+00 0.000000000000e+00
5.125000000000e+02 -3.287236178442e-01 0.000000000000e+00 0.000000000000e+00
5.127500000000e+02 -2.044518826908e-03 0.000000000000e+00 0.000000000000e+00
5.130000000000e+02 3.776101341785e-01 0.000000000000e+00 0.000000000000e+00
5.132500000000e+02 8.194357321235e-01 0.000000000000e+00 0.000000000000e+00
5.135000000000e+02 1.321960015539e+00 0.000000000000e+00 0.000000000000e+00
5.137500000000e+02 1.872753337771e+00 0.000000000000e+00 0.000000000000e+00
5.140000000000e+02 2.449674446977e+00 0.000000000000e+00 0.000000000000e+00
5.142500000000e+02 3.023449011939e+00 0.000000000000e+00 0.000000000000e+00
5.145000000000e+02 3.561198205406e+00 0.000000000000e+00 0.000000000000e+00
5.147500000000e+02 4.030413073451e+00 0.000000000000e+00 0.000000000000e+00
5.150000000000e+02 4.402822739284e+00 0.000000000000e+00 0.000000000000e+00
5.152500000000e+02 4.657635417769e+00 0.000000000000e+00 0.000000000000e+00
5.155000000000e+02 4.783734177317e+00 0.000000000000e+00 0.000000000000e+00
5.157500000000e+02 4.780567748644e+00 0.000000000000e+00 0.000000000000e+00
5.160000000000e+02 4.657666396209e+00 0.000000000000e+00 0.000000000000e+00
5.162500000000e+02 4.432906107677e+00 0.000000000000e+00 0.000000000000e+00
5.165000000000e+02 4.129813596908e+00 0.000000000000e+00 0.000000000000e+00
5.167500000000e+02 3.774326582363e+00 0.000000000000e+00 0.000000000000e+00
5.170000000000e+02 3.391482693518e+00 0.000000000000e+00 0.000000000000e+00
5.172500000000e+02 3.002499902194e+00 0.000000000000e+00 0.000000000000e+00
5.175000000000e+02 2.622635458553e+00 0.000000000000e+00 0.000000000000e+00
5.177500000000e+02 2.260082108905e+00 0.000000000000e+00 0.000000000000e+00
5.180000000000e+02 1.916000162743e+00 0.000000000000e+00 0.000000000000e+00
5.182500000000e+02 1.585615982755e+00 0.000000000000e+00 0.000000000000e+00
5.185000000000e+02 1.260166220955e+00 0.000000000000e+00 0.000000000000e+00
5.187500000000e+02 9.293538709375e-01 0.000000000000e+00 0.000000000000e+00
5.190000000000e+02 5.839219414991e-01 0.000000000000e+00 0.000000000000e+00
5.192500000000e+02 2.179500255517e-01 0.000000000000e+00 0.000000000000e+00
5.195000000000e+02 -1.694639713388e-01 0.000000000000e+00 0.000000000000e+00
5.197500000000e+02 -5.733707063001e-01 0.000000000000e+00 0.000000000000e+00
5.200000000000e+02 -9.830847212622e-01 0.000000000000e+00 0.000000000000e+00
5.202500000000e+02 -1.383204976831e+00 0.000000000000e+00 0.000000000000e+00
5.205000000000e+02 -1.755366475577e+00 0.000000000000e+00 0.000000000000e+00
5.207500000000e+02 -2.080448881336e+00 0.000000000000e+00 0.000000000000e+00
5.210000000000e+02 -2.340912408068e+00 0.000000000000e+00 0.000000000000e+00
5.212500000000e+02 -2.522926273863e+00 0.000000000000e+00 0.000000000000e+00
5.215000000000e+02 -2.617999228404e+00 0.000000000000e+00 0.000000000000e+00
5.217500000000e+02 -2.623906332780e+00 0.000000000000e+00 0.000000000000e+00
5.220000000000e+02 -2.544816885733e+00 0.000000000000e+00 0.000000000000e+00
5.222500000000e+02 -2.390647446226e+00 0.000000000000e+00 0.000000000000e+00
5.225000000000e+02 -2.175773106228e+00 0.000000000000e+00 0.000000000000e+00
5.227500000000e+02 -1.917313617742e+00 0.000000000000e+00 0.000000000000e+00
5.230000000000e+02 -1.633257392167e+00 0.000000000000e+00 0.000000000000e+00
5.232500000000e+02 -1.340690647333e+00 0.000000000000e+00 0.000000000000e+00
5.235000000000e+02 -1.054362658834e+00 0.000000000000e+00 0.000000000000e+00
5.237500000000e+02 -7.857489487659e-01 0.000000000000e+00 0.000000000000e+00
5.240000000000e+02 -5.426848267665e-01 0.000000000000e+00 0.000000000000e+00
5.242500000000e+02 -3.295470972384e-01 0.000000000000e+00 0.000000000000e+00
5.245000000000e+02 -1.478772071755e-01 0.000000000000e+00 0.000000000000e+00
5.247500000000e+02 2.722399050948e-03 0.000000000000e+00 0.000000000000e+00
5.250000000000e+02 1.236167014086e-01 0.000000000000e+00 0.000000000000e+00
5.252500000000e+02 2.162840283465e-01 0.000000000000e+00 0.000000000000e+00
5.255000000000e+02 2.817344991344e-01 0.000000000000e+00 0.000000000000e+00
5.257500000000e+02 3.202935874884e-01 0.000000000000e+00 0.000000000000e+00
5.260000000000e+02 3.317678180596e-01 0.000000000000e+00 0.000000000000e+00
5.262500000000e+02 3.159341464325e-01 0.000000000000e+00 0.000000000000e+00
5.265000000000e+02 2.732321157762e-01 0.000000000000e+00 0.000000000000e+00
5.267500000000e+02 2.054987700199e-01 0.000000000000e+00 0.000000000000e+00
5.270000000000e+02 1.165767084507e-01 0.000000000000e+00 0.000000000000e+00
5.272500000000e+02 1.264667669899e-02 0.000000000000e+00 0.000000000000e+00
5.275000000000e+02 -9.781636853332e-02 0.000000000000e+00 0.000000000000e+00
5.277500000000e+02 -2.044991689910e-01 0.000000000000e+00 0.000000000000e+00
5.280000000000e+02 -2.960811807477e-01 0.000000000000e+00 0.000000000000e+00
5.282500000000e+02 -3.613371640607e-01 0.000000000000e+00 0.000000000000e+00
5.285000000000e+02 -3.903580738610e-01 0.000000000000e+00 0.000000000000e+00
5.287500000000e+02 -3.757124953351e-01 0.000000000000e+00 0.000000000000e+00
5.290000000000e+02 -3.133756925918e-01 0.000000000000e+00 0.000000000000e+00
5.292500000000e+02 -2.032865959055e-01 0.000000000000e+00 0.000000000000e+00
5.295000000000e+02 -4.944913963778e-02 0.000000000000e+00 0.000000000000e+00
5.297500000000e+02 1.404360947803e-01 0.000000000000e+00 0.000000000000e+00
5.300000000000e+02 3.557525411158e-01 0.000000000000e+00 0.000000000000e+00
5.302500000000e+02 5.840417182638e-01 0.000000000000e+00 0.000000000000e+00
5.305000000000e+02 8.122103430343e-01 0.000000000000e+00 0.000000000000e+00
5.307500000000e+02 1.027695424613e+00 0.000000000000e+00 0.000000000000e+00
5.310000000000e+02 1.219426588350e+00 0.000000000000e+00 0.000000000000e+00
5.312500000000e+02 1.378465561318e+00 0.000000000000e+00 0.000000000000e+00
5.315000000000e+02 1.498262756857e+00 0.000000000000e+00 0.000000000000e+00
5.317500000000e+02 1.574539907941e+00 0.000000000000e+00 0.000000000000e+00
5.320000000000e+02 1.604873863884e+00 0.000000000000e+00 0.000000000000e+00
5.322500000000e+02 1.588108557790e+00 0.000000000000e+00 0.000000000000e+00
5.325000000000e+02 1.523750696251e+00 0.000000000000e+00 0.000000000000e+00
5.327500000000e+02 1.411504727343e+00 0.000000000000e+00 0.000000000000e+00
5.330000000000e+02 1.251073713953e+00 0.000000000000e+00 0.000000000000e+00
5.332500000000e+02 1.042299405919e+00 0.000000000000e+00 0.000000000000e+00
5.335000000000e+02 7.856458344927e-01 0.000000000000e+00 0.000000000000e+00
5.337500000000e+02 4.829577635746e-01 0.000000000000e+00 0.000000000000e+00
5.340000000000e+02 1.383609132852e-01 0.000000000000e+00 0.000000000000e+00
5.342500000000e+02 -2.408734793146e-01 0.000000000000e+00 0.000000000000e+00
5.345000000000e+02 -6.436929903787e-01 0.000000000000e+00 0.000000000000e+00
5.347500000000e+02 -1.055033670224e+00 0.000000000000e+00 0.000000000000e+00
5.350000000000e+02 -1.456123307436e+00 0.000000000000e+00 0.000000000000e+00
5.352500000000e+02 -1.825373374790e+00 0.000000000000e+00 0.000000000000e+00
5.355000000000e+02 -2.139827117662e+00 0.000000000000e+00 0.000000000000e+00
5.357500000000e+02 -2.377042454937e+00 0.000000000000e+00 0.000000000000e+00
5.360000000000e+02 -2.517212252581e+00 0.000000000000e+00 0.000000000000e+00
5.362500000000e+02 -2.545273380344e+00 0.000000000000e+00 0.000000000000e+00
5.365000000000e+02 -2.452738518530e+00 0.000000000000e+00 0.000000000000e+00
5.367500000000e+02 -2.239004727227e+00 0.000000000000e+00 0.000000000000e+00
5.370000000000e+02 -1.911948476432e+00 0.000000000000e+00 0.000000000000e+00
5.372500000000e+02 -1.487700888541e+00 0.000000000000e+00 0.000000000000e+00
5.375000000000e+02 -9.895977215797e-01 0.000000000000e+00 0.000000000000e+00
5.377500000000e+02 -4.464018544660e-01 0.000000000000e+00 0.000000000000e+00
5.380000000000e+02 1.100130032593e-01 0.000000000000e+00 0.000000000000e+00
5.382500000000e+02 6.472629076983e-01 0.000000000000e+00 0.000000000000e+00
5.385000000000e+02 1.135052762318e+00 0.000000000000e+00 0.000000000000e+00
5.387500000000e+02 1.547495140711e+00 0.000000000000e+00 0.000000000000e+00
5.390000000000e+02 1.864913900866e+00 0.000000000000e+00 0.000000000000e+00
5.392500000000e+02 2.074971016375e+00 0.000000000000e+00 0.000000000000e+00
5.395000000000e+02 2.173046592409e+00 0.000000000000e+00 0.000000000000e+00
5.397500000000e+02 2.161897877981e+00 0.000000000000e+00 0.000000000000e+00
5.400000000000e+02 2.050709104928e+00 0.000000000000e+00 0.000000000000e+00
5.402500000000e+02 1.853708007555e+00 0.000000000000e+00 0.000000000000e+00
5.405000000000e+02 1.588558573120e+00 0.000000000000e+00 0.000000000000e+00
5.407500000000e+02 1.274739696521e+00 0.000000000000e+00 0.000000000000e+00
5.410000000000e+02 9.320882152508e-01 0.000000000000e+00 0.000000000000e+00
5.412500000000e+02 5.796295456052e-01 0.000000000000e+00 0.000000000000e+00
5.415000000000e+02 2.347507931323e-01 0.000000000000e+00 0.000000000000e+00
5.417500000000e+02 -8.729747558710e-02 0.000000000000e+00 0.000000000000e+00
5.420000000000e+02 -3.736412909502e-01 0.000000000000e+00 0.000000000000e+00
5.422500000000e+02 -6.138705168075e-01 0.000000000000e+00 0.000000000000e+00
5.425000000000e+02 -8.000860606119e-01 0.000000000000e+00 0.000000000000e+00
5.427500000000e+02 -9.269994906424e-01 0.000000000000e+00 0.000000000000e+00
5.430000000000e+02 -9.921341990225e-01 0.000000000000e+00 0.000000000000e+00
5.432500000000e+02 -9.961203345920e-01 0.000000000000e+00 0.000000000000e+00
5.435000000000e+02 -9.430173227103e-01 0.000000000000e+00 0.000000000000e+00
5.437500000000e+02 -8.405506843994e-01 0.000000000000e+00 0.000000000000e+00
5.440000000000e+02 -7.001252083182e-01 0.000000000000e+00 0.000000000000e+00
5.442500000000e+02 -5.364817113011e-01 0.000000000000e+00 0.000000000000e+00
5.445000000000e+02 -3.669017818409e-01 0.000000000000e+00 0.000000000000e+00
5.447500000000e+02 -2.099302590827e-01 0.000000000000e+00 0.000000000000e+00
5.450000000000e+02 -8.366941585319e-02 0.000000000000e+00 0.000000000000e+00
5.452500000000e+02 -3.788304444862e-03 0.000000000000e+00 0.000000000000e+00
5.455000000000e+02 1.853022462320e-02 0.000000000000e+00 0.000000000000e+00
5.457500000000e+02 -2.157102821332e-02 0.000000000000e+00 0.000000000000e+00
5.460000000000e+02 -1.212890175817e-01 0.000000000000e+00 0.000000000000e+00
5.462500000000e+02 -2.695927694004e-01 0.000000000000e+00 0.000000000000e+00
5.465000000000e+02 -4.476106350601e-01 0.000000000000e+00 0.000000000000e+00
5.467500000000e+02 -6.300489611947e-01 0.000000000000e+00 0.000000000000e+00
5.470000000000e+02 -7.875833634357e-01 0.000000000000e+00 0.000000000000e+00
5.472500000000e+02 -8.900232887130e-01 0.000000000000e+00 0.000000000000e+00
5.475000000000e+02 -9.099254468056e-01 0.000000000000e+00 0.000000000000e+00
5.477500000000e+02 -8.262415879011e-01 0.000000000000e+00 0.000000000000e+00
5.480000000000e+02 -6.275465026413e-01 0.000000000000e+00 0.000000000000e+00
5.482500000000e+02 -3.144118619045e-01 0.000000000000e+00 0.000000000000e+00
5.485000000000e+02 9.942886887887e-02 0.000000000000e+00 0.000000000000e+00
5.487500000000e+02 5.873478907703e-01 0.000000000000e+00 0.000000000000e+00
5.490000000000e+02 1.111579325730e+00 0.000000000000e+00 0.000000000000e+00
5.492500000000e+02 1.626339583049e+00 0.000000000000e+00 0.000000000000e+00
5.495000000000e+02 2.082016249763e+00 0.000000000000e+00 0.000000000000e+00
5.497500000000e+02 2.429992546607e+00 0.000000000000e+00 0.000000000000e+00
5.500000000000e+02 2.627589524195e+00 0.000000000000e+00 0.000000000000e+00
5.502500000000e+02 2.642587547538e+00 0.000000000000e+00 0.000000000000e+00
5.505000000000e+02 2.456834945275e+00 0.000000000000e+00 0.000000000000e+00
5.507500000000e+02 2.068558241183e+00 0.000000000000e+00 0.000000000000e+00
5.510000000000e+02 1.493139953142e+00 0.000000000000e+00 0.000000000000e+00
5.512500000000e+02 7.623052230341e-01 0.000000000000e+00 0.000000000000e+00
5.515000000000e+02 -7.816664649950e-02 0.000000000000e+00 0.000000000000e+00
5.517500000000e+02 -9.719386537994e-01 0.000000000000e+00 0.000000000000e+00
5.520000000000e+02 -1.856445155606e+00 0.000000000000e+00 0.000000000000e+00
5.522500000000e+02 -2.667624188725e+00 0.000000000000e+00 0.000000000000e+00
5.525000000000e+02 -3.344626950280e+00 0.000000000000e+00 0.000000000000e+00
5.527500000000e+02 -3.834132418500e+00 0.000000000000e+00 0.000000000000e+00
5.530000000000e+02 -4.093986025351e+00 0.000000000000e+00 0.000000000000e+00
5.532500000000e+02 -4.095989960837e+00 0.000000000000e+00 0.000000000000e+00
5.535000000000e+02 -3.827778426818e+00 0.000000000000e+00 0.000000000000e+00
5.537500000000e+02 -3.293795524819e+00 0.000000000000e+00 0.000000000000e+00
5.540000000000e+02 -2.515443663796e+00 0.000000000000e+00 0.000000000000e+00
5.542500000000e+02 -1.530481693505e+00 0.000000000000e+00 0.000000000000e+00
5.545000000000e+02 -3.917287432391e-01 0.000000000000e+00 0.000000000000e+00
5.547500000000e+02 8.349153446594e-01 0.000000000000e+00 0.000000000000e+00
5.550000000000e+02 2.073170367340e+00 0.000000000000e+00 0.000000000000e+00
5.552500000000e+02 3.239864678025e+00 0.000000000000e+00 0.000000000000e+00
5.555000000000e+02 4.249273892616e+00 0.000000000000e+00 0.000000000000e+00
5.557500000000e+02 5.018314324933e+00 0.000000000000e+00 0.000000000000e+00
5.560000000000e+02 5.472487065170e+00 0.000000000000e+00 0.000000000000e+00
5.562500000000e+02 5.552315619138e+00 0.000000000000e+00 0.000000000000e+00
5.565000000000e+02 5.219843562241e+00 0.000000000000e+00 0.000000000000e+00
5.567500000000e+02 4.464588776358e+00 0.000000000000e+00 0.000000000000e+00
5.570000000000e+02 3.308222902589e+00 0.000000000000e+00 0.000000000000e+00
5.572500000000e+02 1.807193675900e+00 0.000000000000e+00 0.000000000000e+00
5.575000000000e+02 5.256213852677e-02 0.000000000000e+00 0.000000000000e+00
5.577500000000e+02 -1.833497980255e+00 0.000000000000e+00 0.000000000000e+00
5.580000000000e+02 -3.704796778054e+00 0.000000000000e+00 0.000000000000e+00
5.582500000000e+02 -5.401685797607e+00 0.000000000000e+00 0.000000000000e+00
5.585000000000e+02 -6.764491054566e+00 0.000000000000e+00 0.000000000000e+00
5.587500000000e+02 -7.648782246120e+00 0.000000000000e+00 0.000000000000e+00
5.590000000000e+02 -7.941046942375e+00 0.000000000000e+00 0.000000000000e+00
5.592500000000e+02 -7.573072498189e+00 0.000000000000e+00 0.000000000000e+00
5.595000000000e+02 -6.533253158681e+00 0.000000000000e+00 0.000000000000e+00
5.597500000000e+02 -4.873171613984e+00 0.000000000000e+00 0.000000000000e+00
5.600000000000e+02 -2.708163297604e+00 0.000000000000e+00 0.000000000000e+00
5.602500000000e+02 -2.111378793525e-01 0.000000000000e+00 0.000000000000e+00
5.605000000000e+02 2.400345135328e+00 0.000000000000e+00 0.000000000000e+00
5.607500000000e+02 4.882948462030e+00 0.000000000000e+00 0.000000000000e+00
5.610000000000e+02 6.990794186263e+00 0.000000000000e+00 0.000000000000e+00
5.612500000000e+02 8.500818895138e+00 0.000000000000e+00 0.000000000000e+00
5.615000000000e+02 9.237551180196e+00 0.000000000000e+00 0.000000000000e+00
5.617500000000e+02 9.094459582461e+00 0.000000000000e+00 0.000000000000e+00
5.620000000000e+02 8.049199065763e+00 0.000000000000e+00 0.000000000000e+00
5.622500000000e+02 6.170604240169e+00 0.000000000000e+00 0.000000000000e+00
5.625000000000e+02 3.616097786389e+00 0.000000000000e+00 0.000000000000e+00
5.627500000000e+02 6.192212526640e-01 0.000000000000e+00 0.000000000000e+00
5.630000000000e+02 -2.531862577681e+00 0.000000000000e+00 0.000000000000e+00
5.632500000000e+02 -5.522936998942e+00 0.000000000000e+00 0.000000000000e+00
5.635000000000e+02 -8.046472425044e+00 0.000000000000e+00 0.000000000000e+00
5.637500000000e+02 -9.835006341868e+00 0.000000000000e+00 0.000000000000e+00
5.640000000000e+02 -1.069138180759e+01 0.000000000000e+00 0.000000000000e+00
5.642500000000e+02 -1.051226202761e+01 0.000000000000e+00 0.000000000000e+00
5.645000000000e+02 -9.301976416470e+00 0.000000000000e+00 0.000000000000e+00
5.647500000000e+02 -7.174772427697e+00 0.000000000000e+00 0.000000000000e+00
5.650000000000e+02 -4.344837837172e+00 0.000000000000e+00 0.000000000000e+00
5.652500000000e+02 -1.104872162041e+00 0.000000000000e+00 0.000000000000e+00
5.655000000000e+02 2.204645538452e+00 0.000000000000e+00 0.000000000000e+00
5.657500000000e+02 5.232191416717e+00 0.000000000000e+00 0.000000000000e+00
5.660000000000e+02 7.653842065795e+00 0.000000000000e+00 0.000000000000e+00
5.662500000000e+02 9.209417227370e+00 0.000000000000e+00 0.000000000000e+00
5.665000000000e+02 9.731907880724e+00 0.000000000000e+00 0.000000000000e+00
5.667500000000e+02 9.166688384654e+00 0.000000000000e+00 0.000000000000e+00
5.670000000000e+02 7.578156291918e+00 0.000000000000e+00 0.000000000000e+00
5.672500000000e+02 5.142891234808e+00 0.000000000000e+00 0.000000000000e+00
5.675000000000e+02 2.130003319987e+00 0.000000000000e+00 0.000000000000e+00
5.677500000000e+02 -1.129139127465e+00 0.000000000000e+00 0.000000000000e+00
5.680000000000e+02 -4.278339334454e+00 0.000000000000e+00 0.000000000000e+00
5.682500000000e+02 -6.976827492197e+00 0.000000000000e+00 0.000000000000e+00
5.685000000000e+02 -8.937655858431e+00 0.000000000000e+00 0.000000000000e+00
5.687500000000e+02 -9.959755486945e+00 0.000000000000e+00 0.000000000000e+00
5.690000000000e+02 -9.949924340162e+00 0.000000000000e+00 0.000000000000e+00
5.692500000000e+02 -8.932215119161e+00 0.000000000000e+00 0.000000000000e+00
5.695000000000e+02 -7.043694991011e+00 0.000000000000e+00 0.000000000000e+00
5.697500000000e+02 -4.517174737717e+00 0.000000000000e+00 0.000000000000e+00
5.700000000000e+02 -1.653052657480e+00 0.000000000000e+00 0.000000000000e+00
5.702500000000e+02 1.216300476354e+00 0.000000000000e+00 0.000000000000e+00
5.705000000000e+02 3.765330704456e+00 0.000000000000e+00 0.000000000000e+00
5.707500000000e+02 5.712646623158e+00 0.000000000000e+00 0.000000000000e+00
5.710000000000e+02 6.852532900389e+00 0.000000000000e+00 0.000000000000e+00
5.712500000000e+02 7.077001084997e+00 0.000000000000e+00 0.000000000000e+00
5.715000000000e+02 6.385935934838e+00 0.000000000000e+00 0.000000000000e+00
5.717500000000e+02 4.884363633577e+00 0.000000000000e+00 0.000000000000e+00
5.720000000000e+02 2.767431783496e+00 0.000000000000e+00 0.000000000000e+00
5.722500000000e+02 2.951564046319e-01 0.000000000000e+00 0.000000000000e+00
5.725000000000e+02 -2.239820231200e+00 0.000000000000e+00 0.000000000000e+00
5.727500000000e+02 -4.547446596528e+00 0.000000000000e+00 0.000000000000e+00
5.730000000000e+02 -6.374173905464e+00 0.000000000000e+00 0.000000000000e+00
5.732500000000e+02 -7.531545276946e+00 0.000000000000e+00 0.000000000000e+00
5.735000000000e+02 -7.916190084602e+00 0.000000000000e+00 0.000000000000e+00
5.737500000000e+02 -7.519078280381e+00 0.000000000000e+00 0.000000000000e+00
5.740000000000e+02 -6.423249068008e+00 0.000000000000e+00 0.000000000000e+00
5.742500000000e+02 -4.790647117677e+00 0.000000000000e+00 0.000000000000e+00
5.745000000000e+02 -2.840000891284e+00 0.000000000000e+00 0.000000000000e+00
5.747500000000e+02 -8.187041600999e-01 0.000000000000e+00 0.000000000000e+00
5.750000000000e+02 1.027705437115e+00 0.000000000000e+00 0.000000000000e+00
5.752500000000e+02 2.484704349903e+00 0.000000000000e+00 0.000000000000e+00
5.755000000000e+02 3.393105802463e+00 0.000000000000e+00 0.000000000000e+00
5.757500000000e+02 3.665785968333e+00 0.000000000000e+00 0.000000000000e+00
5.760000000000e+02 3.295077212960e+00 0.000000000000e+00 0.000000000000e+00
5.762500000000e+02 2.350293644561e+00 0.000000000000e+00 0.000000000000e+00
5.765000000000e+02 9.660778889551e-01 0.000000000000e+00 0.000000000000e+00
5.767500000000e+02 -6.766484633613e-01 0.000000000000e+00 0.000000000000e+00
5.770000000000e+02 -2.374515364801e+00 0.000000000000e+00 0.000000000000e+00
5.772500000000e+02 -3.927221256289e+00 0.000000000000e+00 0.000000000000e+00
5.775000000000e+02 -5.161562145417e+00 0.000000000000e+00 0.000000000000e+00
5.777500000000e+02 -5.951112153733e+00 0.000000000000e+00 0.000000000000e+00
5.780000000000e+02 -6.229347284619e+00 0.000000000000e+00 0.000000000000e+00
5.782500000000e+02 -5.994900765782e+00 0.000000000000e+00 0.000000000000e+00
5.785000000000e+02 -5.308658082802e+00 0.000000000000e+00 0.000000000000e+00
5.787500000000e+02 -4.283411522176e+00 0.000000000000e+00 0.000000000000e+00
5.790000000000e+02 -3.067673106451e+00 0.000000000000e+00 0.000000000000e+00
5.792500000000e+02 -1.825888556209e+00 0.000000000000e+00 0.000000000000e+00
5.795000000000e+02 -7.176344076556e-01 0.000000000000e+00 0.000000000000e+00
5.797500000000e+02 1.216125117645e-01 0.000000000000e+00 0.000000000000e+00
5.800000000000e+02 5.958551506642e-01 0.000000000000e+00 0.000000000000e+00
5.802500000000e+02 6.584041285964e-01 0.000000000000e+00 0.000000000000e+00
5.805000000000e+02 3.152102491233e-01 0.000000000000e+00 0.000000000000e+00
5.807500000000e+02 -3.784026259621e-01 0.000000000000e+00 0.000000000000e+00
5.810000000000e+02 -1.326895933092e+00 0.000000000000e+00 0.000000000000e+00
5.812500000000e+02 -2.408169592839e+00 0.000000000000e+00 0.000000000000e+00
5.815000000000e+02 -3.489828648517e+00 0.000000000000e+00 0.000000000000e+00
5.817500000000e+02 -4.445949709470e+00 0.000000000000e+00 0.000000000000e+00
5.820000000000e+02 -5.172270363807e+00 0.000000000000e+00 0.000000000000e+00
5.822500000000e+02 -5.598013369761e+00 0.000000000000e+00 0.000000000000e+00
5.825000000000e+02 -5.693050826840e+00 0.000000000000e+00 0.000000000000e+00
5.827500000000e+02 -5.469741981648e+00 0.000000000000e+00 0.000000000000e+00
5.830000000000e+02 -4.979459140269e+00 0.000000000000e+00 0.000000000000e+00
5.832500000000e+02 -4.304464281259e+00 0.000000000000e+00 0.000000000000e+00
5.835000000000e+02 -3.546337346993e+00 0.000000000000e+00 0.000000000000e+00
5.837500000000e+02 -2.812525671783e+00 0.000000000000e+00 0.000000000000e+00
5.840000000000e+02 -2.202745681762e+00 0.000000000000e+00 0.000000000000e+00
5.842500000000e+02 -1.796912517936e+00 0.000000000000e+00 0.000000000000e+00
5.845000000000e+02 -1.646016744740e+00 0.000000000000e+00 0.000000000000e+00
5.847500000000e+02 -1.766949310734e+00 0.000000000000e+00 0.000000000000e+00
5.850000000000e+02 -2.141753509975e+00 0.000000000000e+00 0.000000000000e+00
5.852500000000e+02 -2.721222977337e+00 0.000000000000e+00 0.000000000000e+00
5.855000000000e+02 -3.432236540092e+00 0.000000000000e+00 0.000000000000e+00
5.857500000000e+02 -4.187786339061e+00 0.000000000000e+00 0.000000000000e+00
5.860000000000e+02 -4.898363753586e+00 0.000000000000e+00 0.000000000000e+00
5.862500000000e+02 -5.483248277627e+00 0.000000000000e+00 0.000000000000e+00
5.865000000000e+02 -5.880305979667e+00 0.000000000000e+00 0.000000000000e+00
5.867500000000e+02 -6.053133118326e+00 0.000000000000e+00 0.000000000000e+00
5.870000000000e+02 -5.994743969594e+00 0.000000000000e+00 0.000000000000e+00
5.872500000000e+02 -5.727452029528e+00 0.000000000000e+00 0.000000000000e+00
5.875000000000e+02 -5.299073629306e+00 0.000000000000e+00 0.000000000000e+00
5.877500000000e+02 -4.776033774179e+00 0.000000000000e+00 0.000000000000e+00
5.880000000000e+02 -4.234321812229e+00 0.000000000000e+00 0.000000000000e+00
5.882500000000e+02 -3.749486699539e+00 0.000000000000e+00 0.000000000000e+00
5.885000000000e+02 -3.386951542696e+00 0.000000000000e+00 0.000000000000e+00
5.887500000000e+02 -3.193857049212e+00 0.000000000000e+00 0.000000000000e+00
5.890000000000e+02 -3.193425274219e+00 0.000000000000e+00 0.000000000000e+00
5.892500000000e+02 -3.382498176586e+00 0.000000000000e+00 0.000000000000e+00
5.895000000000e+02 -3.732493545200e+00 0.000000000000e+00 0.000000000000e+00
5.897500000000e+02 -4.193585959646e+00 0.000000000000e+00 0.000000000000e+00
5.900000000000e+02 -4.701516909894e+00 0.000000000000e+00 0.000000000000e+00
5.902500000000e+02 -5.186115847758e+00 0.000000000000e+00 0.000000000000e+00
5.905000000000e+02 -5.580412062280e+00 0.000000000000e+00 0.000000000000e+00
5.907500000000e+02 -5.829159816054e+00 0.000000000000e+00 0.000000000000e+00
5.910000000000e+02 -5.895691872058e+00 0.000000000000e+00 0.000000000000e+00
5.912500000000e+02 -5.766246215794e+00 0.000000000000e+00 0.000000000000e+00
5.915000000000e+02 -5.451247071745e+00 0.000000000000e+00 0.000000000000e+00
5.917500000000e+02 -4.983420507519e+00 0.000000000000e+00 0.000000000000e+00
5.920000000000e+02 -4.413035478547e+00 0.000000000000e+00 0.000000000000e+00
5.922500000000e+02 -3.800930292311e+00 0.000000000000e+00 0.000000000000e+00
5.925000000000e+02 -3.210264849555e+00 0.000000000000e+00 0.000000000000e+00
5.927500000000e+02 -2.698094903433e+00 0.000000000000e+00 0.000000000000e+00
5.930000000000e+02 -2.307876414650e+00 0.000000000000e+00 0.000000000000e+00
5.932500000000e+02 -2.063875076802e+00 0.000000000000e+00 0.000000000000e+00
5.935000000000e+02 -1.968196340603e+00 0.000000000000e+00 0.000000000000e+00
5.937500000000e+02 -2.000799440020e+00 0.000000000000e+00 0.000000000000e+00
5.940000000000e+02 -2.122461721632e+00 0.000000000000e+00 0.000000000000e+00
5.942500000000e+02 -2.280269613341e+00 0.000000000000e+00 0.000000000000e+00
5.945000000000e+02 -2.414881410748e+00 0.000000000000e+00 0.000000000000e+00
5.947500000000e+02 -2.468578389330e+00 0.000000000000e+00 0.000000000000e+00
5.950000000000e+02 -2.393024528745e+00 0.000000000000e+00 0.000000000000e+00
5.952500000000e+02 -2.155703583833e+00 0.000000000000e+00 0.000000000000e+00
5.955000000000e+02 -1.744188186102e+00 0.000000000000e+00 0.000000000000e+00
5.957500000000e+02 -1.167693503989e+00 0.000000000000e+00 0.000000000000e+00
5.960000000000e+02 -4.557371382251e-01 0.000000000000e+00 0.000000000000e+00
5.962500000000e+02 3.458827081326e-01 0.000000000000e+00 0.000000000000e+00
5.965000000000e+02 1.181219958384e+00 0.000000000000e+00 0.000000000000e+00
5.967500000000e+02 1.991574575539e+00 0.000000000000e+00 0.000000000000e+00
5.970000000000e+02 2.723136243969e+00 0.000000000000e+00 0.000000000000e+00
5.972500000000e+02 3.333843071820e+00 0.000000000000e+00 0.000000000000e+00
5.975000000000e+02 3.798537839045e+00 0.000000000000e+00 0.000000000000e+00
5.977500000000e+02 4.111745222651e+00 0.000000000000e+00 0.000000000000e+00
5.980000000000e+02 4.287724195713e+00 0.000000000000e+00 0.000000000000e+00
5.982500000000e+02 4.357824544290e+00 0.000000000000e+00 0.000000000000e+00
5.985000000000e+02 4.365543567434e+00 0.000000000000e+00 0.000000000000e+00
5.987500000000e+02 4.359988316257e+00 0.000000000000e+00 0.000000000000e+00
5.990000000000e+02 4.388658308314e+00 0.000000000000e+00 0.000000000000e+00
5.992500000000e+02 4.490545699444e+00 0.000000000000e+00 0.000000000000e+00
5.995000000000e+02 4.690494393849e+00 0.000000000000e+00 0.000000000000e+00
5.997500000000e+02 4.995575578244e+00 0.000000000000e+00 0.000000000000e+00
6.000000000000e+02 5.393951395176e+00 0.000000000000e+00 0.000000000000e+00
6.002500000000e+02 5.856351449138e+00 0.000000000000e+00 0.000000000000e+00
6.005000000000e+02 6.339927148217e+00 0.000000000000e+00 0.000000000000e+00
6.007500000000e+02 6.793926329252e+00 0.000000000000e+00 0.000000000000e+00
6.010000000000e+02 7.166389282738e+00 0.000000000000e+00 0.000000000000e+00
6.012500000000e+02 7.410939472057e+00 0.000000000000e+00 0.000000000000e+00
6.015000000000e+02 7.492744048018e+00 0.000000000000e+00 0.000000000000e+00
6.017500000000e+02 7.392848582453e+00 0.000000000000e+00 0.000000000000e+00
6.020000000000e+02 7.110327460997e+00 0.000000000000e+00 0.000000000000e+00
6.022500000000e+02 6.662001547770e+00 0.000000000000e+00 0.000000000000e+00
6.025000000000e+02 6.079813838845e+00 0.000000000000e+00 0.000000000000e+00
6.027500000000e+02 5.406274269921e+00 0.000000000000e+00 0.000000000000e+00
6.030000000000e+02 4.688642401614e+00 0.000000000000e+00 0.000000000000e+00
6.032500000000e+02 3.972676641551e+00 0.000000000000e+00 0.000000000000e+00
6.035000000000e+02 3.296820472918e+00 0.000000000000e+00 0.000000000000e+00
6.037500000000e+02 2.687616219705e+00 0.000000000000e+00 0.000000000000e+00
6.040000000000e+02 2.156948672855e+00 0.000000000000e+00 0.000000000000e+00
6.042500000000e+02 1.701452831038e+00 0.000000000000e+00 0.000000000000e+00
6.045000000000e+02 1.304111135443e+00 0.000000000000e+00 0.000000000000e+00
6.047500000000e+02 9.377599251440e-01 0.000000000000e+00 0.000000000000e+00
6.050000000000e+02 5.699651005266e-01 0.000000000000e+00 0.000000000000e+00
6.052500000000e+02 1.685485220295e-01 0.000000000000e+00 0.000000000000e+00
6.055000000000e+02 -2.930273182916e-01 0.000000000000e+00 0.000000000000e+00
6.057500000000e+02 -8.311703424668e-01 0.000000000000e+00 0.000000000000e+00
6.060000000000e+02 -1.449176725125e+00 0.000000000000e+00 0.000000000000e+00
6.062500000000e+02 -2.136141795541e+00 0.000000000000e+00 0.000000000000e+00
6.065000000000e+02 -2.867877149290e+00 0.000000000000e+00 0.000000000000e+00
6.067500000000e+02 -3.609665252980e+00 0.000000000000e+00 0.000000000000e+00
6.070000000000e+02 -4.320432064819e+00 0.000000000000e+00 0.000000000000e+00
6.072500000000e+02 -4.957732971237e+00 0.000000000000e+00 0.000000000000e+00
6.075000000000e+02 -5.482851926124e+00 0.000000000000e+00 0.000000000000e+00
6.077500000000e+02 -5.865318982143e+00 0.000000000000e+00 0.000000000000e+00
6.080000000000e+02 -6.086253756235e+00 0.000000000000e+00 0.000000000000e+00
6.082500000000e+02 -6.140124437464e+00 0.000000000000e+00 0.000000000000e+00
6.085000000000e+02 -6.034745559775e+00 0.000000000000e+00 0.000000000000e+00
6.087500000000e+02 -5.789588253204e+00 0.000000000000e+00 0.000000000000e+00
6.090000000000e+02 -5.432708019736e+00 0.000000000000e+00 0.000000000000e+00
6.092500000000e+02 -4.996775059282e+00 0.000000000000e+00 0.000000000000e+00
6.095000000000e+02 -4.514796950241e+00 0.000000000000e+00 0.000000000000e+00
6.097500000000e+02 -4.016140748225e+00 0.000000000000e+00 0.000000000000e+00
6.100000000000e+02 -3.523391937747e+00 0.000000000000e+00 0.000000000000e+00
6.102500000000e+02 -3.050444247780e+00 0.000000000000e+00 0.000000000000e+00
6.105000000000e+02 -2.602020394106e+00 0.000000000000e+00 0.000000000000e+00
6.107500000000e+02 -2.174609096336e+00 0.000000000000e+00 0.000000000000e+00
6.110000000000e+02 -1.758599954233e+00 0.000000000000e+00 0.000000000000e+00
6.112500000000e+02 -1.341233965779e+00 0.000000000000e+00 0.000000000000e+00
6.115000000000e+02 -9.098857972085e-01 0.000000000000e+00 0.000000000000e+00
6.117500000000e+02 -4.551667019201e-01 0.000000000000e+00 0.000000000000e+00
6.120000000000e+02 2.661474321840e-02 0.000000000000e+00 0.000000000000e+00
6.122500000000e+02 5.319831907729e-01 0.000000000000e+00 0.000000000000e+00
6.125000000000e+02 1.050007519893e+00 0.000000000000e+00 0.000000000000e+00
6.127500000000e+02 1.563200518558e+00 0.000000000000e+00 0.000000000000e+00
6.130000000000e+02 2.049440973989e+00 0.000000000000e+00 0.000000000000e+00
6.132500000000e+02 2.484609108062e+00 0.000000000000e+00 0.000000000000e+00
6.135000000000e+02 2.845534875144e+00 0.000000000000e+00 0.000000000000e+00
6.137500000000e+02 3.112829822623e+00 0.000000000000e+00 0.000000000000e+00
6.140000000000e+02 3.273208484742e+00 0.000000000000e+00 0.000000000000e+00
6.142500000000e+02 3.320996528743e+00 0.000000000000e+00 0.000000000000e+00
6.145000000000e+02 3.258653985938e+00 0.000000000000e+00 0.000000000000e+00
6.147500000000e+02 3.096291500755e+00 0.000000000000e+00 0.000000000000e+00
6.150000000000e+02 2.850302407984e+00 0.000000000000e+00 0.000000000000e+00
6.152500000000e+02 2.541352146700e+00 0.000000000000e+00 0.000000000000e+00
6.155000000000e+02 2.192042525109e+00 0.000000000000e+00 0.000000000000e+00
6.157500000000e+02 1.824592409289e+00 0.000000000000e+00 0.000000000000e+00
6.160000000000e+02 1.458847644214e+00 0.000000000000e+00 0.000000000000e+00
6.162500000000e+02 1.110858720856e+00 0.000000000000e+00 0.000000000000e+00
6.165000000000e+02 7.921588774336e-01 0.000000000000e+00 0.000000000000e+00
6.167500000000e+02 5.097562216481e-01 0.000000000000e+00 0.000000000000e+00
6.170000000000e+02 2.667405714187e-01 0.000000000000e+00 0.000000000000e+00
6.172500000000e+02 6.331664298769e-02 0.000000000000e+00 0.000000000000e+00
6.175000000000e+02 -1.019770098532e-01 0.000000000000e+00 0.000000000000e+00
6.177500000000e+02 -2.311127393275e-01 0.000000000000e+00 0.000000000000e+00
6.180000000000e+02 -3.256978531455e-01 0.000000000000e+00 0.000000000000e+00
6.182500000000e+02 -3.865247763651e-01 0.000000000000e+00 0.000000000000e+00
6.185000000000e+02 -4.136033862111e-01 0.000000000000e+00 0.000000000000e+00
6.187500000000e+02 -4.066351193726e-01 0.000000000000e+00 0.000000000000e+00
6.190000000000e+02 -3.658028913167e-01 0.000000000000e+00 0.000000000000e+00
6.192500000000e+02 -2.926905005411e-01 0.000000000000e+00 0.000000000000e+00
6.195000000000e+02 -1.911197061459e-01 0.000000000000e+00 0.000000000000e+00
6.197500000000e+02 -6.770617255759e-02 0.000000000000e+00 0.000000000000e+00
6.200000000000e+02 6.801595603581e-02 0.000000000000e+00 0.000000000000e+00
6.202500000000e+02 2.039757968560e-01 0.000000000000e+00 0.000000000000e+00
6.205000000000e+02 3.264398922628e-01 0.000000000000e+00 0.000000000000e+00
6.207500000000e+02 4.212777755647e-01 0.000000000000e+00 0.000000000000e+00
6.210000000000e+02 4.754472784483e-01 0.000000000000e+00 0.000000000000e+00
6.212500000000e+02 4.784856200600e-01 0.000000000000e+00 0.000000000000e+00
6.215000000000e+02 4.237853598034e-01 0.000000000000e+00 0.000000000000e+00
6.217500000000e+02 3.094637221857e-01 0.000000000000e+00 0.000000000000e+00
6.220000000000e+02 1.386945837311e-01 0.000000000000e+00 0.000000000000e+00
6.222500000000e+02 -8.054566325083e-02 0.000000000000e+00 0.000000000000e+00
6.225000000000e+02 -3.362777485914e-01 0.000000000000e+00 0.000000000000e+00
6.227500000000e+02 -6.137419736910e-01 0.000000000000e+00 0.000000000000e+00
6.230000000000e+02 -8.968595629939e-01 0.000000000000e+00 0.000000000000e+00
6.232500000000e+02 -1.169718603636e+00 0.000000000000e+00 0.000000000000e+00
6.235000000000e+02 -1.417875445791e+00 0.000000000000e+00 0.000000000000e+00
6.237500000000e+02 -1.629302019172e+00 0.000000000000e+00 0.000000000000e+00
6.240000000000e+02 -1.794876543586e+00 0.000000000000e+00 0.000000000000e+00
6.242500000000e+02 -1.908398014316e+00 0.000000000000e+00 0.000000000000e+00
6.245000000000e+02 -1.966189388463e+00 0.000000000000e+00 0.000000000000e+00
6.247500000000e+02 -1.966426040435e+00 0.000000000000e+00 0.000000000000e+00
6.250000000000e+02 -1.908372370619e+00 0.000000000000e+00 0.000000000000e+00
6.252500000000e+02 -1.791722232992e+00 0.000000000000e+00 0.000000000000e+00
6.255000000000e+02 -1.616215510942e+00 0.000000000000e+00 0.000000000000e+00
6.257500000000e+02 -1.381647247421e+00 0.000000000000e+00 0.000000000000e+00
6.260000000000e+02 -1.088306359801e+00 0.000000000000e+00 0.000000000000e+00
6.262500000000e+02 -7.377914381192e-01 0.000000000000e+00 0.000000000000e+00
6.265000000000e+02 -3.340667552387e-01 0.000000000000e+00 0.000000000000e+00
6.267500000000e+02 1.154427527234e-01 0.000000000000e+00 0.000000000000e+00
6.270000000000e+02 5.989512448195e-01 0.000000000000e+00 0.000000000000e+00
6.272500000000e+02 1.099833793282e+00 0.000000000000e+00 0.000000000000e+00
6.275000000000e+02 1.596751575715e+00 0.000000000000e+00 0.000000000000e+00
6.277500000000e+02 2.064481820723e+00 0.000000000000e+00 0.000000000000e+00
6.280000000000e+02 2.475451385688e+00 0.000000000000e+00 0.000000000000e+00
6.282500000000e+02 2.801863121282e+00 0.000000000000e+00 0.000000000000e+00
6.285000000000e+02 3.018204189448e+00 0.000000000000e+00 0.000000000000e+00
6.287500000000e+02 3.103851176580e+00 0.000000000000e+00 0.000000000000e+00
6.290000000000e+02 3.045450548919e+00 0.000000000000e+00 0.000000000000e+00
6.292500000000e+02 2.838761543679e+00 0.000000000000e+00 0.000000000000e+00
6.295000000000e+02 2.489702083754e+00 0.000000000000e+00 0.000000000000e+00
6.297500000000e+02 2.014430038598e+00 0.000000000000e+00 0.000000000000e+00
6.300000000000e+02 1.438409561911e+00 0.000000000000e+00 0.000000000000e+00
6.302500000000e+02 7.945387657992e-01 0.000000000000e+00 0.000000000000e+00
6.305000000000e+02 1.205326106205e-01 0.000000000000e+00 0.000000000000e+00
6.307500000000e+02 -5.441531637132e-01 0.000000000000e+00 0.000000000000e+00
6.310000000000e+02 -1.161517904971e+00 0.000000000000e+00 0.000000000000e+00
6.312500000000e+02 -1.697984985756e+00 0.000000000000e+00 0.000000000000e+00
6.315000000000e+02 -2.126835584735e+00 0.000000000000e+00 0.000000000000e+00
6.317500000000e+02 -2.429877127981e+00 0.000000000000e+00 0.000000000000e+00
6.320000000000e+02 -2.598221493147e+00 0.000000000000e+00 0.000000000000e+00
6.322500000000e+02 -2.632164526068e+00 0.000000000000e+00 0.000000000000e+00
6.325000000000e+02 -2.540268703038e+00 0.000000000000e+00 0.000000000000e+00
6.327500000000e+02 -2.337839053859e+00 0.000000000000e+00 0.000000000000e+00
6.330000000000e+02 -2.045036846739e+00 0.000000000000e+00 0.000000000000e+00
6.332500000000e+02 -1.684889877997e+00 0.000000000000e+00 0.000000000000e+00
6.335000000000e+02 -1.281432960745e+00 0.000000000000e+00 0.000000000000e+00
6.337500000000e+02 -8.581541959273e-01 0.000000000000e+00 0.000000000000e+00
6.340000000000e+02 -4.368437728320e-01 0.000000000000e+00 0.000000000000e+00
6.342500000000e+02 -3.685732963897e-02 0.000000000000e+00 0.000000000000e+00
6.345000000000e+02 3.252693217481e-01 0.000000000000e+00 0.000000000000e+00
6.347500000000e+02 6.359698827197e-01 0.000000000000e+00 0.000000000000e+00
6.350000000000e+02 8.846986922276e-01 0.000000000000e+00 0.000000000000e+00
6.352500000000e+02 1.064007509489e+00 0.000000000000e+00 0.000000000000e+00
6.355000000000e+02 1.169729030299e+00 0.000000000000e+00 0.000000000000e+00
6.357500000000e+02 1.201284230718e+00 0.000000000000e+00 0.000000000000e+00
6.360000000000e+02 1.162059460462e+00 0.000000000000e+00 0.000000000000e+00
6.362500000000e+02 1.059736224402e+00 0.000000000000e+00 0.000000000000e+00
6.365000000000e+02 9.064161419350e-01 0.000000000000e+00 0.000000000000e+00
6.367500000000e+02 7.183763247605e-01 0.000000000000e+00 0.000000000000e+00
6.370000000000e+02 5.153212531415e-01 0.000000000000e+00 0.000000000000e+00
6.372500000000e+02 3.190641175922e-01 0.000000000000e+00 0.000000000000e+00
6.375000000000e+02 1.516645587653e-01 0.000000000000e+00 0.000000000000e+00
6.377500000000e+02 3.315608926498e-02 0.000000000000e+00 0.000000000000e+00
6.380000000000e+02 -2.090296287675e-02 0.000000000000e+00 0.000000000000e+00
6.382500000000e+02 -1.745115804765e-03 0.000000000000e+00 0.000000000000e+00
6.385000000000e+02 9.076928348056e-02 0.000000000000e+00 0.000000000000e+00
6.387500000000e+02 2.471232466924e-01 0.000000000000e+00 0.000000000000e+00
6.390000000000e+02 4.481820569641e-01 0.000000000000e+00 0.000000000000e+00
6.392500000000e+02 6.664410511319e-01 0.000000000000e+00 0.000000000000e+00
6.395000000000e+02 8.684704247579e-01 0.000000000000e+00 0.000000000000e+00
6.397500000000e+02 1.018378022757e+00 0.000000000000e+00 0.000000000000e+00
6.400000000000e+02 1.081953702526e+00 0.000000000000e+00 0.000000000000e+00
6.402500000000e+02 1.031035374684e+00 0.000000000000e+00 0.000000000000e+00
6.405000000000e+02 8.475676536654e-01 0.000000000000e+00 0.000000000000e+00
6.407500000000e+02 5.268226237350e-01 0.000000000000e+00 0.000000000000e+00
6.410000000000e+02 7.932264883860e-02 0.000000000000e+00 0.000000000000e+00
6.412500000000e+02 -4.688588013619e-01 0.000000000000e+00 0.000000000000e+00
6.415000000000e+02 -1.077556674328e+00 0.000000000000e+00 0.000000000000e+00
6.417500000000e+02 -1.695660993577e+00 0.000000000000e+00 0.000000000000e+00
6.420000000000e+02 -2.265668047455e+00 0.000000000000e+00 0.000000000000e+00
6.422500000000e+02 -2.729174734210e+00 0.000000000000e+00 0.000000000000e+00
6.425000000000e+02 -3.032731142235e+00 0.000000000000e+00 0.000000000000e+00
6.427500000000e+02 -3.133415184059e+00 0.000000000000e+00 0.000000000000e+00
6.430000000000e+02 -3.003521085174e+00 0.000000000000e+00 0.000000000000e+00
6.432500000000e+02 -2.633856525940e+00 0.000000000000e+00 0.000000000000e+00
6.435000000000e+02 -2.035306462934e+00 0.000000000000e+00 0.000000000000e+00
6.437500000000e+02 -1.238522028356e+00 0.000000000000e+00 0.000000000000e+00
6.440000000000e+02 -2.918025689384e-01 0.000000000000e+00 0.000000000000e+00
6.442500000000e+02 7.425705074123e-01 0.000000000000e+00 0.000000000000e+00
6.445000000000e+02 1.793142365480e+00 0.000000000000e+00 0.000000000000e+00
6.447500000000e+02 2.784743633951e+00 0.000000000000e+00 0.000000000000e+00
6.450000000000e+02 3.644088324477e+00 0.000000000000e+00 0.000000000000e+00
6.452500000000e+02 4.305044214908e+00 0.000000000000e+00 0.000000000000e+00
6.455000000000e+02 4.713203819394e+00 0.000000000000e+00 0.000000000000e+00
6.457500000000e+02 4.829507936775e+00 0.000000000000e+00 0.000000000000e+00
6.460000000000e+02 4.632802645871e+00 0.000000000000e+00 0.000000000000e+00
6.462500000000e+02 4.121321417992e+00 0.000000000000e+00 0.000000000000e+00
6.465000000000e+02 3.313158993051e+00 0.000000000000e+00 0.000000000000e+00
6.467500000000e+02 2.245833712989e+00 0.000000000000e+00 0.000000000000e+00
6.470000000000e+02 9.750214382988e-01 0.000000000000e+00 0.000000000000e+00
6.472500000000e+02 -4.275014228248e-01 0.000000000000e+00 0.000000000000e+00
6.475000000000e+02 -1.876726117356e+00 0.000000000000e+00 0.000000000000e+00
6.477500000000e+02 -3.278157352493e+00 0.000000000000e+00 0.000000000000e+00
6.480000000000e+02 -4.532513620634e+00 0.000000000000e+00 0.000000000000e+00
6.482500000000e+02 -5.541416037477e+00 0.000000000000e+00 0.000000000000e+00
6.485000000000e+02 -6.213995422905e+00 0.000000000000e+00 0.000000000000e+00
6.487500000000e+02 -6.474186992334e+00 0.000000000000e+00 0.000000000000e+00
6.490000000000e+02 -6.268284724279e+00 0.000000000000e+00 0.000000000000e+00
6.492500000000e+02 -5.572124604644e+00 0.000000000000e+00 0.000000000000e+00
6.495000000000e+02 -4.397096973605e+00 0.000000000000e+00 0.000000000000e+00
6.497500000000e+02 -2.794094548989e+00 0.000000000000e+00 0.000000000000e+00
6.500000000000e+02 -8.545205808945e-01 0.000000000000e+00 0.000000000000e+00
6.502500000000e+02 1.292365197146e+00 0.000000000000e+00 0.000000000000e+00
6.505000000000e+02 3.486191207123e+00 0.000000000000e+00 0.000000000000e+00
6.507500000000e+02 5.546319586668e+00 0.000000000000e+00 0.000000000000e+00
6.510000000000e+02 7.286299995004e+00 0.000000000000e+00 0.000000000000e+00
6.512500000000e+02 8.530909643623e+00 0.000000000000e+00 0.000000000000e+00
6.515000000000e+02 9.134273408644e+00 0.000000000000e+00 0.000000000000e+00
6.517500000000e+02 8.997194241652e+00 0.000000000000e+00 0.000000000000e+00
6.520000000000e+02 8.081649042860e+00 0.000000000000e+00 0.000000000000e+00
6.522500000000e+02 6.420468716074e+00 0.000000000000e+00 0.000000000000e+00
6.525000000000e+02 4.120545853371e+00 0.000000000000e+00 0.000000000000e+00
6.527500000000e+02 1.358488234518e+00 0.000000000000e+00 0.000000000000e+00
6.530000000000e+02 -1.631585789592e+00 0.000000000000e+00 0.000000000000e+00
6.532500000000e+02 -4.577512497369e+00 0.000000000000e+00 0.000000000000e+00
6.535000000000e+02 -7.194290355028e+00 0.000000000000e+00 0.000000000000e+00
6.537500000000e+02 -9.212688790544e+00 0.000000000000e+00 0.000000000000e+00
6.540000000000e+02 -1.040830666210e+01 0.000000000000e+00 0.000000000000e+00
6.542500000000e+02 -1.062782778781e+01 0.000000000000e+00 0.000000000000e+00
6.545000000000e+02 -9.809293241083e+00 0.000000000000e+00 0.000000000000e+00
6.547500000000e+02 -7.993676429075e+00 0.000000000000e+00 0.000000000000e+00
6.550000000000e+02 -5.325878185985e+00 0.000000000000e+00 0.000000000000e+00
6.552500000000e+02 -2.044376933483e+00 0.000000000000e+00 0.000000000000e+00
6.555000000000e+02 1.539947075797e+00 0.000000000000e+00 0.000000000000e+00
6.557500000000e+02 5.073993799190e+00 0.000000000000e+00 0.000000000000e+00
6.560000000000e+02 8.198655538094e+00 0.000000000000e+00 0.000000000000e+00
6.562500000000e+02 1.058722210828e+01 0.000000000000e+00 0.000000000000e+00
6.565000000000e+02 1.198169919001e+01 0.000000000000e+00 0.000000000000e+00
6.567500000000e+02 1.222281102934e+01 0.000000000000e+00 0.000000000000e+00
6.570000000000e+02 1.127002060932e+01 0.000000000000e+00 0.000000000000e+00
6.572500000000e+02 9.208926788835e+00 0.000000000000e+00 0.000000000000e+00
6.575000000000e+02 6.244781843775e+00 0.000000000000e+00 0.000000000000e+00
6.577500000000e+02 2.682458286946e+00 0.000000000000e+00 0.000000000000e+00
6.580000000000e+02 -1.105206397884e+00 0.000000000000e+00 0.000000000000e+00
6.582500000000e+02 -4.717339968420e+00 0.000000000000e+00 0.000000000000e+00
6.585000000000e+02 -7.768835533798e+00 0.000000000000e+00 0.000000000000e+00
6.587500000000e+02 -9.933058993709e+00 0.000000000000e+00 0.000000000000e+00
6.590000000000e+02 -1.097852545740e+01 0.000000000000e+00 0.000000000000e+00
6.592500000000e+02 -1.079522325355e+01 0.000000000000e+00 0.000000000000e+00
6.595000000000e+02 -9.407411351080e+00 0.000000000000e+00 0.000000000000e+00
6.597500000000e+02 -6.971263703099e+00 0.000000000000e+00 0.000000000000e+00
6.600000000000e+02 -3.757500156752e+00 0.000000000000e+00 0.000000000000e+00
6.602500000000e+02 -1.209158164775e-01 0.000000000000e+00 0.000000000000e+00
6.605000000000e+02 3.539717224668e+00 0.000000000000e+00 0.000000000000e+00
6.607500000000e+02 6.826743189301e+00 0.000000000000e+00 0.000000000000e+00
6.610000000000e+02 9.388468313669e+00 0.000000000000e+00 0.000000000000e+00
6.612500000000e+02 1.095853351214e+01 0.000000000000e+00 0.000000000000e+00
6.615000000000e+02 1.138523449447e+01 0.000000000000e+00 0.000000000000e+00
6.617500000000e+02 1.064740792063e+01 0.000000000000e+00 0.000000000000e+00
6.620000000000e+02 8.855107166376e+00 0.000000000000e+00 0.000000000000e+00
6.622500000000e+02 6.235107060260e+00 0.000000000000e+00 0.000000000000e+00
6.625000000000e+02 3.103081182565e+00 0.000000000000e+00 0.000000000000e+00
6.627500000000e+02 -1.741327077411e-01 0.000000000000e+00 0.000000000000e+00
6.630000000000e+02 -3.221615131878e+00 0.000000000000e+00 0.000000000000e+00
6.632500000000e+02 -5.699644327457e+00 0.000000000000e+00 0.000000000000e+00
6.635000000000e+02 -7.342063797782e+00 0.000000000000e+00 0.000000000000e+00
6.637500000000e+02 -7.985289037701e+00 0.000000000000e+00 0.000000000000e+00
6.640000000000e+02 -7.584694633364e+00 0.000000000000e+00 0.000000000000e+00
6.642500000000e+02 -6.216690686013e+00 0.000000000000e+00 0.000000000000e+00
6.645000000000e+02 -4.066545220243e+00 0.000000000000e+00 0.000000000000e+00
6.647500000000e+02 -1.403719534816e+00 0.000000000000e+00 0.000000000000e+00
6.650000000000e+02 1.452053161981e+00 0.000000000000e+00 0.000000000000e+00
6.652500000000e+02 4.169674435594e+00 0.000000000000e+00 0.000000000000e+00
6.655000000000e+02 6.445802325994e+00 0.000000000000e+00 0.000000000000e+00
6.657500000000e+02 8.039511139256e+00 0.000000000000e+00 0.000000000000e+00
6.660000000000e+02 8.798473489503e+00 0.000000000000e+00 0.000000000000e+00
6.662500000000e+02 8.673782871983e+00 0.000000000000e+00 0.000000000000e+00
6.665000000000e+02 7.721990818503e+00 0.000000000000e+00 0.000000000000e+00
6.667500000000e+02 6.094522333261e+00 0.000000000000e+00 0.000000000000e+00
6.670000000000e+02 4.016157155780e+00 0.000000000000e+00 0.000000000000e+00
6.672500000000e+02 1.755536283848e+00 0.000000000000e+00 0.000000000000e+00
6.675000000000e+02 -4.084764849138e-01 0.000000000000e+00 0.000000000000e+00
6.677500000000e+02 -2.220374698689e+00 0.000000000000e+00 0.000000000000e+00
6.680000000000e+02 -3.477481500299e+00 0.000000000000e+00 0.000000000000e+00
6.682500000000e+02 -4.051909150670e+00 0.000000000000e+00 0.000000000000e+00
6.685000000000e+02 -3.902640577026e+00 0.000000000000e+00 0.000000000000e+00
6.687500000000e+02 -3.076659894094e+00 0.000000000000e+00 0.000000000000e+00
6.690000000000e+02 -1.699434893669e+00 0.000000000000e+00 0.000000000000e+00
6.692500000000e+02 4.365881763120e-02 0.000000000000e+00 0.000000000000e+00
6.695000000000e+02 1.932340767759e+00 0.000000000000e+00 0.000000000000e+00
6.697500000000e+02 3.739547256507e+00 0.000000000000e+00 0.000000000000e+00
6.700000000000e+02 5.259119960056e+00 0.000000000000e+00 0.000000000000e+00
6.702500000000e+02 6.329712891385e+00 0.000000000000e+00 0.000000000000e+00
6.705000000000e+02 6.852175197723e+00 0.000000000000e+00 0.000000000000e+00
6.707500000000e+02 6.798584574163e+00 0.000000000000e+00 0.000000000000e+00
6.710000000000e+02 6.212207976772e+00 0.000000000000e+00 0.000000000000e+00
6.712500000000e+02 5.198808731975e+00 0.000000000000e+00 0.000000000000e+00
6.715000000000e+02 3.910759237664e+00 0.000000000000e+00 0.000000000000e+00
6.717500000000e+02 2.526232457607e+00 0.000000000000e+00 0.000000000000e+00
6.720000000000e+02 1.226243165366e+00 0.000000000000e+00 0.000000000000e+00
6.722500000000e+02 1.724445360797e-01 0.000000000000e+00 0.000000000000e+00
6.725000000000e+02 -5.116425480136e-01 0.000000000000e+00 0.000000000000e+00
6.727500000000e+02 -7.538361528996e-01 0.000000000000e+00 0.000000000000e+00
6.730000000000e+02 -5.395862860046e-01 0.000000000000e+00 0.000000000000e+00
6.732500000000e+02 8.908527488302e-02 0.000000000000e+00 0.000000000000e+00
6.735000000000e+02 1.041517129073e+00 0.000000000000e+00 0.000000000000e+00
6.737500000000e+02 2.191913317665e+00 0.000000000000e+00 0.000000000000e+00
6.740000000000e+02 3.396502388661e+00 0.000000000000e+00 0.000000000000e+00
6.742500000000e+02 4.512075932963e+00 0.000000000000e+00 0.000000000000e+00
6.745000000000e+02 5.413571323872e+00 0.000000000000e+00 0.000000000000e+00
6.747500000000e+02 6.008590639933e+00 0.000000000000e+00 0.000000000000e+00
6.750000000000e+02 6.247221345058e+00 0.000000000000e+00 0.000000000000e+00
6.752500000000e+02 6.126174711163e+00 0.000000000000e+00 0.000000000000e+00
6.755000000000e+02 5.686997649512e+00 0.000000000000e+00 0.000000000000e+00
6.757500000000e+02 5.008848522712e+00 0.000000000000e+00 0.000000000000e+00
6.760000000000e+02 4.196968779155e+00 0.000000000000e+00 0.000000000000e+00
6.762500000000e+02 3.368456638684e+00 0.000000000000e+00 0.000000000000e+00
6.765000000000e+02 2.637206931188e+00 0.000000000000e+00 0.000000000000e+00
6.767500000000e+02 2.099901294418e+00 0.000000000000e+00 0.000000000000e+00
6.770000000000e+02 1.824723536134e+00 0.000000000000e+00 0.000000000000e+00
6.772500000000e+02 1.844071426516e+00 0.000000000000e+00 0.000000000000e+00
6.775000000000e+02 2.151995497123e+00 0.000000000000e+00 0.000000000000e+00
6.777500000000e+02 2.706488438737e+00 0.000000000000e+00 0.000000000000e+00
6.780000000000e+02 3.436151137633e+00 0.000000000000e+00 0.000000000000e+00
6.782500000000e+02 4.250244720348e+00 0.000000000000e+00 0.000000000000e+00
6.785000000000e+02 5.050761140592e+00 0.000000000000e+00 0.000000000000e+00
6.787500000000e+02 5.744947867543e+00 0.000000000000e+00 0.000000000000e+00
6.790000000000e+02 6.256722272735e+00 0.000000000000e+00 0.000000000000e+00
6.792500000000e+02 6.535601477914e+00 0.000000000000e+00 0.000000000000e+00
6.795000000000e+02 6.562124459049e+00 0.000000000000e+00 0.000000000000e+00
6.797500000000e+02 6.349207651678e+00 0.000000000000e+00 0.000000000000e+00
6.800000000000e+02 5.939393671263e+00 0.000000000000e+00 0.000000000000e+00
6.802500000000e+02 5.398460848482e+00 0.000000000000e+00 0.000000000000e+00
6.805000000000e+02 4.806297864309e+00 0.000000000000e+00 0.000000000000e+00
6.807500000000e+02 4.246261759208e+00 0.000000000000e+00 0.000000000000e+00
6.810000000000e+02 3.794393820812e+00 0.000000000000e+00 0.000000000000e+00
6.812500000000e+02 3.509850924295e+00 0.000000000000e+00 0.000000000000e+00
6.815000000000e+02 3.427725627047e+00 0.000000000000e+00 0.000000000000e+00
6.817500000000e+02 3.555102683113e+00 0.000000000000e+00 0.000000000000e+00
6.820000000000e+02 3.870775362692e+00 0.000000000000e+00 0.000000000000e+00
6.822500000000e+02 4.328576129028e+00 0.000000000000e+00 0.000000000000e+00
6.825000000000e+02 4.863821625036e+00 0.000000000000e+00 0.000000000000e+00
6.827500000000e+02 5.401987839845e+00 0.000000000000e+00 0.000000000000e+00
6.830000000000e+02 5.868464687148e+00 0.000000000000e+00 0.000000000000e+00
6.832500000000e+02 6.198121900872e+00 0.000000000000e+00 0.000000000000e+00
6.835000000000e+02 6.343463101110e+00 0.000000000000e+00 0.000000000000e+00
6.837500000000e+02 6.280344638595e+00 0.000000000000e+00 0.000000000000e+00
6.840000000000e+02 6.010563502284e+00 0.000000000000e+00 0.000000000000e+00
6.842500000000e+02 5.561031291341e+00 0.000000000000e+00 0.000000000000e+00
6.845000000000e+02 4.979695577024e+00 0.000000000000e+00 0.000000000000e+00
6.847500000000e+02 4.328788716647e+00 0.000000000000e+00 0.000000000000e+00
6.850000000000e+02 3.676323666530e+00 0.000000000000e+00 0.000000000000e+00
6.852500000000e+02 3.086973314072e+00 0.000000000000e+00 0.000000000000e+00
6.855000000000e+02 2.613537025716e+00 0.000000000000e+00 0.000000000000e+00
6.857500000000e+02 2.290107712302e+00 0.000000000000e+00 0.000000000000e+00
6.860000000000e+02 2.127817503054e+00 0.000000000000e+00 0.000000000000e+00
6.862500000000e+02 2.113691734371e+00 0.000000000000e+00 0.000000000000e+00
6.865000000000e+02 2.212725793003e+00 0.000000000000e+00 0.000000000000e+00
6.867500000000e+02 2.372872461492e+00 0.000000000000e+00 0.000000000000e+00
6.870000000000e+02 2.532245253785e+00 0.000000000000e+00 0.000000000000e+00
6.872500000000e+02 2.627556178303e+00 0.000000000000e+00 0.000000000000e+00
6.875000000000e+02 2.602652023375e+00 0.000000000000e+00 0.000000000000e+00
6.877500000000e+02 2.416011428973e+00 0.000000000000e+00 0.000000000000e+00
6.880000000000e+02 2.046215050014e+00 0.000000000000e+00 0.000000000000e+00
6.882500000000e+02 1.494682044507e+00 0.000000000000e+00 0.000000000000e+00
6.885000000000e+02 7.853394430213e-01 0.000000000000e+00 0.000000000000e+00
6.887500000000e+02 -3.869410785343e-02 0.000000000000e+00 0.000000000000e+00
6.890000000000e+02 -9.209283704922e-01 0.000000000000e+00 0.000000000000e+00
6.892500000000e+02 -1.799011615912e+00 0.000000000000e+00 0.000000000000e+00
6.895000000000e+02 -2.612898200420e+00 0.000000000000e+00 0.000000000000e+00
6.897500000000e+02 -3.312563880962e+00 0.000000000000e+00 0.000000000000e+00
6.900000000000e+02 -3.864233131396e+00 0.000000000000e+00 0.000000000000e+00
6.902500000000e+02 -4.254296581923e+00 0.000000000000e+00 0.000000000000e+00
6.905000000000e+02 -4.490420118093e+00 0.000000000000e+00 0.000000000000e+00
6.907500000000e+02 -4.599735066604e+00 0.000000000000e+00 0.000000000000e+00
6.910000000000e+02 -4.624397685794e+00 0.000000000000e+00 0.000000000000e+00
6.912500000000e+02 -4.615161216985e+00 0.000000000000e+00 0.000000000000e+00
6.915000000000e+02 -4.623866848258e+00 0.000000000000e+00 0.000000000000e+00
6.917500000000e+02 -4.695895970855e+00 0.000000000000e+00 0.000000000000e+00
6.920000000000e+02 -4.863617765750e+00 0.000000000000e+00 0.000000000000e+00
6.922500000000e+02 -5.141716208925e+00 0.000000000000e+00 0.000000000000e+00
6.925000000000e+02 -5.525011305438e+00 0.000000000000e+00 0.000000000000e+00
6.927500000000e+02 -5.989039276006e+00 0.000000000000e+00 0.000000000000e+00
6.930000000000e+02 -6.493274787266e+00 0.000000000000e+00 0.000000000000e+00
6.932500000000e+02 -6.986518186093e+00 0.000000000000e+00 0.000000000000e+00
6.935000000000e+02 -7.413681487095e+00 0.000000000000e+00 0.000000000000e+00
6.937500000000e+02 -7.723027521422e+00 0.000000000000e+00 0.000000000000e+00
6.940000000000e+02 -7.872870368549e+00 0.000000000000e+00 0.000000000000e+00
6.942500000000e+02 -7.836836343209e+00 0.000000000000e+00 0.000000000000e+00
6.945000000000e+02 -7.606998612350e+00 0.000000000000e+00 0.000000000000e+00
6.947500000000e+02 -7.194503345465e+00 0.000000000000e+00 0.000000000000e+00
6.950000000000e+02 -6.627657346444e+00 0.000000000000e+00 0.000000000000e+00
6.952500000000e+02 -5.947796689908e+00 0.000000000000e+00 0.000000000000e+00
6.955000000000e+02 -5.203554471549e+00 0.000000000000e+00 0.000000000000e+00
6.957500000000e+02 -4.444352806808e+00 0.000000000000e+00 0.000000000000e+00
6.960000000000e+02 -3.714032605499e+00 0.000000000000e+00 0.000000000000e+00
6.962500000000e+02 -3.045494413831e+00 0.000000000000e+00 0.000000000000e+00
6.965000000000e+02 -2.457062930888e+00 0.000000000000e+00 0.000000000000e+00
6.967500000000e+02 -1.951031557475e+00 0.000000000000e+00 0.000000000000e+00
6.970000000000e+02 -1.514529300158e+00 0.000000000000e+00 0.000000000000e+00
6.972500000000e+02 -1.122525644846e+00 0.000000000000e+00 0.000000000000e+00
6.975000000000e+02 -7.424955836019e-01 0.000000000000e+00 0.000000000000e+00
6.977500000000e+02 -3.400471228931e-01 0.000000000000e+00 0.000000000000e+00
6.980000000000e+02 1.153036004842e-01 0.000000000000e+00 0.000000000000e+00
6.982500000000e+02 6.450250246244e-01 0.000000000000e+00 0.000000000000e+00
6.985000000000e+02 1.257832765226e+00 0.000000000000e+00 0.000000000000e+00
6.987500000000e+02 1.947815643228e+00 0.000000000000e+00 0.000000000000e+00
6.990000000000e+02 2.694646589734e+00 0.000000000000e+00 0.000000000000e+00
6.992500000000e+02 3.465804120612e+00 0.000000000000e+00 0.000000000000e+00
6.995000000000e+02 4.220452798148e+00 0.000000000000e+00 0.000000000000e+00
6.997500000000e+02 4.914410766947e+00 0.000000000000e+00 0.000000000000e+00
7.000000000000e+02 5.505498448953e+00 0.000000000000e+00 0.000000000000e+00
7.002500000000e+02 5.958531172670e+00 0.000000000000e+00 0.000000000000e+00
7.005000000000e+02 6.249291256191e+00 0.000000000000e+00 0.000000000000e+00
7.007500000000e+02 6.366978432576e+00 0.000000000000e+00 0.000000000000e+00
7.010000000000e+02 6.314865601072e+00 0.000000000000e+00 0.000000000000e+00
7.012500000000e+02 6.109145390880e+00 0.000000000000e+00 0.000000000000e+00
7.015000000000e+02 5.776204346722e+00 0.000000000000e+00 0.000000000000e+00
7.017500000000e+02 5.348770304503e+00 0.000000000000e+00 0.000000000000e+00
7.020000000000e+02 4.861516550132e+00 0.000000000000e+00 0.000000000000e+00
7.022500000000e+02 4.346756510925e+00 0.000000000000e+00 0.000000000000e+00
7.025000000000e+02 3.830821039745e+00 0.000000000000e+00 0.000000000000e+00
7.027500000000e+02 3.331586153285e+00 0.000000000000e+00 0.000000000000e+00
7.030000000000e+02 2.857433251180e+00 0.000000000000e+00 0.000000000000e+00
7.032500000000e+02 2.407705388278e+00 0.000000000000e+00 0.000000000000e+00
7.035000000000e+02 1.974504785568e+00 0.000000000000e+00 0.000000000000e+00
7.037500000000e+02 1.545489937983e+00 0.000000000000e+00 0.000000000000e+00
7.040000000000e+02 1.107201171218e+00 0.000000000000e+00 0.000000000000e+00
7.042500000000e+02 6.483877935040e-01 0.000000000000e+00 0.000000000000e+00
7.045000000000e+02 1.628332010158e-01 0.000000000000e+00 0.000000000000e+00
7.047500000000e+02 -3.487301554919e-01 0.000000000000e+00 0.000000000000e+00
7.050000000000e+02 -8.778730463966e-01 0.000000000000e+00 0.000000000000e+00
7.052500000000e+02 -1.408964005748e+00 0.000000000000e+00 0.000000000000e+00
7.055000000000e+02 -1.920795938406e+00 0.000000000000e+00 0.000000000000e+00
7.057500000000e+02 -2.389073493375e+00 0.000000000000e+00 0.000000000000e+00
7.060000000000e+02 -2.789375545021e+00 0.000000000000e+00 0.000000000000e+00
7.062500000000e+02 -3.100154262653e+00 0.000000000000e+00 0.000000000000e+00
7.065000000000e+02 -3.305345918796e+00 0.000000000000e+00 0.000000000000e+00
7.067500000000e+02 -3.396243723986e+00 0.000000000000e+00 0.000000000000e+00
7.070000000000e+02 -3.372405584373e+00 0.000000000000e+00 0.000000000000e+00
7.072500000000e+02 -3.241519287537e+00 0.000000000000e+00 0.000000000000e+00
7.075000000000e+02 -3.018300633911e+00 0.000000000000e+00 0.000000000000e+00
7.077500000000e+02 -2.722633412652e+00 0.000000000000e+00 0.000000000000e+00
7.080000000000e+02 -2.377254871294e+00 0.000000000000e+00 0.000000000000e+00
7.082500000000e+02 -2.005334203337e+00 0.000000000000e+00 0.000000000000e+00
7.085000000000e+02 -1.628280675989e+00 0.000000000000e+00 0.000000000000e+00
7.087500000000e+02 -1.264057031222e+00 0.000000000000e+00 0.000000000000e+00
7.090000000000e+02 -9.261749128613e-01 0.000000000000e+00 0.000000000000e+00
7.092500000000e+02 -6.234297963951e-01 0.000000000000e+00 0.000000000000e+00
7.095000000000e+02 -3.603130752882e-01 0.000000000000e+00 0.000000000000e+00
7.097500000000e+02 -1.379375834172e-01 0.000000000000e+00 0.000000000000e+00
7.100000000000e+02 4.475490781455e-02 0.000000000000e+00 0.000000000000e+00
7.102500000000e+02 1.897606666248e-01 0.000000000000e+00 0.000000000000e+00
7.105000000000e+02 2.989922968779e-01 0.000000000000e+00 0.000000000000e+00
7.107500000000e+02 3.736464666579e-01 0.000000000000e+00 0.000000000000e+00
7.110000000000e+02 4.140529520470e-01 0.000000000000e+00 0.000000000000e+00
7.112500000000e+02 4.199988437443e-01 0.000000000000e+00 0.000000000000e+00
7.115000000000e+02 3.914290091410e-01 0.000000000000e+00 0.000000000000e+00
7.117500000000e+02 3.293520713543e-01 0.000000000000e+00 0.000000000000e+00
7.120000000000e+02 2.367419455904e-01 0.000000000000e+00 0.000000000000e+00
7.122500000000e+02 1.192242793444e-01 0.000000000000e+00 0.000000000000e+00
7.125000000000e+02 -1.462570457591e-02 0.000000000000e+00 0.000000000000e+00
7.127500000000e+02 -1.534794789779e-01 0.000000000000e+00 0.000000000000e+00
7.130000000000e+02 -2.839643536389e-01 0.000000000000e+00 0.000000000000e+00
7.132500000000e+02 -3.918137125669e-01 0.000000000000e+00 0.000000000000e+00
7.135000000000e+02 -4.633076899734e-01 0.000000000000e+00 0.000000000000e+00
7.137500000000e+02 -4.867996650274e-01 0.000000000000e+00 0.000000000000e+00
7.140000000000e+02 -4.541038680972e-01 0.000000000000e+00 0.000000000000e+00
7.142500000000e+02 -3.615363896402e-01 0.000000000000e+00 0.000000000000e+00
7.145000000000e+02 -2.104529670970e-01 0.000000000000e+00 0.000000000000e+00
7.147500000000e+02 -7.203446458068e-03 0.000000000000e+00 0.000000000000e+00
7.150000000000e+02 2.374880370214e-01 0.000000000000e+00 0.000000000000e+00
7.152500000000e+02 5.096211539480e-01 0.000000000000e+00 0.000000000000e+00
7.155000000000e+02 7.933293184635e-01 0.000000000000e+00 0.000000000000e+00
7.157500000000e+02 1.072392637376e+00 0.000000000000e+00 0.000000000000e+00
7.160000000000e+02 1.331637429224e+00 0.000000000000e+00 0.000000000000e+00
7.162500000000e+02 1.558033960833e+00 0.000000000000e+00 0.000000000000e+00
7.165000000000e+02 1.741362770990e+00 0.000000000000e+00 0.000000000000e+00
7.167500000000e+02 1.874399114919e+00 0.000000000000e+00 0.000000000000e+00
7.170000000000e+02 1.952651055379e+00 0.000000000000e+00 0.000000000000e+00
7.172500000000e+02 1.973764777544e+00 0.000000000000e+00 0.000000000000e+00
7.175000000000e+02 1.936767355992e+00 0.000000000000e+00 0.000000000000e+00
7.177500000000e+02 1.841342559101e+00 0.000000000000e+00 0.000000000000e+00
7.180000000000e+02 1.687324687915e+00 0.000000000000e+00 0.000000000000e+00
7.182500000000e+02 1.474550327944e+00 0.000000000000e+00 0.000000000000e+00
7.185000000000e+02 1.203135552030e+00 0.000000000000e+00 0.000000000000e+00
7.187500000000e+02 8.741586095097e-01 0.000000000000e+00 0.000000000000e+00
7.190000000000e+02 4.906403442471e-01 0.000000000000e+00 0.000000000000e+00
7.192500000000e+02 5.864176946470e-02 0.000000000000e+00 0.000000000000e+00
7.195000000000e+02 -4.117464616312e-01 0.000000000000e+00 0.000000000000e+00
7.197500000000e+02 -9.057556866600e-01 0.000000000000e+00 0.000000000000e+00
7.200000000000e+02 -1.403832771613e+00 0.000000000000e+00 0.000000000000e+00
7.202500000000e+02 -1.882207720856e+00 0.000000000000e+00 0.000000000000e+00
7.205000000000e+02 -2.314171947316e+00 0.000000000000e+00 0.000000000000e+00
7.207500000000e+02 -2.671995410437e+00 0.000000000000e+00 0.000000000000e+00
7.210000000000e+02 -2.929306248220e+00 0.000000000000e+00 0.000000000000e+00
7.212500000000e+02 -3.063672228425e+00 0.000000000000e+00 0.000000000000e+00
7.215000000000e+02 -3.059073083094e+00 0.000000000000e+00 0.000000000000e+00
7.217500000000e+02 -2.907945406165e+00 0.000000000000e+00 0.000000000000e+00
7.220000000000e+02 -2.612519744221e+00 0.000000000000e+00 0.000000000000e+00
7.222500000000e+02 -2.185248406920e+00 0.000000000000e+00 0.000000000000e+00
7.225000000000e+02 -1.648231729506e+00 0.000000000000e+00 0.000000000000e+00
7.227500000000e+02 -1.031674726246e+00 0.000000000000e+00 0.000000000000e+00
7.230000000000e+02 -3.715276132060e-01 0.000000000000e+00 0.000000000000e+00
7.232500000000e+02 2.934347867912e-01 0.000000000000e+00 0.000000000000e+00
7.235000000000e+02 9.247725807938e-01 0.000000000000e+00 0.000000000000e+00
7.237500000000e+02 1.487433527390e+00 0.000000000000e+00 0.000000000000e+00
7.240000000000e+02 1.952375869986e+00 0.000000000000e+00 0.000000000000e+00
7.242500000000e+02 2.298502946264e+00 0.000000000000e+00 0.000000000000e+00
7.245000000000e+02 2.513747652387e+00 0.000000000000e+00 0.000000000000e+00
7.247500000000e+02 2.595258058742e+00 0.000000000000e+00 0.000000000000e+00
7.250000000000e+02 2.548748500088e+00 0.000000000000e+00 0.000000000000e+00
7.252500000000e+02 2.387176855582e+00 0.000000000000e+00 0.000000000000e+00
7.255000000000e+02 2.128975169529e+00 0.000000000000e+00 0.000000000000e+00
7.257500000000e+02 1.796089070730e+00 0.000000000000e+00 0.000000000000e+00
7.260000000000e+02 1.412069791765e+00 0.000000000000e+00 0.000000000000e+00
7.262500000000e+02 1.000415614127e+00 0.000000000000e+00 0.000000000000e+00
7.265000000000e+02 5.832874804251e-01 0.000000000000e+00 0.000000000000e+00
7.267500000000e+02 1.806402764286e-01 0.000000000000e+00 0.000000000000e+00
7.270000000000e+02 -1.902678286175e-01 0.000000000000e+00 0.000000000000e+00
7.272500000000e+02 -5.150866099789e-01 0.000000000000e+00 0.000000000000e+00
7.275000000000e+02 -7.824368446037e-01 0.000000000000e+00 0.000000000000e+00
7.277500000000e+02 -9.839558807976e-01 0.000000000000e+00 0.000000000000e+00
7.280000000000e+02 -1.114424056688e+00 0.000000000000e+00 0.000000000000e+00
7.282500000000e+02 -1.172013647661e+00 0.000000000000e+00 0.000000000000e+00
7.285000000000e+02 -1.158633233440e+00 0.000000000000e+00 0.000000000000e+00
7.287500000000e+02 -1.080274200742e+00 0.000000000000e+00 0.000000000000e+00
7.290000000000e+02 -9.472172262792e-01 0.000000000000e+00 0.000000000000e+00
7.292500000000e+02 -7.739369643218e-01 0.000000000000e+00 0.000000000000e+00
7.295000000000e+02 -5.785597212803e-01 0.000000000000e+00 0.000000000000e+00
7.297500000000e+02 -3.817820728843e-01 0.000000000000e+00 0.000000000000e+00
7.300000000000e+02 -2.052417146380e-01 0.000000000000e+00 0.000000000000e+00
7.302500000000e+02 -6.943277242366e-02 0.000000000000e+00 0.000000000000e+00
7.305000000000e+02 8.640466009620e-03 0.000000000000e+00 0.000000000000e+00
7.307500000000e+02 1.779327743608e-02 0.000000000000e+00 0.000000000000e+00
7.310000000000e+02 -4.535414859414e-02 0.000000000000e+00 0.000000000000e+00
7.312500000000e+02 -1.750664332562e-01 0.000000000000e+00 0.000000000000e+00
7.315000000000e+02 -3.561389110295e-01 0.000000000000e+00 0.000000000000e+00
7.317500000000e+02 -5.646813794720e-01 0.000000000000e+00 0.000000000000e+00
7.320000000000e+02 -7.700829217141e-01 0.000000000000e+00 0.000000000000e+00
7.322500000000e+02 -9.380414346931e-01 0.000000000000e+00 0.000000000000e+00
7.325000000000e+02 -1.034383171892e+00 0.000000000000e+00 0.000000000000e+00
7.327500000000e+02 -1.029264258499e+00 0.000000000000e+00 0.000000000000e+00
7.330000000000e+02 -9.012591279135e-01 0.000000000000e+00 0.000000000000e+00
7.332500000000e+02 -6.408157863242e-01 0.000000000000e+00 0.000000000000e+00
7.335000000000e+02 -2.526019737263e-01 0.000000000000e+00 0.000000000000e+00
7.337500000000e+02 2.436229359966e-01 0.000000000000e+00 0.000000000000e+00
7.340000000000e+02 8.138104607252e-01 0.000000000000e+00 0.000000000000e+00
7.342500000000e+02 1.412101582466e+00 0.000000000000e+00 0.000000000000e+00
7.345000000000e+02 1.984776996043e+00 0.000000000000e+00 0.000000000000e+00
7.347500000000e+02 2.475289031464e+00 0.000000000000e+00 0.000000000000e+00
7.350000000000e+02 2.829845412276e+00 0.000000000000e+00 0.000000000000e+00
7.352500000000e+02 3.002940260414e+00 0.000000000000e+00 0.000000000000e+00
7.355000000000e+02 2.962228319696e+00 0.000000000000e+00 0.000000000000e+00
7.357500000000e+02 2.692213861925e+00 0.000000000000e+00 0.000000000000e+00
7.360000000000e+02 2.196365213716e+00 0.000000000000e+00 0.000000000000e+00
7.362500000000e+02 1.497449453206e+00 0.000000000000e+00 0.000000000000e+00
7.365000000000e+02 6.360838697247e-01 0.000000000000e+00 0.000000000000e+00
7.367500000000e+02 -3.323063635471e-01 0.000000000000e+00 0.000000000000e+00
7.370000000000e+02 -1.341776493297e+00 0.000000000000e+00 0.000000000000e+00
7.372500000000e+02 -2.320943954929e+00 0.000000000000e+00 0.000000000000e+00
7.375000000000e+02 -3.198370249821e+00 0.000000000000e+00 0.000000000000e+00
7.377500000000e+02 -3.907772465244e+00 0.000000000000e+00 0.000000000000e+00
7.380000000000e+02 -4.392670528360e+00 0.000000000000e+00 0.000000000000e+00
7.382500000000e+02 -4.610188508877e+00 0.000000000000e+00 0.000000000000e+00
7.385000000000e+02 -4.533853598683e+00 0.000000000000e+00 0.000000000000e+00
7.387500000000e+02 -4.155351782618e+00 0.000000000000e+00 0.000000000000e+00
7.390000000000e+02 -3.485285418600e+00 0.000000000000e+00 0.000000000000e+00
7.392500000000e+02 -2.553023030885e+00 0.000000000000e+00 0.000000000000e+00
7.395000000000e+02 -1.405733220005e+00 0.000000000000e+00 0.000000000000e+00
7.397500000000e+02 -1.066604238777e-01 0.000000000000e+00 0.000000000000e+00
7.400000000000e+02 1.267353254880e+00 0.000000000000e+00 0.000000000000e+00
7.402500000000e+02 2.629146801378e+00 0.000000000000e+00 0.000000000000e+00
7.405000000000e+02 3.885391236810e+00 0.000000000000e+00 0.000000000000e+00
7.407500000000e+02 4.941663902977e+00 0.000000000000e+00 0.000000000000e+00
7.410000000000e+02 5.708420004703e+00 0.000000000000e+00 0.000000000000e+00
7.412500000000e+02 6.107701741417e+00 0.000000000000e+00 0.000000000000e+00
7.415000000000e+02 6.080248963995e+00 0.000000000000e+00 0.000000000000e+00
7.417500000000e+02 5.592482071982e+00 0.000000000000e+00 0.000000000000e+00
7.420000000000e+02 4.642653042737e+00 0.000000000000e+00 0.000000000000e+00
7.422500000000e+02 3.265343305290e+00 0.000000000000e+00 0.000000000000e+00
7.425000000000e+02 1.533464338916e+00 0.000000000000e+00 0.000000000000e+00
7.427500000000e+02 -4.429843866013e-01 0.000000000000e+00 0.000000000000e+00
7.430000000000e+02 -2.521913623412e+00 0.000000000000e+00 0.000000000000e+00
7.432500000000e+02 -4.538055517689e+00 0.000000000000e+00 0.000000000000e+00
7.435000000000e+02 -6.315492880902e+00 0.000000000000e+00 0.000000000000e+00
7.437500000000e+02 -7.683014579753e+00 0.000000000000e+00 0.000000000000e+00
7.440000000000e+02 -8.491026631618e+00 0.000000000000e+00 0.000000000000e+00
7.442500000000e+02 -8.628359640080e+00 0.000000000000e+00 0.000000000000e+00
7.445000000000e+02 -8.037081312101e+00 0.000000000000e+00 0.000000000000e+00
7.447500000000e+02 -6.723401888988e+00 0.000000000000e+00 0.000000000000e+00
7.450000000000e+02 -4.762981183598e+00 0.000000000000e+00 0.000000000000e+00
7.452500000000e+02 -2.299409176148e+00 0.000000000000e+00 0.000000000000e+00
7.455000000000e+02 4.646950384023e-01 0.000000000000e+00 0.000000000000e+00
7.457500000000e+02 3.283703770052e+00 0.000000000000e+00 0.000000000000e+00
7.460000000000e+02 5.890987891194e+00 0.000000000000e+00 0.000000000000e+00
7.462500000000e+02 8.024961236870e+00 0.000000000000e+00 0.000000000000e+00
7.465000000000e+02 9.456560453983e+00 0.000000000000e+00 0.000000000000e+00
7.467500000000e+02 1.001516833474e+01 0.000000000000e+00 0.000000000000e+00
7.470000000000e+02 9.609932528120e+00 0.000000000000e+00 0.000000000000e+00
7.472500000000e+02 8.243743272735e+00 0.000000000000e+00 0.000000000000e+00
7.475000000000e+02 6.017802036673e+00 0.000000000000e+00 0.000000000000e+00
7.477500000000e+02 3.125679356605e+00 0.000000000000e+00 0.000000000000e+00
7.480000000000e+02 -1.630759514731e-01 0.000000000000e+00 0.000000000000e+00
7.482500000000e+02 -3.528485197541e+00 0.000000000000e+00 0.000000000000e+00
7.485000000000e+02 -6.632409935683e+00 0.000000000000e+00 0.000000000000e+00
7.487500000000e+02 -9.154193777871e+00 0.000000000000e+00 0.000000000000e+00
7.490000000000e+02 -1.082576810050e+01 0.000000000000e+00 0.000000000000e+00
7.492500000000e+02 -1.146219929819e+01 0.000000000000e+00 0.000000000000e+00
7.495000000000e+02 -1.098401910492e+01 0.000000000000e+00 0.000000000000e+00
7.497500000000e+02 -9.428498272765e+00 0.000000000000e+00 0.000000000000e+00
7.500000000000e+02 -6.948215861617e+00 0.000000000000e+00 0.000000000000e+00
7.502500000000e+02 -3.796709709631e+00 0.000000000000e+00 0.000000000000e+00
7.505000000000e+02 -3.025012767130e-01 0.000000000000e+00 0.000000000000e+00
7.507500000000e+02 3.165812231341e+00 0.000000000000e+00 0.000000000000e+00
7.510000000000e+02 6.239588433164e+00 0.000000000000e+00 0.000000000000e+00
7.512500000000e+02 8.590793214392e+00 0.000000000000e+00 0.000000000000e+00
7.515000000000e+02 9.968610254681e+00 0.000000000000e+00 0.000000000000e+00
7.517500000000e+02 1.022772858570e+01 0.000000000000e+00 0.000000000000e+00
7.520000000000e+02 9.344939073215e+00 0.000000000000e+00 0.000000000000e+00
7.522500000000e+02 7.421998970109e+00 0.000000000000e+00 0.000000000000e+00
7.525000000000e+02 4.674316326197e+00 0.000000000000e+00 0.000000000000e+00
7.527500000000e+02 1.406672675309e+00 0.000000000000e+00 0.000000000000e+00
7.530000000000e+02 -2.021259383091e+00 0.000000000000e+00 0.000000000000e+00
7.532500000000e+02 -5.235626476207e+00 0.000000000000e+00 0.000000000000e+00
7.535000000000e+02 -7.890604225308e+00 0.000000000000e+00 0.000000000000e+00
7.537500000000e+02 -9.707191432949e+00 0.000000000000e+00 0.000000000000e+00
7.540000000000e+02 -1.050407727978e+01 0.000000000000e+00 0.000000000000e+00
7.542500000000e+02 -1.021701683920e+01 0.000000000000e+00 0.000000000000e+00
7.545000000000e+02 -8.904525302486e+00 0.000000000000e+00 0.000000000000e+00
7.547500000000e+02 -6.739336733945e+00 0.000000000000e+00 0.000000000000e+00
7.550000000000e+02 -3.986768611148e+00 0.000000000000e+00 0.000000000000e+00
7.552500000000e+02 -9.726813603614e-01 0.000000000000e+00 0.000000000000e+00
7.555000000000e+02 1.955065999737e+00 0.000000000000e+00 0.000000000000e+00
7.557500000000e+02 4.467033167347e+00 0.000000000000e+00 0.000000000000e+00
7.560000000000e+02 6.289695464676e+00 0.000000000000e+00 0.000000000000e+00
7.562500000000e+02 7.235646271239e+00 0.000000000000e+00 0.000000000000e+00
7.565000000000e+02 7.223073892221e+00 0.000000000000e+00 0.000000000000e+00
7.567500000000e+02 6.282426097933e+00 0.000000000000e+00 0.000000000000e+00
7.570000000000e+02 4.549750597644e+00 0.000000000000e+00 0.000000000000e+00
7.572500000000e+02 2.247808515839e+00 0.000000000000e+00 0.000000000000e+00
7.575000000000e+02 -3.424975849849e-01 0.000000000000e+00 0.000000000000e+00
7.577500000000e+02 -2.916733827761e+00 0.000000000000e+00 0.000000000000e+00
7.580000000000e+02 -5.183298075845e+00 0.000000000000e+00 0.000000000000e+00
7.582500000000e+02 -6.897149132492e+00 0.000000000000e+00 0.000000000000e+00
7.585000000000e+02 -7.886950434593e+00 0.000000000000e+00 0.000000000000e+00
7.587500000000e+02 -8.072582055936e+00 0.000000000000e+00 0.000000000000e+00
7.590000000000e+02 -7.471227295983e+00 0.000000000000e+00 0.000000000000e+00
7.592500000000e+02 -6.191676122160e+00 0.000000000000e+00 0.000000000000e+00
7.595000000000e+02 -4.417925191516e+00 0.000000000000e+00 0.000000000000e+00
7.597500000000e+02 -2.384415801233e+00 0.000000000000e+00 0.000000000000e+00
7.600000000000e+02 -3.461865322268e-01 0.000000000000e+00 0.000000000000e+00
7.602500000000e+02 1.452278748674e+00 0.000000000000e+00 0.000000000000e+00
7.605000000000e+02 2.805702798092e+00 0.000000000000e+00 0.000000000000e+00
7.607500000000e+02 3.570804872944e+00 0.000000000000e+00 0.000000000000e+00
7.610000000000e+02 3.680705552500e+00 0.000000000000e+00 0.000000000000e+00
7.612500000000e+02 3.149540889467e+00 0.000000000000e+00 0.000000000000e+00
7.615000000000e+02 2.067127958726e+00 0.000000000000e+00 0.000000000000e+00
7.617500000000e+02 5.847427699311e-01 0.000000000000e+00 0.000000000000e+00
7.620000000000e+02 -1.105887935570e+00 0.000000000000e+00 0.000000000000e+00
7.622500000000e+02 -2.797538899673e+00 0.000000000000e+00 0.000000000000e+00
7.625000000000e+02 -4.293179368850e+00 0.000000000000e+00 0.000000000000e+00
7.627500000000e+02 -5.429251181708e+00 0.000000000000e+00 0.000000000000e+00
7.630000000000e+02 -6.093809271264e+00 0.000000000000e+00 0.000000000000e+00
7.632500000000e+02 -6.237550703440e+00 0.000000000000e+00 0.000000000000e+00
7.635000000000e+02 -5.876716646678e+00 0.000000000000e+00 0.000000000000e+00
7.637500000000e+02 -5.087891867672e+00 0.000000000000e+00 0.000000000000e+00
7.640000000000e+02 -3.995716402532e+00 0.000000000000e+00 0.000000000000e+00
7.642500000000e+02 -2.755344083080e+00 0.000000000000e+00 0.000000000000e+00
7.645000000000e+02 -1.532039310939e+00 0.000000000000e+00 0.000000000000e+00
7.647500000000e+02 -4.805405359876e-01 0.000000000000e+00 0.000000000000e+00
7.650000000000e+02 2.732778090739e-01 0.000000000000e+00 0.000000000000e+00
7.652500000000e+02 6.463158329766e-01 0.000000000000e+00 0.000000000000e+00
7.655000000000e+02 6.062464822542e-01 0.000000000000e+00 0.000000000000e+00
7.657500000000e+02 1.729121628291e-01 0.000000000000e+00 0.000000000000e+00
7.660000000000e+02 -5.867286528696e-01 0.000000000000e+00 0.000000000000e+00
7.662500000000e+02 -1.569171586343e+00 0.000000000000e+00 0.000000000000e+00
7.665000000000e+02 -2.648890768597e+00 0.000000000000e+00 0.000000000000e+00
7.667500000000e+02 -3.694847510777e+00 0.000000000000e+00 0.000000000000e+00
7.670000000000e+02 -4.586866328537e+00 0.000000000000e+00 0.000000000000e+00
7.672500000000e+02 -5.229880117343e+00 0.000000000000e+00 0.000000000000e+00
7.675000000000e+02 -5.564402953929e+00 0.000000000000e+00 0.000000000000e+00
7.677500000000e+02 -5.572128480538e+00 0.000000000000e+00 0.000000000000e+00
7.680000000000e+02 -5.276199532387e+00 0.000000000000e+00 0.000000000000e+00
7.682500000000e+02 -4.736366660279e+00 0.000000000000e+00 0.000000000000e+00
7.685000000000e+02 -4.039866819744e+00 0.000000000000e+00 0.000000000000e+00
7.687500000000e+02 -3.289337249561e+00 0.000000000000e+00 0.000000000000e+00
7.690000000000e+02 -2.589381125079e+00 0.000000000000e+00 0.000000000000e+00
7.692500000000e+02 -2.033493083764e+00 0.000000000000e+00 0.000000000000e+00
7.695000000000e+02 -1.692932871297e+00 0.000000000000e+00 0.000000000000e+00
7.697500000000e+02 -1.608828219842e+00 0.000000000000e+00 0.000000000000e+00
7.700000000000e+02 -1.788339001444e+00 0.000000000000e+00 0.000000000000e+00
7.702500000000e+02 -2.205183941737e+00 0.000000000000e+00 0.000000000000e+00
7.705000000000e+02 -2.804286043124e+00 0.000000000000e+00 0.000000000000e+00
7.707500000000e+02 -3.509799468260e+00 0.000000000000e+00 0.000000000000e+00
7.710000000000e+02 -4.235396162273e+00 0.000000000000e+00 0.000000000000e+00
7.712500000000e+02 -4.895456862913e+00 0.000000000000e+00 0.000000000000e+00
7.715000000000e+02 -5.415750711964e+00 0.000000000000e+00 0.000000000000e+00
7.717500000000e+02 -5.742301367570e+00 0.000000000000e+00 0.000000000000e+00
7.720000000000e+02 -5.847405525540e+00 0.000000000000e+00 0.000000000000e+00
7.722500000000e+02 -5.732154615933e+00 0.000000000000e+00 0.000000000000e+00
7.725000000000e+02 -5.425261992206e+00 0.000000000000e+00 0.000000000000e+00
7.727500000000e+02 -4.978459618749e+00 0.000000000000e+00 0.000000000000e+00
7.730000000000e+02 -4.459143971554e+00 0.000000000000e+00 0.000000000000e+00
7.732500000000e+02 -3.941271513190e+00 0.000000000000e+00 0.000000000000e+00
7.735000000000e+02 -3.495693255290e+00 0.000000000000e+00 0.000000000000e+00
7.737500000000e+02 -3.181155818208e+00 0.000000000000e+00 0.000000000000e+00
7.740000000000e+02 -3.037081944092e+00 0.000000000000e+00 0.000000000000e+00
7.742500000000e+02 -3.078993964039e+00 0.000000000000e+00 0.000000000000e+00
7.745000000000e+02 -3.297092661699e+00 0.000000000000e+00 0.000000000000e+00
7.747500000000e+02 -3.658096508366e+00 0.000000000000e+00 0.000000000000e+00
7.750000000000e+02 -4.110033742466e+00 0.000000000000e+00 0.000000000000e+00
7.752500000000e+02 -4.589313480306e+00 0.000000000000e+00 0.000000000000e+00
7.755000000000e+02 -5.029126856637e+00 0.000000000000e+00 0.000000000000e+00
7.757500000000e+02 -5.368078171609e+00 0.000000000000e+00 0.000000000000e+00
7.760000000000e+02 -5.557936436570e+00 0.000000000000e+00 0.000000000000e+00
7.762500000000e+02 -5.569528998475e+00 0.000000000000e+00 0.000000000000e+00
7.765000000000e+02 -5.396052840803e+00 0.000000000000e+00 0.000000000000e+00
7.767500000000e+02 -5.053422150614e+00 0.000000000000e+00 0.000000000000e+00
7.770000000000e+02 -4.577658206750e+00 0.000000000000e+00 0.000000000000e+00
7.772500000000e+02 -4.019709611367e+00 0.000000000000e+00 0.000000000000e+00
7.775000000000e+02 -3.438418376098e+00 0.000000000000e+00 0.000000000000e+00
7.777500000000e+02 -2.892578653504e+00 0.000000000000e+00 0.000000000000e+00
7.780000000000e+02 -2.433140840842e+00 0.000000000000e+00 0.000000000000e+00
7.782500000000e+02 -2.096581589398e+00 0.000000000000e+00 0.000000000000e+00
7.785000000000e+02 -1.900295135301e+00 0.000000000000e+00 0.000000000000e+00
7.787500000000e+02 -1.840585842287e+00 0.000000000000e+00 0.000000000000e+00
7.790000000000e+02 -1.893492788284e+00 0.000000000000e+00 0.000000000000e+00
7.792500000000e+02 -2.018301026848e+00 0.000000000000e+00 0.000000000000e+00
7.795000000000e+02 -2.163240602628e+00 0.000000000000e+00 0.000000000000e+00
7.797500000000e+02 -2.272590103629e+00 0.000000000000e+00 0.000000000000e+00
7.800000000000e+02 -2.294223731656e+00 0.000000000000e+00 0.000000000000e+00
7.802500000000e+02 -2.186592489440e+00 0.000000000000e+00 0.000000000000e+00
7.805000000000e+02 -1.924216681134e+00 0.000000000000e+00 0.000000000000e+00
7.807500000000e+02 -1.500975984187e+00 0.000000000000e+00 0.000000000000e+00
7.810000000000e+02 -9.307859908913e-01 0.000000000000e+00 0.000000000000e+00
7.812500000000e+02 -2.456050132734e-01 0.000000000000e+00 0.000000000000e+00
7.815000000000e+02 5.089260554467e-01 0.000000000000e+00 0.000000000000e+00
7.817500000000e+02 1.279593364512e+00 0.000000000000e+00 0.000000000000e+00
7.820000000000e+02 2.012623578436e+00 0.000000000000e+00 0.000000000000e+00
7.822500000000e+02 2.660644031756e+00 0.000000000000e+00 0.000000000000e+00
7.825000000000e+02 3.188651621191e+00 0.000000000000e+00 0.000000000000e+00
7.827500000000e+02 3.578198674647e+00 0.000000000000e+00 0.000000000000e+00
7.830000000000e+02 3.829256102569e+00 0.000000000000e+00 0.000000000000e+00
7.832500000000e+02 3.959536708607e+00 0.000000000000e+00 0.000000000000e+00
7.835000000000e+02 4.001409884502e+00 0.000000000000e+00 0.000000000000e+00
7.837500000000e+02 3.996865169340e+00 0.000000000000e+00 0.000000000000e+00
7.840000000000e+02 3.991241918886e+00 0.000000000000e+00 0.000000000000e+00
7.842500000000e+02 4.026600773398e+00 0.000000000000e+00 0.000000000000e+00
7.845000000000e+02 4.135649189558e+00 0.000000000000e+00 0.000000000000e+00
7.847500000000e+02 4.337044472066e+00 0.000000000000e+00 0.000000000000e+00
7.850000000000e+02 4.632697289187e+00 0.000000000000e+00 0.000000000000e+00
7.852500000000e+02 5.007415614801e+00 0.000000000000e+00 0.000000000000e+00
7.855000000000e+02 5.430903494469e+00 0.000000000000e+00 0.000000000000e+00
7.857500000000e+02 5.861806441978e+00 0.000000000000e+00 0.000000000000e+00
7.860000000000e+02 6.253220084557e+00 0.000000000000e+00 0.000000000000e+00
7.862500000000e+02 6.558888162224e+00 0.000000000000e+00 0.000000000000e+00
7.865000000000e+02 6.739235150575e+00 0.000000000000e+00 0.000000000000e+00
7.867500000000e+02 6.766417028748e+00 0.000000000000e+00 0.000000000000e+00
7.870000000000e+02 6.627723782819e+00 0.000000000000e+00 0.000000000000e+00
7.872500000000e+02 6.326906420166e+00 0.000000000000e+00 0.000000000000e+00
7.875000000000e+02 5.883294847207e+00 0.000000000000e+00 0.000000000000e+00
7.877500000000e+02 5.328879221351e+00 0.000000000000e+00 0.000000000000e+00
7.880000000000e+02 4.703803579126e+00 0.000000000000e+00 0.000000000000e+00
7.882500000000e+02 4.050928878779e+00 0.000000000000e+00 0.000000000000e+00
7.885000000000e+02 3.410235459306e+00 0.000000000000e+00 0.000000000000e+00
7.887500000000e+02 2.813838550005e+00 0.000000000000e+00 0.000000000000e+00
7.890000000000e+02 2.282286642929e+00 0.000000000000e+00 0.000000000000e+00
7.892500000000e+02 1.822618035814e+00 0.000000000000e+00 0.000000000000e+00
7.895000000000e+02 1.428394783003e+00 0.000000000000e+00 0.000000000000e+00
7.897500000000e+02 1.081652781329e+00 0.000000000000e+00 0.000000000000e+00
7.900000000000e+02 7.564415114612e-01 0.000000000000e+00 0.000000000000e+00
7.902500000000e+02 4.234137664358e-01 0.000000000000e+00 0.000000000000e+00
7.905000000000e+02 5.479310220174e-02 0.000000000000e+00 0.000000000000e+00
7.907500000000e+02 -3.709886741164e-01 0.000000000000e+00 0.000000000000e+00
7.910000000000e+02 -8.656273758502e-01 0.000000000000e+00 0.000000000000e+00
7.912500000000e+02 -1.428746633923e+00 0.000000000000e+00 0.000000000000e+00
7.915000000000e+02 -2.047436487656e+00 0.000000000000e+00 0.000000000000e+00
7.917500000000e+02 -2.697555229181e+00 0.000000000000e+00 0.000000000000e+00
7.920000000000e+02 -3.346573707492e+00 0.000000000000e+00 0.000000000000e+00
7.922500000000e+02 -3.957533597020e+00 0.000000000000e+00 0.000000000000e+00
7.925000000000e+02 -4.493549477564e+00 0.000000000000e+00 0.000000000000e+00
7.927500000000e+02 -4.922226919170e+00 0.000000000000e+00 0.000000000000e+00
7.930000000000e+02 -5.219400673460e+00 0.000000000000e+00 0.000000000000e+00
7.932500000000e+02 -5.371711247482e+00 0.000000000000e+00 0.000000000000e+00
7.935000000000e+02 -5.377715837243e+00 0.000000000000e+00 0.000000000000e+00
7.937500000000e+02 -5.247443645049e+00 0.000000000000e+00 0.000000000000e+00
7.940000000000e+02 -5.000524508749e+00 0.000000000000e+00 0.000000000000e+00
7.942500000000e+02 -4.663212367860e+00 0.000000000000e+00 0.000000000000e+00
7.945000000000e+02 -4.264764995528e+00 0.000000000000e+00 0.000000000000e+00
7.947500000000e+02 -3.833710662111e+00 0.000000000000e+00 0.000000000000e+00
7.950000000000e+02 -3.394523716961e+00 0.000000000000e+00 0.000000000000e+00
7.952500000000e+02 -2.965148649295e+00 0.000000000000e+00 0.000000000000e+00
7.955000000000e+02 -2.555670626712e+00 0.000000000000e+00 0.000000000000e+00
7.957500000000e+02 -2.168252400622e+00 0.000000000000e+00 0.000000000000e+00
7.960000000000e+02 -1.798269841789e+00 0.000000000000e+00 0.000000000000e+00
7.962500000000e+02 -1.436408626954e+00 0.000000000000e+00 0.000000000000e+00
7.965000000000e+02 -1.071356519609e+00 0.000000000000e+00 0.000000000000e+00
7.967500000000e+02 -6.926561057380e-01 0.000000000000e+00 0.000000000000e+00
7.970000000000e+02 -2.932794392123e-01 0.000000000000e+00 0.000000000000e+00
7.972500000000e+02 1.284534344989e-01 0.000000000000e+00 0.000000000000e+00
7.975000000000e+02 5.678771670333e-01 0.000000000000e+00 0.000000000000e+00
7.977500000000e+02 1.014023429657e+00 0.000000000000e+00 0.000000000000e+00
7.980000000000e+02 1.450663772618e+00 0.000000000000e+00 0.000000000000e+00
7.982500000000e+02 1.858169086873e+00 0.000000000000e+00 0.000000000000e+00
7.985000000000e+02 2.215890257664e+00 0.000000000000e+00 0.000000000000e+00
7.987500000000e+02 2.504701367290e+00 0.000000000000e+00 0.000000000000e+00
7.990000000000e+02 2.709338924339e+00 0.000000000000e+00 0.000000000000e+00
7.992500000000e+02 2.820216659248e+00 0.000000000000e+00 0.000000000000e+00
7.995000000000e+02 2.834486064047e+00 0.000000000000e+00 0.000000000000e+00
7.997500000000e+02 2.756232474002e+00 0.000000000000e+00 0.000000000000e+00
8.000000000000e+02 2.595825873678e+00 0.000000000000e+00 0.000000000000e+00
8.002500000000e+02 2.368564968579e+00 0.000000000000e+00 0.000000000000e+00
8.005000000000e+02 2.092845049284e+00 0.000000000000e+00 0.000000000000e+00
8.007500000000e+02 1.788132414967e+00 0.000000000000e+00 0.000000000000e+00
8.010000000000e+02 1.473034891389e+00 0.000000000000e+00 0.000000000000e+00
8.012500000000e+02 1.163720785138e+00 0.000000000000e+00 0.000000000000e+00
8.015000000000e+02 8.728656629101e-01 0.000000000000e+00 0.000000000000e+00
8.017500000000e+02 6.092109676917e-01 0.000000000000e+00 0.000000000000e+00
8.020000000000e+02 3.777168601022e-01 0.000000000000e+00 0.000000000000e+00
8.022500000000e+02 1.802001727727e-01 0.000000000000e+00 0.000000000000e+00
8.025000000000e+02 1.628097188628e-02 0.000000000000e+00 0.000000000000e+00
8.027500000000e+02 -1.155725803707e-01 0.000000000000e+00 0.000000000000e+00
8.030000000000e+02 -2.171079110354e-01 0.000000000000e+00 0.000000000000e+00
8.032500000000e+02 -2.896289167873e-01 0.000000000000e+00 0.000000000000e+00
8.035000000000e+02 -3.337177994768e-01 0.000000000000e+00 0.000000000000e+00
8.037500000000e+02 -3.493621414650e-01 0.000000000000e+00 0.000000000000e+00
8.040000000000e+02 -3.364314836106e-01 0.000000000000e+00 0.000000000000e+00
8.042500000000e+02 -2.953807353280e-01 0.000000000000e+00 0.000000000000e+00
8.045000000000e+02 -2.280149164758e-01 0.000000000000e+00 0.000000000000e+00
8.047500000000e+02 -1.381376716920e-01 0.000000000000e+00 0.000000000000e+00
8.050000000000e+02 -3.192604959637e-02 0.000000000000e+00 0.000000000000e+00
8.052500000000e+02 8.207787110372e-02 0.000000000000e+00 0.000000000000e+00
8.055000000000e+02 1.934004886707e-01 0.000000000000e+00 0.000000000000e+00
8.057500000000e+02 2.904622842999e-01 0.000000000000e+00 0.000000000000e+00
8.060000000000e+02 3.616927488456e-01 0.000000000000e+00 0.000000000000e+00
8.062500000000e+02 3.967791546116e-01 0.000000000000e+00 0.000000000000e+00
8.065000000000e+02 3.878668169441e-01 0.000000000000e+00 0.000000000000e+00
8.067500000000e+02 3.305317869333e-01 0.000000000000e+00 0.000000000000e+00
8.070000000000e+02 2.243796704452e-01 0.000000000000e+00 0.000000000000e+00
8.072500000000e+02 7.318086455298e-02 0.000000000000e+00 0.000000000000e+00
8.075000000000e+02 -1.154765877543e-01 0.000000000000e+00 0.000000000000e+00
8.077500000000e+02 -3.309619227851e-01 0.000000000000e+00 0.000000000000e+00
8.080000000000e+02 -5.606860048503e-01 0.000000000000e+00 0.000000000000e+00
8.082500000000e+02 -7.913330702848e-01 0.000000000000e+00 0.000000000000e+00
8.085000000000e+02 -1.010061265259e+00 0.000000000000e+00 0.000000000000e+00
8.087500000000e+02 -1.205506350198e+00 0.000000000000e+00 0.000000000000e+00
8.090000000000e+02 -1.368462963038e+00 0.000000000000e+00 0.000000000000e+00
8.092500000000e+02 -1.492177877271e+00 0.000000000000e+00 0.000000000000e+00
8.095000000000e+02 -1.572259398937e+00 0.000000000000e+00 0.000000000000e+00
8.097500000000e+02 -1.606274450537e+00 0.000000000000e+00 0.000000000000e+00
8.100000000000e+02 -1.593158407303e+00 0.000000000000e+00 0.000000000000e+00
8.102500000000e+02 -1.532593123187e+00 0.000000000000e+00 0.000000000000e+00
8.105000000000e+02 -1.424510431333e+00 0.000000000000e+00 0.000000000000e+00
8.107500000000e+02 -1.268851152250e+00 0.000000000000e+00 0.000000000000e+00
8.110000000000e+02 -1.065657659478e+00 0.000000000000e+00 0.000000000000e+00
8.112500000000e+02 -8.155099698903e-01 0.000000000000e+00 0.000000000000e+00
8.115000000000e+02 -5.202426597386e-01 0.000000000000e+00 0.000000000000e+00
8.117500000000e+02 -1.838151873571e-01 0.000000000000e+00 0.000000000000e+00
8.120000000000e+02 1.868370825759e-01 0.000000000000e+00 0.000000000000e+00
8.122500000000e+02 5.811611725678e-01 0.000000000000e+00 0.000000000000e+00
8.125000000000e+02 9.847293308757e-01 0.000000000000e+00 0.000000000000e+00
8.127500000000e+02 1.379495770908e+00 0.000000000000e+00 0.000000000000e+00
8.130000000000e+02 1.744625839959e+00 0.000000000000e+00 0.000000000000e+00
8.132500000000e+02 2.057870697254e+00 0.000000000000e+00 0.000000000000e+00
8.135000000000e+02 2.297373485907e+00 0.000000000000e+00 0.000000000000e+00
8.137500000000e+02 2.443717842498e+00 0.000000000000e+00 0.000000000000e+00
8.140000000000e+02 2.481978491855e+00 0.000000000000e+00 0.000000000000e+00
8.142500000000e+02 2.403515279318e+00 0.000000000000e+00 0.000000000000e+00
8.145000000000e+02 2.207270115968e+00 0.000000000000e+00 0.000000000000e+00
8.147500000000e+02 1.900379276387e+00 0.000000000000e+00 0.000000000000e+00
8.150000000000e+02 1.497994317352e+00 0.000000000000e+00 0.000000000000e+00
8.152500000000e+02 1.022302329938e+00 0.000000000000e+00 0.000000000000e+00
8.155000000000e+02 5.008364698918e-01 0.000000000000e+00 0.000000000000e+00
8.157500000000e+02 -3.574357058043e-02 0.000000000000e+00 0.000000000000e+00
8.160000000000e+02 -5.561568803352e-01 0.000000000000e+00 0.000000000000e+00
8.162500000000e+02 -1.031016652175e+00 0.000000000000e+00 0.000000000000e+00
8.165000000000e+02 -1.435085314974e+00 0.000000000000e+00 0.000000000000e+00
8.167500000000e+02 -1.749040440005e+00 0.000000000000e+00 0.000000000000e+00
8.170000000000e+02 -1.960592344124e+00 0.000000000000e+00 0.000000000000e+00
8.172500000000e+02 -2.064882152364e+00 0.000000000000e+00 0.000000000000e+00
8.175000000000e+02 -2.064181499367e+00 0.000000000000e+00 0.000000000000e+00
8.177500000000e+02 -1.966998451445e+00 0.000000000000e+00 0.000000000000e+00
8.180000000000e+02 -1.786756866814e+00 0.000000000000e+00 0.000000000000e+00
8.182500000000e+02 -1.540250173394e+00 0.000000000000e+00 0.000000000000e+00
8.185000000000e+02 -1.246072169229e+00 0.000000000000e+00 0.000000000000e+00
8.187500000000e+02 -9.231989244215e-01 0.000000000000e+00 0.000000000000e+00
8.190000000000e+02 -5.898439620753e-01 0.000000000000e+00 0.000000000000e+00
8.192500000000e+02 -2.626439539969e-01 0.000000000000e+00 0.000000000000e+00
8.195000000000e+02 4.383372945726e-02 0.000000000000e+00 0.000000000000e+00
8.197500000000e+02 3.173253708714e-01 0.000000000000e+00 0.000000000000e+00
8.200000000000e+02 5.479457907363e-01 0.000000000000e+00 0.000000000000e+00
8.202500000000e+02 7.282115813721e-01 0.000000000000e+00 0.000000000000e+00
8.205000000000e+02 8.531033884205e-01 0.000000000000e+00 0.000000000000e+00
8.207500000000e+02 9.202188731298e-01 0.000000000000e+00 0.000000000000e+00
8.210000000000e+02 9.300155178873e-01 0.000000000000e+00 0.000000000000e+00
8.212500000000e+02 8.860877915050e-01 0.000000000000e+00 0.000000000000e+00
8.215000000000e+02 7.953782909026e-01 0.000000000000e+00 0.000000000000e+00
8.217500000000e+02 6.681977779218e-01 0.000000000000e+00 0.000000000000e+00
8.220000000000e+02 5.179315716349e-01 0.000000000000e+00 0.000000000000e+00
8.222500000000e+02 3.603417448546e-01 0.000000000000e+00 0.000000000000e+00
8.225000000000e+02 2.124327679554e-01 0.000000000000e+00 0.000000000000e+00
8.227500000000e+02 9.092426007420e-02 0.000000000000e+00 0.000000000000e+00
8.230000000000e+02 1.045602514782e-02 0.000000000000e+00 0.000000000000e+00
8.232500000000e+02 -1.827676190514e-02 0.000000000000e+00 0.000000000000e+00
8.235000000000e+02 9.789525730080e-03 0.000000000000e+00 0.000000000000e+00
8.237500000000e+02 9.284153885066e-02 0.000000000000e+00 0.000000000000e+00
8.240000000000e+02 2.216240395809e-01 0.000000000000e+00 0.000000000000e+00
8.242500000000e+02 3.797293184130e-01 0.000000000000e+00 0.000000000000e+00
8.245000000000e+02 5.448152904080e-01 0.000000000000e+00 0.000000000000e+00
8.247500000000e+02 6.907052345621e-01 0.000000000000e+00 0.000000000000e+00
8.250000000000e+02 7.901954904178e-01 0.000000000000e+00 0.000000000000e+00
8.252500000000e+02 8.182840931692e-01 0.000000000000e+00 0.000000000000e+00
8.255000000000e+02 7.554510158112e-01 0.000000000000e+00 0.000000000000e+00
8.257500000000e+02 5.905834379380e-01 0.000000000000e+00 0.000000000000e+00
8.260000000000e+02 3.231553429244e-01 0.000000000000e+00 0.000000000000e+00
8.262500000000e+02 -3.565962350686e-02 0.000000000000e+00 0.000000000000e+00
8.265000000000e+02 -4.631469236499e-01 0.000000000000e+00 0.000000000000e+00
8.267500000000e+02 -9.265379034043e-01 0.000000000000e+00 0.000000000000e+00
8.270000000000e+02 -1.385719398985e+00 0.000000000000e+00 0.000000000000e+00
8.272500000000e+02 -1.796908073244e+00 0.000000000000e+00 0.000000000000e+00
8.275000000000e+02 -2.116907941954e+00 0.000000000000e+00 0.000000000000e+00
8.277500000000e+02 -2.307492587165e+00 0.000000000000e+00 0.000000000000e+00
8.280000000000e+02 -2.339433628163e+00 0.000000000000e+00 0.000000000000e+00
8.282500000000e+02 -2.195736672130e+00 0.000000000000e+00 0.000000000000e+00
8.285000000000e+02 -1.873739330692e+00 0.000000000000e+00 0.000000000000e+00
8.287500000000e+02 -1.385859586830e+00 0.000000000000e+00 0.000000000000e+00
8.290000000000e+02 -7.589379882189e-01 0.000000000000e+00 0.000000000000e+00
8.292500000000e+02 -3.227241440093e-02 0.000000000000e+00 0.000000000000e+00
8.295000000000e+02 7.454211908968e-01 0.000000000000e+00 0.000000000000e+00
8.297500000000e+02 1.519791569049e+00 0.000000000000e+00 0.000000000000e+00
8.300000000000e+02 2.234998637986e+00 0.000000000000e+00 0.000000000000e+00
8.302500000000e+02 2.837845448841e+00 0.000000000000e+00 0.000000000000e+00
8.305000000000e+02 3.281564125309e+00 0.000000000000e+00 0.000000000000e+00
8.307500000000e+02 3.529004280532e+00 0.000000000000e+00 0.000000000000e+00
8.310000000000e+02 3.555068883540e+00 0.000000000000e+00 0.000000000000e+00
8.312500000000e+02 3.348337367584e+00 0.000000000000e+00 0.000000000000e+00
8.315000000000e+02 2.911892613120e+00 0.000000000000e+00 0.000000000000e+00
8.317500000000e+02 2.263415793362e+00 0.000000000000e+00 0.000000000000e+00
8.320000000000e+02 1.434626383757e+00 0.000000000000e+00 0.000000000000e+00
8.322500000000e+02 4.701271792282e-01 0.000000000000e+00 0.000000000000e+00
8.325000000000e+02 -5.743235410512e-01 0.000000000000e+00 0.000000000000e+00
8.327500000000e+02 -1.634132711879e+00 0.000000000000e+00 0.000000000000e+00
8.330000000000e+02 -2.638834666872e+00 0.000000000000e+00 0.000000000000e+00
8.332500000000e+02 -3.515742046504e+00 0.000000000000e+00 0.000000000000e+00
8.335000000000e+02 -4.194290019554e+00 0.000000000000e+00 0.000000000000e+00
8.337500000000e+02 -4.610991438648e+00 0.000000000000e+00 0.000000000000e+00
8.340000000000e+02 -4.714796098512e+00 0.000000000000e+00 0.000000000000e+00
8.342500000000e+02 -4.472502092479e+00 0.000000000000e+00 0.000000000000e+00
8.345000000000e+02 -3.873726223561e+00 0.000000000000e+00 0.000000000000e+00
8.347500000000e+02 -2.934832953295e+00 0.000000000000e+00 0.000000000000e+00
8.350000000000e+02 -1.701176718692e+00 0.000000000000e+00 0.000000000000e+00
8.352500000000e+02 -2.470543934848e-01 0.000000000000e+00 0.000000000000e+00
8.355000000000e+02 1.327093480910e+00 0.000000000000e+00 0.000000000000e+00
8.357500000000e+02 2.900453319684e+00 0.000000000000e+00 0.000000000000e+00
8.360000000000e+02 4.340479182176e+00 0.000000000000e+00 0.000000000000e+00
8.362500000000e+02 5.513930616911e+00 0.000000000000e+00 0.000000000000e+00
8.365000000000e+02 6.299460589693e+00 0.000000000000e+00 0.000000000000e+00
8.367500000000e+02 6.600582100598e+00 0.000000000000e+00 0.000000000000e+00
8.370000000000e+02 6.357620659295e+00 0.000000000000e+00 0.000000000000e+00
8.372500000000e+02 5.557186480485e+00 0.000000000000e+00 0.000000000000e+00
8.375000000000e+02 4.237804965957e+00 0.000000000000e+00 0.000000000000e+00
8.377500000000e+02 2.490635223625e+00 0.000000000000e+00 0.000000000000e+00
8.380000000000e+02 4.546675854176e-01 0.000000000000e+00 0.000000000000e+00
8.382500000000e+02 -1.693619259090e+00 0.000000000000e+00 0.000000000000e+00
8.385000000000e+02 -3.755506137434e+00 0.000000000000e+00 0.000000000000e+00
8.387500000000e+02 -5.528909367509e+00 0.000000000000e+00 0.000000000000e+00
8.390000000000e+02 -6.829063481955e+00 0.000000000000e+00 0.000000000000e+00
8.392500000000e+02 -7.508820448600e+00 0.000000000000e+00 0.000000000000e+00
8.395000000000e+02 -7.476243674994e+00 0.000000000000e+00 0.000000000000e+00
8.397500000000e+02 -6.707316871680e+00 0.000000000000e+00 0.000000000000e+00
8.400000000000e+02 -5.252005823190e+00 0.000000000000e+00 0.000000000000e+00
8.402500000000e+02 -3.232572668742e+00 0.000000000000e+00 0.000000000000e+00
8.405000000000e+02 -8.338811954192e-01 0.000000000000e+00 0.000000000000e+00
8.407500000000e+02 1.713645380500e+00 0.000000000000e+00 0.000000000000e+00
8.410000000000e+02 4.156855355338e+00 0.000000000000e+00 0.000000000000e+00
8.412500000000e+02 6.246170570934e+00 0.000000000000e+00 0.000000000000e+00
8.415000000000e+02 7.762522918208e+00 0.000000000000e+00 0.000000000000e+00
8.417500000000e+02 8.541885788922e+00 0.000000000000e+00 0.000000000000e+00
8.420000000000e+02 8.494514141384e+00 0.000000000000e+00 0.000000000000e+00
8.422500000000e+02 7.616513079514e+00 0.000000000000e+00 0.000000000000e+00
8.425000000000e+02 5.992166554283e+00 0.000000000000e+00 0.000000000000e+00
8.427500000000e+02 3.786487167711e+00 0.000000000000e+00 0.000000000000e+00
8.430000000000e+02 1.228576719693e+00 0.000000000000e+00 0.000000000000e+00
8.432500000000e+02 -1.412519834873e+00 0.000000000000e+00 0.000000000000e+00
8.435000000000e+02 -3.856861799965e+00 0.000000000000e+00 0.000000000000e+00
8.437500000000e+02 -5.844321849054e+00 0.000000000000e+00 0.000000000000e+00
8.440000000000e+02 -7.163455770389e+00 0.000000000000e+00 0.000000000000e+00
8.442500000000e+02 -7.675184152754e+00 0.000000000000e+00 0.000000000000e+00
8.445000000000e+02 -7.328493615134e+00 0.000000000000e+00 0.000000000000e+00
8.447500000000e+02 -6.166265190352e+00 0.000000000000e+00 0.000000000000e+00
8.450000000000e+02 -4.320477162102e+00 0.000000000000e+00 0.000000000000e+00
8.452500000000e+02 -1.997273528042e+00 0.000000000000e+00 0.000000000000e+00
8.455000000000e+02 5.464130780007e-01 0.000000000000e+00 0.000000000000e+00
8.457500000000e+02 3.031990282672e+00 0.000000000000e+00 0.000000000000e+00
8.460000000000e+02 5.190705071822e+00 0.000000000000e+00 0.000000000000e+00
8.462500000000e+02 6.793846599893e+00 0.000000000000e+00 0.000000000000e+00
8.465000000000e+02 7.678141049318e+00 0.000000000000e+00 0.000000000000e+00
8.467500000000e+02 7.763403818906e+00 0.000000000000e+00 0.000000000000e+00
8.470000000000e+02 7.060443434081e+00 0.000000000000e+00 0.000000000000e+00
8.472500000000e+02 5.668379207352e+00 0.000000000000e+00 0.000000000000e+00
8.475000000000e+02 3.761797673716e+00 0.000000000000e+00 0.000000000000e+00
8.477500000000e+02 1.569376496850e+00 0.000000000000e+00 0.000000000000e+00
8.480000000000e+02 -6.533978809549e-01 0.000000000000e+00 0.000000000000e+00
8.482500000000e+02 -2.654121545246e+00 0.000000000000e+00 0.000000000000e+00
8.485000000000e+02 -4.212410753373e+00 0.000000000000e+00 0.000000000000e+00
8.487500000000e+02 -5.164491887440e+00 0.000000000000e+00 0.000000000000e+00
8.490000000000e+02 -5.420626313808e+00 0.000000000000e+00 0.000000000000e+00
8.492500000000e+02 -4.973461237525e+00 0.000000000000e+00 0.000000000000e+00
8.495000000000e+02 -3.896521657503e+00 0.000000000000e+00 0.000000000000e+00
8.497500000000e+02 -2.333256685261e+00 0.000000000000e+00 0.000000000000e+00
8.500000000000e+02 -4.781774582507e-01 0.000000000000e+00 0.000000000000e+00
8.502500000000e+02 1.447462878944e+00 0.000000000000e+00 0.000000000000e+00
8.505000000000e+02 3.222401938383e+00 0.000000000000e+00 0.000000000000e+00
8.507500000000e+02 4.651258286441e+00 0.000000000000e+00 0.000000000000e+00
8.510000000000e+02 5.586515083637e+00 0.000000000000e+00 0.000000000000e+00
8.512500000000e+02 5.944092510828e+00 0.000000000000e+00 0.000000000000e+00
8.515000000000e+02 5.710853306585e+00 0.000000000000e+00 0.000000000000e+00
8.517500000000e+02 4.943411968555e+00 0.000000000000e+00 0.000000000000e+00
8.520000000000e+02 3.758690204194e+00 0.000000000000e+00 0.000000000000e+00
8.522500000000e+02 2.317645585048e+00 0.000000000000e+00 0.000000000000e+00
8.525000000000e+02 8.043783975857e-01 0.000000000000e+00 0.000000000000e+00
8.527500000000e+02 -5.966959893265e-01 0.000000000000e+00 0.000000000000e+00
8.530000000000e+02 -1.722785055167e+00 0.000000000000e+00 0.000000000000e+00
8.532500000000e+02 -2.451156881069e+00 0.000000000000e+00 0.000000000000e+00
8.535000000000e+02 -2.711992821701e+00 0.000000000000e+00 0.000000000000e+00
8.537500000000e+02 -2.494331431186e+00 0.000000000000e+00 0.000000000000e+00
8.540000000000e+02 -1.844674088927e+00 0.000000000000e+00 0.000000000000e+00
8.542500000000e+02 -8.587342209801e-01 0.000000000000e+00 0.000000000000e+00
8.545000000000e+02 3.323724866087e-01 0.000000000000e+00 0.000000000000e+00
8.547500000000e+02 1.579576846650e+00 0.000000000000e+00 0.000000000000e+00
8.550000000000e+02 2.734663109643e+00 0.000000000000e+00 0.000000000000e+00
8.552500000000e+02 3.668088017646e+00 0.000000000000e+00 0.000000000000e+00
8.555000000000e+02 4.283691552670e+00 0.000000000000e+00 0.000000000000e+00
8.557500000000e+02 4.528654976005e+00 0.000000000000e+00 0.000000000000e+00
8.560000000000e+02 4.397718256234e+00 0.000000000000e+00 0.000000000000e+00
8.562500000000e+02 3.931416779377e+00 0.000000000000e+00 0.000000000000e+00
8.565000000000e+02 3.208839852207e+00 0.000000000000e+00 0.000000000000e+00
8.567500000000e+02 2.336059576181e+00 0.000000000000e+00 0.000000000000e+00
8.570000000000e+02 1.431853069410e+00 0.000000000000e+00 0.000000000000e+00
8.572500000000e+02 6.125934725413e-01 0.000000000000e+00 0.000000000000e+00
8.575000000000e+02 -2.180469244729e-02 0.000000000000e+00 0.000000000000e+00
8.577500000000e+02 -3.992218672244e-01 0.000000000000e+00 0.000000000000e+00
8.580000000000e+02 -4.827022878234e-01 0.000000000000e+00 0.000000000000e+00
8.582500000000e+02 -2.731533702105e-01 0.000000000000e+00 0.000000000000e+00
8.585000000000e+02 1.927202385330e-01 0.000000000000e+00 0.000000000000e+00
8.587500000000e+02 8.487563118443e-01 0.000000000000e+00 0.000000000000e+00
8.590000000000e+02 1.608958805534e+00 0.000000000000e+00 0.000000000000e+00
8.592500000000e+02 2.379064130625e+00 0.000000000000e+00 0.000000000000e+00
8.595000000000e+02 3.068537893273e+00 0.000000000000e+00 0.000000000000e+00
8.597500000000e+02 3.601512746758e+00 0.000000000000e+00 0.000000000000e+00
8.600000000000e+02 3.925381235449e+00 0.000000000000e+00 0.000000000000e+00
8.602500000000e+02 4.016107379282e+00 0.000000000000e+00 0.000000000000e+00
8.605000000000e+02 3.879767283848e+00 0.000000000000e+00 0.000000000000e+00
8.607500000000e+02 3.550313168379e+00 0.000000000000e+00 0.000000000000e+00
8.610000000000e+02 3.084016288005e+00 0.000000000000e+00 0.000000000000e+00
8.612500000000e+02 2.551427583210e+00 0.000000000000e+00 0.000000000000e+00
8.615000000000e+02 2.027957966516e+00 0.000000000000e+00 0.000000000000e+00
8.617500000000e+02 1.584297015544e+00 0.000000000000e+00 0.000000000000e+00
8.620000000000e+02 1.277852391880e+00 0.000000000000e+00 0.000000000000e+00
8.622500000000e+02 1.146214178945e+00 0.000000000000e+00 0.000000000000e+00
8.625000000000e+02 1.203356553106e+00 0.000000000000e+00 0.000000000000e+00
8.627500000000e+02 1.438924048064e+00 0.000000000000e+00 0.000000000000e+00
8.630000000000e+02 1.820558312500e+00 0.000000000000e+00 0.000000000000e+00
8.632500000000e+02 2.298851861776e+00 0.000000000000e+00 0.000000000000e+00
8.635000000000e+02 2.814211329207e+00 0.000000000000e+00 0.000000000000e+00
8.637500000000e+02 3.304707951818e+00 0.000000000000e+00 0.000000000000e+00
8.640000000000e+02 3.713908120415e+00 0.000000000000e+00 0.000000000000e+00
8.642500000000e+02 3.997717368082e+00 0.000000000000e+00 0.000000000000e+00
8.645000000000e+02 4.129427633331e+00 0.000000000000e+00 0.000000000000e+00
8.647500000000e+02 4.102407052999e+00 0.000000000000e+00 0.000000000000e+00
8.650000000000e+02 3.930180697083e+00 0.000000000000e+00 0.000000000000e+00
8.652500000000e+02 3.643980318532e+00 0.000000000000e+00 0.000000000000e+00
8.655000000000e+02 3.288150903237e+00 0.000000000000e+00 0.000000000000e+00
8.657500000000e+02 2.914054692498e+00 0.000000000000e+00 0.000000000000e+00
8.660000000000e+02 2.573280359391e+00 0.000000000000e+00 0.000000000000e+00
8.662500000000e+02 2.311028157628e+00 0.000000000000e+00 0.000000000000e+00
8.665000000000e+02 2.160496065731e+00 0.000000000000e+00 0.000000000000e+00
8.667500000000e+02 2.138945419882e+00 0.000000000000e+00 0.000000000000e+00
8.670000000000e+02 2.245897490272e+00 0.000000000000e+00 0.000000000000e+00
8.672500000000e+02 2.463634524113e+00 0.000000000000e+00 0.000000000000e+00
8.675000000000e+02 2.759885249141e+00 0.000000000000e+00 0.000000000000e+00
8.677500000000e+02 3.092302330158e+00 0.000000000000e+00 0.000000000000e+00
8.680000000000e+02 3.414121285638e+00 0.000000000000e+00 0.000000000000e+00
8.682500000000e+02 3.680253193061e+00 0.000000000000e+00 0.000000000000e+00
8.685000000000e+02 3.853023074813e+00 0.000000000000e+00 0.000000000000e+00
8.687500000000e+02 3.906825855174e+00 0.000000000000e+00 0.000000000000e+00
8.690000000000e+02 3.831123295367e+00 0.000000000000e+00 0.000000000000e+00
8.692500000000e+02 3.631428006864e+00 0.000000000000e+00 0.000000000000e+00
8.695000000000e+02 3.328185360786e+00 0.000000000000e+00 0.000000000000e+00
8.697500000000e+02 2.953736604330e+00 0.000000000000e+00 0.000000000000e+00
8.700000000000e+02 2.547791779717e+00 0.000000000000e+00 0.000000000000e+00
8.702500000000e+02 2.152027857546e+00 0.000000000000e+00 0.000000000000e+00
8.705000000000e+02 1.804532302140e+00 0.000000000000e+00 0.000000000000e+00
8.707500000000e+02 1.534822266700e+00 0.000000000000e+00 0.000000000000e+00
8.710000000000e+02 1.360084317406e+00 0.000000000000e+00 0.000000000000e+00
8.712500000000e+02 1.283110951537e+00 0.000000000000e+00 0.000000000000e+00
8.715000000000e+02 1.292180965359e+00 0.000000000000e+00 0.000000000000e+00
8.717500000000e+02 1.362871521436e+00 0.000000000000e+00 0.000000000000e+00
8.720000000000e+02 1.461534924727e+00 0.000000000000e+00 0.000000000000e+00
8.722500000000e+02 1.549956249056e+00 0.000000000000e+00 0.000000000000e+00
8.725000000000e+02 1.590557462186e+00 0.000000000000e+00 0.000000000000e+00
8.727500000000e+02 1.551449014705e+00 0.000000000000e+00 0.000000000000e+00
8.730000000000e+02 1.410658886391e+00 0.000000000000e+00 0.000000000000e+00
8.732500000000e+02 1.158987166141e+00 0.000000000000e+00 0.000000000000e+00
8.735000000000e+02 8.011248249173e-01 0.000000000000e+00 0.000000000000e+00
8.737500000000e+02 3.549122441593e-01 0.000000000000e+00 0.000000000000e+00
8.740000000000e+02 -1.511359582682e-01 0.000000000000e+00 0.000000000000e+00
8.742500000000e+02 -6.816821271960e-01 0.000000000000e+00 0.000000000000e+00
8.745000000000e+02 -1.199254821589e+00 0.000000000000e+00 0.000000000000e+00
8.747500000000e+02 -1.669132566766e+00 0.000000000000e+00 0.000000000000e+00
8.750000000000e+02 -2.063761242315e+00 0.000000000000e+00 0.000000000000e+00
8.752500000000e+02 -2.366116628339e+00 0.000000000000e+00 0.000000000000e+00
8.755000000000e+02 -2.571574928121e+00 0.000000000000e+00 0.000000000000e+00
8.757500000000e+02 -2.688062828655e+00 0.000000000000e+00 0.000000000000e+00
8.760000000000e+02 -2.734495747244e+00 0.000000000000e+00 0.000000000000e+00
8.762500000000e+02 -2.737745650620e+00 0.000000000000e+00 0.000000000000e+00
8.765000000000e+02 -2.728576468880e+00 0.000000000000e+00 0.000000000000e+00
8.767500000000e+02 -2.737119206764e+00 0.000000000000e+00 0.000000000000e+00
8.770000000000e+02 -2.788512822952e+00 0.000000000000e+00 0.000000000000e+00
8.772500000000e+02 -2.899304476433e+00 0.000000000000e+00 0.000000000000e+00
8.775000000000e+02 -3.075089482297e+00 0.000000000000e+00 0.000000000000e+00
8.777500000000e+02 -3.309693997359e+00 0.000000000000e+00 0.000000000000e+00
8.780000000000e+02 -3.585987406051e+00 0.000000000000e+00 0.000000000000e+00
8.782500000000e+02 -3.878186934686e+00 0.000000000000e+00 0.000000000000e+00
8.785000000000e+02 -4.155315246287e+00 0.000000000000e+00 0.000000000000e+00
8.787500000000e+02 -4.385320116459e+00 0.000000000000e+00 0.000000000000e+00
8.790000000000e+02 -4.539283853185e+00 0.000000000000e+00 0.000000000000e+00
8.792500000000e+02 -4.595148933537e+00 0.000000000000e+00 0.000000000000e+00
8.795000000000e+02 -4.540464120797e+00 0.000000000000e+00 0.000000000000e+00
8.797500000000e+02 -4.373799882184e+00 0.000000000000e+00 0.000000000000e+00
8.800000000000e+02 -4.104671971587e+00 0.000000000000e+00 0.000000000000e+00
8.802500000000e+02 -3.752020353311e+00 0.000000000000e+00 0.000000000000e+00
8.805000000000e+02 -3.341487967534e+00 0.000000000000e+00 0.000000000000e+00
8.807500000000e+02 -2.901903014141e+00 0.000000000000e+00 0.000000000000e+00
8.810000000000e+02 -2.461468152756e+00 0.000000000000e+00 0.000000000000e+00
8.812500000000e+02 -2.044187704996e+00 0.000000000000e+00 0.000000000000e+00
8.815000000000e+02 -1.667017342726e+00 0.000000000000e+00 0.000000000000e+00
8.817500000000e+02 -1.338108025905e+00 0.000000000000e+00 0.000000000000e+00
8.820000000000e+02 -1.056354355790e+00 0.000000000000e+00 0.000000000000e+00
8.822500000000e+02 -8.122707284879e-01 0.000000000000e+00 0.000000000000e+00
8.825000000000e+02 -5.900333880098e-01 0.000000000000e+00 0.000000000000e+00
8.827500000000e+02 -3.703685292213e-01 0.000000000000e+00 0.000000000000e+00
8.830000000000e+02 -1.338573760966e-01 0.000000000000e+00 0.000000000000e+00
8.832500000000e+02 1.358173181618e-01 0.000000000000e+00 0.000000000000e+00
8.835000000000e+02 4.491377788604e-01 0.000000000000e+00 0.000000000000e+00
8.837500000000e+02 8.089011997200e-01 0.000000000000e+00 0.000000000000e+00
8.840000000000e+02 1.209490385820e+00 0.000000000000e+00 0.000000000000e+00
8.842500000000e+02 1.637339637133e+00 0.000000000000e+00 0.000000000000e+00
8.845000000000e+02 2.072502238483e+00 0.000000000000e+00 0.000000000000e+00
8.847500000000e+02 2.491075833589e+00 0.000000000000e+00 0.000000000000e+00
8.850000000000e+02 2.868130536279e+00 0.000000000000e+00 0.000000000000e+00
8.852500000000e+02 3.180726336627e+00 0.000000000000e+00 0.000000000000e+00
8.855000000000e+02 3.410607714015e+00 0.000000000000e+00 0.000000000000e+00
8.857500000000e+02 3.546222251336e+00 0.000000000000e+00 0.000000000000e+00
8.860000000000e+02 3.583816249949e+00 0.000000000000e+00 0.000000000000e+00
8.862500000000e+02 3.527497283979e+00 0.000000000000e+00 0.000000000000e+00
8.865000000000e+02 3.388300894494e+00 0.000000000000e+00 0.000000000000e+00
8.867500000000e+02 3.182435013249e+00 0.000000000000e+00 0.000000000000e+00
8.870000000000e+02 2.928982298251e+00 0.000000000000e+00 0.000000000000e+00
8.872500000000e+02 2.647403344271e+00 0.000000000000e+00 0.000000000000e+00
8.875000000000e+02 2.355195442191e+00 0.000000000000e+00 0.000000000000e+00
8.877500000000e+02 2.066022514347e+00 0.000000000000e+00 0.000000000000e+00
8.880000000000e+02 1.788549628198e+00 0.000000000000e+00 0.000000000000e+00
8.882500000000e+02 1.526103587111e+00 0.000000000000e+00 0.000000000000e+00
8.885000000000e+02 1.277156775023e+00 0.000000000000e+00 0.000000000000e+00
8.887500000000e+02 1.036513079861e+00 0.000000000000e+00 0.000000000000e+00
8.890000000000e+02 7.969791487297e-01 0.000000000000e+00 0.000000000000e+00
8.892500000000e+02 5.512442842817e-01 0.000000000000e+00 0.000000000000e+00
8.895000000000e+02 2.936751414067e-01 0.000000000000e+00 0.000000000000e+00
8.897500000000e+02 2.175767926784e-02 0.000000000000e+00 0.000000000000e+00
8.900000000000e+02 -2.630171389780e-01 0.000000000000e+00 0.000000000000e+00
8.902500000000e+02 -5.549366070267e-01 0.000000000000e+00 0.000000000000e+00
8.905000000000e+02 -8.445280786571e-01 0.000000000000e+00 0.000000000000e+00
8.907500000000e+02 -1.119609071409e+00 0.000000000000e+00 0.000000000000e+00
8.910000000000e+02 -1.366753379604e+00 0.000000000000e+00 0.000000000000e+00
8.912500000000e+02 -1.572947853562e+00 0.000000000000e+00 0.000000000000e+00
8.915000000000e+02 -1.727196891476e+00 0.000000000000e+00 0.000000000000e+00
8.917500000000e+02 -1.821850430691e+00 0.000000000000e+00 0.000000000000e+00
8.920000000000e+02 -1.853481787613e+00 0.000000000000e+00 0.000000000000e+00
8.922500000000e+02 -1.823215023865e+00 0.000000000000e+00 0.000000000000e+00
8.925000000000e+02 -1.736485578763e+00 0.000000000000e+00 0.000000000000e+00
8.927500000000e+02 -1.602299637346e+00 0.000000000000e+00 0.000000000000e+00
8.930000000000e+02 -1.432125013849e+00 0.000000000000e+00 0.000000000000e+00
8.932500000000e+02 -1.238589907693e+00 0.000000000000e+00 0.000000000000e+00
8.935000000000e+02 -1.034180482063e+00 0.000000000000e+00 0.000000000000e+00
8.937500000000e+02 -8.301132580874e-01 0.000000000000e+00 0.000000000000e+00
8.940000000000e+02 -6.355178070855e-01 0.000000000000e+00 0.000000000000e+00
8.942500000000e+02 -4.570068974183e-01 0.000000000000e+00 0.000000000000e+00
8.945000000000e+02 -2.986452254020e-01 0.000000000000e+00 0.000000000000e+00
8.947500000000e+02 -1.622649402230e-01 0.000000000000e+00 0.000000000000e+00
8.950000000000e+02 -4.802614141413e-02 0.000000000000e+00 0.000000000000e+00
8.952500000000e+02 4.490935977054e-02 0.000000000000e+00 0.000000000000e+00
8.955000000000e+02 1.177287772415e-01 0.000000000000e+00 0.000000000000e+00
8.957500000000e+02 1.714638845823e-01 0.000000000000e+00 0.000000000000e+00
8.960000000000e+02 2.067147809598e-01 0.000000000000e+00 0.000000000000e+00
8.962500000000e+02 2.236361556308e-01 0.000000000000e+00 0.000000000000e+00
8.965000000000e+02 2.221676827591e-01 0.000000000000e+00 0.000000000000e+00
8.967500000000e+02 2.024431419418e-01 0.000000000000e+00 0.000000000000e+00
8.970000000000e+02 1.652792412418e-01 0.000000000000e+00 0.000000000000e+00
8.972500000000e+02 1.126302485007e-01 0.000000000000e+00 0.000000000000e+00
8.975000000000e+02 4.790045365976e-02 0.000000000000e+00 0.000000000000e+00
8.977500000000e+02 -2.396830433293e-02 0.000000000000e+00 0.000000000000e+00
8.980000000000e+02 -9.667699965633e-02 0.000000000000e+00 0.000000000000e+00
8.982500000000e+02 -1.630132494127e-01 0.000000000000e+00 0.000000000000e+00
8.985000000000e+02 -2.155074252349e-01 0.000000000000e+00 0.000000000000e+00
8.987500000000e+02 -2.472116380153e-01 0.000000000000e+00 0.000000000000e+00
8.990000000000e+02 -2.524888869497e-01 0.000000000000e+00 0.000000000000e+00
8.992500000000e+02 -2.276950873614e-01 0.000000000000e+00 0.000000000000e+00
8.995000000000e+02 -1.716514692060e-01 0.000000000000e+00 0.000000000000e+00
8.997500000000e+02 -8.583637108212e-02 0.000000000000e+00 0.000000000000e+00
9.000000000000e+02 2.573161273163e-02 0.000000000000e+00 0.000000000000e+00
9.002500000000e+02 1.569000351578e-01 0.000000000000e+00 0.000000000000e+00
9.005000000000e+02 3.000159242331e-01 0.000000000000e+00 0.000000000000e+00
9.007500000000e+02 4.466906374693e-01 0.000000000000e+00 0.000000000000e+00
9.010000000000e+02 5.885841126386e-01 0.000000000000e+00 0.000000000000e+00
9.012500000000e+02 7.180982669903e-01 0.000000000000e+00 0.000000000000e+00
9.015000000000e+02 8.288892382331e-01 0.000000000000e+00 0.000000000000e+00
9.017500000000e+02 9.161425915417e-01 0.000000000000e+00 0.000000000000e+00
9.020000000000e+02 9.765985592226e-01 0.000000000000e+00 0.000000000000e+00
9.022500000000e+02 1.008358449842e+00 0.000000000000e+00 0.000000000000e+00
9.025000000000e+02 1.010541005421e+00 0.000000000000e+00 0.000000000000e+00
9.027500000000e+02 9.828822308573e-01 0.000000000000e+00 0.000000000000e+00
9.030000000000e+02 9.253797714246e-01 0.000000000000e+00 0.000000000000e+00
9.032500000000e+02 8.380718709678e-01 0.000000000000e+00 0.000000000000e+00
9.035000000000e+02 7.210130517123e-01 0.000000000000e+00 0.000000000000e+00
9.037500000000e+02 5.744685447334e-01 0.000000000000e+00 0.000000000000e+00
9.040000000000e+02 3.993039364270e-01 0.000000000000e+00 0.000000000000e+00
9.042500000000e+02 1.975032912380e-01 0.000000000000e+00 0.000000000000e+00
9.045000000000e+02 -2.728426134089e-02 0.000000000000e+00 0.000000000000e+00
9.047500000000e+02 -2.692867406699e-01 0.000000000000e+00 0.000000000000e+00
9.050000000000e+02 -5.203552534799e-01 0.000000000000e+00 0.000000000000e+00
9.052500000000e+02 -7.700062063615e-01 0.000000000000e+00 0.000000000000e+00
9.055000000000e+02 -1.005812760205e+00 0.000000000000e+00 0.000000000000e+00
9.057500000000e+02 -1.214147399127e+00 0.000000000000e+00 0.000000000000e+00
9.060000000000e+02 -1.381222575499e+00 0.000000000000e+00 0.000000000000e+00
9.062500000000e+02 -1.494326179079e+00 0.000000000000e+00 0.000000000000e+00
9.065000000000e+02 -1.543111054452e+00 0.000000000000e+00 0.000000000000e+00
9.067500000000e+02 -1.520779164044e+00 0.000000000000e+00 0.000000000000e+00
9.070000000000e+02 -1.425004688365e+00 0.000000000000e+00 0.000000000000e+00
9.072500000000e+02 -1.258466446235e+00 0.000000000000e+00 0.000000000000e+00
9.075000000000e+02 -1.028905183792e+00 0.000000000000e+00 0.000000000000e+00
9.077500000000e+02 -7.486792869262e-01 0.000000000000e+00 0.000000000000e+00
9.080000000000e+02 -4.338551070316e-01 0.000000000000e+00 0.000000000000e+00
9.082500000000e+02 -1.029264176347e-01 0.000000000000e+00 0.000000000000e+00
9.085000000000e+02 2.246967621758e-01 0.000000000000e+00 0.000000000000e+00
9.087500000000e+02 5.302630370440e-01 0.000000000000e+00 0.000000000000e+00
9.090000000000e+02 7.971471086677e-01 0.000000000000e+00 0.000000000000e+00
9.092500000000e+02 1.012057337645e+00 0.000000000000e+00 0.000000000000e+00
9.095000000000e+02 1.165868972727e+00 0.000000000000e+00 0.000000000000e+00
9.097500000000e+02 1.254020212532e+00 0.000000000000e+00 0.000000000000e+00
9.100000000000e+02 1.276465456856e+00 0.000000000000e+00 0.000000000000e+00
9.102500000000e+02 1.237234412738e+00 0.000000000000e+00 0.000000000000e+00
9.105000000000e+02 1.143689381825e+00 0.000000000000e+00 0.000000000000e+00
9.107500000000e+02 1.005600233347e+00 0.000000000000e+00 0.000000000000e+00
9.110000000000e+02 8.341642226071e-01 0.000000000000e+00 0.000000000000e+00
9.112500000000e+02 6.410861203190e-01 0.000000000000e+00 0.000000000000e+00
9.115000000000e+02 4.378063410062e-01 0.000000000000e+00 0.000000000000e+00
9.117500000000e+02 2.349266459150e-01 0.000000000000e+00 0.000000000000e+00
9.120000000000e+02 4.184175735683e-02 0.000000000000e+00 0.000000000000e+00
9.122500000000e+02 -1.334517158464e-01 0.000000000000e+00 0.000000000000e+00
9.125000000000e+02 -2.844239028884e-01 0.000000000000e+00 0.000000000000e+00
9.127500000000e+02 -4.060240487764e-01 0.000000000000e+00 0.000000000000e+00
9.130000000000e+02 -4.946978764452e-01 0.000000000000e+00 0.000000000000e+00
9.132500000000e+02 -5.484515516569e-01 0.000000000000e+00 0.000000000000e+00
9.135000000000e+02 -5.669740555247e-01 0.000000000000e+00 0.000000000000e+00
9.137500000000e+02 -5.517961725348e-01 0.000000000000e+00 0.000000000000e+00
9.140000000000e+02 -5.064341779201e-01 0.000000000000e+00 0.000000000000e+00
9.142500000000e+02 -4.364464475739e-01 0.000000000000e+00 0.000000000000e+00
9.145000000000e+02 -3.493266911442e-01 0.000000000000e+00 0.000000000000e+00
9.147500000000e+02 -2.541707022722e-01 0.000000000000e+00 0.000000000000e+00
9.150000000000e+02 -1.610835697421e-01 0.000000000000e+00 0.000000000000e+00
9.152500000000e+02 -8.033710719686e-02 0.000000000000e+00 0.000000000000e+00
9.155000000000e+02 -2.133607463803e-02 0.000000000000e+00 0.000000000000e+00
9.157500000000e+02 8.501806370678e-03 0.000000000000e+00 0.000000000000e+00
9.160000000000e+02 4.811649544200e-03 0.000000000000e+00 0.000000000000e+00
9.162500000000e+02 -3.286429618823e-02 0.000000000000e+00 0.000000000000e+00
9.165000000000e+02 -1.005846896044e-01 0.000000000000e+00 0.000000000000e+00
9.167500000000e+02 -1.899991009319e-01 0.000000000000e+00 0.000000000000e+00
9.170000000000e+02 -2.888861645094e-01 0.000000000000e+00 0.000000000000e+00
9.172500000000e+02 -3.822367630266e-01 0.000000000000e+00 0.000000000000e+00
9.175000000000e+02 -4.538032301728e-01 0.000000000000e+00 0.000000000000e+00
9.177500000000e+02 -4.879640025460e-01 0.000000000000e+00 0.000000000000e+00
9.180000000000e+02 -4.716968802120e-01 0.000000000000e+00 0.000000000000e+00
9.182500000000e+02 -3.964223291360e-01 0.000000000000e+00 0.000000000000e+00
9.185000000000e+02 -2.594771556655e-01 0.000000000000e+00 0.000000000000e+00
9.187500000000e+02 -6.501024097390e-02 0.000000000000e+00 0.000000000000e+00
9.190000000000e+02 1.758469969988e-01 0.000000000000e+00 0.000000000000e+00
9.192500000000e+02 4.455993907322e-01 0.000000000000e+00 0.000000000000e+00
9.195000000000e+02 7.217650046153e-01 0.000000000000e+00 0.000000000000e+00
9.197500000000e+02 9.788852026147e-01 0.000000000000e+00 0.000000000000e+00
9.200000000000e+02 1.190962395316e+00 0.000000000000e+00 0.000000000000e+00
9.202500000000e+02 1.334064533363e+00 0.000000000000e+00 0.000000000000e+00
9.205000000000e+02 1.388812278512e+00 0.000000000000e+00 0.000000000000e+00
9.207500000000e+02 1.342477112248e+00 0.000000000000e+00 0.000000000000e+00
9.210000000000e+02 1.190464504304e+00 0.000000000000e+00 0.000000000000e+00
9.212500000000e+02 9.370290222751e-01 0.000000000000e+00 0.000000000000e+00
9.215000000000e+02 5.951575955524e-01 0.000000000000e+00 0.000000000000e+00
9.217500000000e+02 1.856506273253e-01 0.000000000000e+00 0.000000000000e+00
9.220000000000e+02 -2.644843451763e-01 0.000000000000e+00 0.000000000000e+00
9.222500000000e+02 -7.241461095823e-01 0.000000000000e+00 0.000000000000e+00
9.225000000000e+02 -1.160541312152e+00 0.000000000000e+00 0.000000000000e+00
9.227500000000e+02 -1.541646347831e+00 0.000000000000e+00 0.000000000000e+00
9.230000000000e+02 -1.838521591118e+00 0.000000000000e+00 0.000000000000e+00
9.232500000000e+02 -2.027312039168e+00 0.000000000000e+00 0.000000000000e+00
9.235000000000e+02 -2.090823744289e+00 0.000000000000e+00 0.000000000000e+00
9.237500000000e+02 -2.019623290763e+00 0.000000000000e+00 0.000000000000e+00
9.240000000000e+02 -1.812657826887e+00 0.000000000000e+00 0.000000000000e+00
9.242500000000e+02 -1.477427904759e+00 0.000000000000e+00 0.000000000000e+00
9.245000000000e+02 -1.029760455898e+00 0.000000000000e+00 0.000000000000e+00
9.247500000000e+02 -4.932249964102e-01 0.000000000000e+00 0.000000000000e+00
9.250000000000e+02 1.017825843639e-01 0.000000000000e+00 0.000000000000e+00
9.252500000000e+02 7.192891947661e-01 0.000000000000e+00 0.000000000000e+00
9.255000000000e+02 1.319347997846e+00 0.000000000000e+00 0.000000000000e+00
9.257500000000e+02 1.860024037205e+00 0.000000000000e+00 0.000000000000e+00
9.260000000000e+02 2.299774472584e+00 0.000000000000e+00 0.000000000000e+00
9.262500000000e+02 2.600194902458e+00 0.000000000000e+00 0.000000000000e+00
9.265000000000e+02 2.729038746156e+00 0.000000000000e+00 0.000000000000e+00
9.267500000000e+02 2.663336433362e+00 0.000000000000e+00 0.000000000000e+00
9.270000000000e+02 2.392358145295e+00 0.000000000000e+00 0.000000000000e+00
9.272500000000e+02 1.920094387123e+00 0.000000000000e+00 0.000000000000e+00
9.275000000000e+02 1.266889886261e+00 0.000000000000e+00 0.000000000000e+00
9.277500000000e+02 4.698731703416e-01 0.000000000000e+00 0.000000000000e+00
9.280000000000e+02 -4.181135097400e-01 0.000000000000e+00 0.000000000000e+00
9.282500000000e+02 -1.331259286514e+00 0.000000000000e+00 0.000000000000e+00
9.285000000000e+02 -2.195209471675e+00 0.000000000000e+00 0.000000000000e+00
9.287500000000e+02 -2.932969369122e+00 0.000000000000e+00 0.000000000000e+00
9.290000000000e+02 -3.471870562415e+00 0.000000000000e+00 0.000000000000e+00
9.292500000000e+02 -3.750986017600e+00 0.000000000000e+00 0.000000000000e+00
9.295000000000e+02 -3.728232667829e+00 0.000000000000e+00 0.000000000000e+00
9.297500000000e+02 -3.386329541491e+00 0.000000000000e+00 0.000000000000e+00
9.300000000000e+02 -2.736806080907e+00 0.000000000000e+00 0.000000000000e+00
9.302500000000e+02 -1.821387911089e+00 0.000000000000e+00 0.000000000000e+00
9.305000000000e+02 -7.103210334688e-01 0.000000000000e+00 0.000000000000e+00
9.307500000000e+02 5.024891525209e-01 0.000000000000e+00 0.000000000000e+00
9.310000000000e+02 1.707282996063e+00 0.000000000000e+00 0.000000000000e+00
9.312500000000e+02 2.788583512710e+00 0.000000000000e+00 0.000000000000e+00
9.315000000000e+02 3.636721738986e+00 0.000000000000e+00 0.000000000000e+00
9.317500000000e+02 4.159562768918e+00 0.000000000000e+00 0.000000000000e+00
9.320000000000e+02 4.293125334559e+00 0.000000000000e+00 0.000000000000e+00
9.322500000000e+02 4.009818651252e+00 0.000000000000e+00 0.000000000000e+00
9.325000000000e+02 3.323208880387e+00 0.000000000000e+00 0.000000000000e+00
9.327500000000e+02 2.288561587513e+00 0.000000000000e+00 0.000000000000e+00
9.330000000000e+02 9.988540161430e-01 0.000000000000e+00 0.000000000000e+00
9.332500000000e+02 -4.235367375500e-01 0.000000000000e+00 0.000000000000e+00
9.335000000000e+02 -1.838746311383e+00 0.000000000000e+00 0.000000000000e+00
9.337500000000e+02 -3.103754744434e+00 0.000000000000e+00 0.000000000000e+00
9.340000000000e+02 -4.087615974156e+00 0.000000000000e+00 0.000000000000e+00
9.342500000000e+02 -4.685890978618e+00 0.000000000000e+00 0.000000000000e+00
9.345000000000e+02 -4.832613182771e+00 0.000000000000e+00 0.000000000000e+00
9.347500000000e+02 -4.508339030862e+00 0.000000000000e+00 0.000000000000e+00
9.350000000000e+02 -3.743243041302e+00 0.000000000000e+00 0.000000000000e+00
9.352500000000e+02 -2.614762243750e+00 0.000000000000e+00 0.000000000000e+00
9.355000000000e+02 -1.239917687194e+00 0.000000000000e+00 0.000000000000e+00
9.357500000000e+02 2.369330218664e-01 0.000000000000e+00 0.000000000000e+00
9.360000000000e+02 1.659604919227e+00 0.000000000000e+00 0.000000000000e+00
9.362500000000e+02 2.877138710139e+00 0.000000000000e+00 0.000000000000e+00
9.365000000000e+02 3.760465320034e+00 0.000000000000e+00 0.000000000000e+00
9.367500000000e+02 4.216762135408e+00 0.000000000000e+00 0.000000000000e+00
9.370000000000e+02 4.199823491140e+00 0.000000000000e+00 0.000000000000e+00
9.372500000000e+02 3.715214834344e+00 0.000000000000e+00 0.000000000000e+00
9.375000000000e+02 2.819580094426e+00 0.000000000000e+00 0.000000000000e+00
9.377500000000e+02 1.614154057789e+00 0.000000000000e+00 0.000000000000e+00
9.380000000000e+02 2.332137864540e-01 0.000000000000e+00 0.000000000000e+00
9.382500000000e+02 -1.171197801579e+00 0.000000000000e+00 0.000000000000e+00
9.385000000000e+02 -2.446500776719e+00 0.000000000000e+00 0.000000000000e+00
9.387500000000e+02 -3.456753303509e+00 0.000000000000e+00 0.000000000000e+00
9.390000000000e+02 -4.097776524110e+00 0.000000000000e+00 0.000000000000e+00
9.392500000000e+02 -4.308482080623e+00 0.000000000000e+00 0.000000000000e+00
9.395000000000e+02 -4.077113719105e+00 0.000000000000e+00 0.000000000000e+00
9.397500000000e+02 -3.441725909785e+00 0.000000000000e+00 0.000000000000e+00
9.400000000000e+02 -2.484911656304e+00 0.000000000000e+00 0.000000000000e+00
9.402500000000e+02 -1.323474112980e+00 0.000000000000e+00 0.000000000000e+00
9.405000000000e+02 -9.432900384942e-02 0.000000000000e+00 0.000000000000e+00
9.407500000000e+02 1.061644437708e+00 0.000000000000e+00 0.000000000000e+00
9.410000000000e+02 2.015868189418e+00 0.000000000000e+00 0.000000000000e+00
9.412500000000e+02 2.666528668051e+00 0.000000000000e+00 0.000000000000e+00
9.415000000000e+02 2.949571286454e+00 0.000000000000e+00 0.000000000000e+00
9.417500000000e+02 2.845006395135e+00 0.000000000000e+00 0.000000000000e+00
9.420000000000e+02 2.377893154036e+00 0.000000000000e+00 0.000000000000e+00
9.422500000000e+02 1.614019283527e+00 0.000000000000e+00 0.000000000000e+00
9.425000000000e+02 6.509298589798e-01 0.000000000000e+00 0.000000000000e+00
9.427500000000e+02 -3.945002274701e-01 0.000000000000e+00 0.000000000000e+00
9.430000000000e+02 -1.400372177985e+00 0.000000000000e+00 0.000000000000e+00
9.432500000000e+02 -2.254187750011e+00 0.000000000000e+00 0.000000000000e+00
9.435000000000e+02 -2.865669395756e+00 0.000000000000e+00 0.000000000000e+00
9.437500000000e+02 -3.176498718514e+00 0.000000000000e+00 0.000000000000e+00
9.440000000000e+02 -3.165914049691e+00 0.000000000000e+00 0.000000000000e+00
9.442500000000e+02 -2.851642379676e+00 0.000000000000e+00 0.000000000000e+00
9.445000000000e+02 -2.286222315038e+00 0.000000000000e+00 0.000000000000e+00
9.447500000000e+02 -1.549330123700e+00 0.000000000000e+00 0.000000000000e+00
9.450000000000e+02 -7.371826889958e-01 0.000000000000e+00 0.000000000000e+00
9.452500000000e+02 4.959445663440e-02 0.000000000000e+00 0.000000000000e+00
9.455000000000e+02 7.181125691734e-01 0.000000000000e+00 0.000000000000e+00
9.457500000000e+02 1.193914925310e+00 0.000000000000e+00 0.000000000000e+00
9.460000000000e+02 1.428992848095e+00 0.000000000000e+00 0.000000000000e+00
9.462500000000e+02 1.406269453328e+00 0.000000000000e+00 0.000000000000e+00
9.465000000000e+02 1.140163336964e+00 0.000000000000e+00 0.000000000000e+00
9.467500000000e+02 6.733380747639e-01 0.000000000000e+00 0.000000000000e+00
9.470000000000e+02 7.020330068853e-02 0.000000000000e+00 0.000000000000e+00
9.472500000000e+02 -5.918961137507e-01 0.000000000000e+00 0.000000000000e+00
9.475000000000e+02 -1.232626623540e+00 0.000000000000e+00 0.000000000000e+00
9.477500000000e+02 -1.778487531044e+00 0.000000000000e+00 0.000000000000e+00
9.480000000000e+02 -2.171320611428e+00 0.000000000000e+00 0.000000000000e+00
9.482500000000e+02 -2.374537182460e+00 0.000000000000e+00 0.000000000000e+00
9.485000000000e+02 -2.376417165474e+00 0.000000000000e+00 0.000000000000e+00
9.487500000000e+02 -2.190223662960e+00 0.000000000000e+00 0.000000000000e+00
9.490000000000e+02 -1.851278302233e+00 0.000000000000e+00 0.000000000000e+00
9.492500000000e+02 -1.411506902102e+00 0.000000000000e+00 0.000000000000e+00
9.495000000000e+02 -9.322488285230e-01 0.000000000000e+00 0.000000000000e+00
9.497500000000e+02 -4.762957328083e-01 0.000000000000e+00 0.000000000000e+00
9.500000000000e+02 -1.001705758079e-01 0.000000000000e+00 0.000000000000e+00
9.502500000000e+02 1.524231951547e-01 0.000000000000e+00 0.000000000000e+00
9.505000000000e+02 2.552433165398e-01 0.000000000000e+00 0.000000000000e+00
9.507500000000e+02 2.017738115221e-01 0.000000000000e+00 0.000000000000e+00
9.510000000000e+02 4.960885265212e-03 0.000000000000e+00 0.000000000000e+00
9.512500000000e+02 -3.054159256418e-01 0.000000000000e+00 0.000000000000e+00
9.515000000000e+02 -6.872924301130e-01 0.000000000000e+00 0.000000000000e+00
9.517500000000e+02 -1.092131944383e+00 0.000000000000e+00 0.000000000000e+00
9.520000000000e+02 -1.471224405329e+00 0.000000000000e+00 0.000000000000e+00
9.522500000000e+02 -1.781676783113e+00 0.000000000000e+00 0.000000000000e+00
9.525000000000e+02 -1.991378071406e+00 0.000000000000e+00 0.000000000000e+00
9.527500000000e+02 -2.082384309911e+00 0.000000000000e+00 0.000000000000e+00
9.530000000000e+02 -2.052390394564e+00 0.000000000000e+00 0.000000000000e+00
9.532500000000e+02 -1.914205863459e+00 0.000000000000e+00 0.000000000000e+00
9.535000000000e+02 -1.693399507246e+00 0.000000000000e+00 0.000000000000e+00
9.537500000000e+02 -1.424492681741e+00 0.000000000000e+00 0.000000000000e+00
9.540000000000e+02 -1.146239263225e+00 0.000000000000e+00 0.000000000000e+00
9.542500000000e+02 -8.966150894731e-01 0.000000000000e+00 0.000000000000e+00
9.545000000000e+02 -7.081449127898e-01 0.000000000000e+00 0.000000000000e+00
9.547500000000e+02 -6.041236937996e-01 0.000000000000e+00 0.000000000000e+00
9.550000000000e+02 -5.961537988130e-01 0.000000000000e+00 0.000000000000e+00
9.552500000000e+02 -6.832396847110e-01 0.000000000000e+00 0.000000000000e+00
9.555000000000e+02 -8.524807085894e-01 0.000000000000e+00 0.000000000000e+00
9.557500000000e+02 -1.081205894490e+00 0.000000000000e+00 0.000000000000e+00
9.560000000000e+02 -1.340225273674e+00 0.000000000000e+00 0.000000000000e+00
9.562500000000e+02 -1.597749892976e+00 0.000000000000e+00 0.000000000000e+00
9.565000000000e+02 -1.823469475617e+00 0.000000000000e+00 0.000000000000e+00
9.567500000000e+02 -1.992278142004e+00 0.000000000000e+00 0.000000000000e+00
9.570000000000e+02 -2.087201803376e+00 0.000000000000e+00 0.000000000000e+00
9.572500000000e+02 -2.101195847848e+00 0.000000000000e+00 0.000000000000e+00
9.575000000000e+02 -2.037632786733e+00 0.000000000000e+00 0.000000000000e+00
9.577500000000e+02 -1.909467140470e+00 0.000000000000e+00 0.000000000000e+00
9.580000000000e+02 -1.737228235568e+00 0.000000000000e+00 0.000000000000e+00
9.582500000000e+02 -1.546131154380e+00 0.000000000000e+00 0.000000000000e+00
9.585000000000e+02 -1.362695676691e+00 0.000000000000e+00 0.000000000000e+00
9.587500000000e+02 -1.211311781846e+00 0.000000000000e+00 0.000000000000e+00
9.590000000000e+02 -1.111183654568e+00 0.000000000000e+00 0.000000000000e+00
9.592500000000e+02 -1.074024450703e+00 0.000000000000e+00 0.000000000000e+00
9.595000000000e+02 -1.102769980717e+00 0.000000000000e+00 0.000000000000e+00
9.597500000000e+02 -1.191444799412e+00 0.000000000000e+00 0.000000000000e+00
9.600000000000e+02 -1.326166221793e+00 0.000000000000e+00 0.000000000000e+00
9.602500000000e+02 -1.487129078647e+00 0.000000000000e+00 0.000000000000e+00
9.605000000000e+02 -1.651294162216e+00 0.000000000000e+00 0.000000000000e+00
9.607500000000e+02 -1.795420765398e+00 0.000000000000e+00 0.000000000000e+00
9.610000000000e+02 -1.899048118432e+00 0.000000000000e+00 0.000000000000e+00
9.612500000000e+02 -1.947045533302e+00 0.000000000000e+00 0.000000000000e+00
9.615000000000e+02 -1.931413969976e+00 0.000000000000e+00 0.000000000000e+00
9.617500000000e+02 -1.852123859253e+00 0.000000000000e+00 0.000000000000e+00
9.620000000000e+02 -1.716901834056e+00 0.000000000000e+00 0.000000000000e+00
9.622500000000e+02 -1.540015908953e+00 0.000000000000e+00 0.000000000000e+00
9.625000000000e+02 -1.340236996740e+00 0.000000000000e+00 0.000000000000e+00
9.627500000000e+02 -1.138258109892e+00 0.000000000000e+00 0.000000000000e+00
9.630000000000e+02 -9.539181508610e-01 0.000000000000e+00 0.000000000000e+00
9.632500000000e+02 -8.035968278074e-01 0.000000000000e+00 0.000000000000e+00
9.635000000000e+02 -6.981189219970e-01 0.000000000000e+00 0.000000000000e+00
9.637500000000e+02 -6.414340976644e-01 0.000000000000e+00 0.000000000000e+00
9.640000000000e+02 -6.302325636002e-01 0.000000000000e+00 0.000000000000e+00
9.642500000000e+02 -6.545313951721e-01 0.000000000000e+00 0.000000000000e+00
9.645000000000e+02 -6.991378970976e-01 0.000000000000e+00 0.000000000000e+00
9.647500000000e+02 -7.457819795620e-01 0.000000000000e+00 0.000000000000e+00
9.650000000000e+02 -7.756240992501e-01 0.000000000000e+00 0.000000000000e+00
9.652500000000e+02 -7.717998917580e-01 0.000000000000e+00 0.000000000000e+00
9.655000000000e+02 -7.216628001165e-01 0.000000000000e+00 0.000000000000e+00
9.657500000000e+02 -6.184312712100e-01 0.000000000000e+00 0.000000000000e+00
9.660000000000e+02 -4.620309129135e-01 0.000000000000e+00 0.000000000000e+00
9.662500000000e+02 -2.590327365227e-01 0.000000000000e+00 0.000000000000e+00
9.665000000000e+02 -2.171109748312e-02 0.000000000000e+00 0.000000000000e+00
9.667500000000e+02 2.336374051371e-01 0.000000000000e+00 0.000000000000e+00
9.670000000000e+02 4.888757905617e-01 0.000000000000e+00 0.000000000000e+00
9.672500000000e+02 7.264074911642e-01 0.000000000000e+00 0.000000000000e+00
9.675000000000e+02 9.314323515402e-01 0.000000000000e+00 0.000000000000e+00
9.677500000000e+02 1.093776289025e+00 0.000000000000e+00 0.000000000000e+00
9.680000000000e+02 1.209055761702e+00 0.000000000000e+00 0.000000000000e+00
9.682500000000e+02 1.279032322457e+00 0.000000000000e+00 0.000000000000e+00
9.685000000000e+02 1.311124872245e+00 0.000000000000e+00 0.000000000000e+00
9.687500000000e+02 1.317162196796e+00 0.000000000000e+00 0.000000000000e+00
9.690000000000e+02 1.311560250449e+00 0.000000000000e+00 0.000000000000e+00
9.692500000000e+02 1.309183712576e+00 0.000000000000e+00 0.000000000000e+00
9.695000000000e+02 1.323189727338e+00 0.000000000000e+00 0.000000000000e+00
9.697500000000e+02 1.363148765666e+00 0.000000000000e+00 0.000000000000e+00
9.700000000000e+02 1.433694295319e+00 0.000000000000e+00 0.000000000000e+00
9.702500000000e+02 1.533876016432e+00 0.000000000000e+00 0.000000000000e+00
9.705000000000e+02 1.657291959872e+00 0.000000000000e+00 0.000000000000e+00
9.707500000000e+02 1.792966826244e+00 0.000000000000e+00 0.000000000000e+00
9.710000000000e+02 1.926842569755e+00 0.000000000000e+00 0.000000000000e+00
9.712500000000e+02 2.043666245585e+00 0.000000000000e+00 0.000000000000e+00
9.715000000000e+02 2.129010317171e+00 0.000000000000e+00 0.000000000000e+00
9.717500000000e+02 2.171148223866e+00 0.000000000000e+00 0.000000000000e+00
9.720000000000e+02 2.162533997499e+00 0.000000000000e+00 0.000000000000e+00
9.722500000000e+02 2.100694703462e+00 0.000000000000e+00 0.000000000000e+00
9.725000000000e+02 1.988429450240e+00 0.000000000000e+00 0.000000000000e+00
9.727500000000e+02 1.833306356776e+00 0.000000000000e+00 0.000000000000e+00
9.730000000000e+02 1.646545381001e+00 0.000000000000e+00 0.000000000000e+00
9.732500000000e+02 1.441456941473e+00 0.000000000000e+00 0.000000000000e+00
9.735000000000e+02 1.231662765580e+00 0.000000000000e+00 0.000000000000e+00
9.737500000000e+02 1.029349137900e+00 0.000000000000e+00 0.000000000000e+00
9.740000000000e+02 8.437912038633e-01 0.000000000000e+00 0.000000000000e+00
9.742500000000e+02 6.803426906089e-01 0.000000000000e+00 0.000000000000e+00
9.745000000000e+02 5.400153407890e-01 0.000000000000e+00 0.000000000000e+00
9.747500000000e+02 4.196869478732e-01 0.000000000000e+00 0.000000000000e+00
9.750000000000e+02 3.128884474221e-01 0.000000000000e+00 0.000000000000e+00
9.752500000000e+02 2.110414777231e-01 0.000000000000e+00 0.000000000000e+00
9.755000000000e+02 1.049589514276e-01 0.000000000000e+00 0.000000000000e+00
9.757500000000e+02 -1.360986441261e-02 0.000000000000e+00 0.000000000000e+00
9.760000000000e+02 -1.506079360277e-01 0.000000000000e+00 0.000000000000e+00
9.762500000000e+02 -3.086601583008e-01 0.000000000000e+00 0.000000000000e+00
9.765000000000e+02 -4.865556585775e-01 0.000000000000e+00 0.000000000000e+00
9.767500000000e+02 -6.792816659642e-01 0.000000000000e+00 0.000000000000e+00
9.770000000000e+02 -8.785894338390e-01 0.000000000000e+00 0.000000000000e+00
9.772500000000e+02 -1.073999496791e+00 0.000000000000e+00 0.000000000000e+00
9.775000000000e+02 -1.254095698482e+00 0.000000000000e+00 0.000000000000e+00
9.777500000000e+02 -1.407922555469e+00 0.000000000000e+00 0.000000000000e+00
9.780000000000e+02 -1.526292744948e+00 0.000000000000e+00 0.000000000000e+00
9.782500000000e+02 -1.602830976751e+00 0.000000000000e+00 0.000000000000e+00
9.785000000000e+02 -1.634623526085e+00 0.000000000000e+00 0.000000000000e+00
9.787500000000e+02 -1.622402349811e+00 0.000000000000e+00 0.000000000000e+00
9.790000000000e+02 -1.570259956175e+00 0.000000000000e+00 0.000000000000e+00
9.792500000000e+02 -1.484956259857e+00 0.000000000000e+00 0.000000000000e+00
9.795000000000e+02 -1.374932412901e+00 0.000000000000e+00 0.000000000000e+00
9.797500000000e+02 -1.249181888098e+00 0.000000000000e+00 0.000000000000e+00
9.800000000000e+02 -1.116141641744e+00 0.000000000000e+00 0.000000000000e+00
9.802500000000e+02 -9.827551475087e-01 0.000000000000e+00 0.000000000000e+00
9.805000000000e+02 -8.538270322705e-01 0.000000000000e+00 0.000000000000e+00
9.807500000000e+02 -7.317414321968e-01 0.000000000000e+00 0.000000000000e+00
9.810000000000e+02 -6.165605112385e-01 0.000000000000e+00 0.000000000000e+00
9.812500000000e+02 -5.064641880912e-01 0.000000000000e+00 0.000000000000e+00
9.815000000000e+02 -3.984449592268e-01 0.000000000000e+00 0.000000000000e+00
9.817500000000e+02 -2.891392180830e-01 0.000000000000e+00 0.000000000000e+00
9.820000000000e+02 -1.756626888069e-01 0.000000000000e+00 0.000000000000e+00
9.822500000000e+02 -5.632366321603e-02 0.000000000000e+00 0.000000000000e+00
9.825000000000e+02 6.888813980658e-02 0.000000000000e+00 0.000000000000e+00
9.827500000000e+02 1.981014282843e-01 0.000000000000e+00 0.000000000000e+00
9.830000000000e+02 3.276708372276e-01 0.000000000000e+00 0.000000000000e+00
9.832500000000e+02 4.525650325669e-01 0.000000000000e+00 0.000000000000e+00
9.835000000000e+02 5.669685819557e-01 0.000000000000e+00 0.000000000000e+00
9.837500000000e+02 6.650026732559e-01 0.000000000000e+00 0.000000000000e+00
9.840000000000e+02 7.414569394702e-01 0.000000000000e+00 0.000000000000e+00
9.842500000000e+02 7.924282118507e-01 0.000000000000e+00 0.000000000000e+00
9.845000000000e+02 8.157806142772e-01 0.000000000000e+00 0.000000000000e+00
9.847500000000e+02 8.113715082690e-01 0.000000000000e+00 0.000000000000e+00
9.850000000000e+02 7.810243348850e-01 0.000000000000e+00 0.000000000000e+00
9.852500000000e+02 7.282666033398e-01 0.000000000000e+00 0.000000000000e+00
9.855000000000e+02 6.578835653291e-01 0.000000000000e+00 0.000000000000e+00
9.857500000000e+02 5.753609351866e-01 0.000000000000e+00 0.000000000000e+00
9.860000000000e+02 4.863004854336e-01 0.000000000000e+00 0.000000000000e+00
9.862500000000e+02 3.958896116333e-01 0.000000000000e+00 0.000000000000e+00
9.865000000000e+02 3.084912307285e-01 0.000000000000e+00 0.000000000000e+00
9.867500000000e+02 2.273966441935e-01 0.000000000000e+00 0.000000000000e+00
9.870000000000e+02 1.547554857169e-01 0.000000000000e+00 0.000000000000e+00
9.872500000000e+02 9.166832611619e-02 0.000000000000e+00 0.000000000000e+00
9.875000000000e+02 3.840342338852e-02 0.000000000000e+00 0.000000000000e+00
9.877500000000e+02 -5.316959447809e-03 0.000000000000e+00 0.000000000000e+00
9.880000000000e+02 -4.002119319139e-02 0.000000000000e+00 0.000000000000e+00
9.882500000000e+02 -6.623985950461e-02 0.000000000000e+00 0.000000000000e+00
9.885000000000e+02 -8.434655355968e-02 0.000000000000e+00 0.000000000000e+00
9.887500000000e+02 -9.451011726074e-02 0.000000000000e+00 0.000000000000e+00
9.890000000000e+02 -9.675772122029e-02 0.000000000000e+00 0.000000000000e+00
9.892500000000e+02 -9.112669523011e-02 0.000000000000e+00 0.000000000000e+00
9.895000000000e+02 -7.786636205415e-02 0.000000000000e+00 0.000000000000e+00
9.897500000000e+02 -5.764202050925e-02 0.000000000000e+00 0.000000000000e+00
9.900000000000e+02 -3.169296663900e-02 0.000000000000e+00 0.000000000000e+00
9.902500000000e+02 -1.904831608453e-03 0.000000000000e+00 0.000000000000e+00
9.905000000000e+02 2.922809474427e-02 0.000000000000e+00 0.000000000000e+00
9.907500000000e+02 5.875527205153e-02 0.000000000000e+00 0.000000000000e+00
9.910000000000e+02 8.352134967104e-02 0.000000000000e+00 0.000000000000e+00
9.912500000000e+02 1.004832020179e-01 0.000000000000e+00 0.000000000000e+00
9.915000000000e+02 1.070470319151e-01 0.000000000000e+00 0.000000000000e+00
9.917500000000e+02 1.013755450880e-01 0.000000000000e+00 0.000000000000e+00
9.920000000000e+02 8.261901956626e-02 0.000000000000e+00 0.000000000000e+00
9.922500000000e+02 5.103548485916e-02 0.000000000000e+00 0.000000000000e+00
9.925000000000e+02 7.982219294668e-03 0.000000000000e+00 0.000000000000e+00
9.927500000000e+02 -4.421950127240e-02 0.000000000000e+00 0.000000000000e+00
9.930000000000e+02 -1.025253001248e-01 0.000000000000e+00 0.000000000000e+00
9.932500000000e+02 -1.634776746880e-01 0.000000000000e+00 0.000000000000e+00
9.935000000000e+02 -2.235392221378e-01 0.000000000000e+00 0.000000000000e+00
9.937500000000e+02 -2.794016661937e-01 0.000000000000e+00 0.000000000000e+00
9.940000000000e+02 -3.282294011350e-01 0.000000000000e+00 0.000000000000e+00
9.942500000000e+02 -3.678090694328e-01 0.000000000000e+00 0.000000000000e+00
9.945000000000e+02 -3.965938740568e-01 0.000000000000e+00 0.000000000000e+00
9.947500000000e+02 -4.136499282853e-01 0.000000000000e+00 0.000000000000e+00
9.950000000000e+02 -4.185287786843e-01 0.000000000000e+00 0.000000000000e+00
9.952500000000e+02 -4.111024275086e-01 0.000000000000e+00 0.000000000000e+00
9.955000000000e+02 -3.914026469185e-01 0.000000000000e+00 0.000000000000e+00
9.957500000000e+02 -3.595041750204e-01 0.000000000000e+00 0.000000000000e+00
9.960000000000e+02 -3.154818662056e-01 0.000000000000e+00 0.000000000000e+00
9.962500000000e+02 -2.594566323696e-01 0.000000000000e+00 0.000000000000e+00
9.965000000000e+02 -1.917266388760e-01 0.000000000000e+00 0.000000000000e+00
9.967500000000e+02 -1.129618548183e-01 0.000000000000e+00 0.000000000000e+00
9.970000000000e+02 -2.442489468188e-02 0.000000000000e+00 0.000000000000e+00
9.972500000000e+02 7.182815652796e-02 0.000000000000e+00 0.000000000000e+00
9.975000000000e+02 1.728147846279e-01 0.000000000000e+00 0.000000000000e+00
9.977500000000e+02 2.746020914116e-01 0.000000000000e+00 0.000000000000e+00
9.980000000000e+02 3.724188035206e-01 0.000000000000e+00 0.000000000000e+00
9.982500000000e+02 4.609105854103e-01 0.000000000000e+00 0.000000000000e+00
9.985000000000e+02 5.345238840928e-01 0.000000000000e+00 0.000000000000e+00
9.987500000000e+02 5.879823449429e-01 0.000000000000e+00 0.000000000000e+00
9.990000000000e+02 6.168029239687e-01 0.000000000000e+00 0.000000000000e+00
9.992500000000e+02 6.177889364622e-01 0.000000000000e+00 0.000000000000e+00
9.995000000000e+02 5.894361437347e-01 0.000000000000e+00 0.000000000000e+00
9.997500000000e+02 5.321959944205e-01 0.000000000000e+00 0.000000000000e+00
1.000000000000e+03 4.485563232345e-01 0.000000000000e+00 0.000000000000e+00
1.000250000000e+03 3.429219423913e-01 0.000000000000e+00 0.000000000000e+00
1.000500000000e+03 2.213025058056e-01 0.000000000000e+00 0.000000000000e+00
1.000750000000e+03 9.083922062944e-02 0.000000000000e+00 0.000000000000e+00
1.001000000000e+03 -4.077802433696e-02 0.000000000000e+00 0.000000000000e+00
1.001250000000e+03 -1.659385588709e-01 0.000000000000e+00 0.000000000000e+00
1.001500000000e+03 -2.777150802059e-01 0.000000000000e+00 0.000000000000e+00
1.001750000000e+03 -3.703802374869e-01 0.000000000000e+00 0.000000000000e+00
1.002000000000e+03 -4.397850655491e-01 0.000000000000e+00 0.000000000000e+00
1.002250000000e+03 -4.835680343276e-01 0.000000000000e+00 0.000000000000e+00
1.002500000000e+03 -5.011859713793e-01 0.000000000000e+00 0.000000000000e+00
1.002750000000e+03 -4.937803820040e-01 0.000000000000e+00 0.000000000000e+00
1.003000000000e+03 -4.639115245059e-01 0.000000000000e+00 0.000000000000e+00
1.003250000000e+03 -4.152054363224e-01 0.000000000000e+00 0.000000000000e+00
1.003500000000e+03 -3.519644220816e-01 0.000000000000e+00 0.000000000000e+00
1.003750000000e+03 -2.787890242205e-01 0.000000000000e+00 0.000000000000e+00
1.004000000000e+03 -2.002501707344e-01 0.000000000000e+00 0.000000000000e+00
1.004250000000e+03 -1.206360607357e-01 0.000000000000e+00 0.000000000000e+00
1.004500000000e+03 -4.378212758200e-02 0.000000000000e+00 0.000000000000e+00
1.004750000000e+03 2.702294766797e-02 0.000000000000e+00 0.000000000000e+00
1.005000000000e+03 8.907405398603e-02 0.000000000000e+00 0.000000000000e+00
1.005250000000e+03 1.402545940627e-01 0.000000000000e+00 0.000000000000e+00
1.005500000000e+03 1.790349433620e-01 0.000000000000e+00 0.000000000000e+00
1.005750000000e+03 2.044839018546e-01 0.000000000000e+00 0.000000000000e+00
1.006000000000e+03 2.163021322809e-01 0.000000000000e+00 0.000000000000e+00
1.006250000000e+03 2.148738228034e-01 0.000000000000e+00 0.000000000000e+00
1.006500000000e+03 2.013205344547e-01 0.000000000000e+00 0.000000000000e+00
1.006750000000e+03 1.775321042333e-01 0.000000000000e+00 0.000000000000e+00
1.007000000000e+03 1.461457470326e-01 0.000000000000e+00 0.000000000000e+00
1.007250000000e+03 1.104473628202e-01 0.000000000000e+00 0.000000000000e+00
1.007500000000e+03 7.417853928359e-02 0.000000000000e+00 0.000000000000e+00
1.007750000000e+03 4.124762191272e-02 0.000000000000e+00 0.000000000000e+00
1.008000000000e+03 1.536119046889e-02 0.000000000000e+00 0.000000000000e+00
1.008250000000e+03 -3.897145105104e-04 0.000000000000e+00 0.000000000000e+00
1.008500000000e+03 -3.939517295994e-03 0.000000000000e+00 0.000000000000e+00
1.008750000000e+03 5.403442404276e-03 0.000000000000e+00 0.000000000000e+00
1.009000000000e+03 2.672772799843e-02 0.000000000000e+00 0.000000000000e+00
1.009250000000e+03 5.745760010638e-02 0.000000000000e+00 0.000000000000e+00
1.009500000000e+03 9.349071804415e-02 0.000000000000e+00 0.000000000000e+00
1.009750000000e+03 1.295412367371e-01 0.000000000000e+00 0.000000000000e+00
1.010000000000e+03 1.596668919728e-01 0.000000000000e+00 0.000000000000e+00
1.010250000000e+03 1.779312876121e-01 0.000000000000e+00 0.000000000000e+00
1.010500000000e+03 1.791298626714e-01 0.000000000000e+00 0.000000000000e+00
1.010750000000e+03 1.594935764770e-01 0.000000000000e+00 0.000000000000e+00
1.011000000000e+03 1.172807996604e-01 0.000000000000e+00 0.000000000000e+00
1.011250000000e+03 5.317633389881e-02 0.000000000000e+00 0.000000000000e+00
1.011500000000e+03 -2.956371611297e-02 0.000000000000e+00 0.000000000000e+00
1.011750000000e+03 -1.252536264998e-01 0.000000000000e+00 0.000000000000e+00
1.012000000000e+03 -2.262044435480e-01 0.000000000000e+00 0.000000000000e+00
1.012250000000e+03 -3.233981242307e-01 0.000000000000e+00 0.000000000000e+00
1.012500000000e+03 -4.073412785661e-01 0.000000000000e+00 0.000000000000e+00
1.012750000000e+03 -4.690073455827e-01 0.000000000000e+00 0.000000000000e+00
1.013000000000e+03 -5.007643390269e-01 0.000000000000e+00 0.000000000000e+00
1.013250000000e+03 -4.971864849008e-01 0.000000000000e+00 0.000000000000e+00
1.013500000000e+03 -4.556618798941e-01 0.000000000000e+00 0.000000000000e+00
1.013750000000e+03 -3.767326938643e-01 0.000000000000e+00 0.000000000000e+00
1.014000000000e+03 -2.641359296099e-01 0.000000000000e+00 0.000000000000e+00
1.014250000000e+03 -1.245469289880e-01 0.000000000000e+00 0.000000000000e+00
1.014500000000e+03 3.293997737334e-02 0.000000000000e+00 0.000000000000e+00
1.014750000000e+03 1.975332279445e-01 0.000000000000e+00 0.000000000000e+00
1.015000000000e+03 3.575909505644e-01 0.000000000000e+00 0.000000000000e+00
1.015250000000e+03 5.015098224364e-01 0.000000000000e+00 0.000000000000e+00
1.015500000000e+03 6.185773258632e-01 0.000000000000e+00 0.000000000000e+00
1.015750000000e+03 6.997223943499e-01 0.000000000000e+00 0.000000000000e+00
1.016000000000e+03 7.381187737929e-01 0.000000000000e+00 0.000000000000e+00
1.016250000000e+03 7.296167742620e-01 0.000000000000e+00 0.000000000000e+00
1.016500000000e+03 6.729986691015e-01 0.000000000000e+00 0.000000000000e+00
1.016750000000e+03 5.700676796977e-01 0.000000000000e+00 0.000000000000e+00
1.017000000000e+03 4.255883556003e-01 0.000000000000e+00 0.000000000000e+00
1.017250000000e+03 2.470968683878e-01 0.000000000000e+00 0.000000000000e+00
1.017500000000e+03 4.459454427359e-02 0.000000000000e+00 0.000000000000e+00
1.017750000000e+03 -1.698705086400e-01 0.000000000000e+00 0.000000000000e+00
1.018000000000e+03 -3.827370893702e-01 0.000000000000e+00 0.000000000000e+00
1.018250000000e+03 -5.795877547854e-01 0.000000000000e+00 0.000000000000e+00
1.018500000000e+03 -7.459342648276e-01 0.000000000000e+00 0.000000000000e+00
1.018750000000e+03 -8.681260946222e-01 0.000000000000e+00 0.000000000000e+00
1.019000000000e+03 -9.343570933641e-01 0.000000000000e+00 0.000000000000e+00
1.019250000000e+03 -9.357196763919e-01 0.000000000000e+00 0.000000000000e+00
1.019500000000e+03 -8.672279289502e-01 0.000000000000e+00 0.000000000000e+00
1.019750000000e+03 -7.287059992032e-01 0.000000000000e+00 0.000000000000e+00
1.020000000000e+03 -5.254220006436e-01 0.000000000000e+00 0.000000000000e+00
1.020250000000e+03 -2.683456785587e-01 0.000000000000e+00 0.000000000000e+00
1.020500000000e+03 2.607584960227e-02 0.000000000000e+00 0.000000000000e+00
1.020750000000e+03 3.366944738739e-01 0.000000000000e+00 0.000000000000e+00
1.021000000000e+03 6.390064202589e-01 0.000000000000e+00 0.000000000000e+00
1.021250000000e+03 9.070168436720e-01 0.000000000000e+00 0.000000000000e+00
1.021500000000e+03 1.115501871137e+00 0.000000000000e+00 0.000000000000e+00
1.021750000000e+03 1.242478054139e+00 0.000000000000e+00 0.000000000000e+00
1.022000000000e+03 1.271635150287e+00 0.000000000000e+00 0.000000000000e+00
1.022250000000e+03 1.194457887201e+00 0.000000000000e+00 0.000000000000e+00
1.022500000000e+03 1.011763238827e+00 0.000000000000e+00 0.000000000000e+00
1.022750000000e+03 7.344156044920e-01 0.000000000000e+00 0.000000000000e+00
1.023000000000e+03 3.830525025160e-01 0.000000000000e+00 0.000000000000e+00
1.023250000000e+03 -1.324746511037e-02 0.000000000000e+00 0.000000000000e+00
1.023500000000e+03 -4.193044984910e-01 0.000000000000e+00 0.000000000000e+00
1.023750000000e+03 -7.970118313299e-01 0.000000000000e+00 0.000000000000e+00
1.024000000000e+03 -1.109057114020e+00 0.000000000000e+00 0.000000000000e+00
1.024250000000e+03 -1.322815454008e+00 0.000000000000e+00 0.000000000000e+00
1.024500000000e+03 -1.413989070490e+00 0.000000000000e+00 0.000000000000e+00
1.024750000000e+03 -1.369567034499e+00 0.000000000000e+00 0.000000000000e+00
1.025000000000e+03 -1.189728866180e+00 0.000000000000e+00 0.000000000000e+00
1.025250000000e+03 -8.884151138514e-01 0.000000000000e+00 0.000000000000e+00
1.025500000000e+03 -4.924272024779e-01 0.000000000000e+00 0.000000000000e+00
1.025750000000e+03 -3.908289002065e-02 0.000000000000e+00 0.000000000000e+00
1.026000000000e+03 4.273763591670e-01 0.000000000000e+00 0.000000000000e+00
1.026250000000e+03 8.602746368707e-01 0.000000000000e+00 0.000000000000e+00
1.026500000000e+03 1.215415664585e+00 0.000000000000e+00 0.000000000000e+00
1.026750000000e+03 1.455880713992e+00 0.000000000000e+00 0.000000000000e+00
1.027000000000e+03 1.556162255790e+00 0.000000000000e+00 0.000000000000e+00
1.027250000000e+03 1.505143437543e+00 0.000000000000e+00 0.000000000000e+00
1.027500000000e+03 1.307552391277e+00 0.000000000000e+00 0.000000000000e+00
1.027750000000e+03 9.836874834055e-01 0.000000000000e+00 0.000000000000e+00
1.028000000000e+03 5.674060264492e-01 0.000000000000e+00 0.000000000000e+00
1.028250000000e+03 1.025715187504e-01 0.000000000000e+00 0.000000000000e+00
1.028500000000e+03 -3.616614058101e-01 0.000000000000e+00 0.000000000000e+00
1.028750000000e+03 -7.762023541533e-01 0.000000000000e+00 0.000000000000e+00
1.029000000000e+03 -1.097415755342e+00 0.000000000000e+00 0.000000000000e+00
1.029250000000e+03 -1.291929255205e+00 0.000000000000e+00 0.000000000000e+00
1.029500000000e+03 -1.340303818039e+00 0.000000000000e+00 0.000000000000e+00
1.029750000000e+03 -1.239137860572e+00 0.000000000000e+00 0.000000000000e+00
1.030000000000e+03 -1.001358498457e+00 0.000000000000e+00 0.000000000000e+00
1.030250000000e+03 -6.546645859090e-01 0.000000000000e+00 0.000000000000e+00
1.030500000000e+03 -2.383031681282e-01 0.000000000000e+00 0.000000000000e+00
1.030750000000e+03 2.014431194811e-01 0.000000000000e+00 0.000000000000e+00
1.031000000000e+03 6.165291945286e-01 0.000000000000e+00 0.000000000000e+00
1.031250000000e+03 9.625651087225e-01 0.000000000000e+00 0.000000000000e+00
1.031500000000e+03 1.203748393981e+00 0.000000000000e+00 0.000000000000e+00
1.031750000000e+03 1.316743449516e+00 0.000000000000e+00 0.000000000000e+00
1.032000000000e+03 1.293069866379e+00 0.000000000000e+00 0.000000000000e+00
1.032250000000e+03 1.139742698251e+00 0.000000000000e+00 0.000000000000e+00
1.032500000000e+03 8.781178361141e-01 0.000000000000e+00 0.000000000000e+00
1.032750000000e+03 5.411089479192e-01 0.000000000000e+00 0.000000000000e+00
1.033000000000e+03 1.691328623312e-01 0.000000000000e+00 0.000000000000e+00
1.033250000000e+03 -1.947151262076e-01 0.000000000000e+00 0.000000000000e+00
1.033500000000e+03 -5.096727623044e-01 0.000000000000e+00 0.000000000000e+00
1.033750000000e+03 -7.419158733686e-01 0.000000000000e+00 0.000000000000e+00
1.034000000000e+03 -8.682254308674e-01 0.000000000000e+00 0.000000000000e+00
1.034250000000e+03 -8.783096927787e-01 0.000000000000e+00 0.000000000000e+00
1.034500000000e+03 -7.755453829662e-01 0.000000000000e+00 0.000000000000e+00
1.034750000000e+03 -5.760971314690e-01 0.000000000000e+00 0.000000000000e+00
1.035000000000e+03 -3.065695669196e-01 0.000000000000e+00 0.000000000000e+00
1.035250000000e+03 -5.176168869232e-04 0.000000000000e+00 0.000000000000e+00
1.035500000000e+03 3.057326085717e-01 0.000000000000e+00 0.000000000000e+00
1.035750000000e+03 5.774318190334e-01 0.000000000000e+00 0.000000000000e+00
1.036000000000e+03 7.854010609839e-01 0.000000000000e+00 0.000000000000e+00
1.036250000000e+03 9.092082156145e-01 0.000000000000e+00 0.000000000000e+00
1.036500000000e+03 9.391799590903e-01 0.000000000000e+00 0.000000000000e+00
1.036750000000e+03 8.770549401819e-01 0.000000000000e+00 0.000000000000e+00
1.037000000000e+03 7.352553026010e-01 0.000000000000e+00 0.000000000000e+00
1.037250000000e+03 5.349214278459e-01 0.000000000000e+00 0.000000000000e+00
1.037500000000e+03 3.029983876671e-01 0.000000000000e+00 0.000000000000e+00
1.037750000000e+03 6.876530656291e-02 0.000000000000e+00 0.000000000000e+00
1.038000000000e+03 -1.397504090651e-01 0.000000000000e+00 0.000000000000e+00
1.038250000000e+03 -2.990373825718e-01 0.000000000000e+00 0.000000000000e+00
1.038500000000e+03 -3.926650315163e-01 0.000000000000e+00 0.000000000000e+00
1.038750000000e+03 -4.128728746326e-01 0.000000000000e+00 0.000000000000e+00
1.039000000000e+03 -3.610398214125e-01 0.000000000000e+00 0.000000000000e+00
1.039250000000e+03 -2.470319045774e-01 0.000000000000e+00 0.000000000000e+00
1.039500000000e+03 -8.756342667804e-02 0.000000000000e+00 0.000000000000e+00
1.039750000000e+03 9.618005125641e-02 0.000000000000e+00 0.000000000000e+00
1.040000000000e+03 2.813309591784e-01 0.000000000000e+00 0.000000000000e+00
1.040250000000e+03 4.461815852113e-01 0.000000000000e+00 0.000000000000e+00
1.040500000000e+03 5.727310349007e-01 0.000000000000e+00 0.000000000000e+00
1.040750000000e+03 6.486438601310e-01 0.000000000000e+00 0.000000000000e+00
1.041000000000e+03 6.684142312308e-01 0.000000000000e+00 0.000000000000e+00
1.041250000000e+03 6.336375267746e-01 0.000000000000e+00 0.000000000000e+00
1.041500000000e+03 5.524055127691e-01 0.000000000000e+00 0.000000000000e+00
1.041750000000e+03 4.379474469916e-01 0.000000000000e+00 0.000000000000e+00
1.042000000000e+03 3.067248273090e-01 0.000000000000e+00 0.000000000000e+00
1.042250000000e+03 1.762427186435e-01 0.000000000000e+00 0.000000000000e+00
1.042500000000e+03 6.286050649906e-02 0.000000000000e+00 0.000000000000e+00
1.042750000000e+03 -2.013094768001e-02 0.000000000000e+00 0.000000000000e+00
1.043000000000e+03 -6.394646760721e-02 0.000000000000e+00 0.000000000000e+00
1.043250000000e+03 -6.511060634775e-02 0.000000000000e+00 0.000000000000e+00
1.043500000000e+03 -2.556694081009e-02 0.000000000000e+00 0.000000000000e+00
1.043750000000e+03 4.788059189640e-02 0.000000000000e+00 0.000000000000e+00
1.044000000000e+03 1.446874654236e-01 0.000000000000e+00 0.000000000000e+00
1.044250000000e+03 2.520802131942e-01 0.000000000000e+00 0.000000000000e+00
1.044500000000e+03 3.567526261537e-01 0.000000000000e+00 0.000000000000e+00
1.044750000000e+03 4.465285832215e-01 0.000000000000e+00 0.000000000000e+00
1.045000000000e+03 5.117902060973e-01 0.000000000000e+00 0.000000000000e+00
1.045250000000e+03 5.465102163167e-01 0.000000000000e+00 0.000000000000e+00
1.045500000000e+03 5.487848674921e-01 0.000000000000e+00 0.000000000000e+00
1.045750000000e+03 5.208306314108e-01 0.000000000000e+00 0.000000000000e+00
1.046000000000e+03 4.684752826869e-01 0.000000000000e+00 0.000000000000e+00
1.046250000000e+03 4.002339363338e-01 0.000000000000e+00 0.000000000000e+00
1.046500000000e+03 3.261061273380e-01 0.000000000000e+00 0.000000000000e+00
1.046750000000e+03 2.562564952917e-01 0.000000000000e+00 0.000000000000e+00
1.047000000000e+03 1.997469302341e-01 0.000000000000e+00 0.000000000000e+00
1.047250000000e+03 1.634726931799e-01 0.000000000000e+00 0.000000000000e+00
1.047500000000e+03 1.514220335944e-01 0.000000000000e+00 0.000000000000e+00
1.047750000000e+03 1.643331172704e-01 0.000000000000e+00 0.000000000000e+00
1.048000000000e+03 1.997698293483e-01 0.000000000000e+00 0.000000000000e+00
1.048250000000e+03 2.525858511979e-01 0.000000000000e+00 0.000000000000e+00
1.048500000000e+03 3.157005874077e-01 0.000000000000e+00 0.000000000000e+00
1.048750000000e+03 3.810762210810e-01 0.000000000000e+00 0.000000000000e+00
1.049000000000e+03 4.407659504382e-01 0.000000000000e+00 0.000000000000e+00
1.049250000000e+03 4.879008901933e-01 0.000000000000e+00 0.000000000000e+00
1.049500000000e+03 5.174967363484e-01 0.000000000000e+00 0.000000000000e+00
1.049750000000e+03 5.269887217440e-01 0.000000000000e+00 0.000000000000e+00
1.050000000000e+03 5.164407259625e-01 0.000000000000e+00 0.000000000000e+00
1.050250000000e+03 4.884167319074e-01 0.000000000000e+00 0.000000000000e+00
1.050500000000e+03 4.475448373715e-01 0.000000000000e+00 0.000000000000e+00
1.050750000000e+03 3.998406763345e-01 0.000000000000e+00 0.000000000000e+00
1.051000000000e+03 3.518841582457e-01 0.000000000000e+00 0.000000000000e+00
1.051250000000e+03 3.099579716166e-01 0.000000000000e+00 0.000000000000e+00
1.051500000000e+03 2.792569999688e-01 0.000000000000e+00 0.000000000000e+00
1.051750000000e+03 2.632650492312e-01 0.000000000000e+00 0.000000000000e+00
1.052000000000e+03 2.633710811347e-01 0.000000000000e+00 0.000000000000e+00
1.052250000000e+03 2.787648080735e-01 0.000000000000e+00 0.000000000000e+00
1.052500000000e+03 3.066152457712e-01 0.000000000000e+00 0.000000000000e+00
1.052750000000e+03 3.425002199172e-01 0.000000000000e+00 0.000000000000e+00
1.053000000000e+03 3.810242637702e-01 0.000000000000e+00 0.000000000000e+00
1.053250000000e+03 4.165404828481e-01 0.000000000000e+00 0.000000000000e+00
1.053500000000e+03 4.438813010874e-01 0.000000000000e+00 0.000000000000e+00
1.053750000000e+03 4.590045995281e-01 0.000000000000e+00 0.000000000000e+00
1.054000000000e+03 4.594751259105e-01 0.000000000000e+00 0.000000000000e+00
1.054250000000e+03 4.447242424732e-01 0.000000000000e+00 0.000000000000e+00
1.054500000000e+03 4.160609445582e-01 0.000000000000e+00 0.000000000000e+00
1.054750000000e+03 3.764396943321e-01 0.000000000000e+00 0.000000000000e+00
1.055000000000e+03 3.300217625937e-01 0.000000000000e+00 0.000000000000e+00
1.055250000000e+03 2.815925047268e-01 0.000000000000e+00 0.000000000000e+00
1.055500000000e+03 2.359141180392e-01 0.000000000000e+00 0.000000000000e+00
1.055750000000e+03 1.970998961059e-01 0.000000000000e+00 0.000000000000e+00
1.056000000000e+03 1.680911741520e-01 0.000000000000e+00 0.000000000000e+00
1.056250000000e+03 1.503028804340e-01 0.000000000000e+00 0.000000000000e+00
1.056500000000e+03 1.434800494120e-01 0.000000000000e+00 0.000000000000e+00
1.056750000000e+03 1.457790369820e-01 0.000000000000e+00 0.000000000000e+00
1.057000000000e+03 1.540573431907e-01 0.000000000000e+00 0.000000000000e+00
1.057250000000e+03 1.643288337723e-01 0.000000000000e+00 0.000000000000e+00
1.057500000000e+03 1.723202817377e-01 0.000000000000e+00 0.000000000000e+00
1.057750000000e+03 1.740531699349e-01 0.000000000000e+00 0.000000000000e+00
1.058000000000e+03 1.663730330426e-01 0.000000000000e+00 0.000000000000e+00
1.058250000000e+03 1.473573082040e-01 0.000000000000e+00 0.000000000000e+00
1.058500000000e+03 1.165503627439e-01 0.000000000000e+00 0.000000000000e+00
1.058750000000e+03 7.499854815669e-02 0.000000000000e+00 0.000000000000e+00
1.059000000000e+03 2.508543724997e-02 0.000000000000e+00 0.000000000000e+00
1.059250000000e+03 -2.980588347651e-02 0.000000000000e+00 0.000000000000e+00
1.059500000000e+03 -8.575404901332e-02 0.000000000000e+00 0.000000000000e+00
1.059750000000e+03 -1.388193403997e-01 0.000000000000e+00 0.000000000000e+00
1.060000000000e+03 -1.855511032854e-01 0.000000000000e+00 0.000000000000e+00
1.060250000000e+03 -2.234148493472e-01 0.000000000000e+00 0.000000000000e+00
1.060500000000e+03 -2.510836986424e-01 0.000000000000e+00 0.000000000000e+00
1.060750000000e+03 -2.685584963642e-01 0.000000000000e+00 0.000000000000e+00
1.061000000000e+03 -2.771049951153e-01 0.000000000000e+00 0.000000000000e+00
1.061250000000e+03 -2.790215678220e-01 0.000000000000e+00 0.000000000000e+00
1.061500000000e+03 -2.772735697611e-01 0.000000000000e+00 0.000000000000e+00
1.061750000000e+03 -2.750476658194e-01 0.000000000000e+00 0.000000000000e+00
1.062000000000e+03 -2.752889571613e-01 0.000000000000e+00 0.000000000000e+00
1.062250000000e+03 -2.802844572561e-01 0.000000000000e+00 0.000000000000e+00
1.062500000000e+03 -2.913484912850e-01 0.000000000000e+00 0.000000000000e+00
1.062750000000e+03 -3.086502281143e-01 0.000000000000e+00 0.000000000000e+00
1.063000000000e+03 -3.312030895721e-01 0.000000000000e+00 0.000000000000e+00
1.063250000000e+03 -3.570131551777e-01 0.000000000000e+00 0.000000000000e+00
1.063500000000e+03 -3.833620560336e-01 0.000000000000e+00 0.000000000000e+00
1.063750000000e+03 -4.071821767628e-01 0.000000000000e+00 0.000000000000e+00
1.064000000000e+03 -4.254705861924e-01 0.000000000000e+00 0.000000000000e+00
1.064250000000e+03 -4.356843947355e-01 0.000000000000e+00 0.000000000000e+00
1.064500000000e+03 -4.360644885976e-01 0.000000000000e+00 0.000000000000e+00
1.064750000000e+03 -4.258460047812e-01 0.000000000000e+00 0.000000000000e+00
1.065000000000e+03 -4.053307028011e-01 0.000000000000e+00 0.000000000000e+00
1.065250000000e+03 -3.758160796189e-01 0.000000000000e+00 0.000000000000e+00
1.065500000000e+03 -3.393958530171e-01 0.000000000000e+00 0.000000000000e+00
1.065750000000e+03 -2.986635651996e-01 0.000000000000e+00 0.000000000000e+00
1.066000000000e+03 -2.563632434749e-01 0.000000000000e+00 0.000000000000e+00
1.066250000000e+03 -2.150367667680e-01 0.000000000000e+00 0.000000000000e+00
1.066500000000e+03 -1.767162430586e-01 0.000000000000e+00 0.000000000000e+00
1.066750000000e+03 -1.427017233625e-01 0.000000000000e+00 0.000000000000e+00
1.067000000000e+03 -1.134512945315e-01 0.000000000000e+00 0.000000000000e+00
1.067250000000e+03 -8.859403481624e-02 0.000000000000e+00 0.000000000000e+00
1.067500000000e+03 -6.705890155823e-02 0.000000000000e+00 0.000000000000e+00
1.067750000000e+03 -4.729680594334e-02 0.000000000000e+00 0.000000000000e+00
1.068000000000e+03 -2.756106308605e-02 0.000000000000e+00 0.000000000000e+00
1.068250000000e+03 -6.204634161153e-03 0.000000000000e+00 0.000000000000e+00
1.068500000000e+03 1.804814917951e-02 0.000000000000e+00 0.000000000000e+00
1.068750000000e+03 4.589249443458e-02 0.000000000000e+00 0.000000000000e+00
1.069000000000e+03 7.732364642134e-02 0.000000000000e+00 0.000000000000e+00
1.069250000000e+03 1.116204120030e-01 0.000000000000e+00 0.000000000000e+00
1.069500000000e+03 1.474303020990e-01 0.000000000000e+00 0.000000000000e+00
1.069750000000e+03 1.829408361714e-01 0.000000000000e+00 0.000000000000e+00
1.070000000000e+03 2.161102462165e-01 0.000000000000e+00 0.000000000000e+00
1.070250000000e+03 2.449237186813e-01 0.000000000000e+00 0.000000000000e+00
1.070500000000e+03 2.676392420363e-01 0.000000000000e+00 0.000000000000e+00
1.070750000000e+03 2.829901594834e-01 0.000000000000e+00 0.000000000000e+00
1.071000000000e+03 2.903190106615e-01 0.000000000000e+00 0.000000000000e+00
1.071250000000e+03 2.896279313440e-01 0.000000000000e+00 0.000000000000e+00
1.071500000000e+03 2.815431153131e-01 0.000000000000e+00 0.000000000000e+00
1.071750000000e+03 2.672028305780e-01 0.000000000000e+00 0.000000000000e+00
1.072000000000e+03 2.480885417608e-01 0.000000000000e+00 0.000000000000e+00
1.072250000000e+03 2.258254920264e-01 0.000000000000e+00 0.000000000000e+00
1.072500000000e+03 2.019818376029e-01 0.000000000000e+00 0.000000000000e+00
1.072750000000e+03 1.778939195414e-01 0.000000000000e+00 0.000000000000e+00
1.073000000000e+03 1.545399308017e-01 0.000000000000e+00 0.000000000000e+00
1.073250000000e+03 1.324760477877e-01 0.000000000000e+00 0.000000000000e+00
1.073500000000e+03 1.118393633998e-01 0.000000000000e+00 0.000000000000e+00
1.073750000000e+03 9.241215880062e-02 0.000000000000e+00 0.000000000000e+00
1.074000000000e+03 7.373359390941e-02 0.000000000000e+00 0.000000000000e+00
1.074250000000e+03 5.523892676951e-02 0.000000000000e+00 0.000000000000e+00
1.074500000000e+03 3.640361506151e-02 0.000000000000e+00 0.000000000000e+00
1.074750000000e+03 1.687033123889e-02 0.000000000000e+00 0.000000000000e+00
1.075000000000e+03 -3.459252563858e-03 0.000000000000e+00 0.000000000000e+00
1.075250000000e+03 -2.437981379785e-02 0.000000000000e+00 0.000000000000e+00
1.075500000000e+03 -4.538915593503e-02 0.000000000000e+00 0.000000000000e+00
1.075750000000e+03 -6.574291085898e-02 0.000000000000e+00 0.000000000000e+00
1.076000000000e+03 -8.454683787240e-02 0.000000000000e+00 0.000000000000e+00
1.076250000000e+03 -1.008714715326e-01 0.000000000000e+00 0.000000000000e+00
1.076500000000e+03 -1.138714712519e-01 0.000000000000e+00 0.000000000000e+00
1.076750000000e+03 -1.228923486912e-01 0.000000000000e+00 0.000000000000e+00
1.077000000000e+03 -1.275500832666e-01 0.000000000000e+00 0.000000000000e+00
1.077250000000e+03 -1.277739102809e-01 0.000000000000e+00 0.000000000000e+00
1.077500000000e+03 -1.238084540955e-01 0.000000000000e+00 0.000000000000e+00
1.077750000000e+03 -1.161774373226e-01 0.000000000000e+00 0.000000000000e+00
1.078000000000e+03 -1.056165145772e-01 0.000000000000e+00 0.000000000000e+00
1.078250000000e+03 -9.298661131510e-02 0.000000000000e+00 0.000000000000e+00
1.078500000000e+03 -7.918102029958e-02 0.000000000000e+00 0.000000000000e+00
1.078750000000e+03 -6.503927259753e-02 0.000000000000e+00 0.000000000000e+00
1.079000000000e+03 -5.127863930814e-02 0.000000000000e+00 0.000000000000e+00
1.079250000000e+03 -3.845050022296e-02 0.000000000000e+00 0.000000000000e+00
1.079500000000e+03 -2.692439698920e-02 0.000000000000e+00 0.000000000000e+00
1.079750000000e+03 -1.689811317529e-02 0.000000000000e+00 0.000000000000e+00
1.080000000000e+03 -8.428295262070e-03 0.000000000000e+00 0.000000000000e+00
1.080250000000e+03 -1.473503902858e-03 0.000000000000e+00 0.000000000000e+00
1.080500000000e+03 4.059504890593e-03 0.000000000000e+00 0.000000000000e+00
1.080750000000e+03 8.274957574906e-03 0.000000000000e+00 0.000000000000e+00
1.081000000000e+03 1.125947122247e-02 0.000000000000e+00 0.000000000000e+00
1.081250000000e+03 1.306954990348e-02 0.000000000000e+00 0.000000000000e+00
1.081500000000e+03 1.373566674881e-02 0.000000000000e+00 0.000000000000e+00
1.081750000000e+03 1.328021282938e-02 0.000000000000e+00 0.000000000000e+00
1.082000000000e+03 1.174405766750e-02 0.000000000000e+00 0.000000000000e+00
1.082250000000e+03 9.215005798241e-03 0.000000000000e+00 0.000000000000e+00
1.082500000000e+03 5.851247237808e-03 0.000000000000e+00 0.000000000000e+00
1.082750000000e+03 1.893963346226e-03 0.000000000000e+00 0.000000000000e+00
1.083000000000e+03 -2.334668396548e-03 0.000000000000e+00 0.000000000000e+00
1.083250000000e+03 -6.449119954197e-03 0.000000000000e+00 0.000000000000e+00
1.083500000000e+03 -1.003200887933e-02 0.000000000000e+00 0.000000000000e+00
1.083750000000e+03 -1.267514486320e-02 0.000000000000e+00 0.000000000000e+00
1.084000000000e+03 -1.402409066813e-02 0.000000000000e+00 0.000000000000e+00
1.084250000000e+03 -1.381950543014e-02 0.000000000000e+00 0.000000000000e+00
1.084500000000e+03 -1.192897575070e-02 0.000000000000e+00 0.000000000000e+00
1.084750000000e+03 -8.364512859161e-03 0.000000000000e+00 0.000000000000e+00
1.085000000000e+03 -3.283134791272e-03 0.000000000000e+00 0.000000000000e+00
1.085250000000e+03 3.029427121039e-03 0.000000000000e+00 0.000000000000e+00
1.085500000000e+03 1.018929917868e-02 0.000000000000e+00 0.000000000000e+00
1.085750000000e+03 1.775463740780e-02 0.000000000000e+00 0.000000000000e+00
1.086000000000e+03 2.526945686307e-02 0.000000000000e+00 0.000000000000e+00
1.086250000000e+03 3.230490352146e-02 0.000000000000e+00 0.000000000000e+00
1.086500000000e+03 3.849249721452e-02 0.000000000000e+00 0.000000000000e+00
1.086750000000e+03 4.354547871728e-02 0.000000000000e+00 0.000000000000e+00
1.087000000000e+03 4.726656839373e-02 0.000000000000e+00 0.000000000000e+00
1.087250000000e+03 4.954280728763e-02 0.000000000000e+00 0.000000000000e+00
1.087500000000e+03 5.033030038733e-02 0.000000000000e+00 0.000000000000e+00
1.087750000000e+03 4.963325627565e-02 0.000000000000e+00 0.000000000000e+00
1.088000000000e+03 4.748246103585e-02 0.000000000000e+00 0.000000000000e+00
1.088250000000e+03 4.391812497395e-02 0.000000000000e+00 0.000000000000e+00
1.088500000000e+03 3.898094725446e-02 0.000000000000e+00 0.000000000000e+00
1.088750000000e+03 3.271345559404e-02 0.000000000000e+00 0.000000000000e+00
1.089000000000e+03 2.517151141573e-02 0.000000000000e+00 0.000000000000e+00
1.089250000000e+03 1.644370358763e-02 0.000000000000e+00 0.000000000000e+00
1.089500000000e+03 6.674563698077e-03 0.000000000000e+00 0.000000000000e+00
1.089750000000e+03 -3.913562683410e-03 0.000000000000e+00 0.000000000000e+00
1.090000000000e+03 -1.500536126703e-02 0.000000000000e+00 0.000000000000e+00
1.090250000000e+03 -2.618874608125e-02 0.000000000000e+00 0.000000000000e+00
1.090500000000e+03 -3.696546501296e-02 0.000000000000e+00 0.000000000000e+00
1.090750000000e+03 -4.677699242122e-02 0.000000000000e+00 0.000000000000e+00
1.091000000000e+03 -5.504415089518e-02 0.000000000000e+00 0.000000000000e+00
1.091250000000e+03 -6.121659538058e-02 0.000000000000e+00 0.000000000000e+00
1.091500000000e+03 -6.482648077389e-02 0.000000000000e+00 0.000000000000e+00
1.091750000000e+03 -6.553961224629e-02 0.000000000000e+00 0.000000000000e+00
1.092000000000e+03 -6.319731794296e-02 0.000000000000e+00 0.000000000000e+00
1.092250000000e+03 -5.784321005753e-02 0.000000000000e+00 0.000000000000e+00
1.092500000000e+03 -4.973078521746e-02 0.000000000000e+00 0.000000000000e+00
1.092750000000e+03 -3.931020087704e-02 0.000000000000e+00 0.000000000000e+00
1.093000000000e+03 -2.719520379400e-02 0.000000000000e+00 0.000000000000e+00
1.093250000000e+03 -1.411369733275e-02 0.000000000000e+00 0.000000000000e+00
1.093500000000e+03 -8.474577925250e-04 0.000000000000e+00 0.000000000000e+00
1.093750000000e+03 1.183223417843e-02 0.000000000000e+00 0.000000000000e+00
1.094000000000e+03 2.322595388710e-02 0.000000000000e+00 0.000000000000e+00
1.094250000000e+03 3.275801309056e-02 0.000000000000e+00 0.000000000000e+00
1.094500000000e+03 4.001383920072e-02 0.000000000000e+00 0.000000000000e+00
1.094750000000e+03 4.475987156250e-02 0.000000000000e+00 0.000000000000e+00
1.095000000000e+03 4.694530618646e-02 0.000000000000e+00 0.000000000000e+00
1.095250000000e+03 4.668726296347e-02 0.000000000000e+00 0.000000000000e+00
1.095500000000e+03 4.424280499493e-02 0.000000000000e+00 0.000000000000e+00
1.095750000000e+03 3.997246628616e-02 0.000000000000e+00 0.000000000000e+00
1.096000000000e+03 3.430040892071e-02 0.000000000000e+00 0.000000000000e+00
1.096250000000e+03 2.767602635683e-02 0.000000000000e+00 0.000000000000e+00
1.096500000000e+03 2.054084862829e-02 0.000000000000e+00 0.000000000000e+00
1.096750000000e+03 1.330319770175e-02 0.000000000000e+00 0.000000000000e+00
1.097000000000e+03 6.321454871666e-03 0.000000000000e+00 0.000000000000e+00
1.097250000000e+03 -1.046839371203e-04 0.000000000000e+00 0.000000000000e+00
1.097500000000e+03 -5.736731143072e-03 0.000000000000e+00 0.000000000000e+00
1.097750000000e+03 -1.039610450733e-02 0.000000000000e+00 0.000000000000e+00
1.098000000000e+03 -1.396144312134e-02 0.000000000000e+00 0.000000000000e+00
1.098250000000e+03 -1.636649680856e-02 0.000000000000e+00 0.000000000000e+00
1.098500000000e+03 -1.759965123502e-02 0.000000000000e+00 0.000000000000e+00
1.098750000000e+03 -1.770506557627e-02 0.000000000000e+00 0.000000000000e+00
1.099000000000e+03 -1.678436020758e-02 0.000000000000e+00 0.000000000000e+00
1.099250000000e+03 -1.499702523172e-02 0.000000000000e+00 0.000000000000e+00
1.099500000000e+03 -1.255739956184e-02 0.000000000000e+00 0.000000000000e+00
1.099750000000e+03 -9.726282303372e-03 0.000000000000e+00 0.000000000000e+00
1.100000000000e+03 -6.795969213043e-03 0.000000000000e+00 0.000000000000e+00
1.100250000000e+03 -4.068642584217e-03 0.000000000000e+00 0.000000000000e+00
1.100500000000e+03 -1.829387041746e-03 0.000000000000e+00 0.000000000000e+00
1.100750000000e+03 -3.164121652595e-04 0.000000000000e+00 0.000000000000e+00
1.101000000000e+03 3.079149490210e-04 0.000000000000e+00 0.000000000000e+00
1.101250000000e+03 -1.889880098610e-05 0.000000000000e+00 0.000000000000e+00
1.101500000000e+03 -1.244389069842e-03 0.000000000000e+00 0.000000000000e+00
1.101750000000e+03 -3.198224544787e-03 0.000000000000e+00 0.000000000000e+00
1.102000000000e+03 -5.603314301694e-03 0.000000000000e+00 0.000000000000e+00
1.102250000000e+03 -8.100973747312e-03 0.000000000000e+00 0.000000000000e+00
1.102500000000e+03 -1.028822658691e-02 0.000000000000e+00 0.000000000000e+00
1.102750000000e+03 -1.176348620804e-02 0.000000000000e+00 0.000000000000e+00
1.103000000000e+03 -1.217544153667e-02 0.000000000000e+00 0.000000000000e+00
1.103250000000e+03 -1.126920215867e-02 0.000000000000e+00 0.000000000000e+00
1.103500000000e+03 -8.923776876657e-03 0.000000000000e+00 0.000000000000e+00
1.103750000000e+03 -5.175795803083e-03 0.000000000000e+00 0.000000000000e+00
1.104000000000e+03 -2.259446551090e-04 0.000000000000e+00 0.000000000000e+00
1.104250000000e+03 5.573341070941e-03 0.000000000000e+00 0.000000000000e+00
1.104500000000e+03 1.174805593538e-02 0.000000000000e+00 0.000000000000e+00
1.104750000000e+03 1.774757263759e-02 0.000000000000e+00 0.000000000000e+00
1.105000000000e+03 2.299939967601e-02 0.000000000000e+00 0.000000000000e+00
1.105250000000e+03 2.696757578466e-02 0.000000000000e+00 0.000000000000e+00
1.105500000000e+03 2.920811215831e-02 0.000000000000e+00 0.000000000000e+00
1.105750000000e+03 2.941531912287e-02 0.000000000000e+00 0.000000000000e+00
1.106000000000e+03 2.745404538878e-02 0.000000000000e+00 0.000000000000e+00
1.106250000000e+03 2.337463318631e-02 0.000000000000e+00 0.000000000000e+00
1.106500000000e+03 1.740949275416e-02 0.000000000000e+00 0.000000000000e+00
1.106750000000e+03 9.952330302406e-03 0.000000000000e+00 0.000000000000e+00
1.107000000000e+03 1.522939377016e-03 0.000000000000e+00 0.000000000000e+00
1.107250000000e+03 -7.278147289317e-03 0.000000000000e+00 0.000000000000e+00
1.107500000000e+03 -1.582009923659e-02 0.000000000000e+00 0.000000000000e+00
1.107750000000e+03 -2.349221225759e-02 0.000000000000e+00 0.000000000000e+00
1.108000000000e+03 -2.974976616337e-02 0.000000000000e+00 0.000000000000e+00
1.108250000000e+03 -3.415180930446e-02 0.000000000000e+00 0.000000000000e+00
1.108500000000e+03 -3.638867717982e-02 0.000000000000e+00 0.000000000000e+00
1.108750000000e+03 -3.629841018155e-02 0.000000000000e+00 0.000000000000e+00
1.109000000000e+03 -3.387242477305e-02 0.000000000000e+00 0.000000000000e+00
1.109250000000e+03 -2.925165393004e-02 0.000000000000e+00 0.000000000000e+00
1.109500000000e+03 -2.271482432849e-02 0.000000000000e+00 0.000000000000e+00
1.109750000000e+03 -1.466058440747e-02 0.000000000000e+00 0.000000000000e+00
1.110000000000e+03 -5.584924850952e-03 0.000000000000e+00 0.000000000000e+00
1.110250000000e+03 3.945112939665e-03 0.000000000000e+00 0.000000000000e+00
1.110500000000e+03 1.332089000905e-02 0.000000000000e+00 0.000000000000e+00
1.110750000000e+03 2.192451305613e-02 0.000000000000e+00 0.000000000000e+00
1.111000000000e+03 2.916378661572e-02 0.000000000000e+00 0.000000000000e+00
1.111250000000e+03 3.450914457094e-02 0.000000000000e+00 0.000000000000e+00
1.111500000000e+03 3.753127792276e-02 0.000000000000e+00 0.000000000000e+00
1.111750000000e+03 3.793733469512e-02 0.000000000000e+00 0.000000000000e+00
1.112000000000e+03 3.560272117027e-02 0.000000000000e+00 0.000000000000e+00
1.112250000000e+03 3.059489626837e-02 0.000000000000e+00 0.000000000000e+00
1.112500000000e+03 2.318533058643e-02 0.000000000000e+00 0.000000000000e+00
1.112750000000e+03 1.384615735147e-02 0.000000000000e+00 0.000000000000e+00
1.113000000000e+03 3.229048588344e-03 0.000000000000e+00 0.000000000000e+00
1.113250000000e+03 -7.874527724440e-03 0.000000000000e+00 0.000000000000e+00
1.113500000000e+03 -1.859042310151e-02 0.000000000000e+00 0.000000000000e+00
1.113750000000e+03 -2.803274097042e-02 0.000000000000e+00 0.000000000000e+00
1.114000000000e+03 -3.538282217751e-02 0.000000000000e+00 0.000000000000e+00
1.114250000000e+03 -3.996875640634e-02 0.000000000000e+00 0.000000000000e+00
1.114500000000e+03 -4.133688945347e-02 0.000000000000e+00 0.000000000000e+00
1.114750000000e+03 -3.930678829109e-02 0.000000000000e+00 0.000000000000e+00
1.115000000000e+03 -3.400222284921e-02 0.000000000000e+00 0.000000000000e+00
1.115250000000e+03 -2.585288441946e-02 0.000000000000e+00 0.000000000000e+00
1.115500000000e+03 -1.556458787764e-02 0.000000000000e+00 0.000000000000e+00
1.115750000000e+03 -4.059262407068e-03 0.000000000000e+00 0.000000000000e+00
1.116000000000e+03 7.610311637786e-03 0.000000000000e+00 0.000000000000e+00
1.116250000000e+03 1.836279023790e-02 0.000000000000e+00 0.000000000000e+00
1.116500000000e+03 2.719691008973e-02 0.000000000000e+00 0.000000000000e+00
1.116750000000e+03 3.329458180907e-02 0.000000000000e+00 0.000000000000e+00
1.117000000000e+03 3.610670011438e-02 0.000000000000e+00 0.000000000000e+00
1.117250000000e+03 3.541157047197e-02 0.000000000000e+00 0.000000000000e+00
1.117500000000e+03 3.133878339921e-02 0.000000000000e+00 0.000000000000e+00
1.117750000000e+03 2.435526667826e-02 0.000000000000e+00 0.000000000000e+00
1.118000000000e+03 1.521464108235e-02 0.000000000000e+00 0.000000000000e+00
1.118250000000e+03 4.875348423304e-03 0.000000000000e+00 0.000000000000e+00
1.118500000000e+03 -5.603241316147e-03 0.000000000000e+00 0.000000000000e+00
1.118750000000e+03 -1.517488741297e-02 0.000000000000e+00 0.000000000000e+00
1.119000000000e+03 -2.291762984051e-02 0.000000000000e+00 0.000000000000e+00
1.119250000000e+03 -2.812934814176e-02 0.000000000000e+00 0.000000000000e+00
1.119500000000e+03 -3.039697874241e-02 0.000000000000e+00 0.000000000000e+00
1.119750000000e+03 -2.963188594438e-02 0.000000000000e+00 0.000000000000e+00
1.120000000000e+03 -2.606801629594e-02 0.000000000000e+00 0.000000000000e+00
1.120250000000e+03 -2.022396065172e-02 0.000000000000e+00 0.000000000000e+00
1.120500000000e+03 -1.283433056524e-02 0.000000000000e+00 0.000000000000e+00
1.120750000000e+03 -4.759387392696e-03 0.000000000000e+00 0.000000000000e+00
1.121000000000e+03 3.115789320699e-03 0.000000000000e+00 0.000000000000e+00
1.121250000000e+03 9.980414507030e-03 0.000000000000e+00 0.000000000000e+00
1.121500000000e+03 1.518385047885e-02 0.000000000000e+00 0.000000000000e+00
1.121750000000e+03 1.829870588598e-02 0.000000000000e+00 0.000000000000e+00
1.122000000000e+03 1.915483692237e-02 0.000000000000e+00 0.000000000000e+00
1.122250000000e+03 1.784172227958e-02 0.000000000000e+00 0.000000000000e+00
1.122500000000e+03 1.468065223338e-02 0.000000000000e+00 0.000000000000e+00
1.122750000000e+03 1.017178132946e-02 0.000000000000e+00 0.000000000000e+00
1.123000000000e+03 4.923896557069e-03 0.000000000000e+00 0.000000000000e+00
1.123250000000e+03 -4.235742898233e-04 0.000000000000e+00 0.000000000000e+00
1.123500000000e+03 -5.276406769897e-03 0.000000000000e+00 0.000000000000e+00
1.123750000000e+03 -9.150260188229e-03 0.000000000000e+00 0.000000000000e+00
1.124000000000e+03 -1.171715870392e-02 0.000000000000e+00 0.000000000000e+00
1.124250000000e+03 -1.282948949446e-02 0.000000000000e+00 0.000000000000e+00
1.124500000000e+03 -1.252035341796e-02 0.000000000000e+00 0.000000000000e+00
1.124750000000e+03 -1.098215983804e-02 0.000000000000e+00 0.000000000000e+00
1.125000000000e+03 -8.527954050584e-03 0.000000000000e+00 0.000000000000e+00
1.125250000000e+03 -5.541792160659e-03 0.000000000000e+00 0.000000000000e+00
1.125500000000e+03 -2.425346551864e-03 0.000000000000e+00 0.000000000000e+00
1.125750000000e+03 4.522109645823e-04 0.000000000000e+00 0.000000000000e+00
1.126000000000e+03 2.795048783462e-03 0.000000000000e+00 0.000000000000e+00
1.126250000000e+03 4.407987219878e-03 0.000000000000e+00 0.000000000000e+00
1.126500000000e+03 5.208191044857e-03 0.000000000000e+00 0.000000000000e+00
1.126750000000e+03 5.221396392887e-03 0.000000000000e+00 0.000000000000e+00
1.127000000000e+03 4.564843801216e-03 0.000000000000e+00 0.000000000000e+00
1.127250000000e+03 3.420624827477e-03 0.000000000000e+00 0.000000000000e+00
1.127500000000e+03 2.004034855154e-03 0.000000000000e+00 0.000000000000e+00
1.127750000000e+03 5.316963181849e-04 0.000000000000e+00 0.000000000000e+00
1.128000000000e+03 -8.062826238445e-04 0.000000000000e+00 0.000000000000e+00
1.128250000000e+03 -1.866885062885e-03 0.000000000000e+00 0.000000000000e+00
1.128500000000e+03 -2.565643792870e-03 0.000000000000e+00 0.000000000000e+00
1.128750000000e+03 -2.878611598789e-03 0.000000000000e+00 0.000000000000e+00
1.129000000000e+03 -2.835844815176e-03 0.000000000000e+00 0.000000000000e+00
1.129250000000e+03 -2.508473519635e-03 0.000000000000e+00 0.000000000000e+00
1.129500000000e+03 -1.992080553597e-03 0.000000000000e+00 0.000000000000e+00
1.129750000000e+03 -1.389287830046e-03 0.000000000000e+00 0.000000000000e+00
1.130000000000e+03 -7.941777793697e-04 0.000000000000e+00 0.000000000000e+00
1.130250000000e+03 -2.805503322765e-04 0.000000000000e+00 0.000000000000e+00
1.130500000000e+03 1.048337111381e-04 0.000000000000e+00 0.000000000000e+00
1.130750000000e+03 3.437890468238e-04 0.000000000000e+00 0.000000000000e+00
1.131000000000e+03 4.436235632983e-04 0.000000000000e+00 0.000000000000e+00
1.131250000000e+03 4.306723541977e-04 0.000000000000e+00 0.000000000000e+00
1.131500000000e+03 3.420382107968e-04 0.000000000000e+00 0.000000000000e+00
1.131750000000e+03 2.171818132139e-04 0.000000000000e+00 0.000000000000e+00
1.132000000000e+03 9.078284224769e-05 0.000000000000e+00 0.000000000000e+00
1.132250000000e+03 -1.213500618010e-05 0.000000000000e+00 0.000000000000e+00
1.132500000000e+03 -7.836121653725e-05 0.000000000000e+00 0.000000000000e+00
1.132750000000e+03 -1.060300968470e-04 0.000000000000e+00 0.000000000000e+00
1.133000000000e+03 -1.020779628186e-04 0.000000000000e+00 0.000000000000e+00
1.133250000000e+03 -7.847863001721e-05 0.000000000000e+00 0.000000000000e+00
1.133500000000e+03 -4.821852445100e-05 0.000000000000e+00 0.000000000000e+00
1.133750000000e+03 -2.188926724603e-05 0.000000000000e+00 0.000000000000e+00
1.134000000000e+03 -5.534979564892e-06 0.000000000000e+00 0.000000000000e+00
1.134250000000e+03 -5.352554743686e-08 0.000000000000e+00 0.000000000000e+00
1.134500000000e+03 0.000000000000e+00 0.000000000000e+00 0.000000000000e+00
1.134750000000e+03 0.000000000000e+00 0.000000000000e+00 0.000000000000e+00
1.135000000000e+03 0.000000000000e+00 0.000000000000e+00 0.000000000000e+00
1.135250000000e+03 0.000000000000e+00 0.000000000000e+00 0.000000000000e+00
1.135500000000e+03 0.000000000000e+00 0.000000000000e+00 0.000000000000e+00
1.135750000000e+03 0.000000000000e+00 0.000000000000e+00 0.000000000000e+00
1.136000000000e+03 0.000000000000e+00 0.000000000000e+00 0.000000000000e+00
1.136250000000e+03 0.000000000000e+00 0.000000000000e+00 0.000000000000e+00
1.136500000000e+03 0.000000000000e+00 0.000000000000e+00 0.000000000000e+00
1.136750000000e+03 0.000000000000e+00 0.000000000000e+00 0.000000000000e+00
1.137000000000e+03 0.000000000000e+00 0.000000000000e+00 0.000000000000e+00
1.137250000000e+03 0.000000000000e+00 0.000000000000e+00 0.000000000000e+00
1.137500000000e+03 0.000000000000e+00 0.000000000000e+00 0.000000000000e+00
1.137750000000e+03 0.000000000000e+00 0.000000000000e+00 0.000000000000e+00
1.138000000000e+03 0.000000000000e+00 0.000000000000e+00 0.000000000000e+00
1.138250000000e+03 0.000000000000e+00 0.000000000000e+00 0.000000000000e+00
1.138500000000e+03 0.000000000000e+00 0.000000000000e+00 0.000000000000e+00
1.138750000000e+03 0.000000000000e+00 0.000000000000e+00 0.000000000000e+00
1.139000000000e+03 0.000000000000e+00 0.000000000000e+00 0.000000000000e+00
1.139250000000e+03 0.000000000000e+00 0.000000000000e+00 0.000000000000e+00
1.139500000000e+03 0.000000000000e+00 0.000000000000e+00 0.000000000000e+00
1.139750000000e+03 0.000000000000e+00 0.000000000000e+00 0.000000000000e+00
1.140000000000e+03 0.000000000000e+00 0.000000000000e+00 0.000000000000e+00
1.140250000000e+03 0.000000000000e+00 0.000000000000e+00 0.000000000000e+00
1.140500000000e+03 0.000000000000e+00 0.000000000000e+00 0.000000000000e+00
1.140750000000e+03 0.000000000000e+00 0.000000000000e+00 0.000000000000e+00
1.141000000000e+03 0.000000000000e+00 0.000000000000e+00 0.000000000000e+00
1.141250000000e+03 0.000000000000e+00 0.000000000000e+00 0.000000000000e+00
1.141500000000e+03 0.000000000000e+00 0.000000000000e+00 0.000000000000e+00
1.141750000000e+03 0.000000000000e+00 0.000000000000e+00 0.000000000000e+00
1.142000000000e+03 0.000000000000e+00 0.000000000000e+00 0.000000000000e+00
1.142250000000e+03 0.000000000000e+00 0.000000000000e+00 0.000000000000e+00
1.142500000000e+03 0.000000000000e+00 0.000000000000e+00 0.000000000000e+00
1.142750000000e+03 0.000000000000e+00 0.000000000000e+00 0.000000000000e+00
1.143000000000e+03 0.000000000000e+00 0.000000000000e+00 0.000000000000e+00
1.143250000000e+03 0.000000000000e+00 0.000000000000e+00 0.000000000000e+00
1.143500000000e+03 0.000000000000e+00 0.000000000000e+00 0.000000000000e+00
1.143750000000e+03 0.000000000000e+00 0.000000000000e+00 0.000000000000e+00
1.144000000000e+03 0.000000000000e+00 0.000000000000e+00 0.000000000000e+00
1.144250000000e+03 0.000000000000e+00 0.000000000000e+00 0.000000000000e+00
1.144500000000e+03 0.000000000000e+00 0.000000000000e+00 0.000000000000e+00
1.144750000000e+03 0.000000000000e+00 0.000000000000e+00 0.000000000000e+00
1.145000000000e+03 0.000000000000e+00 0.000000000000e+00 0.000000000000e+00
1.145250000000e+03 0.000000000000e+00 0.000000000000e+00 0.000000000000e+00
1.145500000000e+03 0.000000000000e+00 0.000000000000e+00 0.000000000000e+00
1.145750000000e+03 0.000000000000e+00 0.000000000000e+00 0.000000000000e+00
1.146000000000e+03 0.000000000000e+00 0.000000000000e+00 0.000000000000e+00
1.146250000000e+03 0.000000000000e+00 0.000000000000e+00 0.000000000000e+00
1.146500000000e+03 0.000000000000e+00 0.000000000000e+00 0.000000000000e+00
1.146750000000e+03 0.000000000000e+00 0.000000000000e+00 0.000000000000e+00
1.147000000000e+03 0.000000000000e+00 0.000000000000e+00 0.000000000000e+00
1.147250000000e+03 0.000000000000e+00 0.000000000000e+00 0.000000000000e+00
1.147500000000e+03 0.000000000000e+00 0.000000000000e+00 0.000000000000e+00
1.147750000000e+03 0.000000000000e+00 0.000000000000e+00 0.000000000000e+00
1.148000000000e+03 0.000000000000e+00 0.000000000000e+00 0.000000000000e+00
1.148250000000e+03 0.000000000000e+00 0.000000000000e+00 0.000000000000e+00
1.148500000000e+03 0.000000000000e+00 0.000000000000e+00 0.000000000000e+00
1.148750000000e+03 0.000000000000e+00 0.000000000000e+00 0.000000000000e+00
1.149000000000e+03 0.000000000000e+00 0.000000000000e+00 0.000000000000e+00
1.149250000000e+03 0.000000000000e+00 0.000000000000e+00 0.000000000000e+00
1.149500000000e+03 0.000000000000e+00 0.000000000000e+00 0.000000000000e+00
1.149750000000e+03 0.000000000000e+00 0.000000000000e+00 0.000000000000e+00
1.150000000000e+03 0.000000000000e+00 0.000000000000e+00 0.000000000000e+00
1.150250000000e+03 0.000000000000e+00 0.000000000000e+00 0.000000000000e+00
1.150500000000e+03 0.000000000000e+00 0.000000000000e+00 0.000000000000e+00
1.150750000000e+03 0.000000000000e+00 0.000000000000e+00 0.000000000000e+00
1.151000000000e+03 0.000000000000e+00 0.000000000000e+00 0.000000000000e+00
1.151250000000e+03 0.000000000000e+00 0.000000000000e+00 0.000000000000e+00
1.151500000000e+03 0.000000000000e+00 0.000000000000e+00 0.000000000000e+00
1.151750000000e+03 0.000000000000e+00 0.000000000000e+00 0.000000000000e+00
1.152000000000e+03 0.000000000000e+00 0.000000000000e+00 0.000000000000e+00
1.152250000000e+03 0.000000000000e+00 0.000000000000e+00 0.000000000000e+00
1.152500000000e+03 0.000000000000e+00 0.000000000000e+00 0.000000000000e+00
1.152750000000e+03 0.000000000000e+00 0.000000000000e+00 0.000000000000e+00
1.153000000000e+03 0.000000000000e+00 0.000000000000e+00 0.000000000000e+00
1.153250000000e+03 0.000000000000e+00 0.000000000000e+00 0.000000000000e+00
1.153500000000e+03 0.000000000000e+00 0.000000000000e+00 0.000000000000e+00
1.153750000000e+03 0.000000000000e+00 0.000000000000e+00 0.000000000000e+00
1.154000000000e+03 0.000000000000e+00 0.000000000000e+00 0.000000000000e+00
1.154250000000e+03 0.000000000000e+00 0.000000000000e+00 0.000000000000e+00
1.154500000000e+03 0.000000000000e+00 0.000000000000e+00 0.000000000000e+00
1.154750000000e+03 0.000000000000e+00 0.000000000000e+00 0.000000000000e+00
1.155000000000e+03 0.000000000000e+00 0.000000000000e+00 0.000000000000e+00
1.155250000000e+03 0.000000000000e+00 0.000000000000e+00 0.000000000000e+00
1.155500000000e+03 0.000000000000e+00 0.000000000000e+00 0.000000000000e+00
1.155750000000e+03 0.000000000000e+00 0.000000000000e+00 0.000000000000e+00
1.156000000000e+03 0.000000000000e+00 0.000000000000e+00 0.000000000000e+00
1.156250000000e+03 0.000000000000e+00 0.000000000000e+00 0.000000000000e+00
1.156500000000e+03 0.000000000000e+00 0.000000000000e+00 0.000000000000e+00
1.156750000000e+03 0.000000000000e+00 0.000000000000e+00 0.000000000000e+00
1.157000000000e+03 0.000000000000e+00 0.000000000000e+00 0.000000000000e+00
1.157250000000e+03 0.000000000000e+00 0.000000000000e+00 0.000000000000e+00
1.157500000000e+03 0.000000000000e+00 0.000000000000e+00 0.000000000000e+00
1.157750000000e+03 0.000000000000e+00 0.000000000000e+00 0.000000000000e+00
1.158000000000e+03 0.000000000000e+00 0.000000000000e+00 0.000000000000e+00
1.158250000000e+03 0.000000000000e+00 0.000000000000e+00 0.000000000000e+00
1.158500000000e+03 0.000000000000e+00 0.000000000000e+00 0.000000000000e+00
1.158750000000e+03 0.000000000000e+00 0.000000000000e+00 0.000000000000e+00
1.159000000000e+03 0.000000000000e+00 0.000000000000e+00 0.000000000000e+00
1.159250000000e+03 0.000000000000e+00 0.000000000000e+00 0.000000000000e+00
1.159500000000e+03 0.000000000000e+00 0.000000000000e+00 0.000000000000e+00
1.159750000000e+03 0.000000000000e+00 0.000000000000e+00 0.000000000000e+00
1.160000000000e+03 0.000000000000e+00 0.000000000000e+00 0.000000000000e+00
1.160250000000e+03 0.000000000000e+00 0.000000000000e+00 0.000000000000e+00
1.160500000000e+03 0.000000000000e+00 0.000000000000e+00 0.000000000000e+00
1.160750000000e+03 0.000000000000e+00 0.000000000000e+00 0.000000000000e+00
1.161000000000e+03 0.000000000000e+00 0.000000000000e+00 0.000000000000e+00
1.161250000000e+03 0.000000000000e+00 0.000000000000e+00 0.000000000000e+00
1.161500000000e+03 0.000000000000e+00 0.000000000000e+00 0.000000000000e+00
1.161750000000e+03 0.000000000000e+00 0.000000000000e+00 0.000000000000e+00
1.162000000000e+03 0.000000000000e+00 0.000000000000e+00 0.000000000000e+00
1.162250000000e+03 0.000000000000e+00 0.000000000000e+00 0.000000000000e+00
1.162500000000e+03 0.000000000000e+00 0.000000000000e+00 0.000000000000e+00
1.162750000000e+03 0.000000000000e+00 0.000000000000e+00 0.000000000000e+00
1.163000000000e+03 0.000000000000e+00 0.000000000000e+00 0.000000000000e+00
1.163250000000e+03 0.000000000000e+00 0.000000000000e+00 0.000000000000e+00
1.163500000000e+03 0.000000000000e+00 0.000000000000e+00 0.000000000000e+00
1.163750000000e+03 0.000000000000e+00 0.000000000000e+00 0.000000000000e+00
1.164000000000e+03 0.000000000000e+00 0.000000000000e+00 0.000000000000e+00
1.164250000000e+03 0.000000000000e+00 0.000000000000e+00 0.000000000000e+00
1.164500000000e+03 0.000000000000e+00 0.000000000000e+00 0.000000000000e+00
1.164750000000e+03 0.000000000000e+00 0.000000000000e+00 0.000000000000e+00
1.165000000000e+03 0.000000000000e+00 0.000000000000e+00 0.000000000000e+00
1.165250000000e+03 0.000000000000e+00 0.000000000000e+00 0.000000000000e+00
1.165500000000e+03 0.000000000000e+00 0.000000000000e+00 0.000000000000e+00
1.165750000000e+03 0.000000000000e+00 0.000000000000e+00 0.000000000000e+00
1.166000000000e+03 0.000000000000e+00 0.000000000000e+00 0.000000000000e+00
1.166250000000e+03 0.000000000000e+00 0.000000000000e+00 0.000000000000e+00
1.166500000000e+03 0.000000000000e+00 0.000000000000e+00 0.000000000000e+00
1.166750000000e+03 0.000000000000e+00 0.000000000000e+00 0.000000000000e+00
1.167000000000e+03 0.000000000000e+00 0.000000000000e+00 0.000000000000e+00
1.167250000000e+03 0.000000000000e+00 0.000000000000e+00 0.000000000000e+00
1.167500000000e+03 0.000000000000e+00 0.000000000000e+00 0.000000000000e+00
1.167750000000e+03 0.000000000000e+00 0.000000000000e+00 0.000000000000e+00
1.168000000000e+03 0.000000000000e+00 0.000000000000e+00 0.000000000000e+00
1.168250000000e+03 0.000000000000e+00 0.000000000000e+00 0.000000000000e+00
1.168500000000e+03 0.000000000000e+00 0.000000000000e+00 0.000000000000e+00
1.168750000000e+03 0.000000000000e+00 0.000000000000e+00 0.000000000000e+00
1.169000000000e+03 0.000000000000e+00 0.000000000000e+00 0.000000000000e+00
1.169250000000e+03 0.000000000000e+00 0.000000000000e+00 0.000000000000e+00
1.169500000000e+03 0.000000000000e+00 0.000000000000e+00 0.000000000000e+00
1.169750000000e+03 0.000000000000e+00 0.000000000000e+00 0.000000000000e+00
1.170000000000e+03 0.000000000000e+00 0.000000000000e+00 0.000000000000e+00
1.170250000000e+03 0.000000000000e+00 0.000000000000e+00 0.000000000000e+00
1.170500000000e+03 0.000000000000e+00 0.000000000000e+00 0.000000000000e+00
1.170750000000e+03 0.000000000000e+00 0.000000000000e+00 0.000000000000e+00
1.171000000000e+03 0.000000000000e+00 0.000000000000e+00 0.000000000000e+00
1.171250000000e+03 0.000000000000e+00 0.000000000000e+00 0.000000000000e+00
1.171500000000e+03 0.000000000000e+00 0.000000000000e+00 0.000000000000e+00
1.171750000000e+03 0.000000000000e+00 0.000000000000e+00 0.000000000000e+00
1.172000000000e+03 0.000000000000e+00 0.000000000000e+00 0.000000000000e+00
1.172250000000e+03 0.000000000000e+00 0.000000000000e+00 0.000000000000e+00
1.172500000000e+03 0.000000000000e+00 0.000000000000e+00 0.000000000000e+00
1.172750000000e+03 0.000000000000e+00 0.000000000000e+00 0.000000000000e+00
1.173000000000e+03 0.000000000000e+00 0.000000000000e+00 0.000000000000e+00
1.173250000000e+03 0.000000000000e+00 0.000000000000e+00 0.000000000000e+00
1.173500000000e+03 0.000000000000e+00 0.000000000000e+00 0.000000000000e+00
1.173750000000e+03 0.000000000000e+00 0.000000000000e+00 0.000000000000e+00
1.174000000000e+03 0.000000000000e+00 0.000000000000e+00 0.000000000000e+00
1.174250000000e+03 0.000000000000e+00 0.000000000000e+00 0.000000000000e+00
1.174500000000e+03 0.000000000000e+00 0.000000000000e+00 0.000000000000e+00
1.174750000000e+03 0.000000000000e+00 0.000000000000e+00 0.000000000000e+00
1.175000000000e+03 0.000000000000e+00 0.000000000000e+00 0.000000000000e+00
1.175250000000e+03 0.000000000000e+00 0.000000000000e+00 0.000000000000e+00
1.175500000000e+03 0.000000000000e+00 0.000000000000e+00 0.000000000000e+00
1.175750000000e+03 0.000000000000e+00 0.000000000000e+00 0.000000000000e+00
1.176000000000e+03 0.000000000000e+00 0.000000000000e+00 0.000000000000e+00
1.176250000000e+03 0.000000000000e+00 0.000000000000e+00 0.000000000000e+00
1.176500000000e+03 0.000000000000e+00 0.000000000000e+00 0.000000000000e+00
1.176750000000e+03 0.000000000000e+00 0.000000000000e+00 0.000000000000e+00
1.177000000000e+03 0.000000000000e+00 0.000000000000e+00 0.000000000000e+00
1.177250000000e+03 0.000000000000e+00 0.000000000000e+00 0.000000000000e+00
1.177500000000e+03 0.000000000000e+00 0.000000000000e+00 0.000000000000e+00
1.177750000000e+03 0.000000000000e+00 0.000000000000e+00 0.000000000000e+00
1.178000000000e+03 0.000000000000e+00 0.000000000000e+00 0.000000000000e+00
1.178250000000e+03 0.000000000000e+00 0.000000000000e+00 0.000000000000e+00
1.178500000000e+03 0.000000000000e+00 0.000000000000e+00 0.000000000000e+00
1.178750000000e+03 0.000000000000e+00 0.000000000000e+00 0.000000000000e+00
1.179000000000e+03 0.000000000000e+00 0.000000000000e+00 0.000000000000e+00
1.179250000000e+03 0.000000000000e+00 0.000000000000e+00 0.000000000000e+00
1.179500000000e+03 0.000000000000e+00 0.000000000000e+00 0.000000000000e+00
1.179750000000e+03 0.000000000000e+00 0.000000000000e+00 0.000000000000e+00
1.180000000000e+03 0.000000000000e+00 0.000000000000e+00 0.000000000000e+00
1.180250000000e+03 0.000000000000e+00 0.000000000000e+00 0.000000000000e+00
1.180500000000e+03 0.000000000000e+00 0.000000000000e+00 0.000000000000e+00
1.180750000000e+03 0.000000000000e+00 0.000000000000e+00 0.000000000000e+00
1.181000000000e+03 0.000000000000e+00 0.000000000000e+00 0.000000000000e+00
1.181250000000e+03 0.000000000000e+00 0.000000000000e+00 0.000000000000e+00
1.181500000000e+03 0.000000000000e+00 0.000000000000e+00 0.000000000000e+00
1.181750000000e+03 0.000000000000e+00 0.000000000000e+00 0.000000000000e+00
1.182000000000e+03 0.000000000000e+00 0.000000000000e+00 0.000000000000e+00
1.182250000000e+03 0.000000000000e+00 0.000000000000e+00 0.000000000000e+00
1.182500000000e+03 0.000000000000e+00 0.000000000000e+00 0.000000000000e+00
1.182750000000e+03 0.000000000000e+00 0.000000000000e+00 0.000000000000e+00
1.183000000000e+03 0.000000000000e+00 0.000000000000e+00 0.000000000000e+00
1.183250000000e+03 0.000000000000e+00 0.000000000000e+00 0.000000000000e+00
1.183500000000e+03 0.000000000000e+00 0.000000000000e+00 0.000000000000e+00
1.183750000000e+03 0.000000000000e+00 0.000000000000e+00 0.000000000000e+00
1.184000000000e+03 0.000000000000e+00 0.000000000000e+00 0.000000000000e+00
1.184250000000e+03 0.000000000000e+00 0.000000000000e+00 0.000000000000e+00
1.184500000000e+03 0.000000000000e+00 0.000000000000e+00 0.000000000000e+00
1.184750000000e+03 0.000000000000e+00 0.000000000000e+00 0.000000000000e+00
1.185000000000e+03 0.000000000000e+00 0.000000000000e+00 0.000000000000e+00
1.185250000000e+03 0.000000000000e+00 0.000000000000e+00 0.000000000000e+00
1.185500000000e+03 0.000000000000e+00 0.000000000000e+00 0.000000000000e+00
1.185750000000e+03 0.000000000000e+00 0.000000000000e+00 0.000000000000e+00
1.186000000000e+03 0.000000000000e+00 0.000000000000e+00 0.000000000000e+00
1.186250000000e+03 0.000000000000e+00 0.000000000000e+00 0.000000000000e+00
1.186500000000e+03 0.000000000000e+00 0.000000000000e+00 0.000000000000e+00
1.186750000000e+03 0.000000000000e+00 0.000000000000e+00 0.000000000000e+00
1.187000000000e+03 0.000000000000e+00 0.000000000000e+00 0.000000000000e+00
1.187250000000e+03 0.000000000000e+00 0.000000000000e+00 0.000000000000e+00
1.187500000000e+03 0.000000000000e+00 0.000000000000e+00 0.000000000000e+00
1.187750000000e+03 0.000000000000e+00 0.000000000000e+00 0.000000000000e+00
1.188000000000e+03 0.000000000000e+00 0.000000000000e+00 0.000000000000e+00
1.188250000000e+03 0.000000000000e+00 0.000000000000e+00 0.000000000000e+00
1.188500000000e+03 0.000000000000e+00 0.000000000000e+00 0.000000000000e+00
1.188750000000e+03 0.000000000000e+00 0.000000000000e+00 0.000000000000e+00
1.189000000000e+03 0.000000000000e+00 0.000000000000e+00 0.000000000000e+00
1.189250000000e+03 0.000000000000e+00 0.000000000000e+00 0.000000000000e+00
1.189500000000e+03 0.000000000000e+00 0.000000000000e+00 0.000000000000e+00
1.189750000000e+03 0.000000000000e+00 0.000000000000e+00 0.000000000000e+00
1.190000000000e+03 0.000000000000e+00 0.000000000000e+00 0.000000000000e+00
1.190250000000e+03 0.000000000000e+00 0.000000000000e+00 0.000000000000e+00
1.190500000000e+03 0.000000000000e+00 0.000000000000e+00 0.000000000000e+00
1.190750000000e+03 0.000000000000e+00 0.000000000000e+00 0.000000000000e+00
1.191000000000e+03 0.000000000000e+00 0.000000000000e+00 0.000000000000e+00
1.191250000000e+03 0.000000000000e+00 0.000000000000e+00 0.000000000000e+00
1.191500000000e+03 0.000000000000e+00 0.000000000000e+00 0.000000000000e+00
1.191750000000e+03 0.000000000000e+00 0.000000000000e+00 0.000000000000e+00
1.192000000000e+03 0.000000000000e+00 0.000000000000e+00 0.000000000000e+00
1.192250000000e+03 0.000000000000e+00 0.000000000000e+00 0.000000000000e+00
1.192500000000e+03 0.000000000000e+00 0.000000000000e+00 0.000000000000e+00
1.192750000000e+03 0.000000000000e+00 0.000000000000e+00 0.000000000000e+00
1.193000000000e+03 0.000000000000e+00 0.000000000000e+00 0.000000000000e+00
1.193250000000e+03 0.000000000000e+00 0.000000000000e+00 0.000000000000e+00
1.193500000000e+03 0.000000000000e+00 0.000000000000e+00 0.000000000000e+00
1.193750000000e+03 0.000000000000e+00 0.000000000000e+00 0.000000000000e+00
1.194000000000e+03 0.000000000000e+00 0.000000000000e+00 0.000000000000e+00
1.194250000000e+03 0.000000000000e+00 0.000000000000e+00 0.000000000000e+00
1.194500000000e+03 0.000000000000e+00 0.000000000000e+00 0.000000000000e+00
1.194750000000e+03 0.000000000000e+00 0.000000000000e+00 0.000000000000e+00
1.195000000000e+03 0.000000000000e+00 0.000000000000e+00 0.000000000000e+00
1.195250000000e+03 0.000000000000e+00 0.000000000000e+00 0.000000000000e+00
1.195500000000e+03 0.000000000000e+00 0.000000000000e+00 0.000000000000e+00
1.195750000000e+03 0.000000000000e+00 0.000000000000e+00 0.000000000000e+00
1.196000000000e+03 0.000000000000e+00 0.000000000000e+00 0.000000000000e+00
1.196250000000e+03 0.000000000000e+00 0.000000000000e+00 0.000000000000e+00
1.196500000000e+03 0.000000000000e+00 0.000000000000e+00 0.000000000000e+00
1.196750000000e+03 0.000000000000e+00 0.000000000000e+00 0.000000000000e+00
1.197000000000e+03 0.000000000000e+00 0.000000000000e+00 0.000000000000e+00
1.197250000000e+03 0.000000000000e+00 0.000000000000e+00 0.000000000000e+00
1.197500000000e+03 0.000000000000e+00 0.000000000000e+00 0.000000000000e+00
1.197750000000e+03 0.000000000000e+00 0.000000000000e+00 0.000000000000e+00
1.198000000000e+03 0.000000000000e+00 0.000000000000e+00 0.000000000000e+00
1.198250000000e+03 0.000000000000e+00 0.000000000000e+00 0.000000000000e+00
1.198500000000e+03 0.000000000000e+00 0.000000000000e+00 0.000000000000e+00
1.198750000000e+03 0.000000000000e+00 0.000000000000e+00 0.000000000000e+00
1.199000000000e+03 0.000000000000e+00 0.000000000000e+00 0.000000000000e+00
1.199250000000e+03 0.000000000000e+00 0.000000000000e+00 0.000000000000e+00
1.199500000000e+03 0.000000000000e+00 0.000000000000e+00 0.000000000000e+00
1.199750000000e+03 0.000000000000e+00 0.000000000000e+00 0.000000000000e+00
1.200000000000e+03 0.000000000000e+00 0.000000000000e+00 0.000000000000e+00
1.200250000000e+03 0.000000000000e+00 0.000000000000e+00 0.000000000000e+00
1.200500000000e+03 0.000000000000e+00 0.000000000000e+00 0.000000000000e+00
1.200750000000e+03 0.000000000000e+00 0.000000000000e+00 0.000000000000e+00
1.201000000000e+03 0.000000000000e+00 0.000000000000e+00 0.000000000000e+00
1.201250000000e+03 0.000000000000e+00 0.000000000000e+00 0.000000000000e+00
1.201500000000e+03 0.000000000000e+00 0.000000000000e+00 0.000000000000e+00
1.201750000000e+03 0.000000000000e+00 0.000000000000e+00 0.000000000000e+00
1.202000000000e+03 0.000000000000e+00 0.000000000000e+00 0.000000000000e+00
1.202250000000e+03 0.000000000000e+00 0.000000000000e+00 0.000000000000e+00
1.202500000000e+03 0.000000000000e+00 0.000000000000e+00 0.000000000000e+00
1.202750000000e+03 0.000000000000e+00 0.000000000000e+00 0.000000000000e+00
1.203000000000e+03 0.000000000000e+00 0.000000000000e+00 0.000000000000e+00
1.203250000000e+03 0.000000000000e+00 0.000000000000e+00 0.000000000000e+00
1.203500000000e+03 0.000000000000e+00 0.000000000000e+00 0.000000000000e+00
1.203750000000e+03 0.000000000000e+00 0.000000000000e+00 0.000000000000e+00
1.204000000000e+03 0.000000000000e+00 0.000000000000e+00 0.000000000000e+00
1.204250000000e+03 0.000000000000e+00 0.000000000000e+00 0.000000000000e+00
1.204500000000e+03 0.000000000000e+00 0.000000000000e+00 0.000000000000e+00
1.204750000000e+03 0.000000000000e+00 0.000000000000e+00 0.000000000000e+00
1.205000000000e+03 0.000000000000e+00 0.000000000000e+00 0.000000000000e+00
1.205250000000e+03 0.000000000000e+00 0.000000000000e+00 0.000000000000e+00
1.205500000000e+03 0.000000000000e+00 0.000000000000e+00 0.000000000000e+00
1.205750000000e+03 0.000000000000e+00 0.000000000000e+00 0.000000000000e+00
1.206000000000e+03 0.000000000000e+00 0.000000000000e+00 0.000000000000e+00
1.206250000000e+03 0.000000000000e+00 0.000000000000e+00 0.000000000000e+00
1.206500000000e+03 0.000000000000e+00 0.000000000000e+00 0.000000000000e+00
1.206750000000e+03 0.000000000000e+00 0.000000000000e+00 0.000000000000e+00
1.207000000000e+03 0.000000000000e+00 0.000000000000e+00 0.000000000000e+00
1.207250000000e+03 0.000000000000e+00 0.000000000000e+00 0.000000000000e+00
1.207500000000e+03 0.000000000000e+00 0.000000000000e+00 0.000000000000e+00
1.207750000000e+03 0.000000000000e+00 0.000000000000e+00 0.000000000000e+00
1.208000000000e+03 0.000000000000e+00 0.000000000000e+00 0.000000000000e+00
1.208250000000e+03 0.000000000000e+00 0.000000000000e+00 0.000000000000e+00
1.208500000000e+03 0.000000000000e+00 0.000000000000e+00 0.000000000000e+00
1.208750000000e+03 0.000000000000e+00 0.000000000000e+00 0.000000000000e+00
1.209000000000e+03 0.000000000000e+00 0.000000000000e+00 0.000000000000e+00
1.209250000000e+03 0.000000000000e+00 0.000000000000e+00 0.000000000000e+00
1.209500000000e+03 0.000000000000e+00 0.000000000000e+00 0.000000000000e+00
1.209750000000e+03 0.000000000000e+00 0.000000000000e+00 0.000000000000e+00
1.210000000000e+03 0.000000000000e+00 0.000000000000e+00 0.000000000000e+00
1.210250000000e+03 0.000000000000e+00 0.000000000000e+00 0.000000000000e+00
1.210500000000e+03 0.000000000000e+00 0.000000000000e+00 0.000000000000e+00
1.210750000000e+03 0.000000000000e+00 0.000000000000e+00 0.000000000000e+00
1.211000000000e+03 0.000000000000e+00 0.000000000000e+00 0.000000000000e+00
1.211250000000e+03 0.000000000000e+00 0.000000000000e+00 0.000000000000e+00
1.211500000000e+03 0.000000000000e+00 0.000000000000e+00 0.000000000000e+00
1.211750000000e+03 0.000000000000e+00 0.000000000000e+00 0.000000000000e+00
1.212000000000e+03 0.000000000000e+00 0.000000000000e+00 0.000000000000e+00
1.212250000000e+03 0.000000000000e+00 0.000000000000e+00 0.000000000000e+00
1.212500000000e+03 0.000000000000e+00 0.000000000000e+00 0.000000000000e+00
1.212750000000e+03 0.000000000000e+00 0.000000000000e+00 0.000000000000e+00
1.213000000000e+03 0.000000000000e+00 0.000000000000e+00 0.000000000000e+00
1.213250000000e+03 0.000000000000e+00 0.000000000000e+00 0.000000000000e+00
1.213500000000e+03 0.000000000000e+00 0.000000000000e+00 0.000000000000e+00
1.213750000000e+03 0.000000000000e+00 0.000000000000e+00 0.000000000000e+00
1.214000000000e+03 0.000000000000e+00 0.000000000000e+00 0.000000000000e+00
1.214250000000e+03 0.000000000000e+00 0.000000000000e+00 0.000000000000e+00
1.214500000000e+03 0.000000000000e+00 0.000000000000e+00 0.000000000000e+00
1.214750000000e+03 0.000000000000e+00 0.000000000000e+00 0.000000000000e+00
1.215000000000e+03 0.000000000000e+00 0.000000000000e+00 0.000000000000e+00
1.215250000000e+03 0.000000000000e+00 0.000000000000e+00 0.000000000000e+00
1.215500000000e+03 0.000000000000e+00 0.000000000000e+00 0.000000000000e+00
1.215750000000e+03 0.000000000000e+00 0.000000000000e+00 0.000000000000e+00
1.216000000000e+03 0.000000000000e+00 0.000000000000e+00 0.000000000000e+00
1.216250000000e+03 0.000000000000e+00 0.000000000000e+00 0.000000000000e+00
1.216500000000e+03 0.000000000000e+00 0.000000000000e+00 0.000000000000e+00
1.216750000000e+03 0.000000000000e+00 0.000000000000e+00 0.000000000000e+00
1.217000000000e+03 0.000000000000e+00 0.000000000000e+00 0.000000000000e+00
1.217250000000e+03 0.000000000000e+00 0.000000000000e+00 0.000000000000e+00
1.217500000000e+03 0.000000000000e+00 0.000000000000e+00 0.000000000000e+00
1.217750000000e+03 0.000000000000e+00 0.000000000000e+00 0.000000000000e+00
1.218000000000e+03 0.000000000000e+00 0.000000000000e+00 0.000000000000e+00
1.218250000000e+03 0.000000000000e+00 0.000000000000e+00 0.000000000000e+00
1.218500000000e+03 0.000000000000e+00 0.000000000000e+00 0.000000000000e+00
1.218750000000e+03 0.000000000000e+00 0.000000000000e+00 0.000000000000e+00
1.219000000000e+03 0.000000000000e+00 0.000000000000e+00 0.000000000000e+00
1.219250000000e+03 0.000000000000e+00 0.000000000000e+00 0.000000000000e+00
1.219500000000e+03 0.000000000000e+00 0.000000000000e+00 0.000000000000e+00
1.219750000000e+03 0.000000000000e+00 0.000000000000e+00 0.000000000000e+00
1.220000000000e+03 0.000000000000e+00 0.000000000000e+00 0.000000000000e+00
1.220250000000e+03 0.000000000000e+00 0.000000000000e+00 0.000000000000e+00
1.220500000000e+03 0.000000000000e+00 0.000000000000e+00 0.000000000000e+00
1.220750000000e+03 0.000000000000e+00 0.000000000000e+00 0.000000000000e+00
1.221000000000e+03 0.000000000000e+00 0.000000000000e+00 0.000000000000e+00
1.221250000000e+03 0.000000000000e+00 0.000000000000e+00 0.000000000000e+00
1.221500000000e+03 0.000000000000e+00 0.000000000000e+00 0.000000000000e+00
1.221750000000e+03 0.000000000000e+00 0.000000000000e+00 0.000000000000e+00
1.222000000000e+03 0.000000000000e+00 0.000000000000e+00 0.000000000000e+00
1.222250000000e+03 0.000000000000e+00 0.000000000000e+00 0.000000000000e+00
1.222500000000e+03 0.000000000000e+00 0.000000000000e+00 0.000000000000e+00
1.222750000000e+03 0.000000000000e+00 0.000000000000e+00 0.000000000000e+00
1.223000000000e+03 0.000000000000e+00 0.000000000000e+00 0.000000000000e+00
1.223250000000e+03 0.000000000000e+00 0.000000000000e+00 0.000000000000e+00
1.223500000000e+03 0.000000000000e+00 0.000000000000e+00 0.000000000000e+00
1.223750000000e+03 0.000000000000e+00 0.000000000000e+00 0.000000000000e+00
1.224000000000e+03 0.000000000000e+00 0.000000000000e+00 0.000000000000e+00
1.224250000000e+03 0.000000000000e+00 0.000000000000e+00 0.000000000000e+00
1.224500000000e+03 0.000000000000e+00 0.000000000000e+00 0.000000000000e+00
1.224750000000e+03 0.000000000000e+00 0.000000000000e+00 0.000000000000e+00
1.225000000000e+03 0.000000000000e+00 0.000000000000e+00 0.000000000000e+00
1.225250000000e+03 0.000000000000e+00 0.000000000000e+00 0.000000000000e+00
1.225500000000e+03 0.000000000000e+00 0.000000000000e+00 0.000000000000e+00
1.225750000000e+03 0.000000000000e+00 0.000000000000e+00 0.000000000000e+00
1.226000000000e+03 0.000000000000e+00 0.000000000000e+00 0.000000000000e+00
1.226250000000e+03 0.000000000000e+00 0.000000000000e+00 0.000000000000e+00
1.226500000000e+03 0.000000000000e+00 0.000000000000e+00 0.000000000000e+00
1.226750000000e+03 0.000000000000e+00 0.000000000000e+00 0.000000000000e+00
