# Supplementary material for: Tracking Charge Migration with Frequency-Matched Strobo-Spectroscopy
Source: J Phys Chem A. 2024 Jan 2;128(1):20–7. doi: 10.1021/acs.jpca.3c04234 (PMC10788909; doi:10.1021/acs.jpca.3c04234)
Supplement: Supplementary file 2 — jp3c04234_si_002.zip [file jp3c04234_si_002.zip › supplemental data/Data/dipoles/model/tau=3.6875.txt]

# Model dipole moment for tau = 3.6875 o.c.
0.000000000000e+00 0.000000000000e+00 0.000000000000e+00 0.000000000000e+00
2.500000000000e-01 0.000000000000e+00 0.000000000000e+00 0.000000000000e+00
5.000000000000e-01 0.000000000000e+00 0.000000000000e+00 0.000000000000e+00
7.500000000000e-01 0.000000000000e+00 0.000000000000e+00 0.000000000000e+00
1.000000000000e+00 0.000000000000e+00 0.000000000000e+00 0.000000000000e+00
1.250000000000e+00 0.000000000000e+00 0.000000000000e+00 0.000000000000e+00
1.500000000000e+00 0.000000000000e+00 0.000000000000e+00 0.000000000000e+00
1.750000000000e+00 0.000000000000e+00 0.000000000000e+00 0.000000000000e+00
2.000000000000e+00 0.000000000000e+00 0.000000000000e+00 0.000000000000e+00
2.250000000000e+00 0.000000000000e+00 0.000000000000e+00 0.000000000000e+00
2.500000000000e+00 0.000000000000e+00 0.000000000000e+00 0.000000000000e+00
2.750000000000e+00 0.000000000000e+00 0.000000000000e+00 0.000000000000e+00
3.000000000000e+00 0.000000000000e+00 0.000000000000e+00 0.000000000000e+00
3.250000000000e+00 0.000000000000e+00 0.000000000000e+00 0.000000000000e+00
3.500000000000e+00 0.000000000000e+00 0.000000000000e+00 0.000000000000e+00
3.750000000000e+00 0.000000000000e+00 0.000000000000e+00 0.000000000000e+00
4.000000000000e+00 0.000000000000e+00 0.000000000000e+00 0.000000000000e+00
4.250000000000e+00 0.000000000000e+00 0.000000000000e+00 0.000000000000e+00
4.500000000000e+00 0.000000000000e+00 0.000000000000e+00 0.000000000000e+00
4.750000000000e+00 0.000000000000e+00 0.000000000000e+00 0.000000000000e+00
5.000000000000e+00 0.000000000000e+00 0.000000000000e+00 0.000000000000e+00
5.250000000000e+00 0.000000000000e+00 0.000000000000e+00 0.000000000000e+00
5.500000000000e+00 0.000000000000e+00 0.000000000000e+00 0.000000000000e+00
5.750000000000e+00 0.000000000000e+00 0.000000000000e+00 0.000000000000e+00
6.000000000000e+00 0.000000000000e+00 0.000000000000e+00 0.000000000000e+00
6.250000000000e+00 0.000000000000e+00 0.000000000000e+00 0.000000000000e+00
6.500000000000e+00 0.000000000000e+00 0.000000000000e+00 0.000000000000e+00
6.750000000000e+00 0.000000000000e+00 0.000000000000e+00 0.000000000000e+00
7.000000000000e+00 0.000000000000e+00 0.000000000000e+00 0.000000000000e+00
7.250000000000e+00 0.000000000000e+00 0.000000000000e+00 0.000000000000e+00
7.500000000000e+00 0.000000000000e+00 0.000000000000e+00 0.000000000000e+00
7.750000000000e+00 0.000000000000e+00 0.000000000000e+00 0.000000000000e+00
8.000000000000e+00 0.000000000000e+00 0.000000000000e+00 0.000000000000e+00
8.250000000000e+00 0.000000000000e+00 0.000000000000e+00 0.000000000000e+00
8.500000000000e+00 0.000000000000e+00 0.000000000000e+00 0.000000000000e+00
8.750000000000e+00 0.000000000000e+00 0.000000000000e+00 0.000000000000e+00
9.000000000000e+00 0.000000000000e+00 0.000000000000e+00 0.000000000000e+00
9.250000000000e+00 0.000000000000e+00 0.000000000000e+00 0.000000000000e+00
9.500000000000e+00 0.000000000000e+00 0.000000000000e+00 0.000000000000e+00
9.750000000000e+00 0.000000000000e+00 0.000000000000e+00 0.000000000000e+00
1.000000000000e+01 0.000000000000e+00 0.000000000000e+00 0.000000000000e+00
1.025000000000e+01 0.000000000000e+00 0.000000000000e+00 0.000000000000e+00
1.050000000000e+01 0.000000000000e+00 0.000000000000e+00 0.000000000000e+00
1.075000000000e+01 0.000000000000e+00 0.000000000000e+00 0.000000000000e+00
1.100000000000e+01 0.000000000000e+00 0.000000000000e+00 0.000000000000e+00
1.125000000000e+01 0.000000000000e+00 0.000000000000e+00 0.000000000000e+00
1.150000000000e+01 0.000000000000e+00 0.000000000000e+00 0.000000000000e+00
1.175000000000e+01 0.000000000000e+00 0.000000000000e+00 0.000000000000e+00
1.200000000000e+01 0.000000000000e+00 0.000000000000e+00 0.000000000000e+00
1.225000000000e+01 0.000000000000e+00 0.000000000000e+00 0.000000000000e+00
1.250000000000e+01 0.000000000000e+00 0.000000000000e+00 0.000000000000e+00
1.275000000000e+01 0.000000000000e+00 0.000000000000e+00 0.000000000000e+00
1.300000000000e+01 0.000000000000e+00 0.000000000000e+00 0.000000000000e+00
1.325000000000e+01 0.000000000000e+00 0.000000000000e+00 0.000000000000e+00
1.350000000000e+01 0.000000000000e+00 0.000000000000e+00 0.000000000000e+00
1.375000000000e+01 0.000000000000e+00 0.000000000000e+00 0.000000000000e+00
1.400000000000e+01 0.000000000000e+00 0.000000000000e+00 0.000000000000e+00
1.425000000000e+01 0.000000000000e+00 0.000000000000e+00 0.000000000000e+00
1.450000000000e+01 0.000000000000e+00 0.000000000000e+00 0.000000000000e+00
1.475000000000e+01 0.000000000000e+00 0.000000000000e+00 0.000000000000e+00
1.500000000000e+01 0.000000000000e+00 0.000000000000e+00 0.000000000000e+00
1.525000000000e+01 0.000000000000e+00 0.000000000000e+00 0.000000000000e+00
1.550000000000e+01 0.000000000000e+00 0.000000000000e+00 0.000000000000e+00
1.575000000000e+01 0.000000000000e+00 0.000000000000e+00 0.000000000000e+00
1.600000000000e+01 0.000000000000e+00 0.000000000000e+00 0.000000000000e+00
1.625000000000e+01 0.000000000000e+00 0.000000000000e+00 0.000000000000e+00
1.650000000000e+01 0.000000000000e+00 0.000000000000e+00 0.000000000000e+00
1.675000000000e+01 0.000000000000e+00 0.000000000000e+00 0.000000000000e+00
1.700000000000e+01 0.000000000000e+00 0.000000000000e+00 0.000000000000e+00
1.725000000000e+01 0.000000000000e+00 0.000000000000e+00 0.000000000000e+00
1.750000000000e+01 0.000000000000e+00 0.000000000000e+00 0.000000000000e+00
1.775000000000e+01 0.000000000000e+00 0.000000000000e+00 0.000000000000e+00
1.800000000000e+01 0.000000000000e+00 0.000000000000e+00 0.000000000000e+00
1.825000000000e+01 0.000000000000e+00 0.000000000000e+00 0.000000000000e+00
1.850000000000e+01 0.000000000000e+00 0.000000000000e+00 0.000000000000e+00
1.875000000000e+01 0.000000000000e+00 0.000000000000e+00 0.000000000000e+00
1.900000000000e+01 0.000000000000e+00 0.000000000000e+00 0.000000000000e+00
1.925000000000e+01 0.000000000000e+00 0.000000000000e+00 0.000000000000e+00
1.950000000000e+01 0.000000000000e+00 0.000000000000e+00 0.000000000000e+00
1.975000000000e+01 0.000000000000e+00 0.000000000000e+00 0.000000000000e+00
2.000000000000e+01 0.000000000000e+00 0.000000000000e+00 0.000000000000e+00
2.025000000000e+01 0.000000000000e+00 0.000000000000e+00 0.000000000000e+00
2.050000000000e+01 0.000000000000e+00 0.000000000000e+00 0.000000000000e+00
2.075000000000e+01 0.000000000000e+00 0.000000000000e+00 0.000000000000e+00
2.100000000000e+01 0.000000000000e+00 0.000000000000e+00 0.000000000000e+00
2.125000000000e+01 0.000000000000e+00 0.000000000000e+00 0.000000000000e+00
2.150000000000e+01 0.000000000000e+00 0.000000000000e+00 0.000000000000e+00
2.175000000000e+01 0.000000000000e+00 0.000000000000e+00 0.000000000000e+00
2.200000000000e+01 0.000000000000e+00 0.000000000000e+00 0.000000000000e+00
2.225000000000e+01 0.000000000000e+00 0.000000000000e+00 0.000000000000e+00
2.250000000000e+01 0.000000000000e+00 0.000000000000e+00 0.000000000000e+00
2.275000000000e+01 0.000000000000e+00 0.000000000000e+00 0.000000000000e+00
2.300000000000e+01 0.000000000000e+00 0.000000000000e+00 0.000000000000e+00
2.325000000000e+01 0.000000000000e+00 0.000000000000e+00 0.000000000000e+00
2.350000000000e+01 0.000000000000e+00 0.000000000000e+00 0.000000000000e+00
2.375000000000e+01 0.000000000000e+00 0.000000000000e+00 0.000000000000e+00
2.400000000000e+01 0.000000000000e+00 0.000000000000e+00 0.000000000000e+00
2.425000000000e+01 0.000000000000e+00 0.000000000000e+00 0.000000000000e+00
2.450000000000e+01 0.000000000000e+00 0.000000000000e+00 0.000000000000e+00
2.475000000000e+01 0.000000000000e+00 0.000000000000e+00 0.000000000000e+00
2.500000000000e+01 0.000000000000e+00 0.000000000000e+00 0.000000000000e+00
2.525000000000e+01 0.000000000000e+00 0.000000000000e+00 0.000000000000e+00
2.550000000000e+01 0.000000000000e+00 0.000000000000e+00 0.000000000000e+00
2.575000000000e+01 0.000000000000e+00 0.000000000000e+00 0.000000000000e+00
2.600000000000e+01 0.000000000000e+00 0.000000000000e+00 0.000000000000e+00
2.625000000000e+01 0.000000000000e+00 0.000000000000e+00 0.000000000000e+00
2.650000000000e+01 0.000000000000e+00 0.000000000000e+00 0.000000000000e+00
2.675000000000e+01 0.000000000000e+00 0.000000000000e+00 0.000000000000e+00
2.700000000000e+01 0.000000000000e+00 0.000000000000e+00 0.000000000000e+00
2.725000000000e+01 0.000000000000e+00 0.000000000000e+00 0.000000000000e+00
2.750000000000e+01 0.000000000000e+00 0.000000000000e+00 0.000000000000e+00
2.775000000000e+01 0.000000000000e+00 0.000000000000e+00 0.000000000000e+00
2.800000000000e+01 0.000000000000e+00 0.000000000000e+00 0.000000000000e+00
2.825000000000e+01 0.000000000000e+00 0.000000000000e+00 0.000000000000e+00
2.850000000000e+01 0.000000000000e+00 0.000000000000e+00 0.000000000000e+00
2.875000000000e+01 0.000000000000e+00 0.000000000000e+00 0.000000000000e+00
2.900000000000e+01 0.000000000000e+00 0.000000000000e+00 0.000000000000e+00
2.925000000000e+01 0.000000000000e+00 0.000000000000e+00 0.000000000000e+00
2.950000000000e+01 0.000000000000e+00 0.000000000000e+00 0.000000000000e+00
2.975000000000e+01 0.000000000000e+00 0.000000000000e+00 0.000000000000e+00
3.000000000000e+01 0.000000000000e+00 0.000000000000e+00 0.000000000000e+00
3.025000000000e+01 0.000000000000e+00 0.000000000000e+00 0.000000000000e+00
3.050000000000e+01 0.000000000000e+00 0.000000000000e+00 0.000000000000e+00
3.075000000000e+01 0.000000000000e+00 0.000000000000e+00 0.000000000000e+00
3.100000000000e+01 0.000000000000e+00 0.000000000000e+00 0.000000000000e+00
3.125000000000e+01 0.000000000000e+00 0.000000000000e+00 0.000000000000e+00
3.150000000000e+01 0.000000000000e+00 0.000000000000e+00 0.000000000000e+00
3.175000000000e+01 0.000000000000e+00 0.000000000000e+00 0.000000000000e+00
3.200000000000e+01 0.000000000000e+00 0.000000000000e+00 0.000000000000e+00
3.225000000000e+01 0.000000000000e+00 0.000000000000e+00 0.000000000000e+00
3.250000000000e+01 0.000000000000e+00 0.000000000000e+00 0.000000000000e+00
3.275000000000e+01 0.000000000000e+00 0.000000000000e+00 0.000000000000e+00
3.300000000000e+01 0.000000000000e+00 0.000000000000e+00 0.000000000000e+00
3.325000000000e+01 0.000000000000e+00 0.000000000000e+00 0.000000000000e+00
3.350000000000e+01 0.000000000000e+00 0.000000000000e+00 0.000000000000e+00
3.375000000000e+01 0.000000000000e+00 0.000000000000e+00 0.000000000000e+00
3.400000000000e+01 0.000000000000e+00 0.000000000000e+00 0.000000000000e+00
3.425000000000e+01 0.000000000000e+00 0.000000000000e+00 0.000000000000e+00
3.450000000000e+01 0.000000000000e+00 0.000000000000e+00 0.000000000000e+00
3.475000000000e+01 0.000000000000e+00 0.000000000000e+00 0.000000000000e+00
3.500000000000e+01 0.000000000000e+00 0.000000000000e+00 0.000000000000e+00
3.525000000000e+01 0.000000000000e+00 0.000000000000e+00 0.000000000000e+00
3.550000000000e+01 0.000000000000e+00 0.000000000000e+00 0.000000000000e+00
3.575000000000e+01 0.000000000000e+00 0.000000000000e+00 0.000000000000e+00
3.600000000000e+01 0.000000000000e+00 0.000000000000e+00 0.000000000000e+00
3.625000000000e+01 0.000000000000e+00 0.000000000000e+00 0.000000000000e+00
3.650000000000e+01 0.000000000000e+00 0.000000000000e+00 0.000000000000e+00
3.675000000000e+01 0.000000000000e+00 0.000000000000e+00 0.000000000000e+00
3.700000000000e+01 0.000000000000e+00 0.000000000000e+00 0.000000000000e+00
3.725000000000e+01 0.000000000000e+00 0.000000000000e+00 0.000000000000e+00
3.750000000000e+01 0.000000000000e+00 0.000000000000e+00 0.000000000000e+00
3.775000000000e+01 0.000000000000e+00 0.000000000000e+00 0.000000000000e+00
3.800000000000e+01 0.000000000000e+00 0.000000000000e+00 0.000000000000e+00
3.825000000000e+01 0.000000000000e+00 0.000000000000e+00 0.000000000000e+00
3.850000000000e+01 0.000000000000e+00 0.000000000000e+00 0.000000000000e+00
3.875000000000e+01 0.000000000000e+00 0.000000000000e+00 0.000000000000e+00
3.900000000000e+01 0.000000000000e+00 0.000000000000e+00 0.000000000000e+00
3.925000000000e+01 0.000000000000e+00 0.000000000000e+00 0.000000000000e+00
3.950000000000e+01 0.000000000000e+00 0.000000000000e+00 0.000000000000e+00
3.975000000000e+01 0.000000000000e+00 0.000000000000e+00 0.000000000000e+00
4.000000000000e+01 0.000000000000e+00 0.000000000000e+00 0.000000000000e+00
4.025000000000e+01 0.000000000000e+00 0.000000000000e+00 0.000000000000e+00
4.050000000000e+01 0.000000000000e+00 0.000000000000e+00 0.000000000000e+00
4.075000000000e+01 0.000000000000e+00 0.000000000000e+00 0.000000000000e+00
4.100000000000e+01 0.000000000000e+00 0.000000000000e+00 0.000000000000e+00
4.125000000000e+01 0.000000000000e+00 0.000000000000e+00 0.000000000000e+00
4.150000000000e+01 0.000000000000e+00 0.000000000000e+00 0.000000000000e+00
4.175000000000e+01 0.000000000000e+00 0.000000000000e+00 0.000000000000e+00
4.200000000000e+01 0.000000000000e+00 0.000000000000e+00 0.000000000000e+00
4.225000000000e+01 0.000000000000e+00 0.000000000000e+00 0.000000000000e+00
4.250000000000e+01 0.000000000000e+00 0.000000000000e+00 0.000000000000e+00
4.275000000000e+01 0.000000000000e+00 0.000000000000e+00 0.000000000000e+00
4.300000000000e+01 0.000000000000e+00 0.000000000000e+00 0.000000000000e+00
4.325000000000e+01 0.000000000000e+00 0.000000000000e+00 0.000000000000e+00
4.350000000000e+01 0.000000000000e+00 0.000000000000e+00 0.000000000000e+00
4.375000000000e+01 0.000000000000e+00 0.000000000000e+00 0.000000000000e+00
4.400000000000e+01 0.000000000000e+00 0.000000000000e+00 0.000000000000e+00
4.425000000000e+01 0.000000000000e+00 0.000000000000e+00 0.000000000000e+00
4.450000000000e+01 0.000000000000e+00 0.000000000000e+00 0.000000000000e+00
4.475000000000e+01 0.000000000000e+00 0.000000000000e+00 0.000000000000e+00
4.500000000000e+01 0.000000000000e+00 0.000000000000e+00 0.000000000000e+00
4.525000000000e+01 0.000000000000e+00 0.000000000000e+00 0.000000000000e+00
4.550000000000e+01 0.000000000000e+00 0.000000000000e+00 0.000000000000e+00
4.575000000000e+01 0.000000000000e+00 0.000000000000e+00 0.000000000000e+00
4.600000000000e+01 0.000000000000e+00 0.000000000000e+00 0.000000000000e+00
4.625000000000e+01 0.000000000000e+00 0.000000000000e+00 0.000000000000e+00
4.650000000000e+01 0.000000000000e+00 0.000000000000e+00 0.000000000000e+00
4.675000000000e+01 0.000000000000e+00 0.000000000000e+00 0.000000000000e+00
4.700000000000e+01 0.000000000000e+00 0.000000000000e+00 0.000000000000e+00
4.725000000000e+01 0.000000000000e+00 0.000000000000e+00 0.000000000000e+00
4.750000000000e+01 0.000000000000e+00 0.000000000000e+00 0.000000000000e+00
4.775000000000e+01 0.000000000000e+00 0.000000000000e+00 0.000000000000e+00
4.800000000000e+01 0.000000000000e+00 0.000000000000e+00 0.000000000000e+00
4.825000000000e+01 0.000000000000e+00 0.000000000000e+00 0.000000000000e+00
4.850000000000e+01 0.000000000000e+00 0.000000000000e+00 0.000000000000e+00
4.875000000000e+01 0.000000000000e+00 0.000000000000e+00 0.000000000000e+00
4.900000000000e+01 0.000000000000e+00 0.000000000000e+00 0.000000000000e+00
4.925000000000e+01 0.000000000000e+00 0.000000000000e+00 0.000000000000e+00
4.950000000000e+01 0.000000000000e+00 0.000000000000e+00 0.000000000000e+00
4.975000000000e+01 0.000000000000e+00 0.000000000000e+00 0.000000000000e+00
5.000000000000e+01 0.000000000000e+00 0.000000000000e+00 0.000000000000e+00
5.025000000000e+01 0.000000000000e+00 0.000000000000e+00 0.000000000000e+00
5.050000000000e+01 0.000000000000e+00 0.000000000000e+00 0.000000000000e+00
5.075000000000e+01 0.000000000000e+00 0.000000000000e+00 0.000000000000e+00
5.100000000000e+01 0.000000000000e+00 0.000000000000e+00 0.000000000000e+00
5.125000000000e+01 0.000000000000e+00 0.000000000000e+00 0.000000000000e+00
5.150000000000e+01 0.000000000000e+00 0.000000000000e+00 0.000000000000e+00
5.175000000000e+01 0.000000000000e+00 0.000000000000e+00 0.000000000000e+00
5.200000000000e+01 0.000000000000e+00 0.000000000000e+00 0.000000000000e+00
5.225000000000e+01 0.000000000000e+00 0.000000000000e+00 0.000000000000e+00
5.250000000000e+01 0.000000000000e+00 0.000000000000e+00 0.000000000000e+00
5.275000000000e+01 0.000000000000e+00 0.000000000000e+00 0.000000000000e+00
5.300000000000e+01 0.000000000000e+00 0.000000000000e+00 0.000000000000e+00
5.325000000000e+01 0.000000000000e+00 0.000000000000e+00 0.000000000000e+00
5.350000000000e+01 0.000000000000e+00 0.000000000000e+00 0.000000000000e+00
5.375000000000e+01 0.000000000000e+00 0.000000000000e+00 0.000000000000e+00
5.400000000000e+01 0.000000000000e+00 0.000000000000e+00 0.000000000000e+00
5.425000000000e+01 0.000000000000e+00 0.000000000000e+00 0.000000000000e+00
5.450000000000e+01 0.000000000000e+00 0.000000000000e+00 0.000000000000e+00
5.475000000000e+01 0.000000000000e+00 0.000000000000e+00 0.000000000000e+00
5.500000000000e+01 0.000000000000e+00 0.000000000000e+00 0.000000000000e+00
5.525000000000e+01 0.000000000000e+00 0.000000000000e+00 0.000000000000e+00
5.550000000000e+01 0.000000000000e+00 0.000000000000e+00 0.000000000000e+00
5.575000000000e+01 0.000000000000e+00 0.000000000000e+00 0.000000000000e+00
5.600000000000e+01 0.000000000000e+00 0.000000000000e+00 0.000000000000e+00
5.625000000000e+01 0.000000000000e+00 0.000000000000e+00 0.000000000000e+00
5.650000000000e+01 0.000000000000e+00 0.000000000000e+00 0.000000000000e+00
5.675000000000e+01 0.000000000000e+00 0.000000000000e+00 0.000000000000e+00
5.700000000000e+01 0.000000000000e+00 0.000000000000e+00 0.000000000000e+00
5.725000000000e+01 0.000000000000e+00 0.000000000000e+00 0.000000000000e+00
5.750000000000e+01 0.000000000000e+00 0.000000000000e+00 0.000000000000e+00
5.775000000000e+01 0.000000000000e+00 0.000000000000e+00 0.000000000000e+00
5.800000000000e+01 0.000000000000e+00 0.000000000000e+00 0.000000000000e+00
5.825000000000e+01 0.000000000000e+00 0.000000000000e+00 0.000000000000e+00
5.850000000000e+01 0.000000000000e+00 0.000000000000e+00 0.000000000000e+00
5.875000000000e+01 0.000000000000e+00 0.000000000000e+00 0.000000000000e+00
5.900000000000e+01 0.000000000000e+00 0.000000000000e+00 0.000000000000e+00
5.925000000000e+01 0.000000000000e+00 0.000000000000e+00 0.000000000000e+00
5.950000000000e+01 0.000000000000e+00 0.000000000000e+00 0.000000000000e+00
5.975000000000e+01 0.000000000000e+00 0.000000000000e+00 0.000000000000e+00
6.000000000000e+01 0.000000000000e+00 0.000000000000e+00 0.000000000000e+00
6.025000000000e+01 0.000000000000e+00 0.000000000000e+00 0.000000000000e+00
6.050000000000e+01 0.000000000000e+00 0.000000000000e+00 0.000000000000e+00
6.075000000000e+01 0.000000000000e+00 0.000000000000e+00 0.000000000000e+00
6.100000000000e+01 0.000000000000e+00 0.000000000000e+00 0.000000000000e+00
6.125000000000e+01 0.000000000000e+00 0.000000000000e+00 0.000000000000e+00
6.150000000000e+01 0.000000000000e+00 0.000000000000e+00 0.000000000000e+00
6.175000000000e+01 0.000000000000e+00 0.000000000000e+00 0.000000000000e+00
6.200000000000e+01 0.000000000000e+00 0.000000000000e+00 0.000000000000e+00
6.225000000000e+01 0.000000000000e+00 0.000000000000e+00 0.000000000000e+00
6.250000000000e+01 0.000000000000e+00 0.000000000000e+00 0.000000000000e+00
6.275000000000e+01 0.000000000000e+00 0.000000000000e+00 0.000000000000e+00
6.300000000000e+01 0.000000000000e+00 0.000000000000e+00 0.000000000000e+00
6.325000000000e+01 0.000000000000e+00 0.000000000000e+00 0.000000000000e+00
6.350000000000e+01 0.000000000000e+00 0.000000000000e+00 0.000000000000e+00
6.375000000000e+01 0.000000000000e+00 0.000000000000e+00 0.000000000000e+00
6.400000000000e+01 0.000000000000e+00 0.000000000000e+00 0.000000000000e+00
6.425000000000e+01 0.000000000000e+00 0.000000000000e+00 0.000000000000e+00
6.450000000000e+01 0.000000000000e+00 0.000000000000e+00 0.000000000000e+00
6.475000000000e+01 0.000000000000e+00 0.000000000000e+00 0.000000000000e+00
6.500000000000e+01 0.000000000000e+00 0.000000000000e+00 0.000000000000e+00
6.525000000000e+01 0.000000000000e+00 0.000000000000e+00 0.000000000000e+00
6.550000000000e+01 0.000000000000e+00 0.000000000000e+00 0.000000000000e+00
6.575000000000e+01 0.000000000000e+00 0.000000000000e+00 0.000000000000e+00
6.600000000000e+01 0.000000000000e+00 0.000000000000e+00 0.000000000000e+00
6.625000000000e+01 0.000000000000e+00 0.000000000000e+00 0.000000000000e+00
6.650000000000e+01 0.000000000000e+00 0.000000000000e+00 0.000000000000e+00
6.675000000000e+01 0.000000000000e+00 0.000000000000e+00 0.000000000000e+00
6.700000000000e+01 0.000000000000e+00 0.000000000000e+00 0.000000000000e+00
6.725000000000e+01 0.000000000000e+00 0.000000000000e+00 0.000000000000e+00
6.750000000000e+01 0.000000000000e+00 0.000000000000e+00 0.000000000000e+00
6.775000000000e+01 0.000000000000e+00 0.000000000000e+00 0.000000000000e+00
6.800000000000e+01 0.000000000000e+00 0.000000000000e+00 0.000000000000e+00
6.825000000000e+01 0.000000000000e+00 0.000000000000e+00 0.000000000000e+00
6.850000000000e+01 0.000000000000e+00 0.000000000000e+00 0.000000000000e+00
6.875000000000e+01 0.000000000000e+00 0.000000000000e+00 0.000000000000e+00
6.900000000000e+01 0.000000000000e+00 0.000000000000e+00 0.000000000000e+00
6.925000000000e+01 0.000000000000e+00 0.000000000000e+00 0.000000000000e+00
6.950000000000e+01 0.000000000000e+00 0.000000000000e+00 0.000000000000e+00
6.975000000000e+01 0.000000000000e+00 0.000000000000e+00 0.000000000000e+00
7.000000000000e+01 0.000000000000e+00 0.000000000000e+00 0.000000000000e+00
7.025000000000e+01 0.000000000000e+00 0.000000000000e+00 0.000000000000e+00
7.050000000000e+01 0.000000000000e+00 0.000000000000e+00 0.000000000000e+00
7.075000000000e+01 0.000000000000e+00 0.000000000000e+00 0.000000000000e+00
7.100000000000e+01 0.000000000000e+00 0.000000000000e+00 0.000000000000e+00
7.125000000000e+01 0.000000000000e+00 0.000000000000e+00 0.000000000000e+00
7.150000000000e+01 0.000000000000e+00 0.000000000000e+00 0.000000000000e+00
7.175000000000e+01 0.000000000000e+00 0.000000000000e+00 0.000000000000e+00
7.200000000000e+01 0.000000000000e+00 0.000000000000e+00 0.000000000000e+00
7.225000000000e+01 0.000000000000e+00 0.000000000000e+00 0.000000000000e+00
7.250000000000e+01 0.000000000000e+00 0.000000000000e+00 0.000000000000e+00
7.275000000000e+01 0.000000000000e+00 0.000000000000e+00 0.000000000000e+00
7.300000000000e+01 0.000000000000e+00 0.000000000000e+00 0.000000000000e+00
7.325000000000e+01 0.000000000000e+00 0.000000000000e+00 0.000000000000e+00
7.350000000000e+01 0.000000000000e+00 0.000000000000e+00 0.000000000000e+00
7.375000000000e+01 0.000000000000e+00 0.000000000000e+00 0.000000000000e+00
7.400000000000e+01 0.000000000000e+00 0.000000000000e+00 0.000000000000e+00
7.425000000000e+01 0.000000000000e+00 0.000000000000e+00 0.000000000000e+00
7.450000000000e+01 0.000000000000e+00 0.000000000000e+00 0.000000000000e+00
7.475000000000e+01 0.000000000000e+00 0.000000000000e+00 0.000000000000e+00
7.500000000000e+01 0.000000000000e+00 0.000000000000e+00 0.000000000000e+00
7.525000000000e+01 0.000000000000e+00 0.000000000000e+00 0.000000000000e+00
7.550000000000e+01 0.000000000000e+00 0.000000000000e+00 0.000000000000e+00
7.575000000000e+01 0.000000000000e+00 0.000000000000e+00 0.000000000000e+00
7.600000000000e+01 0.000000000000e+00 0.000000000000e+00 0.000000000000e+00
7.625000000000e+01 0.000000000000e+00 0.000000000000e+00 0.000000000000e+00
7.650000000000e+01 0.000000000000e+00 0.000000000000e+00 0.000000000000e+00
7.675000000000e+01 0.000000000000e+00 0.000000000000e+00 0.000000000000e+00
7.700000000000e+01 0.000000000000e+00 0.000000000000e+00 0.000000000000e+00
7.725000000000e+01 0.000000000000e+00 0.000000000000e+00 0.000000000000e+00
7.750000000000e+01 0.000000000000e+00 0.000000000000e+00 0.000000000000e+00
7.775000000000e+01 0.000000000000e+00 0.000000000000e+00 0.000000000000e+00
7.800000000000e+01 0.000000000000e+00 0.000000000000e+00 0.000000000000e+00
7.825000000000e+01 0.000000000000e+00 0.000000000000e+00 0.000000000000e+00
7.850000000000e+01 0.000000000000e+00 0.000000000000e+00 0.000000000000e+00
7.875000000000e+01 0.000000000000e+00 0.000000000000e+00 0.000000000000e+00
7.900000000000e+01 0.000000000000e+00 0.000000000000e+00 0.000000000000e+00
7.925000000000e+01 0.000000000000e+00 0.000000000000e+00 0.000000000000e+00
7.950000000000e+01 0.000000000000e+00 0.000000000000e+00 0.000000000000e+00
7.975000000000e+01 0.000000000000e+00 0.000000000000e+00 0.000000000000e+00
8.000000000000e+01 0.000000000000e+00 0.000000000000e+00 0.000000000000e+00
8.025000000000e+01 0.000000000000e+00 0.000000000000e+00 0.000000000000e+00
8.050000000000e+01 0.000000000000e+00 0.000000000000e+00 0.000000000000e+00
8.075000000000e+01 0.000000000000e+00 0.000000000000e+00 0.000000000000e+00
8.100000000000e+01 0.000000000000e+00 0.000000000000e+00 0.000000000000e+00
8.125000000000e+01 0.000000000000e+00 0.000000000000e+00 0.000000000000e+00
8.150000000000e+01 0.000000000000e+00 0.000000000000e+00 0.000000000000e+00
8.175000000000e+01 0.000000000000e+00 0.000000000000e+00 0.000000000000e+00
8.200000000000e+01 0.000000000000e+00 0.000000000000e+00 0.000000000000e+00
8.225000000000e+01 0.000000000000e+00 0.000000000000e+00 0.000000000000e+00
8.250000000000e+01 0.000000000000e+00 0.000000000000e+00 0.000000000000e+00
8.275000000000e+01 0.000000000000e+00 0.000000000000e+00 0.000000000000e+00
8.300000000000e+01 0.000000000000e+00 0.000000000000e+00 0.000000000000e+00
8.325000000000e+01 0.000000000000e+00 0.000000000000e+00 0.000000000000e+00
8.350000000000e+01 0.000000000000e+00 0.000000000000e+00 0.000000000000e+00
8.375000000000e+01 0.000000000000e+00 0.000000000000e+00 0.000000000000e+00
8.400000000000e+01 0.000000000000e+00 0.000000000000e+00 0.000000000000e+00
8.425000000000e+01 0.000000000000e+00 0.000000000000e+00 0.000000000000e+00
8.450000000000e+01 0.000000000000e+00 0.000000000000e+00 0.000000000000e+00
8.475000000000e+01 0.000000000000e+00 0.000000000000e+00 0.000000000000e+00
8.500000000000e+01 0.000000000000e+00 0.000000000000e+00 0.000000000000e+00
8.525000000000e+01 0.000000000000e+00 0.000000000000e+00 0.000000000000e+00
8.550000000000e+01 0.000000000000e+00 0.000000000000e+00 0.000000000000e+00
8.575000000000e+01 0.000000000000e+00 0.000000000000e+00 0.000000000000e+00
8.600000000000e+01 0.000000000000e+00 0.000000000000e+00 0.000000000000e+00
8.625000000000e+01 0.000000000000e+00 0.000000000000e+00 0.000000000000e+00
8.650000000000e+01 0.000000000000e+00 0.000000000000e+00 0.000000000000e+00
8.675000000000e+01 0.000000000000e+00 0.000000000000e+00 0.000000000000e+00
8.700000000000e+01 0.000000000000e+00 0.000000000000e+00 0.000000000000e+00
8.725000000000e+01 0.000000000000e+00 0.000000000000e+00 0.000000000000e+00
8.750000000000e+01 0.000000000000e+00 0.000000000000e+00 0.000000000000e+00
8.775000000000e+01 0.000000000000e+00 0.000000000000e+00 0.000000000000e+00
8.800000000000e+01 0.000000000000e+00 0.000000000000e+00 0.000000000000e+00
8.825000000000e+01 0.000000000000e+00 0.000000000000e+00 0.000000000000e+00
8.850000000000e+01 0.000000000000e+00 0.000000000000e+00 0.000000000000e+00
8.875000000000e+01 0.000000000000e+00 0.000000000000e+00 0.000000000000e+00
8.900000000000e+01 0.000000000000e+00 0.000000000000e+00 0.000000000000e+00
8.925000000000e+01 0.000000000000e+00 0.000000000000e+00 0.000000000000e+00
8.950000000000e+01 0.000000000000e+00 0.000000000000e+00 0.000000000000e+00
8.975000000000e+01 0.000000000000e+00 0.000000000000e+00 0.000000000000e+00
9.000000000000e+01 0.000000000000e+00 0.000000000000e+00 0.000000000000e+00
9.025000000000e+01 0.000000000000e+00 0.000000000000e+00 0.000000000000e+00
9.050000000000e+01 0.000000000000e+00 0.000000000000e+00 0.000000000000e+00
9.075000000000e+01 0.000000000000e+00 0.000000000000e+00 0.000000000000e+00
9.100000000000e+01 0.000000000000e+00 0.000000000000e+00 0.000000000000e+00
9.125000000000e+01 0.000000000000e+00 0.000000000000e+00 0.000000000000e+00
9.150000000000e+01 0.000000000000e+00 0.000000000000e+00 0.000000000000e+00
9.175000000000e+01 0.000000000000e+00 0.000000000000e+00 0.000000000000e+00
9.200000000000e+01 0.000000000000e+00 0.000000000000e+00 0.000000000000e+00
9.225000000000e+01 0.000000000000e+00 0.000000000000e+00 0.000000000000e+00
9.250000000000e+01 0.000000000000e+00 0.000000000000e+00 0.000000000000e+00
9.275000000000e+01 0.000000000000e+00 0.000000000000e+00 0.000000000000e+00
9.300000000000e+01 0.000000000000e+00 0.000000000000e+00 0.000000000000e+00
9.325000000000e+01 0.000000000000e+00 0.000000000000e+00 0.000000000000e+00
9.350000000000e+01 0.000000000000e+00 0.000000000000e+00 0.000000000000e+00
9.375000000000e+01 0.000000000000e+00 0.000000000000e+00 0.000000000000e+00
9.400000000000e+01 0.000000000000e+00 0.000000000000e+00 0.000000000000e+00
9.425000000000e+01 0.000000000000e+00 0.000000000000e+00 0.000000000000e+00
9.450000000000e+01 0.000000000000e+00 0.000000000000e+00 0.000000000000e+00
9.475000000000e+01 0.000000000000e+00 0.000000000000e+00 0.000000000000e+00
9.500000000000e+01 0.000000000000e+00 0.000000000000e+00 0.000000000000e+00
9.525000000000e+01 0.000000000000e+00 0.000000000000e+00 0.000000000000e+00
9.550000000000e+01 0.000000000000e+00 0.000000000000e+00 0.000000000000e+00
9.575000000000e+01 0.000000000000e+00 0.000000000000e+00 0.000000000000e+00
9.600000000000e+01 0.000000000000e+00 0.000000000000e+00 0.000000000000e+00
9.625000000000e+01 0.000000000000e+00 0.000000000000e+00 0.000000000000e+00
9.650000000000e+01 0.000000000000e+00 0.000000000000e+00 0.000000000000e+00
9.675000000000e+01 0.000000000000e+00 0.000000000000e+00 0.000000000000e+00
9.700000000000e+01 0.000000000000e+00 0.000000000000e+00 0.000000000000e+00
9.725000000000e+01 0.000000000000e+00 0.000000000000e+00 0.000000000000e+00
9.750000000000e+01 0.000000000000e+00 0.000000000000e+00 0.000000000000e+00
9.775000000000e+01 0.000000000000e+00 0.000000000000e+00 0.000000000000e+00
9.800000000000e+01 0.000000000000e+00 0.000000000000e+00 0.000000000000e+00
9.825000000000e+01 0.000000000000e+00 0.000000000000e+00 0.000000000000e+00
9.850000000000e+01 0.000000000000e+00 0.000000000000e+00 0.000000000000e+00
9.875000000000e+01 0.000000000000e+00 0.000000000000e+00 0.000000000000e+00
9.900000000000e+01 0.000000000000e+00 0.000000000000e+00 0.000000000000e+00
9.925000000000e+01 0.000000000000e+00 0.000000000000e+00 0.000000000000e+00
9.950000000000e+01 0.000000000000e+00 0.000000000000e+00 0.000000000000e+00
9.975000000000e+01 0.000000000000e+00 0.000000000000e+00 0.000000000000e+00
1.000000000000e+02 0.000000000000e+00 0.000000000000e+00 0.000000000000e+00
1.002500000000e+02 0.000000000000e+00 0.000000000000e+00 0.000000000000e+00
1.005000000000e+02 0.000000000000e+00 0.000000000000e+00 0.000000000000e+00
1.007500000000e+02 0.000000000000e+00 0.000000000000e+00 0.000000000000e+00
1.010000000000e+02 0.000000000000e+00 0.000000000000e+00 0.000000000000e+00
1.012500000000e+02 0.000000000000e+00 0.000000000000e+00 0.000000000000e+00
1.015000000000e+02 0.000000000000e+00 0.000000000000e+00 0.000000000000e+00
1.017500000000e+02 0.000000000000e+00 0.000000000000e+00 0.000000000000e+00
1.020000000000e+02 0.000000000000e+00 0.000000000000e+00 0.000000000000e+00
1.022500000000e+02 0.000000000000e+00 0.000000000000e+00 0.000000000000e+00
1.025000000000e+02 0.000000000000e+00 0.000000000000e+00 0.000000000000e+00
1.027500000000e+02 0.000000000000e+00 0.000000000000e+00 0.000000000000e+00
1.030000000000e+02 0.000000000000e+00 0.000000000000e+00 0.000000000000e+00
1.032500000000e+02 0.000000000000e+00 0.000000000000e+00 0.000000000000e+00
1.035000000000e+02 0.000000000000e+00 0.000000000000e+00 0.000000000000e+00
1.037500000000e+02 0.000000000000e+00 0.000000000000e+00 0.000000000000e+00
1.040000000000e+02 0.000000000000e+00 0.000000000000e+00 0.000000000000e+00
1.042500000000e+02 0.000000000000e+00 0.000000000000e+00 0.000000000000e+00
1.045000000000e+02 0.000000000000e+00 0.000000000000e+00 0.000000000000e+00
1.047500000000e+02 0.000000000000e+00 0.000000000000e+00 0.000000000000e+00
1.050000000000e+02 0.000000000000e+00 0.000000000000e+00 0.000000000000e+00
1.052500000000e+02 0.000000000000e+00 0.000000000000e+00 0.000000000000e+00
1.055000000000e+02 0.000000000000e+00 0.000000000000e+00 0.000000000000e+00
1.057500000000e+02 0.000000000000e+00 0.000000000000e+00 0.000000000000e+00
1.060000000000e+02 0.000000000000e+00 0.000000000000e+00 0.000000000000e+00
1.062500000000e+02 0.000000000000e+00 0.000000000000e+00 0.000000000000e+00
1.065000000000e+02 0.000000000000e+00 0.000000000000e+00 0.000000000000e+00
1.067500000000e+02 0.000000000000e+00 0.000000000000e+00 0.000000000000e+00
1.070000000000e+02 0.000000000000e+00 0.000000000000e+00 0.000000000000e+00
1.072500000000e+02 0.000000000000e+00 0.000000000000e+00 0.000000000000e+00
1.075000000000e+02 0.000000000000e+00 0.000000000000e+00 0.000000000000e+00
1.077500000000e+02 0.000000000000e+00 0.000000000000e+00 0.000000000000e+00
1.080000000000e+02 0.000000000000e+00 0.000000000000e+00 0.000000000000e+00
1.082500000000e+02 0.000000000000e+00 0.000000000000e+00 0.000000000000e+00
1.085000000000e+02 0.000000000000e+00 0.000000000000e+00 0.000000000000e+00
1.087500000000e+02 0.000000000000e+00 0.000000000000e+00 0.000000000000e+00
1.090000000000e+02 0.000000000000e+00 0.000000000000e+00 0.000000000000e+00
1.092500000000e+02 0.000000000000e+00 0.000000000000e+00 0.000000000000e+00
1.095000000000e+02 0.000000000000e+00 0.000000000000e+00 0.000000000000e+00
1.097500000000e+02 0.000000000000e+00 0.000000000000e+00 0.000000000000e+00
1.100000000000e+02 0.000000000000e+00 0.000000000000e+00 0.000000000000e+00
1.102500000000e+02 0.000000000000e+00 0.000000000000e+00 0.000000000000e+00
1.105000000000e+02 0.000000000000e+00 0.000000000000e+00 0.000000000000e+00
1.107500000000e+02 0.000000000000e+00 0.000000000000e+00 0.000000000000e+00
1.110000000000e+02 0.000000000000e+00 0.000000000000e+00 0.000000000000e+00
1.112500000000e+02 0.000000000000e+00 0.000000000000e+00 0.000000000000e+00
1.115000000000e+02 0.000000000000e+00 0.000000000000e+00 0.000000000000e+00
1.117500000000e+02 0.000000000000e+00 0.000000000000e+00 0.000000000000e+00
1.120000000000e+02 0.000000000000e+00 0.000000000000e+00 0.000000000000e+00
1.122500000000e+02 0.000000000000e+00 0.000000000000e+00 0.000000000000e+00
1.125000000000e+02 0.000000000000e+00 0.000000000000e+00 0.000000000000e+00
1.127500000000e+02 0.000000000000e+00 0.000000000000e+00 0.000000000000e+00
1.130000000000e+02 0.000000000000e+00 0.000000000000e+00 0.000000000000e+00
1.132500000000e+02 0.000000000000e+00 0.000000000000e+00 0.000000000000e+00
1.135000000000e+02 0.000000000000e+00 0.000000000000e+00 0.000000000000e+00
1.137500000000e+02 0.000000000000e+00 0.000000000000e+00 0.000000000000e+00
1.140000000000e+02 0.000000000000e+00 0.000000000000e+00 0.000000000000e+00
1.142500000000e+02 0.000000000000e+00 0.000000000000e+00 0.000000000000e+00
1.145000000000e+02 0.000000000000e+00 0.000000000000e+00 0.000000000000e+00
1.147500000000e+02 0.000000000000e+00 0.000000000000e+00 0.000000000000e+00
1.150000000000e+02 0.000000000000e+00 0.000000000000e+00 0.000000000000e+00
1.152500000000e+02 0.000000000000e+00 0.000000000000e+00 0.000000000000e+00
1.155000000000e+02 0.000000000000e+00 0.000000000000e+00 0.000000000000e+00
1.157500000000e+02 0.000000000000e+00 0.000000000000e+00 0.000000000000e+00
1.160000000000e+02 0.000000000000e+00 0.000000000000e+00 0.000000000000e+00
1.162500000000e+02 0.000000000000e+00 0.000000000000e+00 0.000000000000e+00
1.165000000000e+02 0.000000000000e+00 0.000000000000e+00 0.000000000000e+00
1.167500000000e+02 0.000000000000e+00 0.000000000000e+00 0.000000000000e+00
1.170000000000e+02 0.000000000000e+00 0.000000000000e+00 0.000000000000e+00
1.172500000000e+02 0.000000000000e+00 0.000000000000e+00 0.000000000000e+00
1.175000000000e+02 0.000000000000e+00 0.000000000000e+00 0.000000000000e+00
1.177500000000e+02 0.000000000000e+00 0.000000000000e+00 0.000000000000e+00
1.180000000000e+02 0.000000000000e+00 0.000000000000e+00 0.000000000000e+00
1.182500000000e+02 0.000000000000e+00 0.000000000000e+00 0.000000000000e+00
1.185000000000e+02 0.000000000000e+00 0.000000000000e+00 0.000000000000e+00
1.187500000000e+02 0.000000000000e+00 0.000000000000e+00 0.000000000000e+00
1.190000000000e+02 0.000000000000e+00 0.000000000000e+00 0.000000000000e+00
1.192500000000e+02 0.000000000000e+00 0.000000000000e+00 0.000000000000e+00
1.195000000000e+02 0.000000000000e+00 0.000000000000e+00 0.000000000000e+00
1.197500000000e+02 0.000000000000e+00 0.000000000000e+00 0.000000000000e+00
1.200000000000e+02 0.000000000000e+00 0.000000000000e+00 0.000000000000e+00
1.202500000000e+02 0.000000000000e+00 0.000000000000e+00 0.000000000000e+00
1.205000000000e+02 0.000000000000e+00 0.000000000000e+00 0.000000000000e+00
1.207500000000e+02 0.000000000000e+00 0.000000000000e+00 0.000000000000e+00
1.210000000000e+02 0.000000000000e+00 0.000000000000e+00 0.000000000000e+00
1.212500000000e+02 0.000000000000e+00 0.000000000000e+00 0.000000000000e+00
1.215000000000e+02 0.000000000000e+00 0.000000000000e+00 0.000000000000e+00
1.217500000000e+02 0.000000000000e+00 0.000000000000e+00 0.000000000000e+00
1.220000000000e+02 0.000000000000e+00 0.000000000000e+00 0.000000000000e+00
1.222500000000e+02 0.000000000000e+00 0.000000000000e+00 0.000000000000e+00
1.225000000000e+02 0.000000000000e+00 0.000000000000e+00 0.000000000000e+00
1.227500000000e+02 0.000000000000e+00 0.000000000000e+00 0.000000000000e+00
1.230000000000e+02 0.000000000000e+00 0.000000000000e+00 0.000000000000e+00
1.232500000000e+02 0.000000000000e+00 0.000000000000e+00 0.000000000000e+00
1.235000000000e+02 0.000000000000e+00 0.000000000000e+00 0.000000000000e+00
1.237500000000e+02 0.000000000000e+00 0.000000000000e+00 0.000000000000e+00
1.240000000000e+02 0.000000000000e+00 0.000000000000e+00 0.000000000000e+00
1.242500000000e+02 0.000000000000e+00 0.000000000000e+00 0.000000000000e+00
1.245000000000e+02 0.000000000000e+00 0.000000000000e+00 0.000000000000e+00
1.247500000000e+02 0.000000000000e+00 0.000000000000e+00 0.000000000000e+00
1.250000000000e+02 0.000000000000e+00 0.000000000000e+00 0.000000000000e+00
1.252500000000e+02 0.000000000000e+00 0.000000000000e+00 0.000000000000e+00
1.255000000000e+02 0.000000000000e+00 0.000000000000e+00 0.000000000000e+00
1.257500000000e+02 0.000000000000e+00 0.000000000000e+00 0.000000000000e+00
1.260000000000e+02 0.000000000000e+00 0.000000000000e+00 0.000000000000e+00
1.262500000000e+02 0.000000000000e+00 0.000000000000e+00 0.000000000000e+00
1.265000000000e+02 0.000000000000e+00 0.000000000000e+00 0.000000000000e+00
1.267500000000e+02 0.000000000000e+00 0.000000000000e+00 0.000000000000e+00
1.270000000000e+02 0.000000000000e+00 0.000000000000e+00 0.000000000000e+00
1.272500000000e+02 0.000000000000e+00 0.000000000000e+00 0.000000000000e+00
1.275000000000e+02 0.000000000000e+00 0.000000000000e+00 0.000000000000e+00
1.277500000000e+02 0.000000000000e+00 0.000000000000e+00 0.000000000000e+00
1.280000000000e+02 0.000000000000e+00 0.000000000000e+00 0.000000000000e+00
1.282500000000e+02 0.000000000000e+00 0.000000000000e+00 0.000000000000e+00
1.285000000000e+02 0.000000000000e+00 0.000000000000e+00 0.000000000000e+00
1.287500000000e+02 0.000000000000e+00 0.000000000000e+00 0.000000000000e+00
1.290000000000e+02 0.000000000000e+00 0.000000000000e+00 0.000000000000e+00
1.292500000000e+02 0.000000000000e+00 0.000000000000e+00 0.000000000000e+00
1.295000000000e+02 0.000000000000e+00 0.000000000000e+00 0.000000000000e+00
1.297500000000e+02 0.000000000000e+00 0.000000000000e+00 0.000000000000e+00
1.300000000000e+02 0.000000000000e+00 0.000000000000e+00 0.000000000000e+00
1.302500000000e+02 0.000000000000e+00 0.000000000000e+00 0.000000000000e+00
1.305000000000e+02 0.000000000000e+00 0.000000000000e+00 0.000000000000e+00
1.307500000000e+02 0.000000000000e+00 0.000000000000e+00 0.000000000000e+00
1.310000000000e+02 0.000000000000e+00 0.000000000000e+00 0.000000000000e+00
1.312500000000e+02 0.000000000000e+00 0.000000000000e+00 0.000000000000e+00
1.315000000000e+02 0.000000000000e+00 0.000000000000e+00 0.000000000000e+00
1.317500000000e+02 0.000000000000e+00 0.000000000000e+00 0.000000000000e+00
1.320000000000e+02 0.000000000000e+00 0.000000000000e+00 0.000000000000e+00
1.322500000000e+02 0.000000000000e+00 0.000000000000e+00 0.000000000000e+00
1.325000000000e+02 0.000000000000e+00 0.000000000000e+00 0.000000000000e+00
1.327500000000e+02 0.000000000000e+00 0.000000000000e+00 0.000000000000e+00
1.330000000000e+02 0.000000000000e+00 0.000000000000e+00 0.000000000000e+00
1.332500000000e+02 0.000000000000e+00 0.000000000000e+00 0.000000000000e+00
1.335000000000e+02 0.000000000000e+00 0.000000000000e+00 0.000000000000e+00
1.337500000000e+02 0.000000000000e+00 0.000000000000e+00 0.000000000000e+00
1.340000000000e+02 0.000000000000e+00 0.000000000000e+00 0.000000000000e+00
1.342500000000e+02 0.000000000000e+00 0.000000000000e+00 0.000000000000e+00
1.345000000000e+02 0.000000000000e+00 0.000000000000e+00 0.000000000000e+00
1.347500000000e+02 0.000000000000e+00 0.000000000000e+00 0.000000000000e+00
1.350000000000e+02 0.000000000000e+00 0.000000000000e+00 0.000000000000e+00
1.352500000000e+02 0.000000000000e+00 0.000000000000e+00 0.000000000000e+00
1.355000000000e+02 0.000000000000e+00 0.000000000000e+00 0.000000000000e+00
1.357500000000e+02 0.000000000000e+00 0.000000000000e+00 0.000000000000e+00
1.360000000000e+02 0.000000000000e+00 0.000000000000e+00 0.000000000000e+00
1.362500000000e+02 0.000000000000e+00 0.000000000000e+00 0.000000000000e+00
1.365000000000e+02 0.000000000000e+00 0.000000000000e+00 0.000000000000e+00
1.367500000000e+02 0.000000000000e+00 0.000000000000e+00 0.000000000000e+00
1.370000000000e+02 0.000000000000e+00 0.000000000000e+00 0.000000000000e+00
1.372500000000e+02 0.000000000000e+00 0.000000000000e+00 0.000000000000e+00
1.375000000000e+02 0.000000000000e+00 0.000000000000e+00 0.000000000000e+00
1.377500000000e+02 0.000000000000e+00 0.000000000000e+00 0.000000000000e+00
1.380000000000e+02 0.000000000000e+00 0.000000000000e+00 0.000000000000e+00
1.382500000000e+02 0.000000000000e+00 0.000000000000e+00 0.000000000000e+00
1.385000000000e+02 0.000000000000e+00 0.000000000000e+00 0.000000000000e+00
1.387500000000e+02 0.000000000000e+00 0.000000000000e+00 0.000000000000e+00
1.390000000000e+02 0.000000000000e+00 0.000000000000e+00 0.000000000000e+00
1.392500000000e+02 0.000000000000e+00 0.000000000000e+00 0.000000000000e+00
1.395000000000e+02 0.000000000000e+00 0.000000000000e+00 0.000000000000e+00
1.397500000000e+02 0.000000000000e+00 0.000000000000e+00 0.000000000000e+00
1.400000000000e+02 0.000000000000e+00 0.000000000000e+00 0.000000000000e+00
1.402500000000e+02 0.000000000000e+00 0.000000000000e+00 0.000000000000e+00
1.405000000000e+02 0.000000000000e+00 0.000000000000e+00 0.000000000000e+00
1.407500000000e+02 0.000000000000e+00 0.000000000000e+00 0.000000000000e+00
1.410000000000e+02 0.000000000000e+00 0.000000000000e+00 0.000000000000e+00
1.412500000000e+02 0.000000000000e+00 0.000000000000e+00 0.000000000000e+00
1.415000000000e+02 0.000000000000e+00 0.000000000000e+00 0.000000000000e+00
1.417500000000e+02 0.000000000000e+00 0.000000000000e+00 0.000000000000e+00
1.420000000000e+02 0.000000000000e+00 0.000000000000e+00 0.000000000000e+00
1.422500000000e+02 0.000000000000e+00 0.000000000000e+00 0.000000000000e+00
1.425000000000e+02 0.000000000000e+00 0.000000000000e+00 0.000000000000e+00
1.427500000000e+02 0.000000000000e+00 0.000000000000e+00 0.000000000000e+00
1.430000000000e+02 0.000000000000e+00 0.000000000000e+00 0.000000000000e+00
1.432500000000e+02 0.000000000000e+00 0.000000000000e+00 0.000000000000e+00
1.435000000000e+02 0.000000000000e+00 0.000000000000e+00 0.000000000000e+00
1.437500000000e+02 0.000000000000e+00 0.000000000000e+00 0.000000000000e+00
1.440000000000e+02 0.000000000000e+00 0.000000000000e+00 0.000000000000e+00
1.442500000000e+02 0.000000000000e+00 0.000000000000e+00 0.000000000000e+00
1.445000000000e+02 0.000000000000e+00 0.000000000000e+00 0.000000000000e+00
1.447500000000e+02 0.000000000000e+00 0.000000000000e+00 0.000000000000e+00
1.450000000000e+02 0.000000000000e+00 0.000000000000e+00 0.000000000000e+00
1.452500000000e+02 0.000000000000e+00 0.000000000000e+00 0.000000000000e+00
1.455000000000e+02 0.000000000000e+00 0.000000000000e+00 0.000000000000e+00
1.457500000000e+02 0.000000000000e+00 0.000000000000e+00 0.000000000000e+00
1.460000000000e+02 0.000000000000e+00 0.000000000000e+00 0.000000000000e+00
1.462500000000e+02 0.000000000000e+00 0.000000000000e+00 0.000000000000e+00
1.465000000000e+02 0.000000000000e+00 0.000000000000e+00 0.000000000000e+00
1.467500000000e+02 0.000000000000e+00 0.000000000000e+00 0.000000000000e+00
1.470000000000e+02 0.000000000000e+00 0.000000000000e+00 0.000000000000e+00
1.472500000000e+02 0.000000000000e+00 0.000000000000e+00 0.000000000000e+00
1.475000000000e+02 0.000000000000e+00 0.000000000000e+00 0.000000000000e+00
1.477500000000e+02 0.000000000000e+00 0.000000000000e+00 0.000000000000e+00
1.480000000000e+02 0.000000000000e+00 0.000000000000e+00 0.000000000000e+00
1.482500000000e+02 0.000000000000e+00 0.000000000000e+00 0.000000000000e+00
1.485000000000e+02 0.000000000000e+00 0.000000000000e+00 0.000000000000e+00
1.487500000000e+02 0.000000000000e+00 0.000000000000e+00 0.000000000000e+00
1.490000000000e+02 0.000000000000e+00 0.000000000000e+00 0.000000000000e+00
1.492500000000e+02 0.000000000000e+00 0.000000000000e+00 0.000000000000e+00
1.495000000000e+02 0.000000000000e+00 0.000000000000e+00 0.000000000000e+00
1.497500000000e+02 0.000000000000e+00 0.000000000000e+00 0.000000000000e+00
1.500000000000e+02 0.000000000000e+00 0.000000000000e+00 0.000000000000e+00
1.502500000000e+02 0.000000000000e+00 0.000000000000e+00 0.000000000000e+00
1.505000000000e+02 0.000000000000e+00 0.000000000000e+00 0.000000000000e+00
1.507500000000e+02 0.000000000000e+00 0.000000000000e+00 0.000000000000e+00
1.510000000000e+02 0.000000000000e+00 0.000000000000e+00 0.000000000000e+00
1.512500000000e+02 0.000000000000e+00 0.000000000000e+00 0.000000000000e+00
1.515000000000e+02 0.000000000000e+00 0.000000000000e+00 0.000000000000e+00
1.517500000000e+02 0.000000000000e+00 0.000000000000e+00 0.000000000000e+00
1.520000000000e+02 0.000000000000e+00 0.000000000000e+00 0.000000000000e+00
1.522500000000e+02 0.000000000000e+00 0.000000000000e+00 0.000000000000e+00
1.525000000000e+02 0.000000000000e+00 0.000000000000e+00 0.000000000000e+00
1.527500000000e+02 0.000000000000e+00 0.000000000000e+00 0.000000000000e+00
1.530000000000e+02 0.000000000000e+00 0.000000000000e+00 0.000000000000e+00
1.532500000000e+02 0.000000000000e+00 0.000000000000e+00 0.000000000000e+00
1.535000000000e+02 0.000000000000e+00 0.000000000000e+00 0.000000000000e+00
1.537500000000e+02 0.000000000000e+00 0.000000000000e+00 0.000000000000e+00
1.540000000000e+02 0.000000000000e+00 0.000000000000e+00 0.000000000000e+00
1.542500000000e+02 0.000000000000e+00 0.000000000000e+00 0.000000000000e+00
1.545000000000e+02 0.000000000000e+00 0.000000000000e+00 0.000000000000e+00
1.547500000000e+02 0.000000000000e+00 0.000000000000e+00 0.000000000000e+00
1.550000000000e+02 0.000000000000e+00 0.000000000000e+00 0.000000000000e+00
1.552500000000e+02 0.000000000000e+00 0.000000000000e+00 0.000000000000e+00
1.555000000000e+02 0.000000000000e+00 0.000000000000e+00 0.000000000000e+00
1.557500000000e+02 0.000000000000e+00 0.000000000000e+00 0.000000000000e+00
1.560000000000e+02 0.000000000000e+00 0.000000000000e+00 0.000000000000e+00
1.562500000000e+02 0.000000000000e+00 0.000000000000e+00 0.000000000000e+00
1.565000000000e+02 0.000000000000e+00 0.000000000000e+00 0.000000000000e+00
1.567500000000e+02 0.000000000000e+00 0.000000000000e+00 0.000000000000e+00
1.570000000000e+02 0.000000000000e+00 0.000000000000e+00 0.000000000000e+00
1.572500000000e+02 0.000000000000e+00 0.000000000000e+00 0.000000000000e+00
1.575000000000e+02 0.000000000000e+00 0.000000000000e+00 0.000000000000e+00
1.577500000000e+02 0.000000000000e+00 0.000000000000e+00 0.000000000000e+00
1.580000000000e+02 0.000000000000e+00 0.000000000000e+00 0.000000000000e+00
1.582500000000e+02 0.000000000000e+00 0.000000000000e+00 0.000000000000e+00
1.585000000000e+02 0.000000000000e+00 0.000000000000e+00 0.000000000000e+00
1.587500000000e+02 0.000000000000e+00 0.000000000000e+00 0.000000000000e+00
1.590000000000e+02 0.000000000000e+00 0.000000000000e+00 0.000000000000e+00
1.592500000000e+02 0.000000000000e+00 0.000000000000e+00 0.000000000000e+00
1.595000000000e+02 0.000000000000e+00 0.000000000000e+00 0.000000000000e+00
1.597500000000e+02 0.000000000000e+00 0.000000000000e+00 0.000000000000e+00
1.600000000000e+02 0.000000000000e+00 0.000000000000e+00 0.000000000000e+00
1.602500000000e+02 0.000000000000e+00 0.000000000000e+00 0.000000000000e+00
1.605000000000e+02 0.000000000000e+00 0.000000000000e+00 0.000000000000e+00
1.607500000000e+02 0.000000000000e+00 0.000000000000e+00 0.000000000000e+00
1.610000000000e+02 0.000000000000e+00 0.000000000000e+00 0.000000000000e+00
1.612500000000e+02 0.000000000000e+00 0.000000000000e+00 0.000000000000e+00
1.615000000000e+02 0.000000000000e+00 0.000000000000e+00 0.000000000000e+00
1.617500000000e+02 0.000000000000e+00 0.000000000000e+00 0.000000000000e+00
1.620000000000e+02 0.000000000000e+00 0.000000000000e+00 0.000000000000e+00
1.622500000000e+02 0.000000000000e+00 0.000000000000e+00 0.000000000000e+00
1.625000000000e+02 0.000000000000e+00 0.000000000000e+00 0.000000000000e+00
1.627500000000e+02 0.000000000000e+00 0.000000000000e+00 0.000000000000e+00
1.630000000000e+02 0.000000000000e+00 0.000000000000e+00 0.000000000000e+00
1.632500000000e+02 0.000000000000e+00 0.000000000000e+00 0.000000000000e+00
1.635000000000e+02 0.000000000000e+00 0.000000000000e+00 0.000000000000e+00
1.637500000000e+02 0.000000000000e+00 0.000000000000e+00 0.000000000000e+00
1.640000000000e+02 0.000000000000e+00 0.000000000000e+00 0.000000000000e+00
1.642500000000e+02 0.000000000000e+00 0.000000000000e+00 0.000000000000e+00
1.645000000000e+02 0.000000000000e+00 0.000000000000e+00 0.000000000000e+00
1.647500000000e+02 0.000000000000e+00 0.000000000000e+00 0.000000000000e+00
1.650000000000e+02 0.000000000000e+00 0.000000000000e+00 0.000000000000e+00
1.652500000000e+02 0.000000000000e+00 0.000000000000e+00 0.000000000000e+00
1.655000000000e+02 0.000000000000e+00 0.000000000000e+00 0.000000000000e+00
1.657500000000e+02 0.000000000000e+00 0.000000000000e+00 0.000000000000e+00
1.660000000000e+02 0.000000000000e+00 0.000000000000e+00 0.000000000000e+00
1.662500000000e+02 0.000000000000e+00 0.000000000000e+00 0.000000000000e+00
1.665000000000e+02 0.000000000000e+00 0.000000000000e+00 0.000000000000e+00
1.667500000000e+02 0.000000000000e+00 0.000000000000e+00 0.000000000000e+00
1.670000000000e+02 0.000000000000e+00 0.000000000000e+00 0.000000000000e+00
1.672500000000e+02 0.000000000000e+00 0.000000000000e+00 0.000000000000e+00
1.675000000000e+02 0.000000000000e+00 0.000000000000e+00 0.000000000000e+00
1.677500000000e+02 0.000000000000e+00 0.000000000000e+00 0.000000000000e+00
1.680000000000e+02 0.000000000000e+00 0.000000000000e+00 0.000000000000e+00
1.682500000000e+02 0.000000000000e+00 0.000000000000e+00 0.000000000000e+00
1.685000000000e+02 0.000000000000e+00 0.000000000000e+00 0.000000000000e+00
1.687500000000e+02 0.000000000000e+00 0.000000000000e+00 0.000000000000e+00
1.690000000000e+02 0.000000000000e+00 0.000000000000e+00 0.000000000000e+00
1.692500000000e+02 0.000000000000e+00 0.000000000000e+00 0.000000000000e+00
1.695000000000e+02 0.000000000000e+00 0.000000000000e+00 0.000000000000e+00
1.697500000000e+02 0.000000000000e+00 0.000000000000e+00 0.000000000000e+00
1.700000000000e+02 0.000000000000e+00 0.000000000000e+00 0.000000000000e+00
1.702500000000e+02 0.000000000000e+00 0.000000000000e+00 0.000000000000e+00
1.705000000000e+02 0.000000000000e+00 0.000000000000e+00 0.000000000000e+00
1.707500000000e+02 0.000000000000e+00 0.000000000000e+00 0.000000000000e+00
1.710000000000e+02 0.000000000000e+00 0.000000000000e+00 0.000000000000e+00
1.712500000000e+02 0.000000000000e+00 0.000000000000e+00 0.000000000000e+00
1.715000000000e+02 0.000000000000e+00 0.000000000000e+00 0.000000000000e+00
1.717500000000e+02 0.000000000000e+00 0.000000000000e+00 0.000000000000e+00
1.720000000000e+02 0.000000000000e+00 0.000000000000e+00 0.000000000000e+00
1.722500000000e+02 0.000000000000e+00 0.000000000000e+00 0.000000000000e+00
1.725000000000e+02 0.000000000000e+00 0.000000000000e+00 0.000000000000e+00
1.727500000000e+02 0.000000000000e+00 0.000000000000e+00 0.000000000000e+00
1.730000000000e+02 0.000000000000e+00 0.000000000000e+00 0.000000000000e+00
1.732500000000e+02 0.000000000000e+00 0.000000000000e+00 0.000000000000e+00
1.735000000000e+02 0.000000000000e+00 0.000000000000e+00 0.000000000000e+00
1.737500000000e+02 0.000000000000e+00 0.000000000000e+00 0.000000000000e+00
1.740000000000e+02 0.000000000000e+00 0.000000000000e+00 0.000000000000e+00
1.742500000000e+02 0.000000000000e+00 0.000000000000e+00 0.000000000000e+00
1.745000000000e+02 0.000000000000e+00 0.000000000000e+00 0.000000000000e+00
1.747500000000e+02 0.000000000000e+00 0.000000000000e+00 0.000000000000e+00
1.750000000000e+02 0.000000000000e+00 0.000000000000e+00 0.000000000000e+00
1.752500000000e+02 0.000000000000e+00 0.000000000000e+00 0.000000000000e+00
1.755000000000e+02 0.000000000000e+00 0.000000000000e+00 0.000000000000e+00
1.757500000000e+02 0.000000000000e+00 0.000000000000e+00 0.000000000000e+00
1.760000000000e+02 0.000000000000e+00 0.000000000000e+00 0.000000000000e+00
1.762500000000e+02 0.000000000000e+00 0.000000000000e+00 0.000000000000e+00
1.765000000000e+02 0.000000000000e+00 0.000000000000e+00 0.000000000000e+00
1.767500000000e+02 0.000000000000e+00 0.000000000000e+00 0.000000000000e+00
1.770000000000e+02 0.000000000000e+00 0.000000000000e+00 0.000000000000e+00
1.772500000000e+02 0.000000000000e+00 0.000000000000e+00 0.000000000000e+00
1.775000000000e+02 0.000000000000e+00 0.000000000000e+00 0.000000000000e+00
1.777500000000e+02 0.000000000000e+00 0.000000000000e+00 0.000000000000e+00
1.780000000000e+02 0.000000000000e+00 0.000000000000e+00 0.000000000000e+00
1.782500000000e+02 0.000000000000e+00 0.000000000000e+00 0.000000000000e+00
1.785000000000e+02 0.000000000000e+00 0.000000000000e+00 0.000000000000e+00
1.787500000000e+02 0.000000000000e+00 0.000000000000e+00 0.000000000000e+00
1.790000000000e+02 0.000000000000e+00 0.000000000000e+00 0.000000000000e+00
1.792500000000e+02 0.000000000000e+00 0.000000000000e+00 0.000000000000e+00
1.795000000000e+02 0.000000000000e+00 0.000000000000e+00 0.000000000000e+00
1.797500000000e+02 0.000000000000e+00 0.000000000000e+00 0.000000000000e+00
1.800000000000e+02 0.000000000000e+00 0.000000000000e+00 0.000000000000e+00
1.802500000000e+02 0.000000000000e+00 0.000000000000e+00 0.000000000000e+00
1.805000000000e+02 0.000000000000e+00 0.000000000000e+00 0.000000000000e+00
1.807500000000e+02 0.000000000000e+00 0.000000000000e+00 0.000000000000e+00
1.810000000000e+02 0.000000000000e+00 0.000000000000e+00 0.000000000000e+00
1.812500000000e+02 0.000000000000e+00 0.000000000000e+00 0.000000000000e+00
1.815000000000e+02 0.000000000000e+00 0.000000000000e+00 0.000000000000e+00
1.817500000000e+02 0.000000000000e+00 0.000000000000e+00 0.000000000000e+00
1.820000000000e+02 0.000000000000e+00 0.000000000000e+00 0.000000000000e+00
1.822500000000e+02 0.000000000000e+00 0.000000000000e+00 0.000000000000e+00
1.825000000000e+02 0.000000000000e+00 0.000000000000e+00 0.000000000000e+00
1.827500000000e+02 0.000000000000e+00 0.000000000000e+00 0.000000000000e+00
1.830000000000e+02 0.000000000000e+00 0.000000000000e+00 0.000000000000e+00
1.832500000000e+02 0.000000000000e+00 0.000000000000e+00 0.000000000000e+00
1.835000000000e+02 0.000000000000e+00 0.000000000000e+00 0.000000000000e+00
1.837500000000e+02 0.000000000000e+00 0.000000000000e+00 0.000000000000e+00
1.840000000000e+02 0.000000000000e+00 0.000000000000e+00 0.000000000000e+00
1.842500000000e+02 0.000000000000e+00 0.000000000000e+00 0.000000000000e+00
1.845000000000e+02 0.000000000000e+00 0.000000000000e+00 0.000000000000e+00
1.847500000000e+02 0.000000000000e+00 0.000000000000e+00 0.000000000000e+00
1.850000000000e+02 0.000000000000e+00 0.000000000000e+00 0.000000000000e+00
1.852500000000e+02 0.000000000000e+00 0.000000000000e+00 0.000000000000e+00
1.855000000000e+02 0.000000000000e+00 0.000000000000e+00 0.000000000000e+00
1.857500000000e+02 0.000000000000e+00 0.000000000000e+00 0.000000000000e+00
1.860000000000e+02 0.000000000000e+00 0.000000000000e+00 0.000000000000e+00
1.862500000000e+02 0.000000000000e+00 0.000000000000e+00 0.000000000000e+00
1.865000000000e+02 0.000000000000e+00 0.000000000000e+00 0.000000000000e+00
1.867500000000e+02 0.000000000000e+00 0.000000000000e+00 0.000000000000e+00
1.870000000000e+02 0.000000000000e+00 0.000000000000e+00 0.000000000000e+00
1.872500000000e+02 0.000000000000e+00 0.000000000000e+00 0.000000000000e+00
1.875000000000e+02 0.000000000000e+00 0.000000000000e+00 0.000000000000e+00
1.877500000000e+02 0.000000000000e+00 0.000000000000e+00 0.000000000000e+00
1.880000000000e+02 0.000000000000e+00 0.000000000000e+00 0.000000000000e+00
1.882500000000e+02 0.000000000000e+00 0.000000000000e+00 0.000000000000e+00
1.885000000000e+02 0.000000000000e+00 0.000000000000e+00 0.000000000000e+00
1.887500000000e+02 0.000000000000e+00 0.000000000000e+00 0.000000000000e+00
1.890000000000e+02 0.000000000000e+00 0.000000000000e+00 0.000000000000e+00
1.892500000000e+02 0.000000000000e+00 0.000000000000e+00 0.000000000000e+00
1.895000000000e+02 0.000000000000e+00 0.000000000000e+00 0.000000000000e+00
1.897500000000e+02 0.000000000000e+00 0.000000000000e+00 0.000000000000e+00
1.900000000000e+02 0.000000000000e+00 0.000000000000e+00 0.000000000000e+00
1.902500000000e+02 0.000000000000e+00 0.000000000000e+00 0.000000000000e+00
1.905000000000e+02 0.000000000000e+00 0.000000000000e+00 0.000000000000e+00
1.907500000000e+02 0.000000000000e+00 0.000000000000e+00 0.000000000000e+00
1.910000000000e+02 0.000000000000e+00 0.000000000000e+00 0.000000000000e+00
1.912500000000e+02 0.000000000000e+00 0.000000000000e+00 0.000000000000e+00
1.915000000000e+02 0.000000000000e+00 0.000000000000e+00 0.000000000000e+00
1.917500000000e+02 0.000000000000e+00 0.000000000000e+00 0.000000000000e+00
1.920000000000e+02 0.000000000000e+00 0.000000000000e+00 0.000000000000e+00
1.922500000000e+02 0.000000000000e+00 0.000000000000e+00 0.000000000000e+00
1.925000000000e+02 0.000000000000e+00 0.000000000000e+00 0.000000000000e+00
1.927500000000e+02 0.000000000000e+00 0.000000000000e+00 0.000000000000e+00
1.930000000000e+02 0.000000000000e+00 0.000000000000e+00 0.000000000000e+00
1.932500000000e+02 0.000000000000e+00 0.000000000000e+00 0.000000000000e+00
1.935000000000e+02 0.000000000000e+00 0.000000000000e+00 0.000000000000e+00
1.937500000000e+02 0.000000000000e+00 0.000000000000e+00 0.000000000000e+00
1.940000000000e+02 0.000000000000e+00 0.000000000000e+00 0.000000000000e+00
1.942500000000e+02 0.000000000000e+00 0.000000000000e+00 0.000000000000e+00
1.945000000000e+02 0.000000000000e+00 0.000000000000e+00 0.000000000000e+00
1.947500000000e+02 0.000000000000e+00 0.000000000000e+00 0.000000000000e+00
1.950000000000e+02 0.000000000000e+00 0.000000000000e+00 0.000000000000e+00
1.952500000000e+02 0.000000000000e+00 0.000000000000e+00 0.000000000000e+00
1.955000000000e+02 0.000000000000e+00 0.000000000000e+00 0.000000000000e+00
1.957500000000e+02 0.000000000000e+00 0.000000000000e+00 0.000000000000e+00
1.960000000000e+02 0.000000000000e+00 0.000000000000e+00 0.000000000000e+00
1.962500000000e+02 0.000000000000e+00 0.000000000000e+00 0.000000000000e+00
1.965000000000e+02 0.000000000000e+00 0.000000000000e+00 0.000000000000e+00
1.967500000000e+02 0.000000000000e+00 0.000000000000e+00 0.000000000000e+00
1.970000000000e+02 0.000000000000e+00 0.000000000000e+00 0.000000000000e+00
1.972500000000e+02 0.000000000000e+00 0.000000000000e+00 0.000000000000e+00
1.975000000000e+02 0.000000000000e+00 0.000000000000e+00 0.000000000000e+00
1.977500000000e+02 0.000000000000e+00 0.000000000000e+00 0.000000000000e+00
1.980000000000e+02 0.000000000000e+00 0.000000000000e+00 0.000000000000e+00
1.982500000000e+02 0.000000000000e+00 0.000000000000e+00 0.000000000000e+00
1.985000000000e+02 0.000000000000e+00 0.000000000000e+00 0.000000000000e+00
1.987500000000e+02 0.000000000000e+00 0.000000000000e+00 0.000000000000e+00
1.990000000000e+02 0.000000000000e+00 0.000000000000e+00 0.000000000000e+00
1.992500000000e+02 0.000000000000e+00 0.000000000000e+00 0.000000000000e+00
1.995000000000e+02 0.000000000000e+00 0.000000000000e+00 0.000000000000e+00
1.997500000000e+02 0.000000000000e+00 0.000000000000e+00 0.000000000000e+00
2.000000000000e+02 0.000000000000e+00 0.000000000000e+00 0.000000000000e+00
2.002500000000e+02 0.000000000000e+00 0.000000000000e+00 0.000000000000e+00
2.005000000000e+02 0.000000000000e+00 0.000000000000e+00 0.000000000000e+00
2.007500000000e+02 0.000000000000e+00 0.000000000000e+00 0.000000000000e+00
2.010000000000e+02 0.000000000000e+00 0.000000000000e+00 0.000000000000e+00
2.012500000000e+02 0.000000000000e+00 0.000000000000e+00 0.000000000000e+00
2.015000000000e+02 0.000000000000e+00 0.000000000000e+00 0.000000000000e+00
2.017500000000e+02 0.000000000000e+00 0.000000000000e+00 0.000000000000e+00
2.020000000000e+02 0.000000000000e+00 0.000000000000e+00 0.000000000000e+00
2.022500000000e+02 0.000000000000e+00 0.000000000000e+00 0.000000000000e+00
2.025000000000e+02 0.000000000000e+00 0.000000000000e+00 0.000000000000e+00
2.027500000000e+02 0.000000000000e+00 0.000000000000e+00 0.000000000000e+00
2.030000000000e+02 0.000000000000e+00 0.000000000000e+00 0.000000000000e+00
2.032500000000e+02 0.000000000000e+00 0.000000000000e+00 0.000000000000e+00
2.035000000000e+02 0.000000000000e+00 0.000000000000e+00 0.000000000000e+00
2.037500000000e+02 0.000000000000e+00 0.000000000000e+00 0.000000000000e+00
2.040000000000e+02 0.000000000000e+00 0.000000000000e+00 0.000000000000e+00
2.042500000000e+02 0.000000000000e+00 0.000000000000e+00 0.000000000000e+00
2.045000000000e+02 0.000000000000e+00 0.000000000000e+00 0.000000000000e+00
2.047500000000e+02 0.000000000000e+00 0.000000000000e+00 0.000000000000e+00
2.050000000000e+02 0.000000000000e+00 0.000000000000e+00 0.000000000000e+00
2.052500000000e+02 0.000000000000e+00 0.000000000000e+00 0.000000000000e+00
2.055000000000e+02 0.000000000000e+00 0.000000000000e+00 0.000000000000e+00
2.057500000000e+02 0.000000000000e+00 0.000000000000e+00 0.000000000000e+00
2.060000000000e+02 0.000000000000e+00 0.000000000000e+00 0.000000000000e+00
2.062500000000e+02 0.000000000000e+00 0.000000000000e+00 0.000000000000e+00
2.065000000000e+02 0.000000000000e+00 0.000000000000e+00 0.000000000000e+00
2.067500000000e+02 0.000000000000e+00 0.000000000000e+00 0.000000000000e+00
2.070000000000e+02 0.000000000000e+00 0.000000000000e+00 0.000000000000e+00
2.072500000000e+02 0.000000000000e+00 0.000000000000e+00 0.000000000000e+00
2.075000000000e+02 0.000000000000e+00 0.000000000000e+00 0.000000000000e+00
2.077500000000e+02 0.000000000000e+00 0.000000000000e+00 0.000000000000e+00
2.080000000000e+02 0.000000000000e+00 0.000000000000e+00 0.000000000000e+00
2.082500000000e+02 0.000000000000e+00 0.000000000000e+00 0.000000000000e+00
2.085000000000e+02 0.000000000000e+00 0.000000000000e+00 0.000000000000e+00
2.087500000000e+02 0.000000000000e+00 0.000000000000e+00 0.000000000000e+00
2.090000000000e+02 0.000000000000e+00 0.000000000000e+00 0.000000000000e+00
2.092500000000e+02 0.000000000000e+00 0.000000000000e+00 0.000000000000e+00
2.095000000000e+02 0.000000000000e+00 0.000000000000e+00 0.000000000000e+00
2.097500000000e+02 0.000000000000e+00 0.000000000000e+00 0.000000000000e+00
2.100000000000e+02 0.000000000000e+00 0.000000000000e+00 0.000000000000e+00
2.102500000000e+02 0.000000000000e+00 0.000000000000e+00 0.000000000000e+00
2.105000000000e+02 0.000000000000e+00 0.000000000000e+00 0.000000000000e+00
2.107500000000e+02 0.000000000000e+00 0.000000000000e+00 0.000000000000e+00
2.110000000000e+02 0.000000000000e+00 0.000000000000e+00 0.000000000000e+00
2.112500000000e+02 0.000000000000e+00 0.000000000000e+00 0.000000000000e+00
2.115000000000e+02 0.000000000000e+00 0.000000000000e+00 0.000000000000e+00
2.117500000000e+02 0.000000000000e+00 0.000000000000e+00 0.000000000000e+00
2.120000000000e+02 0.000000000000e+00 0.000000000000e+00 0.000000000000e+00
2.122500000000e+02 0.000000000000e+00 0.000000000000e+00 0.000000000000e+00
2.125000000000e+02 0.000000000000e+00 0.000000000000e+00 0.000000000000e+00
2.127500000000e+02 0.000000000000e+00 0.000000000000e+00 0.000000000000e+00
2.130000000000e+02 0.000000000000e+00 0.000000000000e+00 0.000000000000e+00
2.132500000000e+02 0.000000000000e+00 0.000000000000e+00 0.000000000000e+00
2.135000000000e+02 0.000000000000e+00 0.000000000000e+00 0.000000000000e+00
2.137500000000e+02 0.000000000000e+00 0.000000000000e+00 0.000000000000e+00
2.140000000000e+02 0.000000000000e+00 0.000000000000e+00 0.000000000000e+00
2.142500000000e+02 0.000000000000e+00 0.000000000000e+00 0.000000000000e+00
2.145000000000e+02 0.000000000000e+00 0.000000000000e+00 0.000000000000e+00
2.147500000000e+02 0.000000000000e+00 0.000000000000e+00 0.000000000000e+00
2.150000000000e+02 0.000000000000e+00 0.000000000000e+00 0.000000000000e+00
2.152500000000e+02 0.000000000000e+00 0.000000000000e+00 0.000000000000e+00
2.155000000000e+02 0.000000000000e+00 0.000000000000e+00 0.000000000000e+00
2.157500000000e+02 0.000000000000e+00 0.000000000000e+00 0.000000000000e+00
2.160000000000e+02 0.000000000000e+00 0.000000000000e+00 0.000000000000e+00
2.162500000000e+02 0.000000000000e+00 0.000000000000e+00 0.000000000000e+00
2.165000000000e+02 0.000000000000e+00 0.000000000000e+00 0.000000000000e+00
2.167500000000e+02 0.000000000000e+00 0.000000000000e+00 0.000000000000e+00
2.170000000000e+02 0.000000000000e+00 0.000000000000e+00 0.000000000000e+00
2.172500000000e+02 0.000000000000e+00 0.000000000000e+00 0.000000000000e+00
2.175000000000e+02 0.000000000000e+00 0.000000000000e+00 0.000000000000e+00
2.177500000000e+02 0.000000000000e+00 0.000000000000e+00 0.000000000000e+00
2.180000000000e+02 0.000000000000e+00 0.000000000000e+00 0.000000000000e+00
2.182500000000e+02 0.000000000000e+00 0.000000000000e+00 0.000000000000e+00
2.185000000000e+02 0.000000000000e+00 0.000000000000e+00 0.000000000000e+00
2.187500000000e+02 0.000000000000e+00 0.000000000000e+00 0.000000000000e+00
2.190000000000e+02 0.000000000000e+00 0.000000000000e+00 0.000000000000e+00
2.192500000000e+02 0.000000000000e+00 0.000000000000e+00 0.000000000000e+00
2.195000000000e+02 0.000000000000e+00 0.000000000000e+00 0.000000000000e+00
2.197500000000e+02 0.000000000000e+00 0.000000000000e+00 0.000000000000e+00
2.200000000000e+02 -3.252877640997e-07 0.000000000000e+00 0.000000000000e+00
2.202500000000e+02 -3.351912005486e-06 0.000000000000e+00 0.000000000000e+00
2.205000000000e+02 -5.783486634655e-06 0.000000000000e+00 0.000000000000e+00
2.207500000000e+02 -3.887379447663e-06 0.000000000000e+00 0.000000000000e+00
2.210000000000e+02 3.302421771805e-06 0.000000000000e+00 0.000000000000e+00
2.212500000000e+02 1.281609204376e-05 0.000000000000e+00 0.000000000000e+00
2.215000000000e+02 1.760481818635e-05 0.000000000000e+00 0.000000000000e+00
2.217500000000e+02 7.547505559259e-06 0.000000000000e+00 0.000000000000e+00
2.220000000000e+02 -2.852416905090e-05 0.000000000000e+00 0.000000000000e+00
2.222500000000e+02 -1.001543920320e-04 0.000000000000e+00 0.000000000000e+00
2.225000000000e+02 -2.124948405902e-04 0.000000000000e+00 0.000000000000e+00
2.227500000000e+02 -3.640641662612e-04 0.000000000000e+00 0.000000000000e+00
2.230000000000e+02 -5.456130269496e-04 0.000000000000e+00 0.000000000000e+00
2.232500000000e+02 -7.405035458958e-04 0.000000000000e+00 0.000000000000e+00
2.235000000000e+02 -9.267457080438e-04 0.000000000000e+00 0.000000000000e+00
2.237500000000e+02 -1.080513226083e-03 0.000000000000e+00 0.000000000000e+00
2.240000000000e+02 -1.180644750418e-03 0.000000000000e+00 0.000000000000e+00
2.242500000000e+02 -1.213383311624e-03 0.000000000000e+00 0.000000000000e+00
2.245000000000e+02 -1.176470613077e-03 0.000000000000e+00 0.000000000000e+00
2.247500000000e+02 -1.081728889150e-03 0.000000000000e+00 0.000000000000e+00
2.250000000000e+02 -9.554421564913e-04 0.000000000000e+00 0.000000000000e+00
2.252500000000e+02 -8.361727735896e-04 0.000000000000e+00 0.000000000000e+00
2.255000000000e+02 -7.700727150429e-04 0.000000000000e+00 0.000000000000e+00
2.257500000000e+02 -8.042048352955e-04 0.000000000000e+00 0.000000000000e+00
2.260000000000e+02 -9.787994188523e-04 0.000000000000e+00 0.000000000000e+00
2.262500000000e+02 -1.319658987007e-03 0.000000000000e+00 0.000000000000e+00
2.265000000000e+02 -1.832028377022e-03 0.000000000000e+00 0.000000000000e+00
2.267500000000e+02 -2.497133267650e-03 0.000000000000e+00 0.000000000000e+00
2.270000000000e+02 -3.272259282221e-03 0.000000000000e+00 0.000000000000e+00
2.272500000000e+02 -4.094733647770e-03 0.000000000000e+00 0.000000000000e+00
2.275000000000e+02 -4.889553823084e-03 0.000000000000e+00 0.000000000000e+00
2.277500000000e+02 -5.579778034462e-03 0.000000000000e+00 0.000000000000e+00
2.280000000000e+02 -6.098256074127e-03 0.000000000000e+00 0.000000000000e+00
2.282500000000e+02 -6.398932058496e-03 0.000000000000e+00 0.000000000000e+00
2.285000000000e+02 -6.465866518413e-03 0.000000000000e+00 0.000000000000e+00
2.287500000000e+02 -6.318337162209e-03 0.000000000000e+00 0.000000000000e+00
2.290000000000e+02 -6.010873181574e-03 0.000000000000e+00 0.000000000000e+00
2.292500000000e+02 -5.627796666472e-03 0.000000000000e+00 0.000000000000e+00
2.295000000000e+02 -5.272685419000e-03 0.000000000000e+00 0.000000000000e+00
2.297500000000e+02 -5.054006414819e-03 0.000000000000e+00 0.000000000000e+00
2.300000000000e+02 -5.068863248113e-03 0.000000000000e+00 0.000000000000e+00
2.302500000000e+02 -5.387233359994e-03 0.000000000000e+00 0.000000000000e+00
2.305000000000e+02 -6.039155832181e-03 0.000000000000e+00 0.000000000000e+00
2.307500000000e+02 -7.007033025716e-03 0.000000000000e+00 0.000000000000e+00
2.310000000000e+02 -8.224553732305e-03 0.000000000000e+00 0.000000000000e+00
2.312500000000e+02 -9.582814833889e-03 0.000000000000e+00 0.000000000000e+00
2.315000000000e+02 -1.094314419578e-02 0.000000000000e+00 0.000000000000e+00
2.317500000000e+02 -1.215507090675e-02 0.000000000000e+00 0.000000000000e+00
2.320000000000e+02 -1.307701674468e-02 0.000000000000e+00 0.000000000000e+00
2.322500000000e+02 -1.359674071215e-02 0.000000000000e+00 0.000000000000e+00
2.325000000000e+02 -1.364845737937e-02 0.000000000000e+00 0.000000000000e+00
2.327500000000e+02 -1.322390717373e-02 0.000000000000e+00 0.000000000000e+00
2.330000000000e+02 -1.237544839543e-02 0.000000000000e+00 0.000000000000e+00
2.332500000000e+02 -1.121036287396e-02 0.000000000000e+00 0.000000000000e+00
2.335000000000e+02 -9.876860153679e-03 0.000000000000e+00 0.000000000000e+00
2.337500000000e+02 -8.543536283992e-03 0.000000000000e+00 0.000000000000e+00
2.340000000000e+02 -7.375096134758e-03 0.000000000000e+00 0.000000000000e+00
2.342500000000e+02 -6.507812856966e-03 0.000000000000e+00 0.000000000000e+00
2.345000000000e+02 -6.028359119049e-03 0.000000000000e+00 0.000000000000e+00
2.347500000000e+02 -5.959260634525e-03 0.000000000000e+00 0.000000000000e+00
2.350000000000e+02 -6.253334729181e-03 0.000000000000e+00 0.000000000000e+00
2.352500000000e+02 -6.798205686086e-03 0.000000000000e+00 0.000000000000e+00
2.355000000000e+02 -7.430517227814e-03 0.000000000000e+00 0.000000000000e+00
2.357500000000e+02 -7.958009372257e-03 0.000000000000e+00 0.000000000000e+00
2.360000000000e+02 -8.186413412528e-03 0.000000000000e+00 0.000000000000e+00
2.362500000000e+02 -7.947334828361e-03 0.000000000000e+00 0.000000000000e+00
2.365000000000e+02 -7.123067863481e-03 0.000000000000e+00 0.000000000000e+00
2.367500000000e+02 -5.664662895756e-03 0.000000000000e+00 0.000000000000e+00
2.370000000000e+02 -3.600502755643e-03 0.000000000000e+00 0.000000000000e+00
2.372500000000e+02 -1.034004932090e-03 0.000000000000e+00 0.000000000000e+00
2.375000000000e+02 1.869345938655e-03 0.000000000000e+00 0.000000000000e+00
2.377500000000e+02 4.903853456156e-03 0.000000000000e+00 0.000000000000e+00
2.380000000000e+02 7.851241804851e-03 0.000000000000e+00 0.000000000000e+00
2.382500000000e+02 1.051007691882e-02 0.000000000000e+00 0.000000000000e+00
2.385000000000e+02 1.272269965279e-02 0.000000000000e+00 0.000000000000e+00
2.387500000000e+02 1.439574245217e-02 0.000000000000e+00 0.000000000000e+00
2.390000000000e+02 1.551123800375e-02 0.000000000000e+00 0.000000000000e+00
2.392500000000e+02 1.612671573872e-02 0.000000000000e+00 0.000000000000e+00
2.395000000000e+02 1.636431219339e-02 0.000000000000e+00 0.000000000000e+00
2.397500000000e+02 1.639054860395e-02 0.000000000000e+00 0.000000000000e+00
2.400000000000e+02 1.638980793309e-02 0.000000000000e+00 0.000000000000e+00
2.402500000000e+02 1.653546551538e-02 0.000000000000e+00 0.000000000000e+00
2.405000000000e+02 1.696295399112e-02 0.000000000000e+00 0.000000000000e+00
2.407500000000e+02 1.774872650923e-02 0.000000000000e+00 0.000000000000e+00
2.410000000000e+02 1.889817297423e-02 0.000000000000e+00 0.000000000000e+00
2.412500000000e+02 2.034418343247e-02 0.000000000000e+00 0.000000000000e+00
2.415000000000e+02 2.195645000086e-02 0.000000000000e+00 0.000000000000e+00
2.417500000000e+02 2.355999935831e-02 0.000000000000e+00 0.000000000000e+00
2.420000000000e+02 2.496009486442e-02 0.000000000000e+00 0.000000000000e+00
2.422500000000e+02 2.596974416310e-02 0.000000000000e+00 0.000000000000e+00
2.425000000000e+02 2.643572696579e-02 0.000000000000e+00 0.000000000000e+00
2.427500000000e+02 2.625935986013e-02 0.000000000000e+00 0.000000000000e+00
2.430000000000e+02 2.540908504863e-02 0.000000000000e+00 0.000000000000e+00
2.432500000000e+02 2.392326531636e-02 0.000000000000e+00 0.000000000000e+00
2.435000000000e+02 2.190308163087e-02 0.000000000000e+00 0.000000000000e+00
2.437500000000e+02 1.949692489978e-02 0.000000000000e+00 0.000000000000e+00
2.440000000000e+02 1.687891839183e-02 0.000000000000e+00 0.000000000000e+00
2.442500000000e+02 1.422501377209e-02 0.000000000000e+00 0.000000000000e+00
2.445000000000e+02 1.169035510967e-02 0.000000000000e+00 0.000000000000e+00
2.447500000000e+02 9.391274432215e-03 0.000000000000e+00 0.000000000000e+00
2.450000000000e+02 7.394434700561e-03 0.000000000000e+00 0.000000000000e+00
2.452500000000e+02 5.714417501220e-03 0.000000000000e+00 0.000000000000e+00
2.455000000000e+02 4.319665677627e-03 0.000000000000e+00 0.000000000000e+00
2.457500000000e+02 3.145361061683e-03 0.000000000000e+00 0.000000000000e+00
2.460000000000e+02 2.110756549499e-03 0.000000000000e+00 0.000000000000e+00
2.462500000000e+02 1.137854733045e-03 0.000000000000e+00 0.000000000000e+00
2.465000000000e+02 1.682235535440e-04 0.000000000000e+00 0.000000000000e+00
2.467500000000e+02 -8.248327613074e-04 0.000000000000e+00 0.000000000000e+00
2.470000000000e+02 -1.830654257945e-03 0.000000000000e+00 0.000000000000e+00
2.472500000000e+02 -2.802896364812e-03 0.000000000000e+00 0.000000000000e+00
2.475000000000e+02 -3.667970196654e-03 0.000000000000e+00 0.000000000000e+00
2.477500000000e+02 -4.338589911893e-03 0.000000000000e+00 0.000000000000e+00
2.480000000000e+02 -4.729932955188e-03 0.000000000000e+00 0.000000000000e+00
2.482500000000e+02 -4.775530598764e-03 0.000000000000e+00 0.000000000000e+00
2.485000000000e+02 -4.440119904134e-03 0.000000000000e+00 0.000000000000e+00
2.487500000000e+02 -3.727277078632e-03 0.000000000000e+00 0.000000000000e+00
2.490000000000e+02 -2.680608834546e-03 0.000000000000e+00 0.000000000000e+00
2.492500000000e+02 -1.378433575547e-03 0.000000000000e+00 0.000000000000e+00
2.495000000000e+02 7.696410902048e-05 0.000000000000e+00 0.000000000000e+00
2.497500000000e+02 1.573474750702e-03 0.000000000000e+00 0.000000000000e+00
2.500000000000e+02 3.004092089343e-03 0.000000000000e+00 0.000000000000e+00
2.502500000000e+02 4.279911222428e-03 0.000000000000e+00 0.000000000000e+00
2.505000000000e+02 5.338862555582e-03 0.000000000000e+00 0.000000000000e+00
2.507500000000e+02 6.148654394360e-03 0.000000000000e+00 0.000000000000e+00
2.510000000000e+02 6.703488632767e-03 0.000000000000e+00 0.000000000000e+00
2.512500000000e+02 7.015298781968e-03 0.000000000000e+00 0.000000000000e+00
2.515000000000e+02 7.101327341707e-03 0.000000000000e+00 0.000000000000e+00
2.517500000000e+02 6.970617131357e-03 0.000000000000e+00 0.000000000000e+00
2.520000000000e+02 6.612296160062e-03 0.000000000000e+00 0.000000000000e+00
2.522500000000e+02 5.988321442386e-03 0.000000000000e+00 0.000000000000e+00
2.525000000000e+02 5.032636302308e-03 0.000000000000e+00 0.000000000000e+00
2.527500000000e+02 3.657597556873e-03 0.000000000000e+00 0.000000000000e+00
2.530000000000e+02 1.767223125984e-03 0.000000000000e+00 0.000000000000e+00
2.532500000000e+02 -7.244821371768e-04 0.000000000000e+00 0.000000000000e+00
2.535000000000e+02 -3.872918871770e-03 0.000000000000e+00 0.000000000000e+00
2.537500000000e+02 -7.683424355214e-03 0.000000000000e+00 0.000000000000e+00
2.540000000000e+02 -1.209643173565e-02 0.000000000000e+00 0.000000000000e+00
2.542500000000e+02 -1.698022568442e-02 0.000000000000e+00 0.000000000000e+00
2.545000000000e+02 -2.213321536543e-02 0.000000000000e+00 0.000000000000e+00
2.547500000000e+02 -2.729622586279e-02 0.000000000000e+00 0.000000000000e+00
2.550000000000e+02 -3.217373863255e-02 0.000000000000e+00 0.000000000000e+00
2.552500000000e+02 -3.646154409227e-02 0.000000000000e+00 0.000000000000e+00
2.555000000000e+02 -3.987715026944e-02 0.000000000000e+00 0.000000000000e+00
2.557500000000e+02 -4.218871594593e-02 0.000000000000e+00 0.000000000000e+00
2.560000000000e+02 -4.323835702556e-02 0.000000000000e+00 0.000000000000e+00
2.562500000000e+02 -4.295641876765e-02 0.000000000000e+00 0.000000000000e+00
2.565000000000e+02 -4.136461353853e-02 0.000000000000e+00 0.000000000000e+00
2.567500000000e+02 -3.856759844319e-02 0.000000000000e+00 0.000000000000e+00
2.570000000000e+02 -3.473434881792e-02 0.000000000000e+00 0.000000000000e+00
2.572500000000e+02 -3.007228680559e-02 0.000000000000e+00 0.000000000000e+00
2.575000000000e+02 -2.479828527190e-02 0.000000000000e+00 0.000000000000e+00
2.577500000000e+02 -1.911118735669e-02 0.000000000000e+00 0.000000000000e+00
2.580000000000e+02 -1.317026126172e-02 0.000000000000e+00 0.000000000000e+00
2.582500000000e+02 -7.083066502806e-03 0.000000000000e+00 0.000000000000e+00
2.585000000000e+02 -9.046776086880e-04 0.000000000000e+00 0.000000000000e+00
2.587500000000e+02 5.351671464614e-03 0.000000000000e+00 0.000000000000e+00
2.590000000000e+02 1.169439675643e-02 0.000000000000e+00 0.000000000000e+00
2.592500000000e+02 1.812738139616e-02 0.000000000000e+00 0.000000000000e+00
2.595000000000e+02 2.462249540572e-02 0.000000000000e+00 0.000000000000e+00
2.597500000000e+02 3.109591691101e-02 0.000000000000e+00 0.000000000000e+00
2.600000000000e+02 3.739293428270e-02 0.000000000000e+00 0.000000000000e+00
2.602500000000e+02 4.328471186092e-02 0.000000000000e+00 0.000000000000e+00
2.605000000000e+02 4.847869860630e-02 0.000000000000e+00 0.000000000000e+00
2.607500000000e+02 5.264222173378e-02 0.000000000000e+00 0.000000000000e+00
2.610000000000e+02 5.543666815934e-02 0.000000000000e+00 0.000000000000e+00
2.612500000000e+02 5.655785491888e-02 0.000000000000e+00 0.000000000000e+00
2.615000000000e+02 5.577701827161e-02 0.000000000000e+00 0.000000000000e+00
2.617500000000e+02 5.297650807552e-02 0.000000000000e+00 0.000000000000e+00
2.620000000000e+02 4.817482940418e-02 0.000000000000e+00 0.000000000000e+00
2.622500000000e+02 4.153705623592e-02 0.000000000000e+00 0.000000000000e+00
2.625000000000e+02 3.336864942015e-02 0.000000000000e+00 0.000000000000e+00
2.627500000000e+02 2.409303880168e-02 0.000000000000e+00 0.000000000000e+00
2.630000000000e+02 1.421561943173e-02 0.000000000000e+00 0.000000000000e+00
2.632500000000e+02 4.278709446051e-03 0.000000000000e+00 0.000000000000e+00
2.635000000000e+02 -5.186772021331e-03 0.000000000000e+00 0.000000000000e+00
2.637500000000e+02 -1.370681068432e-02 0.000000000000e+00 0.000000000000e+00
2.640000000000e+02 -2.090147231649e-02 0.000000000000e+00 0.000000000000e+00
2.642500000000e+02 -2.650963308589e-02 0.000000000000e+00 0.000000000000e+00
2.645000000000e+02 -3.039913554017e-02 0.000000000000e+00 0.000000000000e+00
2.647500000000e+02 -3.256248159633e-02 0.000000000000e+00 0.000000000000e+00
2.650000000000e+02 -3.310030112303e-02 0.000000000000e+00 0.000000000000e+00
2.652500000000e+02 -3.219649887823e-02 0.000000000000e+00 0.000000000000e+00
2.655000000000e+02 -3.008991316159e-02 0.000000000000e+00 0.000000000000e+00
2.657500000000e+02 -2.704737138545e-02 0.000000000000e+00 0.000000000000e+00
2.660000000000e+02 -2.334220706201e-02 0.000000000000e+00 0.000000000000e+00
2.662500000000e+02 -1.924076790746e-02 0.000000000000e+00 0.000000000000e+00
2.665000000000e+02 -1.499748159880e-02 0.000000000000e+00 0.000000000000e+00
2.667500000000e+02 -1.085701991871e-02 0.000000000000e+00 0.000000000000e+00
2.670000000000e+02 -7.060397217285e-03 0.000000000000e+00 0.000000000000e+00
2.672500000000e+02 -3.850789993319e-03 0.000000000000e+00 0.000000000000e+00
2.675000000000e+02 -1.474696306926e-03 0.000000000000e+00 0.000000000000e+00
2.677500000000e+02 -1.748392305126e-04 0.000000000000e+00 0.000000000000e+00
2.680000000000e+02 -1.728587441032e-04 0.000000000000e+00 0.000000000000e+00
2.682500000000e+02 -1.642071303485e-03 0.000000000000e+00 0.000000000000e+00
2.685000000000e+02 -4.673022889407e-03 0.000000000000e+00 0.000000000000e+00
2.687500000000e+02 -9.236775163897e-03 0.000000000000e+00 0.000000000000e+00
2.690000000000e+02 -1.515241363982e-02 0.000000000000e+00 0.000000000000e+00
2.692500000000e+02 -2.206580809613e-02 0.000000000000e+00 0.000000000000e+00
2.695000000000e+02 -2.944599791387e-02 0.000000000000e+00 0.000000000000e+00
2.697500000000e+02 -3.660372146652e-02 0.000000000000e+00 0.000000000000e+00
2.700000000000e+02 -4.273376652226e-02 0.000000000000e+00 0.000000000000e+00
2.702500000000e+02 -4.697937634834e-02 0.000000000000e+00 0.000000000000e+00
2.705000000000e+02 -4.851341882726e-02 0.000000000000e+00 0.000000000000e+00
2.707500000000e+02 -4.662797622635e-02 0.000000000000e+00 0.000000000000e+00
2.710000000000e+02 -4.082196156674e-02 0.000000000000e+00 0.000000000000e+00
2.712500000000e+02 -3.087570369377e-02 0.000000000000e+00 0.000000000000e+00
2.715000000000e+02 -1.690235611214e-02 0.000000000000e+00 0.000000000000e+00
2.717500000000e+02 6.315784105842e-04 0.000000000000e+00 0.000000000000e+00
2.720000000000e+02 2.092065222466e-02 0.000000000000e+00 0.000000000000e+00
2.722500000000e+02 4.286946695550e-02 0.000000000000e+00 0.000000000000e+00
2.725000000000e+02 6.517145437821e-02 0.000000000000e+00 0.000000000000e+00
2.727500000000e+02 8.640877518677e-02 0.000000000000e+00 0.000000000000e+00
2.730000000000e+02 1.051620057660e-01 0.000000000000e+00 0.000000000000e+00
2.732500000000e+02 1.201172603390e-01 0.000000000000e+00 0.000000000000e+00
2.735000000000e+02 1.301591944665e-01 0.000000000000e+00 0.000000000000e+00
2.737500000000e+02 1.344408483631e-01 0.000000000000e+00 0.000000000000e+00
2.740000000000e+02 1.324251232451e-01 0.000000000000e+00 0.000000000000e+00
2.742500000000e+02 1.238972187526e-01 0.000000000000e+00 0.000000000000e+00
2.745000000000e+02 1.089518359702e-01 0.000000000000e+00 0.000000000000e+00
2.747500000000e+02 8.796259557276e-02 0.000000000000e+00 0.000000000000e+00
2.750000000000e+02 6.154327634267e-02 0.000000000000e+00 0.000000000000e+00
2.752500000000e+02 3.051072077693e-02 0.000000000000e+00 0.000000000000e+00
2.755000000000e+02 -4.142525458498e-03 0.000000000000e+00 0.000000000000e+00
2.757500000000e+02 -4.126132772138e-02 0.000000000000e+00 0.000000000000e+00
2.760000000000e+02 -7.952706545155e-02 0.000000000000e+00 0.000000000000e+00
2.762500000000e+02 -1.174480637498e-01 0.000000000000e+00 0.000000000000e+00
2.765000000000e+02 -1.533511871334e-01 0.000000000000e+00 0.000000000000e+00
2.767500000000e+02 -1.853873708881e-01 0.000000000000e+00 0.000000000000e+00
2.770000000000e+02 -2.115645009198e-01 0.000000000000e+00 0.000000000000e+00
2.772500000000e+02 -2.298189590836e-01 0.000000000000e+00 0.000000000000e+00
2.775000000000e+02 -2.381323348541e-01 0.000000000000e+00 0.000000000000e+00
2.777500000000e+02 -2.346927403649e-01 0.000000000000e+00 0.000000000000e+00
2.780000000000e+02 -2.180917601088e-01 0.000000000000e+00 0.000000000000e+00
2.782500000000e+02 -1.875395484679e-01 0.000000000000e+00 0.000000000000e+00
2.785000000000e+02 -1.430733433765e-01 0.000000000000e+00 0.000000000000e+00
2.787500000000e+02 -8.573002965422e-02 0.000000000000e+00 0.000000000000e+00
2.790000000000e+02 -1.765243579197e-02 0.000000000000e+00 0.000000000000e+00
2.792500000000e+02 5.789759253122e-02 0.000000000000e+00 0.000000000000e+00
2.795000000000e+02 1.366385904841e-01 0.000000000000e+00 0.000000000000e+00
2.797500000000e+02 2.134891344941e-01 0.000000000000e+00 0.000000000000e+00
2.800000000000e+02 2.829015518637e-01 0.000000000000e+00 0.000000000000e+00
2.802500000000e+02 3.392885918393e-01 0.000000000000e+00 0.000000000000e+00
2.805000000000e+02 3.775081671429e-01 0.000000000000e+00 0.000000000000e+00
2.807500000000e+02 3.933604916907e-01 0.000000000000e+00 0.000000000000e+00
2.810000000000e+02 3.840458561793e-01 0.000000000000e+00 0.000000000000e+00
2.812500000000e+02 3.485310555848e-01 0.000000000000e+00 0.000000000000e+00
2.815000000000e+02 2.877785546126e-01 0.000000000000e+00 0.000000000000e+00
2.817500000000e+02 2.048044781222e-01 0.000000000000e+00 0.000000000000e+00
2.820000000000e+02 1.045482694465e-01 0.000000000000e+00 0.000000000000e+00
2.822500000000e+02 -6.443483224595e-03 0.000000000000e+00 0.000000000000e+00
2.825000000000e+02 -1.204963026174e-01 0.000000000000e+00 0.000000000000e+00
2.827500000000e+02 -2.294090371915e-01 0.000000000000e+00 0.000000000000e+00
2.830000000000e+02 -3.251217156106e-01 0.000000000000e+00 0.000000000000e+00
2.832500000000e+02 -4.003865216235e-01 0.000000000000e+00 0.000000000000e+00
2.835000000000e+02 -4.493772502174e-01 0.000000000000e+00 0.000000000000e+00
2.837500000000e+02 -4.681787561807e-01 0.000000000000e+00 0.000000000000e+00
2.840000000000e+02 -4.551105874417e-01 0.000000000000e+00 0.000000000000e+00
2.842500000000e+02 -4.108566321192e-01 0.000000000000e+00 0.000000000000e+00
2.845000000000e+02 -3.383929987584e-01 0.000000000000e+00 0.000000000000e+00
2.847500000000e+02 -2.427269665399e-01 0.000000000000e+00 0.000000000000e+00
2.850000000000e+02 -1.304781799477e-01 0.000000000000e+00 0.000000000000e+00
2.852500000000e+02 -9.347178641430e-03 0.000000000000e+00 0.000000000000e+00
2.855000000000e+02 1.124756387199e-01 0.000000000000e+00 0.000000000000e+00
2.857500000000e+02 2.269060556661e-01 0.000000000000e+00 0.000000000000e+00
2.860000000000e+02 3.265173255897e-01 0.000000000000e+00 0.000000000000e+00
2.862500000000e+02 4.050068824951e-01 0.000000000000e+00 0.000000000000e+00
2.865000000000e+02 4.575519289276e-01 0.000000000000e+00 0.000000000000e+00
2.867500000000e+02 4.810418174112e-01 0.000000000000e+00 0.000000000000e+00
2.870000000000e+02 4.741886068481e-01 0.000000000000e+00 0.000000000000e+00
2.872500000000e+02 4.375277804636e-01 0.000000000000e+00 0.000000000000e+00
2.875000000000e+02 3.733276020706e-01 0.000000000000e+00 0.000000000000e+00
2.877500000000e+02 2.854275043361e-01 0.000000000000e+00 0.000000000000e+00
2.880000000000e+02 1.790236417408e-01 0.000000000000e+00 0.000000000000e+00
2.882500000000e+02 6.041446572280e-02 0.000000000000e+00 0.000000000000e+00
2.885000000000e+02 -6.328739450496e-02 0.000000000000e+00 0.000000000000e+00
2.887500000000e+02 -1.844765824898e-01 0.000000000000e+00 0.000000000000e+00
2.890000000000e+02 -2.954128749969e-01 0.000000000000e+00 0.000000000000e+00
2.892500000000e+02 -3.886181482167e-01 0.000000000000e+00 0.000000000000e+00
2.895000000000e+02 -4.573103570136e-01 0.000000000000e+00 0.000000000000e+00
2.897500000000e+02 -4.958635857647e-01 0.000000000000e+00 0.000000000000e+00
2.900000000000e+02 -5.002716028020e-01 0.000000000000e+00 0.000000000000e+00
2.902500000000e+02 -4.685800115331e-01 0.000000000000e+00 0.000000000000e+00
2.905000000000e+02 -4.012415869039e-01 0.000000000000e+00 0.000000000000e+00
2.907500000000e+02 -3.013433357603e-01 0.000000000000e+00 0.000000000000e+00
2.910000000000e+02 -1.746544605707e-01 0.000000000000e+00 0.000000000000e+00
2.912500000000e+02 -2.945315894531e-02 0.000000000000e+00 0.000000000000e+00
2.915000000000e+02 1.238926758398e-01 0.000000000000e+00 0.000000000000e+00
2.917500000000e+02 2.735913433405e-01 0.000000000000e+00 0.000000000000e+00
2.920000000000e+02 4.073109363167e-01 0.000000000000e+00 0.000000000000e+00
2.922500000000e+02 5.132209753054e-01 0.000000000000e+00 0.000000000000e+00
2.925000000000e+02 5.811043419622e-01 0.000000000000e+00 0.000000000000e+00
2.927500000000e+02 6.034307699351e-01 0.000000000000e+00 0.000000000000e+00
2.930000000000e+02 5.762730176037e-01 0.000000000000e+00 0.000000000000e+00
2.932500000000e+02 4.999503096450e-01 0.000000000000e+00 0.000000000000e+00
2.935000000000e+02 3.793018309986e-01 0.000000000000e+00 0.000000000000e+00
2.937500000000e+02 2.235252292704e-01 0.000000000000e+00 0.000000000000e+00
2.940000000000e+02 4.555851599738e-02 0.000000000000e+00 0.000000000000e+00
2.942500000000e+02 -1.389660065644e-01 0.000000000000e+00 0.000000000000e+00
2.945000000000e+02 -3.131158669947e-01 0.000000000000e+00 0.000000000000e+00
2.947500000000e+02 -4.602746471906e-01 0.000000000000e+00 0.000000000000e+00
2.950000000000e+02 -5.658197573594e-01 0.000000000000e+00 0.000000000000e+00
2.952500000000e+02 -6.186831519774e-01 0.000000000000e+00 0.000000000000e+00
2.955000000000e+02 -6.126182066978e-01 0.000000000000e+00 0.000000000000e+00
2.957500000000e+02 -5.470187553727e-01 0.000000000000e+00 0.000000000000e+00
2.960000000000e+02 -4.271784956057e-01 0.000000000000e+00 0.000000000000e+00
2.962500000000e+02 -2.639365802924e-01 0.000000000000e+00 0.000000000000e+00
2.965000000000e+02 -7.272206755647e-02 0.000000000000e+00 0.000000000000e+00
2.967500000000e+02 1.279215928002e-01 0.000000000000e+00 0.000000000000e+00
2.970000000000e+02 3.181888410662e-01 0.000000000000e+00 0.000000000000e+00
2.972500000000e+02 4.790500155050e-01 0.000000000000e+00 0.000000000000e+00
2.975000000000e+02 5.942566123766e-01 0.000000000000e+00 0.000000000000e+00
2.977500000000e+02 6.520922857300e-01 0.000000000000e+00 0.000000000000e+00
2.980000000000e+02 6.466705748641e-01 0.000000000000e+00 0.000000000000e+00
2.982500000000e+02 5.786264728046e-01 0.000000000000e+00 0.000000000000e+00
2.985000000000e+02 4.551138814894e-01 0.000000000000e+00 0.000000000000e+00
2.987500000000e+02 2.890975370749e-01 0.000000000000e+00 0.000000000000e+00
2.990000000000e+02 9.800737741285e-02 0.000000000000e+00 0.000000000000e+00
2.992500000000e+02 -9.810370495701e-02 0.000000000000e+00 0.000000000000e+00
2.995000000000e+02 -2.786998890126e-01 0.000000000000e+00 0.000000000000e+00
2.997500000000e+02 -4.249655775986e-01 0.000000000000e+00 0.000000000000e+00
3.000000000000e+02 -5.218277384016e-01 0.000000000000e+00 0.000000000000e+00
3.002500000000e+02 -5.595721028515e-01 0.000000000000e+00 0.000000000000e+00
3.005000000000e+02 -5.348724567750e-01 0.000000000000e+00 0.000000000000e+00
3.007500000000e+02 -4.511177641501e-01 0.000000000000e+00 0.000000000000e+00
3.010000000000e+02 -3.180008060747e-01 0.000000000000e+00 0.000000000000e+00
3.012500000000e+02 -1.504152762579e-01 0.000000000000e+00 0.000000000000e+00
3.015000000000e+02 3.321378366461e-02 0.000000000000e+00 0.000000000000e+00
3.017500000000e+02 2.129777120352e-01 0.000000000000e+00 0.000000000000e+00
3.020000000000e+02 3.696796562484e-01 0.000000000000e+00 0.000000000000e+00
3.022500000000e+02 4.869316950688e-01 0.000000000000e+00 0.000000000000e+00
3.025000000000e+02 5.529201921235e-01 0.000000000000e+00 0.000000000000e+00
3.027500000000e+02 5.616449548556e-01 0.000000000000e+00 0.000000000000e+00
3.030000000000e+02 5.134986393089e-01 0.000000000000e+00 0.000000000000e+00
3.032500000000e+02 4.151283899139e-01 0.000000000000e+00 0.000000000000e+00
3.035000000000e+02 2.786031604911e-01 0.000000000000e+00 0.000000000000e+00
3.037500000000e+02 1.199881641636e-01 0.000000000000e+00 0.000000000000e+00
3.040000000000e+02 -4.250641581960e-02 0.000000000000e+00 0.000000000000e+00
3.042500000000e+02 -1.905892984890e-01 0.000000000000e+00 0.000000000000e+00
3.045000000000e+02 -3.079300433477e-01 0.000000000000e+00 0.000000000000e+00
3.047500000000e+02 -3.819499594084e-01 0.000000000000e+00 0.000000000000e+00
3.050000000000e+02 -4.051641406632e-01 0.000000000000e+00 0.000000000000e+00
3.052500000000e+02 -3.759299863929e-01 0.000000000000e+00 0.000000000000e+00
3.055000000000e+02 -2.985264120980e-01 0.000000000000e+00 0.000000000000e+00
3.057500000000e+02 -1.825644632216e-01 0.000000000000e+00 0.000000000000e+00
3.060000000000e+02 -4.180547484530e-02 0.000000000000e+00 0.000000000000e+00
3.062500000000e+02 1.074712120983e-01 0.000000000000e+00 0.000000000000e+00
3.065000000000e+02 2.483599575799e-01 0.000000000000e+00 0.000000000000e+00
3.067500000000e+02 3.652620811601e-01 0.000000000000e+00 0.000000000000e+00
3.070000000000e+02 4.456408593200e-01 0.000000000000e+00 0.000000000000e+00
3.072500000000e+02 4.814013405857e-01 0.000000000000e+00 0.000000000000e+00
3.075000000000e+02 4.697429350791e-01 0.000000000000e+00 0.000000000000e+00
3.077500000000e+02 4.133943227968e-01 0.000000000000e+00 0.000000000000e+00
3.080000000000e+02 3.202114342794e-01 0.000000000000e+00 0.000000000000e+00
3.082500000000e+02 2.021919888030e-01 0.000000000000e+00 0.000000000000e+00
3.085000000000e+02 7.402612234097e-02 0.000000000000e+00 0.000000000000e+00
3.087500000000e+02 -4.864540485370e-02 0.000000000000e+00 0.000000000000e+00
3.090000000000e+02 -1.510618522534e-01 0.000000000000e+00 0.000000000000e+00
3.092500000000e+02 -2.210497637364e-01 0.000000000000e+00 0.000000000000e+00
3.095000000000e+02 -2.504102759061e-01 0.000000000000e+00 0.000000000000e+00
3.097500000000e+02 -2.358280235334e-01 0.000000000000e+00 0.000000000000e+00
3.100000000000e+02 -1.791994251480e-01 0.000000000000e+00 0.000000000000e+00
3.102500000000e+02 -8.734602480278e-02 0.000000000000e+00 0.000000000000e+00
3.105000000000e+02 2.884965988664e-02 0.000000000000e+00 0.000000000000e+00
3.107500000000e+02 1.557809400553e-01 0.000000000000e+00 0.000000000000e+00
3.110000000000e+02 2.787663624712e-01 0.000000000000e+00 0.000000000000e+00
3.112500000000e+02 3.838151281372e-01 0.000000000000e+00 0.000000000000e+00
3.115000000000e+02 4.592984005454e-01 0.000000000000e+00 0.000000000000e+00
3.117500000000e+02 4.973275994819e-01 0.000000000000e+00 0.000000000000e+00
3.120000000000e+02 4.946755974124e-01 0.000000000000e+00 0.000000000000e+00
3.122500000000e+02 4.531312284074e-01 0.000000000000e+00 0.000000000000e+00
3.125000000000e+02 3.792453777526e-01 0.000000000000e+00 0.000000000000e+00
3.127500000000e+02 2.835001624347e-01 0.000000000000e+00 0.000000000000e+00
3.130000000000e+02 1.790025982577e-01 0.000000000000e+00 0.000000000000e+00
3.132500000000e+02 7.986220935768e-02 0.000000000000e+00 0.000000000000e+00
3.135000000000e+02 -5.489019665545e-04 0.000000000000e+00 0.000000000000e+00
3.137500000000e+02 -5.123992135342e-02 0.000000000000e+00 0.000000000000e+00
3.140000000000e+02 -6.494654065944e-02 0.000000000000e+00 0.000000000000e+00
3.142500000000e+02 -3.901102676447e-02 0.000000000000e+00 0.000000000000e+00
3.145000000000e+02 2.431237525562e-02 0.000000000000e+00 0.000000000000e+00
3.147500000000e+02 1.181651582612e-01 0.000000000000e+00 0.000000000000e+00
3.150000000000e+02 2.319674031711e-01 0.000000000000e+00 0.000000000000e+00
3.152500000000e+02 3.527654848681e-01 0.000000000000e+00 0.000000000000e+00
3.155000000000e+02 4.668753683563e-01 0.000000000000e+00 0.000000000000e+00
3.157500000000e+02 5.616141727997e-01 0.000000000000e+00 0.000000000000e+00
3.160000000000e+02 6.269006389495e-01 0.000000000000e+00 0.000000000000e+00
3.162500000000e+02 6.565209461926e-01 0.000000000000e+00 0.000000000000e+00
3.165000000000e+02 6.488982779574e-01 0.000000000000e+00 0.000000000000e+00
3.167500000000e+02 6.072675192222e-01 0.000000000000e+00 0.000000000000e+00
3.170000000000e+02 5.392325788223e-01 0.000000000000e+00 0.000000000000e+00
3.172500000000e+02 4.557633347124e-01 0.000000000000e+00 0.000000000000e+00
3.175000000000e+02 3.697617985987e-01 0.000000000000e+00 0.000000000000e+00
3.177500000000e+02 2.943832533207e-01 0.000000000000e+00 0.000000000000e+00
3.180000000000e+02 2.413303396933e-01 0.000000000000e+00 0.000000000000e+00
3.182500000000e+02 2.193419338865e-01 0.000000000000e+00 0.000000000000e+00
3.185000000000e+02 2.330734382880e-01 0.000000000000e+00 0.000000000000e+00
3.187500000000e+02 2.825139357306e-01 0.000000000000e+00 0.000000000000e+00
3.190000000000e+02 3.630151410152e-01 0.000000000000e+00 0.000000000000e+00
3.192500000000e+02 4.659264780181e-01 0.000000000000e+00 0.000000000000e+00
3.195000000000e+02 5.797505956283e-01 0.000000000000e+00 0.000000000000e+00
3.197500000000e+02 6.916648932008e-01 0.000000000000e+00 0.000000000000e+00
3.200000000000e+02 7.892063946422e-01 0.000000000000e+00 0.000000000000e+00
3.202500000000e+02 8.618961188007e-01 0.000000000000e+00 0.000000000000e+00
3.205000000000e+02 9.025878522140e-01 0.000000000000e+00 0.000000000000e+00
3.207500000000e+02 9.083638055980e-01 0.000000000000e+00 0.000000000000e+00
3.210000000000e+02 8.808609803795e-01 0.000000000000e+00 0.000000000000e+00
3.212500000000e+02 8.259888927164e-01 0.000000000000e+00 0.000000000000e+00
3.215000000000e+02 7.530811816600e-01 0.000000000000e+00 0.000000000000e+00
3.217500000000e+02 6.735994449656e-01 0.000000000000e+00 0.000000000000e+00
3.220000000000e+02 5.995671055909e-01 0.000000000000e+00 0.000000000000e+00
3.222500000000e+02 5.419461650358e-01 0.000000000000e+00 0.000000000000e+00
3.225000000000e+02 5.091756567595e-01 0.000000000000e+00 0.000000000000e+00
3.227500000000e+02 5.060667929592e-01 0.000000000000e+00 0.000000000000e+00
3.230000000000e+02 5.331996202075e-01 0.000000000000e+00 0.000000000000e+00
3.232500000000e+02 5.868965025902e-01 0.000000000000e+00 0.000000000000e+00
3.235000000000e+02 6.597686068810e-01 0.000000000000e+00 0.000000000000e+00
3.237500000000e+02 7.417537239321e-01 0.000000000000e+00 0.000000000000e+00
3.240000000000e+02 8.214979235543e-01 0.000000000000e+00 0.000000000000e+00
3.242500000000e+02 8.878886646445e-01 0.000000000000e+00 0.000000000000e+00
3.245000000000e+02 9.315290443371e-01 0.000000000000e+00 0.000000000000e+00
3.247500000000e+02 9.459540493867e-01 0.000000000000e+00 0.000000000000e+00
3.250000000000e+02 9.284280782394e-01 0.000000000000e+00 0.000000000000e+00
3.252500000000e+02 8.802229708402e-01 0.000000000000e+00 0.000000000000e+00
3.255000000000e+02 8.063487123039e-01 0.000000000000e+00 0.000000000000e+00
3.257500000000e+02 7.147845616075e-01 0.000000000000e+00 0.000000000000e+00
3.260000000000e+02 6.153260589234e-01 0.000000000000e+00 0.000000000000e+00
3.262500000000e+02 5.182138980930e-01 0.000000000000e+00 0.000000000000e+00
3.265000000000e+02 4.327372700456e-01 0.000000000000e+00 0.000000000000e+00
3.267500000000e+02 3.660037027832e-01 0.000000000000e+00 0.000000000000e+00
3.270000000000e+02 3.220402282865e-01 0.000000000000e+00 0.000000000000e+00
3.272500000000e+02 3.013412076416e-01 0.000000000000e+00 0.000000000000e+00
3.275000000000e+02 3.009137095943e-01 0.000000000000e+00 0.000000000000e+00
3.277500000000e+02 3.148012910431e-01 0.000000000000e+00 0.000000000000e+00
3.280000000000e+02 3.350012997974e-01 0.000000000000e+00 0.000000000000e+00
3.282500000000e+02 3.526385227938e-01 0.000000000000e+00 0.000000000000e+00
3.285000000000e+02 3.592261558804e-01 0.000000000000e+00 0.000000000000e+00
3.287500000000e+02 3.478376463269e-01 0.000000000000e+00 0.000000000000e+00
3.290000000000e+02 3.140303827304e-01 0.000000000000e+00 0.000000000000e+00
3.292500000000e+02 2.564013786723e-01 0.000000000000e+00 0.000000000000e+00
3.295000000000e+02 1.767099133675e-01 0.000000000000e+00 0.000000000000e+00
3.297500000000e+02 7.956439176501e-02 0.000000000000e+00 0.000000000000e+00
3.300000000000e+02 -2.826853790205e-02 0.000000000000e+00 0.000000000000e+00
3.302500000000e+02 -1.388238597179e-01 0.000000000000e+00 0.000000000000e+00
3.305000000000e+02 -2.440245276734e-01 0.000000000000e+00 0.000000000000e+00
3.307500000000e+02 -3.367391350502e-01 0.000000000000e+00 0.000000000000e+00
3.310000000000e+02 -4.116654735904e-01 0.000000000000e+00 0.000000000000e+00
3.312500000000e+02 -4.659244042418e-01 0.000000000000e+00 0.000000000000e+00
3.315000000000e+02 -4.992935720959e-01 0.000000000000e+00 0.000000000000e+00
3.317500000000e+02 -5.140639054791e-01 0.000000000000e+00 0.000000000000e+00
3.320000000000e+02 -5.145556353225e-01 0.000000000000e+00 0.000000000000e+00
3.322500000000e+02 -5.063770626247e-01 0.000000000000e+00 0.000000000000e+00
3.325000000000e+02 -4.955421147536e-01 0.000000000000e+00 0.000000000000e+00
3.327500000000e+02 -4.875776885446e-01 0.000000000000e+00 0.000000000000e+00
3.330000000000e+02 -4.867474302129e-01 0.000000000000e+00 0.000000000000e+00
3.332500000000e+02 -4.954963423775e-01 0.000000000000e+00 0.000000000000e+00
3.335000000000e+02 -5.141843693833e-01 0.000000000000e+00 0.000000000000e+00
3.337500000000e+02 -5.411327000865e-01 0.000000000000e+00 0.000000000000e+00
3.340000000000e+02 -5.729607063361e-01 0.000000000000e+00 0.000000000000e+00
3.342500000000e+02 -6.051509020217e-01 0.000000000000e+00 0.000000000000e+00
3.345000000000e+02 -6.327497121880e-01 0.000000000000e+00 0.000000000000e+00
3.347500000000e+02 -6.510969996895e-01 0.000000000000e+00 0.000000000000e+00
3.350000000000e+02 -6.564786994101e-01 0.000000000000e+00 0.000000000000e+00
3.352500000000e+02 -6.466135973237e-01 0.000000000000e+00 0.000000000000e+00
3.355000000000e+02 -6.209140940620e-01 0.000000000000e+00 0.000000000000e+00
3.357500000000e+02 -5.804968915473e-01 0.000000000000e+00 0.000000000000e+00
3.360000000000e+02 -5.279572538680e-01 0.000000000000e+00 0.000000000000e+00
3.362500000000e+02 -4.669541564113e-01 0.000000000000e+00 0.000000000000e+00
3.365000000000e+02 -4.016784521934e-01 0.000000000000e+00 0.000000000000e+00
3.367500000000e+02 -3.362889011167e-01 0.000000000000e+00 0.000000000000e+00
3.370000000000e+02 -2.744002466699e-01 0.000000000000e+00 0.000000000000e+00
3.372500000000e+02 -2.186942835843e-01 0.000000000000e+00 0.000000000000e+00
3.375000000000e+02 -1.707017039740e-01 0.000000000000e+00 0.000000000000e+00
3.377500000000e+02 -1.307734830337e-01 0.000000000000e+00 0.000000000000e+00
3.380000000000e+02 -9.823041481259e-02 0.000000000000e+00 0.000000000000e+00
3.382500000000e+02 -7.165282397079e-02 0.000000000000e+00 0.000000000000e+00
3.385000000000e+02 -4.925337522028e-02 0.000000000000e+00 0.000000000000e+00
3.387500000000e+02 -2.926684611369e-02 0.000000000000e+00 0.000000000000e+00
3.390000000000e+02 -1.029260180654e-02 0.000000000000e+00 0.000000000000e+00
3.392500000000e+02 8.462558648212e-03 0.000000000000e+00 0.000000000000e+00
3.395000000000e+02 2.707393821342e-02 0.000000000000e+00 0.000000000000e+00
3.397500000000e+02 4.492990084158e-02 0.000000000000e+00 0.000000000000e+00
3.400000000000e+02 6.088945272954e-02 0.000000000000e+00 0.000000000000e+00
3.402500000000e+02 7.353152406604e-02 0.000000000000e+00 0.000000000000e+00
3.405000000000e+02 8.144771315921e-02 0.000000000000e+00 0.000000000000e+00
3.407500000000e+02 8.352559765827e-02 0.000000000000e+00 0.000000000000e+00
3.410000000000e+02 7.917409216657e-02 0.000000000000e+00 0.000000000000e+00
3.412500000000e+02 6.845462192351e-02 0.000000000000e+00 0.000000000000e+00
3.415000000000e+02 5.209971657143e-02 0.000000000000e+00 0.000000000000e+00
3.417500000000e+02 3.142080661434e-02 0.000000000000e+00 0.000000000000e+00
3.420000000000e+02 8.126049819704e-03 0.000000000000e+00 0.000000000000e+00
3.422500000000e+02 -1.591625196071e-02 0.000000000000e+00 0.000000000000e+00
3.425000000000e+02 -3.892502505608e-02 0.000000000000e+00 0.000000000000e+00
3.427500000000e+02 -5.942075512090e-02 0.000000000000e+00 0.000000000000e+00
3.430000000000e+02 -7.637041342388e-02 0.000000000000e+00 0.000000000000e+00
3.432500000000e+02 -8.924029058991e-02 0.000000000000e+00 0.000000000000e+00
3.435000000000e+02 -9.795144667878e-02 0.000000000000e+00 0.000000000000e+00
3.437500000000e+02 -1.027505257342e-01 0.000000000000e+00 0.000000000000e+00
3.440000000000e+02 -1.040242219132e-01 0.000000000000e+00 0.000000000000e+00
3.442500000000e+02 -1.020960419202e-01 0.000000000000e+00 0.000000000000e+00
3.445000000000e+02 -9.704740949369e-02 0.000000000000e+00 0.000000000000e+00
3.447500000000e+02 -8.860102215786e-02 0.000000000000e+00 0.000000000000e+00
3.450000000000e+02 -7.609340277406e-02 0.000000000000e+00 0.000000000000e+00
3.452500000000e+02 -5.854765343789e-02 0.000000000000e+00 0.000000000000e+00
3.455000000000e+02 -3.483922722771e-02 0.000000000000e+00 0.000000000000e+00
3.457500000000e+02 -3.930186614684e-03 0.000000000000e+00 0.000000000000e+00
3.460000000000e+02 3.486610613106e-02 0.000000000000e+00 0.000000000000e+00
3.462500000000e+02 8.163526339888e-02 0.000000000000e+00 0.000000000000e+00
3.465000000000e+02 1.356723242364e-01 0.000000000000e+00 0.000000000000e+00
3.467500000000e+02 1.953897808581e-01 0.000000000000e+00 0.000000000000e+00
3.470000000000e+02 2.583462883217e-01 0.000000000000e+00 0.000000000000e+00
3.472500000000e+02 3.214006454130e-01 0.000000000000e+00 0.000000000000e+00
3.475000000000e+02 3.809758436636e-01 0.000000000000e+00 0.000000000000e+00
3.477500000000e+02 4.334001243829e-01 0.000000000000e+00 0.000000000000e+00
3.480000000000e+02 4.752789875880e-01 0.000000000000e+00 0.000000000000e+00
3.482500000000e+02 5.038461334830e-01 0.000000000000e+00 0.000000000000e+00
3.485000000000e+02 5.172434453461e-01 0.000000000000e+00 0.000000000000e+00
3.487500000000e+02 5.146901082449e-01 0.000000000000e+00 0.000000000000e+00
3.490000000000e+02 4.965173019614e-01 0.000000000000e+00 0.000000000000e+00
3.492500000000e+02 4.640650767854e-01 0.000000000000e+00 0.000000000000e+00
3.495000000000e+02 4.194588513375e-01 0.000000000000e+00 0.000000000000e+00
3.497500000000e+02 3.653011653333e-01 0.000000000000e+00 0.000000000000e+00
3.500000000000e+02 3.043269761718e-01 0.000000000000e+00 0.000000000000e+00
3.502500000000e+02 2.390758676813e-01 0.000000000000e+00 0.000000000000e+00
3.505000000000e+02 1.716311967296e-01 0.000000000000e+00 0.000000000000e+00
3.507500000000e+02 1.034649285000e-01 0.000000000000e+00 0.000000000000e+00
3.510000000000e+02 3.540945893194e-02 0.000000000000e+00 0.000000000000e+00
3.512500000000e+02 -3.224315906226e-02 0.000000000000e+00 0.000000000000e+00
3.515000000000e+02 -9.953517139639e-02 0.000000000000e+00 0.000000000000e+00
3.517500000000e+02 -1.665686219976e-01 0.000000000000e+00 0.000000000000e+00
3.520000000000e+02 -2.332124513841e-01 0.000000000000e+00 0.000000000000e+00
3.522500000000e+02 -2.988449588248e-01 0.000000000000e+00 0.000000000000e+00
3.525000000000e+02 -3.621804639337e-01 0.000000000000e+00 0.000000000000e+00
3.527500000000e+02 -4.212161527530e-01 0.000000000000e+00 0.000000000000e+00
3.530000000000e+02 -4.733162912348e-01 0.000000000000e+00 0.000000000000e+00
3.532500000000e+02 -5.154291569550e-01 0.000000000000e+00 0.000000000000e+00
3.535000000000e+02 -5.444105914421e-01 0.000000000000e+00 0.000000000000e+00
3.537500000000e+02 -5.574103789903e-01 0.000000000000e+00 0.000000000000e+00
3.540000000000e+02 -5.522665049096e-01 0.000000000000e+00 0.000000000000e+00
3.542500000000e+02 -5.278495107410e-01 0.000000000000e+00 0.000000000000e+00
3.545000000000e+02 -4.843051215752e-01 0.000000000000e+00 0.000000000000e+00
3.547500000000e+02 -4.231571732091e-01 0.000000000000e+00 0.000000000000e+00
3.550000000000e+02 -3.472524852093e-01 0.000000000000e+00 0.000000000000e+00
3.552500000000e+02 -2.605516870702e-01 0.000000000000e+00 0.000000000000e+00
3.555000000000e+02 -1.677916710178e-01 0.000000000000e+00 0.000000000000e+00
3.557500000000e+02 -7.406300882773e-02 0.000000000000e+00 0.000000000000e+00
3.560000000000e+02 1.564332409704e-02 0.000000000000e+00 0.000000000000e+00
3.562500000000e+02 9.686281176636e-02 0.000000000000e+00 0.000000000000e+00
3.565000000000e+02 1.660064938635e-01 0.000000000000e+00 0.000000000000e+00
3.567500000000e+02 2.205941291989e-01 0.000000000000e+00 0.000000000000e+00
3.570000000000e+02 2.593516413912e-01 0.000000000000e+00 0.000000000000e+00
3.572500000000e+02 2.821735992150e-01 0.000000000000e+00 0.000000000000e+00
3.575000000000e+02 2.899708457964e-01 0.000000000000e+00 0.000000000000e+00
3.577500000000e+02 2.844384953572e-01 0.000000000000e+00 0.000000000000e+00
3.580000000000e+02 2.677880359803e-01 0.000000000000e+00 0.000000000000e+00
3.582500000000e+02 2.424880177020e-01 0.000000000000e+00 0.000000000000e+00
3.585000000000e+02 2.110508985583e-01 0.000000000000e+00 0.000000000000e+00
3.587500000000e+02 1.758904968349e-01 0.000000000000e+00 0.000000000000e+00
3.590000000000e+02 1.392576404076e-01 0.000000000000e+00 0.000000000000e+00
3.592500000000e+02 1.032441320698e-01 0.000000000000e+00 0.000000000000e+00
3.595000000000e+02 6.983028452374e-02 0.000000000000e+00 0.000000000000e+00
3.597500000000e+02 4.094179166596e-02 0.000000000000e+00 0.000000000000e+00
3.600000000000e+02 1.847943169715e-02 0.000000000000e+00 0.000000000000e+00
3.602500000000e+02 4.290614002062e-03 0.000000000000e+00 0.000000000000e+00
3.605000000000e+02 6.426751776159e-05 0.000000000000e+00 0.000000000000e+00
3.607500000000e+02 7.147925372513e-03 0.000000000000e+00 0.000000000000e+00
3.610000000000e+02 2.630504052212e-02 0.000000000000e+00 0.000000000000e+00
3.612500000000e+02 5.744807004216e-02 0.000000000000e+00 0.000000000000e+00
3.615000000000e+02 9.939532916785e-02 0.000000000000e+00 0.000000000000e+00
3.617500000000e+02 1.497043979359e-01 0.000000000000e+00 0.000000000000e+00
3.620000000000e+02 2.046305212255e-01 0.000000000000e+00 0.000000000000e+00
3.622500000000e+02 2.592450289180e-01 0.000000000000e+00 0.000000000000e+00
3.625000000000e+02 3.077279165908e-01 0.000000000000e+00 0.000000000000e+00
3.627500000000e+02 3.438233145072e-01 0.000000000000e+00 0.000000000000e+00
3.630000000000e+02 3.614204932722e-01 0.000000000000e+00 0.000000000000e+00
3.632500000000e+02 3.552004829992e-01 0.000000000000e+00 0.000000000000e+00
3.635000000000e+02 3.212731366361e-01 0.000000000000e+00 0.000000000000e+00
3.637500000000e+02 2.577243699790e-01 0.000000000000e+00 0.000000000000e+00
3.640000000000e+02 1.649996910429e-01 0.000000000000e+00 0.000000000000e+00
3.642500000000e+02 4.606755529446e-02 0.000000000000e+00 0.000000000000e+00
3.645000000000e+02 -9.366764350953e-02 0.000000000000e+00 0.000000000000e+00
3.647500000000e+02 -2.467016781059e-01 0.000000000000e+00 0.000000000000e+00
3.650000000000e+02 -4.039823694748e-01 0.000000000000e+00 0.000000000000e+00
3.652500000000e+02 -5.556161062318e-01 0.000000000000e+00 0.000000000000e+00
3.655000000000e+02 -6.916485506622e-01 0.000000000000e+00 0.000000000000e+00
3.657500000000e+02 -8.028313146935e-01 0.000000000000e+00 0.000000000000e+00
3.660000000000e+02 -8.812914400410e-01 0.000000000000e+00 0.000000000000e+00
3.662500000000e+02 -9.210376348840e-01 0.000000000000e+00 0.000000000000e+00
3.665000000000e+02 -9.182637014726e-01 0.000000000000e+00 0.000000000000e+00
3.667500000000e+02 -8.714411645333e-01 0.000000000000e+00 0.000000000000e+00
3.670000000000e+02 -7.812245969144e-01 0.000000000000e+00 0.000000000000e+00
3.672500000000e+02 -6.502192697447e-01 0.000000000000e+00 0.000000000000e+00
3.675000000000e+02 -4.826770492317e-01 0.000000000000e+00 0.000000000000e+00
3.677500000000e+02 -2.841900022814e-01 0.000000000000e+00 0.000000000000e+00
3.680000000000e+02 -6.144114955640e-02 0.000000000000e+00 0.000000000000e+00
3.682500000000e+02 1.779502577205e-01 0.000000000000e+00 0.000000000000e+00
3.685000000000e+02 4.254819549433e-01 0.000000000000e+00 0.000000000000e+00
3.687500000000e+02 6.717467485170e-01 0.000000000000e+00 0.000000000000e+00
3.690000000000e+02 9.063919434005e-01 0.000000000000e+00 0.000000000000e+00
3.692500000000e+02 1.118137382452e+00 0.000000000000e+00 0.000000000000e+00
3.695000000000e+02 1.294935979689e+00 0.000000000000e+00 0.000000000000e+00
3.697500000000e+02 1.424350278195e+00 0.000000000000e+00 0.000000000000e+00
3.700000000000e+02 1.494191155992e+00 0.000000000000e+00 0.000000000000e+00
3.702500000000e+02 1.493423155421e+00 0.000000000000e+00 0.000000000000e+00
3.705000000000e+02 1.413290505601e+00 0.000000000000e+00 0.000000000000e+00
3.707500000000e+02 1.248566211170e+00 0.000000000000e+00 0.000000000000e+00
3.710000000000e+02 9.987820086375e-01 0.000000000000e+00 0.000000000000e+00
3.712500000000e+02 6.692676522834e-01 0.000000000000e+00 0.000000000000e+00
3.715000000000e+02 2.718203974837e-01 0.000000000000e+00 0.000000000000e+00
3.717500000000e+02 -1.751565068349e-01 0.000000000000e+00 0.000000000000e+00
3.720000000000e+02 -6.471637330576e-01 0.000000000000e+00 0.000000000000e+00
3.722500000000e+02 -1.114815528404e+00 0.000000000000e+00 0.000000000000e+00
3.725000000000e+02 -1.545719110978e+00 0.000000000000e+00 0.000000000000e+00
3.727500000000e+02 -1.906907079642e+00 0.000000000000e+00 0.000000000000e+00
3.730000000000e+02 -2.167625334122e+00 0.000000000000e+00 0.000000000000e+00
3.732500000000e+02 -2.302215542857e+00 0.000000000000e+00 0.000000000000e+00
3.735000000000e+02 -2.292794799095e+00 0.000000000000e+00 0.000000000000e+00
3.737500000000e+02 -2.131432449349e+00 0.000000000000e+00 0.000000000000e+00
3.740000000000e+02 -1.821557689829e+00 0.000000000000e+00 0.000000000000e+00
3.742500000000e+02 -1.378399238689e+00 0.000000000000e+00 0.000000000000e+00
3.745000000000e+02 -8.283534395018e-01 0.000000000000e+00 0.000000000000e+00
3.747500000000e+02 -2.072889138009e-01 0.000000000000e+00 0.000000000000e+00
3.750000000000e+02 4.420888136243e-01 0.000000000000e+00 0.000000000000e+00
3.752500000000e+02 1.073584469916e+00 0.000000000000e+00 0.000000000000e+00
3.755000000000e+02 1.641262406737e+00 0.000000000000e+00 0.000000000000e+00
3.757500000000e+02 2.103241079957e+00 0.000000000000e+00 0.000000000000e+00
3.760000000000e+02 2.425167838594e+00 0.000000000000e+00 0.000000000000e+00
3.762500000000e+02 2.583042459992e+00 0.000000000000e+00 0.000000000000e+00
3.765000000000e+02 2.565127887951e+00 0.000000000000e+00 0.000000000000e+00
3.767500000000e+02 2.372784641294e+00 0.000000000000e+00 0.000000000000e+00
3.770000000000e+02 2.020179101526e+00 0.000000000000e+00 0.000000000000e+00
3.772500000000e+02 1.532931303084e+00 0.000000000000e+00 0.000000000000e+00
3.775000000000e+02 9.458710008806e-01 0.000000000000e+00 0.000000000000e+00
3.777500000000e+02 3.001497458644e-01 0.000000000000e+00 0.000000000000e+00
3.780000000000e+02 -3.599968800125e-01 0.000000000000e+00 0.000000000000e+00
3.782500000000e+02 -9.905325258432e-01 0.000000000000e+00 0.000000000000e+00
3.785000000000e+02 -1.550669196174e+00 0.000000000000e+00 0.000000000000e+00
3.787500000000e+02 -2.005456225385e+00 0.000000000000e+00 0.000000000000e+00
3.790000000000e+02 -2.327756013903e+00 0.000000000000e+00 0.000000000000e+00
3.792500000000e+02 -2.499533983078e+00 0.000000000000e+00 0.000000000000e+00
3.795000000000e+02 -2.512466453230e+00 0.000000000000e+00 0.000000000000e+00
3.797500000000e+02 -2.367931776889e+00 0.000000000000e+00 0.000000000000e+00
3.800000000000e+02 -2.076489885971e+00 0.000000000000e+00 0.000000000000e+00
3.802500000000e+02 -1.656970423311e+00 0.000000000000e+00 0.000000000000e+00
3.805000000000e+02 -1.135281316169e+00 0.000000000000e+00 0.000000000000e+00
3.807500000000e+02 -5.430236066466e-01 0.000000000000e+00 0.000000000000e+00
3.810000000000e+02 8.403680047955e-02 0.000000000000e+00 0.000000000000e+00
3.812500000000e+02 7.076240279750e-01 0.000000000000e+00 0.000000000000e+00
3.815000000000e+02 1.288740954658e+00 0.000000000000e+00 0.000000000000e+00
3.817500000000e+02 1.789604649402e+00 0.000000000000e+00 0.000000000000e+00
3.820000000000e+02 2.175725354912e+00 0.000000000000e+00 0.000000000000e+00
3.822500000000e+02 2.418089009462e+00 0.000000000000e+00 0.000000000000e+00
3.825000000000e+02 2.495351145807e+00 0.000000000000e+00 0.000000000000e+00
3.827500000000e+02 2.395892093122e+00 0.000000000000e+00 0.000000000000e+00
3.830000000000e+02 2.119531819666e+00 0.000000000000e+00 0.000000000000e+00
3.832500000000e+02 1.678670179866e+00 0.000000000000e+00 0.000000000000e+00
3.835000000000e+02 1.098615853492e+00 0.000000000000e+00 0.000000000000e+00
3.837500000000e+02 4.169022601812e-01 0.000000000000e+00 0.000000000000e+00
3.840000000000e+02 -3.185367963715e-01 0.000000000000e+00 0.000000000000e+00
3.842500000000e+02 -1.052349344193e+00 0.000000000000e+00 0.000000000000e+00
3.845000000000e+02 -1.725788645972e+00 0.000000000000e+00 0.000000000000e+00
3.847500000000e+02 -2.281518119410e+00 0.000000000000e+00 0.000000000000e+00
3.850000000000e+02 -2.668805641092e+00 0.000000000000e+00 0.000000000000e+00
3.852500000000e+02 -2.848613261296e+00 0.000000000000e+00 0.000000000000e+00
3.855000000000e+02 -2.798035160188e+00 0.000000000000e+00 0.000000000000e+00
3.857500000000e+02 -2.513545238498e+00 0.000000000000e+00 0.000000000000e+00
3.860000000000e+02 -2.012591954904e+00 0.000000000000e+00 0.000000000000e+00
3.862500000000e+02 -1.333219118780e+00 0.000000000000e+00 0.000000000000e+00
3.865000000000e+02 -5.315855418833e-01 0.000000000000e+00 0.000000000000e+00
3.867500000000e+02 3.225161140718e-01 0.000000000000e+00 0.000000000000e+00
3.870000000000e+02 1.151806124010e+00 0.000000000000e+00 0.000000000000e+00
3.872500000000e+02 1.878781479286e+00 0.000000000000e+00 0.000000000000e+00
3.875000000000e+02 2.433383959358e+00 0.000000000000e+00 0.000000000000e+00
3.877500000000e+02 2.760268736966e+00 0.000000000000e+00 0.000000000000e+00
3.880000000000e+02 2.824867495348e+00 0.000000000000e+00 0.000000000000e+00
3.882500000000e+02 2.617532080220e+00 0.000000000000e+00 0.000000000000e+00
3.885000000000e+02 2.155225060574e+00 0.000000000000e+00 0.000000000000e+00
3.887500000000e+02 1.480474936558e+00 0.000000000000e+00 0.000000000000e+00
3.890000000000e+02 6.576092212003e-01 0.000000000000e+00 0.000000000000e+00
3.892500000000e+02 -2.334152388294e-01 0.000000000000e+00 0.000000000000e+00
3.895000000000e+02 -1.104984646459e+00 0.000000000000e+00 0.000000000000e+00
3.897500000000e+02 -1.870782326447e+00 0.000000000000e+00 0.000000000000e+00
3.900000000000e+02 -2.454770391066e+00 0.000000000000e+00 0.000000000000e+00
3.902500000000e+02 -2.799218025457e+00 0.000000000000e+00 0.000000000000e+00
3.905000000000e+02 -2.870880722786e+00 0.000000000000e+00 0.000000000000e+00
3.907500000000e+02 -2.664624889541e+00 0.000000000000e+00 0.000000000000e+00
3.910000000000e+02 -2.204066971828e+00 0.000000000000e+00 0.000000000000e+00
3.912500000000e+02 -1.539124956005e+00 0.000000000000e+00 0.000000000000e+00
3.915000000000e+02 -7.407251520562e-01 0.000000000000e+00 0.000000000000e+00
3.917500000000e+02 1.067715160164e-01 0.000000000000e+00 0.000000000000e+00
3.920000000000e+02 9.145996429113e-01 0.000000000000e+00 0.000000000000e+00
3.922500000000e+02 1.599084240452e+00 0.000000000000e+00 0.000000000000e+00
3.925000000000e+02 2.090553498350e+00 0.000000000000e+00 0.000000000000e+00
3.927500000000e+02 2.340686512179e+00 0.000000000000e+00 0.000000000000e+00
3.930000000000e+02 2.327489220851e+00 0.000000000000e+00 0.000000000000e+00
3.932500000000e+02 2.057359739775e+00 0.000000000000e+00 0.000000000000e+00
3.935000000000e+02 1.564032943463e+00 0.000000000000e+00 0.000000000000e+00
3.937500000000e+02 9.045454287727e-01 0.000000000000e+00 0.000000000000e+00
3.940000000000e+02 1.526952870579e-01 0.000000000000e+00 0.000000000000e+00
3.942500000000e+02 -6.092518167029e-01 0.000000000000e+00 0.000000000000e+00
3.945000000000e+02 -1.299669326234e+00 0.000000000000e+00 0.000000000000e+00
3.947500000000e+02 -1.846467449004e+00 0.000000000000e+00 0.000000000000e+00
3.950000000000e+02 -2.194795844323e+00 0.000000000000e+00 0.000000000000e+00
3.952500000000e+02 -2.312712490352e+00 0.000000000000e+00 0.000000000000e+00
3.955000000000e+02 -2.194219957052e+00 0.000000000000e+00 0.000000000000e+00
3.957500000000e+02 -1.859374695903e+00 0.000000000000e+00 0.000000000000e+00
3.960000000000e+02 -1.351508001432e+00 0.000000000000e+00 0.000000000000e+00
3.962500000000e+02 -7.319206598448e-01 0.000000000000e+00 0.000000000000e+00
3.965000000000e+02 -7.269040478290e-02 0.000000000000e+00 0.000000000000e+00
3.967500000000e+02 5.515684772435e-01 0.000000000000e+00 0.000000000000e+00
3.970000000000e+02 1.072051999789e+00 0.000000000000e+00 0.000000000000e+00
3.972500000000e+02 1.433284237643e+00 0.000000000000e+00 0.000000000000e+00
3.975000000000e+02 1.598981468451e+00 0.000000000000e+00 0.000000000000e+00
3.977500000000e+02 1.555639813786e+00 0.000000000000e+00 0.000000000000e+00
3.980000000000e+02 1.313491283566e+00 0.000000000000e+00 0.000000000000e+00
3.982500000000e+02 9.047756237072e-01 0.000000000000e+00 0.000000000000e+00
3.985000000000e+02 3.795779003088e-01 0.000000000000e+00 0.000000000000e+00
3.987500000000e+02 -2.002496329342e-01 0.000000000000e+00 0.000000000000e+00
3.990000000000e+02 -7.683576049201e-01 0.000000000000e+00 0.000000000000e+00
3.992500000000e+02 -1.261517684096e+00 0.000000000000e+00 0.000000000000e+00
3.995000000000e+02 -1.626721905200e+00 0.000000000000e+00 0.000000000000e+00
3.997500000000e+02 -1.826970994222e+00 0.000000000000e+00 0.000000000000e+00
4.000000000000e+02 -1.845121979727e+00 0.000000000000e+00 0.000000000000e+00
4.002500000000e+02 -1.685395878437e+00 0.000000000000e+00 0.000000000000e+00
4.005000000000e+02 -1.372417876245e+00 0.000000000000e+00 0.000000000000e+00
4.007500000000e+02 -9.479441393499e-01 0.000000000000e+00 0.000000000000e+00
4.010000000000e+02 -4.656894660556e-01 0.000000000000e+00 0.000000000000e+00
4.012500000000e+02 1.512045745605e-02 0.000000000000e+00 0.000000000000e+00
4.015000000000e+02 4.367123152839e-01 0.000000000000e+00 0.000000000000e+00
4.017500000000e+02 7.494358473272e-01 0.000000000000e+00 0.000000000000e+00
4.020000000000e+02 9.173781162925e-01 0.000000000000e+00 0.000000000000e+00
4.022500000000e+02 9.222883504107e-01 0.000000000000e+00 0.000000000000e+00
4.025000000000e+02 7.653822766776e-01 0.000000000000e+00 0.000000000000e+00
4.027500000000e+02 4.668444253847e-01 0.000000000000e+00 0.000000000000e+00
4.030000000000e+02 6.311536995827e-02 0.000000000000e+00 0.000000000000e+00
4.032500000000e+02 -3.976925432315e-01 0.000000000000e+00 0.000000000000e+00
4.035000000000e+02 -8.616921581232e-01 0.000000000000e+00 0.000000000000e+00
4.037500000000e+02 -1.275723148911e+00 0.000000000000e+00 0.000000000000e+00
4.040000000000e+02 -1.593684385684e+00 0.000000000000e+00 0.000000000000e+00
4.042500000000e+02 -1.781948059055e+00 0.000000000000e+00 0.000000000000e+00
4.045000000000e+02 -1.823219647648e+00 0.000000000000e+00 0.000000000000e+00
4.047500000000e+02 -1.718395796408e+00 0.000000000000e+00 0.000000000000e+00
4.050000000000e+02 -1.486213091175e+00 0.000000000000e+00 0.000000000000e+00
4.052500000000e+02 -1.160746164208e+00 0.000000000000e+00 0.000000000000e+00
4.055000000000e+02 -7.870720038576e-01 0.000000000000e+00 0.000000000000e+00
4.057500000000e+02 -4.156377803749e-01 0.000000000000e+00 0.000000000000e+00
4.060000000000e+02 -9.602521014653e-02 0.000000000000e+00 0.000000000000e+00
4.062500000000e+02 1.291237311554e-01 0.000000000000e+00 0.000000000000e+00
4.065000000000e+02 2.292762882444e-01 0.000000000000e+00 0.000000000000e+00
4.067500000000e+02 1.896425935534e-01 0.000000000000e+00 0.000000000000e+00
4.070000000000e+02 1.283283840902e-02 0.000000000000e+00 0.000000000000e+00
4.072500000000e+02 -2.816575272344e-01 0.000000000000e+00 0.000000000000e+00
4.075000000000e+02 -6.600599893413e-01 0.000000000000e+00 0.000000000000e+00
4.077500000000e+02 -1.078706562907e+00 0.000000000000e+00 0.000000000000e+00
4.080000000000e+02 -1.489608775599e+00 0.000000000000e+00 0.000000000000e+00
4.082500000000e+02 -1.846535353198e+00 0.000000000000e+00 0.000000000000e+00
4.085000000000e+02 -2.110820032615e+00 0.000000000000e+00 0.000000000000e+00
4.087500000000e+02 -2.256166230354e+00 0.000000000000e+00 0.000000000000e+00
4.090000000000e+02 -2.271843863782e+00 0.000000000000e+00 0.000000000000e+00
4.092500000000e+02 -2.163879551167e+00 0.000000000000e+00 0.000000000000e+00
4.095000000000e+02 -1.954098692235e+00 0.000000000000e+00 0.000000000000e+00
4.097500000000e+02 -1.677153675382e+00 0.000000000000e+00 0.000000000000e+00
4.100000000000e+02 -1.375931117604e+00 0.000000000000e+00 0.000000000000e+00
4.102500000000e+02 -1.095939005877e+00 0.000000000000e+00 0.000000000000e+00
4.105000000000e+02 -8.794046346037e-01 0.000000000000e+00 0.000000000000e+00
4.107500000000e+02 -7.598491128207e-01 0.000000000000e+00 0.000000000000e+00
4.110000000000e+02 -7.578391419950e-01 0.000000000000e+00 0.000000000000e+00
4.112500000000e+02 -8.784600935236e-01 0.000000000000e+00 0.000000000000e+00
4.115000000000e+02 -1.110826657194e+00 0.000000000000e+00 0.000000000000e+00
4.117500000000e+02 -1.429678518329e+00 0.000000000000e+00 0.000000000000e+00
4.120000000000e+02 -1.798834248697e+00 0.000000000000e+00 0.000000000000e+00
4.122500000000e+02 -2.176033285515e+00 0.000000000000e+00 0.000000000000e+00
4.125000000000e+02 -2.518515874705e+00 0.000000000000e+00 0.000000000000e+00
4.127500000000e+02 -2.788598068307e+00 0.000000000000e+00 0.000000000000e+00
4.130000000000e+02 -2.958505478681e+00 0.000000000000e+00 0.000000000000e+00
4.132500000000e+02 -3.013834295143e+00 0.000000000000e+00 0.000000000000e+00
4.135000000000e+02 -2.955196597059e+00 0.000000000000e+00 0.000000000000e+00
4.137500000000e+02 -2.797853485502e+00 0.000000000000e+00 0.000000000000e+00
4.140000000000e+02 -2.569410449498e+00 0.000000000000e+00 0.000000000000e+00
4.142500000000e+02 -2.305907931577e+00 0.000000000000e+00 0.000000000000e+00
4.145000000000e+02 -2.046851348756e+00 0.000000000000e+00 0.000000000000e+00
4.147500000000e+02 -1.829860569953e+00 0.000000000000e+00 0.000000000000e+00
4.150000000000e+02 -1.685661246021e+00 0.000000000000e+00 0.000000000000e+00
4.152500000000e+02 -1.634084522485e+00 0.000000000000e+00 0.000000000000e+00
4.155000000000e+02 -1.681596127099e+00 0.000000000000e+00 0.000000000000e+00
4.157500000000e+02 -1.820661437581e+00 0.000000000000e+00 0.000000000000e+00
4.160000000000e+02 -2.030999991888e+00 0.000000000000e+00 0.000000000000e+00
4.162500000000e+02 -2.282526126975e+00 0.000000000000e+00 0.000000000000e+00
4.165000000000e+02 -2.539547261908e+00 0.000000000000e+00 0.000000000000e+00
4.167500000000e+02 -2.765628240406e+00 0.000000000000e+00 0.000000000000e+00
4.170000000000e+02 -2.928450617904e+00 0.000000000000e+00 0.000000000000e+00
4.172500000000e+02 -3.004009468095e+00 0.000000000000e+00 0.000000000000e+00
4.175000000000e+02 -2.979593790310e+00 0.000000000000e+00 0.000000000000e+00
4.177500000000e+02 -2.855174112232e+00 0.000000000000e+00 0.000000000000e+00
4.180000000000e+02 -2.643046567369e+00 0.000000000000e+00 0.000000000000e+00
4.182500000000e+02 -2.365824484961e+00 0.000000000000e+00 0.000000000000e+00
4.185000000000e+02 -2.053092591131e+00 0.000000000000e+00 0.000000000000e+00
4.187500000000e+02 -1.737214602436e+00 0.000000000000e+00 0.000000000000e+00
4.190000000000e+02 -1.448888953735e+00 0.000000000000e+00 0.000000000000e+00
4.192500000000e+02 -1.213066782376e+00 0.000000000000e+00 0.000000000000e+00
4.195000000000e+02 -1.045780321575e+00 0.000000000000e+00 0.000000000000e+00
4.197500000000e+02 -9.522897270818e-01 0.000000000000e+00 0.000000000000e+00
4.200000000000e+02 -9.267633953661e-01 0.000000000000e+00 0.000000000000e+00
4.202500000000e+02 -9.534892588809e-01 0.000000000000e+00 0.000000000000e+00
4.205000000000e+02 -1.009403363082e+00 0.000000000000e+00 0.000000000000e+00
4.207500000000e+02 -1.067546563965e+00 0.000000000000e+00 0.000000000000e+00
4.210000000000e+02 -1.100943975705e+00 0.000000000000e+00 0.000000000000e+00
4.212500000000e+02 -1.086359417801e+00 0.000000000000e+00 0.000000000000e+00
4.215000000000e+02 -1.007412329169e+00 0.000000000000e+00 0.000000000000e+00
4.217500000000e+02 -8.566501514705e-01 0.000000000000e+00 0.000000000000e+00
4.220000000000e+02 -6.363280400766e-01 0.000000000000e+00 0.000000000000e+00
4.222500000000e+02 -3.578359177677e-01 0.000000000000e+00 0.000000000000e+00
4.225000000000e+02 -3.990291848161e-02 0.000000000000e+00 0.000000000000e+00
4.227500000000e+02 2.941256460577e-01 0.000000000000e+00 0.000000000000e+00
4.230000000000e+02 6.195259394946e-01 0.000000000000e+00 0.000000000000e+00
4.232500000000e+02 9.134795981940e-01 0.000000000000e+00 0.000000000000e+00
4.235000000000e+02 1.157948266222e+00 0.000000000000e+00 0.000000000000e+00
4.237500000000e+02 1.341758944030e+00 0.000000000000e+00 0.000000000000e+00
4.240000000000e+02 1.461646938842e+00 0.000000000000e+00 0.000000000000e+00
4.242500000000e+02 1.522160248444e+00 0.000000000000e+00 0.000000000000e+00
4.245000000000e+02 1.534493267978e+00 0.000000000000e+00 0.000000000000e+00
4.247500000000e+02 1.514465155860e+00 0.000000000000e+00 0.000000000000e+00
4.250000000000e+02 1.479968701671e+00 0.000000000000e+00 0.000000000000e+00
4.252500000000e+02 1.448274883859e+00 0.000000000000e+00 0.000000000000e+00
4.255000000000e+02 1.433580193235e+00 0.000000000000e+00 0.000000000000e+00
4.257500000000e+02 1.445130465813e+00 0.000000000000e+00 0.000000000000e+00
4.260000000000e+02 1.486156521537e+00 0.000000000000e+00 0.000000000000e+00
4.262500000000e+02 1.553729537589e+00 0.000000000000e+00 0.000000000000e+00
4.265000000000e+02 1.639507474208e+00 0.000000000000e+00 0.000000000000e+00
4.267500000000e+02 1.731218168361e+00 0.000000000000e+00 0.000000000000e+00
4.270000000000e+02 1.814627578469e+00 0.000000000000e+00 0.000000000000e+00
4.272500000000e+02 1.875685797909e+00 0.000000000000e+00 0.000000000000e+00
4.275000000000e+02 1.902534939526e+00 0.000000000000e+00 0.000000000000e+00
4.277500000000e+02 1.887100694433e+00 0.000000000000e+00 0.000000000000e+00
4.280000000000e+02 1.826065422963e+00 0.000000000000e+00 0.000000000000e+00
4.282500000000e+02 1.721121914935e+00 0.000000000000e+00 0.000000000000e+00
4.285000000000e+02 1.578517248449e+00 0.000000000000e+00 0.000000000000e+00
4.287500000000e+02 1.407998735290e+00 0.000000000000e+00 0.000000000000e+00
4.290000000000e+02 1.221354005300e+00 0.000000000000e+00 0.000000000000e+00
4.292500000000e+02 1.030784187061e+00 0.000000000000e+00 0.000000000000e+00
4.295000000000e+02 8.473577263300e-01 0.000000000000e+00 0.000000000000e+00
4.297500000000e+02 6.797635038330e-01 0.000000000000e+00 0.000000000000e+00
4.300000000000e+02 5.335220308742e-01 0.000000000000e+00 0.000000000000e+00
4.302500000000e+02 4.107334339464e-01 0.000000000000e+00 0.000000000000e+00
4.305000000000e+02 3.103540128223e-01 0.000000000000e+00 0.000000000000e+00
4.307500000000e+02 2.289130482588e-01 0.000000000000e+00 0.000000000000e+00
4.310000000000e+02 1.615201638037e-01 0.000000000000e+00 0.000000000000e+00
4.312500000000e+02 1.029793206209e-01 0.000000000000e+00 0.000000000000e+00
4.315000000000e+02 4.882221215807e-02 0.000000000000e+00 0.000000000000e+00
4.317500000000e+02 -3.899813800060e-03 0.000000000000e+00 0.000000000000e+00
4.320000000000e+02 -5.617596669493e-02 0.000000000000e+00 0.000000000000e+00
4.322500000000e+02 -1.069942382418e-01 0.000000000000e+00 0.000000000000e+00
4.325000000000e+02 -1.536752937233e-01 0.000000000000e+00 0.000000000000e+00
4.327500000000e+02 -1.924991364639e-01 0.000000000000e+00 0.000000000000e+00
4.330000000000e+02 -2.194981533293e-01 0.000000000000e+00 0.000000000000e+00
4.332500000000e+02 -2.312698836153e-01 0.000000000000e+00 0.000000000000e+00
4.335000000000e+02 -2.256679728141e-01 0.000000000000e+00 0.000000000000e+00
4.337500000000e+02 -2.022582097427e-01 0.000000000000e+00 0.000000000000e+00
4.340000000000e+02 -1.624725154932e-01 0.000000000000e+00 0.000000000000e+00
4.342500000000e+02 -1.094488313325e-01 0.000000000000e+00 0.000000000000e+00
4.345000000000e+02 -4.759944376732e-02 0.000000000000e+00 0.000000000000e+00
4.347500000000e+02 1.800477081456e-02 0.000000000000e+00 0.000000000000e+00
4.350000000000e+02 8.231863645117e-02 0.000000000000e+00 0.000000000000e+00
4.352500000000e+02 1.409529535393e-01 0.000000000000e+00 0.000000000000e+00
4.355000000000e+02 1.906427872163e-01 0.000000000000e+00 0.000000000000e+00
4.357500000000e+02 2.294788270340e-01 0.000000000000e+00 0.000000000000e+00
4.360000000000e+02 2.568722049268e-01 0.000000000000e+00 0.000000000000e+00
4.362500000000e+02 2.732726810550e-01 0.000000000000e+00 0.000000000000e+00
4.365000000000e+02 2.797051704751e-01 0.000000000000e+00 0.000000000000e+00
4.367500000000e+02 2.772224364235e-01 0.000000000000e+00 0.000000000000e+00
4.370000000000e+02 2.663868496911e-01 0.000000000000e+00 0.000000000000e+00
4.372500000000e+02 2.468889226476e-01 0.000000000000e+00 0.000000000000e+00
4.375000000000e+02 2.173858481019e-01 0.000000000000e+00 0.000000000000e+00
4.377500000000e+02 1.756037507817e-01 0.000000000000e+00 0.000000000000e+00
4.380000000000e+02 1.186995694944e-01 0.000000000000e+00 0.000000000000e+00
4.382500000000e+02 4.383059711586e-02 0.000000000000e+00 0.000000000000e+00
4.385000000000e+02 -5.116009526496e-02 0.000000000000e+00 0.000000000000e+00
4.387500000000e+02 -1.670589780179e-01 0.000000000000e+00 0.000000000000e+00
4.390000000000e+02 -3.027202749135e-01 0.000000000000e+00 0.000000000000e+00
4.392500000000e+02 -4.547342095258e-01 0.000000000000e+00 0.000000000000e+00
4.395000000000e+02 -6.173990970783e-01 0.000000000000e+00 0.000000000000e+00
4.397500000000e+02 -7.830246785316e-01 0.000000000000e+00 0.000000000000e+00
4.400000000000e+02 -9.425420286332e-01 0.000000000000e+00 0.000000000000e+00
4.402500000000e+02 -1.086346069710e+00 0.000000000000e+00 0.000000000000e+00
4.405000000000e+02 -1.205258221770e+00 0.000000000000e+00 0.000000000000e+00
4.407500000000e+02 -1.291475362670e+00 0.000000000000e+00 0.000000000000e+00
4.410000000000e+02 -1.339370683519e+00 0.000000000000e+00 0.000000000000e+00
4.412500000000e+02 -1.346032509779e+00 0.000000000000e+00 0.000000000000e+00
4.415000000000e+02 -1.311465642726e+00 0.000000000000e+00 0.000000000000e+00
4.417500000000e+02 -1.238430284154e+00 0.000000000000e+00 0.000000000000e+00
4.420000000000e+02 -1.131948211819e+00 0.000000000000e+00 0.000000000000e+00
4.422500000000e+02 -9.985559558526e-01 0.000000000000e+00 0.000000000000e+00
4.425000000000e+02 -8.454223530505e-01 0.000000000000e+00 0.000000000000e+00
4.427500000000e+02 -6.794670443383e-01 0.000000000000e+00 0.000000000000e+00
4.430000000000e+02 -5.066141598486e-01 0.000000000000e+00 0.000000000000e+00
4.432500000000e+02 -3.312919419461e-01 0.000000000000e+00 0.000000000000e+00
4.435000000000e+02 -1.562480874507e-01 0.000000000000e+00 0.000000000000e+00
4.437500000000e+02 1.730137385058e-02 0.000000000000e+00 0.000000000000e+00
4.440000000000e+02 1.892265678491e-01 0.000000000000e+00 0.000000000000e+00
4.442500000000e+02 3.598273185267e-01 0.000000000000e+00 0.000000000000e+00
4.445000000000e+02 5.290865048956e-01 0.000000000000e+00 0.000000000000e+00
4.447500000000e+02 6.959697412257e-01 0.000000000000e+00 0.000000000000e+00
4.450000000000e+02 8.579017404183e-01 0.000000000000e+00 0.000000000000e+00
4.452500000000e+02 1.010522560296e+00 0.000000000000e+00 0.000000000000e+00
4.455000000000e+02 1.147782966788e+00 0.000000000000e+00 0.000000000000e+00
4.457500000000e+02 1.262384239962e+00 0.000000000000e+00 0.000000000000e+00
4.460000000000e+02 1.346512338366e+00 0.000000000000e+00 0.000000000000e+00
4.462500000000e+02 1.392768110118e+00 0.000000000000e+00 0.000000000000e+00
4.465000000000e+02 1.395161759870e+00 0.000000000000e+00 0.000000000000e+00
4.467500000000e+02 1.350026303288e+00 0.000000000000e+00 0.000000000000e+00
4.470000000000e+02 1.256713386963e+00 0.000000000000e+00 0.000000000000e+00
4.472500000000e+02 1.117964287038e+00 0.000000000000e+00 0.000000000000e+00
4.475000000000e+02 9.398945545563e-01 0.000000000000e+00 0.000000000000e+00
4.477500000000e+02 7.315855784695e-01 0.000000000000e+00 0.000000000000e+00
4.480000000000e+02 5.043318412340e-01 0.000000000000e+00 0.000000000000e+00
4.482500000000e+02 2.706403633219e-01 0.000000000000e+00 0.000000000000e+00
4.485000000000e+02 4.311158957483e-02 0.000000000000e+00 0.000000000000e+00
4.487500000000e+02 -1.666559943433e-01 0.000000000000e+00 0.000000000000e+00
4.490000000000e+02 -3.490035129858e-01 0.000000000000e+00 0.000000000000e+00
4.492500000000e+02 -4.968854453514e-01 0.000000000000e+00 0.000000000000e+00
4.495000000000e+02 -6.062158214437e-01 0.000000000000e+00 0.000000000000e+00
4.497500000000e+02 -6.758733846393e-01 0.000000000000e+00 0.000000000000e+00
4.500000000000e+02 -7.074018448471e-01 0.000000000000e+00 0.000000000000e+00
4.502500000000e+02 -7.044825092548e-01 0.000000000000e+00 0.000000000000e+00
4.505000000000e+02 -6.722829267066e-01 0.000000000000e+00 0.000000000000e+00
4.507500000000e+02 -6.167929281385e-01 0.000000000000e+00 0.000000000000e+00
4.510000000000e+02 -5.442479734894e-01 0.000000000000e+00 0.000000000000e+00
4.512500000000e+02 -4.607116612356e-01 0.000000000000e+00 0.000000000000e+00
4.515000000000e+02 -3.718500456892e-01 0.000000000000e+00 0.000000000000e+00
4.517500000000e+02 -2.828873274180e-01 0.000000000000e+00 0.000000000000e+00
4.520000000000e+02 -1.986934430859e-01 0.000000000000e+00 0.000000000000e+00
4.522500000000e+02 -1.239262623910e-01 0.000000000000e+00 0.000000000000e+00
4.525000000000e+02 -6.313971309236e-02 0.000000000000e+00 0.000000000000e+00
4.527500000000e+02 -2.077652511278e-02 0.000000000000e+00 0.000000000000e+00
4.530000000000e+02 -9.894073925531e-04 0.000000000000e+00 0.000000000000e+00
4.532500000000e+02 -7.273128550272e-03 0.000000000000e+00 0.000000000000e+00
4.535000000000e+02 -4.193539340991e-02 0.000000000000e+00 0.000000000000e+00
4.537500000000e+02 -1.054783743059e-01 0.000000000000e+00 0.000000000000e+00
4.540000000000e+02 -1.959969803496e-01 0.000000000000e+00 0.000000000000e+00
4.542500000000e+02 -3.087174925594e-01 0.000000000000e+00 0.000000000000e+00
4.545000000000e+02 -4.357967052744e-01 0.000000000000e+00 0.000000000000e+00
4.547500000000e+02 -5.664762606912e-01 0.000000000000e+00 0.000000000000e+00
4.550000000000e+02 -6.876422164801e-01 0.000000000000e+00 0.000000000000e+00
4.552500000000e+02 -7.847822052985e-01 0.000000000000e+00 0.000000000000e+00
4.555000000000e+02 -8.432704827546e-01 0.000000000000e+00 0.000000000000e+00
4.557500000000e+02 -8.498545311707e-01 0.000000000000e+00 0.000000000000e+00
4.560000000000e+02 -7.941750981290e-01 0.000000000000e+00 0.000000000000e+00
4.562500000000e+02 -6.701320505378e-01 0.000000000000e+00 0.000000000000e+00
4.565000000000e+02 -4.769154249100e-01 0.000000000000e+00 0.000000000000e+00
4.567500000000e+02 -2.195547230168e-01 0.000000000000e+00 0.000000000000e+00
4.570000000000e+02 9.110419490874e-02 0.000000000000e+00 0.000000000000e+00
4.572500000000e+02 4.390140590745e-01 0.000000000000e+00 0.000000000000e+00
4.575000000000e+02 8.040766105896e-01 0.000000000000e+00 0.000000000000e+00
4.577500000000e+02 1.163703016841e+00 0.000000000000e+00 0.000000000000e+00
4.580000000000e+02 1.494606933532e+00 0.000000000000e+00 0.000000000000e+00
4.582500000000e+02 1.774626277353e+00 0.000000000000e+00 0.000000000000e+00
4.585000000000e+02 1.984372683878e+00 0.000000000000e+00 0.000000000000e+00
4.587500000000e+02 2.108539641402e+00 0.000000000000e+00 0.000000000000e+00
4.590000000000e+02 2.136756363670e+00 0.000000000000e+00 0.000000000000e+00
4.592500000000e+02 2.063945591948e+00 0.000000000000e+00 0.000000000000e+00
4.595000000000e+02 1.890218116204e+00 0.000000000000e+00 0.000000000000e+00
4.597500000000e+02 1.620402542274e+00 0.000000000000e+00 0.000000000000e+00
4.600000000000e+02 1.263354636355e+00 0.000000000000e+00 0.000000000000e+00
4.602500000000e+02 8.312085182626e-01 0.000000000000e+00 0.000000000000e+00
4.605000000000e+02 3.387186848962e-01 0.000000000000e+00 0.000000000000e+00
4.607500000000e+02 -1.972007438859e-01 0.000000000000e+00 0.000000000000e+00
4.610000000000e+02 -7.576979375363e-01 0.000000000000e+00 0.000000000000e+00
4.612500000000e+02 -1.322000431527e+00 0.000000000000e+00 0.000000000000e+00
4.615000000000e+02 -1.867334015877e+00 0.000000000000e+00 0.000000000000e+00
4.617500000000e+02 -2.368905596493e+00 0.000000000000e+00 0.000000000000e+00
4.620000000000e+02 -2.800138491724e+00 0.000000000000e+00 0.000000000000e+00
4.622500000000e+02 -3.133337841998e+00 0.000000000000e+00 0.000000000000e+00
4.625000000000e+02 -3.340913864571e+00 0.000000000000e+00 0.000000000000e+00
4.627500000000e+02 -3.397206041849e+00 0.000000000000e+00 0.000000000000e+00
4.630000000000e+02 -3.280842727275e+00 0.000000000000e+00 0.000000000000e+00
4.632500000000e+02 -2.977453814178e+00 0.000000000000e+00 0.000000000000e+00
4.635000000000e+02 -2.482447606697e+00 0.000000000000e+00 0.000000000000e+00
4.637500000000e+02 -1.803485534608e+00 0.000000000000e+00 0.000000000000e+00
4.640000000000e+02 -9.622557384437e-01 0.000000000000e+00 0.000000000000e+00
4.642500000000e+02 4.830774546047e-03 0.000000000000e+00 0.000000000000e+00
4.645000000000e+02 1.047316784312e+00 0.000000000000e+00 0.000000000000e+00
4.647500000000e+02 2.102910016013e+00 0.000000000000e+00 0.000000000000e+00
4.650000000000e+02 3.101217722475e+00 0.000000000000e+00 0.000000000000e+00
4.652500000000e+02 3.968802175255e+00 0.000000000000e+00 0.000000000000e+00
4.655000000000e+02 4.635169087774e+00 0.000000000000e+00 0.000000000000e+00
4.657500000000e+02 5.039147081517e+00 0.000000000000e+00 0.000000000000e+00
4.660000000000e+02 5.135016872522e+00 0.000000000000e+00 0.000000000000e+00
4.662500000000e+02 4.897720824187e+00 0.000000000000e+00 0.000000000000e+00
4.665000000000e+02 4.326535143177e+00 0.000000000000e+00 0.000000000000e+00
4.667500000000e+02 3.446716345099e+00 0.000000000000e+00 0.000000000000e+00
4.670000000000e+02 2.308828378796e+00 0.000000000000e+00 0.000000000000e+00
4.672500000000e+02 9.856955876830e-01 0.000000000000e+00 0.000000000000e+00
4.675000000000e+02 -4.328183701350e-01 0.000000000000e+00 0.000000000000e+00
4.677500000000e+02 -1.846765223143e+00 0.000000000000e+00 0.000000000000e+00
4.680000000000e+02 -3.154164007284e+00 0.000000000000e+00 0.000000000000e+00
4.682500000000e+02 -4.259386698616e+00 0.000000000000e+00 0.000000000000e+00
4.685000000000e+02 -5.081071922231e+00 0.000000000000e+00 0.000000000000e+00
4.687500000000e+02 -5.558809367938e+00 0.000000000000e+00 0.000000000000e+00
4.690000000000e+02 -5.657970150455e+00 0.000000000000e+00 0.000000000000e+00
4.692500000000e+02 -5.372258571682e+00 0.000000000000e+00 0.000000000000e+00
4.695000000000e+02 -4.723803436456e+00 0.000000000000e+00 0.000000000000e+00
4.697500000000e+02 -3.760862119320e+00 0.000000000000e+00 0.000000000000e+00
4.700000000000e+02 -2.553446977265e+00 0.000000000000e+00 0.000000000000e+00
4.702500000000e+02 -1.187373768064e+00 0.000000000000e+00 0.000000000000e+00
4.705000000000e+02 2.426452156569e-01 0.000000000000e+00 0.000000000000e+00
4.707500000000e+02 1.640195581649e+00 0.000000000000e+00 0.000000000000e+00
4.710000000000e+02 2.914008321625e+00 0.000000000000e+00 0.000000000000e+00
4.712500000000e+02 3.983926848608e+00 0.000000000000e+00 0.000000000000e+00
4.715000000000e+02 4.785609948033e+00 0.000000000000e+00 0.000000000000e+00
4.717500000000e+02 5.273761155735e+00 0.000000000000e+00 0.000000000000e+00
4.720000000000e+02 5.423847337379e+00 0.000000000000e+00 0.000000000000e+00
4.722500000000e+02 5.232415789332e+00 0.000000000000e+00 0.000000000000e+00
4.725000000000e+02 4.716222122119e+00 0.000000000000e+00 0.000000000000e+00
4.727500000000e+02 3.910431138410e+00 0.000000000000e+00 0.000000000000e+00
4.730000000000e+02 2.866150158409e+00 0.000000000000e+00 0.000000000000e+00
4.732500000000e+02 1.647508307542e+00 0.000000000000e+00 0.000000000000e+00
4.735000000000e+02 3.284230123026e-01 0.000000000000e+00 0.000000000000e+00
4.737500000000e+02 -1.010882630289e+00 0.000000000000e+00 0.000000000000e+00
4.740000000000e+02 -2.287609502959e+00 0.000000000000e+00 0.000000000000e+00
4.742500000000e+02 -3.420384872126e+00 0.000000000000e+00 0.000000000000e+00
4.745000000000e+02 -4.333546736168e+00 0.000000000000e+00 0.000000000000e+00
4.747500000000e+02 -4.961657011544e+00 0.000000000000e+00 0.000000000000e+00
4.750000000000e+02 -5.254091052499e+00 0.000000000000e+00 0.000000000000e+00
4.752500000000e+02 -5.179432193766e+00 0.000000000000e+00 0.000000000000e+00
4.755000000000e+02 -4.729285918674e+00 0.000000000000e+00 0.000000000000e+00
4.757500000000e+02 -3.921045584159e+00 0.000000000000e+00 0.000000000000e+00
4.760000000000e+02 -2.799115084160e+00 0.000000000000e+00 0.000000000000e+00
4.762500000000e+02 -1.434141564396e+00 0.000000000000e+00 0.000000000000e+00
4.765000000000e+02 8.005887786888e-02 0.000000000000e+00 0.000000000000e+00
4.767500000000e+02 1.631992626407e+00 0.000000000000e+00 0.000000000000e+00
4.770000000000e+02 3.100241434007e+00 0.000000000000e+00 0.000000000000e+00
4.772500000000e+02 4.363026546223e+00 0.000000000000e+00 0.000000000000e+00
4.775000000000e+02 5.308848990919e+00 0.000000000000e+00 0.000000000000e+00
4.777500000000e+02 5.847237565647e+00 0.000000000000e+00 0.000000000000e+00
4.780000000000e+02 5.918493268226e+00 0.000000000000e+00 0.000000000000e+00
4.782500000000e+02 5.501297311340e+00 0.000000000000e+00 0.000000000000e+00
4.785000000000e+02 4.617166245810e+00 0.000000000000e+00 0.000000000000e+00
4.787500000000e+02 3.330991572176e+00 0.000000000000e+00 0.000000000000e+00
4.790000000000e+02 1.747273370472e+00 0.000000000000e+00 0.000000000000e+00
4.792500000000e+02 2.111298007978e-03 0.000000000000e+00 0.000000000000e+00
4.795000000000e+02 -1.748498561869e+00 0.000000000000e+00 0.000000000000e+00
4.797500000000e+02 -3.343054316097e+00 0.000000000000e+00 0.000000000000e+00
4.800000000000e+02 -4.630247266262e+00 0.000000000000e+00 0.000000000000e+00
4.802500000000e+02 -5.484355401199e+00 0.000000000000e+00 0.000000000000e+00
4.805000000000e+02 -5.818657683529e+00 0.000000000000e+00 0.000000000000e+00
4.807500000000e+02 -5.595328185213e+00 0.000000000000e+00 0.000000000000e+00
4.810000000000e+02 -4.830588732356e+00 0.000000000000e+00 0.000000000000e+00
4.812500000000e+02 -3.594375934180e+00 0.000000000000e+00 0.000000000000e+00
4.815000000000e+02 -2.004363194537e+00 0.000000000000e+00 0.000000000000e+00
4.817500000000e+02 -2.148050901839e-01 0.000000000000e+00 0.000000000000e+00
4.820000000000e+02 1.598732766610e+00 0.000000000000e+00 0.000000000000e+00
4.822500000000e+02 3.257202461499e+00 0.000000000000e+00 0.000000000000e+00
4.825000000000e+02 4.596576954152e+00 0.000000000000e+00 0.000000000000e+00
4.827500000000e+02 5.485023329862e+00 0.000000000000e+00 0.000000000000e+00
4.830000000000e+02 5.836848997795e+00 0.000000000000e+00 0.000000000000e+00
4.832500000000e+02 5.621650873716e+00 0.000000000000e+00 0.000000000000e+00
4.835000000000e+02 4.867610588891e+00 0.000000000000e+00 0.000000000000e+00
4.837500000000e+02 3.658520659261e+00 0.000000000000e+00 0.000000000000e+00
4.840000000000e+02 2.124824130534e+00 0.000000000000e+00 0.000000000000e+00
4.842500000000e+02 4.296227317874e-01 0.000000000000e+00 0.000000000000e+00
4.845000000000e+02 -1.248822573097e+00 0.000000000000e+00 0.000000000000e+00
4.847500000000e+02 -2.736176473165e+00 0.000000000000e+00 0.000000000000e+00
4.850000000000e+02 -3.880596902188e+00 0.000000000000e+00 0.000000000000e+00
4.852500000000e+02 -4.568741312333e+00 0.000000000000e+00 0.000000000000e+00
4.855000000000e+02 -4.737459030440e+00 0.000000000000e+00 0.000000000000e+00
4.857500000000e+02 -4.379907300854e+00 0.000000000000e+00 0.000000000000e+00
4.860000000000e+02 -3.545460432670e+00 0.000000000000e+00 0.000000000000e+00
4.862500000000e+02 -2.333481386204e+00 0.000000000000e+00 0.000000000000e+00
4.865000000000e+02 -8.817121285017e-01 0.000000000000e+00 0.000000000000e+00
4.867500000000e+02 6.493657361884e-01 0.000000000000e+00 0.000000000000e+00
4.870000000000e+02 2.094412678042e+00 0.000000000000e+00 0.000000000000e+00
4.872500000000e+02 3.301339586138e+00 0.000000000000e+00 0.000000000000e+00
4.875000000000e+02 4.147629867611e+00 0.000000000000e+00 0.000000000000e+00
4.877500000000e+02 4.553092963544e+00 0.000000000000e+00 0.000000000000e+00
4.880000000000e+02 4.487695517314e+00 0.000000000000e+00 0.000000000000e+00
4.882500000000e+02 3.973691036488e+00 0.000000000000e+00 0.000000000000e+00
4.885000000000e+02 3.081921641985e+00 0.000000000000e+00 0.000000000000e+00
4.887500000000e+02 1.922820796215e+00 0.000000000000e+00 0.000000000000e+00
4.890000000000e+02 6.332293073273e-01 0.000000000000e+00 0.000000000000e+00
4.892500000000e+02 -6.394163159685e-01 0.000000000000e+00 0.000000000000e+00
4.895000000000e+02 -1.753701760989e+00 0.000000000000e+00 0.000000000000e+00
4.897500000000e+02 -2.589785629220e+00 0.000000000000e+00 0.000000000000e+00
4.900000000000e+02 -3.062169234230e+00 0.000000000000e+00 0.000000000000e+00
4.902500000000e+02 -3.128320593460e+00 0.000000000000e+00 0.000000000000e+00
4.905000000000e+02 -2.792282365688e+00 0.000000000000e+00 0.000000000000e+00
4.907500000000e+02 -2.102975102607e+00 0.000000000000e+00 0.000000000000e+00
4.910000000000e+02 -1.147508562507e+00 0.000000000000e+00 0.000000000000e+00
4.912500000000e+02 -4.036709786455e-02 0.000000000000e+00 0.000000000000e+00
4.915000000000e+02 1.090220658035e+00 0.000000000000e+00 0.000000000000e+00
4.917500000000e+02 2.117129786671e+00 0.000000000000e+00 0.000000000000e+00
4.920000000000e+02 2.928704236523e+00 0.000000000000e+00 0.000000000000e+00
4.922500000000e+02 3.441028990347e+00 0.000000000000e+00 0.000000000000e+00
4.925000000000e+02 3.606768368708e+00 0.000000000000e+00 0.000000000000e+00
4.927500000000e+02 3.419644130528e+00 0.000000000000e+00 0.000000000000e+00
4.930000000000e+02 2.914137770429e+00 0.000000000000e+00 0.000000000000e+00
4.932500000000e+02 2.160549506522e+00 0.000000000000e+00 0.000000000000e+00
4.935000000000e+02 1.256069938108e+00 0.000000000000e+00 0.000000000000e+00
4.937500000000e+02 3.129610084045e-01 0.000000000000e+00 0.000000000000e+00
4.940000000000e+02 -5.547474125114e-01 0.000000000000e+00 0.000000000000e+00
4.942500000000e+02 -1.244493225021e+00 0.000000000000e+00 0.000000000000e+00
4.945000000000e+02 -1.676830350604e+00 0.000000000000e+00 0.000000000000e+00
4.947500000000e+02 -1.804174564438e+00 0.000000000000e+00 0.000000000000e+00
4.950000000000e+02 -1.615684078007e+00 0.000000000000e+00 0.000000000000e+00
4.952500000000e+02 -1.137770233683e+00 0.000000000000e+00 0.000000000000e+00
4.955000000000e+02 -4.302449291529e-01 0.000000000000e+00 0.000000000000e+00
4.957500000000e+02 4.213830090851e-01 0.000000000000e+00 0.000000000000e+00
4.960000000000e+02 1.316508201664e+00 0.000000000000e+00 0.000000000000e+00
4.962500000000e+02 2.151643483755e+00 0.000000000000e+00 0.000000000000e+00
4.965000000000e+02 2.832790100292e+00 0.000000000000e+00 0.000000000000e+00
4.967500000000e+02 3.286499249647e+00 0.000000000000e+00 0.000000000000e+00
4.970000000000e+02 3.468327538414e+00 0.000000000000e+00 0.000000000000e+00
4.972500000000e+02 3.367707638187e+00 0.000000000000e+00 0.000000000000e+00
4.975000000000e+02 3.008688751088e+00 0.000000000000e+00 0.000000000000e+00
4.977500000000e+02 2.446498267039e+00 0.000000000000e+00 0.000000000000e+00
4.980000000000e+02 1.760377326902e+00 0.000000000000e+00 0.000000000000e+00
4.982500000000e+02 1.043589068912e+00 0.000000000000e+00 0.000000000000e+00
4.985000000000e+02 3.918354858801e-01 0.000000000000e+00 0.000000000000e+00
4.987500000000e+02 -1.084939185524e-01 0.000000000000e+00 0.000000000000e+00
4.990000000000e+02 -3.908043201470e-01 0.000000000000e+00 0.000000000000e+00
4.992500000000e+02 -4.162325645303e-01 0.000000000000e+00 0.000000000000e+00
4.995000000000e+02 -1.780806643680e-01 0.000000000000e+00 0.000000000000e+00
4.997500000000e+02 2.977767040512e-01 0.000000000000e+00 0.000000000000e+00
5.000000000000e+02 9.565327239159e-01 0.000000000000e+00 0.000000000000e+00
5.002500000000e+02 1.721655656315e+00 0.000000000000e+00 0.000000000000e+00
5.005000000000e+02 2.504737994361e+00 0.000000000000e+00 0.000000000000e+00
5.007500000000e+02 3.216735081338e+00 0.000000000000e+00 0.000000000000e+00
5.010000000000e+02 3.779170459575e+00 0.000000000000e+00 0.000000000000e+00
5.012500000000e+02 4.133894562152e+00 0.000000000000e+00 0.000000000000e+00
5.015000000000e+02 4.250171816993e+00 0.000000000000e+00 0.000000000000e+00
5.017500000000e+02 4.128215432408e+00 0.000000000000e+00 0.000000000000e+00
5.020000000000e+02 3.798745558510e+00 0.000000000000e+00 0.000000000000e+00
5.022500000000e+02 3.318656897038e+00 0.000000000000e+00 0.000000000000e+00
5.025000000000e+02 2.763380533038e+00 0.000000000000e+00 0.000000000000e+00
5.027500000000e+02 2.216947273142e+00 0.000000000000e+00 0.000000000000e+00
5.030000000000e+02 1.761051151282e+00 0.000000000000e+00 0.000000000000e+00
5.032500000000e+02 1.464533924498e+00 0.000000000000e+00 0.000000000000e+00
5.035000000000e+02 1.374648273099e+00 0.000000000000e+00 0.000000000000e+00
5.037500000000e+02 1.511217296937e+00 0.000000000000e+00 0.000000000000e+00
5.040000000000e+02 1.864422401103e+00 0.000000000000e+00 0.000000000000e+00
5.042500000000e+02 2.396471741469e+00 0.000000000000e+00 0.000000000000e+00
5.045000000000e+02 3.046890619633e+00 0.000000000000e+00 0.000000000000e+00
5.047500000000e+02 3.740701309640e+00 0.000000000000e+00 0.000000000000e+00
5.050000000000e+02 4.398385588401e+00 0.000000000000e+00 0.000000000000e+00
5.052500000000e+02 4.946298178976e+00 0.000000000000e+00 0.000000000000e+00
5.055000000000e+02 5.326152785427e+00 0.000000000000e+00 0.000000000000e+00
5.057500000000e+02 5.502339725667e+00 0.000000000000e+00 0.000000000000e+00
5.060000000000e+02 5.466135896979e+00 0.000000000000e+00 0.000000000000e+00
5.062500000000e+02 5.236292355278e+00 0.000000000000e+00 0.000000000000e+00
5.065000000000e+02 4.855974140999e+00 0.000000000000e+00 0.000000000000e+00
5.067500000000e+02 4.386514647170e+00 0.000000000000e+00 0.000000000000e+00
5.070000000000e+02 3.898866935438e+00 0.000000000000e+00 0.000000000000e+00
5.072500000000e+02 3.463930742036e+00 0.000000000000e+00 0.000000000000e+00
5.075000000000e+02 3.143067557539e+00 0.000000000000e+00 0.000000000000e+00
5.077500000000e+02 2.980070734641e+00 0.000000000000e+00 0.000000000000e+00
5.080000000000e+02 2.995641341676e+00 0.000000000000e+00 0.000000000000e+00
5.082500000000e+02 3.185065013515e+00 0.000000000000e+00 0.000000000000e+00
5.085000000000e+02 3.519340687812e+00 0.000000000000e+00 0.000000000000e+00
5.087500000000e+02 3.949540806708e+00 0.000000000000e+00 0.000000000000e+00
5.090000000000e+02 4.413749192371e+00 0.000000000000e+00 0.000000000000e+00
5.092500000000e+02 4.845586152507e+00 0.000000000000e+00 0.000000000000e+00
5.095000000000e+02 5.183135042173e+00 0.000000000000e+00 0.000000000000e+00
5.097500000000e+02 5.377054910028e+00 0.000000000000e+00 0.000000000000e+00
5.100000000000e+02 5.396801089800e+00 0.000000000000e+00 0.000000000000e+00
5.102500000000e+02 5.234157640229e+00 0.000000000000e+00 0.000000000000e+00
5.105000000000e+02 4.903670678566e+00 0.000000000000e+00 0.000000000000e+00
5.107500000000e+02 4.440004640718e+00 0.000000000000e+00 0.000000000000e+00
5.110000000000e+02 3.892663495985e+00 0.000000000000e+00 0.000000000000e+00
5.112500000000e+02 3.318868134387e+00 0.000000000000e+00 0.000000000000e+00
5.115000000000e+02 2.775612785831e+00 0.000000000000e+00 0.000000000000e+00
5.117500000000e+02 2.312008080874e+00 0.000000000000e+00 0.000000000000e+00
5.120000000000e+02 1.962948041258e+00 0.000000000000e+00 0.000000000000e+00
5.122500000000e+02 1.744926567353e+00 0.000000000000e+00 0.000000000000e+00
5.125000000000e+02 1.654508984556e+00 0.000000000000e+00 0.000000000000e+00
5.127500000000e+02 1.669583365875e+00 0.000000000000e+00 0.000000000000e+00
5.130000000000e+02 1.753129406965e+00 0.000000000000e+00 0.000000000000e+00
5.132500000000e+02 1.858903731772e+00 0.000000000000e+00 0.000000000000e+00
5.135000000000e+02 1.938195557708e+00 0.000000000000e+00 0.000000000000e+00
5.137500000000e+02 1.946687051987e+00 0.000000000000e+00 0.000000000000e+00
5.140000000000e+02 1.850471319463e+00 0.000000000000e+00 0.000000000000e+00
5.142500000000e+02 1.630430783274e+00 0.000000000000e+00 0.000000000000e+00
5.145000000000e+02 1.284434477753e+00 0.000000000000e+00 0.000000000000e+00
5.147500000000e+02 8.271350418529e-01 0.000000000000e+00 0.000000000000e+00
5.150000000000e+02 2.874874359454e-01 0.000000000000e+00 0.000000000000e+00
5.152500000000e+02 -2.955770430940e-01 0.000000000000e+00 0.000000000000e+00
5.155000000000e+02 -8.786487951319e-01 0.000000000000e+00 0.000000000000e+00
5.157500000000e+02 -1.419701768762e+00 0.000000000000e+00 0.000000000000e+00
5.160000000000e+02 -1.883494063955e+00 0.000000000000e+00 0.000000000000e+00
5.162500000000e+02 -2.245781926941e+00 0.000000000000e+00 0.000000000000e+00
5.165000000000e+02 -2.495819348559e+00 0.000000000000e+00 0.000000000000e+00
5.167500000000e+02 -2.636878989995e+00 0.000000000000e+00 0.000000000000e+00
5.170000000000e+02 -2.684819530987e+00 0.000000000000e+00 0.000000000000e+00
5.172500000000e+02 -2.664997574254e+00 0.000000000000e+00 0.000000000000e+00
5.175000000000e+02 -2.608040794207e+00 0.000000000000e+00 0.000000000000e+00
5.177500000000e+02 -2.545134311232e+00 0.000000000000e+00 0.000000000000e+00
5.180000000000e+02 -2.503508681145e+00 0.000000000000e+00 0.000000000000e+00
5.182500000000e+02 -2.502754668019e+00 0.000000000000e+00 0.000000000000e+00
5.185000000000e+02 -2.552440749410e+00 0.000000000000e+00 0.000000000000e+00
5.187500000000e+02 -2.651299520102e+00 0.000000000000e+00 0.000000000000e+00
5.190000000000e+02 -2.788011858534e+00 0.000000000000e+00 0.000000000000e+00
5.192500000000e+02 -2.943388420802e+00 0.000000000000e+00 0.000000000000e+00
5.195000000000e+02 -3.093559445937e+00 0.000000000000e+00 0.000000000000e+00
5.197500000000e+02 -3.213661248098e+00 0.000000000000e+00 0.000000000000e+00
5.200000000000e+02 -3.281465570970e+00 0.000000000000e+00 0.000000000000e+00
5.202500000000e+02 -3.280438174636e+00 0.000000000000e+00 0.000000000000e+00
5.205000000000e+02 -3.201825436807e+00 0.000000000000e+00 0.000000000000e+00
5.207500000000e+02 -3.045532098999e+00 0.000000000000e+00 0.000000000000e+00
5.210000000000e+02 -2.819742665322e+00 0.000000000000e+00 0.000000000000e+00
5.212500000000e+02 -2.539424130873e+00 0.000000000000e+00 0.000000000000e+00
5.215000000000e+02 -2.224001570544e+00 0.000000000000e+00 0.000000000000e+00
5.217500000000e+02 -1.894599615747e+00 0.000000000000e+00 0.000000000000e+00
5.220000000000e+02 -1.571279861280e+00 0.000000000000e+00 0.000000000000e+00
5.222500000000e+02 -1.270674951808e+00 0.000000000000e+00 0.000000000000e+00
5.225000000000e+02 -1.004332739049e+00 0.000000000000e+00 0.000000000000e+00
5.227500000000e+02 -7.779550439558e-01 0.000000000000e+00 0.000000000000e+00
5.230000000000e+02 -5.915671715672e-01 0.000000000000e+00 0.000000000000e+00
5.232500000000e+02 -4.405101687982e-01 0.000000000000e+00 0.000000000000e+00
5.235000000000e+02 -3.170297178120e-01 0.000000000000e+00 0.000000000000e+00
5.237500000000e+02 -2.121601681436e-01 0.000000000000e+00 0.000000000000e+00
5.240000000000e+02 -1.175786862265e-01 0.000000000000e+00 0.000000000000e+00
5.242500000000e+02 -2.713345677115e-02 0.000000000000e+00 0.000000000000e+00
5.245000000000e+02 6.217629998573e-02 0.000000000000e+00 0.000000000000e+00
5.247500000000e+02 1.498862735508e-01 0.000000000000e+00 0.000000000000e+00
5.250000000000e+02 2.324199997753e-01 0.000000000000e+00 0.000000000000e+00
5.252500000000e+02 3.040001234813e-01 0.000000000000e+00 0.000000000000e+00
5.255000000000e+02 3.579239349251e-01 0.000000000000e+00 0.000000000000e+00
5.257500000000e+02 3.879605579310e-01 0.000000000000e+00 0.000000000000e+00
5.260000000000e+02 3.896213944903e-01 0.000000000000e+00 0.000000000000e+00
5.262500000000e+02 3.610912269045e-01 0.000000000000e+00 0.000000000000e+00
5.265000000000e+02 3.036768070923e-01 0.000000000000e+00 0.000000000000e+00
5.267500000000e+02 2.217197308937e-01 0.000000000000e+00 0.000000000000e+00
5.270000000000e+02 1.220149809189e-01 0.000000000000e+00 0.000000000000e+00
5.272500000000e+02 1.285967362349e-02 0.000000000000e+00 0.000000000000e+00
5.275000000000e+02 -9.708528419391e-02 0.000000000000e+00 0.000000000000e+00
5.277500000000e+02 -1.999136437606e-01 0.000000000000e+00 0.000000000000e+00
5.280000000000e+02 -2.893779340238e-01 0.000000000000e+00 0.000000000000e+00
5.282500000000e+02 -3.614308756020e-01 0.000000000000e+00 0.000000000000e+00
5.285000000000e+02 -4.143263968814e-01 0.000000000000e+00 0.000000000000e+00
5.287500000000e+02 -4.482850654407e-01 0.000000000000e+00 0.000000000000e+00
5.290000000000e+02 -4.648085556941e-01 0.000000000000e+00 0.000000000000e+00
5.292500000000e+02 -4.657911112683e-01 0.000000000000e+00 0.000000000000e+00
5.295000000000e+02 -4.526120846591e-01 0.000000000000e+00 0.000000000000e+00
5.297500000000e+02 -4.253965757699e-01 0.000000000000e+00 0.000000000000e+00
5.300000000000e+02 -3.826006740976e-01 0.000000000000e+00 0.000000000000e+00
5.302500000000e+02 -3.210192412084e-01 0.000000000000e+00 0.000000000000e+00
5.305000000000e+02 -2.362376712582e-01 0.000000000000e+00 0.000000000000e+00
5.307500000000e+02 -1.234677484939e-01 0.000000000000e+00 0.000000000000e+00
5.310000000000e+02 2.136451736755e-02 0.000000000000e+00 0.000000000000e+00
5.312500000000e+02 2.004619755258e-01 0.000000000000e+00 0.000000000000e+00
5.315000000000e+02 4.131337434341e-01 0.000000000000e+00 0.000000000000e+00
5.317500000000e+02 6.550967869432e-01 0.000000000000e+00 0.000000000000e+00
5.320000000000e+02 9.182457309822e-01 0.000000000000e+00 0.000000000000e+00
5.322500000000e+02 1.190964120888e+00 0.000000000000e+00 0.000000000000e+00
5.325000000000e+02 1.458965796513e+00 0.000000000000e+00 0.000000000000e+00
5.327500000000e+02 1.706570415914e+00 0.000000000000e+00 0.000000000000e+00
5.330000000000e+02 1.918246220877e+00 0.000000000000e+00 0.000000000000e+00
5.332500000000e+02 2.080207486062e+00 0.000000000000e+00 0.000000000000e+00
5.335000000000e+02 2.181841330500e+00 0.000000000000e+00 0.000000000000e+00
5.337500000000e+02 2.216761032678e+00 0.000000000000e+00 0.000000000000e+00
5.340000000000e+02 2.183337372380e+00 0.000000000000e+00 0.000000000000e+00
5.342500000000e+02 2.084637392337e+00 0.000000000000e+00 0.000000000000e+00
5.345000000000e+02 1.927789114524e+00 0.000000000000e+00 0.000000000000e+00
5.347500000000e+02 1.722877106966e+00 0.000000000000e+00 0.000000000000e+00
5.350000000000e+02 1.481543729276e+00 0.000000000000e+00 0.000000000000e+00
5.352500000000e+02 1.215513323143e+00 0.000000000000e+00 0.000000000000e+00
5.355000000000e+02 9.352648397460e-01 0.000000000000e+00 0.000000000000e+00
5.357500000000e+02 6.490511121263e-01 0.000000000000e+00 0.000000000000e+00
5.360000000000e+02 3.624045204189e-01 0.000000000000e+00 0.000000000000e+00
5.362500000000e+02 7.818844057451e-02 0.000000000000e+00 0.000000000000e+00
5.365000000000e+02 -2.028356325142e-01 0.000000000000e+00 0.000000000000e+00
5.367500000000e+02 -4.810398299406e-01 0.000000000000e+00 0.000000000000e+00
5.370000000000e+02 -7.567410186184e-01 0.000000000000e+00 0.000000000000e+00
5.372500000000e+02 -1.029008754821e+00 0.000000000000e+00 0.000000000000e+00
5.375000000000e+02 -1.294689654037e+00 0.000000000000e+00 0.000000000000e+00
5.377500000000e+02 -1.547834550270e+00 0.000000000000e+00 0.000000000000e+00
5.380000000000e+02 -1.779651490613e+00 0.000000000000e+00 0.000000000000e+00
5.382500000000e+02 -1.979024071763e+00 0.000000000000e+00 0.000000000000e+00
5.385000000000e+02 -2.133543971393e+00 0.000000000000e+00 0.000000000000e+00
5.387500000000e+02 -2.230922969730e+00 0.000000000000e+00 0.000000000000e+00
5.390000000000e+02 -2.260586381139e+00 0.000000000000e+00 0.000000000000e+00
5.392500000000e+02 -2.215216528053e+00 0.000000000000e+00 0.000000000000e+00
5.395000000000e+02 -2.092016871205e+00 0.000000000000e+00 0.000000000000e+00
5.397500000000e+02 -1.893504321508e+00 0.000000000000e+00 0.000000000000e+00
5.400000000000e+02 -1.627703321458e+00 0.000000000000e+00 0.000000000000e+00
5.402500000000e+02 -1.307700217943e+00 0.000000000000e+00 0.000000000000e+00
5.405000000000e+02 -9.506071188606e-01 0.000000000000e+00 0.000000000000e+00
5.407500000000e+02 -5.760669295487e-01 0.000000000000e+00 0.000000000000e+00
5.410000000000e+02 -2.044931261588e-01 0.000000000000e+00 0.000000000000e+00
5.412500000000e+02 1.447300524913e-01 0.000000000000e+00 0.000000000000e+00
5.415000000000e+02 4.548632355763e-01 0.000000000000e+00 0.000000000000e+00
5.417500000000e+02 7.130544818996e-01 0.000000000000e+00 0.000000000000e+00
5.420000000000e+02 9.110814205947e-01 0.000000000000e+00 0.000000000000e+00
5.422500000000e+02 1.045543456362e+00 0.000000000000e+00 0.000000000000e+00
5.425000000000e+02 1.117535904773e+00 0.000000000000e+00 0.000000000000e+00
5.427500000000e+02 1.131909802378e+00 0.000000000000e+00 0.000000000000e+00
5.430000000000e+02 1.096272306418e+00 0.000000000000e+00 0.000000000000e+00
5.432500000000e+02 1.019905497121e+00 0.000000000000e+00 0.000000000000e+00
5.435000000000e+02 9.127733074259e-01 0.000000000000e+00 0.000000000000e+00
5.437500000000e+02 7.847497639432e-01 0.000000000000e+00 0.000000000000e+00
5.440000000000e+02 6.451440413444e-01 0.000000000000e+00 0.000000000000e+00
5.442500000000e+02 5.025298400033e-01 0.000000000000e+00 0.000000000000e+00
5.445000000000e+02 3.648207928860e-01 0.000000000000e+00 0.000000000000e+00
5.447500000000e+02 2.394820298961e-01 0.000000000000e+00 0.000000000000e+00
5.450000000000e+02 1.337401880063e-01 0.000000000000e+00 0.000000000000e+00
5.452500000000e+02 5.465538705001e-02 0.000000000000e+00 0.000000000000e+00
5.455000000000e+02 8.949185405017e-03 0.000000000000e+00 0.000000000000e+00
5.457500000000e+02 2.537229862804e-03 0.000000000000e+00 0.000000000000e+00
5.460000000000e+02 3.978469362242e-02 0.000000000000e+00 0.000000000000e+00
5.462500000000e+02 1.225742093189e-01 0.000000000000e+00 0.000000000000e+00
5.465000000000e+02 2.493365568666e-01 0.000000000000e+00 0.000000000000e+00
5.467500000000e+02 4.142319799442e-01 0.000000000000e+00 0.000000000000e+00
5.470000000000e+02 6.066762947062e-01 0.000000000000e+00 0.000000000000e+00
5.472500000000e+02 8.113775740247e-01 0.000000000000e+00 0.000000000000e+00
5.475000000000e+02 1.008988580407e+00 0.000000000000e+00 0.000000000000e+00
5.477500000000e+02 1.177395310249e+00 0.000000000000e+00 0.000000000000e+00
5.480000000000e+02 1.293565490203e+00 0.000000000000e+00 0.000000000000e+00
5.482500000000e+02 1.335787679789e+00 0.000000000000e+00 0.000000000000e+00
5.485000000000e+02 1.286057006059e+00 0.000000000000e+00 0.000000000000e+00
5.487500000000e+02 1.132320401543e+00 0.000000000000e+00 0.000000000000e+00
5.490000000000e+02 8.702909598422e-01 0.000000000000e+00 0.000000000000e+00
5.492500000000e+02 5.045800770756e-01 0.000000000000e+00 0.000000000000e+00
5.495000000000e+02 4.897322377836e-02 0.000000000000e+00 0.000000000000e+00
5.497500000000e+02 -4.742198370839e-01 0.000000000000e+00 0.000000000000e+00
5.500000000000e+02 -1.035691805865e+00 0.000000000000e+00 0.000000000000e+00
5.502500000000e+02 -1.601379850051e+00 0.000000000000e+00 0.000000000000e+00
5.505000000000e+02 -2.135169712412e+00 0.000000000000e+00 0.000000000000e+00
5.507500000000e+02 -2.601753154062e+00 0.000000000000e+00 0.000000000000e+00
5.510000000000e+02 -2.969318826124e+00 0.000000000000e+00 0.000000000000e+00
5.512500000000e+02 -3.211791822757e+00 0.000000000000e+00 0.000000000000e+00
5.515000000000e+02 -3.310413092286e+00 0.000000000000e+00 0.000000000000e+00
5.517500000000e+02 -3.254554429522e+00 0.000000000000e+00 0.000000000000e+00
5.520000000000e+02 -3.041781007165e+00 0.000000000000e+00 0.000000000000e+00
5.522500000000e+02 -2.677282253862e+00 0.000000000000e+00 0.000000000000e+00
5.525000000000e+02 -2.172875218060e+00 0.000000000000e+00 0.000000000000e+00
5.527500000000e+02 -1.545828201781e+00 0.000000000000e+00 0.000000000000e+00
5.530000000000e+02 -8.177486771639e-01 0.000000000000e+00 0.000000000000e+00
5.532500000000e+02 -1.372852638035e-02 0.000000000000e+00 0.000000000000e+00
5.535000000000e+02 8.381501113945e-01 0.000000000000e+00 0.000000000000e+00
5.537500000000e+02 1.706958107679e+00 0.000000000000e+00 0.000000000000e+00
5.540000000000e+02 2.558837344798e+00 0.000000000000e+00 0.000000000000e+00
5.542500000000e+02 3.356915867119e+00 0.000000000000e+00 0.000000000000e+00
5.545000000000e+02 4.061500307479e+00 0.000000000000e+00 0.000000000000e+00
5.547500000000e+02 4.630829778348e+00 0.000000000000e+00 0.000000000000e+00
5.550000000000e+02 5.022619519905e+00 0.000000000000e+00 0.000000000000e+00
5.552500000000e+02 5.196510221900e+00 0.000000000000e+00 0.000000000000e+00
5.555000000000e+02 5.117383471941e+00 0.000000000000e+00 0.000000000000e+00
5.557500000000e+02 4.759327043375e+00 0.000000000000e+00 0.000000000000e+00
5.560000000000e+02 4.109863054755e+00 0.000000000000e+00 0.000000000000e+00
5.562500000000e+02 3.173916317598e+00 0.000000000000e+00 0.000000000000e+00
5.565000000000e+02 1.976925493541e+00 0.000000000000e+00 0.000000000000e+00
5.567500000000e+02 5.665049537530e-01 0.000000000000e+00 0.000000000000e+00
5.570000000000e+02 -9.878411008918e-01 0.000000000000e+00 0.000000000000e+00
5.572500000000e+02 -2.597272754087e+00 0.000000000000e+00 0.000000000000e+00
5.575000000000e+02 -4.158511892578e+00 0.000000000000e+00 0.000000000000e+00
5.577500000000e+02 -5.560873640994e+00 0.000000000000e+00 0.000000000000e+00
5.580000000000e+02 -6.694934051745e+00 0.000000000000e+00 0.000000000000e+00
5.582500000000e+02 -7.462083598009e+00 0.000000000000e+00 0.000000000000e+00
5.585000000000e+02 -7.784035225208e+00 0.000000000000e+00 0.000000000000e+00
5.587500000000e+02 -7.611275967948e+00 0.000000000000e+00 0.000000000000e+00
5.590000000000e+02 -6.929489475747e+00 0.000000000000e+00 0.000000000000e+00
5.592500000000e+02 -5.763135333732e+00 0.000000000000e+00 0.000000000000e+00
5.595000000000e+02 -4.175636097300e+00 0.000000000000e+00 0.000000000000e+00
5.597500000000e+02 -2.265966197628e+00 0.000000000000e+00 0.000000000000e+00
5.600000000000e+02 -1.618188062256e-01 0.000000000000e+00 0.000000000000e+00
5.602500000000e+02 1.990098372298e+00 0.000000000000e+00 0.000000000000e+00
5.605000000000e+02 4.035765577406e+00 0.000000000000e+00 0.000000000000e+00
5.607500000000e+02 5.826450267876e+00 0.000000000000e+00 0.000000000000e+00
5.610000000000e+02 7.230995013019e+00 0.000000000000e+00 0.000000000000e+00
5.612500000000e+02 8.146614595640e+00 0.000000000000e+00 0.000000000000e+00
5.615000000000e+02 8.507183554559e+00 0.000000000000e+00 0.000000000000e+00
5.617500000000e+02 8.288267537807e+00 0.000000000000e+00 0.000000000000e+00
5.620000000000e+02 7.508501194778e+00 0.000000000000e+00 0.000000000000e+00
5.622500000000e+02 6.227298331851e+00 0.000000000000e+00 0.000000000000e+00
5.625000000000e+02 4.539249781187e+00 0.000000000000e+00 0.000000000000e+00
5.627500000000e+02 2.565877002205e+00 0.000000000000e+00 0.000000000000e+00
5.630000000000e+02 4.456298613962e-01 0.000000000000e+00 0.000000000000e+00
5.632500000000e+02 -1.676876234922e+00 0.000000000000e+00 0.000000000000e+00
5.635000000000e+02 -3.661401209664e+00 0.000000000000e+00 0.000000000000e+00
5.637500000000e+02 -5.381537675209e+00 0.000000000000e+00 0.000000000000e+00
5.640000000000e+02 -6.732428275871e+00 0.000000000000e+00 0.000000000000e+00
5.642500000000e+02 -7.636340688839e+00 0.000000000000e+00 0.000000000000e+00
5.645000000000e+02 -8.045962214136e+00 0.000000000000e+00 0.000000000000e+00
5.647500000000e+02 -7.945512706189e+00 0.000000000000e+00 0.000000000000e+00
5.650000000000e+02 -7.349953750431e+00 0.000000000000e+00 0.000000000000e+00
5.652500000000e+02 -6.302674880773e+00 0.000000000000e+00 0.000000000000e+00
5.655000000000e+02 -4.872059790089e+00 0.000000000000e+00 0.000000000000e+00
5.657500000000e+02 -3.147286686459e+00 0.000000000000e+00 0.000000000000e+00
5.660000000000e+02 -1.233619053130e+00 0.000000000000e+00 0.000000000000e+00
5.662500000000e+02 7.526741394645e-01 0.000000000000e+00 0.000000000000e+00
5.665000000000e+02 2.689734025589e+00 0.000000000000e+00 0.000000000000e+00
5.667500000000e+02 4.455891156044e+00 0.000000000000e+00 0.000000000000e+00
5.670000000000e+02 5.935837604511e+00 0.000000000000e+00 0.000000000000e+00
5.672500000000e+02 7.027153601756e+00 0.000000000000e+00 0.000000000000e+00
5.675000000000e+02 7.647022315502e+00 0.000000000000e+00 0.000000000000e+00
5.677500000000e+02 7.738799328458e+00 0.000000000000e+00 0.000000000000e+00
5.680000000000e+02 7.277930175260e+00 0.000000000000e+00 0.000000000000e+00
5.682500000000e+02 6.276568634468e+00 0.000000000000e+00 0.000000000000e+00
5.685000000000e+02 4.786178331544e+00 0.000000000000e+00 0.000000000000e+00
5.687500000000e+02 2.897431119928e+00 0.000000000000e+00 0.000000000000e+00
5.690000000000e+02 7.368646667669e-01 0.000000000000e+00 0.000000000000e+00
5.692500000000e+02 -1.539972148084e+00 0.000000000000e+00 0.000000000000e+00
5.695000000000e+02 -3.758794397122e+00 0.000000000000e+00 0.000000000000e+00
5.697500000000e+02 -5.739764085018e+00 0.000000000000e+00 0.000000000000e+00
5.700000000000e+02 -7.312641799826e+00 0.000000000000e+00 0.000000000000e+00
5.702500000000e+02 -8.332596489446e+00 0.000000000000e+00 0.000000000000e+00
5.705000000000e+02 -8.695105722684e+00 0.000000000000e+00 0.000000000000e+00
5.707500000000e+02 -8.348285532478e+00 0.000000000000e+00 0.000000000000e+00
5.710000000000e+02 -7.301091179681e+00 0.000000000000e+00 0.000000000000e+00
5.712500000000e+02 -5.626135687021e+00 0.000000000000e+00 0.000000000000e+00
5.715000000000e+02 -3.456362601959e+00 0.000000000000e+00 0.000000000000e+00
5.717500000000e+02 -9.754376163380e-01 0.000000000000e+00 0.000000000000e+00
5.720000000000e+02 1.597577199883e+00 0.000000000000e+00 0.000000000000e+00
5.722500000000e+02 4.028014745267e+00 0.000000000000e+00 0.000000000000e+00
5.725000000000e+02 6.088017482745e+00 0.000000000000e+00 0.000000000000e+00
5.727500000000e+02 7.579319602882e+00 0.000000000000e+00 0.000000000000e+00
5.730000000000e+02 8.353966904788e+00 0.000000000000e+00 0.000000000000e+00
5.732500000000e+02 8.330644893724e+00 0.000000000000e+00 0.000000000000e+00
5.735000000000e+02 7.504663212138e+00 0.000000000000e+00 0.000000000000e+00
5.737500000000e+02 5.950267701888e+00 0.000000000000e+00 0.000000000000e+00
5.740000000000e+02 3.814756529784e+00 0.000000000000e+00 0.000000000000e+00
5.742500000000e+02 1.304775172042e+00 0.000000000000e+00 0.000000000000e+00
5.745000000000e+02 -1.333946926313e+00 0.000000000000e+00 0.000000000000e+00
5.747500000000e+02 -3.841383448032e+00 0.000000000000e+00 0.000000000000e+00
5.750000000000e+02 -5.969927122026e+00 0.000000000000e+00 0.000000000000e+00
5.752500000000e+02 -7.510162742051e+00 0.000000000000e+00 0.000000000000e+00
5.755000000000e+02 -8.312872103423e+00 0.000000000000e+00 0.000000000000e+00
5.757500000000e+02 -8.304817225513e+00 0.000000000000e+00 0.000000000000e+00
5.760000000000e+02 -7.496507456148e+00 0.000000000000e+00 0.000000000000e+00
5.762500000000e+02 -5.981030519431e+00 0.000000000000e+00 0.000000000000e+00
5.765000000000e+02 -3.924018051780e+00 0.000000000000e+00 0.000000000000e+00
5.767500000000e+02 -1.545808420755e+00 0.000000000000e+00 0.000000000000e+00
5.770000000000e+02 9.022519370695e-01 0.000000000000e+00 0.000000000000e+00
5.772500000000e+02 3.164765724238e+00 0.000000000000e+00 0.000000000000e+00
5.775000000000e+02 5.009530466272e+00 0.000000000000e+00 0.000000000000e+00
5.777500000000e+02 6.252073304606e+00 0.000000000000e+00 0.000000000000e+00
5.780000000000e+02 6.774787586741e+00 0.000000000000e+00 0.000000000000e+00
5.782500000000e+02 6.538600722395e+00 0.000000000000e+00 0.000000000000e+00
5.785000000000e+02 5.585952012737e+00 0.000000000000e+00 0.000000000000e+00
5.787500000000e+02 4.034841720242e+00 0.000000000000e+00 0.000000000000e+00
5.790000000000e+02 2.064714474574e+00 0.000000000000e+00 0.000000000000e+00
5.792500000000e+02 -1.041541428688e-01 0.000000000000e+00 0.000000000000e+00
5.795000000000e+02 -2.235392338873e+00 0.000000000000e+00 0.000000000000e+00
5.797500000000e+02 -4.102583812433e+00 0.000000000000e+00 0.000000000000e+00
5.800000000000e+02 -5.513726462690e+00 0.000000000000e+00 0.000000000000e+00
5.802500000000e+02 -6.331413228971e+00 0.000000000000e+00 0.000000000000e+00
5.805000000000e+02 -6.486575104751e+00 0.000000000000e+00 0.000000000000e+00
5.807500000000e+02 -5.984386234418e+00 0.000000000000e+00 0.000000000000e+00
5.810000000000e+02 -4.901835125690e+00 0.000000000000e+00 0.000000000000e+00
5.812500000000e+02 -3.377408897242e+00 0.000000000000e+00 0.000000000000e+00
5.815000000000e+02 -1.594211336383e+00 0.000000000000e+00 0.000000000000e+00
5.817500000000e+02 2.414572694466e-01 0.000000000000e+00 0.000000000000e+00
5.820000000000e+02 1.923566548422e+00 0.000000000000e+00 0.000000000000e+00
5.822500000000e+02 3.269203024373e+00 0.000000000000e+00 0.000000000000e+00
5.825000000000e+02 4.138261706621e+00 0.000000000000e+00 0.000000000000e+00
5.827500000000e+02 4.447857974364e+00 0.000000000000e+00 0.000000000000e+00
5.830000000000e+02 4.179976162036e+00 0.000000000000e+00 0.000000000000e+00
5.832500000000e+02 3.381663709787e+00 0.000000000000e+00 0.000000000000e+00
5.835000000000e+02 2.157931429979e+00 0.000000000000e+00 0.000000000000e+00
5.837500000000e+02 6.583344739939e-01 0.000000000000e+00 0.000000000000e+00
5.840000000000e+02 -9.411053381612e-01 0.000000000000e+00 0.000000000000e+00
5.842500000000e+02 -2.458490860248e+00 0.000000000000e+00 0.000000000000e+00
5.845000000000e+02 -3.726776695866e+00 0.000000000000e+00 0.000000000000e+00
5.847500000000e+02 -4.612292833206e+00 0.000000000000e+00 0.000000000000e+00
5.850000000000e+02 -5.029025885124e+00 0.000000000000e+00 0.000000000000e+00
5.852500000000e+02 -4.947141566045e+00 0.000000000000e+00 0.000000000000e+00
5.855000000000e+02 -4.394914042204e+00 0.000000000000e+00 0.000000000000e+00
5.857500000000e+02 -3.453989870143e+00 0.000000000000e+00 0.000000000000e+00
5.860000000000e+02 -2.248669695403e+00 0.000000000000e+00 0.000000000000e+00
5.862500000000e+02 -9.305553342620e-01 0.000000000000e+00 0.000000000000e+00
5.865000000000e+02 3.395895482053e-01 0.000000000000e+00 0.000000000000e+00
5.867500000000e+02 1.410633734223e+00 0.000000000000e+00 0.000000000000e+00
5.870000000000e+02 2.158359024672e+00 0.000000000000e+00 0.000000000000e+00
5.872500000000e+02 2.499267869180e+00 0.000000000000e+00 0.000000000000e+00
5.875000000000e+02 2.399388319690e+00 0.000000000000e+00 0.000000000000e+00
5.877500000000e+02 1.877144942549e+00 0.000000000000e+00 0.000000000000e+00
5.880000000000e+02 1.000061948734e+00 0.000000000000e+00 0.000000000000e+00
5.882500000000e+02 -1.242186439351e-01 0.000000000000e+00 0.000000000000e+00
5.885000000000e+02 -1.361467534226e+00 0.000000000000e+00 0.000000000000e+00
5.887500000000e+02 -2.567295192434e+00 0.000000000000e+00 0.000000000000e+00
5.890000000000e+02 -3.604503628872e+00 0.000000000000e+00 0.000000000000e+00
5.892500000000e+02 -4.359303646780e+00 0.000000000000e+00 0.000000000000e+00
5.895000000000e+02 -4.754492486353e+00 0.000000000000e+00 0.000000000000e+00
5.897500000000e+02 -4.758063796959e+00 0.000000000000e+00 0.000000000000e+00
5.900000000000e+02 -4.386277174860e+00 0.000000000000e+00 0.000000000000e+00
5.902500000000e+02 -3.700882458612e+00 0.000000000000e+00 0.000000000000e+00
5.905000000000e+02 -2.800895459036e+00 0.000000000000e+00 0.000000000000e+00
5.907500000000e+02 -1.809973352042e+00 0.000000000000e+00 0.000000000000e+00
5.910000000000e+02 -8.609616090251e-01 0.000000000000e+00 0.000000000000e+00
5.912500000000e+02 -7.951695001357e-02 0.000000000000e+00 0.000000000000e+00
5.915000000000e+02 4.311881679298e-01 0.000000000000e+00 0.000000000000e+00
5.917500000000e+02 6.028173639076e-01 0.000000000000e+00 0.000000000000e+00
5.920000000000e+02 4.097871477772e-01 0.000000000000e+00 0.000000000000e+00
5.922500000000e+02 -1.281890270505e-01 0.000000000000e+00 0.000000000000e+00
5.925000000000e+02 -9.491986896979e-01 0.000000000000e+00 0.000000000000e+00
5.927500000000e+02 -1.957438336142e+00 0.000000000000e+00 0.000000000000e+00
5.930000000000e+02 -3.035652928515e+00 0.000000000000e+00 0.000000000000e+00
5.932500000000e+02 -4.060117216608e+00 0.000000000000e+00 0.000000000000e+00
5.935000000000e+02 -4.916258060184e+00 0.000000000000e+00 0.000000000000e+00
5.937500000000e+02 -5.512945596930e+00 0.000000000000e+00 0.000000000000e+00
5.940000000000e+02 -5.793659211647e+00 0.000000000000e+00 0.000000000000e+00
5.942500000000e+02 -5.743139764837e+00 0.000000000000e+00 0.000000000000e+00
5.945000000000e+02 -5.388721157499e+00 0.000000000000e+00 0.000000000000e+00
5.947500000000e+02 -4.796217847554e+00 0.000000000000e+00 0.000000000000e+00
5.950000000000e+02 -4.060942650736e+00 0.000000000000e+00 0.000000000000e+00
5.952500000000e+02 -3.295051046373e+00 0.000000000000e+00 0.000000000000e+00
5.955000000000e+02 -2.612873714362e+00 0.000000000000e+00 0.000000000000e+00
5.957500000000e+02 -2.116147683905e+00 0.000000000000e+00 0.000000000000e+00
5.960000000000e+02 -1.881055983386e+00 0.000000000000e+00 0.000000000000e+00
5.962500000000e+02 -1.948736369786e+00 0.000000000000e+00 0.000000000000e+00
5.965000000000e+02 -2.320454675327e+00 0.000000000000e+00 0.000000000000e+00
5.967500000000e+02 -2.958019164083e+00 0.000000000000e+00 0.000000000000e+00
5.970000000000e+02 -3.789321116866e+00 0.000000000000e+00 0.000000000000e+00
5.972500000000e+02 -4.718215291736e+00 0.000000000000e+00 0.000000000000e+00
5.975000000000e+02 -5.637390885041e+00 0.000000000000e+00 0.000000000000e+00
5.977500000000e+02 -6.442503453687e+00 0.000000000000e+00 0.000000000000e+00
5.980000000000e+02 -7.045690612000e+00 0.000000000000e+00 0.000000000000e+00
5.982500000000e+02 -7.386697491206e+00 0.000000000000e+00 0.000000000000e+00
5.985000000000e+02 -7.440176447809e+00 0.000000000000e+00 0.000000000000e+00
5.987500000000e+02 -7.218252183822e+00 0.000000000000e+00 0.000000000000e+00
5.990000000000e+02 -6.768085990005e+00 0.000000000000e+00 0.000000000000e+00
5.992500000000e+02 -6.164843702514e+00 0.000000000000e+00 0.000000000000e+00
5.995000000000e+02 -5.501080405048e+00 0.000000000000e+00 0.000000000000e+00
5.997500000000e+02 -4.874019335826e+00 0.000000000000e+00 0.000000000000e+00
6.000000000000e+02 -4.372461599443e+00 0.000000000000e+00 0.000000000000e+00
6.002500000000e+02 -4.065084432737e+00 0.000000000000e+00 0.000000000000e+00
6.005000000000e+02 -3.991669064126e+00 0.000000000000e+00 0.000000000000e+00
6.007500000000e+02 -4.158377305300e+00 0.000000000000e+00 0.000000000000e+00
6.010000000000e+02 -4.537629314080e+00 0.000000000000e+00 0.000000000000e+00
6.012500000000e+02 -5.072502958890e+00 0.000000000000e+00 0.000000000000e+00
6.015000000000e+02 -5.684965287775e+00 0.000000000000e+00 0.000000000000e+00
6.017500000000e+02 -6.286741853934e+00 0.000000000000e+00 0.000000000000e+00
6.020000000000e+02 -6.791297417231e+00 0.000000000000e+00 0.000000000000e+00
6.022500000000e+02 -7.125284288412e+00 0.000000000000e+00 0.000000000000e+00
6.025000000000e+02 -7.237924358405e+00 0.000000000000e+00 0.000000000000e+00
6.027500000000e+02 -7.107108093212e+00 0.000000000000e+00 0.000000000000e+00
6.030000000000e+02 -6.741470542665e+00 0.000000000000e+00 0.000000000000e+00
6.032500000000e+02 -6.178271584142e+00 0.000000000000e+00 0.000000000000e+00
6.035000000000e+02 -5.477484921136e+00 0.000000000000e+00 0.000000000000e+00
6.037500000000e+02 -4.713007779140e+00 0.000000000000e+00 0.000000000000e+00
6.040000000000e+02 -3.962272251012e+00 0.000000000000e+00 0.000000000000e+00
6.042500000000e+02 -3.295722130540e+00 0.000000000000e+00 0.000000000000e+00
6.045000000000e+02 -2.767595191765e+00 0.000000000000e+00 0.000000000000e+00
6.047500000000e+02 -2.409228934258e+00 0.000000000000e+00 0.000000000000e+00
6.050000000000e+02 -2.225723980737e+00 0.000000000000e+00 0.000000000000e+00
6.052500000000e+02 -2.196311444184e+00 0.000000000000e+00 0.000000000000e+00
6.055000000000e+02 -2.278249552666e+00 0.000000000000e+00 0.000000000000e+00
6.057500000000e+02 -2.413594199053e+00 0.000000000000e+00 0.000000000000e+00
6.060000000000e+02 -2.537813681001e+00 0.000000000000e+00 0.000000000000e+00
6.062500000000e+02 -2.588998690114e+00 0.000000000000e+00 0.000000000000e+00
6.065000000000e+02 -2.516380292253e+00 0.000000000000e+00 0.000000000000e+00
6.067500000000e+02 -2.287010667612e+00 0.000000000000e+00 0.000000000000e+00
6.070000000000e+02 -1.889757823816e+00 0.000000000000e+00 0.000000000000e+00
6.072500000000e+02 -1.336169505872e+00 0.000000000000e+00 0.000000000000e+00
6.075000000000e+02 -6.582126313312e-01 0.000000000000e+00 0.000000000000e+00
6.077500000000e+02 9.667228505696e-02 0.000000000000e+00 0.000000000000e+00
6.080000000000e+02 8.724073353199e-01 0.000000000000e+00 0.000000000000e+00
6.082500000000e+02 1.611979992231e+00 0.000000000000e+00 0.000000000000e+00
6.085000000000e+02 2.264911510048e+00 0.000000000000e+00 0.000000000000e+00
6.087500000000e+02 2.793470754146e+00 0.000000000000e+00 0.000000000000e+00
6.090000000000e+02 3.176833890581e+00 0.000000000000e+00 0.000000000000e+00
6.092500000000e+02 3.412713919645e+00 0.000000000000e+00 0.000000000000e+00
6.095000000000e+02 3.516360358584e+00 0.000000000000e+00 0.000000000000e+00
6.097500000000e+02 3.517202813400e+00 0.000000000000e+00 0.000000000000e+00
6.100000000000e+02 3.453729782801e+00 0.000000000000e+00 0.000000000000e+00
6.102500000000e+02 3.367413078106e+00 0.000000000000e+00 0.000000000000e+00
6.105000000000e+02 3.296581945065e+00 0.000000000000e+00 0.000000000000e+00
6.107500000000e+02 3.271111719793e+00 0.000000000000e+00 0.000000000000e+00
6.110000000000e+02 3.308631479786e+00 0.000000000000e+00 0.000000000000e+00
6.112500000000e+02 3.412702414568e+00 0.000000000000e+00 0.000000000000e+00
6.115000000000e+02 3.573114304286e+00 0.000000000000e+00 0.000000000000e+00
6.117500000000e+02 3.768137889225e+00 0.000000000000e+00 0.000000000000e+00
6.120000000000e+02 3.968300943861e+00 0.000000000000e+00 0.000000000000e+00
6.122500000000e+02 4.141062532838e+00 0.000000000000e+00 0.000000000000e+00
6.125000000000e+02 4.255667267679e+00 0.000000000000e+00 0.000000000000e+00
6.127500000000e+02 4.287477573993e+00 0.000000000000e+00 0.000000000000e+00
6.130000000000e+02 4.221198864366e+00 0.000000000000e+00 0.000000000000e+00
6.132500000000e+02 4.052607584848e+00 0.000000000000e+00 0.000000000000e+00
6.135000000000e+02 3.788632513685e+00 0.000000000000e+00 0.000000000000e+00
6.137500000000e+02 3.445887607840e+00 0.000000000000e+00 0.000000000000e+00
6.140000000000e+02 3.047973158001e+00 0.000000000000e+00 0.000000000000e+00
6.142500000000e+02 2.622020396763e+00 0.000000000000e+00 0.000000000000e+00
6.145000000000e+02 2.195032963608e+00 0.000000000000e+00 0.000000000000e+00
6.147500000000e+02 1.790569776676e+00 0.000000000000e+00 0.000000000000e+00
6.150000000000e+02 1.426224357251e+00 0.000000000000e+00 0.000000000000e+00
6.152500000000e+02 1.112203756740e+00 0.000000000000e+00 0.000000000000e+00
6.155000000000e+02 8.511226421854e-01 0.000000000000e+00 0.000000000000e+00
6.157500000000e+02 6.389354540209e-01 0.000000000000e+00 0.000000000000e+00
6.160000000000e+02 4.667615887797e-01 0.000000000000e+00 0.000000000000e+00
6.162500000000e+02 3.232395871043e-01 0.000000000000e+00 0.000000000000e+00
6.165000000000e+02 1.969917459627e-01 0.000000000000e+00 0.000000000000e+00
6.167500000000e+02 7.879502781090e-02 0.000000000000e+00 0.000000000000e+00
6.170000000000e+02 -3.686877859110e-02 0.000000000000e+00 0.000000000000e+00
6.172500000000e+02 -1.510868204411e-01 0.000000000000e+00 0.000000000000e+00
6.175000000000e+02 -2.606677335551e-01 0.000000000000e+00 0.000000000000e+00
6.177500000000e+02 -3.590801464340e-01 0.000000000000e+00 0.000000000000e+00
6.180000000000e+02 -4.379608368829e-01 0.000000000000e+00 0.000000000000e+00
6.182500000000e+02 -4.888955989671e-01 0.000000000000e+00 0.000000000000e+00
6.185000000000e+02 -5.051488215523e-01 0.000000000000e+00 0.000000000000e+00
6.187500000000e+02 -4.830459066057e-01 0.000000000000e+00 0.000000000000e+00
6.190000000000e+02 -4.227885310546e-01 0.000000000000e+00 0.000000000000e+00
6.192500000000e+02 -3.285914940185e-01 0.000000000000e+00 0.000000000000e+00
6.195000000000e+02 -2.081518684986e-01 0.000000000000e+00 0.000000000000e+00
6.197500000000e+02 -7.157541006415e-02 0.000000000000e+00 0.000000000000e+00
6.200000000000e+02 7.002720126742e-02 0.000000000000e+00 0.000000000000e+00
6.202500000000e+02 2.060144287746e-01 0.000000000000e+00 0.000000000000e+00
6.205000000000e+02 3.274979758742e-01 0.000000000000e+00 0.000000000000e+00
6.207500000000e+02 4.282215177234e-01 0.000000000000e+00 0.000000000000e+00
6.210000000000e+02 5.048997535752e-01 0.000000000000e+00 0.000000000000e+00
6.212500000000e+02 5.569857779096e-01 0.000000000000e+00 0.000000000000e+00
6.215000000000e+02 5.859401374362e-01 0.000000000000e+00 0.000000000000e+00
6.217500000000e+02 5.941650798520e-01 0.000000000000e+00 0.000000000000e+00
6.220000000000e+02 5.838270587854e-01 0.000000000000e+00 0.000000000000e+00
6.222500000000e+02 5.558096302793e-01 0.000000000000e+00 0.000000000000e+00
6.225000000000e+02 5.090145576211e-01 0.000000000000e+00 0.000000000000e+00
6.227500000000e+02 4.401657202116e-01 0.000000000000e+00 0.000000000000e+00
6.230000000000e+02 3.441793346226e-01 0.000000000000e+00 0.000000000000e+00
6.232500000000e+02 2.150607208240e-01 0.000000000000e+00 0.000000000000e+00
6.235000000000e+02 4.719005724396e-02 0.000000000000e+00 0.000000000000e+00
6.237500000000e+02 -1.632160156993e-01 0.000000000000e+00 0.000000000000e+00
6.240000000000e+02 -4.167204628330e-01 0.000000000000e+00 0.000000000000e+00
6.242500000000e+02 -7.096111396013e-01 0.000000000000e+00 0.000000000000e+00
6.245000000000e+02 -1.033382391155e+00 0.000000000000e+00 0.000000000000e+00
6.247500000000e+02 -1.374880025832e+00 0.000000000000e+00 0.000000000000e+00
6.250000000000e+02 -1.717133891819e+00 0.000000000000e+00 0.000000000000e+00
6.252500000000e+02 -2.040793241980e+00 0.000000000000e+00 0.000000000000e+00
6.255000000000e+02 -2.325982498591e+00 0.000000000000e+00 0.000000000000e+00
6.257500000000e+02 -2.554324835626e+00 0.000000000000e+00 0.000000000000e+00
6.260000000000e+02 -2.710849736461e+00 0.000000000000e+00 0.000000000000e+00
6.262500000000e+02 -2.785513690287e+00 0.000000000000e+00 0.000000000000e+00
6.265000000000e+02 -2.774118701344e+00 0.000000000000e+00 0.000000000000e+00
6.267500000000e+02 -2.678502726253e+00 0.000000000000e+00 0.000000000000e+00
6.270000000000e+02 -2.505985504647e+00 0.000000000000e+00 0.000000000000e+00
6.272500000000e+02 -2.268165278604e+00 0.000000000000e+00 0.000000000000e+00
6.275000000000e+02 -1.979258922428e+00 0.000000000000e+00 0.000000000000e+00
6.277500000000e+02 -1.654244705450e+00 0.000000000000e+00 0.000000000000e+00
6.280000000000e+02 -1.307092770245e+00 0.000000000000e+00 0.000000000000e+00
6.282500000000e+02 -9.493493865783e-01 0.000000000000e+00 0.000000000000e+00
6.285000000000e+02 -5.892802127801e-01 0.000000000000e+00 0.000000000000e+00
6.287500000000e+02 -2.316848596116e-01 0.000000000000e+00 0.000000000000e+00
6.290000000000e+02 1.216152145096e-01 0.000000000000e+00 0.000000000000e+00
6.292500000000e+02 4.707235319297e-01 0.000000000000e+00 0.000000000000e+00
6.295000000000e+02 8.162506352012e-01 0.000000000000e+00 0.000000000000e+00
6.297500000000e+02 1.157791943126e+00 0.000000000000e+00 0.000000000000e+00
6.300000000000e+02 1.492580291123e+00 0.000000000000e+00 0.000000000000e+00
6.302500000000e+02 1.814565507802e+00 0.000000000000e+00 0.000000000000e+00
6.305000000000e+02 2.114106233178e+00 0.000000000000e+00 0.000000000000e+00
6.307500000000e+02 2.378361954865e+00 0.000000000000e+00 0.000000000000e+00
6.310000000000e+02 2.592361198416e+00 0.000000000000e+00 0.000000000000e+00
6.312500000000e+02 2.740612534624e+00 0.000000000000e+00 0.000000000000e+00
6.315000000000e+02 2.809035671887e+00 0.000000000000e+00 0.000000000000e+00
6.317500000000e+02 2.786934343371e+00 0.000000000000e+00 0.000000000000e+00
6.320000000000e+02 2.668719601445e+00 0.000000000000e+00 0.000000000000e+00
6.322500000000e+02 2.455123459399e+00 0.000000000000e+00 0.000000000000e+00
6.325000000000e+02 2.153713606046e+00 0.000000000000e+00 0.000000000000e+00
6.327500000000e+02 1.778619089465e+00 0.000000000000e+00 0.000000000000e+00
6.330000000000e+02 1.349489027394e+00 0.000000000000e+00 0.000000000000e+00
6.332500000000e+02 8.898142915387e-01 0.000000000000e+00 0.000000000000e+00
6.335000000000e+02 4.248293348249e-01 0.000000000000e+00 0.000000000000e+00
6.337500000000e+02 -2.073507398329e-02 0.000000000000e+00 0.000000000000e+00
6.340000000000e+02 -4.247649875620e-01 0.000000000000e+00 0.000000000000e+00
6.342500000000e+02 -7.694886970476e-01 0.000000000000e+00 0.000000000000e+00
6.345000000000e+02 -1.042626864004e+00 0.000000000000e+00 0.000000000000e+00
6.347500000000e+02 -1.237870909048e+00 0.000000000000e+00 0.000000000000e+00
6.350000000000e+02 -1.354694324797e+00 0.000000000000e+00 0.000000000000e+00
6.352500000000e+02 -1.397596405916e+00 0.000000000000e+00 0.000000000000e+00
6.355000000000e+02 -1.374951494594e+00 0.000000000000e+00 0.000000000000e+00
6.357500000000e+02 -1.297678120482e+00 0.000000000000e+00 0.000000000000e+00
6.360000000000e+02 -1.177945850263e+00 0.000000000000e+00 0.000000000000e+00
6.362500000000e+02 -1.028104162628e+00 0.000000000000e+00 0.000000000000e+00
6.365000000000e+02 -8.599543478740e-01 0.000000000000e+00 0.000000000000e+00
6.367500000000e+02 -6.844043776840e-01 0.000000000000e+00 0.000000000000e+00
6.370000000000e+02 -5.114628719283e-01 0.000000000000e+00 0.000000000000e+00
6.372500000000e+02 -3.504570166582e-01 0.000000000000e+00 0.000000000000e+00
6.375000000000e+02 -2.103135953351e-01 0.000000000000e+00 0.000000000000e+00
6.377500000000e+02 -9.973069609278e-02 0.000000000000e+00 0.000000000000e+00
6.380000000000e+02 -2.709264196410e-02 0.000000000000e+00 0.000000000000e+00
6.382500000000e+02 -3.822873436452e-05 0.000000000000e+00 0.000000000000e+00
6.385000000000e+02 -2.467249358299e-02 0.000000000000e+00 0.000000000000e+00
6.387500000000e+02 -1.045007081111e-01 0.000000000000e+00 0.000000000000e+00
6.390000000000e+02 -2.392438713318e-01 0.000000000000e+00 0.000000000000e+00
6.392500000000e+02 -4.237522405877e-01 0.000000000000e+00 0.000000000000e+00
6.395000000000e+02 -6.472554078721e-01 0.000000000000e+00 0.000000000000e+00
6.397500000000e+02 -8.931677423831e-01 0.000000000000e+00 0.000000000000e+00
6.400000000000e+02 -1.139607192451e+00 0.000000000000e+00 0.000000000000e+00
6.402500000000e+02 -1.360691020236e+00 0.000000000000e+00 0.000000000000e+00
6.405000000000e+02 -1.528557604785e+00 0.000000000000e+00 0.000000000000e+00
6.407500000000e+02 -1.615946557082e+00 0.000000000000e+00 0.000000000000e+00
6.410000000000e+02 -1.599068845705e+00 0.000000000000e+00 0.000000000000e+00
6.412500000000e+02 -1.460431434467e+00 0.000000000000e+00 0.000000000000e+00
6.415000000000e+02 -1.191259450850e+00 0.000000000000e+00 0.000000000000e+00
6.417500000000e+02 -7.931887066808e-01 0.000000000000e+00 0.000000000000e+00
6.420000000000e+02 -2.789801327220e-01 0.000000000000e+00 0.000000000000e+00
6.422500000000e+02 3.278747711402e-01 0.000000000000e+00 0.000000000000e+00
6.425000000000e+02 9.946485661819e-01 0.000000000000e+00 0.000000000000e+00
6.427500000000e+02 1.681822092994e+00 0.000000000000e+00 0.000000000000e+00
6.430000000000e+02 2.346205661771e+00 0.000000000000e+00 0.000000000000e+00
6.432500000000e+02 2.944380597707e+00 0.000000000000e+00 0.000000000000e+00
6.435000000000e+02 3.436071663958e+00 0.000000000000e+00 0.000000000000e+00
6.437500000000e+02 3.787084334395e+00 0.000000000000e+00 0.000000000000e+00
6.440000000000e+02 3.971516965692e+00 0.000000000000e+00 0.000000000000e+00
6.442500000000e+02 3.973074490322e+00 0.000000000000e+00 0.000000000000e+00
6.445000000000e+02 3.785448517327e+00 0.000000000000e+00 0.000000000000e+00
6.447500000000e+02 3.411866128821e+00 0.000000000000e+00 0.000000000000e+00
6.450000000000e+02 2.864023490294e+00 0.000000000000e+00 0.000000000000e+00
6.452500000000e+02 2.160691533233e+00 0.000000000000e+00 0.000000000000e+00
6.455000000000e+02 1.326297156909e+00 0.000000000000e+00 0.000000000000e+00
6.457500000000e+02 3.897414789541e-01 0.000000000000e+00 0.000000000000e+00
6.460000000000e+02 -6.163765649156e-01 0.000000000000e+00 0.000000000000e+00
6.462500000000e+02 -1.656091536960e+00 0.000000000000e+00 0.000000000000e+00
6.465000000000e+02 -2.690059040469e+00 0.000000000000e+00 0.000000000000e+00
6.467500000000e+02 -3.675428125877e+00 0.000000000000e+00 0.000000000000e+00
6.470000000000e+02 -4.565915490484e+00 0.000000000000e+00 0.000000000000e+00
6.472500000000e+02 -5.312427548984e+00 0.000000000000e+00 0.000000000000e+00
6.475000000000e+02 -5.864535194420e+00 0.000000000000e+00 0.000000000000e+00
6.477500000000e+02 -6.172994437177e+00 0.000000000000e+00 0.000000000000e+00
6.480000000000e+02 -6.193336157760e+00 0.000000000000e+00 0.000000000000e+00
6.482500000000e+02 -5.890342869624e+00 0.000000000000e+00 0.000000000000e+00
6.485000000000e+02 -5.243020529125e+00 0.000000000000e+00 0.000000000000e+00
6.487500000000e+02 -4.249493488545e+00 0.000000000000e+00 0.000000000000e+00
6.490000000000e+02 -2.931133492921e+00 0.000000000000e+00 0.000000000000e+00
6.492500000000e+02 -1.335205155813e+00 0.000000000000e+00 0.000000000000e+00
6.495000000000e+02 4.646147349435e-01 0.000000000000e+00 0.000000000000e+00
6.497500000000e+02 2.370308133620e+00 0.000000000000e+00 0.000000000000e+00
6.500000000000e+02 4.264373729214e+00 0.000000000000e+00 0.000000000000e+00
6.502500000000e+02 6.017342313258e+00 0.000000000000e+00 0.000000000000e+00
6.505000000000e+02 7.497473939813e+00 0.000000000000e+00 0.000000000000e+00
6.507500000000e+02 8.581841769648e+00 0.000000000000e+00 0.000000000000e+00
6.510000000000e+02 9.167759450291e+00 0.000000000000e+00 0.000000000000e+00
6.512500000000e+02 9.183370484078e+00 0.000000000000e+00 0.000000000000e+00
6.515000000000e+02 8.596214761740e+00 0.000000000000e+00 0.000000000000e+00
6.517500000000e+02 7.418727972608e+00 0.000000000000e+00 0.000000000000e+00
6.520000000000e+02 5.709903913396e+00 0.000000000000e+00 0.000000000000e+00
6.522500000000e+02 3.572729711117e+00 0.000000000000e+00 0.000000000000e+00
6.525000000000e+02 1.147446687624e+00 0.000000000000e+00 0.000000000000e+00
6.527500000000e+02 -1.398857458638e+00 0.000000000000e+00 0.000000000000e+00
6.530000000000e+02 -3.885411491581e+00 0.000000000000e+00 0.000000000000e+00
6.532500000000e+02 -6.132452402166e+00 0.000000000000e+00 0.000000000000e+00
6.535000000000e+02 -7.976042294502e+00 0.000000000000e+00 0.000000000000e+00
6.537500000000e+02 -9.281586009372e+00 0.000000000000e+00 0.000000000000e+00
6.540000000000e+02 -9.954764197849e+00 0.000000000000e+00 0.000000000000e+00
6.542500000000e+02 -9.948877629027e+00 0.000000000000e+00 0.000000000000e+00
6.545000000000e+02 -9.267986004302e+00 0.000000000000e+00 0.000000000000e+00
6.547500000000e+02 -7.965669894047e+00 0.000000000000e+00 0.000000000000e+00
6.550000000000e+02 -6.139692672955e+00 0.000000000000e+00 0.000000000000e+00
6.552500000000e+02 -3.923236659496e+00 0.000000000000e+00 0.000000000000e+00
6.555000000000e+02 -1.473688540460e+00 0.000000000000e+00 0.000000000000e+00
6.557500000000e+02 1.039877642268e+00 0.000000000000e+00 0.000000000000e+00
6.560000000000e+02 3.449339223611e+00 0.000000000000e+00 0.000000000000e+00
6.562500000000e+02 5.599206687961e+00 0.000000000000e+00 0.000000000000e+00
6.565000000000e+02 7.356482325658e+00 0.000000000000e+00 0.000000000000e+00
6.567500000000e+02 8.618115036732e+00 0.000000000000e+00 0.000000000000e+00
6.570000000000e+02 9.315783759723e+00 0.000000000000e+00 0.000000000000e+00
6.572500000000e+02 9.418037401885e+00 0.000000000000e+00 0.000000000000e+00
6.575000000000e+02 8.930057530779e+00 0.000000000000e+00 0.000000000000e+00
6.577500000000e+02 7.891464422876e+00 0.000000000000e+00 0.000000000000e+00
6.580000000000e+02 6.372646199413e+00 0.000000000000e+00 0.000000000000e+00
6.582500000000e+02 4.470060550637e+00 0.000000000000e+00 0.000000000000e+00
6.585000000000e+02 2.300860125478e+00 0.000000000000e+00 0.000000000000e+00
6.587500000000e+02 -2.941614272762e-03 0.000000000000e+00 0.000000000000e+00
6.590000000000e+02 -2.300679890847e+00 0.000000000000e+00 0.000000000000e+00
6.592500000000e+02 -4.449634406652e+00 0.000000000000e+00 0.000000000000e+00
6.595000000000e+02 -6.312052557350e+00 0.000000000000e+00 0.000000000000e+00
6.597500000000e+02 -7.762592554145e+00 0.000000000000e+00 0.000000000000e+00
6.600000000000e+02 -8.696054423184e+00 0.000000000000e+00 0.000000000000e+00
6.602500000000e+02 -9.035086326021e+00 0.000000000000e+00 0.000000000000e+00
6.605000000000e+02 -8.737351360201e+00 0.000000000000e+00 0.000000000000e+00
6.607500000000e+02 -7.801459252287e+00 0.000000000000e+00 0.000000000000e+00
6.610000000000e+02 -6.270853367955e+00 0.000000000000e+00 0.000000000000e+00
6.612500000000e+02 -4.234835454695e+00 0.000000000000e+00 0.000000000000e+00
6.615000000000e+02 -1.826034256441e+00 0.000000000000e+00 0.000000000000e+00
6.617500000000e+02 7.861138976503e-01 0.000000000000e+00 0.000000000000e+00
6.620000000000e+02 3.405920053333e+00 0.000000000000e+00 0.000000000000e+00
6.622500000000e+02 5.825611784576e+00 0.000000000000e+00 0.000000000000e+00
6.625000000000e+02 7.842198036218e+00 0.000000000000e+00 0.000000000000e+00
6.627500000000e+02 9.275653410841e+00 0.000000000000e+00 0.000000000000e+00
6.630000000000e+02 9.986697276619e+00 0.000000000000e+00 0.000000000000e+00
6.632500000000e+02 9.892266100201e+00 0.000000000000e+00 0.000000000000e+00
6.635000000000e+02 8.976816195638e+00 0.000000000000e+00 0.000000000000e+00
6.637500000000e+02 7.297867403473e+00 0.000000000000e+00 0.000000000000e+00
6.640000000000e+02 4.984694521282e+00 0.000000000000e+00 0.000000000000e+00
6.642500000000e+02 2.229749965763e+00 0.000000000000e+00 0.000000000000e+00
6.645000000000e+02 -7.268119861187e-01 0.000000000000e+00 0.000000000000e+00
6.647500000000e+02 -3.618331995977e+00 0.000000000000e+00 0.000000000000e+00
6.650000000000e+02 -6.176658073566e+00 0.000000000000e+00 0.000000000000e+00
6.652500000000e+02 -8.158514740423e+00 0.000000000000e+00 0.000000000000e+00
6.655000000000e+02 -9.370470599705e+00 0.000000000000e+00 0.000000000000e+00
6.657500000000e+02 -9.689752157089e+00 0.000000000000e+00 0.000000000000e+00
6.660000000000e+02 -9.078479693500e+00 0.000000000000e+00 0.000000000000e+00
6.662500000000e+02 -7.589527373859e+00 0.000000000000e+00 0.000000000000e+00
6.665000000000e+02 -5.363073101449e+00 0.000000000000e+00 0.000000000000e+00
6.667500000000e+02 -2.613910535979e+00 0.000000000000e+00 0.000000000000e+00
6.670000000000e+02 3.893684337716e-01 0.000000000000e+00 0.000000000000e+00
6.672500000000e+02 3.351269830289e+00 0.000000000000e+00 0.000000000000e+00
6.675000000000e+02 5.979586724135e+00 0.000000000000e+00 0.000000000000e+00
6.677500000000e+02 8.015661792388e+00 0.000000000000e+00 0.000000000000e+00
6.680000000000e+02 9.261429254443e+00 0.000000000000e+00 0.000000000000e+00
6.682500000000e+02 9.600243907485e+00 0.000000000000e+00 0.000000000000e+00
6.685000000000e+02 9.009154836762e+00 0.000000000000e+00 0.000000000000e+00
6.687500000000e+02 7.561208955755e+00 0.000000000000e+00 0.000000000000e+00
6.690000000000e+02 5.417470254459e+00 0.000000000000e+00 0.000000000000e+00
6.692500000000e+02 2.809588011634e+00 0.000000000000e+00 0.000000000000e+00
6.695000000000e+02 1.480800504526e-02 0.000000000000e+00 0.000000000000e+00
6.697500000000e+02 -2.673829015346e+00 0.000000000000e+00 0.000000000000e+00
6.700000000000e+02 -4.978817286633e+00 0.000000000000e+00 0.000000000000e+00
6.702500000000e+02 -6.667593558168e+00 0.000000000000e+00 0.000000000000e+00
6.705000000000e+02 -7.576797546125e+00 0.000000000000e+00 0.000000000000e+00
6.707500000000e+02 -7.628752795449e+00 0.000000000000e+00 0.000000000000e+00
6.710000000000e+02 -6.838423667233e+00 0.000000000000e+00 0.000000000000e+00
6.712500000000e+02 -5.310184455325e+00 0.000000000000e+00 0.000000000000e+00
6.715000000000e+02 -3.224883170741e+00 0.000000000000e+00 0.000000000000e+00
6.717500000000e+02 -8.187628932841e-01 0.000000000000e+00 0.000000000000e+00
6.720000000000e+02 1.643305561546e+00 0.000000000000e+00 0.000000000000e+00
6.722500000000e+02 3.897224413823e+00 0.000000000000e+00 0.000000000000e+00
6.725000000000e+02 5.708400671478e+00 0.000000000000e+00 0.000000000000e+00
6.727500000000e+02 6.896636454765e+00 0.000000000000e+00 0.000000000000e+00
6.730000000000e+02 7.354491825531e+00 0.000000000000e+00 0.000000000000e+00
6.732500000000e+02 7.057215037316e+00 0.000000000000e+00 0.000000000000e+00
6.735000000000e+02 6.063316377324e+00 0.000000000000e+00 0.000000000000e+00
6.737500000000e+02 4.505927828898e+00 0.000000000000e+00 0.000000000000e+00
6.740000000000e+02 2.576118883090e+00 0.000000000000e+00 0.000000000000e+00
6.742500000000e+02 5.002132297165e-01 0.000000000000e+00 0.000000000000e+00
6.745000000000e+02 -1.486223833952e+00 0.000000000000e+00 0.000000000000e+00
6.747500000000e+02 -3.164746632071e+00 0.000000000000e+00 0.000000000000e+00
6.750000000000e+02 -4.357789608660e+00 0.000000000000e+00 0.000000000000e+00
6.752500000000e+02 -4.947239462720e+00 0.000000000000e+00 0.000000000000e+00
6.755000000000e+02 -4.885874822961e+00 0.000000000000e+00 0.000000000000e+00
6.757500000000e+02 -4.200575519646e+00 0.000000000000e+00 0.000000000000e+00
6.760000000000e+02 -2.987152340577e+00 0.000000000000e+00 0.000000000000e+00
6.762500000000e+02 -1.397590757220e+00 0.000000000000e+00 0.000000000000e+00
6.765000000000e+02 3.786669477625e-01 0.000000000000e+00 0.000000000000e+00
6.767500000000e+02 2.137147695551e+00 0.000000000000e+00 0.000000000000e+00
6.770000000000e+02 3.681866681913e+00 0.000000000000e+00 0.000000000000e+00
6.772500000000e+02 4.847264253832e+00 0.000000000000e+00 0.000000000000e+00
6.775000000000e+02 5.516126369452e+00 0.000000000000e+00 0.000000000000e+00
6.777500000000e+02 5.631562907972e+00 0.000000000000e+00 0.000000000000e+00
6.780000000000e+02 5.201831404924e+00 0.000000000000e+00 0.000000000000e+00
6.782500000000e+02 4.297627928896e+00 0.000000000000e+00 0.000000000000e+00
6.785000000000e+02 3.042326157415e+00 0.000000000000e+00 0.000000000000e+00
6.787500000000e+02 1.596433718025e+00 0.000000000000e+00 0.000000000000e+00
6.790000000000e+02 1.381647050742e-01 0.000000000000e+00 0.000000000000e+00
6.792500000000e+02 -1.157568812403e+00 0.000000000000e+00 0.000000000000e+00
6.795000000000e+02 -2.139307103329e+00 0.000000000000e+00 0.000000000000e+00
6.797500000000e+02 -2.696038097412e+00 0.000000000000e+00 0.000000000000e+00
6.800000000000e+02 -2.769142033284e+00 0.000000000000e+00 0.000000000000e+00
6.802500000000e+02 -2.358000937485e+00 0.000000000000e+00 0.000000000000e+00
6.805000000000e+02 -1.518737971916e+00 0.000000000000e+00 0.000000000000e+00
6.807500000000e+02 -3.563529154785e-01 0.000000000000e+00 0.000000000000e+00
6.810000000000e+02 9.887188750185e-01 0.000000000000e+00 0.000000000000e+00
6.812500000000e+02 2.357962506005e+00 0.000000000000e+00 0.000000000000e+00
6.815000000000e+02 3.593957735820e+00 0.000000000000e+00 0.000000000000e+00
6.817500000000e+02 4.559086941801e+00 0.000000000000e+00 0.000000000000e+00
6.820000000000e+02 5.151573238157e+00 0.000000000000e+00 0.000000000000e+00
6.822500000000e+02 5.316983575226e+00 0.000000000000e+00 0.000000000000e+00
6.825000000000e+02 5.053887381078e+00 0.000000000000e+00 0.000000000000e+00
6.827500000000e+02 4.413068458772e+00 0.000000000000e+00 0.000000000000e+00
6.830000000000e+02 3.490462656129e+00 0.000000000000e+00 0.000000000000e+00
6.832500000000e+02 2.414744255642e+00 0.000000000000e+00 0.000000000000e+00
6.835000000000e+02 1.331120590431e+00 0.000000000000e+00 0.000000000000e+00
6.837500000000e+02 3.833407506185e-01 0.000000000000e+00 0.000000000000e+00
6.840000000000e+02 -3.038734949964e-01 0.000000000000e+00 0.000000000000e+00
6.842500000000e+02 -6.398330157885e-01 0.000000000000e+00 0.000000000000e+00
6.845000000000e+02 -5.785090059286e-01 0.000000000000e+00 0.000000000000e+00
6.847500000000e+02 -1.235182911400e-01 0.000000000000e+00 0.000000000000e+00
6.850000000000e+02 6.730950226849e-01 0.000000000000e+00 0.000000000000e+00
6.852500000000e+02 1.718071588886e+00 0.000000000000e+00 0.000000000000e+00
6.855000000000e+02 2.889189105629e+00 0.000000000000e+00 0.000000000000e+00
6.857500000000e+02 4.050978429538e+00 0.000000000000e+00 0.000000000000e+00
6.860000000000e+02 5.071902839560e+00 0.000000000000e+00 0.000000000000e+00
6.862500000000e+02 5.840827927050e+00 0.000000000000e+00 0.000000000000e+00
6.865000000000e+02 6.280712253169e+00 0.000000000000e+00 0.000000000000e+00
6.867500000000e+02 6.357813441441e+00 0.000000000000e+00 0.000000000000e+00
6.870000000000e+02 6.085284632065e+00 0.000000000000e+00 0.000000000000e+00
6.872500000000e+02 5.520758214229e+00 0.000000000000e+00 0.000000000000e+00
6.875000000000e+02 4.758284903544e+00 0.000000000000e+00 0.000000000000e+00
6.877500000000e+02 3.915717250819e+00 0.000000000000e+00 0.000000000000e+00
6.880000000000e+02 3.119204413322e+00 0.000000000000e+00 0.000000000000e+00
6.882500000000e+02 2.486824714293e+00 0.000000000000e+00 0.000000000000e+00
6.885000000000e+02 2.113477678023e+00 0.000000000000e+00 0.000000000000e+00
6.887500000000e+02 2.058975946877e+00 0.000000000000e+00 0.000000000000e+00
6.890000000000e+02 2.340844173268e+00 0.000000000000e+00 0.000000000000e+00
6.892500000000e+02 2.932704281519e+00 0.000000000000e+00 0.000000000000e+00
6.895000000000e+02 3.768387750085e+00 0.000000000000e+00 0.000000000000e+00
6.897500000000e+02 4.751163760726e+00 0.000000000000e+00 0.000000000000e+00
6.900000000000e+02 5.766806761732e+00 0.000000000000e+00 0.000000000000e+00
6.902500000000e+02 6.698735993167e+00 0.000000000000e+00 0.000000000000e+00
6.905000000000e+02 7.443207051399e+00 0.000000000000e+00 0.000000000000e+00
6.907500000000e+02 7.922553650365e+00 0.000000000000e+00 0.000000000000e+00
6.910000000000e+02 8.094761910717e+00 0.000000000000e+00 0.000000000000e+00
6.912500000000e+02 7.958169528348e+00 0.000000000000e+00 0.000000000000e+00
6.915000000000e+02 7.550747580408e+00 0.000000000000e+00 0.000000000000e+00
6.917500000000e+02 6.944152548855e+00 0.000000000000e+00 0.000000000000e+00
6.920000000000e+02 6.233431389945e+00 0.000000000000e+00 0.000000000000e+00
6.922500000000e+02 5.523829702698e+00 0.000000000000e+00 0.000000000000e+00
6.925000000000e+02 4.916517077426e+00 0.000000000000e+00 0.000000000000e+00
6.927500000000e+02 4.495157799174e+00 0.000000000000e+00 0.000000000000e+00
6.930000000000e+02 4.315107107670e+00 0.000000000000e+00 0.000000000000e+00
6.932500000000e+02 4.396626991788e+00 0.000000000000e+00 0.000000000000e+00
6.935000000000e+02 4.722947141167e+00 0.000000000000e+00 0.000000000000e+00
6.937500000000e+02 5.243326516635e+00 0.000000000000e+00 0.000000000000e+00
6.940000000000e+02 5.880592187561e+00 0.000000000000e+00 0.000000000000e+00
6.942500000000e+02 6.542037555226e+00 0.000000000000e+00 0.000000000000e+00
6.945000000000e+02 7.132131693581e+00 0.000000000000e+00 0.000000000000e+00
6.947500000000e+02 7.565281190119e+00 0.000000000000e+00 0.000000000000e+00
6.950000000000e+02 7.776920110043e+00 0.000000000000e+00 0.000000000000e+00
6.952500000000e+02 7.731472839095e+00 0.000000000000e+00 0.000000000000e+00
6.955000000000e+02 7.426196577676e+00 0.000000000000e+00 0.000000000000e+00
6.957500000000e+02 6.890497280746e+00 0.000000000000e+00 0.000000000000e+00
6.960000000000e+02 6.180941066809e+00 0.000000000000e+00 0.000000000000e+00
6.962500000000e+02 5.372764855407e+00 0.000000000000e+00 0.000000000000e+00
6.965000000000e+02 4.549145973344e+00 0.000000000000e+00 0.000000000000e+00
6.967500000000e+02 3.789760780137e+00 0.000000000000e+00 0.000000000000e+00
6.970000000000e+02 3.160214395791e+00 0.000000000000e+00 0.000000000000e+00
6.972500000000e+02 2.703756010583e+00 0.000000000000e+00 0.000000000000e+00
6.975000000000e+02 2.436336347737e+00 0.000000000000e+00 0.000000000000e+00
6.977500000000e+02 2.345570772965e+00 0.000000000000e+00 0.000000000000e+00
6.980000000000e+02 2.393615826392e+00 0.000000000000e+00 0.000000000000e+00
6.982500000000e+02 2.523427836979e+00 0.000000000000e+00 0.000000000000e+00
6.985000000000e+02 2.667424378867e+00 0.000000000000e+00 0.000000000000e+00
6.987500000000e+02 2.757272227168e+00 0.000000000000e+00 0.000000000000e+00
6.990000000000e+02 2.733415745251e+00 0.000000000000e+00 0.000000000000e+00
6.992500000000e+02 2.553046372838e+00 0.000000000000e+00 0.000000000000e+00
6.995000000000e+02 2.195478233432e+00 0.000000000000e+00 0.000000000000e+00
6.997500000000e+02 1.664293599383e+00 0.000000000000e+00 0.000000000000e+00
7.000000000000e+02 9.860943263399e-01 0.000000000000e+00 0.000000000000e+00
7.002500000000e+02 2.061723966355e-01 0.000000000000e+00 0.000000000000e+00
7.005000000000e+02 -6.181728059226e-01 0.000000000000e+00 0.000000000000e+00
7.007500000000e+02 -1.425646832759e+00 0.000000000000e+00 0.000000000000e+00
7.010000000000e+02 -2.159137922295e+00 0.000000000000e+00 0.000000000000e+00
7.012500000000e+02 -2.772924515724e+00 0.000000000000e+00 0.000000000000e+00
7.015000000000e+02 -3.237963573001e+00 0.000000000000e+00 0.000000000000e+00
7.017500000000e+02 -3.544622565273e+00 0.000000000000e+00 0.000000000000e+00
7.020000000000e+02 -3.702605542991e+00 0.000000000000e+00 0.000000000000e+00
7.022500000000e+02 -3.738228665888e+00 0.000000000000e+00 0.000000000000e+00
7.025000000000e+02 -3.689564763773e+00 0.000000000000e+00 0.000000000000e+00
7.027500000000e+02 -3.600249931216e+00 0.000000000000e+00 0.000000000000e+00
7.030000000000e+02 -3.512893065353e+00 0.000000000000e+00 0.000000000000e+00
7.032500000000e+02 -3.463036394822e+00 0.000000000000e+00 0.000000000000e+00
7.035000000000e+02 -3.474487084897e+00 0.000000000000e+00 0.000000000000e+00
7.037500000000e+02 -3.556601784718e+00 0.000000000000e+00 0.000000000000e+00
7.040000000000e+02 -3.703797090011e+00 0.000000000000e+00 0.000000000000e+00
7.042500000000e+02 -3.897227248507e+00 0.000000000000e+00 0.000000000000e+00
7.045000000000e+02 -4.108264949363e+00 0.000000000000e+00 0.000000000000e+00
7.047500000000e+02 -4.303184451285e+00 0.000000000000e+00 0.000000000000e+00
7.050000000000e+02 -4.448309231825e+00 0.000000000000e+00 0.000000000000e+00
7.052500000000e+02 -4.514863367809e+00 0.000000000000e+00 0.000000000000e+00
7.055000000000e+02 -4.482854167208e+00 0.000000000000e+00 0.000000000000e+00
7.057500000000e+02 -4.343494200908e+00 0.000000000000e+00 0.000000000000e+00
7.060000000000e+02 -4.099912297701e+00 0.000000000000e+00 0.000000000000e+00
7.062500000000e+02 -3.766166446469e+00 0.000000000000e+00 0.000000000000e+00
7.065000000000e+02 -3.364816897594e+00 0.000000000000e+00 0.000000000000e+00
7.067500000000e+02 -2.923509895297e+00 0.000000000000e+00 0.000000000000e+00
7.070000000000e+02 -2.471136046928e+00 0.000000000000e+00 0.000000000000e+00
7.072500000000e+02 -2.034150096187e+00 0.000000000000e+00 0.000000000000e+00
7.075000000000e+02 -1.633572840451e+00 0.000000000000e+00 0.000000000000e+00
7.077500000000e+02 -1.283056378220e+00 0.000000000000e+00 0.000000000000e+00
7.080000000000e+02 -9.882062988448e-01 0.000000000000e+00 0.000000000000e+00
7.082500000000e+02 -7.471501915952e-01 0.000000000000e+00 0.000000000000e+00
7.085000000000e+02 -5.521530907456e-01 0.000000000000e+00 0.000000000000e+00
7.087500000000e+02 -3.919351517162e-01 0.000000000000e+00 0.000000000000e+00
7.090000000000e+02 -2.542646898735e-01 0.000000000000e+00 0.000000000000e+00
7.092500000000e+02 -1.283895698742e-01 0.000000000000e+00 0.000000000000e+00
7.095000000000e+02 -6.928998170898e-03 0.000000000000e+00 0.000000000000e+00
7.097500000000e+02 1.130374105076e-01 0.000000000000e+00 0.000000000000e+00
7.100000000000e+02 2.297973144418e-01 0.000000000000e+00 0.000000000000e+00
7.102500000000e+02 3.377064106339e-01 0.000000000000e+00 0.000000000000e+00
7.105000000000e+02 4.285780620523e-01 0.000000000000e+00 0.000000000000e+00
7.107500000000e+02 4.934757599957e-01 0.000000000000e+00 0.000000000000e+00
7.110000000000e+02 5.245736617498e-01 0.000000000000e+00 0.000000000000e+00
7.112500000000e+02 5.167598321320e-01 0.000000000000e+00 0.000000000000e+00
7.115000000000e+02 4.687197245192e-01 0.000000000000e+00 0.000000000000e+00
7.117500000000e+02 3.833407677623e-01 0.000000000000e+00 0.000000000000e+00
7.120000000000e+02 2.674035699783e-01 0.000000000000e+00 0.000000000000e+00
7.122500000000e+02 1.306494306737e-01 0.000000000000e+00 0.000000000000e+00
7.125000000000e+02 -1.558322359717e-02 0.000000000000e+00 0.000000000000e+00
7.127500000000e+02 -1.598956413219e-01 0.000000000000e+00 0.000000000000e+00
7.130000000000e+02 -2.922629744017e-01 0.000000000000e+00 0.000000000000e+00
7.132500000000e+02 -4.051207165371e-01 0.000000000000e+00 0.000000000000e+00
7.135000000000e+02 -4.939304254695e-01 0.000000000000e+00 0.000000000000e+00
7.137500000000e+02 -5.571521047643e-01 0.000000000000e+00 0.000000000000e+00
7.140000000000e+02 -5.956608984051e-01 0.000000000000e+00 0.000000000000e+00
7.142500000000e+02 -6.117467242189e-01 0.000000000000e+00 0.000000000000e+00
7.145000000000e+02 -6.079098536987e-01 0.000000000000e+00 0.000000000000e+00
7.147500000000e+02 -5.857007836057e-01 0.000000000000e+00 0.000000000000e+00
7.150000000000e+02 -5.448434070455e-01 0.000000000000e+00 0.000000000000e+00
7.152500000000e+02 -4.828284950638e-01 0.000000000000e+00 0.000000000000e+00
7.155000000000e+02 -3.950790635428e-01 0.000000000000e+00 0.000000000000e+00
7.157500000000e+02 -2.756851222226e-01 0.000000000000e+00 0.000000000000e+00
7.160000000000e+02 -1.186004394008e-01 0.000000000000e+00 0.000000000000e+00
7.162500000000e+02 8.089377054192e-02 0.000000000000e+00 0.000000000000e+00
7.165000000000e+02 3.247089029148e-01 0.000000000000e+00 0.000000000000e+00
7.167500000000e+02 6.107172055247e-01 0.000000000000e+00 0.000000000000e+00
7.170000000000e+02 9.320019332713e-01 0.000000000000e+00 0.000000000000e+00
7.172500000000e+02 1.276752586811e+00 0.000000000000e+00 0.000000000000e+00
7.175000000000e+02 1.628869267177e+00 0.000000000000e+00 0.000000000000e+00
7.177500000000e+02 1.969228428707e+00 0.000000000000e+00 0.000000000000e+00
7.180000000000e+02 2.277456056033e+00 0.000000000000e+00 0.000000000000e+00
7.182500000000e+02 2.533970808361e+00 0.000000000000e+00 0.000000000000e+00
7.185000000000e+02 2.722012624928e+00 0.000000000000e+00 0.000000000000e+00
7.187500000000e+02 2.829369498309e+00 0.000000000000e+00 0.000000000000e+00
7.190000000000e+02 2.849557333353e+00 0.000000000000e+00 0.000000000000e+00
7.192500000000e+02 2.782288543945e+00 0.000000000000e+00 0.000000000000e+00
7.195000000000e+02 2.633171650049e+00 0.000000000000e+00 0.000000000000e+00
7.197500000000e+02 2.412699830250e+00 0.000000000000e+00 0.000000000000e+00
7.200000000000e+02 2.134692905634e+00 0.000000000000e+00 0.000000000000e+00
7.202500000000e+02 1.814437776187e+00 0.000000000000e+00 0.000000000000e+00
7.205000000000e+02 1.466814224581e+00 0.000000000000e+00 0.000000000000e+00
7.207500000000e+02 1.104689705427e+00 0.000000000000e+00 0.000000000000e+00
7.210000000000e+02 7.378188810321e-01 0.000000000000e+00 0.000000000000e+00
7.212500000000e+02 3.723989346068e-01 0.000000000000e+00 0.000000000000e+00
7.215000000000e+02 1.132360190189e-02 0.000000000000e+00 0.000000000000e+00
7.217500000000e+02 -3.449354007389e-01 0.000000000000e+00 0.000000000000e+00
7.220000000000e+02 -6.969931780466e-01 0.000000000000e+00 0.000000000000e+00
7.222500000000e+02 -1.045010452084e+00 0.000000000000e+00 0.000000000000e+00
7.225000000000e+02 -1.387228367062e+00 0.000000000000e+00 0.000000000000e+00
7.227500000000e+02 -1.718850274584e+00 0.000000000000e+00 0.000000000000e+00
7.230000000000e+02 -2.031486893591e+00 0.000000000000e+00 0.000000000000e+00
7.232500000000e+02 -2.313291741040e+00 0.000000000000e+00 0.000000000000e+00
7.235000000000e+02 -2.549803404368e+00 0.000000000000e+00 0.000000000000e+00
7.237500000000e+02 -2.725397409748e+00 0.000000000000e+00 0.000000000000e+00
7.240000000000e+02 -2.825150966995e+00 0.000000000000e+00 0.000000000000e+00
7.242500000000e+02 -2.836854274464e+00 0.000000000000e+00 0.000000000000e+00
7.245000000000e+02 -2.752873145787e+00 0.000000000000e+00 0.000000000000e+00
7.247500000000e+02 -2.571583875389e+00 0.000000000000e+00 0.000000000000e+00
7.250000000000e+02 -2.298159843232e+00 0.000000000000e+00 0.000000000000e+00
7.252500000000e+02 -1.944581140795e+00 0.000000000000e+00 0.000000000000e+00
7.255000000000e+02 -1.528849168868e+00 0.000000000000e+00 0.000000000000e+00
7.257500000000e+02 -1.073500614094e+00 0.000000000000e+00 0.000000000000e+00
7.260000000000e+02 -6.036122821685e-01 0.000000000000e+00 0.000000000000e+00
7.262500000000e+02 -1.445554066551e-01 0.000000000000e+00 0.000000000000e+00
7.265000000000e+02 2.802143916558e-01 0.000000000000e+00 0.000000000000e+00
7.267500000000e+02 6.510606521656e-01 0.000000000000e+00 0.000000000000e+00
7.270000000000e+02 9.535470220436e-01 0.000000000000e+00 0.000000000000e+00
7.272500000000e+02 1.179164017896e+00 0.000000000000e+00 0.000000000000e+00
7.275000000000e+02 1.325370196253e+00 0.000000000000e+00 0.000000000000e+00
7.277500000000e+02 1.395015877122e+00 0.000000000000e+00 0.000000000000e+00
7.280000000000e+02 1.395300689168e+00 0.000000000000e+00 0.000000000000e+00
7.282500000000e+02 1.336470166349e+00 0.000000000000e+00 0.000000000000e+00
7.285000000000e+02 1.230473780508e+00 0.000000000000e+00 0.000000000000e+00
7.287500000000e+02 1.089785781854e+00 0.000000000000e+00 0.000000000000e+00
7.290000000000e+02 9.265361085084e-01 0.000000000000e+00 0.000000000000e+00
7.292500000000e+02 7.520220017964e-01 0.000000000000e+00 0.000000000000e+00
7.295000000000e+02 5.765860978271e-01 0.000000000000e+00 0.000000000000e+00
7.297500000000e+02 4.097691814847e-01 0.000000000000e+00 0.000000000000e+00
7.300000000000e+02 2.605896124416e-01 0.000000000000e+00 0.000000000000e+00
7.302500000000e+02 1.377769741226e-01 0.000000000000e+00 0.000000000000e+00
7.305000000000e+02 4.979945862051e-02 0.000000000000e+00 0.000000000000e+00
7.307500000000e+02 4.571120815386e-03 0.000000000000e+00 0.000000000000e+00
7.310000000000e+02 8.798408952674e-03 0.000000000000e+00 0.000000000000e+00
7.312500000000e+02 6.701234129424e-02 0.000000000000e+00 0.000000000000e+00
7.315000000000e+02 1.804175610570e-01 0.000000000000e+00 0.000000000000e+00
7.317500000000e+02 3.457563065823e-01 0.000000000000e+00 0.000000000000e+00
7.320000000000e+02 5.544206870275e-01 0.000000000000e+00 0.000000000000e+00
7.322500000000e+02 7.920420912440e-01 0.000000000000e+00 0.000000000000e+00
7.325000000000e+02 1.038740138278e+00 0.000000000000e+00 0.000000000000e+00
7.327500000000e+02 1.270130431895e+00 0.000000000000e+00 0.000000000000e+00
7.330000000000e+02 1.459082093657e+00 0.000000000000e+00 0.000000000000e+00
7.332500000000e+02 1.578098958126e+00 0.000000000000e+00 0.000000000000e+00
7.335000000000e+02 1.602090978194e+00 0.000000000000e+00 0.000000000000e+00
7.337500000000e+02 1.511222615854e+00 0.000000000000e+00 0.000000000000e+00
7.340000000000e+02 1.293486906960e+00 0.000000000000e+00 0.000000000000e+00
7.342500000000e+02 9.466655103921e-01 0.000000000000e+00 0.000000000000e+00
7.345000000000e+02 4.793968116135e-01 0.000000000000e+00 0.000000000000e+00
7.347500000000e+02 -8.882142101151e-02 0.000000000000e+00 0.000000000000e+00
7.350000000000e+02 -7.287356342811e-01 0.000000000000e+00 0.000000000000e+00
7.352500000000e+02 -1.403445417712e+00 0.000000000000e+00 0.000000000000e+00
7.355000000000e+02 -2.071287179102e+00 0.000000000000e+00 0.000000000000e+00
7.357500000000e+02 -2.689164082977e+00 0.000000000000e+00 0.000000000000e+00
7.360000000000e+02 -3.215942685294e+00 0.000000000000e+00 0.000000000000e+00
7.362500000000e+02 -3.615540388875e+00 0.000000000000e+00 0.000000000000e+00
7.365000000000e+02 -3.859385715035e+00 0.000000000000e+00 0.000000000000e+00
7.367500000000e+02 -3.928036219812e+00 0.000000000000e+00 0.000000000000e+00
7.370000000000e+02 -3.811870147051e+00 0.000000000000e+00 0.000000000000e+00
7.372500000000e+02 -3.510906291300e+00 0.000000000000e+00 0.000000000000e+00
7.375000000000e+02 -3.033929319990e+00 0.000000000000e+00 0.000000000000e+00
7.377500000000e+02 -2.397184547063e+00 0.000000000000e+00 0.000000000000e+00
7.380000000000e+02 -1.622942155077e+00 0.000000000000e+00 0.000000000000e+00
7.382500000000e+02 -7.382097554316e-01 0.000000000000e+00 0.000000000000e+00
7.385000000000e+02 2.262027619828e-01 0.000000000000e+00 0.000000000000e+00
7.387500000000e+02 1.236178182151e+00 0.000000000000e+00 0.000000000000e+00
7.390000000000e+02 2.254395562344e+00 0.000000000000e+00 0.000000000000e+00
7.392500000000e+02 3.240223794021e+00 0.000000000000e+00 0.000000000000e+00
7.395000000000e+02 4.149689096501e+00 0.000000000000e+00 0.000000000000e+00
7.397500000000e+02 4.935851334835e+00 0.000000000000e+00 0.000000000000e+00
7.400000000000e+02 5.549908912810e+00 0.000000000000e+00 0.000000000000e+00
7.402500000000e+02 5.943266823765e+00 0.000000000000e+00 0.000000000000e+00
7.405000000000e+02 6.070654984109e+00 0.000000000000e+00 0.000000000000e+00
7.407500000000e+02 5.894193168267e+00 0.000000000000e+00 0.000000000000e+00
7.410000000000e+02 5.388092546272e+00 0.000000000000e+00 0.000000000000e+00
7.412500000000e+02 4.543494884216e+00 0.000000000000e+00 0.000000000000e+00
7.415000000000e+02 3.372811982734e+00 0.000000000000e+00 0.000000000000e+00
7.417500000000e+02 1.912868003294e+00 0.000000000000e+00 0.000000000000e+00
7.420000000000e+02 2.261843967937e-01 0.000000000000e+00 0.000000000000e+00
7.422500000000e+02 -1.600113524915e+00 0.000000000000e+00 0.000000000000e+00
7.425000000000e+02 -3.458057323998e+00 0.000000000000e+00 0.000000000000e+00
7.427500000000e+02 -5.225251715010e+00 0.000000000000e+00 0.000000000000e+00
7.430000000000e+02 -6.773600986058e+00 0.000000000000e+00 0.000000000000e+00
7.432500000000e+02 -7.979676694516e+00 0.000000000000e+00 0.000000000000e+00
7.435000000000e+02 -8.735789119009e+00 0.000000000000e+00 0.000000000000e+00
7.437500000000e+02 -8.960651059177e+00 0.000000000000e+00 0.000000000000e+00
7.440000000000e+02 -8.608472824362e+00 0.000000000000e+00 0.000000000000e+00
7.442500000000e+02 -7.675415868798e+00 0.000000000000e+00 0.000000000000e+00
7.445000000000e+02 -6.202555967333e+00 0.000000000000e+00 0.000000000000e+00
7.447500000000e+02 -4.274843551343e+00 0.000000000000e+00 0.000000000000e+00
7.450000000000e+02 -2.015961623835e+00 0.000000000000e+00 0.000000000000e+00
7.452500000000e+02 4.205778048933e-01 0.000000000000e+00 0.000000000000e+00
7.455000000000e+02 2.863342853068e+00 0.000000000000e+00 0.000000000000e+00
7.457500000000e+02 5.136802340029e+00 0.000000000000e+00 0.000000000000e+00
7.460000000000e+02 7.075744402784e+00 0.000000000000e+00 0.000000000000e+00
7.462500000000e+02 8.538907018047e+00 0.000000000000e+00 0.000000000000e+00
7.465000000000e+02 9.420517141352e+00 0.000000000000e+00 0.000000000000e+00
7.467500000000e+02 9.658662973705e+00 0.000000000000e+00 0.000000000000e+00
7.470000000000e+02 9.239767671627e+00 0.000000000000e+00 0.000000000000e+00
7.472500000000e+02 8.198849342396e+00 0.000000000000e+00 0.000000000000e+00
7.475000000000e+02 6.615689697899e+00 0.000000000000e+00 0.000000000000e+00
7.477500000000e+02 4.607439176373e+00 0.000000000000e+00 0.000000000000e+00
7.480000000000e+02 2.318512356290e+00 0.000000000000e+00 0.000000000000e+00
7.482500000000e+02 -9.116120581632e-02 0.000000000000e+00 0.000000000000e+00
7.485000000000e+02 -2.458387764052e+00 0.000000000000e+00 0.000000000000e+00
7.487500000000e+02 -4.628374757674e+00 0.000000000000e+00 0.000000000000e+00
7.490000000000e+02 -6.464895715986e+00 0.000000000000e+00 0.000000000000e+00
7.492500000000e+02 -7.858295392851e+00 0.000000000000e+00 0.000000000000e+00
7.495000000000e+02 -8.730973685355e+00 0.000000000000e+00 0.000000000000e+00
7.497500000000e+02 -9.040282360427e+00 0.000000000000e+00 0.000000000000e+00
7.500000000000e+02 -8.779021184460e+00 0.000000000000e+00 0.000000000000e+00
7.502500000000e+02 -7.973899190954e+00 0.000000000000e+00 0.000000000000e+00
7.505000000000e+02 -6.682416277962e+00 0.000000000000e+00 0.000000000000e+00
7.507500000000e+02 -4.988620076101e+00 0.000000000000e+00 0.000000000000e+00
7.510000000000e+02 -2.998118574834e+00 0.000000000000e+00 0.000000000000e+00
7.512500000000e+02 -8.326081529547e-01 0.000000000000e+00 0.000000000000e+00
7.515000000000e+02 1.375955678554e+00 0.000000000000e+00 0.000000000000e+00
7.517500000000e+02 3.491525774172e+00 0.000000000000e+00 0.000000000000e+00
7.520000000000e+02 5.380504514244e+00 0.000000000000e+00 0.000000000000e+00
7.522500000000e+02 6.918676478964e+00 0.000000000000e+00 0.000000000000e+00
7.525000000000e+02 7.998457830772e+00 0.000000000000e+00 0.000000000000e+00
7.527500000000e+02 8.536233229402e+00 0.000000000000e+00 0.000000000000e+00
7.530000000000e+02 8.479363206822e+00 0.000000000000e+00 0.000000000000e+00
7.532500000000e+02 7.812262276716e+00 0.000000000000e+00 0.000000000000e+00
7.535000000000e+02 6.560813715032e+00 0.000000000000e+00 0.000000000000e+00
7.537500000000e+02 4.794340896334e+00 0.000000000000e+00 0.000000000000e+00
7.540000000000e+02 2.624426817352e+00 0.000000000000e+00 0.000000000000e+00
7.542500000000e+02 2.000758951471e-01 0.000000000000e+00 0.000000000000e+00
7.545000000000e+02 -2.300962269721e+00 0.000000000000e+00 0.000000000000e+00
7.547500000000e+02 -4.684467625886e+00 0.000000000000e+00 0.000000000000e+00
7.550000000000e+02 -6.754917052077e+00 0.000000000000e+00 0.000000000000e+00
7.552500000000e+02 -8.332386854866e+00 0.000000000000e+00 0.000000000000e+00
7.555000000000e+02 -9.269662121576e+00 0.000000000000e+00 0.000000000000e+00
7.557500000000e+02 -9.467797012788e+00 0.000000000000e+00 0.000000000000e+00
7.560000000000e+02 -8.888333903119e+00 0.000000000000e+00 0.000000000000e+00
7.562500000000e+02 -7.560571079982e+00 0.000000000000e+00 0.000000000000e+00
7.565000000000e+02 -5.582667509356e+00 0.000000000000e+00 0.000000000000e+00
7.567500000000e+02 -3.115958501014e+00 0.000000000000e+00 0.000000000000e+00
7.570000000000e+02 -3.725700000045e-01 0.000000000000e+00 0.000000000000e+00
7.572500000000e+02 2.402817759544e+00 0.000000000000e+00 0.000000000000e+00
7.575000000000e+02 4.955486045663e+00 0.000000000000e+00 0.000000000000e+00
7.577500000000e+02 7.045316173831e+00 0.000000000000e+00 0.000000000000e+00
7.580000000000e+02 8.471024548038e+00 0.000000000000e+00 0.000000000000e+00
7.582500000000e+02 9.091372610295e+00 0.000000000000e+00 0.000000000000e+00
7.585000000000e+02 8.840935929271e+00 0.000000000000e+00 0.000000000000e+00
7.587500000000e+02 7.738514176490e+00 0.000000000000e+00 0.000000000000e+00
7.590000000000e+02 5.887006765641e+00 0.000000000000e+00 0.000000000000e+00
7.592500000000e+02 3.464488924304e+00 0.000000000000e+00 0.000000000000e+00
7.595000000000e+02 7.071977656680e-01 0.000000000000e+00 0.000000000000e+00
7.597500000000e+02 -2.113936198501e+00 0.000000000000e+00 0.000000000000e+00
7.600000000000e+02 -4.720811126938e+00 0.000000000000e+00 0.000000000000e+00
7.602500000000e+02 -6.856818473811e+00 0.000000000000e+00 0.000000000000e+00
7.605000000000e+02 -8.313551247065e+00 0.000000000000e+00 0.000000000000e+00
7.607500000000e+02 -8.952620546765e+00 0.000000000000e+00 0.000000000000e+00
7.610000000000e+02 -8.720147681928e+00 0.000000000000e+00 0.000000000000e+00
7.612500000000e+02 -7.652287633268e+00 0.000000000000e+00 0.000000000000e+00
7.615000000000e+02 -5.871125688241e+00 0.000000000000e+00 0.000000000000e+00
7.617500000000e+02 -3.571359867241e+00 0.000000000000e+00 0.000000000000e+00
7.620000000000e+02 -9.992132699661e-01 0.000000000000e+00 0.000000000000e+00
7.622500000000e+02 1.574107541336e+00 0.000000000000e+00 0.000000000000e+00
7.625000000000e+02 3.881481473295e+00 0.000000000000e+00 0.000000000000e+00
7.627500000000e+02 5.688264731998e+00 0.000000000000e+00 0.000000000000e+00
7.630000000000e+02 6.816888246078e+00 0.000000000000e+00 0.000000000000e+00
7.632500000000e+02 7.164984493574e+00 0.000000000000e+00 0.000000000000e+00
7.635000000000e+02 6.715110280820e+00 0.000000000000e+00 0.000000000000e+00
7.637500000000e+02 5.535088936767e+00 0.000000000000e+00 0.000000000000e+00
7.640000000000e+02 3.769054637246e+00 0.000000000000e+00 0.000000000000e+00
7.642500000000e+02 1.620320396238e+00 0.000000000000e+00 0.000000000000e+00
7.645000000000e+02 -6.719094029336e-01 0.000000000000e+00 0.000000000000e+00
7.647500000000e+02 -2.859302580303e+00 0.000000000000e+00 0.000000000000e+00
7.650000000000e+02 -4.711613860534e+00 0.000000000000e+00 0.000000000000e+00
7.652500000000e+02 -6.041327655966e+00 0.000000000000e+00 0.000000000000e+00
7.655000000000e+02 -6.723049311751e+00 0.000000000000e+00 0.000000000000e+00
7.657500000000e+02 -6.705604813082e+00 0.000000000000e+00 0.000000000000e+00
7.660000000000e+02 -6.015666266170e+00 0.000000000000e+00 0.000000000000e+00
7.662500000000e+02 -4.752693590959e+00 0.000000000000e+00 0.000000000000e+00
7.665000000000e+02 -3.075958860525e+00 0.000000000000e+00 0.000000000000e+00
7.667500000000e+02 -1.185287865347e+00 0.000000000000e+00 0.000000000000e+00
7.670000000000e+02 7.021820617382e-01 0.000000000000e+00 0.000000000000e+00
7.672500000000e+02 2.376538489014e+00 0.000000000000e+00 0.000000000000e+00
7.675000000000e+02 3.658156194361e+00 0.000000000000e+00 0.000000000000e+00
7.677500000000e+02 4.416750749137e+00 0.000000000000e+00 0.000000000000e+00
7.680000000000e+02 4.584401217531e+00 0.000000000000e+00 0.000000000000e+00
7.682500000000e+02 4.161246208674e+00 0.000000000000e+00 0.000000000000e+00
7.685000000000e+02 3.213410878506e+00 0.000000000000e+00 0.000000000000e+00
7.687500000000e+02 1.863603861871e+00 0.000000000000e+00 0.000000000000e+00
7.690000000000e+02 2.756330835782e-01 0.000000000000e+00 0.000000000000e+00
7.692500000000e+02 -1.365260863560e+00 0.000000000000e+00 0.000000000000e+00
7.695000000000e+02 -2.873934169442e+00 0.000000000000e+00 0.000000000000e+00
7.697500000000e+02 -4.086261709134e+00 0.000000000000e+00 0.000000000000e+00
7.700000000000e+02 -4.877110607956e+00 0.000000000000e+00 0.000000000000e+00
7.702500000000e+02 -5.173413446089e+00 0.000000000000e+00 0.000000000000e+00
7.705000000000e+02 -4.960987591741e+00 0.000000000000e+00 0.000000000000e+00
7.707500000000e+02 -4.284483874112e+00 0.000000000000e+00 0.000000000000e+00
7.710000000000e+02 -3.240637487076e+00 0.000000000000e+00 0.000000000000e+00
7.712500000000e+02 -1.965747348686e+00 0.000000000000e+00 0.000000000000e+00
7.715000000000e+02 -6.189436570588e-01 0.000000000000e+00 0.000000000000e+00
7.717500000000e+02 6.367515263334e-01 0.000000000000e+00 0.000000000000e+00
7.720000000000e+02 1.653355653008e+00 0.000000000000e+00 0.000000000000e+00
7.722500000000e+02 2.314678357288e+00 0.000000000000e+00 0.000000000000e+00
7.725000000000e+02 2.549014620804e+00 0.000000000000e+00 0.000000000000e+00
7.727500000000e+02 2.336396739605e+00 0.000000000000e+00 0.000000000000e+00
7.730000000000e+02 1.709672493947e+00 0.000000000000e+00 0.000000000000e+00
7.732500000000e+02 7.494005366159e-01 0.000000000000e+00 0.000000000000e+00
7.735000000000e+02 -4.267310158732e-01 0.000000000000e+00 0.000000000000e+00
7.737500000000e+02 -1.678632047164e+00 0.000000000000e+00 0.000000000000e+00
7.740000000000e+02 -2.860889493284e+00 0.000000000000e+00 0.000000000000e+00
7.742500000000e+02 -3.840152949919e+00 0.000000000000e+00 0.000000000000e+00
7.745000000000e+02 -4.510771922011e+00 0.000000000000e+00 0.000000000000e+00
7.747500000000e+02 -4.806860373001e+00 0.000000000000e+00 0.000000000000e+00
7.750000000000e+02 -4.709407193129e+00 0.000000000000e+00 0.000000000000e+00
7.752500000000e+02 -4.247653798456e+00 0.000000000000e+00 0.000000000000e+00
7.755000000000e+02 -3.494650813787e+00 0.000000000000e+00 0.000000000000e+00
7.757500000000e+02 -2.557602705766e+00 0.000000000000e+00 0.000000000000e+00
7.760000000000e+02 -1.564229398420e+00 0.000000000000e+00 0.000000000000e+00
7.762500000000e+02 -6.468432632515e-01 0.000000000000e+00 0.000000000000e+00
7.765000000000e+02 7.389787030806e-02 0.000000000000e+00 0.000000000000e+00
7.767500000000e+02 5.035775128103e-01 0.000000000000e+00 0.000000000000e+00
7.770000000000e+02 5.851810339688e-01 0.000000000000e+00 0.000000000000e+00
7.772500000000e+02 3.054970016286e-01 0.000000000000e+00 0.000000000000e+00
7.775000000000e+02 -3.039782444836e-01 0.000000000000e+00 0.000000000000e+00
7.777500000000e+02 -1.171686128074e+00 0.000000000000e+00 0.000000000000e+00
7.780000000000e+02 -2.195566265571e+00 0.000000000000e+00 0.000000000000e+00
7.782500000000e+02 -3.256289304812e+00 0.000000000000e+00 0.000000000000e+00
7.785000000000e+02 -4.232469620182e+00 0.000000000000e+00 0.000000000000e+00
7.787500000000e+02 -5.015929015126e+00 0.000000000000e+00 0.000000000000e+00
7.790000000000e+02 -5.525089946044e+00 0.000000000000e+00 0.000000000000e+00
7.792500000000e+02 -5.714826953482e+00 0.000000000000e+00 0.000000000000e+00
7.795000000000e+02 -5.581566205307e+00 0.000000000000e+00 0.000000000000e+00
7.797500000000e+02 -5.163036453069e+00 0.000000000000e+00 0.000000000000e+00
7.800000000000e+02 -4.532761661410e+00 0.000000000000e+00 0.000000000000e+00
7.802500000000e+02 -3.790057749432e+00 0.000000000000e+00 0.000000000000e+00
7.805000000000e+02 -3.046866620726e+00 0.000000000000e+00 0.000000000000e+00
7.807500000000e+02 -2.413156285158e+00 0.000000000000e+00 0.000000000000e+00
7.810000000000e+02 -1.982785427721e+00 0.000000000000e+00 0.000000000000e+00
7.812500000000e+02 -1.821652808621e+00 0.000000000000e+00 0.000000000000e+00
7.815000000000e+02 -1.959637399717e+00 0.000000000000e+00 0.000000000000e+00
7.817500000000e+02 -2.387326310292e+00 0.000000000000e+00 0.000000000000e+00
7.820000000000e+02 -3.057892076681e+00 0.000000000000e+00 0.000000000000e+00
7.822500000000e+02 -3.893803177788e+00 0.000000000000e+00 0.000000000000e+00
7.825000000000e+02 -4.797421484424e+00 0.000000000000e+00 0.000000000000e+00
7.827500000000e+02 -5.664040933751e+00 0.000000000000e+00 0.000000000000e+00
7.830000000000e+02 -6.395618448998e+00 0.000000000000e+00 0.000000000000e+00
7.832500000000e+02 -6.913379864717e+00 0.000000000000e+00 0.000000000000e+00
7.835000000000e+02 -7.167657511552e+00 0.000000000000e+00 0.000000000000e+00
7.837500000000e+02 -7.143706715675e+00 0.000000000000e+00 0.000000000000e+00
7.840000000000e+02 -6.862801319337e+00 0.000000000000e+00 0.000000000000e+00
7.842500000000e+02 -6.378547494625e+00 0.000000000000e+00 0.000000000000e+00
7.845000000000e+02 -5.768993640992e+00 0.000000000000e+00 0.000000000000e+00
7.847500000000e+02 -5.125665965556e+00 0.000000000000e+00 0.000000000000e+00
7.850000000000e+02 -4.541051024109e+00 0.000000000000e+00 0.000000000000e+00
7.852500000000e+02 -4.096227212467e+00 0.000000000000e+00 0.000000000000e+00
7.855000000000e+02 -3.850295443758e+00 0.000000000000e+00 0.000000000000e+00
7.857500000000e+02 -3.832985523374e+00 0.000000000000e+00 0.000000000000e+00
7.860000000000e+02 -4.041359735485e+00 0.000000000000e+00 0.000000000000e+00
7.862500000000e+02 -4.440963817791e+00 0.000000000000e+00 0.000000000000e+00
7.865000000000e+02 -4.971167734329e+00 0.000000000000e+00 0.000000000000e+00
7.867500000000e+02 -5.553878105688e+00 0.000000000000e+00 0.000000000000e+00
7.870000000000e+02 -6.104366581670e+00 0.000000000000e+00 0.000000000000e+00
7.872500000000e+02 -6.542701346595e+00 0.000000000000e+00 0.000000000000e+00
7.875000000000e+02 -6.804223900672e+00 0.000000000000e+00 0.000000000000e+00
7.877500000000e+02 -6.847681955939e+00 0.000000000000e+00 0.000000000000e+00
7.880000000000e+02 -6.659983840964e+00 0.000000000000e+00 0.000000000000e+00
7.882500000000e+02 -6.257027204850e+00 0.000000000000e+00 0.000000000000e+00
7.885000000000e+02 -5.680604771089e+00 0.000000000000e+00 0.000000000000e+00
7.887500000000e+02 -4.991925038393e+00 0.000000000000e+00 0.000000000000e+00
7.890000000000e+02 -4.262732639519e+00 0.000000000000e+00 0.000000000000e+00
7.892500000000e+02 -3.565312081105e+00 0.000000000000e+00 0.000000000000e+00
7.895000000000e+02 -2.962772377907e+00 0.000000000000e+00 0.000000000000e+00
7.897500000000e+02 -2.500928008713e+00 0.000000000000e+00 0.000000000000e+00
7.900000000000e+02 -2.202830601432e+00 0.000000000000e+00 0.000000000000e+00
7.902500000000e+02 -2.066607257576e+00 0.000000000000e+00 0.000000000000e+00
7.905000000000e+02 -2.066784948732e+00 0.000000000000e+00 0.000000000000e+00
7.907500000000e+02 -2.158794637026e+00 0.000000000000e+00 0.000000000000e+00
7.910000000000e+02 -2.285921618486e+00 0.000000000000e+00 0.000000000000e+00
7.912500000000e+02 -2.387657692702e+00 0.000000000000e+00 0.000000000000e+00
7.915000000000e+02 -2.408255629498e+00 0.000000000000e+00 0.000000000000e+00
7.917500000000e+02 -2.304303387500e+00 0.000000000000e+00 0.000000000000e+00
7.920000000000e+02 -2.050316256005e+00 0.000000000000e+00 0.000000000000e+00
7.922500000000e+02 -1.641658398882e+00 0.000000000000e+00 0.000000000000e+00
7.925000000000e+02 -1.094502438605e+00 0.000000000000e+00 0.000000000000e+00
7.927500000000e+02 -4.429578989044e-01 0.000000000000e+00 0.000000000000e+00
7.930000000000e+02 2.661136985229e-01 0.000000000000e+00 0.000000000000e+00
7.932500000000e+02 9.797805244975e-01 0.000000000000e+00 0.000000000000e+00
7.935000000000e+02 1.646230326549e+00 0.000000000000e+00 0.000000000000e+00
7.937500000000e+02 2.221453675602e+00 0.000000000000e+00 0.000000000000e+00
7.940000000000e+02 2.674522937207e+00 0.000000000000e+00 0.000000000000e+00
7.942500000000e+02 2.990807313518e+00 0.000000000000e+00 0.000000000000e+00
7.945000000000e+02 3.172784192494e+00 0.000000000000e+00 0.000000000000e+00
7.947500000000e+02 3.238459920202e+00 0.000000000000e+00 0.000000000000e+00
7.950000000000e+02 3.217747450045e+00 0.000000000000e+00 0.000000000000e+00
7.952500000000e+02 3.147417477534e+00 0.000000000000e+00 0.000000000000e+00
7.955000000000e+02 3.065408386539e+00 0.000000000000e+00 0.000000000000e+00
7.957500000000e+02 3.005329332755e+00 0.000000000000e+00 0.000000000000e+00
7.960000000000e+02 2.991918852073e+00 0.000000000000e+00 0.000000000000e+00
7.962500000000e+02 3.038044723653e+00 0.000000000000e+00 0.000000000000e+00
7.965000000000e+02 3.143579968977e+00 0.000000000000e+00 0.000000000000e+00
7.967500000000e+02 3.296204594307e+00 0.000000000000e+00 0.000000000000e+00
7.970000000000e+02 3.473905787933e+00 0.000000000000e+00 0.000000000000e+00
7.972500000000e+02 3.648720238054e+00 0.000000000000e+00 0.000000000000e+00
7.975000000000e+02 3.791111589604e+00 0.000000000000e+00 0.000000000000e+00
7.977500000000e+02 3.874321397590e+00 0.000000000000e+00 0.000000000000e+00
7.980000000000e+02 3.878075945325e+00 0.000000000000e+00 0.000000000000e+00
7.982500000000e+02 3.791162097917e+00 0.000000000000e+00 0.000000000000e+00
7.985000000000e+02 3.612578979124e+00 0.000000000000e+00 0.000000000000e+00
7.987500000000e+02 3.351196766356e+00 0.000000000000e+00 0.000000000000e+00
7.990000000000e+02 3.024074538743e+00 0.000000000000e+00 0.000000000000e+00
7.992500000000e+02 2.653773601966e+00 0.000000000000e+00 0.000000000000e+00
7.995000000000e+02 2.265125910565e+00 0.000000000000e+00 0.000000000000e+00
7.997500000000e+02 1.881964498652e+00 0.000000000000e+00 0.000000000000e+00
8.000000000000e+02 1.524291761521e+00 0.000000000000e+00 0.000000000000e+00
8.002500000000e+02 1.206261445729e+00 0.000000000000e+00 0.000000000000e+00
8.005000000000e+02 9.352005907692e-01 0.000000000000e+00 0.000000000000e+00
8.007500000000e+02 7.117241160625e-01 0.000000000000e+00 0.000000000000e+00
8.010000000000e+02 5.308251252289e-01 0.000000000000e+00 0.000000000000e+00
8.012500000000e+02 3.836839738308e-01 0.000000000000e+00 0.000000000000e+00
8.015000000000e+02 2.598483793248e-01 0.000000000000e+00 0.000000000000e+00
8.017500000000e+02 1.494062928368e-01 0.000000000000e+00 0.000000000000e+00
8.020000000000e+02 4.480390623499e-02 0.000000000000e+00 0.000000000000e+00
8.022500000000e+02 -5.795554452911e-02 0.000000000000e+00 0.000000000000e+00
8.025000000000e+02 -1.588769308932e-01 0.000000000000e+00 0.000000000000e+00
8.027500000000e+02 -2.543123380635e-01 0.000000000000e+00 0.000000000000e+00
8.030000000000e+02 -3.379565918517e-01 0.000000000000e+00 0.000000000000e+00
8.032500000000e+02 -4.022813823703e-01 0.000000000000e+00 0.000000000000e+00
8.035000000000e+02 -4.401317358620e-01 0.000000000000e+00 0.000000000000e+00
8.037500000000e+02 -4.461991642096e-01 0.000000000000e+00 0.000000000000e+00
8.040000000000e+02 -4.181242706021e-01 0.000000000000e+00 0.000000000000e+00
8.042500000000e+02 -3.570590622477e-01 0.000000000000e+00 0.000000000000e+00
8.045000000000e+02 -2.676209221663e-01 0.000000000000e+00 0.000000000000e+00
8.047500000000e+02 -1.572780292703e-01 0.000000000000e+00 0.000000000000e+00
8.050000000000e+02 -3.530167587283e-02 0.000000000000e+00 0.000000000000e+00
8.052500000000e+02 8.851112141932e-02 0.000000000000e+00 0.000000000000e+00
8.055000000000e+02 2.051114054003e-01 0.000000000000e+00 0.000000000000e+00
8.057500000000e+02 3.072468486577e-01 0.000000000000e+00 0.000000000000e+00
8.060000000000e+02 3.901133230137e-01 0.000000000000e+00 0.000000000000e+00
8.062500000000e+02 4.515158223976e-01 0.000000000000e+00 0.000000000000e+00
8.065000000000e+02 4.915372812491e-01 0.000000000000e+00 0.000000000000e+00
8.067500000000e+02 5.118037989260e-01 0.000000000000e+00 0.000000000000e+00
8.070000000000e+02 5.145070308632e-01 0.000000000000e+00 0.000000000000e+00
8.072500000000e+02 5.013868703673e-01 0.000000000000e+00 0.000000000000e+00
8.075000000000e+02 4.728831409451e-01 0.000000000000e+00 0.000000000000e+00
8.077500000000e+02 4.276333064198e-01 0.000000000000e+00 0.000000000000e+00
8.080000000000e+02 3.624299685772e-01 0.000000000000e+00 0.000000000000e+00
8.082500000000e+02 2.726682151228e-01 0.000000000000e+00 0.000000000000e+00
8.085000000000e+02 1.532231267759e-01 0.000000000000e+00 0.000000000000e+00
8.087500000000e+02 -3.826909257037e-04 0.000000000000e+00 0.000000000000e+00
8.090000000000e+02 -1.907190806405e-01 0.000000000000e+00 0.000000000000e+00
8.092500000000e+02 -4.173178319652e-01 0.000000000000e+00 0.000000000000e+00
8.095000000000e+02 -6.758809448539e-01 0.000000000000e+00 0.000000000000e+00
8.097500000000e+02 -9.579886509469e-01 0.000000000000e+00 0.000000000000e+00
8.100000000000e+02 -1.251392144959e+00 0.000000000000e+00 0.000000000000e+00
8.102500000000e+02 -1.540884396541e+00 0.000000000000e+00 0.000000000000e+00
8.105000000000e+02 -1.809650121097e+00 0.000000000000e+00 0.000000000000e+00
8.107500000000e+02 -2.040917974592e+00 0.000000000000e+00 0.000000000000e+00
8.110000000000e+02 -2.219687017265e+00 0.000000000000e+00 0.000000000000e+00
8.112500000000e+02 -2.334283851757e+00 0.000000000000e+00 0.000000000000e+00
8.115000000000e+02 -2.377529293518e+00 0.000000000000e+00 0.000000000000e+00
8.117500000000e+02 -2.347350580836e+00 0.000000000000e+00 0.000000000000e+00
8.120000000000e+02 -2.246758029162e+00 0.000000000000e+00 0.000000000000e+00
8.122500000000e+02 -2.083200616929e+00 0.000000000000e+00 0.000000000000e+00
8.125000000000e+02 -1.867408174530e+00 0.000000000000e+00 0.000000000000e+00
8.127500000000e+02 -1.611903941490e+00 0.000000000000e+00 0.000000000000e+00
8.130000000000e+02 -1.329418294808e+00 0.000000000000e+00 0.000000000000e+00
8.132500000000e+02 -1.031445096284e+00 0.000000000000e+00 0.000000000000e+00
8.135000000000e+02 -7.271548012585e-01 0.000000000000e+00 0.000000000000e+00
8.137500000000e+02 -4.228176711897e-01 0.000000000000e+00 0.000000000000e+00
8.140000000000e+02 -1.218058827047e-01 0.000000000000e+00 0.000000000000e+00
8.142500000000e+02 1.748514995472e-01 0.000000000000e+00 0.000000000000e+00
8.145000000000e+02 4.674767603298e-01 0.000000000000e+00 0.000000000000e+00
8.147500000000e+02 7.565020558769e-01 0.000000000000e+00 0.000000000000e+00
8.150000000000e+02 1.041206048961e+00 0.000000000000e+00 0.000000000000e+00
8.152500000000e+02 1.318660598739e+00 0.000000000000e+00 0.000000000000e+00
8.155000000000e+02 1.583086326167e+00 0.000000000000e+00 0.000000000000e+00
8.157500000000e+02 1.825750797699e+00 0.000000000000e+00 0.000000000000e+00
8.160000000000e+02 2.035456325982e+00 0.000000000000e+00 0.000000000000e+00
8.162500000000e+02 2.199569638794e+00 0.000000000000e+00 0.000000000000e+00
8.165000000000e+02 2.305457784426e+00 0.000000000000e+00 0.000000000000e+00
8.167500000000e+02 2.342127354042e+00 0.000000000000e+00 0.000000000000e+00
8.170000000000e+02 2.301827853950e+00 0.000000000000e+00 0.000000000000e+00
8.172500000000e+02 2.181380394279e+00 0.000000000000e+00 0.000000000000e+00
8.175000000000e+02 1.983029579898e+00 0.000000000000e+00 0.000000000000e+00
8.177500000000e+02 1.714683738903e+00 0.000000000000e+00 0.000000000000e+00
8.180000000000e+02 1.389495856900e+00 0.000000000000e+00 0.000000000000e+00
8.182500000000e+02 1.024831263528e+00 0.000000000000e+00 0.000000000000e+00
8.185000000000e+02 6.407538691968e-01 0.000000000000e+00 0.000000000000e+00
8.187500000000e+02 2.582276369137e-01 0.000000000000e+00 0.000000000000e+00
8.190000000000e+02 -1.027354890489e-01 0.000000000000e+00 0.000000000000e+00
8.192500000000e+02 -4.247503732261e-01 0.000000000000e+00 0.000000000000e+00
8.195000000000e+02 -6.943597335674e-01 0.000000000000e+00 0.000000000000e+00
8.197500000000e+02 -9.028270128370e-01 0.000000000000e+00 0.000000000000e+00
8.200000000000e+02 -1.046365846601e+00 0.000000000000e+00 0.000000000000e+00
8.202500000000e+02 -1.125834266430e+00 0.000000000000e+00 0.000000000000e+00
8.205000000000e+02 -1.145995985415e+00 0.000000000000e+00 0.000000000000e+00
8.207500000000e+02 -1.114504652496e+00 0.000000000000e+00 0.000000000000e+00
8.210000000000e+02 -1.040791993240e+00 0.000000000000e+00 0.000000000000e+00
8.212500000000e+02 -9.350343373025e-01 0.000000000000e+00 0.000000000000e+00
8.215000000000e+02 -8.073365421147e-01 0.000000000000e+00 0.000000000000e+00
8.217500000000e+02 -6.672149859254e-01 0.000000000000e+00 0.000000000000e+00
8.220000000000e+02 -5.233929388594e-01 0.000000000000e+00 0.000000000000e+00
8.222500000000e+02 -3.838547809905e-01 0.000000000000e+00 0.000000000000e+00
8.225000000000e+02 -2.560523693340e-01 0.000000000000e+00 0.000000000000e+00
8.227500000000e+02 -1.471270302115e-01 0.000000000000e+00 0.000000000000e+00
8.230000000000e+02 -6.400969706903e-02 0.000000000000e+00 0.000000000000e+00
8.232500000000e+02 -1.329003761419e-02 0.000000000000e+00 0.000000000000e+00
8.235000000000e+02 -7.981930572119e-04 0.000000000000e+00 0.000000000000e+00
8.237500000000e+02 -3.091068782587e-02 0.000000000000e+00 0.000000000000e+00
8.240000000000e+02 -1.056629161040e-01 0.000000000000e+00 0.000000000000e+00
8.242500000000e+02 -2.238112302661e-01 0.000000000000e+00 0.000000000000e+00
8.245000000000e+02 -3.800262429483e-01 0.000000000000e+00 0.000000000000e+00
8.247500000000e+02 -5.644071011811e-01 0.000000000000e+00 0.000000000000e+00
8.250000000000e+02 -7.624807166463e-01 0.000000000000e+00 0.000000000000e+00
8.252500000000e+02 -9.557924311994e-01 0.000000000000e+00 0.000000000000e+00
8.255000000000e+02 -1.123113042244e+00 0.000000000000e+00 0.000000000000e+00
8.257500000000e+02 -1.242193583229e+00 0.000000000000e+00 0.000000000000e+00
8.260000000000e+02 -1.291908367573e+00 0.000000000000e+00 0.000000000000e+00
8.262500000000e+02 -1.254553398938e+00 0.000000000000e+00 0.000000000000e+00
8.265000000000e+02 -1.118023967956e+00 0.000000000000e+00 0.000000000000e+00
8.267500000000e+02 -8.775904104321e-01 0.000000000000e+00 0.000000000000e+00
8.270000000000e+02 -5.370271018875e-01 0.000000000000e+00 0.000000000000e+00
8.272500000000e+02 -1.089229272106e-01 0.000000000000e+00 0.000000000000e+00
8.275000000000e+02 3.858981392310e-01 0.000000000000e+00 0.000000000000e+00
8.277500000000e+02 9.198044514240e-01 0.000000000000e+00 0.000000000000e+00
8.280000000000e+02 1.460480838527e+00 0.000000000000e+00 0.000000000000e+00
8.282500000000e+02 1.973509206639e+00 0.000000000000e+00 0.000000000000e+00
8.285000000000e+02 2.425110302564e+00 0.000000000000e+00 0.000000000000e+00
8.287500000000e+02 2.784738814132e+00 0.000000000000e+00 0.000000000000e+00
8.290000000000e+02 3.027255858488e+00 0.000000000000e+00 0.000000000000e+00
8.292500000000e+02 3.134474103761e+00 0.000000000000e+00 0.000000000000e+00
8.295000000000e+02 3.095969857608e+00 0.000000000000e+00 0.000000000000e+00
8.297500000000e+02 2.909167409953e+00 0.000000000000e+00 0.000000000000e+00
8.300000000000e+02 2.578805618877e+00 0.000000000000e+00 0.000000000000e+00
8.302500000000e+02 2.115977891814e+00 0.000000000000e+00 0.000000000000e+00
8.305000000000e+02 1.536980750246e+00 0.000000000000e+00 0.000000000000e+00
8.307500000000e+02 8.622055301597e-01 0.000000000000e+00 0.000000000000e+00
8.310000000000e+02 1.152623904948e-01 0.000000000000e+00 0.000000000000e+00
8.312500000000e+02 -6.775566678830e-01 0.000000000000e+00 0.000000000000e+00
8.315000000000e+02 -1.487474255296e+00 0.000000000000e+00 0.000000000000e+00
8.317500000000e+02 -2.283190952612e+00 0.000000000000e+00 0.000000000000e+00
8.320000000000e+02 -3.030815189422e+00 0.000000000000e+00 0.000000000000e+00
8.322500000000e+02 -3.694015901067e+00 0.000000000000e+00 0.000000000000e+00
8.325000000000e+02 -4.234661602355e+00 0.000000000000e+00 0.000000000000e+00
8.327500000000e+02 -4.614161481480e+00 0.000000000000e+00 0.000000000000e+00
8.330000000000e+02 -4.795623603202e+00 0.000000000000e+00 0.000000000000e+00
8.332500000000e+02 -4.746804418551e+00 0.000000000000e+00 0.000000000000e+00
8.335000000000e+02 -4.443662417931e+00 0.000000000000e+00 0.000000000000e+00
8.337500000000e+02 -3.874171973401e+00 0.000000000000e+00 0.000000000000e+00
8.340000000000e+02 -3.041927726400e+00 0.000000000000e+00 0.000000000000e+00
8.342500000000e+02 -1.968999245567e+00 0.000000000000e+00 0.000000000000e+00
8.345000000000e+02 -6.974975838224e-01 0.000000000000e+00 0.000000000000e+00
8.347500000000e+02 7.106023205636e-01 0.000000000000e+00 0.000000000000e+00
8.350000000000e+02 2.175680296411e+00 0.000000000000e+00 0.000000000000e+00
8.352500000000e+02 3.604806772161e+00 0.000000000000e+00 0.000000000000e+00
8.355000000000e+02 4.898014911612e+00 0.000000000000e+00 0.000000000000e+00
8.357500000000e+02 5.956067386271e+00 0.000000000000e+00 0.000000000000e+00
8.360000000000e+02 6.689046784520e+00 0.000000000000e+00 0.000000000000e+00
8.362500000000e+02 7.024933946978e+00 0.000000000000e+00 0.000000000000e+00
8.365000000000e+02 6.917264730512e+00 0.000000000000e+00 0.000000000000e+00
8.367500000000e+02 6.350988275222e+00 0.000000000000e+00 0.000000000000e+00
8.370000000000e+02 5.345790734476e+00 0.000000000000e+00 0.000000000000e+00
8.372500000000e+02 3.956385299406e+00 0.000000000000e+00 0.000000000000e+00
8.375000000000e+02 2.269576767799e+00 0.000000000000e+00 0.000000000000e+00
8.377500000000e+02 3.982513592699e-01 0.000000000000e+00 0.000000000000e+00
8.380000000000e+02 -1.527221113684e+00 0.000000000000e+00 0.000000000000e+00
8.382500000000e+02 -3.369396508883e+00 0.000000000000e+00 0.000000000000e+00
8.385000000000e+02 -4.994994993802e+00 0.000000000000e+00 0.000000000000e+00
8.387500000000e+02 -6.285890178992e+00 0.000000000000e+00 0.000000000000e+00
8.390000000000e+02 -7.148794151571e+00 0.000000000000e+00 0.000000000000e+00
8.392500000000e+02 -7.522725956046e+00 0.000000000000e+00 0.000000000000e+00
8.395000000000e+02 -7.383592896107e+00 0.000000000000e+00 0.000000000000e+00
8.397500000000e+02 -6.745524950134e+00 0.000000000000e+00 0.000000000000e+00
8.400000000000e+02 -5.658943775274e+00 0.000000000000e+00 0.000000000000e+00
8.402500000000e+02 -4.205677451220e+00 0.000000000000e+00 0.000000000000e+00
8.405000000000e+02 -2.491711229349e+00 0.000000000000e+00 0.000000000000e+00
8.407500000000e+02 -6.383619644966e-01 0.000000000000e+00 0.000000000000e+00
8.410000000000e+02 1.227239603645e+00 0.000000000000e+00 0.000000000000e+00
8.412500000000e+02 2.981484033595e+00 0.000000000000e+00 0.000000000000e+00
8.415000000000e+02 4.512667294135e+00 0.000000000000e+00 0.000000000000e+00
8.417500000000e+02 5.727836327556e+00 0.000000000000e+00 0.000000000000e+00
8.420000000000e+02 6.557733982672e+00 0.000000000000e+00 0.000000000000e+00
8.422500000000e+02 6.959716449951e+00 0.000000000000e+00 0.000000000000e+00
8.425000000000e+02 6.918728196934e+00 0.000000000000e+00 0.000000000000e+00
8.427500000000e+02 6.446581064954e+00 0.000000000000e+00 0.000000000000e+00
8.430000000000e+02 5.579878950485e+00 0.000000000000e+00 0.000000000000e+00
8.432500000000e+02 4.376952973508e+00 0.000000000000e+00 0.000000000000e+00
8.435000000000e+02 2.914132309527e+00 0.000000000000e+00 0.000000000000e+00
8.437500000000e+02 1.281591596301e+00 0.000000000000e+00 0.000000000000e+00
8.440000000000e+02 -4.210873181761e-01 0.000000000000e+00 0.000000000000e+00
8.442500000000e+02 -2.089595616724e+00 0.000000000000e+00 0.000000000000e+00
8.445000000000e+02 -3.619836038177e+00 0.000000000000e+00 0.000000000000e+00
8.447500000000e+02 -4.913144230385e+00 0.000000000000e+00 0.000000000000e+00
8.450000000000e+02 -5.881767357369e+00 0.000000000000e+00 0.000000000000e+00
8.452500000000e+02 -6.454471811965e+00 0.000000000000e+00 0.000000000000e+00
8.455000000000e+02 -6.582014814857e+00 0.000000000000e+00 0.000000000000e+00
8.457500000000e+02 -6.242070517569e+00 0.000000000000e+00 0.000000000000e+00
8.460000000000e+02 -5.443082443593e+00 0.000000000000e+00 0.000000000000e+00
8.462500000000e+02 -4.226452757044e+00 0.000000000000e+00 0.000000000000e+00
8.465000000000e+02 -2.666500831404e+00 0.000000000000e+00 0.000000000000e+00
8.467500000000e+02 -8.677435110930e-01 0.000000000000e+00 0.000000000000e+00
8.470000000000e+02 1.040732970018e+00 0.000000000000e+00 0.000000000000e+00
8.472500000000e+02 2.913740870424e+00 0.000000000000e+00 0.000000000000e+00
8.475000000000e+02 4.600882458980e+00 0.000000000000e+00 0.000000000000e+00
8.477500000000e+02 5.959096104673e+00 0.000000000000e+00 0.000000000000e+00
8.480000000000e+02 6.865779650175e+00 0.000000000000e+00 0.000000000000e+00
8.482500000000e+02 7.231199416443e+00 0.000000000000e+00 0.000000000000e+00
8.485000000000e+02 7.008813733445e+00 0.000000000000e+00 0.000000000000e+00
8.487500000000e+02 6.202221600486e+00 0.000000000000e+00 0.000000000000e+00
8.490000000000e+02 4.867696409687e+00 0.000000000000e+00 0.000000000000e+00
8.492500000000e+02 3.111665821853e+00 0.000000000000e+00 0.000000000000e+00
8.495000000000e+02 1.083014341109e+00 0.000000000000e+00 0.000000000000e+00
8.497500000000e+02 -1.039340752625e+00 0.000000000000e+00 0.000000000000e+00
8.500000000000e+02 -3.062584125946e+00 0.000000000000e+00 0.000000000000e+00
8.502500000000e+02 -4.798346177550e+00 0.000000000000e+00 0.000000000000e+00
8.505000000000e+02 -6.081413653670e+00 0.000000000000e+00 0.000000000000e+00
8.507500000000e+02 -6.786819831408e+00 0.000000000000e+00 0.000000000000e+00
8.510000000000e+02 -6.843406310445e+00 0.000000000000e+00 0.000000000000e+00
8.512500000000e+02 -6.242254114315e+00 0.000000000000e+00 0.000000000000e+00
8.515000000000e+02 -5.038887722064e+00 0.000000000000e+00 0.000000000000e+00
8.517500000000e+02 -3.348809788333e+00 0.000000000000e+00 0.000000000000e+00
8.520000000000e+02 -1.336654309518e+00 0.000000000000e+00 0.000000000000e+00
8.522500000000e+02 8.000323860253e-01 0.000000000000e+00 0.000000000000e+00
8.525000000000e+02 2.850746138531e+00 0.000000000000e+00 0.000000000000e+00
8.527500000000e+02 4.613622217279e+00 0.000000000000e+00 0.000000000000e+00
8.530000000000e+02 5.916356005891e+00 0.000000000000e+00 0.000000000000e+00
8.532500000000e+02 6.634162410732e+00 0.000000000000e+00 0.000000000000e+00
8.535000000000e+02 6.702786143549e+00 0.000000000000e+00 0.000000000000e+00
8.537500000000e+02 6.125103631261e+00 0.000000000000e+00 0.000000000000e+00
8.540000000000e+02 4.970559015055e+00 0.000000000000e+00 0.000000000000e+00
8.542500000000e+02 3.367471524886e+00 0.000000000000e+00 0.000000000000e+00
8.545000000000e+02 1.489047634634e+00 0.000000000000e+00 0.000000000000e+00
8.547500000000e+02 -4.653637865829e-01 0.000000000000e+00 0.000000000000e+00
8.550000000000e+02 -2.291703816999e+00 0.000000000000e+00 0.000000000000e+00
8.552500000000e+02 -3.802957914904e+00 0.000000000000e+00 0.000000000000e+00
8.555000000000e+02 -4.848840672927e+00 0.000000000000e+00 0.000000000000e+00
8.557500000000e+02 -5.331264629751e+00 0.000000000000e+00 0.000000000000e+00
8.560000000000e+02 -5.213934650671e+00 0.000000000000e+00 0.000000000000e+00
8.562500000000e+02 -4.525081619526e+00 0.000000000000e+00 0.000000000000e+00
8.565000000000e+02 -3.353126934880e+00 0.000000000000e+00 0.000000000000e+00
8.567500000000e+02 -1.835862081340e+00 0.000000000000e+00 0.000000000000e+00
8.570000000000e+02 -1.444441404972e-01 0.000000000000e+00 0.000000000000e+00
8.572500000000e+02 1.535932650159e+00 0.000000000000e+00 0.000000000000e+00
8.575000000000e+02 3.026489009110e+00 0.000000000000e+00 0.000000000000e+00
8.577500000000e+02 4.174150368371e+00 0.000000000000e+00 0.000000000000e+00
8.580000000000e+02 4.867562272006e+00 0.000000000000e+00 0.000000000000e+00
8.582500000000e+02 5.048128472190e+00 0.000000000000e+00 0.000000000000e+00
8.585000000000e+02 4.714961607264e+00 0.000000000000e+00 0.000000000000e+00
8.587500000000e+02 3.923341655893e+00 0.000000000000e+00 0.000000000000e+00
8.590000000000e+02 2.777012577552e+00 0.000000000000e+00 0.000000000000e+00
8.592500000000e+02 1.415328612094e+00 0.000000000000e+00 0.000000000000e+00
8.595000000000e+02 -3.187214334576e-03 0.000000000000e+00 0.000000000000e+00
8.597500000000e+02 -1.318947871377e+00 0.000000000000e+00 0.000000000000e+00
8.600000000000e+02 -2.389009163835e+00 0.000000000000e+00 0.000000000000e+00
8.602500000000e+02 -3.102415540867e+00 0.000000000000e+00 0.000000000000e+00
8.605000000000e+02 -3.391537617768e+00 0.000000000000e+00 0.000000000000e+00
8.607500000000e+02 -3.238246402074e+00 0.000000000000e+00 0.000000000000e+00
8.610000000000e+02 -2.674377901651e+00 0.000000000000e+00 0.000000000000e+00
8.612500000000e+02 -1.776595529668e+00 0.000000000000e+00 0.000000000000e+00
8.615000000000e+02 -6.563820718659e-01 0.000000000000e+00 0.000000000000e+00
8.617500000000e+02 5.535811274523e-01 0.000000000000e+00 0.000000000000e+00
8.620000000000e+02 1.715018837832e+00 0.000000000000e+00 0.000000000000e+00
8.622500000000e+02 2.699842301286e+00 0.000000000000e+00 0.000000000000e+00
8.625000000000e+02 3.404324891288e+00 0.000000000000e+00 0.000000000000e+00
8.627500000000e+02 3.760119127024e+00 0.000000000000e+00 0.000000000000e+00
8.630000000000e+02 3.740955982541e+00 0.000000000000e+00 0.000000000000e+00
8.632500000000e+02 3.364382629231e+00 0.000000000000e+00 0.000000000000e+00
8.635000000000e+02 2.688469962572e+00 0.000000000000e+00 0.000000000000e+00
8.637500000000e+02 1.803990935666e+00 0.000000000000e+00 0.000000000000e+00
8.640000000000e+02 8.230713538049e-01 0.000000000000e+00 0.000000000000e+00
8.642500000000e+02 -1.343081523596e-01 0.000000000000e+00 0.000000000000e+00
8.645000000000e+02 -9.543665240779e-01 0.000000000000e+00 0.000000000000e+00
8.647500000000e+02 -1.542511094127e+00 0.000000000000e+00 0.000000000000e+00
8.650000000000e+02 -1.833793690077e+00 0.000000000000e+00 0.000000000000e+00
8.652500000000e+02 -1.799685533946e+00 0.000000000000e+00 0.000000000000e+00
8.655000000000e+02 -1.450466467432e+00 0.000000000000e+00 0.000000000000e+00
8.657500000000e+02 -8.330413751121e-01 0.000000000000e+00 0.000000000000e+00
8.660000000000e+02 -2.452764305780e-02 0.000000000000e+00 0.000000000000e+00
8.662500000000e+02 8.775585942150e-01 0.000000000000e+00 0.000000000000e+00
8.665000000000e+02 1.767307651204e+00 0.000000000000e+00 0.000000000000e+00
8.667500000000e+02 2.543165947859e+00 0.000000000000e+00 0.000000000000e+00
8.670000000000e+02 3.119916839883e+00 0.000000000000e+00 0.000000000000e+00
8.672500000000e+02 3.438490350810e+00 0.000000000000e+00 0.000000000000e+00
8.675000000000e+02 3.472473777479e+00 0.000000000000e+00 0.000000000000e+00
8.677500000000e+02 3.230599626878e+00 0.000000000000e+00 0.000000000000e+00
8.680000000000e+02 2.754973923081e+00 0.000000000000e+00 0.000000000000e+00
8.682500000000e+02 2.115318820282e+00 0.000000000000e+00 0.000000000000e+00
8.685000000000e+02 1.399977975022e+00 0.000000000000e+00 0.000000000000e+00
8.687500000000e+02 7.048147884315e-01 0.000000000000e+00 0.000000000000e+00
8.690000000000e+02 1.213768988326e-01 0.000000000000e+00 0.000000000000e+00
8.692500000000e+02 -2.742238663003e-01 0.000000000000e+00 0.000000000000e+00
8.695000000000e+02 -4.303674258386e-01 0.000000000000e+00 0.000000000000e+00
8.697500000000e+02 -3.258331292400e-01 0.000000000000e+00 0.000000000000e+00
8.700000000000e+02 2.812895375216e-02 0.000000000000e+00 0.000000000000e+00
8.702500000000e+02 5.897725417325e-01 0.000000000000e+00 0.000000000000e+00
8.705000000000e+02 1.292582510022e+00 0.000000000000e+00 0.000000000000e+00
8.707500000000e+02 2.053998545519e+00 0.000000000000e+00 0.000000000000e+00
8.710000000000e+02 2.786011327375e+00 0.000000000000e+00 0.000000000000e+00
8.712500000000e+02 3.406282622282e+00 0.000000000000e+00 0.000000000000e+00
8.715000000000e+02 3.848386321009e+00 0.000000000000e+00 0.000000000000e+00
8.717500000000e+02 4.069890268288e+00 0.000000000000e+00 0.000000000000e+00
8.720000000000e+02 4.057282973431e+00 0.000000000000e+00 0.000000000000e+00
8.722500000000e+02 3.827158528229e+00 0.000000000000e+00 0.000000000000e+00
8.725000000000e+02 3.423554800590e+00 0.000000000000e+00 0.000000000000e+00
8.727500000000e+02 2.911832291040e+00 0.000000000000e+00 0.000000000000e+00
8.730000000000e+02 2.369920553469e+00 0.000000000000e+00 0.000000000000e+00
8.732500000000e+02 1.878089192574e+00 0.000000000000e+00 0.000000000000e+00
8.735000000000e+02 1.508578764751e+00 0.000000000000e+00 0.000000000000e+00
8.737500000000e+02 1.316430849503e+00 0.000000000000e+00 0.000000000000e+00
8.740000000000e+02 1.332686395379e+00 0.000000000000e+00 0.000000000000e+00
8.742500000000e+02 1.560800315166e+00 0.000000000000e+00 0.000000000000e+00
8.745000000000e+02 1.976691186031e+00 0.000000000000e+00 0.000000000000e+00
8.747500000000e+02 2.532364926113e+00 0.000000000000e+00 0.000000000000e+00
8.750000000000e+02 3.162584133148e+00 0.000000000000e+00 0.000000000000e+00
8.752500000000e+02 3.793662076162e+00 0.000000000000e+00 0.000000000000e+00
8.755000000000e+02 4.353193590953e+00 0.000000000000e+00 0.000000000000e+00
8.757500000000e+02 4.779428690875e+00 0.000000000000e+00 0.000000000000e+00
8.760000000000e+02 5.029061230528e+00 0.000000000000e+00 0.000000000000e+00
8.762500000000e+02 5.082433813842e+00 0.000000000000e+00 0.000000000000e+00
8.765000000000e+02 4.945518936436e+00 0.000000000000e+00 0.000000000000e+00
8.767500000000e+02 4.648475483002e+00 0.000000000000e+00 0.000000000000e+00
8.770000000000e+02 4.241039177832e+00 0.000000000000e+00 0.000000000000e+00
8.772500000000e+02 3.785423293355e+00 0.000000000000e+00 0.000000000000e+00
8.775000000000e+02 3.347726097868e+00 0.000000000000e+00 0.000000000000e+00
8.777500000000e+02 2.989022324568e+00 0.000000000000e+00 0.000000000000e+00
8.780000000000e+02 2.757335024044e+00 0.000000000000e+00 0.000000000000e+00
8.782500000000e+02 2.681541521550e+00 0.000000000000e+00 0.000000000000e+00
8.785000000000e+02 2.767984917013e+00 0.000000000000e+00 0.000000000000e+00
8.787500000000e+02 3.000181475502e+00 0.000000000000e+00 0.000000000000e+00
8.790000000000e+02 3.341588069809e+00 0.000000000000e+00 0.000000000000e+00
8.792500000000e+02 3.740981544206e+00 0.000000000000e+00 0.000000000000e+00
8.795000000000e+02 4.139659506011e+00 0.000000000000e+00 0.000000000000e+00
8.797500000000e+02 4.479445000951e+00 0.000000000000e+00 0.000000000000e+00
8.800000000000e+02 4.710394412531e+00 0.000000000000e+00 0.000000000000e+00
8.802500000000e+02 4.797176943526e+00 0.000000000000e+00 0.000000000000e+00
8.805000000000e+02 4.723302211254e+00 0.000000000000e+00 0.000000000000e+00
8.807500000000e+02 4.492687887351e+00 0.000000000000e+00 0.000000000000e+00
8.810000000000e+02 4.128435890471e+00 0.000000000000e+00 0.000000000000e+00
8.812500000000e+02 3.669069954661e+00 0.000000000000e+00 0.000000000000e+00
8.815000000000e+02 3.162826230620e+00 0.000000000000e+00 0.000000000000e+00
8.817500000000e+02 2.660836368601e+00 0.000000000000e+00 0.000000000000e+00
8.820000000000e+02 2.210167556614e+00 0.000000000000e+00 0.000000000000e+00
8.822500000000e+02 1.847672457188e+00 0.000000000000e+00 0.000000000000e+00
8.825000000000e+02 1.595459516345e+00 0.000000000000e+00 0.000000000000e+00
8.827500000000e+02 1.458544427118e+00 0.000000000000e+00 0.000000000000e+00
8.830000000000e+02 1.424924609323e+00 0.000000000000e+00 0.000000000000e+00
8.832500000000e+02 1.467976941973e+00 0.000000000000e+00 0.000000000000e+00
8.835000000000e+02 1.550762918700e+00 0.000000000000e+00 0.000000000000e+00
8.837500000000e+02 1.631578044526e+00 0.000000000000e+00 0.000000000000e+00
8.840000000000e+02 1.669935773942e+00 0.000000000000e+00 0.000000000000e+00
8.842500000000e+02 1.632147506223e+00 0.000000000000e+00 0.000000000000e+00
8.845000000000e+02 1.495748891123e+00 0.000000000000e+00 0.000000000000e+00
8.847500000000e+02 1.252212227570e+00 0.000000000000e+00 0.000000000000e+00
8.850000000000e+02 9.076447429885e-01 0.000000000000e+00 0.000000000000e+00
8.852500000000e+02 4.814638844058e-01 0.000000000000e+00 0.000000000000e+00
8.855000000000e+02 3.321341304626e-03 0.000000000000e+00 0.000000000000e+00
8.857500000000e+02 -4.912216119714e-01 0.000000000000e+00 0.000000000000e+00
8.860000000000e+02 -9.656141363546e-01 0.000000000000e+00 0.000000000000e+00
8.862500000000e+02 -1.387125164178e+00 0.000000000000e+00 0.000000000000e+00
8.865000000000e+02 -1.730884528562e+00 0.000000000000e+00 0.000000000000e+00
8.867500000000e+02 -1.982636890765e+00 0.000000000000e+00 0.000000000000e+00
8.870000000000e+02 -2.139894441269e+00 0.000000000000e+00 0.000000000000e+00
8.872500000000e+02 -2.211413766823e+00 0.000000000000e+00 0.000000000000e+00
8.875000000000e+02 -2.215160633566e+00 0.000000000000e+00 0.000000000000e+00
8.877500000000e+02 -2.175129964921e+00 0.000000000000e+00 0.000000000000e+00
8.880000000000e+02 -2.117529727939e+00 0.000000000000e+00 0.000000000000e+00
8.882500000000e+02 -2.066899660462e+00 0.000000000000e+00 0.000000000000e+00
8.885000000000e+02 -2.042713806090e+00 0.000000000000e+00 0.000000000000e+00
8.887500000000e+02 -2.056917028590e+00 0.000000000000e+00 0.000000000000e+00
8.890000000000e+02 -2.112688099253e+00 0.000000000000e+00 0.000000000000e+00
8.892500000000e+02 -2.204531220224e+00 0.000000000000e+00 0.000000000000e+00
8.895000000000e+02 -2.319603102861e+00 0.000000000000e+00 0.000000000000e+00
8.897500000000e+02 -2.440012209617e+00 0.000000000000e+00 0.000000000000e+00
8.900000000000e+02 -2.545703776890e+00 0.000000000000e+00 0.000000000000e+00
8.902500000000e+02 -2.617483938016e+00 0.000000000000e+00 0.000000000000e+00
8.905000000000e+02 -2.639743905321e+00 0.000000000000e+00 0.000000000000e+00
8.907500000000e+02 -2.602515796390e+00 0.000000000000e+00 0.000000000000e+00
8.910000000000e+02 -2.502611399622e+00 0.000000000000e+00 0.000000000000e+00
8.912500000000e+02 -2.343743620543e+00 0.000000000000e+00 0.000000000000e+00
8.915000000000e+02 -2.135684079738e+00 0.000000000000e+00 0.000000000000e+00
8.917500000000e+02 -1.892646420621e+00 0.000000000000e+00 0.000000000000e+00
8.920000000000e+02 -1.631184309686e+00 0.000000000000e+00 0.000000000000e+00
8.922500000000e+02 -1.367943382349e+00 0.000000000000e+00 0.000000000000e+00
8.925000000000e+02 -1.117603059647e+00 0.000000000000e+00 0.000000000000e+00
8.927500000000e+02 -8.912910712470e-01 0.000000000000e+00 0.000000000000e+00
8.930000000000e+02 -6.956617613668e-01 0.000000000000e+00 0.000000000000e+00
8.932500000000e+02 -5.327151085209e-01 0.000000000000e+00 0.000000000000e+00
8.935000000000e+02 -4.003155801262e-01 0.000000000000e+00 0.000000000000e+00
8.937500000000e+02 -2.932666521076e-01 0.000000000000e+00 0.000000000000e+00
8.940000000000e+02 -2.047229475736e-01 0.000000000000e+00 0.000000000000e+00
8.942500000000e+02 -1.276869901576e-01 0.000000000000e+00 0.000000000000e+00
8.945000000000e+02 -5.634446379203e-02 0.000000000000e+00 0.000000000000e+00
8.947500000000e+02 1.296310912496e-02 0.000000000000e+00 0.000000000000e+00
8.950000000000e+02 8.125567909438e-02 0.000000000000e+00 0.000000000000e+00
8.952500000000e+02 1.469604571465e-01 0.000000000000e+00 0.000000000000e+00
8.955000000000e+02 2.064355679948e-01 0.000000000000e+00 0.000000000000e+00
8.957500000000e+02 2.548459391165e-01 0.000000000000e+00 0.000000000000e+00
8.960000000000e+02 2.872160880897e-01 0.000000000000e+00 0.000000000000e+00
8.962500000000e+02 2.994666487858e-01 0.000000000000e+00 0.000000000000e+00
8.965000000000e+02 2.892566379190e-01 0.000000000000e+00 0.000000000000e+00
8.967500000000e+02 2.564973081483e-01 0.000000000000e+00 0.000000000000e+00
8.970000000000e+02 2.034672091542e-01 0.000000000000e+00 0.000000000000e+00
8.972500000000e+02 1.345301898748e-01 0.000000000000e+00 0.000000000000e+00
8.975000000000e+02 5.552609261437e-02 0.000000000000e+00 0.000000000000e+00
8.977500000000e+02 -2.704339492050e-02 0.000000000000e+00 0.000000000000e+00
8.980000000000e+02 -1.068820519163e-01 0.000000000000e+00 0.000000000000e+00
8.982500000000e+02 -1.786661788603e-01 0.000000000000e+00 0.000000000000e+00
8.985000000000e+02 -2.385829206180e-01 0.000000000000e+00 0.000000000000e+00
8.987500000000e+02 -2.845578040108e-01 0.000000000000e+00 0.000000000000e+00
8.990000000000e+02 -3.161486600532e-01 0.000000000000e+00 0.000000000000e+00
8.992500000000e+02 -3.341445616597e-01 0.000000000000e+00 0.000000000000e+00
8.995000000000e+02 -3.399614407702e-01 0.000000000000e+00 0.000000000000e+00
8.997500000000e+02 -3.349616720046e-01 0.000000000000e+00 0.000000000000e+00
9.000000000000e+02 -3.198372789219e-01 0.000000000000e+00 0.000000000000e+00
9.002500000000e+02 -2.941837357574e-01 0.000000000000e+00 0.000000000000e+00
9.005000000000e+02 -2.563560740974e-01 0.000000000000e+00 0.000000000000e+00
9.007500000000e+02 -2.036474192556e-01 0.000000000000e+00 0.000000000000e+00
9.010000000000e+02 -1.327711239888e-01 0.000000000000e+00 0.000000000000e+00
9.012500000000e+02 -4.057145474934e-02 0.000000000000e+00 0.000000000000e+00
9.015000000000e+02 7.515608807941e-02 0.000000000000e+00 0.000000000000e+00
9.017500000000e+02 2.148777822119e-01 0.000000000000e+00 0.000000000000e+00
9.020000000000e+02 3.767110546950e-01 0.000000000000e+00 0.000000000000e+00
9.022500000000e+02 5.561091413128e-01 0.000000000000e+00 0.000000000000e+00
9.025000000000e+02 7.459155294901e-01 0.000000000000e+00 0.000000000000e+00
9.027500000000e+02 9.368050827710e-01 0.000000000000e+00 0.000000000000e+00
9.030000000000e+02 1.118067320149e+00 0.000000000000e+00 0.000000000000e+00
9.032500000000e+02 1.278632043367e+00 0.000000000000e+00 0.000000000000e+00
9.035000000000e+02 1.408197357288e+00 0.000000000000e+00 0.000000000000e+00
9.037500000000e+02 1.498301663299e+00 0.000000000000e+00 0.000000000000e+00
9.040000000000e+02 1.543187486719e+00 0.000000000000e+00 0.000000000000e+00
9.042500000000e+02 1.540335117951e+00 0.000000000000e+00 0.000000000000e+00
9.045000000000e+02 1.490593280229e+00 0.000000000000e+00 0.000000000000e+00
9.047500000000e+02 1.397894612833e+00 0.000000000000e+00 0.000000000000e+00
9.050000000000e+02 1.268606109626e+00 0.000000000000e+00 0.000000000000e+00
9.052500000000e+02 1.110618946279e+00 0.000000000000e+00 0.000000000000e+00
9.055000000000e+02 9.323198359432e-01 0.000000000000e+00 0.000000000000e+00
9.057500000000e+02 7.416012971979e-01 0.000000000000e+00 0.000000000000e+00
9.060000000000e+02 5.450587021605e-01 0.000000000000e+00 0.000000000000e+00
9.062500000000e+02 3.474893263698e-01 0.000000000000e+00 0.000000000000e+00
9.065000000000e+02 1.517581270320e-01 0.000000000000e+00 0.000000000000e+00
9.067500000000e+02 -4.096528666078e-02 0.000000000000e+00 0.000000000000e+00
9.070000000000e+02 -2.306544699538e-01 0.000000000000e+00 0.000000000000e+00
9.072500000000e+02 -4.176657743059e-01 0.000000000000e+00 0.000000000000e+00
9.075000000000e+02 -6.019104357921e-01 0.000000000000e+00 0.000000000000e+00
9.077500000000e+02 -7.821106825501e-01 0.000000000000e+00 0.000000000000e+00
9.080000000000e+02 -9.552780026965e-01 0.000000000000e+00 0.000000000000e+00
9.082500000000e+02 -1.116516144273e+00 0.000000000000e+00 0.000000000000e+00
9.085000000000e+02 -1.259199369457e+00 0.000000000000e+00 0.000000000000e+00
9.087500000000e+02 -1.375516188740e+00 0.000000000000e+00 0.000000000000e+00
9.090000000000e+02 -1.457309741430e+00 0.000000000000e+00 0.000000000000e+00
9.092500000000e+02 -1.497097404704e+00 0.000000000000e+00 0.000000000000e+00
9.095000000000e+02 -1.489121647902e+00 0.000000000000e+00 0.000000000000e+00
9.097500000000e+02 -1.430276280883e+00 0.000000000000e+00 0.000000000000e+00
9.100000000000e+02 -1.320768180417e+00 0.000000000000e+00 0.000000000000e+00
9.102500000000e+02 -1.164411708841e+00 0.000000000000e+00 0.000000000000e+00
9.105000000000e+02 -9.685054891406e-01 0.000000000000e+00 0.000000000000e+00
9.107500000000e+02 -7.433007842569e-01 0.000000000000e+00 0.000000000000e+00
9.110000000000e+02 -5.011282602039e-01 0.000000000000e+00 0.000000000000e+00
9.112500000000e+02 -2.552966622683e-01 0.000000000000e+00 0.000000000000e+00
9.115000000000e+02 -1.890599168438e-02 0.000000000000e+00 0.000000000000e+00
9.117500000000e+02 1.962748902575e-01 0.000000000000e+00 0.000000000000e+00
9.120000000000e+02 3.807312373104e-01 0.000000000000e+00 0.000000000000e+00
9.122500000000e+02 5.278252377515e-01 0.000000000000e+00 0.000000000000e+00
9.125000000000e+02 6.340656053975e-01 0.000000000000e+00 0.000000000000e+00
9.127500000000e+02 6.990240387712e-01 0.000000000000e+00 0.000000000000e+00
9.130000000000e+02 7.249487548658e-01 0.000000000000e+00 0.000000000000e+00
9.132500000000e+02 7.161645110835e-01 0.000000000000e+00 0.000000000000e+00
9.135000000000e+02 6.783709750816e-01 0.000000000000e+00 0.000000000000e+00
9.137500000000e+02 6.179540371581e-01 0.000000000000e+00 0.000000000000e+00
9.140000000000e+02 5.414080789772e-01 0.000000000000e+00 0.000000000000e+00
9.142500000000e+02 4.549349413497e-01 0.000000000000e+00 0.000000000000e+00
9.145000000000e+02 3.642435798403e-01 0.000000000000e+00 0.000000000000e+00
9.147500000000e+02 2.745308778224e-01 0.000000000000e+00 0.000000000000e+00
9.150000000000e+02 1.905867117947e-01 0.000000000000e+00 0.000000000000e+00
9.152500000000e+02 1.169418875232e-01 0.000000000000e+00 0.000000000000e+00
9.155000000000e+02 5.797043311360e-02 0.000000000000e+00 0.000000000000e+00
9.157500000000e+02 1.786931422297e-02 0.000000000000e+00 0.000000000000e+00
9.160000000000e+02 4.669633689334e-04 0.000000000000e+00 0.000000000000e+00
9.162500000000e+02 8.852099608107e-03 0.000000000000e+00 0.000000000000e+00
9.165000000000e+02 4.485895948258e-02 0.000000000000e+00 0.000000000000e+00
9.167500000000e+02 1.084860622942e-01 0.000000000000e+00 0.000000000000e+00
9.170000000000e+02 1.973551733699e-01 0.000000000000e+00 0.000000000000e+00
9.172500000000e+02 3.063291214518e-01 0.000000000000e+00 0.000000000000e+00
9.175000000000e+02 4.273983009998e-01 0.000000000000e+00 0.000000000000e+00
9.177500000000e+02 5.499162304032e-01 0.000000000000e+00 0.000000000000e+00
9.180000000000e+02 6.612181543138e-01 0.000000000000e+00 0.000000000000e+00
9.182500000000e+02 7.476001030855e-01 0.000000000000e+00 0.000000000000e+00
9.185000000000e+02 7.955777833979e-01 0.000000000000e+00 0.000000000000e+00
9.187500000000e+02 7.932945228211e-01 0.000000000000e+00 0.000000000000e+00
9.190000000000e+02 7.319136879395e-01 0.000000000000e+00 0.000000000000e+00
9.192500000000e+02 6.068197041788e-01 0.000000000000e+00 0.000000000000e+00
9.195000000000e+02 4.184658234037e-01 0.000000000000e+00 0.000000000000e+00
9.197500000000e+02 1.727449951262e-01 0.000000000000e+00 0.000000000000e+00
9.200000000000e+02 -1.191823639614e-01 0.000000000000e+00 0.000000000000e+00
9.202500000000e+02 -4.416013550510e-01 0.000000000000e+00 0.000000000000e+00
9.205000000000e+02 -7.754243757876e-01 0.000000000000e+00 0.000000000000e+00
9.207500000000e+02 -1.099709487194e+00 0.000000000000e+00 0.000000000000e+00
9.210000000000e+02 -1.393341448252e+00 0.000000000000e+00 0.000000000000e+00
9.212500000000e+02 -1.636684710721e+00 0.000000000000e+00 0.000000000000e+00
9.215000000000e+02 -1.813028376590e+00 0.000000000000e+00 0.000000000000e+00
9.217500000000e+02 -1.909679581179e+00 0.000000000000e+00 0.000000000000e+00
9.220000000000e+02 -1.918618120762e+00 0.000000000000e+00 0.000000000000e+00
9.222500000000e+02 -1.836692301666e+00 0.000000000000e+00 0.000000000000e+00
9.225000000000e+02 -1.665403033675e+00 0.000000000000e+00 0.000000000000e+00
9.227500000000e+02 -1.410379134080e+00 0.000000000000e+00 0.000000000000e+00
9.230000000000e+02 -1.080682385671e+00 0.000000000000e+00 0.000000000000e+00
9.232500000000e+02 -6.880901323857e-01 0.000000000000e+00 0.000000000000e+00
9.235000000000e+02 -2.464844994180e-01 0.000000000000e+00 0.000000000000e+00
9.237500000000e+02 2.285661489346e-01 0.000000000000e+00 0.000000000000e+00
9.240000000000e+02 7.200086023727e-01 0.000000000000e+00 0.000000000000e+00
9.242500000000e+02 1.209331238967e+00 0.000000000000e+00 0.000000000000e+00
9.245000000000e+02 1.676518768548e+00 0.000000000000e+00 0.000000000000e+00
9.247500000000e+02 2.100081601640e+00 0.000000000000e+00 0.000000000000e+00
9.250000000000e+02 2.457321628156e+00 0.000000000000e+00 0.000000000000e+00
9.252500000000e+02 2.724978701665e+00 0.000000000000e+00 0.000000000000e+00
9.255000000000e+02 2.880351614180e+00 0.000000000000e+00 0.000000000000e+00
9.257500000000e+02 2.902909386936e+00 0.000000000000e+00 0.000000000000e+00
9.260000000000e+02 2.776313954218e+00 0.000000000000e+00 0.000000000000e+00
9.262500000000e+02 2.490678133168e+00 0.000000000000e+00 0.000000000000e+00
9.265000000000e+02 2.044799149520e+00 0.000000000000e+00 0.000000000000e+00
9.267500000000e+02 1.448053150344e+00 0.000000000000e+00 0.000000000000e+00
9.270000000000e+02 7.216220999081e-01 0.000000000000e+00 0.000000000000e+00
9.272500000000e+02 -1.012420275237e-01 0.000000000000e+00 0.000000000000e+00
9.275000000000e+02 -9.761296711467e-01 0.000000000000e+00 0.000000000000e+00
9.277500000000e+02 -1.849654796580e+00 0.000000000000e+00 0.000000000000e+00
9.280000000000e+02 -2.662847750547e+00 0.000000000000e+00 0.000000000000e+00
9.282500000000e+02 -3.355545105134e+00 0.000000000000e+00 0.000000000000e+00
9.285000000000e+02 -3.871416079205e+00 0.000000000000e+00 0.000000000000e+00
9.287500000000e+02 -4.163152205711e+00 0.000000000000e+00 0.000000000000e+00
9.290000000000e+02 -4.197284068907e+00 0.000000000000e+00 0.000000000000e+00
9.292500000000e+02 -3.958087647075e+00 0.000000000000e+00 0.000000000000e+00
9.295000000000e+02 -3.450106845007e+00 0.000000000000e+00 0.000000000000e+00
9.297500000000e+02 -2.698943439295e+00 0.000000000000e+00 0.000000000000e+00
9.300000000000e+02 -1.750137958438e+00 0.000000000000e+00 0.000000000000e+00
9.302500000000e+02 -6.661653640862e-01 0.000000000000e+00 0.000000000000e+00
9.305000000000e+02 4.782260456878e-01 0.000000000000e+00 0.000000000000e+00
9.307500000000e+02 1.601920278460e+00 0.000000000000e+00 0.000000000000e+00
9.310000000000e+02 2.624031290973e+00 0.000000000000e+00 0.000000000000e+00
9.312500000000e+02 3.470560782207e+00 0.000000000000e+00 0.000000000000e+00
9.315000000000e+02 4.080475854089e+00 0.000000000000e+00 0.000000000000e+00
9.317500000000e+02 4.410629608642e+00 0.000000000000e+00 0.000000000000e+00
9.320000000000e+02 4.439074691913e+00 0.000000000000e+00 0.000000000000e+00
9.322500000000e+02 4.166494172914e+00 0.000000000000e+00 0.000000000000e+00
9.325000000000e+02 3.615674058123e+00 0.000000000000e+00 0.000000000000e+00
9.327500000000e+02 2.829142535208e+00 0.000000000000e+00 0.000000000000e+00
9.330000000000e+02 1.865278652875e+00 0.000000000000e+00 0.000000000000e+00
9.332500000000e+02 7.933273283355e-01 0.000000000000e+00 0.000000000000e+00
9.335000000000e+02 -3.121654742189e-01 0.000000000000e+00 0.000000000000e+00
9.337500000000e+02 -1.376969515323e+00 0.000000000000e+00 0.000000000000e+00
9.340000000000e+02 -2.332357080788e+00 0.000000000000e+00 0.000000000000e+00
9.342500000000e+02 -3.119473066394e+00 0.000000000000e+00 0.000000000000e+00
9.345000000000e+02 -3.692629246445e+00 0.000000000000e+00 0.000000000000e+00
9.347500000000e+02 -4.021403704010e+00 0.000000000000e+00 0.000000000000e+00
9.350000000000e+02 -4.091558698232e+00 0.000000000000e+00 0.000000000000e+00
9.352500000000e+02 -3.904897404329e+00 0.000000000000e+00 0.000000000000e+00
9.355000000000e+02 -3.478249996186e+00 0.000000000000e+00 0.000000000000e+00
9.357500000000e+02 -2.841807435863e+00 0.000000000000e+00 0.000000000000e+00
9.360000000000e+02 -2.037009512024e+00 0.000000000000e+00 0.000000000000e+00
9.362500000000e+02 -1.114151248660e+00 0.000000000000e+00 0.000000000000e+00
9.365000000000e+02 -1.298127784372e-01 0.000000000000e+00 0.000000000000e+00
9.367500000000e+02 8.558415985949e-01 0.000000000000e+00 0.000000000000e+00
9.370000000000e+02 1.781893613154e+00 0.000000000000e+00 0.000000000000e+00
9.372500000000e+02 2.589645875711e+00 0.000000000000e+00 0.000000000000e+00
9.375000000000e+02 3.225740337560e+00 0.000000000000e+00 0.000000000000e+00
9.377500000000e+02 3.645370465470e+00 0.000000000000e+00 0.000000000000e+00
9.380000000000e+02 3.815464136066e+00 0.000000000000e+00 0.000000000000e+00
9.382500000000e+02 3.717631202473e+00 0.000000000000e+00 0.000000000000e+00
9.385000000000e+02 3.350594788488e+00 0.000000000000e+00 0.000000000000e+00
9.387500000000e+02 2.731777553430e+00 0.000000000000e+00 0.000000000000e+00
9.390000000000e+02 1.897709852275e+00 0.000000000000e+00 0.000000000000e+00
9.392500000000e+02 9.029766564848e-01 0.000000000000e+00 0.000000000000e+00
9.395000000000e+02 -1.824729717728e-01 0.000000000000e+00 0.000000000000e+00
9.397500000000e+02 -1.277672710213e+00 0.000000000000e+00 0.000000000000e+00
9.400000000000e+02 -2.296468905604e+00 0.000000000000e+00 0.000000000000e+00
9.402500000000e+02 -3.154456859208e+00 0.000000000000e+00 0.000000000000e+00
9.405000000000e+02 -3.776459604618e+00 0.000000000000e+00 0.000000000000e+00
9.407500000000e+02 -4.103843321429e+00 0.000000000000e+00 0.000000000000e+00
9.410000000000e+02 -4.100891995230e+00 0.000000000000e+00 0.000000000000e+00
9.412500000000e+02 -3.759480805586e+00 0.000000000000e+00 0.000000000000e+00
9.415000000000e+02 -3.101400363499e+00 0.000000000000e+00 0.000000000000e+00
9.417500000000e+02 -2.177887237245e+00 0.000000000000e+00 0.000000000000e+00
9.420000000000e+02 -1.066192435440e+00 0.000000000000e+00 0.000000000000e+00
9.422500000000e+02 1.366602286859e-01 0.000000000000e+00 0.000000000000e+00
9.425000000000e+02 1.322446507590e+00 0.000000000000e+00 0.000000000000e+00
9.427500000000e+02 2.381871073217e+00 0.000000000000e+00 0.000000000000e+00
9.430000000000e+02 3.215257447593e+00 0.000000000000e+00 0.000000000000e+00
9.432500000000e+02 3.742682915304e+00 0.000000000000e+00 0.000000000000e+00
9.435000000000e+02 3.912447498613e+00 0.000000000000e+00 0.000000000000e+00
9.437500000000e+02 3.706900472232e+00 0.000000000000e+00 0.000000000000e+00
9.440000000000e+02 3.144901940352e+00 0.000000000000e+00 0.000000000000e+00
9.442500000000e+02 2.280545340628e+00 0.000000000000e+00 0.000000000000e+00
9.445000000000e+02 1.198171400116e+00 0.000000000000e+00 0.000000000000e+00
9.447500000000e+02 4.118813303049e-03 0.000000000000e+00 0.000000000000e+00
9.450000000000e+02 -1.183967191735e+00 0.000000000000e+00 0.000000000000e+00
9.452500000000e+02 -2.249155781288e+00 0.000000000000e+00 0.000000000000e+00
9.455000000000e+02 -3.087297816384e+00 0.000000000000e+00 0.000000000000e+00
9.457500000000e+02 -3.617829544380e+00 0.000000000000e+00 0.000000000000e+00
9.460000000000e+02 -3.792125317503e+00 0.000000000000e+00 0.000000000000e+00
9.462500000000e+02 -3.598472048248e+00 0.000000000000e+00 0.000000000000e+00
9.465000000000e+02 -3.063107004957e+00 0.000000000000e+00 0.000000000000e+00
9.467500000000e+02 -2.247196320371e+00 0.000000000000e+00 0.000000000000e+00
9.470000000000e+02 -1.240083972133e+00 0.000000000000e+00 0.000000000000e+00
9.472500000000e+02 -1.495574645113e-01 0.000000000000e+00 0.000000000000e+00
9.475000000000e+02 9.097914705039e-01 0.000000000000e+00 0.000000000000e+00
9.477500000000e+02 1.828823679699e+00 0.000000000000e+00 0.000000000000e+00
9.480000000000e+02 2.515377224850e+00 0.000000000000e+00 0.000000000000e+00
9.482500000000e+02 2.903801561576e+00 0.000000000000e+00 0.000000000000e+00
9.485000000000e+02 2.961476529908e+00 0.000000000000e+00 0.000000000000e+00
9.487500000000e+02 2.691639133215e+00 0.000000000000e+00 0.000000000000e+00
9.490000000000e+02 2.132261824744e+00 0.000000000000e+00 0.000000000000e+00
9.492500000000e+02 1.351170601133e+00 0.000000000000e+00 0.000000000000e+00
9.495000000000e+02 4.380082642418e-01 0.000000000000e+00 0.000000000000e+00
9.497500000000e+02 -5.060096651611e-01 0.000000000000e+00 0.000000000000e+00
9.500000000000e+02 -1.379369685931e+00 0.000000000000e+00 0.000000000000e+00
9.502500000000e+02 -2.091296938535e+00 0.000000000000e+00 0.000000000000e+00
9.505000000000e+02 -2.571337927059e+00 0.000000000000e+00 0.000000000000e+00
9.507500000000e+02 -2.776462625429e+00 0.000000000000e+00 0.000000000000e+00
9.510000000000e+02 -2.694959953134e+00 0.000000000000e+00 0.000000000000e+00
9.512500000000e+02 -2.346776224452e+00 0.000000000000e+00 0.000000000000e+00
9.515000000000e+02 -1.780352285777e+00 0.000000000000e+00 0.000000000000e+00
9.517500000000e+02 -1.066404854577e+00 0.000000000000e+00 0.000000000000e+00
9.520000000000e+02 -2.894273334326e-01 0.000000000000e+00 0.000000000000e+00
9.522500000000e+02 4.620806237671e-01 0.000000000000e+00 0.000000000000e+00
9.525000000000e+02 1.105531119799e+00 0.000000000000e+00 0.000000000000e+00
9.527500000000e+02 1.573204748966e+00 0.000000000000e+00 0.000000000000e+00
9.530000000000e+02 1.819275981663e+00 0.000000000000e+00 0.000000000000e+00
9.532500000000e+02 1.824180720907e+00 0.000000000000e+00 0.000000000000e+00
9.535000000000e+02 1.595917628251e+00 0.000000000000e+00 0.000000000000e+00
9.537500000000e+02 1.168229551147e+00 0.000000000000e+00 0.000000000000e+00
9.540000000000e+02 5.959619850032e-01 0.000000000000e+00 0.000000000000e+00
9.542500000000e+02 -5.179713657155e-02 0.000000000000e+00 0.000000000000e+00
9.545000000000e+02 -6.999610209434e-01 0.000000000000e+00 0.000000000000e+00
9.547500000000e+02 -1.276104623723e+00 0.000000000000e+00 0.000000000000e+00
9.550000000000e+02 -1.718556676426e+00 0.000000000000e+00 0.000000000000e+00
9.552500000000e+02 -1.983029076193e+00 0.000000000000e+00 0.000000000000e+00
9.555000000000e+02 -2.047078717204e+00 0.000000000000e+00 0.000000000000e+00
9.557500000000e+02 -1.911959887306e+00 0.000000000000e+00 0.000000000000e+00
9.560000000000e+02 -1.601731063948e+00 0.000000000000e+00 0.000000000000e+00
9.562500000000e+02 -1.159793158465e+00 0.000000000000e+00 0.000000000000e+00
9.565000000000e+02 -6.433218483728e-01 0.000000000000e+00 0.000000000000e+00
9.567500000000e+02 -1.162833566912e-01 0.000000000000e+00 0.000000000000e+00
9.570000000000e+02 3.581331461263e-01 0.000000000000e+00 0.000000000000e+00
9.572500000000e+02 7.247867646964e-01 0.000000000000e+00 0.000000000000e+00
9.575000000000e+02 9.427338935491e-01 0.000000000000e+00 0.000000000000e+00
9.577500000000e+02 9.895756322909e-01 0.000000000000e+00 0.000000000000e+00
9.580000000000e+02 8.635450084458e-01 0.000000000000e+00 0.000000000000e+00
9.582500000000e+02 5.831443795467e-01 0.000000000000e+00 0.000000000000e+00
9.585000000000e+02 1.844292818448e-01 0.000000000000e+00 0.000000000000e+00
9.587500000000e+02 -2.836949322405e-01 0.000000000000e+00 0.000000000000e+00
9.590000000000e+02 -7.655736806593e-01 0.000000000000e+00 0.000000000000e+00
9.592500000000e+02 -1.205558811524e+00 0.000000000000e+00 0.000000000000e+00
9.595000000000e+02 -1.554613208720e+00 0.000000000000e+00 0.000000000000e+00
9.597500000000e+02 -1.775988923168e+00 0.000000000000e+00 0.000000000000e+00
9.600000000000e+02 -1.849324370804e+00 0.000000000000e+00 0.000000000000e+00
9.602500000000e+02 -1.772702508916e+00 0.000000000000e+00 0.000000000000e+00
9.605000000000e+02 -1.562460124253e+00 0.000000000000e+00 0.000000000000e+00
9.607500000000e+02 -1.250808881132e+00 0.000000000000e+00 0.000000000000e+00
9.610000000000e+02 -8.815894566574e-01 0.000000000000e+00 0.000000000000e+00
9.612500000000e+02 -5.046999967040e-01 0.000000000000e+00 0.000000000000e+00
9.615000000000e+02 -1.698931783855e-01 0.000000000000e+00 0.000000000000e+00
9.617500000000e+02 7.929573496800e-02 0.000000000000e+00 0.000000000000e+00
9.620000000000e+02 2.107522088418e-01 0.000000000000e+00 0.000000000000e+00
9.622500000000e+02 2.074937615049e-01 0.000000000000e+00 0.000000000000e+00
9.625000000000e+02 6.945552767226e-02 0.000000000000e+00 0.000000000000e+00
9.627500000000e+02 -1.868422452873e-01 0.000000000000e+00 0.000000000000e+00
9.630000000000e+02 -5.306736075495e-01 0.000000000000e+00 0.000000000000e+00
9.632500000000e+02 -9.212092275226e-01 0.000000000000e+00 0.000000000000e+00
9.635000000000e+02 -1.312806804383e+00 0.000000000000e+00 0.000000000000e+00
9.637500000000e+02 -1.660812132219e+00 0.000000000000e+00 0.000000000000e+00
9.640000000000e+02 -1.927136630219e+00 0.000000000000e+00 0.000000000000e+00
9.642500000000e+02 -2.084913160227e+00 0.000000000000e+00 0.000000000000e+00
9.645000000000e+02 -2.121655852131e+00 0.000000000000e+00 0.000000000000e+00
9.647500000000e+02 -2.040545408940e+00 0.000000000000e+00 0.000000000000e+00
9.650000000000e+02 -1.859703745276e+00 0.000000000000e+00 0.000000000000e+00
9.652500000000e+02 -1.609579627212e+00 0.000000000000e+00 0.000000000000e+00
9.655000000000e+02 -1.328807060597e+00 0.000000000000e+00 0.000000000000e+00
9.657500000000e+02 -1.059089680795e+00 0.000000000000e+00 0.000000000000e+00
9.660000000000e+02 -8.397828413986e-01 0.000000000000e+00 0.000000000000e+00
9.662500000000e+02 -7.028755602766e-01 0.000000000000e+00 0.000000000000e+00
9.665000000000e+02 -6.690135693987e-01 0.000000000000e+00 0.000000000000e+00
9.667500000000e+02 -7.450610266221e-01 0.000000000000e+00 0.000000000000e+00
9.670000000000e+02 -9.234914250174e-01 0.000000000000e+00 0.000000000000e+00
9.672500000000e+02 -1.183655577690e+00 0.000000000000e+00 0.000000000000e+00
9.675000000000e+02 -1.494728522806e+00 0.000000000000e+00 0.000000000000e+00
9.677500000000e+02 -1.819920291698e+00 0.000000000000e+00 0.000000000000e+00
9.680000000000e+02 -2.121376121257e+00 0.000000000000e+00 0.000000000000e+00
9.682500000000e+02 -2.365110391740e+00 0.000000000000e+00 0.000000000000e+00
9.685000000000e+02 -2.525325250244e+00 0.000000000000e+00 0.000000000000e+00
9.687500000000e+02 -2.587557581497e+00 0.000000000000e+00 0.000000000000e+00
9.690000000000e+02 -2.550263225485e+00 0.000000000000e+00 0.000000000000e+00
9.692500000000e+02 -2.424662016283e+00 0.000000000000e+00 0.000000000000e+00
9.695000000000e+02 -2.232901829349e+00 0.000000000000e+00 0.000000000000e+00
9.697500000000e+02 -2.004822546782e+00 0.000000000000e+00 0.000000000000e+00
9.700000000000e+02 -1.773781879373e+00 0.000000000000e+00 0.000000000000e+00
9.702500000000e+02 -1.572120587473e+00 0.000000000000e+00 0.000000000000e+00
9.705000000000e+02 -1.426880324089e+00 0.000000000000e+00 0.000000000000e+00
9.707500000000e+02 -1.356339689161e+00 0.000000000000e+00 0.000000000000e+00
9.710000000000e+02 -1.367811152267e+00 0.000000000000e+00 0.000000000000e+00
9.712500000000e+02 -1.456961433366e+00 0.000000000000e+00 0.000000000000e+00
9.715000000000e+02 -1.608706375218e+00 0.000000000000e+00 0.000000000000e+00
9.717500000000e+02 -1.799517773787e+00 0.000000000000e+00 0.000000000000e+00
9.720000000000e+02 -2.000793228145e+00 0.000000000000e+00 0.000000000000e+00
9.722500000000e+02 -2.182805674889e+00 0.000000000000e+00 0.000000000000e+00
9.725000000000e+02 -2.318684048127e+00 0.000000000000e+00 0.000000000000e+00
9.727500000000e+02 -2.387887712981e+00 0.000000000000e+00 0.000000000000e+00
9.730000000000e+02 -2.378721511820e+00 0.000000000000e+00 0.000000000000e+00
9.732500000000e+02 -2.289581996994e+00 0.000000000000e+00 0.000000000000e+00
9.735000000000e+02 -2.128807361846e+00 0.000000000000e+00 0.000000000000e+00
9.737500000000e+02 -1.913197638812e+00 0.000000000000e+00 0.000000000000e+00
9.740000000000e+02 -1.665450831911e+00 0.000000000000e+00 0.000000000000e+00
9.742500000000e+02 -1.410900521358e+00 0.000000000000e+00 0.000000000000e+00
9.745000000000e+02 -1.174022975945e+00 0.000000000000e+00 0.000000000000e+00
9.747500000000e+02 -9.751972864689e-01 0.000000000000e+00 0.000000000000e+00
9.750000000000e+02 -8.281504544970e-01 0.000000000000e+00 0.000000000000e+00
9.752500000000e+02 -7.384100410659e-01 0.000000000000e+00 0.000000000000e+00
9.755000000000e+02 -7.029369677276e-01 0.000000000000e+00 0.000000000000e+00
9.757500000000e+02 -7.109425678253e-01 0.000000000000e+00 0.000000000000e+00
9.760000000000e+02 -7.457310619142e-01 0.000000000000e+00 0.000000000000e+00
9.762500000000e+02 -7.872737412824e-01 0.000000000000e+00 0.000000000000e+00
9.765000000000e+02 -8.151320505818e-01 0.000000000000e+00 0.000000000000e+00
9.767500000000e+02 -8.113141813779e-01 0.000000000000e+00 0.000000000000e+00
9.770000000000e+02 -7.626761233756e-01 0.000000000000e+00 0.000000000000e+00
9.772500000000e+02 -6.625574067324e-01 0.000000000000e+00 0.000000000000e+00
9.775000000000e+02 -5.114608255285e-01 0.000000000000e+00 0.000000000000e+00
9.777500000000e+02 -3.167259890169e-01 0.000000000000e+00 0.000000000000e+00
9.780000000000e+02 -9.128802456164e-02 0.000000000000e+00 0.000000000000e+00
9.782500000000e+02 1.482647270649e-01 0.000000000000e+00 0.000000000000e+00
9.785000000000e+02 3.840330152262e-01 0.000000000000e+00 0.000000000000e+00
9.787500000000e+02 5.992068587567e-01 0.000000000000e+00 0.000000000000e+00
9.790000000000e+02 7.801901480705e-01 0.000000000000e+00 0.000000000000e+00
9.792500000000e+02 9.181711847338e-01 0.000000000000e+00 0.000000000000e+00
9.795000000000e+02 1.009952037052e+00 0.000000000000e+00 0.000000000000e+00
9.797500000000e+02 1.057962723616e+00 0.000000000000e+00 0.000000000000e+00
9.800000000000e+02 1.069504086138e+00 0.000000000000e+00 0.000000000000e+00
9.802500000000e+02 1.055368847737e+00 0.000000000000e+00 0.000000000000e+00
9.805000000000e+02 1.028069387479e+00 0.000000000000e+00 0.000000000000e+00
9.807500000000e+02 9.999433048178e-01 0.000000000000e+00 0.000000000000e+00
9.810000000000e+02 9.814097136756e-01 0.000000000000e+00 0.000000000000e+00
9.812500000000e+02 9.796122498448e-01 0.000000000000e+00 0.000000000000e+00
9.815000000000e+02 9.976163335185e-01 0.000000000000e+00 0.000000000000e+00
9.817500000000e+02 1.034239791774e+00 0.000000000000e+00 0.000000000000e+00
9.820000000000e+02 1.084501290169e+00 0.000000000000e+00 0.000000000000e+00
9.822500000000e+02 1.140584097548e+00 0.000000000000e+00 0.000000000000e+00
9.825000000000e+02 1.193145599868e+00 0.000000000000e+00 0.000000000000e+00
9.827500000000e+02 1.232764245636e+00 0.000000000000e+00 0.000000000000e+00
9.830000000000e+02 1.251309211952e+00 0.000000000000e+00 0.000000000000e+00
9.832500000000e+02 1.243043058129e+00 0.000000000000e+00 0.000000000000e+00
9.835000000000e+02 1.205318486166e+00 0.000000000000e+00 0.000000000000e+00
9.837500000000e+02 1.138798078586e+00 0.000000000000e+00 0.000000000000e+00
9.840000000000e+02 1.047199591136e+00 0.000000000000e+00 0.000000000000e+00
9.842500000000e+02 9.366378545994e-01 0.000000000000e+00 0.000000000000e+00
9.845000000000e+02 8.146878280919e-01 0.000000000000e+00 0.000000000000e+00
9.847500000000e+02 6.893248869149e-01 0.000000000000e+00 0.000000000000e+00
9.850000000000e+02 5.679047428534e-01 0.000000000000e+00 0.000000000000e+00
9.852500000000e+02 4.563271699637e-01 0.000000000000e+00 0.000000000000e+00
9.855000000000e+02 3.584892687326e-01 0.000000000000e+00 0.000000000000e+00
9.857500000000e+02 2.760824512641e-01 0.000000000000e+00 0.000000000000e+00
9.860000000000e+02 2.087313243390e-01 0.000000000000e+00 0.000000000000e+00
9.862500000000e+02 1.544209881532e-01 0.000000000000e+00 0.000000000000e+00
9.865000000000e+02 1.101195572447e-01 0.000000000000e+00 0.000000000000e+00
9.867500000000e+02 7.248025167691e-02 0.000000000000e+00 0.000000000000e+00
9.870000000000e+02 3.850452529665e-02 0.000000000000e+00 0.000000000000e+00
9.872500000000e+02 6.063546761625e-03 0.000000000000e+00 0.000000000000e+00
9.875000000000e+02 -2.579378168530e-02 0.000000000000e+00 0.000000000000e+00
9.877500000000e+02 -5.677802929132e-02 0.000000000000e+00 0.000000000000e+00
9.880000000000e+02 -8.553112348893e-02 0.000000000000e+00 0.000000000000e+00
9.882500000000e+02 -1.099847049432e-01 0.000000000000e+00 0.000000000000e+00
9.885000000000e+02 -1.278294493918e-01 0.000000000000e+00 0.000000000000e+00
9.887500000000e+02 -1.370067148671e-01 0.000000000000e+00 0.000000000000e+00
9.890000000000e+02 -1.361361664079e-01 0.000000000000e+00 0.000000000000e+00
9.892500000000e+02 -1.248094816010e-01 0.000000000000e+00 0.000000000000e+00
9.895000000000e+02 -1.037073441928e-01 0.000000000000e+00 0.000000000000e+00
9.897500000000e+02 -7.452962718184e-02 0.000000000000e+00 0.000000000000e+00
9.900000000000e+02 -3.976122336044e-02 0.000000000000e+00 0.000000000000e+00
9.902500000000e+02 -2.322967518440e-03 0.000000000000e+00 0.000000000000e+00
9.905000000000e+02 3.482575375758e-02 0.000000000000e+00 0.000000000000e+00
9.907500000000e+02 6.906123782369e-02 0.000000000000e+00 0.000000000000e+00
9.910000000000e+02 9.838278889269e-02 0.000000000000e+00 0.000000000000e+00
9.912500000000e+02 1.215678403850e-01 0.000000000000e+00 0.000000000000e+00
9.915000000000e+02 1.381752639647e-01 0.000000000000e+00 0.000000000000e+00
9.917500000000e+02 1.484054809002e-01 0.000000000000e+00 0.000000000000e+00
9.920000000000e+02 1.528518347553e-01 0.000000000000e+00 0.000000000000e+00
9.922500000000e+02 1.521967456779e-01 0.000000000000e+00 0.000000000000e+00
9.925000000000e+02 1.469153067739e-01 0.000000000000e+00 0.000000000000e+00
9.927500000000e+02 1.370468127470e-01 0.000000000000e+00 0.000000000000e+00
9.930000000000e+02 1.220817820390e-01 0.000000000000e+00 0.000000000000e+00
9.932500000000e+02 1.009907077482e-01 0.000000000000e+00 0.000000000000e+00
9.935000000000e+02 7.239479488185e-02 0.000000000000e+00 0.000000000000e+00
9.937500000000e+02 3.485279570277e-02 0.000000000000e+00 0.000000000000e+00
9.940000000000e+02 -1.278379155314e-02 0.000000000000e+00 0.000000000000e+00
9.942500000000e+02 -7.100873096638e-02 0.000000000000e+00 0.000000000000e+00
9.945000000000e+02 -1.393573083691e-01 0.000000000000e+00 0.000000000000e+00
9.947500000000e+02 -2.162183809140e-01 0.000000000000e+00 0.000000000000e+00
9.950000000000e+02 -2.988024744647e-01 0.000000000000e+00 0.000000000000e+00
9.952500000000e+02 -3.832819397453e-01 0.000000000000e+00 0.000000000000e+00
9.955000000000e+02 -4.650919136095e-01 0.000000000000e+00 0.000000000000e+00
9.957500000000e+02 -5.393549832288e-01 0.000000000000e+00 0.000000000000e+00
9.960000000000e+02 -6.013722153332e-01 0.000000000000e+00 0.000000000000e+00
9.962500000000e+02 -6.471118714716e-01 0.000000000000e+00 0.000000000000e+00
9.965000000000e+02 -6.736265251119e-01 0.000000000000e+00 0.000000000000e+00
9.967500000000e+02 -6.793395400524e-01 0.000000000000e+00 0.000000000000e+00
9.970000000000e+02 -6.641613374790e-01 0.000000000000e+00 0.000000000000e+00
9.972500000000e+02 -6.294214790659e-01 0.000000000000e+00 0.000000000000e+00
9.975000000000e+02 -5.776302690671e-01 0.000000000000e+00 0.000000000000e+00
9.977500000000e+02 -5.121089608556e-01 0.000000000000e+00 0.000000000000e+00
9.980000000000e+02 -4.365467601268e-01 0.000000000000e+00 0.000000000000e+00
9.982500000000e+02 -3.545526818449e-01 0.000000000000e+00 0.000000000000e+00
9.985000000000e+02 -2.692694555646e-01 0.000000000000e+00 0.000000000000e+00
9.987500000000e+02 -1.831053046408e-01 0.000000000000e+00 0.000000000000e+00
9.990000000000e+02 -9.761942854886e-02 0.000000000000e+00 0.000000000000e+00
9.992500000000e+02 -1.357162279514e-02 0.000000000000e+00 0.000000000000e+00
9.995000000000e+02 6.888026514484e-02 0.000000000000e+00 0.000000000000e+00
9.997500000000e+02 1.498751846281e-01 0.000000000000e+00 0.000000000000e+00
1.000000000000e+03 2.294933699164e-01 0.000000000000e+00 0.000000000000e+00
1.000250000000e+03 3.074156787488e-01 0.000000000000e+00 0.000000000000e+00
1.000500000000e+03 3.826603698409e-01 0.000000000000e+00 0.000000000000e+00
1.000750000000e+03 4.534472658276e-01 0.000000000000e+00 0.000000000000e+00
1.001000000000e+03 5.172186402897e-01 0.000000000000e+00 0.000000000000e+00
1.001250000000e+03 5.708208825567e-01 0.000000000000e+00 0.000000000000e+00
1.001500000000e+03 6.108250283317e-01 0.000000000000e+00 0.000000000000e+00
1.001750000000e+03 6.339416674008e-01 0.000000000000e+00 0.000000000000e+00
1.002000000000e+03 6.374700553317e-01 0.000000000000e+00 0.000000000000e+00
1.002250000000e+03 6.197148584619e-01 0.000000000000e+00 0.000000000000e+00
1.002500000000e+03 5.803077730707e-01 0.000000000000e+00 0.000000000000e+00
1.002750000000e+03 5.203846040725e-01 0.000000000000e+00 0.000000000000e+00
1.003000000000e+03 4.425891169583e-01 0.000000000000e+00 0.000000000000e+00
1.003250000000e+03 3.508998239485e-01 0.000000000000e+00 0.000000000000e+00
1.003500000000e+03 2.503009776705e-01 0.000000000000e+00 0.000000000000e+00
1.003750000000e+03 1.463405938155e-01 0.000000000000e+00 0.000000000000e+00
1.004000000000e+03 4.463310379147e-02 0.000000000000e+00 0.000000000000e+00
1.004250000000e+03 -4.962983727921e-02 0.000000000000e+00 0.000000000000e+00
1.004500000000e+03 -1.321004534171e-01 0.000000000000e+00 0.000000000000e+00
1.004750000000e+03 -1.995801928427e-01 0.000000000000e+00 0.000000000000e+00
1.005000000000e+03 -2.501804037175e-01 0.000000000000e+00 0.000000000000e+00
1.005250000000e+03 -2.833315321514e-01 0.000000000000e+00 0.000000000000e+00
1.005500000000e+03 -2.996558962261e-01 0.000000000000e+00 0.000000000000e+00
1.005750000000e+03 -3.007372693366e-01 0.000000000000e+00 0.000000000000e+00
1.006000000000e+03 -2.888322601992e-01 0.000000000000e+00 0.000000000000e+00
1.006250000000e+03 -2.665721931467e-01 0.000000000000e+00 0.000000000000e+00
1.006500000000e+03 -2.366996306332e-01 0.000000000000e+00 0.000000000000e+00
1.006750000000e+03 -2.018719856940e-01 0.000000000000e+00 0.000000000000e+00
1.007000000000e+03 -1.645481622432e-01 0.000000000000e+00 0.000000000000e+00
1.007250000000e+03 -1.269559179673e-01 0.000000000000e+00 0.000000000000e+00
1.007500000000e+03 -9.112098712089e-02 0.000000000000e+00 0.000000000000e+00
1.007750000000e+03 -5.892691927486e-02 0.000000000000e+00 0.000000000000e+00
1.008000000000e+03 -3.216923955212e-02 0.000000000000e+00 0.000000000000e+00
1.008250000000e+03 -1.256986839881e-02 0.000000000000e+00 0.000000000000e+00
1.008500000000e+03 -1.727340047858e-03 0.000000000000e+00 0.000000000000e+00
1.008750000000e+03 -9.935124557571e-04 0.000000000000e+00 0.000000000000e+00
1.009000000000e+03 -1.128543458185e-02 0.000000000000e+00 0.000000000000e+00
1.009250000000e+03 -3.285853772809e-02 0.000000000000e+00 0.000000000000e+00
1.009500000000e+03 -6.508105309126e-02 0.000000000000e+00 0.000000000000e+00
1.009750000000e+03 -1.062567976715e-01 0.000000000000e+00 0.000000000000e+00
1.010000000000e+03 -1.535425269243e-01 0.000000000000e+00 0.000000000000e+00
1.010250000000e+03 -2.029965908008e-01 0.000000000000e+00 0.000000000000e+00
1.010500000000e+03 -2.497787621809e-01 0.000000000000e+00 0.000000000000e+00
1.010750000000e+03 -2.884992453173e-01 0.000000000000e+00 0.000000000000e+00
1.011000000000e+03 -3.136913644401e-01 0.000000000000e+00 0.000000000000e+00
1.011250000000e+03 -3.203610356691e-01 0.000000000000e+00 0.000000000000e+00
1.011500000000e+03 -3.045503988266e-01 0.000000000000e+00 0.000000000000e+00
1.011750000000e+03 -2.638457063375e-01 0.000000000000e+00 0.000000000000e+00
1.012000000000e+03 -1.977622552281e-01 0.000000000000e+00 0.000000000000e+00
1.012250000000e+03 -1.079517919542e-01 0.000000000000e+00 0.000000000000e+00
1.012500000000e+03 1.801166065933e-03 0.000000000000e+00 0.000000000000e+00
1.012750000000e+03 1.258012032362e-01 0.000000000000e+00 0.000000000000e+00
1.013000000000e+03 2.568611635761e-01 0.000000000000e+00 0.000000000000e+00
1.013250000000e+03 3.868722657226e-01 0.000000000000e+00 0.000000000000e+00
1.013500000000e+03 5.074598709495e-01 0.000000000000e+00 0.000000000000e+00
1.013750000000e+03 6.106499524608e-01 0.000000000000e+00 0.000000000000e+00
1.014000000000e+03 6.894724535344e-01 0.000000000000e+00 0.000000000000e+00
1.014250000000e+03 7.384394231365e-01 0.000000000000e+00 0.000000000000e+00
1.014500000000e+03 7.538561835920e-01 0.000000000000e+00 0.000000000000e+00
1.014750000000e+03 7.339495283949e-01 0.000000000000e+00 0.000000000000e+00
1.015000000000e+03 6.788239021741e-01 0.000000000000e+00 0.000000000000e+00
1.015250000000e+03 5.902802957678e-01 0.000000000000e+00 0.000000000000e+00
1.015500000000e+03 4.715493098057e-01 0.000000000000e+00 0.000000000000e+00
1.015750000000e+03 3.269967560683e-01 0.000000000000e+00 0.000000000000e+00
1.016000000000e+03 1.618561531051e-01 0.000000000000e+00 0.000000000000e+00
1.016250000000e+03 -1.797174844586e-02 0.000000000000e+00 0.000000000000e+00
1.016500000000e+03 -2.060342105842e-01 0.000000000000e+00 0.000000000000e+00
1.016750000000e+03 -3.953640669491e-01 0.000000000000e+00 0.000000000000e+00
1.017000000000e+03 -5.784719840941e-01 0.000000000000e+00 0.000000000000e+00
1.017250000000e+03 -7.473449993300e-01 0.000000000000e+00 0.000000000000e+00
1.017500000000e+03 -8.935124293711e-01 0.000000000000e+00 0.000000000000e+00
1.017750000000e+03 -1.008237541431e+00 0.000000000000e+00 0.000000000000e+00
1.018000000000e+03 -1.082877849157e+00 0.000000000000e+00 0.000000000000e+00
1.018250000000e+03 -1.109430094380e+00 0.000000000000e+00 0.000000000000e+00
1.018500000000e+03 -1.081241485332e+00 0.000000000000e+00 0.000000000000e+00
1.018750000000e+03 -9.938317349344e-01 0.000000000000e+00 0.000000000000e+00
1.019000000000e+03 -8.457368701653e-01 0.000000000000e+00 0.000000000000e+00
1.019250000000e+03 -6.392615962887e-01 0.000000000000e+00 0.000000000000e+00
1.019500000000e+03 -3.810171351442e-01 0.000000000000e+00 0.000000000000e+00
1.019750000000e+03 -8.212902923410e-02 0.000000000000e+00 0.000000000000e+00
1.020000000000e+03 2.419748850914e-01 0.000000000000e+00 0.000000000000e+00
1.020250000000e+03 5.722442471257e-01 0.000000000000e+00 0.000000000000e+00
1.020500000000e+03 8.871480364666e-01 0.000000000000e+00 0.000000000000e+00
1.020750000000e+03 1.164214167443e+00 0.000000000000e+00 0.000000000000e+00
1.021000000000e+03 1.381846266472e+00 0.000000000000e+00 0.000000000000e+00
1.021250000000e+03 1.521251269703e+00 0.000000000000e+00 0.000000000000e+00
1.021500000000e+03 1.568282883796e+00 0.000000000000e+00 0.000000000000e+00
1.021750000000e+03 1.514999452603e+00 0.000000000000e+00 0.000000000000e+00
1.022000000000e+03 1.360752494319e+00 0.000000000000e+00 0.000000000000e+00
1.022250000000e+03 1.112663101609e+00 0.000000000000e+00 0.000000000000e+00
1.022500000000e+03 7.854034039992e-01 0.000000000000e+00 0.000000000000e+00
1.022750000000e+03 4.002726075885e-01 0.000000000000e+00 0.000000000000e+00
1.023000000000e+03 -1.636681336635e-02 0.000000000000e+00 0.000000000000e+00
1.023250000000e+03 -4.351566431564e-01 0.000000000000e+00 0.000000000000e+00
1.023500000000e+03 -8.261216939256e-01 0.000000000000e+00 0.000000000000e+00
1.023750000000e+03 -1.161132201631e+00 0.000000000000e+00 0.000000000000e+00
1.024000000000e+03 -1.416212642479e+00 0.000000000000e+00 0.000000000000e+00
1.024250000000e+03 -1.573476831313e+00 0.000000000000e+00 0.000000000000e+00
1.024500000000e+03 -1.622510617436e+00 0.000000000000e+00 0.000000000000e+00
1.024750000000e+03 -1.561084003206e+00 0.000000000000e+00 0.000000000000e+00
1.025000000000e+03 -1.395146424607e+00 0.000000000000e+00 0.000000000000e+00
1.025250000000e+03 -1.138133329058e+00 0.000000000000e+00 0.000000000000e+00
1.025500000000e+03 -8.096800848115e-01 0.000000000000e+00 0.000000000000e+00
1.025750000000e+03 -4.338928251005e-01 0.000000000000e+00 0.000000000000e+00
1.026000000000e+03 -3.735940222058e-02 0.000000000000e+00 0.000000000000e+00
1.026250000000e+03 3.529056018675e-01 0.000000000000e+00 0.000000000000e+00
1.026500000000e+03 7.113995565673e-01 0.000000000000e+00 0.000000000000e+00
1.026750000000e+03 1.015802770278e+00 0.000000000000e+00 0.000000000000e+00
1.027000000000e+03 1.248274782823e+00 0.000000000000e+00 0.000000000000e+00
1.027250000000e+03 1.396319765907e+00 0.000000000000e+00 0.000000000000e+00
1.027500000000e+03 1.453214632317e+00 0.000000000000e+00 0.000000000000e+00
1.027750000000e+03 1.418035597031e+00 0.000000000000e+00 0.000000000000e+00
1.028000000000e+03 1.295348516739e+00 0.000000000000e+00 0.000000000000e+00
1.028250000000e+03 1.094642858519e+00 0.000000000000e+00 0.000000000000e+00
1.028500000000e+03 8.295887830445e-01 0.000000000000e+00 0.000000000000e+00
1.028750000000e+03 5.171842444750e-01 0.000000000000e+00 0.000000000000e+00
1.029000000000e+03 1.768388151394e-01 0.000000000000e+00 0.000000000000e+00
1.029250000000e+03 -1.705811920452e-01 0.000000000000e+00 0.000000000000e+00
1.029500000000e+03 -5.037401123886e-01 0.000000000000e+00 0.000000000000e+00
1.029750000000e+03 -8.018565812862e-01 0.000000000000e+00 0.000000000000e+00
1.030000000000e+03 -1.045765889716e+00 0.000000000000e+00 0.000000000000e+00
1.030250000000e+03 -1.219010522004e+00 0.000000000000e+00 0.000000000000e+00
1.030500000000e+03 -1.308925902344e+00 0.000000000000e+00 0.000000000000e+00
1.030750000000e+03 -1.307660851826e+00 0.000000000000e+00 0.000000000000e+00
1.031000000000e+03 -1.213045634196e+00 0.000000000000e+00 0.000000000000e+00
1.031250000000e+03 -1.029201277458e+00 0.000000000000e+00 0.000000000000e+00
1.031500000000e+03 -7.667780456513e-01 0.000000000000e+00 0.000000000000e+00
1.031750000000e+03 -4.427227532069e-01 0.000000000000e+00 0.000000000000e+00
1.032000000000e+03 -7.950573027996e-02 0.000000000000e+00 0.000000000000e+00
1.032250000000e+03 2.962127815973e-01 0.000000000000e+00 0.000000000000e+00
1.032500000000e+03 6.554348073057e-01 0.000000000000e+00 0.000000000000e+00
1.032750000000e+03 9.690852612173e-01 0.000000000000e+00 0.000000000000e+00
1.033000000000e+03 1.210505992144e+00 0.000000000000e+00 0.000000000000e+00
1.033250000000e+03 1.357956297172e+00 0.000000000000e+00 0.000000000000e+00
1.033500000000e+03 1.396862878968e+00 0.000000000000e+00 0.000000000000e+00
1.033750000000e+03 1.321560676200e+00 0.000000000000e+00 0.000000000000e+00
1.034000000000e+03 1.136296282786e+00 0.000000000000e+00 0.000000000000e+00
1.034250000000e+03 8.553269976867e-01 0.000000000000e+00 0.000000000000e+00
1.034500000000e+03 5.020358416185e-01 0.000000000000e+00 0.000000000000e+00
1.034750000000e+03 1.070871993246e-01 0.000000000000e+00 0.000000000000e+00
1.035000000000e+03 -2.942427421325e-01 0.000000000000e+00 0.000000000000e+00
1.035250000000e+03 -6.653251978576e-01 0.000000000000e+00 0.000000000000e+00
1.035500000000e+03 -9.717118900314e-01 0.000000000000e+00 0.000000000000e+00
1.035750000000e+03 -1.184578463404e+00 0.000000000000e+00 0.000000000000e+00
1.036000000000e+03 -1.283706714914e+00 0.000000000000e+00 0.000000000000e+00
1.036250000000e+03 -1.259669119831e+00 0.000000000000e+00 0.000000000000e+00
1.036500000000e+03 -1.114954712142e+00 0.000000000000e+00 0.000000000000e+00
1.036750000000e+03 -8.638841223197e-01 0.000000000000e+00 0.000000000000e+00
1.037000000000e+03 -5.312916967769e-01 0.000000000000e+00 0.000000000000e+00
1.037250000000e+03 -1.500893141077e-01 0.000000000000e+00 0.000000000000e+00
1.037500000000e+03 2.420462656478e-01 0.000000000000e+00 0.000000000000e+00
1.037750000000e+03 6.065182275612e-01 0.000000000000e+00 0.000000000000e+00
1.038000000000e+03 9.077773579597e-01 0.000000000000e+00 0.000000000000e+00
1.038250000000e+03 1.116983884235e+00 0.000000000000e+00 0.000000000000e+00
1.038500000000e+03 1.214964287286e+00 0.000000000000e+00 0.000000000000e+00
1.038750000000e+03 1.194139211963e+00 0.000000000000e+00 0.000000000000e+00
1.039000000000e+03 1.059211480910e+00 0.000000000000e+00 0.000000000000e+00
1.039250000000e+03 8.265407359966e-01 0.000000000000e+00 0.000000000000e+00
1.039500000000e+03 5.222774837360e-01 0.000000000000e+00 0.000000000000e+00
1.039750000000e+03 1.794673219505e-01 0.000000000000e+00 0.000000000000e+00
1.040000000000e+03 -1.655501369812e-01 0.000000000000e+00 0.000000000000e+00
1.040250000000e+03 -4.770467649566e-01 0.000000000000e+00 0.000000000000e+00
1.040500000000e+03 -7.236846080107e-01 0.000000000000e+00 0.000000000000e+00
1.040750000000e+03 -8.817553740453e-01 0.000000000000e+00 0.000000000000e+00
1.041000000000e+03 -9.375337172698e-01 0.000000000000e+00 0.000000000000e+00
1.041250000000e+03 -8.885012018662e-01 0.000000000000e+00 0.000000000000e+00
1.041500000000e+03 -7.433277391988e-01 0.000000000000e+00 0.000000000000e+00
1.041750000000e+03 -5.206379113198e-01 0.000000000000e+00 0.000000000000e+00
1.042000000000e+03 -2.467245996366e-01 0.000000000000e+00 0.000000000000e+00
1.042250000000e+03 4.751363993366e-02 0.000000000000e+00 0.000000000000e+00
1.042500000000e+03 3.300546075301e-01 0.000000000000e+00 0.000000000000e+00
1.042750000000e+03 5.712587259282e-01 0.000000000000e+00 0.000000000000e+00
1.043000000000e+03 7.470115452780e-01 0.000000000000e+00 0.000000000000e+00
1.043250000000e+03 8.411652304820e-01 0.000000000000e+00 0.000000000000e+00
1.043500000000e+03 8.470291967941e-01 0.000000000000e+00 0.000000000000e+00
1.043750000000e+03 7.677732372458e-01 0.000000000000e+00 0.000000000000e+00
1.044000000000e+03 6.157318513011e-01 0.000000000000e+00 0.000000000000e+00
1.044250000000e+03 4.107214697806e-01 0.000000000000e+00 0.000000000000e+00
1.044500000000e+03 1.775890205992e-01 0.000000000000e+00 0.000000000000e+00
1.044750000000e+03 -5.671078106825e-02 0.000000000000e+00 0.000000000000e+00
1.045000000000e+03 -2.661689479152e-01 0.000000000000e+00 0.000000000000e+00
1.045250000000e+03 -4.285625476738e-01 0.000000000000e+00 0.000000000000e+00
1.045500000000e+03 -5.277729986255e-01 0.000000000000e+00 0.000000000000e+00
1.045750000000e+03 -5.553420827919e-01 0.000000000000e+00 0.000000000000e+00
1.046000000000e+03 -5.111186440364e-01 0.000000000000e+00 0.000000000000e+00
1.046250000000e+03 -4.029554986364e-01 0.000000000000e+00 0.000000000000e+00
1.046500000000e+03 -2.455236020115e-01 0.000000000000e+00 0.000000000000e+00
1.046750000000e+03 -5.840692599978e-02 0.000000000000e+00 0.000000000000e+00
1.047000000000e+03 1.362835932187e-01 0.000000000000e+00 0.000000000000e+00
1.047250000000e+03 3.164929156225e-01 0.000000000000e+00 0.000000000000e+00
1.047500000000e+03 4.627049611562e-01 0.000000000000e+00 0.000000000000e+00
1.047750000000e+03 5.600503562522e-01 0.000000000000e+00 0.000000000000e+00
1.048000000000e+03 5.998145517644e-01 0.000000000000e+00 0.000000000000e+00
1.048250000000e+03 5.801966644470e-01 0.000000000000e+00 0.000000000000e+00
1.048500000000e+03 5.062584575178e-01 0.000000000000e+00 0.000000000000e+00
1.048750000000e+03 3.890959741471e-01 0.000000000000e+00 0.000000000000e+00
1.049000000000e+03 2.443529733647e-01 0.000000000000e+00 0.000000000000e+00
1.049250000000e+03 9.026601515148e-02 0.000000000000e+00 0.000000000000e+00
1.049500000000e+03 -5.452164521837e-02 0.000000000000e+00 0.000000000000e+00
1.049750000000e+03 -1.731209199191e-01 0.000000000000e+00 0.000000000000e+00
1.050000000000e+03 -2.522862684310e-01 0.000000000000e+00 0.000000000000e+00
1.050250000000e+03 -2.838251360763e-01 0.000000000000e+00 0.000000000000e+00
1.050500000000e+03 -2.653794558399e-01 0.000000000000e+00 0.000000000000e+00
1.050750000000e+03 -2.005070314392e-01 0.000000000000e+00 0.000000000000e+00
1.051000000000e+03 -9.807288157584e-02 0.000000000000e+00 0.000000000000e+00
1.051250000000e+03 2.896012443588e-02 0.000000000000e+00 0.000000000000e+00
1.051500000000e+03 1.651847301207e-01 0.000000000000e+00 0.000000000000e+00
1.051750000000e+03 2.946424014209e-01 0.000000000000e+00 0.000000000000e+00
1.052000000000e+03 4.027283731135e-01 0.000000000000e+00 0.000000000000e+00
1.052250000000e+03 4.778845332563e-01 0.000000000000e+00 0.000000000000e+00
1.052500000000e+03 5.128856981741e-01 0.000000000000e+00 0.000000000000e+00
1.052750000000e+03 5.055767065761e-01 0.000000000000e+00 0.000000000000e+00
1.053000000000e+03 4.589855101081e-01 0.000000000000e+00 0.000000000000e+00
1.053250000000e+03 3.808129146392e-01 0.000000000000e+00 0.000000000000e+00
1.053500000000e+03 2.823738465977e-01 0.000000000000e+00 0.000000000000e+00
1.053750000000e+03 1.771292074357e-01 0.000000000000e+00 0.000000000000e+00
1.054000000000e+03 7.899400526914e-02 0.000000000000e+00 0.000000000000e+00
1.054250000000e+03 6.311180580283e-04 0.000000000000e+00 0.000000000000e+00
1.054500000000e+03 -4.806187369237e-02 0.000000000000e+00 0.000000000000e+00
1.054750000000e+03 -6.109237346165e-02 0.000000000000e+00 0.000000000000e+00
1.055000000000e+03 -3.700719103966e-02 0.000000000000e+00 0.000000000000e+00
1.055250000000e+03 2.104597795149e-02 0.000000000000e+00 0.000000000000e+00
1.055500000000e+03 1.058261054642e-01 0.000000000000e+00 0.000000000000e+00
1.055750000000e+03 2.070013175446e-01 0.000000000000e+00 0.000000000000e+00
1.056000000000e+03 3.125120961987e-01 0.000000000000e+00 0.000000000000e+00
1.056250000000e+03 4.101183186369e-01 0.000000000000e+00 0.000000000000e+00
1.056500000000e+03 4.889332268016e-01 0.000000000000e+00 0.000000000000e+00
1.056750000000e+03 5.407523314114e-01 0.000000000000e+00 0.000000000000e+00
1.057000000000e+03 5.610142596662e-01 0.000000000000e+00 0.000000000000e+00
1.057250000000e+03 5.492797595253e-01 0.000000000000e+00 0.000000000000e+00
1.057500000000e+03 5.091780327392e-01 0.000000000000e+00 0.000000000000e+00
1.057750000000e+03 4.478381206534e-01 0.000000000000e+00 0.000000000000e+00
1.058000000000e+03 3.748883827679e-01 0.000000000000e+00 0.000000000000e+00
1.058250000000e+03 3.011608369988e-01 0.000000000000e+00 0.000000000000e+00
1.058500000000e+03 2.372724811907e-01 0.000000000000e+00 0.000000000000e+00
1.058750000000e+03 1.922683348964e-01 0.000000000000e+00 0.000000000000e+00
1.059000000000e+03 1.724994728010e-01 0.000000000000e+00 0.000000000000e+00
1.059250000000e+03 1.808755693074e-01 0.000000000000e+00 0.000000000000e+00
1.059500000000e+03 2.165801430389e-01 0.000000000000e+00 0.000000000000e+00
1.059750000000e+03 2.752747466282e-01 0.000000000000e+00 0.000000000000e+00
1.060000000000e+03 3.497540780346e-01 0.000000000000e+00 0.000000000000e+00
1.060250000000e+03 4.309558896791e-01 0.000000000000e+00 0.000000000000e+00
1.060500000000e+03 5.091852096990e-01 0.000000000000e+00 0.000000000000e+00
1.060750000000e+03 5.753874060723e-01 0.000000000000e+00 0.000000000000e+00
1.061000000000e+03 6.223019967809e-01 0.000000000000e+00 0.000000000000e+00
1.061250000000e+03 6.453487837880e-01 0.000000000000e+00 0.000000000000e+00
1.061500000000e+03 6.431368260371e-01 0.000000000000e+00 0.000000000000e+00
1.061750000000e+03 6.175393928885e-01 0.000000000000e+00 0.000000000000e+00
1.062000000000e+03 5.733370362596e-01 0.000000000000e+00 0.000000000000e+00
1.062250000000e+03 5.174882438253e-01 0.000000000000e+00 0.000000000000e+00
1.062500000000e+03 4.581351225313e-01 0.000000000000e+00 0.000000000000e+00
1.062750000000e+03 4.034839625242e-01 0.000000000000e+00 0.000000000000e+00
1.063000000000e+03 3.607133395447e-01 0.000000000000e+00 0.000000000000e+00
1.063250000000e+03 3.350543688948e-01 0.000000000000e+00 0.000000000000e+00
1.063500000000e+03 3.291604311017e-01 0.000000000000e+00 0.000000000000e+00
1.063750000000e+03 3.428413386792e-01 0.000000000000e+00 0.000000000000e+00
1.064000000000e+03 3.731856496169e-01 0.000000000000e+00 0.000000000000e+00
1.064250000000e+03 4.150418665885e-01 0.000000000000e+00 0.000000000000e+00
1.064500000000e+03 4.617818493344e-01 0.000000000000e+00 0.000000000000e+00
1.064750000000e+03 5.062342149349e-01 0.000000000000e+00 0.000000000000e+00
1.065000000000e+03 5.416563097552e-01 0.000000000000e+00 0.000000000000e+00
1.065250000000e+03 5.626126343258e-01 0.000000000000e+00 0.000000000000e+00
1.065500000000e+03 5.656449081673e-01 0.000000000000e+00 0.000000000000e+00
1.065750000000e+03 5.496513278174e-01 0.000000000000e+00 0.000000000000e+00
1.066000000000e+03 5.159350627999e-01 0.000000000000e+00 0.000000000000e+00
1.066250000000e+03 4.679284729396e-01 0.000000000000e+00 0.000000000000e+00
1.066500000000e+03 4.106433929278e-01 0.000000000000e+00 0.000000000000e+00
1.066750000000e+03 3.499331673167e-01 0.000000000000e+00 0.000000000000e+00
1.067000000000e+03 2.916743674212e-01 0.000000000000e+00 0.000000000000e+00
1.067250000000e+03 2.409826938451e-01 0.000000000000e+00 0.000000000000e+00
1.067500000000e+03 2.015681484552e-01 0.000000000000e+00 0.000000000000e+00
1.067750000000e+03 1.753110676404e-01 0.000000000000e+00 0.000000000000e+00
1.068000000000e+03 1.621068520569e-01 0.000000000000e+00 0.000000000000e+00
1.068250000000e+03 1.599882987232e-01 0.000000000000e+00 0.000000000000e+00
1.068500000000e+03 1.654959531647e-01 0.000000000000e+00 0.000000000000e+00
1.068750000000e+03 1.742341793588e-01 0.000000000000e+00 0.000000000000e+00
1.069000000000e+03 1.815279958464e-01 0.000000000000e+00 0.000000000000e+00
1.069250000000e+03 1.830858604920e-01 0.000000000000e+00 0.000000000000e+00
1.069500000000e+03 1.755773100240e-01 0.000000000000e+00 0.000000000000e+00
1.069750000000e+03 1.570505385670e-01 0.000000000000e+00 0.000000000000e+00
1.070000000000e+03 1.271407983050e-01 0.000000000000e+00 0.000000000000e+00
1.070250000000e+03 8.705186726550e-02 0.000000000000e+00 0.000000000000e+00
1.070500000000e+03 3.932509990674e-02 0.000000000000e+00 0.000000000000e+00
1.070750000000e+03 -1.256080839972e-02 0.000000000000e+00 0.000000000000e+00
1.071000000000e+03 -6.469508285537e-02 0.000000000000e+00 0.000000000000e+00
1.071250000000e+03 -1.132698421361e-01 0.000000000000e+00 0.000000000000e+00
1.071500000000e+03 -1.550695248080e-01 0.000000000000e+00 0.000000000000e+00
1.071750000000e+03 -1.878500909871e-01 0.000000000000e+00 0.000000000000e+00
1.072000000000e+03 -2.105623742605e-01 0.000000000000e+00 0.000000000000e+00
1.072250000000e+03 -2.233983403377e-01 0.000000000000e+00 0.000000000000e+00
1.072500000000e+03 -2.276649814906e-01 0.000000000000e+00 0.000000000000e+00
1.072750000000e+03 -2.255143758479e-01 0.000000000000e+00 0.000000000000e+00
1.073000000000e+03 -2.195768180633e-01 0.000000000000e+00 0.000000000000e+00
1.073250000000e+03 -2.125545855063e-01 0.000000000000e+00 0.000000000000e+00
1.073500000000e+03 -2.068357763681e-01 0.000000000000e+00 0.000000000000e+00
1.073750000000e+03 -2.041809954143e-01 0.000000000000e+00 0.000000000000e+00
1.074000000000e+03 -2.055219312376e-01 0.000000000000e+00 0.000000000000e+00
1.074250000000e+03 -2.108924582142e-01 0.000000000000e+00 0.000000000000e+00
1.074500000000e+03 -2.194927317335e-01 0.000000000000e+00 0.000000000000e+00
1.074750000000e+03 -2.298678296690e-01 0.000000000000e+00 0.000000000000e+00
1.075000000000e+03 -2.401674673851e-01 0.000000000000e+00 0.000000000000e+00
1.075250000000e+03 -2.484440937497e-01 0.000000000000e+00 0.000000000000e+00
1.075500000000e+03 -2.529442162179e-01 0.000000000000e+00 0.000000000000e+00
1.075750000000e+03 -2.523520153812e-01 0.000000000000e+00 0.000000000000e+00
1.076000000000e+03 -2.459541373936e-01 0.000000000000e+00 0.000000000000e+00
1.076250000000e+03 -2.337081869651e-01 0.000000000000e+00 0.000000000000e+00
1.076500000000e+03 -2.162126338164e-01 0.000000000000e+00 0.000000000000e+00
1.076750000000e+03 -1.945902596981e-01 0.000000000000e+00 0.000000000000e+00
1.077000000000e+03 -1.703088477359e-01 0.000000000000e+00 0.000000000000e+00
1.077250000000e+03 -1.449700450170e-01 0.000000000000e+00 0.000000000000e+00
1.077500000000e+03 -1.200994532634e-01 0.000000000000e+00 0.000000000000e+00
1.077750000000e+03 -9.696807344095e-02 0.000000000000e+00 0.000000000000e+00
1.078000000000e+03 -7.646805259421e-02 0.000000000000e+00 0.000000000000e+00
1.078250000000e+03 -5.905564214613e-02 0.000000000000e+00 0.000000000000e+00
1.078500000000e+03 -4.476309929375e-02 0.000000000000e+00 0.000000000000e+00
1.078750000000e+03 -3.327072317595e-02 0.000000000000e+00 0.000000000000e+00
1.079000000000e+03 -2.402187136835e-02 0.000000000000e+00 0.000000000000e+00
1.079250000000e+03 -1.635876302877e-02 0.000000000000e+00 0.000000000000e+00
1.079500000000e+03 -9.655670921234e-03 0.000000000000e+00 0.000000000000e+00
1.079750000000e+03 -3.428635674500e-03 0.000000000000e+00 0.000000000000e+00
1.080000000000e+03 2.593570096401e-03 0.000000000000e+00 0.000000000000e+00
1.080250000000e+03 8.444945983435e-03 0.000000000000e+00 0.000000000000e+00
1.080500000000e+03 1.394377532112e-02 0.000000000000e+00 0.000000000000e+00
1.080750000000e+03 1.875222209058e-02 0.000000000000e+00 0.000000000000e+00
1.081000000000e+03 2.246048796717e-02 0.000000000000e+00 0.000000000000e+00
1.081250000000e+03 2.467902752852e-02 0.000000000000e+00 0.000000000000e+00
1.081500000000e+03 2.512226797240e-02 0.000000000000e+00 0.000000000000e+00
1.081750000000e+03 2.366996224807e-02 0.000000000000e+00 0.000000000000e+00
1.082000000000e+03 2.039710037200e-02 0.000000000000e+00 0.000000000000e+00
1.082250000000e+03 1.556928656796e-02 0.000000000000e+00 0.000000000000e+00
1.082500000000e+03 9.606594767925e-03 0.000000000000e+00 0.000000000000e+00
1.082750000000e+03 3.024118487943e-03 0.000000000000e+00 0.000000000000e+00
1.083000000000e+03 -3.639084513451e-03 0.000000000000e+00 0.000000000000e+00
1.083250000000e+03 -9.889676137350e-03 0.000000000000e+00 0.000000000000e+00
1.083500000000e+03 -1.533640243971e-02 0.000000000000e+00 0.000000000000e+00
1.083750000000e+03 -1.972423192316e-02 0.000000000000e+00 0.000000000000e+00
1.084000000000e+03 -2.294179899192e-02 0.000000000000e+00 0.000000000000e+00
1.084250000000e+03 -2.500269658061e-02 0.000000000000e+00 0.000000000000e+00
1.084500000000e+03 -2.600586450954e-02 0.000000000000e+00 0.000000000000e+00
1.084750000000e+03 -2.608391514035e-02 0.000000000000e+00 0.000000000000e+00
1.085000000000e+03 -2.535014432350e-02 0.000000000000e+00 0.000000000000e+00
1.085250000000e+03 -2.385491756622e-02 0.000000000000e+00 0.000000000000e+00
1.085500000000e+03 -2.156016374047e-02 0.000000000000e+00 0.000000000000e+00
1.085750000000e+03 -1.833723564693e-02 0.000000000000e+00 0.000000000000e+00
1.086000000000e+03 -1.398903836070e-02 0.000000000000e+00 0.000000000000e+00
1.086250000000e+03 -8.292846844137e-03 0.000000000000e+00 0.000000000000e+00
1.086500000000e+03 -1.056402131353e-03 0.000000000000e+00 0.000000000000e+00
1.086750000000e+03 7.822664691917e-03 0.000000000000e+00 0.000000000000e+00
1.087000000000e+03 1.830486196621e-02 0.000000000000e+00 0.000000000000e+00
1.087250000000e+03 3.017409644045e-02 0.000000000000e+00 0.000000000000e+00
1.087500000000e+03 4.302727719100e-02 0.000000000000e+00 0.000000000000e+00
1.087750000000e+03 5.629151514327e-02 0.000000000000e+00 0.000000000000e+00
1.088000000000e+03 6.926774343006e-02 0.000000000000e+00 0.000000000000e+00
1.088250000000e+03 8.119532512369e-02 0.000000000000e+00 0.000000000000e+00
1.088500000000e+03 9.132881448698e-02 0.000000000000e+00 0.000000000000e+00
1.088750000000e+03 9.901603996882e-02 0.000000000000e+00 0.000000000000e+00
1.089000000000e+03 1.037663928701e-01 0.000000000000e+00 0.000000000000e+00
1.089250000000e+03 1.052996666001e-01 0.000000000000e+00 0.000000000000e+00
1.089500000000e+03 1.035687492999e-01 0.000000000000e+00 0.000000000000e+00
1.089750000000e+03 9.875344310353e-02 0.000000000000e+00 0.000000000000e+00
1.090000000000e+03 9.122702771936e-02 0.000000000000e+00 0.000000000000e+00
1.090250000000e+03 8.150121557696e-02 0.000000000000e+00 0.000000000000e+00
1.090500000000e+03 7.015823227222e-02 0.000000000000e+00 0.000000000000e+00
1.090750000000e+03 5.778043059548e-02 0.000000000000e+00 0.000000000000e+00
1.091000000000e+03 4.488787122813e-02 0.000000000000e+00 0.000000000000e+00
1.091250000000e+03 3.189270507589e-02 0.000000000000e+00 0.000000000000e+00
1.091500000000e+03 1.907625362347e-02 0.000000000000e+00 0.000000000000e+00
1.091750000000e+03 6.590893335280e-03 0.000000000000e+00 0.000000000000e+00
1.092000000000e+03 -5.515178167618e-03 0.000000000000e+00 0.000000000000e+00
1.092250000000e+03 -1.725584298048e-02 0.000000000000e+00 0.000000000000e+00
1.092500000000e+03 -2.865584041272e-02 0.000000000000e+00 0.000000000000e+00
1.092750000000e+03 -3.969992465378e-02 0.000000000000e+00 0.000000000000e+00
1.093000000000e+03 -5.029165542732e-02 0.000000000000e+00 0.000000000000e+00
1.093250000000e+03 -6.022934776374e-02 0.000000000000e+00 0.000000000000e+00
1.093500000000e+03 -6.920380391041e-02 0.000000000000e+00 0.000000000000e+00
1.093750000000e+03 -7.681884939368e-02 0.000000000000e+00 0.000000000000e+00
1.094000000000e+03 -8.263197491149e-02 0.000000000000e+00 0.000000000000e+00
1.094250000000e+03 -8.620913169788e-02 0.000000000000e+00 0.000000000000e+00
1.094500000000e+03 -8.718544088847e-02 0.000000000000e+00 0.000000000000e+00
1.094750000000e+03 -8.532259624033e-02 0.000000000000e+00 0.000000000000e+00
1.095000000000e+03 -8.055419225328e-02 0.000000000000e+00 0.000000000000e+00
1.095250000000e+03 -7.301199805448e-02 0.000000000000e+00 0.000000000000e+00
1.095500000000e+03 -6.302901775127e-02 0.000000000000e+00 0.000000000000e+00
1.095750000000e+03 -5.111857403298e-02 0.000000000000e+00 0.000000000000e+00
1.096000000000e+03 -3.793208998421e-02 0.000000000000e+00 0.000000000000e+00
1.096250000000e+03 -2.420119904304e-02 0.000000000000e+00 0.000000000000e+00
1.096500000000e+03 -1.067184988561e-02 0.000000000000e+00 0.000000000000e+00
1.096750000000e+03 1.961087130351e-03 0.000000000000e+00 0.000000000000e+00
1.097000000000e+03 1.311064614045e-02 0.000000000000e+00 0.000000000000e+00
1.097250000000e+03 2.233956153115e-02 0.000000000000e+00 0.000000000000e+00
1.097500000000e+03 2.938303916423e-02 0.000000000000e+00 0.000000000000e+00
1.097750000000e+03 3.415142371346e-02 0.000000000000e+00 0.000000000000e+00
1.098000000000e+03 3.671456967216e-02 0.000000000000e+00 0.000000000000e+00
1.098250000000e+03 3.727213314487e-02 0.000000000000e+00 0.000000000000e+00
1.098500000000e+03 3.611557982904e-02 0.000000000000e+00 0.000000000000e+00
1.098750000000e+03 3.358824726967e-02 0.000000000000e+00 0.000000000000e+00
1.099000000000e+03 3.004927986729e-02 0.000000000000e+00 0.000000000000e+00
1.099250000000e+03 2.584582268183e-02 0.000000000000e+00 0.000000000000e+00
1.099500000000e+03 2.129580996801e-02 0.000000000000e+00 0.000000000000e+00
1.099750000000e+03 1.668140393083e-02 0.000000000000e+00 0.000000000000e+00
1.100000000000e+03 1.225104040136e-02 0.000000000000e+00 0.000000000000e+00
1.100250000000e+03 8.226487624447e-03 0.000000000000e+00 0.000000000000e+00
1.100500000000e+03 4.810582322972e-03 0.000000000000e+00 0.000000000000e+00
1.100750000000e+03 2.191485342116e-03 0.000000000000e+00 0.000000000000e+00
1.101000000000e+03 5.403441358725e-04 0.000000000000e+00 0.000000000000e+00
1.101250000000e+03 9.542235890721e-07 0.000000000000e+00 0.000000000000e+00
1.101500000000e+03 6.720532171004e-04 0.000000000000e+00 0.000000000000e+00
1.101750000000e+03 2.584875865789e-03 0.000000000000e+00 0.000000000000e+00
1.102000000000e+03 5.680169799124e-03 0.000000000000e+00 0.000000000000e+00
1.102250000000e+03 9.789713357007e-03 0.000000000000e+00 0.000000000000e+00
1.102500000000e+03 1.462730700718e-02 0.000000000000e+00 0.000000000000e+00
1.102750000000e+03 1.979320205333e-02 0.000000000000e+00 0.000000000000e+00
1.103000000000e+03 2.479412003501e-02 0.000000000000e+00 0.000000000000e+00
1.103250000000e+03 2.907867946165e-02 0.000000000000e+00 0.000000000000e+00
1.103500000000e+03 3.208555547286e-02 0.000000000000e+00 0.000000000000e+00
1.103750000000e+03 3.329946024412e-02 0.000000000000e+00 0.000000000000e+00
1.104000000000e+03 3.230842349840e-02 0.000000000000e+00 0.000000000000e+00
1.104250000000e+03 2.885515563927e-02 0.000000000000e+00 0.000000000000e+00
1.104500000000e+03 2.287563205601e-02 0.000000000000e+00 0.000000000000e+00
1.104750000000e+03 1.451942166209e-02 0.000000000000e+00 0.000000000000e+00
1.105000000000e+03 4.148507750830e-03 0.000000000000e+00 0.000000000000e+00
1.105250000000e+03 -7.685908152688e-03 0.000000000000e+00 0.000000000000e+00
1.105500000000e+03 -2.028627597366e-02 0.000000000000e+00 0.000000000000e+00
1.105750000000e+03 -3.286636129957e-02 0.000000000000e+00 0.000000000000e+00
1.106000000000e+03 -4.461698649787e-02 0.000000000000e+00 0.000000000000e+00
1.106250000000e+03 -5.477226085332e-02 0.000000000000e+00 0.000000000000e+00
1.106500000000e+03 -6.266892993341e-02 0.000000000000e+00 0.000000000000e+00
1.106750000000e+03 -6.779273035972e-02 0.000000000000e+00 0.000000000000e+00
1.107000000000e+03 -6.980771734448e-02 0.000000000000e+00 0.000000000000e+00
1.107250000000e+03 -6.856709826344e-02 0.000000000000e+00 0.000000000000e+00
1.107500000000e+03 -6.410674286243e-02 0.000000000000e+00 0.000000000000e+00
1.107750000000e+03 -5.662483008936e-02 0.000000000000e+00 0.000000000000e+00
1.108000000000e+03 -4.645267554865e-02 0.000000000000e+00 0.000000000000e+00
1.108250000000e+03 -3.402242469939e-02 0.000000000000e+00 0.000000000000e+00
1.108500000000e+03 -1.983691644757e-02 0.000000000000e+00 0.000000000000e+00
1.108750000000e+03 -4.445712958911e-03 0.000000000000e+00 0.000000000000e+00
1.109000000000e+03 1.157069524346e-02 0.000000000000e+00 0.000000000000e+00
1.109250000000e+03 2.760879751328e-02 0.000000000000e+00 0.000000000000e+00
1.109500000000e+03 4.304455830900e-02 0.000000000000e+00 0.000000000000e+00
1.109750000000e+03 5.723463546191e-02 0.000000000000e+00 0.000000000000e+00
1.110000000000e+03 6.952126967798e-02 0.000000000000e+00 0.000000000000e+00
1.110250000000e+03 7.924556688748e-02 0.000000000000e+00 0.000000000000e+00
1.110500000000e+03 8.577261544372e-02 0.000000000000e+00 0.000000000000e+00
1.110750000000e+03 8.852971498444e-02 0.000000000000e+00 0.000000000000e+00
1.111000000000e+03 8.705627058429e-02 0.000000000000e+00 0.000000000000e+00
1.111250000000e+03 8.106106439154e-02 0.000000000000e+00 0.000000000000e+00
1.111500000000e+03 7.048014196182e-02 0.000000000000e+00 0.000000000000e+00
1.111750000000e+03 5.552689538535e-02 0.000000000000e+00 0.000000000000e+00
1.112000000000e+03 3.672543860340e-02 0.000000000000e+00 0.000000000000e+00
1.112250000000e+03 1.491923636718e-02 0.000000000000e+00 0.000000000000e+00
1.112500000000e+03 -8.750848410720e-03 0.000000000000e+00 0.000000000000e+00
1.112750000000e+03 -3.290160499680e-02 0.000000000000e+00 0.000000000000e+00
1.113000000000e+03 -5.599410594510e-02 0.000000000000e+00 0.000000000000e+00
1.113250000000e+03 -7.644618471208e-02 0.000000000000e+00 0.000000000000e+00
1.113500000000e+03 -9.276120720946e-02 0.000000000000e+00 0.000000000000e+00
1.113750000000e+03 -1.036607192219e-01 0.000000000000e+00 0.000000000000e+00
1.114000000000e+03 -1.082070821119e-01 0.000000000000e+00 0.000000000000e+00
1.114250000000e+03 -1.059024018428e-01 0.000000000000e+00 0.000000000000e+00
1.114500000000e+03 -9.675195801539e-02 0.000000000000e+00 0.000000000000e+00
1.114750000000e+03 -8.128376681373e-02 0.000000000000e+00 0.000000000000e+00
1.115000000000e+03 -6.052047198417e-02 0.000000000000e+00 0.000000000000e+00
1.115250000000e+03 -3.590490092123e-02 0.000000000000e+00 0.000000000000e+00
1.115500000000e+03 -9.185714320461e-03 0.000000000000e+00 0.000000000000e+00
1.115750000000e+03 1.772601489847e-02 0.000000000000e+00 0.000000000000e+00
1.116000000000e+03 4.291527998919e-02 0.000000000000e+00 0.000000000000e+00
1.116250000000e+03 6.462109976178e-02 0.000000000000e+00 0.000000000000e+00
1.116500000000e+03 8.137860929787e-02 0.000000000000e+00 0.000000000000e+00
1.116750000000e+03 9.213189239735e-02 0.000000000000e+00 0.000000000000e+00
1.117000000000e+03 9.630758379731e-02 0.000000000000e+00 0.000000000000e+00
1.117250000000e+03 9.384369060687e-02 0.000000000000e+00 0.000000000000e+00
1.117500000000e+03 8.517294079132e-02 0.000000000000e+00 0.000000000000e+00
1.117750000000e+03 7.116466111354e-02 0.000000000000e+00 0.000000000000e+00
1.118000000000e+03 5.303316413746e-02 0.000000000000e+00 0.000000000000e+00
1.118250000000e+03 3.222344936705e-02 0.000000000000e+00 0.000000000000e+00
1.118500000000e+03 1.028643494145e-02 0.000000000000e+00 0.000000000000e+00
1.118750000000e+03 -1.124413030846e-02 0.000000000000e+00 0.000000000000e+00
1.119000000000e+03 -3.096233694054e-02 0.000000000000e+00 0.000000000000e+00
1.119250000000e+03 -4.768008923452e-02 0.000000000000e+00 0.000000000000e+00
1.119500000000e+03 -6.049120049133e-02 0.000000000000e+00 0.000000000000e+00
1.119750000000e+03 -6.880769500012e-02 0.000000000000e+00 0.000000000000e+00
1.120000000000e+03 -7.236940591457e-02 0.000000000000e+00 0.000000000000e+00
1.120250000000e+03 -7.123033918200e-02 0.000000000000e+00 0.000000000000e+00
1.120500000000e+03 -6.572680323592e-02 0.000000000000e+00 0.000000000000e+00
1.120750000000e+03 -5.643290578494e-02 0.000000000000e+00 0.000000000000e+00
1.121000000000e+03 -4.410876696093e-02 0.000000000000e+00 0.000000000000e+00
1.121250000000e+03 -2.964589274866e-02 0.000000000000e+00 0.000000000000e+00
1.121500000000e+03 -1.401287735871e-02 0.000000000000e+00 0.000000000000e+00
1.121750000000e+03 1.796729806713e-03 0.000000000000e+00 0.000000000000e+00
1.122000000000e+03 1.681366261779e-02 0.000000000000e+00 0.000000000000e+00
1.122250000000e+03 3.013922098641e-02 0.000000000000e+00 0.000000000000e+00
1.122500000000e+03 4.098866852042e-02 0.000000000000e+00 0.000000000000e+00
1.122750000000e+03 4.873143246962e-02 0.000000000000e+00 0.000000000000e+00
1.123000000000e+03 5.292703187485e-02 0.000000000000e+00 0.000000000000e+00
1.123250000000e+03 5.335474260072e-02 0.000000000000e+00 0.000000000000e+00
1.123500000000e+03 5.003420047565e-02 0.000000000000e+00 0.000000000000e+00
1.123750000000e+03 4.323370393466e-02 0.000000000000e+00 0.000000000000e+00
1.124000000000e+03 3.346310606350e-02 0.000000000000e+00 0.000000000000e+00
1.124250000000e+03 2.144898620631e-02 0.000000000000e+00 0.000000000000e+00
1.124500000000e+03 8.091245484127e-03 0.000000000000e+00 0.000000000000e+00
1.124750000000e+03 -5.597764179953e-03 0.000000000000e+00 0.000000000000e+00
1.125000000000e+03 -1.856824212992e-02 0.000000000000e+00 0.000000000000e+00
1.125250000000e+03 -2.981657257397e-02 0.000000000000e+00 0.000000000000e+00
1.125500000000e+03 -3.847033241266e-02 0.000000000000e+00 0.000000000000e+00
1.125750000000e+03 -4.386637754654e-02 0.000000000000e+00 0.000000000000e+00
1.126000000000e+03 -4.561362208174e-02 0.000000000000e+00 0.000000000000e+00
1.126250000000e+03 -4.363308915115e-02 0.000000000000e+00 0.000000000000e+00
1.126500000000e+03 -3.816978946534e-02 0.000000000000e+00 0.000000000000e+00
1.126750000000e+03 -2.977378543224e-02 0.000000000000e+00 0.000000000000e+00
1.127000000000e+03 -1.925110912169e-02 0.000000000000e+00 0.000000000000e+00
1.127250000000e+03 -7.588619265581e-03 0.000000000000e+00 0.000000000000e+00
1.127500000000e+03 4.140029040555e-03 0.000000000000e+00 0.000000000000e+00
1.127750000000e+03 1.487777595063e-02 0.000000000000e+00 0.000000000000e+00
1.128000000000e+03 2.368609094448e-02 0.000000000000e+00 0.000000000000e+00
1.128250000000e+03 2.983458972370e-02 0.000000000000e+00 0.000000000000e+00
1.128500000000e+03 3.286871891358e-02 0.000000000000e+00 0.000000000000e+00
1.128750000000e+03 3.264829089454e-02 0.000000000000e+00 0.000000000000e+00
1.129000000000e+03 2.935291836075e-02 0.000000000000e+00 0.000000000000e+00
1.129250000000e+03 2.345413917265e-02 0.000000000000e+00 0.000000000000e+00
1.129500000000e+03 1.565777900881e-02 0.000000000000e+00 0.000000000000e+00
1.129750000000e+03 6.823413144673e-03 0.000000000000e+00 0.000000000000e+00
1.130000000000e+03 -2.129741138402e-03 0.000000000000e+00 0.000000000000e+00
1.130250000000e+03 -1.031983393500e-02 0.000000000000e+00 0.000000000000e+00
1.130500000000e+03 -1.699156850446e-02 0.000000000000e+00 0.000000000000e+00
1.130750000000e+03 -2.158804017511e-02 0.000000000000e+00 0.000000000000e+00
1.131000000000e+03 -2.379799165953e-02 0.000000000000e+00 0.000000000000e+00
1.131250000000e+03 -2.357431277935e-02 0.000000000000e+00 0.000000000000e+00
1.131500000000e+03 -2.112306064710e-02 0.000000000000e+00 0.000000000000e+00
1.131750000000e+03 -1.686567755652e-02 0.000000000000e+00 0.000000000000e+00
1.132000000000e+03 -1.138002854348e-02 0.000000000000e+00 0.000000000000e+00
1.132250000000e+03 -5.328031108049e-03 0.000000000000e+00 0.000000000000e+00
1.132500000000e+03 6.212195994003e-04 0.000000000000e+00 0.000000000000e+00
1.132750000000e+03 5.863905041163e-03 0.000000000000e+00 0.000000000000e+00
1.133000000000e+03 9.921626837434e-03 0.000000000000e+00 0.000000000000e+00
1.133250000000e+03 1.248326026641e-02 0.000000000000e+00 0.000000000000e+00
1.133500000000e+03 1.342504507127e-02 0.000000000000e+00 0.000000000000e+00
1.133750000000e+03 1.280820464531e-02 0.000000000000e+00 0.000000000000e+00
1.134000000000e+03 1.085605396591e-02 0.000000000000e+00 0.000000000000e+00
1.134250000000e+03 7.914812620085e-03 0.000000000000e+00 0.000000000000e+00
1.134500000000e+03 4.403934026631e-03 0.000000000000e+00 0.000000000000e+00
1.134750000000e+03 7.625457174840e-04 0.000000000000e+00 0.000000000000e+00
1.135000000000e+03 -2.601470637988e-03 0.000000000000e+00 0.000000000000e+00
1.135250000000e+03 -5.354077278066e-03 0.000000000000e+00 0.000000000000e+00
1.135500000000e+03 -7.265139076267e-03 0.000000000000e+00 0.000000000000e+00
1.135750000000e+03 -8.223581242188e-03 0.000000000000e+00 0.000000000000e+00
1.136000000000e+03 -8.237271552941e-03 0.000000000000e+00 0.000000000000e+00
1.136250000000e+03 -7.419115665945e-03 0.000000000000e+00 0.000000000000e+00
1.136500000000e+03 -5.962372631667e-03 0.000000000000e+00 0.000000000000e+00
1.136750000000e+03 -4.109212702896e-03 0.000000000000e+00 0.000000000000e+00
1.137000000000e+03 -2.116968237389e-03 0.000000000000e+00 0.000000000000e+00
1.137250000000e+03 -2.263691145824e-04 0.000000000000e+00 0.000000000000e+00
1.137500000000e+03 1.364620659656e-03 0.000000000000e+00 0.000000000000e+00
1.137750000000e+03 2.518806897013e-03 0.000000000000e+00 0.000000000000e+00
1.138000000000e+03 3.168324695114e-03 0.000000000000e+00 0.000000000000e+00
1.138250000000e+03 3.313775375472e-03 0.000000000000e+00 0.000000000000e+00
1.138500000000e+03 3.015134551064e-03 0.000000000000e+00 0.000000000000e+00
1.138750000000e+03 2.376525306246e-03 0.000000000000e+00 0.000000000000e+00
1.139000000000e+03 1.527490808152e-03 0.000000000000e+00 0.000000000000e+00
1.139250000000e+03 6.035472103767e-04 0.000000000000e+00 0.000000000000e+00
1.139500000000e+03 -2.714290915167e-04 0.000000000000e+00 0.000000000000e+00
1.139750000000e+03 -9.989587923753e-04 0.000000000000e+00 0.000000000000e+00
1.140000000000e+03 -1.514578916124e-03 0.000000000000e+00 0.000000000000e+00
1.140250000000e+03 -1.790866851446e-03 0.000000000000e+00 0.000000000000e+00
1.140500000000e+03 -1.835206465462e-03 0.000000000000e+00 0.000000000000e+00
1.140750000000e+03 -1.683293939682e-03 0.000000000000e+00 0.000000000000e+00
1.141000000000e+03 -1.389832311586e-03 0.000000000000e+00 0.000000000000e+00
1.141250000000e+03 -1.018066439465e-03 0.000000000000e+00 0.000000000000e+00
1.141500000000e+03 -6.297622753518e-04 0.000000000000e+00 0.000000000000e+00
1.141750000000e+03 -2.769685552384e-04 0.000000000000e+00 0.000000000000e+00
1.142000000000e+03 3.524952383167e-06 0.000000000000e+00 0.000000000000e+00
1.142250000000e+03 1.926243408354e-04 0.000000000000e+00 0.000000000000e+00
1.142500000000e+03 2.883621461698e-04 0.000000000000e+00 0.000000000000e+00
1.142750000000e+03 3.028543143667e-04 0.000000000000e+00 0.000000000000e+00
1.143000000000e+03 2.576211150006e-04 0.000000000000e+00 0.000000000000e+00
1.143250000000e+03 1.782523996875e-04 0.000000000000e+00 0.000000000000e+00
1.143500000000e+03 8.937253693825e-05 0.000000000000e+00 0.000000000000e+00
1.143750000000e+03 1.068727308075e-05 0.000000000000e+00 0.000000000000e+00
1.144000000000e+03 -4.538540791314e-05 0.000000000000e+00 0.000000000000e+00
1.144250000000e+03 -7.433122768840e-05 0.000000000000e+00 0.000000000000e+00
1.144500000000e+03 -7.856001437506e-05 0.000000000000e+00 0.000000000000e+00
1.144750000000e+03 -6.525535623914e-05 0.000000000000e+00 0.000000000000e+00
1.145000000000e+03 -4.364524311827e-05 0.000000000000e+00 0.000000000000e+00
1.145250000000e+03 -2.233068676178e-05 0.000000000000e+00 0.000000000000e+00
1.145500000000e+03 -7.233036516910e-06 0.000000000000e+00 0.000000000000e+00
1.145750000000e+03 -5.438148104259e-07 0.000000000000e+00 0.000000000000e+00
1.146000000000e+03 0.000000000000e+00 0.000000000000e+00 0.000000000000e+00
1.146250000000e+03 0.000000000000e+00 0.000000000000e+00 0.000000000000e+00
1.146500000000e+03 0.000000000000e+00 0.000000000000e+00 0.000000000000e+00
1.146750000000e+03 0.000000000000e+00 0.000000000000e+00 0.000000000000e+00
1.147000000000e+03 0.000000000000e+00 0.000000000000e+00 0.000000000000e+00
1.147250000000e+03 0.000000000000e+00 0.000000000000e+00 0.000000000000e+00
1.147500000000e+03 0.000000000000e+00 0.000000000000e+00 0.000000000000e+00
1.147750000000e+03 0.000000000000e+00 0.000000000000e+00 0.000000000000e+00
1.148000000000e+03 0.000000000000e+00 0.000000000000e+00 0.000000000000e+00
1.148250000000e+03 0.000000000000e+00 0.000000000000e+00 0.000000000000e+00
1.148500000000e+03 0.000000000000e+00 0.000000000000e+00 0.000000000000e+00
1.148750000000e+03 0.000000000000e+00 0.000000000000e+00 0.000000000000e+00
1.149000000000e+03 0.000000000000e+00 0.000000000000e+00 0.000000000000e+00
1.149250000000e+03 0.000000000000e+00 0.000000000000e+00 0.000000000000e+00
1.149500000000e+03 0.000000000000e+00 0.000000000000e+00 0.000000000000e+00
1.149750000000e+03 0.000000000000e+00 0.000000000000e+00 0.000000000000e+00
1.150000000000e+03 0.000000000000e+00 0.000000000000e+00 0.000000000000e+00
1.150250000000e+03 0.000000000000e+00 0.000000000000e+00 0.000000000000e+00
1.150500000000e+03 0.000000000000e+00 0.000000000000e+00 0.000000000000e+00
1.150750000000e+03 0.000000000000e+00 0.000000000000e+00 0.000000000000e+00
1.151000000000e+03 0.000000000000e+00 0.000000000000e+00 0.000000000000e+00
1.151250000000e+03 0.000000000000e+00 0.000000000000e+00 0.000000000000e+00
1.151500000000e+03 0.000000000000e+00 0.000000000000e+00 0.000000000000e+00
1.151750000000e+03 0.000000000000e+00 0.000000000000e+00 0.000000000000e+00
1.152000000000e+03 0.000000000000e+00 0.000000000000e+00 0.000000000000e+00
1.152250000000e+03 0.000000000000e+00 0.000000000000e+00 0.000000000000e+00
1.152500000000e+03 0.000000000000e+00 0.000000000000e+00 0.000000000000e+00
1.152750000000e+03 0.000000000000e+00 0.000000000000e+00 0.000000000000e+00
1.153000000000e+03 0.000000000000e+00 0.000000000000e+00 0.000000000000e+00
1.153250000000e+03 0.000000000000e+00 0.000000000000e+00 0.000000000000e+00
1.153500000000e+03 0.000000000000e+00 0.000000000000e+00 0.000000000000e+00
1.153750000000e+03 0.000000000000e+00 0.000000000000e+00 0.000000000000e+00
1.154000000000e+03 0.000000000000e+00 0.000000000000e+00 0.000000000000e+00
1.154250000000e+03 0.000000000000e+00 0.000000000000e+00 0.000000000000e+00
1.154500000000e+03 0.000000000000e+00 0.000000000000e+00 0.000000000000e+00
1.154750000000e+03 0.000000000000e+00 0.000000000000e+00 0.000000000000e+00
1.155000000000e+03 0.000000000000e+00 0.000000000000e+00 0.000000000000e+00
1.155250000000e+03 0.000000000000e+00 0.000000000000e+00 0.000000000000e+00
1.155500000000e+03 0.000000000000e+00 0.000000000000e+00 0.000000000000e+00
1.155750000000e+03 0.000000000000e+00 0.000000000000e+00 0.000000000000e+00
1.156000000000e+03 0.000000000000e+00 0.000000000000e+00 0.000000000000e+00
1.156250000000e+03 0.000000000000e+00 0.000000000000e+00 0.000000000000e+00
1.156500000000e+03 0.000000000000e+00 0.000000000000e+00 0.000000000000e+00
1.156750000000e+03 0.000000000000e+00 0.000000000000e+00 0.000000000000e+00
1.157000000000e+03 0.000000000000e+00 0.000000000000e+00 0.000000000000e+00
1.157250000000e+03 0.000000000000e+00 0.000000000000e+00 0.000000000000e+00
1.157500000000e+03 0.000000000000e+00 0.000000000000e+00 0.000000000000e+00
1.157750000000e+03 0.000000000000e+00 0.000000000000e+00 0.000000000000e+00
1.158000000000e+03 0.000000000000e+00 0.000000000000e+00 0.000000000000e+00
1.158250000000e+03 0.000000000000e+00 0.000000000000e+00 0.000000000000e+00
1.158500000000e+03 0.000000000000e+00 0.000000000000e+00 0.000000000000e+00
1.158750000000e+03 0.000000000000e+00 0.000000000000e+00 0.000000000000e+00
1.159000000000e+03 0.000000000000e+00 0.000000000000e+00 0.000000000000e+00
1.159250000000e+03 0.000000000000e+00 0.000000000000e+00 0.000000000000e+00
1.159500000000e+03 0.000000000000e+00 0.000000000000e+00 0.000000000000e+00
1.159750000000e+03 0.000000000000e+00 0.000000000000e+00 0.000000000000e+00
1.160000000000e+03 0.000000000000e+00 0.000000000000e+00 0.000000000000e+00
1.160250000000e+03 0.000000000000e+00 0.000000000000e+00 0.000000000000e+00
1.160500000000e+03 0.000000000000e+00 0.000000000000e+00 0.000000000000e+00
1.160750000000e+03 0.000000000000e+00 0.000000000000e+00 0.000000000000e+00
1.161000000000e+03 0.000000000000e+00 0.000000000000e+00 0.000000000000e+00
1.161250000000e+03 0.000000000000e+00 0.000000000000e+00 0.000000000000e+00
1.161500000000e+03 0.000000000000e+00 0.000000000000e+00 0.000000000000e+00
1.161750000000e+03 0.000000000000e+00 0.000000000000e+00 0.000000000000e+00
1.162000000000e+03 0.000000000000e+00 0.000000000000e+00 0.000000000000e+00
1.162250000000e+03 0.000000000000e+00 0.000000000000e+00 0.000000000000e+00
1.162500000000e+03 0.000000000000e+00 0.000000000000e+00 0.000000000000e+00
1.162750000000e+03 0.000000000000e+00 0.000000000000e+00 0.000000000000e+00
1.163000000000e+03 0.000000000000e+00 0.000000000000e+00 0.000000000000e+00
1.163250000000e+03 0.000000000000e+00 0.000000000000e+00 0.000000000000e+00
1.163500000000e+03 0.000000000000e+00 0.000000000000e+00 0.000000000000e+00
1.163750000000e+03 0.000000000000e+00 0.000000000000e+00 0.000000000000e+00
1.164000000000e+03 0.000000000000e+00 0.000000000000e+00 0.000000000000e+00
1.164250000000e+03 0.000000000000e+00 0.000000000000e+00 0.000000000000e+00
1.164500000000e+03 0.000000000000e+00 0.000000000000e+00 0.000000000000e+00
1.164750000000e+03 0.000000000000e+00 0.000000000000e+00 0.000000000000e+00
1.165000000000e+03 0.000000000000e+00 0.000000000000e+00 0.000000000000e+00
1.165250000000e+03 0.000000000000e+00 0.000000000000e+00 0.000000000000e+00
1.165500000000e+03 0.000000000000e+00 0.000000000000e+00 0.000000000000e+00
1.165750000000e+03 0.000000000000e+00 0.000000000000e+00 0.000000000000e+00
1.166000000000e+03 0.000000000000e+00 0.000000000000e+00 0.000000000000e+00
1.166250000000e+03 0.000000000000e+00 0.000000000000e+00 0.000000000000e+00
1.166500000000e+03 0.000000000000e+00 0.000000000000e+00 0.000000000000e+00
1.166750000000e+03 0.000000000000e+00 0.000000000000e+00 0.000000000000e+00
1.167000000000e+03 0.000000000000e+00 0.000000000000e+00 0.000000000000e+00
1.167250000000e+03 0.000000000000e+00 0.000000000000e+00 0.000000000000e+00
1.167500000000e+03 0.000000000000e+00 0.000000000000e+00 0.000000000000e+00
1.167750000000e+03 0.000000000000e+00 0.000000000000e+00 0.000000000000e+00
1.168000000000e+03 0.000000000000e+00 0.000000000000e+00 0.000000000000e+00
1.168250000000e+03 0.000000000000e+00 0.000000000000e+00 0.000000000000e+00
1.168500000000e+03 0.000000000000e+00 0.000000000000e+00 0.000000000000e+00
1.168750000000e+03 0.000000000000e+00 0.000000000000e+00 0.000000000000e+00
1.169000000000e+03 0.000000000000e+00 0.000000000000e+00 0.000000000000e+00
1.169250000000e+03 0.000000000000e+00 0.000000000000e+00 0.000000000000e+00
1.169500000000e+03 0.000000000000e+00 0.000000000000e+00 0.000000000000e+00
1.169750000000e+03 0.000000000000e+00 0.000000000000e+00 0.000000000000e+00
1.170000000000e+03 0.000000000000e+00 0.000000000000e+00 0.000000000000e+00
1.170250000000e+03 0.000000000000e+00 0.000000000000e+00 0.000000000000e+00
1.170500000000e+03 0.000000000000e+00 0.000000000000e+00 0.000000000000e+00
1.170750000000e+03 0.000000000000e+00 0.000000000000e+00 0.000000000000e+00
1.171000000000e+03 0.000000000000e+00 0.000000000000e+00 0.000000000000e+00
1.171250000000e+03 0.000000000000e+00 0.000000000000e+00 0.000000000000e+00
1.171500000000e+03 0.000000000000e+00 0.000000000000e+00 0.000000000000e+00
1.171750000000e+03 0.000000000000e+00 0.000000000000e+00 0.000000000000e+00
1.172000000000e+03 0.000000000000e+00 0.000000000000e+00 0.000000000000e+00
1.172250000000e+03 0.000000000000e+00 0.000000000000e+00 0.000000000000e+00
1.172500000000e+03 0.000000000000e+00 0.000000000000e+00 0.000000000000e+00
1.172750000000e+03 0.000000000000e+00 0.000000000000e+00 0.000000000000e+00
1.173000000000e+03 0.000000000000e+00 0.000000000000e+00 0.000000000000e+00
1.173250000000e+03 0.000000000000e+00 0.000000000000e+00 0.000000000000e+00
1.173500000000e+03 0.000000000000e+00 0.000000000000e+00 0.000000000000e+00
1.173750000000e+03 0.000000000000e+00 0.000000000000e+00 0.000000000000e+00
1.174000000000e+03 0.000000000000e+00 0.000000000000e+00 0.000000000000e+00
1.174250000000e+03 0.000000000000e+00 0.000000000000e+00 0.000000000000e+00
1.174500000000e+03 0.000000000000e+00 0.000000000000e+00 0.000000000000e+00
1.174750000000e+03 0.000000000000e+00 0.000000000000e+00 0.000000000000e+00
1.175000000000e+03 0.000000000000e+00 0.000000000000e+00 0.000000000000e+00
1.175250000000e+03 0.000000000000e+00 0.000000000000e+00 0.000000000000e+00
1.175500000000e+03 0.000000000000e+00 0.000000000000e+00 0.000000000000e+00
1.175750000000e+03 0.000000000000e+00 0.000000000000e+00 0.000000000000e+00
1.176000000000e+03 0.000000000000e+00 0.000000000000e+00 0.000000000000e+00
1.176250000000e+03 0.000000000000e+00 0.000000000000e+00 0.000000000000e+00
1.176500000000e+03 0.000000000000e+00 0.000000000000e+00 0.000000000000e+00
1.176750000000e+03 0.000000000000e+00 0.000000000000e+00 0.000000000000e+00
1.177000000000e+03 0.000000000000e+00 0.000000000000e+00 0.000000000000e+00
1.177250000000e+03 0.000000000000e+00 0.000000000000e+00 0.000000000000e+00
1.177500000000e+03 0.000000000000e+00 0.000000000000e+00 0.000000000000e+00
1.177750000000e+03 0.000000000000e+00 0.000000000000e+00 0.000000000000e+00
1.178000000000e+03 0.000000000000e+00 0.000000000000e+00 0.000000000000e+00
1.178250000000e+03 0.000000000000e+00 0.000000000000e+00 0.000000000000e+00
1.178500000000e+03 0.000000000000e+00 0.000000000000e+00 0.000000000000e+00
1.178750000000e+03 0.000000000000e+00 0.000000000000e+00 0.000000000000e+00
1.179000000000e+03 0.000000000000e+00 0.000000000000e+00 0.000000000000e+00
1.179250000000e+03 0.000000000000e+00 0.000000000000e+00 0.000000000000e+00
1.179500000000e+03 0.000000000000e+00 0.000000000000e+00 0.000000000000e+00
1.179750000000e+03 0.000000000000e+00 0.000000000000e+00 0.000000000000e+00
1.180000000000e+03 0.000000000000e+00 0.000000000000e+00 0.000000000000e+00
1.180250000000e+03 0.000000000000e+00 0.000000000000e+00 0.000000000000e+00
1.180500000000e+03 0.000000000000e+00 0.000000000000e+00 0.000000000000e+00
1.180750000000e+03 0.000000000000e+00 0.000000000000e+00 0.000000000000e+00
1.181000000000e+03 0.000000000000e+00 0.000000000000e+00 0.000000000000e+00
1.181250000000e+03 0.000000000000e+00 0.000000000000e+00 0.000000000000e+00
1.181500000000e+03 0.000000000000e+00 0.000000000000e+00 0.000000000000e+00
1.181750000000e+03 0.000000000000e+00 0.000000000000e+00 0.000000000000e+00
1.182000000000e+03 0.000000000000e+00 0.000000000000e+00 0.000000000000e+00
1.182250000000e+03 0.000000000000e+00 0.000000000000e+00 0.000000000000e+00
1.182500000000e+03 0.000000000000e+00 0.000000000000e+00 0.000000000000e+00
1.182750000000e+03 0.000000000000e+00 0.000000000000e+00 0.000000000000e+00
1.183000000000e+03 0.000000000000e+00 0.000000000000e+00 0.000000000000e+00
1.183250000000e+03 0.000000000000e+00 0.000000000000e+00 0.000000000000e+00
1.183500000000e+03 0.000000000000e+00 0.000000000000e+00 0.000000000000e+00
1.183750000000e+03 0.000000000000e+00 0.000000000000e+00 0.000000000000e+00
1.184000000000e+03 0.000000000000e+00 0.000000000000e+00 0.000000000000e+00
1.184250000000e+03 0.000000000000e+00 0.000000000000e+00 0.000000000000e+00
1.184500000000e+03 0.000000000000e+00 0.000000000000e+00 0.000000000000e+00
1.184750000000e+03 0.000000000000e+00 0.000000000000e+00 0.000000000000e+00
1.185000000000e+03 0.000000000000e+00 0.000000000000e+00 0.000000000000e+00
1.185250000000e+03 0.000000000000e+00 0.000000000000e+00 0.000000000000e+00
1.185500000000e+03 0.000000000000e+00 0.000000000000e+00 0.000000000000e+00
1.185750000000e+03 0.000000000000e+00 0.000000000000e+00 0.000000000000e+00
1.186000000000e+03 0.000000000000e+00 0.000000000000e+00 0.000000000000e+00
1.186250000000e+03 0.000000000000e+00 0.000000000000e+00 0.000000000000e+00
1.186500000000e+03 0.000000000000e+00 0.000000000000e+00 0.000000000000e+00
1.186750000000e+03 0.000000000000e+00 0.000000000000e+00 0.000000000000e+00
1.187000000000e+03 0.000000000000e+00 0.000000000000e+00 0.000000000000e+00
1.187250000000e+03 0.000000000000e+00 0.000000000000e+00 0.000000000000e+00
1.187500000000e+03 0.000000000000e+00 0.000000000000e+00 0.000000000000e+00
1.187750000000e+03 0.000000000000e+00 0.000000000000e+00 0.000000000000e+00
1.188000000000e+03 0.000000000000e+00 0.000000000000e+00 0.000000000000e+00
1.188250000000e+03 0.000000000000e+00 0.000000000000e+00 0.000000000000e+00
1.188500000000e+03 0.000000000000e+00 0.000000000000e+00 0.000000000000e+00
1.188750000000e+03 0.000000000000e+00 0.000000000000e+00 0.000000000000e+00
1.189000000000e+03 0.000000000000e+00 0.000000000000e+00 0.000000000000e+00
1.189250000000e+03 0.000000000000e+00 0.000000000000e+00 0.000000000000e+00
1.189500000000e+03 0.000000000000e+00 0.000000000000e+00 0.000000000000e+00
1.189750000000e+03 0.000000000000e+00 0.000000000000e+00 0.000000000000e+00
1.190000000000e+03 0.000000000000e+00 0.000000000000e+00 0.000000000000e+00
1.190250000000e+03 0.000000000000e+00 0.000000000000e+00 0.000000000000e+00
1.190500000000e+03 0.000000000000e+00 0.000000000000e+00 0.000000000000e+00
1.190750000000e+03 0.000000000000e+00 0.000000000000e+00 0.000000000000e+00
1.191000000000e+03 0.000000000000e+00 0.000000000000e+00 0.000000000000e+00
1.191250000000e+03 0.000000000000e+00 0.000000000000e+00 0.000000000000e+00
1.191500000000e+03 0.000000000000e+00 0.000000000000e+00 0.000000000000e+00
1.191750000000e+03 0.000000000000e+00 0.000000000000e+00 0.000000000000e+00
1.192000000000e+03 0.000000000000e+00 0.000000000000e+00 0.000000000000e+00
1.192250000000e+03 0.000000000000e+00 0.000000000000e+00 0.000000000000e+00
1.192500000000e+03 0.000000000000e+00 0.000000000000e+00 0.000000000000e+00
1.192750000000e+03 0.000000000000e+00 0.000000000000e+00 0.000000000000e+00
1.193000000000e+03 0.000000000000e+00 0.000000000000e+00 0.000000000000e+00
1.193250000000e+03 0.000000000000e+00 0.000000000000e+00 0.000000000000e+00
1.193500000000e+03 0.000000000000e+00 0.000000000000e+00 0.000000000000e+00
1.193750000000e+03 0.000000000000e+00 0.000000000000e+00 0.000000000000e+00
1.194000000000e+03 0.000000000000e+00 0.000000000000e+00 0.000000000000e+00
1.194250000000e+03 0.000000000000e+00 0.000000000000e+00 0.000000000000e+00
1.194500000000e+03 0.000000000000e+00 0.000000000000e+00 0.000000000000e+00
1.194750000000e+03 0.000000000000e+00 0.000000000000e+00 0.000000000000e+00
1.195000000000e+03 0.000000000000e+00 0.000000000000e+00 0.000000000000e+00
1.195250000000e+03 0.000000000000e+00 0.000000000000e+00 0.000000000000e+00
1.195500000000e+03 0.000000000000e+00 0.000000000000e+00 0.000000000000e+00
1.195750000000e+03 0.000000000000e+00 0.000000000000e+00 0.000000000000e+00
1.196000000000e+03 0.000000000000e+00 0.000000000000e+00 0.000000000000e+00
1.196250000000e+03 0.000000000000e+00 0.000000000000e+00 0.000000000000e+00
1.196500000000e+03 0.000000000000e+00 0.000000000000e+00 0.000000000000e+00
1.196750000000e+03 0.000000000000e+00 0.000000000000e+00 0.000000000000e+00
1.197000000000e+03 0.000000000000e+00 0.000000000000e+00 0.000000000000e+00
1.197250000000e+03 0.000000000000e+00 0.000000000000e+00 0.000000000000e+00
1.197500000000e+03 0.000000000000e+00 0.000000000000e+00 0.000000000000e+00
1.197750000000e+03 0.000000000000e+00 0.000000000000e+00 0.000000000000e+00
1.198000000000e+03 0.000000000000e+00 0.000000000000e+00 0.000000000000e+00
1.198250000000e+03 0.000000000000e+00 0.000000000000e+00 0.000000000000e+00
1.198500000000e+03 0.000000000000e+00 0.000000000000e+00 0.000000000000e+00
1.198750000000e+03 0.000000000000e+00 0.000000000000e+00 0.000000000000e+00
1.199000000000e+03 0.000000000000e+00 0.000000000000e+00 0.000000000000e+00
1.199250000000e+03 0.000000000000e+00 0.000000000000e+00 0.000000000000e+00
1.199500000000e+03 0.000000000000e+00 0.000000000000e+00 0.000000000000e+00
1.199750000000e+03 0.000000000000e+00 0.000000000000e+00 0.000000000000e+00
1.200000000000e+03 0.000000000000e+00 0.000000000000e+00 0.000000000000e+00
1.200250000000e+03 0.000000000000e+00 0.000000000000e+00 0.000000000000e+00
1.200500000000e+03 0.000000000000e+00 0.000000000000e+00 0.000000000000e+00
1.200750000000e+03 0.000000000000e+00 0.000000000000e+00 0.000000000000e+00
1.201000000000e+03 0.000000000000e+00 0.000000000000e+00 0.000000000000e+00
1.201250000000e+03 0.000000000000e+00 0.000000000000e+00 0.000000000000e+00
1.201500000000e+03 0.000000000000e+00 0.000000000000e+00 0.000000000000e+00
1.201750000000e+03 0.000000000000e+00 0.000000000000e+00 0.000000000000e+00
1.202000000000e+03 0.000000000000e+00 0.000000000000e+00 0.000000000000e+00
1.202250000000e+03 0.000000000000e+00 0.000000000000e+00 0.000000000000e+00
1.202500000000e+03 0.000000000000e+00 0.000000000000e+00 0.000000000000e+00
1.202750000000e+03 0.000000000000e+00 0.000000000000e+00 0.000000000000e+00
1.203000000000e+03 0.000000000000e+00 0.000000000000e+00 0.000000000000e+00
1.203250000000e+03 0.000000000000e+00 0.000000000000e+00 0.000000000000e+00
1.203500000000e+03 0.000000000000e+00 0.000000000000e+00 0.000000000000e+00
1.203750000000e+03 0.000000000000e+00 0.000000000000e+00 0.000000000000e+00
1.204000000000e+03 0.000000000000e+00 0.000000000000e+00 0.000000000000e+00
1.204250000000e+03 0.000000000000e+00 0.000000000000e+00 0.000000000000e+00
1.204500000000e+03 0.000000000000e+00 0.000000000000e+00 0.000000000000e+00
1.204750000000e+03 0.000000000000e+00 0.000000000000e+00 0.000000000000e+00
1.205000000000e+03 0.000000000000e+00 0.000000000000e+00 0.000000000000e+00
1.205250000000e+03 0.000000000000e+00 0.000000000000e+00 0.000000000000e+00
1.205500000000e+03 0.000000000000e+00 0.000000000000e+00 0.000000000000e+00
1.205750000000e+03 0.000000000000e+00 0.000000000000e+00 0.000000000000e+00
1.206000000000e+03 0.000000000000e+00 0.000000000000e+00 0.000000000000e+00
1.206250000000e+03 0.000000000000e+00 0.000000000000e+00 0.000000000000e+00
1.206500000000e+03 0.000000000000e+00 0.000000000000e+00 0.000000000000e+00
1.206750000000e+03 0.000000000000e+00 0.000000000000e+00 0.000000000000e+00
1.207000000000e+03 0.000000000000e+00 0.000000000000e+00 0.000000000000e+00
1.207250000000e+03 0.000000000000e+00 0.000000000000e+00 0.000000000000e+00
1.207500000000e+03 0.000000000000e+00 0.000000000000e+00 0.000000000000e+00
1.207750000000e+03 0.000000000000e+00 0.000000000000e+00 0.000000000000e+00
1.208000000000e+03 0.000000000000e+00 0.000000000000e+00 0.000000000000e+00
1.208250000000e+03 0.000000000000e+00 0.000000000000e+00 0.000000000000e+00
1.208500000000e+03 0.000000000000e+00 0.000000000000e+00 0.000000000000e+00
1.208750000000e+03 0.000000000000e+00 0.000000000000e+00 0.000000000000e+00
1.209000000000e+03 0.000000000000e+00 0.000000000000e+00 0.000000000000e+00
1.209250000000e+03 0.000000000000e+00 0.000000000000e+00 0.000000000000e+00
1.209500000000e+03 0.000000000000e+00 0.000000000000e+00 0.000000000000e+00
1.209750000000e+03 0.000000000000e+00 0.000000000000e+00 0.000000000000e+00
1.210000000000e+03 0.000000000000e+00 0.000000000000e+00 0.000000000000e+00
1.210250000000e+03 0.000000000000e+00 0.000000000000e+00 0.000000000000e+00
1.210500000000e+03 0.000000000000e+00 0.000000000000e+00 0.000000000000e+00
1.210750000000e+03 0.000000000000e+00 0.000000000000e+00 0.000000000000e+00
1.211000000000e+03 0.000000000000e+00 0.000000000000e+00 0.000000000000e+00
1.211250000000e+03 0.000000000000e+00 0.000000000000e+00 0.000000000000e+00
1.211500000000e+03 0.000000000000e+00 0.000000000000e+00 0.000000000000e+00
1.211750000000e+03 0.000000000000e+00 0.000000000000e+00 0.000000000000e+00
1.212000000000e+03 0.000000000000e+00 0.000000000000e+00 0.000000000000e+00
1.212250000000e+03 0.000000000000e+00 0.000000000000e+00 0.000000000000e+00
1.212500000000e+03 0.000000000000e+00 0.000000000000e+00 0.000000000000e+00
1.212750000000e+03 0.000000000000e+00 0.000000000000e+00 0.000000000000e+00
1.213000000000e+03 0.000000000000e+00 0.000000000000e+00 0.000000000000e+00
1.213250000000e+03 0.000000000000e+00 0.000000000000e+00 0.000000000000e+00
1.213500000000e+03 0.000000000000e+00 0.000000000000e+00 0.000000000000e+00
1.213750000000e+03 0.000000000000e+00 0.000000000000e+00 0.000000000000e+00
1.214000000000e+03 0.000000000000e+00 0.000000000000e+00 0.000000000000e+00
1.214250000000e+03 0.000000000000e+00 0.000000000000e+00 0.000000000000e+00
1.214500000000e+03 0.000000000000e+00 0.000000000000e+00 0.000000000000e+00
1.214750000000e+03 0.000000000000e+00 0.000000000000e+00 0.000000000000e+00
1.215000000000e+03 0.000000000000e+00 0.000000000000e+00 0.000000000000e+00
1.215250000000e+03 0.000000000000e+00 0.000000000000e+00 0.000000000000e+00
1.215500000000e+03 0.000000000000e+00 0.000000000000e+00 0.000000000000e+00
1.215750000000e+03 0.000000000000e+00 0.000000000000e+00 0.000000000000e+00
1.216000000000e+03 0.000000000000e+00 0.000000000000e+00 0.000000000000e+00
1.216250000000e+03 0.000000000000e+00 0.000000000000e+00 0.000000000000e+00
1.216500000000e+03 0.000000000000e+00 0.000000000000e+00 0.000000000000e+00
1.216750000000e+03 0.000000000000e+00 0.000000000000e+00 0.000000000000e+00
1.217000000000e+03 0.000000000000e+00 0.000000000000e+00 0.000000000000e+00
1.217250000000e+03 0.000000000000e+00 0.000000000000e+00 0.000000000000e+00
1.217500000000e+03 0.000000000000e+00 0.000000000000e+00 0.000000000000e+00
1.217750000000e+03 0.000000000000e+00 0.000000000000e+00 0.000000000000e+00
1.218000000000e+03 0.000000000000e+00 0.000000000000e+00 0.000000000000e+00
1.218250000000e+03 0.000000000000e+00 0.000000000000e+00 0.000000000000e+00
1.218500000000e+03 0.000000000000e+00 0.000000000000e+00 0.000000000000e+00
1.218750000000e+03 0.000000000000e+00 0.000000000000e+00 0.000000000000e+00
1.219000000000e+03 0.000000000000e+00 0.000000000000e+00 0.000000000000e+00
1.219250000000e+03 0.000000000000e+00 0.000000000000e+00 0.000000000000e+00
1.219500000000e+03 0.000000000000e+00 0.000000000000e+00 0.000000000000e+00
1.219750000000e+03 0.000000000000e+00 0.000000000000e+00 0.000000000000e+00
1.220000000000e+03 0.000000000000e+00 0.000000000000e+00 0.000000000000e+00
1.220250000000e+03 0.000000000000e+00 0.000000000000e+00 0.000000000000e+00
1.220500000000e+03 0.000000000000e+00 0.000000000000e+00 0.000000000000e+00
1.220750000000e+03 0.000000000000e+00 0.000000000000e+00 0.000000000000e+00
1.221000000000e+03 0.000000000000e+00 0.000000000000e+00 0.000000000000e+00
1.221250000000e+03 0.000000000000e+00 0.000000000000e+00 0.000000000000e+00
1.221500000000e+03 0.000000000000e+00 0.000000000000e+00 0.000000000000e+00
1.221750000000e+03 0.000000000000e+00 0.000000000000e+00 0.000000000000e+00
1.222000000000e+03 0.000000000000e+00 0.000000000000e+00 0.000000000000e+00
1.222250000000e+03 0.000000000000e+00 0.000000000000e+00 0.000000000000e+00
1.222500000000e+03 0.000000000000e+00 0.000000000000e+00 0.000000000000e+00
1.222750000000e+03 0.000000000000e+00 0.000000000000e+00 0.000000000000e+00
1.223000000000e+03 0.000000000000e+00 0.000000000000e+00 0.000000000000e+00
1.223250000000e+03 0.000000000000e+00 0.000000000000e+00 0.000000000000e+00
1.223500000000e+03 0.000000000000e+00 0.000000000000e+00 0.000000000000e+00
1.223750000000e+03 0.000000000000e+00 0.000000000000e+00 0.000000000000e+00
1.224000000000e+03 0.000000000000e+00 0.000000000000e+00 0.000000000000e+00
1.224250000000e+03 0.000000000000e+00 0.000000000000e+00 0.000000000000e+00
1.224500000000e+03 0.000000000000e+00 0.000000000000e+00 0.000000000000e+00
1.224750000000e+03 0.000000000000e+00 0.000000000000e+00 0.000000000000e+00
1.225000000000e+03 0.000000000000e+00 0.000000000000e+00 0.000000000000e+00
1.225250000000e+03 0.000000000000e+00 0.000000000000e+00 0.000000000000e+00
1.225500000000e+03 0.000000000000e+00 0.000000000000e+00 0.000000000000e+00
1.225750000000e+03 0.000000000000e+00 0.000000000000e+00 0.000000000000e+00
1.226000000000e+03 0.000000000000e+00 0.000000000000e+00 0.000000000000e+00
1.226250000000e+03 0.000000000000e+00 0.000000000000e+00 0.000000000000e+00
1.226500000000e+03 0.000000000000e+00 0.000000000000e+00 0.000000000000e+00
1.226750000000e+03 0.000000000000e+00 0.000000000000e+00 0.000000000000e+00
1.227000000000e+03 0.000000000000e+00 0.000000000000e+00 0.000000000000e+00
1.227250000000e+03 0.000000000000e+00 0.000000000000e+00 0.000000000000e+00
1.227500000000e+03 0.000000000000e+00 0.000000000000e+00 0.000000000000e+00
1.227750000000e+03 0.000000000000e+00 0.000000000000e+00 0.000000000000e+00
1.228000000000e+03 0.000000000000e+00 0.000000000000e+00 0.000000000000e+00
1.228250000000e+03 0.000000000000e+00 0.000000000000e+00 0.000000000000e+00
1.228500000000e+03 0.000000000000e+00 0.000000000000e+00 0.000000000000e+00
1.228750000000e+03 0.000000000000e+00 0.000000000000e+00 0.000000000000e+00
1.229000000000e+03 0.000000000000e+00 0.000000000000e+00 0.000000000000e+00
1.229250000000e+03 0.000000000000e+00 0.000000000000e+00 0.000000000000e+00
1.229500000000e+03 0.000000000000e+00 0.000000000000e+00 0.000000000000e+00
1.229750000000e+03 0.000000000000e+00 0.000000000000e+00 0.000000000000e+00
1.230000000000e+03 0.000000000000e+00 0.000000000000e+00 0.000000000000e+00
1.230250000000e+03 0.000000000000e+00 0.000000000000e+00 0.000000000000e+00
1.230500000000e+03 0.000000000000e+00 0.000000000000e+00 0.000000000000e+00
1.230750000000e+03 0.000000000000e+00 0.000000000000e+00 0.000000000000e+00
1.231000000000e+03 0.000000000000e+00 0.000000000000e+00 0.000000000000e+00
1.231250000000e+03 0.000000000000e+00 0.000000000000e+00 0.000000000000e+00
1.231500000000e+03 0.000000000000e+00 0.000000000000e+00 0.000000000000e+00
1.231750000000e+03 0.000000000000e+00 0.000000000000e+00 0.000000000000e+00
1.232000000000e+03 0.000000000000e+00 0.000000000000e+00 0.000000000000e+00
1.232250000000e+03 0.000000000000e+00 0.000000000000e+00 0.000000000000e+00
1.232500000000e+03 0.000000000000e+00 0.000000000000e+00 0.000000000000e+00
1.232750000000e+03 0.000000000000e+00 0.000000000000e+00 0.000000000000e+00
1.233000000000e+03 0.000000000000e+00 0.000000000000e+00 0.000000000000e+00
1.233250000000e+03 0.000000000000e+00 0.000000000000e+00 0.000000000000e+00
1.233500000000e+03 0.000000000000e+00 0.000000000000e+00 0.000000000000e+00
1.233750000000e+03 0.000000000000e+00 0.000000000000e+00 0.000000000000e+00
1.234000000000e+03 0.000000000000e+00 0.000000000000e+00 0.000000000000e+00
1.234250000000e+03 0.000000000000e+00 0.000000000000e+00 0.000000000000e+00
1.234500000000e+03 0.000000000000e+00 0.000000000000e+00 0.000000000000e+00
1.234750000000e+03 0.000000000000e+00 0.000000000000e+00 0.000000000000e+00
1.235000000000e+03 0.000000000000e+00 0.000000000000e+00 0.000000000000e+00
1.235250000000e+03 0.000000000000e+00 0.000000000000e+00 0.000000000000e+00
1.235500000000e+03 0.000000000000e+00 0.000000000000e+00 0.000000000000e+00
1.235750000000e+03 0.000000000000e+00 0.000000000000e+00 0.000000000000e+00
1.236000000000e+03 0.000000000000e+00 0.000000000000e+00 0.000000000000e+00
1.236250000000e+03 0.000000000000e+00 0.000000000000e+00 0.000000000000e+00
1.236500000000e+03 0.000000000000e+00 0.000000000000e+00 0.000000000000e+00
1.236750000000e+03 0.000000000000e+00 0.000000000000e+00 0.000000000000e+00
1.237000000000e+03 0.000000000000e+00 0.000000000000e+00 0.000000000000e+00
1.237250000000e+03 0.000000000000e+00 0.000000000000e+00 0.000000000000e+00
1.237500000000e+03 0.000000000000e+00 0.000000000000e+00 0.000000000000e+00
1.237750000000e+03 0.000000000000e+00 0.000000000000e+00 0.000000000000e+00
1.238000000000e+03 0.000000000000e+00 0.000000000000e+00 0.000000000000e+00
1.238250000000e+03 0.000000000000e+00 0.000000000000e+00 0.000000000000e+00
