# Supplementary material for: Tracking Charge Migration with Frequency-Matched Strobo-Spectroscopy
Source: J Phys Chem A. 2024 Jan 2;128(1):20–7. doi: 10.1021/acs.jpca.3c04234 (PMC10788909; doi:10.1021/acs.jpca.3c04234)
Supplement: Supplementary file 2 — jp3c04234_si_002.zip [file jp3c04234_si_002.zip › supplemental data/Data/dipoles/model/tau=3.7500.txt]

# Model dipole moment for tau = 3.7500 o.c.
0.000000000000e+00 0.000000000000e+00 0.000000000000e+00 0.000000000000e+00
2.500000000000e-01 0.000000000000e+00 0.000000000000e+00 0.000000000000e+00
5.000000000000e-01 0.000000000000e+00 0.000000000000e+00 0.000000000000e+00
7.500000000000e-01 0.000000000000e+00 0.000000000000e+00 0.000000000000e+00
1.000000000000e+00 0.000000000000e+00 0.000000000000e+00 0.000000000000e+00
1.250000000000e+00 0.000000000000e+00 0.000000000000e+00 0.000000000000e+00
1.500000000000e+00 0.000000000000e+00 0.000000000000e+00 0.000000000000e+00
1.750000000000e+00 0.000000000000e+00 0.000000000000e+00 0.000000000000e+00
2.000000000000e+00 0.000000000000e+00 0.000000000000e+00 0.000000000000e+00
2.250000000000e+00 0.000000000000e+00 0.000000000000e+00 0.000000000000e+00
2.500000000000e+00 0.000000000000e+00 0.000000000000e+00 0.000000000000e+00
2.750000000000e+00 0.000000000000e+00 0.000000000000e+00 0.000000000000e+00
3.000000000000e+00 0.000000000000e+00 0.000000000000e+00 0.000000000000e+00
3.250000000000e+00 0.000000000000e+00 0.000000000000e+00 0.000000000000e+00
3.500000000000e+00 0.000000000000e+00 0.000000000000e+00 0.000000000000e+00
3.750000000000e+00 0.000000000000e+00 0.000000000000e+00 0.000000000000e+00
4.000000000000e+00 0.000000000000e+00 0.000000000000e+00 0.000000000000e+00
4.250000000000e+00 0.000000000000e+00 0.000000000000e+00 0.000000000000e+00
4.500000000000e+00 0.000000000000e+00 0.000000000000e+00 0.000000000000e+00
4.750000000000e+00 0.000000000000e+00 0.000000000000e+00 0.000000000000e+00
5.000000000000e+00 0.000000000000e+00 0.000000000000e+00 0.000000000000e+00
5.250000000000e+00 0.000000000000e+00 0.000000000000e+00 0.000000000000e+00
5.500000000000e+00 0.000000000000e+00 0.000000000000e+00 0.000000000000e+00
5.750000000000e+00 0.000000000000e+00 0.000000000000e+00 0.000000000000e+00
6.000000000000e+00 0.000000000000e+00 0.000000000000e+00 0.000000000000e+00
6.250000000000e+00 0.000000000000e+00 0.000000000000e+00 0.000000000000e+00
6.500000000000e+00 0.000000000000e+00 0.000000000000e+00 0.000000000000e+00
6.750000000000e+00 0.000000000000e+00 0.000000000000e+00 0.000000000000e+00
7.000000000000e+00 0.000000000000e+00 0.000000000000e+00 0.000000000000e+00
7.250000000000e+00 0.000000000000e+00 0.000000000000e+00 0.000000000000e+00
7.500000000000e+00 0.000000000000e+00 0.000000000000e+00 0.000000000000e+00
7.750000000000e+00 0.000000000000e+00 0.000000000000e+00 0.000000000000e+00
8.000000000000e+00 0.000000000000e+00 0.000000000000e+00 0.000000000000e+00
8.250000000000e+00 0.000000000000e+00 0.000000000000e+00 0.000000000000e+00
8.500000000000e+00 0.000000000000e+00 0.000000000000e+00 0.000000000000e+00
8.750000000000e+00 0.000000000000e+00 0.000000000000e+00 0.000000000000e+00
9.000000000000e+00 0.000000000000e+00 0.000000000000e+00 0.000000000000e+00
9.250000000000e+00 0.000000000000e+00 0.000000000000e+00 0.000000000000e+00
9.500000000000e+00 0.000000000000e+00 0.000000000000e+00 0.000000000000e+00
9.750000000000e+00 0.000000000000e+00 0.000000000000e+00 0.000000000000e+00
1.000000000000e+01 0.000000000000e+00 0.000000000000e+00 0.000000000000e+00
1.025000000000e+01 0.000000000000e+00 0.000000000000e+00 0.000000000000e+00
1.050000000000e+01 0.000000000000e+00 0.000000000000e+00 0.000000000000e+00
1.075000000000e+01 0.000000000000e+00 0.000000000000e+00 0.000000000000e+00
1.100000000000e+01 0.000000000000e+00 0.000000000000e+00 0.000000000000e+00
1.125000000000e+01 0.000000000000e+00 0.000000000000e+00 0.000000000000e+00
1.150000000000e+01 0.000000000000e+00 0.000000000000e+00 0.000000000000e+00
1.175000000000e+01 0.000000000000e+00 0.000000000000e+00 0.000000000000e+00
1.200000000000e+01 0.000000000000e+00 0.000000000000e+00 0.000000000000e+00
1.225000000000e+01 0.000000000000e+00 0.000000000000e+00 0.000000000000e+00
1.250000000000e+01 0.000000000000e+00 0.000000000000e+00 0.000000000000e+00
1.275000000000e+01 0.000000000000e+00 0.000000000000e+00 0.000000000000e+00
1.300000000000e+01 0.000000000000e+00 0.000000000000e+00 0.000000000000e+00
1.325000000000e+01 0.000000000000e+00 0.000000000000e+00 0.000000000000e+00
1.350000000000e+01 0.000000000000e+00 0.000000000000e+00 0.000000000000e+00
1.375000000000e+01 0.000000000000e+00 0.000000000000e+00 0.000000000000e+00
1.400000000000e+01 0.000000000000e+00 0.000000000000e+00 0.000000000000e+00
1.425000000000e+01 0.000000000000e+00 0.000000000000e+00 0.000000000000e+00
1.450000000000e+01 0.000000000000e+00 0.000000000000e+00 0.000000000000e+00
1.475000000000e+01 0.000000000000e+00 0.000000000000e+00 0.000000000000e+00
1.500000000000e+01 0.000000000000e+00 0.000000000000e+00 0.000000000000e+00
1.525000000000e+01 0.000000000000e+00 0.000000000000e+00 0.000000000000e+00
1.550000000000e+01 0.000000000000e+00 0.000000000000e+00 0.000000000000e+00
1.575000000000e+01 0.000000000000e+00 0.000000000000e+00 0.000000000000e+00
1.600000000000e+01 0.000000000000e+00 0.000000000000e+00 0.000000000000e+00
1.625000000000e+01 0.000000000000e+00 0.000000000000e+00 0.000000000000e+00
1.650000000000e+01 0.000000000000e+00 0.000000000000e+00 0.000000000000e+00
1.675000000000e+01 0.000000000000e+00 0.000000000000e+00 0.000000000000e+00
1.700000000000e+01 0.000000000000e+00 0.000000000000e+00 0.000000000000e+00
1.725000000000e+01 0.000000000000e+00 0.000000000000e+00 0.000000000000e+00
1.750000000000e+01 0.000000000000e+00 0.000000000000e+00 0.000000000000e+00
1.775000000000e+01 0.000000000000e+00 0.000000000000e+00 0.000000000000e+00
1.800000000000e+01 0.000000000000e+00 0.000000000000e+00 0.000000000000e+00
1.825000000000e+01 0.000000000000e+00 0.000000000000e+00 0.000000000000e+00
1.850000000000e+01 0.000000000000e+00 0.000000000000e+00 0.000000000000e+00
1.875000000000e+01 0.000000000000e+00 0.000000000000e+00 0.000000000000e+00
1.900000000000e+01 0.000000000000e+00 0.000000000000e+00 0.000000000000e+00
1.925000000000e+01 0.000000000000e+00 0.000000000000e+00 0.000000000000e+00
1.950000000000e+01 0.000000000000e+00 0.000000000000e+00 0.000000000000e+00
1.975000000000e+01 0.000000000000e+00 0.000000000000e+00 0.000000000000e+00
2.000000000000e+01 0.000000000000e+00 0.000000000000e+00 0.000000000000e+00
2.025000000000e+01 0.000000000000e+00 0.000000000000e+00 0.000000000000e+00
2.050000000000e+01 0.000000000000e+00 0.000000000000e+00 0.000000000000e+00
2.075000000000e+01 0.000000000000e+00 0.000000000000e+00 0.000000000000e+00
2.100000000000e+01 0.000000000000e+00 0.000000000000e+00 0.000000000000e+00
2.125000000000e+01 0.000000000000e+00 0.000000000000e+00 0.000000000000e+00
2.150000000000e+01 0.000000000000e+00 0.000000000000e+00 0.000000000000e+00
2.175000000000e+01 0.000000000000e+00 0.000000000000e+00 0.000000000000e+00
2.200000000000e+01 0.000000000000e+00 0.000000000000e+00 0.000000000000e+00
2.225000000000e+01 0.000000000000e+00 0.000000000000e+00 0.000000000000e+00
2.250000000000e+01 0.000000000000e+00 0.000000000000e+00 0.000000000000e+00
2.275000000000e+01 0.000000000000e+00 0.000000000000e+00 0.000000000000e+00
2.300000000000e+01 0.000000000000e+00 0.000000000000e+00 0.000000000000e+00
2.325000000000e+01 0.000000000000e+00 0.000000000000e+00 0.000000000000e+00
2.350000000000e+01 0.000000000000e+00 0.000000000000e+00 0.000000000000e+00
2.375000000000e+01 0.000000000000e+00 0.000000000000e+00 0.000000000000e+00
2.400000000000e+01 0.000000000000e+00 0.000000000000e+00 0.000000000000e+00
2.425000000000e+01 0.000000000000e+00 0.000000000000e+00 0.000000000000e+00
2.450000000000e+01 0.000000000000e+00 0.000000000000e+00 0.000000000000e+00
2.475000000000e+01 0.000000000000e+00 0.000000000000e+00 0.000000000000e+00
2.500000000000e+01 0.000000000000e+00 0.000000000000e+00 0.000000000000e+00
2.525000000000e+01 0.000000000000e+00 0.000000000000e+00 0.000000000000e+00
2.550000000000e+01 0.000000000000e+00 0.000000000000e+00 0.000000000000e+00
2.575000000000e+01 0.000000000000e+00 0.000000000000e+00 0.000000000000e+00
2.600000000000e+01 0.000000000000e+00 0.000000000000e+00 0.000000000000e+00
2.625000000000e+01 0.000000000000e+00 0.000000000000e+00 0.000000000000e+00
2.650000000000e+01 0.000000000000e+00 0.000000000000e+00 0.000000000000e+00
2.675000000000e+01 0.000000000000e+00 0.000000000000e+00 0.000000000000e+00
2.700000000000e+01 0.000000000000e+00 0.000000000000e+00 0.000000000000e+00
2.725000000000e+01 0.000000000000e+00 0.000000000000e+00 0.000000000000e+00
2.750000000000e+01 0.000000000000e+00 0.000000000000e+00 0.000000000000e+00
2.775000000000e+01 0.000000000000e+00 0.000000000000e+00 0.000000000000e+00
2.800000000000e+01 0.000000000000e+00 0.000000000000e+00 0.000000000000e+00
2.825000000000e+01 0.000000000000e+00 0.000000000000e+00 0.000000000000e+00
2.850000000000e+01 0.000000000000e+00 0.000000000000e+00 0.000000000000e+00
2.875000000000e+01 0.000000000000e+00 0.000000000000e+00 0.000000000000e+00
2.900000000000e+01 0.000000000000e+00 0.000000000000e+00 0.000000000000e+00
2.925000000000e+01 0.000000000000e+00 0.000000000000e+00 0.000000000000e+00
2.950000000000e+01 0.000000000000e+00 0.000000000000e+00 0.000000000000e+00
2.975000000000e+01 0.000000000000e+00 0.000000000000e+00 0.000000000000e+00
3.000000000000e+01 0.000000000000e+00 0.000000000000e+00 0.000000000000e+00
3.025000000000e+01 0.000000000000e+00 0.000000000000e+00 0.000000000000e+00
3.050000000000e+01 0.000000000000e+00 0.000000000000e+00 0.000000000000e+00
3.075000000000e+01 0.000000000000e+00 0.000000000000e+00 0.000000000000e+00
3.100000000000e+01 0.000000000000e+00 0.000000000000e+00 0.000000000000e+00
3.125000000000e+01 0.000000000000e+00 0.000000000000e+00 0.000000000000e+00
3.150000000000e+01 0.000000000000e+00 0.000000000000e+00 0.000000000000e+00
3.175000000000e+01 0.000000000000e+00 0.000000000000e+00 0.000000000000e+00
3.200000000000e+01 0.000000000000e+00 0.000000000000e+00 0.000000000000e+00
3.225000000000e+01 0.000000000000e+00 0.000000000000e+00 0.000000000000e+00
3.250000000000e+01 0.000000000000e+00 0.000000000000e+00 0.000000000000e+00
3.275000000000e+01 0.000000000000e+00 0.000000000000e+00 0.000000000000e+00
3.300000000000e+01 0.000000000000e+00 0.000000000000e+00 0.000000000000e+00
3.325000000000e+01 0.000000000000e+00 0.000000000000e+00 0.000000000000e+00
3.350000000000e+01 0.000000000000e+00 0.000000000000e+00 0.000000000000e+00
3.375000000000e+01 0.000000000000e+00 0.000000000000e+00 0.000000000000e+00
3.400000000000e+01 0.000000000000e+00 0.000000000000e+00 0.000000000000e+00
3.425000000000e+01 0.000000000000e+00 0.000000000000e+00 0.000000000000e+00
3.450000000000e+01 0.000000000000e+00 0.000000000000e+00 0.000000000000e+00
3.475000000000e+01 0.000000000000e+00 0.000000000000e+00 0.000000000000e+00
3.500000000000e+01 0.000000000000e+00 0.000000000000e+00 0.000000000000e+00
3.525000000000e+01 0.000000000000e+00 0.000000000000e+00 0.000000000000e+00
3.550000000000e+01 0.000000000000e+00 0.000000000000e+00 0.000000000000e+00
3.575000000000e+01 0.000000000000e+00 0.000000000000e+00 0.000000000000e+00
3.600000000000e+01 0.000000000000e+00 0.000000000000e+00 0.000000000000e+00
3.625000000000e+01 0.000000000000e+00 0.000000000000e+00 0.000000000000e+00
3.650000000000e+01 0.000000000000e+00 0.000000000000e+00 0.000000000000e+00
3.675000000000e+01 0.000000000000e+00 0.000000000000e+00 0.000000000000e+00
3.700000000000e+01 0.000000000000e+00 0.000000000000e+00 0.000000000000e+00
3.725000000000e+01 0.000000000000e+00 0.000000000000e+00 0.000000000000e+00
3.750000000000e+01 0.000000000000e+00 0.000000000000e+00 0.000000000000e+00
3.775000000000e+01 0.000000000000e+00 0.000000000000e+00 0.000000000000e+00
3.800000000000e+01 0.000000000000e+00 0.000000000000e+00 0.000000000000e+00
3.825000000000e+01 0.000000000000e+00 0.000000000000e+00 0.000000000000e+00
3.850000000000e+01 0.000000000000e+00 0.000000000000e+00 0.000000000000e+00
3.875000000000e+01 0.000000000000e+00 0.000000000000e+00 0.000000000000e+00
3.900000000000e+01 0.000000000000e+00 0.000000000000e+00 0.000000000000e+00
3.925000000000e+01 0.000000000000e+00 0.000000000000e+00 0.000000000000e+00
3.950000000000e+01 0.000000000000e+00 0.000000000000e+00 0.000000000000e+00
3.975000000000e+01 0.000000000000e+00 0.000000000000e+00 0.000000000000e+00
4.000000000000e+01 0.000000000000e+00 0.000000000000e+00 0.000000000000e+00
4.025000000000e+01 0.000000000000e+00 0.000000000000e+00 0.000000000000e+00
4.050000000000e+01 0.000000000000e+00 0.000000000000e+00 0.000000000000e+00
4.075000000000e+01 0.000000000000e+00 0.000000000000e+00 0.000000000000e+00
4.100000000000e+01 0.000000000000e+00 0.000000000000e+00 0.000000000000e+00
4.125000000000e+01 0.000000000000e+00 0.000000000000e+00 0.000000000000e+00
4.150000000000e+01 0.000000000000e+00 0.000000000000e+00 0.000000000000e+00
4.175000000000e+01 0.000000000000e+00 0.000000000000e+00 0.000000000000e+00
4.200000000000e+01 0.000000000000e+00 0.000000000000e+00 0.000000000000e+00
4.225000000000e+01 0.000000000000e+00 0.000000000000e+00 0.000000000000e+00
4.250000000000e+01 0.000000000000e+00 0.000000000000e+00 0.000000000000e+00
4.275000000000e+01 0.000000000000e+00 0.000000000000e+00 0.000000000000e+00
4.300000000000e+01 0.000000000000e+00 0.000000000000e+00 0.000000000000e+00
4.325000000000e+01 0.000000000000e+00 0.000000000000e+00 0.000000000000e+00
4.350000000000e+01 0.000000000000e+00 0.000000000000e+00 0.000000000000e+00
4.375000000000e+01 0.000000000000e+00 0.000000000000e+00 0.000000000000e+00
4.400000000000e+01 0.000000000000e+00 0.000000000000e+00 0.000000000000e+00
4.425000000000e+01 0.000000000000e+00 0.000000000000e+00 0.000000000000e+00
4.450000000000e+01 0.000000000000e+00 0.000000000000e+00 0.000000000000e+00
4.475000000000e+01 0.000000000000e+00 0.000000000000e+00 0.000000000000e+00
4.500000000000e+01 0.000000000000e+00 0.000000000000e+00 0.000000000000e+00
4.525000000000e+01 0.000000000000e+00 0.000000000000e+00 0.000000000000e+00
4.550000000000e+01 0.000000000000e+00 0.000000000000e+00 0.000000000000e+00
4.575000000000e+01 0.000000000000e+00 0.000000000000e+00 0.000000000000e+00
4.600000000000e+01 0.000000000000e+00 0.000000000000e+00 0.000000000000e+00
4.625000000000e+01 0.000000000000e+00 0.000000000000e+00 0.000000000000e+00
4.650000000000e+01 0.000000000000e+00 0.000000000000e+00 0.000000000000e+00
4.675000000000e+01 0.000000000000e+00 0.000000000000e+00 0.000000000000e+00
4.700000000000e+01 0.000000000000e+00 0.000000000000e+00 0.000000000000e+00
4.725000000000e+01 0.000000000000e+00 0.000000000000e+00 0.000000000000e+00
4.750000000000e+01 0.000000000000e+00 0.000000000000e+00 0.000000000000e+00
4.775000000000e+01 0.000000000000e+00 0.000000000000e+00 0.000000000000e+00
4.800000000000e+01 0.000000000000e+00 0.000000000000e+00 0.000000000000e+00
4.825000000000e+01 0.000000000000e+00 0.000000000000e+00 0.000000000000e+00
4.850000000000e+01 0.000000000000e+00 0.000000000000e+00 0.000000000000e+00
4.875000000000e+01 0.000000000000e+00 0.000000000000e+00 0.000000000000e+00
4.900000000000e+01 0.000000000000e+00 0.000000000000e+00 0.000000000000e+00
4.925000000000e+01 0.000000000000e+00 0.000000000000e+00 0.000000000000e+00
4.950000000000e+01 0.000000000000e+00 0.000000000000e+00 0.000000000000e+00
4.975000000000e+01 0.000000000000e+00 0.000000000000e+00 0.000000000000e+00
5.000000000000e+01 0.000000000000e+00 0.000000000000e+00 0.000000000000e+00
5.025000000000e+01 0.000000000000e+00 0.000000000000e+00 0.000000000000e+00
5.050000000000e+01 0.000000000000e+00 0.000000000000e+00 0.000000000000e+00
5.075000000000e+01 0.000000000000e+00 0.000000000000e+00 0.000000000000e+00
5.100000000000e+01 0.000000000000e+00 0.000000000000e+00 0.000000000000e+00
5.125000000000e+01 0.000000000000e+00 0.000000000000e+00 0.000000000000e+00
5.150000000000e+01 0.000000000000e+00 0.000000000000e+00 0.000000000000e+00
5.175000000000e+01 0.000000000000e+00 0.000000000000e+00 0.000000000000e+00
5.200000000000e+01 0.000000000000e+00 0.000000000000e+00 0.000000000000e+00
5.225000000000e+01 0.000000000000e+00 0.000000000000e+00 0.000000000000e+00
5.250000000000e+01 0.000000000000e+00 0.000000000000e+00 0.000000000000e+00
5.275000000000e+01 0.000000000000e+00 0.000000000000e+00 0.000000000000e+00
5.300000000000e+01 0.000000000000e+00 0.000000000000e+00 0.000000000000e+00
5.325000000000e+01 0.000000000000e+00 0.000000000000e+00 0.000000000000e+00
5.350000000000e+01 0.000000000000e+00 0.000000000000e+00 0.000000000000e+00
5.375000000000e+01 0.000000000000e+00 0.000000000000e+00 0.000000000000e+00
5.400000000000e+01 0.000000000000e+00 0.000000000000e+00 0.000000000000e+00
5.425000000000e+01 0.000000000000e+00 0.000000000000e+00 0.000000000000e+00
5.450000000000e+01 0.000000000000e+00 0.000000000000e+00 0.000000000000e+00
5.475000000000e+01 0.000000000000e+00 0.000000000000e+00 0.000000000000e+00
5.500000000000e+01 0.000000000000e+00 0.000000000000e+00 0.000000000000e+00
5.525000000000e+01 0.000000000000e+00 0.000000000000e+00 0.000000000000e+00
5.550000000000e+01 0.000000000000e+00 0.000000000000e+00 0.000000000000e+00
5.575000000000e+01 0.000000000000e+00 0.000000000000e+00 0.000000000000e+00
5.600000000000e+01 0.000000000000e+00 0.000000000000e+00 0.000000000000e+00
5.625000000000e+01 0.000000000000e+00 0.000000000000e+00 0.000000000000e+00
5.650000000000e+01 0.000000000000e+00 0.000000000000e+00 0.000000000000e+00
5.675000000000e+01 0.000000000000e+00 0.000000000000e+00 0.000000000000e+00
5.700000000000e+01 0.000000000000e+00 0.000000000000e+00 0.000000000000e+00
5.725000000000e+01 0.000000000000e+00 0.000000000000e+00 0.000000000000e+00
5.750000000000e+01 0.000000000000e+00 0.000000000000e+00 0.000000000000e+00
5.775000000000e+01 0.000000000000e+00 0.000000000000e+00 0.000000000000e+00
5.800000000000e+01 0.000000000000e+00 0.000000000000e+00 0.000000000000e+00
5.825000000000e+01 0.000000000000e+00 0.000000000000e+00 0.000000000000e+00
5.850000000000e+01 0.000000000000e+00 0.000000000000e+00 0.000000000000e+00
5.875000000000e+01 0.000000000000e+00 0.000000000000e+00 0.000000000000e+00
5.900000000000e+01 0.000000000000e+00 0.000000000000e+00 0.000000000000e+00
5.925000000000e+01 0.000000000000e+00 0.000000000000e+00 0.000000000000e+00
5.950000000000e+01 0.000000000000e+00 0.000000000000e+00 0.000000000000e+00
5.975000000000e+01 0.000000000000e+00 0.000000000000e+00 0.000000000000e+00
6.000000000000e+01 0.000000000000e+00 0.000000000000e+00 0.000000000000e+00
6.025000000000e+01 0.000000000000e+00 0.000000000000e+00 0.000000000000e+00
6.050000000000e+01 0.000000000000e+00 0.000000000000e+00 0.000000000000e+00
6.075000000000e+01 0.000000000000e+00 0.000000000000e+00 0.000000000000e+00
6.100000000000e+01 0.000000000000e+00 0.000000000000e+00 0.000000000000e+00
6.125000000000e+01 0.000000000000e+00 0.000000000000e+00 0.000000000000e+00
6.150000000000e+01 0.000000000000e+00 0.000000000000e+00 0.000000000000e+00
6.175000000000e+01 0.000000000000e+00 0.000000000000e+00 0.000000000000e+00
6.200000000000e+01 0.000000000000e+00 0.000000000000e+00 0.000000000000e+00
6.225000000000e+01 0.000000000000e+00 0.000000000000e+00 0.000000000000e+00
6.250000000000e+01 0.000000000000e+00 0.000000000000e+00 0.000000000000e+00
6.275000000000e+01 0.000000000000e+00 0.000000000000e+00 0.000000000000e+00
6.300000000000e+01 0.000000000000e+00 0.000000000000e+00 0.000000000000e+00
6.325000000000e+01 0.000000000000e+00 0.000000000000e+00 0.000000000000e+00
6.350000000000e+01 0.000000000000e+00 0.000000000000e+00 0.000000000000e+00
6.375000000000e+01 0.000000000000e+00 0.000000000000e+00 0.000000000000e+00
6.400000000000e+01 0.000000000000e+00 0.000000000000e+00 0.000000000000e+00
6.425000000000e+01 0.000000000000e+00 0.000000000000e+00 0.000000000000e+00
6.450000000000e+01 0.000000000000e+00 0.000000000000e+00 0.000000000000e+00
6.475000000000e+01 0.000000000000e+00 0.000000000000e+00 0.000000000000e+00
6.500000000000e+01 0.000000000000e+00 0.000000000000e+00 0.000000000000e+00
6.525000000000e+01 0.000000000000e+00 0.000000000000e+00 0.000000000000e+00
6.550000000000e+01 0.000000000000e+00 0.000000000000e+00 0.000000000000e+00
6.575000000000e+01 0.000000000000e+00 0.000000000000e+00 0.000000000000e+00
6.600000000000e+01 0.000000000000e+00 0.000000000000e+00 0.000000000000e+00
6.625000000000e+01 0.000000000000e+00 0.000000000000e+00 0.000000000000e+00
6.650000000000e+01 0.000000000000e+00 0.000000000000e+00 0.000000000000e+00
6.675000000000e+01 0.000000000000e+00 0.000000000000e+00 0.000000000000e+00
6.700000000000e+01 0.000000000000e+00 0.000000000000e+00 0.000000000000e+00
6.725000000000e+01 0.000000000000e+00 0.000000000000e+00 0.000000000000e+00
6.750000000000e+01 0.000000000000e+00 0.000000000000e+00 0.000000000000e+00
6.775000000000e+01 0.000000000000e+00 0.000000000000e+00 0.000000000000e+00
6.800000000000e+01 0.000000000000e+00 0.000000000000e+00 0.000000000000e+00
6.825000000000e+01 0.000000000000e+00 0.000000000000e+00 0.000000000000e+00
6.850000000000e+01 0.000000000000e+00 0.000000000000e+00 0.000000000000e+00
6.875000000000e+01 0.000000000000e+00 0.000000000000e+00 0.000000000000e+00
6.900000000000e+01 0.000000000000e+00 0.000000000000e+00 0.000000000000e+00
6.925000000000e+01 0.000000000000e+00 0.000000000000e+00 0.000000000000e+00
6.950000000000e+01 0.000000000000e+00 0.000000000000e+00 0.000000000000e+00
6.975000000000e+01 0.000000000000e+00 0.000000000000e+00 0.000000000000e+00
7.000000000000e+01 0.000000000000e+00 0.000000000000e+00 0.000000000000e+00
7.025000000000e+01 0.000000000000e+00 0.000000000000e+00 0.000000000000e+00
7.050000000000e+01 0.000000000000e+00 0.000000000000e+00 0.000000000000e+00
7.075000000000e+01 0.000000000000e+00 0.000000000000e+00 0.000000000000e+00
7.100000000000e+01 0.000000000000e+00 0.000000000000e+00 0.000000000000e+00
7.125000000000e+01 0.000000000000e+00 0.000000000000e+00 0.000000000000e+00
7.150000000000e+01 0.000000000000e+00 0.000000000000e+00 0.000000000000e+00
7.175000000000e+01 0.000000000000e+00 0.000000000000e+00 0.000000000000e+00
7.200000000000e+01 0.000000000000e+00 0.000000000000e+00 0.000000000000e+00
7.225000000000e+01 0.000000000000e+00 0.000000000000e+00 0.000000000000e+00
7.250000000000e+01 0.000000000000e+00 0.000000000000e+00 0.000000000000e+00
7.275000000000e+01 0.000000000000e+00 0.000000000000e+00 0.000000000000e+00
7.300000000000e+01 0.000000000000e+00 0.000000000000e+00 0.000000000000e+00
7.325000000000e+01 0.000000000000e+00 0.000000000000e+00 0.000000000000e+00
7.350000000000e+01 0.000000000000e+00 0.000000000000e+00 0.000000000000e+00
7.375000000000e+01 0.000000000000e+00 0.000000000000e+00 0.000000000000e+00
7.400000000000e+01 0.000000000000e+00 0.000000000000e+00 0.000000000000e+00
7.425000000000e+01 0.000000000000e+00 0.000000000000e+00 0.000000000000e+00
7.450000000000e+01 0.000000000000e+00 0.000000000000e+00 0.000000000000e+00
7.475000000000e+01 0.000000000000e+00 0.000000000000e+00 0.000000000000e+00
7.500000000000e+01 0.000000000000e+00 0.000000000000e+00 0.000000000000e+00
7.525000000000e+01 0.000000000000e+00 0.000000000000e+00 0.000000000000e+00
7.550000000000e+01 0.000000000000e+00 0.000000000000e+00 0.000000000000e+00
7.575000000000e+01 0.000000000000e+00 0.000000000000e+00 0.000000000000e+00
7.600000000000e+01 0.000000000000e+00 0.000000000000e+00 0.000000000000e+00
7.625000000000e+01 0.000000000000e+00 0.000000000000e+00 0.000000000000e+00
7.650000000000e+01 0.000000000000e+00 0.000000000000e+00 0.000000000000e+00
7.675000000000e+01 0.000000000000e+00 0.000000000000e+00 0.000000000000e+00
7.700000000000e+01 0.000000000000e+00 0.000000000000e+00 0.000000000000e+00
7.725000000000e+01 0.000000000000e+00 0.000000000000e+00 0.000000000000e+00
7.750000000000e+01 0.000000000000e+00 0.000000000000e+00 0.000000000000e+00
7.775000000000e+01 0.000000000000e+00 0.000000000000e+00 0.000000000000e+00
7.800000000000e+01 0.000000000000e+00 0.000000000000e+00 0.000000000000e+00
7.825000000000e+01 0.000000000000e+00 0.000000000000e+00 0.000000000000e+00
7.850000000000e+01 0.000000000000e+00 0.000000000000e+00 0.000000000000e+00
7.875000000000e+01 0.000000000000e+00 0.000000000000e+00 0.000000000000e+00
7.900000000000e+01 0.000000000000e+00 0.000000000000e+00 0.000000000000e+00
7.925000000000e+01 0.000000000000e+00 0.000000000000e+00 0.000000000000e+00
7.950000000000e+01 0.000000000000e+00 0.000000000000e+00 0.000000000000e+00
7.975000000000e+01 0.000000000000e+00 0.000000000000e+00 0.000000000000e+00
8.000000000000e+01 0.000000000000e+00 0.000000000000e+00 0.000000000000e+00
8.025000000000e+01 0.000000000000e+00 0.000000000000e+00 0.000000000000e+00
8.050000000000e+01 0.000000000000e+00 0.000000000000e+00 0.000000000000e+00
8.075000000000e+01 0.000000000000e+00 0.000000000000e+00 0.000000000000e+00
8.100000000000e+01 0.000000000000e+00 0.000000000000e+00 0.000000000000e+00
8.125000000000e+01 0.000000000000e+00 0.000000000000e+00 0.000000000000e+00
8.150000000000e+01 0.000000000000e+00 0.000000000000e+00 0.000000000000e+00
8.175000000000e+01 0.000000000000e+00 0.000000000000e+00 0.000000000000e+00
8.200000000000e+01 0.000000000000e+00 0.000000000000e+00 0.000000000000e+00
8.225000000000e+01 0.000000000000e+00 0.000000000000e+00 0.000000000000e+00
8.250000000000e+01 0.000000000000e+00 0.000000000000e+00 0.000000000000e+00
8.275000000000e+01 0.000000000000e+00 0.000000000000e+00 0.000000000000e+00
8.300000000000e+01 0.000000000000e+00 0.000000000000e+00 0.000000000000e+00
8.325000000000e+01 0.000000000000e+00 0.000000000000e+00 0.000000000000e+00
8.350000000000e+01 0.000000000000e+00 0.000000000000e+00 0.000000000000e+00
8.375000000000e+01 0.000000000000e+00 0.000000000000e+00 0.000000000000e+00
8.400000000000e+01 0.000000000000e+00 0.000000000000e+00 0.000000000000e+00
8.425000000000e+01 0.000000000000e+00 0.000000000000e+00 0.000000000000e+00
8.450000000000e+01 0.000000000000e+00 0.000000000000e+00 0.000000000000e+00
8.475000000000e+01 0.000000000000e+00 0.000000000000e+00 0.000000000000e+00
8.500000000000e+01 0.000000000000e+00 0.000000000000e+00 0.000000000000e+00
8.525000000000e+01 0.000000000000e+00 0.000000000000e+00 0.000000000000e+00
8.550000000000e+01 0.000000000000e+00 0.000000000000e+00 0.000000000000e+00
8.575000000000e+01 0.000000000000e+00 0.000000000000e+00 0.000000000000e+00
8.600000000000e+01 0.000000000000e+00 0.000000000000e+00 0.000000000000e+00
8.625000000000e+01 0.000000000000e+00 0.000000000000e+00 0.000000000000e+00
8.650000000000e+01 0.000000000000e+00 0.000000000000e+00 0.000000000000e+00
8.675000000000e+01 0.000000000000e+00 0.000000000000e+00 0.000000000000e+00
8.700000000000e+01 0.000000000000e+00 0.000000000000e+00 0.000000000000e+00
8.725000000000e+01 0.000000000000e+00 0.000000000000e+00 0.000000000000e+00
8.750000000000e+01 0.000000000000e+00 0.000000000000e+00 0.000000000000e+00
8.775000000000e+01 0.000000000000e+00 0.000000000000e+00 0.000000000000e+00
8.800000000000e+01 0.000000000000e+00 0.000000000000e+00 0.000000000000e+00
8.825000000000e+01 0.000000000000e+00 0.000000000000e+00 0.000000000000e+00
8.850000000000e+01 0.000000000000e+00 0.000000000000e+00 0.000000000000e+00
8.875000000000e+01 0.000000000000e+00 0.000000000000e+00 0.000000000000e+00
8.900000000000e+01 0.000000000000e+00 0.000000000000e+00 0.000000000000e+00
8.925000000000e+01 0.000000000000e+00 0.000000000000e+00 0.000000000000e+00
8.950000000000e+01 0.000000000000e+00 0.000000000000e+00 0.000000000000e+00
8.975000000000e+01 0.000000000000e+00 0.000000000000e+00 0.000000000000e+00
9.000000000000e+01 0.000000000000e+00 0.000000000000e+00 0.000000000000e+00
9.025000000000e+01 0.000000000000e+00 0.000000000000e+00 0.000000000000e+00
9.050000000000e+01 0.000000000000e+00 0.000000000000e+00 0.000000000000e+00
9.075000000000e+01 0.000000000000e+00 0.000000000000e+00 0.000000000000e+00
9.100000000000e+01 0.000000000000e+00 0.000000000000e+00 0.000000000000e+00
9.125000000000e+01 0.000000000000e+00 0.000000000000e+00 0.000000000000e+00
9.150000000000e+01 0.000000000000e+00 0.000000000000e+00 0.000000000000e+00
9.175000000000e+01 0.000000000000e+00 0.000000000000e+00 0.000000000000e+00
9.200000000000e+01 0.000000000000e+00 0.000000000000e+00 0.000000000000e+00
9.225000000000e+01 0.000000000000e+00 0.000000000000e+00 0.000000000000e+00
9.250000000000e+01 0.000000000000e+00 0.000000000000e+00 0.000000000000e+00
9.275000000000e+01 0.000000000000e+00 0.000000000000e+00 0.000000000000e+00
9.300000000000e+01 0.000000000000e+00 0.000000000000e+00 0.000000000000e+00
9.325000000000e+01 0.000000000000e+00 0.000000000000e+00 0.000000000000e+00
9.350000000000e+01 0.000000000000e+00 0.000000000000e+00 0.000000000000e+00
9.375000000000e+01 0.000000000000e+00 0.000000000000e+00 0.000000000000e+00
9.400000000000e+01 0.000000000000e+00 0.000000000000e+00 0.000000000000e+00
9.425000000000e+01 0.000000000000e+00 0.000000000000e+00 0.000000000000e+00
9.450000000000e+01 0.000000000000e+00 0.000000000000e+00 0.000000000000e+00
9.475000000000e+01 0.000000000000e+00 0.000000000000e+00 0.000000000000e+00
9.500000000000e+01 0.000000000000e+00 0.000000000000e+00 0.000000000000e+00
9.525000000000e+01 0.000000000000e+00 0.000000000000e+00 0.000000000000e+00
9.550000000000e+01 0.000000000000e+00 0.000000000000e+00 0.000000000000e+00
9.575000000000e+01 0.000000000000e+00 0.000000000000e+00 0.000000000000e+00
9.600000000000e+01 0.000000000000e+00 0.000000000000e+00 0.000000000000e+00
9.625000000000e+01 0.000000000000e+00 0.000000000000e+00 0.000000000000e+00
9.650000000000e+01 0.000000000000e+00 0.000000000000e+00 0.000000000000e+00
9.675000000000e+01 0.000000000000e+00 0.000000000000e+00 0.000000000000e+00
9.700000000000e+01 0.000000000000e+00 0.000000000000e+00 0.000000000000e+00
9.725000000000e+01 0.000000000000e+00 0.000000000000e+00 0.000000000000e+00
9.750000000000e+01 0.000000000000e+00 0.000000000000e+00 0.000000000000e+00
9.775000000000e+01 0.000000000000e+00 0.000000000000e+00 0.000000000000e+00
9.800000000000e+01 0.000000000000e+00 0.000000000000e+00 0.000000000000e+00
9.825000000000e+01 0.000000000000e+00 0.000000000000e+00 0.000000000000e+00
9.850000000000e+01 0.000000000000e+00 0.000000000000e+00 0.000000000000e+00
9.875000000000e+01 0.000000000000e+00 0.000000000000e+00 0.000000000000e+00
9.900000000000e+01 0.000000000000e+00 0.000000000000e+00 0.000000000000e+00
9.925000000000e+01 0.000000000000e+00 0.000000000000e+00 0.000000000000e+00
9.950000000000e+01 0.000000000000e+00 0.000000000000e+00 0.000000000000e+00
9.975000000000e+01 0.000000000000e+00 0.000000000000e+00 0.000000000000e+00
1.000000000000e+02 0.000000000000e+00 0.000000000000e+00 0.000000000000e+00
1.002500000000e+02 0.000000000000e+00 0.000000000000e+00 0.000000000000e+00
1.005000000000e+02 0.000000000000e+00 0.000000000000e+00 0.000000000000e+00
1.007500000000e+02 0.000000000000e+00 0.000000000000e+00 0.000000000000e+00
1.010000000000e+02 0.000000000000e+00 0.000000000000e+00 0.000000000000e+00
1.012500000000e+02 0.000000000000e+00 0.000000000000e+00 0.000000000000e+00
1.015000000000e+02 0.000000000000e+00 0.000000000000e+00 0.000000000000e+00
1.017500000000e+02 0.000000000000e+00 0.000000000000e+00 0.000000000000e+00
1.020000000000e+02 0.000000000000e+00 0.000000000000e+00 0.000000000000e+00
1.022500000000e+02 0.000000000000e+00 0.000000000000e+00 0.000000000000e+00
1.025000000000e+02 0.000000000000e+00 0.000000000000e+00 0.000000000000e+00
1.027500000000e+02 0.000000000000e+00 0.000000000000e+00 0.000000000000e+00
1.030000000000e+02 0.000000000000e+00 0.000000000000e+00 0.000000000000e+00
1.032500000000e+02 0.000000000000e+00 0.000000000000e+00 0.000000000000e+00
1.035000000000e+02 0.000000000000e+00 0.000000000000e+00 0.000000000000e+00
1.037500000000e+02 0.000000000000e+00 0.000000000000e+00 0.000000000000e+00
1.040000000000e+02 0.000000000000e+00 0.000000000000e+00 0.000000000000e+00
1.042500000000e+02 0.000000000000e+00 0.000000000000e+00 0.000000000000e+00
1.045000000000e+02 0.000000000000e+00 0.000000000000e+00 0.000000000000e+00
1.047500000000e+02 0.000000000000e+00 0.000000000000e+00 0.000000000000e+00
1.050000000000e+02 0.000000000000e+00 0.000000000000e+00 0.000000000000e+00
1.052500000000e+02 0.000000000000e+00 0.000000000000e+00 0.000000000000e+00
1.055000000000e+02 0.000000000000e+00 0.000000000000e+00 0.000000000000e+00
1.057500000000e+02 0.000000000000e+00 0.000000000000e+00 0.000000000000e+00
1.060000000000e+02 0.000000000000e+00 0.000000000000e+00 0.000000000000e+00
1.062500000000e+02 0.000000000000e+00 0.000000000000e+00 0.000000000000e+00
1.065000000000e+02 0.000000000000e+00 0.000000000000e+00 0.000000000000e+00
1.067500000000e+02 0.000000000000e+00 0.000000000000e+00 0.000000000000e+00
1.070000000000e+02 0.000000000000e+00 0.000000000000e+00 0.000000000000e+00
1.072500000000e+02 0.000000000000e+00 0.000000000000e+00 0.000000000000e+00
1.075000000000e+02 0.000000000000e+00 0.000000000000e+00 0.000000000000e+00
1.077500000000e+02 0.000000000000e+00 0.000000000000e+00 0.000000000000e+00
1.080000000000e+02 0.000000000000e+00 0.000000000000e+00 0.000000000000e+00
1.082500000000e+02 0.000000000000e+00 0.000000000000e+00 0.000000000000e+00
1.085000000000e+02 0.000000000000e+00 0.000000000000e+00 0.000000000000e+00
1.087500000000e+02 0.000000000000e+00 0.000000000000e+00 0.000000000000e+00
1.090000000000e+02 0.000000000000e+00 0.000000000000e+00 0.000000000000e+00
1.092500000000e+02 0.000000000000e+00 0.000000000000e+00 0.000000000000e+00
1.095000000000e+02 0.000000000000e+00 0.000000000000e+00 0.000000000000e+00
1.097500000000e+02 0.000000000000e+00 0.000000000000e+00 0.000000000000e+00
1.100000000000e+02 0.000000000000e+00 0.000000000000e+00 0.000000000000e+00
1.102500000000e+02 0.000000000000e+00 0.000000000000e+00 0.000000000000e+00
1.105000000000e+02 0.000000000000e+00 0.000000000000e+00 0.000000000000e+00
1.107500000000e+02 0.000000000000e+00 0.000000000000e+00 0.000000000000e+00
1.110000000000e+02 0.000000000000e+00 0.000000000000e+00 0.000000000000e+00
1.112500000000e+02 0.000000000000e+00 0.000000000000e+00 0.000000000000e+00
1.115000000000e+02 0.000000000000e+00 0.000000000000e+00 0.000000000000e+00
1.117500000000e+02 0.000000000000e+00 0.000000000000e+00 0.000000000000e+00
1.120000000000e+02 0.000000000000e+00 0.000000000000e+00 0.000000000000e+00
1.122500000000e+02 0.000000000000e+00 0.000000000000e+00 0.000000000000e+00
1.125000000000e+02 0.000000000000e+00 0.000000000000e+00 0.000000000000e+00
1.127500000000e+02 0.000000000000e+00 0.000000000000e+00 0.000000000000e+00
1.130000000000e+02 0.000000000000e+00 0.000000000000e+00 0.000000000000e+00
1.132500000000e+02 0.000000000000e+00 0.000000000000e+00 0.000000000000e+00
1.135000000000e+02 0.000000000000e+00 0.000000000000e+00 0.000000000000e+00
1.137500000000e+02 0.000000000000e+00 0.000000000000e+00 0.000000000000e+00
1.140000000000e+02 0.000000000000e+00 0.000000000000e+00 0.000000000000e+00
1.142500000000e+02 0.000000000000e+00 0.000000000000e+00 0.000000000000e+00
1.145000000000e+02 0.000000000000e+00 0.000000000000e+00 0.000000000000e+00
1.147500000000e+02 0.000000000000e+00 0.000000000000e+00 0.000000000000e+00
1.150000000000e+02 0.000000000000e+00 0.000000000000e+00 0.000000000000e+00
1.152500000000e+02 0.000000000000e+00 0.000000000000e+00 0.000000000000e+00
1.155000000000e+02 0.000000000000e+00 0.000000000000e+00 0.000000000000e+00
1.157500000000e+02 0.000000000000e+00 0.000000000000e+00 0.000000000000e+00
1.160000000000e+02 0.000000000000e+00 0.000000000000e+00 0.000000000000e+00
1.162500000000e+02 0.000000000000e+00 0.000000000000e+00 0.000000000000e+00
1.165000000000e+02 0.000000000000e+00 0.000000000000e+00 0.000000000000e+00
1.167500000000e+02 0.000000000000e+00 0.000000000000e+00 0.000000000000e+00
1.170000000000e+02 0.000000000000e+00 0.000000000000e+00 0.000000000000e+00
1.172500000000e+02 0.000000000000e+00 0.000000000000e+00 0.000000000000e+00
1.175000000000e+02 0.000000000000e+00 0.000000000000e+00 0.000000000000e+00
1.177500000000e+02 0.000000000000e+00 0.000000000000e+00 0.000000000000e+00
1.180000000000e+02 0.000000000000e+00 0.000000000000e+00 0.000000000000e+00
1.182500000000e+02 0.000000000000e+00 0.000000000000e+00 0.000000000000e+00
1.185000000000e+02 0.000000000000e+00 0.000000000000e+00 0.000000000000e+00
1.187500000000e+02 0.000000000000e+00 0.000000000000e+00 0.000000000000e+00
1.190000000000e+02 0.000000000000e+00 0.000000000000e+00 0.000000000000e+00
1.192500000000e+02 0.000000000000e+00 0.000000000000e+00 0.000000000000e+00
1.195000000000e+02 0.000000000000e+00 0.000000000000e+00 0.000000000000e+00
1.197500000000e+02 0.000000000000e+00 0.000000000000e+00 0.000000000000e+00
1.200000000000e+02 0.000000000000e+00 0.000000000000e+00 0.000000000000e+00
1.202500000000e+02 0.000000000000e+00 0.000000000000e+00 0.000000000000e+00
1.205000000000e+02 0.000000000000e+00 0.000000000000e+00 0.000000000000e+00
1.207500000000e+02 0.000000000000e+00 0.000000000000e+00 0.000000000000e+00
1.210000000000e+02 0.000000000000e+00 0.000000000000e+00 0.000000000000e+00
1.212500000000e+02 0.000000000000e+00 0.000000000000e+00 0.000000000000e+00
1.215000000000e+02 0.000000000000e+00 0.000000000000e+00 0.000000000000e+00
1.217500000000e+02 0.000000000000e+00 0.000000000000e+00 0.000000000000e+00
1.220000000000e+02 0.000000000000e+00 0.000000000000e+00 0.000000000000e+00
1.222500000000e+02 0.000000000000e+00 0.000000000000e+00 0.000000000000e+00
1.225000000000e+02 0.000000000000e+00 0.000000000000e+00 0.000000000000e+00
1.227500000000e+02 0.000000000000e+00 0.000000000000e+00 0.000000000000e+00
1.230000000000e+02 0.000000000000e+00 0.000000000000e+00 0.000000000000e+00
1.232500000000e+02 0.000000000000e+00 0.000000000000e+00 0.000000000000e+00
1.235000000000e+02 0.000000000000e+00 0.000000000000e+00 0.000000000000e+00
1.237500000000e+02 0.000000000000e+00 0.000000000000e+00 0.000000000000e+00
1.240000000000e+02 0.000000000000e+00 0.000000000000e+00 0.000000000000e+00
1.242500000000e+02 0.000000000000e+00 0.000000000000e+00 0.000000000000e+00
1.245000000000e+02 0.000000000000e+00 0.000000000000e+00 0.000000000000e+00
1.247500000000e+02 0.000000000000e+00 0.000000000000e+00 0.000000000000e+00
1.250000000000e+02 0.000000000000e+00 0.000000000000e+00 0.000000000000e+00
1.252500000000e+02 0.000000000000e+00 0.000000000000e+00 0.000000000000e+00
1.255000000000e+02 0.000000000000e+00 0.000000000000e+00 0.000000000000e+00
1.257500000000e+02 0.000000000000e+00 0.000000000000e+00 0.000000000000e+00
1.260000000000e+02 0.000000000000e+00 0.000000000000e+00 0.000000000000e+00
1.262500000000e+02 0.000000000000e+00 0.000000000000e+00 0.000000000000e+00
1.265000000000e+02 0.000000000000e+00 0.000000000000e+00 0.000000000000e+00
1.267500000000e+02 0.000000000000e+00 0.000000000000e+00 0.000000000000e+00
1.270000000000e+02 0.000000000000e+00 0.000000000000e+00 0.000000000000e+00
1.272500000000e+02 0.000000000000e+00 0.000000000000e+00 0.000000000000e+00
1.275000000000e+02 0.000000000000e+00 0.000000000000e+00 0.000000000000e+00
1.277500000000e+02 0.000000000000e+00 0.000000000000e+00 0.000000000000e+00
1.280000000000e+02 0.000000000000e+00 0.000000000000e+00 0.000000000000e+00
1.282500000000e+02 0.000000000000e+00 0.000000000000e+00 0.000000000000e+00
1.285000000000e+02 0.000000000000e+00 0.000000000000e+00 0.000000000000e+00
1.287500000000e+02 0.000000000000e+00 0.000000000000e+00 0.000000000000e+00
1.290000000000e+02 0.000000000000e+00 0.000000000000e+00 0.000000000000e+00
1.292500000000e+02 0.000000000000e+00 0.000000000000e+00 0.000000000000e+00
1.295000000000e+02 0.000000000000e+00 0.000000000000e+00 0.000000000000e+00
1.297500000000e+02 0.000000000000e+00 0.000000000000e+00 0.000000000000e+00
1.300000000000e+02 0.000000000000e+00 0.000000000000e+00 0.000000000000e+00
1.302500000000e+02 0.000000000000e+00 0.000000000000e+00 0.000000000000e+00
1.305000000000e+02 0.000000000000e+00 0.000000000000e+00 0.000000000000e+00
1.307500000000e+02 0.000000000000e+00 0.000000000000e+00 0.000000000000e+00
1.310000000000e+02 0.000000000000e+00 0.000000000000e+00 0.000000000000e+00
1.312500000000e+02 0.000000000000e+00 0.000000000000e+00 0.000000000000e+00
1.315000000000e+02 0.000000000000e+00 0.000000000000e+00 0.000000000000e+00
1.317500000000e+02 0.000000000000e+00 0.000000000000e+00 0.000000000000e+00
1.320000000000e+02 0.000000000000e+00 0.000000000000e+00 0.000000000000e+00
1.322500000000e+02 0.000000000000e+00 0.000000000000e+00 0.000000000000e+00
1.325000000000e+02 0.000000000000e+00 0.000000000000e+00 0.000000000000e+00
1.327500000000e+02 0.000000000000e+00 0.000000000000e+00 0.000000000000e+00
1.330000000000e+02 0.000000000000e+00 0.000000000000e+00 0.000000000000e+00
1.332500000000e+02 0.000000000000e+00 0.000000000000e+00 0.000000000000e+00
1.335000000000e+02 0.000000000000e+00 0.000000000000e+00 0.000000000000e+00
1.337500000000e+02 0.000000000000e+00 0.000000000000e+00 0.000000000000e+00
1.340000000000e+02 0.000000000000e+00 0.000000000000e+00 0.000000000000e+00
1.342500000000e+02 0.000000000000e+00 0.000000000000e+00 0.000000000000e+00
1.345000000000e+02 0.000000000000e+00 0.000000000000e+00 0.000000000000e+00
1.347500000000e+02 0.000000000000e+00 0.000000000000e+00 0.000000000000e+00
1.350000000000e+02 0.000000000000e+00 0.000000000000e+00 0.000000000000e+00
1.352500000000e+02 0.000000000000e+00 0.000000000000e+00 0.000000000000e+00
1.355000000000e+02 0.000000000000e+00 0.000000000000e+00 0.000000000000e+00
1.357500000000e+02 0.000000000000e+00 0.000000000000e+00 0.000000000000e+00
1.360000000000e+02 0.000000000000e+00 0.000000000000e+00 0.000000000000e+00
1.362500000000e+02 0.000000000000e+00 0.000000000000e+00 0.000000000000e+00
1.365000000000e+02 0.000000000000e+00 0.000000000000e+00 0.000000000000e+00
1.367500000000e+02 0.000000000000e+00 0.000000000000e+00 0.000000000000e+00
1.370000000000e+02 0.000000000000e+00 0.000000000000e+00 0.000000000000e+00
1.372500000000e+02 0.000000000000e+00 0.000000000000e+00 0.000000000000e+00
1.375000000000e+02 0.000000000000e+00 0.000000000000e+00 0.000000000000e+00
1.377500000000e+02 0.000000000000e+00 0.000000000000e+00 0.000000000000e+00
1.380000000000e+02 0.000000000000e+00 0.000000000000e+00 0.000000000000e+00
1.382500000000e+02 0.000000000000e+00 0.000000000000e+00 0.000000000000e+00
1.385000000000e+02 0.000000000000e+00 0.000000000000e+00 0.000000000000e+00
1.387500000000e+02 0.000000000000e+00 0.000000000000e+00 0.000000000000e+00
1.390000000000e+02 0.000000000000e+00 0.000000000000e+00 0.000000000000e+00
1.392500000000e+02 0.000000000000e+00 0.000000000000e+00 0.000000000000e+00
1.395000000000e+02 0.000000000000e+00 0.000000000000e+00 0.000000000000e+00
1.397500000000e+02 0.000000000000e+00 0.000000000000e+00 0.000000000000e+00
1.400000000000e+02 0.000000000000e+00 0.000000000000e+00 0.000000000000e+00
1.402500000000e+02 0.000000000000e+00 0.000000000000e+00 0.000000000000e+00
1.405000000000e+02 0.000000000000e+00 0.000000000000e+00 0.000000000000e+00
1.407500000000e+02 0.000000000000e+00 0.000000000000e+00 0.000000000000e+00
1.410000000000e+02 0.000000000000e+00 0.000000000000e+00 0.000000000000e+00
1.412500000000e+02 0.000000000000e+00 0.000000000000e+00 0.000000000000e+00
1.415000000000e+02 0.000000000000e+00 0.000000000000e+00 0.000000000000e+00
1.417500000000e+02 0.000000000000e+00 0.000000000000e+00 0.000000000000e+00
1.420000000000e+02 0.000000000000e+00 0.000000000000e+00 0.000000000000e+00
1.422500000000e+02 0.000000000000e+00 0.000000000000e+00 0.000000000000e+00
1.425000000000e+02 0.000000000000e+00 0.000000000000e+00 0.000000000000e+00
1.427500000000e+02 0.000000000000e+00 0.000000000000e+00 0.000000000000e+00
1.430000000000e+02 0.000000000000e+00 0.000000000000e+00 0.000000000000e+00
1.432500000000e+02 0.000000000000e+00 0.000000000000e+00 0.000000000000e+00
1.435000000000e+02 0.000000000000e+00 0.000000000000e+00 0.000000000000e+00
1.437500000000e+02 0.000000000000e+00 0.000000000000e+00 0.000000000000e+00
1.440000000000e+02 0.000000000000e+00 0.000000000000e+00 0.000000000000e+00
1.442500000000e+02 0.000000000000e+00 0.000000000000e+00 0.000000000000e+00
1.445000000000e+02 0.000000000000e+00 0.000000000000e+00 0.000000000000e+00
1.447500000000e+02 0.000000000000e+00 0.000000000000e+00 0.000000000000e+00
1.450000000000e+02 0.000000000000e+00 0.000000000000e+00 0.000000000000e+00
1.452500000000e+02 0.000000000000e+00 0.000000000000e+00 0.000000000000e+00
1.455000000000e+02 0.000000000000e+00 0.000000000000e+00 0.000000000000e+00
1.457500000000e+02 0.000000000000e+00 0.000000000000e+00 0.000000000000e+00
1.460000000000e+02 0.000000000000e+00 0.000000000000e+00 0.000000000000e+00
1.462500000000e+02 0.000000000000e+00 0.000000000000e+00 0.000000000000e+00
1.465000000000e+02 0.000000000000e+00 0.000000000000e+00 0.000000000000e+00
1.467500000000e+02 0.000000000000e+00 0.000000000000e+00 0.000000000000e+00
1.470000000000e+02 0.000000000000e+00 0.000000000000e+00 0.000000000000e+00
1.472500000000e+02 0.000000000000e+00 0.000000000000e+00 0.000000000000e+00
1.475000000000e+02 0.000000000000e+00 0.000000000000e+00 0.000000000000e+00
1.477500000000e+02 0.000000000000e+00 0.000000000000e+00 0.000000000000e+00
1.480000000000e+02 0.000000000000e+00 0.000000000000e+00 0.000000000000e+00
1.482500000000e+02 0.000000000000e+00 0.000000000000e+00 0.000000000000e+00
1.485000000000e+02 0.000000000000e+00 0.000000000000e+00 0.000000000000e+00
1.487500000000e+02 0.000000000000e+00 0.000000000000e+00 0.000000000000e+00
1.490000000000e+02 0.000000000000e+00 0.000000000000e+00 0.000000000000e+00
1.492500000000e+02 0.000000000000e+00 0.000000000000e+00 0.000000000000e+00
1.495000000000e+02 0.000000000000e+00 0.000000000000e+00 0.000000000000e+00
1.497500000000e+02 0.000000000000e+00 0.000000000000e+00 0.000000000000e+00
1.500000000000e+02 0.000000000000e+00 0.000000000000e+00 0.000000000000e+00
1.502500000000e+02 0.000000000000e+00 0.000000000000e+00 0.000000000000e+00
1.505000000000e+02 0.000000000000e+00 0.000000000000e+00 0.000000000000e+00
1.507500000000e+02 0.000000000000e+00 0.000000000000e+00 0.000000000000e+00
1.510000000000e+02 0.000000000000e+00 0.000000000000e+00 0.000000000000e+00
1.512500000000e+02 0.000000000000e+00 0.000000000000e+00 0.000000000000e+00
1.515000000000e+02 0.000000000000e+00 0.000000000000e+00 0.000000000000e+00
1.517500000000e+02 0.000000000000e+00 0.000000000000e+00 0.000000000000e+00
1.520000000000e+02 0.000000000000e+00 0.000000000000e+00 0.000000000000e+00
1.522500000000e+02 0.000000000000e+00 0.000000000000e+00 0.000000000000e+00
1.525000000000e+02 0.000000000000e+00 0.000000000000e+00 0.000000000000e+00
1.527500000000e+02 0.000000000000e+00 0.000000000000e+00 0.000000000000e+00
1.530000000000e+02 0.000000000000e+00 0.000000000000e+00 0.000000000000e+00
1.532500000000e+02 0.000000000000e+00 0.000000000000e+00 0.000000000000e+00
1.535000000000e+02 0.000000000000e+00 0.000000000000e+00 0.000000000000e+00
1.537500000000e+02 0.000000000000e+00 0.000000000000e+00 0.000000000000e+00
1.540000000000e+02 0.000000000000e+00 0.000000000000e+00 0.000000000000e+00
1.542500000000e+02 0.000000000000e+00 0.000000000000e+00 0.000000000000e+00
1.545000000000e+02 0.000000000000e+00 0.000000000000e+00 0.000000000000e+00
1.547500000000e+02 0.000000000000e+00 0.000000000000e+00 0.000000000000e+00
1.550000000000e+02 0.000000000000e+00 0.000000000000e+00 0.000000000000e+00
1.552500000000e+02 0.000000000000e+00 0.000000000000e+00 0.000000000000e+00
1.555000000000e+02 0.000000000000e+00 0.000000000000e+00 0.000000000000e+00
1.557500000000e+02 0.000000000000e+00 0.000000000000e+00 0.000000000000e+00
1.560000000000e+02 0.000000000000e+00 0.000000000000e+00 0.000000000000e+00
1.562500000000e+02 0.000000000000e+00 0.000000000000e+00 0.000000000000e+00
1.565000000000e+02 0.000000000000e+00 0.000000000000e+00 0.000000000000e+00
1.567500000000e+02 0.000000000000e+00 0.000000000000e+00 0.000000000000e+00
1.570000000000e+02 0.000000000000e+00 0.000000000000e+00 0.000000000000e+00
1.572500000000e+02 0.000000000000e+00 0.000000000000e+00 0.000000000000e+00
1.575000000000e+02 0.000000000000e+00 0.000000000000e+00 0.000000000000e+00
1.577500000000e+02 0.000000000000e+00 0.000000000000e+00 0.000000000000e+00
1.580000000000e+02 0.000000000000e+00 0.000000000000e+00 0.000000000000e+00
1.582500000000e+02 0.000000000000e+00 0.000000000000e+00 0.000000000000e+00
1.585000000000e+02 0.000000000000e+00 0.000000000000e+00 0.000000000000e+00
1.587500000000e+02 0.000000000000e+00 0.000000000000e+00 0.000000000000e+00
1.590000000000e+02 0.000000000000e+00 0.000000000000e+00 0.000000000000e+00
1.592500000000e+02 0.000000000000e+00 0.000000000000e+00 0.000000000000e+00
1.595000000000e+02 0.000000000000e+00 0.000000000000e+00 0.000000000000e+00
1.597500000000e+02 0.000000000000e+00 0.000000000000e+00 0.000000000000e+00
1.600000000000e+02 0.000000000000e+00 0.000000000000e+00 0.000000000000e+00
1.602500000000e+02 0.000000000000e+00 0.000000000000e+00 0.000000000000e+00
1.605000000000e+02 0.000000000000e+00 0.000000000000e+00 0.000000000000e+00
1.607500000000e+02 0.000000000000e+00 0.000000000000e+00 0.000000000000e+00
1.610000000000e+02 0.000000000000e+00 0.000000000000e+00 0.000000000000e+00
1.612500000000e+02 0.000000000000e+00 0.000000000000e+00 0.000000000000e+00
1.615000000000e+02 0.000000000000e+00 0.000000000000e+00 0.000000000000e+00
1.617500000000e+02 0.000000000000e+00 0.000000000000e+00 0.000000000000e+00
1.620000000000e+02 0.000000000000e+00 0.000000000000e+00 0.000000000000e+00
1.622500000000e+02 0.000000000000e+00 0.000000000000e+00 0.000000000000e+00
1.625000000000e+02 0.000000000000e+00 0.000000000000e+00 0.000000000000e+00
1.627500000000e+02 0.000000000000e+00 0.000000000000e+00 0.000000000000e+00
1.630000000000e+02 0.000000000000e+00 0.000000000000e+00 0.000000000000e+00
1.632500000000e+02 0.000000000000e+00 0.000000000000e+00 0.000000000000e+00
1.635000000000e+02 0.000000000000e+00 0.000000000000e+00 0.000000000000e+00
1.637500000000e+02 0.000000000000e+00 0.000000000000e+00 0.000000000000e+00
1.640000000000e+02 0.000000000000e+00 0.000000000000e+00 0.000000000000e+00
1.642500000000e+02 0.000000000000e+00 0.000000000000e+00 0.000000000000e+00
1.645000000000e+02 0.000000000000e+00 0.000000000000e+00 0.000000000000e+00
1.647500000000e+02 0.000000000000e+00 0.000000000000e+00 0.000000000000e+00
1.650000000000e+02 0.000000000000e+00 0.000000000000e+00 0.000000000000e+00
1.652500000000e+02 0.000000000000e+00 0.000000000000e+00 0.000000000000e+00
1.655000000000e+02 0.000000000000e+00 0.000000000000e+00 0.000000000000e+00
1.657500000000e+02 0.000000000000e+00 0.000000000000e+00 0.000000000000e+00
1.660000000000e+02 0.000000000000e+00 0.000000000000e+00 0.000000000000e+00
1.662500000000e+02 0.000000000000e+00 0.000000000000e+00 0.000000000000e+00
1.665000000000e+02 0.000000000000e+00 0.000000000000e+00 0.000000000000e+00
1.667500000000e+02 0.000000000000e+00 0.000000000000e+00 0.000000000000e+00
1.670000000000e+02 0.000000000000e+00 0.000000000000e+00 0.000000000000e+00
1.672500000000e+02 0.000000000000e+00 0.000000000000e+00 0.000000000000e+00
1.675000000000e+02 0.000000000000e+00 0.000000000000e+00 0.000000000000e+00
1.677500000000e+02 0.000000000000e+00 0.000000000000e+00 0.000000000000e+00
1.680000000000e+02 0.000000000000e+00 0.000000000000e+00 0.000000000000e+00
1.682500000000e+02 0.000000000000e+00 0.000000000000e+00 0.000000000000e+00
1.685000000000e+02 0.000000000000e+00 0.000000000000e+00 0.000000000000e+00
1.687500000000e+02 0.000000000000e+00 0.000000000000e+00 0.000000000000e+00
1.690000000000e+02 0.000000000000e+00 0.000000000000e+00 0.000000000000e+00
1.692500000000e+02 0.000000000000e+00 0.000000000000e+00 0.000000000000e+00
1.695000000000e+02 0.000000000000e+00 0.000000000000e+00 0.000000000000e+00
1.697500000000e+02 0.000000000000e+00 0.000000000000e+00 0.000000000000e+00
1.700000000000e+02 0.000000000000e+00 0.000000000000e+00 0.000000000000e+00
1.702500000000e+02 0.000000000000e+00 0.000000000000e+00 0.000000000000e+00
1.705000000000e+02 0.000000000000e+00 0.000000000000e+00 0.000000000000e+00
1.707500000000e+02 0.000000000000e+00 0.000000000000e+00 0.000000000000e+00
1.710000000000e+02 0.000000000000e+00 0.000000000000e+00 0.000000000000e+00
1.712500000000e+02 0.000000000000e+00 0.000000000000e+00 0.000000000000e+00
1.715000000000e+02 0.000000000000e+00 0.000000000000e+00 0.000000000000e+00
1.717500000000e+02 0.000000000000e+00 0.000000000000e+00 0.000000000000e+00
1.720000000000e+02 0.000000000000e+00 0.000000000000e+00 0.000000000000e+00
1.722500000000e+02 0.000000000000e+00 0.000000000000e+00 0.000000000000e+00
1.725000000000e+02 0.000000000000e+00 0.000000000000e+00 0.000000000000e+00
1.727500000000e+02 0.000000000000e+00 0.000000000000e+00 0.000000000000e+00
1.730000000000e+02 0.000000000000e+00 0.000000000000e+00 0.000000000000e+00
1.732500000000e+02 0.000000000000e+00 0.000000000000e+00 0.000000000000e+00
1.735000000000e+02 0.000000000000e+00 0.000000000000e+00 0.000000000000e+00
1.737500000000e+02 0.000000000000e+00 0.000000000000e+00 0.000000000000e+00
1.740000000000e+02 0.000000000000e+00 0.000000000000e+00 0.000000000000e+00
1.742500000000e+02 0.000000000000e+00 0.000000000000e+00 0.000000000000e+00
1.745000000000e+02 0.000000000000e+00 0.000000000000e+00 0.000000000000e+00
1.747500000000e+02 0.000000000000e+00 0.000000000000e+00 0.000000000000e+00
1.750000000000e+02 0.000000000000e+00 0.000000000000e+00 0.000000000000e+00
1.752500000000e+02 0.000000000000e+00 0.000000000000e+00 0.000000000000e+00
1.755000000000e+02 0.000000000000e+00 0.000000000000e+00 0.000000000000e+00
1.757500000000e+02 0.000000000000e+00 0.000000000000e+00 0.000000000000e+00
1.760000000000e+02 0.000000000000e+00 0.000000000000e+00 0.000000000000e+00
1.762500000000e+02 0.000000000000e+00 0.000000000000e+00 0.000000000000e+00
1.765000000000e+02 0.000000000000e+00 0.000000000000e+00 0.000000000000e+00
1.767500000000e+02 0.000000000000e+00 0.000000000000e+00 0.000000000000e+00
1.770000000000e+02 0.000000000000e+00 0.000000000000e+00 0.000000000000e+00
1.772500000000e+02 0.000000000000e+00 0.000000000000e+00 0.000000000000e+00
1.775000000000e+02 0.000000000000e+00 0.000000000000e+00 0.000000000000e+00
1.777500000000e+02 0.000000000000e+00 0.000000000000e+00 0.000000000000e+00
1.780000000000e+02 0.000000000000e+00 0.000000000000e+00 0.000000000000e+00
1.782500000000e+02 0.000000000000e+00 0.000000000000e+00 0.000000000000e+00
1.785000000000e+02 0.000000000000e+00 0.000000000000e+00 0.000000000000e+00
1.787500000000e+02 0.000000000000e+00 0.000000000000e+00 0.000000000000e+00
1.790000000000e+02 0.000000000000e+00 0.000000000000e+00 0.000000000000e+00
1.792500000000e+02 0.000000000000e+00 0.000000000000e+00 0.000000000000e+00
1.795000000000e+02 0.000000000000e+00 0.000000000000e+00 0.000000000000e+00
1.797500000000e+02 0.000000000000e+00 0.000000000000e+00 0.000000000000e+00
1.800000000000e+02 0.000000000000e+00 0.000000000000e+00 0.000000000000e+00
1.802500000000e+02 0.000000000000e+00 0.000000000000e+00 0.000000000000e+00
1.805000000000e+02 0.000000000000e+00 0.000000000000e+00 0.000000000000e+00
1.807500000000e+02 0.000000000000e+00 0.000000000000e+00 0.000000000000e+00
1.810000000000e+02 0.000000000000e+00 0.000000000000e+00 0.000000000000e+00
1.812500000000e+02 0.000000000000e+00 0.000000000000e+00 0.000000000000e+00
1.815000000000e+02 0.000000000000e+00 0.000000000000e+00 0.000000000000e+00
1.817500000000e+02 0.000000000000e+00 0.000000000000e+00 0.000000000000e+00
1.820000000000e+02 0.000000000000e+00 0.000000000000e+00 0.000000000000e+00
1.822500000000e+02 0.000000000000e+00 0.000000000000e+00 0.000000000000e+00
1.825000000000e+02 0.000000000000e+00 0.000000000000e+00 0.000000000000e+00
1.827500000000e+02 0.000000000000e+00 0.000000000000e+00 0.000000000000e+00
1.830000000000e+02 0.000000000000e+00 0.000000000000e+00 0.000000000000e+00
1.832500000000e+02 0.000000000000e+00 0.000000000000e+00 0.000000000000e+00
1.835000000000e+02 0.000000000000e+00 0.000000000000e+00 0.000000000000e+00
1.837500000000e+02 0.000000000000e+00 0.000000000000e+00 0.000000000000e+00
1.840000000000e+02 0.000000000000e+00 0.000000000000e+00 0.000000000000e+00
1.842500000000e+02 0.000000000000e+00 0.000000000000e+00 0.000000000000e+00
1.845000000000e+02 0.000000000000e+00 0.000000000000e+00 0.000000000000e+00
1.847500000000e+02 0.000000000000e+00 0.000000000000e+00 0.000000000000e+00
1.850000000000e+02 0.000000000000e+00 0.000000000000e+00 0.000000000000e+00
1.852500000000e+02 0.000000000000e+00 0.000000000000e+00 0.000000000000e+00
1.855000000000e+02 0.000000000000e+00 0.000000000000e+00 0.000000000000e+00
1.857500000000e+02 0.000000000000e+00 0.000000000000e+00 0.000000000000e+00
1.860000000000e+02 0.000000000000e+00 0.000000000000e+00 0.000000000000e+00
1.862500000000e+02 0.000000000000e+00 0.000000000000e+00 0.000000000000e+00
1.865000000000e+02 0.000000000000e+00 0.000000000000e+00 0.000000000000e+00
1.867500000000e+02 0.000000000000e+00 0.000000000000e+00 0.000000000000e+00
1.870000000000e+02 0.000000000000e+00 0.000000000000e+00 0.000000000000e+00
1.872500000000e+02 0.000000000000e+00 0.000000000000e+00 0.000000000000e+00
1.875000000000e+02 0.000000000000e+00 0.000000000000e+00 0.000000000000e+00
1.877500000000e+02 0.000000000000e+00 0.000000000000e+00 0.000000000000e+00
1.880000000000e+02 0.000000000000e+00 0.000000000000e+00 0.000000000000e+00
1.882500000000e+02 0.000000000000e+00 0.000000000000e+00 0.000000000000e+00
1.885000000000e+02 0.000000000000e+00 0.000000000000e+00 0.000000000000e+00
1.887500000000e+02 0.000000000000e+00 0.000000000000e+00 0.000000000000e+00
1.890000000000e+02 0.000000000000e+00 0.000000000000e+00 0.000000000000e+00
1.892500000000e+02 0.000000000000e+00 0.000000000000e+00 0.000000000000e+00
1.895000000000e+02 0.000000000000e+00 0.000000000000e+00 0.000000000000e+00
1.897500000000e+02 0.000000000000e+00 0.000000000000e+00 0.000000000000e+00
1.900000000000e+02 0.000000000000e+00 0.000000000000e+00 0.000000000000e+00
1.902500000000e+02 0.000000000000e+00 0.000000000000e+00 0.000000000000e+00
1.905000000000e+02 0.000000000000e+00 0.000000000000e+00 0.000000000000e+00
1.907500000000e+02 0.000000000000e+00 0.000000000000e+00 0.000000000000e+00
1.910000000000e+02 0.000000000000e+00 0.000000000000e+00 0.000000000000e+00
1.912500000000e+02 0.000000000000e+00 0.000000000000e+00 0.000000000000e+00
1.915000000000e+02 0.000000000000e+00 0.000000000000e+00 0.000000000000e+00
1.917500000000e+02 0.000000000000e+00 0.000000000000e+00 0.000000000000e+00
1.920000000000e+02 0.000000000000e+00 0.000000000000e+00 0.000000000000e+00
1.922500000000e+02 0.000000000000e+00 0.000000000000e+00 0.000000000000e+00
1.925000000000e+02 0.000000000000e+00 0.000000000000e+00 0.000000000000e+00
1.927500000000e+02 0.000000000000e+00 0.000000000000e+00 0.000000000000e+00
1.930000000000e+02 0.000000000000e+00 0.000000000000e+00 0.000000000000e+00
1.932500000000e+02 0.000000000000e+00 0.000000000000e+00 0.000000000000e+00
1.935000000000e+02 0.000000000000e+00 0.000000000000e+00 0.000000000000e+00
1.937500000000e+02 0.000000000000e+00 0.000000000000e+00 0.000000000000e+00
1.940000000000e+02 0.000000000000e+00 0.000000000000e+00 0.000000000000e+00
1.942500000000e+02 0.000000000000e+00 0.000000000000e+00 0.000000000000e+00
1.945000000000e+02 0.000000000000e+00 0.000000000000e+00 0.000000000000e+00
1.947500000000e+02 0.000000000000e+00 0.000000000000e+00 0.000000000000e+00
1.950000000000e+02 0.000000000000e+00 0.000000000000e+00 0.000000000000e+00
1.952500000000e+02 0.000000000000e+00 0.000000000000e+00 0.000000000000e+00
1.955000000000e+02 0.000000000000e+00 0.000000000000e+00 0.000000000000e+00
1.957500000000e+02 0.000000000000e+00 0.000000000000e+00 0.000000000000e+00
1.960000000000e+02 0.000000000000e+00 0.000000000000e+00 0.000000000000e+00
1.962500000000e+02 0.000000000000e+00 0.000000000000e+00 0.000000000000e+00
1.965000000000e+02 0.000000000000e+00 0.000000000000e+00 0.000000000000e+00
1.967500000000e+02 0.000000000000e+00 0.000000000000e+00 0.000000000000e+00
1.970000000000e+02 0.000000000000e+00 0.000000000000e+00 0.000000000000e+00
1.972500000000e+02 0.000000000000e+00 0.000000000000e+00 0.000000000000e+00
1.975000000000e+02 0.000000000000e+00 0.000000000000e+00 0.000000000000e+00
1.977500000000e+02 0.000000000000e+00 0.000000000000e+00 0.000000000000e+00
1.980000000000e+02 0.000000000000e+00 0.000000000000e+00 0.000000000000e+00
1.982500000000e+02 0.000000000000e+00 0.000000000000e+00 0.000000000000e+00
1.985000000000e+02 0.000000000000e+00 0.000000000000e+00 0.000000000000e+00
1.987500000000e+02 0.000000000000e+00 0.000000000000e+00 0.000000000000e+00
1.990000000000e+02 0.000000000000e+00 0.000000000000e+00 0.000000000000e+00
1.992500000000e+02 0.000000000000e+00 0.000000000000e+00 0.000000000000e+00
1.995000000000e+02 0.000000000000e+00 0.000000000000e+00 0.000000000000e+00
1.997500000000e+02 0.000000000000e+00 0.000000000000e+00 0.000000000000e+00
2.000000000000e+02 0.000000000000e+00 0.000000000000e+00 0.000000000000e+00
2.002500000000e+02 0.000000000000e+00 0.000000000000e+00 0.000000000000e+00
2.005000000000e+02 0.000000000000e+00 0.000000000000e+00 0.000000000000e+00
2.007500000000e+02 0.000000000000e+00 0.000000000000e+00 0.000000000000e+00
2.010000000000e+02 0.000000000000e+00 0.000000000000e+00 0.000000000000e+00
2.012500000000e+02 0.000000000000e+00 0.000000000000e+00 0.000000000000e+00
2.015000000000e+02 0.000000000000e+00 0.000000000000e+00 0.000000000000e+00
2.017500000000e+02 0.000000000000e+00 0.000000000000e+00 0.000000000000e+00
2.020000000000e+02 0.000000000000e+00 0.000000000000e+00 0.000000000000e+00
2.022500000000e+02 0.000000000000e+00 0.000000000000e+00 0.000000000000e+00
2.025000000000e+02 0.000000000000e+00 0.000000000000e+00 0.000000000000e+00
2.027500000000e+02 0.000000000000e+00 0.000000000000e+00 0.000000000000e+00
2.030000000000e+02 0.000000000000e+00 0.000000000000e+00 0.000000000000e+00
2.032500000000e+02 0.000000000000e+00 0.000000000000e+00 0.000000000000e+00
2.035000000000e+02 0.000000000000e+00 0.000000000000e+00 0.000000000000e+00
2.037500000000e+02 0.000000000000e+00 0.000000000000e+00 0.000000000000e+00
2.040000000000e+02 0.000000000000e+00 0.000000000000e+00 0.000000000000e+00
2.042500000000e+02 0.000000000000e+00 0.000000000000e+00 0.000000000000e+00
2.045000000000e+02 0.000000000000e+00 0.000000000000e+00 0.000000000000e+00
2.047500000000e+02 0.000000000000e+00 0.000000000000e+00 0.000000000000e+00
2.050000000000e+02 0.000000000000e+00 0.000000000000e+00 0.000000000000e+00
2.052500000000e+02 0.000000000000e+00 0.000000000000e+00 0.000000000000e+00
2.055000000000e+02 0.000000000000e+00 0.000000000000e+00 0.000000000000e+00
2.057500000000e+02 0.000000000000e+00 0.000000000000e+00 0.000000000000e+00
2.060000000000e+02 0.000000000000e+00 0.000000000000e+00 0.000000000000e+00
2.062500000000e+02 0.000000000000e+00 0.000000000000e+00 0.000000000000e+00
2.065000000000e+02 0.000000000000e+00 0.000000000000e+00 0.000000000000e+00
2.067500000000e+02 0.000000000000e+00 0.000000000000e+00 0.000000000000e+00
2.070000000000e+02 0.000000000000e+00 0.000000000000e+00 0.000000000000e+00
2.072500000000e+02 0.000000000000e+00 0.000000000000e+00 0.000000000000e+00
2.075000000000e+02 0.000000000000e+00 0.000000000000e+00 0.000000000000e+00
2.077500000000e+02 0.000000000000e+00 0.000000000000e+00 0.000000000000e+00
2.080000000000e+02 0.000000000000e+00 0.000000000000e+00 0.000000000000e+00
2.082500000000e+02 0.000000000000e+00 0.000000000000e+00 0.000000000000e+00
2.085000000000e+02 0.000000000000e+00 0.000000000000e+00 0.000000000000e+00
2.087500000000e+02 0.000000000000e+00 0.000000000000e+00 0.000000000000e+00
2.090000000000e+02 0.000000000000e+00 0.000000000000e+00 0.000000000000e+00
2.092500000000e+02 0.000000000000e+00 0.000000000000e+00 0.000000000000e+00
2.095000000000e+02 0.000000000000e+00 0.000000000000e+00 0.000000000000e+00
2.097500000000e+02 0.000000000000e+00 0.000000000000e+00 0.000000000000e+00
2.100000000000e+02 0.000000000000e+00 0.000000000000e+00 0.000000000000e+00
2.102500000000e+02 0.000000000000e+00 0.000000000000e+00 0.000000000000e+00
2.105000000000e+02 0.000000000000e+00 0.000000000000e+00 0.000000000000e+00
2.107500000000e+02 0.000000000000e+00 0.000000000000e+00 0.000000000000e+00
2.110000000000e+02 0.000000000000e+00 0.000000000000e+00 0.000000000000e+00
2.112500000000e+02 0.000000000000e+00 0.000000000000e+00 0.000000000000e+00
2.115000000000e+02 0.000000000000e+00 0.000000000000e+00 0.000000000000e+00
2.117500000000e+02 0.000000000000e+00 0.000000000000e+00 0.000000000000e+00
2.120000000000e+02 0.000000000000e+00 0.000000000000e+00 0.000000000000e+00
2.122500000000e+02 0.000000000000e+00 0.000000000000e+00 0.000000000000e+00
2.125000000000e+02 0.000000000000e+00 0.000000000000e+00 0.000000000000e+00
2.127500000000e+02 0.000000000000e+00 0.000000000000e+00 0.000000000000e+00
2.130000000000e+02 0.000000000000e+00 0.000000000000e+00 0.000000000000e+00
2.132500000000e+02 0.000000000000e+00 0.000000000000e+00 0.000000000000e+00
2.135000000000e+02 0.000000000000e+00 0.000000000000e+00 0.000000000000e+00
2.137500000000e+02 0.000000000000e+00 0.000000000000e+00 0.000000000000e+00
2.140000000000e+02 0.000000000000e+00 0.000000000000e+00 0.000000000000e+00
2.142500000000e+02 0.000000000000e+00 0.000000000000e+00 0.000000000000e+00
2.145000000000e+02 0.000000000000e+00 0.000000000000e+00 0.000000000000e+00
2.147500000000e+02 0.000000000000e+00 0.000000000000e+00 0.000000000000e+00
2.150000000000e+02 0.000000000000e+00 0.000000000000e+00 0.000000000000e+00
2.152500000000e+02 0.000000000000e+00 0.000000000000e+00 0.000000000000e+00
2.155000000000e+02 0.000000000000e+00 0.000000000000e+00 0.000000000000e+00
2.157500000000e+02 0.000000000000e+00 0.000000000000e+00 0.000000000000e+00
2.160000000000e+02 0.000000000000e+00 0.000000000000e+00 0.000000000000e+00
2.162500000000e+02 0.000000000000e+00 0.000000000000e+00 0.000000000000e+00
2.165000000000e+02 0.000000000000e+00 0.000000000000e+00 0.000000000000e+00
2.167500000000e+02 0.000000000000e+00 0.000000000000e+00 0.000000000000e+00
2.170000000000e+02 0.000000000000e+00 0.000000000000e+00 0.000000000000e+00
2.172500000000e+02 0.000000000000e+00 0.000000000000e+00 0.000000000000e+00
2.175000000000e+02 0.000000000000e+00 0.000000000000e+00 0.000000000000e+00
2.177500000000e+02 0.000000000000e+00 0.000000000000e+00 0.000000000000e+00
2.180000000000e+02 0.000000000000e+00 0.000000000000e+00 0.000000000000e+00
2.182500000000e+02 0.000000000000e+00 0.000000000000e+00 0.000000000000e+00
2.185000000000e+02 0.000000000000e+00 0.000000000000e+00 0.000000000000e+00
2.187500000000e+02 0.000000000000e+00 0.000000000000e+00 0.000000000000e+00
2.190000000000e+02 0.000000000000e+00 0.000000000000e+00 0.000000000000e+00
2.192500000000e+02 0.000000000000e+00 0.000000000000e+00 0.000000000000e+00
2.195000000000e+02 0.000000000000e+00 0.000000000000e+00 0.000000000000e+00
2.197500000000e+02 0.000000000000e+00 0.000000000000e+00 0.000000000000e+00
2.200000000000e+02 0.000000000000e+00 0.000000000000e+00 0.000000000000e+00
2.202500000000e+02 0.000000000000e+00 0.000000000000e+00 0.000000000000e+00
2.205000000000e+02 0.000000000000e+00 0.000000000000e+00 0.000000000000e+00
2.207500000000e+02 0.000000000000e+00 0.000000000000e+00 0.000000000000e+00
2.210000000000e+02 0.000000000000e+00 0.000000000000e+00 0.000000000000e+00
2.212500000000e+02 0.000000000000e+00 0.000000000000e+00 0.000000000000e+00
2.215000000000e+02 0.000000000000e+00 0.000000000000e+00 0.000000000000e+00
2.217500000000e+02 0.000000000000e+00 0.000000000000e+00 0.000000000000e+00
2.220000000000e+02 0.000000000000e+00 0.000000000000e+00 0.000000000000e+00
2.222500000000e+02 0.000000000000e+00 0.000000000000e+00 0.000000000000e+00
2.225000000000e+02 0.000000000000e+00 0.000000000000e+00 0.000000000000e+00
2.227500000000e+02 0.000000000000e+00 0.000000000000e+00 0.000000000000e+00
2.230000000000e+02 0.000000000000e+00 0.000000000000e+00 0.000000000000e+00
2.232500000000e+02 0.000000000000e+00 0.000000000000e+00 0.000000000000e+00
2.235000000000e+02 0.000000000000e+00 0.000000000000e+00 0.000000000000e+00
2.237500000000e+02 0.000000000000e+00 0.000000000000e+00 0.000000000000e+00
2.240000000000e+02 0.000000000000e+00 0.000000000000e+00 0.000000000000e+00
2.242500000000e+02 0.000000000000e+00 0.000000000000e+00 0.000000000000e+00
2.245000000000e+02 0.000000000000e+00 0.000000000000e+00 0.000000000000e+00
2.247500000000e+02 0.000000000000e+00 0.000000000000e+00 0.000000000000e+00
2.250000000000e+02 0.000000000000e+00 0.000000000000e+00 0.000000000000e+00
2.252500000000e+02 0.000000000000e+00 0.000000000000e+00 0.000000000000e+00
2.255000000000e+02 0.000000000000e+00 0.000000000000e+00 0.000000000000e+00
2.257500000000e+02 0.000000000000e+00 0.000000000000e+00 0.000000000000e+00
2.260000000000e+02 0.000000000000e+00 0.000000000000e+00 0.000000000000e+00
2.262500000000e+02 0.000000000000e+00 0.000000000000e+00 0.000000000000e+00
2.265000000000e+02 0.000000000000e+00 0.000000000000e+00 0.000000000000e+00
2.267500000000e+02 0.000000000000e+00 0.000000000000e+00 0.000000000000e+00
2.270000000000e+02 0.000000000000e+00 0.000000000000e+00 0.000000000000e+00
2.272500000000e+02 0.000000000000e+00 0.000000000000e+00 0.000000000000e+00
2.275000000000e+02 0.000000000000e+00 0.000000000000e+00 0.000000000000e+00
2.277500000000e+02 0.000000000000e+00 0.000000000000e+00 0.000000000000e+00
2.280000000000e+02 0.000000000000e+00 0.000000000000e+00 0.000000000000e+00
2.282500000000e+02 0.000000000000e+00 0.000000000000e+00 0.000000000000e+00
2.285000000000e+02 0.000000000000e+00 0.000000000000e+00 0.000000000000e+00
2.287500000000e+02 0.000000000000e+00 0.000000000000e+00 0.000000000000e+00
2.290000000000e+02 0.000000000000e+00 0.000000000000e+00 0.000000000000e+00
2.292500000000e+02 0.000000000000e+00 0.000000000000e+00 0.000000000000e+00
2.295000000000e+02 0.000000000000e+00 0.000000000000e+00 0.000000000000e+00
2.297500000000e+02 0.000000000000e+00 0.000000000000e+00 0.000000000000e+00
2.300000000000e+02 0.000000000000e+00 0.000000000000e+00 0.000000000000e+00
2.302500000000e+02 0.000000000000e+00 0.000000000000e+00 0.000000000000e+00
2.305000000000e+02 0.000000000000e+00 0.000000000000e+00 0.000000000000e+00
2.307500000000e+02 0.000000000000e+00 0.000000000000e+00 0.000000000000e+00
2.310000000000e+02 0.000000000000e+00 0.000000000000e+00 0.000000000000e+00
2.312500000000e+02 0.000000000000e+00 0.000000000000e+00 0.000000000000e+00
2.315000000000e+02 -1.127953807478e-08 0.000000000000e+00 0.000000000000e+00
2.317500000000e+02 -2.850066257956e-06 0.000000000000e+00 0.000000000000e+00
2.320000000000e+02 -6.624427555830e-06 0.000000000000e+00 0.000000000000e+00
2.322500000000e+02 -6.152890173250e-06 0.000000000000e+00 0.000000000000e+00
2.325000000000e+02 8.600193398624e-07 0.000000000000e+00 0.000000000000e+00
2.327500000000e+02 1.218114510748e-05 0.000000000000e+00 0.000000000000e+00
2.330000000000e+02 2.064169530150e-05 0.000000000000e+00 0.000000000000e+00
2.332500000000e+02 1.514968660870e-05 0.000000000000e+00 0.000000000000e+00
2.335000000000e+02 -1.702453224304e-05 0.000000000000e+00 0.000000000000e+00
2.337500000000e+02 -8.714338944727e-05 0.000000000000e+00 0.000000000000e+00
2.340000000000e+02 -2.017511677968e-04 0.000000000000e+00 0.000000000000e+00
2.342500000000e+02 -3.600339758730e-04 0.000000000000e+00 0.000000000000e+00
2.345000000000e+02 -5.524729674679e-04 0.000000000000e+00 0.000000000000e+00
2.347500000000e+02 -7.612493064034e-04 0.000000000000e+00 0.000000000000e+00
2.350000000000e+02 -9.625250633522e-04 0.000000000000e+00 0.000000000000e+00
2.352500000000e+02 -1.130341519852e-03 0.000000000000e+00 0.000000000000e+00
2.355000000000e+02 -1.241519217425e-03 0.000000000000e+00 0.000000000000e+00
2.357500000000e+02 -1.280684603111e-03 0.000000000000e+00 0.000000000000e+00
2.360000000000e+02 -1.244442638925e-03 0.000000000000e+00 0.000000000000e+00
2.362500000000e+02 -1.143792628051e-03 0.000000000000e+00 0.000000000000e+00
2.365000000000e+02 -1.004141596444e-03 0.000000000000e+00 0.000000000000e+00
2.367500000000e+02 -8.626676445570e-04 0.000000000000e+00 0.000000000000e+00
2.370000000000e+02 -7.632582858188e-04 0.000000000000e+00 0.000000000000e+00
2.372500000000e+02 -7.497123899350e-04 0.000000000000e+00 0.000000000000e+00
2.375000000000e+02 -8.582630633060e-04 0.000000000000e+00 0.000000000000e+00
2.377500000000e+02 -1.110680009553e-03 0.000000000000e+00 0.000000000000e+00
2.380000000000e+02 -1.509198024563e-03 0.000000000000e+00 0.000000000000e+00
2.382500000000e+02 -2.034284042826e-03 0.000000000000e+00 0.000000000000e+00
2.385000000000e+02 -2.645828752502e-03 0.000000000000e+00 0.000000000000e+00
2.387500000000e+02 -3.287795978447e-03 0.000000000000e+00 0.000000000000e+00
2.390000000000e+02 -3.895774732366e-03 0.000000000000e+00 0.000000000000e+00
2.392500000000e+02 -4.406355997572e-03 0.000000000000e+00 0.000000000000e+00
2.395000000000e+02 -4.766892477715e-03 0.000000000000e+00 0.000000000000e+00
2.397500000000e+02 -4.944064124056e-03 0.000000000000e+00 0.000000000000e+00
2.400000000000e+02 -4.929797660166e-03 0.000000000000e+00 0.000000000000e+00
2.402500000000e+02 -4.743463078580e-03 0.000000000000e+00 0.000000000000e+00
2.405000000000e+02 -4.429839494779e-03 0.000000000000e+00 0.000000000000e+00
2.407500000000e+02 -4.053017062054e-03 0.000000000000e+00 0.000000000000e+00
2.410000000000e+02 -3.687070549544e-03 0.000000000000e+00 0.000000000000e+00
2.412500000000e+02 -3.404891156088e-03 0.000000000000e+00 0.000000000000e+00
2.415000000000e+02 -3.266900695623e-03 0.000000000000e+00 0.000000000000e+00
2.417500000000e+02 -3.311434711616e-03 0.000000000000e+00 0.000000000000e+00
2.420000000000e+02 -3.548351643034e-03 0.000000000000e+00 0.000000000000e+00
2.422500000000e+02 -3.956935955196e-03 0.000000000000e+00 0.000000000000e+00
2.425000000000e+02 -4.488490538555e-03 0.000000000000e+00 0.000000000000e+00
2.427500000000e+02 -5.073266167939e-03 0.000000000000e+00 0.000000000000e+00
2.430000000000e+02 -5.630676177081e-03 0.000000000000e+00 0.000000000000e+00
2.432500000000e+02 -6.081209214949e-03 0.000000000000e+00 0.000000000000e+00
2.435000000000e+02 -6.358172399566e-03 0.000000000000e+00 0.000000000000e+00
2.437500000000e+02 -6.417420062263e-03 0.000000000000e+00 0.000000000000e+00
2.440000000000e+02 -6.243547878422e-03 0.000000000000e+00 0.000000000000e+00
2.442500000000e+02 -5.851606206369e-03 0.000000000000e+00 0.000000000000e+00
2.445000000000e+02 -5.284115410798e-03 0.000000000000e+00 0.000000000000e+00
2.447500000000e+02 -4.603928826857e-03 0.000000000000e+00 0.000000000000e+00
2.450000000000e+02 -3.884158643322e-03 0.000000000000e+00 0.000000000000e+00
2.452500000000e+02 -3.196844528917e-03 0.000000000000e+00 0.000000000000e+00
2.455000000000e+02 -2.602226907483e-03 0.000000000000e+00 0.000000000000e+00
2.457500000000e+02 -2.140356752591e-03 0.000000000000e+00 0.000000000000e+00
2.460000000000e+02 -1.826354913979e-03 0.000000000000e+00 0.000000000000e+00
2.462500000000e+02 -1.649998713993e-03 0.000000000000e+00 0.000000000000e+00
2.465000000000e+02 -1.579571105741e-03 0.000000000000e+00 0.000000000000e+00
2.467500000000e+02 -1.569185483104e-03 0.000000000000e+00 0.000000000000e+00
2.470000000000e+02 -1.568220995108e-03 0.000000000000e+00 0.000000000000e+00
2.472500000000e+02 -1.531167636974e-03 0.000000000000e+00 0.000000000000e+00
2.475000000000e+02 -1.426144038540e-03 0.000000000000e+00 0.000000000000e+00
2.477500000000e+02 -1.240618312799e-03 0.000000000000e+00 0.000000000000e+00
2.480000000000e+02 -9.833852062268e-04 0.000000000000e+00 0.000000000000e+00
2.482500000000e+02 -6.825380992736e-04 0.000000000000e+00 0.000000000000e+00
2.485000000000e+02 -3.799005602635e-04 0.000000000000e+00 0.000000000000e+00
2.487500000000e+02 -1.230201657786e-04 0.000000000000e+00 0.000000000000e+00
2.490000000000e+02 4.373664966154e-05 0.000000000000e+00 0.000000000000e+00
2.492500000000e+02 8.729439193463e-05 0.000000000000e+00 0.000000000000e+00
2.495000000000e+02 -8.357292049626e-06 0.000000000000e+00 0.000000000000e+00
2.497500000000e+02 -2.398273533780e-04 0.000000000000e+00 0.000000000000e+00
2.500000000000e+02 -5.858823895058e-04 0.000000000000e+00 0.000000000000e+00
2.502500000000e+02 -1.012621039469e-03 0.000000000000e+00 0.000000000000e+00
2.505000000000e+02 -1.481286905396e-03 0.000000000000e+00 0.000000000000e+00
2.507500000000e+02 -1.957214476613e-03 0.000000000000e+00 0.000000000000e+00
2.510000000000e+02 -2.418141794807e-03 0.000000000000e+00 0.000000000000e+00
2.512500000000e+02 -2.860184582561e-03 0.000000000000e+00 0.000000000000e+00
2.515000000000e+02 -3.300146555253e-03 0.000000000000e+00 0.000000000000e+00
2.517500000000e+02 -3.773479780045e-03 0.000000000000e+00 0.000000000000e+00
2.520000000000e+02 -4.327999515390e-03 0.000000000000e+00 0.000000000000e+00
2.522500000000e+02 -5.014262260088e-03 0.000000000000e+00 0.000000000000e+00
2.525000000000e+02 -5.874189579327e-03 0.000000000000e+00 0.000000000000e+00
2.527500000000e+02 -6.929938146924e-03 0.000000000000e+00 0.000000000000e+00
2.530000000000e+02 -8.175094009995e-03 0.000000000000e+00 0.000000000000e+00
2.532500000000e+02 -9.569979070431e-03 0.000000000000e+00 0.000000000000e+00
2.535000000000e+02 -1.104223638312e-02 0.000000000000e+00 0.000000000000e+00
2.537500000000e+02 -1.249300336256e-02 0.000000000000e+00 0.000000000000e+00
2.540000000000e+02 -1.380802801657e-02 0.000000000000e+00 0.000000000000e+00
2.542500000000e+02 -1.487219420688e-02 0.000000000000e+00 0.000000000000e+00
2.545000000000e+02 -1.558525362085e-02 0.000000000000e+00 0.000000000000e+00
2.547500000000e+02 -1.587623834255e-02 0.000000000000e+00 0.000000000000e+00
2.550000000000e+02 -1.571411800794e-02 0.000000000000e+00 0.000000000000e+00
2.552500000000e+02 -1.511277104510e-02 0.000000000000e+00 0.000000000000e+00
2.555000000000e+02 -1.412919173425e-02 0.000000000000e+00 0.000000000000e+00
2.557500000000e+02 -1.285492424303e-02 0.000000000000e+00 0.000000000000e+00
2.560000000000e+02 -1.140183093379e-02 0.000000000000e+00 0.000000000000e+00
2.562500000000e+02 -9.884281018447e-03 0.000000000000e+00 0.000000000000e+00
2.565000000000e+02 -8.400519676504e-03 0.000000000000e+00 0.000000000000e+00
2.567500000000e+02 -7.016224751804e-03 0.000000000000e+00 0.000000000000e+00
2.570000000000e+02 -5.753022482950e-03 0.000000000000e+00 0.000000000000e+00
2.572500000000e+02 -4.584037573282e-03 0.000000000000e+00 0.000000000000e+00
2.575000000000e+02 -3.437494746679e-03 0.000000000000e+00 0.000000000000e+00
2.577500000000e+02 -2.208129421716e-03 0.000000000000e+00 0.000000000000e+00
2.580000000000e+02 -7.749023824050e-04 0.000000000000e+00 0.000000000000e+00
2.582500000000e+02 9.775485777071e-04 0.000000000000e+00 0.000000000000e+00
2.585000000000e+02 3.136971231970e-03 0.000000000000e+00 0.000000000000e+00
2.587500000000e+02 5.744513182957e-03 0.000000000000e+00 0.000000000000e+00
2.590000000000e+02 8.781771059716e-03 0.000000000000e+00 0.000000000000e+00
2.592500000000e+02 1.216610683281e-02 0.000000000000e+00 0.000000000000e+00
2.595000000000e+02 1.575524013880e-02 0.000000000000e+00 0.000000000000e+00
2.597500000000e+02 1.936071705916e-02 0.000000000000e+00 0.000000000000e+00
2.600000000000e+02 2.276848264202e-02 0.000000000000e+00 0.000000000000e+00
2.602500000000e+02 2.576366536847e-02 0.000000000000e+00 0.000000000000e+00
2.605000000000e+02 2.815599845546e-02 0.000000000000e+00 0.000000000000e+00
2.607500000000e+02 2.980216999817e-02 0.000000000000e+00 0.000000000000e+00
2.610000000000e+02 3.062183946478e-02 0.000000000000e+00 0.000000000000e+00
2.612500000000e+02 3.060501745522e-02 0.000000000000e+00 0.000000000000e+00
2.615000000000e+02 2.980983104011e-02 0.000000000000e+00 0.000000000000e+00
2.617500000000e+02 2.835117997027e-02 0.000000000000e+00 0.000000000000e+00
2.620000000000e+02 2.638219360255e-02 0.000000000000e+00 0.000000000000e+00
2.622500000000e+02 2.407149894556e-02 0.000000000000e+00 0.000000000000e+00
2.625000000000e+02 2.157992839549e-02 0.000000000000e+00 0.000000000000e+00
2.627500000000e+02 1.904032987345e-02 0.000000000000e+00 0.000000000000e+00
2.630000000000e+02 1.654358472473e-02 0.000000000000e+00 0.000000000000e+00
2.632500000000e+02 1.413287881951e-02 0.000000000000e+00 0.000000000000e+00
2.635000000000e+02 1.180688156333e-02 0.000000000000e+00 0.000000000000e+00
2.637500000000e+02 9.530993250163e-03 0.000000000000e+00 0.000000000000e+00
2.640000000000e+02 7.254469334671e-03 0.000000000000e+00 0.000000000000e+00
2.642500000000e+02 4.930245063532e-03 0.000000000000e+00 0.000000000000e+00
2.645000000000e+02 2.533830815703e-03 0.000000000000e+00 0.000000000000e+00
2.647500000000e+02 7.780577020744e-05 0.000000000000e+00 0.000000000000e+00
2.650000000000e+02 -2.380817544458e-03 0.000000000000e+00 0.000000000000e+00
2.652500000000e+02 -4.741873761274e-03 0.000000000000e+00 0.000000000000e+00
2.655000000000e+02 -6.872008591374e-03 0.000000000000e+00 0.000000000000e+00
2.657500000000e+02 -8.621868094793e-03 0.000000000000e+00 0.000000000000e+00
2.660000000000e+02 -9.847793264837e-03 0.000000000000e+00 0.000000000000e+00
2.662500000000e+02 -1.043448887092e-02 0.000000000000e+00 0.000000000000e+00
2.665000000000e+02 -1.031491826127e-02 0.000000000000e+00 0.000000000000e+00
2.667500000000e+02 -9.484096013804e-03 0.000000000000e+00 0.000000000000e+00
2.670000000000e+02 -8.004443350422e-03 0.000000000000e+00 0.000000000000e+00
2.672500000000e+02 -6.001773280654e-03 0.000000000000e+00 0.000000000000e+00
2.675000000000e+02 -3.652546512266e-03 0.000000000000e+00 0.000000000000e+00
2.677500000000e+02 -1.164514141925e-03 0.000000000000e+00 0.000000000000e+00
2.680000000000e+02 1.246020401919e-03 0.000000000000e+00 0.000000000000e+00
2.682500000000e+02 3.376532479923e-03 0.000000000000e+00 0.000000000000e+00
2.685000000000e+02 5.056528296101e-03 0.000000000000e+00 0.000000000000e+00
2.687500000000e+02 6.158826751542e-03 0.000000000000e+00 0.000000000000e+00
2.690000000000e+02 6.602303623748e-03 0.000000000000e+00 0.000000000000e+00
2.692500000000e+02 6.346174122280e-03 0.000000000000e+00 0.000000000000e+00
2.695000000000e+02 5.377565637820e-03 0.000000000000e+00 0.000000000000e+00
2.697500000000e+02 3.695535659019e-03 0.000000000000e+00 0.000000000000e+00
2.700000000000e+02 1.295550670675e-03 0.000000000000e+00 0.000000000000e+00
2.702500000000e+02 -1.841425747348e-03 0.000000000000e+00 0.000000000000e+00
2.705000000000e+02 -5.751749772922e-03 0.000000000000e+00 0.000000000000e+00
2.707500000000e+02 -1.048171972810e-02 0.000000000000e+00 0.000000000000e+00
2.710000000000e+02 -1.606981257797e-02 0.000000000000e+00 0.000000000000e+00
2.712500000000e+02 -2.252046638304e-02 0.000000000000e+00 0.000000000000e+00
2.715000000000e+02 -2.977331588042e-02 0.000000000000e+00 0.000000000000e+00
2.717500000000e+02 -3.767325455596e-02 0.000000000000e+00 0.000000000000e+00
2.720000000000e+02 -4.594735588332e-02 0.000000000000e+00 0.000000000000e+00
2.722500000000e+02 -5.419435864970e-02 0.000000000000e+00 0.000000000000e+00
2.725000000000e+02 -6.189108100544e-02 0.000000000000e+00 0.000000000000e+00
2.727500000000e+02 -6.841791776202e-02 0.000000000000e+00 0.000000000000e+00
2.730000000000e+02 -7.310279261730e-02 0.000000000000e+00 0.000000000000e+00
2.732500000000e+02 -7.527999291479e-02 0.000000000000e+00 0.000000000000e+00
2.735000000000e+02 -7.435767422936e-02 0.000000000000e+00 0.000000000000e+00
2.737500000000e+02 -6.988593102561e-02 0.000000000000e+00 0.000000000000e+00
2.740000000000e+02 -6.161654024749e-02 0.000000000000e+00 0.000000000000e+00
2.742500000000e+02 -4.954599383933e-02 0.000000000000e+00 0.000000000000e+00
2.745000000000e+02 -3.393524473906e-02 0.000000000000e+00 0.000000000000e+00
2.747500000000e+02 -1.530249276684e-02 0.000000000000e+00 0.000000000000e+00
2.750000000000e+02 5.611059095017e-03 0.000000000000e+00 0.000000000000e+00
2.752500000000e+02 2.789876482307e-02 0.000000000000e+00 0.000000000000e+00
2.755000000000e+02 5.056231666644e-02 0.000000000000e+00 0.000000000000e+00
2.757500000000e+02 7.259221688997e-02 0.000000000000e+00 0.000000000000e+00
2.760000000000e+02 9.304434362997e-02 0.000000000000e+00 0.000000000000e+00
2.762500000000e+02 1.111025468049e-01 0.000000000000e+00 0.000000000000e+00
2.765000000000e+02 1.261193260316e-01 0.000000000000e+00 0.000000000000e+00
2.767500000000e+02 1.376300762510e-01 0.000000000000e+00 0.000000000000e+00
2.770000000000e+02 1.453406496573e-01 0.000000000000e+00 0.000000000000e+00
2.772500000000e+02 1.490924293625e-01 0.000000000000e+00 0.000000000000e+00
2.775000000000e+02 1.488130332374e-01 0.000000000000e+00 0.000000000000e+00
2.777500000000e+02 1.444635038492e-01 0.000000000000e+00 0.000000000000e+00
2.780000000000e+02 1.359938835218e-01 0.000000000000e+00 0.000000000000e+00
2.782500000000e+02 1.233181546282e-01 0.000000000000e+00 0.000000000000e+00
2.785000000000e+02 1.063166728220e-01 0.000000000000e+00 0.000000000000e+00
2.787500000000e+02 8.486977139645e-02 0.000000000000e+00 0.000000000000e+00
2.790000000000e+02 5.892077692626e-02 0.000000000000e+00 0.000000000000e+00
2.792500000000e+02 2.856105098343e-02 0.000000000000e+00 0.000000000000e+00
2.795000000000e+02 -5.875259547286e-03 0.000000000000e+00 0.000000000000e+00
2.797500000000e+02 -4.372249178965e-02 0.000000000000e+00 0.000000000000e+00
2.800000000000e+02 -8.391772679477e-02 0.000000000000e+00 0.000000000000e+00
2.802500000000e+02 -1.249737295439e-01 0.000000000000e+00 0.000000000000e+00
2.805000000000e+02 -1.650024567398e-01 0.000000000000e+00 0.000000000000e+00
2.807500000000e+02 -2.017950805074e-01 0.000000000000e+00 0.000000000000e+00
2.810000000000e+02 -2.329571222262e-01 0.000000000000e+00 0.000000000000e+00
2.812500000000e+02 -2.560894964993e-01 0.000000000000e+00 0.000000000000e+00
2.815000000000e+02 -2.689991232660e-01 0.000000000000e+00 0.000000000000e+00
2.817500000000e+02 -2.699173320324e-01 0.000000000000e+00 0.000000000000e+00
2.820000000000e+02 -2.577014187851e-01 0.000000000000e+00 0.000000000000e+00
2.822500000000e+02 -2.319949587380e-01 0.000000000000e+00 0.000000000000e+00
2.825000000000e+02 -1.933259437679e-01 0.000000000000e+00 0.000000000000e+00
2.827500000000e+02 -1.431281680293e-01 0.000000000000e+00 0.000000000000e+00
2.830000000000e+02 -8.367977545422e-02 0.000000000000e+00 0.000000000000e+00
2.832500000000e+02 -1.796243051971e-02 0.000000000000e+00 0.000000000000e+00
2.835000000000e+02 5.054607906974e-02 0.000000000000e+00 0.000000000000e+00
2.837500000000e+02 1.181251144128e-01 0.000000000000e+00 0.000000000000e+00
2.840000000000e+02 1.810843018150e-01 0.000000000000e+00 0.000000000000e+00
2.842500000000e+02 2.360284222011e-01 0.000000000000e+00 0.000000000000e+00
2.845000000000e+02 2.800875532882e-01 0.000000000000e+00 0.000000000000e+00
2.847500000000e+02 3.110908802341e-01 0.000000000000e+00 0.000000000000e+00
2.850000000000e+02 3.276702215204e-01 0.000000000000e+00 0.000000000000e+00
2.852500000000e+02 3.292885632060e-01 0.000000000000e+00 0.000000000000e+00
2.855000000000e+02 3.161984383293e-01 0.000000000000e+00 0.000000000000e+00
2.857500000000e+02 2.893434628745e-01 0.000000000000e+00 0.000000000000e+00
2.860000000000e+02 2.502225318249e-01 0.000000000000e+00 0.000000000000e+00
2.862500000000e+02 2.007392099196e-01 0.000000000000e+00 0.000000000000e+00
2.865000000000e+02 1.430583144291e-01 0.000000000000e+00 0.000000000000e+00
2.867500000000e+02 7.948771367382e-02 0.000000000000e+00 0.000000000000e+00
2.870000000000e+02 1.239661567650e-02 0.000000000000e+00 0.000000000000e+00
2.872500000000e+02 -5.582680548474e-02 0.000000000000e+00 0.000000000000e+00
2.875000000000e+02 -1.227843252168e-01 0.000000000000e+00 0.000000000000e+00
2.877500000000e+02 -1.860565817130e-01 0.000000000000e+00 0.000000000000e+00
2.880000000000e+02 -2.431905642509e-01 0.000000000000e+00 0.000000000000e+00
2.882500000000e+02 -2.917059685139e-01 0.000000000000e+00 0.000000000000e+00
2.885000000000e+02 -3.291385776413e-01 0.000000000000e+00 0.000000000000e+00
2.887500000000e+02 -3.531330003823e-01 0.000000000000e+00 0.000000000000e+00
2.890000000000e+02 -3.615883247175e-01 0.000000000000e+00 0.000000000000e+00
2.892500000000e+02 -3.528497781431e-01 0.000000000000e+00 0.000000000000e+00
2.895000000000e+02 -3.259289099424e-01 0.000000000000e+00 0.000000000000e+00
2.897500000000e+02 -2.807258202101e-01 0.000000000000e+00 0.000000000000e+00
2.900000000000e+02 -2.182211083754e-01 0.000000000000e+00 0.000000000000e+00
2.902500000000e+02 -1.406036750521e-01 0.000000000000e+00 0.000000000000e+00
2.905000000000e+02 -5.130389024748e-02 0.000000000000e+00 0.000000000000e+00
2.907500000000e+02 4.509014110720e-02 0.000000000000e+00 0.000000000000e+00
2.910000000000e+02 1.430432123313e-01 0.000000000000e+00 0.000000000000e+00
2.912500000000e+02 2.364056219736e-01 0.000000000000e+00 0.000000000000e+00
2.915000000000e+02 3.188471189528e-01 0.000000000000e+00 0.000000000000e+00
2.917500000000e+02 3.843571165261e-01 0.000000000000e+00 0.000000000000e+00
2.920000000000e+02 4.277649455754e-01 0.000000000000e+00 0.000000000000e+00
2.922500000000e+02 4.452276795801e-01 0.000000000000e+00 0.000000000000e+00
2.925000000000e+02 4.346328114241e-01 0.000000000000e+00 0.000000000000e+00
2.927500000000e+02 3.958691130240e-01 0.000000000000e+00 0.000000000000e+00
2.930000000000e+02 3.309308699708e-01 0.000000000000e+00 0.000000000000e+00
2.932500000000e+02 2.438370984587e-01 0.000000000000e+00 0.000000000000e+00
2.935000000000e+02 1.403664510352e-01 0.000000000000e+00 0.000000000000e+00
2.937500000000e+02 2.762805380148e-02 0.000000000000e+00 0.000000000000e+00
2.940000000000e+02 -8.649384530393e-02 0.000000000000e+00 0.000000000000e+00
2.942500000000e+02 -1.939699208147e-01 0.000000000000e+00 0.000000000000e+00
2.945000000000e+02 -2.872710443934e-01 0.000000000000e+00 0.000000000000e+00
2.947500000000e+02 -3.599679410541e-01 0.000000000000e+00 0.000000000000e+00
2.950000000000e+02 -4.072296806020e-01 0.000000000000e+00 0.000000000000e+00
2.952500000000e+02 -4.261767322613e-01 0.000000000000e+00 0.000000000000e+00
2.955000000000e+02 -4.160601153997e-01 0.000000000000e+00 0.000000000000e+00
2.957500000000e+02 -3.782565471270e-01 0.000000000000e+00 0.000000000000e+00
2.960000000000e+02 -3.160881892542e-01 0.000000000000e+00 0.000000000000e+00
2.962500000000e+02 -2.344924373795e-01 0.000000000000e+00 0.000000000000e+00
2.965000000000e+02 -1.395802966165e-01 0.000000000000e+00 0.000000000000e+00
2.967500000000e+02 -3.812992734728e-02 0.000000000000e+00 0.000000000000e+00
2.970000000000e+02 6.293569794455e-02 0.000000000000e+00 0.000000000000e+00
2.972500000000e+02 1.570412691371e-01 0.000000000000e+00 0.000000000000e+00
2.975000000000e+02 2.383838661214e-01 0.000000000000e+00 0.000000000000e+00
2.977500000000e+02 3.022632365531e-01 0.000000000000e+00 0.000000000000e+00
2.980000000000e+02 3.453036566723e-01 0.000000000000e+00 0.000000000000e+00
2.982500000000e+02 3.655658973808e-01 0.000000000000e+00 0.000000000000e+00
2.985000000000e+02 3.625584398862e-01 0.000000000000e+00 0.000000000000e+00
2.987500000000e+02 3.371646312066e-01 0.000000000000e+00 0.000000000000e+00
2.990000000000e+02 2.915062966321e-01 0.000000000000e+00 0.000000000000e+00
2.992500000000e+02 2.287644215219e-01 0.000000000000e+00 0.000000000000e+00
2.995000000000e+02 1.529744642947e-01 0.000000000000e+00 0.000000000000e+00
2.997500000000e+02 6.880872673730e-02 0.000000000000e+00 0.000000000000e+00
3.000000000000e+02 -1.864767097782e-02 0.000000000000e+00 0.000000000000e+00
3.002500000000e+02 -1.041258942515e-01 0.000000000000e+00 0.000000000000e+00
3.005000000000e+02 -1.824096417334e-01 0.000000000000e+00 0.000000000000e+00
3.007500000000e+02 -2.485813227627e-01 0.000000000000e+00 0.000000000000e+00
3.010000000000e+02 -2.982787355784e-01 0.000000000000e+00 0.000000000000e+00
3.012500000000e+02 -3.279579775325e-01 0.000000000000e+00 0.000000000000e+00
3.015000000000e+02 -3.351517147535e-01 0.000000000000e+00 0.000000000000e+00
3.017500000000e+02 -3.187048523445e-01 0.000000000000e+00 0.000000000000e+00
3.020000000000e+02 -2.789635802681e-01 0.000000000000e+00 0.000000000000e+00
3.022500000000e+02 -2.178902081010e-01 0.000000000000e+00 0.000000000000e+00
3.025000000000e+02 -1.390763602665e-01 0.000000000000e+00 0.000000000000e+00
3.027500000000e+02 -4.763171417191e-02 0.000000000000e+00 0.000000000000e+00
3.030000000000e+02 5.006537977544e-02 0.000000000000e+00 0.000000000000e+00
3.032500000000e+02 1.467559669509e-01 0.000000000000e+00 0.000000000000e+00
3.035000000000e+02 2.348120763014e-01 0.000000000000e+00 0.000000000000e+00
3.037500000000e+02 3.068400898631e-01 0.000000000000e+00 0.000000000000e+00
3.040000000000e+02 3.563289084766e-01 0.000000000000e+00 0.000000000000e+00
3.042500000000e+02 3.782841950473e-01 0.000000000000e+00 0.000000000000e+00
3.045000000000e+02 3.697837084306e-01 0.000000000000e+00 0.000000000000e+00
3.047500000000e+02 3.303893617079e-01 0.000000000000e+00 0.000000000000e+00
3.050000000000e+02 2.623598209338e-01 0.000000000000e+00 0.000000000000e+00
3.052500000000e+02 1.706229847768e-01 0.000000000000e+00 0.000000000000e+00
3.055000000000e+02 6.248940512614e-02 0.000000000000e+00 0.000000000000e+00
3.057500000000e+02 -5.288637063926e-02 0.000000000000e+00 0.000000000000e+00
3.060000000000e+02 -1.652620871726e-01 0.000000000000e+00 0.000000000000e+00
3.062500000000e+02 -2.642212700393e-01 0.000000000000e+00 0.000000000000e+00
3.065000000000e+02 -3.401620745845e-01 0.000000000000e+00 0.000000000000e+00
3.067500000000e+02 -3.852655707839e-01 0.000000000000e+00 0.000000000000e+00
3.070000000000e+02 -3.943428953691e-01 0.000000000000e+00 0.000000000000e+00
3.072500000000e+02 -3.654666669781e-01 0.000000000000e+00 0.000000000000e+00
3.075000000000e+02 -3.003086815266e-01 0.000000000000e+00 0.000000000000e+00
3.077500000000e+02 -2.041320392119e-01 0.000000000000e+00 0.000000000000e+00
3.080000000000e+02 -8.541922742660e-02 0.000000000000e+00 0.000000000000e+00
3.082500000000e+02 4.484491727066e-02 0.000000000000e+00 0.000000000000e+00
3.085000000000e+02 1.741788662263e-01 0.000000000000e+00 0.000000000000e+00
3.087500000000e+02 2.898085033791e-01 0.000000000000e+00 0.000000000000e+00
3.090000000000e+02 3.799536405655e-01 0.000000000000e+00 0.000000000000e+00
3.092500000000e+02 4.350661059156e-01 0.000000000000e+00 0.000000000000e+00
3.095000000000e+02 4.488870660516e-01 0.000000000000e+00 0.000000000000e+00
3.097500000000e+02 4.192039428420e-01 0.000000000000e+00 0.000000000000e+00
3.100000000000e+02 3.482135844069e-01 0.000000000000e+00 0.000000000000e+00
3.102500000000e+02 2.424361184169e-01 0.000000000000e+00 0.000000000000e+00
3.105000000000e+02 1.121696426214e-01 0.000000000000e+00 0.000000000000e+00
3.107500000000e+02 -2.947499329808e-02 0.000000000000e+00 0.000000000000e+00
3.110000000000e+02 -1.678728073984e-01 0.000000000000e+00 0.000000000000e+00
3.112500000000e+02 -2.883901017187e-01 0.000000000000e+00 0.000000000000e+00
3.115000000000e+02 -3.779419415695e-01 0.000000000000e+00 0.000000000000e+00
3.117500000000e+02 -4.264345551776e-01 0.000000000000e+00 0.000000000000e+00
3.120000000000e+02 -4.279310215358e-01 0.000000000000e+00 0.000000000000e+00
3.122500000000e+02 -3.814023519942e-01 0.000000000000e+00 0.000000000000e+00
3.125000000000e+02 -2.909663003527e-01 0.000000000000e+00 0.000000000000e+00
3.127500000000e+02 -1.655692520128e-01 0.000000000000e+00 0.000000000000e+00
3.130000000000e+02 -1.812697639192e-02 0.000000000000e+00 0.000000000000e+00
3.132500000000e+02 1.357986354014e-01 0.000000000000e+00 0.000000000000e+00
3.135000000000e+02 2.796544556060e-01 0.000000000000e+00 0.000000000000e+00
3.137500000000e+02 3.977076777359e-01 0.000000000000e+00 0.000000000000e+00
3.140000000000e+02 4.768147707470e-01 0.000000000000e+00 0.000000000000e+00
3.142500000000e+02 5.079461339856e-01 0.000000000000e+00 0.000000000000e+00
3.145000000000e+02 4.872855405018e-01 0.000000000000e+00 0.000000000000e+00
3.147500000000e+02 4.167660626638e-01 0.000000000000e+00 0.000000000000e+00
3.150000000000e+02 3.039645687330e-01 0.000000000000e+00 0.000000000000e+00
3.152500000000e+02 1.613487104129e-01 0.000000000000e+00 0.000000000000e+00
3.155000000000e+02 4.945563687722e-03 0.000000000000e+00 0.000000000000e+00
3.157500000000e+02 -1.474290751699e-01 0.000000000000e+00 0.000000000000e+00
3.160000000000e+02 -2.781858674688e-01 0.000000000000e+00 0.000000000000e+00
3.162500000000e+02 -3.719920745979e-01 0.000000000000e+00 0.000000000000e+00
3.165000000000e+02 -4.175787440727e-01 0.000000000000e+00 0.000000000000e+00
3.167500000000e+02 -4.091068382728e-01 0.000000000000e+00 0.000000000000e+00
3.170000000000e+02 -3.469208844352e-01 0.000000000000e+00 0.000000000000e+00
3.172500000000e+02 -2.375875288715e-01 0.000000000000e+00 0.000000000000e+00
3.175000000000e+02 -9.319965489910e-02 0.000000000000e+00 0.000000000000e+00
3.177500000000e+02 6.998526508999e-02 0.000000000000e+00 0.000000000000e+00
3.180000000000e+02 2.334218523792e-01 0.000000000000e+00 0.000000000000e+00
3.182500000000e+02 3.784520200278e-01 0.000000000000e+00 0.000000000000e+00
3.185000000000e+02 4.885212891849e-01 0.000000000000e+00 0.000000000000e+00
3.187500000000e+02 5.511686548915e-01 0.000000000000e+00 0.000000000000e+00
3.190000000000e+02 5.595450783441e-01 0.000000000000e+00 0.000000000000e+00
3.192500000000e+02 5.132691746317e-01 0.000000000000e+00 0.000000000000e+00
3.195000000000e+02 4.185070658918e-01 0.000000000000e+00 0.000000000000e+00
3.197500000000e+02 2.872574106324e-01 0.000000000000e+00 0.000000000000e+00
3.200000000000e+02 1.359207908920e-01 0.000000000000e+00 0.000000000000e+00
3.202500000000e+02 -1.667739066430e-02 0.000000000000e+00 0.000000000000e+00
3.205000000000e+02 -1.515711603803e-01 0.000000000000e+00 0.000000000000e+00
3.207500000000e+02 -2.519649189203e-01 0.000000000000e+00 0.000000000000e+00
3.210000000000e+02 -3.052843688620e-01 0.000000000000e+00 0.000000000000e+00
3.212500000000e+02 -3.047106768846e-01 0.000000000000e+00 0.000000000000e+00
3.215000000000e+02 -2.500040392784e-01 0.000000000000e+00 0.000000000000e+00
3.217500000000e+02 -1.475110779961e-01 0.000000000000e+00 0.000000000000e+00
3.220000000000e+02 -9.353065929695e-03 0.000000000000e+00 0.000000000000e+00
3.222500000000e+02 1.481041993596e-01 0.000000000000e+00 0.000000000000e+00
3.225000000000e+02 3.063063974511e-01 0.000000000000e+00 0.000000000000e+00
3.227500000000e+02 4.468325894048e-01 0.000000000000e+00 0.000000000000e+00
3.230000000000e+02 5.536886845429e-01 0.000000000000e+00 0.000000000000e+00
3.232500000000e+02 6.152816051730e-01 0.000000000000e+00 0.000000000000e+00
3.235000000000e+02 6.258243783624e-01 0.000000000000e+00 0.000000000000e+00
3.237500000000e+02 5.859959071773e-01 0.000000000000e+00 0.000000000000e+00
3.240000000000e+02 5.027756164217e-01 0.000000000000e+00 0.000000000000e+00
3.242500000000e+02 3.884799298138e-01 0.000000000000e+00 0.000000000000e+00
3.245000000000e+02 2.591305902510e-01 0.000000000000e+00 0.000000000000e+00
3.247500000000e+02 1.323706015936e-01 0.000000000000e+00 0.000000000000e+00
3.250000000000e+02 2.520074161388e-02 0.000000000000e+00 0.000000000000e+00
3.252500000000e+02 -4.816933160237e-02 0.000000000000e+00 0.000000000000e+00
3.255000000000e+02 -7.807905898482e-02 0.000000000000e+00 0.000000000000e+00
3.257500000000e+02 -6.056167880586e-02 0.000000000000e+00 0.000000000000e+00
3.260000000000e+02 2.263895851350e-03 0.000000000000e+00 0.000000000000e+00
3.262500000000e+02 1.025930948034e-01 0.000000000000e+00 0.000000000000e+00
3.265000000000e+02 2.280621291013e-01 0.000000000000e+00 0.000000000000e+00
3.267500000000e+02 3.634407682124e-01 0.000000000000e+00 0.000000000000e+00
3.270000000000e+02 4.926592896215e-01 0.000000000000e+00 0.000000000000e+00
3.272500000000e+02 6.008972989861e-01 0.000000000000e+00 0.000000000000e+00
3.275000000000e+02 6.764589361365e-01 0.000000000000e+00 0.000000000000e+00
3.277500000000e+02 7.121926802944e-01 0.000000000000e+00 0.000000000000e+00
3.280000000000e+02 7.062794545791e-01 0.000000000000e+00 0.000000000000e+00
3.282500000000e+02 6.623006423854e-01 0.000000000000e+00 0.000000000000e+00
3.285000000000e+02 5.885956702450e-01 0.000000000000e+00 0.000000000000e+00
3.287500000000e+02 4.970134862861e-01 0.000000000000e+00 0.000000000000e+00
3.290000000000e+02 4.012407545795e-01 0.000000000000e+00 0.000000000000e+00
3.292500000000e+02 3.149415241469e-01 0.000000000000e+00 0.000000000000e+00
3.295000000000e+02 2.499619951374e-01 0.000000000000e+00 0.000000000000e+00
3.297500000000e+02 2.148379614031e-01 0.000000000000e+00 0.000000000000e+00
3.300000000000e+02 2.137945879636e-01 0.000000000000e+00 0.000000000000e+00
3.302500000000e+02 2.463557605450e-01 0.000000000000e+00 0.000000000000e+00
3.305000000000e+02 3.075939287838e-01 0.000000000000e+00 0.000000000000e+00
3.307500000000e+02 3.889634369023e-01 0.000000000000e+00 0.000000000000e+00
3.310000000000e+02 4.795829928031e-01 0.000000000000e+00 0.000000000000e+00
3.312500000000e+02 5.677765675827e-01 0.000000000000e+00 0.000000000000e+00
3.315000000000e+02 6.426538215548e-01 0.000000000000e+00 0.000000000000e+00
3.317500000000e+02 6.955141473286e-01 0.000000000000e+00 0.000000000000e+00
3.320000000000e+02 7.208911619931e-01 0.000000000000e+00 0.000000000000e+00
3.322500000000e+02 7.171113825781e-01 0.000000000000e+00 0.000000000000e+00
3.325000000000e+02 6.863130640197e-01 0.000000000000e+00 0.000000000000e+00
3.327500000000e+02 6.339480692874e-01 0.000000000000e+00 0.000000000000e+00
3.330000000000e+02 5.678601841805e-01 0.000000000000e+00 0.000000000000e+00
3.332500000000e+02 4.970877785078e-01 0.000000000000e+00 0.000000000000e+00
3.335000000000e+02 4.305700819051e-01 0.000000000000e+00 0.000000000000e+00
3.337500000000e+02 3.759410822952e-01 0.000000000000e+00 0.000000000000e+00
3.340000000000e+02 3.385736106096e-01 0.000000000000e+00 0.000000000000e+00
3.342500000000e+02 3.209927320977e-01 0.000000000000e+00 0.000000000000e+00
3.345000000000e+02 3.227193072186e-01 0.000000000000e+00 0.000000000000e+00
3.347500000000e+02 3.405405419839e-01 0.000000000000e+00 0.000000000000e+00
3.350000000000e+02 3.691440041704e-01 0.000000000000e+00 0.000000000000e+00
3.352500000000e+02 4.020034765172e-01 0.000000000000e+00 0.000000000000e+00
3.355000000000e+02 4.323755286815e-01 0.000000000000e+00 0.000000000000e+00
3.357500000000e+02 4.542581839958e-01 0.000000000000e+00 0.000000000000e+00
3.360000000000e+02 4.631775211810e-01 0.000000000000e+00 0.000000000000e+00
3.362500000000e+02 4.567012354396e-01 0.000000000000e+00 0.000000000000e+00
3.365000000000e+02 4.346242245381e-01 0.000000000000e+00 0.000000000000e+00
3.367500000000e+02 3.988226751898e-01 0.000000000000e+00 0.000000000000e+00
3.370000000000e+02 3.528219820385e-01 0.000000000000e+00 0.000000000000e+00
3.372500000000e+02 3.011629905410e-01 0.000000000000e+00 0.000000000000e+00
3.375000000000e+02 2.486751881503e-01 0.000000000000e+00 0.000000000000e+00
3.377500000000e+02 1.997717872976e-01 0.000000000000e+00 0.000000000000e+00
3.380000000000e+02 1.578702059989e-01 0.000000000000e+00 0.000000000000e+00
3.382500000000e+02 1.250150181212e-01 0.000000000000e+00 0.000000000000e+00
3.385000000000e+02 1.017439293682e-01 0.000000000000e+00 0.000000000000e+00
3.387500000000e+02 8.719694628869e-02 0.000000000000e+00 0.000000000000e+00
3.390000000000e+02 7.943112791774e-02 0.000000000000e+00 0.000000000000e+00
3.392500000000e+02 7.587388166977e-02 0.000000000000e+00 0.000000000000e+00
3.395000000000e+02 7.383082024736e-02 0.000000000000e+00 0.000000000000e+00
3.397500000000e+02 7.096169039675e-02 0.000000000000e+00 0.000000000000e+00
3.400000000000e+02 6.564938891036e-02 0.000000000000e+00 0.000000000000e+00
3.402500000000e+02 5.720996129425e-02 0.000000000000e+00 0.000000000000e+00
3.405000000000e+02 4.592141135472e-02 0.000000000000e+00 0.000000000000e+00
3.407500000000e+02 3.288089100520e-02 0.000000000000e+00 0.000000000000e+00
3.410000000000e+02 1.972810384143e-02 0.000000000000e+00 0.000000000000e+00
3.412500000000e+02 8.293071233262e-03 0.000000000000e+00 0.000000000000e+00
3.415000000000e+02 2.358060499139e-04 0.000000000000e+00 0.000000000000e+00
3.417500000000e+02 -3.257128911485e-03 0.000000000000e+00 0.000000000000e+00
3.420000000000e+02 -1.667759221889e-03 0.000000000000e+00 0.000000000000e+00
3.422500000000e+02 4.796093925737e-03 0.000000000000e+00 0.000000000000e+00
3.425000000000e+02 1.528516707694e-02 0.000000000000e+00 0.000000000000e+00
3.427500000000e+02 2.851267729186e-02 0.000000000000e+00 0.000000000000e+00
3.430000000000e+02 4.303494834091e-02 0.000000000000e+00 0.000000000000e+00
3.432500000000e+02 5.755318034890e-02 0.000000000000e+00 0.000000000000e+00
3.435000000000e+02 7.117824711772e-02 0.000000000000e+00 0.000000000000e+00
3.437500000000e+02 8.360818131210e-02 0.000000000000e+00 0.000000000000e+00
3.440000000000e+02 9.518455646465e-02 0.000000000000e+00 0.000000000000e+00
3.442500000000e+02 1.068162846340e-01 0.000000000000e+00 0.000000000000e+00
3.445000000000e+02 1.197834876453e-01 0.000000000000e+00 0.000000000000e+00
3.447500000000e+02 1.354558894652e-01 0.000000000000e+00 0.000000000000e+00
3.450000000000e+02 1.549758931451e-01 0.000000000000e+00 0.000000000000e+00
3.452500000000e+02 1.789634919907e-01 0.000000000000e+00 0.000000000000e+00
3.455000000000e+02 2.072972615327e-01 0.000000000000e+00 0.000000000000e+00
3.457500000000e+02 2.390133982431e-01 0.000000000000e+00 0.000000000000e+00
3.460000000000e+02 2.723451937259e-01 0.000000000000e+00 0.000000000000e+00
3.462500000000e+02 3.049017506532e-01 0.000000000000e+00 0.000000000000e+00
3.465000000000e+02 3.339611073208e-01 0.000000000000e+00 0.000000000000e+00
3.467500000000e+02 3.568331911527e-01 0.000000000000e+00 0.000000000000e+00
3.470000000000e+02 3.712354693313e-01 0.000000000000e+00 0.000000000000e+00
3.472500000000e+02 3.756209216747e-01 0.000000000000e+00 0.000000000000e+00
3.475000000000e+02 3.694046135371e-01 0.000000000000e+00 0.000000000000e+00
3.477500000000e+02 3.530506628323e-01 0.000000000000e+00 0.000000000000e+00
3.480000000000e+02 3.280032970293e-01 0.000000000000e+00 0.000000000000e+00
3.482500000000e+02 2.964704642795e-01 0.000000000000e+00 0.000000000000e+00
3.485000000000e+02 2.610921095665e-01 0.000000000000e+00 0.000000000000e+00
3.487500000000e+02 2.245439387099e-01 0.000000000000e+00 0.000000000000e+00
3.490000000000e+02 1.891382449302e-01 0.000000000000e+00 0.000000000000e+00
3.492500000000e+02 1.564844110113e-01 0.000000000000e+00 0.000000000000e+00
3.495000000000e+02 1.272628213856e-01 0.000000000000e+00 0.000000000000e+00
3.497500000000e+02 1.011484985396e-01 0.000000000000e+00 0.000000000000e+00
3.500000000000e+02 7.689754961568e-02 0.000000000000e+00 0.000000000000e+00
3.502500000000e+02 5.258412392206e-02 0.000000000000e+00 0.000000000000e+00
3.505000000000e+02 2.595203000750e-02 0.000000000000e+00 0.000000000000e+00
3.507500000000e+02 -5.172862683556e-03 0.000000000000e+00 0.000000000000e+00
3.510000000000e+02 -4.247298958646e-02 0.000000000000e+00 0.000000000000e+00
3.512500000000e+02 -8.679560629563e-02 0.000000000000e+00 0.000000000000e+00
3.515000000000e+02 -1.379288663775e-01 0.000000000000e+00 0.000000000000e+00
3.517500000000e+02 -1.945326873495e-01 0.000000000000e+00 0.000000000000e+00
3.520000000000e+02 -2.542360815748e-01 0.000000000000e+00 0.000000000000e+00
3.522500000000e+02 -3.138873953502e-01 0.000000000000e+00 0.000000000000e+00
3.525000000000e+02 -3.699208963077e-01 0.000000000000e+00 0.000000000000e+00
3.527500000000e+02 -4.187859140667e-01 0.000000000000e+00 0.000000000000e+00
3.530000000000e+02 -4.573758810656e-01 0.000000000000e+00 0.000000000000e+00
3.532500000000e+02 -4.833954196030e-01 0.000000000000e+00 0.000000000000e+00
3.535000000000e+02 -4.956138396430e-01 0.000000000000e+00 0.000000000000e+00
3.537500000000e+02 -4.939713465984e-01 0.000000000000e+00 0.000000000000e+00
3.540000000000e+02 -4.795270224725e-01 0.000000000000e+00 0.000000000000e+00
3.542500000000e+02 -4.542616333645e-01 0.000000000000e+00 0.000000000000e+00
3.545000000000e+02 -4.207697845051e-01 0.000000000000e+00 0.000000000000e+00
3.547500000000e+02 -3.818915921869e-01 0.000000000000e+00 0.000000000000e+00
3.550000000000e+02 -3.403415345773e-01 0.000000000000e+00 0.000000000000e+00
3.552500000000e+02 -2.983904645563e-01 0.000000000000e+00 0.000000000000e+00
3.555000000000e+02 -2.576463652125e-01 0.000000000000e+00 0.000000000000e+00
3.557500000000e+02 -2.189621242033e-01 0.000000000000e+00 0.000000000000e+00
3.560000000000e+02 -1.824772852686e-01 0.000000000000e+00 0.000000000000e+00
3.562500000000e+02 -1.477788850135e-01 0.000000000000e+00 0.000000000000e+00
3.565000000000e+02 -1.141476110509e-01 0.000000000000e+00 0.000000000000e+00
3.567500000000e+02 -8.084260081211e-02 0.000000000000e+00 0.000000000000e+00
3.570000000000e+02 -4.737321110008e-02 0.000000000000e+00 0.000000000000e+00
3.572500000000e+02 -1.370968876355e-02 0.000000000000e+00 0.000000000000e+00
3.575000000000e+02 1.960387726963e-02 0.000000000000e+00 0.000000000000e+00
3.577500000000e+02 5.145364956266e-02 0.000000000000e+00 0.000000000000e+00
3.580000000000e+02 8.027630647706e-02 0.000000000000e+00 0.000000000000e+00
3.582500000000e+02 1.042748655849e-01 0.000000000000e+00 0.000000000000e+00
3.585000000000e+02 1.216934416559e-01 0.000000000000e+00 0.000000000000e+00
3.587500000000e+02 1.311046358635e-01 0.000000000000e+00 0.000000000000e+00
3.590000000000e+02 1.316614451337e-01 0.000000000000e+00 0.000000000000e+00
3.592500000000e+02 1.232718608528e-01 0.000000000000e+00 0.000000000000e+00
3.595000000000e+02 1.066675619748e-01 0.000000000000e+00 0.000000000000e+00
3.597500000000e+02 8.335601004245e-02 0.000000000000e+00 0.000000000000e+00
3.600000000000e+02 5.546476133179e-02 0.000000000000e+00 0.000000000000e+00
3.602500000000e+02 2.550460218649e-02 0.000000000000e+00 0.000000000000e+00
3.605000000000e+02 -3.908838836143e-03 0.000000000000e+00 0.000000000000e+00
3.607500000000e+02 -3.032926585842e-02 0.000000000000e+00 0.000000000000e+00
3.610000000000e+02 -5.170586322385e-02 0.000000000000e+00 0.000000000000e+00
3.612500000000e+02 -6.652720100374e-02 0.000000000000e+00 0.000000000000e+00
3.615000000000e+02 -7.386431302772e-02 0.000000000000e+00 0.000000000000e+00
3.617500000000e+02 -7.331331543803e-02 0.000000000000e+00 0.000000000000e+00
3.620000000000e+02 -6.485689468044e-02 0.000000000000e+00 0.000000000000e+00
3.622500000000e+02 -4.867958856623e-02 0.000000000000e+00 0.000000000000e+00
3.625000000000e+02 -2.498115514322e-02 0.000000000000e+00 0.000000000000e+00
3.627500000000e+02 6.166372321828e-03 0.000000000000e+00 0.000000000000e+00
3.630000000000e+02 4.487960265930e-02 0.000000000000e+00 0.000000000000e+00
3.632500000000e+02 9.141917422336e-02 0.000000000000e+00 0.000000000000e+00
3.635000000000e+02 1.460362081093e-01 0.000000000000e+00 0.000000000000e+00
3.637500000000e+02 2.087284598612e-01 0.000000000000e+00 0.000000000000e+00
3.640000000000e+02 2.789449910500e-01 0.000000000000e+00 0.000000000000e+00
3.642500000000e+02 3.552928868256e-01 0.000000000000e+00 0.000000000000e+00
3.645000000000e+02 4.353058964915e-01 0.000000000000e+00 0.000000000000e+00
3.647500000000e+02 5.153312743857e-01 0.000000000000e+00 0.000000000000e+00
3.650000000000e+02 5.905775383863e-01 0.000000000000e+00 0.000000000000e+00
3.652500000000e+02 6.553439862539e-01 0.000000000000e+00 0.000000000000e+00
3.655000000000e+02 7.034257090405e-01 0.000000000000e+00 0.000000000000e+00
3.657500000000e+02 7.286596143155e-01 0.000000000000e+00 0.000000000000e+00
3.660000000000e+02 7.255520997474e-01 0.000000000000e+00 0.000000000000e+00
3.662500000000e+02 6.899116533928e-01 0.000000000000e+00 0.000000000000e+00
3.665000000000e+02 6.194029482611e-01 0.000000000000e+00 0.000000000000e+00
3.667500000000e+02 5.139445427525e-01 0.000000000000e+00 0.000000000000e+00
3.670000000000e+02 3.758898272227e-01 0.000000000000e+00 0.000000000000e+00
3.672500000000e+02 2.099582061856e-01 0.000000000000e+00 0.000000000000e+00
3.675000000000e+02 2.291688513034e-02 0.000000000000e+00 0.000000000000e+00
3.677500000000e+02 -1.769518402833e-01 0.000000000000e+00 0.000000000000e+00
3.680000000000e+02 -3.805324613092e-01 0.000000000000e+00 0.000000000000e+00
3.682500000000e+02 -5.786204288958e-01 0.000000000000e+00 0.000000000000e+00
3.685000000000e+02 -7.626326931241e-01 0.000000000000e+00 0.000000000000e+00
3.687500000000e+02 -9.251938728166e-01 0.000000000000e+00 0.000000000000e+00
3.690000000000e+02 -1.060526376069e+00 0.000000000000e+00 0.000000000000e+00
3.692500000000e+02 -1.164603156207e+00 0.000000000000e+00 0.000000000000e+00
3.695000000000e+02 -1.235059050401e+00 0.000000000000e+00 0.000000000000e+00
3.697500000000e+02 -1.270895174241e+00 0.000000000000e+00 0.000000000000e+00
3.700000000000e+02 -1.272044604504e+00 0.000000000000e+00 0.000000000000e+00
3.702500000000e+02 -1.238891071811e+00 0.000000000000e+00 0.000000000000e+00
3.705000000000e+02 -1.171841504446e+00 0.000000000000e+00 0.000000000000e+00
3.707500000000e+02 -1.071046002700e+00 0.000000000000e+00 0.000000000000e+00
3.710000000000e+02 -9.363356472172e-01 0.000000000000e+00 0.000000000000e+00
3.712500000000e+02 -7.674124235417e-01 0.000000000000e+00 0.000000000000e+00
3.715000000000e+02 -5.642815885340e-01 0.000000000000e+00 0.000000000000e+00
3.717500000000e+02 -3.278715638097e-01 0.000000000000e+00 0.000000000000e+00
3.720000000000e+02 -6.074696528794e-02 0.000000000000e+00 0.000000000000e+00
3.722500000000e+02 2.322068416755e-01 0.000000000000e+00 0.000000000000e+00
3.725000000000e+02 5.432593056027e-01 0.000000000000e+00 0.000000000000e+00
3.727500000000e+02 8.615923007254e-01 0.000000000000e+00 0.000000000000e+00
3.730000000000e+02 1.173432540924e+00 0.000000000000e+00 0.000000000000e+00
3.732500000000e+02 1.462606110105e+00 0.000000000000e+00 0.000000000000e+00
3.735000000000e+02 1.711506472468e+00 0.000000000000e+00 0.000000000000e+00
3.737500000000e+02 1.902408412427e+00 0.000000000000e+00 0.000000000000e+00
3.740000000000e+02 2.019006780331e+00 0.000000000000e+00 0.000000000000e+00
3.742500000000e+02 2.048018557855e+00 0.000000000000e+00 0.000000000000e+00
3.745000000000e+02 1.980665887541e+00 0.000000000000e+00 0.000000000000e+00
3.747500000000e+02 1.813860069346e+00 0.000000000000e+00 0.000000000000e+00
3.750000000000e+02 1.550932689516e+00 0.000000000000e+00 0.000000000000e+00
3.752500000000e+02 1.201807263387e+00 0.000000000000e+00 0.000000000000e+00
3.755000000000e+02 7.825672778873e-01 0.000000000000e+00 0.000000000000e+00
3.757500000000e+02 3.144462831883e-01 0.000000000000e+00 0.000000000000e+00
3.760000000000e+02 -1.776664885275e-01 0.000000000000e+00 0.000000000000e+00
3.762500000000e+02 -6.670546820717e-01 0.000000000000e+00 0.000000000000e+00
3.765000000000e+02 -1.127149123391e+00 0.000000000000e+00 0.000000000000e+00
3.767500000000e+02 -1.533445131306e+00 0.000000000000e+00 0.000000000000e+00
3.770000000000e+02 -1.865171505018e+00 0.000000000000e+00 0.000000000000e+00
3.772500000000e+02 -2.106555277635e+00 0.000000000000e+00 0.000000000000e+00
3.775000000000e+02 -2.247580713361e+00 0.000000000000e+00 0.000000000000e+00
3.777500000000e+02 -2.284206674970e+00 0.000000000000e+00 0.000000000000e+00
3.780000000000e+02 -2.218074136991e+00 0.000000000000e+00 0.000000000000e+00
3.782500000000e+02 -2.055795781135e+00 0.000000000000e+00 0.000000000000e+00
3.785000000000e+02 -1.807963945903e+00 0.000000000000e+00 0.000000000000e+00
3.787500000000e+02 -1.488035742586e+00 0.000000000000e+00 0.000000000000e+00
3.790000000000e+02 -1.111252175581e+00 0.000000000000e+00 0.000000000000e+00
3.792500000000e+02 -6.937225568651e-01 0.000000000000e+00 0.000000000000e+00
3.795000000000e+02 -2.517608575521e-01 0.000000000000e+00 0.000000000000e+00
3.797500000000e+02 1.984957478665e-01 0.000000000000e+00 0.000000000000e+00
3.800000000000e+02 6.412148602822e-01 0.000000000000e+00 0.000000000000e+00
3.802500000000e+02 1.060824039146e+00 0.000000000000e+00 0.000000000000e+00
3.805000000000e+02 1.441910256609e+00 0.000000000000e+00 0.000000000000e+00
3.807500000000e+02 1.769195248999e+00 0.000000000000e+00 0.000000000000e+00
3.810000000000e+02 2.027708201362e+00 0.000000000000e+00 0.000000000000e+00
3.812500000000e+02 2.203243164155e+00 0.000000000000e+00 0.000000000000e+00
3.815000000000e+02 2.283135402066e+00 0.000000000000e+00 0.000000000000e+00
3.817500000000e+02 2.257326360842e+00 0.000000000000e+00 0.000000000000e+00
3.820000000000e+02 2.119621023728e+00 0.000000000000e+00 0.000000000000e+00
3.822500000000e+02 1.868984668355e+00 0.000000000000e+00 0.000000000000e+00
3.825000000000e+02 1.510688064670e+00 0.000000000000e+00 0.000000000000e+00
3.827500000000e+02 1.057098236426e+00 0.000000000000e+00 0.000000000000e+00
3.830000000000e+02 5.279297794865e-01 0.000000000000e+00 0.000000000000e+00
3.832500000000e+02 -5.018106357131e-02 0.000000000000e+00 0.000000000000e+00
3.835000000000e+02 -6.448455550533e-01 0.000000000000e+00 0.000000000000e+00
3.837500000000e+02 -1.219812855113e+00 0.000000000000e+00 0.000000000000e+00
3.840000000000e+02 -1.737466681959e+00 0.000000000000e+00 0.000000000000e+00
3.842500000000e+02 -2.161727570335e+00 0.000000000000e+00 0.000000000000e+00
3.845000000000e+02 -2.461093490303e+00 0.000000000000e+00 0.000000000000e+00
3.847500000000e+02 -2.611513851664e+00 0.000000000000e+00 0.000000000000e+00
3.850000000000e+02 -2.598789220443e+00 0.000000000000e+00 0.000000000000e+00
3.852500000000e+02 -2.420223200156e+00 0.000000000000e+00 0.000000000000e+00
3.855000000000e+02 -2.085320925394e+00 0.000000000000e+00 0.000000000000e+00
3.857500000000e+02 -1.615423091835e+00 0.000000000000e+00 0.000000000000e+00
3.860000000000e+02 -1.042274504765e+00 0.000000000000e+00 0.000000000000e+00
3.862500000000e+02 -4.056387476677e-01 0.000000000000e+00 0.000000000000e+00
3.865000000000e+02 2.498277025635e-01 0.000000000000e+00 0.000000000000e+00
3.867500000000e+02 8.781499056699e-01 0.000000000000e+00 0.000000000000e+00
3.870000000000e+02 1.435719064125e+00 0.000000000000e+00 0.000000000000e+00
3.872500000000e+02 1.884740123879e+00 0.000000000000e+00 0.000000000000e+00
3.875000000000e+02 2.196124474541e+00 0.000000000000e+00 0.000000000000e+00
3.877500000000e+02 2.351573103514e+00 0.000000000000e+00 0.000000000000e+00
3.880000000000e+02 2.344684566411e+00 0.000000000000e+00 0.000000000000e+00
3.882500000000e+02 2.181025765823e+00 0.000000000000e+00 0.000000000000e+00
3.885000000000e+02 1.877209218410e+00 0.000000000000e+00 0.000000000000e+00
3.887500000000e+02 1.459115900584e+00 0.000000000000e+00 0.000000000000e+00
3.890000000000e+02 9.594773668771e-01 0.000000000000e+00 0.000000000000e+00
3.892500000000e+02 4.150772007740e-01 0.000000000000e+00 0.000000000000e+00
3.895000000000e+02 -1.361535176723e-01 0.000000000000e+00 0.000000000000e+00
3.897500000000e+02 -6.578884612208e-01 0.000000000000e+00 0.000000000000e+00
3.900000000000e+02 -1.117790624474e+00 0.000000000000e+00 0.000000000000e+00
3.902500000000e+02 -1.489375475953e+00 0.000000000000e+00 0.000000000000e+00
3.905000000000e+02 -1.753269897043e+00 0.000000000000e+00 0.000000000000e+00
3.907500000000e+02 -1.897854382966e+00 0.000000000000e+00 0.000000000000e+00
3.910000000000e+02 -1.919336610064e+00 0.000000000000e+00 0.000000000000e+00
3.912500000000e+02 -1.821348670688e+00 0.000000000000e+00 0.000000000000e+00
3.915000000000e+02 -1.614184270739e+00 0.000000000000e+00 0.000000000000e+00
3.917500000000e+02 -1.313795579226e+00 0.000000000000e+00 0.000000000000e+00
3.920000000000e+02 -9.406550335813e-01 0.000000000000e+00 0.000000000000e+00
3.922500000000e+02 -5.185606388639e-01 0.000000000000e+00 0.000000000000e+00
3.925000000000e+02 -7.343113153148e-02 0.000000000000e+00 0.000000000000e+00
3.927500000000e+02 3.678928442367e-01 0.000000000000e+00 0.000000000000e+00
3.930000000000e+02 7.788471932538e-01 0.000000000000e+00 0.000000000000e+00
3.932500000000e+02 1.134356911446e+00 0.000000000000e+00 0.000000000000e+00
3.935000000000e+02 1.412071095016e+00 0.000000000000e+00 0.000000000000e+00
3.937500000000e+02 1.593608933189e+00 0.000000000000e+00 0.000000000000e+00
3.940000000000e+02 1.665775429155e+00 0.000000000000e+00 0.000000000000e+00
3.942500000000e+02 1.621671988422e+00 0.000000000000e+00 0.000000000000e+00
3.945000000000e+02 1.461596860077e+00 0.000000000000e+00 0.000000000000e+00
3.947500000000e+02 1.193611026443e+00 0.000000000000e+00 0.000000000000e+00
3.950000000000e+02 8.336426301850e-01 0.000000000000e+00 0.000000000000e+00
3.952500000000e+02 4.050212597392e-01 0.000000000000e+00 0.000000000000e+00
3.955000000000e+02 -6.262679243144e-02 0.000000000000e+00 0.000000000000e+00
3.957500000000e+02 -5.351323769504e-01 0.000000000000e+00 0.000000000000e+00
3.960000000000e+02 -9.761244745733e-01 0.000000000000e+00 0.000000000000e+00
3.962500000000e+02 -1.349819466532e+00 0.000000000000e+00 0.000000000000e+00
3.965000000000e+02 -1.624048074060e+00 0.000000000000e+00 0.000000000000e+00
3.967500000000e+02 -1.773253013379e+00 0.000000000000e+00 0.000000000000e+00
3.970000000000e+02 -1.781158684452e+00 0.000000000000e+00 0.000000000000e+00
3.972500000000e+02 -1.642813886297e+00 0.000000000000e+00 0.000000000000e+00
3.975000000000e+02 -1.365742959434e+00 0.000000000000e+00 0.000000000000e+00
3.977500000000e+02 -9.700091117600e-01 0.000000000000e+00 0.000000000000e+00
3.980000000000e+02 -4.870909259547e-01 0.000000000000e+00 0.000000000000e+00
3.982500000000e+02 4.240979427625e-02 0.000000000000e+00 0.000000000000e+00
3.985000000000e+02 5.720856106624e-01 0.000000000000e+00 0.000000000000e+00
3.987500000000e+02 1.053804023144e+00 0.000000000000e+00 0.000000000000e+00
3.990000000000e+02 1.442189200097e+00 0.000000000000e+00 0.000000000000e+00
3.992500000000e+02 1.699076056753e+00 0.000000000000e+00 0.000000000000e+00
3.995000000000e+02 1.797482911532e+00 0.000000000000e+00 0.000000000000e+00
3.997500000000e+02 1.724671421388e+00 0.000000000000e+00 0.000000000000e+00
4.000000000000e+02 1.483932784480e+00 0.000000000000e+00 0.000000000000e+00
4.002500000000e+02 1.094852367155e+00 0.000000000000e+00 0.000000000000e+00
4.005000000000e+02 5.919510054165e-01 0.000000000000e+00 0.000000000000e+00
4.007500000000e+02 2.176613701272e-02 0.000000000000e+00 0.000000000000e+00
4.010000000000e+02 -5.613972659820e-01 0.000000000000e+00 0.000000000000e+00
4.012500000000e+02 -1.100665243953e+00 0.000000000000e+00 0.000000000000e+00
4.015000000000e+02 -1.542244588379e+00 0.000000000000e+00 0.000000000000e+00
4.017500000000e+02 -1.840955457409e+00 0.000000000000e+00 0.000000000000e+00
4.020000000000e+02 -1.965065962195e+00 0.000000000000e+00 0.000000000000e+00
4.022500000000e+02 -1.899896803291e+00 0.000000000000e+00 0.000000000000e+00
4.025000000000e+02 -1.649772248994e+00 0.000000000000e+00 0.000000000000e+00
4.027500000000e+02 -1.238052279514e+00 0.000000000000e+00 0.000000000000e+00
4.030000000000e+02 -7.051747458723e-01 0.000000000000e+00 0.000000000000e+00
4.032500000000e+02 -1.048464817604e-01 0.000000000000e+00 0.000000000000e+00
4.035000000000e+02 5.012736814914e-01 0.000000000000e+00 0.000000000000e+00
4.037500000000e+02 1.049881678018e+00 0.000000000000e+00 0.000000000000e+00
4.040000000000e+02 1.482680229011e+00 0.000000000000e+00 0.000000000000e+00
4.042500000000e+02 1.752670675024e+00 0.000000000000e+00 0.000000000000e+00
4.045000000000e+02 1.829393173895e+00 0.000000000000e+00 0.000000000000e+00
4.047500000000e+02 1.702514540423e+00 0.000000000000e+00 0.000000000000e+00
4.050000000000e+02 1.383323737366e+00 0.000000000000e+00 0.000000000000e+00
4.052500000000e+02 9.039108722773e-01 0.000000000000e+00 0.000000000000e+00
4.055000000000e+02 3.140546669185e-01 0.000000000000e+00 0.000000000000e+00
4.057500000000e+02 -3.239009221546e-01 0.000000000000e+00 0.000000000000e+00
4.060000000000e+02 -9.416666309977e-01 0.000000000000e+00 0.000000000000e+00
4.062500000000e+02 -1.472426039041e+00 0.000000000000e+00 0.000000000000e+00
4.065000000000e+02 -1.858242270177e+00 0.000000000000e+00 0.000000000000e+00
4.067500000000e+02 -2.056620623558e+00 0.000000000000e+00 0.000000000000e+00
4.070000000000e+02 -2.045466122279e+00 0.000000000000e+00 0.000000000000e+00
4.072500000000e+02 -1.825836512464e+00 0.000000000000e+00 0.000000000000e+00
4.075000000000e+02 -1.422127342635e+00 0.000000000000e+00 0.000000000000e+00
4.077500000000e+02 -8.796115680852e-01 0.000000000000e+00 0.000000000000e+00
4.080000000000e+02 -2.595598897148e-01 0.000000000000e+00 0.000000000000e+00
4.082500000000e+02 3.675454522328e-01 0.000000000000e+00 0.000000000000e+00
4.085000000000e+02 9.299559976318e-01 0.000000000000e+00 0.000000000000e+00
4.087500000000e+02 1.362860822927e+00 0.000000000000e+00 0.000000000000e+00
4.090000000000e+02 1.615897246172e+00 0.000000000000e+00 0.000000000000e+00
4.092500000000e+02 1.659077943017e+00 0.000000000000e+00 0.000000000000e+00
4.095000000000e+02 1.486412725259e+00 0.000000000000e+00 0.000000000000e+00
4.097500000000e+02 1.116762640144e+00 0.000000000000e+00 0.000000000000e+00
4.100000000000e+02 5.917851763694e-01 0.000000000000e+00 0.000000000000e+00
4.102500000000e+02 -2.882520204483e-02 0.000000000000e+00 0.000000000000e+00
4.105000000000e+02 -6.742688012693e-01 0.000000000000e+00 0.000000000000e+00
4.107500000000e+02 -1.270942092156e+00 0.000000000000e+00 0.000000000000e+00
4.110000000000e+02 -1.751128453032e+00 0.000000000000e+00 0.000000000000e+00
4.112500000000e+02 -2.061036899424e+00 0.000000000000e+00 0.000000000000e+00
4.115000000000e+02 -2.167213077261e+00 0.000000000000e+00 0.000000000000e+00
4.117500000000e+02 -2.060533581919e+00 0.000000000000e+00 0.000000000000e+00
4.120000000000e+02 -1.757281676965e+00 0.000000000000e+00 0.000000000000e+00
4.122500000000e+02 -1.297155687778e+00 0.000000000000e+00 0.000000000000e+00
4.125000000000e+02 -7.384376055412e-01 0.000000000000e+00 0.000000000000e+00
4.127500000000e+02 -1.509018406201e-01 0.000000000000e+00 0.000000000000e+00
4.130000000000e+02 3.926721465792e-01 0.000000000000e+00 0.000000000000e+00
4.132500000000e+02 8.253412210323e-01 0.000000000000e+00 0.000000000000e+00
4.135000000000e+02 1.094102755574e+00 0.000000000000e+00 0.000000000000e+00
4.137500000000e+02 1.166258327868e+00 0.000000000000e+00 0.000000000000e+00
4.140000000000e+02 1.033248719437e+00 0.000000000000e+00 0.000000000000e+00
4.142500000000e+02 7.114879340544e-01 0.000000000000e+00 0.000000000000e+00
4.145000000000e+02 2.401010863586e-01 0.000000000000e+00 0.000000000000e+00
4.147500000000e+02 -3.241386204379e-01 0.000000000000e+00 0.000000000000e+00
4.150000000000e+02 -9.140251199968e-01 0.000000000000e+00 0.000000000000e+00
4.152500000000e+02 -1.460367298884e+00 0.000000000000e+00 0.000000000000e+00
4.155000000000e+02 -1.900596710780e+00 0.000000000000e+00 0.000000000000e+00
4.157500000000e+02 -2.186447283222e+00 0.000000000000e+00 0.000000000000e+00
4.160000000000e+02 -2.289743846787e+00 0.000000000000e+00 0.000000000000e+00
4.162500000000e+02 -2.205584736263e+00 0.000000000000e+00 0.000000000000e+00
4.165000000000e+02 -1.952543270495e+00 0.000000000000e+00 0.000000000000e+00
4.167500000000e+02 -1.569899045621e+00 0.000000000000e+00 0.000000000000e+00
4.170000000000e+02 -1.112291989948e+00 0.000000000000e+00 0.000000000000e+00
4.172500000000e+02 -6.425199752091e-01 0.000000000000e+00 0.000000000000e+00
4.175000000000e+02 -2.234317263451e-01 0.000000000000e+00 0.000000000000e+00
4.177500000000e+02 9.002887711373e-02 0.000000000000e+00 0.000000000000e+00
4.180000000000e+02 2.576059685049e-01 0.000000000000e+00 0.000000000000e+00
4.182500000000e+02 2.584895157763e-01 0.000000000000e+00 0.000000000000e+00
4.185000000000e+02 9.347298789742e-02 0.000000000000e+00 0.000000000000e+00
4.187500000000e+02 -2.157144139371e-01 0.000000000000e+00 0.000000000000e+00
4.190000000000e+02 -6.297525509686e-01 0.000000000000e+00 0.000000000000e+00
4.192500000000e+02 -1.097256000731e+00 0.000000000000e+00 0.000000000000e+00
4.195000000000e+02 -1.561708578418e+00 0.000000000000e+00 0.000000000000e+00
4.197500000000e+02 -1.968866543608e+00 0.000000000000e+00 0.000000000000e+00
4.200000000000e+02 -2.273650416643e+00 0.000000000000e+00 0.000000000000e+00
4.202500000000e+02 -2.445636725023e+00 0.000000000000e+00 0.000000000000e+00
4.205000000000e+02 -2.472468840600e+00 0.000000000000e+00 0.000000000000e+00
4.207500000000e+02 -2.360799962989e+00 0.000000000000e+00 0.000000000000e+00
4.210000000000e+02 -2.134719730389e+00 0.000000000000e+00 0.000000000000e+00
4.212500000000e+02 -1.831952130178e+00 0.000000000000e+00 0.000000000000e+00
4.215000000000e+02 -1.498400858361e+00 0.000000000000e+00 0.000000000000e+00
4.217500000000e+02 -1.181821089100e+00 0.000000000000e+00 0.000000000000e+00
4.220000000000e+02 -9.254884309576e-01 0.000000000000e+00 0.000000000000e+00
4.222500000000e+02 -7.627071866344e-01 0.000000000000e+00 0.000000000000e+00
4.225000000000e+02 -7.128582320273e-01 0.000000000000e+00 0.000000000000e+00
4.227500000000e+02 -7.794546217693e-01 0.000000000000e+00 0.000000000000e+00
4.230000000000e+02 -9.503850041343e-01 0.000000000000e+00 0.000000000000e+00
4.232500000000e+02 -1.200222412297e+00 0.000000000000e+00 0.000000000000e+00
4.235000000000e+02 -1.494201095729e+00 0.000000000000e+00 0.000000000000e+00
4.237500000000e+02 -1.793253734468e+00 0.000000000000e+00 0.000000000000e+00
4.240000000000e+02 -2.059382437661e+00 0.000000000000e+00 0.000000000000e+00
4.242500000000e+02 -2.260622529063e+00 0.000000000000e+00 0.000000000000e+00
4.245000000000e+02 -2.374946361637e+00 0.000000000000e+00 0.000000000000e+00
4.247500000000e+02 -2.392629058997e+00 0.000000000000e+00 0.000000000000e+00
4.250000000000e+02 -2.316831380093e+00 0.000000000000e+00 0.000000000000e+00
4.252500000000e+02 -2.162411850922e+00 0.000000000000e+00 0.000000000000e+00
4.255000000000e+02 -1.953223912808e+00 0.000000000000e+00 0.000000000000e+00
4.257500000000e+02 -1.718350454949e+00 0.000000000000e+00 0.000000000000e+00
4.260000000000e+02 -1.487852107961e+00 0.000000000000e+00 0.000000000000e+00
4.262500000000e+02 -1.288642840285e+00 0.000000000000e+00 0.000000000000e+00
4.265000000000e+02 -1.141055472162e+00 0.000000000000e+00 0.000000000000e+00
4.267500000000e+02 -1.056532101605e+00 0.000000000000e+00 0.000000000000e+00
4.270000000000e+02 -1.036692010291e+00 0.000000000000e+00 0.000000000000e+00
4.272500000000e+02 -1.073821155364e+00 0.000000000000e+00 0.000000000000e+00
4.275000000000e+02 -1.152624044148e+00 0.000000000000e+00 0.000000000000e+00
4.277500000000e+02 -1.252909596637e+00 0.000000000000e+00 0.000000000000e+00
4.280000000000e+02 -1.352770137378e+00 0.000000000000e+00 0.000000000000e+00
4.282500000000e+02 -1.431770162128e+00 0.000000000000e+00 0.000000000000e+00
4.285000000000e+02 -1.473691347083e+00 0.000000000000e+00 0.000000000000e+00
4.287500000000e+02 -1.468474037242e+00 0.000000000000e+00 0.000000000000e+00
4.290000000000e+02 -1.413135816195e+00 0.000000000000e+00 0.000000000000e+00
4.292500000000e+02 -1.311611401324e+00 0.000000000000e+00 0.000000000000e+00
4.295000000000e+02 -1.173619496171e+00 0.000000000000e+00 0.000000000000e+00
4.297500000000e+02 -1.012797550406e+00 0.000000000000e+00 0.000000000000e+00
4.300000000000e+02 -8.444360120834e-01 0.000000000000e+00 0.000000000000e+00
4.302500000000e+02 -6.831787324025e-01 0.000000000000e+00 0.000000000000e+00
4.305000000000e+02 -5.410338157717e-01 0.000000000000e+00 0.000000000000e+00
4.307500000000e+02 -4.259663296148e-01 0.000000000000e+00 0.000000000000e+00
4.310000000000e+02 -3.412351362537e-01 0.000000000000e+00 0.000000000000e+00
4.312500000000e+02 -2.855096684924e-01 0.000000000000e+00 0.000000000000e+00
4.315000000000e+02 -2.536793090919e-01 0.000000000000e+00 0.000000000000e+00
4.317500000000e+02 -2.381670437116e-01 0.000000000000e+00 0.000000000000e+00
4.320000000000e+02 -2.304946077361e-01 0.000000000000e+00 0.000000000000e+00
4.322500000000e+02 -2.228262822790e-01 0.000000000000e+00 0.000000000000e+00
4.325000000000e+02 -2.092432343274e-01 0.000000000000e+00 0.000000000000e+00
4.327500000000e+02 -1.865631504711e-01 0.000000000000e+00 0.000000000000e+00
4.330000000000e+02 -1.546084973269e-01 0.000000000000e+00 0.000000000000e+00
4.332500000000e+02 -1.159252231283e-01 0.000000000000e+00 0.000000000000e+00
4.335000000000e+02 -7.504551093123e-02 0.000000000000e+00 0.000000000000e+00
4.337500000000e+02 -3.745866387918e-02 0.000000000000e+00 0.000000000000e+00
4.340000000000e+02 -8.492914962095e-03 0.000000000000e+00 0.000000000000e+00
4.342500000000e+02 7.686820874958e-03 0.000000000000e+00 0.000000000000e+00
4.345000000000e+02 8.793005644401e-03 0.000000000000e+00 0.000000000000e+00
4.347500000000e+02 -5.270329792635e-03 0.000000000000e+00 0.000000000000e+00
4.350000000000e+02 -3.252806828716e-02 0.000000000000e+00 0.000000000000e+00
4.352500000000e+02 -6.944453275947e-02 0.000000000000e+00 0.000000000000e+00
4.355000000000e+02 -1.117110480213e-01 0.000000000000e+00 0.000000000000e+00
4.357500000000e+02 -1.551514878385e-01 0.000000000000e+00 0.000000000000e+00
4.360000000000e+02 -1.965701882102e-01 0.000000000000e+00 0.000000000000e+00
4.362500000000e+02 -2.343814609672e-01 0.000000000000e+00 0.000000000000e+00
4.365000000000e+02 -2.689028099389e-01 0.000000000000e+00 0.000000000000e+00
4.367500000000e+02 -3.022567894084e-01 0.000000000000e+00 0.000000000000e+00
4.370000000000e+02 -3.378980267015e-01 0.000000000000e+00 0.000000000000e+00
4.372500000000e+02 -3.798497985058e-01 0.000000000000e+00 0.000000000000e+00
4.375000000000e+02 -4.317871111501e-01 0.000000000000e+00 0.000000000000e+00
4.377500000000e+02 -4.961316722784e-01 0.000000000000e+00 0.000000000000e+00
4.380000000000e+02 -5.733238283933e-01 0.000000000000e+00 0.000000000000e+00
4.382500000000e+02 -6.614077391034e-01 0.000000000000e+00 0.000000000000e+00
4.385000000000e+02 -7.560137919190e-01 0.000000000000e+00 0.000000000000e+00
4.387500000000e+02 -8.507554281507e-01 0.000000000000e+00 0.000000000000e+00
4.390000000000e+02 -9.379874002270e-01 0.000000000000e+00 0.000000000000e+00
4.392500000000e+02 -1.009810735822e+00 0.000000000000e+00 0.000000000000e+00
4.395000000000e+02 -1.059166609266e+00 0.000000000000e+00 0.000000000000e+00
4.397500000000e+02 -1.080844054914e+00 0.000000000000e+00 0.000000000000e+00
4.400000000000e+02 -1.072237874494e+00 0.000000000000e+00 0.000000000000e+00
4.402500000000e+02 -1.033731365089e+00 0.000000000000e+00 0.000000000000e+00
4.405000000000e+02 -9.686374319985e-01 0.000000000000e+00 0.000000000000e+00
4.407500000000e+02 -8.827017213287e-01 0.000000000000e+00 0.000000000000e+00
4.410000000000e+02 -7.832413069509e-01 0.000000000000e+00 0.000000000000e+00
4.412500000000e+02 -6.780509489158e-01 0.000000000000e+00 0.000000000000e+00
4.415000000000e+02 -5.742466231344e-01 0.000000000000e+00 0.000000000000e+00
4.417500000000e+02 -4.772268782927e-01 0.000000000000e+00 0.000000000000e+00
4.420000000000e+02 -3.899148774084e-01 0.000000000000e+00 0.000000000000e+00
4.422500000000e+02 -3.124005480123e-01 0.000000000000e+00 0.000000000000e+00
4.425000000000e+02 -2.420399879167e-01 0.000000000000e+00 0.000000000000e+00
4.427500000000e+02 -1.739979965177e-01 0.000000000000e+00 0.000000000000e+00
4.430000000000e+02 -1.021505426871e-01 0.000000000000e+00 0.000000000000e+00
4.432500000000e+02 -2.020795073044e-02 0.000000000000e+00 0.000000000000e+00
4.435000000000e+02 7.711471163120e-02 0.000000000000e+00 0.000000000000e+00
4.437500000000e+02 1.930608835786e-01 0.000000000000e+00 0.000000000000e+00
4.440000000000e+02 3.280896066429e-01 0.000000000000e+00 0.000000000000e+00
4.442500000000e+02 4.795414702308e-01 0.000000000000e+00 0.000000000000e+00
4.445000000000e+02 6.417658334645e-01 0.000000000000e+00 0.000000000000e+00
4.447500000000e+02 8.066916245830e-01 0.000000000000e+00 0.000000000000e+00
4.450000000000e+02 9.647572521516e-01 0.000000000000e+00 0.000000000000e+00
4.452500000000e+02 1.106062014743e+00 0.000000000000e+00 0.000000000000e+00
4.455000000000e+02 1.221569890029e+00 0.000000000000e+00 0.000000000000e+00
4.457500000000e+02 1.304191277420e+00 0.000000000000e+00 0.000000000000e+00
4.460000000000e+02 1.349589584363e+00 0.000000000000e+00 0.000000000000e+00
4.462500000000e+02 1.356603764507e+00 0.000000000000e+00 0.000000000000e+00
4.465000000000e+02 1.327237810422e+00 0.000000000000e+00 0.000000000000e+00
4.467500000000e+02 1.266234225037e+00 0.000000000000e+00 0.000000000000e+00
4.470000000000e+02 1.180310301825e+00 0.000000000000e+00 0.000000000000e+00
4.472500000000e+02 1.077184133029e+00 0.000000000000e+00 0.000000000000e+00
4.475000000000e+02 9.645444573423e-01 0.000000000000e+00 0.000000000000e+00
4.477500000000e+02 8.491209861170e-01 0.000000000000e+00 0.000000000000e+00
4.480000000000e+02 7.359898943371e-01 0.000000000000e+00 0.000000000000e+00
4.482500000000e+02 6.282067698732e-01 0.000000000000e+00 0.000000000000e+00
4.485000000000e+02 5.268036754862e-01 0.000000000000e+00 0.000000000000e+00
4.487500000000e+02 4.311272446752e-01 0.000000000000e+00 0.000000000000e+00
4.490000000000e+02 3.394405266347e-01 0.000000000000e+00 0.000000000000e+00
4.492500000000e+02 2.496711663942e-01 0.000000000000e+00 0.000000000000e+00
4.495000000000e+02 1.601685799789e-01 0.000000000000e+00 0.000000000000e+00
4.497500000000e+02 7.033582074737e-02 0.000000000000e+00 0.000000000000e+00
4.500000000000e+02 -1.897316665117e-02 0.000000000000e+00 0.000000000000e+00
4.502500000000e+02 -1.053577828829e-01 0.000000000000e+00 0.000000000000e+00
4.505000000000e+02 -1.850908221221e-01 0.000000000000e+00 0.000000000000e+00
4.507500000000e+02 -2.536147896357e-01 0.000000000000e+00 0.000000000000e+00
4.510000000000e+02 -3.062286785757e-01 0.000000000000e+00 0.000000000000e+00
4.512500000000e+02 -3.388482454122e-01 0.000000000000e+00 0.000000000000e+00
4.515000000000e+02 -3.487117177333e-01 0.000000000000e+00 0.000000000000e+00
4.517500000000e+02 -3.349133562803e-01 0.000000000000e+00 0.000000000000e+00
4.520000000000e+02 -2.986773223659e-01 0.000000000000e+00 0.000000000000e+00
4.522500000000e+02 -2.433285859885e-01 0.000000000000e+00 0.000000000000e+00
4.525000000000e+02 -1.739685275880e-01 0.000000000000e+00 0.000000000000e+00
4.527500000000e+02 -9.691176093517e-02 0.000000000000e+00 0.000000000000e+00
4.530000000000e+02 -1.897925580525e-02 0.000000000000e+00 0.000000000000e+00
4.532500000000e+02 5.323543261399e-02 0.000000000000e+00 0.000000000000e+00
4.535000000000e+02 1.140087437780e-01 0.000000000000e+00 0.000000000000e+00
4.537500000000e+02 1.589397344356e-01 0.000000000000e+00 0.000000000000e+00
4.540000000000e+02 1.851505064411e-01 0.000000000000e+00 0.000000000000e+00
4.542500000000e+02 1.912195893877e-01 0.000000000000e+00 0.000000000000e+00
4.545000000000e+02 1.768833948829e-01 0.000000000000e+00 0.000000000000e+00
4.547500000000e+02 1.425845886445e-01 0.000000000000e+00 0.000000000000e+00
4.550000000000e+02 8.897584906344e-02 0.000000000000e+00 0.000000000000e+00
4.552500000000e+02 1.649742726654e-02 0.000000000000e+00 0.000000000000e+00
4.555000000000e+02 -7.486508727417e-02 0.000000000000e+00 0.000000000000e+00
4.557500000000e+02 -1.855688966578e-01 0.000000000000e+00 0.000000000000e+00
4.560000000000e+02 -3.162220716019e-01 0.000000000000e+00 0.000000000000e+00
4.562500000000e+02 -4.670411484274e-01 0.000000000000e+00 0.000000000000e+00
4.565000000000e+02 -6.371414566575e-01 0.000000000000e+00 0.000000000000e+00
4.567500000000e+02 -8.237856486768e-01 0.000000000000e+00 0.000000000000e+00
4.570000000000e+02 -1.021738839572e+00 0.000000000000e+00 0.000000000000e+00
4.572500000000e+02 -1.222877352928e+00 0.000000000000e+00 0.000000000000e+00
4.575000000000e+02 -1.416171138969e+00 0.000000000000e+00 0.000000000000e+00
4.577500000000e+02 -1.588110505199e+00 0.000000000000e+00 0.000000000000e+00
4.580000000000e+02 -1.723582743246e+00 0.000000000000e+00 0.000000000000e+00
4.582500000000e+02 -1.807133285144e+00 0.000000000000e+00 0.000000000000e+00
4.585000000000e+02 -1.824480310599e+00 0.000000000000e+00 0.000000000000e+00
4.587500000000e+02 -1.764102039347e+00 0.000000000000e+00 0.000000000000e+00
4.590000000000e+02 -1.618690971614e+00 0.000000000000e+00 0.000000000000e+00
4.592500000000e+02 -1.386274218281e+00 0.000000000000e+00 0.000000000000e+00
4.595000000000e+02 -1.070834418000e+00 0.000000000000e+00 0.000000000000e+00
4.597500000000e+02 -6.823274323128e-01 0.000000000000e+00 0.000000000000e+00
4.600000000000e+02 -2.360726224074e-01 0.000000000000e+00 0.000000000000e+00
4.602500000000e+02 2.484224801643e-01 0.000000000000e+00 0.000000000000e+00
4.605000000000e+02 7.490618144265e-01 0.000000000000e+00 0.000000000000e+00
4.607500000000e+02 1.242982838500e+00 0.000000000000e+00 0.000000000000e+00
4.610000000000e+02 1.708367165631e+00 0.000000000000e+00 0.000000000000e+00
4.612500000000e+02 2.126008428336e+00 0.000000000000e+00 0.000000000000e+00
4.615000000000e+02 2.480443376008e+00 0.000000000000e+00 0.000000000000e+00
4.617500000000e+02 2.760519606557e+00 0.000000000000e+00 0.000000000000e+00
4.620000000000e+02 2.959361070358e+00 0.000000000000e+00 0.000000000000e+00
4.622500000000e+02 3.073787415602e+00 0.000000000000e+00 0.000000000000e+00
4.625000000000e+02 3.103330687317e+00 0.000000000000e+00 0.000000000000e+00
4.627500000000e+02 3.049058863551e+00 0.000000000000e+00 0.000000000000e+00
4.630000000000e+02 2.912449112477e+00 0.000000000000e+00 0.000000000000e+00
4.632500000000e+02 2.694548082640e+00 0.000000000000e+00 0.000000000000e+00
4.635000000000e+02 2.395611439909e+00 0.000000000000e+00 0.000000000000e+00
4.637500000000e+02 2.015335816040e+00 0.000000000000e+00 0.000000000000e+00
4.640000000000e+02 1.553694401621e+00 0.000000000000e+00 0.000000000000e+00
4.642500000000e+02 1.012277655610e+00 0.000000000000e+00 0.000000000000e+00
4.645000000000e+02 3.959399018978e-01 0.000000000000e+00 0.000000000000e+00
4.647500000000e+02 -2.855228435180e-01 0.000000000000e+00 0.000000000000e+00
4.650000000000e+02 -1.015975559522e+00 0.000000000000e+00 0.000000000000e+00
4.652500000000e+02 -1.772130090229e+00 0.000000000000e+00 0.000000000000e+00
4.655000000000e+02 -2.523560405561e+00 0.000000000000e+00 0.000000000000e+00
4.657500000000e+02 -3.233695409495e+00 0.000000000000e+00 0.000000000000e+00
4.660000000000e+02 -3.861810025511e+00 0.000000000000e+00 0.000000000000e+00
4.662500000000e+02 -4.365895517706e+00 0.000000000000e+00 0.000000000000e+00
4.665000000000e+02 -4.706157413197e+00 0.000000000000e+00 0.000000000000e+00
4.667500000000e+02 -4.848783211815e+00 0.000000000000e+00 0.000000000000e+00
4.670000000000e+02 -4.769558448589e+00 0.000000000000e+00 0.000000000000e+00
4.672500000000e+02 -4.456899245401e+00 0.000000000000e+00 0.000000000000e+00
4.675000000000e+02 -3.913915691547e+00 0.000000000000e+00 0.000000000000e+00
4.677500000000e+02 -3.159218805621e+00 0.000000000000e+00 0.000000000000e+00
4.680000000000e+02 -2.226322618926e+00 0.000000000000e+00 0.000000000000e+00
4.682500000000e+02 -1.161654370812e+00 0.000000000000e+00 0.000000000000e+00
4.685000000000e+02 -2.134873613360e-02 0.000000000000e+00 0.000000000000e+00
4.687500000000e+02 1.132855290526e+00 0.000000000000e+00 0.000000000000e+00
4.690000000000e+02 2.238192909753e+00 0.000000000000e+00 0.000000000000e+00
4.692500000000e+02 3.235455425588e+00 0.000000000000e+00 0.000000000000e+00
4.695000000000e+02 4.073113309202e+00 0.000000000000e+00 0.000000000000e+00
4.697500000000e+02 4.710586063092e+00 0.000000000000e+00 0.000000000000e+00
4.700000000000e+02 5.120380730486e+00 0.000000000000e+00 0.000000000000e+00
4.702500000000e+02 5.288968894709e+00 0.000000000000e+00 0.000000000000e+00
4.705000000000e+02 5.216430930620e+00 0.000000000000e+00 0.000000000000e+00
4.707500000000e+02 4.915043850700e+00 0.000000000000e+00 0.000000000000e+00
4.710000000000e+02 4.407104919505e+00 0.000000000000e+00 0.000000000000e+00
4.712500000000e+02 3.722351682966e+00 0.000000000000e+00 0.000000000000e+00
4.715000000000e+02 2.895351641945e+00 0.000000000000e+00 0.000000000000e+00
4.717500000000e+02 1.963191287996e+00 0.000000000000e+00 0.000000000000e+00
4.720000000000e+02 9.637027672364e-01 0.000000000000e+00 0.000000000000e+00
4.722500000000e+02 -6.565764311773e-02 0.000000000000e+00 0.000000000000e+00
4.725000000000e+02 -1.088301570243e+00 0.000000000000e+00 0.000000000000e+00
4.727500000000e+02 -2.068520273439e+00 0.000000000000e+00 0.000000000000e+00
4.730000000000e+02 -2.971261800976e+00 0.000000000000e+00 0.000000000000e+00
4.732500000000e+02 -3.761969498394e+00 0.000000000000e+00 0.000000000000e+00
4.735000000000e+02 -4.406772598376e+00 0.000000000000e+00 0.000000000000e+00
4.737500000000e+02 -4.873258585031e+00 0.000000000000e+00 0.000000000000e+00
4.740000000000e+02 -5.131948439225e+00 0.000000000000e+00 0.000000000000e+00
4.742500000000e+02 -5.158455721284e+00 0.000000000000e+00 0.000000000000e+00
4.745000000000e+02 -4.936160172794e+00 0.000000000000e+00 0.000000000000e+00
4.747500000000e+02 -4.459089932261e+00 0.000000000000e+00 0.000000000000e+00
4.750000000000e+02 -3.734606250389e+00 0.000000000000e+00 0.000000000000e+00
4.752500000000e+02 -2.785438926219e+00 0.000000000000e+00 0.000000000000e+00
4.755000000000e+02 -1.650640393487e+00 0.000000000000e+00 0.000000000000e+00
4.757500000000e+02 -3.851131457510e-01 0.000000000000e+00 0.000000000000e+00
4.760000000000e+02 9.424890026933e-01 0.000000000000e+00 0.000000000000e+00
4.762500000000e+02 2.253497301746e+00 0.000000000000e+00 0.000000000000e+00
4.765000000000e+02 3.464406893332e+00 0.000000000000e+00 0.000000000000e+00
4.767500000000e+02 4.493104679812e+00 0.000000000000e+00 0.000000000000e+00
4.770000000000e+02 5.265590184377e+00 0.000000000000e+00 0.000000000000e+00
4.772500000000e+02 5.722529514428e+00 0.000000000000e+00 0.000000000000e+00
4.775000000000e+02 5.824953676500e+00 0.000000000000e+00 0.000000000000e+00
4.777500000000e+02 5.558465359073e+00 0.000000000000e+00 0.000000000000e+00
4.780000000000e+02 4.935449152437e+00 0.000000000000e+00 0.000000000000e+00
4.782500000000e+02 3.994975107676e+00 0.000000000000e+00 0.000000000000e+00
4.785000000000e+02 2.800322200715e+00 0.000000000000e+00 0.000000000000e+00
4.787500000000e+02 1.434298728947e+00 0.000000000000e+00 0.000000000000e+00
4.790000000000e+02 -7.228975469927e-03 0.000000000000e+00 0.000000000000e+00
4.792500000000e+02 -1.422997876200e+00 0.000000000000e+00 0.000000000000e+00
4.795000000000e+02 -2.714474294228e+00 0.000000000000e+00 0.000000000000e+00
4.797500000000e+02 -3.793676405852e+00 0.000000000000e+00 0.000000000000e+00
4.800000000000e+02 -4.589966612028e+00 0.000000000000e+00 0.000000000000e+00
4.802500000000e+02 -5.055207214130e+00 0.000000000000e+00 0.000000000000e+00
4.805000000000e+02 -5.166855221640e+00 0.000000000000e+00 0.000000000000e+00
4.807500000000e+02 -4.928793819325e+00 0.000000000000e+00 0.000000000000e+00
4.810000000000e+02 -4.369931901279e+00 0.000000000000e+00 0.000000000000e+00
4.812500000000e+02 -3.540821544730e+00 0.000000000000e+00 0.000000000000e+00
4.815000000000e+02 -2.508721853659e+00 0.000000000000e+00 0.000000000000e+00
4.817500000000e+02 -1.351657884784e+00 0.000000000000e+00 0.000000000000e+00
4.820000000000e+02 -1.520752466646e-01 0.000000000000e+00 0.000000000000e+00
4.822500000000e+02 1.009326531945e+00 0.000000000000e+00 0.000000000000e+00
4.825000000000e+02 2.059077791452e+00 0.000000000000e+00 0.000000000000e+00
4.827500000000e+02 2.935361039651e+00 0.000000000000e+00 0.000000000000e+00
4.830000000000e+02 3.591144984281e+00 0.000000000000e+00 0.000000000000e+00
4.832500000000e+02 3.995960085402e+00 0.000000000000e+00 0.000000000000e+00
4.835000000000e+02 4.136386199696e+00 0.000000000000e+00 0.000000000000e+00
4.837500000000e+02 4.015431528446e+00 0.000000000000e+00 0.000000000000e+00
4.840000000000e+02 3.651048344382e+00 0.000000000000e+00 0.000000000000e+00
4.842500000000e+02 3.074051841516e+00 0.000000000000e+00 0.000000000000e+00
4.845000000000e+02 2.325688076848e+00 0.000000000000e+00 0.000000000000e+00
4.847500000000e+02 1.455045564945e+00 0.000000000000e+00 0.000000000000e+00
4.850000000000e+02 5.164369468319e-01 0.000000000000e+00 0.000000000000e+00
4.852500000000e+02 -4.331918443704e-01 0.000000000000e+00 0.000000000000e+00
4.855000000000e+02 -1.336822583256e+00 0.000000000000e+00 0.000000000000e+00
4.857500000000e+02 -2.139923493182e+00 0.000000000000e+00 0.000000000000e+00
4.860000000000e+02 -2.793032112267e+00 0.000000000000e+00 0.000000000000e+00
4.862500000000e+02 -3.254356687271e+00 0.000000000000e+00 0.000000000000e+00
4.865000000000e+02 -3.492334221483e+00 0.000000000000e+00 0.000000000000e+00
4.867500000000e+02 -3.488014336241e+00 0.000000000000e+00 0.000000000000e+00
4.870000000000e+02 -3.237071287717e+00 0.000000000000e+00 0.000000000000e+00
4.872500000000e+02 -2.751197462461e+00 0.000000000000e+00 0.000000000000e+00
4.875000000000e+02 -2.058614327281e+00 0.000000000000e+00 0.000000000000e+00
4.877500000000e+02 -1.203460837277e+00 0.000000000000e+00 0.000000000000e+00
4.880000000000e+02 -2.438884331870e-01 0.000000000000e+00 0.000000000000e+00
4.882500000000e+02 7.511972520666e-01 0.000000000000e+00 0.000000000000e+00
4.885000000000e+02 1.706665186200e+00 0.000000000000e+00 0.000000000000e+00
4.887500000000e+02 2.546717168566e+00 0.000000000000e+00 0.000000000000e+00
4.890000000000e+02 3.201080633222e+00 0.000000000000e+00 0.000000000000e+00
4.892500000000e+02 3.611313286246e+00 0.000000000000e+00 0.000000000000e+00
4.895000000000e+02 3.736614891232e+00 0.000000000000e+00 0.000000000000e+00
4.897500000000e+02 3.558521191678e+00 0.000000000000e+00 0.000000000000e+00
4.900000000000e+02 3.083905298461e+00 0.000000000000e+00 0.000000000000e+00
4.902500000000e+02 2.345833658565e+00 0.000000000000e+00 0.000000000000e+00
4.905000000000e+02 1.402008874831e+00 0.000000000000e+00 0.000000000000e+00
4.907500000000e+02 3.307637043301e-01 0.000000000000e+00 0.000000000000e+00
4.910000000000e+02 -7.751737651635e-01 0.000000000000e+00 0.000000000000e+00
4.912500000000e+02 -1.816672143587e+00 0.000000000000e+00 0.000000000000e+00
4.915000000000e+02 -2.697255761175e+00 0.000000000000e+00 0.000000000000e+00
4.917500000000e+02 -3.332381822764e+00 0.000000000000e+00 0.000000000000e+00
4.920000000000e+02 -3.658009746979e+00 0.000000000000e+00 0.000000000000e+00
4.922500000000e+02 -3.637554808534e+00 0.000000000000e+00 0.000000000000e+00
4.925000000000e+02 -3.266435023364e+00 0.000000000000e+00 0.000000000000e+00
4.927500000000e+02 -2.573628553119e+00 0.000000000000e+00 0.000000000000e+00
4.930000000000e+02 -1.619940983108e+00 0.000000000000e+00 0.000000000000e+00
4.932500000000e+02 -4.930108373859e-01 0.000000000000e+00 0.000000000000e+00
4.935000000000e+02 7.005756481417e-01 0.000000000000e+00 0.000000000000e+00
4.937500000000e+02 1.845369560124e+00 0.000000000000e+00 0.000000000000e+00
4.940000000000e+02 2.828391697103e+00 0.000000000000e+00 0.000000000000e+00
4.942500000000e+02 3.550587727431e+00 0.000000000000e+00 0.000000000000e+00
4.945000000000e+02 3.937221520173e+00 0.000000000000e+00 0.000000000000e+00
4.947500000000e+02 3.946085809788e+00 0.000000000000e+00 0.000000000000e+00
4.950000000000e+02 3.572595638961e+00 0.000000000000e+00 0.000000000000e+00
4.952500000000e+02 2.851124245216e+00 0.000000000000e+00 0.000000000000e+00
4.955000000000e+02 1.852316223610e+00 0.000000000000e+00 0.000000000000e+00
4.957500000000e+02 6.765318540803e-01 0.000000000000e+00 0.000000000000e+00
4.960000000000e+02 -5.560041418784e-01 0.000000000000e+00 0.000000000000e+00
4.962500000000e+02 -1.717402094192e+00 0.000000000000e+00 0.000000000000e+00
4.965000000000e+02 -2.685421872911e+00 0.000000000000e+00 0.000000000000e+00
4.967500000000e+02 -3.356506417828e+00 0.000000000000e+00 0.000000000000e+00
4.970000000000e+02 -3.657122023139e+00 0.000000000000e+00 0.000000000000e+00
4.972500000000e+02 -3.552131114341e+00 0.000000000000e+00 0.000000000000e+00
4.975000000000e+02 -3.049206794361e+00 0.000000000000e+00 0.000000000000e+00
4.977500000000e+02 -2.198701963695e+00 0.000000000000e+00 0.000000000000e+00
4.980000000000e+02 -1.088869141974e+00 0.000000000000e+00 0.000000000000e+00
4.982500000000e+02 1.631608085652e-01 0.000000000000e+00 0.000000000000e+00
4.985000000000e+02 1.423748654939e+00 0.000000000000e+00 0.000000000000e+00
4.987500000000e+02 2.557172707144e+00 0.000000000000e+00 0.000000000000e+00
4.990000000000e+02 3.440550269328e+00 0.000000000000e+00 0.000000000000e+00
4.992500000000e+02 3.977594965912e+00 0.000000000000e+00 0.000000000000e+00
4.995000000000e+02 4.109637146172e+00 0.000000000000e+00 0.000000000000e+00
4.997500000000e+02 3.822604384543e+00 0.000000000000e+00 0.000000000000e+00
5.000000000000e+02 3.149087155453e+00 0.000000000000e+00 0.000000000000e+00
5.002500000000e+02 2.165156773531e+00 0.000000000000e+00 0.000000000000e+00
5.005000000000e+02 9.821991397815e-01 0.000000000000e+00 0.000000000000e+00
5.007500000000e+02 -2.653895616379e-01 0.000000000000e+00 0.000000000000e+00
5.010000000000e+02 -1.435299538688e+00 0.000000000000e+00 0.000000000000e+00
5.012500000000e+02 -2.393496144959e+00 0.000000000000e+00 0.000000000000e+00
5.015000000000e+02 -3.029637371902e+00 0.000000000000e+00 0.000000000000e+00
5.017500000000e+02 -3.269910433345e+00 0.000000000000e+00 0.000000000000e+00
5.020000000000e+02 -3.085747990772e+00 0.000000000000e+00 0.000000000000e+00
5.022500000000e+02 -2.497344691657e+00 0.000000000000e+00 0.000000000000e+00
5.025000000000e+02 -1.571494151191e+00 0.000000000000e+00 0.000000000000e+00
5.027500000000e+02 -4.139360999971e-01 0.000000000000e+00 0.000000000000e+00
5.030000000000e+02 8.429366934298e-01 0.000000000000e+00 0.000000000000e+00
5.032500000000e+02 2.055592809316e+00 0.000000000000e+00 0.000000000000e+00
5.035000000000e+02 3.086272045684e+00 0.000000000000e+00 0.000000000000e+00
5.037500000000e+02 3.819273905578e+00 0.000000000000e+00 0.000000000000e+00
5.040000000000e+02 4.174660541292e+00 0.000000000000e+00 0.000000000000e+00
5.042500000000e+02 4.117704474654e+00 0.000000000000e+00 0.000000000000e+00
5.045000000000e+02 3.662915339907e+00 0.000000000000e+00 0.000000000000e+00
5.047500000000e+02 2.872133927329e+00 0.000000000000e+00 0.000000000000e+00
5.050000000000e+02 1.846906510639e+00 0.000000000000e+00 0.000000000000e+00
5.052500000000e+02 7.160580039420e-01 0.000000000000e+00 0.000000000000e+00
5.055000000000e+02 -3.800199943605e-01 0.000000000000e+00 0.000000000000e+00
5.057500000000e+02 -1.306437314578e+00 0.000000000000e+00 0.000000000000e+00
5.060000000000e+02 -1.950126370668e+00 0.000000000000e+00 0.000000000000e+00
5.062500000000e+02 -2.233402142121e+00 0.000000000000e+00 0.000000000000e+00
5.065000000000e+02 -2.123089619278e+00 0.000000000000e+00 0.000000000000e+00
5.067500000000e+02 -1.634102313369e+00 0.000000000000e+00 0.000000000000e+00
5.070000000000e+02 -8.270529489448e-01 0.000000000000e+00 0.000000000000e+00
5.072500000000e+02 1.997710270821e-01 0.000000000000e+00 0.000000000000e+00
5.075000000000e+02 1.323025145971e+00 0.000000000000e+00 0.000000000000e+00
5.077500000000e+02 2.409900975205e+00 0.000000000000e+00 0.000000000000e+00
5.080000000000e+02 3.334708639830e+00 0.000000000000e+00 0.000000000000e+00
5.082500000000e+02 3.994350275311e+00 0.000000000000e+00 0.000000000000e+00
5.085000000000e+02 4.320742987473e+00 0.000000000000e+00 0.000000000000e+00
5.087500000000e+02 4.288655814870e+00 0.000000000000e+00 0.000000000000e+00
5.090000000000e+02 3.918026366749e+00 0.000000000000e+00 0.000000000000e+00
5.092500000000e+02 3.270540098380e+00 0.000000000000e+00 0.000000000000e+00
5.095000000000e+02 2.440994331251e+00 0.000000000000e+00 0.000000000000e+00
5.097500000000e+02 1.544633314646e+00 0.000000000000e+00 0.000000000000e+00
5.100000000000e+02 7.021433934903e-01 0.000000000000e+00 0.000000000000e+00
5.102500000000e+02 2.427410335114e-02 0.000000000000e+00 0.000000000000e+00
5.105000000000e+02 -4.019324014760e-01 0.000000000000e+00 0.000000000000e+00
5.107500000000e+02 -5.235640636805e-01 0.000000000000e+00 0.000000000000e+00
5.110000000000e+02 -3.276413526621e-01 0.000000000000e+00 0.000000000000e+00
5.112500000000e+02 1.583465330789e-01 0.000000000000e+00 0.000000000000e+00
5.115000000000e+02 8.711171350880e-01 0.000000000000e+00 0.000000000000e+00
5.117500000000e+02 1.720747042020e+00 0.000000000000e+00 0.000000000000e+00
5.120000000000e+02 2.602996367549e+00 0.000000000000e+00 0.000000000000e+00
5.122500000000e+02 3.413115381927e+00 0.000000000000e+00 0.000000000000e+00
5.125000000000e+02 4.059290421219e+00 0.000000000000e+00 0.000000000000e+00
5.127500000000e+02 4.473981643297e+00 0.000000000000e+00 0.000000000000e+00
5.130000000000e+02 4.621730899476e+00 0.000000000000e+00 0.000000000000e+00
5.132500000000e+02 4.502525052007e+00 0.000000000000e+00 0.000000000000e+00
5.135000000000e+02 4.150415978168e+00 0.000000000000e+00 0.000000000000e+00
5.137500000000e+02 3.627737505427e+00 0.000000000000e+00 0.000000000000e+00
5.140000000000e+02 3.015834652706e+00 0.000000000000e+00 0.000000000000e+00
5.142500000000e+02 2.403655620820e+00 0.000000000000e+00 0.000000000000e+00
5.145000000000e+02 1.875796832559e+00 0.000000000000e+00 0.000000000000e+00
5.147500000000e+02 1.501608994655e+00 0.000000000000e+00 0.000000000000e+00
5.150000000000e+02 1.326771894215e+00 0.000000000000e+00 0.000000000000e+00
5.152500000000e+02 1.368361562373e+00 0.000000000000e+00 0.000000000000e+00
5.155000000000e+02 1.613923989513e+00 0.000000000000e+00 0.000000000000e+00
5.157500000000e+02 2.024508757622e+00 0.000000000000e+00 0.000000000000e+00
5.160000000000e+02 2.541082555793e+00 0.000000000000e+00 0.000000000000e+00
5.162500000000e+02 3.093308999885e+00 0.000000000000e+00 0.000000000000e+00
5.165000000000e+02 3.609403622418e+00 0.000000000000e+00 0.000000000000e+00
5.167500000000e+02 4.025683808149e+00 0.000000000000e+00 0.000000000000e+00
5.170000000000e+02 4.294537841029e+00 0.000000000000e+00 0.000000000000e+00
5.172500000000e+02 4.389812871471e+00 0.000000000000e+00 0.000000000000e+00
5.175000000000e+02 4.309023113989e+00 0.000000000000e+00 0.000000000000e+00
5.177500000000e+02 4.072245628587e+00 0.000000000000e+00 0.000000000000e+00
5.180000000000e+02 3.718033663464e+00 0.000000000000e+00 0.000000000000e+00
5.182500000000e+02 3.297072044560e+00 0.000000000000e+00 0.000000000000e+00
5.185000000000e+02 2.864573147035e+00 0.000000000000e+00 0.000000000000e+00
5.187500000000e+02 2.472532574970e+00 0.000000000000e+00 0.000000000000e+00
5.190000000000e+02 2.162921092436e+00 0.000000000000e+00 0.000000000000e+00
5.192500000000e+02 1.962697589085e+00 0.000000000000e+00 0.000000000000e+00
5.195000000000e+02 1.881221618134e+00 0.000000000000e+00 0.000000000000e+00
5.197500000000e+02 1.910272797471e+00 0.000000000000e+00 0.000000000000e+00
5.200000000000e+02 2.026504575446e+00 0.000000000000e+00 0.000000000000e+00
5.202500000000e+02 2.195826460012e+00 0.000000000000e+00 0.000000000000e+00
5.205000000000e+02 2.378967264510e+00 0.000000000000e+00 0.000000000000e+00
5.207500000000e+02 2.537352053448e+00 0.000000000000e+00 0.000000000000e+00
5.210000000000e+02 2.638437819555e+00 0.000000000000e+00 0.000000000000e+00
5.212500000000e+02 2.659788139169e+00 0.000000000000e+00 0.000000000000e+00
5.215000000000e+02 2.591398249961e+00 0.000000000000e+00 0.000000000000e+00
5.217500000000e+02 2.436069600638e+00 0.000000000000e+00 0.000000000000e+00
5.220000000000e+02 2.207931193981e+00 0.000000000000e+00 0.000000000000e+00
5.222500000000e+02 1.929469200423e+00 0.000000000000e+00 0.000000000000e+00
5.225000000000e+02 1.627619186681e+00 0.000000000000e+00 0.000000000000e+00
5.227500000000e+02 1.329572503326e+00 0.000000000000e+00 0.000000000000e+00
5.230000000000e+02 1.058941322494e+00 0.000000000000e+00 0.000000000000e+00
5.232500000000e+02 8.328231855539e-01 0.000000000000e+00 0.000000000000e+00
5.235000000000e+02 6.601276079209e-01 0.000000000000e+00 0.000000000000e+00
5.237500000000e+02 5.413063120294e-01 0.000000000000e+00 0.000000000000e+00
5.240000000000e+02 4.694017050671e-01 0.000000000000e+00 0.000000000000e+00
5.242500000000e+02 4.321307378728e-01 0.000000000000e+00 0.000000000000e+00
5.245000000000e+02 4.145820765914e-01 0.000000000000e+00 0.000000000000e+00
5.247500000000e+02 4.020416190995e-01 0.000000000000e+00 0.000000000000e+00
5.250000000000e+02 3.824798114203e-01 0.000000000000e+00 0.000000000000e+00
5.252500000000e+02 3.483258724432e-01 0.000000000000e+00 0.000000000000e+00
5.255000000000e+02 2.972996780479e-01 0.000000000000e+00 0.000000000000e+00
5.257500000000e+02 2.322449253140e-01 0.000000000000e+00 0.000000000000e+00
5.260000000000e+02 1.600776502228e-01 0.000000000000e+00 0.000000000000e+00
5.262500000000e+02 9.010456587953e-02 0.000000000000e+00 0.000000000000e+00
5.265000000000e+02 3.205472087669e-02 0.000000000000e+00 0.000000000000e+00
5.267500000000e+02 -5.806182911002e-03 0.000000000000e+00 0.000000000000e+00
5.270000000000e+02 -1.814771656826e-02 0.000000000000e+00 0.000000000000e+00
5.272500000000e+02 -3.394422452424e-03 0.000000000000e+00 0.000000000000e+00
5.275000000000e+02 3.621642402698e-02 0.000000000000e+00 0.000000000000e+00
5.277500000000e+02 9.530723294334e-02 0.000000000000e+00 0.000000000000e+00
5.280000000000e+02 1.666013474245e-01 0.000000000000e+00 0.000000000000e+00
5.282500000000e+02 2.424756572973e-01 0.000000000000e+00 0.000000000000e+00
5.285000000000e+02 3.165196831913e-01 0.000000000000e+00 0.000000000000e+00
5.287500000000e+02 3.848039688512e-01 0.000000000000e+00 0.000000000000e+00
5.290000000000e+02 4.466205084999e-01 0.000000000000e+00 0.000000000000e+00
5.292500000000e+02 5.045582669322e-01 0.000000000000e+00 0.000000000000e+00
5.295000000000e+02 5.638994031078e-01 0.000000000000e+00 0.000000000000e+00
5.297500000000e+02 6.314450624665e-01 0.000000000000e+00 0.000000000000e+00
5.300000000000e+02 7.139823969920e-01 0.000000000000e+00 0.000000000000e+00
5.302500000000e+02 8.166695106146e-01 0.000000000000e+00 0.000000000000e+00
5.305000000000e+02 9.416316731910e-01 0.000000000000e+00 0.000000000000e+00
5.307500000000e+02 1.087028052196e+00 0.000000000000e+00 0.000000000000e+00
5.310000000000e+02 1.246769560850e+00 0.000000000000e+00 0.000000000000e+00
5.312500000000e+02 1.410958764907e+00 0.000000000000e+00 0.000000000000e+00
5.315000000000e+02 1.567000697015e+00 0.000000000000e+00 0.000000000000e+00
5.317500000000e+02 1.701219357982e+00 0.000000000000e+00 0.000000000000e+00
5.320000000000e+02 1.800727605192e+00 0.000000000000e+00 0.000000000000e+00
5.322500000000e+02 1.855252421737e+00 0.000000000000e+00 0.000000000000e+00
5.325000000000e+02 1.858620722738e+00 0.000000000000e+00 0.000000000000e+00
5.327500000000e+02 1.809662347035e+00 0.000000000000e+00 0.000000000000e+00
5.330000000000e+02 1.712378288682e+00 0.000000000000e+00 0.000000000000e+00
5.332500000000e+02 1.575338688961e+00 0.000000000000e+00 0.000000000000e+00
5.335000000000e+02 1.410397796328e+00 0.000000000000e+00 0.000000000000e+00
5.337500000000e+02 1.230922252183e+00 0.000000000000e+00 0.000000000000e+00
5.340000000000e+02 1.049807182377e+00 0.000000000000e+00 0.000000000000e+00
5.342500000000e+02 8.775892248544e-01 0.000000000000e+00 0.000000000000e+00
5.345000000000e+02 7.209513580936e-01 0.000000000000e+00 0.000000000000e+00
5.347500000000e+02 5.818535786987e-01 0.000000000000e+00 0.000000000000e+00
5.350000000000e+02 4.574258481047e-01 0.000000000000e+00 0.000000000000e+00
5.352500000000e+02 3.406407933900e-01 0.000000000000e+00 0.000000000000e+00
5.355000000000e+02 2.216621766532e-01 0.000000000000e+00 0.000000000000e+00
5.357500000000e+02 8.966018431629e-02 0.000000000000e+00 0.000000000000e+00
5.360000000000e+02 -6.518755656189e-02 0.000000000000e+00 0.000000000000e+00
5.362500000000e+02 -2.498186144012e-01 0.000000000000e+00 0.000000000000e+00
5.365000000000e+02 -4.668217652524e-01 0.000000000000e+00 0.000000000000e+00
5.367500000000e+02 -7.136119448233e-01 0.000000000000e+00 0.000000000000e+00
5.370000000000e+02 -9.823713818567e-01 0.000000000000e+00 0.000000000000e+00
5.372500000000e+02 -1.260767216828e+00 0.000000000000e+00 0.000000000000e+00
5.375000000000e+02 -1.533338618260e+00 0.000000000000e+00 0.000000000000e+00
5.377500000000e+02 -1.783346850869e+00 0.000000000000e+00 0.000000000000e+00
5.380000000000e+02 -1.994815017797e+00 0.000000000000e+00 0.000000000000e+00
5.382500000000e+02 -2.154460075750e+00 0.000000000000e+00 0.000000000000e+00
5.385000000000e+02 -2.253241227897e+00 0.000000000000e+00 0.000000000000e+00
5.387500000000e+02 -2.287311823372e+00 0.000000000000e+00 0.000000000000e+00
5.390000000000e+02 -2.258255942197e+00 0.000000000000e+00 0.000000000000e+00
5.392500000000e+02 -2.172600789609e+00 0.000000000000e+00 0.000000000000e+00
5.395000000000e+02 -2.040704537985e+00 0.000000000000e+00 0.000000000000e+00
5.397500000000e+02 -1.875209566713e+00 0.000000000000e+00 0.000000000000e+00
5.400000000000e+02 -1.689309564893e+00 0.000000000000e+00 0.000000000000e+00
5.402500000000e+02 -1.495097337995e+00 0.000000000000e+00 0.000000000000e+00
5.405000000000e+02 -1.302236529093e+00 0.000000000000e+00 0.000000000000e+00
5.407500000000e+02 -1.117139608936e+00 0.000000000000e+00 0.000000000000e+00
5.410000000000e+02 -9.427469586492e-01 0.000000000000e+00 0.000000000000e+00
5.412500000000e+02 -7.789022102566e-01 0.000000000000e+00 0.000000000000e+00
5.415000000000e+02 -6.232233795030e-01 0.000000000000e+00 0.000000000000e+00
5.417500000000e+02 -4.722928888340e-01 0.000000000000e+00 0.000000000000e+00
5.420000000000e+02 -3.229441086246e-01 0.000000000000e+00 0.000000000000e+00
5.422500000000e+02 -1.734140986328e-01 0.000000000000e+00 0.000000000000e+00
5.425000000000e+02 -2.416218865166e-02 0.000000000000e+00 0.000000000000e+00
5.427500000000e+02 1.217838556453e-01 0.000000000000e+00 0.000000000000e+00
5.430000000000e+02 2.590089340057e-01 0.000000000000e+00 0.000000000000e+00
5.432500000000e+02 3.803832545778e-01 0.000000000000e+00 0.000000000000e+00
5.435000000000e+02 4.781080780520e-01 0.000000000000e+00 0.000000000000e+00
5.437500000000e+02 5.449547661476e-01 0.000000000000e+00 0.000000000000e+00
5.440000000000e+02 5.754871087837e-01 0.000000000000e+00 0.000000000000e+00
5.442500000000e+02 5.670622900236e-01 0.000000000000e+00 0.000000000000e+00
5.445000000000e+02 5.204453819753e-01 0.000000000000e+00 0.000000000000e+00
5.447500000000e+02 4.399388029990e-01 0.000000000000e+00 0.000000000000e+00
5.450000000000e+02 3.330101926399e-01 0.000000000000e+00 0.000000000000e+00
5.452500000000e+02 2.094856180977e-01 0.000000000000e+00 0.000000000000e+00
5.455000000000e+02 8.044578888766e-02 0.000000000000e+00 0.000000000000e+00
5.457500000000e+02 -4.299089152100e-02 0.000000000000e+00 0.000000000000e+00
5.460000000000e+02 -1.508007501861e-01 0.000000000000e+00 0.000000000000e+00
5.462500000000e+02 -2.349256677253e-01 0.000000000000e+00 0.000000000000e+00
5.465000000000e+02 -2.897565899240e-01 0.000000000000e+00 0.000000000000e+00
5.467500000000e+02 -3.121771580921e-01 0.000000000000e+00 0.000000000000e+00
5.470000000000e+02 -3.011970278403e-01 0.000000000000e+00 0.000000000000e+00
5.472500000000e+02 -2.572811556113e-01 0.000000000000e+00 0.000000000000e+00
5.475000000000e+02 -1.815389544834e-01 0.000000000000e+00 0.000000000000e+00
5.477500000000e+02 -7.496519505304e-02 0.000000000000e+00 0.000000000000e+00
5.480000000000e+02 6.208277048443e-02 0.000000000000e+00 0.000000000000e+00
5.482500000000e+02 2.300290972004e-01 0.000000000000e+00 0.000000000000e+00
5.485000000000e+02 4.297732171512e-01 0.000000000000e+00 0.000000000000e+00
5.487500000000e+02 6.619494050734e-01 0.000000000000e+00 0.000000000000e+00
5.490000000000e+02 9.258582207504e-01 0.000000000000e+00 0.000000000000e+00
5.492500000000e+02 1.218252395078e+00 0.000000000000e+00 0.000000000000e+00
5.495000000000e+02 1.532208736396e+00 0.000000000000e+00 0.000000000000e+00
5.497500000000e+02 1.856329254591e+00 0.000000000000e+00 0.000000000000e+00
5.500000000000e+02 2.174484884316e+00 0.000000000000e+00 0.000000000000e+00
5.502500000000e+02 2.466246616011e+00 0.000000000000e+00 0.000000000000e+00
5.505000000000e+02 2.708050717027e+00 0.000000000000e+00 0.000000000000e+00
5.507500000000e+02 2.875031495854e+00 0.000000000000e+00 0.000000000000e+00
5.510000000000e+02 2.943344268392e+00 0.000000000000e+00 0.000000000000e+00
5.512500000000e+02 2.892710727346e+00 0.000000000000e+00 0.000000000000e+00
5.515000000000e+02 2.708864192828e+00 0.000000000000e+00 0.000000000000e+00
5.517500000000e+02 2.385563578637e+00 0.000000000000e+00 0.000000000000e+00
5.520000000000e+02 1.925885811112e+00 0.000000000000e+00 0.000000000000e+00
5.522500000000e+02 1.342592688603e+00 0.000000000000e+00 0.000000000000e+00
5.525000000000e+02 6.574883131350e-01 0.000000000000e+00 0.000000000000e+00
5.527500000000e+02 -1.001798908200e-01 0.000000000000e+00 0.000000000000e+00
5.530000000000e+02 -8.960902735243e-01 0.000000000000e+00 0.000000000000e+00
5.532500000000e+02 -1.693690642170e+00 0.000000000000e+00 0.000000000000e+00
5.535000000000e+02 -2.457153173334e+00 0.000000000000e+00 0.000000000000e+00
5.537500000000e+02 -3.154062262408e+00 0.000000000000e+00 0.000000000000e+00
5.540000000000e+02 -3.757498586816e+00 0.000000000000e+00 0.000000000000e+00
5.542500000000e+02 -4.247275710372e+00 0.000000000000e+00 0.000000000000e+00
5.545000000000e+02 -4.610216929737e+00 0.000000000000e+00 0.000000000000e+00
5.547500000000e+02 -4.839510273031e+00 0.000000000000e+00 0.000000000000e+00
5.550000000000e+02 -4.933325619390e+00 0.000000000000e+00 0.000000000000e+00
5.552500000000e+02 -4.892996788198e+00 0.000000000000e+00 0.000000000000e+00
5.555000000000e+02 -4.721143640189e+00 0.000000000000e+00 0.000000000000e+00
5.557500000000e+02 -4.420121878718e+00 0.000000000000e+00 0.000000000000e+00
5.560000000000e+02 -3.991137320769e+00 0.000000000000e+00 0.000000000000e+00
5.562500000000e+02 -3.434252655144e+00 0.000000000000e+00 0.000000000000e+00
5.565000000000e+02 -2.749363040386e+00 0.000000000000e+00 0.000000000000e+00
5.567500000000e+02 -1.938044448456e+00 0.000000000000e+00 0.000000000000e+00
5.570000000000e+02 -1.006011636661e+00 0.000000000000e+00 0.000000000000e+00
5.572500000000e+02 3.421254138867e-02 0.000000000000e+00 0.000000000000e+00
5.575000000000e+02 1.160895442167e+00 0.000000000000e+00 0.000000000000e+00
5.577500000000e+02 2.341450349302e+00 0.000000000000e+00 0.000000000000e+00
5.580000000000e+02 3.531974959756e+00 0.000000000000e+00 0.000000000000e+00
5.582500000000e+02 4.678263886205e+00 0.000000000000e+00 0.000000000000e+00
5.585000000000e+02 5.718398809348e+00 0.000000000000e+00 0.000000000000e+00
5.587500000000e+02 6.586803510186e+00 0.000000000000e+00 0.000000000000e+00
5.590000000000e+02 7.219435707363e+00 0.000000000000e+00 0.000000000000e+00
5.592500000000e+02 7.559604273285e+00 0.000000000000e+00 0.000000000000e+00
5.595000000000e+02 7.563776364651e+00 0.000000000000e+00 0.000000000000e+00
5.597500000000e+02 7.206694085054e+00 0.000000000000e+00 0.000000000000e+00
5.600000000000e+02 6.485163702393e+00 0.000000000000e+00 0.000000000000e+00
5.602500000000e+02 5.420009194939e+00 0.000000000000e+00 0.000000000000e+00
5.605000000000e+02 4.055880996179e+00 0.000000000000e+00 0.000000000000e+00
5.607500000000e+02 2.458855122783e+00 0.000000000000e+00 0.000000000000e+00
5.610000000000e+02 7.120155384090e-01 0.000000000000e+00 0.000000000000e+00
5.612500000000e+02 -1.090550558499e+00 0.000000000000e+00 0.000000000000e+00
5.615000000000e+02 -2.850730533636e+00 0.000000000000e+00 0.000000000000e+00
5.617500000000e+02 -4.473616150644e+00 0.000000000000e+00 0.000000000000e+00
5.620000000000e+02 -5.874248715093e+00 0.000000000000e+00 0.000000000000e+00
5.622500000000e+02 -6.983220046789e+00 0.000000000000e+00 0.000000000000e+00
5.625000000000e+02 -7.750628584346e+00 0.000000000000e+00 0.000000000000e+00
5.627500000000e+02 -8.148107566172e+00 0.000000000000e+00 0.000000000000e+00
5.630000000000e+02 -8.168887947004e+00 0.000000000000e+00 0.000000000000e+00
5.632500000000e+02 -7.826098038769e+00 0.000000000000e+00 0.000000000000e+00
5.635000000000e+02 -7.149701631978e+00 0.000000000000e+00 0.000000000000e+00
5.637500000000e+02 -6.182609460553e+00 0.000000000000e+00 0.000000000000e+00
5.640000000000e+02 -4.976548226225e+00 0.000000000000e+00 0.000000000000e+00
5.642500000000e+02 -3.588232388987e+00 0.000000000000e+00 0.000000000000e+00
5.645000000000e+02 -2.076265087241e+00 0.000000000000e+00 0.000000000000e+00
5.647500000000e+02 -4.990162706553e-01 0.000000000000e+00 0.000000000000e+00
5.650000000000e+02 1.086482360061e+00 0.000000000000e+00 0.000000000000e+00
5.652500000000e+02 2.624790999773e+00 0.000000000000e+00 0.000000000000e+00
5.655000000000e+02 4.061797711121e+00 0.000000000000e+00 0.000000000000e+00
5.657500000000e+02 5.344374598912e+00 0.000000000000e+00 0.000000000000e+00
5.660000000000e+02 6.420414222442e+00 0.000000000000e+00 0.000000000000e+00
5.662500000000e+02 7.239641301166e+00 0.000000000000e+00 0.000000000000e+00
5.665000000000e+02 7.755451068475e+00 0.000000000000e+00 0.000000000000e+00
5.667500000000e+02 7.927824174056e+00 0.000000000000e+00 0.000000000000e+00
5.670000000000e+02 7.727139432169e+00 0.000000000000e+00 0.000000000000e+00
5.672500000000e+02 7.138485820209e+00 0.000000000000e+00 0.000000000000e+00
5.675000000000e+02 6.165899825847e+00 0.000000000000e+00 0.000000000000e+00
5.677500000000e+02 4.835854078129e+00 0.000000000000e+00 0.000000000000e+00
5.680000000000e+02 3.199318749774e+00 0.000000000000e+00 0.000000000000e+00
5.682500000000e+02 1.331815764357e+00 0.000000000000e+00 0.000000000000e+00
5.685000000000e+02 -6.689200808332e-01 0.000000000000e+00 0.000000000000e+00
5.687500000000e+02 -2.687790930059e+00 0.000000000000e+00 0.000000000000e+00
5.690000000000e+02 -4.599505500597e+00 0.000000000000e+00 0.000000000000e+00
5.692500000000e+02 -6.277567622009e+00 0.000000000000e+00 0.000000000000e+00
5.695000000000e+02 -7.604314002828e+00 0.000000000000e+00 0.000000000000e+00
5.697500000000e+02 -8.481041564491e+00 0.000000000000e+00 0.000000000000e+00
5.700000000000e+02 -8.837181954576e+00 0.000000000000e+00 0.000000000000e+00
5.702500000000e+02 -8.637520460715e+00 0.000000000000e+00 0.000000000000e+00
5.705000000000e+02 -7.886617932071e+00 0.000000000000e+00 0.000000000000e+00
5.707500000000e+02 -6.629861109305e+00 0.000000000000e+00 0.000000000000e+00
5.710000000000e+02 -4.950908770900e+00 0.000000000000e+00 0.000000000000e+00
5.712500000000e+02 -2.965678152268e+00 0.000000000000e+00 0.000000000000e+00
5.715000000000e+02 -8.133832344684e-01 0.000000000000e+00 0.000000000000e+00
5.717500000000e+02 1.354550164224e+00 0.000000000000e+00 0.000000000000e+00
5.720000000000e+02 3.386645199515e+00 0.000000000000e+00 0.000000000000e+00
5.722500000000e+02 5.143457739513e+00 0.000000000000e+00 0.000000000000e+00
5.725000000000e+02 6.508452111503e+00 0.000000000000e+00 0.000000000000e+00
5.727500000000e+02 7.396682937634e+00 0.000000000000e+00 0.000000000000e+00
5.730000000000e+02 7.760545336197e+00 0.000000000000e+00 0.000000000000e+00
5.732500000000e+02 7.592175315624e+00 0.000000000000e+00 0.000000000000e+00
5.735000000000e+02 6.922433539340e+00 0.000000000000e+00 0.000000000000e+00
5.737500000000e+02 5.816746815082e+00 0.000000000000e+00 0.000000000000e+00
5.740000000000e+02 4.368373722531e+00 0.000000000000e+00 0.000000000000e+00
5.742500000000e+02 2.689872715831e+00 0.000000000000e+00 0.000000000000e+00
5.745000000000e+02 9.036633768006e-01 0.000000000000e+00 0.000000000000e+00
5.747500000000e+02 -8.674216459769e-01 0.000000000000e+00 0.000000000000e+00
5.750000000000e+02 -2.508787371979e+00 0.000000000000e+00 0.000000000000e+00
5.752500000000e+02 -3.921292332333e+00 0.000000000000e+00 0.000000000000e+00
5.755000000000e+02 -5.026611097669e+00 0.000000000000e+00 0.000000000000e+00
5.757500000000e+02 -5.770561942973e+00 0.000000000000e+00 0.000000000000e+00
5.760000000000e+02 -6.124440871319e+00 0.000000000000e+00 0.000000000000e+00
5.762500000000e+02 -6.084584913606e+00 0.000000000000e+00 0.000000000000e+00
5.765000000000e+02 -5.670509633248e+00 0.000000000000e+00 0.000000000000e+00
5.767500000000e+02 -4.922019938108e+00 0.000000000000e+00 0.000000000000e+00
5.770000000000e+02 -3.895682404640e+00 0.000000000000e+00 0.000000000000e+00
5.772500000000e+02 -2.660983874815e+00 0.000000000000e+00 0.000000000000e+00
5.775000000000e+02 -1.296404799635e+00 0.000000000000e+00 0.000000000000e+00
5.777500000000e+02 1.144699911444e-01 0.000000000000e+00 0.000000000000e+00
5.780000000000e+02 1.486772719921e+00 0.000000000000e+00 0.000000000000e+00
5.782500000000e+02 2.738135863321e+00 0.000000000000e+00 0.000000000000e+00
5.785000000000e+02 3.792482548171e+00 0.000000000000e+00 0.000000000000e+00
5.787500000000e+02 4.583838572343e+00 0.000000000000e+00 0.000000000000e+00
5.790000000000e+02 5.060109244960e+00 0.000000000000e+00 0.000000000000e+00
5.792500000000e+02 5.186667591981e+00 0.000000000000e+00 0.000000000000e+00
5.795000000000e+02 4.949499048514e+00 0.000000000000e+00 0.000000000000e+00
5.797500000000e+02 4.357564625218e+00 0.000000000000e+00 0.000000000000e+00
5.800000000000e+02 3.444001385302e+00 0.000000000000e+00 0.000000000000e+00
5.802500000000e+02 2.265792545763e+00 0.000000000000e+00 0.000000000000e+00
5.805000000000e+02 9.016182251775e-01 0.000000000000e+00 0.000000000000e+00
5.807500000000e+02 -5.522595031120e-01 0.000000000000e+00 0.000000000000e+00
5.810000000000e+02 -1.988028689307e+00 0.000000000000e+00 0.000000000000e+00
5.812500000000e+02 -3.294001940327e+00 0.000000000000e+00 0.000000000000e+00
5.815000000000e+02 -4.363428720648e+00 0.000000000000e+00 0.000000000000e+00
5.817500000000e+02 -5.103738969685e+00 0.000000000000e+00 0.000000000000e+00
5.820000000000e+02 -5.445367405791e+00 0.000000000000e+00 0.000000000000e+00
5.822500000000e+02 -5.349247118410e+00 0.000000000000e+00 0.000000000000e+00
5.825000000000e+02 -4.812100186550e+00 0.000000000000e+00 0.000000000000e+00
5.827500000000e+02 -3.868797241442e+00 0.000000000000e+00 0.000000000000e+00
5.830000000000e+02 -2.591299436325e+00 0.000000000000e+00 0.000000000000e+00
5.832500000000e+02 -1.084014919554e+00 0.000000000000e+00 0.000000000000e+00
5.835000000000e+02 5.242334455684e-01 0.000000000000e+00 0.000000000000e+00
5.837500000000e+02 2.091060376399e+00 0.000000000000e+00 0.000000000000e+00
5.840000000000e+02 3.473284411047e+00 0.000000000000e+00 0.000000000000e+00
5.842500000000e+02 4.540439887887e+00 0.000000000000e+00 0.000000000000e+00
5.845000000000e+02 5.187713772780e+00 0.000000000000e+00 0.000000000000e+00
5.847500000000e+02 5.346966899086e+00 0.000000000000e+00 0.000000000000e+00
5.850000000000e+02 4.994622726303e+00 0.000000000000e+00 0.000000000000e+00
5.852500000000e+02 4.155467780555e+00 0.000000000000e+00 0.000000000000e+00
5.855000000000e+02 2.901785372142e+00 0.000000000000e+00 0.000000000000e+00
5.857500000000e+02 1.347702946406e+00 0.000000000000e+00 0.000000000000e+00
5.860000000000e+02 -3.608721609157e-01 0.000000000000e+00 0.000000000000e+00
5.862500000000e+02 -2.059875461073e+00 0.000000000000e+00 0.000000000000e+00
5.865000000000e+02 -3.583003584981e+00 0.000000000000e+00 0.000000000000e+00
5.867500000000e+02 -4.778371115416e+00 0.000000000000e+00 0.000000000000e+00
5.870000000000e+02 -5.524207771102e+00 0.000000000000e+00 0.000000000000e+00
5.872500000000e+02 -5.741931356365e+00 0.000000000000e+00 0.000000000000e+00
5.875000000000e+02 -5.405144487671e+00 0.000000000000e+00 0.000000000000e+00
5.877500000000e+02 -4.543479601309e+00 0.000000000000e+00 0.000000000000e+00
5.880000000000e+02 -3.240723603850e+00 0.000000000000e+00 0.000000000000e+00
5.882500000000e+02 -1.627241551806e+00 0.000000000000e+00 0.000000000000e+00
5.885000000000e+02 1.326723086067e-01 0.000000000000e+00 0.000000000000e+00
5.887500000000e+02 1.857323197971e+00 0.000000000000e+00 0.000000000000e+00
5.890000000000e+02 3.366374287078e+00 0.000000000000e+00 0.000000000000e+00
5.892500000000e+02 4.499890304920e+00 0.000000000000e+00 0.000000000000e+00
5.895000000000e+02 5.135627844749e+00 0.000000000000e+00 0.000000000000e+00
5.897500000000e+02 5.202659867862e+00 0.000000000000e+00 0.000000000000e+00
5.900000000000e+02 4.689762468138e+00 0.000000000000e+00 0.000000000000e+00
5.902500000000e+02 3.647517981508e+00 0.000000000000e+00 0.000000000000e+00
5.905000000000e+02 2.183748737779e+00 0.000000000000e+00 0.000000000000e+00
5.907500000000e+02 4.526215067659e-01 0.000000000000e+00 0.000000000000e+00
5.910000000000e+02 -1.361525101870e+00 0.000000000000e+00 0.000000000000e+00
5.912500000000e+02 -3.063960360327e+00 0.000000000000e+00 0.000000000000e+00
5.915000000000e+02 -4.470828897754e+00 0.000000000000e+00 0.000000000000e+00
5.917500000000e+02 -5.429562831347e+00 0.000000000000e+00 0.000000000000e+00
5.920000000000e+02 -5.836131288667e+00 0.000000000000e+00 0.000000000000e+00
5.922500000000e+02 -5.647120585640e+00 0.000000000000e+00 0.000000000000e+00
5.925000000000e+02 -4.885178040587e+00 0.000000000000e+00 0.000000000000e+00
5.927500000000e+02 -3.637076772931e+00 0.000000000000e+00 0.000000000000e+00
5.930000000000e+02 -2.044489478927e+00 0.000000000000e+00 0.000000000000e+00
5.932500000000e+02 -2.884021876285e-01 0.000000000000e+00 0.000000000000e+00
5.935000000000e+02 1.431144465438e+00 0.000000000000e+00 0.000000000000e+00
5.937500000000e+02 2.917720930982e+00 0.000000000000e+00 0.000000000000e+00
5.940000000000e+02 4.000990368921e+00 0.000000000000e+00 0.000000000000e+00
5.942500000000e+02 4.556388135034e+00 0.000000000000e+00 0.000000000000e+00
5.945000000000e+02 4.519664006139e+00 0.000000000000e+00 0.000000000000e+00
5.947500000000e+02 3.894519183480e+00 0.000000000000e+00 0.000000000000e+00
5.950000000000e+02 2.752360362429e+00 0.000000000000e+00 0.000000000000e+00
5.952500000000e+02 1.224116289245e+00 0.000000000000e+00 0.000000000000e+00
5.955000000000e+02 -5.149908003776e-01 0.000000000000e+00 0.000000000000e+00
5.957500000000e+02 -2.265970574982e+00 0.000000000000e+00 0.000000000000e+00
5.960000000000e+02 -3.829480378586e+00 0.000000000000e+00 0.000000000000e+00
5.962500000000e+02 -5.029349237453e+00 0.000000000000e+00 0.000000000000e+00
5.965000000000e+02 -5.733386369045e+00 0.000000000000e+00 0.000000000000e+00
5.967500000000e+02 -5.868954046326e+00 0.000000000000e+00 0.000000000000e+00
5.970000000000e+02 -5.431401553965e+00 0.000000000000e+00 0.000000000000e+00
5.972500000000e+02 -4.484315319064e+00 0.000000000000e+00 0.000000000000e+00
5.975000000000e+02 -3.151536546369e+00 0.000000000000e+00 0.000000000000e+00
5.977500000000e+02 -1.601909074709e+00 0.000000000000e+00 0.000000000000e+00
5.980000000000e+02 -2.862004685979e-02 0.000000000000e+00 0.000000000000e+00
5.982500000000e+02 1.374330025545e+00 0.000000000000e+00 0.000000000000e+00
5.985000000000e+02 2.435630297690e+00 0.000000000000e+00 0.000000000000e+00
5.987500000000e+02 3.027238677412e+00 0.000000000000e+00 0.000000000000e+00
5.990000000000e+02 3.079504357722e+00 0.000000000000e+00 0.000000000000e+00
5.992500000000e+02 2.588985591144e+00 0.000000000000e+00 0.000000000000e+00
5.995000000000e+02 1.618033289400e+00 0.000000000000e+00 0.000000000000e+00
5.997500000000e+02 2.862477967694e-01 0.000000000000e+00 0.000000000000e+00
6.000000000000e+02 -1.245061463885e+00 0.000000000000e+00 0.000000000000e+00
6.002500000000e+02 -2.793407041441e+00 0.000000000000e+00 0.000000000000e+00
6.005000000000e+02 -4.178020484972e+00 0.000000000000e+00 0.000000000000e+00
6.007500000000e+02 -5.242210316132e+00 0.000000000000e+00 0.000000000000e+00
6.010000000000e+02 -5.872369169717e+00 0.000000000000e+00 0.000000000000e+00
6.012500000000e+02 -6.011271983746e+00 0.000000000000e+00 0.000000000000e+00
6.015000000000e+02 -5.664060840025e+00 0.000000000000e+00 0.000000000000e+00
6.017500000000e+02 -4.896266264504e+00 0.000000000000e+00 0.000000000000e+00
6.020000000000e+02 -3.824243881519e+00 0.000000000000e+00 0.000000000000e+00
6.022500000000e+02 -2.599374342148e+00 0.000000000000e+00 0.000000000000e+00
6.025000000000e+02 -1.388157138718e+00 0.000000000000e+00 0.000000000000e+00
6.027500000000e+02 -3.508244684078e-01 0.000000000000e+00 0.000000000000e+00
6.030000000000e+02 3.787522671863e-01 0.000000000000e+00 0.000000000000e+00
6.032500000000e+02 7.093085364225e-01 0.000000000000e+00 0.000000000000e+00
6.035000000000e+02 6.025790568133e-01 0.000000000000e+00 0.000000000000e+00
6.037500000000e+02 7.663226392524e-02 0.000000000000e+00 0.000000000000e+00
6.040000000000e+02 -7.981118481281e-01 0.000000000000e+00 0.000000000000e+00
6.042500000000e+02 -1.909478092188e+00 0.000000000000e+00 0.000000000000e+00
6.045000000000e+02 -3.119195491029e+00 0.000000000000e+00 0.000000000000e+00
6.047500000000e+02 -4.281443140655e+00 0.000000000000e+00 0.000000000000e+00
6.050000000000e+02 -5.261782925886e+00 0.000000000000e+00 0.000000000000e+00
6.052500000000e+02 -5.953995703746e+00 0.000000000000e+00 0.000000000000e+00
6.055000000000e+02 -6.292683419134e+00 0.000000000000e+00 0.000000000000e+00
6.057500000000e+02 -6.260121067753e+00 0.000000000000e+00 0.000000000000e+00
6.060000000000e+02 -5.886649245108e+00 0.000000000000e+00 0.000000000000e+00
6.062500000000e+02 -5.244776833065e+00 0.000000000000e+00 0.000000000000e+00
6.065000000000e+02 -4.437993654744e+00 0.000000000000e+00 0.000000000000e+00
6.067500000000e+02 -3.585963721803e+00 0.000000000000e+00 0.000000000000e+00
6.070000000000e+02 -2.808194672883e+00 0.000000000000e+00 0.000000000000e+00
6.072500000000e+02 -2.208407763335e+00 0.000000000000e+00 0.000000000000e+00
6.075000000000e+02 -1.861656925760e+00 0.000000000000e+00 0.000000000000e+00
6.077500000000e+02 -1.805798669159e+00 0.000000000000e+00 0.000000000000e+00
6.080000000000e+02 -2.038266885558e+00 0.000000000000e+00 0.000000000000e+00
6.082500000000e+02 -2.518353487730e+00 0.000000000000e+00 0.000000000000e+00
6.085000000000e+02 -3.174444211213e+00 0.000000000000e+00 0.000000000000e+00
6.087500000000e+02 -3.915012109116e+00 0.000000000000e+00 0.000000000000e+00
6.090000000000e+02 -4.641714400323e+00 0.000000000000e+00 0.000000000000e+00
6.092500000000e+02 -5.262727129771e+00 0.000000000000e+00 0.000000000000e+00
6.095000000000e+02 -5.704506029889e+00 0.000000000000e+00 0.000000000000e+00
6.097500000000e+02 -5.920462745223e+00 0.000000000000e+00 0.000000000000e+00
6.100000000000e+02 -5.895541065132e+00 0.000000000000e+00 0.000000000000e+00
6.102500000000e+02 -5.646290621336e+00 0.000000000000e+00 0.000000000000e+00
6.105000000000e+02 -5.216674918731e+00 0.000000000000e+00 0.000000000000e+00
6.107500000000e+02 -4.670425888175e+00 0.000000000000e+00 0.000000000000e+00
6.110000000000e+02 -4.081190624629e+00 0.000000000000e+00 0.000000000000e+00
6.112500000000e+02 -3.521953349751e+00 0.000000000000e+00 0.000000000000e+00
6.115000000000e+02 -3.055232945280e+00 0.000000000000e+00 0.000000000000e+00
6.117500000000e+02 -2.725362111042e+00 0.000000000000e+00 0.000000000000e+00
6.120000000000e+02 -2.553786595899e+00 0.000000000000e+00 0.000000000000e+00
6.122500000000e+02 -2.537843304156e+00 0.000000000000e+00 0.000000000000e+00
6.125000000000e+02 -2.652958764074e+00 0.000000000000e+00 0.000000000000e+00
6.127500000000e+02 -2.857730551479e+00 0.000000000000e+00 0.000000000000e+00
6.130000000000e+02 -3.100980467281e+00 0.000000000000e+00 0.000000000000e+00
6.132500000000e+02 -3.329647567618e+00 0.000000000000e+00 0.000000000000e+00
6.135000000000e+02 -3.496344741398e+00 0.000000000000e+00 0.000000000000e+00
6.137500000000e+02 -3.565530650960e+00 0.000000000000e+00 0.000000000000e+00
6.140000000000e+02 -3.517520658192e+00 0.000000000000e+00 0.000000000000e+00
6.142500000000e+02 -3.349927473801e+00 0.000000000000e+00 0.000000000000e+00
6.145000000000e+02 -3.076524949295e+00 0.000000000000e+00 0.000000000000e+00
6.147500000000e+02 -2.723905047542e+00 0.000000000000e+00 0.000000000000e+00
6.150000000000e+02 -2.326594353943e+00 0.000000000000e+00 0.000000000000e+00
6.152500000000e+02 -1.921473439092e+00 0.000000000000e+00 0.000000000000e+00
6.155000000000e+02 -1.542381071716e+00 0.000000000000e+00 0.000000000000e+00
6.157500000000e+02 -1.215688786584e+00 0.000000000000e+00 0.000000000000e+00
6.160000000000e+02 -9.574230150736e-01 0.000000000000e+00 0.000000000000e+00
6.162500000000e+02 -7.722308945581e-01 0.000000000000e+00 0.000000000000e+00
6.165000000000e+02 -6.541798007186e-01 0.000000000000e+00 0.000000000000e+00
6.167500000000e+02 -5.890983835264e-01 0.000000000000e+00 0.000000000000e+00
6.170000000000e+02 -5.579506153045e-01 0.000000000000e+00 0.000000000000e+00
6.172500000000e+02 -5.406134757437e-01 0.000000000000e+00 0.000000000000e+00
6.175000000000e+02 -5.194161380539e-01 0.000000000000e+00 0.000000000000e+00
6.177500000000e+02 -4.818888657902e-01 0.000000000000e+00 0.000000000000e+00
6.180000000000e+02 -4.223422596587e-01 0.000000000000e+00 0.000000000000e+00
6.182500000000e+02 -3.421191556217e-01 0.000000000000e+00 0.000000000000e+00
6.185000000000e+02 -2.485935236279e-01 0.000000000000e+00 0.000000000000e+00
6.187500000000e+02 -1.531948135405e-01 0.000000000000e+00 0.000000000000e+00
6.190000000000e+02 -6.888062745085e-02 0.000000000000e+00 0.000000000000e+00
6.192500000000e+02 -7.545045605692e-03 0.000000000000e+00 0.000000000000e+00
6.195000000000e+02 2.217180090114e-02 0.000000000000e+00 0.000000000000e+00
6.197500000000e+02 1.630697127098e-02 0.000000000000e+00 0.000000000000e+00
6.200000000000e+02 -2.397831075441e-02 0.000000000000e+00 0.000000000000e+00
6.202500000000e+02 -9.295219800220e-02 0.000000000000e+00 0.000000000000e+00
6.205000000000e+02 -1.817103119498e-01 0.000000000000e+00 0.000000000000e+00
6.207500000000e+02 -2.801172859205e-01 0.000000000000e+00 0.000000000000e+00
6.210000000000e+02 -3.789039854196e-01 0.000000000000e+00 0.000000000000e+00
6.212500000000e+02 -4.715171262565e-01 0.000000000000e+00 0.000000000000e+00
6.215000000000e+02 -5.553739753675e-01 0.000000000000e+00 0.000000000000e+00
6.217500000000e+02 -6.322905077764e-01 0.000000000000e+00 0.000000000000e+00
6.220000000000e+02 -7.080053380884e-01 0.000000000000e+00 0.000000000000e+00
6.222500000000e+02 -7.908866046876e-01 0.000000000000e+00 0.000000000000e+00
6.225000000000e+02 -8.900562460576e-01 0.000000000000e+00 0.000000000000e+00
6.227500000000e+02 -1.013270852528e+00 0.000000000000e+00 0.000000000000e+00
6.230000000000e+02 -1.164943232177e+00 0.000000000000e+00 0.000000000000e+00
6.232500000000e+02 -1.344667072780e+00 0.000000000000e+00 0.000000000000e+00
6.235000000000e+02 -1.546522976536e+00 0.000000000000e+00 0.000000000000e+00
6.237500000000e+02 -1.759312413207e+00 0.000000000000e+00 0.000000000000e+00
6.240000000000e+02 -1.967709254571e+00 0.000000000000e+00 0.000000000000e+00
6.242500000000e+02 -2.154162921486e+00 0.000000000000e+00 0.000000000000e+00
6.245000000000e+02 -2.301258729128e+00 0.000000000000e+00 0.000000000000e+00
6.247500000000e+02 -2.394160977202e+00 0.000000000000e+00 0.000000000000e+00
6.250000000000e+02 -2.422745796352e+00 0.000000000000e+00 0.000000000000e+00
6.252500000000e+02 -2.383076659907e+00 0.000000000000e+00 0.000000000000e+00
6.255000000000e+02 -2.277978200878e+00 0.000000000000e+00 0.000000000000e+00
6.257500000000e+02 -2.116606747552e+00 0.000000000000e+00 0.000000000000e+00
6.260000000000e+02 -1.913075633595e+00 0.000000000000e+00 0.000000000000e+00
6.262500000000e+02 -1.684344089649e+00 0.000000000000e+00 0.000000000000e+00
6.265000000000e+02 -1.447696201266e+00 0.000000000000e+00 0.000000000000e+00
6.267500000000e+02 -1.218202281250e+00 0.000000000000e+00 0.000000000000e+00
6.270000000000e+02 -1.006558699554e+00 0.000000000000e+00 0.000000000000e+00
6.272500000000e+02 -8.176433492946e-01 0.000000000000e+00 0.000000000000e+00
6.275000000000e+02 -6.500120451069e-01 0.000000000000e+00 0.000000000000e+00
6.277500000000e+02 -4.964141185983e-01 0.000000000000e+00 0.000000000000e+00
6.280000000000e+02 -3.452465820430e-01 0.000000000000e+00 0.000000000000e+00
6.282500000000e+02 -1.827204498153e-01 0.000000000000e+00 0.000000000000e+00
6.285000000000e+02 4.597156127906e-03 0.000000000000e+00 0.000000000000e+00
6.287500000000e+02 2.272587450948e-01 0.000000000000e+00 0.000000000000e+00
6.290000000000e+02 4.908197318284e-01 0.000000000000e+00 0.000000000000e+00
6.292500000000e+02 7.944549653558e-01 0.000000000000e+00 0.000000000000e+00
6.295000000000e+02 1.130520729642e+00 0.000000000000e+00 0.000000000000e+00
6.297500000000e+02 1.485129490908e+00 0.000000000000e+00 0.000000000000e+00
6.300000000000e+02 1.839651036244e+00 0.000000000000e+00 0.000000000000e+00
6.302500000000e+02 2.172915127639e+00 0.000000000000e+00 0.000000000000e+00
6.305000000000e+02 2.463788498843e+00 0.000000000000e+00 0.000000000000e+00
6.307500000000e+02 2.693748125718e+00 0.000000000000e+00 0.000000000000e+00
6.310000000000e+02 2.849080164377e+00 0.000000000000e+00 0.000000000000e+00
6.312500000000e+02 2.922397565258e+00 0.000000000000e+00 0.000000000000e+00
6.315000000000e+02 2.913278248832e+00 0.000000000000e+00 0.000000000000e+00
6.317500000000e+02 2.827962154698e+00 0.000000000000e+00 0.000000000000e+00
6.320000000000e+02 2.678187793640e+00 0.000000000000e+00 0.000000000000e+00
6.322500000000e+02 2.479375002293e+00 0.000000000000e+00 0.000000000000e+00
6.325000000000e+02 2.248451276600e+00 0.000000000000e+00 0.000000000000e+00
6.327500000000e+02 2.001661138246e+00 0.000000000000e+00 0.000000000000e+00
6.330000000000e+02 1.752686164729e+00 0.000000000000e+00 0.000000000000e+00
6.332500000000e+02 1.511340869963e+00 0.000000000000e+00 0.000000000000e+00
6.335000000000e+02 1.283007737760e+00 0.000000000000e+00 0.000000000000e+00
6.337500000000e+02 1.068850540862e+00 0.000000000000e+00 0.000000000000e+00
6.340000000000e+02 8.667189178211e-01 0.000000000000e+00 0.000000000000e+00
6.342500000000e+02 6.725491765930e-01 0.000000000000e+00 0.000000000000e+00
6.345000000000e+02 4.819932407919e-01 0.000000000000e+00 0.000000000000e+00
6.347500000000e+02 2.919803734872e-01 0.000000000000e+00 0.000000000000e+00
6.350000000000e+02 1.019380328085e-01 0.000000000000e+00 0.000000000000e+00
6.352500000000e+02 -8.553580899339e-02 0.000000000000e+00 0.000000000000e+00
6.355000000000e+02 -2.646581216321e-01 0.000000000000e+00 0.000000000000e+00
6.357500000000e+02 -4.270992422252e-01 0.000000000000e+00 0.000000000000e+00
6.360000000000e+02 -5.631588612451e-01 0.000000000000e+00 0.000000000000e+00
6.362500000000e+02 -6.632751387445e-01 0.000000000000e+00 0.000000000000e+00
6.365000000000e+02 -7.196093608761e-01 0.000000000000e+00 0.000000000000e+00
6.367500000000e+02 -7.274393871082e-01 0.000000000000e+00 0.000000000000e+00
6.370000000000e+02 -6.861307216793e-01 0.000000000000e+00 0.000000000000e+00
6.372500000000e+02 -5.995276826361e-01 0.000000000000e+00 0.000000000000e+00
6.375000000000e+02 -4.757059080113e-01 0.000000000000e+00 0.000000000000e+00
6.377500000000e+02 -3.261343578253e-01 0.000000000000e+00 0.000000000000e+00
6.380000000000e+02 -1.643918779654e-01 0.000000000000e+00 0.000000000000e+00
6.382500000000e+02 -4.653965809994e-03 0.000000000000e+00 0.000000000000e+00
6.385000000000e+02 1.398021429852e-01 0.000000000000e+00 0.000000000000e+00
6.387500000000e+02 2.578368045581e-01 0.000000000000e+00 0.000000000000e+00
6.390000000000e+02 3.412464967808e-01 0.000000000000e+00 0.000000000000e+00
6.392500000000e+02 3.850203766523e-01 0.000000000000e+00 0.000000000000e+00
6.395000000000e+02 3.870550370261e-01 0.000000000000e+00 0.000000000000e+00
6.397500000000e+02 3.474285198716e-01 0.000000000000e+00 0.000000000000e+00
6.400000000000e+02 2.674172326158e-01 0.000000000000e+00 0.000000000000e+00
6.402500000000e+02 1.484888127399e-01 0.000000000000e+00 0.000000000000e+00
6.405000000000e+02 -8.489195914956e-03 0.000000000000e+00 0.000000000000e+00
6.407500000000e+02 -2.036229602722e-01 0.000000000000e+00 0.000000000000e+00
6.410000000000e+02 -4.378236466437e-01 0.000000000000e+00 0.000000000000e+00
6.412500000000e+02 -7.120759299208e-01 0.000000000000e+00 0.000000000000e+00
6.415000000000e+02 -1.026236941665e+00 0.000000000000e+00 0.000000000000e+00
6.417500000000e+02 -1.377562447057e+00 0.000000000000e+00 0.000000000000e+00
6.420000000000e+02 -1.759231944857e+00 0.000000000000e+00 0.000000000000e+00
6.422500000000e+02 -2.159176205719e+00 0.000000000000e+00 0.000000000000e+00
6.425000000000e+02 -2.559491763306e+00 0.000000000000e+00 0.000000000000e+00
6.427500000000e+02 -2.936657480069e+00 0.000000000000e+00 0.000000000000e+00
6.430000000000e+02 -3.262657323892e+00 0.000000000000e+00 0.000000000000e+00
6.432500000000e+02 -3.506976922749e+00 0.000000000000e+00 0.000000000000e+00
6.435000000000e+02 -3.639300173963e+00 0.000000000000e+00 0.000000000000e+00
6.437500000000e+02 -3.632608677081e+00 0.000000000000e+00 0.000000000000e+00
6.440000000000e+02 -3.466301614601e+00 0.000000000000e+00 0.000000000000e+00
6.442500000000e+02 -3.128922215398e+00 0.000000000000e+00 0.000000000000e+00
6.445000000000e+02 -2.620106489442e+00 0.000000000000e+00 0.000000000000e+00
6.447500000000e+02 -1.951458566081e+00 0.000000000000e+00 0.000000000000e+00
6.450000000000e+02 -1.146193410075e+00 0.000000000000e+00 0.000000000000e+00
6.452500000000e+02 -2.375527782023e-01 0.000000000000e+00 0.000000000000e+00
6.455000000000e+02 7.338302369577e-01 0.000000000000e+00 0.000000000000e+00
6.457500000000e+02 1.723294561671e+00 0.000000000000e+00 0.000000000000e+00
6.460000000000e+02 2.685815226437e+00 0.000000000000e+00 0.000000000000e+00
6.462500000000e+02 3.579498869330e+00 0.000000000000e+00 0.000000000000e+00
6.465000000000e+02 4.368468669854e+00 0.000000000000e+00 0.000000000000e+00
6.467500000000e+02 5.024790952982e+00 0.000000000000e+00 0.000000000000e+00
6.470000000000e+02 5.529243828610e+00 0.000000000000e+00 0.000000000000e+00
6.472500000000e+02 5.870908535619e+00 0.000000000000e+00 0.000000000000e+00
6.475000000000e+02 6.045749321979e+00 0.000000000000e+00 0.000000000000e+00
6.477500000000e+02 6.054508861402e+00 0.000000000000e+00 0.000000000000e+00
6.480000000000e+02 5.900357420436e+00 0.000000000000e+00 0.000000000000e+00
6.482500000000e+02 5.586776272408e+00 0.000000000000e+00 0.000000000000e+00
6.485000000000e+02 5.116120359410e+00 0.000000000000e+00 0.000000000000e+00
6.487500000000e+02 4.489194887770e+00 0.000000000000e+00 0.000000000000e+00
6.490000000000e+02 3.706010084474e+00 0.000000000000e+00 0.000000000000e+00
6.492500000000e+02 2.767672265636e+00 0.000000000000e+00 0.000000000000e+00
6.495000000000e+02 1.679158613805e+00 0.000000000000e+00 0.000000000000e+00
6.497500000000e+02 4.525404822804e-01 0.000000000000e+00 0.000000000000e+00
6.500000000000e+02 -8.899045144219e-01 0.000000000000e+00 0.000000000000e+00
6.502500000000e+02 -2.313295682280e+00 0.000000000000e+00 0.000000000000e+00
6.505000000000e+02 -3.769024834255e+00 0.000000000000e+00 0.000000000000e+00
6.507500000000e+02 -5.195325484266e+00 0.000000000000e+00 0.000000000000e+00
6.510000000000e+02 -6.519747499165e+00 0.000000000000e+00 0.000000000000e+00
6.512500000000e+02 -7.663493330837e+00 0.000000000000e+00 0.000000000000e+00
6.515000000000e+02 -8.547304732005e+00 0.000000000000e+00 0.000000000000e+00
6.517500000000e+02 -9.098348001901e+00 0.000000000000e+00 0.000000000000e+00
6.520000000000e+02 -9.257366699140e+00 0.000000000000e+00 0.000000000000e+00
6.522500000000e+02 -8.985281123514e+00 0.000000000000e+00 0.000000000000e+00
6.525000000000e+02 -8.268429572760e+00 0.000000000000e+00 0.000000000000e+00
6.527500000000e+02 -7.121768870956e+00 0.000000000000e+00 0.000000000000e+00
6.530000000000e+02 -5.589567447868e+00 0.000000000000e+00 0.000000000000e+00
6.532500000000e+02 -3.743406517312e+00 0.000000000000e+00 0.000000000000e+00
6.535000000000e+02 -1.677617116547e+00 0.000000000000e+00 0.000000000000e+00
6.537500000000e+02 4.974183151194e-01 0.000000000000e+00 0.000000000000e+00
6.540000000000e+02 2.663421690645e+00 0.000000000000e+00 0.000000000000e+00
6.542500000000e+02 4.702989654096e+00 0.000000000000e+00 0.000000000000e+00
6.545000000000e+02 6.508078021807e+00 0.000000000000e+00 0.000000000000e+00
6.547500000000e+02 7.987355745020e+00 0.000000000000e+00 0.000000000000e+00
6.550000000000e+02 9.071745115097e+00 0.000000000000e+00 0.000000000000e+00
6.552500000000e+02 9.717708206035e+00 0.000000000000e+00 0.000000000000e+00
6.555000000000e+02 9.908130310642e+00 0.000000000000e+00 0.000000000000e+00
6.557500000000e+02 9.650948498874e+00 0.000000000000e+00 0.000000000000e+00
6.560000000000e+02 8.975936058650e+00 0.000000000000e+00 0.000000000000e+00
6.562500000000e+02 7.930245609988e+00 0.000000000000e+00 0.000000000000e+00
6.565000000000e+02 6.573409922383e+00 0.000000000000e+00 0.000000000000e+00
6.567500000000e+02 4.972489029681e+00 0.000000000000e+00 0.000000000000e+00
6.570000000000e+02 3.197940099863e+00 0.000000000000e+00 0.000000000000e+00
6.572500000000e+02 1.320592736915e+00 0.000000000000e+00 0.000000000000e+00
6.575000000000e+02 -5.901308863475e-01 0.000000000000e+00 0.000000000000e+00
6.577500000000e+02 -2.466865003521e+00 0.000000000000e+00 0.000000000000e+00
6.580000000000e+02 -4.244154839859e+00 0.000000000000e+00 0.000000000000e+00
6.582500000000e+02 -5.858009009308e+00 0.000000000000e+00 0.000000000000e+00
6.585000000000e+02 -7.245704903784e+00 0.000000000000e+00 0.000000000000e+00
6.587500000000e+02 -8.346360897528e+00 0.000000000000e+00 0.000000000000e+00
6.590000000000e+02 -9.102648061695e+00 0.000000000000e+00 0.000000000000e+00
6.592500000000e+02 -9.463793491613e+00 0.000000000000e+00 0.000000000000e+00
6.595000000000e+02 -9.389760552804e+00 0.000000000000e+00 0.000000000000e+00
6.597500000000e+02 -8.856219827390e+00 0.000000000000e+00 0.000000000000e+00
6.600000000000e+02 -7.859691949020e+00 0.000000000000e+00 0.000000000000e+00
6.602500000000e+02 -6.422089239671e+00 0.000000000000e+00 0.000000000000e+00
6.605000000000e+02 -4.593836274463e+00 0.000000000000e+00 0.000000000000e+00
6.607500000000e+02 -2.454824582084e+00 0.000000000000e+00 0.000000000000e+00
6.610000000000e+02 -1.126507166708e-01 0.000000000000e+00 0.000000000000e+00
6.612500000000e+02 2.302120385225e+00 0.000000000000e+00 0.000000000000e+00
6.615000000000e+02 4.643568782584e+00 0.000000000000e+00 0.000000000000e+00
6.617500000000e+02 6.760437851181e+00 0.000000000000e+00 0.000000000000e+00
6.620000000000e+02 8.507744099549e+00 0.000000000000e+00 0.000000000000e+00
6.622500000000e+02 9.758902861743e+00 0.000000000000e+00 0.000000000000e+00
6.625000000000e+02 1.041714976727e+01 0.000000000000e+00 0.000000000000e+00
6.627500000000e+02 1.042503476855e+01 0.000000000000e+00 0.000000000000e+00
6.630000000000e+02 9.770909439147e+00 0.000000000000e+00 0.000000000000e+00
6.632500000000e+02 8.491605914047e+00 0.000000000000e+00 0.000000000000e+00
6.635000000000e+02 6.670886418872e+00 0.000000000000e+00 0.000000000000e+00
6.637500000000e+02 4.433681446019e+00 0.000000000000e+00 0.000000000000e+00
6.640000000000e+02 1.936580062020e+00 0.000000000000e+00 0.000000000000e+00
6.642500000000e+02 -6.445657051661e-01 0.000000000000e+00 0.000000000000e+00
6.645000000000e+02 -3.128756383678e+00 0.000000000000e+00 0.000000000000e+00
6.647500000000e+02 -5.344340311752e+00 0.000000000000e+00 0.000000000000e+00
6.650000000000e+02 -7.142523370627e+00 0.000000000000e+00 0.000000000000e+00
6.652500000000e+02 -8.408652469910e+00 0.000000000000e+00 0.000000000000e+00
6.655000000000e+02 -9.070288429746e+00 0.000000000000e+00 0.000000000000e+00
6.657500000000e+02 -9.101438663011e+00 0.000000000000e+00 0.000000000000e+00
6.660000000000e+02 -8.522728757099e+00 0.000000000000e+00 0.000000000000e+00
6.662500000000e+02 -7.397705240692e+00 0.000000000000e+00 0.000000000000e+00
6.665000000000e+02 -5.825831542694e+00 0.000000000000e+00 0.000000000000e+00
6.667500000000e+02 -3.933025037342e+00 0.000000000000e+00 0.000000000000e+00
6.670000000000e+02 -1.860757204332e+00 0.000000000000e+00 0.000000000000e+00
6.672500000000e+02 2.452111191586e-01 0.000000000000e+00 0.000000000000e+00
6.675000000000e+02 2.245457777791e+00 0.000000000000e+00 0.000000000000e+00
6.677500000000e+02 4.016060891342e+00 0.000000000000e+00 0.000000000000e+00
6.680000000000e+02 5.455707328849e+00 0.000000000000e+00 0.000000000000e+00
6.682500000000e+02 6.490438544325e+00 0.000000000000e+00 0.000000000000e+00
6.685000000000e+02 7.075997124550e+00 0.000000000000e+00 0.000000000000e+00
6.687500000000e+02 7.197971714947e+00 0.000000000000e+00 0.000000000000e+00
6.690000000000e+02 6.870108107592e+00 0.000000000000e+00 0.000000000000e+00
6.692500000000e+02 6.131246233575e+00 0.000000000000e+00 0.000000000000e+00
6.695000000000e+02 5.041355522483e+00 0.000000000000e+00 0.000000000000e+00
6.697500000000e+02 3.677085633773e+00 0.000000000000e+00 0.000000000000e+00
6.700000000000e+02 2.127146606046e+00 0.000000000000e+00 0.000000000000e+00
6.702500000000e+02 4.877084563406e-01 0.000000000000e+00 0.000000000000e+00
6.705000000000e+02 -1.142107164055e+00 0.000000000000e+00 0.000000000000e+00
6.707500000000e+02 -2.664657228699e+00 0.000000000000e+00 0.000000000000e+00
6.710000000000e+02 -3.988182241876e+00 0.000000000000e+00 0.000000000000e+00
6.712500000000e+02 -5.031222441623e+00 0.000000000000e+00 0.000000000000e+00
6.715000000000e+02 -5.727014974980e+00 0.000000000000e+00 0.000000000000e+00
6.717500000000e+02 -6.027738041308e+00 0.000000000000e+00 0.000000000000e+00
6.720000000000e+02 -5.908349686830e+00 0.000000000000e+00 0.000000000000e+00
6.722500000000e+02 -5.369662317311e+00 0.000000000000e+00 0.000000000000e+00
6.725000000000e+02 -4.440225329848e+00 0.000000000000e+00 0.000000000000e+00
6.727500000000e+02 -3.176579327890e+00 0.000000000000e+00 0.000000000000e+00
6.730000000000e+02 -1.661509670532e+00 0.000000000000e+00 0.000000000000e+00
6.732500000000e+02 -6.717699788625e-05 0.000000000000e+00 0.000000000000e+00
6.735000000000e+02 1.686669806666e+00 0.000000000000e+00 0.000000000000e+00
6.737500000000e+02 3.269865909813e+00 0.000000000000e+00 0.000000000000e+00
6.740000000000e+02 4.622738283149e+00 0.000000000000e+00 0.000000000000e+00
6.742500000000e+02 5.631163813245e+00 0.000000000000e+00 0.000000000000e+00
6.745000000000e+02 6.204150285465e+00 0.000000000000e+00 0.000000000000e+00
6.747500000000e+02 6.283132617838e+00 0.000000000000e+00 0.000000000000e+00
6.750000000000e+02 5.849060233931e+00 0.000000000000e+00 0.000000000000e+00
6.752500000000e+02 4.926367259919e+00 0.000000000000e+00 0.000000000000e+00
6.755000000000e+02 3.583159623921e+00 0.000000000000e+00 0.000000000000e+00
6.757500000000e+02 1.927293593000e+00 0.000000000000e+00 0.000000000000e+00
6.760000000000e+02 9.842677993524e-02 0.000000000000e+00 0.000000000000e+00
6.762500000000e+02 -1.743446940080e+00 0.000000000000e+00 0.000000000000e+00
6.765000000000e+02 -3.432060507719e+00 0.000000000000e+00 0.000000000000e+00
6.767500000000e+02 -4.810281554717e+00 0.000000000000e+00 0.000000000000e+00
6.770000000000e+02 -5.745390644035e+00 0.000000000000e+00 0.000000000000e+00
6.772500000000e+02 -6.142679739405e+00 0.000000000000e+00 0.000000000000e+00
6.775000000000e+02 -5.955907474083e+00 0.000000000000e+00 0.000000000000e+00
6.777500000000e+02 -5.193396419594e+00 0.000000000000e+00 0.000000000000e+00
6.780000000000e+02 -3.918949559746e+00 0.000000000000e+00 0.000000000000e+00
6.782500000000e+02 -2.247263227131e+00 0.000000000000e+00 0.000000000000e+00
6.785000000000e+02 -3.340729634752e-01 0.000000000000e+00 0.000000000000e+00
6.787500000000e+02 1.638170525835e+00 0.000000000000e+00 0.000000000000e+00
6.790000000000e+02 3.477796384105e+00 0.000000000000e+00 0.000000000000e+00
6.792500000000e+02 5.002894574442e+00 0.000000000000e+00 0.000000000000e+00
6.795000000000e+02 6.059874168522e+00 0.000000000000e+00 0.000000000000e+00
6.797500000000e+02 6.539660323947e+00 0.000000000000e+00 0.000000000000e+00
6.800000000000e+02 6.389766600826e+00 0.000000000000e+00 0.000000000000e+00
6.802500000000e+02 5.620849733359e+00 0.000000000000e+00 0.000000000000e+00
6.805000000000e+02 4.306887961473e+00 0.000000000000e+00 0.000000000000e+00
6.807500000000e+02 2.578770762240e+00 0.000000000000e+00 0.000000000000e+00
6.810000000000e+02 6.117820467888e-01 0.000000000000e+00 0.000000000000e+00
6.812500000000e+02 -1.391872688335e+00 0.000000000000e+00 0.000000000000e+00
6.815000000000e+02 -3.223775852683e+00 0.000000000000e+00 0.000000000000e+00
6.817500000000e+02 -4.691121151365e+00 0.000000000000e+00 0.000000000000e+00
6.820000000000e+02 -5.637341140886e+00 0.000000000000e+00 0.000000000000e+00
6.822500000000e+02 -5.959287748303e+00 0.000000000000e+00 0.000000000000e+00
6.825000000000e+02 -5.619021845797e+00 0.000000000000e+00 0.000000000000e+00
6.827500000000e+02 -4.648799757029e+00 0.000000000000e+00 0.000000000000e+00
6.830000000000e+02 -3.148550423287e+00 0.000000000000e+00 0.000000000000e+00
6.832500000000e+02 -1.275944725210e+00 0.000000000000e+00 0.000000000000e+00
6.835000000000e+02 7.700186129565e-01 0.000000000000e+00 0.000000000000e+00
6.837500000000e+02 2.770240183717e+00 0.000000000000e+00 0.000000000000e+00
6.840000000000e+02 4.509308125641e+00 0.000000000000e+00 0.000000000000e+00
6.842500000000e+02 5.799250162242e+00 0.000000000000e+00 0.000000000000e+00
6.845000000000e+02 6.500591153392e+00 0.000000000000e+00 0.000000000000e+00
6.847500000000e+02 6.538297954847e+00 0.000000000000e+00 0.000000000000e+00
6.850000000000e+02 5.910717178064e+00 0.000000000000e+00 0.000000000000e+00
6.852500000000e+02 4.690367707149e+00 0.000000000000e+00 0.000000000000e+00
6.855000000000e+02 3.016358100541e+00 0.000000000000e+00 0.000000000000e+00
6.857500000000e+02 1.079157914385e+00 0.000000000000e+00 0.000000000000e+00
6.860000000000e+02 -9.006494990268e-01 0.000000000000e+00 0.000000000000e+00
6.862500000000e+02 -2.697274794967e+00 0.000000000000e+00 0.000000000000e+00
6.865000000000e+02 -4.105462242868e+00 0.000000000000e+00 0.000000000000e+00
6.867500000000e+02 -4.964084186724e+00 0.000000000000e+00 0.000000000000e+00
6.870000000000e+02 -5.174814359702e+00 0.000000000000e+00 0.000000000000e+00
6.872500000000e+02 -4.713639053976e+00 0.000000000000e+00 0.000000000000e+00
6.875000000000e+02 -3.633778124678e+00 0.000000000000e+00 0.000000000000e+00
6.877500000000e+02 -2.059587183402e+00 0.000000000000e+00 0.000000000000e+00
6.880000000000e+02 -1.720811972625e-01 0.000000000000e+00 0.000000000000e+00
6.882500000000e+02 1.812270479341e+00 0.000000000000e+00 0.000000000000e+00
6.885000000000e+02 3.667001343782e+00 0.000000000000e+00 0.000000000000e+00
6.887500000000e+02 5.182343008721e+00 0.000000000000e+00 0.000000000000e+00
6.890000000000e+02 6.189965998553e+00 0.000000000000e+00 0.000000000000e+00
6.892500000000e+02 6.582783189057e+00 0.000000000000e+00 0.000000000000e+00
6.895000000000e+02 6.327410725406e+00 0.000000000000e+00 0.000000000000e+00
6.897500000000e+02 5.467760884599e+00 0.000000000000e+00 0.000000000000e+00
6.900000000000e+02 4.119317548053e+00 0.000000000000e+00 0.000000000000e+00
6.902500000000e+02 2.454785854249e+00 0.000000000000e+00 0.000000000000e+00
6.905000000000e+02 6.828711302584e-01 0.000000000000e+00 0.000000000000e+00
6.907500000000e+02 -9.772059423322e-01 0.000000000000e+00 0.000000000000e+00
6.910000000000e+02 -2.322319936375e+00 0.000000000000e+00 0.000000000000e+00
6.912500000000e+02 -3.189898424002e+00 0.000000000000e+00 0.000000000000e+00
6.915000000000e+02 -3.477218397038e+00 0.000000000000e+00 0.000000000000e+00
6.917500000000e+02 -3.153181936410e+00 0.000000000000e+00 0.000000000000e+00
6.920000000000e+02 -2.261158731882e+00 0.000000000000e+00 0.000000000000e+00
6.922500000000e+02 -9.126083120328e-01 0.000000000000e+00 0.000000000000e+00
6.925000000000e+02 7.276451024393e-01 0.000000000000e+00 0.000000000000e+00
6.927500000000e+02 2.462565945222e+00 0.000000000000e+00 0.000000000000e+00
6.930000000000e+02 4.087771536305e+00 0.000000000000e+00 0.000000000000e+00
6.932500000000e+02 5.416942279220e+00 0.000000000000e+00 0.000000000000e+00
6.935000000000e+02 6.304572716560e+00 0.000000000000e+00 0.000000000000e+00
6.937500000000e+02 6.663229308421e+00 0.000000000000e+00 0.000000000000e+00
6.940000000000e+02 6.473212926591e+00 0.000000000000e+00 0.000000000000e+00
6.942500000000e+02 5.783520168058e+00 0.000000000000e+00 0.000000000000e+00
6.945000000000e+02 4.704126228014e+00 0.000000000000e+00 0.000000000000e+00
6.947500000000e+02 3.390724993364e+00 0.000000000000e+00 0.000000000000e+00
6.950000000000e+02 2.024013949124e+00 0.000000000000e+00 0.000000000000e+00
6.952500000000e+02 7.862794610629e-01 0.000000000000e+00 0.000000000000e+00
6.955000000000e+02 -1.616623680237e-01 0.000000000000e+00 0.000000000000e+00
6.957500000000e+02 -7.002175236289e-01 0.000000000000e+00 0.000000000000e+00
6.960000000000e+02 -7.649942253481e-01 0.000000000000e+00 0.000000000000e+00
6.962500000000e+02 -3.533483264213e-01 0.000000000000e+00 0.000000000000e+00
6.965000000000e+02 4.771648644156e-01 0.000000000000e+00 0.000000000000e+00
6.967500000000e+02 1.618020515784e+00 0.000000000000e+00 0.000000000000e+00
6.970000000000e+02 2.925230407673e+00 0.000000000000e+00 0.000000000000e+00
6.972500000000e+02 4.238933602466e+00 0.000000000000e+00 0.000000000000e+00
6.975000000000e+02 5.404402030688e+00 0.000000000000e+00 0.000000000000e+00
6.977500000000e+02 6.291678761379e+00 0.000000000000e+00 0.000000000000e+00
6.980000000000e+02 6.811326280394e+00 0.000000000000e+00 0.000000000000e+00
6.982500000000e+02 6.924350206467e+00 0.000000000000e+00 0.000000000000e+00
6.985000000000e+02 6.645193408033e+00 0.000000000000e+00 0.000000000000e+00
6.987500000000e+02 6.037648575824e+00 0.000000000000e+00 0.000000000000e+00
6.990000000000e+02 5.204482134403e+00 0.000000000000e+00 0.000000000000e+00
6.992500000000e+02 4.272371554511e+00 0.000000000000e+00 0.000000000000e+00
6.995000000000e+02 3.374326111740e+00 0.000000000000e+00 0.000000000000e+00
6.997500000000e+02 2.632018220734e+00 0.000000000000e+00 0.000000000000e+00
7.000000000000e+02 2.140373496959e+00 0.000000000000e+00 0.000000000000e+00
7.002500000000e+02 1.956374340497e+00 0.000000000000e+00 0.000000000000e+00
7.005000000000e+02 2.093388325285e+00 0.000000000000e+00 0.000000000000e+00
7.007500000000e+02 2.521535656762e+00 0.000000000000e+00 0.000000000000e+00
7.010000000000e+02 3.173774093717e+00 0.000000000000e+00 0.000000000000e+00
7.012500000000e+02 3.956621171450e+00 0.000000000000e+00 0.000000000000e+00
7.015000000000e+02 4.763853701554e+00 0.000000000000e+00 0.000000000000e+00
7.017500000000e+02 5.491196285116e+00 0.000000000000e+00 0.000000000000e+00
7.020000000000e+02 6.049969170217e+00 0.000000000000e+00 0.000000000000e+00
7.022500000000e+02 6.377905076624e+00 0.000000000000e+00 0.000000000000e+00
7.025000000000e+02 6.445819472510e+00 0.000000000000e+00 0.000000000000e+00
7.027500000000e+02 6.259452907820e+00 0.000000000000e+00 0.000000000000e+00
7.030000000000e+02 5.856501864021e+00 0.000000000000e+00 0.000000000000e+00
7.032500000000e+02 5.299515723332e+00 0.000000000000e+00 0.000000000000e+00
7.035000000000e+02 4.665870984358e+00 0.000000000000e+00 0.000000000000e+00
7.037500000000e+02 4.036370938582e+00 0.000000000000e+00 0.000000000000e+00
7.040000000000e+02 3.484121842383e+00 0.000000000000e+00 0.000000000000e+00
7.042500000000e+02 3.065202409321e+00 0.000000000000e+00 0.000000000000e+00
7.045000000000e+02 2.812303369379e+00 0.000000000000e+00 0.000000000000e+00
7.047500000000e+02 2.732026980130e+00 0.000000000000e+00 0.000000000000e+00
7.050000000000e+02 2.805979936699e+00 0.000000000000e+00 0.000000000000e+00
7.052500000000e+02 2.995250430841e+00 0.000000000000e+00 0.000000000000e+00
7.055000000000e+02 3.247408207404e+00 0.000000000000e+00 0.000000000000e+00
7.057500000000e+02 3.504865239063e+00 0.000000000000e+00 0.000000000000e+00
7.060000000000e+02 3.713318902055e+00 0.000000000000e+00 0.000000000000e+00
7.062500000000e+02 3.829075191941e+00 0.000000000000e+00 0.000000000000e+00
7.065000000000e+02 3.824294165990e+00 0.000000000000e+00 0.000000000000e+00
7.067500000000e+02 3.689567485298e+00 0.000000000000e+00 0.000000000000e+00
7.070000000000e+02 3.433667178867e+00 0.000000000000e+00 0.000000000000e+00
7.072500000000e+02 3.080728506663e+00 0.000000000000e+00 0.000000000000e+00
7.075000000000e+02 2.665485708550e+00 0.000000000000e+00 0.000000000000e+00
7.077500000000e+02 2.227418914403e+00 0.000000000000e+00 0.000000000000e+00
7.080000000000e+02 1.804765295377e+00 0.000000000000e+00 0.000000000000e+00
7.082500000000e+02 1.429292851888e+00 0.000000000000e+00 0.000000000000e+00
7.085000000000e+02 1.122549140733e+00 0.000000000000e+00 0.000000000000e+00
7.087500000000e+02 8.940166881059e-01 0.000000000000e+00 0.000000000000e+00
7.090000000000e+02 7.412809362723e-01 0.000000000000e+00 0.000000000000e+00
7.092500000000e+02 6.519984119602e-01 0.000000000000e+00 0.000000000000e+00
7.095000000000e+02 6.071910341562e-01 0.000000000000e+00 0.000000000000e+00
7.097500000000e+02 5.852240396541e-01 0.000000000000e+00 0.000000000000e+00
7.100000000000e+02 5.657700424757e-01 0.000000000000e+00 0.000000000000e+00
7.102500000000e+02 5.331213969262e-01 0.000000000000e+00 0.000000000000e+00
7.105000000000e+02 4.783703046861e-01 0.000000000000e+00 0.000000000000e+00
7.107500000000e+02 4.001995273888e-01 0.000000000000e+00 0.000000000000e+00
7.110000000000e+02 3.042759664594e-01 0.000000000000e+00 0.000000000000e+00
7.112500000000e+02 2.014727286536e-01 0.000000000000e+00 0.000000000000e+00
7.115000000000e+02 1.053255450765e-01 0.000000000000e+00 0.000000000000e+00
7.117500000000e+02 2.923014274846e-02 0.000000000000e+00 0.000000000000e+00
7.120000000000e+02 -1.610365461005e-02 0.000000000000e+00 0.000000000000e+00
7.122500000000e+02 -2.450411138506e-02 0.000000000000e+00 0.000000000000e+00
7.125000000000e+02 4.792054552764e-03 0.000000000000e+00 0.000000000000e+00
7.127500000000e+02 6.734886505176e-02 0.000000000000e+00 0.000000000000e+00
7.130000000000e+02 1.547198901243e-01 0.000000000000e+00 0.000000000000e+00
7.132500000000e+02 2.563456176571e-01 0.000000000000e+00 0.000000000000e+00
7.135000000000e+02 3.617718317108e-01 0.000000000000e+00 0.000000000000e+00
7.137500000000e+02 4.627573513709e-01 0.000000000000e+00 0.000000000000e+00
7.140000000000e+02 5.548727690111e-01 0.000000000000e+00 0.000000000000e+00
7.142500000000e+02 6.382942855566e-01 0.000000000000e+00 0.000000000000e+00
7.145000000000e+02 7.176487676259e-01 0.000000000000e+00 0.000000000000e+00
7.147500000000e+02 8.009403581577e-01 0.000000000000e+00 0.000000000000e+00
7.150000000000e+02 8.977549575481e-01 0.000000000000e+00 0.000000000000e+00
7.152500000000e+02 1.017068374214e+00 0.000000000000e+00 0.000000000000e+00
7.155000000000e+02 1.165055399644e+00 0.000000000000e+00 0.000000000000e+00
7.157500000000e+02 1.343299142897e+00 0.000000000000e+00 0.000000000000e+00
7.160000000000e+02 1.547733144133e+00 0.000000000000e+00 0.000000000000e+00
7.162500000000e+02 1.768525071049e+00 0.000000000000e+00 0.000000000000e+00
7.165000000000e+02 1.990951499622e+00 0.000000000000e+00 0.000000000000e+00
7.167500000000e+02 2.197145349886e+00 0.000000000000e+00 0.000000000000e+00
7.170000000000e+02 2.368449068443e+00 0.000000000000e+00 0.000000000000e+00
7.172500000000e+02 2.488002200294e+00 0.000000000000e+00 0.000000000000e+00
7.175000000000e+02 2.543148676838e+00 0.000000000000e+00 0.000000000000e+00
7.177500000000e+02 2.527273899906e+00 0.000000000000e+00 0.000000000000e+00
7.180000000000e+02 2.440770287205e+00 0.000000000000e+00 0.000000000000e+00
7.182500000000e+02 2.290967772160e+00 0.000000000000e+00 0.000000000000e+00
7.185000000000e+02 2.091030352840e+00 0.000000000000e+00 0.000000000000e+00
7.187500000000e+02 1.857984524150e+00 0.000000000000e+00 0.000000000000e+00
7.190000000000e+02 1.610183828796e+00 0.000000000000e+00 0.000000000000e+00
7.192500000000e+02 1.364603755694e+00 0.000000000000e+00 0.000000000000e+00
7.195000000000e+02 1.134388621362e+00 0.000000000000e+00 0.000000000000e+00
7.197500000000e+02 9.270327863162e-01 0.000000000000e+00 0.000000000000e+00
7.200000000000e+02 7.434791051229e-01 0.000000000000e+00 0.000000000000e+00
7.202500000000e+02 5.782738860822e-01 0.000000000000e+00 0.000000000000e+00
7.205000000000e+02 4.207526912755e-01 0.000000000000e+00 0.000000000000e+00
7.207500000000e+02 2.570710491572e-01 0.000000000000e+00 0.000000000000e+00
7.210000000000e+02 7.276361471565e-02 0.000000000000e+00 0.000000000000e+00
7.212500000000e+02 -1.445653723581e-01 0.000000000000e+00 0.000000000000e+00
7.215000000000e+02 -4.028361908974e-01 0.000000000000e+00 0.000000000000e+00
7.217500000000e+02 -7.037425877539e-01 0.000000000000e+00 0.000000000000e+00
7.220000000000e+02 -1.041923739680e+00 0.000000000000e+00 0.000000000000e+00
7.222500000000e+02 -1.405185177026e+00 0.000000000000e+00 0.000000000000e+00
7.225000000000e+02 -1.775734766789e+00 0.000000000000e+00 0.000000000000e+00
7.227500000000e+02 -2.132247251162e+00 0.000000000000e+00 0.000000000000e+00
7.230000000000e+02 -2.452448876806e+00 0.000000000000e+00 0.000000000000e+00
7.232500000000e+02 -2.715840598512e+00 0.000000000000e+00 0.000000000000e+00
7.235000000000e+02 -2.906164580662e+00 0.000000000000e+00 0.000000000000e+00
7.237500000000e+02 -3.013265257764e+00 0.000000000000e+00 0.000000000000e+00
7.240000000000e+02 -3.034094687653e+00 0.000000000000e+00 0.000000000000e+00
7.242500000000e+02 -2.972746074613e+00 0.000000000000e+00 0.000000000000e+00
7.245000000000e+02 -2.839547676307e+00 0.000000000000e+00 0.000000000000e+00
7.247500000000e+02 -2.649388598689e+00 0.000000000000e+00 0.000000000000e+00
7.250000000000e+02 -2.419556897071e+00 0.000000000000e+00 0.000000000000e+00
7.252500000000e+02 -2.167432823030e+00 0.000000000000e+00 0.000000000000e+00
7.255000000000e+02 -1.908387507985e+00 0.000000000000e+00 0.000000000000e+00
7.257500000000e+02 -1.654190193850e+00 0.000000000000e+00 0.000000000000e+00
7.260000000000e+02 -1.412134229433e+00 0.000000000000e+00 0.000000000000e+00
7.262500000000e+02 -1.184969365188e+00 0.000000000000e+00 0.000000000000e+00
7.265000000000e+02 -9.715956476999e-01 0.000000000000e+00 0.000000000000e+00
7.267500000000e+02 -7.683537184987e-01 0.000000000000e+00 0.000000000000e+00
7.270000000000e+02 -5.706564637133e-01 0.000000000000e+00 0.000000000000e+00
7.272500000000e+02 -3.746613040207e-01 0.000000000000e+00 0.000000000000e+00
7.275000000000e+02 -1.786871172067e-01 0.000000000000e+00 0.000000000000e+00
7.277500000000e+02 1.586723754991e-02 0.000000000000e+00 0.000000000000e+00
7.280000000000e+02 2.042544103076e-01 0.000000000000e+00 0.000000000000e+00
7.282500000000e+02 3.787976853603e-01 0.000000000000e+00 0.000000000000e+00
7.285000000000e+02 5.299179780823e-01 0.000000000000e+00 0.000000000000e+00
7.287500000000e+02 6.475875418876e-01 0.000000000000e+00 0.000000000000e+00
7.290000000000e+02 7.229601882334e-01 0.000000000000e+00 0.000000000000e+00
7.292500000000e+02 7.499019176978e-01 0.000000000000e+00 0.000000000000e+00
7.295000000000e+02 7.261665567105e-01 0.000000000000e+00 0.000000000000e+00
7.297500000000e+02 6.540239971863e-01 0.000000000000e+00 0.000000000000e+00
7.300000000000e+02 5.402426880037e-01 0.000000000000e+00 0.000000000000e+00
7.302500000000e+02 3.954368478068e-01 0.000000000000e+00 0.000000000000e+00
7.305000000000e+02 2.328939032347e-01 0.000000000000e+00 0.000000000000e+00
7.307500000000e+02 6.708118058430e-02 0.000000000000e+00 0.000000000000e+00
7.310000000000e+02 -8.792105188526e-02 0.000000000000e+00 0.000000000000e+00
7.312500000000e+02 -2.198083285099e-01 0.000000000000e+00 0.000000000000e+00
7.315000000000e+02 -3.190496496205e-01 0.000000000000e+00 0.000000000000e+00
7.317500000000e+02 -3.793569423062e-01 0.000000000000e+00 0.000000000000e+00
7.320000000000e+02 -3.975883953046e-01 0.000000000000e+00 0.000000000000e+00
7.322500000000e+02 -3.731530241024e-01 0.000000000000e+00 0.000000000000e+00
7.325000000000e+02 -3.070766539001e-01 0.000000000000e+00 0.000000000000e+00
7.327500000000e+02 -2.009533307817e-01 0.000000000000e+00 0.000000000000e+00
7.330000000000e+02 -5.602921781762e-02 0.000000000000e+00 0.000000000000e+00
7.332500000000e+02 1.273566126775e-01 0.000000000000e+00 0.000000000000e+00
7.335000000000e+02 3.498155374994e-01 0.000000000000e+00 0.000000000000e+00
7.337500000000e+02 6.123758745081e-01 0.000000000000e+00 0.000000000000e+00
7.340000000000e+02 9.154257013769e-01 0.000000000000e+00 0.000000000000e+00
7.342500000000e+02 1.257296192235e+00 0.000000000000e+00 0.000000000000e+00
7.345000000000e+02 1.632737863890e+00 0.000000000000e+00 0.000000000000e+00
7.347500000000e+02 2.031591111409e+00 0.000000000000e+00 0.000000000000e+00
7.350000000000e+02 2.437951765246e+00 0.000000000000e+00 0.000000000000e+00
7.352500000000e+02 2.830079595309e+00 0.000000000000e+00 0.000000000000e+00
7.355000000000e+02 3.181198761839e+00 0.000000000000e+00 0.000000000000e+00
7.357500000000e+02 3.461208060262e+00 0.000000000000e+00 0.000000000000e+00
7.360000000000e+02 3.639175164024e+00 0.000000000000e+00 0.000000000000e+00
7.362500000000e+02 3.686355511693e+00 0.000000000000e+00 0.000000000000e+00
7.365000000000e+02 3.579374881611e+00 0.000000000000e+00 0.000000000000e+00
7.367500000000e+02 3.303162678765e+00 0.000000000000e+00 0.000000000000e+00
7.370000000000e+02 2.853230960707e+00 0.000000000000e+00 0.000000000000e+00
7.372500000000e+02 2.236963602184e+00 0.000000000000e+00 0.000000000000e+00
7.375000000000e+02 1.473702502127e+00 0.000000000000e+00 0.000000000000e+00
7.377500000000e+02 5.935765406771e-01 0.000000000000e+00 0.000000000000e+00
7.380000000000e+02 -3.648089427729e-01 0.000000000000e+00 0.000000000000e+00
7.382500000000e+02 -1.357544884585e+00 0.000000000000e+00 0.000000000000e+00
7.385000000000e+02 -2.339053912112e+00 0.000000000000e+00 0.000000000000e+00
7.387500000000e+02 -3.265723480673e+00 0.000000000000e+00 0.000000000000e+00
7.390000000000e+02 -4.099074559090e+00 0.000000000000e+00 0.000000000000e+00
7.392500000000e+02 -4.808075815730e+00 0.000000000000e+00 0.000000000000e+00
7.395000000000e+02 -5.370345150356e+00 0.000000000000e+00 0.000000000000e+00
7.397500000000e+02 -5.772152995847e+00 0.000000000000e+00 0.000000000000e+00
7.400000000000e+02 -6.007329178891e+00 0.000000000000e+00 0.000000000000e+00
7.402500000000e+02 -6.075348385015e+00 0.000000000000e+00 0.000000000000e+00
7.405000000000e+02 -5.979000916488e+00 0.000000000000e+00 0.000000000000e+00
7.407500000000e+02 -5.722123637607e+00 0.000000000000e+00 0.000000000000e+00
7.410000000000e+02 -5.307858160295e+00 0.000000000000e+00 0.000000000000e+00
7.412500000000e+02 -4.737818251733e+00 0.000000000000e+00 0.000000000000e+00
7.415000000000e+02 -4.012396917521e+00 0.000000000000e+00 0.000000000000e+00
7.417500000000e+02 -3.132247069499e+00 0.000000000000e+00 0.000000000000e+00
7.420000000000e+02 -2.100757288912e+00 0.000000000000e+00 0.000000000000e+00
7.422500000000e+02 -9.271486231599e-01 0.000000000000e+00 0.000000000000e+00
7.425000000000e+02 3.703290467113e-01 0.000000000000e+00 0.000000000000e+00
7.427500000000e+02 1.761696536736e+00 0.000000000000e+00 0.000000000000e+00
7.430000000000e+02 3.203621765775e+00 0.000000000000e+00 0.000000000000e+00
7.432500000000e+02 4.639348630400e+00 0.000000000000e+00 0.000000000000e+00
7.435000000000e+02 6.000468752035e+00 0.000000000000e+00 0.000000000000e+00
7.437500000000e+02 7.210584835206e+00 0.000000000000e+00 0.000000000000e+00
7.440000000000e+02 8.190648758408e+00 0.000000000000e+00 0.000000000000e+00
7.442500000000e+02 8.865505152702e+00 0.000000000000e+00 0.000000000000e+00
7.445000000000e+02 9.170968698753e+00 0.000000000000e+00 0.000000000000e+00
7.447500000000e+02 9.060641337967e+00 0.000000000000e+00 0.000000000000e+00
7.450000000000e+02 8.511654173857e+00 0.000000000000e+00 0.000000000000e+00
7.452500000000e+02 7.528604497697e+00 0.000000000000e+00 0.000000000000e+00
7.455000000000e+02 6.145142686384e+00 0.000000000000e+00 0.000000000000e+00
7.457500000000e+02 4.422924295143e+00 0.000000000000e+00 0.000000000000e+00
7.460000000000e+02 2.447946077757e+00 0.000000000000e+00 0.000000000000e+00
7.462500000000e+02 3.245910297592e-01 0.000000000000e+00 0.000000000000e+00
7.465000000000e+02 -1.832023911178e+00 0.000000000000e+00 0.000000000000e+00
7.467500000000e+02 -3.904609074314e+00 0.000000000000e+00 0.000000000000e+00
7.470000000000e+02 -5.782288620722e+00 0.000000000000e+00 0.000000000000e+00
7.472500000000e+02 -7.368345705079e+00 0.000000000000e+00 0.000000000000e+00
7.475000000000e+02 -8.586384931928e+00 0.000000000000e+00 0.000000000000e+00
7.477500000000e+02 -9.384386609365e+00 0.000000000000e+00 0.000000000000e+00
7.480000000000e+02 -9.736402683308e+00 0.000000000000e+00 0.000000000000e+00
7.482500000000e+02 -9.641940359000e+00 0.000000000000e+00 0.000000000000e+00
7.485000000000e+02 -9.123354973943e+00 0.000000000000e+00 0.000000000000e+00
7.487500000000e+02 -8.221790840804e+00 0.000000000000e+00 0.000000000000e+00
7.490000000000e+02 -6.992338619543e+00 0.000000000000e+00 0.000000000000e+00
7.492500000000e+02 -5.499104483567e+00 0.000000000000e+00 0.000000000000e+00
7.495000000000e+02 -3.810809437636e+00 0.000000000000e+00 0.000000000000e+00
7.497500000000e+02 -1.997371503054e+00 0.000000000000e+00 0.000000000000e+00
7.500000000000e+02 -1.276970938720e-01 0.000000000000e+00 0.000000000000e+00
7.502500000000e+02 1.731342323670e+00 0.000000000000e+00 0.000000000000e+00
7.505000000000e+02 3.515005951835e+00 0.000000000000e+00 0.000000000000e+00
7.507500000000e+02 5.160289031606e+00 0.000000000000e+00 0.000000000000e+00
7.510000000000e+02 6.605571249154e+00 0.000000000000e+00 0.000000000000e+00
7.512500000000e+02 7.790837685245e+00 0.000000000000e+00 0.000000000000e+00
7.515000000000e+02 8.658896888310e+00 0.000000000000e+00 0.000000000000e+00
7.517500000000e+02 9.157829452239e+00 0.000000000000e+00 0.000000000000e+00
7.520000000000e+02 9.244651617488e+00 0.000000000000e+00 0.000000000000e+00
7.522500000000e+02 8.889910280436e+00 0.000000000000e+00 0.000000000000e+00
7.525000000000e+02 8.082681003455e+00 0.000000000000e+00 0.000000000000e+00
7.527500000000e+02 6.835259729965e+00 0.000000000000e+00 0.000000000000e+00
7.530000000000e+02 5.186754366496e+00 0.000000000000e+00 0.000000000000e+00
7.532500000000e+02 3.204813524392e+00 0.000000000000e+00 0.000000000000e+00
7.535000000000e+02 9.848795496715e-01 0.000000000000e+00 0.000000000000e+00
7.537500000000e+02 -1.353392636483e+00 0.000000000000e+00 0.000000000000e+00
7.540000000000e+02 -3.672580178940e+00 0.000000000000e+00 0.000000000000e+00
7.542500000000e+02 -5.826467300941e+00 0.000000000000e+00 0.000000000000e+00
7.545000000000e+02 -7.670869790847e+00 0.000000000000e+00 0.000000000000e+00
7.547500000000e+02 -9.075342479821e+00 0.000000000000e+00 0.000000000000e+00
7.550000000000e+02 -9.934620598129e+00 0.000000000000e+00 0.000000000000e+00
7.552500000000e+02 -1.017859445041e+01 0.000000000000e+00 0.000000000000e+00
7.555000000000e+02 -9.779708223702e+00 0.000000000000e+00 0.000000000000e+00
7.557500000000e+02 -8.756901173351e+00 0.000000000000e+00 0.000000000000e+00
7.560000000000e+02 -7.175548429269e+00 0.000000000000e+00 0.000000000000e+00
7.562500000000e+02 -5.143270078500e+00 0.000000000000e+00 0.000000000000e+00
7.565000000000e+02 -2.801912255888e+00 0.000000000000e+00 0.000000000000e+00
7.567500000000e+02 -3.164106867411e-01 0.000000000000e+00 0.000000000000e+00
7.570000000000e+02 2.138423071958e+00 0.000000000000e+00 0.000000000000e+00
7.572500000000e+02 4.391938372619e+00 0.000000000000e+00 0.000000000000e+00
7.575000000000e+02 6.291176731825e+00 0.000000000000e+00 0.000000000000e+00
7.577500000000e+02 7.712641560043e+00 0.000000000000e+00 0.000000000000e+00
7.580000000000e+02 8.571257901732e+00 0.000000000000e+00 0.000000000000e+00
7.582500000000e+02 8.825788752869e+00 0.000000000000e+00 0.000000000000e+00
7.585000000000e+02 8.480357009799e+00 0.000000000000e+00 0.000000000000e+00
7.587500000000e+02 7.582125189821e+00 0.000000000000e+00 0.000000000000e+00
7.590000000000e+02 6.215561250594e+00 0.000000000000e+00 0.000000000000e+00
7.592500000000e+02 4.494026081390e+00 0.000000000000e+00 0.000000000000e+00
7.595000000000e+02 2.549625130449e+00 0.000000000000e+00 0.000000000000e+00
7.597500000000e+02 5.223559451905e-01 0.000000000000e+00 0.000000000000e+00
7.600000000000e+02 -1.450446374737e+00 0.000000000000e+00 0.000000000000e+00
7.602500000000e+02 -3.243499128378e+00 0.000000000000e+00 0.000000000000e+00
7.605000000000e+02 -4.751145593999e+00 0.000000000000e+00 0.000000000000e+00
7.607500000000e+02 -5.892720844119e+00 0.000000000000e+00 0.000000000000e+00
7.610000000000e+02 -6.615587093383e+00 0.000000000000e+00 0.000000000000e+00
7.612500000000e+02 -6.895957991202e+00 0.000000000000e+00 0.000000000000e+00
7.615000000000e+02 -6.737818873984e+00 0.000000000000e+00 0.000000000000e+00
7.617500000000e+02 -6.170365577443e+00 0.000000000000e+00 0.000000000000e+00
7.620000000000e+02 -5.244422673036e+00 0.000000000000e+00 0.000000000000e+00
7.622500000000e+02 -4.028269734440e+00 0.000000000000e+00 0.000000000000e+00
7.625000000000e+02 -2.603218485875e+00 0.000000000000e+00 0.000000000000e+00
7.627500000000e+02 -1.059168362551e+00 0.000000000000e+00 0.000000000000e+00
7.630000000000e+02 5.097502633040e-01 0.000000000000e+00 0.000000000000e+00
7.632500000000e+02 2.009432334001e+00 0.000000000000e+00 0.000000000000e+00
7.635000000000e+02 3.349996460011e+00 0.000000000000e+00 0.000000000000e+00
7.637500000000e+02 4.449972324431e+00 0.000000000000e+00 0.000000000000e+00
7.640000000000e+02 5.240477339923e+00 0.000000000000e+00 0.000000000000e+00
7.642500000000e+02 5.669295221079e+00 0.000000000000e+00 0.000000000000e+00
7.645000000000e+02 5.704659524472e+00 0.000000000000e+00 0.000000000000e+00
7.647500000000e+02 5.338437588488e+00 0.000000000000e+00 0.000000000000e+00
7.650000000000e+02 4.588330116738e+00 0.000000000000e+00 0.000000000000e+00
7.652500000000e+02 3.498671477659e+00 0.000000000000e+00 0.000000000000e+00
7.655000000000e+02 2.139451492944e+00 0.000000000000e+00 0.000000000000e+00
7.657500000000e+02 6.032872436772e-01 0.000000000000e+00 0.000000000000e+00
7.660000000000e+02 -9.997518090271e-01 0.000000000000e+00 0.000000000000e+00
7.662500000000e+02 -2.549336524705e+00 0.000000000000e+00 0.000000000000e+00
7.665000000000e+02 -3.923709051626e+00 0.000000000000e+00 0.000000000000e+00
7.667500000000e+02 -5.009528707782e+00 0.000000000000e+00 0.000000000000e+00
7.670000000000e+02 -5.711906701463e+00 0.000000000000e+00 0.000000000000e+00
7.672500000000e+02 -5.963673730188e+00 0.000000000000e+00 0.000000000000e+00
7.675000000000e+02 -5.732892262099e+00 0.000000000000e+00 0.000000000000e+00
7.677500000000e+02 -5.027704877259e+00 0.000000000000e+00 0.000000000000e+00
7.680000000000e+02 -3.897802422206e+00 0.000000000000e+00 0.000000000000e+00
7.682500000000e+02 -2.432087849721e+00 0.000000000000e+00 0.000000000000e+00
7.685000000000e+02 -7.524772153948e-01 0.000000000000e+00 0.000000000000e+00
7.687500000000e+02 9.958185475873e-01 0.000000000000e+00 0.000000000000e+00
7.690000000000e+02 2.656792416944e+00 0.000000000000e+00 0.000000000000e+00
7.692500000000e+02 4.077839550483e+00 0.000000000000e+00 0.000000000000e+00
7.695000000000e+02 5.124326190645e+00 0.000000000000e+00 0.000000000000e+00
7.697500000000e+02 5.693080787060e+00 0.000000000000e+00 0.000000000000e+00
7.700000000000e+02 5.723388295761e+00 0.000000000000e+00 0.000000000000e+00
7.702500000000e+02 5.204251992441e+00 0.000000000000e+00 0.000000000000e+00
7.705000000000e+02 4.177012623029e+00 0.000000000000e+00 0.000000000000e+00
7.707500000000e+02 2.732854079686e+00 0.000000000000e+00 0.000000000000e+00
7.710000000000e+02 1.005235930721e+00 0.000000000000e+00 0.000000000000e+00
7.712500000000e+02 -8.421758509472e-01 0.000000000000e+00 0.000000000000e+00
7.715000000000e+02 -2.631014122904e+00 0.000000000000e+00 0.000000000000e+00
7.717500000000e+02 -4.185682879709e+00 0.000000000000e+00 0.000000000000e+00
7.720000000000e+02 -5.351063513192e+00 0.000000000000e+00 0.000000000000e+00
7.722500000000e+02 -6.008630916543e+00 0.000000000000e+00 0.000000000000e+00
7.725000000000e+02 -6.089254703702e+00 0.000000000000e+00 0.000000000000e+00
7.727500000000e+02 -5.581247859433e+00 0.000000000000e+00 0.000000000000e+00
7.730000000000e+02 -4.532676714200e+00 0.000000000000e+00 0.000000000000e+00
7.732500000000e+02 -3.047520321868e+00 0.000000000000e+00 0.000000000000e+00
7.735000000000e+02 -1.275907089430e+00 0.000000000000e+00 0.000000000000e+00
7.737500000000e+02 6.007047195926e-01 0.000000000000e+00 0.000000000000e+00
7.740000000000e+02 2.387967546360e+00 0.000000000000e+00 0.000000000000e+00
7.742500000000e+02 3.898837620406e+00 0.000000000000e+00 0.000000000000e+00
7.745000000000e+02 4.973406113236e+00 0.000000000000e+00 0.000000000000e+00
7.747500000000e+02 5.496229801445e+00 0.000000000000e+00 0.000000000000e+00
7.750000000000e+02 5.409231572693e+00 0.000000000000e+00 0.000000000000e+00
7.752500000000e+02 4.718668831609e+00 0.000000000000e+00 0.000000000000e+00
7.755000000000e+02 3.495275254849e+00 0.000000000000e+00 0.000000000000e+00
7.757500000000e+02 1.867407469250e+00 0.000000000000e+00 0.000000000000e+00
7.760000000000e+02 7.796229546551e-03 0.000000000000e+00 0.000000000000e+00
7.762500000000e+02 -1.884773238060e+00 0.000000000000e+00 0.000000000000e+00
7.765000000000e+02 -3.606928291994e+00 0.000000000000e+00 0.000000000000e+00
7.767500000000e+02 -4.972999829197e+00 0.000000000000e+00 0.000000000000e+00
7.770000000000e+02 -5.835664748766e+00 0.000000000000e+00 0.000000000000e+00
7.772500000000e+02 -6.102595415354e+00 0.000000000000e+00 0.000000000000e+00
7.775000000000e+02 -5.747170752472e+00 0.000000000000e+00 0.000000000000e+00
7.777500000000e+02 -4.811936693032e+00 0.000000000000e+00 0.000000000000e+00
7.780000000000e+02 -3.404304696102e+00 0.000000000000e+00 0.000000000000e+00
7.782500000000e+02 -1.684857690456e+00 0.000000000000e+00 0.000000000000e+00
7.785000000000e+02 1.505076240168e-01 0.000000000000e+00 0.000000000000e+00
7.787500000000e+02 1.892636420558e+00 0.000000000000e+00 0.000000000000e+00
7.790000000000e+02 3.342880171337e+00 0.000000000000e+00 0.000000000000e+00
7.792500000000e+02 4.335838418731e+00 0.000000000000e+00 0.000000000000e+00
7.795000000000e+02 4.758421606440e+00 0.000000000000e+00 0.000000000000e+00
7.797500000000e+02 4.562970268784e+00 0.000000000000e+00 0.000000000000e+00
7.800000000000e+02 3.772834528683e+00 0.000000000000e+00 0.000000000000e+00
7.802500000000e+02 2.479689397260e+00 0.000000000000e+00 0.000000000000e+00
7.805000000000e+02 8.328348497432e-01 0.000000000000e+00 0.000000000000e+00
7.807500000000e+02 -9.783109717631e-01 0.000000000000e+00 0.000000000000e+00
7.810000000000e+02 -2.746488969193e+00 0.000000000000e+00 0.000000000000e+00
7.812500000000e+02 -4.271017109743e+00 0.000000000000e+00 0.000000000000e+00
7.815000000000e+02 -5.381438372842e+00 0.000000000000e+00 0.000000000000e+00
7.817500000000e+02 -5.957558079959e+00 0.000000000000e+00 0.000000000000e+00
7.820000000000e+02 -5.943448744560e+00 0.000000000000e+00 0.000000000000e+00
7.822500000000e+02 -5.353720698152e+00 0.000000000000e+00 0.000000000000e+00
7.825000000000e+02 -4.271292788386e+00 0.000000000000e+00 0.000000000000e+00
7.827500000000e+02 -2.836935354832e+00 0.000000000000e+00 0.000000000000e+00
7.830000000000e+02 -1.231868869872e+00 0.000000000000e+00 0.000000000000e+00
7.832500000000e+02 3.444408837014e-01 0.000000000000e+00 0.000000000000e+00
7.835000000000e+02 1.698555491585e+00 0.000000000000e+00 0.000000000000e+00
7.837500000000e+02 2.666413705511e+00 0.000000000000e+00 0.000000000000e+00
7.840000000000e+02 3.132886413739e+00 0.000000000000e+00 0.000000000000e+00
7.842500000000e+02 3.045144373257e+00 0.000000000000e+00 0.000000000000e+00
7.845000000000e+02 2.418227058900e+00 0.000000000000e+00 0.000000000000e+00
7.847500000000e+02 1.332184397915e+00 0.000000000000e+00 0.000000000000e+00
7.850000000000e+02 -7.877596758324e-02 0.000000000000e+00 0.000000000000e+00
7.852500000000e+02 -1.643700589932e+00 0.000000000000e+00 0.000000000000e+00
7.855000000000e+02 -3.176610071235e+00 0.000000000000e+00 0.000000000000e+00
7.857500000000e+02 -4.499750949590e+00 0.000000000000e+00 0.000000000000e+00
7.860000000000e+02 -5.465436943293e+00 0.000000000000e+00 0.000000000000e+00
7.862500000000e+02 -5.973748080809e+00 0.000000000000e+00 0.000000000000e+00
7.865000000000e+02 -5.983916063025e+00 0.000000000000e+00 0.000000000000e+00
7.867500000000e+02 -5.518057798910e+00 0.000000000000e+00 0.000000000000e+00
7.870000000000e+02 -4.656916028188e+00 0.000000000000e+00 0.000000000000e+00
7.872500000000e+02 -3.528295047591e+00 0.000000000000e+00 0.000000000000e+00
7.875000000000e+02 -2.289806189357e+00 0.000000000000e+00 0.000000000000e+00
7.877500000000e+02 -1.108241823314e+00 0.000000000000e+00 0.000000000000e+00
7.880000000000e+02 -1.382887031788e-01 0.000000000000e+00 0.000000000000e+00
7.882500000000e+02 4.966758924946e-01 0.000000000000e+00 0.000000000000e+00
7.885000000000e+02 7.192877033332e-01 0.000000000000e+00 0.000000000000e+00
7.887500000000e+02 5.066171786057e-01 0.000000000000e+00 0.000000000000e+00
7.890000000000e+02 -1.086153080454e-01 0.000000000000e+00 0.000000000000e+00
7.892500000000e+02 -1.043994811868e+00 0.000000000000e+00 0.000000000000e+00
7.895000000000e+02 -2.179566974686e+00 0.000000000000e+00 0.000000000000e+00
7.897500000000e+02 -3.374436728024e+00 0.000000000000e+00 0.000000000000e+00
7.900000000000e+02 -4.485519561176e+00 0.000000000000e+00 0.000000000000e+00
7.902500000000e+02 -5.385936191836e+00 0.000000000000e+00 0.000000000000e+00
7.905000000000e+02 -5.980661639948e+00 0.000000000000e+00 0.000000000000e+00
7.907500000000e+02 -6.217473900447e+00 0.000000000000e+00 0.000000000000e+00
7.910000000000e+02 -6.091929418323e+00 0.000000000000e+00 0.000000000000e+00
7.912500000000e+02 -5.645924166206e+00 0.000000000000e+00 0.000000000000e+00
7.915000000000e+02 -4.960264208986e+00 0.000000000000e+00 0.000000000000e+00
7.917500000000e+02 -4.142450546294e+00 0.000000000000e+00 0.000000000000e+00
7.920000000000e+02 -3.311476710719e+00 0.000000000000e+00 0.000000000000e+00
7.922500000000e+02 -2.581769454396e+00 0.000000000000e+00 0.000000000000e+00
7.925000000000e+02 -2.048436234210e+00 0.000000000000e+00 0.000000000000e+00
7.927500000000e+02 -1.775723457109e+00 0.000000000000e+00 0.000000000000e+00
7.930000000000e+02 -1.790081994381e+00 0.000000000000e+00 0.000000000000e+00
7.932500000000e+02 -2.078559343889e+00 0.000000000000e+00 0.000000000000e+00
7.935000000000e+02 -2.592489820729e+00 0.000000000000e+00 0.000000000000e+00
7.937500000000e+02 -3.255740481675e+00 0.000000000000e+00 0.000000000000e+00
7.940000000000e+02 -3.976187842145e+00 0.000000000000e+00 0.000000000000e+00
7.942500000000e+02 -4.658723820972e+00 0.000000000000e+00 0.000000000000e+00
7.945000000000e+02 -5.217962285129e+00 0.000000000000e+00 0.000000000000e+00
7.947500000000e+02 -5.588947156265e+00 0.000000000000e+00 0.000000000000e+00
7.950000000000e+02 -5.734520268483e+00 0.000000000000e+00 0.000000000000e+00
7.952500000000e+02 -5.648532356569e+00 0.000000000000e+00 0.000000000000e+00
7.955000000000e+02 -5.354692979797e+00 0.000000000000e+00 0.000000000000e+00
7.957500000000e+02 -4.901465330971e+00 0.000000000000e+00 0.000000000000e+00
7.960000000000e+02 -4.353934488074e+00 0.000000000000e+00 0.000000000000e+00
7.962500000000e+02 -3.783943688202e+00 0.000000000000e+00 0.000000000000e+00
7.965000000000e+02 -3.259958947434e+00 0.000000000000e+00 0.000000000000e+00
7.967500000000e+02 -2.838074616534e+00 0.000000000000e+00 0.000000000000e+00
7.970000000000e+02 -2.555329076758e+00 0.000000000000e+00 0.000000000000e+00
7.972500000000e+02 -2.426105621674e+00 0.000000000000e+00 0.000000000000e+00
7.975000000000e+02 -2.441912853776e+00 0.000000000000e+00 0.000000000000e+00
7.977500000000e+02 -2.574345008924e+00 0.000000000000e+00 0.000000000000e+00
7.980000000000e+02 -2.780586948818e+00 0.000000000000e+00 0.000000000000e+00
7.982500000000e+02 -3.010510371943e+00 0.000000000000e+00 0.000000000000e+00
7.985000000000e+02 -3.214246103871e+00 0.000000000000e+00 0.000000000000e+00
7.987500000000e+02 -3.349126256798e+00 0.000000000000e+00 0.000000000000e+00
7.990000000000e+02 -3.385058027442e+00 0.000000000000e+00 0.000000000000e+00
7.992500000000e+02 -3.307683721968e+00 0.000000000000e+00 0.000000000000e+00
7.995000000000e+02 -3.119048653081e+00 0.000000000000e+00 0.000000000000e+00
7.997500000000e+02 -2.835881227046e+00 0.000000000000e+00 0.000000000000e+00
8.000000000000e+02 -2.485930338047e+00 0.000000000000e+00 0.000000000000e+00
8.002500000000e+02 -2.103056273755e+00 0.000000000000e+00 0.000000000000e+00
8.005000000000e+02 -1.721901148904e+00 0.000000000000e+00 0.000000000000e+00
8.007500000000e+02 -1.372961980258e+00 0.000000000000e+00 0.000000000000e+00
8.010000000000e+02 -1.078763167393e+00 0.000000000000e+00 0.000000000000e+00
8.012500000000e+02 -8.516027556926e-01 0.000000000000e+00 0.000000000000e+00
8.015000000000e+02 -6.930687696153e-01 0.000000000000e+00 0.000000000000e+00
8.017500000000e+02 -5.952344793551e-01 0.000000000000e+00 0.000000000000e+00
8.020000000000e+02 -5.431896254498e-01 0.000000000000e+00 0.000000000000e+00
8.022500000000e+02 -5.183850053995e-01 0.000000000000e+00 0.000000000000e+00
8.025000000000e+02 -5.021835580833e-01 0.000000000000e+00 0.000000000000e+00
8.027500000000e+02 -4.790289651087e-01 0.000000000000e+00 0.000000000000e+00
8.030000000000e+02 -4.387531453065e-01 0.000000000000e+00 0.000000000000e+00
8.032500000000e+02 -3.777231377643e-01 0.000000000000e+00 0.000000000000e+00
8.035000000000e+02 -2.987425268564e-01 0.000000000000e+00 0.000000000000e+00
8.037500000000e+02 -2.098358168898e-01 0.000000000000e+00 0.000000000000e+00
8.040000000000e+02 -1.222214410741e-01 0.000000000000e+00 0.000000000000e+00
8.042500000000e+02 -4.789359682029e-02 0.000000000000e+00 0.000000000000e+00
8.045000000000e+02 2.730269160749e-03 0.000000000000e+00 0.000000000000e+00
8.047500000000e+02 2.268231717125e-02 0.000000000000e+00 0.000000000000e+00
8.050000000000e+02 9.534210074842e-03 0.000000000000e+00 0.000000000000e+00
8.052500000000e+02 -3.444282726559e-02 0.000000000000e+00 0.000000000000e+00
8.055000000000e+02 -1.030211903601e-01 0.000000000000e+00 0.000000000000e+00
8.057500000000e+02 -1.874764064093e-01 0.000000000000e+00 0.000000000000e+00
8.060000000000e+02 -2.784555765723e-01 0.000000000000e+00 0.000000000000e+00
8.062500000000e+02 -3.678856160268e-01 0.000000000000e+00 0.000000000000e+00
8.065000000000e+02 -4.505575014234e-01 0.000000000000e+00 0.000000000000e+00
8.067500000000e+02 -5.250919079918e-01 0.000000000000e+00 0.000000000000e+00
8.070000000000e+02 -5.941107395134e-01 0.000000000000e+00 0.000000000000e+00
8.072500000000e+02 -6.635862611654e-01 0.000000000000e+00 0.000000000000e+00
8.075000000000e+02 -7.414888701595e-01 0.000000000000e+00 0.000000000000e+00
8.077500000000e+02 -8.359803390674e-01 0.000000000000e+00 0.000000000000e+00
8.080000000000e+02 -9.534805703942e-01 0.000000000000e+00 0.000000000000e+00
8.082500000000e+02 -1.096959388198e+00 0.000000000000e+00 0.000000000000e+00
8.085000000000e+02 -1.264767481352e+00 0.000000000000e+00 0.000000000000e+00
8.087500000000e+02 -1.450229368553e+00 0.000000000000e+00 0.000000000000e+00
8.090000000000e+02 -1.642092113953e+00 0.000000000000e+00 0.000000000000e+00
8.092500000000e+02 -1.825778496633e+00 0.000000000000e+00 0.000000000000e+00
8.095000000000e+02 -1.985256785944e+00 0.000000000000e+00 0.000000000000e+00
8.097500000000e+02 -2.105233866834e+00 0.000000000000e+00 0.000000000000e+00
8.100000000000e+02 -2.173321487344e+00 0.000000000000e+00 0.000000000000e+00
8.102500000000e+02 -2.181826035719e+00 0.000000000000e+00 0.000000000000e+00
8.105000000000e+02 -2.128870164282e+00 0.000000000000e+00 0.000000000000e+00
8.107500000000e+02 -2.018660102539e+00 0.000000000000e+00 0.000000000000e+00
8.110000000000e+02 -1.860848338733e+00 0.000000000000e+00 0.000000000000e+00
8.112500000000e+02 -1.669085432725e+00 0.000000000000e+00 0.000000000000e+00
8.115000000000e+02 -1.458983837455e+00 0.000000000000e+00 0.000000000000e+00
8.117500000000e+02 -1.245810122782e+00 0.000000000000e+00 0.000000000000e+00
8.120000000000e+02 -1.042265147047e+00 0.000000000000e+00 0.000000000000e+00
8.122500000000e+02 -8.566978936230e-01 0.000000000000e+00 0.000000000000e+00
8.125000000000e+02 -6.920303818963e-01 0.000000000000e+00 0.000000000000e+00
8.127500000000e+02 -5.455593877354e-01 0.000000000000e+00 0.000000000000e+00
8.130000000000e+02 -4.096635343140e-01 0.000000000000e+00 0.000000000000e+00
8.132500000000e+02 -2.733033560789e-01 0.000000000000e+00 0.000000000000e+00
8.135000000000e+02 -1.240792897187e-01 0.000000000000e+00 0.000000000000e+00
8.137500000000e+02 4.947280700424e-02 0.000000000000e+00 0.000000000000e+00
8.140000000000e+02 2.557041284418e-01 0.000000000000e+00 0.000000000000e+00
8.142500000000e+02 4.981288591290e-01 0.000000000000e+00 0.000000000000e+00
8.145000000000e+02 7.744175641820e-01 0.000000000000e+00 0.000000000000e+00
8.147500000000e+02 1.076260784450e+00 0.000000000000e+00 0.000000000000e+00
8.150000000000e+02 1.390122309295e+00 0.000000000000e+00 0.000000000000e+00
8.152500000000e+02 1.698767141904e+00 0.000000000000e+00 0.000000000000e+00
8.155000000000e+02 1.983334257820e+00 0.000000000000e+00 0.000000000000e+00
8.157500000000e+02 2.225646236796e+00 0.000000000000e+00 0.000000000000e+00
8.160000000000e+02 2.410418051188e+00 0.000000000000e+00 0.000000000000e+00
8.162500000000e+02 2.527049371262e+00 0.000000000000e+00 0.000000000000e+00
8.165000000000e+02 2.570754238723e+00 0.000000000000e+00 0.000000000000e+00
8.167500000000e+02 2.542887140988e+00 0.000000000000e+00 0.000000000000e+00
8.170000000000e+02 2.450448371185e+00 0.000000000000e+00 0.000000000000e+00
8.172500000000e+02 2.304874530163e+00 0.000000000000e+00 0.000000000000e+00
8.175000000000e+02 2.120323138205e+00 0.000000000000e+00 0.000000000000e+00
8.177500000000e+02 1.911728129224e+00 0.000000000000e+00 0.000000000000e+00
8.180000000000e+02 1.692925931819e+00 0.000000000000e+00 0.000000000000e+00
8.182500000000e+02 1.475127588784e+00 0.000000000000e+00 0.000000000000e+00
8.185000000000e+02 1.265946081845e+00 0.000000000000e+00 0.000000000000e+00
8.187500000000e+02 1.069091352752e+00 0.000000000000e+00 0.000000000000e+00
8.190000000000e+02 8.847345942972e-01 0.000000000000e+00 0.000000000000e+00
8.192500000000e+02 7.104362255129e-01 0.000000000000e+00 0.000000000000e+00
8.195000000000e+02 5.424455172273e-01 0.000000000000e+00 0.000000000000e+00
8.197500000000e+02 3.771273260054e-01 0.000000000000e+00 0.000000000000e+00
8.200000000000e+02 2.122602988874e-01 0.000000000000e+00 0.000000000000e+00
8.202500000000e+02 4.798186886089e-02 0.000000000000e+00 0.000000000000e+00
8.205000000000e+02 -1.127777812120e-01 0.000000000000e+00 0.000000000000e+00
8.207500000000e+02 -2.644396693455e-01 0.000000000000e+00 0.000000000000e+00
8.210000000000e+02 -3.994652076056e-01 0.000000000000e+00 0.000000000000e+00
8.212500000000e+02 -5.094663307775e-01 0.000000000000e+00 0.000000000000e+00
8.215000000000e+02 -5.865434415948e-01 0.000000000000e+00 0.000000000000e+00
8.217500000000e+02 -6.246229303920e-01 0.000000000000e+00 0.000000000000e+00
8.220000000000e+02 -6.205697118610e-01 0.000000000000e+00 0.000000000000e+00
8.222500000000e+02 -5.748913348729e-01 0.000000000000e+00 0.000000000000e+00
8.225000000000e+02 -4.919212033554e-01 0.000000000000e+00 0.000000000000e+00
8.227500000000e+02 -3.794568840845e-01 0.000000000000e+00 0.000000000000e+00
8.230000000000e+02 -2.479202153439e-01 0.000000000000e+00 0.000000000000e+00
8.232500000000e+02 -1.091836139069e-01 0.000000000000e+00 0.000000000000e+00
8.235000000000e+02 2.474138905901e-02 0.000000000000e+00 0.000000000000e+00
8.237500000000e+02 1.429402525577e-01 0.000000000000e+00 0.000000000000e+00
8.240000000000e+02 2.365630450291e-01 0.000000000000e+00 0.000000000000e+00
8.242500000000e+02 2.993838084731e-01 0.000000000000e+00 0.000000000000e+00
8.245000000000e+02 3.278891619939e-01 0.000000000000e+00 0.000000000000e+00
8.247500000000e+02 3.209212642788e-01 0.000000000000e+00 0.000000000000e+00
8.250000000000e+02 2.789828588091e-01 0.000000000000e+00 0.000000000000e+00
8.252500000000e+02 2.033750837079e-01 0.000000000000e+00 0.000000000000e+00
8.255000000000e+02 9.537065144285e-02 0.000000000000e+00 0.000000000000e+00
8.257500000000e+02 -4.438029542923e-02 0.000000000000e+00 0.000000000000e+00
8.260000000000e+02 -2.160567347892e-01 0.000000000000e+00 0.000000000000e+00
8.262500000000e+02 -4.204037468674e-01 0.000000000000e+00 0.000000000000e+00
8.265000000000e+02 -6.580094933100e-01 0.000000000000e+00 0.000000000000e+00
8.267500000000e+02 -9.282264168002e-01 0.000000000000e+00 0.000000000000e+00
8.270000000000e+02 -1.227922169000e+00 0.000000000000e+00 0.000000000000e+00
8.272500000000e+02 -1.550298917638e+00 0.000000000000e+00 0.000000000000e+00
8.275000000000e+02 -1.884034145601e+00 0.000000000000e+00 0.000000000000e+00
8.277500000000e+02 -2.212967392630e+00 0.000000000000e+00 0.000000000000e+00
8.280000000000e+02 -2.516488171963e+00 0.000000000000e+00 0.000000000000e+00
8.282500000000e+02 -2.770679893936e+00 0.000000000000e+00 0.000000000000e+00
8.285000000000e+02 -2.950157909464e+00 0.000000000000e+00 0.000000000000e+00
8.287500000000e+02 -3.030424862658e+00 0.000000000000e+00 0.000000000000e+00
8.290000000000e+02 -2.990471956403e+00 0.000000000000e+00 0.000000000000e+00
8.292500000000e+02 -2.815296493401e+00 0.000000000000e+00 0.000000000000e+00
8.295000000000e+02 -2.497994986485e+00 0.000000000000e+00 0.000000000000e+00
8.297500000000e+02 -2.041131000698e+00 0.000000000000e+00 0.000000000000e+00
8.300000000000e+02 -1.457163581930e+00 0.000000000000e+00 0.000000000000e+00
8.302500000000e+02 -7.678440592004e-01 0.000000000000e+00 0.000000000000e+00
8.305000000000e+02 -2.628727116091e-03 0.000000000000e+00 0.000000000000e+00
8.307500000000e+02 8.037083367697e-01 0.000000000000e+00 0.000000000000e+00
8.310000000000e+02 1.613965199604e+00 0.000000000000e+00 0.000000000000e+00
8.312500000000e+02 2.391536451360e+00 0.000000000000e+00 0.000000000000e+00
8.315000000000e+02 3.103186102490e+00 0.000000000000e+00 0.000000000000e+00
8.317500000000e+02 3.721222855884e+00 0.000000000000e+00 0.000000000000e+00
8.320000000000e+02 4.224823922097e+00 0.000000000000e+00 0.000000000000e+00
8.322500000000e+02 4.600385244750e+00 0.000000000000e+00 0.000000000000e+00
8.325000000000e+02 4.840927507472e+00 0.000000000000e+00 0.000000000000e+00
8.327500000000e+02 4.944735455164e+00 0.000000000000e+00 0.000000000000e+00
8.330000000000e+02 4.913529643379e+00 0.000000000000e+00 0.000000000000e+00
8.332500000000e+02 4.750544993392e+00 0.000000000000e+00 0.000000000000e+00
8.335000000000e+02 4.458906382218e+00 0.000000000000e+00 0.000000000000e+00
8.337500000000e+02 4.040643688452e+00 0.000000000000e+00 0.000000000000e+00
8.340000000000e+02 3.496582751269e+00 0.000000000000e+00 0.000000000000e+00
8.342500000000e+02 2.827199278892e+00 0.000000000000e+00 0.000000000000e+00
8.345000000000e+02 2.034351778623e+00 0.000000000000e+00 0.000000000000e+00
8.347500000000e+02 1.123643076972e+00 0.000000000000e+00 0.000000000000e+00
8.350000000000e+02 1.070242198403e-01 0.000000000000e+00 0.000000000000e+00
8.352500000000e+02 -9.948279576786e-01 0.000000000000e+00 0.000000000000e+00
8.355000000000e+02 -2.150842200332e+00 0.000000000000e+00 0.000000000000e+00
8.357500000000e+02 -3.319015474947e+00 0.000000000000e+00 0.000000000000e+00
8.360000000000e+02 -4.447300092445e+00 0.000000000000e+00 0.000000000000e+00
8.362500000000e+02 -5.476026281751e+00 0.000000000000e+00 0.000000000000e+00
8.365000000000e+02 -6.341760004714e+00 0.000000000000e+00 0.000000000000e+00
8.367500000000e+02 -6.982284929948e+00 0.000000000000e+00 0.000000000000e+00
8.370000000000e+02 -7.342217149212e+00 0.000000000000e+00 0.000000000000e+00
8.372500000000e+02 -7.378638242236e+00 0.000000000000e+00 0.000000000000e+00
8.375000000000e+02 -7.066086123019e+00 0.000000000000e+00 0.000000000000e+00
8.377500000000e+02 -6.400282838703e+00 0.000000000000e+00 0.000000000000e+00
8.380000000000e+02 -5.400101379496e+00 0.000000000000e+00 0.000000000000e+00
8.382500000000e+02 -4.107465132214e+00 0.000000000000e+00 0.000000000000e+00
8.385000000000e+02 -2.585109564637e+00 0.000000000000e+00 0.000000000000e+00
8.387500000000e+02 -9.123852167132e-01 0.000000000000e+00 0.000000000000e+00
8.390000000000e+02 8.204890050685e-01 0.000000000000e+00 0.000000000000e+00
8.392500000000e+02 2.519133584496e+00 0.000000000000e+00 0.000000000000e+00
8.395000000000e+02 4.091983126195e+00 0.000000000000e+00 0.000000000000e+00
8.397500000000e+02 5.456816537500e+00 0.000000000000e+00 0.000000000000e+00
8.400000000000e+02 6.546203288827e+00 0.000000000000e+00 0.000000000000e+00
8.402500000000e+02 7.311377322860e+00 0.000000000000e+00 0.000000000000e+00
8.405000000000e+02 7.724258242891e+00 0.000000000000e+00 0.000000000000e+00
8.407500000000e+02 7.777575140334e+00 0.000000000000e+00 0.000000000000e+00
8.410000000000e+02 7.483278832514e+00 0.000000000000e+00 0.000000000000e+00
8.412500000000e+02 6.869621592816e+00 0.000000000000e+00 0.000000000000e+00
8.415000000000e+02 5.977413665653e+00 0.000000000000e+00 0.000000000000e+00
8.417500000000e+02 4.856016484324e+00 0.000000000000e+00 0.000000000000e+00
8.420000000000e+02 3.559598931401e+00 0.000000000000e+00 0.000000000000e+00
8.422500000000e+02 2.144073057302e+00 0.000000000000e+00 0.000000000000e+00
8.425000000000e+02 6.649585233732e-01 0.000000000000e+00 0.000000000000e+00
8.427500000000e+02 -8.237718319935e-01 0.000000000000e+00 0.000000000000e+00
8.430000000000e+02 -2.270007715909e+00 0.000000000000e+00 0.000000000000e+00
8.432500000000e+02 -3.623282271902e+00 0.000000000000e+00 0.000000000000e+00
8.435000000000e+02 -4.834424059588e+00 0.000000000000e+00 0.000000000000e+00
8.437500000000e+02 -5.855511732916e+00 0.000000000000e+00 0.000000000000e+00
8.440000000000e+02 -6.640507231786e+00 0.000000000000e+00 0.000000000000e+00
8.442500000000e+02 -7.146813580874e+00 0.000000000000e+00 0.000000000000e+00
8.445000000000e+02 -7.337819019891e+00 0.000000000000e+00 0.000000000000e+00
8.447500000000e+02 -7.186278447597e+00 0.000000000000e+00 0.000000000000e+00
8.450000000000e+02 -6.678179239386e+00 0.000000000000e+00 0.000000000000e+00
8.452500000000e+02 -5.816574636547e+00 0.000000000000e+00 0.000000000000e+00
8.455000000000e+02 -4.624772451340e+00 0.000000000000e+00 0.000000000000e+00
8.457500000000e+02 -3.148258929499e+00 0.000000000000e+00 0.000000000000e+00
8.460000000000e+02 -1.454824161272e+00 0.000000000000e+00 0.000000000000e+00
8.462500000000e+02 3.674702310243e-01 0.000000000000e+00 0.000000000000e+00
8.465000000000e+02 2.214597901170e+00 0.000000000000e+00 0.000000000000e+00
8.467500000000e+02 3.972985311979e+00 0.000000000000e+00 0.000000000000e+00
8.470000000000e+02 5.527594257998e+00 0.000000000000e+00 0.000000000000e+00
8.472500000000e+02 6.770978416194e+00 0.000000000000e+00 0.000000000000e+00
8.475000000000e+02 7.612448916239e+00 0.000000000000e+00 0.000000000000e+00
8.477500000000e+02 7.986406983585e+00 0.000000000000e+00 0.000000000000e+00
8.480000000000e+02 7.858935614806e+00 0.000000000000e+00 0.000000000000e+00
8.482500000000e+02 7.231886503830e+00 0.000000000000e+00 0.000000000000e+00
8.485000000000e+02 6.143938217294e+00 0.000000000000e+00 0.000000000000e+00
8.487500000000e+02 4.668409574439e+00 0.000000000000e+00 0.000000000000e+00
8.490000000000e+02 2.907951989333e+00 0.000000000000e+00 0.000000000000e+00
8.492500000000e+02 9.865755812606e-01 0.000000000000e+00 0.000000000000e+00
8.495000000000e+02 -9.602534345214e-01 0.000000000000e+00 0.000000000000e+00
8.497500000000e+02 -2.796505663885e+00 0.000000000000e+00 0.000000000000e+00
8.500000000000e+02 -4.396437342461e+00 0.000000000000e+00 0.000000000000e+00
8.502500000000e+02 -5.654379390176e+00 0.000000000000e+00 0.000000000000e+00
8.505000000000e+02 -6.492580237412e+00 0.000000000000e+00 0.000000000000e+00
8.507500000000e+02 -6.866437739522e+00 0.000000000000e+00 0.000000000000e+00
8.510000000000e+02 -6.766741314701e+00 0.000000000000e+00 0.000000000000e+00
8.512500000000e+02 -6.218859834405e+00 0.000000000000e+00 0.000000000000e+00
8.515000000000e+02 -5.279116200928e+00 0.000000000000e+00 0.000000000000e+00
8.517500000000e+02 -4.028851162694e+00 0.000000000000e+00 0.000000000000e+00
8.520000000000e+02 -2.566869051947e+00 0.000000000000e+00 0.000000000000e+00
8.522500000000e+02 -1.001059438370e+00 0.000000000000e+00 0.000000000000e+00
8.525000000000e+02 5.600040884419e-01 0.000000000000e+00 0.000000000000e+00
8.527500000000e+02 2.014766810933e+00 0.000000000000e+00 0.000000000000e+00
8.530000000000e+02 3.275126130923e+00 0.000000000000e+00 0.000000000000e+00
8.532500000000e+02 4.271218646813e+00 0.000000000000e+00 0.000000000000e+00
8.535000000000e+02 4.954395566800e+00 0.000000000000e+00 0.000000000000e+00
8.537500000000e+02 5.298419979053e+00 0.000000000000e+00 0.000000000000e+00
8.540000000000e+02 5.299082541189e+00 0.000000000000e+00 0.000000000000e+00
8.542500000000e+02 4.972542618943e+00 0.000000000000e+00 0.000000000000e+00
8.545000000000e+02 4.352752392496e+00 0.000000000000e+00 0.000000000000e+00
8.547500000000e+02 3.488314155714e+00 0.000000000000e+00 0.000000000000e+00
8.550000000000e+02 2.439066733149e+00 0.000000000000e+00 0.000000000000e+00
8.552500000000e+02 1.272612733689e+00 0.000000000000e+00 0.000000000000e+00
8.555000000000e+02 6.090458037124e-02 0.000000000000e+00 0.000000000000e+00
8.557500000000e+02 -1.123075988842e+00 0.000000000000e+00 0.000000000000e+00
8.560000000000e+02 -2.208566363118e+00 0.000000000000e+00 0.000000000000e+00
8.562500000000e+02 -3.130239359816e+00 0.000000000000e+00 0.000000000000e+00
8.565000000000e+02 -3.831405443652e+00 0.000000000000e+00 0.000000000000e+00
8.567500000000e+02 -4.267161999938e+00 0.000000000000e+00 0.000000000000e+00
8.570000000000e+02 -4.407371194470e+00 0.000000000000e+00 0.000000000000e+00
8.572500000000e+02 -4.239263068020e+00 0.000000000000e+00 0.000000000000e+00
8.575000000000e+02 -3.769389881847e+00 0.000000000000e+00 0.000000000000e+00
8.577500000000e+02 -3.024619778876e+00 0.000000000000e+00 0.000000000000e+00
8.580000000000e+02 -2.051866751012e+00 0.000000000000e+00 0.000000000000e+00
8.582500000000e+02 -9.163171406679e-01 0.000000000000e+00 0.000000000000e+00
8.585000000000e+02 3.019704480161e-01 0.000000000000e+00 0.000000000000e+00
8.587500000000e+02 1.513054501230e+00 0.000000000000e+00 0.000000000000e+00
8.590000000000e+02 2.623465033847e+00 0.000000000000e+00 0.000000000000e+00
8.592500000000e+02 3.543508824361e+00 0.000000000000e+00 0.000000000000e+00
8.595000000000e+02 4.194943682731e+00 0.000000000000e+00 0.000000000000e+00
8.597500000000e+02 4.518320350911e+00 0.000000000000e+00 0.000000000000e+00
8.600000000000e+02 4.479239823190e+00 0.000000000000e+00 0.000000000000e+00
8.602500000000e+02 4.072805576189e+00 0.000000000000e+00 0.000000000000e+00
8.605000000000e+02 3.325668573827e+00 0.000000000000e+00 0.000000000000e+00
8.607500000000e+02 2.295261495219e+00 0.000000000000e+00 0.000000000000e+00
8.610000000000e+02 1.066080561651e+00 0.000000000000e+00 0.000000000000e+00
8.612500000000e+02 -2.568271055812e-01 0.000000000000e+00 0.000000000000e+00
8.615000000000e+02 -1.556707365514e+00 0.000000000000e+00 0.000000000000e+00
8.617500000000e+02 -2.715534416022e+00 0.000000000000e+00 0.000000000000e+00
8.620000000000e+02 -3.625083280666e+00 0.000000000000e+00 0.000000000000e+00
8.622500000000e+02 -4.197560298156e+00 0.000000000000e+00 0.000000000000e+00
8.625000000000e+02 -4.374696642750e+00 0.000000000000e+00 0.000000000000e+00
8.627500000000e+02 -4.134310777797e+00 0.000000000000e+00 0.000000000000e+00
8.630000000000e+02 -3.493558441451e+00 0.000000000000e+00 0.000000000000e+00
8.632500000000e+02 -2.508395727144e+00 0.000000000000e+00 0.000000000000e+00
8.635000000000e+02 -1.269153279438e+00 0.000000000000e+00 0.000000000000e+00
8.637500000000e+02 1.074796754312e-01 0.000000000000e+00 0.000000000000e+00
8.640000000000e+02 1.489375779943e+00 0.000000000000e+00 0.000000000000e+00
8.642500000000e+02 2.741777849846e+00 0.000000000000e+00 0.000000000000e+00
8.645000000000e+02 3.740741492184e+00 0.000000000000e+00 0.000000000000e+00
8.647500000000e+02 4.385845032734e+00 0.000000000000e+00 0.000000000000e+00
8.650000000000e+02 4.610827036177e+00 0.000000000000e+00 0.000000000000e+00
8.652500000000e+02 4.390982550475e+00 0.000000000000e+00 0.000000000000e+00
8.655000000000e+02 3.746451028778e+00 0.000000000000e+00 0.000000000000e+00
8.657500000000e+02 2.740934408360e+00 0.000000000000e+00 0.000000000000e+00
8.660000000000e+02 1.475853430238e+00 0.000000000000e+00 0.000000000000e+00
8.662500000000e+02 8.043574658084e-02 0.000000000000e+00 0.000000000000e+00
8.665000000000e+02 -1.301321259173e+00 0.000000000000e+00 0.000000000000e+00
8.667500000000e+02 -2.525506893173e+00 0.000000000000e+00 0.000000000000e+00
8.670000000000e+02 -3.463432726787e+00 0.000000000000e+00 0.000000000000e+00
8.672500000000e+02 -4.015432722884e+00 0.000000000000e+00 0.000000000000e+00
8.675000000000e+02 -4.121812442024e+00 0.000000000000e+00 0.000000000000e+00
8.677500000000e+02 -3.769700145326e+00 0.000000000000e+00 0.000000000000e+00
8.680000000000e+02 -2.994966571283e+00 0.000000000000e+00 0.000000000000e+00
8.682500000000e+02 -1.878899088095e+00 0.000000000000e+00 0.000000000000e+00
8.685000000000e+02 -5.398856663080e-01 0.000000000000e+00 0.000000000000e+00
8.687500000000e+02 8.790773855410e-01 0.000000000000e+00 0.000000000000e+00
8.690000000000e+02 2.225756002880e+00 0.000000000000e+00 0.000000000000e+00
8.692500000000e+02 3.355277184755e+00 0.000000000000e+00 0.000000000000e+00
8.695000000000e+02 4.146130075336e+00 0.000000000000e+00 0.000000000000e+00
8.697500000000e+02 4.513769585968e+00 0.000000000000e+00 0.000000000000e+00
8.700000000000e+02 4.420254742868e+00 0.000000000000e+00 0.000000000000e+00
8.702500000000e+02 3.878771252044e+00 0.000000000000e+00 0.000000000000e+00
8.705000000000e+02 2.952447859084e+00 0.000000000000e+00 0.000000000000e+00
8.707500000000e+02 1.747518078601e+00 0.000000000000e+00 0.000000000000e+00
8.710000000000e+02 4.015301604138e-01 0.000000000000e+00 0.000000000000e+00
8.712500000000e+02 -9.321074038116e-01 0.000000000000e+00 0.000000000000e+00
8.715000000000e+02 -2.101510631437e+00 0.000000000000e+00 0.000000000000e+00
8.717500000000e+02 -2.973647986318e+00 0.000000000000e+00 0.000000000000e+00
8.720000000000e+02 -3.449600541625e+00 0.000000000000e+00 0.000000000000e+00
8.722500000000e+02 -3.475956902943e+00 0.000000000000e+00 0.000000000000e+00
8.725000000000e+02 -3.050976257550e+00 0.000000000000e+00 0.000000000000e+00
8.727500000000e+02 -2.224754107499e+00 0.000000000000e+00 0.000000000000e+00
8.730000000000e+02 -1.093327843085e+00 0.000000000000e+00 0.000000000000e+00
8.732500000000e+02 2.126197509940e-01 0.000000000000e+00 0.000000000000e+00
8.735000000000e+02 1.543148983507e+00 0.000000000000e+00 0.000000000000e+00
8.737500000000e+02 2.746731404727e+00 0.000000000000e+00 0.000000000000e+00
8.740000000000e+02 3.688096726857e+00 0.000000000000e+00 0.000000000000e+00
8.742500000000e+02 4.264121557595e+00 0.000000000000e+00 0.000000000000e+00
8.745000000000e+02 4.415847500937e+00 0.000000000000e+00 0.000000000000e+00
8.747500000000e+02 4.135177005601e+00 0.000000000000e+00 0.000000000000e+00
8.750000000000e+02 3.465438230433e+00 0.000000000000e+00 0.000000000000e+00
8.752500000000e+02 2.495757213352e+00 0.000000000000e+00 0.000000000000e+00
8.755000000000e+02 1.349934637530e+00 0.000000000000e+00 0.000000000000e+00
8.757500000000e+02 1.712006533309e-01 0.000000000000e+00 0.000000000000e+00
8.760000000000e+02 -8.952709050510e-01 0.000000000000e+00 0.000000000000e+00
8.762500000000e+02 -1.719932936627e+00 0.000000000000e+00 0.000000000000e+00
8.765000000000e+02 -2.204358635643e+00 0.000000000000e+00 0.000000000000e+00
8.767500000000e+02 -2.292762117720e+00 0.000000000000e+00 0.000000000000e+00
8.770000000000e+02 -1.978153522128e+00 0.000000000000e+00 0.000000000000e+00
8.772500000000e+02 -1.302414025398e+00 0.000000000000e+00 0.000000000000e+00
8.775000000000e+02 -3.503424889750e-01 0.000000000000e+00 0.000000000000e+00
8.777500000000e+02 7.615178911971e-01 0.000000000000e+00 0.000000000000e+00
8.780000000000e+02 1.899814409977e+00 0.000000000000e+00 0.000000000000e+00
8.782500000000e+02 2.931162094224e+00 0.000000000000e+00 0.000000000000e+00
8.785000000000e+02 3.738631871744e+00 0.000000000000e+00 0.000000000000e+00
8.787500000000e+02 4.235879985034e+00 0.000000000000e+00 0.000000000000e+00
8.790000000000e+02 4.377175323280e+00 0.000000000000e+00 0.000000000000e+00
8.792500000000e+02 4.162128060935e+00 0.000000000000e+00 0.000000000000e+00
8.795000000000e+02 3.634617263607e+00 0.000000000000e+00 0.000000000000e+00
8.797500000000e+02 2.876165262641e+00 0.000000000000e+00 0.000000000000e+00
8.800000000000e+02 1.994714266500e+00 0.000000000000e+00 0.000000000000e+00
8.802500000000e+02 1.110333972542e+00 0.000000000000e+00 0.000000000000e+00
8.805000000000e+02 3.397545999870e-01 0.000000000000e+00 0.000000000000e+00
8.807500000000e+02 -2.182672304518e-01 0.000000000000e+00 0.000000000000e+00
8.810000000000e+02 -4.948929962853e-01 0.000000000000e+00 0.000000000000e+00
8.812500000000e+02 -4.589905520801e-01 0.000000000000e+00 0.000000000000e+00
8.815000000000e+02 -1.198736460269e-01 0.000000000000e+00 0.000000000000e+00
8.817500000000e+02 4.752211969367e-01 0.000000000000e+00 0.000000000000e+00
8.820000000000e+02 1.248442934795e+00 0.000000000000e+00 0.000000000000e+00
8.822500000000e+02 2.102329852420e+00 0.000000000000e+00 0.000000000000e+00
8.825000000000e+02 2.932966282758e+00 0.000000000000e+00 0.000000000000e+00
8.827500000000e+02 3.643511968840e+00 0.000000000000e+00 0.000000000000e+00
8.830000000000e+02 4.156328423344e+00 0.000000000000e+00 0.000000000000e+00
8.832500000000e+02 4.422166645995e+00 0.000000000000e+00 0.000000000000e+00
8.835000000000e+02 4.425317635296e+00 0.000000000000e+00 0.000000000000e+00
8.837500000000e+02 4.184197221659e+00 0.000000000000e+00 0.000000000000e+00
8.840000000000e+02 3.747459404060e+00 0.000000000000e+00 0.000000000000e+00
8.842500000000e+02 3.186322146166e+00 0.000000000000e+00 0.000000000000e+00
8.845000000000e+02 2.584267875433e+00 0.000000000000e+00 0.000000000000e+00
8.847500000000e+02 2.025586584217e+00 0.000000000000e+00 0.000000000000e+00
8.850000000000e+02 1.584326712443e+00 0.000000000000e+00 0.000000000000e+00
8.852500000000e+02 1.315101772059e+00 0.000000000000e+00 0.000000000000e+00
8.855000000000e+02 1.246892432990e+00 0.000000000000e+00 0.000000000000e+00
8.857500000000e+02 1.380533468070e+00 0.000000000000e+00 0.000000000000e+00
8.860000000000e+02 1.690049370657e+00 0.000000000000e+00 0.000000000000e+00
8.862500000000e+02 2.127476453206e+00 0.000000000000e+00 0.000000000000e+00
8.865000000000e+02 2.630354981603e+00 0.000000000000e+00 0.000000000000e+00
8.867500000000e+02 3.130751930382e+00 0.000000000000e+00 0.000000000000e+00
8.870000000000e+02 3.564522273760e+00 0.000000000000e+00 0.000000000000e+00
8.872500000000e+02 3.879548140888e+00 0.000000000000e+00 0.000000000000e+00
8.875000000000e+02 4.041898223467e+00 0.000000000000e+00 0.000000000000e+00
8.877500000000e+02 4.039188632809e+00 0.000000000000e+00 0.000000000000e+00
8.880000000000e+02 3.880847592375e+00 0.000000000000e+00 0.000000000000e+00
8.882500000000e+02 3.595427331126e+00 0.000000000000e+00 0.000000000000e+00
8.885000000000e+02 3.225504749551e+00 0.000000000000e+00 0.000000000000e+00
8.887500000000e+02 2.821014209191e+00 0.000000000000e+00 0.000000000000e+00
8.890000000000e+02 2.432023648001e+00 0.000000000000e+00 0.000000000000e+00
8.892500000000e+02 2.101982434497e+00 0.000000000000e+00 0.000000000000e+00
8.895000000000e+02 1.862341460148e+00 0.000000000000e+00 0.000000000000e+00
8.897500000000e+02 1.729198856512e+00 0.000000000000e+00 0.000000000000e+00
8.900000000000e+02 1.702300048694e+00 0.000000000000e+00 0.000000000000e+00
8.902500000000e+02 1.766369209097e+00 0.000000000000e+00 0.000000000000e+00
8.905000000000e+02 1.894422341187e+00 0.000000000000e+00 0.000000000000e+00
8.907500000000e+02 2.052455616113e+00 0.000000000000e+00 0.000000000000e+00
8.910000000000e+02 2.204748966748e+00 0.000000000000e+00 0.000000000000e+00
8.912500000000e+02 2.318990297723e+00 0.000000000000e+00 0.000000000000e+00
8.915000000000e+02 2.370507744457e+00 0.000000000000e+00 0.000000000000e+00
8.917500000000e+02 2.345077023875e+00 0.000000000000e+00 0.000000000000e+00
8.920000000000e+02 2.240015687746e+00 0.000000000000e+00 0.000000000000e+00
8.922500000000e+02 2.063545955555e+00 0.000000000000e+00 0.000000000000e+00
8.925000000000e+02 1.832661392907e+00 0.000000000000e+00 0.000000000000e+00
8.927500000000e+02 1.569933559087e+00 0.000000000000e+00 0.000000000000e+00
8.930000000000e+02 1.299816511087e+00 0.000000000000e+00 0.000000000000e+00
8.932500000000e+02 1.045036831582e+00 0.000000000000e+00 0.000000000000e+00
8.935000000000e+02 8.235963960073e-01 0.000000000000e+00 0.000000000000e+00
8.937500000000e+02 6.467796905057e-01 0.000000000000e+00 0.000000000000e+00
8.940000000000e+02 5.183728412601e-01 0.000000000000e+00 0.000000000000e+00
8.942500000000e+02 4.350992125499e-01 0.000000000000e+00 0.000000000000e+00
8.945000000000e+02 3.880887774918e-01 0.000000000000e+00 0.000000000000e+00
8.947500000000e+02 3.650534550748e-01 0.000000000000e+00 0.000000000000e+00
8.950000000000e+02 3.527578469913e-01 0.000000000000e+00 0.000000000000e+00
8.952500000000e+02 3.393629608158e-01 0.000000000000e+00 0.000000000000e+00
8.955000000000e+02 3.162765728096e-01 0.000000000000e+00 0.000000000000e+00
8.957500000000e+02 2.792543436340e-01 0.000000000000e+00 0.000000000000e+00
8.960000000000e+02 2.286393423578e-01 0.000000000000e+00 0.000000000000e+00
8.962500000000e+02 1.687789691726e-01 0.000000000000e+00 0.000000000000e+00
8.965000000000e+02 1.067923708577e-01 0.000000000000e+00 0.000000000000e+00
8.967500000000e+02 5.095753899918e-02 0.000000000000e+00 0.000000000000e+00
8.970000000000e+02 9.031946931445e-03 0.000000000000e+00 0.000000000000e+00
8.972500000000e+02 -1.319047407889e-02 0.000000000000e+00 0.000000000000e+00
8.975000000000e+02 -1.284492919644e-02 0.000000000000e+00 0.000000000000e+00
8.977500000000e+02 9.657935814086e-03 0.000000000000e+00 0.000000000000e+00
8.980000000000e+02 5.092880665186e-02 0.000000000000e+00 0.000000000000e+00
8.982500000000e+02 1.054473139548e-01 0.000000000000e+00 0.000000000000e+00
8.985000000000e+02 1.667738810909e-01 0.000000000000e+00 0.000000000000e+00
8.987500000000e+02 2.288815975170e-01 0.000000000000e+00 0.000000000000e+00
8.990000000000e+02 2.873514167450e-01 0.000000000000e+00 0.000000000000e+00
8.992500000000e+02 3.402070383249e-01 0.000000000000e+00 0.000000000000e+00
8.995000000000e+02 3.882372139705e-01 0.000000000000e+00 0.000000000000e+00
8.997500000000e+02 4.347494804078e-01 0.000000000000e+00 0.000000000000e+00
9.000000000000e+02 4.848032559123e-01 0.000000000000e+00 0.000000000000e+00
9.002500000000e+02 5.440638363085e-01 0.000000000000e+00 0.000000000000e+00
9.005000000000e+02 6.174862953309e-01 0.000000000000e+00 0.000000000000e+00
9.007500000000e+02 7.080686113765e-01 0.000000000000e+00 0.000000000000e+00
9.010000000000e+02 8.159019610084e-01 0.000000000000e+00 0.000000000000e+00
9.012500000000e+02 9.376955646343e-01 0.000000000000e+00 0.000000000000e+00
9.015000000000e+02 1.066872763429e+00 0.000000000000e+00 0.000000000000e+00
9.017500000000e+02 1.194238042446e+00 0.000000000000e+00 0.000000000000e+00
9.020000000000e+02 1.309117875810e+00 0.000000000000e+00 0.000000000000e+00
9.022500000000e+02 1.400797691447e+00 0.000000000000e+00 0.000000000000e+00
9.025000000000e+02 1.460026184070e+00 0.000000000000e+00 0.000000000000e+00
9.027500000000e+02 1.480344890935e+00 0.000000000000e+00 0.000000000000e+00
9.030000000000e+02 1.459027359759e+00 0.000000000000e+00 0.000000000000e+00
9.032500000000e+02 1.397473858180e+00 0.000000000000e+00 0.000000000000e+00
9.035000000000e+02 1.300994201699e+00 0.000000000000e+00 0.000000000000e+00
9.037500000000e+02 1.178008766317e+00 0.000000000000e+00 0.000000000000e+00
9.040000000000e+02 1.038790340165e+00 0.000000000000e+00 0.000000000000e+00
9.042500000000e+02 8.939423284853e-01 0.000000000000e+00 0.000000000000e+00
9.045000000000e+02 7.528504309943e-01 0.000000000000e+00 0.000000000000e+00
9.047500000000e+02 6.223488310029e-01 0.000000000000e+00 0.000000000000e+00
9.050000000000e+02 5.058078014428e-01 0.000000000000e+00 0.000000000000e+00
9.052500000000e+02 4.027831131335e-01 0.000000000000e+00 0.000000000000e+00
9.055000000000e+02 3.092794575457e-01 0.000000000000e+00 0.000000000000e+00
9.057500000000e+02 2.185843012369e-01 0.000000000000e+00 0.000000000000e+00
9.060000000000e+02 1.225402440796e-01 0.000000000000e+00 0.000000000000e+00
9.062500000000e+02 1.305678305828e-02 0.000000000000e+00 0.000000000000e+00
9.065000000000e+02 -1.163733733806e-01 0.000000000000e+00 0.000000000000e+00
9.067500000000e+02 -2.693874420630e-01 0.000000000000e+00 0.000000000000e+00
9.070000000000e+02 -4.458922757240e-01 0.000000000000e+00 0.000000000000e+00
9.072500000000e+02 -6.417610519753e-01 0.000000000000e+00 0.000000000000e+00
9.075000000000e+02 -8.491315185634e-01 0.000000000000e+00 0.000000000000e+00
9.077500000000e+02 -1.057258965892e+00 0.000000000000e+00 0.000000000000e+00
9.080000000000e+02 -1.253794276578e+00 0.000000000000e+00 0.000000000000e+00
9.082500000000e+02 -1.426295752431e+00 0.000000000000e+00 0.000000000000e+00
9.085000000000e+02 -1.563752015160e+00 0.000000000000e+00 0.000000000000e+00
9.087500000000e+02 -1.657896331714e+00 0.000000000000e+00 0.000000000000e+00
9.090000000000e+02 -1.704129019237e+00 0.000000000000e+00 0.000000000000e+00
9.092500000000e+02 -1.701927802576e+00 0.000000000000e+00 0.000000000000e+00
9.095000000000e+02 -1.654705759165e+00 0.000000000000e+00 0.000000000000e+00
9.097500000000e+02 -1.569160090320e+00 0.000000000000e+00 0.000000000000e+00
9.100000000000e+02 -1.454229403963e+00 0.000000000000e+00 0.000000000000e+00
9.102500000000e+02 -1.319831221286e+00 0.000000000000e+00 0.000000000000e+00
9.105000000000e+02 -1.175577232786e+00 0.000000000000e+00 0.000000000000e+00
9.107500000000e+02 -1.029658239382e+00 0.000000000000e+00 0.000000000000e+00
9.110000000000e+02 -8.880555369479e-01 0.000000000000e+00 0.000000000000e+00
9.112500000000e+02 -7.541771543003e-01 0.000000000000e+00 0.000000000000e+00
9.115000000000e+02 -6.289457339369e-01 0.000000000000e+00 0.000000000000e+00
9.117500000000e+02 -5.112916858253e-01 0.000000000000e+00 0.000000000000e+00
9.120000000000e+02 -3.989422137869e-01 0.000000000000e+00 0.000000000000e+00
9.122500000000e+02 -2.893536578512e-01 0.000000000000e+00 0.000000000000e+00
9.125000000000e+02 -1.806176313575e-01 0.000000000000e+00 0.000000000000e+00
9.127500000000e+02 -7.218261455713e-02 0.000000000000e+00 0.000000000000e+00
9.130000000000e+02 3.473062402441e-02 0.000000000000e+00 0.000000000000e+00
9.132500000000e+02 1.370858477633e-01 0.000000000000e+00 0.000000000000e+00
9.135000000000e+02 2.303616428246e-01 0.000000000000e+00 0.000000000000e+00
9.137500000000e+02 3.091931427210e-01 0.000000000000e+00 0.000000000000e+00
9.140000000000e+02 3.682118109081e-01 0.000000000000e+00 0.000000000000e+00
9.142500000000e+02 4.029386727283e-01 0.000000000000e+00 0.000000000000e+00
9.145000000000e+02 4.105799678068e-01 0.000000000000e+00 0.000000000000e+00
9.147500000000e+02 3.905931126464e-01 0.000000000000e+00 0.000000000000e+00
9.150000000000e+02 3.449314465739e-01 0.000000000000e+00 0.000000000000e+00
9.152500000000e+02 2.779312761491e-01 0.000000000000e+00 0.000000000000e+00
9.155000000000e+02 1.958647340205e-01 0.000000000000e+00 0.000000000000e+00
9.157500000000e+02 1.062367370119e-01 0.000000000000e+00 0.000000000000e+00
9.160000000000e+02 1.694468358537e-02 0.000000000000e+00 0.000000000000e+00
9.162500000000e+02 -6.456117811699e-02 0.000000000000e+00 0.000000000000e+00
9.165000000000e+02 -1.319835810440e-01 0.000000000000e+00 0.000000000000e+00
9.167500000000e+02 -1.806449465563e-01 0.000000000000e+00 0.000000000000e+00
9.170000000000e+02 -2.076554627562e-01 0.000000000000e+00 0.000000000000e+00
9.172500000000e+02 -2.117787844237e-01 0.000000000000e+00 0.000000000000e+00
9.175000000000e+02 -1.930475192092e-01 0.000000000000e+00 0.000000000000e+00
9.177500000000e+02 -1.522268882486e-01 0.000000000000e+00 0.000000000000e+00
9.180000000000e+02 -9.025323110902e-02 0.000000000000e+00 0.000000000000e+00
9.182500000000e+02 -7.779120015215e-03 0.000000000000e+00 0.000000000000e+00
9.185000000000e+02 9.506256155262e-02 0.000000000000e+00 0.000000000000e+00
9.187500000000e+02 2.186042503047e-01 0.000000000000e+00 0.000000000000e+00
9.190000000000e+02 3.632836979432e-01 0.000000000000e+00 0.000000000000e+00
9.192500000000e+02 5.290245081913e-01 0.000000000000e+00 0.000000000000e+00
9.195000000000e+02 7.144598536386e-01 0.000000000000e+00 0.000000000000e+00
9.197500000000e+02 9.161433260832e-01 0.000000000000e+00 0.000000000000e+00
9.200000000000e+02 1.127909202423e+00 0.000000000000e+00 0.000000000000e+00
9.202500000000e+02 1.340535495389e+00 0.000000000000e+00 0.000000000000e+00
9.205000000000e+02 1.541827144812e+00 0.000000000000e+00 0.000000000000e+00
9.207500000000e+02 1.717178227862e+00 0.000000000000e+00 0.000000000000e+00
9.210000000000e+02 1.850599634251e+00 0.000000000000e+00 0.000000000000e+00
9.212500000000e+02 1.926123377126e+00 0.000000000000e+00 0.000000000000e+00
9.215000000000e+02 1.929428589435e+00 0.000000000000e+00 0.000000000000e+00
9.217500000000e+02 1.849488267112e+00 0.000000000000e+00 0.000000000000e+00
9.220000000000e+02 1.680018134961e+00 0.000000000000e+00 0.000000000000e+00
9.222500000000e+02 1.420523604796e+00 0.000000000000e+00 0.000000000000e+00
9.225000000000e+02 1.076786695862e+00 0.000000000000e+00 0.000000000000e+00
9.227500000000e+02 6.607060832859e-01 0.000000000000e+00 0.000000000000e+00
9.230000000000e+02 1.894900712555e-01 0.000000000000e+00 0.000000000000e+00
9.232500000000e+02 -3.157084926193e-01 0.000000000000e+00 0.000000000000e+00
9.235000000000e+02 -8.315480485210e-01 0.000000000000e+00 0.000000000000e+00
9.237500000000e+02 -1.334422403923e+00 0.000000000000e+00 0.000000000000e+00
9.240000000000e+02 -1.802307428633e+00 0.000000000000e+00 0.000000000000e+00
9.242500000000e+02 -2.216297856210e+00 0.000000000000e+00 0.000000000000e+00
9.245000000000e+02 -2.561649778254e+00 0.000000000000e+00 0.000000000000e+00
9.247500000000e+02 -2.828220764491e+00 0.000000000000e+00 0.000000000000e+00
9.250000000000e+02 -3.010292889448e+00 0.000000000000e+00 0.000000000000e+00
9.252500000000e+02 -3.105860146775e+00 0.000000000000e+00 0.000000000000e+00
9.255000000000e+02 -3.115545851236e+00 0.000000000000e+00 0.000000000000e+00
9.257500000000e+02 -3.041374233925e+00 0.000000000000e+00 0.000000000000e+00
9.260000000000e+02 -2.885643708782e+00 0.000000000000e+00 0.000000000000e+00
9.262500000000e+02 -2.650132627501e+00 0.000000000000e+00 0.000000000000e+00
9.265000000000e+02 -2.335813211117e+00 0.000000000000e+00 0.000000000000e+00
9.267500000000e+02 -1.943163221311e+00 0.000000000000e+00 0.000000000000e+00
9.270000000000e+02 -1.473060312934e+00 0.000000000000e+00 0.000000000000e+00
9.272500000000e+02 -9.281366531899e-01 0.000000000000e+00 0.000000000000e+00
9.275000000000e+02 -3.143780209285e-01 0.000000000000e+00 0.000000000000e+00
9.277500000000e+02 3.573126211574e-01 0.000000000000e+00 0.000000000000e+00
9.280000000000e+02 1.069890877851e+00 0.000000000000e+00 0.000000000000e+00
9.282500000000e+02 1.799567567951e+00 0.000000000000e+00 0.000000000000e+00
9.285000000000e+02 2.516040716073e+00 0.000000000000e+00 0.000000000000e+00
9.287500000000e+02 3.183673165014e+00 0.000000000000e+00 0.000000000000e+00
9.290000000000e+02 3.763598456019e+00 0.000000000000e+00 0.000000000000e+00
9.292500000000e+02 4.216604054723e+00 0.000000000000e+00 0.000000000000e+00
9.295000000000e+02 4.506520451558e+00 0.000000000000e+00 0.000000000000e+00
9.297500000000e+02 4.603754823889e+00 0.000000000000e+00 0.000000000000e+00
9.300000000000e+02 4.488562630895e+00 0.000000000000e+00 0.000000000000e+00
9.302500000000e+02 4.153657591495e+00 0.000000000000e+00 0.000000000000e+00
9.305000000000e+02 3.605820641740e+00 0.000000000000e+00 0.000000000000e+00
9.307500000000e+02 2.866274924872e+00 0.000000000000e+00 0.000000000000e+00
9.310000000000e+02 1.969733291436e+00 0.000000000000e+00 0.000000000000e+00
9.312500000000e+02 9.621790489049e-01 0.000000000000e+00 0.000000000000e+00
9.315000000000e+02 -1.024106053465e-01 0.000000000000e+00 0.000000000000e+00
9.317500000000e+02 -1.166065726912e+00 0.000000000000e+00 0.000000000000e+00
9.320000000000e+02 -2.171135113549e+00 0.000000000000e+00 0.000000000000e+00
9.322500000000e+02 -3.064464946927e+00 0.000000000000e+00 0.000000000000e+00
9.325000000000e+02 -3.801028405785e+00 0.000000000000e+00 0.000000000000e+00
9.327500000000e+02 -4.346668763276e+00 0.000000000000e+00 0.000000000000e+00
9.330000000000e+02 -4.679737428734e+00 0.000000000000e+00 0.000000000000e+00
9.332500000000e+02 -4.791550677346e+00 0.000000000000e+00 0.000000000000e+00
9.335000000000e+02 -4.685734455970e+00 0.000000000000e+00 0.000000000000e+00
9.337500000000e+02 -4.376655502811e+00 0.000000000000e+00 0.000000000000e+00
9.340000000000e+02 -3.887231631018e+00 0.000000000000e+00 0.000000000000e+00
9.342500000000e+02 -3.246462174634e+00 0.000000000000e+00 0.000000000000e+00
9.345000000000e+02 -2.487016004814e+00 0.000000000000e+00 0.000000000000e+00
9.347500000000e+02 -1.643161592136e+00 0.000000000000e+00 0.000000000000e+00
9.350000000000e+02 -7.492309821292e-01 0.000000000000e+00 0.000000000000e+00
9.352500000000e+02 1.613072714362e-01 0.000000000000e+00 0.000000000000e+00
9.355000000000e+02 1.056213271468e+00 0.000000000000e+00 0.000000000000e+00
9.357500000000e+02 1.904433903446e+00 0.000000000000e+00 0.000000000000e+00
9.360000000000e+02 2.675885028150e+00 0.000000000000e+00 0.000000000000e+00
9.362500000000e+02 3.341321163265e+00 0.000000000000e+00 0.000000000000e+00
9.365000000000e+02 3.872538897490e+00 0.000000000000e+00 0.000000000000e+00
9.367500000000e+02 4.243095727796e+00 0.000000000000e+00 0.000000000000e+00
9.370000000000e+02 4.429623649015e+00 0.000000000000e+00 0.000000000000e+00
9.372500000000e+02 4.413692320545e+00 0.000000000000e+00 0.000000000000e+00
9.375000000000e+02 4.184049490592e+00 0.000000000000e+00 0.000000000000e+00
9.377500000000e+02 3.738957060282e+00 0.000000000000e+00 0.000000000000e+00
9.380000000000e+02 3.088268153124e+00 0.000000000000e+00 0.000000000000e+00
9.382500000000e+02 2.254867427400e+00 0.000000000000e+00 0.000000000000e+00
9.385000000000e+02 1.275130298033e+00 0.000000000000e+00 0.000000000000e+00
9.387500000000e+02 1.981453098551e-01 0.000000000000e+00 0.000000000000e+00
9.390000000000e+02 -9.164218557990e-01 0.000000000000e+00 0.000000000000e+00
9.392500000000e+02 -2.001780744963e+00 0.000000000000e+00 0.000000000000e+00
9.395000000000e+02 -2.988571219119e+00 0.000000000000e+00 0.000000000000e+00
9.397500000000e+02 -3.810150861159e+00 0.000000000000e+00 0.000000000000e+00
9.400000000000e+02 -4.408124174897e+00 0.000000000000e+00 0.000000000000e+00
9.402500000000e+02 -4.737557036719e+00 0.000000000000e+00 0.000000000000e+00
9.405000000000e+02 -4.771318652285e+00 0.000000000000e+00 0.000000000000e+00
9.407500000000e+02 -4.503059292161e+00 0.000000000000e+00 0.000000000000e+00
9.410000000000e+02 -3.948459023841e+00 0.000000000000e+00 0.000000000000e+00
9.412500000000e+02 -3.144556259597e+00 0.000000000000e+00 0.000000000000e+00
9.415000000000e+02 -2.147164809449e+00 0.000000000000e+00 0.000000000000e+00
9.417500000000e+02 -1.026590405216e+00 0.000000000000e+00 0.000000000000e+00
9.420000000000e+02 1.379618778895e-01 0.000000000000e+00 0.000000000000e+00
9.422500000000e+02 1.264760678067e+00 0.000000000000e+00 0.000000000000e+00
9.425000000000e+02 2.276095255115e+00 0.000000000000e+00 0.000000000000e+00
9.427500000000e+02 3.104379254221e+00 0.000000000000e+00 0.000000000000e+00
9.430000000000e+02 3.697251584885e+00 0.000000000000e+00 0.000000000000e+00
9.432500000000e+02 4.021231266452e+00 0.000000000000e+00 0.000000000000e+00
9.435000000000e+02 4.063643712945e+00 0.000000000000e+00 0.000000000000e+00
9.437500000000e+02 3.832720401891e+00 0.000000000000e+00 0.000000000000e+00
9.440000000000e+02 3.355959874395e+00 0.000000000000e+00 0.000000000000e+00
9.442500000000e+02 2.677004010611e+00 0.000000000000e+00 0.000000000000e+00
9.445000000000e+02 1.851411485287e+00 0.000000000000e+00 0.000000000000e+00
9.447500000000e+02 9.417878625546e-01 0.000000000000e+00 0.000000000000e+00
9.450000000000e+02 1.275354435432e-02 0.000000000000e+00 0.000000000000e+00
9.452500000000e+02 -8.738013466694e-01 0.000000000000e+00 0.000000000000e+00
9.455000000000e+02 -1.662803546863e+00 0.000000000000e+00 0.000000000000e+00
9.457500000000e+02 -2.309162268373e+00 0.000000000000e+00 0.000000000000e+00
9.460000000000e+02 -2.779875711265e+00 0.000000000000e+00 0.000000000000e+00
9.462500000000e+02 -3.055062620172e+00 0.000000000000e+00 0.000000000000e+00
9.465000000000e+02 -3.128008109345e+00 0.000000000000e+00 0.000000000000e+00
9.467500000000e+02 -3.004389474811e+00 0.000000000000e+00 0.000000000000e+00
9.470000000000e+02 -2.700889448577e+00 0.000000000000e+00 0.000000000000e+00
9.472500000000e+02 -2.243410837899e+00 0.000000000000e+00 0.000000000000e+00
9.475000000000e+02 -1.665082577869e+00 0.000000000000e+00 0.000000000000e+00
9.477500000000e+02 -1.004201965012e+00 0.000000000000e+00 0.000000000000e+00
9.480000000000e+02 -3.022028040955e-01 0.000000000000e+00 0.000000000000e+00
9.482500000000e+02 3.983135226567e-01 0.000000000000e+00 0.000000000000e+00
9.485000000000e+02 1.055486851806e+00 0.000000000000e+00 0.000000000000e+00
9.487500000000e+02 1.630069103997e+00 0.000000000000e+00 0.000000000000e+00
9.490000000000e+02 2.087275293367e+00 0.000000000000e+00 0.000000000000e+00
9.492500000000e+02 2.398606639343e+00 0.000000000000e+00 0.000000000000e+00
9.495000000000e+02 2.543595578347e+00 0.000000000000e+00 0.000000000000e+00
9.497500000000e+02 2.511373575391e+00 0.000000000000e+00 0.000000000000e+00
9.500000000000e+02 2.301918115130e+00 0.000000000000e+00 0.000000000000e+00
9.502500000000e+02 1.926806180822e+00 0.000000000000e+00 0.000000000000e+00
9.505000000000e+02 1.409297076082e+00 0.000000000000e+00 0.000000000000e+00
9.507500000000e+02 7.835932743573e-01 0.000000000000e+00 0.000000000000e+00
9.510000000000e+02 9.318516118607e-02 0.000000000000e+00 0.000000000000e+00
9.512500000000e+02 -6.117298996853e-01 0.000000000000e+00 0.000000000000e+00
9.515000000000e+02 -1.277660485089e+00 0.000000000000e+00 0.000000000000e+00
9.517500000000e+02 -1.851862784423e+00 0.000000000000e+00 0.000000000000e+00
9.520000000000e+02 -2.286706533287e+00 0.000000000000e+00 0.000000000000e+00
9.522500000000e+02 -2.543982509809e+00 0.000000000000e+00 0.000000000000e+00
9.525000000000e+02 -2.598726684313e+00 0.000000000000e+00 0.000000000000e+00
9.527500000000e+02 -2.442139149184e+00 0.000000000000e+00 0.000000000000e+00
9.530000000000e+02 -2.083228347834e+00 0.000000000000e+00 0.000000000000e+00
9.532500000000e+02 -1.548911011205e+00 0.000000000000e+00 0.000000000000e+00
9.535000000000e+02 -8.824376818121e-01 0.000000000000e+00 0.000000000000e+00
9.537500000000e+02 -1.401794589849e-01 0.000000000000e+00 0.000000000000e+00
9.540000000000e+02 6.130136840897e-01 0.000000000000e+00 0.000000000000e+00
9.542500000000e+02 1.309508413650e+00 0.000000000000e+00 0.000000000000e+00
9.545000000000e+02 1.885128328916e+00 0.000000000000e+00 0.000000000000e+00
9.547500000000e+02 2.285342264790e+00 0.000000000000e+00 0.000000000000e+00
9.550000000000e+02 2.470775316417e+00 0.000000000000e+00 0.000000000000e+00
9.552500000000e+02 2.421454377661e+00 0.000000000000e+00 0.000000000000e+00
9.555000000000e+02 2.139301993899e+00 0.000000000000e+00 0.000000000000e+00
9.557500000000e+02 1.648551338794e+00 0.000000000000e+00 0.000000000000e+00
9.560000000000e+02 9.939565489711e-01 0.000000000000e+00 0.000000000000e+00
9.562500000000e+02 2.368966092860e-01 0.000000000000e+00 0.000000000000e+00
9.565000000000e+02 -5.503057112041e-01 0.000000000000e+00 0.000000000000e+00
9.567500000000e+02 -1.291329790959e+00 0.000000000000e+00 0.000000000000e+00
9.570000000000e+02 -1.913396389589e+00 0.000000000000e+00 0.000000000000e+00
9.572500000000e+02 -2.354642402308e+00 0.000000000000e+00 0.000000000000e+00
9.575000000000e+02 -2.570564249204e+00 0.000000000000e+00 0.000000000000e+00
9.577500000000e+02 -2.538835003922e+00 0.000000000000e+00 0.000000000000e+00
9.580000000000e+02 -2.261948842304e+00 0.000000000000e+00 0.000000000000e+00
9.582500000000e+02 -1.767358303447e+00 0.000000000000e+00 0.000000000000e+00
9.585000000000e+02 -1.105024785241e+00 0.000000000000e+00 0.000000000000e+00
9.587500000000e+02 -3.425747651910e-01 0.000000000000e+00 0.000000000000e+00
9.590000000000e+02 4.414853127415e-01 0.000000000000e+00 0.000000000000e+00
9.592500000000e+02 1.165822343250e+00 0.000000000000e+00 0.000000000000e+00
9.595000000000e+02 1.754770333747e+00 0.000000000000e+00 0.000000000000e+00
9.597500000000e+02 2.146367156617e+00 0.000000000000e+00 0.000000000000e+00
9.600000000000e+02 2.299062468529e+00 0.000000000000e+00 0.000000000000e+00
9.602500000000e+02 2.196346638438e+00 0.000000000000e+00 0.000000000000e+00
9.605000000000e+02 1.848758066328e+00 0.000000000000e+00 0.000000000000e+00
9.607500000000e+02 1.292999665833e+00 0.000000000000e+00 0.000000000000e+00
9.610000000000e+02 5.882063474072e-01 0.000000000000e+00 0.000000000000e+00
9.612500000000e+02 -1.902794211156e-01 0.000000000000e+00 0.000000000000e+00
9.615000000000e+02 -9.589827280921e-01 0.000000000000e+00 0.000000000000e+00
9.617500000000e+02 -1.635360702354e+00 0.000000000000e+00 0.000000000000e+00
9.620000000000e+02 -2.146866091568e+00 0.000000000000e+00 0.000000000000e+00
9.622500000000e+02 -2.438999279555e+00 0.000000000000e+00 0.000000000000e+00
9.625000000000e+02 -2.481431938343e+00 0.000000000000e+00 0.000000000000e+00
9.627500000000e+02 -2.271486202470e+00 0.000000000000e+00 0.000000000000e+00
9.630000000000e+02 -1.834540715601e+00 0.000000000000e+00 0.000000000000e+00
9.632500000000e+02 -1.221278247010e+00 0.000000000000e+00 0.000000000000e+00
9.635000000000e+02 -5.020503477756e-01 0.000000000000e+00 0.000000000000e+00
9.637500000000e+02 2.410290262653e-01 0.000000000000e+00 0.000000000000e+00
9.640000000000e+02 9.233770031452e-01 0.000000000000e+00 0.000000000000e+00
9.642500000000e+02 1.467564615171e+00 0.000000000000e+00 0.000000000000e+00
9.645000000000e+02 1.812158362946e+00 0.000000000000e+00 0.000000000000e+00
9.647500000000e+02 1.918747194106e+00 0.000000000000e+00 0.000000000000e+00
9.650000000000e+02 1.776322474217e+00 0.000000000000e+00 0.000000000000e+00
9.652500000000e+02 1.402481531427e+00 0.000000000000e+00 0.000000000000e+00
9.655000000000e+02 8.412959777163e-01 0.000000000000e+00 0.000000000000e+00
9.657500000000e+02 1.580807179295e-01 0.000000000000e+00 0.000000000000e+00
9.660000000000e+02 -5.683290879552e-01 0.000000000000e+00 0.000000000000e+00
9.662500000000e+02 -1.254883409143e+00 0.000000000000e+00 0.000000000000e+00
9.665000000000e+02 -1.824099828665e+00 0.000000000000e+00 0.000000000000e+00
9.667500000000e+02 -2.213154676927e+00 0.000000000000e+00 0.000000000000e+00
9.670000000000e+02 -2.381192969155e+00 0.000000000000e+00 0.000000000000e+00
9.672500000000e+02 -2.313979688862e+00 0.000000000000e+00 0.000000000000e+00
9.675000000000e+02 -2.025336270758e+00 0.000000000000e+00 0.000000000000e+00
9.677500000000e+02 -1.555197532588e+00 0.000000000000e+00 0.000000000000e+00
9.680000000000e+02 -9.645376589923e-01 0.000000000000e+00 0.000000000000e+00
9.682500000000e+02 -3.277977185214e-01 0.000000000000e+00 0.000000000000e+00
9.685000000000e+02 2.762466258829e-01 0.000000000000e+00 0.000000000000e+00
9.687500000000e+02 7.740488752614e-01 0.000000000000e+00 0.000000000000e+00
9.690000000000e+02 1.106109706001e+00 0.000000000000e+00 0.000000000000e+00
9.692500000000e+02 1.233970459314e+00 0.000000000000e+00 0.000000000000e+00
9.695000000000e+02 1.144536837874e+00 0.000000000000e+00 0.000000000000e+00
9.697500000000e+02 8.512265138730e-01 0.000000000000e+00 0.000000000000e+00
9.700000000000e+02 3.918355950089e-01 0.000000000000e+00 0.000000000000e+00
9.702500000000e+02 -1.765688727996e-01 0.000000000000e+00 0.000000000000e+00
9.705000000000e+02 -7.850526734375e-01 0.000000000000e+00 0.000000000000e+00
9.707500000000e+02 -1.361555241351e+00 0.000000000000e+00 0.000000000000e+00
9.710000000000e+02 -1.839851425596e+00 0.000000000000e+00 0.000000000000e+00
9.712500000000e+02 -2.167605181704e+00 0.000000000000e+00 0.000000000000e+00
9.715000000000e+02 -2.312517790444e+00 0.000000000000e+00 0.000000000000e+00
9.717500000000e+02 -2.265831029826e+00 0.000000000000e+00 0.000000000000e+00
9.720000000000e+02 -2.042795095613e+00 0.000000000000e+00 0.000000000000e+00
9.722500000000e+02 -1.680105597834e+00 0.000000000000e+00 0.000000000000e+00
9.725000000000e+02 -1.230701777926e+00 0.000000000000e+00 0.000000000000e+00
9.727500000000e+02 -7.566487318498e-01 0.000000000000e+00 0.000000000000e+00
9.730000000000e+02 -3.210575372304e-01 0.000000000000e+00 0.000000000000e+00
9.732500000000e+02 1.989991496641e-02 0.000000000000e+00 0.000000000000e+00
9.735000000000e+02 2.238612241300e-01 0.000000000000e+00 0.000000000000e+00
9.737500000000e+02 2.671776168194e-01 0.000000000000e+00 0.000000000000e+00
9.740000000000e+02 1.472769282920e-01 0.000000000000e+00 0.000000000000e+00
9.742500000000e+02 -1.177444195967e-01 0.000000000000e+00 0.000000000000e+00
9.745000000000e+02 -4.921634220955e-01 0.000000000000e+00 0.000000000000e+00
9.747500000000e+02 -9.278299372705e-01 0.000000000000e+00 0.000000000000e+00
9.750000000000e+02 -1.370779285126e+00 0.000000000000e+00 0.000000000000e+00
9.752500000000e+02 -1.768351565371e+00 0.000000000000e+00 0.000000000000e+00
9.755000000000e+02 -2.075873598066e+00 0.000000000000e+00 0.000000000000e+00
9.757500000000e+02 -2.262047898055e+00 0.000000000000e+00 0.000000000000e+00
9.760000000000e+02 -2.312392401365e+00 0.000000000000e+00 0.000000000000e+00
9.762500000000e+02 -2.230354839376e+00 0.000000000000e+00 0.000000000000e+00
9.765000000000e+02 -2.036046645772e+00 0.000000000000e+00 0.000000000000e+00
9.767500000000e+02 -1.762858623962e+00 0.000000000000e+00 0.000000000000e+00
9.770000000000e+02 -1.452491643560e+00 0.000000000000e+00 0.000000000000e+00
9.772500000000e+02 -1.149125319981e+00 0.000000000000e+00 0.000000000000e+00
9.775000000000e+02 -8.935331084711e-01 0.000000000000e+00 0.000000000000e+00
9.777500000000e+02 -7.179256434749e-01 0.000000000000e+00 0.000000000000e+00
9.780000000000e+02 -6.421732144696e-01 0.000000000000e+00 0.000000000000e+00
9.782500000000e+02 -6.718447696278e-01 0.000000000000e+00 0.000000000000e+00
9.785000000000e+02 -7.982371216019e-01 0.000000000000e+00 0.000000000000e+00
9.787500000000e+02 -1.000292155767e+00 0.000000000000e+00 0.000000000000e+00
9.790000000000e+02 -1.248050097740e+00 0.000000000000e+00 0.000000000000e+00
9.792500000000e+02 -1.507096457311e+00 0.000000000000e+00 0.000000000000e+00
9.795000000000e+02 -1.743352749910e+00 0.000000000000e+00 0.000000000000e+00
9.797500000000e+02 -1.927547632111e+00 0.000000000000e+00 0.000000000000e+00
9.800000000000e+02 -2.038783240948e+00 0.000000000000e+00 0.000000000000e+00
9.802500000000e+02 -2.066766191246e+00 0.000000000000e+00 0.000000000000e+00
9.805000000000e+02 -2.012478730616e+00 0.000000000000e+00 0.000000000000e+00
9.807500000000e+02 -1.887291794509e+00 0.000000000000e+00 0.000000000000e+00
9.810000000000e+02 -1.710735577922e+00 0.000000000000e+00 0.000000000000e+00
9.812500000000e+02 -1.507315475284e+00 0.000000000000e+00 0.000000000000e+00
9.815000000000e+02 -1.302869869013e+00 0.000000000000e+00 0.000000000000e+00
9.817500000000e+02 -1.120999398159e+00 0.000000000000e+00 0.000000000000e+00
9.820000000000e+02 -9.800544513878e-01 0.000000000000e+00 0.000000000000e+00
9.822500000000e+02 -8.910589904481e-01 0.000000000000e+00 0.000000000000e+00
9.825000000000e+02 -8.567935450162e-01 0.000000000000e+00 0.000000000000e+00
9.827500000000e+02 -8.720830935282e-01 0.000000000000e+00 0.000000000000e+00
9.830000000000e+02 -9.251631035142e-01 0.000000000000e+00 0.000000000000e+00
9.832500000000e+02 -9.998536408557e-01 0.000000000000e+00 0.000000000000e+00
9.835000000000e+02 -1.078175980841e+00 0.000000000000e+00 0.000000000000e+00
9.837500000000e+02 -1.143009354297e+00 0.000000000000e+00 0.000000000000e+00
9.840000000000e+02 -1.180408968341e+00 0.000000000000e+00 0.000000000000e+00
9.842500000000e+02 -1.181282988687e+00 0.000000000000e+00 0.000000000000e+00
9.845000000000e+02 -1.142241166322e+00 0.000000000000e+00 0.000000000000e+00
9.847500000000e+02 -1.065561882976e+00 0.000000000000e+00 0.000000000000e+00
9.850000000000e+02 -9.583566025272e-01 0.000000000000e+00 0.000000000000e+00
9.852500000000e+02 -8.311216631007e-01 0.000000000000e+00 0.000000000000e+00
9.855000000000e+02 -6.959420279960e-01 0.000000000000e+00 0.000000000000e+00
9.857500000000e+02 -5.646414069537e-01 0.000000000000e+00 0.000000000000e+00
9.860000000000e+02 -4.471567276464e-01 0.000000000000e+00 0.000000000000e+00
9.862500000000e+02 -3.503580008918e-01 0.000000000000e+00 0.000000000000e+00
9.865000000000e+02 -2.774486654104e-01 0.000000000000e+00 0.000000000000e+00
9.867500000000e+02 -2.279816690397e-01 0.000000000000e+00 0.000000000000e+00
9.870000000000e+02 -1.984291214014e-01 0.000000000000e+00 0.000000000000e+00
9.872500000000e+02 -1.831631762705e-01 0.000000000000e+00 0.000000000000e+00
9.875000000000e+02 -1.756540672374e-01 0.000000000000e+00 0.000000000000e+00
9.877500000000e+02 -1.696739690359e-01 0.000000000000e+00 0.000000000000e+00
9.880000000000e+02 -1.603128458552e-01 0.000000000000e+00 0.000000000000e+00
9.882500000000e+02 -1.446594565653e-01 0.000000000000e+00 0.000000000000e+00
9.885000000000e+02 -1.220676641560e-01 0.000000000000e+00 0.000000000000e+00
9.887500000000e+02 -9.400302508502e-02 0.000000000000e+00 0.000000000000e+00
9.890000000000e+02 -6.353470070717e-02 0.000000000000e+00 0.000000000000e+00
9.892500000000e+02 -3.459196753984e-02 0.000000000000e+00 0.000000000000e+00
9.895000000000e+02 -1.113516327458e-02 0.000000000000e+00 0.000000000000e+00
9.897500000000e+02 3.605742152819e-03 0.000000000000e+00 0.000000000000e+00
9.900000000000e+02 7.694503774331e-03 0.000000000000e+00 0.000000000000e+00
9.902500000000e+02 7.669452860598e-04 0.000000000000e+00 0.000000000000e+00
9.905000000000e+02 -1.600685417062e-02 0.000000000000e+00 0.000000000000e+00
9.907500000000e+02 -4.024964742036e-02 0.000000000000e+00 0.000000000000e+00
9.910000000000e+02 -6.891618181909e-02 0.000000000000e+00 0.000000000000e+00
9.912500000000e+02 -9.893281426551e-02 0.000000000000e+00 0.000000000000e+00
9.915000000000e+02 -1.278125835345e-01 0.000000000000e+00 0.000000000000e+00
9.917500000000e+02 -1.541298352953e-01 0.000000000000e+00 0.000000000000e+00
9.920000000000e+02 -1.777676319321e-01 0.000000000000e+00 0.000000000000e+00
9.922500000000e+02 -1.998946652685e-01 0.000000000000e+00 0.000000000000e+00
9.925000000000e+02 -2.226783122736e-01 0.000000000000e+00 0.000000000000e+00
9.927500000000e+02 -2.487880912172e-01 0.000000000000e+00 0.000000000000e+00
9.930000000000e+02 -2.807809970535e-01 0.000000000000e+00 0.000000000000e+00
9.932500000000e+02 -3.204808990136e-01 0.000000000000e+00 0.000000000000e+00
9.935000000000e+02 -3.684651766814e-01 0.000000000000e+00 0.000000000000e+00
9.937500000000e+02 -4.237532352918e-01 0.000000000000e+00 0.000000000000e+00
9.940000000000e+02 -4.837569177403e-01 0.000000000000e+00 0.000000000000e+00
9.942500000000e+02 -5.445081735485e-01 0.000000000000e+00 0.000000000000e+00
9.945000000000e+02 -6.011322637907e-01 0.000000000000e+00 0.000000000000e+00
9.947500000000e+02 -6.484931583187e-01 0.000000000000e+00 0.000000000000e+00
9.950000000000e+02 -6.819084751111e-01 0.000000000000e+00 0.000000000000e+00
9.952500000000e+02 -6.978190525023e-01 0.000000000000e+00 0.000000000000e+00
9.955000000000e+02 -6.943049061390e-01 0.000000000000e+00 0.000000000000e+00
9.957500000000e+02 -6.713636638204e-01 0.000000000000e+00 0.000000000000e+00
9.960000000000e+02 -6.309054942015e-01 0.000000000000e+00 0.000000000000e+00
9.962500000000e+02 -5.764638017831e-01 0.000000000000e+00 0.000000000000e+00
9.965000000000e+02 -5.126661951343e-01 0.000000000000e+00 0.000000000000e+00
9.967500000000e+02 -4.445481843267e-01 0.000000000000e+00 0.000000000000e+00
9.970000000000e+02 -3.768167182382e-01 0.000000000000e+00 0.000000000000e+00
9.972500000000e+02 -3.131782196843e-01 0.000000000000e+00 0.000000000000e+00
9.975000000000e+02 -2.558351732829e-01 0.000000000000e+00 0.000000000000e+00
9.977500000000e+02 -2.052284179913e-01 0.000000000000e+00 0.000000000000e+00
9.980000000000e+02 -1.600634991085e-01 0.000000000000e+00 0.000000000000e+00
9.982500000000e+02 -1.176149673899e-01 0.000000000000e+00 0.000000000000e+00
9.985000000000e+02 -7.425940706000e-02 0.000000000000e+00 0.000000000000e+00
9.987500000000e+02 -2.615294782560e-02 0.000000000000e+00 0.000000000000e+00
9.990000000000e+02 3.005257799473e-02 0.000000000000e+00 0.000000000000e+00
9.992500000000e+02 9.656566126234e-02 0.000000000000e+00 0.000000000000e+00
9.995000000000e+02 1.739820056471e-01 0.000000000000e+00 0.000000000000e+00
9.997500000000e+02 2.610538240666e-01 0.000000000000e+00 0.000000000000e+00
1.000000000000e+03 3.547353945412e-01 0.000000000000e+00 0.000000000000e+00
1.000250000000e+03 4.504964809640e-01 0.000000000000e+00 0.000000000000e+00
1.000500000000e+03 5.428550086775e-01 0.000000000000e+00 0.000000000000e+00
1.000750000000e+03 6.260483432867e-01 0.000000000000e+00 0.000000000000e+00
1.001000000000e+03 6.947434037128e-01 0.000000000000e+00 0.000000000000e+00
1.001250000000e+03 7.446822942055e-01 0.000000000000e+00 0.000000000000e+00
1.001500000000e+03 7.731723428912e-01 0.000000000000e+00 0.000000000000e+00
1.001750000000e+03 7.793551225137e-01 0.000000000000e+00 0.000000000000e+00
1.002000000000e+03 7.642239047697e-01 0.000000000000e+00 0.000000000000e+00
1.002250000000e+03 7.303974489908e-01 0.000000000000e+00 0.000000000000e+00
1.002500000000e+03 6.816940251550e-01 0.000000000000e+00 0.000000000000e+00
1.002750000000e+03 6.225776373396e-01 0.000000000000e+00 0.000000000000e+00
1.003000000000e+03 5.575644480085e-01 0.000000000000e+00 0.000000000000e+00
1.003250000000e+03 4.906792983221e-01 0.000000000000e+00 0.000000000000e+00
1.003500000000e+03 4.250401380242e-01 0.000000000000e+00 0.000000000000e+00
1.003750000000e+03 3.626244700512e-01 0.000000000000e+00 0.000000000000e+00
1.004000000000e+03 3.042406893041e-01 0.000000000000e+00 0.000000000000e+00
1.004250000000e+03 2.496936269222e-01 0.000000000000e+00 0.000000000000e+00
1.004500000000e+03 1.981030947611e-01 0.000000000000e+00 0.000000000000e+00
1.004750000000e+03 1.483115112468e-01 0.000000000000e+00 0.000000000000e+00
1.005000000000e+03 9.930514976168e-02 0.000000000000e+00 0.000000000000e+00
1.005250000000e+03 5.057467131690e-02 0.000000000000e+00 0.000000000000e+00
1.005500000000e+03 2.353798168252e-03 0.000000000000e+00 0.000000000000e+00
1.005750000000e+03 -4.430225986202e-02 0.000000000000e+00 0.000000000000e+00
1.006000000000e+03 -8.760868969221e-02 0.000000000000e+00 0.000000000000e+00
1.006250000000e+03 -1.252942263422e-01 0.000000000000e+00 0.000000000000e+00
1.006500000000e+03 -1.549514307785e-01 0.000000000000e+00 0.000000000000e+00
1.006750000000e+03 -1.744328847702e-01 0.000000000000e+00 0.000000000000e+00
1.007000000000e+03 -1.822256593463e-01 0.000000000000e+00 0.000000000000e+00
1.007250000000e+03 -1.777414133472e-01 0.000000000000e+00 0.000000000000e+00
1.007500000000e+03 -1.614748076511e-01 0.000000000000e+00 0.000000000000e+00
1.007750000000e+03 -1.350057872480e-01 0.000000000000e+00 0.000000000000e+00
1.008000000000e+03 -1.008476977434e-01 0.000000000000e+00 0.000000000000e+00
1.008250000000e+03 -6.216865584987e-02 0.000000000000e+00 0.000000000000e+00
1.008500000000e+03 -2.243381112599e-02 0.000000000000e+00 0.000000000000e+00
1.008750000000e+03 1.497221218472e-02 0.000000000000e+00 0.000000000000e+00
1.009000000000e+03 4.708216185681e-02 0.000000000000e+00 0.000000000000e+00
1.009250000000e+03 7.159098891332e-02 0.000000000000e+00 0.000000000000e+00
1.009500000000e+03 8.697533791303e-02 0.000000000000e+00 0.000000000000e+00
1.009750000000e+03 9.247790036298e-02 0.000000000000e+00 0.000000000000e+00
1.010000000000e+03 8.797177701492e-02 0.000000000000e+00 0.000000000000e+00
1.010250000000e+03 7.374196938374e-02 0.000000000000e+00 0.000000000000e+00
1.010500000000e+03 5.023624718483e-02 0.000000000000e+00 0.000000000000e+00
1.010750000000e+03 1.784319116614e-02 0.000000000000e+00 0.000000000000e+00
1.011000000000e+03 -2.324991134015e-02 0.000000000000e+00 0.000000000000e+00
1.011250000000e+03 -7.308171397586e-02 0.000000000000e+00 0.000000000000e+00
1.011500000000e+03 -1.318089730849e-01 0.000000000000e+00 0.000000000000e+00
1.011750000000e+03 -1.994774854968e-01 0.000000000000e+00 0.000000000000e+00
1.012000000000e+03 -2.757085602448e-01 0.000000000000e+00 0.000000000000e+00
1.012250000000e+03 -3.593579904479e-01 0.000000000000e+00 0.000000000000e+00
1.012500000000e+03 -4.482156870489e-01 0.000000000000e+00 0.000000000000e+00
1.012750000000e+03 -5.388139971576e-01 0.000000000000e+00 0.000000000000e+00
1.013000000000e+03 -6.264007561484e-01 0.000000000000e+00 0.000000000000e+00
1.013250000000e+03 -7.051107634793e-01 0.000000000000e+00 0.000000000000e+00
1.013500000000e+03 -7.683398391921e-01 0.000000000000e+00 0.000000000000e+00
1.013750000000e+03 -8.092934096031e-01 0.000000000000e+00 0.000000000000e+00
1.014000000000e+03 -8.216517777258e-01 0.000000000000e+00 0.000000000000e+00
1.014250000000e+03 -8.002717356760e-01 0.000000000000e+00 0.000000000000e+00
1.014500000000e+03 -7.418328520193e-01 0.000000000000e+00 0.000000000000e+00
1.014750000000e+03 -6.453388502904e-01 0.000000000000e+00 0.000000000000e+00
1.015000000000e+03 -5.124001749001e-01 0.000000000000e+00 0.000000000000e+00
1.015250000000e+03 -3.472511787885e-01 0.000000000000e+00 0.000000000000e+00
1.015500000000e+03 -1.564905479025e-01 0.000000000000e+00 0.000000000000e+00
1.015750000000e+03 5.142853980824e-02 0.000000000000e+00 0.000000000000e+00
1.016000000000e+03 2.668971326584e-01 0.000000000000e+00 0.000000000000e+00
1.016250000000e+03 4.799501863523e-01 0.000000000000e+00 0.000000000000e+00
1.016500000000e+03 6.810653387659e-01 0.000000000000e+00 0.000000000000e+00
1.016750000000e+03 8.618598880569e-01 0.000000000000e+00 0.000000000000e+00
1.017000000000e+03 1.015601106758e+00 0.000000000000e+00 0.000000000000e+00
1.017250000000e+03 1.137473884192e+00 0.000000000000e+00 0.000000000000e+00
1.017500000000e+03 1.224587152223e+00 0.000000000000e+00 0.000000000000e+00
1.017750000000e+03 1.275740965782e+00 0.000000000000e+00 0.000000000000e+00
1.018000000000e+03 1.291013256994e+00 0.000000000000e+00 0.000000000000e+00
1.018250000000e+03 1.271253311030e+00 0.000000000000e+00 0.000000000000e+00
1.018500000000e+03 1.217583357816e+00 0.000000000000e+00 0.000000000000e+00
1.018750000000e+03 1.131007786308e+00 0.000000000000e+00 0.000000000000e+00
1.019000000000e+03 1.012211270697e+00 0.000000000000e+00 0.000000000000e+00
1.019250000000e+03 8.615949802846e-01 0.000000000000e+00 0.000000000000e+00
1.019500000000e+03 6.795586712703e-01 0.000000000000e+00 0.000000000000e+00
1.019750000000e+03 4.669920339977e-01 0.000000000000e+00 0.000000000000e+00
1.020000000000e+03 2.258980524248e-01 0.000000000000e+00 0.000000000000e+00
1.020250000000e+03 -3.995918661172e-02 0.000000000000e+00 0.000000000000e+00
1.020500000000e+03 -3.245046889024e-01 0.000000000000e+00 0.000000000000e+00
1.020750000000e+03 -6.190197106305e-01 0.000000000000e+00 0.000000000000e+00
1.021000000000e+03 -9.121226548131e-01 0.000000000000e+00 0.000000000000e+00
1.021250000000e+03 -1.190122102796e+00 0.000000000000e+00 0.000000000000e+00
1.021500000000e+03 -1.437750764565e+00 0.000000000000e+00 0.000000000000e+00
1.021750000000e+03 -1.639235062642e+00 0.000000000000e+00 0.000000000000e+00
1.022000000000e+03 -1.779604173528e+00 0.000000000000e+00 0.000000000000e+00
1.022250000000e+03 -1.846102036516e+00 0.000000000000e+00 0.000000000000e+00
1.022500000000e+03 -1.829542185251e+00 0.000000000000e+00 0.000000000000e+00
1.022750000000e+03 -1.725442126449e+00 0.000000000000e+00 0.000000000000e+00
1.023000000000e+03 -1.534792431307e+00 0.000000000000e+00 0.000000000000e+00
1.023250000000e+03 -1.264353756752e+00 0.000000000000e+00 0.000000000000e+00
1.023500000000e+03 -9.264279411293e-01 0.000000000000e+00 0.000000000000e+00
1.023750000000e+03 -5.381102532001e-01 0.000000000000e+00 0.000000000000e+00
1.024000000000e+03 -1.200907636870e-01 0.000000000000e+00 0.000000000000e+00
1.024250000000e+03 3.048744491242e-01 0.000000000000e+00 0.000000000000e+00
1.024500000000e+03 7.136639682516e-01 0.000000000000e+00 0.000000000000e+00
1.024750000000e+03 1.084487804288e+00 0.000000000000e+00 0.000000000000e+00
1.025000000000e+03 1.398409243828e+00 0.000000000000e+00 0.000000000000e+00
1.025250000000e+03 1.640546848028e+00 0.000000000000e+00 0.000000000000e+00
1.025500000000e+03 1.800855209950e+00 0.000000000000e+00 0.000000000000e+00
1.025750000000e+03 1.874437838114e+00 0.000000000000e+00 0.000000000000e+00
1.026000000000e+03 1.861403798065e+00 0.000000000000e+00 0.000000000000e+00
1.026250000000e+03 1.766333439741e+00 0.000000000000e+00 0.000000000000e+00
1.026500000000e+03 1.597460389712e+00 0.000000000000e+00 0.000000000000e+00
1.026750000000e+03 1.365701553665e+00 0.000000000000e+00 0.000000000000e+00
1.027000000000e+03 1.083671318729e+00 0.000000000000e+00 0.000000000000e+00
1.027250000000e+03 7.648006175557e-01 0.000000000000e+00 0.000000000000e+00
1.027500000000e+03 4.226491003002e-01 0.000000000000e+00 0.000000000000e+00
1.027750000000e+03 7.045489154897e-02 0.000000000000e+00 0.000000000000e+00
1.028000000000e+03 -2.790815683902e-01 0.000000000000e+00 0.000000000000e+00
1.028250000000e+03 -6.138276042791e-01 0.000000000000e+00 0.000000000000e+00
1.028500000000e+03 -9.221442848285e-01 0.000000000000e+00 0.000000000000e+00
1.028750000000e+03 -1.192808318776e+00 0.000000000000e+00 0.000000000000e+00
1.029000000000e+03 -1.415029098780e+00 0.000000000000e+00 0.000000000000e+00
1.029250000000e+03 -1.578640527258e+00 0.000000000000e+00 0.000000000000e+00
1.029500000000e+03 -1.674511817083e+00 0.000000000000e+00 0.000000000000e+00
1.029750000000e+03 -1.695175652913e+00 0.000000000000e+00 0.000000000000e+00
1.030000000000e+03 -1.635623121549e+00 0.000000000000e+00 0.000000000000e+00
1.030250000000e+03 -1.494170527231e+00 0.000000000000e+00 0.000000000000e+00
1.030500000000e+03 -1.273270951422e+00 0.000000000000e+00 0.000000000000e+00
1.030750000000e+03 -9.801289434114e-01 0.000000000000e+00 0.000000000000e+00
1.031000000000e+03 -6.269833030466e-01 0.000000000000e+00 0.000000000000e+00
1.031250000000e+03 -2.309507964990e-01 0.000000000000e+00 0.000000000000e+00
1.031500000000e+03 1.866300209467e-01 0.000000000000e+00 0.000000000000e+00
1.031750000000e+03 6.013565268120e-01 0.000000000000e+00 0.000000000000e+00
1.032000000000e+03 9.873585647534e-01 0.000000000000e+00 0.000000000000e+00
1.032250000000e+03 1.319210071962e+00 0.000000000000e+00 0.000000000000e+00
1.032500000000e+03 1.573982908892e+00 0.000000000000e+00 0.000000000000e+00
1.032750000000e+03 1.733239674400e+00 0.000000000000e+00 0.000000000000e+00
1.033000000000e+03 1.784755499849e+00 0.000000000000e+00 0.000000000000e+00
1.033250000000e+03 1.723777229981e+00 0.000000000000e+00 0.000000000000e+00
1.033500000000e+03 1.553670412201e+00 0.000000000000e+00 0.000000000000e+00
1.033750000000e+03 1.285865443757e+00 0.000000000000e+00 0.000000000000e+00
1.034000000000e+03 9.390869086715e-01 0.000000000000e+00 0.000000000000e+00
1.034250000000e+03 5.379258784754e-01 0.000000000000e+00 0.000000000000e+00
1.034500000000e+03 1.108846614994e-01 0.000000000000e+00 0.000000000000e+00
1.034750000000e+03 -3.119211416708e-01 0.000000000000e+00 0.000000000000e+00
1.035000000000e+03 -7.011838413335e-01 0.000000000000e+00 0.000000000000e+00
1.035250000000e+03 -1.030718706987e+00 0.000000000000e+00 0.000000000000e+00
1.035500000000e+03 -1.279458780043e+00 0.000000000000e+00 0.000000000000e+00
1.035750000000e+03 -1.432953608174e+00 0.000000000000e+00 0.000000000000e+00
1.036000000000e+03 -1.484252066424e+00 0.000000000000e+00 0.000000000000e+00
1.036250000000e+03 -1.434116077279e+00 0.000000000000e+00 0.000000000000e+00
1.036500000000e+03 -1.290581177449e+00 0.000000000000e+00 0.000000000000e+00
1.036750000000e+03 -1.067943408868e+00 0.000000000000e+00 0.000000000000e+00
1.037000000000e+03 -7.853029282838e-01 0.000000000000e+00 0.000000000000e+00
1.037250000000e+03 -4.648279591868e-01 0.000000000000e+00 0.000000000000e+00
1.037500000000e+03 -1.299156641739e-01 0.000000000000e+00 0.000000000000e+00
1.037750000000e+03 1.965807079580e-01 0.000000000000e+00 0.000000000000e+00
1.038000000000e+03 4.939138371788e-01 0.000000000000e+00 0.000000000000e+00
1.038250000000e+03 7.446866803677e-01 0.000000000000e+00 0.000000000000e+00
1.038500000000e+03 9.357171106576e-01 0.000000000000e+00 0.000000000000e+00
1.038750000000e+03 1.058506366838e+00 0.000000000000e+00 0.000000000000e+00
1.039000000000e+03 1.109335381377e+00 0.000000000000e+00 0.000000000000e+00
1.039250000000e+03 1.089044063704e+00 0.000000000000e+00 0.000000000000e+00
1.039500000000e+03 1.002567344557e+00 0.000000000000e+00 0.000000000000e+00
1.039750000000e+03 8.583075432073e-01 0.000000000000e+00 0.000000000000e+00
1.040000000000e+03 6.674166910708e-01 0.000000000000e+00 0.000000000000e+00
1.040250000000e+03 4.430477563205e-01 0.000000000000e+00 0.000000000000e+00
1.040500000000e+03 1.996142530140e-01 0.000000000000e+00 0.000000000000e+00
1.040750000000e+03 -4.792216281171e-02 0.000000000000e+00 0.000000000000e+00
1.041000000000e+03 -2.847328129561e-01 0.000000000000e+00 0.000000000000e+00
1.041250000000e+03 -4.967782587530e-01 0.000000000000e+00 0.000000000000e+00
1.041500000000e+03 -6.714477071690e-01 0.000000000000e+00 0.000000000000e+00
1.041750000000e+03 -7.981830821913e-01 0.000000000000e+00 0.000000000000e+00
1.042000000000e+03 -8.690764270534e-01 0.000000000000e+00 0.000000000000e+00
1.042250000000e+03 -8.794130450153e-01 0.000000000000e+00 0.000000000000e+00
1.042500000000e+03 -8.281168741544e-01 0.000000000000e+00 0.000000000000e+00
1.042750000000e+03 -7.180429187540e-01 0.000000000000e+00 0.000000000000e+00
1.043000000000e+03 -5.560575104256e-01 0.000000000000e+00 0.000000000000e+00
1.043250000000e+03 -3.528530380574e-01 0.000000000000e+00 0.000000000000e+00
1.043500000000e+03 -1.224603446624e-01 0.000000000000e+00 0.000000000000e+00
1.043750000000e+03 1.185516957253e-01 0.000000000000e+00 0.000000000000e+00
1.044000000000e+03 3.521664360793e-01 0.000000000000e+00 0.000000000000e+00
1.044250000000e+03 5.602398983189e-01 0.000000000000e+00 0.000000000000e+00
1.044500000000e+03 7.259567085303e-01 0.000000000000e+00 0.000000000000e+00
1.044750000000e+03 8.352984560291e-01 0.000000000000e+00 0.000000000000e+00
1.045000000000e+03 8.783842421160e-01 0.000000000000e+00 0.000000000000e+00
1.045250000000e+03 8.505406536265e-01 0.000000000000e+00 0.000000000000e+00
1.045500000000e+03 7.529722640556e-01 0.000000000000e+00 0.000000000000e+00
1.045750000000e+03 5.929338196999e-01 0.000000000000e+00 0.000000000000e+00
1.046000000000e+03 3.833492477586e-01 0.000000000000e+00 0.000000000000e+00
1.046250000000e+03 1.418763991020e-01 0.000000000000e+00 0.000000000000e+00
1.046500000000e+03 -1.105255604749e-01 0.000000000000e+00 0.000000000000e+00
1.046750000000e+03 -3.514133688329e-01 0.000000000000e+00 0.000000000000e+00
1.047000000000e+03 -5.589015925688e-01 0.000000000000e+00 0.000000000000e+00
1.047250000000e+03 -7.137366817779e-01 0.000000000000e+00 0.000000000000e+00
1.047500000000e+03 -8.011968360380e-01 0.000000000000e+00 0.000000000000e+00
1.047750000000e+03 -8.126190529211e-01 0.000000000000e+00 0.000000000000e+00
1.048000000000e+03 -7.463840500410e-01 0.000000000000e+00 0.000000000000e+00
1.048250000000e+03 -6.082384942770e-01 0.000000000000e+00 0.000000000000e+00
1.048500000000e+03 -4.108976887236e-01 0.000000000000e+00 0.000000000000e+00
1.048750000000e+03 -1.729442870890e-01 0.000000000000e+00 0.000000000000e+00
1.049000000000e+03 8.288773741104e-02 0.000000000000e+00 0.000000000000e+00
1.049250000000e+03 3.318876229608e-01 0.000000000000e+00 0.000000000000e+00
1.049500000000e+03 5.497916674687e-01 0.000000000000e+00 0.000000000000e+00
1.049750000000e+03 7.152145433532e-01 0.000000000000e+00 0.000000000000e+00
1.050000000000e+03 8.118380439188e-01 0.000000000000e+00 0.000000000000e+00
1.050250000000e+03 8.301252516706e-01 0.000000000000e+00 0.000000000000e+00
1.050500000000e+03 7.683713141304e-01 0.000000000000e+00 0.000000000000e+00
1.050750000000e+03 6.329665912007e-01 0.000000000000e+00 0.000000000000e+00
1.051000000000e+03 4.378276770256e-01 0.000000000000e+00 0.000000000000e+00
1.051250000000e+03 2.030386242473e-01 0.000000000000e+00 0.000000000000e+00
1.051500000000e+03 -4.717051046289e-02 0.000000000000e+00 0.000000000000e+00
1.051750000000e+03 -2.869071392112e-01 0.000000000000e+00 0.000000000000e+00
1.052000000000e+03 -4.913069940788e-01 0.000000000000e+00 0.000000000000e+00
1.052250000000e+03 -6.391497671810e-01 0.000000000000e+00 0.000000000000e+00
1.052500000000e+03 -7.151188746018e-01 0.000000000000e+00 0.000000000000e+00
1.052750000000e+03 -7.114571736972e-01 0.000000000000e+00 0.000000000000e+00
1.053000000000e+03 -6.288308756331e-01 0.000000000000e+00 0.000000000000e+00
1.053250000000e+03 -4.762963894884e-01 0.000000000000e+00 0.000000000000e+00
1.053500000000e+03 -2.703609186469e-01 0.000000000000e+00 0.000000000000e+00
1.053750000000e+03 -3.322700609926e-02 0.000000000000e+00 0.000000000000e+00
1.054000000000e+03 2.095971192612e-01 0.000000000000e+00 0.000000000000e+00
1.054250000000e+03 4.320661110163e-01 0.000000000000e+00 0.000000000000e+00
1.054500000000e+03 6.104432699521e-01 0.000000000000e+00 0.000000000000e+00
1.054750000000e+03 7.259083261495e-01 0.000000000000e+00 0.000000000000e+00
1.055000000000e+03 7.666339536456e-01 0.000000000000e+00 0.000000000000e+00
1.055250000000e+03 7.290933629418e-01 0.000000000000e+00 0.000000000000e+00
1.055500000000e+03 6.184451093755e-01 0.000000000000e+00 0.000000000000e+00
1.055750000000e+03 4.479441994792e-01 0.000000000000e+00 0.000000000000e+00
1.056000000000e+03 2.374391693897e-01 0.000000000000e+00 0.000000000000e+00
1.056250000000e+03 1.112033419345e-02 0.000000000000e+00 0.000000000000e+00
1.056500000000e+03 -2.052275862380e-01 0.000000000000e+00 0.000000000000e+00
1.056750000000e+03 -3.871554603544e-01 0.000000000000e+00 0.000000000000e+00
1.057000000000e+03 -5.143253517710e-01 0.000000000000e+00 0.000000000000e+00
1.057250000000e+03 -5.728100192396e-01 0.000000000000e+00 0.000000000000e+00
1.057500000000e+03 -5.566480064062e-01 0.000000000000e+00 0.000000000000e+00
1.057750000000e+03 -4.684717944656e-01 0.000000000000e+00 0.000000000000e+00
1.058000000000e+03 -3.191348220683e-01 0.000000000000e+00 0.000000000000e+00
1.058250000000e+03 -1.263813349837e-01 0.000000000000e+00 0.000000000000e+00
1.058500000000e+03 8.728313625485e-02 0.000000000000e+00 0.000000000000e+00
1.058750000000e+03 2.972672106098e-01 0.000000000000e+00 0.000000000000e+00
1.059000000000e+03 4.797958833886e-01 0.000000000000e+00 0.000000000000e+00
1.059250000000e+03 6.146930655898e-01 0.000000000000e+00 0.000000000000e+00
1.059500000000e+03 6.877125583196e-01 0.000000000000e+00 0.000000000000e+00
1.059750000000e+03 6.921406518132e-01 0.000000000000e+00 0.000000000000e+00
1.060000000000e+03 6.294825190499e-01 0.000000000000e+00 0.000000000000e+00
1.060250000000e+03 5.091566240938e-01 0.000000000000e+00 0.000000000000e+00
1.060500000000e+03 3.472426680503e-01 0.000000000000e+00 0.000000000000e+00
1.060750000000e+03 1.644440813249e-01 0.000000000000e+00 0.000000000000e+00
1.061000000000e+03 -1.647867725063e-02 0.000000000000e+00 0.000000000000e+00
1.061250000000e+03 -1.734846560805e-01 0.000000000000e+00 0.000000000000e+00
1.061500000000e+03 -2.878963611290e-01 0.000000000000e+00 0.000000000000e+00
1.061750000000e+03 -3.465884857436e-01 0.000000000000e+00 0.000000000000e+00
1.062000000000e+03 -3.434587734382e-01 0.000000000000e+00 0.000000000000e+00
1.062250000000e+03 -2.800107871136e-01 0.000000000000e+00 0.000000000000e+00
1.062500000000e+03 -1.649913036955e-01 0.000000000000e+00 0.000000000000e+00
1.062750000000e+03 -1.314402470436e-02 0.000000000000e+00 0.000000000000e+00
1.063000000000e+03 1.567489180929e-01 0.000000000000e+00 0.000000000000e+00
1.063250000000e+03 3.242795156084e-01 0.000000000000e+00 0.000000000000e+00
1.063500000000e+03 4.699696562937e-01 0.000000000000e+00 0.000000000000e+00
1.063750000000e+03 5.776469413044e-01 0.000000000000e+00 0.000000000000e+00
1.064000000000e+03 6.363464328291e-01 0.000000000000e+00 0.000000000000e+00
1.064250000000e+03 6.415103991572e-01 0.000000000000e+00 0.000000000000e+00
1.064500000000e+03 5.953522800220e-01 0.000000000000e+00 0.000000000000e+00
1.064750000000e+03 5.063605999922e-01 0.000000000000e+00 0.000000000000e+00
1.065000000000e+03 3.880289309249e-01 0.000000000000e+00 0.000000000000e+00
1.065250000000e+03 2.569948780290e-01 0.000000000000e+00 0.000000000000e+00
1.065500000000e+03 1.308420789307e-01 0.000000000000e+00 0.000000000000e+00
1.065750000000e+03 2.585562447162e-02 0.000000000000e+00 0.000000000000e+00
1.066000000000e+03 -4.498087471796e-02 0.000000000000e+00 0.000000000000e+00
1.066250000000e+03 -7.349796567915e-02 0.000000000000e+00 0.000000000000e+00
1.066500000000e+03 -5.718509911926e-02 0.000000000000e+00 0.000000000000e+00
1.066750000000e+03 7.181059426295e-04 0.000000000000e+00 0.000000000000e+00
1.067000000000e+03 9.186902392094e-02 0.000000000000e+00 0.000000000000e+00
1.067250000000e+03 2.040970021940e-01 0.000000000000e+00 0.000000000000e+00
1.067500000000e+03 3.231175569551e-01 0.000000000000e+00 0.000000000000e+00
1.067750000000e+03 4.344465780026e-01 0.000000000000e+00 0.000000000000e+00
1.068000000000e+03 5.252579981456e-01 0.000000000000e+00 0.000000000000e+00
1.068250000000e+03 5.859455593208e-01 0.000000000000e+00 0.000000000000e+00
1.068500000000e+03 6.111975612209e-01 0.000000000000e+00 0.000000000000e+00
1.068750000000e+03 6.004652917683e-01 0.000000000000e+00 0.000000000000e+00
1.069000000000e+03 5.577907564466e-01 0.000000000000e+00 0.000000000000e+00
1.069250000000e+03 4.910454667541e-01 0.000000000000e+00 0.000000000000e+00
1.069500000000e+03 4.107077831728e-01 0.000000000000e+00 0.000000000000e+00
1.069750000000e+03 3.283618305547e-01 0.000000000000e+00 0.000000000000e+00
1.070000000000e+03 2.551296209283e-01 0.000000000000e+00 0.000000000000e+00
1.070250000000e+03 2.002469602344e-01 0.000000000000e+00 0.000000000000e+00
1.070500000000e+03 1.699643736697e-01 0.000000000000e+00 0.000000000000e+00
1.070750000000e+03 1.669018673809e-01 0.000000000000e+00 0.000000000000e+00
1.071000000000e+03 1.899190107259e-01 0.000000000000e+00 0.000000000000e+00
1.071250000000e+03 2.344894364722e-01 0.000000000000e+00 0.000000000000e+00
1.071500000000e+03 2.935015468138e-01 0.000000000000e+00 0.000000000000e+00
1.071750000000e+03 3.583539595973e-01 0.000000000000e+00 0.000000000000e+00
1.072000000000e+03 4.201816564924e-01 0.000000000000e+00 0.000000000000e+00
1.072250000000e+03 4.710403518189e-01 0.000000000000e+00 0.000000000000e+00
1.072500000000e+03 5.048922195230e-01 0.000000000000e+00 0.000000000000e+00
1.072750000000e+03 5.182723821380e-01 0.000000000000e+00 0.000000000000e+00
1.073000000000e+03 5.105663550009e-01 0.000000000000e+00 0.000000000000e+00
1.073250000000e+03 4.838861087609e-01 0.000000000000e+00 0.000000000000e+00
1.073500000000e+03 4.425881930419e-01 0.000000000000e+00 0.000000000000e+00
1.073750000000e+03 3.925237666006e-01 0.000000000000e+00 0.000000000000e+00
1.074000000000e+03 3.401414552390e-01 0.000000000000e+00 0.000000000000e+00
1.074250000000e+03 2.915762525165e-01 0.000000000000e+00 0.000000000000e+00
1.074500000000e+03 2.518505886175e-01 0.000000000000e+00 0.000000000000e+00
1.074750000000e+03 2.242894046440e-01 0.000000000000e+00 0.000000000000e+00
1.075000000000e+03 2.102140888590e-01 0.000000000000e+00 0.000000000000e+00
1.075250000000e+03 2.089365079045e-01 0.000000000000e+00 0.000000000000e+00
1.075500000000e+03 2.180307349053e-01 0.000000000000e+00 0.000000000000e+00
1.075750000000e+03 2.338226660983e-01 0.000000000000e+00 0.000000000000e+00
1.076000000000e+03 2.520114715543e-01 0.000000000000e+00 0.000000000000e+00
1.076250000000e+03 2.683247601660e-01 0.000000000000e+00 0.000000000000e+00
1.076500000000e+03 2.791122204948e-01 0.000000000000e+00 0.000000000000e+00
1.076750000000e+03 2.817988685312e-01 0.000000000000e+00 0.000000000000e+00
1.077000000000e+03 2.751455589763e-01 0.000000000000e+00 0.000000000000e+00
1.077250000000e+03 2.592965007669e-01 0.000000000000e+00 0.000000000000e+00
1.077500000000e+03 2.356260563894e-01 0.000000000000e+00 0.000000000000e+00
1.077750000000e+03 2.064252767011e-01 0.000000000000e+00 0.000000000000e+00
1.078000000000e+03 1.744885885808e-01 0.000000000000e+00 0.000000000000e+00
1.078250000000e+03 1.426704626439e-01 0.000000000000e+00 0.000000000000e+00
1.078500000000e+03 1.134801381792e-01 0.000000000000e+00 0.000000000000e+00
1.078750000000e+03 8.877068826663e-02 0.000000000000e+00 0.000000000000e+00
1.079000000000e+03 6.955942244199e-02 0.000000000000e+00 0.000000000000e+00
1.079250000000e+03 5.599335316493e-02 0.000000000000e+00 0.000000000000e+00
1.079500000000e+03 4.745005630425e-02 0.000000000000e+00 0.000000000000e+00
1.079750000000e+03 4.274433523195e-02 0.000000000000e+00 0.000000000000e+00
1.080000000000e+03 4.039745693492e-02 0.000000000000e+00 0.000000000000e+00
1.080250000000e+03 3.891999509843e-02 0.000000000000e+00 0.000000000000e+00
1.080500000000e+03 3.706176843641e-02 0.000000000000e+00 0.000000000000e+00
1.080750000000e+03 3.399197952766e-02 0.000000000000e+00 0.000000000000e+00
1.081000000000e+03 2.938736201965e-02 0.000000000000e+00 0.000000000000e+00
1.081250000000e+03 2.342319630909e-02 0.000000000000e+00 0.000000000000e+00
1.081500000000e+03 1.667853762584e-02 0.000000000000e+00 0.000000000000e+00
1.081750000000e+03 9.980290997173e-03 0.000000000000e+00 0.000000000000e+00
1.082000000000e+03 4.218933250912e-03 0.000000000000e+00 0.000000000000e+00
1.082250000000e+03 1.707504173590e-04 0.000000000000e+00 0.000000000000e+00
1.082500000000e+03 -1.642487006780e-03 0.000000000000e+00 0.000000000000e+00
1.082750000000e+03 -1.034386827328e-03 0.000000000000e+00 0.000000000000e+00
1.083000000000e+03 1.834646767537e-03 0.000000000000e+00 0.000000000000e+00
1.083250000000e+03 6.512457318658e-03 0.000000000000e+00 0.000000000000e+00
1.083500000000e+03 1.236201403860e-02 0.000000000000e+00 0.000000000000e+00
1.083750000000e+03 1.869706693255e-02 0.000000000000e+00 0.000000000000e+00
1.084000000000e+03 2.491957123461e-02 0.000000000000e+00 0.000000000000e+00
1.084250000000e+03 3.063284514690e-02 0.000000000000e+00 0.000000000000e+00
1.084500000000e+03 3.570991866906e-02 0.000000000000e+00 0.000000000000e+00
1.084750000000e+03 4.030540527437e-02 0.000000000000e+00 0.000000000000e+00
1.085000000000e+03 4.480982251846e-02 0.000000000000e+00 0.000000000000e+00
1.085250000000e+03 4.975572202006e-02 0.000000000000e+00 0.000000000000e+00
1.085500000000e+03 5.569348356381e-02 0.000000000000e+00 0.000000000000e+00
1.085750000000e+03 6.305979356994e-02 0.000000000000e+00 0.000000000000e+00
1.086000000000e+03 7.206288261358e-02 0.000000000000e+00 0.000000000000e+00
1.086250000000e+03 8.260547192455e-02 0.000000000000e+00 0.000000000000e+00
1.086500000000e+03 9.425970748132e-02 0.000000000000e+00 0.000000000000e+00
1.086750000000e+03 1.062993483456e-01 0.000000000000e+00 0.000000000000e+00
1.087000000000e+03 1.177846857340e-01 0.000000000000e+00 0.000000000000e+00
1.087250000000e+03 1.276867523705e-01 0.000000000000e+00 0.000000000000e+00
1.087500000000e+03 1.350308047164e-01 0.000000000000e+00 0.000000000000e+00
1.087750000000e+03 1.390358711241e-01 0.000000000000e+00 0.000000000000e+00
1.088000000000e+03 1.392278250820e-01 0.000000000000e+00 0.000000000000e+00
1.088250000000e+03 1.355077926743e-01 0.000000000000e+00 0.000000000000e+00
1.088500000000e+03 1.281649692696e-01 0.000000000000e+00 0.000000000000e+00
1.088750000000e+03 1.178318775090e-01 0.000000000000e+00 0.000000000000e+00
1.089000000000e+03 1.053892739232e-01 0.000000000000e+00 0.000000000000e+00
1.089250000000e+03 9.183582680558e-02 0.000000000000e+00 0.000000000000e+00
1.089500000000e+03 7.814309719173e-02 0.000000000000e+00 0.000000000000e+00
1.089750000000e+03 6.511843768980e-02 0.000000000000e+00 0.000000000000e+00
1.090000000000e+03 5.329690695409e-02 0.000000000000e+00 0.000000000000e+00
1.090250000000e+03 4.287848453502e-02 0.000000000000e+00 0.000000000000e+00
1.090500000000e+03 3.371958085551e-02 0.000000000000e+00 0.000000000000e+00
1.090750000000e+03 2.537926273537e-02 0.000000000000e+00 0.000000000000e+00
1.091000000000e+03 1.721212486638e-02 0.000000000000e+00 0.000000000000e+00
1.091250000000e+03 8.492656663743e-03 0.000000000000e+00 0.000000000000e+00
1.091500000000e+03 -1.448644434685e-03 0.000000000000e+00 0.000000000000e+00
1.091750000000e+03 -1.309861765268e-02 0.000000000000e+00 0.000000000000e+00
1.092000000000e+03 -2.666360461204e-02 0.000000000000e+00 0.000000000000e+00
1.092250000000e+03 -4.201502405987e-02 0.000000000000e+00 0.000000000000e+00
1.092500000000e+03 -5.868604436669e-02 0.000000000000e+00 0.000000000000e+00
1.092750000000e+03 -7.591913731534e-02 0.000000000000e+00 0.000000000000e+00
1.093000000000e+03 -9.275662868354e-02 0.000000000000e+00 0.000000000000e+00
1.093250000000e+03 -1.081601019560e-01 0.000000000000e+00 0.000000000000e+00
1.093500000000e+03 -1.211405808111e-01 0.000000000000e+00 0.000000000000e+00
1.093750000000e+03 -1.308803458737e-01 0.000000000000e+00 0.000000000000e+00
1.094000000000e+03 -1.368291050643e-01 0.000000000000e+00 0.000000000000e+00
1.094250000000e+03 -1.387616522759e-01 0.000000000000e+00 0.000000000000e+00
1.094500000000e+03 -1.367903515696e-01 0.000000000000e+00 0.000000000000e+00
1.094750000000e+03 -1.313327582439e-01 0.000000000000e+00 0.000000000000e+00
1.095000000000e+03 -1.230413340546e-01 0.000000000000e+00 0.000000000000e+00
1.095250000000e+03 -1.127075212919e-01 0.000000000000e+00 0.000000000000e+00
1.095500000000e+03 -1.011556433261e-01 0.000000000000e+00 0.000000000000e+00
1.095750000000e+03 -8.914278721007e-02 0.000000000000e+00 0.000000000000e+00
1.096000000000e+03 -7.727899403560e-02 0.000000000000e+00 0.000000000000e+00
1.096250000000e+03 -6.597812574062e-02 0.000000000000e+00 0.000000000000e+00
1.096500000000e+03 -5.544440212182e-02 0.000000000000e+00 0.000000000000e+00
1.096750000000e+03 -4.569371354494e-02 0.000000000000e+00 0.000000000000e+00
1.097000000000e+03 -3.660336362847e-02 0.000000000000e+00 0.000000000000e+00
1.097250000000e+03 -2.797972615349e-02 0.000000000000e+00 0.000000000000e+00
1.097500000000e+03 -1.963101945911e-02 0.000000000000e+00 0.000000000000e+00
1.097750000000e+03 -1.143229290508e-02 0.000000000000e+00 0.000000000000e+00
1.098000000000e+03 -3.371708654872e-03 0.000000000000e+00 0.000000000000e+00
1.098250000000e+03 4.429120584433e-03 0.000000000000e+00 0.000000000000e+00
1.098500000000e+03 1.172327632082e-02 0.000000000000e+00 0.000000000000e+00
1.098750000000e+03 1.817278148311e-02 0.000000000000e+00 0.000000000000e+00
1.099000000000e+03 2.340224579328e-02 0.000000000000e+00 0.000000000000e+00
1.099250000000e+03 2.706216130730e-02 0.000000000000e+00 0.000000000000e+00
1.099500000000e+03 2.889079016266e-02 0.000000000000e+00 0.000000000000e+00
1.099750000000e+03 2.876416416010e-02 0.000000000000e+00 0.000000000000e+00
1.100000000000e+03 2.672601934036e-02 0.000000000000e+00 0.000000000000e+00
1.100250000000e+03 2.299307699111e-02 0.000000000000e+00 0.000000000000e+00
1.100500000000e+03 1.793531519684e-02 0.000000000000e+00 0.000000000000e+00
1.100750000000e+03 1.203502360570e-02 0.000000000000e+00 0.000000000000e+00
1.101000000000e+03 5.831804528780e-03 0.000000000000e+00 0.000000000000e+00
1.101250000000e+03 -1.372695087858e-04 0.000000000000e+00 0.000000000000e+00
1.101500000000e+03 -5.392717516783e-03 0.000000000000e+00 0.000000000000e+00
1.101750000000e+03 -9.554552638169e-03 0.000000000000e+00 0.000000000000e+00
1.102000000000e+03 -1.236529858203e-02 0.000000000000e+00 0.000000000000e+00
1.102250000000e+03 -1.369196191337e-02 0.000000000000e+00 0.000000000000e+00
1.102500000000e+03 -1.350865266446e-02 0.000000000000e+00 0.000000000000e+00
1.102750000000e+03 -1.186500220472e-02 0.000000000000e+00 0.000000000000e+00
1.103000000000e+03 -8.847989408712e-03 0.000000000000e+00 0.000000000000e+00
1.103250000000e+03 -4.545828982680e-03 0.000000000000e+00 0.000000000000e+00
1.103500000000e+03 9.779795936052e-04 0.000000000000e+00 0.000000000000e+00
1.103750000000e+03 7.694401518865e-03 0.000000000000e+00 0.000000000000e+00
1.104000000000e+03 1.559957848927e-02 0.000000000000e+00 0.000000000000e+00
1.104250000000e+03 2.468746588487e-02 0.000000000000e+00 0.000000000000e+00
1.104500000000e+03 3.490909152041e-02 0.000000000000e+00 0.000000000000e+00
1.104750000000e+03 4.612614323200e-02 0.000000000000e+00 0.000000000000e+00
1.105000000000e+03 5.806833851846e-02 0.000000000000e+00 0.000000000000e+00
1.105250000000e+03 7.030417197146e-02 0.000000000000e+00 0.000000000000e+00
1.105500000000e+03 8.223309994965e-02 0.000000000000e+00 0.000000000000e+00
1.105750000000e+03 9.310421001888e-02 0.000000000000e+00 0.000000000000e+00
1.106000000000e+03 1.020623869913e-01 0.000000000000e+00 0.000000000000e+00
1.106250000000e+03 1.082185581960e-01 0.000000000000e+00 0.000000000000e+00
1.106500000000e+03 1.107364866371e-01 0.000000000000e+00 0.000000000000e+00
1.106750000000e+03 1.089254557270e-01 0.000000000000e+00 0.000000000000e+00
1.107000000000e+03 1.023265833046e-01 0.000000000000e+00 0.000000000000e+00
1.107250000000e+03 9.078071489229e-02 0.000000000000e+00 0.000000000000e+00
1.107500000000e+03 7.446789418749e-02 0.000000000000e+00 0.000000000000e+00
1.107750000000e+03 5.391202172559e-02 0.000000000000e+00 0.000000000000e+00
1.108000000000e+03 2.994897006454e-02 0.000000000000e+00 0.000000000000e+00
1.108250000000e+03 3.661434277676e-03 0.000000000000e+00 0.000000000000e+00
1.108500000000e+03 -2.371159625033e-02 0.000000000000e+00 0.000000000000e+00
1.108750000000e+03 -5.087935854104e-02 0.000000000000e+00 0.000000000000e+00
1.109000000000e+03 -7.660459116144e-02 0.000000000000e+00 0.000000000000e+00
1.109250000000e+03 -9.979641516454e-02 0.000000000000e+00 0.000000000000e+00
1.109500000000e+03 -1.195797003174e-01 0.000000000000e+00 0.000000000000e+00
1.109750000000e+03 -1.353334621295e-01 0.000000000000e+00 0.000000000000e+00
1.110000000000e+03 -1.466955844900e-01 0.000000000000e+00 0.000000000000e+00
1.110250000000e+03 -1.535362703130e-01 0.000000000000e+00 0.000000000000e+00
1.110500000000e+03 -1.559073036714e-01 0.000000000000e+00 0.000000000000e+00
1.110750000000e+03 -1.539777372873e-01 0.000000000000e+00 0.000000000000e+00
1.111000000000e+03 -1.479684473260e-01 0.000000000000e+00 0.000000000000e+00
1.111250000000e+03 -1.380978303318e-01 0.000000000000e+00 0.000000000000e+00
1.111500000000e+03 -1.245487678011e-01 0.000000000000e+00 0.000000000000e+00
1.111750000000e+03 -1.074631716671e-01 0.000000000000e+00 0.000000000000e+00
1.112000000000e+03 -8.696552844859e-02 0.000000000000e+00 0.000000000000e+00
1.112250000000e+03 -6.321163456567e-02 0.000000000000e+00 0.000000000000e+00
1.112500000000e+03 -3.645397473431e-02 0.000000000000e+00 0.000000000000e+00
1.112750000000e+03 -7.111691299845e-03 0.000000000000e+00 0.000000000000e+00
1.113000000000e+03 2.416860033730e-02 0.000000000000e+00 0.000000000000e+00
1.113250000000e+03 5.647446746519e-02 0.000000000000e+00 0.000000000000e+00
1.113500000000e+03 8.862256258435e-02 0.000000000000e+00 0.000000000000e+00
1.113750000000e+03 1.191932164751e-01 0.000000000000e+00 0.000000000000e+00
1.114000000000e+03 1.466056400948e-01 0.000000000000e+00 0.000000000000e+00
1.114250000000e+03 1.692287180101e-01 0.000000000000e+00 0.000000000000e+00
1.114500000000e+03 1.855168870213e-01 0.000000000000e+00 0.000000000000e+00
1.114750000000e+03 1.941563557718e-01 0.000000000000e+00 0.000000000000e+00
1.115000000000e+03 1.942045692993e-01 0.000000000000e+00 0.000000000000e+00
1.115250000000e+03 1.852057284837e-01 0.000000000000e+00 0.000000000000e+00
1.115500000000e+03 1.672673921125e-01 0.000000000000e+00 0.000000000000e+00
1.115750000000e+03 1.410874462299e-01 0.000000000000e+00 0.000000000000e+00
1.116000000000e+03 1.079264612503e-01 0.000000000000e+00 0.000000000000e+00
1.116250000000e+03 6.952690422019e-02 0.000000000000e+00 0.000000000000e+00
1.116500000000e+03 2.798696618015e-02 0.000000000000e+00 0.000000000000e+00
1.116750000000e+03 -1.439793708372e-02 0.000000000000e+00 0.000000000000e+00
1.117000000000e+03 -5.530932433730e-02 0.000000000000e+00 0.000000000000e+00
1.117250000000e+03 -9.257733852768e-02 0.000000000000e+00 0.000000000000e+00
1.117500000000e+03 -1.243326721710e-01 0.000000000000e+00 0.000000000000e+00
1.117750000000e+03 -1.491244016262e-01 0.000000000000e+00 0.000000000000e+00
1.118000000000e+03 -1.659940478906e-01 0.000000000000e+00 0.000000000000e+00
1.118250000000e+03 -1.745018271494e-01 0.000000000000e+00 0.000000000000e+00
1.118500000000e+03 -1.747069056944e-01 0.000000000000e+00 0.000000000000e+00
1.118750000000e+03 -1.671087318172e-01 0.000000000000e+00 0.000000000000e+00
1.119000000000e+03 -1.525604927594e-01 0.000000000000e+00 0.000000000000e+00
1.119250000000e+03 -1.321679543774e-01 0.000000000000e+00 0.000000000000e+00
1.119500000000e+03 -1.071871710119e-01 0.000000000000e+00 0.000000000000e+00
1.119750000000e+03 -7.893288208076e-02 0.000000000000e+00 0.000000000000e+00
1.120000000000e+03 -4.870619194559e-02 0.000000000000e+00 0.000000000000e+00
1.120250000000e+03 -1.774592600757e-02 0.000000000000e+00 0.000000000000e+00
1.120500000000e+03 1.279644159727e-02 0.000000000000e+00 0.000000000000e+00
1.120750000000e+03 4.186247648436e-02 0.000000000000e+00 0.000000000000e+00
1.121000000000e+03 6.848032395355e-02 0.000000000000e+00 0.000000000000e+00
1.121250000000e+03 9.175490418923e-02 0.000000000000e+00 0.000000000000e+00
1.121500000000e+03 1.108634534521e-01 0.000000000000e+00 0.000000000000e+00
1.121750000000e+03 1.250633706848e-01 0.000000000000e+00 0.000000000000e+00
1.122000000000e+03 1.337162946590e-01 0.000000000000e+00 0.000000000000e+00
1.122250000000e+03 1.363285148596e-01 0.000000000000e+00 0.000000000000e+00
1.122500000000e+03 1.326038446485e-01 0.000000000000e+00 0.000000000000e+00
1.122750000000e+03 1.225016151081e-01 0.000000000000e+00 0.000000000000e+00
1.123000000000e+03 1.062900625839e-01 0.000000000000e+00 0.000000000000e+00
1.123250000000e+03 8.458449882546e-02 0.000000000000e+00 0.000000000000e+00
1.123500000000e+03 5.836046078419e-02 0.000000000000e+00 0.000000000000e+00
1.123750000000e+03 2.893447510153e-02 0.000000000000e+00 0.000000000000e+00
1.124000000000e+03 -2.091166513254e-03 0.000000000000e+00 0.000000000000e+00
1.124250000000e+03 -3.291864656774e-02 0.000000000000e+00 0.000000000000e+00
1.124500000000e+03 -6.167413830589e-02 0.000000000000e+00 0.000000000000e+00
1.124750000000e+03 -8.654658228741e-02 0.000000000000e+00 0.000000000000e+00
1.125000000000e+03 -1.059325179569e-01 0.000000000000e+00 0.000000000000e+00
1.125250000000e+03 -1.185721328327e-01 0.000000000000e+00 0.000000000000e+00
1.125500000000e+03 -1.236618699119e-01 0.000000000000e+00 0.000000000000e+00
1.125750000000e+03 -1.209309335866e-01 0.000000000000e+00 0.000000000000e+00
1.126000000000e+03 -1.106726242399e-01 0.000000000000e+00 0.000000000000e+00
1.126250000000e+03 -9.372617083586e-02 0.000000000000e+00 0.000000000000e+00
1.126500000000e+03 -7.141003091189e-02 0.000000000000e+00 0.000000000000e+00
1.126750000000e+03 -4.541283330048e-02 0.000000000000e+00 0.000000000000e+00
1.127000000000e+03 -1.765261675717e-02 0.000000000000e+00 0.000000000000e+00
1.127250000000e+03 9.881762455642e-03 0.000000000000e+00 0.000000000000e+00
1.127500000000e+03 3.529157843105e-02 0.000000000000e+00 0.000000000000e+00
1.127750000000e+03 5.691622530551e-02 0.000000000000e+00 0.000000000000e+00
1.128000000000e+03 7.345478479689e-02 0.000000000000e+00 0.000000000000e+00
1.128250000000e+03 8.405096236384e-02 0.000000000000e+00 0.000000000000e+00
1.128500000000e+03 8.833539922037e-02 0.000000000000e+00 0.000000000000e+00
1.128750000000e+03 8.642400564343e-02 0.000000000000e+00 0.000000000000e+00
1.129000000000e+03 7.887545836545e-02 0.000000000000e+00 0.000000000000e+00
1.129250000000e+03 6.661484936765e-02 0.000000000000e+00 0.000000000000e+00
1.129500000000e+03 5.083326627944e-02 0.000000000000e+00 0.000000000000e+00
1.129750000000e+03 3.287458418817e-02 0.000000000000e+00 0.000000000000e+00
1.130000000000e+03 1.412089088367e-02 0.000000000000e+00 0.000000000000e+00
1.130250000000e+03 -4.113138673990e-03 0.000000000000e+00 0.000000000000e+00
1.130500000000e+03 -2.066870302495e-02 0.000000000000e+00 0.000000000000e+00
1.130750000000e+03 -3.460869331326e-02 0.000000000000e+00 0.000000000000e+00
1.131000000000e+03 -4.525837142992e-02 0.000000000000e+00 0.000000000000e+00
1.131250000000e+03 -5.222123502584e-02 0.000000000000e+00 0.000000000000e+00
1.131500000000e+03 -5.537274887714e-02 0.000000000000e+00 0.000000000000e+00
1.131750000000e+03 -5.483627376399e-02 0.000000000000e+00 0.000000000000e+00
1.132000000000e+03 -5.094637316959e-02 0.000000000000e+00 0.000000000000e+00
1.132250000000e+03 -4.420474571489e-02 0.000000000000e+00 0.000000000000e+00
1.132500000000e+03 -3.523344572839e-02 0.000000000000e+00 0.000000000000e+00
1.132750000000e+03 -2.472902121569e-02 0.000000000000e+00 0.000000000000e+00
1.133000000000e+03 -1.341996134179e-02 0.000000000000e+00 0.000000000000e+00
1.133250000000e+03 -2.028644776758e-03 0.000000000000e+00 0.000000000000e+00
1.133500000000e+03 8.761984159025e-03 0.000000000000e+00 0.000000000000e+00
1.133750000000e+03 1.833738110681e-02 0.000000000000e+00 0.000000000000e+00
1.134000000000e+03 2.617655899890e-02 0.000000000000e+00 0.000000000000e+00
1.134250000000e+03 3.187378732717e-02 0.000000000000e+00 0.000000000000e+00
1.134500000000e+03 3.515671094078e-02 0.000000000000e+00 0.000000000000e+00
1.134750000000e+03 3.590017547237e-02 0.000000000000e+00 0.000000000000e+00
1.135000000000e+03 3.413451097488e-02 0.000000000000e+00 0.000000000000e+00
1.135250000000e+03 3.004670400048e-02 0.000000000000e+00 0.000000000000e+00
1.135500000000e+03 2.397289877666e-02 0.000000000000e+00 0.000000000000e+00
1.135750000000e+03 1.638106610782e-02 0.000000000000e+00 0.000000000000e+00
1.136000000000e+03 7.843448381208e-03 0.000000000000e+00 0.000000000000e+00
1.136250000000e+03 -1.000554780473e-03 0.000000000000e+00 0.000000000000e+00
1.136500000000e+03 -9.489195070985e-03 0.000000000000e+00 0.000000000000e+00
1.136750000000e+03 -1.698784488031e-02 0.000000000000e+00 0.000000000000e+00
1.137000000000e+03 -2.293914289023e-02 0.000000000000e+00 0.000000000000e+00
1.137250000000e+03 -2.690926119075e-02 0.000000000000e+00 0.000000000000e+00
1.137500000000e+03 -2.862566872045e-02 0.000000000000e+00 0.000000000000e+00
1.137750000000e+03 -2.800224891036e-02 0.000000000000e+00 0.000000000000e+00
1.138000000000e+03 -2.514864606512e-02 0.000000000000e+00 0.000000000000e+00
1.138250000000e+03 -2.036217204479e-02 0.000000000000e+00 0.000000000000e+00
1.138500000000e+03 -1.410234670142e-02 0.000000000000e+00 0.000000000000e+00
1.138750000000e+03 -6.949973842927e-03 0.000000000000e+00 0.000000000000e+00
1.139000000000e+03 4.456469562406e-04 0.000000000000e+00 0.000000000000e+00
1.139250000000e+03 7.426410034337e-03 0.000000000000e+00 0.000000000000e+00
1.139500000000e+03 1.338617639791e-02 0.000000000000e+00 0.000000000000e+00
1.139750000000e+03 1.782657466259e-02 0.000000000000e+00 0.000000000000e+00
1.140000000000e+03 2.040219867869e-02 0.000000000000e+00 0.000000000000e+00
1.140250000000e+03 2.095061671155e-02 0.000000000000e+00 0.000000000000e+00
1.140500000000e+03 1.950416613113e-02 0.000000000000e+00 0.000000000000e+00
1.140750000000e+03 1.628240868360e-02 0.000000000000e+00 0.000000000000e+00
1.141000000000e+03 1.166615357694e-02 0.000000000000e+00 0.000000000000e+00
1.141250000000e+03 6.155892247701e-03 0.000000000000e+00 0.000000000000e+00
1.141500000000e+03 3.191140137549e-04 0.000000000000e+00 0.000000000000e+00
1.141750000000e+03 -5.267894244648e-03 0.000000000000e+00 0.000000000000e+00
1.142000000000e+03 -1.007764260442e-02 0.000000000000e+00 0.000000000000e+00
1.142250000000e+03 -1.368245559313e-02 0.000000000000e+00 0.000000000000e+00
1.142500000000e+03 -1.579373928057e-02 0.000000000000e+00 0.000000000000e+00
1.142750000000e+03 -1.628567518518e-02 0.000000000000e+00 0.000000000000e+00
1.143000000000e+03 -1.520126559009e-02 0.000000000000e+00 0.000000000000e+00
1.143250000000e+03 -1.274059989197e-02 0.000000000000e+00 0.000000000000e+00
1.143500000000e+03 -9.233134959157e-03 0.000000000000e+00 0.000000000000e+00
1.143750000000e+03 -5.097469764907e-03 0.000000000000e+00 0.000000000000e+00
1.144000000000e+03 -7.933607214067e-04 0.000000000000e+00 0.000000000000e+00
1.144250000000e+03 3.228565697713e-03 0.000000000000e+00 0.000000000000e+00
1.144500000000e+03 6.573861974780e-03 0.000000000000e+00 0.000000000000e+00
1.144750000000e+03 8.943067439099e-03 0.000000000000e+00 0.000000000000e+00
1.145000000000e+03 1.015835895922e-02 0.000000000000e+00 0.000000000000e+00
1.145250000000e+03 1.017562692302e-02 0.000000000000e+00 0.000000000000e+00
1.145500000000e+03 9.081287390159e-03 0.000000000000e+00 0.000000000000e+00
1.145750000000e+03 7.074893919644e-03 0.000000000000e+00 0.000000000000e+00
1.146000000000e+03 4.440184800518e-03 0.000000000000e+00 0.000000000000e+00
1.146250000000e+03 1.508413993947e-03 0.000000000000e+00 0.000000000000e+00
1.146500000000e+03 -1.381465706987e-03 0.000000000000e+00 0.000000000000e+00
1.146750000000e+03 -3.921041820120e-03 0.000000000000e+00 0.000000000000e+00
1.147000000000e+03 -5.864785648416e-03 0.000000000000e+00 0.000000000000e+00
1.147250000000e+03 -7.053086732375e-03 0.000000000000e+00 0.000000000000e+00
1.147500000000e+03 -7.423840146776e-03 0.000000000000e+00 0.000000000000e+00
1.147750000000e+03 -7.011925510722e-03 0.000000000000e+00 0.000000000000e+00
1.148000000000e+03 -5.937406246368e-03 0.000000000000e+00 0.000000000000e+00
1.148250000000e+03 -4.384594872636e-03 0.000000000000e+00 0.000000000000e+00
1.148500000000e+03 -2.575117427594e-03 0.000000000000e+00 0.000000000000e+00
1.148750000000e+03 -7.386571009519e-04 0.000000000000e+00 0.000000000000e+00
1.149000000000e+03 9.148862736437e-04 0.000000000000e+00 0.000000000000e+00
1.149250000000e+03 2.218502946215e-03 0.000000000000e+00 0.000000000000e+00
1.149500000000e+03 3.063945786880e-03 0.000000000000e+00 0.000000000000e+00
1.149750000000e+03 3.408958584863e-03 0.000000000000e+00 0.000000000000e+00
1.150000000000e+03 3.275656369658e-03 0.000000000000e+00 0.000000000000e+00
1.150250000000e+03 2.741010575691e-03 0.000000000000e+00 0.000000000000e+00
1.150500000000e+03 1.921347110911e-03 0.000000000000e+00 0.000000000000e+00
1.150750000000e+03 9.534021531328e-04 0.000000000000e+00 0.000000000000e+00
1.151000000000e+03 -2.526900721658e-05 0.000000000000e+00 0.000000000000e+00
1.151250000000e+03 -8.938814351938e-04 0.000000000000e+00 0.000000000000e+00
1.151500000000e+03 -1.561858346207e-03 0.000000000000e+00 0.000000000000e+00
1.151750000000e+03 -1.976725433799e-03 0.000000000000e+00 0.000000000000e+00
1.152000000000e+03 -2.125963315131e-03 0.000000000000e+00 0.000000000000e+00
1.152250000000e+03 -2.033211499190e-03 0.000000000000e+00 0.000000000000e+00
1.152500000000e+03 -1.749978995783e-03 0.000000000000e+00 0.000000000000e+00
1.152750000000e+03 -1.344546539517e-03 0.000000000000e+00 0.000000000000e+00
1.153000000000e+03 -8.899823033307e-04 0.000000000000e+00 0.000000000000e+00
1.153250000000e+03 -4.531236098161e-04 0.000000000000e+00 0.000000000000e+00
1.153500000000e+03 -8.603552929972e-05 0.000000000000e+00 0.000000000000e+00
1.153750000000e+03 1.790830275972e-04 0.000000000000e+00 0.000000000000e+00
1.154000000000e+03 3.312144730222e-04 0.000000000000e+00 0.000000000000e+00
1.154250000000e+03 3.783576460358e-04 0.000000000000e+00 0.000000000000e+00
1.154500000000e+03 3.427023888329e-04 0.000000000000e+00 0.000000000000e+00
1.154750000000e+03 2.542995855850e-04 0.000000000000e+00 0.000000000000e+00
1.155000000000e+03 1.444946984184e-04 0.000000000000e+00 0.000000000000e+00
1.155250000000e+03 4.028033287419e-05 0.000000000000e+00 0.000000000000e+00
1.155500000000e+03 -3.957609226497e-05 0.000000000000e+00 0.000000000000e+00
1.155750000000e+03 -8.619298924614e-05 0.000000000000e+00 0.000000000000e+00
1.156000000000e+03 -1.000432496538e-04 0.000000000000e+00 0.000000000000e+00
1.156250000000e+03 -8.865927677406e-05 0.000000000000e+00 0.000000000000e+00
1.156500000000e+03 -6.329323739631e-05 0.000000000000e+00 0.000000000000e+00
1.156750000000e+03 -3.537848233609e-05 0.000000000000e+00 0.000000000000e+00
1.157000000000e+03 -1.358919899349e-05 0.000000000000e+00 0.000000000000e+00
1.157250000000e+03 -2.091153774580e-06 0.000000000000e+00 0.000000000000e+00
1.157500000000e+03 0.000000000000e+00 0.000000000000e+00 0.000000000000e+00
1.157750000000e+03 0.000000000000e+00 0.000000000000e+00 0.000000000000e+00
1.158000000000e+03 0.000000000000e+00 0.000000000000e+00 0.000000000000e+00
1.158250000000e+03 0.000000000000e+00 0.000000000000e+00 0.000000000000e+00
1.158500000000e+03 0.000000000000e+00 0.000000000000e+00 0.000000000000e+00
1.158750000000e+03 0.000000000000e+00 0.000000000000e+00 0.000000000000e+00
1.159000000000e+03 0.000000000000e+00 0.000000000000e+00 0.000000000000e+00
1.159250000000e+03 0.000000000000e+00 0.000000000000e+00 0.000000000000e+00
1.159500000000e+03 0.000000000000e+00 0.000000000000e+00 0.000000000000e+00
1.159750000000e+03 0.000000000000e+00 0.000000000000e+00 0.000000000000e+00
1.160000000000e+03 0.000000000000e+00 0.000000000000e+00 0.000000000000e+00
1.160250000000e+03 0.000000000000e+00 0.000000000000e+00 0.000000000000e+00
1.160500000000e+03 0.000000000000e+00 0.000000000000e+00 0.000000000000e+00
1.160750000000e+03 0.000000000000e+00 0.000000000000e+00 0.000000000000e+00
1.161000000000e+03 0.000000000000e+00 0.000000000000e+00 0.000000000000e+00
1.161250000000e+03 0.000000000000e+00 0.000000000000e+00 0.000000000000e+00
1.161500000000e+03 0.000000000000e+00 0.000000000000e+00 0.000000000000e+00
1.161750000000e+03 0.000000000000e+00 0.000000000000e+00 0.000000000000e+00
1.162000000000e+03 0.000000000000e+00 0.000000000000e+00 0.000000000000e+00
1.162250000000e+03 0.000000000000e+00 0.000000000000e+00 0.000000000000e+00
1.162500000000e+03 0.000000000000e+00 0.000000000000e+00 0.000000000000e+00
1.162750000000e+03 0.000000000000e+00 0.000000000000e+00 0.000000000000e+00
1.163000000000e+03 0.000000000000e+00 0.000000000000e+00 0.000000000000e+00
1.163250000000e+03 0.000000000000e+00 0.000000000000e+00 0.000000000000e+00
1.163500000000e+03 0.000000000000e+00 0.000000000000e+00 0.000000000000e+00
1.163750000000e+03 0.000000000000e+00 0.000000000000e+00 0.000000000000e+00
1.164000000000e+03 0.000000000000e+00 0.000000000000e+00 0.000000000000e+00
1.164250000000e+03 0.000000000000e+00 0.000000000000e+00 0.000000000000e+00
1.164500000000e+03 0.000000000000e+00 0.000000000000e+00 0.000000000000e+00
1.164750000000e+03 0.000000000000e+00 0.000000000000e+00 0.000000000000e+00
1.165000000000e+03 0.000000000000e+00 0.000000000000e+00 0.000000000000e+00
1.165250000000e+03 0.000000000000e+00 0.000000000000e+00 0.000000000000e+00
1.165500000000e+03 0.000000000000e+00 0.000000000000e+00 0.000000000000e+00
1.165750000000e+03 0.000000000000e+00 0.000000000000e+00 0.000000000000e+00
1.166000000000e+03 0.000000000000e+00 0.000000000000e+00 0.000000000000e+00
1.166250000000e+03 0.000000000000e+00 0.000000000000e+00 0.000000000000e+00
1.166500000000e+03 0.000000000000e+00 0.000000000000e+00 0.000000000000e+00
1.166750000000e+03 0.000000000000e+00 0.000000000000e+00 0.000000000000e+00
1.167000000000e+03 0.000000000000e+00 0.000000000000e+00 0.000000000000e+00
1.167250000000e+03 0.000000000000e+00 0.000000000000e+00 0.000000000000e+00
1.167500000000e+03 0.000000000000e+00 0.000000000000e+00 0.000000000000e+00
1.167750000000e+03 0.000000000000e+00 0.000000000000e+00 0.000000000000e+00
1.168000000000e+03 0.000000000000e+00 0.000000000000e+00 0.000000000000e+00
1.168250000000e+03 0.000000000000e+00 0.000000000000e+00 0.000000000000e+00
1.168500000000e+03 0.000000000000e+00 0.000000000000e+00 0.000000000000e+00
1.168750000000e+03 0.000000000000e+00 0.000000000000e+00 0.000000000000e+00
1.169000000000e+03 0.000000000000e+00 0.000000000000e+00 0.000000000000e+00
1.169250000000e+03 0.000000000000e+00 0.000000000000e+00 0.000000000000e+00
1.169500000000e+03 0.000000000000e+00 0.000000000000e+00 0.000000000000e+00
1.169750000000e+03 0.000000000000e+00 0.000000000000e+00 0.000000000000e+00
1.170000000000e+03 0.000000000000e+00 0.000000000000e+00 0.000000000000e+00
1.170250000000e+03 0.000000000000e+00 0.000000000000e+00 0.000000000000e+00
1.170500000000e+03 0.000000000000e+00 0.000000000000e+00 0.000000000000e+00
1.170750000000e+03 0.000000000000e+00 0.000000000000e+00 0.000000000000e+00
1.171000000000e+03 0.000000000000e+00 0.000000000000e+00 0.000000000000e+00
1.171250000000e+03 0.000000000000e+00 0.000000000000e+00 0.000000000000e+00
1.171500000000e+03 0.000000000000e+00 0.000000000000e+00 0.000000000000e+00
1.171750000000e+03 0.000000000000e+00 0.000000000000e+00 0.000000000000e+00
1.172000000000e+03 0.000000000000e+00 0.000000000000e+00 0.000000000000e+00
1.172250000000e+03 0.000000000000e+00 0.000000000000e+00 0.000000000000e+00
1.172500000000e+03 0.000000000000e+00 0.000000000000e+00 0.000000000000e+00
1.172750000000e+03 0.000000000000e+00 0.000000000000e+00 0.000000000000e+00
1.173000000000e+03 0.000000000000e+00 0.000000000000e+00 0.000000000000e+00
1.173250000000e+03 0.000000000000e+00 0.000000000000e+00 0.000000000000e+00
1.173500000000e+03 0.000000000000e+00 0.000000000000e+00 0.000000000000e+00
1.173750000000e+03 0.000000000000e+00 0.000000000000e+00 0.000000000000e+00
1.174000000000e+03 0.000000000000e+00 0.000000000000e+00 0.000000000000e+00
1.174250000000e+03 0.000000000000e+00 0.000000000000e+00 0.000000000000e+00
1.174500000000e+03 0.000000000000e+00 0.000000000000e+00 0.000000000000e+00
1.174750000000e+03 0.000000000000e+00 0.000000000000e+00 0.000000000000e+00
1.175000000000e+03 0.000000000000e+00 0.000000000000e+00 0.000000000000e+00
1.175250000000e+03 0.000000000000e+00 0.000000000000e+00 0.000000000000e+00
1.175500000000e+03 0.000000000000e+00 0.000000000000e+00 0.000000000000e+00
1.175750000000e+03 0.000000000000e+00 0.000000000000e+00 0.000000000000e+00
1.176000000000e+03 0.000000000000e+00 0.000000000000e+00 0.000000000000e+00
1.176250000000e+03 0.000000000000e+00 0.000000000000e+00 0.000000000000e+00
1.176500000000e+03 0.000000000000e+00 0.000000000000e+00 0.000000000000e+00
1.176750000000e+03 0.000000000000e+00 0.000000000000e+00 0.000000000000e+00
1.177000000000e+03 0.000000000000e+00 0.000000000000e+00 0.000000000000e+00
1.177250000000e+03 0.000000000000e+00 0.000000000000e+00 0.000000000000e+00
1.177500000000e+03 0.000000000000e+00 0.000000000000e+00 0.000000000000e+00
1.177750000000e+03 0.000000000000e+00 0.000000000000e+00 0.000000000000e+00
1.178000000000e+03 0.000000000000e+00 0.000000000000e+00 0.000000000000e+00
1.178250000000e+03 0.000000000000e+00 0.000000000000e+00 0.000000000000e+00
1.178500000000e+03 0.000000000000e+00 0.000000000000e+00 0.000000000000e+00
1.178750000000e+03 0.000000000000e+00 0.000000000000e+00 0.000000000000e+00
1.179000000000e+03 0.000000000000e+00 0.000000000000e+00 0.000000000000e+00
1.179250000000e+03 0.000000000000e+00 0.000000000000e+00 0.000000000000e+00
1.179500000000e+03 0.000000000000e+00 0.000000000000e+00 0.000000000000e+00
1.179750000000e+03 0.000000000000e+00 0.000000000000e+00 0.000000000000e+00
1.180000000000e+03 0.000000000000e+00 0.000000000000e+00 0.000000000000e+00
1.180250000000e+03 0.000000000000e+00 0.000000000000e+00 0.000000000000e+00
1.180500000000e+03 0.000000000000e+00 0.000000000000e+00 0.000000000000e+00
1.180750000000e+03 0.000000000000e+00 0.000000000000e+00 0.000000000000e+00
1.181000000000e+03 0.000000000000e+00 0.000000000000e+00 0.000000000000e+00
1.181250000000e+03 0.000000000000e+00 0.000000000000e+00 0.000000000000e+00
1.181500000000e+03 0.000000000000e+00 0.000000000000e+00 0.000000000000e+00
1.181750000000e+03 0.000000000000e+00 0.000000000000e+00 0.000000000000e+00
1.182000000000e+03 0.000000000000e+00 0.000000000000e+00 0.000000000000e+00
1.182250000000e+03 0.000000000000e+00 0.000000000000e+00 0.000000000000e+00
1.182500000000e+03 0.000000000000e+00 0.000000000000e+00 0.000000000000e+00
1.182750000000e+03 0.000000000000e+00 0.000000000000e+00 0.000000000000e+00
1.183000000000e+03 0.000000000000e+00 0.000000000000e+00 0.000000000000e+00
1.183250000000e+03 0.000000000000e+00 0.000000000000e+00 0.000000000000e+00
1.183500000000e+03 0.000000000000e+00 0.000000000000e+00 0.000000000000e+00
1.183750000000e+03 0.000000000000e+00 0.000000000000e+00 0.000000000000e+00
1.184000000000e+03 0.000000000000e+00 0.000000000000e+00 0.000000000000e+00
1.184250000000e+03 0.000000000000e+00 0.000000000000e+00 0.000000000000e+00
1.184500000000e+03 0.000000000000e+00 0.000000000000e+00 0.000000000000e+00
1.184750000000e+03 0.000000000000e+00 0.000000000000e+00 0.000000000000e+00
1.185000000000e+03 0.000000000000e+00 0.000000000000e+00 0.000000000000e+00
1.185250000000e+03 0.000000000000e+00 0.000000000000e+00 0.000000000000e+00
1.185500000000e+03 0.000000000000e+00 0.000000000000e+00 0.000000000000e+00
1.185750000000e+03 0.000000000000e+00 0.000000000000e+00 0.000000000000e+00
1.186000000000e+03 0.000000000000e+00 0.000000000000e+00 0.000000000000e+00
1.186250000000e+03 0.000000000000e+00 0.000000000000e+00 0.000000000000e+00
1.186500000000e+03 0.000000000000e+00 0.000000000000e+00 0.000000000000e+00
1.186750000000e+03 0.000000000000e+00 0.000000000000e+00 0.000000000000e+00
1.187000000000e+03 0.000000000000e+00 0.000000000000e+00 0.000000000000e+00
1.187250000000e+03 0.000000000000e+00 0.000000000000e+00 0.000000000000e+00
1.187500000000e+03 0.000000000000e+00 0.000000000000e+00 0.000000000000e+00
1.187750000000e+03 0.000000000000e+00 0.000000000000e+00 0.000000000000e+00
1.188000000000e+03 0.000000000000e+00 0.000000000000e+00 0.000000000000e+00
1.188250000000e+03 0.000000000000e+00 0.000000000000e+00 0.000000000000e+00
1.188500000000e+03 0.000000000000e+00 0.000000000000e+00 0.000000000000e+00
1.188750000000e+03 0.000000000000e+00 0.000000000000e+00 0.000000000000e+00
1.189000000000e+03 0.000000000000e+00 0.000000000000e+00 0.000000000000e+00
1.189250000000e+03 0.000000000000e+00 0.000000000000e+00 0.000000000000e+00
1.189500000000e+03 0.000000000000e+00 0.000000000000e+00 0.000000000000e+00
1.189750000000e+03 0.000000000000e+00 0.000000000000e+00 0.000000000000e+00
1.190000000000e+03 0.000000000000e+00 0.000000000000e+00 0.000000000000e+00
1.190250000000e+03 0.000000000000e+00 0.000000000000e+00 0.000000000000e+00
1.190500000000e+03 0.000000000000e+00 0.000000000000e+00 0.000000000000e+00
1.190750000000e+03 0.000000000000e+00 0.000000000000e+00 0.000000000000e+00
1.191000000000e+03 0.000000000000e+00 0.000000000000e+00 0.000000000000e+00
1.191250000000e+03 0.000000000000e+00 0.000000000000e+00 0.000000000000e+00
1.191500000000e+03 0.000000000000e+00 0.000000000000e+00 0.000000000000e+00
1.191750000000e+03 0.000000000000e+00 0.000000000000e+00 0.000000000000e+00
1.192000000000e+03 0.000000000000e+00 0.000000000000e+00 0.000000000000e+00
1.192250000000e+03 0.000000000000e+00 0.000000000000e+00 0.000000000000e+00
1.192500000000e+03 0.000000000000e+00 0.000000000000e+00 0.000000000000e+00
1.192750000000e+03 0.000000000000e+00 0.000000000000e+00 0.000000000000e+00
1.193000000000e+03 0.000000000000e+00 0.000000000000e+00 0.000000000000e+00
1.193250000000e+03 0.000000000000e+00 0.000000000000e+00 0.000000000000e+00
1.193500000000e+03 0.000000000000e+00 0.000000000000e+00 0.000000000000e+00
1.193750000000e+03 0.000000000000e+00 0.000000000000e+00 0.000000000000e+00
1.194000000000e+03 0.000000000000e+00 0.000000000000e+00 0.000000000000e+00
1.194250000000e+03 0.000000000000e+00 0.000000000000e+00 0.000000000000e+00
1.194500000000e+03 0.000000000000e+00 0.000000000000e+00 0.000000000000e+00
1.194750000000e+03 0.000000000000e+00 0.000000000000e+00 0.000000000000e+00
1.195000000000e+03 0.000000000000e+00 0.000000000000e+00 0.000000000000e+00
1.195250000000e+03 0.000000000000e+00 0.000000000000e+00 0.000000000000e+00
1.195500000000e+03 0.000000000000e+00 0.000000000000e+00 0.000000000000e+00
1.195750000000e+03 0.000000000000e+00 0.000000000000e+00 0.000000000000e+00
1.196000000000e+03 0.000000000000e+00 0.000000000000e+00 0.000000000000e+00
1.196250000000e+03 0.000000000000e+00 0.000000000000e+00 0.000000000000e+00
1.196500000000e+03 0.000000000000e+00 0.000000000000e+00 0.000000000000e+00
1.196750000000e+03 0.000000000000e+00 0.000000000000e+00 0.000000000000e+00
1.197000000000e+03 0.000000000000e+00 0.000000000000e+00 0.000000000000e+00
1.197250000000e+03 0.000000000000e+00 0.000000000000e+00 0.000000000000e+00
1.197500000000e+03 0.000000000000e+00 0.000000000000e+00 0.000000000000e+00
1.197750000000e+03 0.000000000000e+00 0.000000000000e+00 0.000000000000e+00
1.198000000000e+03 0.000000000000e+00 0.000000000000e+00 0.000000000000e+00
1.198250000000e+03 0.000000000000e+00 0.000000000000e+00 0.000000000000e+00
1.198500000000e+03 0.000000000000e+00 0.000000000000e+00 0.000000000000e+00
1.198750000000e+03 0.000000000000e+00 0.000000000000e+00 0.000000000000e+00
1.199000000000e+03 0.000000000000e+00 0.000000000000e+00 0.000000000000e+00
1.199250000000e+03 0.000000000000e+00 0.000000000000e+00 0.000000000000e+00
1.199500000000e+03 0.000000000000e+00 0.000000000000e+00 0.000000000000e+00
1.199750000000e+03 0.000000000000e+00 0.000000000000e+00 0.000000000000e+00
1.200000000000e+03 0.000000000000e+00 0.000000000000e+00 0.000000000000e+00
1.200250000000e+03 0.000000000000e+00 0.000000000000e+00 0.000000000000e+00
1.200500000000e+03 0.000000000000e+00 0.000000000000e+00 0.000000000000e+00
1.200750000000e+03 0.000000000000e+00 0.000000000000e+00 0.000000000000e+00
1.201000000000e+03 0.000000000000e+00 0.000000000000e+00 0.000000000000e+00
1.201250000000e+03 0.000000000000e+00 0.000000000000e+00 0.000000000000e+00
1.201500000000e+03 0.000000000000e+00 0.000000000000e+00 0.000000000000e+00
1.201750000000e+03 0.000000000000e+00 0.000000000000e+00 0.000000000000e+00
1.202000000000e+03 0.000000000000e+00 0.000000000000e+00 0.000000000000e+00
1.202250000000e+03 0.000000000000e+00 0.000000000000e+00 0.000000000000e+00
1.202500000000e+03 0.000000000000e+00 0.000000000000e+00 0.000000000000e+00
1.202750000000e+03 0.000000000000e+00 0.000000000000e+00 0.000000000000e+00
1.203000000000e+03 0.000000000000e+00 0.000000000000e+00 0.000000000000e+00
1.203250000000e+03 0.000000000000e+00 0.000000000000e+00 0.000000000000e+00
1.203500000000e+03 0.000000000000e+00 0.000000000000e+00 0.000000000000e+00
1.203750000000e+03 0.000000000000e+00 0.000000000000e+00 0.000000000000e+00
1.204000000000e+03 0.000000000000e+00 0.000000000000e+00 0.000000000000e+00
1.204250000000e+03 0.000000000000e+00 0.000000000000e+00 0.000000000000e+00
1.204500000000e+03 0.000000000000e+00 0.000000000000e+00 0.000000000000e+00
1.204750000000e+03 0.000000000000e+00 0.000000000000e+00 0.000000000000e+00
1.205000000000e+03 0.000000000000e+00 0.000000000000e+00 0.000000000000e+00
1.205250000000e+03 0.000000000000e+00 0.000000000000e+00 0.000000000000e+00
1.205500000000e+03 0.000000000000e+00 0.000000000000e+00 0.000000000000e+00
1.205750000000e+03 0.000000000000e+00 0.000000000000e+00 0.000000000000e+00
1.206000000000e+03 0.000000000000e+00 0.000000000000e+00 0.000000000000e+00
1.206250000000e+03 0.000000000000e+00 0.000000000000e+00 0.000000000000e+00
1.206500000000e+03 0.000000000000e+00 0.000000000000e+00 0.000000000000e+00
1.206750000000e+03 0.000000000000e+00 0.000000000000e+00 0.000000000000e+00
1.207000000000e+03 0.000000000000e+00 0.000000000000e+00 0.000000000000e+00
1.207250000000e+03 0.000000000000e+00 0.000000000000e+00 0.000000000000e+00
1.207500000000e+03 0.000000000000e+00 0.000000000000e+00 0.000000000000e+00
1.207750000000e+03 0.000000000000e+00 0.000000000000e+00 0.000000000000e+00
1.208000000000e+03 0.000000000000e+00 0.000000000000e+00 0.000000000000e+00
1.208250000000e+03 0.000000000000e+00 0.000000000000e+00 0.000000000000e+00
1.208500000000e+03 0.000000000000e+00 0.000000000000e+00 0.000000000000e+00
1.208750000000e+03 0.000000000000e+00 0.000000000000e+00 0.000000000000e+00
1.209000000000e+03 0.000000000000e+00 0.000000000000e+00 0.000000000000e+00
1.209250000000e+03 0.000000000000e+00 0.000000000000e+00 0.000000000000e+00
1.209500000000e+03 0.000000000000e+00 0.000000000000e+00 0.000000000000e+00
1.209750000000e+03 0.000000000000e+00 0.000000000000e+00 0.000000000000e+00
1.210000000000e+03 0.000000000000e+00 0.000000000000e+00 0.000000000000e+00
1.210250000000e+03 0.000000000000e+00 0.000000000000e+00 0.000000000000e+00
1.210500000000e+03 0.000000000000e+00 0.000000000000e+00 0.000000000000e+00
1.210750000000e+03 0.000000000000e+00 0.000000000000e+00 0.000000000000e+00
1.211000000000e+03 0.000000000000e+00 0.000000000000e+00 0.000000000000e+00
1.211250000000e+03 0.000000000000e+00 0.000000000000e+00 0.000000000000e+00
1.211500000000e+03 0.000000000000e+00 0.000000000000e+00 0.000000000000e+00
1.211750000000e+03 0.000000000000e+00 0.000000000000e+00 0.000000000000e+00
1.212000000000e+03 0.000000000000e+00 0.000000000000e+00 0.000000000000e+00
1.212250000000e+03 0.000000000000e+00 0.000000000000e+00 0.000000000000e+00
1.212500000000e+03 0.000000000000e+00 0.000000000000e+00 0.000000000000e+00
1.212750000000e+03 0.000000000000e+00 0.000000000000e+00 0.000000000000e+00
1.213000000000e+03 0.000000000000e+00 0.000000000000e+00 0.000000000000e+00
1.213250000000e+03 0.000000000000e+00 0.000000000000e+00 0.000000000000e+00
1.213500000000e+03 0.000000000000e+00 0.000000000000e+00 0.000000000000e+00
1.213750000000e+03 0.000000000000e+00 0.000000000000e+00 0.000000000000e+00
1.214000000000e+03 0.000000000000e+00 0.000000000000e+00 0.000000000000e+00
1.214250000000e+03 0.000000000000e+00 0.000000000000e+00 0.000000000000e+00
1.214500000000e+03 0.000000000000e+00 0.000000000000e+00 0.000000000000e+00
1.214750000000e+03 0.000000000000e+00 0.000000000000e+00 0.000000000000e+00
1.215000000000e+03 0.000000000000e+00 0.000000000000e+00 0.000000000000e+00
1.215250000000e+03 0.000000000000e+00 0.000000000000e+00 0.000000000000e+00
1.215500000000e+03 0.000000000000e+00 0.000000000000e+00 0.000000000000e+00
1.215750000000e+03 0.000000000000e+00 0.000000000000e+00 0.000000000000e+00
1.216000000000e+03 0.000000000000e+00 0.000000000000e+00 0.000000000000e+00
1.216250000000e+03 0.000000000000e+00 0.000000000000e+00 0.000000000000e+00
1.216500000000e+03 0.000000000000e+00 0.000000000000e+00 0.000000000000e+00
1.216750000000e+03 0.000000000000e+00 0.000000000000e+00 0.000000000000e+00
1.217000000000e+03 0.000000000000e+00 0.000000000000e+00 0.000000000000e+00
1.217250000000e+03 0.000000000000e+00 0.000000000000e+00 0.000000000000e+00
1.217500000000e+03 0.000000000000e+00 0.000000000000e+00 0.000000000000e+00
1.217750000000e+03 0.000000000000e+00 0.000000000000e+00 0.000000000000e+00
1.218000000000e+03 0.000000000000e+00 0.000000000000e+00 0.000000000000e+00
1.218250000000e+03 0.000000000000e+00 0.000000000000e+00 0.000000000000e+00
1.218500000000e+03 0.000000000000e+00 0.000000000000e+00 0.000000000000e+00
1.218750000000e+03 0.000000000000e+00 0.000000000000e+00 0.000000000000e+00
1.219000000000e+03 0.000000000000e+00 0.000000000000e+00 0.000000000000e+00
1.219250000000e+03 0.000000000000e+00 0.000000000000e+00 0.000000000000e+00
1.219500000000e+03 0.000000000000e+00 0.000000000000e+00 0.000000000000e+00
1.219750000000e+03 0.000000000000e+00 0.000000000000e+00 0.000000000000e+00
1.220000000000e+03 0.000000000000e+00 0.000000000000e+00 0.000000000000e+00
1.220250000000e+03 0.000000000000e+00 0.000000000000e+00 0.000000000000e+00
1.220500000000e+03 0.000000000000e+00 0.000000000000e+00 0.000000000000e+00
1.220750000000e+03 0.000000000000e+00 0.000000000000e+00 0.000000000000e+00
1.221000000000e+03 0.000000000000e+00 0.000000000000e+00 0.000000000000e+00
1.221250000000e+03 0.000000000000e+00 0.000000000000e+00 0.000000000000e+00
1.221500000000e+03 0.000000000000e+00 0.000000000000e+00 0.000000000000e+00
1.221750000000e+03 0.000000000000e+00 0.000000000000e+00 0.000000000000e+00
1.222000000000e+03 0.000000000000e+00 0.000000000000e+00 0.000000000000e+00
1.222250000000e+03 0.000000000000e+00 0.000000000000e+00 0.000000000000e+00
1.222500000000e+03 0.000000000000e+00 0.000000000000e+00 0.000000000000e+00
1.222750000000e+03 0.000000000000e+00 0.000000000000e+00 0.000000000000e+00
1.223000000000e+03 0.000000000000e+00 0.000000000000e+00 0.000000000000e+00
1.223250000000e+03 0.000000000000e+00 0.000000000000e+00 0.000000000000e+00
1.223500000000e+03 0.000000000000e+00 0.000000000000e+00 0.000000000000e+00
1.223750000000e+03 0.000000000000e+00 0.000000000000e+00 0.000000000000e+00
1.224000000000e+03 0.000000000000e+00 0.000000000000e+00 0.000000000000e+00
1.224250000000e+03 0.000000000000e+00 0.000000000000e+00 0.000000000000e+00
1.224500000000e+03 0.000000000000e+00 0.000000000000e+00 0.000000000000e+00
1.224750000000e+03 0.000000000000e+00 0.000000000000e+00 0.000000000000e+00
1.225000000000e+03 0.000000000000e+00 0.000000000000e+00 0.000000000000e+00
1.225250000000e+03 0.000000000000e+00 0.000000000000e+00 0.000000000000e+00
1.225500000000e+03 0.000000000000e+00 0.000000000000e+00 0.000000000000e+00
1.225750000000e+03 0.000000000000e+00 0.000000000000e+00 0.000000000000e+00
1.226000000000e+03 0.000000000000e+00 0.000000000000e+00 0.000000000000e+00
1.226250000000e+03 0.000000000000e+00 0.000000000000e+00 0.000000000000e+00
1.226500000000e+03 0.000000000000e+00 0.000000000000e+00 0.000000000000e+00
1.226750000000e+03 0.000000000000e+00 0.000000000000e+00 0.000000000000e+00
1.227000000000e+03 0.000000000000e+00 0.000000000000e+00 0.000000000000e+00
1.227250000000e+03 0.000000000000e+00 0.000000000000e+00 0.000000000000e+00
1.227500000000e+03 0.000000000000e+00 0.000000000000e+00 0.000000000000e+00
1.227750000000e+03 0.000000000000e+00 0.000000000000e+00 0.000000000000e+00
1.228000000000e+03 0.000000000000e+00 0.000000000000e+00 0.000000000000e+00
1.228250000000e+03 0.000000000000e+00 0.000000000000e+00 0.000000000000e+00
1.228500000000e+03 0.000000000000e+00 0.000000000000e+00 0.000000000000e+00
1.228750000000e+03 0.000000000000e+00 0.000000000000e+00 0.000000000000e+00
1.229000000000e+03 0.000000000000e+00 0.000000000000e+00 0.000000000000e+00
1.229250000000e+03 0.000000000000e+00 0.000000000000e+00 0.000000000000e+00
1.229500000000e+03 0.000000000000e+00 0.000000000000e+00 0.000000000000e+00
1.229750000000e+03 0.000000000000e+00 0.000000000000e+00 0.000000000000e+00
1.230000000000e+03 0.000000000000e+00 0.000000000000e+00 0.000000000000e+00
1.230250000000e+03 0.000000000000e+00 0.000000000000e+00 0.000000000000e+00
1.230500000000e+03 0.000000000000e+00 0.000000000000e+00 0.000000000000e+00
1.230750000000e+03 0.000000000000e+00 0.000000000000e+00 0.000000000000e+00
1.231000000000e+03 0.000000000000e+00 0.000000000000e+00 0.000000000000e+00
1.231250000000e+03 0.000000000000e+00 0.000000000000e+00 0.000000000000e+00
1.231500000000e+03 0.000000000000e+00 0.000000000000e+00 0.000000000000e+00
1.231750000000e+03 0.000000000000e+00 0.000000000000e+00 0.000000000000e+00
1.232000000000e+03 0.000000000000e+00 0.000000000000e+00 0.000000000000e+00
1.232250000000e+03 0.000000000000e+00 0.000000000000e+00 0.000000000000e+00
1.232500000000e+03 0.000000000000e+00 0.000000000000e+00 0.000000000000e+00
1.232750000000e+03 0.000000000000e+00 0.000000000000e+00 0.000000000000e+00
1.233000000000e+03 0.000000000000e+00 0.000000000000e+00 0.000000000000e+00
1.233250000000e+03 0.000000000000e+00 0.000000000000e+00 0.000000000000e+00
1.233500000000e+03 0.000000000000e+00 0.000000000000e+00 0.000000000000e+00
1.233750000000e+03 0.000000000000e+00 0.000000000000e+00 0.000000000000e+00
1.234000000000e+03 0.000000000000e+00 0.000000000000e+00 0.000000000000e+00
1.234250000000e+03 0.000000000000e+00 0.000000000000e+00 0.000000000000e+00
1.234500000000e+03 0.000000000000e+00 0.000000000000e+00 0.000000000000e+00
1.234750000000e+03 0.000000000000e+00 0.000000000000e+00 0.000000000000e+00
1.235000000000e+03 0.000000000000e+00 0.000000000000e+00 0.000000000000e+00
1.235250000000e+03 0.000000000000e+00 0.000000000000e+00 0.000000000000e+00
1.235500000000e+03 0.000000000000e+00 0.000000000000e+00 0.000000000000e+00
1.235750000000e+03 0.000000000000e+00 0.000000000000e+00 0.000000000000e+00
1.236000000000e+03 0.000000000000e+00 0.000000000000e+00 0.000000000000e+00
1.236250000000e+03 0.000000000000e+00 0.000000000000e+00 0.000000000000e+00
1.236500000000e+03 0.000000000000e+00 0.000000000000e+00 0.000000000000e+00
1.236750000000e+03 0.000000000000e+00 0.000000000000e+00 0.000000000000e+00
1.237000000000e+03 0.000000000000e+00 0.000000000000e+00 0.000000000000e+00
1.237250000000e+03 0.000000000000e+00 0.000000000000e+00 0.000000000000e+00
1.237500000000e+03 0.000000000000e+00 0.000000000000e+00 0.000000000000e+00
1.237750000000e+03 0.000000000000e+00 0.000000000000e+00 0.000000000000e+00
1.238000000000e+03 0.000000000000e+00 0.000000000000e+00 0.000000000000e+00
1.238250000000e+03 0.000000000000e+00 0.000000000000e+00 0.000000000000e+00
1.238500000000e+03 0.000000000000e+00 0.000000000000e+00 0.000000000000e+00
1.238750000000e+03 0.000000000000e+00 0.000000000000e+00 0.000000000000e+00
1.239000000000e+03 0.000000000000e+00 0.000000000000e+00 0.000000000000e+00
1.239250000000e+03 0.000000000000e+00 0.000000000000e+00 0.000000000000e+00
1.239500000000e+03 0.000000000000e+00 0.000000000000e+00 0.000000000000e+00
1.239750000000e+03 0.000000000000e+00 0.000000000000e+00 0.000000000000e+00
1.240000000000e+03 0.000000000000e+00 0.000000000000e+00 0.000000000000e+00
1.240250000000e+03 0.000000000000e+00 0.000000000000e+00 0.000000000000e+00
1.240500000000e+03 0.000000000000e+00 0.000000000000e+00 0.000000000000e+00
1.240750000000e+03 0.000000000000e+00 0.000000000000e+00 0.000000000000e+00
1.241000000000e+03 0.000000000000e+00 0.000000000000e+00 0.000000000000e+00
1.241250000000e+03 0.000000000000e+00 0.000000000000e+00 0.000000000000e+00
1.241500000000e+03 0.000000000000e+00 0.000000000000e+00 0.000000000000e+00
1.241750000000e+03 0.000000000000e+00 0.000000000000e+00 0.000000000000e+00
1.242000000000e+03 0.000000000000e+00 0.000000000000e+00 0.000000000000e+00
1.242250000000e+03 0.000000000000e+00 0.000000000000e+00 0.000000000000e+00
1.242500000000e+03 0.000000000000e+00 0.000000000000e+00 0.000000000000e+00
1.242750000000e+03 0.000000000000e+00 0.000000000000e+00 0.000000000000e+00
1.243000000000e+03 0.000000000000e+00 0.000000000000e+00 0.000000000000e+00
1.243250000000e+03 0.000000000000e+00 0.000000000000e+00 0.000000000000e+00
1.243500000000e+03 0.000000000000e+00 0.000000000000e+00 0.000000000000e+00
1.243750000000e+03 0.000000000000e+00 0.000000000000e+00 0.000000000000e+00
1.244000000000e+03 0.000000000000e+00 0.000000000000e+00 0.000000000000e+00
1.244250000000e+03 0.000000000000e+00 0.000000000000e+00 0.000000000000e+00
1.244500000000e+03 0.000000000000e+00 0.000000000000e+00 0.000000000000e+00
1.244750000000e+03 0.000000000000e+00 0.000000000000e+00 0.000000000000e+00
1.245000000000e+03 0.000000000000e+00 0.000000000000e+00 0.000000000000e+00
1.245250000000e+03 0.000000000000e+00 0.000000000000e+00 0.000000000000e+00
1.245500000000e+03 0.000000000000e+00 0.000000000000e+00 0.000000000000e+00
1.245750000000e+03 0.000000000000e+00 0.000000000000e+00 0.000000000000e+00
1.246000000000e+03 0.000000000000e+00 0.000000000000e+00 0.000000000000e+00
1.246250000000e+03 0.000000000000e+00 0.000000000000e+00 0.000000000000e+00
1.246500000000e+03 0.000000000000e+00 0.000000000000e+00 0.000000000000e+00
1.246750000000e+03 0.000000000000e+00 0.000000000000e+00 0.000000000000e+00
1.247000000000e+03 0.000000000000e+00 0.000000000000e+00 0.000000000000e+00
1.247250000000e+03 0.000000000000e+00 0.000000000000e+00 0.000000000000e+00
1.247500000000e+03 0.000000000000e+00 0.000000000000e+00 0.000000000000e+00
1.247750000000e+03 0.000000000000e+00 0.000000000000e+00 0.000000000000e+00
1.248000000000e+03 0.000000000000e+00 0.000000000000e+00 0.000000000000e+00
1.248250000000e+03 0.000000000000e+00 0.000000000000e+00 0.000000000000e+00
1.248500000000e+03 0.000000000000e+00 0.000000000000e+00 0.000000000000e+00
1.248750000000e+03 0.000000000000e+00 0.000000000000e+00 0.000000000000e+00
1.249000000000e+03 0.000000000000e+00 0.000000000000e+00 0.000000000000e+00
1.249250000000e+03 0.000000000000e+00 0.000000000000e+00 0.000000000000e+00
1.249500000000e+03 0.000000000000e+00 0.000000000000e+00 0.000000000000e+00
1.249750000000e+03 0.000000000000e+00 0.000000000000e+00 0.000000000000e+00
1.250000000000e+03 0.000000000000e+00 0.000000000000e+00 0.000000000000e+00
