# Supplementary material for: Tracking Charge Migration with Frequency-Matched Strobo-Spectroscopy
Source: J Phys Chem A. 2024 Jan 2;128(1):20–7. doi: 10.1021/acs.jpca.3c04234 (PMC10788909; doi:10.1021/acs.jpca.3c04234)
Supplement: Supplementary file 2 — jp3c04234_si_002.zip [file jp3c04234_si_002.zip › supplemental data/Data/dipoles/model/tau=3.8125.txt]

# Model dipole moment for tau = 3.8125 o.c.
0.000000000000e+00 0.000000000000e+00 0.000000000000e+00 0.000000000000e+00
2.500000000000e-01 0.000000000000e+00 0.000000000000e+00 0.000000000000e+00
5.000000000000e-01 0.000000000000e+00 0.000000000000e+00 0.000000000000e+00
7.500000000000e-01 0.000000000000e+00 0.000000000000e+00 0.000000000000e+00
1.000000000000e+00 0.000000000000e+00 0.000000000000e+00 0.000000000000e+00
1.250000000000e+00 0.000000000000e+00 0.000000000000e+00 0.000000000000e+00
1.500000000000e+00 0.000000000000e+00 0.000000000000e+00 0.000000000000e+00
1.750000000000e+00 0.000000000000e+00 0.000000000000e+00 0.000000000000e+00
2.000000000000e+00 0.000000000000e+00 0.000000000000e+00 0.000000000000e+00
2.250000000000e+00 0.000000000000e+00 0.000000000000e+00 0.000000000000e+00
2.500000000000e+00 0.000000000000e+00 0.000000000000e+00 0.000000000000e+00
2.750000000000e+00 0.000000000000e+00 0.000000000000e+00 0.000000000000e+00
3.000000000000e+00 0.000000000000e+00 0.000000000000e+00 0.000000000000e+00
3.250000000000e+00 0.000000000000e+00 0.000000000000e+00 0.000000000000e+00
3.500000000000e+00 0.000000000000e+00 0.000000000000e+00 0.000000000000e+00
3.750000000000e+00 0.000000000000e+00 0.000000000000e+00 0.000000000000e+00
4.000000000000e+00 0.000000000000e+00 0.000000000000e+00 0.000000000000e+00
4.250000000000e+00 0.000000000000e+00 0.000000000000e+00 0.000000000000e+00
4.500000000000e+00 0.000000000000e+00 0.000000000000e+00 0.000000000000e+00
4.750000000000e+00 0.000000000000e+00 0.000000000000e+00 0.000000000000e+00
5.000000000000e+00 0.000000000000e+00 0.000000000000e+00 0.000000000000e+00
5.250000000000e+00 0.000000000000e+00 0.000000000000e+00 0.000000000000e+00
5.500000000000e+00 0.000000000000e+00 0.000000000000e+00 0.000000000000e+00
5.750000000000e+00 0.000000000000e+00 0.000000000000e+00 0.000000000000e+00
6.000000000000e+00 0.000000000000e+00 0.000000000000e+00 0.000000000000e+00
6.250000000000e+00 0.000000000000e+00 0.000000000000e+00 0.000000000000e+00
6.500000000000e+00 0.000000000000e+00 0.000000000000e+00 0.000000000000e+00
6.750000000000e+00 0.000000000000e+00 0.000000000000e+00 0.000000000000e+00
7.000000000000e+00 0.000000000000e+00 0.000000000000e+00 0.000000000000e+00
7.250000000000e+00 0.000000000000e+00 0.000000000000e+00 0.000000000000e+00
7.500000000000e+00 0.000000000000e+00 0.000000000000e+00 0.000000000000e+00
7.750000000000e+00 0.000000000000e+00 0.000000000000e+00 0.000000000000e+00
8.000000000000e+00 0.000000000000e+00 0.000000000000e+00 0.000000000000e+00
8.250000000000e+00 0.000000000000e+00 0.000000000000e+00 0.000000000000e+00
8.500000000000e+00 0.000000000000e+00 0.000000000000e+00 0.000000000000e+00
8.750000000000e+00 0.000000000000e+00 0.000000000000e+00 0.000000000000e+00
9.000000000000e+00 0.000000000000e+00 0.000000000000e+00 0.000000000000e+00
9.250000000000e+00 0.000000000000e+00 0.000000000000e+00 0.000000000000e+00
9.500000000000e+00 0.000000000000e+00 0.000000000000e+00 0.000000000000e+00
9.750000000000e+00 0.000000000000e+00 0.000000000000e+00 0.000000000000e+00
1.000000000000e+01 0.000000000000e+00 0.000000000000e+00 0.000000000000e+00
1.025000000000e+01 0.000000000000e+00 0.000000000000e+00 0.000000000000e+00
1.050000000000e+01 0.000000000000e+00 0.000000000000e+00 0.000000000000e+00
1.075000000000e+01 0.000000000000e+00 0.000000000000e+00 0.000000000000e+00
1.100000000000e+01 0.000000000000e+00 0.000000000000e+00 0.000000000000e+00
1.125000000000e+01 0.000000000000e+00 0.000000000000e+00 0.000000000000e+00
1.150000000000e+01 0.000000000000e+00 0.000000000000e+00 0.000000000000e+00
1.175000000000e+01 0.000000000000e+00 0.000000000000e+00 0.000000000000e+00
1.200000000000e+01 0.000000000000e+00 0.000000000000e+00 0.000000000000e+00
1.225000000000e+01 0.000000000000e+00 0.000000000000e+00 0.000000000000e+00
1.250000000000e+01 0.000000000000e+00 0.000000000000e+00 0.000000000000e+00
1.275000000000e+01 0.000000000000e+00 0.000000000000e+00 0.000000000000e+00
1.300000000000e+01 0.000000000000e+00 0.000000000000e+00 0.000000000000e+00
1.325000000000e+01 0.000000000000e+00 0.000000000000e+00 0.000000000000e+00
1.350000000000e+01 0.000000000000e+00 0.000000000000e+00 0.000000000000e+00
1.375000000000e+01 0.000000000000e+00 0.000000000000e+00 0.000000000000e+00
1.400000000000e+01 0.000000000000e+00 0.000000000000e+00 0.000000000000e+00
1.425000000000e+01 0.000000000000e+00 0.000000000000e+00 0.000000000000e+00
1.450000000000e+01 0.000000000000e+00 0.000000000000e+00 0.000000000000e+00
1.475000000000e+01 0.000000000000e+00 0.000000000000e+00 0.000000000000e+00
1.500000000000e+01 0.000000000000e+00 0.000000000000e+00 0.000000000000e+00
1.525000000000e+01 0.000000000000e+00 0.000000000000e+00 0.000000000000e+00
1.550000000000e+01 0.000000000000e+00 0.000000000000e+00 0.000000000000e+00
1.575000000000e+01 0.000000000000e+00 0.000000000000e+00 0.000000000000e+00
1.600000000000e+01 0.000000000000e+00 0.000000000000e+00 0.000000000000e+00
1.625000000000e+01 0.000000000000e+00 0.000000000000e+00 0.000000000000e+00
1.650000000000e+01 0.000000000000e+00 0.000000000000e+00 0.000000000000e+00
1.675000000000e+01 0.000000000000e+00 0.000000000000e+00 0.000000000000e+00
1.700000000000e+01 0.000000000000e+00 0.000000000000e+00 0.000000000000e+00
1.725000000000e+01 0.000000000000e+00 0.000000000000e+00 0.000000000000e+00
1.750000000000e+01 0.000000000000e+00 0.000000000000e+00 0.000000000000e+00
1.775000000000e+01 0.000000000000e+00 0.000000000000e+00 0.000000000000e+00
1.800000000000e+01 0.000000000000e+00 0.000000000000e+00 0.000000000000e+00
1.825000000000e+01 0.000000000000e+00 0.000000000000e+00 0.000000000000e+00
1.850000000000e+01 0.000000000000e+00 0.000000000000e+00 0.000000000000e+00
1.875000000000e+01 0.000000000000e+00 0.000000000000e+00 0.000000000000e+00
1.900000000000e+01 0.000000000000e+00 0.000000000000e+00 0.000000000000e+00
1.925000000000e+01 0.000000000000e+00 0.000000000000e+00 0.000000000000e+00
1.950000000000e+01 0.000000000000e+00 0.000000000000e+00 0.000000000000e+00
1.975000000000e+01 0.000000000000e+00 0.000000000000e+00 0.000000000000e+00
2.000000000000e+01 0.000000000000e+00 0.000000000000e+00 0.000000000000e+00
2.025000000000e+01 0.000000000000e+00 0.000000000000e+00 0.000000000000e+00
2.050000000000e+01 0.000000000000e+00 0.000000000000e+00 0.000000000000e+00
2.075000000000e+01 0.000000000000e+00 0.000000000000e+00 0.000000000000e+00
2.100000000000e+01 0.000000000000e+00 0.000000000000e+00 0.000000000000e+00
2.125000000000e+01 0.000000000000e+00 0.000000000000e+00 0.000000000000e+00
2.150000000000e+01 0.000000000000e+00 0.000000000000e+00 0.000000000000e+00
2.175000000000e+01 0.000000000000e+00 0.000000000000e+00 0.000000000000e+00
2.200000000000e+01 0.000000000000e+00 0.000000000000e+00 0.000000000000e+00
2.225000000000e+01 0.000000000000e+00 0.000000000000e+00 0.000000000000e+00
2.250000000000e+01 0.000000000000e+00 0.000000000000e+00 0.000000000000e+00
2.275000000000e+01 0.000000000000e+00 0.000000000000e+00 0.000000000000e+00
2.300000000000e+01 0.000000000000e+00 0.000000000000e+00 0.000000000000e+00
2.325000000000e+01 0.000000000000e+00 0.000000000000e+00 0.000000000000e+00
2.350000000000e+01 0.000000000000e+00 0.000000000000e+00 0.000000000000e+00
2.375000000000e+01 0.000000000000e+00 0.000000000000e+00 0.000000000000e+00
2.400000000000e+01 0.000000000000e+00 0.000000000000e+00 0.000000000000e+00
2.425000000000e+01 0.000000000000e+00 0.000000000000e+00 0.000000000000e+00
2.450000000000e+01 0.000000000000e+00 0.000000000000e+00 0.000000000000e+00
2.475000000000e+01 0.000000000000e+00 0.000000000000e+00 0.000000000000e+00
2.500000000000e+01 0.000000000000e+00 0.000000000000e+00 0.000000000000e+00
2.525000000000e+01 0.000000000000e+00 0.000000000000e+00 0.000000000000e+00
2.550000000000e+01 0.000000000000e+00 0.000000000000e+00 0.000000000000e+00
2.575000000000e+01 0.000000000000e+00 0.000000000000e+00 0.000000000000e+00
2.600000000000e+01 0.000000000000e+00 0.000000000000e+00 0.000000000000e+00
2.625000000000e+01 0.000000000000e+00 0.000000000000e+00 0.000000000000e+00
2.650000000000e+01 0.000000000000e+00 0.000000000000e+00 0.000000000000e+00
2.675000000000e+01 0.000000000000e+00 0.000000000000e+00 0.000000000000e+00
2.700000000000e+01 0.000000000000e+00 0.000000000000e+00 0.000000000000e+00
2.725000000000e+01 0.000000000000e+00 0.000000000000e+00 0.000000000000e+00
2.750000000000e+01 0.000000000000e+00 0.000000000000e+00 0.000000000000e+00
2.775000000000e+01 0.000000000000e+00 0.000000000000e+00 0.000000000000e+00
2.800000000000e+01 0.000000000000e+00 0.000000000000e+00 0.000000000000e+00
2.825000000000e+01 0.000000000000e+00 0.000000000000e+00 0.000000000000e+00
2.850000000000e+01 0.000000000000e+00 0.000000000000e+00 0.000000000000e+00
2.875000000000e+01 0.000000000000e+00 0.000000000000e+00 0.000000000000e+00
2.900000000000e+01 0.000000000000e+00 0.000000000000e+00 0.000000000000e+00
2.925000000000e+01 0.000000000000e+00 0.000000000000e+00 0.000000000000e+00
2.950000000000e+01 0.000000000000e+00 0.000000000000e+00 0.000000000000e+00
2.975000000000e+01 0.000000000000e+00 0.000000000000e+00 0.000000000000e+00
3.000000000000e+01 0.000000000000e+00 0.000000000000e+00 0.000000000000e+00
3.025000000000e+01 0.000000000000e+00 0.000000000000e+00 0.000000000000e+00
3.050000000000e+01 0.000000000000e+00 0.000000000000e+00 0.000000000000e+00
3.075000000000e+01 0.000000000000e+00 0.000000000000e+00 0.000000000000e+00
3.100000000000e+01 0.000000000000e+00 0.000000000000e+00 0.000000000000e+00
3.125000000000e+01 0.000000000000e+00 0.000000000000e+00 0.000000000000e+00
3.150000000000e+01 0.000000000000e+00 0.000000000000e+00 0.000000000000e+00
3.175000000000e+01 0.000000000000e+00 0.000000000000e+00 0.000000000000e+00
3.200000000000e+01 0.000000000000e+00 0.000000000000e+00 0.000000000000e+00
3.225000000000e+01 0.000000000000e+00 0.000000000000e+00 0.000000000000e+00
3.250000000000e+01 0.000000000000e+00 0.000000000000e+00 0.000000000000e+00
3.275000000000e+01 0.000000000000e+00 0.000000000000e+00 0.000000000000e+00
3.300000000000e+01 0.000000000000e+00 0.000000000000e+00 0.000000000000e+00
3.325000000000e+01 0.000000000000e+00 0.000000000000e+00 0.000000000000e+00
3.350000000000e+01 0.000000000000e+00 0.000000000000e+00 0.000000000000e+00
3.375000000000e+01 0.000000000000e+00 0.000000000000e+00 0.000000000000e+00
3.400000000000e+01 0.000000000000e+00 0.000000000000e+00 0.000000000000e+00
3.425000000000e+01 0.000000000000e+00 0.000000000000e+00 0.000000000000e+00
3.450000000000e+01 0.000000000000e+00 0.000000000000e+00 0.000000000000e+00
3.475000000000e+01 0.000000000000e+00 0.000000000000e+00 0.000000000000e+00
3.500000000000e+01 0.000000000000e+00 0.000000000000e+00 0.000000000000e+00
3.525000000000e+01 0.000000000000e+00 0.000000000000e+00 0.000000000000e+00
3.550000000000e+01 0.000000000000e+00 0.000000000000e+00 0.000000000000e+00
3.575000000000e+01 0.000000000000e+00 0.000000000000e+00 0.000000000000e+00
3.600000000000e+01 0.000000000000e+00 0.000000000000e+00 0.000000000000e+00
3.625000000000e+01 0.000000000000e+00 0.000000000000e+00 0.000000000000e+00
3.650000000000e+01 0.000000000000e+00 0.000000000000e+00 0.000000000000e+00
3.675000000000e+01 0.000000000000e+00 0.000000000000e+00 0.000000000000e+00
3.700000000000e+01 0.000000000000e+00 0.000000000000e+00 0.000000000000e+00
3.725000000000e+01 0.000000000000e+00 0.000000000000e+00 0.000000000000e+00
3.750000000000e+01 0.000000000000e+00 0.000000000000e+00 0.000000000000e+00
3.775000000000e+01 0.000000000000e+00 0.000000000000e+00 0.000000000000e+00
3.800000000000e+01 0.000000000000e+00 0.000000000000e+00 0.000000000000e+00
3.825000000000e+01 0.000000000000e+00 0.000000000000e+00 0.000000000000e+00
3.850000000000e+01 0.000000000000e+00 0.000000000000e+00 0.000000000000e+00
3.875000000000e+01 0.000000000000e+00 0.000000000000e+00 0.000000000000e+00
3.900000000000e+01 0.000000000000e+00 0.000000000000e+00 0.000000000000e+00
3.925000000000e+01 0.000000000000e+00 0.000000000000e+00 0.000000000000e+00
3.950000000000e+01 0.000000000000e+00 0.000000000000e+00 0.000000000000e+00
3.975000000000e+01 0.000000000000e+00 0.000000000000e+00 0.000000000000e+00
4.000000000000e+01 0.000000000000e+00 0.000000000000e+00 0.000000000000e+00
4.025000000000e+01 0.000000000000e+00 0.000000000000e+00 0.000000000000e+00
4.050000000000e+01 0.000000000000e+00 0.000000000000e+00 0.000000000000e+00
4.075000000000e+01 0.000000000000e+00 0.000000000000e+00 0.000000000000e+00
4.100000000000e+01 0.000000000000e+00 0.000000000000e+00 0.000000000000e+00
4.125000000000e+01 0.000000000000e+00 0.000000000000e+00 0.000000000000e+00
4.150000000000e+01 0.000000000000e+00 0.000000000000e+00 0.000000000000e+00
4.175000000000e+01 0.000000000000e+00 0.000000000000e+00 0.000000000000e+00
4.200000000000e+01 0.000000000000e+00 0.000000000000e+00 0.000000000000e+00
4.225000000000e+01 0.000000000000e+00 0.000000000000e+00 0.000000000000e+00
4.250000000000e+01 0.000000000000e+00 0.000000000000e+00 0.000000000000e+00
4.275000000000e+01 0.000000000000e+00 0.000000000000e+00 0.000000000000e+00
4.300000000000e+01 0.000000000000e+00 0.000000000000e+00 0.000000000000e+00
4.325000000000e+01 0.000000000000e+00 0.000000000000e+00 0.000000000000e+00
4.350000000000e+01 0.000000000000e+00 0.000000000000e+00 0.000000000000e+00
4.375000000000e+01 0.000000000000e+00 0.000000000000e+00 0.000000000000e+00
4.400000000000e+01 0.000000000000e+00 0.000000000000e+00 0.000000000000e+00
4.425000000000e+01 0.000000000000e+00 0.000000000000e+00 0.000000000000e+00
4.450000000000e+01 0.000000000000e+00 0.000000000000e+00 0.000000000000e+00
4.475000000000e+01 0.000000000000e+00 0.000000000000e+00 0.000000000000e+00
4.500000000000e+01 0.000000000000e+00 0.000000000000e+00 0.000000000000e+00
4.525000000000e+01 0.000000000000e+00 0.000000000000e+00 0.000000000000e+00
4.550000000000e+01 0.000000000000e+00 0.000000000000e+00 0.000000000000e+00
4.575000000000e+01 0.000000000000e+00 0.000000000000e+00 0.000000000000e+00
4.600000000000e+01 0.000000000000e+00 0.000000000000e+00 0.000000000000e+00
4.625000000000e+01 0.000000000000e+00 0.000000000000e+00 0.000000000000e+00
4.650000000000e+01 0.000000000000e+00 0.000000000000e+00 0.000000000000e+00
4.675000000000e+01 0.000000000000e+00 0.000000000000e+00 0.000000000000e+00
4.700000000000e+01 0.000000000000e+00 0.000000000000e+00 0.000000000000e+00
4.725000000000e+01 0.000000000000e+00 0.000000000000e+00 0.000000000000e+00
4.750000000000e+01 0.000000000000e+00 0.000000000000e+00 0.000000000000e+00
4.775000000000e+01 0.000000000000e+00 0.000000000000e+00 0.000000000000e+00
4.800000000000e+01 0.000000000000e+00 0.000000000000e+00 0.000000000000e+00
4.825000000000e+01 0.000000000000e+00 0.000000000000e+00 0.000000000000e+00
4.850000000000e+01 0.000000000000e+00 0.000000000000e+00 0.000000000000e+00
4.875000000000e+01 0.000000000000e+00 0.000000000000e+00 0.000000000000e+00
4.900000000000e+01 0.000000000000e+00 0.000000000000e+00 0.000000000000e+00
4.925000000000e+01 0.000000000000e+00 0.000000000000e+00 0.000000000000e+00
4.950000000000e+01 0.000000000000e+00 0.000000000000e+00 0.000000000000e+00
4.975000000000e+01 0.000000000000e+00 0.000000000000e+00 0.000000000000e+00
5.000000000000e+01 0.000000000000e+00 0.000000000000e+00 0.000000000000e+00
5.025000000000e+01 0.000000000000e+00 0.000000000000e+00 0.000000000000e+00
5.050000000000e+01 0.000000000000e+00 0.000000000000e+00 0.000000000000e+00
5.075000000000e+01 0.000000000000e+00 0.000000000000e+00 0.000000000000e+00
5.100000000000e+01 0.000000000000e+00 0.000000000000e+00 0.000000000000e+00
5.125000000000e+01 0.000000000000e+00 0.000000000000e+00 0.000000000000e+00
5.150000000000e+01 0.000000000000e+00 0.000000000000e+00 0.000000000000e+00
5.175000000000e+01 0.000000000000e+00 0.000000000000e+00 0.000000000000e+00
5.200000000000e+01 0.000000000000e+00 0.000000000000e+00 0.000000000000e+00
5.225000000000e+01 0.000000000000e+00 0.000000000000e+00 0.000000000000e+00
5.250000000000e+01 0.000000000000e+00 0.000000000000e+00 0.000000000000e+00
5.275000000000e+01 0.000000000000e+00 0.000000000000e+00 0.000000000000e+00
5.300000000000e+01 0.000000000000e+00 0.000000000000e+00 0.000000000000e+00
5.325000000000e+01 0.000000000000e+00 0.000000000000e+00 0.000000000000e+00
5.350000000000e+01 0.000000000000e+00 0.000000000000e+00 0.000000000000e+00
5.375000000000e+01 0.000000000000e+00 0.000000000000e+00 0.000000000000e+00
5.400000000000e+01 0.000000000000e+00 0.000000000000e+00 0.000000000000e+00
5.425000000000e+01 0.000000000000e+00 0.000000000000e+00 0.000000000000e+00
5.450000000000e+01 0.000000000000e+00 0.000000000000e+00 0.000000000000e+00
5.475000000000e+01 0.000000000000e+00 0.000000000000e+00 0.000000000000e+00
5.500000000000e+01 0.000000000000e+00 0.000000000000e+00 0.000000000000e+00
5.525000000000e+01 0.000000000000e+00 0.000000000000e+00 0.000000000000e+00
5.550000000000e+01 0.000000000000e+00 0.000000000000e+00 0.000000000000e+00
5.575000000000e+01 0.000000000000e+00 0.000000000000e+00 0.000000000000e+00
5.600000000000e+01 0.000000000000e+00 0.000000000000e+00 0.000000000000e+00
5.625000000000e+01 0.000000000000e+00 0.000000000000e+00 0.000000000000e+00
5.650000000000e+01 0.000000000000e+00 0.000000000000e+00 0.000000000000e+00
5.675000000000e+01 0.000000000000e+00 0.000000000000e+00 0.000000000000e+00
5.700000000000e+01 0.000000000000e+00 0.000000000000e+00 0.000000000000e+00
5.725000000000e+01 0.000000000000e+00 0.000000000000e+00 0.000000000000e+00
5.750000000000e+01 0.000000000000e+00 0.000000000000e+00 0.000000000000e+00
5.775000000000e+01 0.000000000000e+00 0.000000000000e+00 0.000000000000e+00
5.800000000000e+01 0.000000000000e+00 0.000000000000e+00 0.000000000000e+00
5.825000000000e+01 0.000000000000e+00 0.000000000000e+00 0.000000000000e+00
5.850000000000e+01 0.000000000000e+00 0.000000000000e+00 0.000000000000e+00
5.875000000000e+01 0.000000000000e+00 0.000000000000e+00 0.000000000000e+00
5.900000000000e+01 0.000000000000e+00 0.000000000000e+00 0.000000000000e+00
5.925000000000e+01 0.000000000000e+00 0.000000000000e+00 0.000000000000e+00
5.950000000000e+01 0.000000000000e+00 0.000000000000e+00 0.000000000000e+00
5.975000000000e+01 0.000000000000e+00 0.000000000000e+00 0.000000000000e+00
6.000000000000e+01 0.000000000000e+00 0.000000000000e+00 0.000000000000e+00
6.025000000000e+01 0.000000000000e+00 0.000000000000e+00 0.000000000000e+00
6.050000000000e+01 0.000000000000e+00 0.000000000000e+00 0.000000000000e+00
6.075000000000e+01 0.000000000000e+00 0.000000000000e+00 0.000000000000e+00
6.100000000000e+01 0.000000000000e+00 0.000000000000e+00 0.000000000000e+00
6.125000000000e+01 0.000000000000e+00 0.000000000000e+00 0.000000000000e+00
6.150000000000e+01 0.000000000000e+00 0.000000000000e+00 0.000000000000e+00
6.175000000000e+01 0.000000000000e+00 0.000000000000e+00 0.000000000000e+00
6.200000000000e+01 0.000000000000e+00 0.000000000000e+00 0.000000000000e+00
6.225000000000e+01 0.000000000000e+00 0.000000000000e+00 0.000000000000e+00
6.250000000000e+01 0.000000000000e+00 0.000000000000e+00 0.000000000000e+00
6.275000000000e+01 0.000000000000e+00 0.000000000000e+00 0.000000000000e+00
6.300000000000e+01 0.000000000000e+00 0.000000000000e+00 0.000000000000e+00
6.325000000000e+01 0.000000000000e+00 0.000000000000e+00 0.000000000000e+00
6.350000000000e+01 0.000000000000e+00 0.000000000000e+00 0.000000000000e+00
6.375000000000e+01 0.000000000000e+00 0.000000000000e+00 0.000000000000e+00
6.400000000000e+01 0.000000000000e+00 0.000000000000e+00 0.000000000000e+00
6.425000000000e+01 0.000000000000e+00 0.000000000000e+00 0.000000000000e+00
6.450000000000e+01 0.000000000000e+00 0.000000000000e+00 0.000000000000e+00
6.475000000000e+01 0.000000000000e+00 0.000000000000e+00 0.000000000000e+00
6.500000000000e+01 0.000000000000e+00 0.000000000000e+00 0.000000000000e+00
6.525000000000e+01 0.000000000000e+00 0.000000000000e+00 0.000000000000e+00
6.550000000000e+01 0.000000000000e+00 0.000000000000e+00 0.000000000000e+00
6.575000000000e+01 0.000000000000e+00 0.000000000000e+00 0.000000000000e+00
6.600000000000e+01 0.000000000000e+00 0.000000000000e+00 0.000000000000e+00
6.625000000000e+01 0.000000000000e+00 0.000000000000e+00 0.000000000000e+00
6.650000000000e+01 0.000000000000e+00 0.000000000000e+00 0.000000000000e+00
6.675000000000e+01 0.000000000000e+00 0.000000000000e+00 0.000000000000e+00
6.700000000000e+01 0.000000000000e+00 0.000000000000e+00 0.000000000000e+00
6.725000000000e+01 0.000000000000e+00 0.000000000000e+00 0.000000000000e+00
6.750000000000e+01 0.000000000000e+00 0.000000000000e+00 0.000000000000e+00
6.775000000000e+01 0.000000000000e+00 0.000000000000e+00 0.000000000000e+00
6.800000000000e+01 0.000000000000e+00 0.000000000000e+00 0.000000000000e+00
6.825000000000e+01 0.000000000000e+00 0.000000000000e+00 0.000000000000e+00
6.850000000000e+01 0.000000000000e+00 0.000000000000e+00 0.000000000000e+00
6.875000000000e+01 0.000000000000e+00 0.000000000000e+00 0.000000000000e+00
6.900000000000e+01 0.000000000000e+00 0.000000000000e+00 0.000000000000e+00
6.925000000000e+01 0.000000000000e+00 0.000000000000e+00 0.000000000000e+00
6.950000000000e+01 0.000000000000e+00 0.000000000000e+00 0.000000000000e+00
6.975000000000e+01 0.000000000000e+00 0.000000000000e+00 0.000000000000e+00
7.000000000000e+01 0.000000000000e+00 0.000000000000e+00 0.000000000000e+00
7.025000000000e+01 0.000000000000e+00 0.000000000000e+00 0.000000000000e+00
7.050000000000e+01 0.000000000000e+00 0.000000000000e+00 0.000000000000e+00
7.075000000000e+01 0.000000000000e+00 0.000000000000e+00 0.000000000000e+00
7.100000000000e+01 0.000000000000e+00 0.000000000000e+00 0.000000000000e+00
7.125000000000e+01 0.000000000000e+00 0.000000000000e+00 0.000000000000e+00
7.150000000000e+01 0.000000000000e+00 0.000000000000e+00 0.000000000000e+00
7.175000000000e+01 0.000000000000e+00 0.000000000000e+00 0.000000000000e+00
7.200000000000e+01 0.000000000000e+00 0.000000000000e+00 0.000000000000e+00
7.225000000000e+01 0.000000000000e+00 0.000000000000e+00 0.000000000000e+00
7.250000000000e+01 0.000000000000e+00 0.000000000000e+00 0.000000000000e+00
7.275000000000e+01 0.000000000000e+00 0.000000000000e+00 0.000000000000e+00
7.300000000000e+01 0.000000000000e+00 0.000000000000e+00 0.000000000000e+00
7.325000000000e+01 0.000000000000e+00 0.000000000000e+00 0.000000000000e+00
7.350000000000e+01 0.000000000000e+00 0.000000000000e+00 0.000000000000e+00
7.375000000000e+01 0.000000000000e+00 0.000000000000e+00 0.000000000000e+00
7.400000000000e+01 0.000000000000e+00 0.000000000000e+00 0.000000000000e+00
7.425000000000e+01 0.000000000000e+00 0.000000000000e+00 0.000000000000e+00
7.450000000000e+01 0.000000000000e+00 0.000000000000e+00 0.000000000000e+00
7.475000000000e+01 0.000000000000e+00 0.000000000000e+00 0.000000000000e+00
7.500000000000e+01 0.000000000000e+00 0.000000000000e+00 0.000000000000e+00
7.525000000000e+01 0.000000000000e+00 0.000000000000e+00 0.000000000000e+00
7.550000000000e+01 0.000000000000e+00 0.000000000000e+00 0.000000000000e+00
7.575000000000e+01 0.000000000000e+00 0.000000000000e+00 0.000000000000e+00
7.600000000000e+01 0.000000000000e+00 0.000000000000e+00 0.000000000000e+00
7.625000000000e+01 0.000000000000e+00 0.000000000000e+00 0.000000000000e+00
7.650000000000e+01 0.000000000000e+00 0.000000000000e+00 0.000000000000e+00
7.675000000000e+01 0.000000000000e+00 0.000000000000e+00 0.000000000000e+00
7.700000000000e+01 0.000000000000e+00 0.000000000000e+00 0.000000000000e+00
7.725000000000e+01 0.000000000000e+00 0.000000000000e+00 0.000000000000e+00
7.750000000000e+01 0.000000000000e+00 0.000000000000e+00 0.000000000000e+00
7.775000000000e+01 0.000000000000e+00 0.000000000000e+00 0.000000000000e+00
7.800000000000e+01 0.000000000000e+00 0.000000000000e+00 0.000000000000e+00
7.825000000000e+01 0.000000000000e+00 0.000000000000e+00 0.000000000000e+00
7.850000000000e+01 0.000000000000e+00 0.000000000000e+00 0.000000000000e+00
7.875000000000e+01 0.000000000000e+00 0.000000000000e+00 0.000000000000e+00
7.900000000000e+01 0.000000000000e+00 0.000000000000e+00 0.000000000000e+00
7.925000000000e+01 0.000000000000e+00 0.000000000000e+00 0.000000000000e+00
7.950000000000e+01 0.000000000000e+00 0.000000000000e+00 0.000000000000e+00
7.975000000000e+01 0.000000000000e+00 0.000000000000e+00 0.000000000000e+00
8.000000000000e+01 0.000000000000e+00 0.000000000000e+00 0.000000000000e+00
8.025000000000e+01 0.000000000000e+00 0.000000000000e+00 0.000000000000e+00
8.050000000000e+01 0.000000000000e+00 0.000000000000e+00 0.000000000000e+00
8.075000000000e+01 0.000000000000e+00 0.000000000000e+00 0.000000000000e+00
8.100000000000e+01 0.000000000000e+00 0.000000000000e+00 0.000000000000e+00
8.125000000000e+01 0.000000000000e+00 0.000000000000e+00 0.000000000000e+00
8.150000000000e+01 0.000000000000e+00 0.000000000000e+00 0.000000000000e+00
8.175000000000e+01 0.000000000000e+00 0.000000000000e+00 0.000000000000e+00
8.200000000000e+01 0.000000000000e+00 0.000000000000e+00 0.000000000000e+00
8.225000000000e+01 0.000000000000e+00 0.000000000000e+00 0.000000000000e+00
8.250000000000e+01 0.000000000000e+00 0.000000000000e+00 0.000000000000e+00
8.275000000000e+01 0.000000000000e+00 0.000000000000e+00 0.000000000000e+00
8.300000000000e+01 0.000000000000e+00 0.000000000000e+00 0.000000000000e+00
8.325000000000e+01 0.000000000000e+00 0.000000000000e+00 0.000000000000e+00
8.350000000000e+01 0.000000000000e+00 0.000000000000e+00 0.000000000000e+00
8.375000000000e+01 0.000000000000e+00 0.000000000000e+00 0.000000000000e+00
8.400000000000e+01 0.000000000000e+00 0.000000000000e+00 0.000000000000e+00
8.425000000000e+01 0.000000000000e+00 0.000000000000e+00 0.000000000000e+00
8.450000000000e+01 0.000000000000e+00 0.000000000000e+00 0.000000000000e+00
8.475000000000e+01 0.000000000000e+00 0.000000000000e+00 0.000000000000e+00
8.500000000000e+01 0.000000000000e+00 0.000000000000e+00 0.000000000000e+00
8.525000000000e+01 0.000000000000e+00 0.000000000000e+00 0.000000000000e+00
8.550000000000e+01 0.000000000000e+00 0.000000000000e+00 0.000000000000e+00
8.575000000000e+01 0.000000000000e+00 0.000000000000e+00 0.000000000000e+00
8.600000000000e+01 0.000000000000e+00 0.000000000000e+00 0.000000000000e+00
8.625000000000e+01 0.000000000000e+00 0.000000000000e+00 0.000000000000e+00
8.650000000000e+01 0.000000000000e+00 0.000000000000e+00 0.000000000000e+00
8.675000000000e+01 0.000000000000e+00 0.000000000000e+00 0.000000000000e+00
8.700000000000e+01 0.000000000000e+00 0.000000000000e+00 0.000000000000e+00
8.725000000000e+01 0.000000000000e+00 0.000000000000e+00 0.000000000000e+00
8.750000000000e+01 0.000000000000e+00 0.000000000000e+00 0.000000000000e+00
8.775000000000e+01 0.000000000000e+00 0.000000000000e+00 0.000000000000e+00
8.800000000000e+01 0.000000000000e+00 0.000000000000e+00 0.000000000000e+00
8.825000000000e+01 0.000000000000e+00 0.000000000000e+00 0.000000000000e+00
8.850000000000e+01 0.000000000000e+00 0.000000000000e+00 0.000000000000e+00
8.875000000000e+01 0.000000000000e+00 0.000000000000e+00 0.000000000000e+00
8.900000000000e+01 0.000000000000e+00 0.000000000000e+00 0.000000000000e+00
8.925000000000e+01 0.000000000000e+00 0.000000000000e+00 0.000000000000e+00
8.950000000000e+01 0.000000000000e+00 0.000000000000e+00 0.000000000000e+00
8.975000000000e+01 0.000000000000e+00 0.000000000000e+00 0.000000000000e+00
9.000000000000e+01 0.000000000000e+00 0.000000000000e+00 0.000000000000e+00
9.025000000000e+01 0.000000000000e+00 0.000000000000e+00 0.000000000000e+00
9.050000000000e+01 0.000000000000e+00 0.000000000000e+00 0.000000000000e+00
9.075000000000e+01 0.000000000000e+00 0.000000000000e+00 0.000000000000e+00
9.100000000000e+01 0.000000000000e+00 0.000000000000e+00 0.000000000000e+00
9.125000000000e+01 0.000000000000e+00 0.000000000000e+00 0.000000000000e+00
9.150000000000e+01 0.000000000000e+00 0.000000000000e+00 0.000000000000e+00
9.175000000000e+01 0.000000000000e+00 0.000000000000e+00 0.000000000000e+00
9.200000000000e+01 0.000000000000e+00 0.000000000000e+00 0.000000000000e+00
9.225000000000e+01 0.000000000000e+00 0.000000000000e+00 0.000000000000e+00
9.250000000000e+01 0.000000000000e+00 0.000000000000e+00 0.000000000000e+00
9.275000000000e+01 0.000000000000e+00 0.000000000000e+00 0.000000000000e+00
9.300000000000e+01 0.000000000000e+00 0.000000000000e+00 0.000000000000e+00
9.325000000000e+01 0.000000000000e+00 0.000000000000e+00 0.000000000000e+00
9.350000000000e+01 0.000000000000e+00 0.000000000000e+00 0.000000000000e+00
9.375000000000e+01 0.000000000000e+00 0.000000000000e+00 0.000000000000e+00
9.400000000000e+01 0.000000000000e+00 0.000000000000e+00 0.000000000000e+00
9.425000000000e+01 0.000000000000e+00 0.000000000000e+00 0.000000000000e+00
9.450000000000e+01 0.000000000000e+00 0.000000000000e+00 0.000000000000e+00
9.475000000000e+01 0.000000000000e+00 0.000000000000e+00 0.000000000000e+00
9.500000000000e+01 0.000000000000e+00 0.000000000000e+00 0.000000000000e+00
9.525000000000e+01 0.000000000000e+00 0.000000000000e+00 0.000000000000e+00
9.550000000000e+01 0.000000000000e+00 0.000000000000e+00 0.000000000000e+00
9.575000000000e+01 0.000000000000e+00 0.000000000000e+00 0.000000000000e+00
9.600000000000e+01 0.000000000000e+00 0.000000000000e+00 0.000000000000e+00
9.625000000000e+01 0.000000000000e+00 0.000000000000e+00 0.000000000000e+00
9.650000000000e+01 0.000000000000e+00 0.000000000000e+00 0.000000000000e+00
9.675000000000e+01 0.000000000000e+00 0.000000000000e+00 0.000000000000e+00
9.700000000000e+01 0.000000000000e+00 0.000000000000e+00 0.000000000000e+00
9.725000000000e+01 0.000000000000e+00 0.000000000000e+00 0.000000000000e+00
9.750000000000e+01 0.000000000000e+00 0.000000000000e+00 0.000000000000e+00
9.775000000000e+01 0.000000000000e+00 0.000000000000e+00 0.000000000000e+00
9.800000000000e+01 0.000000000000e+00 0.000000000000e+00 0.000000000000e+00
9.825000000000e+01 0.000000000000e+00 0.000000000000e+00 0.000000000000e+00
9.850000000000e+01 0.000000000000e+00 0.000000000000e+00 0.000000000000e+00
9.875000000000e+01 0.000000000000e+00 0.000000000000e+00 0.000000000000e+00
9.900000000000e+01 0.000000000000e+00 0.000000000000e+00 0.000000000000e+00
9.925000000000e+01 0.000000000000e+00 0.000000000000e+00 0.000000000000e+00
9.950000000000e+01 0.000000000000e+00 0.000000000000e+00 0.000000000000e+00
9.975000000000e+01 0.000000000000e+00 0.000000000000e+00 0.000000000000e+00
1.000000000000e+02 0.000000000000e+00 0.000000000000e+00 0.000000000000e+00
1.002500000000e+02 0.000000000000e+00 0.000000000000e+00 0.000000000000e+00
1.005000000000e+02 0.000000000000e+00 0.000000000000e+00 0.000000000000e+00
1.007500000000e+02 0.000000000000e+00 0.000000000000e+00 0.000000000000e+00
1.010000000000e+02 0.000000000000e+00 0.000000000000e+00 0.000000000000e+00
1.012500000000e+02 0.000000000000e+00 0.000000000000e+00 0.000000000000e+00
1.015000000000e+02 0.000000000000e+00 0.000000000000e+00 0.000000000000e+00
1.017500000000e+02 0.000000000000e+00 0.000000000000e+00 0.000000000000e+00
1.020000000000e+02 0.000000000000e+00 0.000000000000e+00 0.000000000000e+00
1.022500000000e+02 0.000000000000e+00 0.000000000000e+00 0.000000000000e+00
1.025000000000e+02 0.000000000000e+00 0.000000000000e+00 0.000000000000e+00
1.027500000000e+02 0.000000000000e+00 0.000000000000e+00 0.000000000000e+00
1.030000000000e+02 0.000000000000e+00 0.000000000000e+00 0.000000000000e+00
1.032500000000e+02 0.000000000000e+00 0.000000000000e+00 0.000000000000e+00
1.035000000000e+02 0.000000000000e+00 0.000000000000e+00 0.000000000000e+00
1.037500000000e+02 0.000000000000e+00 0.000000000000e+00 0.000000000000e+00
1.040000000000e+02 0.000000000000e+00 0.000000000000e+00 0.000000000000e+00
1.042500000000e+02 0.000000000000e+00 0.000000000000e+00 0.000000000000e+00
1.045000000000e+02 0.000000000000e+00 0.000000000000e+00 0.000000000000e+00
1.047500000000e+02 0.000000000000e+00 0.000000000000e+00 0.000000000000e+00
1.050000000000e+02 0.000000000000e+00 0.000000000000e+00 0.000000000000e+00
1.052500000000e+02 0.000000000000e+00 0.000000000000e+00 0.000000000000e+00
1.055000000000e+02 0.000000000000e+00 0.000000000000e+00 0.000000000000e+00
1.057500000000e+02 0.000000000000e+00 0.000000000000e+00 0.000000000000e+00
1.060000000000e+02 0.000000000000e+00 0.000000000000e+00 0.000000000000e+00
1.062500000000e+02 0.000000000000e+00 0.000000000000e+00 0.000000000000e+00
1.065000000000e+02 0.000000000000e+00 0.000000000000e+00 0.000000000000e+00
1.067500000000e+02 0.000000000000e+00 0.000000000000e+00 0.000000000000e+00
1.070000000000e+02 0.000000000000e+00 0.000000000000e+00 0.000000000000e+00
1.072500000000e+02 0.000000000000e+00 0.000000000000e+00 0.000000000000e+00
1.075000000000e+02 0.000000000000e+00 0.000000000000e+00 0.000000000000e+00
1.077500000000e+02 0.000000000000e+00 0.000000000000e+00 0.000000000000e+00
1.080000000000e+02 0.000000000000e+00 0.000000000000e+00 0.000000000000e+00
1.082500000000e+02 0.000000000000e+00 0.000000000000e+00 0.000000000000e+00
1.085000000000e+02 0.000000000000e+00 0.000000000000e+00 0.000000000000e+00
1.087500000000e+02 0.000000000000e+00 0.000000000000e+00 0.000000000000e+00
1.090000000000e+02 0.000000000000e+00 0.000000000000e+00 0.000000000000e+00
1.092500000000e+02 0.000000000000e+00 0.000000000000e+00 0.000000000000e+00
1.095000000000e+02 0.000000000000e+00 0.000000000000e+00 0.000000000000e+00
1.097500000000e+02 0.000000000000e+00 0.000000000000e+00 0.000000000000e+00
1.100000000000e+02 0.000000000000e+00 0.000000000000e+00 0.000000000000e+00
1.102500000000e+02 0.000000000000e+00 0.000000000000e+00 0.000000000000e+00
1.105000000000e+02 0.000000000000e+00 0.000000000000e+00 0.000000000000e+00
1.107500000000e+02 0.000000000000e+00 0.000000000000e+00 0.000000000000e+00
1.110000000000e+02 0.000000000000e+00 0.000000000000e+00 0.000000000000e+00
1.112500000000e+02 0.000000000000e+00 0.000000000000e+00 0.000000000000e+00
1.115000000000e+02 0.000000000000e+00 0.000000000000e+00 0.000000000000e+00
1.117500000000e+02 0.000000000000e+00 0.000000000000e+00 0.000000000000e+00
1.120000000000e+02 0.000000000000e+00 0.000000000000e+00 0.000000000000e+00
1.122500000000e+02 0.000000000000e+00 0.000000000000e+00 0.000000000000e+00
1.125000000000e+02 0.000000000000e+00 0.000000000000e+00 0.000000000000e+00
1.127500000000e+02 0.000000000000e+00 0.000000000000e+00 0.000000000000e+00
1.130000000000e+02 0.000000000000e+00 0.000000000000e+00 0.000000000000e+00
1.132500000000e+02 0.000000000000e+00 0.000000000000e+00 0.000000000000e+00
1.135000000000e+02 0.000000000000e+00 0.000000000000e+00 0.000000000000e+00
1.137500000000e+02 0.000000000000e+00 0.000000000000e+00 0.000000000000e+00
1.140000000000e+02 0.000000000000e+00 0.000000000000e+00 0.000000000000e+00
1.142500000000e+02 0.000000000000e+00 0.000000000000e+00 0.000000000000e+00
1.145000000000e+02 0.000000000000e+00 0.000000000000e+00 0.000000000000e+00
1.147500000000e+02 0.000000000000e+00 0.000000000000e+00 0.000000000000e+00
1.150000000000e+02 0.000000000000e+00 0.000000000000e+00 0.000000000000e+00
1.152500000000e+02 0.000000000000e+00 0.000000000000e+00 0.000000000000e+00
1.155000000000e+02 0.000000000000e+00 0.000000000000e+00 0.000000000000e+00
1.157500000000e+02 0.000000000000e+00 0.000000000000e+00 0.000000000000e+00
1.160000000000e+02 0.000000000000e+00 0.000000000000e+00 0.000000000000e+00
1.162500000000e+02 0.000000000000e+00 0.000000000000e+00 0.000000000000e+00
1.165000000000e+02 0.000000000000e+00 0.000000000000e+00 0.000000000000e+00
1.167500000000e+02 0.000000000000e+00 0.000000000000e+00 0.000000000000e+00
1.170000000000e+02 0.000000000000e+00 0.000000000000e+00 0.000000000000e+00
1.172500000000e+02 0.000000000000e+00 0.000000000000e+00 0.000000000000e+00
1.175000000000e+02 0.000000000000e+00 0.000000000000e+00 0.000000000000e+00
1.177500000000e+02 0.000000000000e+00 0.000000000000e+00 0.000000000000e+00
1.180000000000e+02 0.000000000000e+00 0.000000000000e+00 0.000000000000e+00
1.182500000000e+02 0.000000000000e+00 0.000000000000e+00 0.000000000000e+00
1.185000000000e+02 0.000000000000e+00 0.000000000000e+00 0.000000000000e+00
1.187500000000e+02 0.000000000000e+00 0.000000000000e+00 0.000000000000e+00
1.190000000000e+02 0.000000000000e+00 0.000000000000e+00 0.000000000000e+00
1.192500000000e+02 0.000000000000e+00 0.000000000000e+00 0.000000000000e+00
1.195000000000e+02 0.000000000000e+00 0.000000000000e+00 0.000000000000e+00
1.197500000000e+02 0.000000000000e+00 0.000000000000e+00 0.000000000000e+00
1.200000000000e+02 0.000000000000e+00 0.000000000000e+00 0.000000000000e+00
1.202500000000e+02 0.000000000000e+00 0.000000000000e+00 0.000000000000e+00
1.205000000000e+02 0.000000000000e+00 0.000000000000e+00 0.000000000000e+00
1.207500000000e+02 0.000000000000e+00 0.000000000000e+00 0.000000000000e+00
1.210000000000e+02 0.000000000000e+00 0.000000000000e+00 0.000000000000e+00
1.212500000000e+02 0.000000000000e+00 0.000000000000e+00 0.000000000000e+00
1.215000000000e+02 0.000000000000e+00 0.000000000000e+00 0.000000000000e+00
1.217500000000e+02 0.000000000000e+00 0.000000000000e+00 0.000000000000e+00
1.220000000000e+02 0.000000000000e+00 0.000000000000e+00 0.000000000000e+00
1.222500000000e+02 0.000000000000e+00 0.000000000000e+00 0.000000000000e+00
1.225000000000e+02 0.000000000000e+00 0.000000000000e+00 0.000000000000e+00
1.227500000000e+02 0.000000000000e+00 0.000000000000e+00 0.000000000000e+00
1.230000000000e+02 0.000000000000e+00 0.000000000000e+00 0.000000000000e+00
1.232500000000e+02 0.000000000000e+00 0.000000000000e+00 0.000000000000e+00
1.235000000000e+02 0.000000000000e+00 0.000000000000e+00 0.000000000000e+00
1.237500000000e+02 0.000000000000e+00 0.000000000000e+00 0.000000000000e+00
1.240000000000e+02 0.000000000000e+00 0.000000000000e+00 0.000000000000e+00
1.242500000000e+02 0.000000000000e+00 0.000000000000e+00 0.000000000000e+00
1.245000000000e+02 0.000000000000e+00 0.000000000000e+00 0.000000000000e+00
1.247500000000e+02 0.000000000000e+00 0.000000000000e+00 0.000000000000e+00
1.250000000000e+02 0.000000000000e+00 0.000000000000e+00 0.000000000000e+00
1.252500000000e+02 0.000000000000e+00 0.000000000000e+00 0.000000000000e+00
1.255000000000e+02 0.000000000000e+00 0.000000000000e+00 0.000000000000e+00
1.257500000000e+02 0.000000000000e+00 0.000000000000e+00 0.000000000000e+00
1.260000000000e+02 0.000000000000e+00 0.000000000000e+00 0.000000000000e+00
1.262500000000e+02 0.000000000000e+00 0.000000000000e+00 0.000000000000e+00
1.265000000000e+02 0.000000000000e+00 0.000000000000e+00 0.000000000000e+00
1.267500000000e+02 0.000000000000e+00 0.000000000000e+00 0.000000000000e+00
1.270000000000e+02 0.000000000000e+00 0.000000000000e+00 0.000000000000e+00
1.272500000000e+02 0.000000000000e+00 0.000000000000e+00 0.000000000000e+00
1.275000000000e+02 0.000000000000e+00 0.000000000000e+00 0.000000000000e+00
1.277500000000e+02 0.000000000000e+00 0.000000000000e+00 0.000000000000e+00
1.280000000000e+02 0.000000000000e+00 0.000000000000e+00 0.000000000000e+00
1.282500000000e+02 0.000000000000e+00 0.000000000000e+00 0.000000000000e+00
1.285000000000e+02 0.000000000000e+00 0.000000000000e+00 0.000000000000e+00
1.287500000000e+02 0.000000000000e+00 0.000000000000e+00 0.000000000000e+00
1.290000000000e+02 0.000000000000e+00 0.000000000000e+00 0.000000000000e+00
1.292500000000e+02 0.000000000000e+00 0.000000000000e+00 0.000000000000e+00
1.295000000000e+02 0.000000000000e+00 0.000000000000e+00 0.000000000000e+00
1.297500000000e+02 0.000000000000e+00 0.000000000000e+00 0.000000000000e+00
1.300000000000e+02 0.000000000000e+00 0.000000000000e+00 0.000000000000e+00
1.302500000000e+02 0.000000000000e+00 0.000000000000e+00 0.000000000000e+00
1.305000000000e+02 0.000000000000e+00 0.000000000000e+00 0.000000000000e+00
1.307500000000e+02 0.000000000000e+00 0.000000000000e+00 0.000000000000e+00
1.310000000000e+02 0.000000000000e+00 0.000000000000e+00 0.000000000000e+00
1.312500000000e+02 0.000000000000e+00 0.000000000000e+00 0.000000000000e+00
1.315000000000e+02 0.000000000000e+00 0.000000000000e+00 0.000000000000e+00
1.317500000000e+02 0.000000000000e+00 0.000000000000e+00 0.000000000000e+00
1.320000000000e+02 0.000000000000e+00 0.000000000000e+00 0.000000000000e+00
1.322500000000e+02 0.000000000000e+00 0.000000000000e+00 0.000000000000e+00
1.325000000000e+02 0.000000000000e+00 0.000000000000e+00 0.000000000000e+00
1.327500000000e+02 0.000000000000e+00 0.000000000000e+00 0.000000000000e+00
1.330000000000e+02 0.000000000000e+00 0.000000000000e+00 0.000000000000e+00
1.332500000000e+02 0.000000000000e+00 0.000000000000e+00 0.000000000000e+00
1.335000000000e+02 0.000000000000e+00 0.000000000000e+00 0.000000000000e+00
1.337500000000e+02 0.000000000000e+00 0.000000000000e+00 0.000000000000e+00
1.340000000000e+02 0.000000000000e+00 0.000000000000e+00 0.000000000000e+00
1.342500000000e+02 0.000000000000e+00 0.000000000000e+00 0.000000000000e+00
1.345000000000e+02 0.000000000000e+00 0.000000000000e+00 0.000000000000e+00
1.347500000000e+02 0.000000000000e+00 0.000000000000e+00 0.000000000000e+00
1.350000000000e+02 0.000000000000e+00 0.000000000000e+00 0.000000000000e+00
1.352500000000e+02 0.000000000000e+00 0.000000000000e+00 0.000000000000e+00
1.355000000000e+02 0.000000000000e+00 0.000000000000e+00 0.000000000000e+00
1.357500000000e+02 0.000000000000e+00 0.000000000000e+00 0.000000000000e+00
1.360000000000e+02 0.000000000000e+00 0.000000000000e+00 0.000000000000e+00
1.362500000000e+02 0.000000000000e+00 0.000000000000e+00 0.000000000000e+00
1.365000000000e+02 0.000000000000e+00 0.000000000000e+00 0.000000000000e+00
1.367500000000e+02 0.000000000000e+00 0.000000000000e+00 0.000000000000e+00
1.370000000000e+02 0.000000000000e+00 0.000000000000e+00 0.000000000000e+00
1.372500000000e+02 0.000000000000e+00 0.000000000000e+00 0.000000000000e+00
1.375000000000e+02 0.000000000000e+00 0.000000000000e+00 0.000000000000e+00
1.377500000000e+02 0.000000000000e+00 0.000000000000e+00 0.000000000000e+00
1.380000000000e+02 0.000000000000e+00 0.000000000000e+00 0.000000000000e+00
1.382500000000e+02 0.000000000000e+00 0.000000000000e+00 0.000000000000e+00
1.385000000000e+02 0.000000000000e+00 0.000000000000e+00 0.000000000000e+00
1.387500000000e+02 0.000000000000e+00 0.000000000000e+00 0.000000000000e+00
1.390000000000e+02 0.000000000000e+00 0.000000000000e+00 0.000000000000e+00
1.392500000000e+02 0.000000000000e+00 0.000000000000e+00 0.000000000000e+00
1.395000000000e+02 0.000000000000e+00 0.000000000000e+00 0.000000000000e+00
1.397500000000e+02 0.000000000000e+00 0.000000000000e+00 0.000000000000e+00
1.400000000000e+02 0.000000000000e+00 0.000000000000e+00 0.000000000000e+00
1.402500000000e+02 0.000000000000e+00 0.000000000000e+00 0.000000000000e+00
1.405000000000e+02 0.000000000000e+00 0.000000000000e+00 0.000000000000e+00
1.407500000000e+02 0.000000000000e+00 0.000000000000e+00 0.000000000000e+00
1.410000000000e+02 0.000000000000e+00 0.000000000000e+00 0.000000000000e+00
1.412500000000e+02 0.000000000000e+00 0.000000000000e+00 0.000000000000e+00
1.415000000000e+02 0.000000000000e+00 0.000000000000e+00 0.000000000000e+00
1.417500000000e+02 0.000000000000e+00 0.000000000000e+00 0.000000000000e+00
1.420000000000e+02 0.000000000000e+00 0.000000000000e+00 0.000000000000e+00
1.422500000000e+02 0.000000000000e+00 0.000000000000e+00 0.000000000000e+00
1.425000000000e+02 0.000000000000e+00 0.000000000000e+00 0.000000000000e+00
1.427500000000e+02 0.000000000000e+00 0.000000000000e+00 0.000000000000e+00
1.430000000000e+02 0.000000000000e+00 0.000000000000e+00 0.000000000000e+00
1.432500000000e+02 0.000000000000e+00 0.000000000000e+00 0.000000000000e+00
1.435000000000e+02 0.000000000000e+00 0.000000000000e+00 0.000000000000e+00
1.437500000000e+02 0.000000000000e+00 0.000000000000e+00 0.000000000000e+00
1.440000000000e+02 0.000000000000e+00 0.000000000000e+00 0.000000000000e+00
1.442500000000e+02 0.000000000000e+00 0.000000000000e+00 0.000000000000e+00
1.445000000000e+02 0.000000000000e+00 0.000000000000e+00 0.000000000000e+00
1.447500000000e+02 0.000000000000e+00 0.000000000000e+00 0.000000000000e+00
1.450000000000e+02 0.000000000000e+00 0.000000000000e+00 0.000000000000e+00
1.452500000000e+02 0.000000000000e+00 0.000000000000e+00 0.000000000000e+00
1.455000000000e+02 0.000000000000e+00 0.000000000000e+00 0.000000000000e+00
1.457500000000e+02 0.000000000000e+00 0.000000000000e+00 0.000000000000e+00
1.460000000000e+02 0.000000000000e+00 0.000000000000e+00 0.000000000000e+00
1.462500000000e+02 0.000000000000e+00 0.000000000000e+00 0.000000000000e+00
1.465000000000e+02 0.000000000000e+00 0.000000000000e+00 0.000000000000e+00
1.467500000000e+02 0.000000000000e+00 0.000000000000e+00 0.000000000000e+00
1.470000000000e+02 0.000000000000e+00 0.000000000000e+00 0.000000000000e+00
1.472500000000e+02 0.000000000000e+00 0.000000000000e+00 0.000000000000e+00
1.475000000000e+02 0.000000000000e+00 0.000000000000e+00 0.000000000000e+00
1.477500000000e+02 0.000000000000e+00 0.000000000000e+00 0.000000000000e+00
1.480000000000e+02 0.000000000000e+00 0.000000000000e+00 0.000000000000e+00
1.482500000000e+02 0.000000000000e+00 0.000000000000e+00 0.000000000000e+00
1.485000000000e+02 0.000000000000e+00 0.000000000000e+00 0.000000000000e+00
1.487500000000e+02 0.000000000000e+00 0.000000000000e+00 0.000000000000e+00
1.490000000000e+02 0.000000000000e+00 0.000000000000e+00 0.000000000000e+00
1.492500000000e+02 0.000000000000e+00 0.000000000000e+00 0.000000000000e+00
1.495000000000e+02 0.000000000000e+00 0.000000000000e+00 0.000000000000e+00
1.497500000000e+02 0.000000000000e+00 0.000000000000e+00 0.000000000000e+00
1.500000000000e+02 0.000000000000e+00 0.000000000000e+00 0.000000000000e+00
1.502500000000e+02 0.000000000000e+00 0.000000000000e+00 0.000000000000e+00
1.505000000000e+02 0.000000000000e+00 0.000000000000e+00 0.000000000000e+00
1.507500000000e+02 0.000000000000e+00 0.000000000000e+00 0.000000000000e+00
1.510000000000e+02 0.000000000000e+00 0.000000000000e+00 0.000000000000e+00
1.512500000000e+02 0.000000000000e+00 0.000000000000e+00 0.000000000000e+00
1.515000000000e+02 0.000000000000e+00 0.000000000000e+00 0.000000000000e+00
1.517500000000e+02 0.000000000000e+00 0.000000000000e+00 0.000000000000e+00
1.520000000000e+02 0.000000000000e+00 0.000000000000e+00 0.000000000000e+00
1.522500000000e+02 0.000000000000e+00 0.000000000000e+00 0.000000000000e+00
1.525000000000e+02 0.000000000000e+00 0.000000000000e+00 0.000000000000e+00
1.527500000000e+02 0.000000000000e+00 0.000000000000e+00 0.000000000000e+00
1.530000000000e+02 0.000000000000e+00 0.000000000000e+00 0.000000000000e+00
1.532500000000e+02 0.000000000000e+00 0.000000000000e+00 0.000000000000e+00
1.535000000000e+02 0.000000000000e+00 0.000000000000e+00 0.000000000000e+00
1.537500000000e+02 0.000000000000e+00 0.000000000000e+00 0.000000000000e+00
1.540000000000e+02 0.000000000000e+00 0.000000000000e+00 0.000000000000e+00
1.542500000000e+02 0.000000000000e+00 0.000000000000e+00 0.000000000000e+00
1.545000000000e+02 0.000000000000e+00 0.000000000000e+00 0.000000000000e+00
1.547500000000e+02 0.000000000000e+00 0.000000000000e+00 0.000000000000e+00
1.550000000000e+02 0.000000000000e+00 0.000000000000e+00 0.000000000000e+00
1.552500000000e+02 0.000000000000e+00 0.000000000000e+00 0.000000000000e+00
1.555000000000e+02 0.000000000000e+00 0.000000000000e+00 0.000000000000e+00
1.557500000000e+02 0.000000000000e+00 0.000000000000e+00 0.000000000000e+00
1.560000000000e+02 0.000000000000e+00 0.000000000000e+00 0.000000000000e+00
1.562500000000e+02 0.000000000000e+00 0.000000000000e+00 0.000000000000e+00
1.565000000000e+02 0.000000000000e+00 0.000000000000e+00 0.000000000000e+00
1.567500000000e+02 0.000000000000e+00 0.000000000000e+00 0.000000000000e+00
1.570000000000e+02 0.000000000000e+00 0.000000000000e+00 0.000000000000e+00
1.572500000000e+02 0.000000000000e+00 0.000000000000e+00 0.000000000000e+00
1.575000000000e+02 0.000000000000e+00 0.000000000000e+00 0.000000000000e+00
1.577500000000e+02 0.000000000000e+00 0.000000000000e+00 0.000000000000e+00
1.580000000000e+02 0.000000000000e+00 0.000000000000e+00 0.000000000000e+00
1.582500000000e+02 0.000000000000e+00 0.000000000000e+00 0.000000000000e+00
1.585000000000e+02 0.000000000000e+00 0.000000000000e+00 0.000000000000e+00
1.587500000000e+02 0.000000000000e+00 0.000000000000e+00 0.000000000000e+00
1.590000000000e+02 0.000000000000e+00 0.000000000000e+00 0.000000000000e+00
1.592500000000e+02 0.000000000000e+00 0.000000000000e+00 0.000000000000e+00
1.595000000000e+02 0.000000000000e+00 0.000000000000e+00 0.000000000000e+00
1.597500000000e+02 0.000000000000e+00 0.000000000000e+00 0.000000000000e+00
1.600000000000e+02 0.000000000000e+00 0.000000000000e+00 0.000000000000e+00
1.602500000000e+02 0.000000000000e+00 0.000000000000e+00 0.000000000000e+00
1.605000000000e+02 0.000000000000e+00 0.000000000000e+00 0.000000000000e+00
1.607500000000e+02 0.000000000000e+00 0.000000000000e+00 0.000000000000e+00
1.610000000000e+02 0.000000000000e+00 0.000000000000e+00 0.000000000000e+00
1.612500000000e+02 0.000000000000e+00 0.000000000000e+00 0.000000000000e+00
1.615000000000e+02 0.000000000000e+00 0.000000000000e+00 0.000000000000e+00
1.617500000000e+02 0.000000000000e+00 0.000000000000e+00 0.000000000000e+00
1.620000000000e+02 0.000000000000e+00 0.000000000000e+00 0.000000000000e+00
1.622500000000e+02 0.000000000000e+00 0.000000000000e+00 0.000000000000e+00
1.625000000000e+02 0.000000000000e+00 0.000000000000e+00 0.000000000000e+00
1.627500000000e+02 0.000000000000e+00 0.000000000000e+00 0.000000000000e+00
1.630000000000e+02 0.000000000000e+00 0.000000000000e+00 0.000000000000e+00
1.632500000000e+02 0.000000000000e+00 0.000000000000e+00 0.000000000000e+00
1.635000000000e+02 0.000000000000e+00 0.000000000000e+00 0.000000000000e+00
1.637500000000e+02 0.000000000000e+00 0.000000000000e+00 0.000000000000e+00
1.640000000000e+02 0.000000000000e+00 0.000000000000e+00 0.000000000000e+00
1.642500000000e+02 0.000000000000e+00 0.000000000000e+00 0.000000000000e+00
1.645000000000e+02 0.000000000000e+00 0.000000000000e+00 0.000000000000e+00
1.647500000000e+02 0.000000000000e+00 0.000000000000e+00 0.000000000000e+00
1.650000000000e+02 0.000000000000e+00 0.000000000000e+00 0.000000000000e+00
1.652500000000e+02 0.000000000000e+00 0.000000000000e+00 0.000000000000e+00
1.655000000000e+02 0.000000000000e+00 0.000000000000e+00 0.000000000000e+00
1.657500000000e+02 0.000000000000e+00 0.000000000000e+00 0.000000000000e+00
1.660000000000e+02 0.000000000000e+00 0.000000000000e+00 0.000000000000e+00
1.662500000000e+02 0.000000000000e+00 0.000000000000e+00 0.000000000000e+00
1.665000000000e+02 0.000000000000e+00 0.000000000000e+00 0.000000000000e+00
1.667500000000e+02 0.000000000000e+00 0.000000000000e+00 0.000000000000e+00
1.670000000000e+02 0.000000000000e+00 0.000000000000e+00 0.000000000000e+00
1.672500000000e+02 0.000000000000e+00 0.000000000000e+00 0.000000000000e+00
1.675000000000e+02 0.000000000000e+00 0.000000000000e+00 0.000000000000e+00
1.677500000000e+02 0.000000000000e+00 0.000000000000e+00 0.000000000000e+00
1.680000000000e+02 0.000000000000e+00 0.000000000000e+00 0.000000000000e+00
1.682500000000e+02 0.000000000000e+00 0.000000000000e+00 0.000000000000e+00
1.685000000000e+02 0.000000000000e+00 0.000000000000e+00 0.000000000000e+00
1.687500000000e+02 0.000000000000e+00 0.000000000000e+00 0.000000000000e+00
1.690000000000e+02 0.000000000000e+00 0.000000000000e+00 0.000000000000e+00
1.692500000000e+02 0.000000000000e+00 0.000000000000e+00 0.000000000000e+00
1.695000000000e+02 0.000000000000e+00 0.000000000000e+00 0.000000000000e+00
1.697500000000e+02 0.000000000000e+00 0.000000000000e+00 0.000000000000e+00
1.700000000000e+02 0.000000000000e+00 0.000000000000e+00 0.000000000000e+00
1.702500000000e+02 0.000000000000e+00 0.000000000000e+00 0.000000000000e+00
1.705000000000e+02 0.000000000000e+00 0.000000000000e+00 0.000000000000e+00
1.707500000000e+02 0.000000000000e+00 0.000000000000e+00 0.000000000000e+00
1.710000000000e+02 0.000000000000e+00 0.000000000000e+00 0.000000000000e+00
1.712500000000e+02 0.000000000000e+00 0.000000000000e+00 0.000000000000e+00
1.715000000000e+02 0.000000000000e+00 0.000000000000e+00 0.000000000000e+00
1.717500000000e+02 0.000000000000e+00 0.000000000000e+00 0.000000000000e+00
1.720000000000e+02 0.000000000000e+00 0.000000000000e+00 0.000000000000e+00
1.722500000000e+02 0.000000000000e+00 0.000000000000e+00 0.000000000000e+00
1.725000000000e+02 0.000000000000e+00 0.000000000000e+00 0.000000000000e+00
1.727500000000e+02 0.000000000000e+00 0.000000000000e+00 0.000000000000e+00
1.730000000000e+02 0.000000000000e+00 0.000000000000e+00 0.000000000000e+00
1.732500000000e+02 0.000000000000e+00 0.000000000000e+00 0.000000000000e+00
1.735000000000e+02 0.000000000000e+00 0.000000000000e+00 0.000000000000e+00
1.737500000000e+02 0.000000000000e+00 0.000000000000e+00 0.000000000000e+00
1.740000000000e+02 0.000000000000e+00 0.000000000000e+00 0.000000000000e+00
1.742500000000e+02 0.000000000000e+00 0.000000000000e+00 0.000000000000e+00
1.745000000000e+02 0.000000000000e+00 0.000000000000e+00 0.000000000000e+00
1.747500000000e+02 0.000000000000e+00 0.000000000000e+00 0.000000000000e+00
1.750000000000e+02 0.000000000000e+00 0.000000000000e+00 0.000000000000e+00
1.752500000000e+02 0.000000000000e+00 0.000000000000e+00 0.000000000000e+00
1.755000000000e+02 0.000000000000e+00 0.000000000000e+00 0.000000000000e+00
1.757500000000e+02 0.000000000000e+00 0.000000000000e+00 0.000000000000e+00
1.760000000000e+02 0.000000000000e+00 0.000000000000e+00 0.000000000000e+00
1.762500000000e+02 0.000000000000e+00 0.000000000000e+00 0.000000000000e+00
1.765000000000e+02 0.000000000000e+00 0.000000000000e+00 0.000000000000e+00
1.767500000000e+02 0.000000000000e+00 0.000000000000e+00 0.000000000000e+00
1.770000000000e+02 0.000000000000e+00 0.000000000000e+00 0.000000000000e+00
1.772500000000e+02 0.000000000000e+00 0.000000000000e+00 0.000000000000e+00
1.775000000000e+02 0.000000000000e+00 0.000000000000e+00 0.000000000000e+00
1.777500000000e+02 0.000000000000e+00 0.000000000000e+00 0.000000000000e+00
1.780000000000e+02 0.000000000000e+00 0.000000000000e+00 0.000000000000e+00
1.782500000000e+02 0.000000000000e+00 0.000000000000e+00 0.000000000000e+00
1.785000000000e+02 0.000000000000e+00 0.000000000000e+00 0.000000000000e+00
1.787500000000e+02 0.000000000000e+00 0.000000000000e+00 0.000000000000e+00
1.790000000000e+02 0.000000000000e+00 0.000000000000e+00 0.000000000000e+00
1.792500000000e+02 0.000000000000e+00 0.000000000000e+00 0.000000000000e+00
1.795000000000e+02 0.000000000000e+00 0.000000000000e+00 0.000000000000e+00
1.797500000000e+02 0.000000000000e+00 0.000000000000e+00 0.000000000000e+00
1.800000000000e+02 0.000000000000e+00 0.000000000000e+00 0.000000000000e+00
1.802500000000e+02 0.000000000000e+00 0.000000000000e+00 0.000000000000e+00
1.805000000000e+02 0.000000000000e+00 0.000000000000e+00 0.000000000000e+00
1.807500000000e+02 0.000000000000e+00 0.000000000000e+00 0.000000000000e+00
1.810000000000e+02 0.000000000000e+00 0.000000000000e+00 0.000000000000e+00
1.812500000000e+02 0.000000000000e+00 0.000000000000e+00 0.000000000000e+00
1.815000000000e+02 0.000000000000e+00 0.000000000000e+00 0.000000000000e+00
1.817500000000e+02 0.000000000000e+00 0.000000000000e+00 0.000000000000e+00
1.820000000000e+02 0.000000000000e+00 0.000000000000e+00 0.000000000000e+00
1.822500000000e+02 0.000000000000e+00 0.000000000000e+00 0.000000000000e+00
1.825000000000e+02 0.000000000000e+00 0.000000000000e+00 0.000000000000e+00
1.827500000000e+02 0.000000000000e+00 0.000000000000e+00 0.000000000000e+00
1.830000000000e+02 0.000000000000e+00 0.000000000000e+00 0.000000000000e+00
1.832500000000e+02 0.000000000000e+00 0.000000000000e+00 0.000000000000e+00
1.835000000000e+02 0.000000000000e+00 0.000000000000e+00 0.000000000000e+00
1.837500000000e+02 0.000000000000e+00 0.000000000000e+00 0.000000000000e+00
1.840000000000e+02 0.000000000000e+00 0.000000000000e+00 0.000000000000e+00
1.842500000000e+02 0.000000000000e+00 0.000000000000e+00 0.000000000000e+00
1.845000000000e+02 0.000000000000e+00 0.000000000000e+00 0.000000000000e+00
1.847500000000e+02 0.000000000000e+00 0.000000000000e+00 0.000000000000e+00
1.850000000000e+02 0.000000000000e+00 0.000000000000e+00 0.000000000000e+00
1.852500000000e+02 0.000000000000e+00 0.000000000000e+00 0.000000000000e+00
1.855000000000e+02 0.000000000000e+00 0.000000000000e+00 0.000000000000e+00
1.857500000000e+02 0.000000000000e+00 0.000000000000e+00 0.000000000000e+00
1.860000000000e+02 0.000000000000e+00 0.000000000000e+00 0.000000000000e+00
1.862500000000e+02 0.000000000000e+00 0.000000000000e+00 0.000000000000e+00
1.865000000000e+02 0.000000000000e+00 0.000000000000e+00 0.000000000000e+00
1.867500000000e+02 0.000000000000e+00 0.000000000000e+00 0.000000000000e+00
1.870000000000e+02 0.000000000000e+00 0.000000000000e+00 0.000000000000e+00
1.872500000000e+02 0.000000000000e+00 0.000000000000e+00 0.000000000000e+00
1.875000000000e+02 0.000000000000e+00 0.000000000000e+00 0.000000000000e+00
1.877500000000e+02 0.000000000000e+00 0.000000000000e+00 0.000000000000e+00
1.880000000000e+02 0.000000000000e+00 0.000000000000e+00 0.000000000000e+00
1.882500000000e+02 0.000000000000e+00 0.000000000000e+00 0.000000000000e+00
1.885000000000e+02 0.000000000000e+00 0.000000000000e+00 0.000000000000e+00
1.887500000000e+02 0.000000000000e+00 0.000000000000e+00 0.000000000000e+00
1.890000000000e+02 0.000000000000e+00 0.000000000000e+00 0.000000000000e+00
1.892500000000e+02 0.000000000000e+00 0.000000000000e+00 0.000000000000e+00
1.895000000000e+02 0.000000000000e+00 0.000000000000e+00 0.000000000000e+00
1.897500000000e+02 0.000000000000e+00 0.000000000000e+00 0.000000000000e+00
1.900000000000e+02 0.000000000000e+00 0.000000000000e+00 0.000000000000e+00
1.902500000000e+02 0.000000000000e+00 0.000000000000e+00 0.000000000000e+00
1.905000000000e+02 0.000000000000e+00 0.000000000000e+00 0.000000000000e+00
1.907500000000e+02 0.000000000000e+00 0.000000000000e+00 0.000000000000e+00
1.910000000000e+02 0.000000000000e+00 0.000000000000e+00 0.000000000000e+00
1.912500000000e+02 0.000000000000e+00 0.000000000000e+00 0.000000000000e+00
1.915000000000e+02 0.000000000000e+00 0.000000000000e+00 0.000000000000e+00
1.917500000000e+02 0.000000000000e+00 0.000000000000e+00 0.000000000000e+00
1.920000000000e+02 0.000000000000e+00 0.000000000000e+00 0.000000000000e+00
1.922500000000e+02 0.000000000000e+00 0.000000000000e+00 0.000000000000e+00
1.925000000000e+02 0.000000000000e+00 0.000000000000e+00 0.000000000000e+00
1.927500000000e+02 0.000000000000e+00 0.000000000000e+00 0.000000000000e+00
1.930000000000e+02 0.000000000000e+00 0.000000000000e+00 0.000000000000e+00
1.932500000000e+02 0.000000000000e+00 0.000000000000e+00 0.000000000000e+00
1.935000000000e+02 0.000000000000e+00 0.000000000000e+00 0.000000000000e+00
1.937500000000e+02 0.000000000000e+00 0.000000000000e+00 0.000000000000e+00
1.940000000000e+02 0.000000000000e+00 0.000000000000e+00 0.000000000000e+00
1.942500000000e+02 0.000000000000e+00 0.000000000000e+00 0.000000000000e+00
1.945000000000e+02 0.000000000000e+00 0.000000000000e+00 0.000000000000e+00
1.947500000000e+02 0.000000000000e+00 0.000000000000e+00 0.000000000000e+00
1.950000000000e+02 0.000000000000e+00 0.000000000000e+00 0.000000000000e+00
1.952500000000e+02 0.000000000000e+00 0.000000000000e+00 0.000000000000e+00
1.955000000000e+02 0.000000000000e+00 0.000000000000e+00 0.000000000000e+00
1.957500000000e+02 0.000000000000e+00 0.000000000000e+00 0.000000000000e+00
1.960000000000e+02 0.000000000000e+00 0.000000000000e+00 0.000000000000e+00
1.962500000000e+02 0.000000000000e+00 0.000000000000e+00 0.000000000000e+00
1.965000000000e+02 0.000000000000e+00 0.000000000000e+00 0.000000000000e+00
1.967500000000e+02 0.000000000000e+00 0.000000000000e+00 0.000000000000e+00
1.970000000000e+02 0.000000000000e+00 0.000000000000e+00 0.000000000000e+00
1.972500000000e+02 0.000000000000e+00 0.000000000000e+00 0.000000000000e+00
1.975000000000e+02 0.000000000000e+00 0.000000000000e+00 0.000000000000e+00
1.977500000000e+02 0.000000000000e+00 0.000000000000e+00 0.000000000000e+00
1.980000000000e+02 0.000000000000e+00 0.000000000000e+00 0.000000000000e+00
1.982500000000e+02 0.000000000000e+00 0.000000000000e+00 0.000000000000e+00
1.985000000000e+02 0.000000000000e+00 0.000000000000e+00 0.000000000000e+00
1.987500000000e+02 0.000000000000e+00 0.000000000000e+00 0.000000000000e+00
1.990000000000e+02 0.000000000000e+00 0.000000000000e+00 0.000000000000e+00
1.992500000000e+02 0.000000000000e+00 0.000000000000e+00 0.000000000000e+00
1.995000000000e+02 0.000000000000e+00 0.000000000000e+00 0.000000000000e+00
1.997500000000e+02 0.000000000000e+00 0.000000000000e+00 0.000000000000e+00
2.000000000000e+02 0.000000000000e+00 0.000000000000e+00 0.000000000000e+00
2.002500000000e+02 0.000000000000e+00 0.000000000000e+00 0.000000000000e+00
2.005000000000e+02 0.000000000000e+00 0.000000000000e+00 0.000000000000e+00
2.007500000000e+02 0.000000000000e+00 0.000000000000e+00 0.000000000000e+00
2.010000000000e+02 0.000000000000e+00 0.000000000000e+00 0.000000000000e+00
2.012500000000e+02 0.000000000000e+00 0.000000000000e+00 0.000000000000e+00
2.015000000000e+02 0.000000000000e+00 0.000000000000e+00 0.000000000000e+00
2.017500000000e+02 0.000000000000e+00 0.000000000000e+00 0.000000000000e+00
2.020000000000e+02 0.000000000000e+00 0.000000000000e+00 0.000000000000e+00
2.022500000000e+02 0.000000000000e+00 0.000000000000e+00 0.000000000000e+00
2.025000000000e+02 0.000000000000e+00 0.000000000000e+00 0.000000000000e+00
2.027500000000e+02 0.000000000000e+00 0.000000000000e+00 0.000000000000e+00
2.030000000000e+02 0.000000000000e+00 0.000000000000e+00 0.000000000000e+00
2.032500000000e+02 0.000000000000e+00 0.000000000000e+00 0.000000000000e+00
2.035000000000e+02 0.000000000000e+00 0.000000000000e+00 0.000000000000e+00
2.037500000000e+02 0.000000000000e+00 0.000000000000e+00 0.000000000000e+00
2.040000000000e+02 0.000000000000e+00 0.000000000000e+00 0.000000000000e+00
2.042500000000e+02 0.000000000000e+00 0.000000000000e+00 0.000000000000e+00
2.045000000000e+02 0.000000000000e+00 0.000000000000e+00 0.000000000000e+00
2.047500000000e+02 0.000000000000e+00 0.000000000000e+00 0.000000000000e+00
2.050000000000e+02 0.000000000000e+00 0.000000000000e+00 0.000000000000e+00
2.052500000000e+02 0.000000000000e+00 0.000000000000e+00 0.000000000000e+00
2.055000000000e+02 0.000000000000e+00 0.000000000000e+00 0.000000000000e+00
2.057500000000e+02 0.000000000000e+00 0.000000000000e+00 0.000000000000e+00
2.060000000000e+02 0.000000000000e+00 0.000000000000e+00 0.000000000000e+00
2.062500000000e+02 0.000000000000e+00 0.000000000000e+00 0.000000000000e+00
2.065000000000e+02 0.000000000000e+00 0.000000000000e+00 0.000000000000e+00
2.067500000000e+02 0.000000000000e+00 0.000000000000e+00 0.000000000000e+00
2.070000000000e+02 0.000000000000e+00 0.000000000000e+00 0.000000000000e+00
2.072500000000e+02 0.000000000000e+00 0.000000000000e+00 0.000000000000e+00
2.075000000000e+02 0.000000000000e+00 0.000000000000e+00 0.000000000000e+00
2.077500000000e+02 0.000000000000e+00 0.000000000000e+00 0.000000000000e+00
2.080000000000e+02 0.000000000000e+00 0.000000000000e+00 0.000000000000e+00
2.082500000000e+02 0.000000000000e+00 0.000000000000e+00 0.000000000000e+00
2.085000000000e+02 0.000000000000e+00 0.000000000000e+00 0.000000000000e+00
2.087500000000e+02 0.000000000000e+00 0.000000000000e+00 0.000000000000e+00
2.090000000000e+02 0.000000000000e+00 0.000000000000e+00 0.000000000000e+00
2.092500000000e+02 0.000000000000e+00 0.000000000000e+00 0.000000000000e+00
2.095000000000e+02 0.000000000000e+00 0.000000000000e+00 0.000000000000e+00
2.097500000000e+02 0.000000000000e+00 0.000000000000e+00 0.000000000000e+00
2.100000000000e+02 0.000000000000e+00 0.000000000000e+00 0.000000000000e+00
2.102500000000e+02 0.000000000000e+00 0.000000000000e+00 0.000000000000e+00
2.105000000000e+02 0.000000000000e+00 0.000000000000e+00 0.000000000000e+00
2.107500000000e+02 0.000000000000e+00 0.000000000000e+00 0.000000000000e+00
2.110000000000e+02 0.000000000000e+00 0.000000000000e+00 0.000000000000e+00
2.112500000000e+02 0.000000000000e+00 0.000000000000e+00 0.000000000000e+00
2.115000000000e+02 0.000000000000e+00 0.000000000000e+00 0.000000000000e+00
2.117500000000e+02 0.000000000000e+00 0.000000000000e+00 0.000000000000e+00
2.120000000000e+02 0.000000000000e+00 0.000000000000e+00 0.000000000000e+00
2.122500000000e+02 0.000000000000e+00 0.000000000000e+00 0.000000000000e+00
2.125000000000e+02 0.000000000000e+00 0.000000000000e+00 0.000000000000e+00
2.127500000000e+02 0.000000000000e+00 0.000000000000e+00 0.000000000000e+00
2.130000000000e+02 0.000000000000e+00 0.000000000000e+00 0.000000000000e+00
2.132500000000e+02 0.000000000000e+00 0.000000000000e+00 0.000000000000e+00
2.135000000000e+02 0.000000000000e+00 0.000000000000e+00 0.000000000000e+00
2.137500000000e+02 0.000000000000e+00 0.000000000000e+00 0.000000000000e+00
2.140000000000e+02 0.000000000000e+00 0.000000000000e+00 0.000000000000e+00
2.142500000000e+02 0.000000000000e+00 0.000000000000e+00 0.000000000000e+00
2.145000000000e+02 0.000000000000e+00 0.000000000000e+00 0.000000000000e+00
2.147500000000e+02 0.000000000000e+00 0.000000000000e+00 0.000000000000e+00
2.150000000000e+02 0.000000000000e+00 0.000000000000e+00 0.000000000000e+00
2.152500000000e+02 0.000000000000e+00 0.000000000000e+00 0.000000000000e+00
2.155000000000e+02 0.000000000000e+00 0.000000000000e+00 0.000000000000e+00
2.157500000000e+02 0.000000000000e+00 0.000000000000e+00 0.000000000000e+00
2.160000000000e+02 0.000000000000e+00 0.000000000000e+00 0.000000000000e+00
2.162500000000e+02 0.000000000000e+00 0.000000000000e+00 0.000000000000e+00
2.165000000000e+02 0.000000000000e+00 0.000000000000e+00 0.000000000000e+00
2.167500000000e+02 0.000000000000e+00 0.000000000000e+00 0.000000000000e+00
2.170000000000e+02 0.000000000000e+00 0.000000000000e+00 0.000000000000e+00
2.172500000000e+02 0.000000000000e+00 0.000000000000e+00 0.000000000000e+00
2.175000000000e+02 0.000000000000e+00 0.000000000000e+00 0.000000000000e+00
2.177500000000e+02 0.000000000000e+00 0.000000000000e+00 0.000000000000e+00
2.180000000000e+02 0.000000000000e+00 0.000000000000e+00 0.000000000000e+00
2.182500000000e+02 0.000000000000e+00 0.000000000000e+00 0.000000000000e+00
2.185000000000e+02 0.000000000000e+00 0.000000000000e+00 0.000000000000e+00
2.187500000000e+02 0.000000000000e+00 0.000000000000e+00 0.000000000000e+00
2.190000000000e+02 0.000000000000e+00 0.000000000000e+00 0.000000000000e+00
2.192500000000e+02 0.000000000000e+00 0.000000000000e+00 0.000000000000e+00
2.195000000000e+02 0.000000000000e+00 0.000000000000e+00 0.000000000000e+00
2.197500000000e+02 0.000000000000e+00 0.000000000000e+00 0.000000000000e+00
2.200000000000e+02 0.000000000000e+00 0.000000000000e+00 0.000000000000e+00
2.202500000000e+02 0.000000000000e+00 0.000000000000e+00 0.000000000000e+00
2.205000000000e+02 0.000000000000e+00 0.000000000000e+00 0.000000000000e+00
2.207500000000e+02 0.000000000000e+00 0.000000000000e+00 0.000000000000e+00
2.210000000000e+02 0.000000000000e+00 0.000000000000e+00 0.000000000000e+00
2.212500000000e+02 0.000000000000e+00 0.000000000000e+00 0.000000000000e+00
2.215000000000e+02 0.000000000000e+00 0.000000000000e+00 0.000000000000e+00
2.217500000000e+02 0.000000000000e+00 0.000000000000e+00 0.000000000000e+00
2.220000000000e+02 0.000000000000e+00 0.000000000000e+00 0.000000000000e+00
2.222500000000e+02 0.000000000000e+00 0.000000000000e+00 0.000000000000e+00
2.225000000000e+02 0.000000000000e+00 0.000000000000e+00 0.000000000000e+00
2.227500000000e+02 0.000000000000e+00 0.000000000000e+00 0.000000000000e+00
2.230000000000e+02 0.000000000000e+00 0.000000000000e+00 0.000000000000e+00
2.232500000000e+02 0.000000000000e+00 0.000000000000e+00 0.000000000000e+00
2.235000000000e+02 0.000000000000e+00 0.000000000000e+00 0.000000000000e+00
2.237500000000e+02 0.000000000000e+00 0.000000000000e+00 0.000000000000e+00
2.240000000000e+02 0.000000000000e+00 0.000000000000e+00 0.000000000000e+00
2.242500000000e+02 0.000000000000e+00 0.000000000000e+00 0.000000000000e+00
2.245000000000e+02 0.000000000000e+00 0.000000000000e+00 0.000000000000e+00
2.247500000000e+02 0.000000000000e+00 0.000000000000e+00 0.000000000000e+00
2.250000000000e+02 0.000000000000e+00 0.000000000000e+00 0.000000000000e+00
2.252500000000e+02 0.000000000000e+00 0.000000000000e+00 0.000000000000e+00
2.255000000000e+02 0.000000000000e+00 0.000000000000e+00 0.000000000000e+00
2.257500000000e+02 0.000000000000e+00 0.000000000000e+00 0.000000000000e+00
2.260000000000e+02 0.000000000000e+00 0.000000000000e+00 0.000000000000e+00
2.262500000000e+02 0.000000000000e+00 0.000000000000e+00 0.000000000000e+00
2.265000000000e+02 0.000000000000e+00 0.000000000000e+00 0.000000000000e+00
2.267500000000e+02 0.000000000000e+00 0.000000000000e+00 0.000000000000e+00
2.270000000000e+02 0.000000000000e+00 0.000000000000e+00 0.000000000000e+00
2.272500000000e+02 0.000000000000e+00 0.000000000000e+00 0.000000000000e+00
2.275000000000e+02 0.000000000000e+00 0.000000000000e+00 0.000000000000e+00
2.277500000000e+02 0.000000000000e+00 0.000000000000e+00 0.000000000000e+00
2.280000000000e+02 0.000000000000e+00 0.000000000000e+00 0.000000000000e+00
2.282500000000e+02 0.000000000000e+00 0.000000000000e+00 0.000000000000e+00
2.285000000000e+02 0.000000000000e+00 0.000000000000e+00 0.000000000000e+00
2.287500000000e+02 0.000000000000e+00 0.000000000000e+00 0.000000000000e+00
2.290000000000e+02 0.000000000000e+00 0.000000000000e+00 0.000000000000e+00
2.292500000000e+02 0.000000000000e+00 0.000000000000e+00 0.000000000000e+00
2.295000000000e+02 0.000000000000e+00 0.000000000000e+00 0.000000000000e+00
2.297500000000e+02 0.000000000000e+00 0.000000000000e+00 0.000000000000e+00
2.300000000000e+02 0.000000000000e+00 0.000000000000e+00 0.000000000000e+00
2.302500000000e+02 0.000000000000e+00 0.000000000000e+00 0.000000000000e+00
2.305000000000e+02 0.000000000000e+00 0.000000000000e+00 0.000000000000e+00
2.307500000000e+02 0.000000000000e+00 0.000000000000e+00 0.000000000000e+00
2.310000000000e+02 0.000000000000e+00 0.000000000000e+00 0.000000000000e+00
2.312500000000e+02 0.000000000000e+00 0.000000000000e+00 0.000000000000e+00
2.315000000000e+02 0.000000000000e+00 0.000000000000e+00 0.000000000000e+00
2.317500000000e+02 0.000000000000e+00 0.000000000000e+00 0.000000000000e+00
2.320000000000e+02 0.000000000000e+00 0.000000000000e+00 0.000000000000e+00
2.322500000000e+02 0.000000000000e+00 0.000000000000e+00 0.000000000000e+00
2.325000000000e+02 0.000000000000e+00 0.000000000000e+00 0.000000000000e+00
2.327500000000e+02 0.000000000000e+00 0.000000000000e+00 0.000000000000e+00
2.330000000000e+02 0.000000000000e+00 0.000000000000e+00 0.000000000000e+00
2.332500000000e+02 0.000000000000e+00 0.000000000000e+00 0.000000000000e+00
2.335000000000e+02 0.000000000000e+00 0.000000000000e+00 0.000000000000e+00
2.337500000000e+02 0.000000000000e+00 0.000000000000e+00 0.000000000000e+00
2.340000000000e+02 0.000000000000e+00 0.000000000000e+00 0.000000000000e+00
2.342500000000e+02 0.000000000000e+00 0.000000000000e+00 0.000000000000e+00
2.345000000000e+02 0.000000000000e+00 0.000000000000e+00 0.000000000000e+00
2.347500000000e+02 0.000000000000e+00 0.000000000000e+00 0.000000000000e+00
2.350000000000e+02 0.000000000000e+00 0.000000000000e+00 0.000000000000e+00
2.352500000000e+02 0.000000000000e+00 0.000000000000e+00 0.000000000000e+00
2.355000000000e+02 0.000000000000e+00 0.000000000000e+00 0.000000000000e+00
2.357500000000e+02 0.000000000000e+00 0.000000000000e+00 0.000000000000e+00
2.360000000000e+02 0.000000000000e+00 0.000000000000e+00 0.000000000000e+00
2.362500000000e+02 0.000000000000e+00 0.000000000000e+00 0.000000000000e+00
2.365000000000e+02 0.000000000000e+00 0.000000000000e+00 0.000000000000e+00
2.367500000000e+02 0.000000000000e+00 0.000000000000e+00 0.000000000000e+00
2.370000000000e+02 0.000000000000e+00 0.000000000000e+00 0.000000000000e+00
2.372500000000e+02 0.000000000000e+00 0.000000000000e+00 0.000000000000e+00
2.375000000000e+02 0.000000000000e+00 0.000000000000e+00 0.000000000000e+00
2.377500000000e+02 0.000000000000e+00 0.000000000000e+00 0.000000000000e+00
2.380000000000e+02 0.000000000000e+00 0.000000000000e+00 0.000000000000e+00
2.382500000000e+02 0.000000000000e+00 0.000000000000e+00 0.000000000000e+00
2.385000000000e+02 0.000000000000e+00 0.000000000000e+00 0.000000000000e+00
2.387500000000e+02 0.000000000000e+00 0.000000000000e+00 0.000000000000e+00
2.390000000000e+02 0.000000000000e+00 0.000000000000e+00 0.000000000000e+00
2.392500000000e+02 0.000000000000e+00 0.000000000000e+00 0.000000000000e+00
2.395000000000e+02 0.000000000000e+00 0.000000000000e+00 0.000000000000e+00
2.397500000000e+02 0.000000000000e+00 0.000000000000e+00 0.000000000000e+00
2.400000000000e+02 0.000000000000e+00 0.000000000000e+00 0.000000000000e+00
2.402500000000e+02 0.000000000000e+00 0.000000000000e+00 0.000000000000e+00
2.405000000000e+02 0.000000000000e+00 0.000000000000e+00 0.000000000000e+00
2.407500000000e+02 0.000000000000e+00 0.000000000000e+00 0.000000000000e+00
2.410000000000e+02 0.000000000000e+00 0.000000000000e+00 0.000000000000e+00
2.412500000000e+02 0.000000000000e+00 0.000000000000e+00 0.000000000000e+00
2.415000000000e+02 0.000000000000e+00 0.000000000000e+00 0.000000000000e+00
2.417500000000e+02 0.000000000000e+00 0.000000000000e+00 0.000000000000e+00
2.420000000000e+02 0.000000000000e+00 0.000000000000e+00 0.000000000000e+00
2.422500000000e+02 0.000000000000e+00 0.000000000000e+00 0.000000000000e+00
2.425000000000e+02 0.000000000000e+00 0.000000000000e+00 0.000000000000e+00
2.427500000000e+02 0.000000000000e+00 0.000000000000e+00 0.000000000000e+00
2.430000000000e+02 0.000000000000e+00 0.000000000000e+00 0.000000000000e+00
2.432500000000e+02 -8.434655252481e-07 0.000000000000e+00 0.000000000000e+00
2.435000000000e+02 -2.846362534324e-06 0.000000000000e+00 0.000000000000e+00
2.437500000000e+02 -3.306062481116e-06 0.000000000000e+00 0.000000000000e+00
2.440000000000e+02 -8.539207969631e-07 0.000000000000e+00 0.000000000000e+00
2.442500000000e+02 3.800693443782e-06 0.000000000000e+00 0.000000000000e+00
2.445000000000e+02 7.937916219226e-06 0.000000000000e+00 0.000000000000e+00
2.447500000000e+02 7.549830663146e-06 0.000000000000e+00 0.000000000000e+00
2.450000000000e+02 -1.491157870450e-06 0.000000000000e+00 0.000000000000e+00
2.452500000000e+02 -2.213711642235e-05 0.000000000000e+00 0.000000000000e+00
2.455000000000e+02 -5.509134700095e-05 0.000000000000e+00 0.000000000000e+00
2.457500000000e+02 -9.825058825213e-05 0.000000000000e+00 0.000000000000e+00
2.460000000000e+02 -1.468302051719e-04 0.000000000000e+00 0.000000000000e+00
2.462500000000e+02 -1.941733089199e-04 0.000000000000e+00 0.000000000000e+00
2.465000000000e+02 -2.330761183537e-04 0.000000000000e+00 0.000000000000e+00
2.467500000000e+02 -2.573301574997e-04 0.000000000000e+00 0.000000000000e+00
2.470000000000e+02 -2.631178399837e-04 0.000000000000e+00 0.000000000000e+00
2.472500000000e+02 -2.499175261428e-04 0.000000000000e+00 0.000000000000e+00
2.475000000000e+02 -2.206747584773e-04 0.000000000000e+00 0.000000000000e+00
2.477500000000e+02 -1.811575341939e-04 0.000000000000e+00 0.000000000000e+00
2.480000000000e+02 -1.386007075662e-04 0.000000000000e+00 0.000000000000e+00
2.482500000000e+02 -9.991672873760e-05 0.000000000000e+00 0.000000000000e+00
2.485000000000e+02 -6.986767041917e-05 0.000000000000e+00 0.000000000000e+00
2.487500000000e+02 -4.962804941679e-05 0.000000000000e+00 0.000000000000e+00
2.490000000000e+02 -3.610742596468e-05 0.000000000000e+00 0.000000000000e+00
2.492500000000e+02 -2.225434594622e-05 0.000000000000e+00 0.000000000000e+00
2.495000000000e+02 1.643799690297e-06 0.000000000000e+00 0.000000000000e+00
2.497500000000e+02 4.587547796021e-05 0.000000000000e+00 0.000000000000e+00
2.500000000000e+02 1.188402453326e-04 0.000000000000e+00 0.000000000000e+00
2.502500000000e+02 2.247322926962e-04 0.000000000000e+00 0.000000000000e+00
2.505000000000e+02 3.619170101480e-04 0.000000000000e+00 0.000000000000e+00
2.507500000000e+02 5.224460717211e-04 0.000000000000e+00 0.000000000000e+00
2.510000000000e+02 6.929533816478e-04 0.000000000000e+00 0.000000000000e+00
2.512500000000e+02 8.569015386861e-04 0.000000000000e+00 0.000000000000e+00
2.515000000000e+02 9.978572604483e-04 0.000000000000e+00 0.000000000000e+00
2.517500000000e+02 1.103222755271e-03 0.000000000000e+00 0.000000000000e+00
2.520000000000e+02 1.167692703681e-03 0.000000000000e+00 0.000000000000e+00
2.522500000000e+02 1.195682722054e-03 0.000000000000e+00 0.000000000000e+00
2.525000000000e+02 1.202100665783e-03 0.000000000000e+00 0.000000000000e+00
2.527500000000e+02 1.211094384502e-03 0.000000000000e+00 0.000000000000e+00
2.530000000000e+02 1.252768465542e-03 0.000000000000e+00 0.000000000000e+00
2.532500000000e+02 1.358256386913e-03 0.000000000000e+00 0.000000000000e+00
2.535000000000e+02 1.553890497673e-03 0.000000000000e+00 0.000000000000e+00
2.537500000000e+02 1.855459525590e-03 0.000000000000e+00 0.000000000000e+00
2.540000000000e+02 2.263626596422e-03 0.000000000000e+00 0.000000000000e+00
2.542500000000e+02 2.761471646386e-03 0.000000000000e+00 0.000000000000e+00
2.545000000000e+02 3.314826076925e-03 0.000000000000e+00 0.000000000000e+00
2.547500000000e+02 3.875624893781e-03 0.000000000000e+00 0.000000000000e+00
2.550000000000e+02 4.387982308106e-03 0.000000000000e+00 0.000000000000e+00
2.552500000000e+02 4.796189290153e-03 0.000000000000e+00 0.000000000000e+00
2.555000000000e+02 5.053427800492e-03 0.000000000000e+00 0.000000000000e+00
2.557500000000e+02 5.129775414782e-03 0.000000000000e+00 0.000000000000e+00
2.560000000000e+02 5.018087010219e-03 0.000000000000e+00 0.000000000000e+00
2.562500000000e+02 4.736599805596e-03 0.000000000000e+00 0.000000000000e+00
2.565000000000e+02 4.327584261763e-03 0.000000000000e+00 0.000000000000e+00
2.567500000000e+02 3.851986395674e-03 0.000000000000e+00 0.000000000000e+00
2.570000000000e+02 3.380677789098e-03 0.000000000000e+00 0.000000000000e+00
2.572500000000e+02 2.983535378324e-03 0.000000000000e+00 0.000000000000e+00
2.575000000000e+02 2.718006937591e-03 0.000000000000e+00 0.000000000000e+00
2.577500000000e+02 2.618997350882e-03 0.000000000000e+00 0.000000000000e+00
2.580000000000e+02 2.691792402040e-03 0.000000000000e+00 0.000000000000e+00
2.582500000000e+02 2.909326848420e-03 0.000000000000e+00 0.000000000000e+00
2.585000000000e+02 3.214457756349e-03 0.000000000000e+00 0.000000000000e+00
2.587500000000e+02 3.527120500206e-03 0.000000000000e+00 0.000000000000e+00
2.590000000000e+02 3.755448627913e-03 0.000000000000e+00 0.000000000000e+00
2.592500000000e+02 3.809261972091e-03 0.000000000000e+00 0.000000000000e+00
2.595000000000e+02 3.613886611630e-03 0.000000000000e+00 0.000000000000e+00
2.597500000000e+02 3.122146653672e-03 0.000000000000e+00 0.000000000000e+00
2.600000000000e+02 2.322591990135e-03 0.000000000000e+00 0.000000000000e+00
2.602500000000e+02 1.242571749117e-03 0.000000000000e+00 0.000000000000e+00
2.605000000000e+02 -5.445064803115e-05 0.000000000000e+00 0.000000000000e+00
2.607500000000e+02 -1.477041104440e-03 0.000000000000e+00 0.000000000000e+00
2.610000000000e+02 -2.918221707997e-03 0.000000000000e+00 0.000000000000e+00
2.612500000000e+02 -4.270302338565e-03 0.000000000000e+00 0.000000000000e+00
2.615000000000e+02 -5.439827253507e-03 0.000000000000e+00 0.000000000000e+00
2.617500000000e+02 -6.360300602711e-03 0.000000000000e+00 0.000000000000e+00
2.620000000000e+02 -7.000687564229e-03 0.000000000000e+00 0.000000000000e+00
2.622500000000e+02 -7.368350859287e-03 0.000000000000e+00 0.000000000000e+00
2.625000000000e+02 -7.505971340206e-03 0.000000000000e+00 0.000000000000e+00
2.627500000000e+02 -7.482972405505e-03 0.000000000000e+00 0.000000000000e+00
2.630000000000e+02 -7.382861581861e-03 0.000000000000e+00 0.000000000000e+00
2.632500000000e+02 -7.288569784799e-03 0.000000000000e+00 0.000000000000e+00
2.635000000000e+02 -7.268196450352e-03 0.000000000000e+00 0.000000000000e+00
2.637500000000e+02 -7.363499273526e-03 0.000000000000e+00 0.000000000000e+00
2.640000000000e+02 -7.583009021706e-03 0.000000000000e+00 0.000000000000e+00
2.642500000000e+02 -7.900876657346e-03 0.000000000000e+00 0.000000000000e+00
2.645000000000e+02 -8.261599612107e-03 0.000000000000e+00 0.000000000000e+00
2.647500000000e+02 -8.589787375542e-03 0.000000000000e+00 0.000000000000e+00
2.650000000000e+02 -8.803280674671e-03 0.000000000000e+00 0.000000000000e+00
2.652500000000e+02 -8.827378359427e-03 0.000000000000e+00 0.000000000000e+00
2.655000000000e+02 -8.607749408085e-03 0.000000000000e+00 0.000000000000e+00
2.657500000000e+02 -8.119847341611e-03 0.000000000000e+00 0.000000000000e+00
2.660000000000e+02 -7.373262605343e-03 0.000000000000e+00 0.000000000000e+00
2.662500000000e+02 -6.410341079095e-03 0.000000000000e+00 0.000000000000e+00
2.665000000000e+02 -5.299410693086e-03 0.000000000000e+00 0.000000000000e+00
2.667500000000e+02 -4.123916565660e-03 0.000000000000e+00 0.000000000000e+00
2.670000000000e+02 -2.969498229668e-03 0.000000000000e+00 0.000000000000e+00
2.672500000000e+02 -1.911416804367e-03 0.000000000000e+00 0.000000000000e+00
2.675000000000e+02 -1.004682219913e-03 0.000000000000e+00 0.000000000000e+00
2.677500000000e+02 -2.787422229684e-04 0.000000000000e+00 0.000000000000e+00
2.680000000000e+02 2.622464657021e-04 0.000000000000e+00 0.000000000000e+00
2.682500000000e+02 6.335964314112e-04 0.000000000000e+00 0.000000000000e+00
2.685000000000e+02 8.598273893669e-04 0.000000000000e+00 0.000000000000e+00
2.687500000000e+02 9.619839773071e-04 0.000000000000e+00 0.000000000000e+00
2.690000000000e+02 9.451244018506e-04 0.000000000000e+00 0.000000000000e+00
2.692500000000e+02 7.886837554771e-04 0.000000000000e+00 0.000000000000e+00
2.695000000000e+02 4.420301698529e-04 0.000000000000e+00 0.000000000000e+00
2.697500000000e+02 -1.733065333223e-04 0.000000000000e+00 0.000000000000e+00
2.700000000000e+02 -1.154417325054e-03 0.000000000000e+00 0.000000000000e+00
2.702500000000e+02 -2.601787732909e-03 0.000000000000e+00 0.000000000000e+00
2.705000000000e+02 -4.600248256277e-03 0.000000000000e+00 0.000000000000e+00
2.707500000000e+02 -7.199180748837e-03 0.000000000000e+00 0.000000000000e+00
2.710000000000e+02 -1.039546562787e-02 0.000000000000e+00 0.000000000000e+00
2.712500000000e+02 -1.412247032934e-02 0.000000000000e+00 0.000000000000e+00
2.715000000000e+02 -1.824760022702e-02 0.000000000000e+00 0.000000000000e+00
2.717500000000e+02 -2.257965707193e-02 0.000000000000e+00 0.000000000000e+00
2.720000000000e+02 -2.688566588549e-02 0.000000000000e+00 0.000000000000e+00
2.722500000000e+02 -3.091519199764e-02 0.000000000000e+00 0.000000000000e+00
2.725000000000e+02 -3.442875278619e-02 0.000000000000e+00 0.000000000000e+00
2.727500000000e+02 -3.722598972798e-02 0.000000000000e+00 0.000000000000e+00
2.730000000000e+02 -3.916899630757e-02 0.000000000000e+00 0.000000000000e+00
2.732500000000e+02 -4.019668585121e-02 0.000000000000e+00 0.000000000000e+00
2.735000000000e+02 -4.032729859127e-02 0.000000000000e+00 0.000000000000e+00
2.737500000000e+02 -3.964793425000e-02 0.000000000000e+00 0.000000000000e+00
2.740000000000e+02 -3.829209582664e-02 0.000000000000e+00 0.000000000000e+00
2.742500000000e+02 -3.640831524181e-02 0.000000000000e+00 0.000000000000e+00
2.745000000000e+02 -3.412465752140e-02 0.000000000000e+00 0.000000000000e+00
2.747500000000e+02 -3.151496039288e-02 0.000000000000e+00 0.000000000000e+00
2.750000000000e+02 -2.857284327214e-02 0.000000000000e+00 0.000000000000e+00
2.752500000000e+02 -2.519872623561e-02 0.000000000000e+00 0.000000000000e+00
2.755000000000e+02 -2.120339945327e-02 0.000000000000e+00 0.000000000000e+00
2.757500000000e+02 -1.632928970394e-02 0.000000000000e+00 0.000000000000e+00
2.760000000000e+02 -1.028781936214e-02 0.000000000000e+00 0.000000000000e+00
2.762500000000e+02 -2.808557463793e-03 0.000000000000e+00 0.000000000000e+00
2.765000000000e+02 6.306349945083e-03 0.000000000000e+00 0.000000000000e+00
2.767500000000e+02 1.713033575943e-02 0.000000000000e+00 0.000000000000e+00
2.770000000000e+02 2.957125015246e-02 0.000000000000e+00 0.000000000000e+00
2.772500000000e+02 4.334798350735e-02 0.000000000000e+00 0.000000000000e+00
2.775000000000e+02 5.798984039721e-02 0.000000000000e+00 0.000000000000e+00
2.777500000000e+02 7.286061685673e-02 0.000000000000e+00 0.000000000000e+00
2.780000000000e+02 8.720585279056e-02 0.000000000000e+00 0.000000000000e+00
2.782500000000e+02 1.002182892420e-01 0.000000000000e+00 0.000000000000e+00
2.785000000000e+02 1.111136795757e-01 0.000000000000e+00 0.000000000000e+00
2.787500000000e+02 1.192072467047e-01 0.000000000000e+00 0.000000000000e+00
2.790000000000e+02 1.239805730404e-01 0.000000000000e+00 0.000000000000e+00
2.792500000000e+02 1.251296929608e-01 0.000000000000e+00 0.000000000000e+00
2.795000000000e+02 1.225875464893e-01 0.000000000000e+00 0.000000000000e+00
2.797500000000e+02 1.165174482349e-01 0.000000000000e+00 0.000000000000e+00
2.800000000000e+02 1.072783480265e-01 0.000000000000e+00 0.000000000000e+00
2.802500000000e+02 9.536681502043e-02 0.000000000000e+00 0.000000000000e+00
2.805000000000e+02 8.134424206009e-02 0.000000000000e+00 0.000000000000e+00
2.807500000000e+02 6.576018238885e-02 0.000000000000e+00 0.000000000000e+00
2.810000000000e+02 4.908358809306e-02 0.000000000000e+00 0.000000000000e+00
2.812500000000e+02 3.165282894233e-02 0.000000000000e+00 0.000000000000e+00
2.815000000000e+02 1.365279701457e-02 0.000000000000e+00 0.000000000000e+00
2.817500000000e+02 -4.876532804882e-03 0.000000000000e+00 0.000000000000e+00
2.820000000000e+02 -2.400047659807e-02 0.000000000000e+00 0.000000000000e+00
2.822500000000e+02 -4.382424367378e-02 0.000000000000e+00 0.000000000000e+00
2.825000000000e+02 -6.441138084115e-02 0.000000000000e+00 0.000000000000e+00
2.827500000000e+02 -8.569873774008e-02 0.000000000000e+00 0.000000000000e+00
2.830000000000e+02 -1.074219360674e-01 0.000000000000e+00 0.000000000000e+00
2.832500000000e+02 -1.290646018162e-01 0.000000000000e+00 0.000000000000e+00
2.835000000000e+02 -1.498418922685e-01 0.000000000000e+00 0.000000000000e+00
2.837500000000e+02 -1.687244380371e-01 0.000000000000e+00 0.000000000000e+00
2.840000000000e+02 -1.845033027054e-01 0.000000000000e+00 0.000000000000e+00
2.842500000000e+02 -1.958906976976e-01 0.000000000000e+00 0.000000000000e+00
2.845000000000e+02 -2.016458126057e-01 0.000000000000e+00 0.000000000000e+00
2.847500000000e+02 -2.007110216699e-01 0.000000000000e+00 0.000000000000e+00
2.850000000000e+02 -1.923415348148e-01 0.000000000000e+00 0.000000000000e+00
2.852500000000e+02 -1.762116488863e-01 0.000000000000e+00 0.000000000000e+00
2.855000000000e+02 -1.524831758308e-01 0.000000000000e+00 0.000000000000e+00
2.857500000000e+02 -1.218261000467e-01 0.000000000000e+00 0.000000000000e+00
2.860000000000e+02 -8.538746628472e-02 0.000000000000e+00 0.000000000000e+00
2.862500000000e+02 -4.471111759809e-02 0.000000000000e+00 0.000000000000e+00
2.865000000000e+02 -1.617272885776e-03 0.000000000000e+00 0.000000000000e+00
2.867500000000e+02 4.194384350452e-02 0.000000000000e+00 0.000000000000e+00
2.870000000000e+02 8.404678259320e-02 0.000000000000e+00 0.000000000000e+00
2.872500000000e+02 1.229355884400e-01 0.000000000000e+00 0.000000000000e+00
2.875000000000e+02 1.571415880881e-01 0.000000000000e+00 0.000000000000e+00
2.877500000000e+02 1.855613359437e-01 0.000000000000e+00 0.000000000000e+00
2.880000000000e+02 2.074875329303e-01 0.000000000000e+00 0.000000000000e+00
2.882500000000e+02 2.225924589381e-01 0.000000000000e+00 0.000000000000e+00
2.885000000000e+02 2.308701924320e-01 0.000000000000e+00 0.000000000000e+00
2.887500000000e+02 2.325496669246e-01 0.000000000000e+00 0.000000000000e+00
2.890000000000e+02 2.279945815115e-01 0.000000000000e+00 0.000000000000e+00
2.892500000000e+02 2.176077460670e-01 0.000000000000e+00 0.000000000000e+00
2.895000000000e+02 2.017563486719e-01 0.000000000000e+00 0.000000000000e+00
2.897500000000e+02 1.807310162372e-01 0.000000000000e+00 0.000000000000e+00
2.900000000000e+02 1.547459034675e-01 0.000000000000e+00 0.000000000000e+00
2.902500000000e+02 1.239801984838e-01 0.000000000000e+00 0.000000000000e+00
2.905000000000e+02 8.865437476845e-02 0.000000000000e+00 0.000000000000e+00
2.907500000000e+02 4.912829672272e-02 0.000000000000e+00 0.000000000000e+00
2.910000000000e+02 6.003845863098e-03 0.000000000000e+00 0.000000000000e+00
2.912500000000e+02 -3.978721842126e-02 0.000000000000e+00 0.000000000000e+00
2.915000000000e+02 -8.692855699248e-02 0.000000000000e+00 0.000000000000e+00
2.917500000000e+02 -1.337124081927e-01 0.000000000000e+00 0.000000000000e+00
2.920000000000e+02 -1.780892594854e-01 0.000000000000e+00 0.000000000000e+00
2.922500000000e+02 -2.177750870235e-01 0.000000000000e+00 0.000000000000e+00
2.925000000000e+02 -2.504090907799e-01 0.000000000000e+00 0.000000000000e+00
2.927500000000e+02 -2.737473306358e-01 0.000000000000e+00 0.000000000000e+00
2.930000000000e+02 -2.858718147609e-01 0.000000000000e+00 0.000000000000e+00
2.932500000000e+02 -2.853912565443e-01 0.000000000000e+00 0.000000000000e+00
2.935000000000e+02 -2.716094155401e-01 0.000000000000e+00 0.000000000000e+00
2.937500000000e+02 -2.446397759610e-01 0.000000000000e+00 0.000000000000e+00
2.940000000000e+02 -2.054509690002e-01 0.000000000000e+00 0.000000000000e+00
2.942500000000e+02 -1.558351019091e-01 0.000000000000e+00 0.000000000000e+00
2.945000000000e+02 -9.830001631803e-02 0.000000000000e+00 0.000000000000e+00
2.947500000000e+02 -3.589530682574e-02 0.000000000000e+00 0.000000000000e+00
2.950000000000e+02 2.801045980360e-02 0.000000000000e+00 0.000000000000e+00
2.952500000000e+02 8.997845906245e-02 0.000000000000e+00 0.000000000000e+00
2.955000000000e+02 1.467488358110e-01 0.000000000000e+00 0.000000000000e+00
2.957500000000e+02 1.954656337422e-01 0.000000000000e+00 0.000000000000e+00
2.960000000000e+02 2.338562599493e-01 0.000000000000e+00 0.000000000000e+00
2.962500000000e+02 2.603504531050e-01 0.000000000000e+00 0.000000000000e+00
2.965000000000e+02 2.741314844972e-01 0.000000000000e+00 0.000000000000e+00
2.967500000000e+02 2.751206350970e-01 0.000000000000e+00 0.000000000000e+00
2.970000000000e+02 2.639037341645e-01 0.000000000000e+00 0.000000000000e+00
2.972500000000e+02 2.416146948698e-01 0.000000000000e+00 0.000000000000e+00
2.975000000000e+02 2.097947639261e-01 0.000000000000e+00 0.000000000000e+00
2.977500000000e+02 1.702471886356e-01 0.000000000000e+00 0.000000000000e+00
2.980000000000e+02 1.249051731028e-01 0.000000000000e+00 0.000000000000e+00
2.982500000000e+02 7.572672322440e-02 0.000000000000e+00 0.000000000000e+00
2.985000000000e+02 2.462398566004e-02 0.000000000000e+00 0.000000000000e+00
2.987500000000e+02 -2.657207910380e-02 0.000000000000e+00 0.000000000000e+00
2.990000000000e+02 -7.611733961980e-02 0.000000000000e+00 0.000000000000e+00
2.992500000000e+02 -1.223413290149e-01 0.000000000000e+00 0.000000000000e+00
2.995000000000e+02 -1.636293236899e-01 0.000000000000e+00 0.000000000000e+00
2.997500000000e+02 -1.984143582280e-01 0.000000000000e+00 0.000000000000e+00
3.000000000000e+02 -2.251918813790e-01 0.000000000000e+00 0.000000000000e+00
3.002500000000e+02 -2.425654316394e-01 0.000000000000e+00 0.000000000000e+00
3.005000000000e+02 -2.493256889826e-01 0.000000000000e+00 0.000000000000e+00
3.007500000000e+02 -2.445584428597e-01 0.000000000000e+00 0.000000000000e+00
3.010000000000e+02 -2.277704380159e-01 0.000000000000e+00 0.000000000000e+00
3.012500000000e+02 -1.990167367268e-01 0.000000000000e+00 0.000000000000e+00
3.015000000000e+02 -1.590100283651e-01 0.000000000000e+00 0.000000000000e+00
3.017500000000e+02 -1.091918042791e-01 0.000000000000e+00 0.000000000000e+00
3.020000000000e+02 -5.174771371541e-02 0.000000000000e+00 0.000000000000e+00
3.022500000000e+02 1.044545697366e-02 0.000000000000e+00 0.000000000000e+00
3.025000000000e+02 7.394644442096e-02 0.000000000000e+00 0.000000000000e+00
3.027500000000e+02 1.349464743776e-01 0.000000000000e+00 0.000000000000e+00
3.030000000000e+02 1.895243686490e-01 0.000000000000e+00 0.000000000000e+00
3.032500000000e+02 2.339396831746e-01 0.000000000000e+00 0.000000000000e+00
3.035000000000e+02 2.649377485523e-01 0.000000000000e+00 0.000000000000e+00
3.037500000000e+02 2.800372086730e-01 0.000000000000e+00 0.000000000000e+00
3.040000000000e+02 2.777706137168e-01 0.000000000000e+00 0.000000000000e+00
3.042500000000e+02 2.578519242904e-01 0.000000000000e+00 0.000000000000e+00
3.045000000000e+02 2.212511240452e-01 0.000000000000e+00 0.000000000000e+00
3.047500000000e+02 1.701648510575e-01 0.000000000000e+00 0.000000000000e+00
3.050000000000e+02 1.078820893368e-01 0.000000000000e+00 0.000000000000e+00
3.052500000000e+02 3.855438595104e-02 0.000000000000e+00 0.000000000000e+00
3.055000000000e+02 -3.311038419174e-02 0.000000000000e+00 0.000000000000e+00
3.057500000000e+02 -1.022040529112e-01 0.000000000000e+00 0.000000000000e+00
3.060000000000e+02 -1.639924657121e-01 0.000000000000e+00 0.000000000000e+00
3.062500000000e+02 -2.142749269527e-01 0.000000000000e+00 0.000000000000e+00
3.065000000000e+02 -2.496974413976e-01 0.000000000000e+00 0.000000000000e+00
3.067500000000e+02 -2.679933486372e-01 0.000000000000e+00 0.000000000000e+00
3.070000000000e+02 -2.681324275515e-01 0.000000000000e+00 0.000000000000e+00
3.072500000000e+02 -2.503686947759e-01 0.000000000000e+00 0.000000000000e+00
3.075000000000e+02 -2.161868931062e-01 0.000000000000e+00 0.000000000000e+00
3.077500000000e+02 -1.681569831065e-01 0.000000000000e+00 0.000000000000e+00
3.080000000000e+02 -1.097138228735e-01 0.000000000000e+00 0.000000000000e+00
3.082500000000e+02 -4.488485982985e-02 0.000000000000e+00 0.000000000000e+00
3.085000000000e+02 2.200843042073e-02 0.000000000000e+00 0.000000000000e+00
3.087500000000e+02 8.664959097017e-02 0.000000000000e+00 0.000000000000e+00
3.090000000000e+02 1.450035945743e-01 0.000000000000e+00 0.000000000000e+00
3.092500000000e+02 1.935523015340e-01 0.000000000000e+00 0.000000000000e+00
3.095000000000e+02 2.294768484701e-01 0.000000000000e+00 0.000000000000e+00
3.097500000000e+02 2.507815488644e-01 0.000000000000e+00 0.000000000000e+00
3.100000000000e+02 2.563601611701e-01 0.000000000000e+00 0.000000000000e+00
3.102500000000e+02 2.460104232191e-01 0.000000000000e+00 0.000000000000e+00
3.105000000000e+02 2.204059708185e-01 0.000000000000e+00 0.000000000000e+00
3.107500000000e+02 1.810358628302e-01 0.000000000000e+00 0.000000000000e+00
3.110000000000e+02 1.301209765490e-01 0.000000000000e+00 0.000000000000e+00
3.112500000000e+02 7.051390571589e-02 0.000000000000e+00 0.000000000000e+00
3.115000000000e+02 5.585363120608e-03 0.000000000000e+00 0.000000000000e+00
3.117500000000e+02 -6.090367866338e-02 0.000000000000e+00 0.000000000000e+00
3.120000000000e+02 -1.249478640154e-01 0.000000000000e+00 0.000000000000e+00
3.122500000000e+02 -1.824664871221e-01 0.000000000000e+00 0.000000000000e+00
3.125000000000e+02 -2.295000039433e-01 0.000000000000e+00 0.000000000000e+00
3.127500000000e+02 -2.624350932929e-01 0.000000000000e+00 0.000000000000e+00
3.130000000000e+02 -2.782538381972e-01 0.000000000000e+00 0.000000000000e+00
3.132500000000e+02 -2.747954931007e-01 0.000000000000e+00 0.000000000000e+00
3.135000000000e+02 -2.510116272916e-01 0.000000000000e+00 0.000000000000e+00
3.137500000000e+02 -2.071885088988e-01 0.000000000000e+00 0.000000000000e+00
3.140000000000e+02 -1.451058441576e-01 0.000000000000e+00 0.000000000000e+00
3.142500000000e+02 -6.809973780651e-02 0.000000000000e+00 0.000000000000e+00
3.145000000000e+02 1.899900810544e-02 0.000000000000e+00 0.000000000000e+00
3.147500000000e+02 1.100719157649e-01 0.000000000000e+00 0.000000000000e+00
3.150000000000e+02 1.980728407133e-01 0.000000000000e+00 0.000000000000e+00
3.152500000000e+02 2.755318285189e-01 0.000000000000e+00 0.000000000000e+00
3.155000000000e+02 3.351747243585e-01 0.000000000000e+00 0.000000000000e+00
3.157500000000e+02 3.706115849515e-01 0.000000000000e+00 0.000000000000e+00
3.160000000000e+02 3.770307689029e-01 0.000000000000e+00 0.000000000000e+00
3.162500000000e+02 3.518246928809e-01 0.000000000000e+00 0.000000000000e+00
3.165000000000e+02 2.950698950581e-01 0.000000000000e+00 0.000000000000e+00
3.167500000000e+02 2.097897976412e-01 0.000000000000e+00 0.000000000000e+00
3.170000000000e+02 1.019439510512e-01 0.000000000000e+00 0.000000000000e+00
3.172500000000e+02 -1.988809487264e-02 0.000000000000e+00 0.000000000000e+00
3.175000000000e+02 -1.451287516465e-01 0.000000000000e+00 0.000000000000e+00
3.177500000000e+02 -2.620953168241e-01 0.000000000000e+00 0.000000000000e+00
3.180000000000e+02 -3.590937192895e-01 0.000000000000e+00 0.000000000000e+00
3.182500000000e+02 -4.256121526343e-01 0.000000000000e+00 0.000000000000e+00
3.185000000000e+02 -4.534917073738e-01 0.000000000000e+00 0.000000000000e+00
3.187500000000e+02 -4.379416641838e-01 0.000000000000e+00 0.000000000000e+00
3.190000000000e+02 -3.782726221540e-01 0.000000000000e+00 0.000000000000e+00
3.192500000000e+02 -2.782418935714e-01 0.000000000000e+00 0.000000000000e+00
3.195000000000e+02 -1.459414545988e-01 0.000000000000e+00 0.000000000000e+00
3.197500000000e+02 6.793908052711e-03 0.000000000000e+00 0.000000000000e+00
3.200000000000e+02 1.654266139367e-01 0.000000000000e+00 0.000000000000e+00
3.202500000000e+02 3.141182813161e-01 0.000000000000e+00 0.000000000000e+00
3.205000000000e+02 4.373590919251e-01 0.000000000000e+00 0.000000000000e+00
3.207500000000e+02 5.216540798878e-01 0.000000000000e+00 0.000000000000e+00
3.210000000000e+02 5.570779710533e-01 0.000000000000e+00 0.000000000000e+00
3.212500000000e+02 5.385136786905e-01 0.000000000000e+00 0.000000000000e+00
3.215000000000e+02 4.664154838452e-01 0.000000000000e+00 0.000000000000e+00
3.217500000000e+02 3.469845753871e-01 0.000000000000e+00 0.000000000000e+00
3.220000000000e+02 1.917075544438e-01 0.000000000000e+00 0.000000000000e+00
3.222500000000e+02 1.628094757189e-02 0.000000000000e+00 0.000000000000e+00
3.225000000000e+02 -1.609816594896e-01 0.000000000000e+00 0.000000000000e+00
3.227500000000e+02 -3.210975730728e-01 0.000000000000e+00 0.000000000000e+00
3.230000000000e+02 -4.465064587992e-01 0.000000000000e+00 0.000000000000e+00
3.232500000000e+02 -5.230678002224e-01 0.000000000000e+00 0.000000000000e+00
3.235000000000e+02 -5.417285129729e-01 0.000000000000e+00 0.000000000000e+00
3.237500000000e+02 -4.996552607766e-01 0.000000000000e+00 0.000000000000e+00
3.240000000000e+02 -4.006825729951e-01 0.000000000000e+00 0.000000000000e+00
3.242500000000e+02 -2.550046479600e-01 0.000000000000e+00 0.000000000000e+00
3.245000000000e+02 -7.812699522893e-02 0.000000000000e+00 0.000000000000e+00
3.247500000000e+02 1.108167270467e-01 0.000000000000e+00 0.000000000000e+00
3.250000000000e+02 2.911982548349e-01 0.000000000000e+00 0.000000000000e+00
3.252500000000e+02 4.432354634876e-01 0.000000000000e+00 0.000000000000e+00
3.255000000000e+02 5.502666499576e-01 0.000000000000e+00 0.000000000000e+00
3.257500000000e+02 6.006870751459e-01 0.000000000000e+00 0.000000000000e+00
3.260000000000e+02 5.893123247898e-01 0.000000000000e+00 0.000000000000e+00
3.262500000000e+02 5.179986564990e-01 0.000000000000e+00 0.000000000000e+00
3.265000000000e+02 3.954383201918e-01 0.000000000000e+00 0.000000000000e+00
3.267500000000e+02 2.361472881664e-01 0.000000000000e+00 0.000000000000e+00
3.270000000000e+02 5.876160591732e-02 0.000000000000e+00 0.000000000000e+00
3.272500000000e+02 -1.161557931428e-01 0.000000000000e+00 0.000000000000e+00
3.275000000000e+02 -2.685344928683e-01 0.000000000000e+00 0.000000000000e+00
3.277500000000e+02 -3.811496890620e-01 0.000000000000e+00 0.000000000000e+00
3.280000000000e+02 -4.416235610879e-01 0.000000000000e+00 0.000000000000e+00
3.282500000000e+02 -4.438324050846e-01 0.000000000000e+00 0.000000000000e+00
3.285000000000e+02 -3.885505140736e-01 0.000000000000e+00 0.000000000000e+00
3.287500000000e+02 -2.832567111524e-01 0.000000000000e+00 0.000000000000e+00
3.290000000000e+02 -1.411337508533e-01 0.000000000000e+00 0.000000000000e+00
3.292500000000e+02 2.060882802810e-02 0.000000000000e+00 0.000000000000e+00
3.295000000000e+02 1.828742683607e-01 0.000000000000e+00 0.000000000000e+00
3.297500000000e+02 3.270104562349e-01 0.000000000000e+00 0.000000000000e+00
3.300000000000e+02 4.370426669445e-01 0.000000000000e+00 0.000000000000e+00
3.302500000000e+02 5.015318141771e-01 0.000000000000e+00 0.000000000000e+00
3.305000000000e+02 5.148338863247e-01 0.000000000000e+00 0.000000000000e+00
3.307500000000e+02 4.776154761125e-01 0.000000000000e+00 0.000000000000e+00
3.310000000000e+02 3.965771367491e-01 0.000000000000e+00 0.000000000000e+00
3.312500000000e+02 2.834379205749e-01 0.000000000000e+00 0.000000000000e+00
3.315000000000e+02 1.533275322164e-01 0.000000000000e+00 0.000000000000e+00
3.317500000000e+02 2.280497401660e-02 0.000000000000e+00 0.000000000000e+00
3.320000000000e+02 -9.223483156451e-02 0.000000000000e+00 0.000000000000e+00
3.322500000000e+02 -1.784973061191e-01 0.000000000000e+00 0.000000000000e+00
3.325000000000e+02 -2.268259056103e-01 0.000000000000e+00 0.000000000000e+00
3.327500000000e+02 -2.331584116144e-01 0.000000000000e+00 0.000000000000e+00
3.330000000000e+02 -1.988001356477e-01 0.000000000000e+00 0.000000000000e+00
3.332500000000e+02 -1.300046519832e-01 0.000000000000e+00 0.000000000000e+00
3.335000000000e+02 -3.694352039753e-02 0.000000000000e+00 0.000000000000e+00
3.337500000000e+02 6.777630969899e-02 0.000000000000e+00 0.000000000000e+00
3.340000000000e+02 1.708351402780e-01 0.000000000000e+00 0.000000000000e+00
3.342500000000e+02 2.599275663127e-01 0.000000000000e+00 0.000000000000e+00
3.345000000000e+02 3.252673707610e-01 0.000000000000e+00 0.000000000000e+00
3.347500000000e+02 3.606830236330e-01 0.000000000000e+00 0.000000000000e+00
3.350000000000e+02 3.641796613529e-01 0.000000000000e+00 0.000000000000e+00
3.352500000000e+02 3.379208868877e-01 0.000000000000e+00 0.000000000000e+00
3.355000000000e+02 2.876643393593e-01 0.000000000000e+00 0.000000000000e+00
3.357500000000e+02 2.217574542813e-01 0.000000000000e+00 0.000000000000e+00
3.360000000000e+02 1.498544036133e-01 0.000000000000e+00 0.000000000000e+00
3.362500000000e+02 8.154495376184e-02 0.000000000000e+00 0.000000000000e+00
3.365000000000e+02 2.508774902526e-02 0.000000000000e+00 0.000000000000e+00
3.367500000000e+02 -1.358475131567e-02 0.000000000000e+00 0.000000000000e+00
3.370000000000e+02 -3.147002244693e-02 0.000000000000e+00 0.000000000000e+00
3.372500000000e+02 -2.865033042611e-02 0.000000000000e+00 0.000000000000e+00
3.375000000000e+02 -8.008140744887e-03 0.000000000000e+00 0.000000000000e+00
3.377500000000e+02 2.542640949772e-02 0.000000000000e+00 0.000000000000e+00
3.380000000000e+02 6.537613469747e-02 0.000000000000e+00 0.000000000000e+00
3.382500000000e+02 1.053174867828e-01 0.000000000000e+00 0.000000000000e+00
3.385000000000e+02 1.394283836716e-01 0.000000000000e+00 0.000000000000e+00
3.387500000000e+02 1.633482492272e-01 0.000000000000e+00 0.000000000000e+00
3.390000000000e+02 1.746523810379e-01 0.000000000000e+00 0.000000000000e+00
3.392500000000e+02 1.729923510217e-01 0.000000000000e+00 0.000000000000e+00
3.395000000000e+02 1.599081449530e-01 0.000000000000e+00 0.000000000000e+00
3.397500000000e+02 1.383677120033e-01 0.000000000000e+00 0.000000000000e+00
3.400000000000e+02 1.121280568111e-01 0.000000000000e+00 0.000000000000e+00
3.402500000000e+02 8.503358709959e-02 0.000000000000e+00 0.000000000000e+00
3.405000000000e+02 6.036959473004e-02 0.000000000000e+00 0.000000000000e+00
3.407500000000e+02 4.037209511374e-02 0.000000000000e+00 0.000000000000e+00
3.410000000000e+02 2.596330426216e-02 0.000000000000e+00 0.000000000000e+00
3.412500000000e+02 1.674059194079e-02 0.000000000000e+00 0.000000000000e+00
3.415000000000e+02 1.120289231936e-02 0.000000000000e+00 0.000000000000e+00
3.417500000000e+02 7.159477446238e-03 0.000000000000e+00 0.000000000000e+00
3.420000000000e+02 2.237871178450e-03 0.000000000000e+00 0.000000000000e+00
3.422500000000e+02 -5.605313554663e-03 0.000000000000e+00 0.000000000000e+00
3.425000000000e+02 -1.766310300953e-02 0.000000000000e+00 0.000000000000e+00
3.427500000000e+02 -3.421968000805e-02 0.000000000000e+00 0.000000000000e+00
3.430000000000e+02 -5.449680645710e-02 0.000000000000e+00 0.000000000000e+00
3.432500000000e+02 -7.680985645694e-02 0.000000000000e+00 0.000000000000e+00
3.435000000000e+02 -9.890089007860e-02 0.000000000000e+00 0.000000000000e+00
3.437500000000e+02 -1.183853243989e-01 0.000000000000e+00 0.000000000000e+00
3.440000000000e+02 -1.332293613372e-01 0.000000000000e+00 0.000000000000e+00
3.442500000000e+02 -1.421704861162e-01 0.000000000000e+00 0.000000000000e+00
3.445000000000e+02 -1.450036626749e-01 0.000000000000e+00 0.000000000000e+00
3.447500000000e+02 -1.426794028625e-01 0.000000000000e+00 0.000000000000e+00
3.450000000000e+02 -1.371925802452e-01 0.000000000000e+00 0.000000000000e+00
3.452500000000e+02 -1.312771297864e-01 0.000000000000e+00 0.000000000000e+00
3.455000000000e+02 -1.279555136516e-01 0.000000000000e+00 0.000000000000e+00
3.457500000000e+02 -1.300174005010e-01 0.000000000000e+00 0.000000000000e+00
3.460000000000e+02 -1.395151480447e-01 0.000000000000e+00 0.000000000000e+00
3.462500000000e+02 -1.573622157552e-01 0.000000000000e+00 0.000000000000e+00
3.465000000000e+02 -1.831047987419e-01 0.000000000000e+00 0.000000000000e+00
3.467500000000e+02 -2.149093557089e-01 0.000000000000e+00 0.000000000000e+00
3.470000000000e+02 -2.497738162401e-01 0.000000000000e+00 0.000000000000e+00
3.472500000000e+02 -2.839337852328e-01 0.000000000000e+00 0.000000000000e+00
3.475000000000e+02 -3.134029527857e-01 0.000000000000e+00 0.000000000000e+00
3.477500000000e+02 -3.345643890923e-01 0.000000000000e+00 0.000000000000e+00
3.480000000000e+02 -3.447201234072e-01 0.000000000000e+00 0.000000000000e+00
3.482500000000e+02 -3.425119018693e-01 0.000000000000e+00 0.000000000000e+00
3.485000000000e+02 -3.281454429953e-01 0.000000000000e+00 0.000000000000e+00
3.487500000000e+02 -3.033807849013e-01 0.000000000000e+00 0.000000000000e+00
3.490000000000e+02 -2.712876413788e-01 0.000000000000e+00 0.000000000000e+00
3.492500000000e+02 -2.358013004954e-01 0.000000000000e+00 0.000000000000e+00
3.495000000000e+02 -2.011457259741e-01 0.000000000000e+00 0.000000000000e+00
3.497500000000e+02 -1.712112651510e-01 0.000000000000e+00 0.000000000000e+00
3.500000000000e+02 -1.489814959970e-01 0.000000000000e+00 0.000000000000e+00
3.502500000000e+02 -1.360961894935e-01 0.000000000000e+00 0.000000000000e+00
3.505000000000e+02 -1.326163678345e-01 0.000000000000e+00 0.000000000000e+00
3.507500000000e+02 -1.370263492636e-01 0.000000000000e+00 0.000000000000e+00
3.510000000000e+02 -1.464713881175e-01 0.000000000000e+00 0.000000000000e+00
3.512500000000e+02 -1.571937152346e-01 0.000000000000e+00 0.000000000000e+00
3.515000000000e+02 -1.651000021191e-01 0.000000000000e+00 0.000000000000e+00
3.517500000000e+02 -1.663740579454e-01 0.000000000000e+00 0.000000000000e+00
3.520000000000e+02 -1.580427692395e-01 0.000000000000e+00 0.000000000000e+00
3.522500000000e+02 -1.384116320463e-01 0.000000000000e+00 0.000000000000e+00
3.525000000000e+02 -1.073072206545e-01 0.000000000000e+00 0.000000000000e+00
3.527500000000e+02 -6.609415446588e-02 0.000000000000e+00 0.000000000000e+00
3.530000000000e+02 -1.746875343499e-02 0.000000000000e+00 0.000000000000e+00
3.532500000000e+02 3.493480617564e-02 0.000000000000e+00 0.000000000000e+00
3.535000000000e+02 8.706257837626e-02 0.000000000000e+00 0.000000000000e+00
3.537500000000e+02 1.350027621853e-01 0.000000000000e+00 0.000000000000e+00
3.540000000000e+02 1.755065948199e-01 0.000000000000e+00 0.000000000000e+00
3.542500000000e+02 2.063920611409e-01 0.000000000000e+00 0.000000000000e+00
3.545000000000e+02 2.267744140181e-01 0.000000000000e+00 0.000000000000e+00
3.547500000000e+02 2.370957172837e-01 0.000000000000e+00 0.000000000000e+00
3.550000000000e+02 2.389573063336e-01 0.000000000000e+00 0.000000000000e+00
3.552500000000e+02 2.347891803828e-01 0.000000000000e+00 0.000000000000e+00
3.555000000000e+02 2.274142291537e-01 0.000000000000e+00 0.000000000000e+00
3.557500000000e+02 2.195792836830e-01 0.000000000000e+00 0.000000000000e+00
3.560000000000e+02 2.135273295861e-01 0.000000000000e+00 0.000000000000e+00
3.562500000000e+02 2.106758013691e-01 0.000000000000e+00 0.000000000000e+00
3.565000000000e+02 2.114465267048e-01 0.000000000000e+00 0.000000000000e+00
3.567500000000e+02 2.152669824635e-01 0.000000000000e+00 0.000000000000e+00
3.570000000000e+02 2.207343931451e-01 0.000000000000e+00 0.000000000000e+00
3.572500000000e+02 2.259084260686e-01 0.000000000000e+00 0.000000000000e+00
3.575000000000e+02 2.286788994080e-01 0.000000000000e+00 0.000000000000e+00
3.577500000000e+02 2.271449591264e-01 0.000000000000e+00 0.000000000000e+00
3.580000000000e+02 2.199429451371e-01 0.000000000000e+00 0.000000000000e+00
3.582500000000e+02 2.064712221777e-01 0.000000000000e+00 0.000000000000e+00
3.585000000000e+02 1.869794899510e-01 0.000000000000e+00 0.000000000000e+00
3.587500000000e+02 1.625141054983e-01 0.000000000000e+00 0.000000000000e+00
3.590000000000e+02 1.347356276461e-01 0.000000000000e+00 0.000000000000e+00
3.592500000000e+02 1.056459809790e-01 0.000000000000e+00 0.000000000000e+00
3.595000000000e+02 7.727684504769e-02 0.000000000000e+00 0.000000000000e+00
3.597500000000e+02 5.139583890079e-02 0.000000000000e+00 0.000000000000e+00
3.600000000000e+02 2.928211284165e-02 0.000000000000e+00 0.000000000000e+00
3.602500000000e+02 1.160908107396e-02 0.000000000000e+00 0.000000000000e+00
3.605000000000e+02 -1.548268351322e-03 0.000000000000e+00 0.000000000000e+00
3.607500000000e+02 -1.058719582462e-02 0.000000000000e+00 0.000000000000e+00
3.610000000000e+02 -1.615983324296e-02 0.000000000000e+00 0.000000000000e+00
3.612500000000e+02 -1.890922644833e-02 0.000000000000e+00 0.000000000000e+00
3.615000000000e+02 -1.921239067051e-02 0.000000000000e+00 0.000000000000e+00
3.617500000000e+02 -1.698336261572e-02 0.000000000000e+00 0.000000000000e+00
3.620000000000e+02 -1.157905962036e-02 0.000000000000e+00 0.000000000000e+00
3.622500000000e+02 -1.832678996681e-03 0.000000000000e+00 0.000000000000e+00
3.625000000000e+02 1.378358057668e-02 0.000000000000e+00 0.000000000000e+00
3.627500000000e+02 3.688861401276e-02 0.000000000000e+00 0.000000000000e+00
3.630000000000e+02 6.885821442294e-02 0.000000000000e+00 0.000000000000e+00
3.632500000000e+02 1.104833970878e-01 0.000000000000e+00 0.000000000000e+00
3.635000000000e+02 1.616825410173e-01 0.000000000000e+00 0.000000000000e+00
3.637500000000e+02 2.213226532825e-01 0.000000000000e+00 0.000000000000e+00
3.640000000000e+02 2.871892744263e-01 0.000000000000e+00 0.000000000000e+00
3.642500000000e+02 3.561213139508e-01 0.000000000000e+00 0.000000000000e+00
3.645000000000e+02 4.243000958762e-01 0.000000000000e+00 0.000000000000e+00
3.647500000000e+02 4.876555057578e-01 0.000000000000e+00 0.000000000000e+00
3.650000000000e+02 5.423307935322e-01 0.000000000000e+00 0.000000000000e+00
3.652500000000e+02 5.851350370714e-01 0.000000000000e+00 0.000000000000e+00
3.655000000000e+02 6.139109202633e-01 0.000000000000e+00 0.000000000000e+00
3.657500000000e+02 6.277559829530e-01 0.000000000000e+00 0.000000000000e+00
3.660000000000e+02 6.270566028903e-01 0.000000000000e+00 0.000000000000e+00
3.662500000000e+02 6.133226522430e-01 0.000000000000e+00 0.000000000000e+00
3.665000000000e+02 5.888426830673e-01 0.000000000000e+00 0.000000000000e+00
3.667500000000e+02 5.562096143976e-01 0.000000000000e+00 0.000000000000e+00
3.670000000000e+02 5.177903048085e-01 0.000000000000e+00 0.000000000000e+00
3.672500000000e+02 4.752250798993e-01 0.000000000000e+00 0.000000000000e+00
3.675000000000e+02 4.290427856230e-01 0.000000000000e+00 0.000000000000e+00
3.677500000000e+02 3.784627940797e-01 0.000000000000e+00 0.000000000000e+00
3.680000000000e+02 3.214292683921e-01 0.000000000000e+00 0.000000000000e+00
3.682500000000e+02 2.548885039910e-01 0.000000000000e+00 0.000000000000e+00
3.685000000000e+02 1.752823448751e-01 0.000000000000e+00 0.000000000000e+00
3.687500000000e+02 7.919525883657e-02 0.000000000000e+00 0.000000000000e+00
3.690000000000e+02 -3.593479419310e-02 0.000000000000e+00 0.000000000000e+00
3.692500000000e+02 -1.711465274911e-01 0.000000000000e+00 0.000000000000e+00
3.695000000000e+02 -3.254310641855e-01 0.000000000000e+00 0.000000000000e+00
3.697500000000e+02 -4.954417194211e-01 0.000000000000e+00 0.000000000000e+00
3.700000000000e+02 -6.754963222830e-01 0.000000000000e+00 0.000000000000e+00
3.702500000000e+02 -8.578906983033e-01 0.000000000000e+00 0.000000000000e+00
3.705000000000e+02 -1.033497804534e+00 0.000000000000e+00 0.000000000000e+00
3.707500000000e+02 -1.192585068135e+00 0.000000000000e+00 0.000000000000e+00
3.710000000000e+02 -1.325749023818e+00 0.000000000000e+00 0.000000000000e+00
3.712500000000e+02 -1.424846576171e+00 0.000000000000e+00 0.000000000000e+00
3.715000000000e+02 -1.483799426392e+00 0.000000000000e+00 0.000000000000e+00
3.717500000000e+02 -1.499163251848e+00 0.000000000000e+00 0.000000000000e+00
3.720000000000e+02 -1.470384335405e+00 0.000000000000e+00 0.000000000000e+00
3.722500000000e+02 -1.399709310441e+00 0.000000000000e+00 0.000000000000e+00
3.725000000000e+02 -1.291762465494e+00 0.000000000000e+00 0.000000000000e+00
3.727500000000e+02 -1.152852595714e+00 0.000000000000e+00 0.000000000000e+00
3.730000000000e+02 -9.901106838401e-01 0.000000000000e+00 0.000000000000e+00
3.732500000000e+02 -8.105847994719e-01 0.000000000000e+00 0.000000000000e+00
3.735000000000e+02 -6.204255509742e-01 0.000000000000e+00 0.000000000000e+00
3.737500000000e+02 -4.242828344203e-01 0.000000000000e+00 0.000000000000e+00
3.740000000000e+02 -2.250039720130e-01 0.000000000000e+00 0.000000000000e+00
3.742500000000e+02 -2.367877667700e-02 0.000000000000e+00 0.000000000000e+00
3.745000000000e+02 1.799750989818e-01 0.000000000000e+00 0.000000000000e+00
3.747500000000e+02 3.869454523945e-01 0.000000000000e+00 0.000000000000e+00
3.750000000000e+02 5.980810877651e-01 0.000000000000e+00 0.000000000000e+00
3.752500000000e+02 8.132036807463e-01 0.000000000000e+00 0.000000000000e+00
3.755000000000e+02 1.030321354199e+00 0.000000000000e+00 0.000000000000e+00
3.757500000000e+02 1.245079607201e+00 0.000000000000e+00 0.000000000000e+00
3.760000000000e+02 1.450555311855e+00 0.000000000000e+00 0.000000000000e+00
3.762500000000e+02 1.637453292180e+00 0.000000000000e+00 0.000000000000e+00
3.765000000000e+02 1.794708837974e+00 0.000000000000e+00 0.000000000000e+00
3.767500000000e+02 1.910441234919e+00 0.000000000000e+00 0.000000000000e+00
3.770000000000e+02 1.973151289903e+00 0.000000000000e+00 0.000000000000e+00
3.772500000000e+02 1.973017418842e+00 0.000000000000e+00 0.000000000000e+00
3.775000000000e+02 1.903125817085e+00 0.000000000000e+00 0.000000000000e+00
3.777500000000e+02 1.760473542002e+00 0.000000000000e+00 0.000000000000e+00
3.780000000000e+02 1.546608857938e+00 0.000000000000e+00 0.000000000000e+00
3.782500000000e+02 1.267817633661e+00 0.000000000000e+00 0.000000000000e+00
3.785000000000e+02 9.348219470404e-01 0.000000000000e+00 0.000000000000e+00
3.787500000000e+02 5.620194775530e-01 0.000000000000e+00 0.000000000000e+00
3.790000000000e+02 1.663511299495e-01 0.000000000000e+00 0.000000000000e+00
3.792500000000e+02 -2.340685305745e-01 0.000000000000e+00 0.000000000000e+00
3.795000000000e+02 -6.213945781427e-01 0.000000000000e+00 0.000000000000e+00
3.797500000000e+02 -9.793986761065e-01 0.000000000000e+00 0.000000000000e+00
3.800000000000e+02 -1.294566049129e+00 0.000000000000e+00 0.000000000000e+00
3.802500000000e+02 -1.556825982061e+00 0.000000000000e+00 0.000000000000e+00
3.805000000000e+02 -1.759851827485e+00 0.000000000000e+00 0.000000000000e+00
3.807500000000e+02 -1.900926833366e+00 0.000000000000e+00 0.000000000000e+00
3.810000000000e+02 -1.980431697967e+00 0.000000000000e+00 0.000000000000e+00
3.812500000000e+02 -2.001060166490e+00 0.000000000000e+00 0.000000000000e+00
3.815000000000e+02 -1.966903086442e+00 0.000000000000e+00 0.000000000000e+00
3.817500000000e+02 -1.882554375059e+00 0.000000000000e+00 0.000000000000e+00
3.820000000000e+02 -1.752382594483e+00 0.000000000000e+00 0.000000000000e+00
3.822500000000e+02 -1.580080831011e+00 0.000000000000e+00 0.000000000000e+00
3.825000000000e+02 -1.368559941521e+00 0.000000000000e+00 0.000000000000e+00
3.827500000000e+02 -1.120192967199e+00 0.000000000000e+00 0.000000000000e+00
3.830000000000e+02 -8.373600190899e-01 0.000000000000e+00 0.000000000000e+00
3.832500000000e+02 -5.231918015292e-01 0.000000000000e+00 0.000000000000e+00
3.835000000000e+02 -1.823737119537e-01 0.000000000000e+00 0.000000000000e+00
3.837500000000e+02 1.781434225311e-01 0.000000000000e+00 0.000000000000e+00
3.840000000000e+02 5.486728958139e-01 0.000000000000e+00 0.000000000000e+00
3.842500000000e+02 9.166796912201e-01 0.000000000000e+00 0.000000000000e+00
3.845000000000e+02 1.267096307589e+00 0.000000000000e+00 0.000000000000e+00
3.847500000000e+02 1.583077796056e+00 0.000000000000e+00 0.000000000000e+00
3.850000000000e+02 1.847144086614e+00 0.000000000000e+00 0.000000000000e+00
3.852500000000e+02 2.042599987111e+00 0.000000000000e+00 0.000000000000e+00
3.855000000000e+02 2.155078812415e+00 0.000000000000e+00 0.000000000000e+00
3.857500000000e+02 2.174030742359e+00 0.000000000000e+00 0.000000000000e+00
3.860000000000e+02 2.093975335896e+00 0.000000000000e+00 0.000000000000e+00
3.862500000000e+02 1.915359600623e+00 0.000000000000e+00 0.000000000000e+00
3.865000000000e+02 1.644905867548e+00 0.000000000000e+00 0.000000000000e+00
3.867500000000e+02 1.295391863938e+00 0.000000000000e+00 0.000000000000e+00
3.870000000000e+02 8.848711871504e-01 0.000000000000e+00 0.000000000000e+00
3.872500000000e+02 4.354072540612e-01 0.000000000000e+00 0.000000000000e+00
3.875000000000e+02 -2.855066778807e-02 0.000000000000e+00 0.000000000000e+00
3.877500000000e+02 -4.819816078480e-01 0.000000000000e+00 0.000000000000e+00
3.880000000000e+02 -9.011115172872e-01 0.000000000000e+00 0.000000000000e+00
3.882500000000e+02 -1.265055753325e+00 0.000000000000e+00 0.000000000000e+00
3.885000000000e+02 -1.557131710484e+00 0.000000000000e+00 0.000000000000e+00
3.887500000000e+02 -1.765732510080e+00 0.000000000000e+00 0.000000000000e+00
3.890000000000e+02 -1.884708644079e+00 0.000000000000e+00 0.000000000000e+00
3.892500000000e+02 -1.913264116551e+00 0.000000000000e+00 0.000000000000e+00
3.895000000000e+02 -1.855428979857e+00 0.000000000000e+00 0.000000000000e+00
3.897500000000e+02 -1.719214106746e+00 0.000000000000e+00 0.000000000000e+00
3.900000000000e+02 -1.515581250882e+00 0.000000000000e+00 0.000000000000e+00
3.902500000000e+02 -1.257369083896e+00 0.000000000000e+00 0.000000000000e+00
3.905000000000e+02 -9.583039180297e-01 0.000000000000e+00 0.000000000000e+00
3.907500000000e+02 -6.321949235950e-01 0.000000000000e+00 0.000000000000e+00
3.910000000000e+02 -2.923728041649e-01 0.000000000000e+00 0.000000000000e+00
3.912500000000e+02 4.861540449350e-02 0.000000000000e+00 0.000000000000e+00
3.915000000000e+02 3.790874310295e-01 0.000000000000e+00 0.000000000000e+00
3.917500000000e+02 6.881512379787e-01 0.000000000000e+00 0.000000000000e+00
3.920000000000e+02 9.655663317624e-01 0.000000000000e+00 0.000000000000e+00
3.922500000000e+02 1.201638754925e+00 0.000000000000e+00 0.000000000000e+00
3.925000000000e+02 1.387236712254e+00 0.000000000000e+00 0.000000000000e+00
3.927500000000e+02 1.513987532170e+00 0.000000000000e+00 0.000000000000e+00
3.930000000000e+02 1.574679202580e+00 0.000000000000e+00 0.000000000000e+00
3.932500000000e+02 1.563846822849e+00 0.000000000000e+00 0.000000000000e+00
3.935000000000e+02 1.478482551593e+00 0.000000000000e+00 0.000000000000e+00
3.937500000000e+02 1.318773436215e+00 0.000000000000e+00 0.000000000000e+00
3.940000000000e+02 1.088750276464e+00 0.000000000000e+00 0.000000000000e+00
3.942500000000e+02 7.967260038010e-01 0.000000000000e+00 0.000000000000e+00
3.945000000000e+02 4.554152685845e-01 0.000000000000e+00 0.000000000000e+00
3.947500000000e+02 8.165686992750e-02 0.000000000000e+00 0.000000000000e+00
3.950000000000e+02 -3.042961226855e-01 0.000000000000e+00 0.000000000000e+00
3.952500000000e+02 -6.799025338027e-01 0.000000000000e+00 0.000000000000e+00
3.955000000000e+02 -1.021806840247e+00 0.000000000000e+00 0.000000000000e+00
3.957500000000e+02 -1.307544428781e+00 0.000000000000e+00 0.000000000000e+00
3.960000000000e+02 -1.517326313974e+00 0.000000000000e+00 0.000000000000e+00
3.962500000000e+02 -1.635731610554e+00 0.000000000000e+00 0.000000000000e+00
3.965000000000e+02 -1.653135508789e+00 0.000000000000e+00 0.000000000000e+00
3.967500000000e+02 -1.566719589418e+00 0.000000000000e+00 0.000000000000e+00
3.970000000000e+02 -1.380948166651e+00 0.000000000000e+00 0.000000000000e+00
3.972500000000e+02 -1.107444955187e+00 0.000000000000e+00 0.000000000000e+00
3.975000000000e+02 -7.642630781055e-01 0.000000000000e+00 0.000000000000e+00
3.977500000000e+02 -3.746016870943e-01 0.000000000000e+00 0.000000000000e+00
3.980000000000e+02 3.492246488019e-02 0.000000000000e+00 0.000000000000e+00
3.982500000000e+02 4.362963371366e-01 0.000000000000e+00 0.000000000000e+00
3.985000000000e+02 8.022447666842e-01 0.000000000000e+00 0.000000000000e+00
3.987500000000e+02 1.108288341893e+00 0.000000000000e+00 0.000000000000e+00
3.990000000000e+02 1.334546138270e+00 0.000000000000e+00 0.000000000000e+00
3.992500000000e+02 1.467132619708e+00 0.000000000000e+00 0.000000000000e+00
3.995000000000e+02 1.499040493892e+00 0.000000000000e+00 0.000000000000e+00
3.997500000000e+02 1.430453113163e+00 0.000000000000e+00 0.000000000000e+00
4.000000000000e+02 1.268485235006e+00 0.000000000000e+00 0.000000000000e+00
4.002500000000e+02 1.026403533683e+00 0.000000000000e+00 0.000000000000e+00
4.005000000000e+02 7.224226616703e-01 0.000000000000e+00 0.000000000000e+00
4.007500000000e+02 3.782045402037e-01 0.000000000000e+00 0.000000000000e+00
4.010000000000e+02 1.720519557013e-02 0.000000000000e+00 0.000000000000e+00
4.012500000000e+02 -3.369859608450e-01 0.000000000000e+00 0.000000000000e+00
4.015000000000e+02 -6.621838656945e-01 0.000000000000e+00 0.000000000000e+00
4.017500000000e+02 -9.389184520158e-01 0.000000000000e+00 0.000000000000e+00
4.020000000000e+02 -1.151448491226e+00 0.000000000000e+00 0.000000000000e+00
4.022500000000e+02 -1.288446312524e+00 0.000000000000e+00 0.000000000000e+00
4.025000000000e+02 -1.343356526031e+00 0.000000000000e+00 0.000000000000e+00
4.027500000000e+02 -1.314460933400e+00 0.000000000000e+00 0.000000000000e+00
4.030000000000e+02 -1.204701209076e+00 0.000000000000e+00 0.000000000000e+00
4.032500000000e+02 -1.021318980585e+00 0.000000000000e+00 0.000000000000e+00
4.035000000000e+02 -7.753697247159e-01 0.000000000000e+00 0.000000000000e+00
4.037500000000e+02 -4.811542915410e-01 0.000000000000e+00 0.000000000000e+00
4.040000000000e+02 -1.555932250560e-01 0.000000000000e+00 0.000000000000e+00
4.042500000000e+02 1.824512807218e-01 0.000000000000e+00 0.000000000000e+00
4.045000000000e+02 5.129182764788e-01 0.000000000000e+00 0.000000000000e+00
4.047500000000e+02 8.153783151433e-01 0.000000000000e+00 0.000000000000e+00
4.050000000000e+02 1.069973130957e+00 0.000000000000e+00 0.000000000000e+00
4.052500000000e+02 1.258474399519e+00 0.000000000000e+00 0.000000000000e+00
4.055000000000e+02 1.365447520985e+00 0.000000000000e+00 0.000000000000e+00
4.057500000000e+02 1.379474152745e+00 0.000000000000e+00 0.000000000000e+00
4.060000000000e+02 1.294351285241e+00 0.000000000000e+00 0.000000000000e+00
4.062500000000e+02 1.110151200246e+00 0.000000000000e+00 0.000000000000e+00
4.065000000000e+02 8.340024614041e-01 0.000000000000e+00 0.000000000000e+00
4.067500000000e+02 4.804435397921e-01 0.000000000000e+00 0.000000000000e+00
4.070000000000e+02 7.121268783910e-02 0.000000000000e+00 0.000000000000e+00
4.072500000000e+02 -3.656272618376e-01 0.000000000000e+00 0.000000000000e+00
4.075000000000e+02 -7.972730195547e-01 0.000000000000e+00 0.000000000000e+00
4.077500000000e+02 -1.188441952563e+00 0.000000000000e+00 0.000000000000e+00
4.080000000000e+02 -1.504191637819e+00 0.000000000000e+00 0.000000000000e+00
4.082500000000e+02 -1.713092014954e+00 0.000000000000e+00 0.000000000000e+00
4.085000000000e+02 -1.790468152521e+00 0.000000000000e+00 0.000000000000e+00
4.087500000000e+02 -1.721378602208e+00 0.000000000000e+00 0.000000000000e+00
4.090000000000e+02 -1.502974871979e+00 0.000000000000e+00 0.000000000000e+00
4.092500000000e+02 -1.145909055180e+00 0.000000000000e+00 0.000000000000e+00
4.095000000000e+02 -6.745219372438e-01 0.000000000000e+00 0.000000000000e+00
4.097500000000e+02 -1.256503375633e-01 0.000000000000e+00 0.000000000000e+00
4.100000000000e+02 4.539683350931e-01 0.000000000000e+00 0.000000000000e+00
4.102500000000e+02 1.011557964117e+00 0.000000000000e+00 0.000000000000e+00
4.105000000000e+02 1.493135838343e+00 0.000000000000e+00 0.000000000000e+00
4.107500000000e+02 1.848877237091e+00 0.000000000000e+00 0.000000000000e+00
4.110000000000e+02 2.038470988172e+00 0.000000000000e+00 0.000000000000e+00
4.112500000000e+02 2.035875232763e+00 0.000000000000e+00 0.000000000000e+00
4.115000000000e+02 1.832899176027e+00 0.000000000000e+00 0.000000000000e+00
4.117500000000e+02 1.441123009736e+00 0.000000000000e+00 0.000000000000e+00
4.120000000000e+02 8.918200357879e-01 0.000000000000e+00 0.000000000000e+00
4.122500000000e+02 2.337492234563e-01 0.000000000000e+00 0.000000000000e+00
4.125000000000e+02 -4.710777646794e-01 0.000000000000e+00 0.000000000000e+00
4.127500000000e+02 -1.153310047641e+00 0.000000000000e+00 0.000000000000e+00
4.130000000000e+02 -1.743289377049e+00 0.000000000000e+00 0.000000000000e+00
4.132500000000e+02 -2.178473300464e+00 0.000000000000e+00 0.000000000000e+00
4.135000000000e+02 -2.410433520012e+00 0.000000000000e+00 0.000000000000e+00
4.137500000000e+02 -2.410616012888e+00 0.000000000000e+00 0.000000000000e+00
4.140000000000e+02 -2.174149313030e+00 0.000000000000e+00 0.000000000000e+00
4.142500000000e+02 -1.721177938150e+00 0.000000000000e+00 0.000000000000e+00
4.145000000000e+02 -1.095461156889e+00 0.000000000000e+00 0.000000000000e+00
4.147500000000e+02 -3.602848808325e-01 0.000000000000e+00 0.000000000000e+00
4.150000000000e+02 4.079489087643e-01 0.000000000000e+00 0.000000000000e+00
4.152500000000e+02 1.127803456108e+00 0.000000000000e+00 0.000000000000e+00
4.155000000000e+02 1.721686041205e+00 0.000000000000e+00 0.000000000000e+00
4.157500000000e+02 2.124525585988e+00 0.000000000000e+00 0.000000000000e+00
4.160000000000e+02 2.291240207329e+00 0.000000000000e+00 0.000000000000e+00
4.162500000000e+02 2.202096941335e+00 0.000000000000e+00 0.000000000000e+00
4.165000000000e+02 1.865289008891e+00 0.000000000000e+00 0.000000000000e+00
4.167500000000e+02 1.316367674830e+00 0.000000000000e+00 0.000000000000e+00
4.170000000000e+02 6.145304697654e-01 0.000000000000e+00 0.000000000000e+00
4.172500000000e+02 -1.638580851784e-01 0.000000000000e+00 0.000000000000e+00
4.175000000000e+02 -9.337990740944e-01 0.000000000000e+00 0.000000000000e+00
4.177500000000e+02 -1.611272025665e+00 0.000000000000e+00 0.000000000000e+00
4.180000000000e+02 -2.122809189560e+00 0.000000000000e+00 0.000000000000e+00
4.182500000000e+02 -2.413900532215e+00 0.000000000000e+00 0.000000000000e+00
4.185000000000e+02 -2.455224889971e+00 0.000000000000e+00 0.000000000000e+00
4.187500000000e+02 -2.245953823740e+00 0.000000000000e+00 0.000000000000e+00
4.190000000000e+02 -1.813721572531e+00 0.000000000000e+00 0.000000000000e+00
4.192500000000e+02 -1.211255219514e+00 0.000000000000e+00 0.000000000000e+00
4.195000000000e+02 -5.100643437553e-01 0.000000000000e+00 0.000000000000e+00
4.197500000000e+02 2.080516849511e-01 0.000000000000e+00 0.000000000000e+00
4.200000000000e+02 8.606534876711e-01 0.000000000000e+00 0.000000000000e+00
4.202500000000e+02 1.374302185518e+00 0.000000000000e+00 0.000000000000e+00
4.205000000000e+02 1.693027787679e+00 0.000000000000e+00 0.000000000000e+00
4.207500000000e+02 1.784610832867e+00 0.000000000000e+00 0.000000000000e+00
4.210000000000e+02 1.643937205829e+00 0.000000000000e+00 0.000000000000e+00
4.212500000000e+02 1.293052215341e+00 0.000000000000e+00 0.000000000000e+00
4.215000000000e+02 7.779512128415e-01 0.000000000000e+00 0.000000000000e+00
4.217500000000e+02 1.625478066050e-01 0.000000000000e+00 0.000000000000e+00
4.220000000000e+02 -4.793943717194e-01 0.000000000000e+00 0.000000000000e+00
4.222500000000e+02 -1.073338086262e+00 0.000000000000e+00 0.000000000000e+00
4.225000000000e+02 -1.552919380990e+00 0.000000000000e+00 0.000000000000e+00
4.227500000000e+02 -1.867663413153e+00 0.000000000000e+00 0.000000000000e+00
4.230000000000e+02 -1.988543343092e+00 0.000000000000e+00 0.000000000000e+00
4.232500000000e+02 -1.910747030398e+00 0.000000000000e+00 0.000000000000e+00
4.235000000000e+02 -1.653382747042e+00 0.000000000000e+00 0.000000000000e+00
4.237500000000e+02 -1.256248702721e+00 0.000000000000e+00 0.000000000000e+00
4.240000000000e+02 -7.741602654049e-01 0.000000000000e+00 0.000000000000e+00
4.242500000000e+02 -2.696257143538e-01 0.000000000000e+00 0.000000000000e+00
4.245000000000e+02 1.951511510545e-01 0.000000000000e+00 0.000000000000e+00
4.247500000000e+02 5.659073771056e-01 0.000000000000e+00 0.000000000000e+00
4.250000000000e+02 8.026420772257e-01 0.000000000000e+00 0.000000000000e+00
4.252500000000e+02 8.838703996892e-01 0.000000000000e+00 0.000000000000e+00
4.255000000000e+02 8.083521707796e-01 0.000000000000e+00 0.000000000000e+00
4.257500000000e+02 5.941816463187e-01 0.000000000000e+00 0.000000000000e+00
4.260000000000e+02 2.754724549488e-01 0.000000000000e+00 0.000000000000e+00
4.262500000000e+02 -1.028238899530e-01 0.000000000000e+00 0.000000000000e+00
4.265000000000e+02 -4.912059525633e-01 0.000000000000e+00 0.000000000000e+00
4.267500000000e+02 -8.421449768621e-01 0.000000000000e+00 0.000000000000e+00
4.270000000000e+02 -1.115979350814e+00 0.000000000000e+00 0.000000000000e+00
4.272500000000e+02 -1.285442487735e+00 0.000000000000e+00 0.000000000000e+00
4.275000000000e+02 -1.338304003796e+00 0.000000000000e+00 0.000000000000e+00
4.277500000000e+02 -1.277882880077e+00 0.000000000000e+00 0.000000000000e+00
4.280000000000e+02 -1.121489910848e+00 0.000000000000e+00 0.000000000000e+00
4.282500000000e+02 -8.971332143562e-01 0.000000000000e+00 0.000000000000e+00
4.285000000000e+02 -6.390376464861e-01 0.000000000000e+00 0.000000000000e+00
4.287500000000e+02 -3.826591075911e-01 0.000000000000e+00 0.000000000000e+00
4.290000000000e+02 -1.599037875363e-01 0.000000000000e+00 0.000000000000e+00
4.292500000000e+02 4.808963402902e-03 0.000000000000e+00 0.000000000000e+00
4.295000000000e+02 9.715831393140e-02 0.000000000000e+00 0.000000000000e+00
4.297500000000e+02 1.139422690195e-01 0.000000000000e+00 0.000000000000e+00
4.300000000000e+02 6.248191334964e-02 0.000000000000e+00 0.000000000000e+00
4.302500000000e+02 -4.138452906662e-02 0.000000000000e+00 0.000000000000e+00
4.305000000000e+02 -1.763246415029e-01 0.000000000000e+00 0.000000000000e+00
4.307500000000e+02 -3.190395069711e-01 0.000000000000e+00 0.000000000000e+00
4.310000000000e+02 -4.477467399350e-01 0.000000000000e+00 0.000000000000e+00
4.312500000000e+02 -5.451152499752e-01 0.000000000000e+00 0.000000000000e+00
4.315000000000e+02 -6.002655433393e-01 0.000000000000e+00 0.000000000000e+00
4.317500000000e+02 -6.096169335763e-01 0.000000000000e+00 0.000000000000e+00
4.320000000000e+02 -5.765528038518e-01 0.000000000000e+00 0.000000000000e+00
4.322500000000e+02 -5.100570986990e-01 0.000000000000e+00 0.000000000000e+00
4.325000000000e+02 -4.226222052257e-01 0.000000000000e+00 0.000000000000e+00
4.327500000000e+02 -3.278196731001e-01 0.000000000000e+00 0.000000000000e+00
4.330000000000e+02 -2.379497360512e-01 0.000000000000e+00 0.000000000000e+00
4.332500000000e+02 -1.621431169683e-01 0.000000000000e+00 0.000000000000e+00
4.335000000000e+02 -1.051893552302e-01 0.000000000000e+00 0.000000000000e+00
4.337500000000e+02 -6.722855093120e-02 0.000000000000e+00 0.000000000000e+00
4.340000000000e+02 -4.429181164412e-02 0.000000000000e+00 0.000000000000e+00
4.342500000000e+02 -2.953487050368e-02 0.000000000000e+00 0.000000000000e+00
4.345000000000e+02 -1.490159176587e-02 0.000000000000e+00 0.000000000000e+00
4.347500000000e+02 7.104554473221e-03 0.000000000000e+00 0.000000000000e+00
4.350000000000e+02 4.186498419615e-02 0.000000000000e+00 0.000000000000e+00
4.352500000000e+02 9.157775495914e-02 0.000000000000e+00 0.000000000000e+00
4.355000000000e+02 1.548513767861e-01 0.000000000000e+00 0.000000000000e+00
4.357500000000e+02 2.270126964759e-01 0.000000000000e+00 0.000000000000e+00
4.360000000000e+02 3.010531812711e-01 0.000000000000e+00 0.000000000000e+00
4.362500000000e+02 3.690268475460e-01 0.000000000000e+00 0.000000000000e+00
4.365000000000e+02 4.236368134867e-01 0.000000000000e+00 0.000000000000e+00
4.367500000000e+02 4.597179928519e-01 0.000000000000e+00 0.000000000000e+00
4.370000000000e+02 4.753447610867e-01 0.000000000000e+00 0.000000000000e+00
4.372500000000e+02 4.723599966460e-01 0.000000000000e+00 0.000000000000e+00
4.375000000000e+02 4.562236367423e-01 0.000000000000e+00 0.000000000000e+00
4.377500000000e+02 4.351972467738e-01 0.000000000000e+00 0.000000000000e+00
4.380000000000e+02 4.189960653360e-01 0.000000000000e+00 0.000000000000e+00
4.382500000000e+02 4.171323676157e-01 0.000000000000e+00 0.000000000000e+00
4.385000000000e+02 4.372285652226e-01 0.000000000000e+00 0.000000000000e+00
4.387500000000e+02 4.835863970248e-01 0.000000000000e+00 0.000000000000e+00
4.390000000000e+02 5.562587777030e-01 0.000000000000e+00 0.000000000000e+00
4.392500000000e+02 6.507901021470e-01 0.000000000000e+00 0.000000000000e+00
4.395000000000e+02 7.586824410233e-01 0.000000000000e+00 0.000000000000e+00
4.397500000000e+02 8.685268910285e-01 0.000000000000e+00 0.000000000000e+00
4.400000000000e+02 9.676306209102e-01 0.000000000000e+00 0.000000000000e+00
4.402500000000e+02 1.043888486380e+00 0.000000000000e+00 0.000000000000e+00
4.405000000000e+02 1.087606602669e+00 0.000000000000e+00 0.000000000000e+00
4.407500000000e+02 1.092990545811e+00 0.000000000000e+00 0.000000000000e+00
4.410000000000e+02 1.059061944017e+00 0.000000000000e+00 0.000000000000e+00
4.412500000000e+02 9.898558415646e-01 0.000000000000e+00 0.000000000000e+00
4.415000000000e+02 8.938631643340e-01 0.000000000000e+00 0.000000000000e+00
4.417500000000e+02 7.828000758802e-01 0.000000000000e+00 0.000000000000e+00
4.420000000000e+02 6.698904331585e-01 0.000000000000e+00 0.000000000000e+00
4.422500000000e+02 5.679225899374e-01 0.000000000000e+00 0.000000000000e+00
4.425000000000e+02 4.873758863376e-01 0.000000000000e+00 0.000000000000e+00
4.427500000000e+02 4.349002866948e-01 0.000000000000e+00 0.000000000000e+00
4.430000000000e+02 4.123770312077e-01 0.000000000000e+00 0.000000000000e+00
4.432500000000e+02 4.166979176732e-01 0.000000000000e+00 0.000000000000e+00
4.435000000000e+02 4.402903051530e-01 0.000000000000e+00 0.000000000000e+00
4.437500000000e+02 4.723014898694e-01 0.000000000000e+00 0.000000000000e+00
4.440000000000e+02 5.002573215612e-01 0.000000000000e+00 0.000000000000e+00
4.442500000000e+02 5.119408461885e-01 0.000000000000e+00 0.000000000000e+00
4.445000000000e+02 4.972075700973e-01 0.000000000000e+00 0.000000000000e+00
4.447500000000e+02 4.494684721915e-01 0.000000000000e+00 0.000000000000e+00
4.450000000000e+02 3.666271249989e-01 0.000000000000e+00 0.000000000000e+00
4.452500000000e+02 2.513439476617e-01 0.000000000000e+00 0.000000000000e+00
4.455000000000e+02 1.106047367975e-01 0.000000000000e+00 0.000000000000e+00
4.457500000000e+02 -4.532418428114e-02 0.000000000000e+00 0.000000000000e+00
4.460000000000e+02 -2.043817974629e-01 0.000000000000e+00 0.000000000000e+00
4.462500000000e+02 -3.544053756179e-01 0.000000000000e+00 0.000000000000e+00
4.465000000000e+02 -4.847727452219e-01 0.000000000000e+00 0.000000000000e+00
4.467500000000e+02 -5.877520052131e-01 0.000000000000e+00 0.000000000000e+00
4.470000000000e+02 -6.593694710905e-01 0.000000000000e+00 0.000000000000e+00
4.472500000000e+02 -6.996865684366e-01 0.000000000000e+00 0.000000000000e+00
4.475000000000e+02 -7.124705294821e-01 0.000000000000e+00 0.000000000000e+00
4.477500000000e+02 -7.043370030557e-01 0.000000000000e+00 0.000000000000e+00
4.480000000000e+02 -6.835205793522e-01 0.000000000000e+00 0.000000000000e+00
4.482500000000e+02 -6.584800832504e-01 0.000000000000e+00 0.000000000000e+00
4.485000000000e+02 -6.365622165850e-01 0.000000000000e+00 0.000000000000e+00
4.487500000000e+02 -6.229282292288e-01 0.000000000000e+00 0.000000000000e+00
4.490000000000e+02 -6.198979446573e-01 0.000000000000e+00 0.000000000000e+00
4.492500000000e+02 -6.267926936388e-01 0.000000000000e+00 0.000000000000e+00
4.495000000000e+02 -6.402758510515e-01 0.000000000000e+00 0.000000000000e+00
4.497500000000e+02 -6.551102978017e-01 0.000000000000e+00 0.000000000000e+00
4.500000000000e+02 -6.651888516853e-01 0.000000000000e+00 0.000000000000e+00
4.502500000000e+02 -6.646561760505e-01 0.000000000000e+00 0.000000000000e+00
4.505000000000e+02 -6.489340936024e-01 0.000000000000e+00 0.000000000000e+00
4.507500000000e+02 -6.154866474117e-01 0.000000000000e+00 0.000000000000e+00
4.510000000000e+02 -5.642116571058e-01 0.000000000000e+00 0.000000000000e+00
4.512500000000e+02 -4.974127958441e-01 0.000000000000e+00 0.000000000000e+00
4.515000000000e+02 -4.193787101410e-01 0.000000000000e+00 0.000000000000e+00
4.517500000000e+02 -3.356611955919e-01 0.000000000000e+00 0.000000000000e+00
4.520000000000e+02 -2.521921498715e-01 0.000000000000e+00 0.000000000000e+00
4.522500000000e+02 -1.744013671439e-01 0.000000000000e+00 0.000000000000e+00
4.525000000000e+02 -1.064910228843e-01 0.000000000000e+00 0.000000000000e+00
4.527500000000e+02 -5.098958145992e-02 0.000000000000e+00 0.000000000000e+00
4.530000000000e+02 -8.654001107741e-03 0.000000000000e+00 0.000000000000e+00
4.532500000000e+02 2.127590566324e-02 0.000000000000e+00 0.000000000000e+00
4.535000000000e+02 4.053190536531e-02 0.000000000000e+00 0.000000000000e+00
4.537500000000e+02 5.109487918941e-02 0.000000000000e+00 0.000000000000e+00
4.540000000000e+02 5.444245546267e-02 0.000000000000e+00 0.000000000000e+00
4.542500000000e+02 5.092007008616e-02 0.000000000000e+00 0.000000000000e+00
4.545000000000e+02 3.936759538180e-02 0.000000000000e+00 0.000000000000e+00
4.547500000000e+02 1.708847720764e-02 0.000000000000e+00 0.000000000000e+00
4.550000000000e+02 -1.981325491704e-02 0.000000000000e+00 0.000000000000e+00
4.552500000000e+02 -7.577019845327e-02 0.000000000000e+00 0.000000000000e+00
4.555000000000e+02 -1.548668372014e-01 0.000000000000e+00 0.000000000000e+00
4.557500000000e+02 -2.598818964370e-01 0.000000000000e+00 0.000000000000e+00
4.560000000000e+02 -3.914273839176e-01 0.000000000000e+00 0.000000000000e+00
4.562500000000e+02 -5.473456375201e-01 0.000000000000e+00 0.000000000000e+00
4.565000000000e+02 -7.224892538322e-01 0.000000000000e+00 0.000000000000e+00
4.567500000000e+02 -9.089495268850e-01 0.000000000000e+00 0.000000000000e+00
4.570000000000e+02 -1.096726297379e+00 0.000000000000e+00 0.000000000000e+00
4.572500000000e+02 -1.274757689614e+00 0.000000000000e+00 0.000000000000e+00
4.575000000000e+02 -1.432164470693e+00 0.000000000000e+00 0.000000000000e+00
4.577500000000e+02 -1.559521648696e+00 0.000000000000e+00 0.000000000000e+00
4.580000000000e+02 -1.649957127099e+00 0.000000000000e+00 0.000000000000e+00
4.582500000000e+02 -1.699896866884e+00 0.000000000000e+00 0.000000000000e+00
4.585000000000e+02 -1.709325995869e+00 0.000000000000e+00 0.000000000000e+00
4.587500000000e+02 -1.681508579370e+00 0.000000000000e+00 0.000000000000e+00
4.590000000000e+02 -1.622194281928e+00 0.000000000000e+00 0.000000000000e+00
4.592500000000e+02 -1.538424550503e+00 0.000000000000e+00 0.000000000000e+00
4.595000000000e+02 -1.437120640006e+00 0.000000000000e+00 0.000000000000e+00
4.597500000000e+02 -1.323679103735e+00 0.000000000000e+00 0.000000000000e+00
4.600000000000e+02 -1.200809424045e+00 0.000000000000e+00 0.000000000000e+00
4.602500000000e+02 -1.067820564622e+00 0.000000000000e+00 0.000000000000e+00
4.605000000000e+02 -9.205014137414e-01 0.000000000000e+00 0.000000000000e+00
4.607500000000e+02 -7.516527950000e-01 0.000000000000e+00 0.000000000000e+00
4.610000000000e+02 -5.522286241869e-01 0.000000000000e+00 0.000000000000e+00
4.612500000000e+02 -3.129459485553e-01 0.000000000000e+00 0.000000000000e+00
4.615000000000e+02 -2.614319514604e-02 0.000000000000e+00 0.000000000000e+00
4.617500000000e+02 3.123840640515e-01 0.000000000000e+00 0.000000000000e+00
4.620000000000e+02 7.018514603404e-01 0.000000000000e+00 0.000000000000e+00
4.622500000000e+02 1.135508794275e+00 0.000000000000e+00 0.000000000000e+00
4.625000000000e+02 1.600398256048e+00 0.000000000000e+00 0.000000000000e+00
4.627500000000e+02 2.077929205026e+00 0.000000000000e+00 0.000000000000e+00
4.630000000000e+02 2.545235986191e+00 0.000000000000e+00 0.000000000000e+00
4.632500000000e+02 2.977171599906e+00 0.000000000000e+00 0.000000000000e+00
4.635000000000e+02 3.348694448976e+00 0.000000000000e+00 0.000000000000e+00
4.637500000000e+02 3.637342475326e+00 0.000000000000e+00 0.000000000000e+00
4.640000000000e+02 3.825468849929e+00 0.000000000000e+00 0.000000000000e+00
4.642500000000e+02 3.901939945170e+00 0.000000000000e+00 0.000000000000e+00
4.645000000000e+02 3.863066707232e+00 0.000000000000e+00 0.000000000000e+00
4.647500000000e+02 3.712645320721e+00 0.000000000000e+00 0.000000000000e+00
4.650000000000e+02 3.461107516320e+00 0.000000000000e+00 0.000000000000e+00
4.652500000000e+02 3.123907131563e+00 0.000000000000e+00 0.000000000000e+00
4.655000000000e+02 2.719379122694e+00 0.000000000000e+00 0.000000000000e+00
4.657500000000e+02 2.266383801590e+00 0.000000000000e+00 0.000000000000e+00
4.660000000000e+02 1.782080874469e+00 0.000000000000e+00 0.000000000000e+00
4.662500000000e+02 1.280159513443e+00 0.000000000000e+00 0.000000000000e+00
4.665000000000e+02 7.697841005510e-01 0.000000000000e+00 0.000000000000e+00
4.667500000000e+02 2.554094584419e-01 0.000000000000e+00 0.000000000000e+00
4.670000000000e+02 -2.625107730373e-01 0.000000000000e+00 0.000000000000e+00
4.672500000000e+02 -7.860347400776e-01 0.000000000000e+00 0.000000000000e+00
4.675000000000e+02 -1.317695686573e+00 0.000000000000e+00 0.000000000000e+00
4.677500000000e+02 -1.858241076386e+00 0.000000000000e+00 0.000000000000e+00
4.680000000000e+02 -2.404514145589e+00 0.000000000000e+00 0.000000000000e+00
4.682500000000e+02 -2.947834998879e+00 0.000000000000e+00 0.000000000000e+00
4.685000000000e+02 -3.473176254358e+00 0.000000000000e+00 0.000000000000e+00
4.687500000000e+02 -3.959321559324e+00 0.000000000000e+00 0.000000000000e+00
4.690000000000e+02 -4.380058622340e+00 0.000000000000e+00 0.000000000000e+00
4.692500000000e+02 -4.706310820686e+00 0.000000000000e+00 0.000000000000e+00
4.695000000000e+02 -4.908973843188e+00 0.000000000000e+00 0.000000000000e+00
4.697500000000e+02 -4.962115935407e+00 0.000000000000e+00 0.000000000000e+00
4.700000000000e+02 -4.846137829677e+00 0.000000000000e+00 0.000000000000e+00
4.702500000000e+02 -4.550480771689e+00 0.000000000000e+00 0.000000000000e+00
4.705000000000e+02 -4.075519915326e+00 0.000000000000e+00 0.000000000000e+00
4.707500000000e+02 -3.433379483495e+00 0.000000000000e+00 0.000000000000e+00
4.710000000000e+02 -2.647542086357e+00 0.000000000000e+00 0.000000000000e+00
4.712500000000e+02 -1.751278791872e+00 0.000000000000e+00 0.000000000000e+00
4.715000000000e+02 -7.850776724884e-01 0.000000000000e+00 0.000000000000e+00
4.717500000000e+02 2.066242893501e-01 0.000000000000e+00 0.000000000000e+00
4.720000000000e+02 1.179015406506e+00 0.000000000000e+00 0.000000000000e+00
4.722500000000e+02 2.090366632315e+00 0.000000000000e+00 0.000000000000e+00
4.725000000000e+02 2.904974034916e+00 0.000000000000e+00 0.000000000000e+00
4.727500000000e+02 3.595266855350e+00 0.000000000000e+00 0.000000000000e+00
4.730000000000e+02 4.142882156861e+00 0.000000000000e+00 0.000000000000e+00
4.732500000000e+02 4.538652413779e+00 0.000000000000e+00 0.000000000000e+00
4.735000000000e+02 4.781601812124e+00 0.000000000000e+00 0.000000000000e+00
4.737500000000e+02 4.877179386294e+00 0.000000000000e+00 0.000000000000e+00
4.740000000000e+02 4.835053806999e+00 0.000000000000e+00 0.000000000000e+00
4.742500000000e+02 4.666842278328e+00 0.000000000000e+00 0.000000000000e+00
4.745000000000e+02 4.384138302079e+00 0.000000000000e+00 0.000000000000e+00
4.747500000000e+02 3.997141693133e+00 0.000000000000e+00 0.000000000000e+00
4.750000000000e+02 3.514088542479e+00 0.000000000000e+00 0.000000000000e+00
4.752500000000e+02 2.941544515469e+00 0.000000000000e+00 0.000000000000e+00
4.755000000000e+02 2.285481698592e+00 0.000000000000e+00 0.000000000000e+00
4.757500000000e+02 1.552928158163e+00 0.000000000000e+00 0.000000000000e+00
4.760000000000e+02 7.538796709245e-01 0.000000000000e+00 0.000000000000e+00
4.762500000000e+02 -9.689055100470e-02 0.000000000000e+00 0.000000000000e+00
4.765000000000e+02 -9.784877613011e-01 0.000000000000e+00 0.000000000000e+00
4.767500000000e+02 -1.863325679715e+00 0.000000000000e+00 0.000000000000e+00
4.770000000000e+02 -2.717536708093e+00 0.000000000000e+00 0.000000000000e+00
4.772500000000e+02 -3.502433015907e+00 0.000000000000e+00 0.000000000000e+00
4.775000000000e+02 -4.176939403706e+00 0.000000000000e+00 0.000000000000e+00
4.777500000000e+02 -4.700775716616e+00 0.000000000000e+00 0.000000000000e+00
4.780000000000e+02 -5.038050082434e+00 0.000000000000e+00 0.000000000000e+00
4.782500000000e+02 -5.160850766417e+00 0.000000000000e+00 0.000000000000e+00
4.785000000000e+02 -5.052404429730e+00 0.000000000000e+00 0.000000000000e+00
4.787500000000e+02 -4.709405179093e+00 0.000000000000e+00 0.000000000000e+00
4.790000000000e+02 -4.143207408733e+00 0.000000000000e+00 0.000000000000e+00
4.792500000000e+02 -3.379704436832e+00 0.000000000000e+00 0.000000000000e+00
4.795000000000e+02 -2.457867323456e+00 0.000000000000e+00 0.000000000000e+00
4.797500000000e+02 -1.427074022269e+00 0.000000000000e+00 0.000000000000e+00
4.800000000000e+02 -3.434979231618e-01 0.000000000000e+00 0.000000000000e+00
4.802500000000e+02 7.340708362561e-01 0.000000000000e+00 0.000000000000e+00
4.805000000000e+02 1.748541015216e+00 0.000000000000e+00 0.000000000000e+00
4.807500000000e+02 2.648539422995e+00 0.000000000000e+00 0.000000000000e+00
4.810000000000e+02 3.391749721434e+00 0.000000000000e+00 0.000000000000e+00
4.812500000000e+02 3.947281421598e+00 0.000000000000e+00 0.000000000000e+00
4.815000000000e+02 4.296905153918e+00 0.000000000000e+00 0.000000000000e+00
4.817500000000e+02 4.435129529616e+00 0.000000000000e+00 0.000000000000e+00
4.820000000000e+02 4.368229156254e+00 0.000000000000e+00 0.000000000000e+00
4.822500000000e+02 4.112445239354e+00 0.000000000000e+00 0.000000000000e+00
4.825000000000e+02 3.691655968764e+00 0.000000000000e+00 0.000000000000e+00
4.827500000000e+02 3.134845258594e+00 0.000000000000e+00 0.000000000000e+00
4.830000000000e+02 2.473683500835e+00 0.000000000000e+00 0.000000000000e+00
4.832500000000e+02 1.740477398408e+00 0.000000000000e+00 0.000000000000e+00
4.835000000000e+02 9.666578957798e-01 0.000000000000e+00 0.000000000000e+00
4.837500000000e+02 1.818699953868e-01 0.000000000000e+00 0.000000000000e+00
4.840000000000e+02 -5.863779757759e-01 0.000000000000e+00 0.000000000000e+00
4.842500000000e+02 -1.312639532997e+00 0.000000000000e+00 0.000000000000e+00
4.845000000000e+02 -1.973227056494e+00 0.000000000000e+00 0.000000000000e+00
4.847500000000e+02 -2.545905021729e+00 0.000000000000e+00 0.000000000000e+00
4.850000000000e+02 -3.009790976270e+00 0.000000000000e+00 0.000000000000e+00
4.852500000000e+02 -3.345626009799e+00 0.000000000000e+00 0.000000000000e+00
4.855000000000e+02 -3.536497850225e+00 0.000000000000e+00 0.000000000000e+00
4.857500000000e+02 -3.569004590748e+00 0.000000000000e+00 0.000000000000e+00
4.860000000000e+02 -3.434750066003e+00 0.000000000000e+00 0.000000000000e+00
4.862500000000e+02 -3.131977959059e+00 0.000000000000e+00 0.000000000000e+00
4.865000000000e+02 -2.667093900347e+00 0.000000000000e+00 0.000000000000e+00
4.867500000000e+02 -2.055802524527e+00 0.000000000000e+00 0.000000000000e+00
4.870000000000e+02 -1.323604150344e+00 0.000000000000e+00 0.000000000000e+00
4.872500000000e+02 -5.054523722930e-01 0.000000000000e+00 0.000000000000e+00
4.875000000000e+02 3.555370472168e-01 0.000000000000e+00 0.000000000000e+00
4.877500000000e+02 1.210324970353e+00 0.000000000000e+00 0.000000000000e+00
4.880000000000e+02 2.007016179296e+00 0.000000000000e+00 0.000000000000e+00
4.882500000000e+02 2.694525458844e+00 0.000000000000e+00 0.000000000000e+00
4.885000000000e+02 3.226524231577e+00 0.000000000000e+00 0.000000000000e+00
4.887500000000e+02 3.565294747732e+00 0.000000000000e+00 0.000000000000e+00
4.890000000000e+02 3.685105437197e+00 0.000000000000e+00 0.000000000000e+00
4.892500000000e+02 3.574751551548e+00 0.000000000000e+00 0.000000000000e+00
4.895000000000e+02 3.238976855346e+00 0.000000000000e+00 0.000000000000e+00
4.897500000000e+02 2.698597101159e+00 0.000000000000e+00 0.000000000000e+00
4.900000000000e+02 1.989272609215e+00 0.000000000000e+00 0.000000000000e+00
4.902500000000e+02 1.159011236121e+00 0.000000000000e+00 0.000000000000e+00
4.905000000000e+02 2.646093621377e-01 0.000000000000e+00 0.000000000000e+00
4.907500000000e+02 -6.326567111525e-01 0.000000000000e+00 0.000000000000e+00
4.910000000000e+02 -1.471704685958e+00 0.000000000000e+00 0.000000000000e+00
4.912500000000e+02 -2.196269637110e+00 0.000000000000e+00 0.000000000000e+00
4.915000000000e+02 -2.759072271574e+00 0.000000000000e+00 0.000000000000e+00
4.917500000000e+02 -3.125179571434e+00 0.000000000000e+00 0.000000000000e+00
4.920000000000e+02 -3.274291354031e+00 0.000000000000e+00 0.000000000000e+00
4.922500000000e+02 -3.201795994008e+00 0.000000000000e+00 0.000000000000e+00
4.925000000000e+02 -2.918559309653e+00 0.000000000000e+00 0.000000000000e+00
4.927500000000e+02 -2.449529029960e+00 0.000000000000e+00 0.000000000000e+00
4.930000000000e+02 -1.831340748947e+00 0.000000000000e+00 0.000000000000e+00
4.932500000000e+02 -1.109189503007e+00 0.000000000000e+00 0.000000000000e+00
4.935000000000e+02 -3.332771089831e-01 0.000000000000e+00 0.000000000000e+00
4.937500000000e+02 4.448437266461e-01 0.000000000000e+00 0.000000000000e+00
4.940000000000e+02 1.175730420551e+00 0.000000000000e+00 0.000000000000e+00
4.942500000000e+02 1.815069940151e+00 0.000000000000e+00 0.000000000000e+00
4.945000000000e+02 2.326081425154e+00 0.000000000000e+00 0.000000000000e+00
4.947500000000e+02 2.681207980565e+00 0.000000000000e+00 0.000000000000e+00
4.950000000000e+02 2.863083578035e+00 0.000000000000e+00 0.000000000000e+00
4.952500000000e+02 2.864829634138e+00 0.000000000000e+00 0.000000000000e+00
4.955000000000e+02 2.689785224260e+00 0.000000000000e+00 0.000000000000e+00
4.957500000000e+02 2.350800318563e+00 0.000000000000e+00 0.000000000000e+00
4.960000000000e+02 1.869221956675e+00 0.000000000000e+00 0.000000000000e+00
4.962500000000e+02 1.273681841977e+00 0.000000000000e+00 0.000000000000e+00
4.965000000000e+02 5.987567808896e-01 0.000000000000e+00 0.000000000000e+00
4.967500000000e+02 -1.164704637698e-01 0.000000000000e+00 0.000000000000e+00
4.970000000000e+02 -8.299630255662e-01 0.000000000000e+00 0.000000000000e+00
4.972500000000e+02 -1.498435559262e+00 0.000000000000e+00 0.000000000000e+00
4.975000000000e+02 -2.079262277046e+00 0.000000000000e+00 0.000000000000e+00
4.977500000000e+02 -2.532618910239e+00 0.000000000000e+00 0.000000000000e+00
4.980000000000e+02 -2.823848210606e+00 0.000000000000e+00 0.000000000000e+00
4.982500000000e+02 -2.925976482855e+00 0.000000000000e+00 0.000000000000e+00
4.985000000000e+02 -2.822235182337e+00 0.000000000000e+00 0.000000000000e+00
4.987500000000e+02 -2.508369064792e+00 0.000000000000e+00 0.000000000000e+00
4.990000000000e+02 -1.994454759737e+00 0.000000000000e+00 0.000000000000e+00
4.992500000000e+02 -1.305924738336e+00 0.000000000000e+00 0.000000000000e+00
4.995000000000e+02 -4.835028059881e-01 0.000000000000e+00 0.000000000000e+00
4.997500000000e+02 4.181847023638e-01 0.000000000000e+00 0.000000000000e+00
5.000000000000e+02 1.333452250025e+00 0.000000000000e+00 0.000000000000e+00
5.002500000000e+02 2.189836473183e+00 0.000000000000e+00 0.000000000000e+00
5.005000000000e+02 2.913624871326e+00 0.000000000000e+00 0.000000000000e+00
5.007500000000e+02 3.436258915506e+00 0.000000000000e+00 0.000000000000e+00
5.010000000000e+02 3.701072305890e+00 0.000000000000e+00 0.000000000000e+00
5.012500000000e+02 3.669699471924e+00 0.000000000000e+00 0.000000000000e+00
5.015000000000e+02 3.327427320245e+00 0.000000000000e+00 0.000000000000e+00
5.017500000000e+02 2.686781958548e+00 0.000000000000e+00 0.000000000000e+00
5.020000000000e+02 1.788750308719e+00 0.000000000000e+00 0.000000000000e+00
5.022500000000e+02 7.012320048674e-01 0.000000000000e+00 0.000000000000e+00
5.025000000000e+02 -4.854141872866e-01 0.000000000000e+00 0.000000000000e+00
5.027500000000e+02 -1.665548158262e+00 0.000000000000e+00 0.000000000000e+00
5.030000000000e+02 -2.727638206197e+00 0.000000000000e+00 0.000000000000e+00
5.032500000000e+02 -3.565045365782e+00 0.000000000000e+00 0.000000000000e+00
5.035000000000e+02 -4.087146213428e+00 0.000000000000e+00 0.000000000000e+00
5.037500000000e+02 -4.229601938744e+00 0.000000000000e+00 0.000000000000e+00
5.040000000000e+02 -3.962574580834e+00 0.000000000000e+00 0.000000000000e+00
5.042500000000e+02 -3.295826344363e+00 0.000000000000e+00 0.000000000000e+00
5.045000000000e+02 -2.279910713410e+00 0.000000000000e+00 0.000000000000e+00
5.047500000000e+02 -1.003052819236e+00 0.000000000000e+00 0.000000000000e+00
5.050000000000e+02 4.162170499099e-01 0.000000000000e+00 0.000000000000e+00
5.052500000000e+02 1.840119808674e+00 0.000000000000e+00 0.000000000000e+00
5.055000000000e+02 3.125355295474e+00 0.000000000000e+00 0.000000000000e+00
5.057500000000e+02 4.138111446451e+00 0.000000000000e+00 0.000000000000e+00
5.060000000000e+02 4.768735101225e+00 0.000000000000e+00 0.000000000000e+00
5.062500000000e+02 4.944393319058e+00 0.000000000000e+00 0.000000000000e+00
5.065000000000e+02 4.638198603859e+00 0.000000000000e+00 0.000000000000e+00
5.067500000000e+02 3.873605599593e+00 0.000000000000e+00 0.000000000000e+00
5.070000000000e+02 2.723380422967e+00 0.000000000000e+00 0.000000000000e+00
5.072500000000e+02 1.303045061965e+00 0.000000000000e+00 0.000000000000e+00
5.075000000000e+02 -2.406598006348e-01 0.000000000000e+00 0.000000000000e+00
5.077500000000e+02 -1.745145986467e+00 0.000000000000e+00 0.000000000000e+00
5.080000000000e+02 -3.049543568932e+00 0.000000000000e+00 0.000000000000e+00
5.082500000000e+02 -4.012507050255e+00 0.000000000000e+00 0.000000000000e+00
5.085000000000e+02 -4.528216202623e+00 0.000000000000e+00 0.000000000000e+00
5.087500000000e+02 -4.538676911435e+00 0.000000000000e+00 0.000000000000e+00
5.090000000000e+02 -4.040811393388e+00 0.000000000000e+00 0.000000000000e+00
5.092500000000e+02 -3.087404800651e+00 0.000000000000e+00 0.000000000000e+00
5.095000000000e+02 -1.781681523496e+00 0.000000000000e+00 0.000000000000e+00
5.097500000000e+02 -2.660362736703e-01 0.000000000000e+00 0.000000000000e+00
5.100000000000e+02 1.293849180052e+00 0.000000000000e+00 0.000000000000e+00
5.102500000000e+02 2.727701237397e+00 0.000000000000e+00 0.000000000000e+00
5.105000000000e+02 3.879995788068e+00 0.000000000000e+00 0.000000000000e+00
5.107500000000e+02 4.627673720239e+00 0.000000000000e+00 0.000000000000e+00
5.110000000000e+02 4.894128178232e+00 0.000000000000e+00 0.000000000000e+00
5.112500000000e+02 4.657789814554e+00 0.000000000000e+00 0.000000000000e+00
5.115000000000e+02 3.954274821727e+00 0.000000000000e+00 0.000000000000e+00
5.117500000000e+02 2.871832189100e+00 0.000000000000e+00 0.000000000000e+00
5.120000000000e+02 1.540636648289e+00 0.000000000000e+00 0.000000000000e+00
5.122500000000e+02 1.172212615894e-01 0.000000000000e+00 0.000000000000e+00
5.125000000000e+02 -1.234065530591e+00 0.000000000000e+00 0.000000000000e+00
5.127500000000e+02 -2.360334437084e+00 0.000000000000e+00 0.000000000000e+00
5.130000000000e+02 -3.137836157510e+00 0.000000000000e+00 0.000000000000e+00
5.132500000000e+02 -3.485930791649e+00 0.000000000000e+00 0.000000000000e+00
5.135000000000e+02 -3.375698453832e+00 0.000000000000e+00 0.000000000000e+00
5.137500000000e+02 -2.832217285256e+00 0.000000000000e+00 0.000000000000e+00
5.140000000000e+02 -1.930325935584e+00 0.000000000000e+00 0.000000000000e+00
5.142500000000e+02 -7.844948890611e-01 0.000000000000e+00 0.000000000000e+00
5.145000000000e+02 4.658480593658e-01 0.000000000000e+00 0.000000000000e+00
5.147500000000e+02 1.673649575418e+00 0.000000000000e+00 0.000000000000e+00
5.150000000000e+02 2.702033322763e+00 0.000000000000e+00 0.000000000000e+00
5.152500000000e+02 3.440369813109e+00 0.000000000000e+00 0.000000000000e+00
5.155000000000e+02 3.816672733205e+00 0.000000000000e+00 0.000000000000e+00
5.157500000000e+02 3.804885397681e+00 0.000000000000e+00 0.000000000000e+00
5.160000000000e+02 3.426298471927e+00 0.000000000000e+00 0.000000000000e+00
5.162500000000e+02 2.745100025075e+00 0.000000000000e+00 0.000000000000e+00
5.165000000000e+02 1.858801238693e+00 0.000000000000e+00 0.000000000000e+00
5.167500000000e+02 8.849095823141e-01 0.000000000000e+00 0.000000000000e+00
5.170000000000e+02 -5.434345743205e-02 0.000000000000e+00 0.000000000000e+00
5.172500000000e+02 -8.472233107733e-01 0.000000000000e+00 0.000000000000e+00
5.175000000000e+02 -1.405739761447e+00 0.000000000000e+00 0.000000000000e+00
5.177500000000e+02 -1.675320864831e+00 0.000000000000e+00 0.000000000000e+00
5.180000000000e+02 -1.639833583051e+00 0.000000000000e+00 0.000000000000e+00
5.182500000000e+02 -1.321515095991e+00 0.000000000000e+00 0.000000000000e+00
5.185000000000e+02 -7.760566984243e-01 0.000000000000e+00 0.000000000000e+00
5.187500000000e+02 -8.370300571489e-02 0.000000000000e+00 0.000000000000e+00
5.190000000000e+02 6.622881328917e-01 0.000000000000e+00 0.000000000000e+00
5.192500000000e+02 1.368194900634e+00 0.000000000000e+00 0.000000000000e+00
5.195000000000e+02 1.951704127520e+00 0.000000000000e+00 0.000000000000e+00
5.197500000000e+02 2.351593483590e+00 0.000000000000e+00 0.000000000000e+00
5.200000000000e+02 2.534076991678e+00 0.000000000000e+00 0.000000000000e+00
5.202500000000e+02 2.495172536125e+00 0.000000000000e+00 0.000000000000e+00
5.205000000000e+02 2.259017585626e+00 0.000000000000e+00 0.000000000000e+00
5.207500000000e+02 1.872608867624e+00 0.000000000000e+00 0.000000000000e+00
5.210000000000e+02 1.397898280205e+00 0.000000000000e+00 0.000000000000e+00
5.212500000000e+02 9.024819713982e-01 0.000000000000e+00 0.000000000000e+00
5.215000000000e+02 4.502370706784e-01 0.000000000000e+00 0.000000000000e+00
5.217500000000e+02 9.318368783893e-02 0.000000000000e+00 0.000000000000e+00
5.220000000000e+02 -1.344010083214e-01 0.000000000000e+00 0.000000000000e+00
5.222500000000e+02 -2.189702552970e-01 0.000000000000e+00 0.000000000000e+00
5.225000000000e+02 -1.675996052859e-01 0.000000000000e+00 0.000000000000e+00
5.227500000000e+02 -5.036442617045e-03 0.000000000000e+00 0.000000000000e+00
5.230000000000e+02 2.314532412687e-01 0.000000000000e+00 0.000000000000e+00
5.232500000000e+02 4.985308693318e-01 0.000000000000e+00 0.000000000000e+00
5.235000000000e+02 7.534929270403e-01 0.000000000000e+00 0.000000000000e+00
5.237500000000e+02 9.602463005903e-01 0.000000000000e+00 0.000000000000e+00
5.240000000000e+02 1.093738580603e+00 0.000000000000e+00 0.000000000000e+00
5.242500000000e+02 1.142320659218e+00 0.000000000000e+00 0.000000000000e+00
5.245000000000e+02 1.107868211082e+00 0.000000000000e+00 0.000000000000e+00
5.247500000000e+02 1.003841096674e+00 0.000000000000e+00 0.000000000000e+00
5.250000000000e+02 8.517616861837e-01 0.000000000000e+00 0.000000000000e+00
5.252500000000e+02 6.768012951054e-01 0.000000000000e+00 0.000000000000e+00
5.255000000000e+02 5.032516110525e-01 0.000000000000e+00 0.000000000000e+00
5.257500000000e+02 3.506183528617e-01 0.000000000000e+00 0.000000000000e+00
5.260000000000e+02 2.309207149007e-01 0.000000000000e+00 0.000000000000e+00
5.262500000000e+02 1.475428618004e-01 0.000000000000e+00 0.000000000000e+00
5.265000000000e+02 9.570499707674e-02 0.000000000000e+00 0.000000000000e+00
5.267500000000e+02 6.434808057920e-02 0.000000000000e+00 0.000000000000e+00
5.270000000000e+02 3.900191182868e-02 0.000000000000e+00 0.000000000000e+00
5.272500000000e+02 5.065061460496e-03 0.000000000000e+00 0.000000000000e+00
5.275000000000e+02 -4.911374597630e-02 0.000000000000e+00 0.000000000000e+00
5.277500000000e+02 -1.298978029739e-01 0.000000000000e+00 0.000000000000e+00
5.280000000000e+02 -2.371585735216e-01 0.000000000000e+00 0.000000000000e+00
5.282500000000e+02 -3.643815745230e-01 0.000000000000e+00 0.000000000000e+00
5.285000000000e+02 -5.000208323873e-01 0.000000000000e+00 0.000000000000e+00
5.287500000000e+02 -6.298219736980e-01 0.000000000000e+00 0.000000000000e+00
5.290000000000e+02 -7.396694356577e-01 0.000000000000e+00 0.000000000000e+00
5.292500000000e+02 -8.184290740176e-01 0.000000000000e+00 0.000000000000e+00
5.295000000000e+02 -8.602657954354e-01 0.000000000000e+00 0.000000000000e+00
5.297500000000e+02 -8.660133434980e-01 0.000000000000e+00 0.000000000000e+00
5.300000000000e+02 -8.433419464270e-01 0.000000000000e+00 0.000000000000e+00
5.302500000000e+02 -8.056797194641e-01 0.000000000000e+00 0.000000000000e+00
5.305000000000e+02 -7.700596951360e-01 0.000000000000e+00 0.000000000000e+00
5.307500000000e+02 -7.542499541189e-01 0.000000000000e+00 0.000000000000e+00
5.310000000000e+02 -7.736489242516e-01 0.000000000000e+00 0.000000000000e+00
5.312500000000e+02 -8.384713390811e-01 0.000000000000e+00 0.000000000000e+00
5.315000000000e+02 -9.517060156878e-01 0.000000000000e+00 0.000000000000e+00
5.317500000000e+02 -1.108202393963e+00 0.000000000000e+00 0.000000000000e+00
5.320000000000e+02 -1.295059519954e+00 0.000000000000e+00 0.000000000000e+00
5.322500000000e+02 -1.493279120349e+00 0.000000000000e+00 0.000000000000e+00
5.325000000000e+02 -1.680438272820e+00 0.000000000000e+00 0.000000000000e+00
5.327500000000e+02 -1.833970345209e+00 0.000000000000e+00 0.000000000000e+00
5.330000000000e+02 -1.934542148521e+00 0.000000000000e+00 0.000000000000e+00
5.332500000000e+02 -1.968996559231e+00 0.000000000000e+00 0.000000000000e+00
5.335000000000e+02 -1.932395857669e+00 0.000000000000e+00 0.000000000000e+00
5.337500000000e+02 -1.828840777896e+00 0.000000000000e+00 0.000000000000e+00
5.340000000000e+02 -1.670931178940e+00 0.000000000000e+00 0.000000000000e+00
5.342500000000e+02 -1.477945802345e+00 0.000000000000e+00 0.000000000000e+00
5.345000000000e+02 -1.273017262683e+00 0.000000000000e+00 0.000000000000e+00
5.347500000000e+02 -1.079733075712e+00 0.000000000000e+00 0.000000000000e+00
5.350000000000e+02 -9.186802781046e-01 0.000000000000e+00 0.000000000000e+00
5.352500000000e+02 -8.044570921883e-01 0.000000000000e+00 0.000000000000e+00
5.355000000000e+02 -7.436000370089e-01 0.000000000000e+00 0.000000000000e+00
5.357500000000e+02 -7.337314568348e-01 0.000000000000e+00 0.000000000000e+00
5.360000000000e+02 -7.640437200309e-01 0.000000000000e+00 0.000000000000e+00
5.362500000000e+02 -8.170321598573e-01 0.000000000000e+00 0.000000000000e+00
5.365000000000e+02 -8.712009651340e-01 0.000000000000e+00 0.000000000000e+00
5.367500000000e+02 -9.043234156156e-01 0.000000000000e+00 0.000000000000e+00
5.370000000000e+02 -8.967613413341e-01 0.000000000000e+00 0.000000000000e+00
5.372500000000e+02 -8.343490460376e-01 0.000000000000e+00 0.000000000000e+00
5.375000000000e+02 -7.104226329307e-01 0.000000000000e+00 0.000000000000e+00
5.377500000000e+02 -5.267135256619e-01 0.000000000000e+00 0.000000000000e+00
5.380000000000e+02 -2.930024573745e-01 0.000000000000e+00 0.000000000000e+00
5.382500000000e+02 -2.561913084405e-02 0.000000000000e+00 0.000000000000e+00
5.385000000000e+02 2.549561722918e-01 0.000000000000e+00 0.000000000000e+00
5.387500000000e+02 5.270053799030e-01 0.000000000000e+00 0.000000000000e+00
5.390000000000e+02 7.705509220789e-01 0.000000000000e+00 0.000000000000e+00
5.392500000000e+02 9.699558598709e-01 0.000000000000e+00 0.000000000000e+00
5.395000000000e+02 1.115775044032e+00 0.000000000000e+00 0.000000000000e+00
5.397500000000e+02 1.205613735933e+00 0.000000000000e+00 0.000000000000e+00
5.400000000000e+02 1.243910384903e+00 0.000000000000e+00 0.000000000000e+00
5.402500000000e+02 1.240727655269e+00 0.000000000000e+00 0.000000000000e+00
5.405000000000e+02 1.209784090951e+00 0.000000000000e+00 0.000000000000e+00
5.407500000000e+02 1.166065529790e+00 0.000000000000e+00 0.000000000000e+00
5.410000000000e+02 1.123405273224e+00 0.000000000000e+00 0.000000000000e+00
5.412500000000e+02 1.092409227546e+00 0.000000000000e+00 0.000000000000e+00
5.415000000000e+02 1.079030976346e+00 0.000000000000e+00 0.000000000000e+00
5.417500000000e+02 1.083985349271e+00 0.000000000000e+00 0.000000000000e+00
5.420000000000e+02 1.103047588416e+00 0.000000000000e+00 0.000000000000e+00
5.422500000000e+02 1.128142101674e+00 0.000000000000e+00 0.000000000000e+00
5.425000000000e+02 1.149002973864e+00 0.000000000000e+00 0.000000000000e+00
5.427500000000e+02 1.155106683979e+00 0.000000000000e+00 0.000000000000e+00
5.430000000000e+02 1.137547610304e+00 0.000000000000e+00 0.000000000000e+00
5.432500000000e+02 1.090551909078e+00 0.000000000000e+00 0.000000000000e+00
5.435000000000e+02 1.012399242938e+00 0.000000000000e+00 0.000000000000e+00
5.437500000000e+02 9.056308335485e-01 0.000000000000e+00 0.000000000000e+00
5.440000000000e+02 7.765472820177e-01 0.000000000000e+00 0.000000000000e+00
5.442500000000e+02 6.341192990020e-01 0.000000000000e+00 0.000000000000e+00
5.445000000000e+02 4.885290937188e-01 0.000000000000e+00 0.000000000000e+00
5.447500000000e+02 3.496145142638e-01 0.000000000000e+00 0.000000000000e+00
5.450000000000e+02 2.254939911342e-01 0.000000000000e+00 0.000000000000e+00
5.452500000000e+02 1.216080558469e-01 0.000000000000e+00 0.000000000000e+00
5.455000000000e+02 4.033093038240e-02 0.000000000000e+00 0.000000000000e+00
5.457500000000e+02 -1.880173971648e-02 0.000000000000e+00 0.000000000000e+00
5.460000000000e+02 -5.831661152262e-02 0.000000000000e+00 0.000000000000e+00
5.462500000000e+02 -8.164562284734e-02 0.000000000000e+00 0.000000000000e+00
5.465000000000e+02 -9.182544325303e-02 0.000000000000e+00 0.000000000000e+00
5.467500000000e+02 -9.031734914678e-02 0.000000000000e+00 0.000000000000e+00
5.470000000000e+02 -7.619088373210e-02 0.000000000000e+00 0.000000000000e+00
5.472500000000e+02 -4.585019938318e-02 0.000000000000e+00 0.000000000000e+00
5.475000000000e+02 6.615418514893e-03 0.000000000000e+00 0.000000000000e+00
5.477500000000e+02 8.848907366258e-02 0.000000000000e+00 0.000000000000e+00
5.480000000000e+02 2.070345909290e-01 0.000000000000e+00 0.000000000000e+00
5.482500000000e+02 3.678865898109e-01 0.000000000000e+00 0.000000000000e+00
5.485000000000e+02 5.735033950815e-01 0.000000000000e+00 0.000000000000e+00
5.487500000000e+02 8.219665974204e-01 0.000000000000e+00 0.000000000000e+00
5.490000000000e+02 1.106364736051e+00 0.000000000000e+00 0.000000000000e+00
5.492500000000e+02 1.414909774270e+00 0.000000000000e+00 0.000000000000e+00
5.495000000000e+02 1.731817614033e+00 0.000000000000e+00 0.000000000000e+00
5.497500000000e+02 2.038856759678e+00 0.000000000000e+00 0.000000000000e+00
5.500000000000e+02 2.317353359876e+00 0.000000000000e+00 0.000000000000e+00
5.502500000000e+02 2.550355852846e+00 0.000000000000e+00 0.000000000000e+00
5.505000000000e+02 2.724623356122e+00 0.000000000000e+00 0.000000000000e+00
5.507500000000e+02 2.832116697495e+00 0.000000000000e+00 0.000000000000e+00
5.510000000000e+02 2.870738931216e+00 0.000000000000e+00 0.000000000000e+00
5.512500000000e+02 2.844184020220e+00 0.000000000000e+00 0.000000000000e+00
5.515000000000e+02 2.760891427942e+00 0.000000000000e+00 0.000000000000e+00
5.517500000000e+02 2.632249125209e+00 0.000000000000e+00 0.000000000000e+00
5.520000000000e+02 2.470314908636e+00 0.000000000000e+00 0.000000000000e+00
5.522500000000e+02 2.285414966396e+00 0.000000000000e+00 0.000000000000e+00
5.525000000000e+02 2.084013802508e+00 0.000000000000e+00 0.000000000000e+00
5.527500000000e+02 1.867223483455e+00 0.000000000000e+00 0.000000000000e+00
5.530000000000e+02 1.630234674155e+00 0.000000000000e+00 0.000000000000e+00
5.532500000000e+02 1.362818418190e+00 0.000000000000e+00 0.000000000000e+00
5.535000000000e+02 1.050885253760e+00 0.000000000000e+00 0.000000000000e+00
5.537500000000e+02 6.789212538327e-01 0.000000000000e+00 0.000000000000e+00
5.540000000000e+02 2.329745739142e-01 0.000000000000e+00 0.000000000000e+00
5.542500000000e+02 -2.962357728653e-01 0.000000000000e+00 0.000000000000e+00
5.545000000000e+02 -9.105578837824e-01 0.000000000000e+00 0.000000000000e+00
5.547500000000e+02 -1.602431998042e+00 0.000000000000e+00 0.000000000000e+00
5.550000000000e+02 -2.354047075513e+00 0.000000000000e+00 0.000000000000e+00
5.552500000000e+02 -3.137822766519e+00 0.000000000000e+00 0.000000000000e+00
5.555000000000e+02 -3.918226139087e+00 0.000000000000e+00 0.000000000000e+00
5.557500000000e+02 -4.654740782318e+00 0.000000000000e+00 0.000000000000e+00
5.560000000000e+02 -5.305635171622e+00 0.000000000000e+00 0.000000000000e+00
5.562500000000e+02 -5.832053252283e+00 0.000000000000e+00 0.000000000000e+00
5.565000000000e+02 -6.201892450921e+00 0.000000000000e+00 0.000000000000e+00
5.567500000000e+02 -6.392952708727e+00 0.000000000000e+00 0.000000000000e+00
5.570000000000e+02 -6.394933506495e+00 0.000000000000e+00 0.000000000000e+00
5.572500000000e+02 -6.210011962817e+00 0.000000000000e+00 0.000000000000e+00
5.575000000000e+02 -5.851932188668e+00 0.000000000000e+00 0.000000000000e+00
5.577500000000e+02 -5.343746006377e+00 0.000000000000e+00 0.000000000000e+00
5.580000000000e+02 -4.714537364544e+00 0.000000000000e+00 0.000000000000e+00
5.582500000000e+02 -3.995608895420e+00 0.000000000000e+00 0.000000000000e+00
5.585000000000e+02 -3.216687000083e+00 0.000000000000e+00 0.000000000000e+00
5.587500000000e+02 -2.402699224706e+00 0.000000000000e+00 0.000000000000e+00
5.590000000000e+02 -1.571593765137e+00 0.000000000000e+00 0.000000000000e+00
5.592500000000e+02 -7.335168732544e-01 0.000000000000e+00 0.000000000000e+00
5.595000000000e+02 1.085386658749e-01 0.000000000000e+00 0.000000000000e+00
5.597500000000e+02 9.567229627679e-01 0.000000000000e+00 0.000000000000e+00
5.600000000000e+02 1.815274768047e+00 0.000000000000e+00 0.000000000000e+00
5.602500000000e+02 2.686907822906e+00 0.000000000000e+00 0.000000000000e+00
5.605000000000e+02 3.569219519553e+00 0.000000000000e+00 0.000000000000e+00
5.607500000000e+02 4.451717227655e+00 0.000000000000e+00 0.000000000000e+00
5.610000000000e+02 5.313984184317e+00 0.000000000000e+00 0.000000000000e+00
5.612500000000e+02 6.125355486686e+00 0.000000000000e+00 0.000000000000e+00
5.615000000000e+02 6.846266033110e+00 0.000000000000e+00 0.000000000000e+00
5.617500000000e+02 7.431195291833e+00 0.000000000000e+00 0.000000000000e+00
5.620000000000e+02 7.832901983007e+00 0.000000000000e+00 0.000000000000e+00
5.622500000000e+02 8.007448203726e+00 0.000000000000e+00 0.000000000000e+00
5.625000000000e+02 7.919385140325e+00 0.000000000000e+00 0.000000000000e+00
5.627500000000e+02 7.546430067585e+00 0.000000000000e+00 0.000000000000e+00
5.630000000000e+02 6.883013699885e+00 0.000000000000e+00 0.000000000000e+00
5.632500000000e+02 5.942212062723e+00 0.000000000000e+00 0.000000000000e+00
5.635000000000e+02 4.755779690797e+00 0.000000000000e+00 0.000000000000e+00
5.637500000000e+02 3.372243345489e+00 0.000000000000e+00 0.000000000000e+00
5.640000000000e+02 1.853264136766e+00 0.000000000000e+00 0.000000000000e+00
5.642500000000e+02 2.686965697783e-01 0.000000000000e+00 0.000000000000e+00
5.645000000000e+02 -1.309064795264e+00 0.000000000000e+00 0.000000000000e+00
5.647500000000e+02 -2.810778829837e+00 0.000000000000e+00 0.000000000000e+00
5.650000000000e+02 -4.175429059146e+00 0.000000000000e+00 0.000000000000e+00
5.652500000000e+02 -5.354109296564e+00 0.000000000000e+00 0.000000000000e+00
5.655000000000e+02 -6.312334051538e+00 0.000000000000e+00 0.000000000000e+00
5.657500000000e+02 -7.030607272360e+00 0.000000000000e+00 0.000000000000e+00
5.660000000000e+02 -7.503323812536e+00 0.000000000000e+00 0.000000000000e+00
5.662500000000e+02 -7.736302327486e+00 0.000000000000e+00 0.000000000000e+00
5.665000000000e+02 -7.743424598076e+00 0.000000000000e+00 0.000000000000e+00
5.667500000000e+02 -7.542960108507e+00 0.000000000000e+00 0.000000000000e+00
5.670000000000e+02 -7.154172175526e+00 0.000000000000e+00 0.000000000000e+00
5.672500000000e+02 -6.594731580905e+00 0.000000000000e+00 0.000000000000e+00
5.675000000000e+02 -5.879316634896e+00 0.000000000000e+00 0.000000000000e+00
5.677500000000e+02 -5.019576961447e+00 0.000000000000e+00 0.000000000000e+00
5.680000000000e+02 -4.025411838653e+00 0.000000000000e+00 0.000000000000e+00
5.682500000000e+02 -2.907295879962e+00 0.000000000000e+00 0.000000000000e+00
5.685000000000e+02 -1.679207114177e+00 0.000000000000e+00 0.000000000000e+00
5.687500000000e+02 -3.616011665066e-01 0.000000000000e+00 0.000000000000e+00
5.690000000000e+02 1.016153236504e+00 0.000000000000e+00 0.000000000000e+00
5.692500000000e+02 2.414403170706e+00 0.000000000000e+00 0.000000000000e+00
5.695000000000e+02 3.783291819859e+00 0.000000000000e+00 0.000000000000e+00
5.697500000000e+02 5.064477899254e+00 0.000000000000e+00 0.000000000000e+00
5.700000000000e+02 6.194449846711e+00 0.000000000000e+00 0.000000000000e+00
5.702500000000e+02 7.109157977975e+00 0.000000000000e+00 0.000000000000e+00
5.705000000000e+02 7.749487472227e+00 0.000000000000e+00 0.000000000000e+00
5.707500000000e+02 8.066954911623e+00 0.000000000000e+00 0.000000000000e+00
5.710000000000e+02 8.028950897207e+00 0.000000000000e+00 0.000000000000e+00
5.712500000000e+02 7.622879748891e+00 0.000000000000e+00 0.000000000000e+00
5.715000000000e+02 6.858661082977e+00 0.000000000000e+00 0.000000000000e+00
5.717500000000e+02 5.769242194565e+00 0.000000000000e+00 0.000000000000e+00
5.720000000000e+02 4.409000298250e+00 0.000000000000e+00 0.000000000000e+00
5.722500000000e+02 2.850159474108e+00 0.000000000000e+00 0.000000000000e+00
5.725000000000e+02 1.177576543332e+00 0.000000000000e+00 0.000000000000e+00
5.727500000000e+02 -5.175663951502e-01 0.000000000000e+00 0.000000000000e+00
5.730000000000e+02 -2.144510270010e+00 0.000000000000e+00 0.000000000000e+00
5.732500000000e+02 -3.619422970729e+00 0.000000000000e+00 0.000000000000e+00
5.735000000000e+02 -4.871025161881e+00 0.000000000000e+00 0.000000000000e+00
5.737500000000e+02 -5.844830803063e+00 0.000000000000e+00 0.000000000000e+00
5.740000000000e+02 -6.505678076269e+00 0.000000000000e+00 0.000000000000e+00
5.742500000000e+02 -6.838439886494e+00 0.000000000000e+00 0.000000000000e+00
5.745000000000e+02 -6.847018193450e+00 0.000000000000e+00 0.000000000000e+00
5.747500000000e+02 -6.551914989709e+00 0.000000000000e+00 0.000000000000e+00
5.750000000000e+02 -5.986811217336e+00 0.000000000000e+00 0.000000000000e+00
5.752500000000e+02 -5.194657465651e+00 0.000000000000e+00 0.000000000000e+00
5.755000000000e+02 -4.223780707244e+00 0.000000000000e+00 0.000000000000e+00
5.757500000000e+02 -3.124443582395e+00 0.000000000000e+00 0.000000000000e+00
5.760000000000e+02 -1.946170113243e+00 0.000000000000e+00 0.000000000000e+00
5.762500000000e+02 -7.359946559113e-01 0.000000000000e+00 0.000000000000e+00
5.765000000000e+02 4.623761086197e-01 0.000000000000e+00 0.000000000000e+00
5.767500000000e+02 1.608650270815e+00 0.000000000000e+00 0.000000000000e+00
5.770000000000e+02 2.665563871776e+00 0.000000000000e+00 0.000000000000e+00
5.772500000000e+02 3.598359062307e+00 0.000000000000e+00 0.000000000000e+00
5.775000000000e+02 4.374467326236e+00 0.000000000000e+00 0.000000000000e+00
5.777500000000e+02 4.963679655127e+00 0.000000000000e+00 0.000000000000e+00
5.780000000000e+02 5.338978002609e+00 0.000000000000e+00 0.000000000000e+00
5.782500000000e+02 5.478062555586e+00 0.000000000000e+00 0.000000000000e+00
5.785000000000e+02 5.365459028840e+00 0.000000000000e+00 0.000000000000e+00
5.787500000000e+02 4.994952444741e+00 0.000000000000e+00 0.000000000000e+00
5.790000000000e+02 4.371989989476e+00 0.000000000000e+00 0.000000000000e+00
5.792500000000e+02 3.515642031168e+00 0.000000000000e+00 0.000000000000e+00
5.795000000000e+02 2.459716678372e+00 0.000000000000e+00 0.000000000000e+00
5.797500000000e+02 1.252690469847e+00 0.000000000000e+00 0.000000000000e+00
5.800000000000e+02 -4.376139275227e-02 0.000000000000e+00 0.000000000000e+00
5.802500000000e+02 -1.357692151174e+00 0.000000000000e+00 0.000000000000e+00
5.805000000000e+02 -2.611146367507e+00 0.000000000000e+00 0.000000000000e+00
5.807500000000e+02 -3.725462688003e+00 0.000000000000e+00 0.000000000000e+00
5.810000000000e+02 -4.627173042211e+00 0.000000000000e+00 0.000000000000e+00
5.812500000000e+02 -5.253953427659e+00 0.000000000000e+00 0.000000000000e+00
5.815000000000e+02 -5.560039963438e+00 0.000000000000e+00 0.000000000000e+00
5.817500000000e+02 -5.520548754670e+00 0.000000000000e+00 0.000000000000e+00
5.820000000000e+02 -5.134227573183e+00 0.000000000000e+00 0.000000000000e+00
5.822500000000e+02 -4.424311876958e+00 0.000000000000e+00 0.000000000000e+00
5.825000000000e+02 -3.437341132540e+00 0.000000000000e+00 0.000000000000e+00
5.827500000000e+02 -2.239993100569e+00 0.000000000000e+00 0.000000000000e+00
5.830000000000e+02 -9.141910331528e-01 0.000000000000e+00 0.000000000000e+00
5.832500000000e+02 4.490903081734e-01 0.000000000000e+00 0.000000000000e+00
5.835000000000e+02 1.756767876551e+00 0.000000000000e+00 0.000000000000e+00
5.837500000000e+02 2.920722942096e+00 0.000000000000e+00 0.000000000000e+00
5.840000000000e+02 3.864379710353e+00 0.000000000000e+00 0.000000000000e+00
5.842500000000e+02 4.528226445187e+00 0.000000000000e+00 0.000000000000e+00
5.845000000000e+02 4.873830624326e+00 0.000000000000e+00 0.000000000000e+00
5.847500000000e+02 4.886055796876e+00 0.000000000000e+00 0.000000000000e+00
5.850000000000e+02 4.573366845973e+00 0.000000000000e+00 0.000000000000e+00
5.852500000000e+02 3.966292193965e+00 0.000000000000e+00 0.000000000000e+00
5.855000000000e+02 3.114276532463e+00 0.000000000000e+00 0.000000000000e+00
5.857500000000e+02 2.081289081041e+00 0.000000000000e+00 0.000000000000e+00
5.860000000000e+02 9.406379560839e-01 0.000000000000e+00 0.000000000000e+00
5.862500000000e+02 -2.305253850901e-01 0.000000000000e+00 0.000000000000e+00
5.865000000000e+02 -1.356546429718e+00 0.000000000000e+00 0.000000000000e+00
5.867500000000e+02 -2.368052181946e+00 0.000000000000e+00 0.000000000000e+00
5.870000000000e+02 -3.205879006611e+00 0.000000000000e+00 0.000000000000e+00
5.872500000000e+02 -3.823961985818e+00 0.000000000000e+00 0.000000000000e+00
5.875000000000e+02 -4.191126734500e+00 0.000000000000e+00 0.000000000000e+00
5.877500000000e+02 -4.291835013178e+00 0.000000000000e+00 0.000000000000e+00
5.880000000000e+02 -4.126020462030e+00 0.000000000000e+00 0.000000000000e+00
5.882500000000e+02 -3.708201612906e+00 0.000000000000e+00 0.000000000000e+00
5.885000000000e+02 -3.066072711051e+00 0.000000000000e+00 0.000000000000e+00
5.887500000000e+02 -2.238751301068e+00 0.000000000000e+00 0.000000000000e+00
5.890000000000e+02 -1.274812889415e+00 0.000000000000e+00 0.000000000000e+00
5.892500000000e+02 -2.301793738886e-01 0.000000000000e+00 0.000000000000e+00
5.895000000000e+02 8.341361947326e-01 0.000000000000e+00 0.000000000000e+00
5.897500000000e+02 1.854475926598e+00 0.000000000000e+00 0.000000000000e+00
5.900000000000e+02 2.767245203492e+00 0.000000000000e+00 0.000000000000e+00
5.902500000000e+02 3.511941733666e+00 0.000000000000e+00 0.000000000000e+00
5.905000000000e+02 4.034515905848e+00 0.000000000000e+00 0.000000000000e+00
5.907500000000e+02 4.290991197302e+00 0.000000000000e+00 0.000000000000e+00
5.910000000000e+02 4.251170024447e+00 0.000000000000e+00 0.000000000000e+00
5.912500000000e+02 3.902141841797e+00 0.000000000000e+00 0.000000000000e+00
5.915000000000e+02 3.251216490376e+00 0.000000000000e+00 0.000000000000e+00
5.917500000000e+02 2.327847420363e+00 0.000000000000e+00 0.000000000000e+00
5.920000000000e+02 1.184104590205e+00 0.000000000000e+00 0.000000000000e+00
5.922500000000e+02 -1.066819733297e-01 0.000000000000e+00 0.000000000000e+00
5.925000000000e+02 -1.453355665678e+00 0.000000000000e+00 0.000000000000e+00
5.927500000000e+02 -2.752496083269e+00 0.000000000000e+00 0.000000000000e+00
5.930000000000e+02 -3.895920166729e+00 0.000000000000e+00 0.000000000000e+00
5.932500000000e+02 -4.779665932468e+00 0.000000000000e+00 0.000000000000e+00
5.935000000000e+02 -5.313749479640e+00 0.000000000000e+00 0.000000000000e+00
5.937500000000e+02 -5.431779950926e+00 0.000000000000e+00 0.000000000000e+00
5.940000000000e+02 -5.099393366834e+00 0.000000000000e+00 0.000000000000e+00
5.942500000000e+02 -4.320452945532e+00 0.000000000000e+00 0.000000000000e+00
5.945000000000e+02 -3.140077656754e+00 0.000000000000e+00 0.000000000000e+00
5.947500000000e+02 -1.643804469238e+00 0.000000000000e+00 0.000000000000e+00
5.950000000000e+02 4.745170285690e-02 0.000000000000e+00 0.000000000000e+00
5.952500000000e+02 1.786534486344e+00 0.000000000000e+00 0.000000000000e+00
5.955000000000e+02 3.412693834971e+00 0.000000000000e+00 0.000000000000e+00
5.957500000000e+02 4.766699047009e+00 0.000000000000e+00 0.000000000000e+00
5.960000000000e+02 5.706987539299e+00 0.000000000000e+00 0.000000000000e+00
5.962500000000e+02 6.125169249650e+00 0.000000000000e+00 0.000000000000e+00
5.965000000000e+02 5.959132296221e+00 0.000000000000e+00 0.000000000000e+00
5.967500000000e+02 5.202123016503e+00 0.000000000000e+00 0.000000000000e+00
5.970000000000e+02 3.906504817088e+00 0.000000000000e+00 0.000000000000e+00
5.972500000000e+02 2.181411943208e+00 0.000000000000e+00 0.000000000000e+00
5.975000000000e+02 1.841582595202e-01 0.000000000000e+00 0.000000000000e+00
5.977500000000e+02 -1.894031050688e+00 0.000000000000e+00 0.000000000000e+00
5.980000000000e+02 -3.846706974611e+00 0.000000000000e+00 0.000000000000e+00
5.982500000000e+02 -5.473458667761e+00 0.000000000000e+00 0.000000000000e+00
5.985000000000e+02 -6.601500116826e+00 0.000000000000e+00 0.000000000000e+00
5.987500000000e+02 -7.105169062587e+00 0.000000000000e+00 0.000000000000e+00
5.990000000000e+02 -6.921040428640e+00 0.000000000000e+00 0.000000000000e+00
5.992500000000e+02 -6.056750521924e+00 0.000000000000e+00 0.000000000000e+00
5.995000000000e+02 -4.592269122527e+00 0.000000000000e+00 0.000000000000e+00
5.997500000000e+02 -2.673179152363e+00 0.000000000000e+00 0.000000000000e+00
6.000000000000e+02 -4.964366903702e-01 0.000000000000e+00 0.000000000000e+00
6.002500000000e+02 1.710019423488e+00 0.000000000000e+00 0.000000000000e+00
6.005000000000e+02 3.711669478791e+00 0.000000000000e+00 0.000000000000e+00
6.007500000000e+02 5.293143916114e+00 0.000000000000e+00 0.000000000000e+00
6.010000000000e+02 6.282359418008e+00 0.000000000000e+00 0.000000000000e+00
6.012500000000e+02 6.570237027346e+00 0.000000000000e+00 0.000000000000e+00
6.015000000000e+02 6.123622750349e+00 0.000000000000e+00 0.000000000000e+00
6.017500000000e+02 4.989774043765e+00 0.000000000000e+00 0.000000000000e+00
6.020000000000e+02 3.291736010402e+00 0.000000000000e+00 0.000000000000e+00
6.022500000000e+02 1.214997214960e+00 0.000000000000e+00 0.000000000000e+00
6.025000000000e+02 -1.013141640347e+00 0.000000000000e+00 0.000000000000e+00
6.027500000000e+02 -3.149161545471e+00 0.000000000000e+00 0.000000000000e+00
6.030000000000e+02 -4.960930881091e+00 0.000000000000e+00 0.000000000000e+00
6.032500000000e+02 -6.254094578239e+00 0.000000000000e+00 0.000000000000e+00
6.035000000000e+02 -6.894129640714e+00 0.000000000000e+00 0.000000000000e+00
6.037500000000e+02 -6.821442981713e+00 0.000000000000e+00 0.000000000000e+00
6.040000000000e+02 -6.057706690509e+00 0.000000000000e+00 0.000000000000e+00
6.042500000000e+02 -4.702673399251e+00 0.000000000000e+00 0.000000000000e+00
6.045000000000e+02 -2.921862336226e+00 0.000000000000e+00 0.000000000000e+00
6.047500000000e+02 -9.266125697603e-01 0.000000000000e+00 0.000000000000e+00
6.050000000000e+02 1.051074710005e+00 0.000000000000e+00 0.000000000000e+00
6.052500000000e+02 2.785855143383e+00 0.000000000000e+00 0.000000000000e+00
6.055000000000e+02 4.085221123457e+00 0.000000000000e+00 0.000000000000e+00
6.057500000000e+02 4.811401454343e+00 0.000000000000e+00 0.000000000000e+00
6.060000000000e+02 4.896388147087e+00 0.000000000000e+00 0.000000000000e+00
6.062500000000e+02 4.348366148739e+00 0.000000000000e+00 0.000000000000e+00
6.065000000000e+02 3.248899086848e+00 0.000000000000e+00 0.000000000000e+00
6.067500000000e+02 1.741372731872e+00 0.000000000000e+00 0.000000000000e+00
6.070000000000e+02 1.227148451236e-02 0.000000000000e+00 0.000000000000e+00
6.072500000000e+02 -1.732274243664e+00 0.000000000000e+00 0.000000000000e+00
6.075000000000e+02 -3.291688310270e+00 0.000000000000e+00 0.000000000000e+00
6.077500000000e+02 -4.494756563000e+00 0.000000000000e+00 0.000000000000e+00
6.080000000000e+02 -5.219143101914e+00 0.000000000000e+00 0.000000000000e+00
6.082500000000e+02 -5.404320701154e+00 0.000000000000e+00 0.000000000000e+00
6.085000000000e+02 -5.056504949649e+00 0.000000000000e+00 0.000000000000e+00
6.087500000000e+02 -4.245225924910e+00 0.000000000000e+00 0.000000000000e+00
6.090000000000e+02 -3.092237513968e+00 0.000000000000e+00 0.000000000000e+00
6.092500000000e+02 -1.754414017084e+00 0.000000000000e+00 0.000000000000e+00
6.095000000000e+02 -4.029955117327e-01 0.000000000000e+00 0.000000000000e+00
6.097500000000e+02 7.980695214833e-01 0.000000000000e+00 0.000000000000e+00
6.100000000000e+02 1.711915909398e+00 0.000000000000e+00 0.000000000000e+00
6.102500000000e+02 2.244259296033e+00 0.000000000000e+00 0.000000000000e+00
6.105000000000e+02 2.352815501056e+00 0.000000000000e+00 0.000000000000e+00
6.107500000000e+02 2.049712801254e+00 0.000000000000e+00 0.000000000000e+00
6.110000000000e+02 1.396913780662e+00 0.000000000000e+00 0.000000000000e+00
6.112500000000e+02 4.955708825555e-01 0.000000000000e+00 0.000000000000e+00
6.115000000000e+02 -5.290104602967e-01 0.000000000000e+00 0.000000000000e+00
6.117500000000e+02 -1.544629853629e+00 0.000000000000e+00 0.000000000000e+00
6.120000000000e+02 -2.429312154867e+00 0.000000000000e+00 0.000000000000e+00
6.122500000000e+02 -3.086066119405e+00 0.000000000000e+00 0.000000000000e+00
6.125000000000e+02 -3.453484580777e+00 0.000000000000e+00 0.000000000000e+00
6.127500000000e+02 -3.511037634504e+00 0.000000000000e+00 0.000000000000e+00
6.130000000000e+02 -3.278682243645e+00 0.000000000000e+00 0.000000000000e+00
6.132500000000e+02 -2.811196028889e+00 0.000000000000e+00 0.000000000000e+00
6.135000000000e+02 -2.188331314667e+00 0.000000000000e+00 0.000000000000e+00
6.137500000000e+02 -1.502387199030e+00 0.000000000000e+00 0.000000000000e+00
6.140000000000e+02 -8.450518667742e-01 0.000000000000e+00 0.000000000000e+00
6.142500000000e+02 -2.953513115269e-01 0.000000000000e+00 0.000000000000e+00
6.145000000000e+02 8.972997909624e-02 0.000000000000e+00 0.000000000000e+00
6.147500000000e+02 2.808646802461e-01 0.000000000000e+00 0.000000000000e+00
6.150000000000e+02 2.777421641905e-01 0.000000000000e+00 0.000000000000e+00
6.152500000000e+02 1.063119220294e-01 0.000000000000e+00 0.000000000000e+00
6.155000000000e+02 -1.873758586206e-01 0.000000000000e+00 0.000000000000e+00
6.157500000000e+02 -5.455845956252e-01 0.000000000000e+00 0.000000000000e+00
6.160000000000e+02 -9.081716296089e-01 0.000000000000e+00 0.000000000000e+00
6.162500000000e+02 -1.221322675749e+00 0.000000000000e+00 0.000000000000e+00
6.165000000000e+02 -1.444514187358e+00 0.000000000000e+00 0.000000000000e+00
6.167500000000e+02 -1.554832106573e+00 0.000000000000e+00 0.000000000000e+00
6.170000000000e+02 -1.548236446462e+00 0.000000000000e+00 0.000000000000e+00
6.172500000000e+02 -1.437852943859e+00 0.000000000000e+00 0.000000000000e+00
6.175000000000e+02 -1.249819462983e+00 0.000000000000e+00 0.000000000000e+00
6.177500000000e+02 -1.017550566390e+00 0.000000000000e+00 0.000000000000e+00
6.180000000000e+02 -7.754636338312e-01 0.000000000000e+00 0.000000000000e+00
6.182500000000e+02 -5.532152884711e-01 0.000000000000e+00 0.000000000000e+00
6.185000000000e+02 -3.713368361364e-01 0.000000000000e+00 0.000000000000e+00
6.187500000000e+02 -2.388663896118e-01 0.000000000000e+00 0.000000000000e+00
6.190000000000e+02 -1.532066171638e-01 0.000000000000e+00 0.000000000000e+00
6.192500000000e+02 -1.020535867443e-01 0.000000000000e+00 0.000000000000e+00
6.195000000000e+02 -6.690631929168e-02 0.000000000000e+00 0.000000000000e+00
6.197500000000e+02 -2.743032445315e-02 0.000000000000e+00 0.000000000000e+00
6.200000000000e+02 3.415476940006e-02 0.000000000000e+00 0.000000000000e+00
6.202500000000e+02 1.294525956711e-01 0.000000000000e+00 0.000000000000e+00
6.205000000000e+02 2.616498001128e-01 0.000000000000e+00 0.000000000000e+00
6.207500000000e+02 4.250065937883e-01 0.000000000000e+00 0.000000000000e+00
6.210000000000e+02 6.061088363005e-01 0.000000000000e+00 0.000000000000e+00
6.212500000000e+02 7.866006107594e-01 0.000000000000e+00 0.000000000000e+00
6.215000000000e+02 9.468623787658e-01 0.000000000000e+00 0.000000000000e+00
6.217500000000e+02 1.069944661595e+00 0.000000000000e+00 0.000000000000e+00
6.220000000000e+02 1.145034174949e+00 0.000000000000e+00 0.000000000000e+00
6.222500000000e+02 1.169821055254e+00 0.000000000000e+00 0.000000000000e+00
6.225000000000e+02 1.151334181350e+00 0.000000000000e+00 0.000000000000e+00
6.227500000000e+02 1.105081311310e+00 0.000000000000e+00 0.000000000000e+00
6.230000000000e+02 1.052625440075e+00 0.000000000000e+00 0.000000000000e+00
6.232500000000e+02 1.017998797473e+00 0.000000000000e+00 0.000000000000e+00
6.235000000000e+02 1.023556515091e+00 0.000000000000e+00 0.000000000000e+00
6.237500000000e+02 1.085970580577e+00 0.000000000000e+00 0.000000000000e+00
6.240000000000e+02 1.213045880086e+00 0.000000000000e+00 0.000000000000e+00
6.242500000000e+02 1.401907961940e+00 0.000000000000e+00 0.000000000000e+00
6.245000000000e+02 1.638889181476e+00 0.000000000000e+00 0.000000000000e+00
6.247500000000e+02 1.901163207494e+00 0.000000000000e+00 0.000000000000e+00
6.250000000000e+02 2.159892925213e+00 0.000000000000e+00 0.000000000000e+00
6.252500000000e+02 2.384409883423e+00 0.000000000000e+00 0.000000000000e+00
6.255000000000e+02 2.546774330337e+00 0.000000000000e+00 0.000000000000e+00
6.257500000000e+02 2.626000383570e+00 0.000000000000e+00 0.000000000000e+00
6.260000000000e+02 2.611280756441e+00 0.000000000000e+00 0.000000000000e+00
6.262500000000e+02 2.503701088413e+00 0.000000000000e+00 0.000000000000e+00
6.265000000000e+02 2.316169885363e+00 0.000000000000e+00 0.000000000000e+00
6.267500000000e+02 2.071568424229e+00 0.000000000000e+00 0.000000000000e+00
6.270000000000e+02 1.799401444795e+00 0.000000000000e+00 0.000000000000e+00
6.272500000000e+02 1.531460545923e+00 0.000000000000e+00 0.000000000000e+00
6.275000000000e+02 1.297162084877e+00 0.000000000000e+00 0.000000000000e+00
6.277500000000e+02 1.119267417066e+00 0.000000000000e+00 0.000000000000e+00
6.280000000000e+02 1.010629467708e+00 0.000000000000e+00 0.000000000000e+00
6.282500000000e+02 9.724471455556e-01 0.000000000000e+00 0.000000000000e+00
6.285000000000e+02 9.942744954701e-01 0.000000000000e+00 0.000000000000e+00
6.287500000000e+02 1.055762095461e+00 0.000000000000e+00 0.000000000000e+00
6.290000000000e+02 1.129846206032e+00 0.000000000000e+00 0.000000000000e+00
6.292500000000e+02 1.186886882311e+00 0.000000000000e+00 0.000000000000e+00
6.295000000000e+02 1.199121841683e+00 0.000000000000e+00 0.000000000000e+00
6.297500000000e+02 1.144767523725e+00 0.000000000000e+00 0.000000000000e+00
6.300000000000e+02 1.011165935673e+00 0.000000000000e+00 0.000000000000e+00
6.302500000000e+02 7.965330477790e-01 0.000000000000e+00 0.000000000000e+00
6.305000000000e+02 5.100855289524e-01 0.000000000000e+00 0.000000000000e+00
6.307500000000e+02 1.705720458977e-01 0.000000000000e+00 0.000000000000e+00
6.310000000000e+02 -1.965258171378e-01 0.000000000000e+00 0.000000000000e+00
6.312500000000e+02 -5.626661322162e-01 0.000000000000e+00 0.000000000000e+00
6.315000000000e+02 -9.002191855514e-01 0.000000000000e+00 0.000000000000e+00
6.317500000000e+02 -1.186140894625e+00 0.000000000000e+00 0.000000000000e+00
6.320000000000e+02 -1.404814614710e+00 0.000000000000e+00 0.000000000000e+00
6.322500000000e+02 -1.549674693118e+00 0.000000000000e+00 0.000000000000e+00
6.325000000000e+02 -1.623425107226e+00 0.000000000000e+00 0.000000000000e+00
6.327500000000e+02 -1.636887938233e+00 0.000000000000e+00 0.000000000000e+00
6.330000000000e+02 -1.606724223971e+00 0.000000000000e+00 0.000000000000e+00
6.332500000000e+02 -1.552432052172e+00 0.000000000000e+00 0.000000000000e+00
6.335000000000e+02 -1.493119875894e+00 0.000000000000e+00 0.000000000000e+00
6.337500000000e+02 -1.444564852723e+00 0.000000000000e+00 0.000000000000e+00
6.340000000000e+02 -1.416997615106e+00 0.000000000000e+00 0.000000000000e+00
6.342500000000e+02 -1.413919984343e+00 0.000000000000e+00 0.000000000000e+00
6.345000000000e+02 -1.432084537913e+00 0.000000000000e+00 0.000000000000e+00
6.347500000000e+02 -1.462574421640e+00 0.000000000000e+00 0.000000000000e+00
6.350000000000e+02 -1.492749232855e+00 0.000000000000e+00 0.000000000000e+00
6.352500000000e+02 -1.508695169111e+00 0.000000000000e+00 0.000000000000e+00
6.355000000000e+02 -1.497753821442e+00 0.000000000000e+00 0.000000000000e+00
6.357500000000e+02 -1.450711973572e+00 0.000000000000e+00 0.000000000000e+00
6.360000000000e+02 -1.363310649580e+00 0.000000000000e+00 0.000000000000e+00
6.362500000000e+02 -1.236860610608e+00 0.000000000000e+00 0.000000000000e+00
6.365000000000e+02 -1.077910489659e+00 0.000000000000e+00 0.000000000000e+00
6.367500000000e+02 -8.970754671646e-01 0.000000000000e+00 0.000000000000e+00
6.370000000000e+02 -7.072718324154e-01 0.000000000000e+00 0.000000000000e+00
6.372500000000e+02 -5.216936787814e-01 0.000000000000e+00 0.000000000000e+00
6.375000000000e+02 -3.518983612561e-01 0.000000000000e+00 0.000000000000e+00
6.377500000000e+02 -2.063336427527e-01 0.000000000000e+00 0.000000000000e+00
6.380000000000e+02 -8.954892302751e-02 0.000000000000e+00 0.000000000000e+00
6.382500000000e+02 -2.202256689709e-03 0.000000000000e+00 0.000000000000e+00
6.385000000000e+02 5.817279511266e-02 0.000000000000e+00 0.000000000000e+00
6.387500000000e+02 9.581533661336e-02 0.000000000000e+00 0.000000000000e+00
6.390000000000e+02 1.150813700199e-01 0.000000000000e+00 0.000000000000e+00
6.392500000000e+02 1.188203849278e-01 0.000000000000e+00 0.000000000000e+00
6.395000000000e+02 1.071155106929e-01 0.000000000000e+00 0.000000000000e+00
6.397500000000e+02 7.665387841952e-02 0.000000000000e+00 0.000000000000e+00
6.400000000000e+02 2.088082435562e-02 0.000000000000e+00 0.000000000000e+00
6.402500000000e+02 -6.905060433233e-02 0.000000000000e+00 0.000000000000e+00
6.405000000000e+02 -2.026703394816e-01 0.000000000000e+00 0.000000000000e+00
6.407500000000e+02 -3.881840441715e-01 0.000000000000e+00 0.000000000000e+00
6.410000000000e+02 -6.304134169425e-01 0.000000000000e+00 0.000000000000e+00
6.412500000000e+02 -9.290552053891e-01 0.000000000000e+00 0.000000000000e+00
6.415000000000e+02 -1.277592134525e+00 0.000000000000e+00 0.000000000000e+00
6.417500000000e+02 -1.663092315636e+00 0.000000000000e+00 0.000000000000e+00
6.420000000000e+02 -2.066993225173e+00 0.000000000000e+00 0.000000000000e+00
6.422500000000e+02 -2.466804493858e+00 0.000000000000e+00 0.000000000000e+00
6.425000000000e+02 -2.838507022386e+00 0.000000000000e+00 0.000000000000e+00
6.427500000000e+02 -3.159300597742e+00 0.000000000000e+00 0.000000000000e+00
6.430000000000e+02 -3.410279937205e+00 0.000000000000e+00 0.000000000000e+00
6.432500000000e+02 -3.578613481259e+00 0.000000000000e+00 0.000000000000e+00
6.435000000000e+02 -3.658863303061e+00 0.000000000000e+00 0.000000000000e+00
6.437500000000e+02 -3.653209968322e+00 0.000000000000e+00 0.000000000000e+00
6.440000000000e+02 -3.570514669922e+00 0.000000000000e+00 0.000000000000e+00
6.442500000000e+02 -3.424336643306e+00 0.000000000000e+00 0.000000000000e+00
6.445000000000e+02 -3.230197431559e+00 0.000000000000e+00 0.000000000000e+00
6.447500000000e+02 -3.002516813006e+00 0.000000000000e+00 0.000000000000e+00
6.450000000000e+02 -2.751715540030e+00 0.000000000000e+00 0.000000000000e+00
6.452500000000e+02 -2.481974190287e+00 0.000000000000e+00 0.000000000000e+00
6.455000000000e+02 -2.190053752947e+00 0.000000000000e+00 0.000000000000e+00
6.457500000000e+02 -1.865432580847e+00 0.000000000000e+00 0.000000000000e+00
6.460000000000e+02 -1.491817368079e+00 0.000000000000e+00 0.000000000000e+00
6.462500000000e+02 -1.049871951217e+00 0.000000000000e+00 0.000000000000e+00
6.465000000000e+02 -5.208095034416e-01 0.000000000000e+00 0.000000000000e+00
6.467500000000e+02 1.096578906489e-01 0.000000000000e+00 0.000000000000e+00
6.470000000000e+02 8.475985232434e-01 0.000000000000e+00 0.000000000000e+00
6.472500000000e+02 1.687949879952e+00 0.000000000000e+00 0.000000000000e+00
6.475000000000e+02 2.612904482930e+00 0.000000000000e+00 0.000000000000e+00
6.477500000000e+02 3.591910952713e+00 0.000000000000e+00 0.000000000000e+00
6.480000000000e+02 4.583386263757e+00 0.000000000000e+00 0.000000000000e+00
6.482500000000e+02 5.537991777291e+00 0.000000000000e+00 0.000000000000e+00
6.485000000000e+02 6.403096705257e+00 0.000000000000e+00 0.000000000000e+00
6.487500000000e+02 7.127872445029e+00 0.000000000000e+00 0.000000000000e+00
6.490000000000e+02 7.668357438425e+00 0.000000000000e+00 0.000000000000e+00
6.492500000000e+02 7.991821757052e+00 0.000000000000e+00 0.000000000000e+00
6.495000000000e+02 8.079846889136e+00 0.000000000000e+00 0.000000000000e+00
6.497500000000e+02 7.929708339954e+00 0.000000000000e+00 0.000000000000e+00
6.500000000000e+02 7.553882928737e+00 0.000000000000e+00 0.000000000000e+00
6.502500000000e+02 6.977765786821e+00 0.000000000000e+00 0.000000000000e+00
6.505000000000e+02 6.235935981121e+00 0.000000000000e+00 0.000000000000e+00
6.507500000000e+02 5.367517132717e+00 0.000000000000e+00 0.000000000000e+00
6.510000000000e+02 4.411309392860e+00 0.000000000000e+00 0.000000000000e+00
6.512500000000e+02 3.401401639096e+00 0.000000000000e+00 0.000000000000e+00
6.515000000000e+02 2.363901753526e+00 0.000000000000e+00 0.000000000000e+00
6.517500000000e+02 1.315257425092e+00 0.000000000000e+00 0.000000000000e+00
6.520000000000e+02 2.624031026826e-01 0.000000000000e+00 0.000000000000e+00
6.522500000000e+02 -7.953057234305e-01 0.000000000000e+00 0.000000000000e+00
6.525000000000e+02 -1.862682133465e+00 0.000000000000e+00 0.000000000000e+00
6.527500000000e+02 -2.944362974333e+00 0.000000000000e+00 0.000000000000e+00
6.530000000000e+02 -4.040225605750e+00 0.000000000000e+00 0.000000000000e+00
6.532500000000e+02 -5.141316635593e+00 0.000000000000e+00 0.000000000000e+00
6.535000000000e+02 -6.226988345018e+00 0.000000000000e+00 0.000000000000e+00
6.537500000000e+02 -7.263780836145e+00 0.000000000000e+00 0.000000000000e+00
6.540000000000e+02 -8.206348551669e+00 0.000000000000e+00 0.000000000000e+00
6.542500000000e+02 -9.000441926706e+00 0.000000000000e+00 0.000000000000e+00
6.545000000000e+02 -9.587659056807e+00 0.000000000000e+00 0.000000000000e+00
6.547500000000e+02 -9.911420458866e+00 0.000000000000e+00 0.000000000000e+00
6.550000000000e+02 -9.923429834343e+00 0.000000000000e+00 0.000000000000e+00
6.552500000000e+02 -9.589792895569e+00 0.000000000000e+00 0.000000000000e+00
6.555000000000e+02 -8.895988566282e+00 0.000000000000e+00 0.000000000000e+00
6.557500000000e+02 -7.850020072839e+00 0.000000000000e+00 0.000000000000e+00
6.560000000000e+02 -6.483299785527e+00 0.000000000000e+00 0.000000000000e+00
6.562500000000e+02 -4.849110154194e+00 0.000000000000e+00 0.000000000000e+00
6.565000000000e+02 -3.018793916599e+00 0.000000000000e+00 0.000000000000e+00
6.567500000000e+02 -1.076116992694e+00 0.000000000000e+00 0.000000000000e+00
6.570000000000e+02 8.895229026825e-01 0.000000000000e+00 0.000000000000e+00
6.572500000000e+02 2.790231311030e+00 0.000000000000e+00 0.000000000000e+00
6.575000000000e+02 4.546257968674e+00 0.000000000000e+00 0.000000000000e+00
6.577500000000e+02 6.091391925197e+00 0.000000000000e+00 0.000000000000e+00
6.580000000000e+02 7.376545310562e+00 0.000000000000e+00 0.000000000000e+00
6.582500000000e+02 8.371219391264e+00 0.000000000000e+00 0.000000000000e+00
6.585000000000e+02 9.062841541469e+00 0.000000000000e+00 0.000000000000e+00
6.587500000000e+02 9.454250637758e+00 0.000000000000e+00 0.000000000000e+00
6.590000000000e+02 9.559850496083e+00 0.000000000000e+00 0.000000000000e+00
6.592500000000e+02 9.401112657061e+00 0.000000000000e+00 0.000000000000e+00
6.595000000000e+02 9.002169200785e+00 0.000000000000e+00 0.000000000000e+00
6.597500000000e+02 8.386186241424e+00 0.000000000000e+00 0.000000000000e+00
6.600000000000e+02 7.573057927919e+00 0.000000000000e+00 0.000000000000e+00
6.602500000000e+02 6.578732147021e+00 0.000000000000e+00 0.000000000000e+00
6.605000000000e+02 5.416206678433e+00 0.000000000000e+00 0.000000000000e+00
6.607500000000e+02 4.097958365946e+00 0.000000000000e+00 0.000000000000e+00
6.610000000000e+02 2.639328357642e+00 0.000000000000e+00 0.000000000000e+00
6.612500000000e+02 1.062218624402e+00 0.000000000000e+00 0.000000000000e+00
6.615000000000e+02 -6.016165944422e-01 0.000000000000e+00 0.000000000000e+00
6.617500000000e+02 -2.308365252653e+00 0.000000000000e+00 0.000000000000e+00
6.620000000000e+02 -4.001580602924e+00 0.000000000000e+00 0.000000000000e+00
6.622500000000e+02 -5.613554087998e+00 0.000000000000e+00 0.000000000000e+00
6.625000000000e+02 -7.068684972058e+00 0.000000000000e+00 0.000000000000e+00
6.627500000000e+02 -8.288605223941e+00 0.000000000000e+00 0.000000000000e+00
6.630000000000e+02 -9.198555808115e+00 0.000000000000e+00 0.000000000000e+00
6.632500000000e+02 -9.734310980616e+00 0.000000000000e+00 0.000000000000e+00
6.635000000000e+02 -9.848838410152e+00 0.000000000000e+00 0.000000000000e+00
6.637500000000e+02 -9.517880387445e+00 0.000000000000e+00 0.000000000000e+00
6.640000000000e+02 -8.743745904977e+00 0.000000000000e+00 0.000000000000e+00
6.642500000000e+02 -7.556801271930e+00 0.000000000000e+00 0.000000000000e+00
6.645000000000e+02 -6.014411924871e+00 0.000000000000e+00 0.000000000000e+00
6.647500000000e+02 -4.197385152907e+00 0.000000000000e+00 0.000000000000e+00
6.650000000000e+02 -2.204253623265e+00 0.000000000000e+00 0.000000000000e+00
6.652500000000e+02 -1.439853704114e-01 0.000000000000e+00 0.000000000000e+00
6.655000000000e+02 1.872123679305e+00 0.000000000000e+00 0.000000000000e+00
6.657500000000e+02 3.738543915398e+00 0.000000000000e+00 0.000000000000e+00
6.660000000000e+02 5.362790580580e+00 0.000000000000e+00 0.000000000000e+00
6.662500000000e+02 6.671208967581e+00 0.000000000000e+00 0.000000000000e+00
6.665000000000e+02 7.612790555265e+00 0.000000000000e+00 0.000000000000e+00
6.667500000000e+02 8.160794669612e+00 0.000000000000e+00 0.000000000000e+00
6.670000000000e+02 8.312214562772e+00 0.000000000000e+00 0.000000000000e+00
6.672500000000e+02 8.085370095222e+00 0.000000000000e+00 0.000000000000e+00
6.675000000000e+02 7.516100593384e+00 0.000000000000e+00 0.000000000000e+00
6.677500000000e+02 6.653148270430e+00 0.000000000000e+00 0.000000000000e+00
6.680000000000e+02 5.553353238566e+00 0.000000000000e+00 0.000000000000e+00
6.682500000000e+02 4.277226301598e+00 0.000000000000e+00 0.000000000000e+00
6.685000000000e+02 2.885337883401e+00 0.000000000000e+00 0.000000000000e+00
6.687500000000e+02 1.435782772144e+00 0.000000000000e+00 0.000000000000e+00
6.690000000000e+02 -1.722075219588e-02 0.000000000000e+00 0.000000000000e+00
6.692500000000e+02 -1.423731909593e+00 0.000000000000e+00 0.000000000000e+00
6.695000000000e+02 -2.737779864468e+00 0.000000000000e+00 0.000000000000e+00
6.697500000000e+02 -3.916737547497e+00 0.000000000000e+00 0.000000000000e+00
6.700000000000e+02 -4.920794271751e+00 0.000000000000e+00 0.000000000000e+00
6.702500000000e+02 -5.712898826334e+00 0.000000000000e+00 0.000000000000e+00
6.705000000000e+02 -6.259434426327e+00 0.000000000000e+00 0.000000000000e+00
6.707500000000e+02 -6.531730005751e+00 0.000000000000e+00 0.000000000000e+00
6.710000000000e+02 -6.508333446996e+00 0.000000000000e+00 0.000000000000e+00
6.712500000000e+02 -6.177799051817e+00 0.000000000000e+00 0.000000000000e+00
6.715000000000e+02 -5.541600568810e+00 0.000000000000e+00 0.000000000000e+00
6.717500000000e+02 -4.616694449076e+00 0.000000000000e+00 0.000000000000e+00
6.720000000000e+02 -3.437240080908e+00 0.000000000000e+00 0.000000000000e+00
6.722500000000e+02 -2.055039328740e+00 0.000000000000e+00 0.000000000000e+00
6.725000000000e+02 -5.383813461545e-01 0.000000000000e+00 0.000000000000e+00
6.727500000000e+02 1.030844487148e+00 0.000000000000e+00 0.000000000000e+00
6.730000000000e+02 2.561696748151e+00 0.000000000000e+00 0.000000000000e+00
6.732500000000e+02 3.960108185412e+00 0.000000000000e+00 0.000000000000e+00
6.735000000000e+02 5.135717599789e+00 0.000000000000e+00 0.000000000000e+00
6.737500000000e+02 6.008993578421e+00 0.000000000000e+00 0.000000000000e+00
6.740000000000e+02 6.517961566983e+00 0.000000000000e+00 0.000000000000e+00
6.742500000000e+02 6.623848486186e+00 0.000000000000e+00 0.000000000000e+00
6.745000000000e+02 6.315040411578e+00 0.000000000000e+00 0.000000000000e+00
6.747500000000e+02 5.608900341644e+00 0.000000000000e+00 0.000000000000e+00
6.750000000000e+02 4.551197946800e+00 0.000000000000e+00 0.000000000000e+00
6.752500000000e+02 3.213138314222e+00 0.000000000000e+00 0.000000000000e+00
6.755000000000e+02 1.686215575187e+00 0.000000000000e+00 0.000000000000e+00
6.757500000000e+02 7.533324353067e-02 0.000000000000e+00 0.000000000000e+00
6.760000000000e+02 -1.509197581979e+00 0.000000000000e+00 0.000000000000e+00
6.762500000000e+02 -2.960066263979e+00 0.000000000000e+00 0.000000000000e+00
6.765000000000e+02 -4.181031176483e+00 0.000000000000e+00 0.000000000000e+00
6.767500000000e+02 -5.093949633665e+00 0.000000000000e+00 0.000000000000e+00
6.770000000000e+02 -5.644186139082e+00 0.000000000000e+00 0.000000000000e+00
6.772500000000e+02 -5.803986812263e+00 0.000000000000e+00 0.000000000000e+00
6.775000000000e+02 -5.573613371489e+00 0.000000000000e+00 0.000000000000e+00
6.777500000000e+02 -4.980246814256e+00 0.000000000000e+00 0.000000000000e+00
6.780000000000e+02 -4.074875255750e+00 0.000000000000e+00 0.000000000000e+00
6.782500000000e+02 -2.927551008917e+00 0.000000000000e+00 0.000000000000e+00
6.785000000000e+02 -1.621522475348e+00 0.000000000000e+00 0.000000000000e+00
6.787500000000e+02 -2.468068655646e-01 0.000000000000e+00 0.000000000000e+00
6.790000000000e+02 1.106232270400e+00 0.000000000000e+00 0.000000000000e+00
6.792500000000e+02 2.352798260814e+00 0.000000000000e+00 0.000000000000e+00
6.795000000000e+02 3.418666364028e+00 0.000000000000e+00 0.000000000000e+00
6.797500000000e+02 4.244016886664e+00 0.000000000000e+00 0.000000000000e+00
6.800000000000e+02 4.785978380563e+00 0.000000000000e+00 0.000000000000e+00
6.802500000000e+02 5.019900250143e+00 0.000000000000e+00 0.000000000000e+00
6.805000000000e+02 4.939486242194e+00 0.000000000000e+00 0.000000000000e+00
6.807500000000e+02 4.555995051483e+00 0.000000000000e+00 0.000000000000e+00
6.810000000000e+02 3.896745509707e+00 0.000000000000e+00 0.000000000000e+00
6.812500000000e+02 3.003152158027e+00 0.000000000000e+00 0.000000000000e+00
6.815000000000e+02 1.928469639827e+00 0.000000000000e+00 0.000000000000e+00
6.817500000000e+02 7.353539683595e-01 0.000000000000e+00 0.000000000000e+00
6.820000000000e+02 -5.067284230729e-01 0.000000000000e+00 0.000000000000e+00
6.822500000000e+02 -1.724279485019e+00 0.000000000000e+00 0.000000000000e+00
6.825000000000e+02 -2.842812017085e+00 0.000000000000e+00 0.000000000000e+00
6.827500000000e+02 -3.790233826214e+00 0.000000000000e+00 0.000000000000e+00
6.830000000000e+02 -4.500610633097e+00 0.000000000000e+00 0.000000000000e+00
6.832500000000e+02 -4.918262975510e+00 0.000000000000e+00 0.000000000000e+00
6.835000000000e+02 -5.002039973980e+00 0.000000000000e+00 0.000000000000e+00
6.837500000000e+02 -4.729487081810e+00 0.000000000000e+00 0.000000000000e+00
6.840000000000e+02 -4.100507966968e+00 0.000000000000e+00 0.000000000000e+00
6.842500000000e+02 -3.140036516893e+00 0.000000000000e+00 0.000000000000e+00
6.845000000000e+02 -1.899206004370e+00 0.000000000000e+00 0.000000000000e+00
6.847500000000e+02 -4.545457098758e-01 0.000000000000e+00 0.000000000000e+00
6.850000000000e+02 1.095140930411e+00 0.000000000000e+00 0.000000000000e+00
6.852500000000e+02 2.634361093154e+00 0.000000000000e+00 0.000000000000e+00
6.855000000000e+02 4.038860453569e+00 0.000000000000e+00 0.000000000000e+00
6.857500000000e+02 5.185473918229e+00 0.000000000000e+00 0.000000000000e+00
6.860000000000e+02 5.963177982278e+00 0.000000000000e+00 0.000000000000e+00
6.862500000000e+02 6.284363092126e+00 0.000000000000e+00 0.000000000000e+00
6.865000000000e+02 6.095165745721e+00 0.000000000000e+00 0.000000000000e+00
6.867500000000e+02 5.383638757348e+00 0.000000000000e+00 0.000000000000e+00
6.870000000000e+02 4.184618542826e+00 0.000000000000e+00 0.000000000000e+00
6.872500000000e+02 2.580378950737e+00 0.000000000000e+00 0.000000000000e+00
6.875000000000e+02 6.965317057691e-01 0.000000000000e+00 0.000000000000e+00
6.877500000000e+02 -1.306886029286e+00 0.000000000000e+00 0.000000000000e+00
6.880000000000e+02 -3.248653822770e+00 0.000000000000e+00 0.000000000000e+00
6.882500000000e+02 -4.942912832181e+00 0.000000000000e+00 0.000000000000e+00
6.885000000000e+02 -6.217508677569e+00 0.000000000000e+00 0.000000000000e+00
6.887500000000e+02 -6.932282124481e+00 0.000000000000e+00 0.000000000000e+00
6.890000000000e+02 -6.995299322711e+00 0.000000000000e+00 0.000000000000e+00
6.892500000000e+02 -6.375079531625e+00 0.000000000000e+00 0.000000000000e+00
6.895000000000e+02 -5.107180351696e+00 0.000000000000e+00 0.000000000000e+00
6.897500000000e+02 -3.294021397306e+00 0.000000000000e+00 0.000000000000e+00
6.900000000000e+02 -1.097521071979e+00 0.000000000000e+00 0.000000000000e+00
6.902500000000e+02 1.275083708483e+00 0.000000000000e+00 0.000000000000e+00
6.905000000000e+02 3.591057841548e+00 0.000000000000e+00 0.000000000000e+00
6.907500000000e+02 5.615729776518e+00 0.000000000000e+00 0.000000000000e+00
6.910000000000e+02 7.137353541221e+00 0.000000000000e+00 0.000000000000e+00
6.912500000000e+02 7.990544100103e+00 0.000000000000e+00 0.000000000000e+00
6.915000000000e+02 8.075580377203e+00 0.000000000000e+00 0.000000000000e+00
6.917500000000e+02 7.371213965660e+00 0.000000000000e+00 0.000000000000e+00
6.920000000000e+02 5.939263641394e+00 0.000000000000e+00 0.000000000000e+00
6.922500000000e+02 3.920153818077e+00 0.000000000000e+00 0.000000000000e+00
6.925000000000e+02 1.519573850038e+00 0.000000000000e+00 0.000000000000e+00
6.927500000000e+02 -1.012522895747e+00 0.000000000000e+00 0.000000000000e+00
6.930000000000e+02 -3.408422059105e+00 0.000000000000e+00 0.000000000000e+00
6.932500000000e+02 -5.411777817681e+00 0.000000000000e+00 0.000000000000e+00
6.935000000000e+02 -6.806094173064e+00 0.000000000000e+00 0.000000000000e+00
6.937500000000e+02 -7.439263075014e+00 0.000000000000e+00 0.000000000000e+00
6.940000000000e+02 -7.241239140923e+00 0.000000000000e+00 0.000000000000e+00
6.942500000000e+02 -6.232667347477e+00 0.000000000000e+00 0.000000000000e+00
6.945000000000e+02 -4.523299414562e+00 0.000000000000e+00 0.000000000000e+00
6.947500000000e+02 -2.300219567850e+00 0.000000000000e+00 0.000000000000e+00
6.950000000000e+02 1.928903639142e-01 0.000000000000e+00 0.000000000000e+00
6.952500000000e+02 2.683131277340e+00 0.000000000000e+00 0.000000000000e+00
6.955000000000e+02 4.899272571334e+00 0.000000000000e+00 0.000000000000e+00
6.957500000000e+02 6.602546299601e+00 0.000000000000e+00 0.000000000000e+00
6.960000000000e+02 7.613726396765e+00 0.000000000000e+00 0.000000000000e+00
6.962500000000e+02 7.833284579059e+00 0.000000000000e+00 0.000000000000e+00
6.965000000000e+02 7.252225429172e+00 0.000000000000e+00 0.000000000000e+00
6.967500000000e+02 5.952314284922e+00 0.000000000000e+00 0.000000000000e+00
6.970000000000e+02 4.095687781135e+00 0.000000000000e+00 0.000000000000e+00
6.972500000000e+02 1.905120611366e+00 0.000000000000e+00 0.000000000000e+00
6.975000000000e+02 -3.626469516029e-01 0.000000000000e+00 0.000000000000e+00
6.977500000000e+02 -2.447280252339e+00 0.000000000000e+00 0.000000000000e+00
6.980000000000e+02 -4.115244376590e+00 0.000000000000e+00 0.000000000000e+00
6.982500000000e+02 -5.186566128021e+00 0.000000000000e+00 0.000000000000e+00
6.985000000000e+02 -5.554782778573e+00 0.000000000000e+00 0.000000000000e+00
6.987500000000e+02 -5.197763168740e+00 0.000000000000e+00 0.000000000000e+00
6.990000000000e+02 -4.178235167857e+00 0.000000000000e+00 0.000000000000e+00
6.992500000000e+02 -2.634136876185e+00 0.000000000000e+00 0.000000000000e+00
6.995000000000e+02 -7.601635580175e-01 0.000000000000e+00 0.000000000000e+00
6.997500000000e+02 1.217051064031e+00 0.000000000000e+00 0.000000000000e+00
7.000000000000e+02 3.066935771834e+00 0.000000000000e+00 0.000000000000e+00
7.002500000000e+02 4.582650058323e+00 0.000000000000e+00 0.000000000000e+00
7.005000000000e+02 5.605022883818e+00 0.000000000000e+00 0.000000000000e+00
7.007500000000e+02 6.039911558241e+00 0.000000000000e+00 0.000000000000e+00
7.010000000000e+02 5.867027140240e+00 0.000000000000e+00 0.000000000000e+00
7.012500000000e+02 5.139398086688e+00 0.000000000000e+00 0.000000000000e+00
7.015000000000e+02 3.973847795488e+00 0.000000000000e+00 0.000000000000e+00
7.017500000000e+02 2.533986507835e+00 0.000000000000e+00 0.000000000000e+00
7.020000000000e+02 1.008119484404e+00 0.000000000000e+00 0.000000000000e+00
7.022500000000e+02 -4.149604848742e-01 0.000000000000e+00 0.000000000000e+00
7.025000000000e+02 -1.569162536168e+00 0.000000000000e+00 0.000000000000e+00
7.027500000000e+02 -2.330380954280e+00 0.000000000000e+00 0.000000000000e+00
7.030000000000e+02 -2.629596387817e+00 0.000000000000e+00 0.000000000000e+00
7.032500000000e+02 -2.458406687484e+00 0.000000000000e+00 0.000000000000e+00
7.035000000000e+02 -1.866635247604e+00 0.000000000000e+00 0.000000000000e+00
7.037500000000e+02 -9.527073985585e-01 0.000000000000e+00 0.000000000000e+00
7.040000000000e+02 1.516044813544e-01 0.000000000000e+00 0.000000000000e+00
7.042500000000e+02 1.299805573555e+00 0.000000000000e+00 0.000000000000e+00
7.045000000000e+02 2.350078821180e+00 0.000000000000e+00 0.000000000000e+00
7.047500000000e+02 3.182894166994e+00 0.000000000000e+00 0.000000000000e+00
7.050000000000e+02 3.714629565405e+00 0.000000000000e+00 0.000000000000e+00
7.052500000000e+02 3.905653084041e+00 0.000000000000e+00 0.000000000000e+00
7.055000000000e+02 3.762139227355e+00 0.000000000000e+00 0.000000000000e+00
7.057500000000e+02 3.331773163195e+00 0.000000000000e+00 0.000000000000e+00
7.060000000000e+02 2.694310367580e+00 0.000000000000e+00 0.000000000000e+00
7.062500000000e+02 1.948597322443e+00 0.000000000000e+00 0.000000000000e+00
7.065000000000e+02 1.198041517207e+00 0.000000000000e+00 0.000000000000e+00
7.067500000000e+02 5.366056604072e-01 0.000000000000e+00 0.000000000000e+00
7.070000000000e+02 3.719473927338e-02 0.000000000000e+00 0.000000000000e+00
7.072500000000e+02 -2.561503008424e-01 0.000000000000e+00 0.000000000000e+00
7.075000000000e+02 -3.314643884784e-01 0.000000000000e+00 0.000000000000e+00
7.077500000000e+02 -2.073864897160e-01 0.000000000000e+00 0.000000000000e+00
7.080000000000e+02 7.241748177205e-02 0.000000000000e+00 0.000000000000e+00
7.082500000000e+02 4.478163060570e-01 0.000000000000e+00 0.000000000000e+00
7.085000000000e+02 8.522932299695e-01 0.000000000000e+00 0.000000000000e+00
7.087500000000e+02 1.222967231398e+00 0.000000000000e+00 0.000000000000e+00
7.090000000000e+02 1.509106757666e+00 0.000000000000e+00 0.000000000000e+00
7.092500000000e+02 1.678019497917e+00 0.000000000000e+00 0.000000000000e+00
7.095000000000e+02 1.717677678965e+00 0.000000000000e+00 0.000000000000e+00
7.097500000000e+02 1.635977885643e+00 0.000000000000e+00 0.000000000000e+00
7.100000000000e+02 1.457052391251e+00 0.000000000000e+00 0.000000000000e+00
7.102500000000e+02 1.215468092665e+00 0.000000000000e+00 0.000000000000e+00
7.105000000000e+02 9.494111669110e-01 0.000000000000e+00 0.000000000000e+00
7.107500000000e+02 6.940294185431e-01 0.000000000000e+00 0.000000000000e+00
7.110000000000e+02 4.759895267538e-01 0.000000000000e+00 0.000000000000e+00
7.112500000000e+02 3.100318847774e-01 0.000000000000e+00 0.000000000000e+00
7.115000000000e+02 1.979238034412e-01 0.000000000000e+00 0.000000000000e+00
7.117500000000e+02 1.297891589382e-01 0.000000000000e+00 0.000000000000e+00
7.120000000000e+02 8.739894798865e-02 0.000000000000e+00 0.000000000000e+00
7.122500000000e+02 4.870459247313e-02 0.000000000000e+00 0.000000000000e+00
7.125000000000e+02 -7.271258981882e-03 0.000000000000e+00 0.000000000000e+00
7.127500000000e+02 -9.608248120454e-02 0.000000000000e+00 0.000000000000e+00
7.130000000000e+02 -2.248016841571e-01 0.000000000000e+00 0.000000000000e+00
7.132500000000e+02 -3.907513621296e-01 0.000000000000e+00 0.000000000000e+00
7.135000000000e+02 -5.821839867586e-01 0.000000000000e+00 0.000000000000e+00
7.137500000000e+02 -7.807219771852e-01 0.000000000000e+00 0.000000000000e+00
7.140000000000e+02 -9.650636120363e-01 0.000000000000e+00 0.000000000000e+00
7.142500000000e+02 -1.115249912780e+00 0.000000000000e+00 0.000000000000e+00
7.145000000000e+02 -1.216702987930e+00 0.000000000000e+00 0.000000000000e+00
7.147500000000e+02 -1.263299147169e+00 0.000000000000e+00 0.000000000000e+00
7.150000000000e+02 -1.258918164871e+00 0.000000000000e+00 0.000000000000e+00
7.152500000000e+02 -1.217180879161e+00 0.000000000000e+00 0.000000000000e+00
7.155000000000e+02 -1.159403739636e+00 0.000000000000e+00 0.000000000000e+00
7.157500000000e+02 -1.111107274955e+00 0.000000000000e+00 0.000000000000e+00
7.160000000000e+02 -1.097664385076e+00 0.000000000000e+00 0.000000000000e+00
7.162500000000e+02 -1.139823183745e+00 0.000000000000e+00 0.000000000000e+00
7.165000000000e+02 -1.249864234835e+00 0.000000000000e+00 0.000000000000e+00
7.167500000000e+02 -1.429050484581e+00 0.000000000000e+00 0.000000000000e+00
7.170000000000e+02 -1.666817797955e+00 0.000000000000e+00 0.000000000000e+00
7.172500000000e+02 -1.941870107078e+00 0.000000000000e+00 0.000000000000e+00
7.175000000000e+02 -2.225032659378e+00 0.000000000000e+00 0.000000000000e+00
7.177500000000e+02 -2.483430388367e+00 0.000000000000e+00 0.000000000000e+00
7.180000000000e+02 -2.685342253391e+00 0.000000000000e+00 0.000000000000e+00
7.182500000000e+02 -2.804970916746e+00 0.000000000000e+00 0.000000000000e+00
7.185000000000e+02 -2.826377571078e+00 0.000000000000e+00 0.000000000000e+00
7.187500000000e+02 -2.745961609122e+00 0.000000000000e+00 0.000000000000e+00
7.190000000000e+02 -2.573092608615e+00 0.000000000000e+00 0.000000000000e+00
7.192500000000e+02 -2.328790903848e+00 0.000000000000e+00 0.000000000000e+00
7.195000000000e+02 -2.042656679080e+00 0.000000000000e+00 0.000000000000e+00
7.197500000000e+02 -1.748518082855e+00 0.000000000000e+00 0.000000000000e+00
7.200000000000e+02 -1.479464172904e+00 0.000000000000e+00 0.000000000000e+00
7.202500000000e+02 -1.263018793645e+00 0.000000000000e+00 0.000000000000e+00
7.205000000000e+02 -1.117183891490e+00 0.000000000000e+00 0.000000000000e+00
7.207500000000e+02 -1.047941070257e+00 0.000000000000e+00 0.000000000000e+00
7.210000000000e+02 -1.048571603316e+00 0.000000000000e+00 0.000000000000e+00
7.212500000000e+02 -1.100874374612e+00 0.000000000000e+00 0.000000000000e+00
7.215000000000e+02 -1.178072551956e+00 0.000000000000e+00 0.000000000000e+00
7.217500000000e+02 -1.248947890150e+00 0.000000000000e+00 0.000000000000e+00
7.220000000000e+02 -1.282564568418e+00 0.000000000000e+00 0.000000000000e+00
7.222500000000e+02 -1.252868172547e+00 0.000000000000e+00 0.000000000000e+00
7.225000000000e+02 -1.142479492287e+00 0.000000000000e+00 0.000000000000e+00
7.227500000000e+02 -9.451395802486e-01 0.000000000000e+00 0.000000000000e+00
7.230000000000e+02 -6.664786468853e-01 0.000000000000e+00 0.000000000000e+00
7.232500000000e+02 -3.230417540884e-01 0.000000000000e+00 0.000000000000e+00
7.235000000000e+02 6.023216852203e-02 0.000000000000e+00 0.000000000000e+00
7.237500000000e+02 4.536552652027e-01 0.000000000000e+00 0.000000000000e+00
7.240000000000e+02 8.269818020275e-01 0.000000000000e+00 0.000000000000e+00
7.242500000000e+02 1.153505183831e+00 0.000000000000e+00 0.000000000000e+00
7.245000000000e+02 1.413458153290e+00 0.000000000000e+00 0.000000000000e+00
7.247500000000e+02 1.596241514925e+00 0.000000000000e+00 0.000000000000e+00
7.250000000000e+02 1.701202946247e+00 0.000000000000e+00 0.000000000000e+00
7.252500000000e+02 1.736919180015e+00 0.000000000000e+00 0.000000000000e+00
7.255000000000e+02 1.719164961870e+00 0.000000000000e+00 0.000000000000e+00
7.257500000000e+02 1.667945029953e+00 0.000000000000e+00 0.000000000000e+00
7.260000000000e+02 1.604092233509e+00 0.000000000000e+00 0.000000000000e+00
7.262500000000e+02 1.545978395049e+00 0.000000000000e+00 0.000000000000e+00
7.265000000000e+02 1.506840897447e+00 0.000000000000e+00 0.000000000000e+00
7.267500000000e+02 1.493107368730e+00 0.000000000000e+00 0.000000000000e+00
7.270000000000e+02 1.503925194842e+00 0.000000000000e+00 0.000000000000e+00
7.272500000000e+02 1.531901845958e+00 0.000000000000e+00 0.000000000000e+00
7.275000000000e+02 1.564869061445e+00 0.000000000000e+00 0.000000000000e+00
7.277500000000e+02 1.588329343861e+00 0.000000000000e+00 0.000000000000e+00
7.280000000000e+02 1.588150326108e+00 0.000000000000e+00 0.000000000000e+00
7.282500000000e+02 1.553054048300e+00 0.000000000000e+00 0.000000000000e+00
7.285000000000e+02 1.476504229149e+00 0.000000000000e+00 0.000000000000e+00
7.287500000000e+02 1.357713348974e+00 0.000000000000e+00 0.000000000000e+00
7.290000000000e+02 1.201651044541e+00 0.000000000000e+00 0.000000000000e+00
7.292500000000e+02 1.018108176634e+00 0.000000000000e+00 0.000000000000e+00
7.295000000000e+02 8.200278452284e-01 0.000000000000e+00 0.000000000000e+00
7.297500000000e+02 6.214299189206e-01 0.000000000000e+00 0.000000000000e+00
7.300000000000e+02 4.353112217378e-01 0.000000000000e+00 0.000000000000e+00
7.302500000000e+02 2.718916811028e-01 0.000000000000e+00 0.000000000000e+00
7.305000000000e+02 1.375012336990e-01 0.000000000000e+00 0.000000000000e+00
7.307500000000e+02 3.427746885464e-02 0.000000000000e+00 0.000000000000e+00
7.310000000000e+02 -3.930773848272e-02 0.000000000000e+00 0.000000000000e+00
7.312500000000e+02 -8.722640084055e-02 0.000000000000e+00 0.000000000000e+00
7.315000000000e+02 -1.142372705620e-01 0.000000000000e+00 0.000000000000e+00
7.317500000000e+02 -1.241317498876e-01 0.000000000000e+00 0.000000000000e+00
7.320000000000e+02 -1.182388279308e-01 0.000000000000e+00 0.000000000000e+00
7.322500000000e+02 -9.449878437723e-02 0.000000000000e+00 0.000000000000e+00
7.325000000000e+02 -4.731332119722e-02 0.000000000000e+00 0.000000000000e+00
7.327500000000e+02 3.176065800351e-02 0.000000000000e+00 0.000000000000e+00
7.330000000000e+02 1.525611340669e-01 0.000000000000e+00 0.000000000000e+00
7.332500000000e+02 3.243448170310e-01 0.000000000000e+00 0.000000000000e+00
7.335000000000e+02 5.536198972843e-01 0.000000000000e+00 0.000000000000e+00
7.337500000000e+02 8.421722218629e-01 0.000000000000e+00 0.000000000000e+00
7.340000000000e+02 1.185653331035e+00 0.000000000000e+00 0.000000000000e+00
7.342500000000e+02 1.573018547683e+00 0.000000000000e+00 0.000000000000e+00
7.345000000000e+02 1.986970981767e+00 0.000000000000e+00 0.000000000000e+00
7.347500000000e+02 2.405403886270e+00 0.000000000000e+00 0.000000000000e+00
7.350000000000e+02 2.803665861570e+00 0.000000000000e+00 0.000000000000e+00
7.352500000000e+02 3.157328845780e+00 0.000000000000e+00 0.000000000000e+00
7.355000000000e+02 3.445042311227e+00 0.000000000000e+00 0.000000000000e+00
7.357500000000e+02 3.651025960865e+00 0.000000000000e+00 0.000000000000e+00
7.360000000000e+02 3.766794561726e+00 0.000000000000e+00 0.000000000000e+00
7.362500000000e+02 3.791817824989e+00 0.000000000000e+00 0.000000000000e+00
7.365000000000e+02 3.732979778889e+00 0.000000000000e+00 0.000000000000e+00
7.367500000000e+02 3.602891375051e+00 0.000000000000e+00 0.000000000000e+00
7.370000000000e+02 3.417297504464e+00 0.000000000000e+00 0.000000000000e+00
7.372500000000e+02 3.191975059563e+00 0.000000000000e+00 0.000000000000e+00
7.375000000000e+02 2.939616318808e+00 0.000000000000e+00 0.000000000000e+00
7.377500000000e+02 2.667214361865e+00 0.000000000000e+00 0.000000000000e+00
7.380000000000e+02 2.374408449565e+00 0.000000000000e+00 0.000000000000e+00
7.382500000000e+02 2.053113918685e+00 0.000000000000e+00 0.000000000000e+00
7.385000000000e+02 1.688571593947e+00 0.000000000000e+00 0.000000000000e+00
7.387500000000e+02 1.261733705218e+00 0.000000000000e+00 0.000000000000e+00
7.390000000000e+02 7.526896776192e-01 0.000000000000e+00 0.000000000000e+00
7.392500000000e+02 1.446589996088e-01 0.000000000000e+00 0.000000000000e+00
7.395000000000e+02 -5.720321505162e-01 0.000000000000e+00 0.000000000000e+00
7.397500000000e+02 -1.396599858644e+00 0.000000000000e+00 0.000000000000e+00
7.400000000000e+02 -2.315621392361e+00 0.000000000000e+00 0.000000000000e+00
7.402500000000e+02 -3.302419707605e+00 0.000000000000e+00 0.000000000000e+00
7.405000000000e+02 -4.318196621141e+00 0.000000000000e+00 0.000000000000e+00
7.407500000000e+02 -5.314851459327e+00 0.000000000000e+00 0.000000000000e+00
7.410000000000e+02 -6.239177808587e+00 0.000000000000e+00 0.000000000000e+00
7.412500000000e+02 -7.037925134582e+00 0.000000000000e+00 0.000000000000e+00
7.415000000000e+02 -7.663075770592e+00 0.000000000000e+00 0.000000000000e+00
7.417500000000e+02 -8.076642621482e+00 0.000000000000e+00 0.000000000000e+00
7.420000000000e+02 -8.254347289236e+00 0.000000000000e+00 0.000000000000e+00
7.422500000000e+02 -8.187686018766e+00 0.000000000000e+00 0.000000000000e+00
7.425000000000e+02 -7.884111818741e+00 0.000000000000e+00 0.000000000000e+00
7.427500000000e+02 -7.365324142805e+00 0.000000000000e+00 0.000000000000e+00
7.430000000000e+02 -6.663924771638e+00 0.000000000000e+00 0.000000000000e+00
7.432500000000e+02 -5.818931007244e+00 0.000000000000e+00 0.000000000000e+00
7.435000000000e+02 -4.870800549387e+00 0.000000000000e+00 0.000000000000e+00
7.437500000000e+02 -3.856691752669e+00 0.000000000000e+00 0.000000000000e+00
7.440000000000e+02 -2.806647107444e+00 0.000000000000e+00 0.000000000000e+00
7.442500000000e+02 -1.741250769802e+00 0.000000000000e+00 0.000000000000e+00
7.445000000000e+02 -6.710916638540e-01 0.000000000000e+00 0.000000000000e+00
7.447500000000e+02 4.019067720397e-01 0.000000000000e+00 0.000000000000e+00
7.450000000000e+02 1.481511758718e+00 0.000000000000e+00 0.000000000000e+00
7.452500000000e+02 2.573036463047e+00 0.000000000000e+00 0.000000000000e+00
7.455000000000e+02 3.678687787860e+00 0.000000000000e+00 0.000000000000e+00
7.457500000000e+02 4.793161629939e+00 0.000000000000e+00 0.000000000000e+00
7.460000000000e+02 5.900223759753e+00 0.000000000000e+00 0.000000000000e+00
7.462500000000e+02 6.970889192422e+00 0.000000000000e+00 0.000000000000e+00
7.465000000000e+02 7.963595752065e+00 0.000000000000e+00 0.000000000000e+00
7.467500000000e+02 8.826488474106e+00 0.000000000000e+00 0.000000000000e+00
7.470000000000e+02 9.501629712063e+00 0.000000000000e+00 0.000000000000e+00
7.472500000000e+02 9.930668091712e+00 0.000000000000e+00 0.000000000000e+00
7.475000000000e+02 1.006127804831e+01 0.000000000000e+00 0.000000000000e+00
7.477500000000e+02 9.853552561374e+00 0.000000000000e+00 0.000000000000e+00
7.480000000000e+02 9.285513936741e+00 0.000000000000e+00 0.000000000000e+00
7.482500000000e+02 8.357004480694e+00 0.000000000000e+00 0.000000000000e+00
7.485000000000e+02 7.091417874592e+00 0.000000000000e+00 0.000000000000e+00
7.487500000000e+02 5.535005794864e+00 0.000000000000e+00 0.000000000000e+00
7.490000000000e+02 3.753805081163e+00 0.000000000000e+00 0.000000000000e+00
7.492500000000e+02 1.828535585002e+00 0.000000000000e+00 0.000000000000e+00
7.495000000000e+02 -1.519243248409e-01 0.000000000000e+00 0.000000000000e+00
7.497500000000e+02 -2.097703974554e+00 0.000000000000e+00 0.000000000000e+00
7.500000000000e+02 -3.924900633811e+00 0.000000000000e+00 0.000000000000e+00
7.502500000000e+02 -5.561533978211e+00 0.000000000000e+00 0.000000000000e+00
7.505000000000e+02 -6.951849855564e+00 0.000000000000e+00 0.000000000000e+00
7.507500000000e+02 -8.058567568083e+00 0.000000000000e+00 0.000000000000e+00
7.510000000000e+02 -8.862953718509e+00 0.000000000000e+00 0.000000000000e+00
7.512500000000e+02 -9.362903037589e+00 0.000000000000e+00 0.000000000000e+00
7.515000000000e+02 -9.569470539759e+00 0.000000000000e+00 0.000000000000e+00
7.517500000000e+02 -9.502493043121e+00 0.000000000000e+00 0.000000000000e+00
7.520000000000e+02 -9.186035102843e+00 0.000000000000e+00 0.000000000000e+00
7.522500000000e+02 -8.644382350734e+00 0.000000000000e+00 0.000000000000e+00
7.525000000000e+02 -7.899187411525e+00 0.000000000000e+00 0.000000000000e+00
7.527500000000e+02 -6.968168385315e+00 0.000000000000e+00 0.000000000000e+00
7.530000000000e+02 -5.865498117204e+00 0.000000000000e+00 0.000000000000e+00
7.532500000000e+02 -4.603742778329e+00 0.000000000000e+00 0.000000000000e+00
7.535000000000e+02 -3.196951637258e+00 0.000000000000e+00 0.000000000000e+00
7.537500000000e+02 -1.664303755274e+00 0.000000000000e+00 0.000000000000e+00
7.540000000000e+02 -3.361030185173e-02 0.000000000000e+00 0.000000000000e+00
7.542500000000e+02 1.656030985918e+00 0.000000000000e+00 0.000000000000e+00
7.545000000000e+02 3.353029241466e+00 0.000000000000e+00 0.000000000000e+00
7.547500000000e+02 4.993947095434e+00 0.000000000000e+00 0.000000000000e+00
7.550000000000e+02 6.506146939774e+00 0.000000000000e+00 0.000000000000e+00
7.552500000000e+02 7.812296595230e+00 0.000000000000e+00 0.000000000000e+00
7.555000000000e+02 8.836319760940e+00 0.000000000000e+00 0.000000000000e+00
7.557500000000e+02 9.510152917138e+00 0.000000000000e+00 0.000000000000e+00
7.560000000000e+02 9.780528617204e+00 0.000000000000e+00 0.000000000000e+00
7.562500000000e+02 9.614965254328e+00 0.000000000000e+00 0.000000000000e+00
7.565000000000e+02 9.006211290830e+00 0.000000000000e+00 0.000000000000e+00
7.567500000000e+02 7.974558747630e+00 0.000000000000e+00 0.000000000000e+00
7.570000000000e+02 6.567684277314e+00 0.000000000000e+00 0.000000000000e+00
7.572500000000e+02 4.857964052820e+00 0.000000000000e+00 0.000000000000e+00
7.575000000000e+02 2.937503069163e+00 0.000000000000e+00 0.000000000000e+00
7.577500000000e+02 9.113820078560e-01 0.000000000000e+00 0.000000000000e+00
7.580000000000e+02 -1.110177858265e+00 0.000000000000e+00 0.000000000000e+00
7.582500000000e+02 -3.019923253052e+00 0.000000000000e+00 0.000000000000e+00
7.585000000000e+02 -4.721135607221e+00 0.000000000000e+00 0.000000000000e+00
7.587500000000e+02 -6.133932769227e+00 0.000000000000e+00 0.000000000000e+00
7.590000000000e+02 -7.199758982563e+00 0.000000000000e+00 0.000000000000e+00
7.592500000000e+02 -7.883751197685e+00 0.000000000000e+00 0.000000000000e+00
7.595000000000e+02 -8.174930358262e+00 0.000000000000e+00 0.000000000000e+00
7.597500000000e+02 -8.084417707555e+00 0.000000000000e+00 0.000000000000e+00
7.600000000000e+02 -7.642086003053e+00 0.000000000000e+00 0.000000000000e+00
7.602500000000e+02 -6.892198282107e+00 0.000000000000e+00 0.000000000000e+00
7.605000000000e+02 -5.888647106906e+00 0.000000000000e+00 0.000000000000e+00
7.607500000000e+02 -4.690381564740e+00 0.000000000000e+00 0.000000000000e+00
7.610000000000e+02 -3.357506223889e+00 0.000000000000e+00 0.000000000000e+00
7.612500000000e+02 -1.948374652683e+00 0.000000000000e+00 0.000000000000e+00
7.615000000000e+02 -5.178063096170e-01 0.000000000000e+00 0.000000000000e+00
7.617500000000e+02 8.836406074524e-01 0.000000000000e+00 0.000000000000e+00
7.620000000000e+02 2.209577438247e+00 0.000000000000e+00 0.000000000000e+00
7.622500000000e+02 3.417230586112e+00 0.000000000000e+00 0.000000000000e+00
7.625000000000e+02 4.466832869432e+00 0.000000000000e+00 0.000000000000e+00
7.627500000000e+02 5.321349370370e+00 0.000000000000e+00 0.000000000000e+00
7.630000000000e+02 5.946839153867e+00 0.000000000000e+00 0.000000000000e+00
7.632500000000e+02 6.313614282402e+00 0.000000000000e+00 0.000000000000e+00
7.635000000000e+02 6.398187191062e+00 0.000000000000e+00 0.000000000000e+00
7.637500000000e+02 6.185823152298e+00 0.000000000000e+00 0.000000000000e+00
7.640000000000e+02 5.673363096172e+00 0.000000000000e+00 0.000000000000e+00
7.642500000000e+02 4.871876936006e+00 0.000000000000e+00 0.000000000000e+00
7.645000000000e+02 3.808665646368e+00 0.000000000000e+00 0.000000000000e+00
7.647500000000e+02 2.528159628202e+00 0.000000000000e+00 0.000000000000e+00
7.650000000000e+02 1.091359437310e+00 0.000000000000e+00 0.000000000000e+00
7.652500000000e+02 -4.263787761969e-01 0.000000000000e+00 0.000000000000e+00
7.655000000000e+02 -1.939216268594e+00 0.000000000000e+00 0.000000000000e+00
7.657500000000e+02 -3.356158394287e+00 0.000000000000e+00 0.000000000000e+00
7.660000000000e+02 -4.587435796498e+00 0.000000000000e+00 0.000000000000e+00
7.662500000000e+02 -5.551385282664e+00 0.000000000000e+00 0.000000000000e+00
7.665000000000e+02 -6.181179376252e+00 0.000000000000e+00 0.000000000000e+00
7.667500000000e+02 -6.430730025074e+00 0.000000000000e+00 0.000000000000e+00
7.670000000000e+02 -6.279145406408e+00 0.000000000000e+00 0.000000000000e+00
7.672500000000e+02 -5.733244076442e+00 0.000000000000e+00 0.000000000000e+00
7.675000000000e+02 -4.827814064103e+00 0.000000000000e+00 0.000000000000e+00
7.677500000000e+02 -3.623525227478e+00 0.000000000000e+00 0.000000000000e+00
7.680000000000e+02 -2.202636321208e+00 0.000000000000e+00 0.000000000000e+00
7.682500000000e+02 -6.628576015028e-01 0.000000000000e+00 0.000000000000e+00
7.685000000000e+02 8.900888187178e-01 0.000000000000e+00 0.000000000000e+00
7.687500000000e+02 2.350544756698e+00 0.000000000000e+00 0.000000000000e+00
7.690000000000e+02 3.620907957218e+00 0.000000000000e+00 0.000000000000e+00
7.692500000000e+02 4.618840991223e+00 0.000000000000e+00 0.000000000000e+00
7.695000000000e+02 5.283088701638e+00 0.000000000000e+00 0.000000000000e+00
7.697500000000e+02 5.577445256740e+00 0.000000000000e+00 0.000000000000e+00
7.700000000000e+02 5.492601726099e+00 0.000000000000e+00 0.000000000000e+00
7.702500000000e+02 5.045813506207e+00 0.000000000000e+00 0.000000000000e+00
7.705000000000e+02 4.278530804386e+00 0.000000000000e+00 0.000000000000e+00
7.707500000000e+02 3.252313157834e+00 0.000000000000e+00 0.000000000000e+00
7.710000000000e+02 2.043482986196e+00 0.000000000000e+00 0.000000000000e+00
7.712500000000e+02 7.370516644238e-01 0.000000000000e+00 0.000000000000e+00
7.715000000000e+02 -5.795302357272e-01 0.000000000000e+00 0.000000000000e+00
7.717500000000e+02 -1.822286575939e+00 0.000000000000e+00 0.000000000000e+00
7.720000000000e+02 -2.915869587634e+00 0.000000000000e+00 0.000000000000e+00
7.722500000000e+02 -3.797653226390e+00 0.000000000000e+00 0.000000000000e+00
7.725000000000e+02 -4.420604320381e+00 0.000000000000e+00 0.000000000000e+00
7.727500000000e+02 -4.754907124952e+00 0.000000000000e+00 0.000000000000e+00
7.730000000000e+02 -4.788435000663e+00 0.000000000000e+00 0.000000000000e+00
7.732500000000e+02 -4.526248508142e+00 0.000000000000e+00 0.000000000000e+00
7.735000000000e+02 -3.989344254447e+00 0.000000000000e+00 0.000000000000e+00
7.737500000000e+02 -3.212881683383e+00 0.000000000000e+00 0.000000000000e+00
7.740000000000e+02 -2.244080492441e+00 0.000000000000e+00 0.000000000000e+00
7.742500000000e+02 -1.139919984903e+00 0.000000000000e+00 0.000000000000e+00
7.745000000000e+02 3.530196412041e-02 0.000000000000e+00 0.000000000000e+00
7.747500000000e+02 1.212562021116e+00 0.000000000000e+00 0.000000000000e+00
7.750000000000e+02 2.320917520564e+00 0.000000000000e+00 0.000000000000e+00
7.752500000000e+02 3.290602963563e+00 0.000000000000e+00 0.000000000000e+00
7.755000000000e+02 4.056470577632e+00 0.000000000000e+00 0.000000000000e+00
7.757500000000e+02 4.561764511249e+00 0.000000000000e+00 0.000000000000e+00
7.760000000000e+02 4.762120855148e+00 0.000000000000e+00 0.000000000000e+00
7.762500000000e+02 4.629569245431e+00 0.000000000000e+00 0.000000000000e+00
7.765000000000e+02 4.156195952618e+00 0.000000000000e+00 0.000000000000e+00
7.767500000000e+02 3.357035598960e+00 0.000000000000e+00 0.000000000000e+00
7.770000000000e+02 2.271711086867e+00 0.000000000000e+00 0.000000000000e+00
7.772500000000e+02 9.643571595030e-01 0.000000000000e+00 0.000000000000e+00
7.775000000000e+02 -4.785467927885e-01 0.000000000000e+00 0.000000000000e+00
7.777500000000e+02 -1.952643414482e+00 0.000000000000e+00 0.000000000000e+00
7.780000000000e+02 -3.342441381609e+00 0.000000000000e+00 0.000000000000e+00
7.782500000000e+02 -4.530039858892e+00 0.000000000000e+00 0.000000000000e+00
7.785000000000e+02 -5.405249205100e+00 0.000000000000e+00 0.000000000000e+00
7.787500000000e+02 -5.876261147392e+00 0.000000000000e+00 0.000000000000e+00
7.790000000000e+02 -5.879823189599e+00 0.000000000000e+00 0.000000000000e+00
7.792500000000e+02 -5.389773553087e+00 0.000000000000e+00 0.000000000000e+00
7.795000000000e+02 -4.422821501439e+00 0.000000000000e+00 0.000000000000e+00
7.797500000000e+02 -3.040626881481e+00 0.000000000000e+00 0.000000000000e+00
7.800000000000e+02 -1.347538507148e+00 0.000000000000e+00 0.000000000000e+00
7.802500000000e+02 5.162284501690e-01 0.000000000000e+00 0.000000000000e+00
7.805000000000e+02 2.385700200314e+00 0.000000000000e+00 0.000000000000e+00
7.807500000000e+02 4.085744144737e+00 0.000000000000e+00 0.000000000000e+00
7.810000000000e+02 5.447891118943e+00 0.000000000000e+00 0.000000000000e+00
7.812500000000e+02 6.327737649042e+00 0.000000000000e+00 0.000000000000e+00
7.815000000000e+02 6.621072937204e+00 0.000000000000e+00 0.000000000000e+00
7.817500000000e+02 6.276863379577e+00 0.000000000000e+00 0.000000000000e+00
7.820000000000e+02 5.305435763811e+00 0.000000000000e+00 0.000000000000e+00
7.822500000000e+02 3.780622067124e+00 0.000000000000e+00 0.000000000000e+00
7.825000000000e+02 1.835229735054e+00 0.000000000000e+00 0.000000000000e+00
7.827500000000e+02 -3.500779922949e-01 0.000000000000e+00 0.000000000000e+00
7.830000000000e+02 -2.563645711549e+00 0.000000000000e+00 0.000000000000e+00
7.832500000000e+02 -4.583875126587e+00 0.000000000000e+00 0.000000000000e+00
7.835000000000e+02 -6.202328414611e+00 0.000000000000e+00 0.000000000000e+00
7.837500000000e+02 -7.246398677473e+00 0.000000000000e+00 0.000000000000e+00
7.840000000000e+02 -7.598979312142e+00 0.000000000000e+00 0.000000000000e+00
7.842500000000e+02 -7.212783133142e+00 0.000000000000e+00 0.000000000000e+00
7.845000000000e+02 -6.117471221131e+00 0.000000000000e+00 0.000000000000e+00
7.847500000000e+02 -4.418504080423e+00 0.000000000000e+00 0.000000000000e+00
7.850000000000e+02 -2.287544322679e+00 0.000000000000e+00 0.000000000000e+00
7.852500000000e+02 5.478310103168e-02 0.000000000000e+00 0.000000000000e+00
7.855000000000e+02 2.362046441477e+00 0.000000000000e+00 0.000000000000e+00
7.857500000000e+02 4.388601900034e+00 0.000000000000e+00 0.000000000000e+00
7.860000000000e+02 5.916670196216e+00 0.000000000000e+00 0.000000000000e+00
7.862500000000e+02 6.780794591664e+00 0.000000000000e+00 0.000000000000e+00
7.865000000000e+02 6.886804209045e+00 0.000000000000e+00 0.000000000000e+00
7.867500000000e+02 6.222982458570e+00 0.000000000000e+00 0.000000000000e+00
7.870000000000e+02 4.862008312776e+00 0.000000000000e+00 0.000000000000e+00
7.872500000000e+02 2.953299871227e+00 0.000000000000e+00 0.000000000000e+00
7.875000000000e+02 7.065198202954e-01 0.000000000000e+00 0.000000000000e+00
7.877500000000e+02 -1.631936307042e+00 0.000000000000e+00 0.000000000000e+00
7.880000000000e+02 -3.806787930772e+00 0.000000000000e+00 0.000000000000e+00
7.882500000000e+02 -5.582823061811e+00 0.000000000000e+00 0.000000000000e+00
7.885000000000e+02 -6.771563029528e+00 0.000000000000e+00 0.000000000000e+00
7.887500000000e+02 -7.252490073988e+00 0.000000000000e+00 0.000000000000e+00
7.890000000000e+02 -6.986322394089e+00 0.000000000000e+00 0.000000000000e+00
7.892500000000e+02 -6.018766528766e+00 0.000000000000e+00 0.000000000000e+00
7.895000000000e+02 -4.474320435809e+00 0.000000000000e+00 0.000000000000e+00
7.897500000000e+02 -2.540901642060e+00 0.000000000000e+00 0.000000000000e+00
7.900000000000e+02 -4.471839837671e-01 0.000000000000e+00 0.000000000000e+00
7.902500000000e+02 1.564595252261e+00 0.000000000000e+00 0.000000000000e+00
7.905000000000e+02 3.267059133581e+00 0.000000000000e+00 0.000000000000e+00
7.907500000000e+02 4.473919498393e+00 0.000000000000e+00 0.000000000000e+00
7.910000000000e+02 5.060880931918e+00 0.000000000000e+00 0.000000000000e+00
7.912500000000e+02 4.978775101563e+00 0.000000000000e+00 0.000000000000e+00
7.915000000000e+02 4.257462865124e+00 0.000000000000e+00 0.000000000000e+00
7.917500000000e+02 3.000197058420e+00 0.000000000000e+00 0.000000000000e+00
7.920000000000e+02 1.369319624208e+00 0.000000000000e+00 0.000000000000e+00
7.922500000000e+02 -4.347773206082e-01 0.000000000000e+00 0.000000000000e+00
7.925000000000e+02 -2.198698737597e+00 0.000000000000e+00 0.000000000000e+00
7.927500000000e+02 -3.721932705607e+00 0.000000000000e+00 0.000000000000e+00
7.930000000000e+02 -4.840371743648e+00 0.000000000000e+00 0.000000000000e+00
7.932500000000e+02 -5.444637768187e+00 0.000000000000e+00 0.000000000000e+00
7.935000000000e+02 -5.491102001719e+00 0.000000000000e+00 0.000000000000e+00
7.937500000000e+02 -5.004465602810e+00 0.000000000000e+00 0.000000000000e+00
7.940000000000e+02 -4.071861893566e+00 0.000000000000e+00 0.000000000000e+00
7.942500000000e+02 -2.829512525100e+00 0.000000000000e+00 0.000000000000e+00
7.945000000000e+02 -1.443879338871e+00 0.000000000000e+00 0.000000000000e+00
7.947500000000e+02 -8.988683693709e-02 0.000000000000e+00 0.000000000000e+00
7.950000000000e+02 1.070928173273e+00 0.000000000000e+00 0.000000000000e+00
7.952500000000e+02 1.909580021783e+00 0.000000000000e+00 0.000000000000e+00
7.955000000000e+02 2.343802391273e+00 0.000000000000e+00 0.000000000000e+00
7.957500000000e+02 2.345648607713e+00 0.000000000000e+00 0.000000000000e+00
7.960000000000e+02 1.941864797681e+00 0.000000000000e+00 0.000000000000e+00
7.962500000000e+02 1.207341075776e+00 0.000000000000e+00 0.000000000000e+00
7.965000000000e+02 2.528312847232e-01 0.000000000000e+00 0.000000000000e+00
7.967500000000e+02 -7.911769182404e-01 0.000000000000e+00 0.000000000000e+00
7.970000000000e+02 -1.792147651143e+00 0.000000000000e+00 0.000000000000e+00
7.972500000000e+02 -2.632355209509e+00 0.000000000000e+00 0.000000000000e+00
7.975000000000e+02 -3.222765473126e+00 0.000000000000e+00 0.000000000000e+00
7.977500000000e+02 -3.512300264212e+00 0.000000000000e+00 0.000000000000e+00
7.980000000000e+02 -3.491549667259e+00 0.000000000000e+00 0.000000000000e+00
7.982500000000e+02 -3.190792706723e+00 0.000000000000e+00 0.000000000000e+00
7.985000000000e+02 -2.672959367939e+00 0.000000000000e+00 0.000000000000e+00
7.987500000000e+02 -2.022811587771e+00 0.000000000000e+00 0.000000000000e+00
7.990000000000e+02 -1.334054786736e+00 0.000000000000e+00 0.000000000000e+00
7.992500000000e+02 -6.962651815217e-01 0.000000000000e+00 0.000000000000e+00
7.995000000000e+02 -1.834207540960e-01 0.000000000000e+00 0.000000000000e+00
7.997500000000e+02 1.545166440893e-01 0.000000000000e+00 0.000000000000e+00
8.000000000000e+02 2.960428978831e-01 0.000000000000e+00 0.000000000000e+00
8.002500000000e+02 2.482719964570e-01 0.000000000000e+00 0.000000000000e+00
8.005000000000e+02 4.313443003832e-02 0.000000000000e+00 0.000000000000e+00
8.007500000000e+02 -2.695286009187e-01 0.000000000000e+00 0.000000000000e+00
8.010000000000e+02 -6.307372552613e-01 0.000000000000e+00 0.000000000000e+00
8.012500000000e+02 -9.815976196814e-01 0.000000000000e+00 0.000000000000e+00
8.015000000000e+02 -1.271606934337e+00 0.000000000000e+00 0.000000000000e+00
8.017500000000e+02 -1.464908149387e+00 0.000000000000e+00 0.000000000000e+00
8.020000000000e+02 -1.543753970044e+00 0.000000000000e+00 0.000000000000e+00
8.022500000000e+02 -1.508915456624e+00 0.000000000000e+00 0.000000000000e+00
8.025000000000e+02 -1.377252174423e+00 0.000000000000e+00 0.000000000000e+00
8.027500000000e+02 -1.177076497047e+00 0.000000000000e+00 0.000000000000e+00
8.030000000000e+02 -9.422346386477e-01 0.000000000000e+00 0.000000000000e+00
8.032500000000e+02 -7.059543874767e-01 0.000000000000e+00 0.000000000000e+00
8.035000000000e+02 -4.954643642463e-01 0.000000000000e+00 0.000000000000e+00
8.037500000000e+02 -3.281891914107e-01 0.000000000000e+00 0.000000000000e+00
8.040000000000e+02 -2.100097771427e-01 0.000000000000e+00 0.000000000000e+00
8.042500000000e+02 -1.357044423913e-01 0.000000000000e+00 0.000000000000e+00
8.045000000000e+02 -9.131766531247e-02 0.000000000000e+00 0.000000000000e+00
8.047500000000e+02 -5.789781074111e-02 0.000000000000e+00 0.000000000000e+00
8.050000000000e+02 -1.584943819431e-02 0.000000000000e+00 0.000000000000e+00
8.052500000000e+02 5.091397587020e-02 0.000000000000e+00 0.000000000000e+00
8.055000000000e+02 1.517515155929e-01 0.000000000000e+00 0.000000000000e+00
8.057500000000e+02 2.875456656604e-01 0.000000000000e+00 0.000000000000e+00
8.060000000000e+02 4.506764403440e-01 0.000000000000e+00 0.000000000000e+00
8.062500000000e+02 6.266597025043e-01 0.000000000000e+00 0.000000000000e+00
8.065000000000e+02 7.970991309706e-01 0.000000000000e+00 0.000000000000e+00
8.067500000000e+02 9.433794256441e-01 0.000000000000e+00 0.000000000000e+00
8.070000000000e+02 1.050411031859e+00 0.000000000000e+00 0.000000000000e+00
8.072500000000e+02 1.109740611048e+00 0.000000000000e+00 0.000000000000e+00
8.075000000000e+02 1.121462892249e+00 0.000000000000e+00 0.000000000000e+00
8.077500000000e+02 1.094585315112e+00 0.000000000000e+00 0.000000000000e+00
8.080000000000e+02 1.045768895052e+00 0.000000000000e+00 0.000000000000e+00
8.082500000000e+02 9.966504406167e-01 0.000000000000e+00 0.000000000000e+00
8.085000000000e+02 9.701954244520e-01 0.000000000000e+00 0.000000000000e+00
8.087500000000e+02 9.866973176903e-01 0.000000000000e+00 0.000000000000e+00
8.090000000000e+02 1.060101379557e+00 0.000000000000e+00 0.000000000000e+00
8.092500000000e+02 1.195279637029e+00 0.000000000000e+00 0.000000000000e+00
8.095000000000e+02 1.386728690496e+00 0.000000000000e+00 0.000000000000e+00
8.097500000000e+02 1.618929459852e+00 0.000000000000e+00 0.000000000000e+00
8.100000000000e+02 1.868336717995e+00 0.000000000000e+00 0.000000000000e+00
8.102500000000e+02 2.106700724606e+00 0.000000000000e+00 0.000000000000e+00
8.105000000000e+02 2.305206483352e+00 0.000000000000e+00 0.000000000000e+00
8.107500000000e+02 2.438782737890e+00 0.000000000000e+00 0.000000000000e+00
8.110000000000e+02 2.489903619422e+00 0.000000000000e+00 0.000000000000e+00
8.112500000000e+02 2.451284735761e+00 0.000000000000e+00 0.000000000000e+00
8.115000000000e+02 2.327049005209e+00 0.000000000000e+00 0.000000000000e+00
8.117500000000e+02 2.132177325894e+00 0.000000000000e+00 0.000000000000e+00
8.120000000000e+02 1.890326689706e+00 0.000000000000e+00 0.000000000000e+00
8.122500000000e+02 1.630351150472e+00 0.000000000000e+00 0.000000000000e+00
8.125000000000e+02 1.382059570516e+00 0.000000000000e+00 0.000000000000e+00
8.127500000000e+02 1.171857822699e+00 0.000000000000e+00 0.000000000000e+00
8.130000000000e+02 1.018935395499e+00 0.000000000000e+00 0.000000000000e+00
8.132500000000e+02 9.325665745757e-01 0.000000000000e+00 0.000000000000e+00
8.135000000000e+02 9.109199630419e-01 0.000000000000e+00 0.000000000000e+00
8.137500000000e+02 9.415357291182e-01 0.000000000000e+00 0.000000000000e+00
8.140000000000e+02 1.003374839306e+00 0.000000000000e+00 0.000000000000e+00
8.142500000000e+02 1.070108399448e+00 0.000000000000e+00 0.000000000000e+00
8.145000000000e+02 1.114134121926e+00 0.000000000000e+00 0.000000000000e+00
8.147500000000e+02 1.110707638197e+00 0.000000000000e+00 0.000000000000e+00
8.150000000000e+02 1.041572414164e+00 0.000000000000e+00 0.000000000000e+00
8.152500000000e+02 8.975618751471e-01 0.000000000000e+00 0.000000000000e+00
8.155000000000e+02 6.798150027554e-01 0.000000000000e+00 0.000000000000e+00
8.157500000000e+02 3.994644750765e-01 0.000000000000e+00 0.000000000000e+00
8.160000000000e+02 7.588966862841e-02 0.000000000000e+00 0.000000000000e+00
8.162500000000e+02 -2.661606768391e-01 0.000000000000e+00 0.000000000000e+00
8.165000000000e+02 -6.001116296962e-01 0.000000000000e+00 0.000000000000e+00
8.167500000000e+02 -9.012226188425e-01 0.000000000000e+00 0.000000000000e+00
8.170000000000e+02 -1.149819282524e+00 0.000000000000e+00 0.000000000000e+00
8.172500000000e+02 -1.333636115076e+00 0.000000000000e+00 0.000000000000e+00
8.175000000000e+02 -1.448962292798e+00 0.000000000000e+00 0.000000000000e+00
8.177500000000e+02 -1.500477355141e+00 0.000000000000e+00 0.000000000000e+00
8.180000000000e+02 -1.499867631548e+00 0.000000000000e+00 0.000000000000e+00
8.182500000000e+02 -1.463496421051e+00 0.000000000000e+00 0.000000000000e+00
8.185000000000e+02 -1.409533447350e+00 0.000000000000e+00 0.000000000000e+00
8.187500000000e+02 -1.355013213398e+00 0.000000000000e+00 0.000000000000e+00
8.190000000000e+02 -1.313280131373e+00 0.000000000000e+00 0.000000000000e+00
8.192500000000e+02 -1.292195461648e+00 0.000000000000e+00 0.000000000000e+00
8.195000000000e+02 -1.293342966028e+00 0.000000000000e+00 0.000000000000e+00
8.197500000000e+02 -1.312300770799e+00 0.000000000000e+00 0.000000000000e+00
8.200000000000e+02 -1.339874373308e+00 0.000000000000e+00 0.000000000000e+00
8.202500000000e+02 -1.364037654998e+00 0.000000000000e+00 0.000000000000e+00
8.205000000000e+02 -1.372227942573e+00 0.000000000000e+00 0.000000000000e+00
8.207500000000e+02 -1.353601967810e+00 0.000000000000e+00 0.000000000000e+00
8.210000000000e+02 -1.300885965808e+00 0.000000000000e+00 0.000000000000e+00
8.212500000000e+02 -1.211538319763e+00 0.000000000000e+00 0.000000000000e+00
8.215000000000e+02 -1.088070972816e+00 0.000000000000e+00 0.000000000000e+00
8.217500000000e+02 -9.375237020054e-01 0.000000000000e+00 0.000000000000e+00
8.220000000000e+02 -7.702281124368e-01 0.000000000000e+00 0.000000000000e+00
8.222500000000e+02 -5.981122780030e-01 0.000000000000e+00 0.000000000000e+00
8.225000000000e+02 -4.328641588969e-01 0.000000000000e+00 0.000000000000e+00
8.227500000000e+02 -2.842823673159e-01 0.000000000000e+00 0.000000000000e+00
8.230000000000e+02 -1.590963487083e-01 0.000000000000e+00 0.000000000000e+00
8.232500000000e+02 -6.044395735982e-02 0.000000000000e+00 0.000000000000e+00
8.235000000000e+02 1.193009933299e-02 0.000000000000e+00 0.000000000000e+00
8.237500000000e+02 6.082440575762e-02 0.000000000000e+00 0.000000000000e+00
8.240000000000e+02 9.026731833100e-02 0.000000000000e+00 0.000000000000e+00
8.242500000000e+02 1.040108807341e-01 0.000000000000e+00 0.000000000000e+00
8.245000000000e+02 1.041375417562e-01 0.000000000000e+00 0.000000000000e+00
8.247500000000e+02 9.006452822725e-02 0.000000000000e+00 0.000000000000e+00
8.250000000000e+02 5.815907991682e-02 0.000000000000e+00 0.000000000000e+00
8.252500000000e+02 2.067327150786e-03 0.000000000000e+00 0.000000000000e+00
8.255000000000e+02 -8.627065423569e-02 0.000000000000e+00 0.000000000000e+00
8.257500000000e+02 -2.150747432907e-01 0.000000000000e+00 0.000000000000e+00
8.260000000000e+02 -3.909057498748e-01 0.000000000000e+00 0.000000000000e+00
8.262500000000e+02 -6.168917803200e-01 0.000000000000e+00 0.000000000000e+00
8.265000000000e+02 -8.913246223895e-01 0.000000000000e+00 0.000000000000e+00
8.267500000000e+02 -1.206901057112e+00 0.000000000000e+00 0.000000000000e+00
8.270000000000e+02 -1.550785456550e+00 0.000000000000e+00 0.000000000000e+00
8.272500000000e+02 -1.905538144040e+00 0.000000000000e+00 0.000000000000e+00
8.275000000000e+02 -2.250810101084e+00 0.000000000000e+00 0.000000000000e+00
8.277500000000e+02 -2.565572434923e+00 0.000000000000e+00 0.000000000000e+00
8.280000000000e+02 -2.830550861636e+00 0.000000000000e+00 0.000000000000e+00
8.282500000000e+02 -3.030488493830e+00 0.000000000000e+00 0.000000000000e+00
8.285000000000e+02 -3.155873642358e+00 0.000000000000e+00 0.000000000000e+00
8.287500000000e+02 -3.203842715287e+00 0.000000000000e+00 0.000000000000e+00
8.290000000000e+02 -3.178091453711e+00 0.000000000000e+00 0.000000000000e+00
8.292500000000e+02 -3.087782218457e+00 0.000000000000e+00 0.000000000000e+00
8.295000000000e+02 -2.945596867568e+00 0.000000000000e+00 0.000000000000e+00
8.297500000000e+02 -2.765228183875e+00 0.000000000000e+00 0.000000000000e+00
8.300000000000e+02 -2.558704334133e+00 0.000000000000e+00 0.000000000000e+00
8.302500000000e+02 -2.333983010318e+00 0.000000000000e+00 0.000000000000e+00
8.305000000000e+02 -2.093226183640e+00 0.000000000000e+00 0.000000000000e+00
8.307500000000e+02 -1.832074710603e+00 0.000000000000e+00 0.000000000000e+00
8.310000000000e+02 -1.540096668390e+00 0.000000000000e+00 0.000000000000e+00
8.312500000000e+02 -1.202405254652e+00 0.000000000000e+00 0.000000000000e+00
8.315000000000e+02 -8.022579745884e-01 0.000000000000e+00 0.000000000000e+00
8.317500000000e+02 -3.242868893879e-01 0.000000000000e+00 0.000000000000e+00
8.320000000000e+02 2.421045445990e-01 0.000000000000e+00 0.000000000000e+00
8.322500000000e+02 8.996901875983e-01 0.000000000000e+00 0.000000000000e+00
8.325000000000e+02 1.641199542785e+00 0.000000000000e+00 0.000000000000e+00
8.327500000000e+02 2.448308047339e+00 0.000000000000e+00 0.000000000000e+00
8.330000000000e+02 3.292059630512e+00 0.000000000000e+00 0.000000000000e+00
8.332500000000e+02 4.134742148889e+00 0.000000000000e+00 0.000000000000e+00
8.335000000000e+02 4.933027798667e+00 0.000000000000e+00 0.000000000000e+00
8.337500000000e+02 5.642004010719e+00 0.000000000000e+00 0.000000000000e+00
8.340000000000e+02 6.219583719639e+00 0.000000000000e+00 0.000000000000e+00
8.342500000000e+02 6.630718411067e+00 0.000000000000e+00 0.000000000000e+00
8.345000000000e+02 6.850853957606e+00 0.000000000000e+00 0.000000000000e+00
8.347500000000e+02 6.868166947268e+00 0.000000000000e+00 0.000000000000e+00
8.350000000000e+02 6.684284988048e+00 0.000000000000e+00 0.000000000000e+00
8.352500000000e+02 6.313405101690e+00 0.000000000000e+00 0.000000000000e+00
8.355000000000e+02 5.779949631352e+00 0.000000000000e+00 0.000000000000e+00
8.357500000000e+02 5.115106352943e+00 0.000000000000e+00 0.000000000000e+00
8.360000000000e+02 4.352758205973e+00 0.000000000000e+00 0.000000000000e+00
8.362500000000e+02 3.525394509209e+00 0.000000000000e+00 0.000000000000e+00
8.365000000000e+02 2.660596283007e+00 0.000000000000e+00 0.000000000000e+00
8.367500000000e+02 1.778602350925e+00 0.000000000000e+00 0.000000000000e+00
8.370000000000e+02 8.913019044957e-01 0.000000000000e+00 0.000000000000e+00
8.372500000000e+02 2.785949574134e-03 0.000000000000e+00 0.000000000000e+00
8.375000000000e+02 -8.886448531836e-01 0.000000000000e+00 0.000000000000e+00
8.377500000000e+02 -1.787340879071e+00 0.000000000000e+00 0.000000000000e+00
8.380000000000e+02 -2.696535017962e+00 0.000000000000e+00 0.000000000000e+00
8.382500000000e+02 -3.614553016280e+00 0.000000000000e+00 0.000000000000e+00
8.385000000000e+02 -4.531628778143e+00 0.000000000000e+00 0.000000000000e+00
8.387500000000e+02 -5.427877217116e+00 0.000000000000e+00 0.000000000000e+00
8.390000000000e+02 -6.272821685637e+00 0.000000000000e+00 0.000000000000e+00
8.392500000000e+02 -7.026656762452e+00 0.000000000000e+00 0.000000000000e+00
8.395000000000e+02 -7.643180533886e+00 0.000000000000e+00 0.000000000000e+00
8.397500000000e+02 -8.074088347043e+00 0.000000000000e+00 0.000000000000e+00
8.400000000000e+02 -8.274116842153e+00 0.000000000000e+00 0.000000000000e+00
8.402500000000e+02 -8.206392058201e+00 0.000000000000e+00 0.000000000000e+00
8.405000000000e+02 -7.847288201693e+00 0.000000000000e+00 0.000000000000e+00
8.407500000000e+02 -7.190151573043e+00 0.000000000000e+00 0.000000000000e+00
8.410000000000e+02 -6.247381043649e+00 0.000000000000e+00 0.000000000000e+00
8.412500000000e+02 -5.050563694707e+00 0.000000000000e+00 0.000000000000e+00
8.415000000000e+02 -3.648613183084e+00 0.000000000000e+00 0.000000000000e+00
8.417500000000e+02 -2.104114661029e+00 0.000000000000e+00 0.000000000000e+00
8.420000000000e+02 -4.883082591193e-01 0.000000000000e+00 0.000000000000e+00
8.422500000000e+02 1.124688084799e+00 0.000000000000e+00 0.000000000000e+00
8.425000000000e+02 2.663729160276e+00 0.000000000000e+00 0.000000000000e+00
8.427500000000e+02 4.065886039157e+00 0.000000000000e+00 0.000000000000e+00
8.430000000000e+02 5.280500711942e+00 0.000000000000e+00 0.000000000000e+00
8.432500000000e+02 6.271644912343e+00 0.000000000000e+00 0.000000000000e+00
8.435000000000e+02 7.018802474071e+00 0.000000000000e+00 0.000000000000e+00
8.437500000000e+02 7.515839598350e+00 0.000000000000e+00 0.000000000000e+00
8.440000000000e+02 7.768556550012e+00 0.000000000000e+00 0.000000000000e+00
8.442500000000e+02 7.791295497177e+00 0.000000000000e+00 0.000000000000e+00
8.445000000000e+02 7.603187588760e+00 0.000000000000e+00 0.000000000000e+00
8.447500000000e+02 7.224643692885e+00 0.000000000000e+00 0.000000000000e+00
8.450000000000e+02 6.674625835685e+00 0.000000000000e+00 0.000000000000e+00
8.452500000000e+02 5.969091315398e+00 0.000000000000e+00 0.000000000000e+00
8.455000000000e+02 5.120800762004e+00 0.000000000000e+00 0.000000000000e+00
8.457500000000e+02 4.140454882337e+00 0.000000000000e+00 0.000000000000e+00
8.460000000000e+02 3.038905549901e+00 0.000000000000e+00 0.000000000000e+00
8.462500000000e+02 1.830007236568e+00 0.000000000000e+00 0.000000000000e+00
8.465000000000e+02 5.335606634745e-01 0.000000000000e+00 0.000000000000e+00
8.467500000000e+02 -8.222314222470e-01 0.000000000000e+00 0.000000000000e+00
8.470000000000e+02 -2.199321457803e+00 0.000000000000e+00 0.000000000000e+00
8.472500000000e+02 -3.549778046533e+00 0.000000000000e+00 0.000000000000e+00
8.475000000000e+02 -4.817346668022e+00 0.000000000000e+00 0.000000000000e+00
8.477500000000e+02 -5.940578109750e+00 0.000000000000e+00 0.000000000000e+00
8.480000000000e+02 -6.857263487439e+00 0.000000000000e+00 0.000000000000e+00
8.482500000000e+02 -7.509716506434e+00 0.000000000000e+00 0.000000000000e+00
8.485000000000e+02 -7.850304011260e+00 0.000000000000e+00 0.000000000000e+00
8.487500000000e+02 -7.846564383115e+00 0.000000000000e+00 0.000000000000e+00
8.490000000000e+02 -7.485278667664e+00 0.000000000000e+00 0.000000000000e+00
8.492500000000e+02 -6.774968234453e+00 0.000000000000e+00 0.000000000000e+00
8.495000000000e+02 -5.746470742690e+00 0.000000000000e+00 0.000000000000e+00
8.497500000000e+02 -4.451469481945e+00 0.000000000000e+00 0.000000000000e+00
8.500000000000e+02 -2.959090216798e+00 0.000000000000e+00 0.000000000000e+00
8.502500000000e+02 -1.350903234763e+00 0.000000000000e+00 0.000000000000e+00
8.505000000000e+02 2.851523060801e-01 0.000000000000e+00 0.000000000000e+00
8.507500000000e+02 1.861291678988e+00 0.000000000000e+00 0.000000000000e+00
8.510000000000e+02 3.296191953734e+00 0.000000000000e+00 0.000000000000e+00
8.512500000000e+02 4.520467862649e+00 0.000000000000e+00 0.000000000000e+00
8.515000000000e+02 5.480821472279e+00 0.000000000000e+00 0.000000000000e+00
8.517500000000e+02 6.142546570656e+00 0.000000000000e+00 0.000000000000e+00
8.520000000000e+02 6.490274246228e+00 0.000000000000e+00 0.000000000000e+00
8.522500000000e+02 6.527053770219e+00 0.000000000000e+00 0.000000000000e+00
8.525000000000e+02 6.272045481922e+00 0.000000000000e+00 0.000000000000e+00
8.527500000000e+02 5.757237239797e+00 0.000000000000e+00 0.000000000000e+00
8.530000000000e+02 5.023667853439e+00 0.000000000000e+00 0.000000000000e+00
8.532500000000e+02 4.117643695149e+00 0.000000000000e+00 0.000000000000e+00
8.535000000000e+02 3.087372085297e+00 0.000000000000e+00 0.000000000000e+00
8.537500000000e+02 1.980319616331e+00 0.000000000000e+00 0.000000000000e+00
8.540000000000e+02 8.414547123588e-01 0.000000000000e+00 0.000000000000e+00
8.542500000000e+02 -2.876253197891e-01 0.000000000000e+00 0.000000000000e+00
8.545000000000e+02 -1.368827954007e+00 0.000000000000e+00 0.000000000000e+00
8.547500000000e+02 -2.367216030480e+00 0.000000000000e+00 0.000000000000e+00
8.550000000000e+02 -3.250492858901e+00 0.000000000000e+00 0.000000000000e+00
8.552500000000e+02 -3.988643758325e+00 0.000000000000e+00 0.000000000000e+00
8.555000000000e+02 -4.554004306816e+00 0.000000000000e+00 0.000000000000e+00
8.557500000000e+02 -4.921927227979e+00 0.000000000000e+00 0.000000000000e+00
8.560000000000e+02 -5.072090734755e+00 0.000000000000e+00 0.000000000000e+00
8.562500000000e+02 -4.990351499058e+00 0.000000000000e+00 0.000000000000e+00
8.565000000000e+02 -4.670916776567e+00 0.000000000000e+00 0.000000000000e+00
8.567500000000e+02 -4.118512434914e+00 0.000000000000e+00 0.000000000000e+00
8.570000000000e+02 -3.350172088952e+00 0.000000000000e+00 0.000000000000e+00
8.572500000000e+02 -2.396276062391e+00 0.000000000000e+00 0.000000000000e+00
8.575000000000e+02 -1.300528585627e+00 0.000000000000e+00 0.000000000000e+00
8.577500000000e+02 -1.186708224171e-01 0.000000000000e+00 0.000000000000e+00
8.580000000000e+02 1.084127525109e+00 0.000000000000e+00 0.000000000000e+00
8.582500000000e+02 2.237092648534e+00 0.000000000000e+00 0.000000000000e+00
8.585000000000e+02 3.268622593214e+00 0.000000000000e+00 0.000000000000e+00
8.587500000000e+02 4.111615335911e+00 0.000000000000e+00 0.000000000000e+00
8.590000000000e+02 4.708856644939e+00 0.000000000000e+00 0.000000000000e+00
8.592500000000e+02 5.017936980797e+00 0.000000000000e+00 0.000000000000e+00
8.595000000000e+02 5.015188591690e+00 0.000000000000e+00 0.000000000000e+00
8.597500000000e+02 4.698214531379e+00 0.000000000000e+00 0.000000000000e+00
8.600000000000e+02 4.086711825371e+00 0.000000000000e+00 0.000000000000e+00
8.602500000000e+02 3.221456728376e+00 0.000000000000e+00 0.000000000000e+00
8.605000000000e+02 2.161502164415e+00 0.000000000000e+00 0.000000000000e+00
8.607500000000e+02 9.798154851617e-01 0.000000000000e+00 0.000000000000e+00
8.610000000000e+02 -2.422611808400e-01 0.000000000000e+00 0.000000000000e+00
8.612500000000e+02 -1.421232227163e+00 0.000000000000e+00 0.000000000000e+00
8.615000000000e+02 -2.477794702936e+00 0.000000000000e+00 0.000000000000e+00
8.617500000000e+02 -3.342749431677e+00 0.000000000000e+00 0.000000000000e+00
8.620000000000e+02 -3.961971150817e+00 0.000000000000e+00 0.000000000000e+00
8.622500000000e+02 -4.300035060380e+00 0.000000000000e+00 0.000000000000e+00
8.625000000000e+02 -4.342237249450e+00 0.000000000000e+00 0.000000000000e+00
8.627500000000e+02 -4.094906890993e+00 0.000000000000e+00 0.000000000000e+00
8.630000000000e+02 -3.584070846801e+00 0.000000000000e+00 0.000000000000e+00
8.632500000000e+02 -2.852678903767e+00 0.000000000000e+00 0.000000000000e+00
8.635000000000e+02 -1.956715284002e+00 0.000000000000e+00 0.000000000000e+00
8.637500000000e+02 -9.605985034295e-01 0.000000000000e+00 0.000000000000e+00
8.640000000000e+02 6.769848564966e-02 0.000000000000e+00 0.000000000000e+00
8.642500000000e+02 1.061392539320e+00 0.000000000000e+00 0.000000000000e+00
8.645000000000e+02 1.959141167603e+00 0.000000000000e+00 0.000000000000e+00
8.647500000000e+02 2.708530612933e+00 0.000000000000e+00 0.000000000000e+00
8.650000000000e+02 3.268637930692e+00 0.000000000000e+00 0.000000000000e+00
8.652500000000e+02 3.611613211007e+00 0.000000000000e+00 0.000000000000e+00
8.655000000000e+02 3.723326768047e+00 0.000000000000e+00 0.000000000000e+00
8.657500000000e+02 3.603202569055e+00 0.000000000000e+00 0.000000000000e+00
8.660000000000e+02 3.263405636873e+00 0.000000000000e+00 0.000000000000e+00
8.662500000000e+02 2.727564651851e+00 0.000000000000e+00 0.000000000000e+00
8.665000000000e+02 2.029193578432e+00 0.000000000000e+00 0.000000000000e+00
8.667500000000e+02 1.209934604070e+00 0.000000000000e+00 0.000000000000e+00
8.670000000000e+02 3.176894035861e-01 0.000000000000e+00 0.000000000000e+00
8.672500000000e+02 -5.953507900667e-01 0.000000000000e+00 0.000000000000e+00
8.675000000000e+02 -1.474810962414e+00 0.000000000000e+00 0.000000000000e+00
8.677500000000e+02 -2.266431497952e+00 0.000000000000e+00 0.000000000000e+00
8.680000000000e+02 -2.918611793516e+00 0.000000000000e+00 0.000000000000e+00
8.682500000000e+02 -3.385211188047e+00 0.000000000000e+00 0.000000000000e+00
8.685000000000e+02 -3.628553860652e+00 0.000000000000e+00 0.000000000000e+00
8.687500000000e+02 -3.622499181792e+00 0.000000000000e+00 0.000000000000e+00
8.690000000000e+02 -3.355348711883e+00 0.000000000000e+00 0.000000000000e+00
8.692500000000e+02 -2.832282355601e+00 0.000000000000e+00 0.000000000000e+00
8.695000000000e+02 -2.076966394122e+00 0.000000000000e+00 0.000000000000e+00
8.697500000000e+02 -1.131970426711e+00 0.000000000000e+00 0.000000000000e+00
8.700000000000e+02 -5.767912253197e-02 0.000000000000e+00 0.000000000000e+00
8.702500000000e+02 1.070508362626e+00 0.000000000000e+00 0.000000000000e+00
8.705000000000e+02 2.166738257652e+00 0.000000000000e+00 0.000000000000e+00
8.707500000000e+02 3.140868437284e+00 0.000000000000e+00 0.000000000000e+00
8.710000000000e+02 3.905870114681e+00 0.000000000000e+00 0.000000000000e+00
8.712500000000e+02 4.385884960378e+00 0.000000000000e+00 0.000000000000e+00
8.715000000000e+02 4.524187447081e+00 0.000000000000e+00 0.000000000000e+00
8.717500000000e+02 4.290199441585e+00 0.000000000000e+00 0.000000000000e+00
8.720000000000e+02 3.684691859592e+00 0.000000000000e+00 0.000000000000e+00
8.722500000000e+02 2.742400471902e+00 0.000000000000e+00 0.000000000000e+00
8.725000000000e+02 1.531481384800e+00 0.000000000000e+00 0.000000000000e+00
8.727500000000e+02 1.495241706164e-01 0.000000000000e+00 0.000000000000e+00
8.730000000000e+02 -1.283798751296e+00 0.000000000000e+00 0.000000000000e+00
8.732500000000e+02 -2.636976643132e+00 0.000000000000e+00 0.000000000000e+00
8.735000000000e+02 -3.778952675086e+00 0.000000000000e+00 0.000000000000e+00
8.737500000000e+02 -4.592304336978e+00 0.000000000000e+00 0.000000000000e+00
8.740000000000e+02 -4.985947150049e+00 0.000000000000e+00 0.000000000000e+00
8.742500000000e+02 -4.905934697046e+00 0.000000000000e+00 0.000000000000e+00
8.745000000000e+02 -4.343029553528e+00 0.000000000000e+00 0.000000000000e+00
8.747500000000e+02 -3.335986422502e+00 0.000000000000e+00 0.000000000000e+00
8.750000000000e+02 -1.969901480257e+00 0.000000000000e+00 0.000000000000e+00
8.752500000000e+02 -3.695016161694e-01 0.000000000000e+00 0.000000000000e+00
8.755000000000e+02 1.312181496028e+00 0.000000000000e+00 0.000000000000e+00
8.757500000000e+02 2.908750604117e+00 0.000000000000e+00 0.000000000000e+00
8.760000000000e+02 4.257519511931e+00 0.000000000000e+00 0.000000000000e+00
8.762500000000e+02 5.216923269950e+00 0.000000000000e+00 0.000000000000e+00
8.765000000000e+02 5.682324733513e+00 0.000000000000e+00 0.000000000000e+00
8.767500000000e+02 5.598369205761e+00 0.000000000000e+00 0.000000000000e+00
8.770000000000e+02 4.966351478557e+00 0.000000000000e+00 0.000000000000e+00
8.772500000000e+02 3.845569605504e+00 0.000000000000e+00 0.000000000000e+00
8.775000000000e+02 2.348294990418e+00 0.000000000000e+00 0.000000000000e+00
8.777500000000e+02 6.287159832380e-01 0.000000000000e+00 0.000000000000e+00
8.780000000000e+02 -1.133073193193e+00 0.000000000000e+00 0.000000000000e+00
8.782500000000e+02 -2.750352284650e+00 0.000000000000e+00 0.000000000000e+00
8.785000000000e+02 -4.050203004347e+00 0.000000000000e+00 0.000000000000e+00
8.787500000000e+02 -4.892768911442e+00 0.000000000000e+00 0.000000000000e+00
8.790000000000e+02 -5.187106456069e+00 0.000000000000e+00 0.000000000000e+00
8.792500000000e+02 -4.901732825959e+00 0.000000000000e+00 0.000000000000e+00
8.795000000000e+02 -4.068559145035e+00 0.000000000000e+00 0.000000000000e+00
8.797500000000e+02 -2.779652256326e+00 0.000000000000e+00 0.000000000000e+00
8.800000000000e+02 -1.177106630999e+00 0.000000000000e+00 0.000000000000e+00
8.802500000000e+02 5.628710956001e-01 0.000000000000e+00 0.000000000000e+00
8.805000000000e+02 2.249860184894e+00 0.000000000000e+00 0.000000000000e+00
8.807500000000e+02 3.700806885622e+00 0.000000000000e+00 0.000000000000e+00
8.810000000000e+02 4.760766328439e+00 0.000000000000e+00 0.000000000000e+00
8.812500000000e+02 5.320364193645e+00 0.000000000000e+00 0.000000000000e+00
8.815000000000e+02 5.327916240565e+00 0.000000000000e+00 0.000000000000e+00
8.817500000000e+02 4.794777320934e+00 0.000000000000e+00 0.000000000000e+00
8.820000000000e+02 3.793303297395e+00 0.000000000000e+00 0.000000000000e+00
8.822500000000e+02 2.447699835683e+00 0.000000000000e+00 0.000000000000e+00
8.825000000000e+02 9.188909117947e-01 0.000000000000e+00 0.000000000000e+00
8.827500000000e+02 -6.147402009052e-01 0.000000000000e+00 0.000000000000e+00
8.830000000000e+02 -1.978394027323e+00 0.000000000000e+00 0.000000000000e+00
8.832500000000e+02 -3.021138784614e+00 0.000000000000e+00 0.000000000000e+00
8.835000000000e+02 -3.633007502455e+00 0.000000000000e+00 0.000000000000e+00
8.837500000000e+02 -3.756896613607e+00 0.000000000000e+00 0.000000000000e+00
8.840000000000e+02 -3.393916427310e+00 0.000000000000e+00 0.000000000000e+00
8.842500000000e+02 -2.601667301391e+00 0.000000000000e+00 0.000000000000e+00
8.845000000000e+02 -1.485794551329e+00 0.000000000000e+00 0.000000000000e+00
8.847500000000e+02 -1.859982146402e-01 0.000000000000e+00 0.000000000000e+00
8.850000000000e+02 1.141663171576e+00 0.000000000000e+00 0.000000000000e+00
8.852500000000e+02 2.343914944198e+00 0.000000000000e+00 0.000000000000e+00
8.855000000000e+02 3.288466819171e+00 0.000000000000e+00 0.000000000000e+00
8.857500000000e+02 3.879059470210e+00 0.000000000000e+00 0.000000000000e+00
8.860000000000e+02 4.065597260318e+00 0.000000000000e+00 0.000000000000e+00
8.862500000000e+02 3.848272065605e+00 0.000000000000e+00 0.000000000000e+00
8.865000000000e+02 3.275370610376e+00 0.000000000000e+00 0.000000000000e+00
8.867500000000e+02 2.435263370138e+00 0.000000000000e+00 0.000000000000e+00
8.870000000000e+02 1.443792142278e+00 0.000000000000e+00 0.000000000000e+00
8.872500000000e+02 4.288146995220e-01 0.000000000000e+00 0.000000000000e+00
8.875000000000e+02 -4.860371141254e-01 0.000000000000e+00 0.000000000000e+00
8.877500000000e+02 -1.196306825703e+00 0.000000000000e+00 0.000000000000e+00
8.880000000000e+02 -1.628538569466e+00 0.000000000000e+00 0.000000000000e+00
8.882500000000e+02 -1.747622545830e+00 0.000000000000e+00 0.000000000000e+00
8.885000000000e+02 -1.558939874653e+00 0.000000000000e+00 0.000000000000e+00
8.887500000000e+02 -1.105289945024e+00 0.000000000000e+00 0.000000000000e+00
8.890000000000e+02 -4.592606546251e-01 0.000000000000e+00 0.000000000000e+00
8.892500000000e+02 2.877365090633e-01 0.000000000000e+00 0.000000000000e+00
8.895000000000e+02 1.038169200975e+00 0.000000000000e+00 0.000000000000e+00
8.897500000000e+02 1.701080938148e+00 0.000000000000e+00 0.000000000000e+00
8.900000000000e+02 2.203130506502e+00 0.000000000000e+00 0.000000000000e+00
8.902500000000e+02 2.496631441635e+00 0.000000000000e+00 0.000000000000e+00
8.905000000000e+02 2.563722328215e+00 0.000000000000e+00 0.000000000000e+00
8.907500000000e+02 2.416364705218e+00 0.000000000000e+00 0.000000000000e+00
8.910000000000e+02 2.092442367485e+00 0.000000000000e+00 0.000000000000e+00
8.912500000000e+02 1.648744115917e+00 0.000000000000e+00 0.000000000000e+00
8.915000000000e+02 1.151984919577e+00 0.000000000000e+00 0.000000000000e+00
8.917500000000e+02 6.692133233388e-01 0.000000000000e+00 0.000000000000e+00
8.920000000000e+02 2.589483897574e-01 0.000000000000e+00 0.000000000000e+00
8.922500000000e+02 -3.580125336422e-02 0.000000000000e+00 0.000000000000e+00
8.925000000000e+02 -1.918235535951e-01 0.000000000000e+00 0.000000000000e+00
8.927500000000e+02 -2.069142936470e-01 0.000000000000e+00 0.000000000000e+00
8.930000000000e+02 -9.809204107048e-02 0.000000000000e+00 0.000000000000e+00
8.932500000000e+02 1.026870586206e-01 0.000000000000e+00 0.000000000000e+00
8.935000000000e+02 3.544995903102e-01 0.000000000000e+00 0.000000000000e+00
8.937500000000e+02 6.141152492985e-01 0.000000000000e+00 0.000000000000e+00
8.940000000000e+02 8.423290249014e-01 0.000000000000e+00 0.000000000000e+00
8.942500000000e+02 1.009074254673e+00 0.000000000000e+00 0.000000000000e+00
8.945000000000e+02 1.096675465374e+00 0.000000000000e+00 0.000000000000e+00
8.947500000000e+02 1.100927564327e+00 0.000000000000e+00 0.000000000000e+00
8.950000000000e+02 1.030039516214e+00 0.000000000000e+00 0.000000000000e+00
8.952500000000e+02 9.018016432788e-01 0.000000000000e+00 0.000000000000e+00
8.955000000000e+02 7.395792673563e-01 0.000000000000e+00 0.000000000000e+00
8.957500000000e+02 5.678690910370e-01 0.000000000000e+00 0.000000000000e+00
8.960000000000e+02 4.081646392116e-01 0.000000000000e+00 0.000000000000e+00
8.962500000000e+02 2.757692423598e-01 0.000000000000e+00 0.000000000000e+00
8.965000000000e+02 1.779933919520e-01 0.000000000000e+00 0.000000000000e+00
8.967500000000e+02 1.139151786928e-01 0.000000000000e+00 0.000000000000e+00
8.970000000000e+02 7.561221675549e-02 0.000000000000e+00 0.000000000000e+00
8.972500000000e+02 5.053492141088e-02 0.000000000000e+00 0.000000000000e+00
8.975000000000e+02 2.452097488433e-02 0.000000000000e+00 0.000000000000e+00
8.977500000000e+02 -1.512670267621e-02 0.000000000000e+00 0.000000000000e+00
8.980000000000e+02 -7.705314004284e-02 0.000000000000e+00 0.000000000000e+00
8.982500000000e+02 -1.641953407546e-01 0.000000000000e+00 0.000000000000e+00
8.985000000000e+02 -2.733130173559e-01 0.000000000000e+00 0.000000000000e+00
8.987500000000e+02 -3.957426610922e-01 0.000000000000e+00 0.000000000000e+00
8.990000000000e+02 -5.191947965435e-01 0.000000000000e+00 0.000000000000e+00
8.992500000000e+02 -6.302360571777e-01 0.000000000000e+00 0.000000000000e+00
8.995000000000e+02 -7.169865795720e-01 0.000000000000e+00 0.000000000000e+00
8.997500000000e+02 -7.715356896458e-01 0.000000000000e+00 0.000000000000e+00
9.000000000000e+02 -7.916371905471e-01 0.000000000000e+00 0.000000000000e+00
9.002500000000e+02 -7.813777701782e-01 0.000000000000e+00 0.000000000000e+00
9.005000000000e+02 -7.506942565368e-01 0.000000000000e+00 0.000000000000e+00
9.007500000000e+02 -7.138161190362e-01 0.000000000000e+00 0.000000000000e+00
9.010000000000e+02 -6.868948691898e-01 0.000000000000e+00 0.000000000000e+00
9.012500000000e+02 -6.852212284683e-01 0.000000000000e+00 0.000000000000e+00
9.015000000000e+02 -7.205016469539e-01 0.000000000000e+00 0.000000000000e+00
9.017500000000e+02 -7.986571674787e-01 0.000000000000e+00 0.000000000000e+00
9.020000000000e+02 -9.185221034664e-01 0.000000000000e+00 0.000000000000e+00
9.022500000000e+02 -1.071672436179e+00 0.000000000000e+00 0.000000000000e+00
9.025000000000e+02 -1.243429026232e+00 0.000000000000e+00 0.000000000000e+00
9.027500000000e+02 -1.414889161440e+00 0.000000000000e+00 0.000000000000e+00
9.030000000000e+02 -1.565672791784e+00 0.000000000000e+00 0.000000000000e+00
9.032500000000e+02 -1.676953839854e+00 0.000000000000e+00 0.000000000000e+00
9.035000000000e+02 -1.734300434544e+00 0.000000000000e+00 0.000000000000e+00
9.037500000000e+02 -1.729877633892e+00 0.000000000000e+00 0.000000000000e+00
9.040000000000e+02 -1.663666729836e+00 0.000000000000e+00 0.000000000000e+00
9.042500000000e+02 -1.543509894838e+00 0.000000000000e+00 0.000000000000e+00
9.045000000000e+02 -1.383972687073e+00 0.000000000000e+00 0.000000000000e+00
9.047500000000e+02 -1.204200462500e+00 0.000000000000e+00 0.000000000000e+00
9.050000000000e+02 -1.025099187792e+00 0.000000000000e+00 0.000000000000e+00
9.052500000000e+02 -8.662726593333e-01 0.000000000000e+00 0.000000000000e+00
9.055000000000e+02 -7.431815513824e-01 0.000000000000e+00 0.000000000000e+00
9.057500000000e+02 -6.649508051192e-01 0.000000000000e+00 0.000000000000e+00
9.060000000000e+02 -6.331477822544e-01 0.000000000000e+00 0.000000000000e+00
9.062500000000e+02 -6.417015452979e-01 0.000000000000e+00 0.000000000000e+00
9.065000000000e+02 -6.779579527062e-01 0.000000000000e+00 0.000000000000e+00
9.067500000000e+02 -7.246935344155e-01 0.000000000000e+00 0.000000000000e+00
9.070000000000e+02 -7.627697333525e-01 0.000000000000e+00 0.000000000000e+00
9.072500000000e+02 -7.740191878054e-01 0.000000000000e+00 0.000000000000e+00
9.075000000000e+02 -7.439299729060e-01 0.000000000000e+00 0.000000000000e+00
9.077500000000e+02 -6.637345789652e-01 0.000000000000e+00 0.000000000000e+00
9.080000000000e+02 -5.316099793636e-01 0.000000000000e+00 0.000000000000e+00
9.082500000000e+02 -3.528366513229e-01 0.000000000000e+00 0.000000000000e+00
9.085000000000e+02 -1.389250345297e-01 0.000000000000e+00 0.000000000000e+00
9.087500000000e+02 9.412751790086e-02 0.000000000000e+00 0.000000000000e+00
9.090000000000e+02 3.281612507786e-01 0.000000000000e+00 0.000000000000e+00
9.092500000000e+02 5.453947995155e-01 0.000000000000e+00 0.000000000000e+00
9.095000000000e+02 7.307981343922e-01 0.000000000000e+00 0.000000000000e+00
9.097500000000e+02 8.739537735566e-01 0.000000000000e+00 0.000000000000e+00
9.100000000000e+02 9.701536288651e-01 0.000000000000e+00 0.000000000000e+00
9.102500000000e+02 1.020605251826e+00 0.000000000000e+00 0.000000000000e+00
9.105000000000e+02 1.031762022336e+00 0.000000000000e+00 0.000000000000e+00
9.107500000000e+02 1.013924649721e+00 0.000000000000e+00 0.000000000000e+00
9.110000000000e+02 9.793659185087e-01 0.000000000000e+00 0.000000000000e+00
9.112500000000e+02 9.402917208991e-01 0.000000000000e+00 0.000000000000e+00
9.115000000000e+02 9.069612298184e-01 0.000000000000e+00 0.000000000000e+00
9.117500000000e+02 8.862480741486e-01 0.000000000000e+00 0.000000000000e+00
9.120000000000e+02 8.808410594145e-01 0.000000000000e+00 0.000000000000e+00
9.122500000000e+02 8.891721892829e-01 0.000000000000e+00 0.000000000000e+00
9.125000000000e+02 9.060401534052e-01 0.000000000000e+00 0.000000000000e+00
9.127500000000e+02 9.237884403450e-01 0.000000000000e+00 0.000000000000e+00
9.130000000000e+02 9.338157988974e-01 0.000000000000e+00 0.000000000000e+00
9.132500000000e+02 9.281548613350e-01 0.000000000000e+00 0.000000000000e+00
9.135000000000e+02 9.008575243176e-01 0.000000000000e+00 0.000000000000e+00
9.137500000000e+02 8.489709214075e-01 0.000000000000e+00 0.000000000000e+00
9.140000000000e+02 7.729664698106e-01 0.000000000000e+00 0.000000000000e+00
9.142500000000e+02 6.765823510604e-01 0.000000000000e+00 0.000000000000e+00
9.145000000000e+02 5.661400290673e-01 0.000000000000e+00 0.000000000000e+00
9.147500000000e+02 4.494813033778e-01 0.000000000000e+00 0.000000000000e+00
9.150000000000e+02 3.347301005798e-01 0.000000000000e+00 0.000000000000e+00
9.152500000000e+02 2.291039540726e-01 0.000000000000e+00 0.000000000000e+00
9.155000000000e+02 1.379815327166e-01 0.000000000000e+00 0.000000000000e+00
9.157500000000e+02 6.437890731926e-02 0.000000000000e+00 0.000000000000e+00
9.160000000000e+02 8.908533384088e-03 0.000000000000e+00 0.000000000000e+00
9.162500000000e+02 -2.979477019709e-02 0.000000000000e+00 0.000000000000e+00
9.165000000000e+02 -5.428160277843e-02 0.000000000000e+00 0.000000000000e+00
9.167500000000e+02 -6.729603513814e-02 0.000000000000e+00 0.000000000000e+00
9.170000000000e+02 -7.078575976981e-02 0.000000000000e+00 0.000000000000e+00
9.172500000000e+02 -6.511516228322e-02 0.000000000000e+00 0.000000000000e+00
9.175000000000e+02 -4.864516364396e-02 0.000000000000e+00 0.000000000000e+00
9.177500000000e+02 -1.777719738339e-02 0.000000000000e+00 0.000000000000e+00
9.180000000000e+02 3.252584134856e-02 0.000000000000e+00 0.000000000000e+00
9.182500000000e+02 1.078168597315e-01 0.000000000000e+00 0.000000000000e+00
9.185000000000e+02 2.129915524160e-01 0.000000000000e+00 0.000000000000e+00
9.187500000000e+02 3.510679369430e-01 0.000000000000e+00 0.000000000000e+00
9.190000000000e+02 5.221383950617e-01 0.000000000000e+00 0.000000000000e+00
9.192500000000e+02 7.226935792019e-01 0.000000000000e+00 0.000000000000e+00
9.195000000000e+02 9.454619855231e-01 0.000000000000e+00 0.000000000000e+00
9.197500000000e+02 1.179827126361e+00 0.000000000000e+00 0.000000000000e+00
9.200000000000e+02 1.412789229769e+00 0.000000000000e+00 0.000000000000e+00
9.202500000000e+02 1.630345836568e+00 0.000000000000e+00 0.000000000000e+00
9.205000000000e+02 1.819091026864e+00 0.000000000000e+00 0.000000000000e+00
9.207500000000e+02 1.967789116214e+00 0.000000000000e+00 0.000000000000e+00
9.210000000000e+02 2.068673572121e+00 0.000000000000e+00 0.000000000000e+00
9.212500000000e+02 2.118257512761e+00 0.000000000000e+00 0.000000000000e+00
9.215000000000e+02 2.117513791209e+00 0.000000000000e+00 0.000000000000e+00
9.217500000000e+02 2.071379735246e+00 0.000000000000e+00 0.000000000000e+00
9.220000000000e+02 1.987649157612e+00 0.000000000000e+00 0.000000000000e+00
9.222500000000e+02 1.875415290762e+00 0.000000000000e+00 0.000000000000e+00
9.225000000000e+02 1.743306476580e+00 0.000000000000e+00 0.000000000000e+00
9.227500000000e+02 1.597798630827e+00 0.000000000000e+00 0.000000000000e+00
9.230000000000e+02 1.441886948632e+00 0.000000000000e+00 0.000000000000e+00
9.232500000000e+02 1.274352962915e+00 0.000000000000e+00 0.000000000000e+00
9.235000000000e+02 1.089777851676e+00 0.000000000000e+00 0.000000000000e+00
9.237500000000e+02 8.793409651065e-01 0.000000000000e+00 0.000000000000e+00
9.240000000000e+02 6.323205106275e-01 0.000000000000e+00 0.000000000000e+00
9.242500000000e+02 3.380997617771e-01 0.000000000000e+00 0.000000000000e+00
9.245000000000e+02 -1.160524408451e-02 0.000000000000e+00 0.000000000000e+00
9.247500000000e+02 -4.206276700192e-01 0.000000000000e+00 0.000000000000e+00
9.250000000000e+02 -8.866711991862e-01 0.000000000000e+00 0.000000000000e+00
9.252500000000e+02 -1.400349285363e+00 0.000000000000e+00 0.000000000000e+00
9.255000000000e+02 -1.945126539849e+00 0.000000000000e+00 0.000000000000e+00
9.257500000000e+02 -2.498221906266e+00 0.000000000000e+00 0.000000000000e+00
9.260000000000e+02 -3.032396403465e+00 0.000000000000e+00 0.000000000000e+00
9.262500000000e+02 -3.518419083565e+00 0.000000000000e+00 0.000000000000e+00
9.265000000000e+02 -3.927902724433e+00 0.000000000000e+00 0.000000000000e+00
9.267500000000e+02 -4.236141236516e+00 0.000000000000e+00 0.000000000000e+00
9.270000000000e+02 -4.424573329586e+00 0.000000000000e+00 0.000000000000e+00
9.272500000000e+02 -4.482543604323e+00 0.000000000000e+00 0.000000000000e+00
9.275000000000e+02 -4.408126896616e+00 0.000000000000e+00 0.000000000000e+00
9.277500000000e+02 -4.207911231404e+00 0.000000000000e+00 0.000000000000e+00
9.280000000000e+02 -3.895780657379e+00 0.000000000000e+00 0.000000000000e+00
9.282500000000e+02 -3.490880421493e+00 0.000000000000e+00 0.000000000000e+00
9.285000000000e+02 -3.015062744870e+00 0.000000000000e+00 0.000000000000e+00
9.287500000000e+02 -2.490184723372e+00 0.000000000000e+00 0.000000000000e+00
9.290000000000e+02 -1.935649500466e+00 0.000000000000e+00 0.000000000000e+00
9.292500000000e+02 -1.366544496746e+00 0.000000000000e+00 0.000000000000e+00
9.295000000000e+02 -7.926410852384e-01 0.000000000000e+00 0.000000000000e+00
9.297500000000e+02 -2.183912809302e-01 0.000000000000e+00 0.000000000000e+00
9.300000000000e+02 3.560927573705e-01 0.000000000000e+00 0.000000000000e+00
9.302500000000e+02 9.332396420990e-01 0.000000000000e+00 0.000000000000e+00
9.305000000000e+02 1.515689831870e+00 0.000000000000e+00 0.000000000000e+00
9.307500000000e+02 2.103811928682e+00 0.000000000000e+00 0.000000000000e+00
9.310000000000e+02 2.693470529677e+00 0.000000000000e+00 0.000000000000e+00
9.312500000000e+02 3.274424056945e+00 0.000000000000e+00 0.000000000000e+00
9.315000000000e+02 3.829647286575e+00 0.000000000000e+00 0.000000000000e+00
9.317500000000e+02 4.335745258515e+00 0.000000000000e+00 0.000000000000e+00
9.320000000000e+02 4.764470787108e+00 0.000000000000e+00 0.000000000000e+00
9.322500000000e+02 5.085198732212e+00 0.000000000000e+00 0.000000000000e+00
9.325000000000e+02 5.268069146380e+00 0.000000000000e+00 0.000000000000e+00
9.327500000000e+02 5.287408549263e+00 0.000000000000e+00 0.000000000000e+00
9.330000000000e+02 5.124988722340e+00 0.000000000000e+00 0.000000000000e+00
9.332500000000e+02 4.772692928055e+00 0.000000000000e+00 0.000000000000e+00
9.335000000000e+02 4.234229182002e+00 0.000000000000e+00 0.000000000000e+00
9.337500000000e+02 3.525649637570e+00 0.000000000000e+00 0.000000000000e+00
9.340000000000e+02 2.674587778281e+00 0.000000000000e+00 0.000000000000e+00
9.342500000000e+02 1.718289814608e+00 0.000000000000e+00 0.000000000000e+00
9.345000000000e+02 7.006706791127e-01 0.000000000000e+00 0.000000000000e+00
9.347500000000e+02 -3.312528642814e-01 0.000000000000e+00 0.000000000000e+00
9.350000000000e+02 -1.331125819807e+00 0.000000000000e+00 0.000000000000e+00
9.352500000000e+02 -2.256773572234e+00 0.000000000000e+00 0.000000000000e+00
9.355000000000e+02 -3.073077895928e+00 0.000000000000e+00 0.000000000000e+00
9.357500000000e+02 -3.753909510009e+00 0.000000000000e+00 0.000000000000e+00
9.360000000000e+02 -4.282951545888e+00 0.000000000000e+00 0.000000000000e+00
9.362500000000e+02 -4.653402485905e+00 0.000000000000e+00 0.000000000000e+00
9.365000000000e+02 -4.866698390672e+00 0.000000000000e+00 0.000000000000e+00
9.367500000000e+02 -4.930521345005e+00 0.000000000000e+00 0.000000000000e+00
9.370000000000e+02 -4.856446502926e+00 0.000000000000e+00 0.000000000000e+00
9.372500000000e+02 -4.657612531426e+00 0.000000000000e+00 0.000000000000e+00
9.375000000000e+02 -4.346775965988e+00 0.000000000000e+00 0.000000000000e+00
9.377500000000e+02 -3.935033458901e+00 0.000000000000e+00 0.000000000000e+00
9.380000000000e+02 -3.431378998720e+00 0.000000000000e+00 0.000000000000e+00
9.382500000000e+02 -2.843123426435e+00 0.000000000000e+00 0.000000000000e+00
9.385000000000e+02 -2.177061585398e+00 0.000000000000e+00 0.000000000000e+00
9.387500000000e+02 -1.441148960943e+00 0.000000000000e+00 0.000000000000e+00
9.390000000000e+02 -6.463626114488e-01 0.000000000000e+00 0.000000000000e+00
9.392500000000e+02 1.916168603334e-01 0.000000000000e+00 0.000000000000e+00
9.395000000000e+02 1.051249106080e+00 0.000000000000e+00 0.000000000000e+00
9.397500000000e+02 1.904781783873e+00 0.000000000000e+00 0.000000000000e+00
9.400000000000e+02 2.718869346328e+00 0.000000000000e+00 0.000000000000e+00
9.402500000000e+02 3.456192063538e+00 0.000000000000e+00 0.000000000000e+00
9.405000000000e+02 4.077959217288e+00 0.000000000000e+00 0.000000000000e+00
9.407500000000e+02 4.547048134384e+00 0.000000000000e+00 0.000000000000e+00
9.410000000000e+02 4.831429934582e+00 0.000000000000e+00 0.000000000000e+00
9.412500000000e+02 4.907477592038e+00 0.000000000000e+00 0.000000000000e+00
9.415000000000e+02 4.762749844718e+00 0.000000000000e+00 0.000000000000e+00
9.417500000000e+02 4.397895995706e+00 0.000000000000e+00 0.000000000000e+00
9.420000000000e+02 3.827424802757e+00 0.000000000000e+00 0.000000000000e+00
9.422500000000e+02 3.079212274748e+00 0.000000000000e+00 0.000000000000e+00
9.425000000000e+02 2.192770765823e+00 0.000000000000e+00 0.000000000000e+00
9.427500000000e+02 1.216445873612e+00 0.000000000000e+00 0.000000000000e+00
9.430000000000e+02 2.038296867499e-01 0.000000000000e+00 0.000000000000e+00
9.432500000000e+02 -7.902364351717e-01 0.000000000000e+00 0.000000000000e+00
9.435000000000e+02 -1.713659154148e+00 0.000000000000e+00 0.000000000000e+00
9.437500000000e+02 -2.520693833831e+00 0.000000000000e+00 0.000000000000e+00
9.440000000000e+02 -3.174813215375e+00 0.000000000000e+00 0.000000000000e+00
9.442500000000e+02 -3.650608038633e+00 0.000000000000e+00 0.000000000000e+00
9.445000000000e+02 -3.934606686243e+00 0.000000000000e+00 0.000000000000e+00
9.447500000000e+02 -4.025030931941e+00 0.000000000000e+00 0.000000000000e+00
9.450000000000e+02 -3.930624572729e+00 0.000000000000e+00 0.000000000000e+00
9.452500000000e+02 -3.668786011184e+00 0.000000000000e+00 0.000000000000e+00
9.455000000000e+02 -3.263293684334e+00 0.000000000000e+00 0.000000000000e+00
9.457500000000e+02 -2.741928991535e+00 0.000000000000e+00 0.000000000000e+00
9.460000000000e+02 -2.134275436431e+00 0.000000000000e+00 0.000000000000e+00
9.462500000000e+02 -1.469911172422e+00 0.000000000000e+00 0.000000000000e+00
9.465000000000e+02 -7.771257967759e-01 0.000000000000e+00 0.000000000000e+00
9.467500000000e+02 -8.219483961203e-02 0.000000000000e+00 0.000000000000e+00
9.470000000000e+02 5.908483340260e-01 0.000000000000e+00 0.000000000000e+00
9.472500000000e+02 1.220079961329e+00 0.000000000000e+00 0.000000000000e+00
9.475000000000e+02 1.785378050900e+00 0.000000000000e+00 0.000000000000e+00
9.477500000000e+02 2.268139325052e+00 0.000000000000e+00 0.000000000000e+00
9.480000000000e+02 2.651200619439e+00 0.000000000000e+00 0.000000000000e+00
9.482500000000e+02 2.919093196530e+00 0.000000000000e+00 0.000000000000e+00
9.485000000000e+02 3.058684893309e+00 0.000000000000e+00 0.000000000000e+00
9.487500000000e+02 3.060180852124e+00 0.000000000000e+00 0.000000000000e+00
9.490000000000e+02 2.918371844856e+00 0.000000000000e+00 0.000000000000e+00
9.492500000000e+02 2.633952490059e+00 0.000000000000e+00 0.000000000000e+00
9.495000000000e+02 2.214690344304e+00 0.000000000000e+00 0.000000000000e+00
9.497500000000e+02 1.676217641191e+00 0.000000000000e+00 0.000000000000e+00
9.500000000000e+02 1.042242542264e+00 0.000000000000e+00 0.000000000000e+00
9.502500000000e+02 3.440335581049e-01 0.000000000000e+00 0.000000000000e+00
9.505000000000e+02 -3.808876846753e-01 0.000000000000e+00 0.000000000000e+00
9.507500000000e+02 -1.090814300863e+00 0.000000000000e+00 0.000000000000e+00
9.510000000000e+02 -1.742553790376e+00 0.000000000000e+00 0.000000000000e+00
9.512500000000e+02 -2.294543596709e+00 0.000000000000e+00 0.000000000000e+00
9.515000000000e+02 -2.710101865478e+00 0.000000000000e+00 0.000000000000e+00
9.517500000000e+02 -2.960498679122e+00 0.000000000000e+00 0.000000000000e+00
9.520000000000e+02 -3.027534666556e+00 0.000000000000e+00 0.000000000000e+00
9.522500000000e+02 -2.905351533322e+00 0.000000000000e+00 0.000000000000e+00
9.525000000000e+02 -2.601268721549e+00 0.000000000000e+00 0.000000000000e+00
9.527500000000e+02 -2.135534239203e+00 0.000000000000e+00 0.000000000000e+00
9.530000000000e+02 -1.539985020018e+00 0.000000000000e+00 0.000000000000e+00
9.532500000000e+02 -8.557208297268e-01 0.000000000000e+00 0.000000000000e+00
9.535000000000e+02 -1.299935612790e-01 0.000000000000e+00 0.000000000000e+00
9.537500000000e+02 5.874099543251e-01 0.000000000000e+00 0.000000000000e+00
9.540000000000e+02 1.247966799982e+00 0.000000000000e+00 0.000000000000e+00
9.542500000000e+02 1.808061063496e+00 0.000000000000e+00 0.000000000000e+00
9.545000000000e+02 2.232155774068e+00 0.000000000000e+00 0.000000000000e+00
9.547500000000e+02 2.495231586575e+00 0.000000000000e+00 0.000000000000e+00
9.550000000000e+02 2.584307921631e+00 0.000000000000e+00 0.000000000000e+00
9.552500000000e+02 2.498955335043e+00 0.000000000000e+00 0.000000000000e+00
9.555000000000e+02 2.250805627912e+00 0.000000000000e+00 0.000000000000e+00
9.557500000000e+02 1.862157962577e+00 0.000000000000e+00 0.000000000000e+00
9.560000000000e+02 1.363855529332e+00 0.000000000000e+00 0.000000000000e+00
9.562500000000e+02 7.926608397819e-01 0.000000000000e+00 0.000000000000e+00
9.565000000000e+02 1.883841998851e-01 0.000000000000e+00 0.000000000000e+00
9.567500000000e+02 -4.089816207321e-01 0.000000000000e+00 0.000000000000e+00
9.570000000000e+02 -9.618947059361e-01 0.000000000000e+00 0.000000000000e+00
9.572500000000e+02 -1.437487110625e+00 0.000000000000e+00 0.000000000000e+00
9.575000000000e+02 -1.809260309093e+00 0.000000000000e+00 0.000000000000e+00
9.577500000000e+02 -2.058200846844e+00 0.000000000000e+00 0.000000000000e+00
9.580000000000e+02 -2.173325576584e+00 0.000000000000e+00 0.000000000000e+00
9.582500000000e+02 -2.151716161592e+00 0.000000000000e+00 0.000000000000e+00
9.585000000000e+02 -1.998136271789e+00 0.000000000000e+00 0.000000000000e+00
9.587500000000e+02 -1.724339394834e+00 0.000000000000e+00 0.000000000000e+00
9.590000000000e+02 -1.348170716749e+00 0.000000000000e+00 0.000000000000e+00
9.592500000000e+02 -8.925462333501e-01 0.000000000000e+00 0.000000000000e+00
9.595000000000e+02 -3.843616367905e-01 0.000000000000e+00 0.000000000000e+00
9.597500000000e+02 1.466503888814e-01 0.000000000000e+00 0.000000000000e+00
9.600000000000e+02 6.691255403515e-01 0.000000000000e+00 0.000000000000e+00
9.602500000000e+02 1.151365733596e+00 0.000000000000e+00 0.000000000000e+00
9.605000000000e+02 1.562761951779e+00 0.000000000000e+00 0.000000000000e+00
9.607500000000e+02 1.875359130062e+00 0.000000000000e+00 0.000000000000e+00
9.610000000000e+02 2.065547277457e+00 0.000000000000e+00 0.000000000000e+00
9.612500000000e+02 2.115817171407e+00 0.000000000000e+00 0.000000000000e+00
9.615000000000e+02 2.016467253198e+00 0.000000000000e+00 0.000000000000e+00
9.617500000000e+02 1.767100034348e+00 0.000000000000e+00 0.000000000000e+00
9.620000000000e+02 1.377711402933e+00 0.000000000000e+00 0.000000000000e+00
9.622500000000e+02 8.691639743501e-01 0.000000000000e+00 0.000000000000e+00
9.625000000000e+02 2.728530737897e-01 0.000000000000e+00 0.000000000000e+00
9.627500000000e+02 -3.705755553416e-01 0.000000000000e+00 0.000000000000e+00
9.630000000000e+02 -1.013514880841e+00 0.000000000000e+00 0.000000000000e+00
9.632500000000e+02 -1.604643174115e+00 0.000000000000e+00 0.000000000000e+00
9.635000000000e+02 -2.092956119600e+00 0.000000000000e+00 0.000000000000e+00
9.637500000000e+02 -2.432289985577e+00 0.000000000000e+00 0.000000000000e+00
9.640000000000e+02 -2.585935733493e+00 0.000000000000e+00 0.000000000000e+00
9.642500000000e+02 -2.530871865181e+00 0.000000000000e+00 0.000000000000e+00
9.645000000000e+02 -2.261119683373e+00 0.000000000000e+00 0.000000000000e+00
9.647500000000e+02 -1.789758181034e+00 0.000000000000e+00 0.000000000000e+00
9.650000000000e+02 -1.149230168793e+00 0.000000000000e+00 0.000000000000e+00
9.652500000000e+02 -3.897220029920e-01 0.000000000000e+00 0.000000000000e+00
9.655000000000e+02 4.244060187242e-01 0.000000000000e+00 0.000000000000e+00
9.657500000000e+02 1.219942368065e+00 0.000000000000e+00 0.000000000000e+00
9.660000000000e+02 1.921484981471e+00 0.000000000000e+00 0.000000000000e+00
9.662500000000e+02 2.458833380348e+00 0.000000000000e+00 0.000000000000e+00
9.665000000000e+02 2.774368007447e+00 0.000000000000e+00 0.000000000000e+00
9.667500000000e+02 2.829610663192e+00 0.000000000000e+00 0.000000000000e+00
9.670000000000e+02 2.610188084540e+00 0.000000000000e+00 0.000000000000e+00
9.672500000000e+02 2.128543122093e+00 0.000000000000e+00 0.000000000000e+00
9.675000000000e+02 1.423947310633e+00 0.000000000000e+00 0.000000000000e+00
9.677500000000e+02 5.596460783820e-01 0.000000000000e+00 0.000000000000e+00
9.680000000000e+02 -3.827153656862e-01 0.000000000000e+00 0.000000000000e+00
9.682500000000e+02 -1.310917053314e+00 0.000000000000e+00 0.000000000000e+00
9.685000000000e+02 -2.131486504790e+00 0.000000000000e+00 0.000000000000e+00
9.687500000000e+02 -2.759551222513e+00 0.000000000000e+00 0.000000000000e+00
9.690000000000e+02 -3.128143356647e+00 0.000000000000e+00 0.000000000000e+00
9.692500000000e+02 -3.195888924760e+00 0.000000000000e+00 0.000000000000e+00
9.695000000000e+02 -2.952151317508e+00 0.000000000000e+00 0.000000000000e+00
9.697500000000e+02 -2.418952941896e+00 0.000000000000e+00 0.000000000000e+00
9.700000000000e+02 -1.649344590092e+00 0.000000000000e+00 0.000000000000e+00
9.702500000000e+02 -7.222917072500e-01 0.000000000000e+00 0.000000000000e+00
9.705000000000e+02 2.654460523422e-01 0.000000000000e+00 0.000000000000e+00
9.707500000000e+02 1.209599954713e+00 0.000000000000e+00 0.000000000000e+00
9.710000000000e+02 2.009722016861e+00 0.000000000000e+00 0.000000000000e+00
9.712500000000e+02 2.580286292634e+00 0.000000000000e+00 0.000000000000e+00
9.715000000000e+02 2.860282688395e+00 0.000000000000e+00 0.000000000000e+00
9.717500000000e+02 2.820171606488e+00 0.000000000000e+00 0.000000000000e+00
9.720000000000e+02 2.465354300731e+00 0.000000000000e+00 0.000000000000e+00
9.722500000000e+02 1.835708465840e+00 0.000000000000e+00 0.000000000000e+00
9.725000000000e+02 1.001195608645e+00 0.000000000000e+00 0.000000000000e+00
9.727500000000e+02 5.401152839902e-02 0.000000000000e+00 0.000000000000e+00
9.730000000000e+02 -9.018331420132e-01 0.000000000000e+00 0.000000000000e+00
9.732500000000e+02 -1.762300917049e+00 0.000000000000e+00 0.000000000000e+00
9.735000000000e+02 -2.435109609707e+00 0.000000000000e+00 0.000000000000e+00
9.737500000000e+02 -2.850126248259e+00 0.000000000000e+00 0.000000000000e+00
9.740000000000e+02 -2.967150214602e+00 0.000000000000e+00 0.000000000000e+00
9.742500000000e+02 -2.780172809159e+00 0.000000000000e+00 0.000000000000e+00
9.745000000000e+02 -2.317622981257e+00 0.000000000000e+00 0.000000000000e+00
9.747500000000e+02 -1.638592590483e+00 0.000000000000e+00 0.000000000000e+00
9.750000000000e+02 -8.255194499736e-01 0.000000000000e+00 0.000000000000e+00
9.752500000000e+02 2.576783707283e-02 0.000000000000e+00 0.000000000000e+00
9.755000000000e+02 8.174257878424e-01 0.000000000000e+00 0.000000000000e+00
9.757500000000e+02 1.461013206070e+00 0.000000000000e+00 0.000000000000e+00
9.760000000000e+02 1.887579422069e+00 0.000000000000e+00 0.000000000000e+00
9.762500000000e+02 2.055232191008e+00 0.000000000000e+00 0.000000000000e+00
9.765000000000e+02 1.953318580677e+00 0.000000000000e+00 0.000000000000e+00
9.767500000000e+02 1.602780883884e+00 0.000000000000e+00 0.000000000000e+00
9.770000000000e+02 1.052727163590e+00 0.000000000000e+00 0.000000000000e+00
9.772500000000e+02 3.737215266074e-01 0.000000000000e+00 0.000000000000e+00
9.775000000000e+02 -3.513062391798e-01 0.000000000000e+00 0.000000000000e+00
9.777500000000e+02 -1.037357556184e+00 0.000000000000e+00 0.000000000000e+00
9.780000000000e+02 -1.607573004917e+00 0.000000000000e+00 0.000000000000e+00
9.782500000000e+02 -2.002100405553e+00 0.000000000000e+00 0.000000000000e+00
9.785000000000e+02 -2.184573695638e+00 0.000000000000e+00 0.000000000000e+00
9.787500000000e+02 -2.145482773192e+00 0.000000000000e+00 0.000000000000e+00
9.790000000000e+02 -1.902126678323e+00 0.000000000000e+00 0.000000000000e+00
9.792500000000e+02 -1.495282275073e+00 0.000000000000e+00 0.000000000000e+00
9.795000000000e+02 -9.831304266583e-01 0.000000000000e+00 0.000000000000e+00
9.797500000000e+02 -4.333092320691e-01 0.000000000000e+00 0.000000000000e+00
9.800000000000e+02 8.583100669984e-02 0.000000000000e+00 0.000000000000e+00
9.802500000000e+02 5.136368311774e-01 0.000000000000e+00 0.000000000000e+00
9.805000000000e+02 8.041795475716e-01 0.000000000000e+00 0.000000000000e+00
9.807500000000e+02 9.310780980224e-01 0.000000000000e+00 0.000000000000e+00
9.810000000000e+02 8.896126150156e-01 0.000000000000e+00 0.000000000000e+00
9.812500000000e+02 6.959967821904e-01 0.000000000000e+00 0.000000000000e+00
9.815000000000e+02 3.840509970385e-01 0.000000000000e+00 0.000000000000e+00
9.817500000000e+02 -1.560013618109e-04 0.000000000000e+00 0.000000000000e+00
9.820000000000e+02 -4.048933386454e-01 0.000000000000e+00 0.000000000000e+00
9.822500000000e+02 -7.796597272049e-01 0.000000000000e+00 0.000000000000e+00
9.825000000000e+02 -1.081468008557e+00 0.000000000000e+00 0.000000000000e+00
9.827500000000e+02 -1.279740644699e+00 0.000000000000e+00 0.000000000000e+00
9.830000000000e+02 -1.359263030934e+00 0.000000000000e+00 0.000000000000e+00
9.832500000000e+02 -1.320932464839e+00 0.000000000000e+00 0.000000000000e+00
9.835000000000e+02 -1.180351090892e+00 0.000000000000e+00 0.000000000000e+00
9.837500000000e+02 -9.645976729479e-01 0.000000000000e+00 0.000000000000e+00
9.840000000000e+02 -7.077374720824e-01 0.000000000000e+00 0.000000000000e+00
9.842500000000e+02 -4.457641134386e-01 0.000000000000e+00 0.000000000000e+00
9.845000000000e+02 -2.116982922763e-01 0.000000000000e+00 0.000000000000e+00
9.847500000000e+02 -3.149690907901e-02 0.000000000000e+00 0.000000000000e+00
9.850000000000e+02 7.873150407128e-02 0.000000000000e+00 0.000000000000e+00
9.852500000000e+02 1.139261954231e-01 0.000000000000e+00 0.000000000000e+00
9.855000000000e+02 7.965161077170e-02 0.000000000000e+00 0.000000000000e+00
9.857500000000e+02 -9.752914595316e-03 0.000000000000e+00 0.000000000000e+00
9.860000000000e+02 -1.340692125452e-01 0.000000000000e+00 0.000000000000e+00
9.862500000000e+02 -2.706401994980e-01 0.000000000000e+00 0.000000000000e+00
9.865000000000e+02 -3.978128336349e-01 0.000000000000e+00 0.000000000000e+00
9.867500000000e+02 -4.978859290697e-01 0.000000000000e+00 0.000000000000e+00
9.870000000000e+02 -5.591774070342e-01 0.000000000000e+00 0.000000000000e+00
9.872500000000e+02 -5.769872748568e-01 0.000000000000e+00 0.000000000000e+00
9.875000000000e+02 -5.534160262544e-01 0.000000000000e+00 0.000000000000e+00
9.877500000000e+02 -4.961743092477e-01 0.000000000000e+00 0.000000000000e+00
9.880000000000e+02 -4.166624255000e-01 0.000000000000e+00 0.000000000000e+00
9.882500000000e+02 -3.276878989804e-01 0.000000000000e+00 0.000000000000e+00
9.885000000000e+02 -2.412155975125e-01 0.000000000000e+00 0.000000000000e+00
9.887500000000e+02 -1.665076636636e-01 0.000000000000e+00 0.000000000000e+00
9.890000000000e+02 -1.089195905859e-01 0.000000000000e+00 0.000000000000e+00
9.892500000000e+02 -6.949176111109e-02 0.000000000000e+00 0.000000000000e+00
9.895000000000e+02 -4.533494718682e-02 0.000000000000e+00 0.000000000000e+00
9.897500000000e+02 -3.067691725312e-02 0.000000000000e+00 0.000000000000e+00
9.900000000000e+02 -1.833597807453e-02 0.000000000000e+00 0.000000000000e+00
9.902500000000e+02 -1.330706796183e-03 0.000000000000e+00 0.000000000000e+00
9.905000000000e+02 2.566987026799e-02 0.000000000000e+00 0.000000000000e+00
9.907500000000e+02 6.530663635914e-02 0.000000000000e+00 0.000000000000e+00
9.910000000000e+02 1.170675303641e-01 0.000000000000e+00 0.000000000000e+00
9.912500000000e+02 1.774588707095e-01 0.000000000000e+00 0.000000000000e+00
9.915000000000e+02 2.407543830459e-01 0.000000000000e+00 0.000000000000e+00
9.917500000000e+02 3.001657636368e-01 0.000000000000e+00 0.000000000000e+00
9.920000000000e+02 3.492092111385e-01 0.000000000000e+00 0.000000000000e+00
9.922500000000e+02 3.830138213525e-01 0.000000000000e+00 0.000000000000e+00
9.925000000000e+02 3.993335429993e-01 0.000000000000e+00 0.000000000000e+00
9.927500000000e+02 3.990805962569e-01 0.000000000000e+00 0.000000000000e+00
9.930000000000e+02 3.862843689482e-01 0.000000000000e+00 0.000000000000e+00
9.932500000000e+02 3.674806910597e-01 0.000000000000e+00 0.000000000000e+00
9.935000000000e+02 3.506348626112e-01 0.000000000000e+00 0.000000000000e+00
9.937500000000e+02 3.437814977770e-01 0.000000000000e+00 0.000000000000e+00
9.940000000000e+02 3.536122318043e-01 0.000000000000e+00 0.000000000000e+00
9.942500000000e+02 3.842511762269e-01 0.000000000000e+00 0.000000000000e+00
9.945000000000e+02 4.364268229572e-01 0.000000000000e+00 0.000000000000e+00
9.947500000000e+02 5.071835693053e-01 0.000000000000e+00 0.000000000000e+00
9.950000000000e+02 5.901873434111e-01 0.000000000000e+00 0.000000000000e+00
9.952500000000e+02 6.765827098793e-01 0.000000000000e+00 0.000000000000e+00
9.955000000000e+02 7.562692081206e-01 0.000000000000e+00 0.000000000000e+00
9.957500000000e+02 8.193969417428e-01 0.000000000000e+00 0.000000000000e+00
9.960000000000e+02 8.578462665211e-01 0.000000000000e+00 0.000000000000e+00
9.962500000000e+02 8.664590944859e-01 0.000000000000e+00 0.000000000000e+00
9.965000000000e+02 8.438289821963e-01 0.000000000000e+00 0.000000000000e+00
9.967500000000e+02 7.925270548784e-01 0.000000000000e+00 0.000000000000e+00
9.970000000000e+02 7.187294840810e-01 0.000000000000e+00 0.000000000000e+00
9.972500000000e+02 6.313054386933e-01 0.000000000000e+00 0.000000000000e+00
9.975000000000e+02 5.405074379337e-01 0.000000000000e+00 0.000000000000e+00
9.977500000000e+02 4.564659771671e-01 0.000000000000e+00 0.000000000000e+00
9.980000000000e+02 3.877181529810e-01 0.000000000000e+00 0.000000000000e+00
9.982500000000e+02 3.399919599984e-01 0.000000000000e+00 0.000000000000e+00
9.985000000000e+02 3.154258377714e-01 0.000000000000e+00 0.000000000000e+00
9.987500000000e+02 3.123340602786e-01 0.000000000000e+00 0.000000000000e+00
9.990000000000e+02 3.255438763824e-01 0.000000000000e+00 0.000000000000e+00
9.992500000000e+02 3.472433240412e-01 0.000000000000e+00 0.000000000000e+00
9.995000000000e+02 3.682028110241e-01 0.000000000000e+00 0.000000000000e+00
9.997500000000e+02 3.791802960527e-01 0.000000000000e+00 0.000000000000e+00
1.000000000000e+03 3.722968616237e-01 0.000000000000e+00 0.000000000000e+00
1.000250000000e+03 3.421794215197e-01 0.000000000000e+00 0.000000000000e+00
1.000500000000e+03 2.867078572878e-01 0.000000000000e+00 0.000000000000e+00
1.000750000000e+03 2.072679706394e-01 0.000000000000e+00 0.000000000000e+00
1.001000000000e+03 1.084887759708e-01 0.000000000000e+00 0.000000000000e+00
1.001250000000e+03 -2.479368812679e-03 0.000000000000e+00 0.000000000000e+00
1.001500000000e+03 -1.170224570914e-01 0.000000000000e+00 0.000000000000e+00
1.001750000000e+03 -2.262872005309e-01 0.000000000000e+00 0.000000000000e+00
1.002000000000e+03 -3.223844412790e-01 0.000000000000e+00 0.000000000000e+00
1.002250000000e+03 -3.993947417625e-01 0.000000000000e+00 0.000000000000e+00
1.002500000000e+03 -4.540365787883e-01 0.000000000000e+00 0.000000000000e+00
1.002750000000e+03 -4.859146809820e-01 0.000000000000e+00 0.000000000000e+00
1.003000000000e+03 -4.973334227038e-01 0.000000000000e+00 0.000000000000e+00
1.003250000000e+03 -4.927270145297e-01 0.000000000000e+00 0.000000000000e+00
1.003500000000e+03 -4.778141804861e-01 0.000000000000e+00 0.000000000000e+00
1.003750000000e+03 -4.586218355719e-01 0.000000000000e+00 0.000000000000e+00
1.004000000000e+03 -4.405350248495e-01 0.000000000000e+00 0.000000000000e+00
1.004250000000e+03 -4.275180711479e-01 0.000000000000e+00 0.000000000000e+00
1.004500000000e+03 -4.216174931468e-01 0.000000000000e+00 0.000000000000e+00
1.004750000000e+03 -4.228071538046e-01 0.000000000000e+00 0.000000000000e+00
1.005000000000e+03 -4.291788732532e-01 0.000000000000e+00 0.000000000000e+00
1.005250000000e+03 -4.374267778825e-01 0.000000000000e+00 0.000000000000e+00
1.005500000000e+03 -4.435296191577e-01 0.000000000000e+00 0.000000000000e+00
1.005750000000e+03 -4.435087599046e-01 0.000000000000e+00 0.000000000000e+00
1.006000000000e+03 -4.341340083109e-01 0.000000000000e+00 0.000000000000e+00
1.006250000000e+03 -4.134649763845e-01 0.000000000000e+00 0.000000000000e+00
1.006500000000e+03 -3.811487462710e-01 0.000000000000e+00 0.000000000000e+00
1.006750000000e+03 -3.384392051135e-01 0.000000000000e+00 0.000000000000e+00
1.007000000000e+03 -2.879516662693e-01 0.000000000000e+00 0.000000000000e+00
1.007250000000e+03 -2.332102091410e-01 0.000000000000e+00 0.000000000000e+00
1.007500000000e+03 -1.780774228974e-01 0.000000000000e+00 0.000000000000e+00
1.007750000000e+03 -1.261719518989e-01 0.000000000000e+00 0.000000000000e+00
1.008000000000e+03 -8.037633113539e-02 0.000000000000e+00 0.000000000000e+00
1.008250000000e+03 -4.251715044642e-02 0.000000000000e+00 0.000000000000e+00
1.008500000000e+03 -1.326558504436e-02 0.000000000000e+00 0.000000000000e+00
1.008750000000e+03 7.735056093639e-03 0.000000000000e+00 0.000000000000e+00
1.009000000000e+03 2.154960726329e-02 0.000000000000e+00 0.000000000000e+00
1.009250000000e+03 2.950844265329e-02 0.000000000000e+00 0.000000000000e+00
1.009500000000e+03 3.273285332864e-02 0.000000000000e+00 0.000000000000e+00
1.009750000000e+03 3.172437510243e-02 0.000000000000e+00 0.000000000000e+00
1.010000000000e+03 2.610195321436e-02 0.000000000000e+00 0.000000000000e+00
1.010250000000e+03 1.454374159091e-02 0.000000000000e+00 0.000000000000e+00
1.010500000000e+03 -5.047029051983e-03 0.000000000000e+00 0.000000000000e+00
1.010750000000e+03 -3.517385941766e-02 0.000000000000e+00 0.000000000000e+00
1.011000000000e+03 -7.823610174543e-02 0.000000000000e+00 0.000000000000e+00
1.011250000000e+03 -1.359630652692e-01 0.000000000000e+00 0.000000000000e+00
1.011500000000e+03 -2.088940367007e-01 0.000000000000e+00 0.000000000000e+00
1.011750000000e+03 -2.960011485048e-01 0.000000000000e+00 0.000000000000e+00
1.012000000000e+03 -3.945311827247e-01 0.000000000000e+00 0.000000000000e+00
1.012250000000e+03 -5.001079352913e-01 0.000000000000e+00 0.000000000000e+00
1.012500000000e+03 -6.070942272025e-01 0.000000000000e+00 0.000000000000e+00
1.012750000000e+03 -7.091689960251e-01 0.000000000000e+00 0.000000000000e+00
1.013000000000e+03 -8.000373863811e-01 0.000000000000e+00 0.000000000000e+00
1.013250000000e+03 -8.741667424864e-01 0.000000000000e+00 0.000000000000e+00
1.013500000000e+03 -9.274333118272e-01 0.000000000000e+00 0.000000000000e+00
1.013750000000e+03 -9.575750371251e-01 0.000000000000e+00 0.000000000000e+00
1.014000000000e+03 -9.643737835039e-01 0.000000000000e+00 0.000000000000e+00
1.014250000000e+03 -9.495316170241e-01 0.000000000000e+00 0.000000000000e+00
1.014500000000e+03 -9.162539904386e-01 0.000000000000e+00 0.000000000000e+00
1.014750000000e+03 -8.686003227422e-01 0.000000000000e+00 0.000000000000e+00
1.015000000000e+03 -8.107018379474e-01 0.000000000000e+00 0.000000000000e+00
1.015250000000e+03 -7.459711604865e-01 0.000000000000e+00 0.000000000000e+00
1.015500000000e+03 -6.764337485279e-01 0.000000000000e+00 0.000000000000e+00
1.015750000000e+03 -6.022963896044e-01 0.000000000000e+00 0.000000000000e+00
1.016000000000e+03 -5.218344698283e-01 0.000000000000e+00 0.000000000000e+00
1.016250000000e+03 -4.316322968569e-01 0.000000000000e+00 0.000000000000e+00
1.016500000000e+03 -3.271564136567e-01 0.000000000000e+00 0.000000000000e+00
1.016750000000e+03 -2.035888121520e-01 0.000000000000e+00 0.000000000000e+00
1.017000000000e+03 -5.680344214658e-02 0.000000000000e+00 0.000000000000e+00
1.017250000000e+03 1.156576788195e-01 0.000000000000e+00 0.000000000000e+00
1.017500000000e+03 3.137585742817e-01 0.000000000000e+00 0.000000000000e+00
1.017750000000e+03 5.344271767369e-01 0.000000000000e+00 0.000000000000e+00
1.018000000000e+03 7.713937391705e-01 0.000000000000e+00 0.000000000000e+00
1.018250000000e+03 1.015454396661e+00 0.000000000000e+00 0.000000000000e+00
1.018500000000e+03 1.255144346649e+00 0.000000000000e+00 0.000000000000e+00
1.018750000000e+03 1.477745799205e+00 0.000000000000e+00 0.000000000000e+00
1.019000000000e+03 1.670506149019e+00 0.000000000000e+00 0.000000000000e+00
1.019250000000e+03 1.821909235223e+00 0.000000000000e+00 0.000000000000e+00
1.019500000000e+03 1.922832144153e+00 0.000000000000e+00 0.000000000000e+00
1.019750000000e+03 1.967433616665e+00 0.000000000000e+00 0.000000000000e+00
1.020000000000e+03 1.953656062706e+00 0.000000000000e+00 0.000000000000e+00
1.020250000000e+03 1.883276466937e+00 0.000000000000e+00 0.000000000000e+00
1.020500000000e+03 1.761504492225e+00 0.000000000000e+00 0.000000000000e+00
1.020750000000e+03 1.596189751270e+00 0.000000000000e+00 0.000000000000e+00
1.021000000000e+03 1.396755245278e+00 0.000000000000e+00 0.000000000000e+00
1.021250000000e+03 1.173012278375e+00 0.000000000000e+00 0.000000000000e+00
1.021500000000e+03 9.340280512278e-01 0.000000000000e+00 0.000000000000e+00
1.021750000000e+03 6.872081606932e-01 0.000000000000e+00 0.000000000000e+00
1.022000000000e+03 4.377235476591e-01 0.000000000000e+00 0.000000000000e+00
1.022250000000e+03 1.883596760461e-01 0.000000000000e+00 0.000000000000e+00
1.022500000000e+03 -6.019766357482e-02 0.000000000000e+00 0.000000000000e+00
1.022750000000e+03 -3.086913695068e-01 0.000000000000e+00 0.000000000000e+00
1.023000000000e+03 -5.583470020544e-01 0.000000000000e+00 0.000000000000e+00
1.023250000000e+03 -8.098048007530e-01 0.000000000000e+00 0.000000000000e+00
1.023500000000e+03 -1.062103669162e+00 0.000000000000e+00 0.000000000000e+00
1.023750000000e+03 -1.311886582680e+00 0.000000000000e+00 0.000000000000e+00
1.024000000000e+03 -1.552967550269e+00 0.000000000000e+00 0.000000000000e+00
1.024250000000e+03 -1.776350115293e+00 0.000000000000e+00 0.000000000000e+00
1.024500000000e+03 -1.970723462081e+00 0.000000000000e+00 0.000000000000e+00
1.024750000000e+03 -2.123393554521e+00 0.000000000000e+00 0.000000000000e+00
1.025000000000e+03 -2.221543127637e+00 0.000000000000e+00 0.000000000000e+00
1.025250000000e+03 -2.253664846500e+00 0.000000000000e+00 0.000000000000e+00
1.025500000000e+03 -2.210983613702e+00 0.000000000000e+00 0.000000000000e+00
1.025750000000e+03 -2.088680925230e+00 0.000000000000e+00 0.000000000000e+00
1.026000000000e+03 -1.886756850750e+00 0.000000000000e+00 0.000000000000e+00
1.026250000000e+03 -1.610410519848e+00 0.000000000000e+00 0.000000000000e+00
1.026500000000e+03 -1.269881625545e+00 0.000000000000e+00 0.000000000000e+00
1.026750000000e+03 -8.797648370713e-01 0.000000000000e+00 0.000000000000e+00
1.027000000000e+03 -4.578765305330e-01 0.000000000000e+00 0.000000000000e+00
1.027250000000e+03 -2.380960901177e-02 0.000000000000e+00 0.000000000000e+00
1.027500000000e+03 4.026502607976e-01 0.000000000000e+00 0.000000000000e+00
1.027750000000e+03 8.030598706040e-01 0.000000000000e+00 0.000000000000e+00
1.028000000000e+03 1.161629559730e+00 0.000000000000e+00 0.000000000000e+00
1.028250000000e+03 1.466169453174e+00 0.000000000000e+00 0.000000000000e+00
1.028500000000e+03 1.708583107726e+00 0.000000000000e+00 0.000000000000e+00
1.028750000000e+03 1.884884206270e+00 0.000000000000e+00 0.000000000000e+00
1.029000000000e+03 1.994776677184e+00 0.000000000000e+00 0.000000000000e+00
1.029250000000e+03 2.040895612673e+00 0.000000000000e+00 0.000000000000e+00
1.029500000000e+03 2.027847761185e+00 0.000000000000e+00 0.000000000000e+00
1.029750000000e+03 1.961210656525e+00 0.000000000000e+00 0.000000000000e+00
1.030000000000e+03 1.846646188945e+00 0.000000000000e+00 0.000000000000e+00
1.030250000000e+03 1.689258580339e+00 0.000000000000e+00 0.000000000000e+00
1.030500000000e+03 1.493282462153e+00 0.000000000000e+00 0.000000000000e+00
1.030750000000e+03 1.262130805767e+00 0.000000000000e+00 0.000000000000e+00
1.031000000000e+03 9.987731332240e-01 0.000000000000e+00 0.000000000000e+00
1.031250000000e+03 7.063604271996e-01 0.000000000000e+00 0.000000000000e+00
1.031500000000e+03 3.889722826818e-01 0.000000000000e+00 0.000000000000e+00
1.031750000000e+03 5.233995261310e-02 0.000000000000e+00 0.000000000000e+00
1.032000000000e+03 -2.956008837343e-01 0.000000000000e+00 0.000000000000e+00
1.032250000000e+03 -6.444516527127e-01 0.000000000000e+00 0.000000000000e+00
1.032500000000e+03 -9.814698419481e-01 0.000000000000e+00 0.000000000000e+00
1.032750000000e+03 -1.292094705549e+00 0.000000000000e+00 0.000000000000e+00
1.033000000000e+03 -1.560849982392e+00 0.000000000000e+00 0.000000000000e+00
1.033250000000e+03 -1.772537883800e+00 0.000000000000e+00 0.000000000000e+00
1.033500000000e+03 -1.913593490294e+00 0.000000000000e+00 0.000000000000e+00
1.033750000000e+03 -1.973440736249e+00 0.000000000000e+00 0.000000000000e+00
1.034000000000e+03 -1.945684202181e+00 0.000000000000e+00 0.000000000000e+00
1.034250000000e+03 -1.828985906229e+00 0.000000000000e+00 0.000000000000e+00
1.034500000000e+03 -1.627511117476e+00 0.000000000000e+00 0.000000000000e+00
1.034750000000e+03 -1.350877164775e+00 0.000000000000e+00 0.000000000000e+00
1.035000000000e+03 -1.013597574736e+00 0.000000000000e+00 0.000000000000e+00
1.035250000000e+03 -6.340729112830e-01 0.000000000000e+00 0.000000000000e+00
1.035500000000e+03 -2.332317304079e-01 0.000000000000e+00 0.000000000000e+00
1.035750000000e+03 1.670364749275e-01 0.000000000000e+00 0.000000000000e+00
1.036000000000e+03 5.454942067366e-01 0.000000000000e+00 0.000000000000e+00
1.036250000000e+03 8.830526730854e-01 0.000000000000e+00 0.000000000000e+00
1.036500000000e+03 1.164009854187e+00 0.000000000000e+00 0.000000000000e+00
1.036750000000e+03 1.376923581093e+00 0.000000000000e+00 0.000000000000e+00
1.037000000000e+03 1.515060486228e+00 0.000000000000e+00 0.000000000000e+00
1.037250000000e+03 1.576413443987e+00 0.000000000000e+00 0.000000000000e+00
1.037500000000e+03 1.563329531301e+00 0.000000000000e+00 0.000000000000e+00
1.037750000000e+03 1.481831305204e+00 0.000000000000e+00 0.000000000000e+00
1.038000000000e+03 1.340741460418e+00 0.000000000000e+00 0.000000000000e+00
1.038250000000e+03 1.150731885582e+00 0.000000000000e+00 0.000000000000e+00
1.038500000000e+03 9.234123234891e-01 0.000000000000e+00 0.000000000000e+00
1.038750000000e+03 6.705531188696e-01 0.000000000000e+00 0.000000000000e+00
1.039000000000e+03 4.035047352025e-01 0.000000000000e+00 0.000000000000e+00
1.039250000000e+03 1.328390249317e-01 0.000000000000e+00 0.000000000000e+00
1.039500000000e+03 -1.318005889992e-01 0.000000000000e+00 0.000000000000e+00
1.039750000000e+03 -3.816853020059e-01 0.000000000000e+00 0.000000000000e+00
1.040000000000e+03 -6.088913198061e-01 0.000000000000e+00 0.000000000000e+00
1.040250000000e+03 -8.061720584012e-01 0.000000000000e+00 0.000000000000e+00
1.040500000000e+03 -9.668858241628e-01 0.000000000000e+00 0.000000000000e+00
1.040750000000e+03 -1.085036111622e+00 0.000000000000e+00 0.000000000000e+00
1.041000000000e+03 -1.155455435138e+00 0.000000000000e+00 0.000000000000e+00
1.041250000000e+03 -1.174131963591e+00 0.000000000000e+00 0.000000000000e+00
1.041500000000e+03 -1.138646124688e+00 0.000000000000e+00 0.000000000000e+00
1.041750000000e+03 -1.048656748204e+00 0.000000000000e+00 0.000000000000e+00
1.042000000000e+03 -9.063574800411e-01 0.000000000000e+00 0.000000000000e+00
1.042250000000e+03 -7.168170879301e-01 0.000000000000e+00 0.000000000000e+00
1.042500000000e+03 -4.881231832484e-01 0.000000000000e+00 0.000000000000e+00
1.042750000000e+03 -2.312672594414e-01 0.000000000000e+00 0.000000000000e+00
1.043000000000e+03 4.026247779423e-02 0.000000000000e+00 0.000000000000e+00
1.043250000000e+03 3.111789156720e-01 0.000000000000e+00 0.000000000000e+00
1.043500000000e+03 5.653458493746e-01 0.000000000000e+00 0.000000000000e+00
1.043750000000e+03 7.869070194281e-01 0.000000000000e+00 0.000000000000e+00
1.044000000000e+03 9.614947961853e-01 0.000000000000e+00 0.000000000000e+00
1.044250000000e+03 1.077403069688e+00 0.000000000000e+00 0.000000000000e+00
1.044500000000e+03 1.126606124859e+00 0.000000000000e+00 0.000000000000e+00
1.044750000000e+03 1.105516124537e+00 0.000000000000e+00 0.000000000000e+00
1.045000000000e+03 1.015395142839e+00 0.000000000000e+00 0.000000000000e+00
1.045250000000e+03 8.623708391303e-01 0.000000000000e+00 0.000000000000e+00
1.045500000000e+03 6.570440350243e-01 0.000000000000e+00 0.000000000000e+00
1.045750000000e+03 4.137171813220e-01 0.000000000000e+00 0.000000000000e+00
1.046000000000e+03 1.493103901770e-01 0.000000000000e+00 0.000000000000e+00
1.046250000000e+03 -1.179377952718e-01 0.000000000000e+00 0.000000000000e+00
1.046500000000e+03 -3.698676584256e-01 0.000000000000e+00 0.000000000000e+00
1.046750000000e+03 -5.897687045622e-01 0.000000000000e+00 0.000000000000e+00
1.047000000000e+03 -7.636035765910e-01 0.000000000000e+00 0.000000000000e+00
1.047250000000e+03 -8.809831180997e-01 0.000000000000e+00 0.000000000000e+00
1.047500000000e+03 -9.358171648351e-01 0.000000000000e+00 0.000000000000e+00
1.047750000000e+03 -9.265990482598e-01 0.000000000000e+00 0.000000000000e+00
1.048000000000e+03 -8.563177985499e-01 0.000000000000e+00 0.000000000000e+00
1.048250000000e+03 -7.320266735403e-01 0.000000000000e+00 0.000000000000e+00
1.048500000000e+03 -5.641262918737e-01 0.000000000000e+00 0.000000000000e+00
1.048750000000e+03 -3.654424365236e-01 0.000000000000e+00 0.000000000000e+00
1.049000000000e+03 -1.501906886962e-01 0.000000000000e+00 0.000000000000e+00
1.049250000000e+03 6.707816716948e-02 0.000000000000e+00 0.000000000000e+00
1.049500000000e+03 2.724659515260e-01 0.000000000000e+00 0.000000000000e+00
1.049750000000e+03 4.535780231712e-01 0.000000000000e+00 0.000000000000e+00
1.050000000000e+03 6.001886417825e-01 0.000000000000e+00 0.000000000000e+00
1.050250000000e+03 7.046958931319e-01 0.000000000000e+00 0.000000000000e+00
1.050500000000e+03 7.623644674346e-01 0.000000000000e+00 0.000000000000e+00
1.050750000000e+03 7.713742667364e-01 0.000000000000e+00 0.000000000000e+00
1.051000000000e+03 7.327068952808e-01 0.000000000000e+00 0.000000000000e+00
1.051250000000e+03 6.499093407835e-01 0.000000000000e+00 0.000000000000e+00
1.051500000000e+03 5.287744200239e-01 0.000000000000e+00 0.000000000000e+00
1.051750000000e+03 3.769717182895e-01 0.000000000000e+00 0.000000000000e+00
1.052000000000e+03 2.036525718233e-01 0.000000000000e+00 0.000000000000e+00
1.052250000000e+03 1.904051843597e-02 0.000000000000e+00 0.000000000000e+00
1.052500000000e+03 -1.659927767601e-01 0.000000000000e+00 0.000000000000e+00
1.052750000000e+03 -3.403743272966e-01 0.000000000000e+00 0.000000000000e+00
1.053000000000e+03 -4.933106279966e-01 0.000000000000e+00 0.000000000000e+00
1.053250000000e+03 -6.148105499302e-01 0.000000000000e+00 0.000000000000e+00
1.053500000000e+03 -6.962490498035e-01 0.000000000000e+00 0.000000000000e+00
1.053750000000e+03 -7.309560227968e-01 0.000000000000e+00 0.000000000000e+00
1.054000000000e+03 -7.147974555901e-01 0.000000000000e+00 0.000000000000e+00
1.054250000000e+03 -6.466991099504e-01 0.000000000000e+00 0.000000000000e+00
1.054500000000e+03 -5.290496852040e-01 0.000000000000e+00 0.000000000000e+00
1.054750000000e+03 -3.679140388909e-01 0.000000000000e+00 0.000000000000e+00
1.055000000000e+03 -1.729901980013e-01 0.000000000000e+00 0.000000000000e+00
1.055250000000e+03 4.274196492604e-02 0.000000000000e+00 0.000000000000e+00
1.055500000000e+03 2.637074236698e-01 0.000000000000e+00 0.000000000000e+00
1.055750000000e+03 4.727507672152e-01 0.000000000000e+00 0.000000000000e+00
1.056000000000e+03 6.524315534822e-01 0.000000000000e+00 0.000000000000e+00
1.056250000000e+03 7.865113728177e-01 0.000000000000e+00 0.000000000000e+00
1.056500000000e+03 8.615067050638e-01 0.000000000000e+00 0.000000000000e+00
1.056750000000e+03 8.681546183158e-01 0.000000000000e+00 0.000000000000e+00
1.057000000000e+03 8.026263510342e-01 0.000000000000e+00 0.000000000000e+00
1.057250000000e+03 6.673304542762e-01 0.000000000000e+00 0.000000000000e+00
1.057500000000e+03 4.711739933472e-01 0.000000000000e+00 0.000000000000e+00
1.057750000000e+03 2.291963619783e-01 0.000000000000e+00 0.000000000000e+00
1.058000000000e+03 -3.844804645016e-02 0.000000000000e+00 0.000000000000e+00
1.058250000000e+03 -3.081107570702e-01 0.000000000000e+00 0.000000000000e+00
1.058500000000e+03 -5.547531270710e-01 0.000000000000e+00 0.000000000000e+00
1.058750000000e+03 -7.543467779632e-01 0.000000000000e+00 0.000000000000e+00
1.059000000000e+03 -8.863341618958e-01 0.000000000000e+00 0.000000000000e+00
1.059250000000e+03 -9.358865296999e-01 0.000000000000e+00 0.000000000000e+00
1.059500000000e+03 -8.956990426743e-01 0.000000000000e+00 0.000000000000e+00
1.059750000000e+03 -7.670961299724e-01 0.000000000000e+00 0.000000000000e+00
1.060000000000e+03 -5.602827833011e-01 0.000000000000e+00 0.000000000000e+00
1.060250000000e+03 -2.936638546028e-01 0.000000000000e+00 0.000000000000e+00
1.060500000000e+03 7.745235263148e-03 0.000000000000e+00 0.000000000000e+00
1.060750000000e+03 3.146879526749e-01 0.000000000000e+00 0.000000000000e+00
1.061000000000e+03 5.965916565435e-01 0.000000000000e+00 0.000000000000e+00
1.061250000000e+03 8.247483573151e-01 0.000000000000e+00 0.000000000000e+00
1.061500000000e+03 9.754075725902e-01 0.000000000000e+00 0.000000000000e+00
1.061750000000e+03 1.032432084011e+00 0.000000000000e+00 0.000000000000e+00
1.062000000000e+03 9.892028152477e-01 0.000000000000e+00 0.000000000000e+00
1.062250000000e+03 8.495331068453e-01 0.000000000000e+00 0.000000000000e+00
1.062500000000e+03 6.274581463555e-01 0.000000000000e+00 0.000000000000e+00
1.062750000000e+03 3.458907823144e-01 0.000000000000e+00 0.000000000000e+00
1.063000000000e+03 3.426599757862e-02 0.000000000000e+00 0.000000000000e+00
1.063250000000e+03 -2.745827473733e-01 0.000000000000e+00 0.000000000000e+00
1.063500000000e+03 -5.479763023008e-01 0.000000000000e+00 0.000000000000e+00
1.063750000000e+03 -7.569745611134e-01 0.000000000000e+00 0.000000000000e+00
1.064000000000e+03 -8.795835793131e-01 0.000000000000e+00 0.000000000000e+00
1.064250000000e+03 -9.032117199699e-01 0.000000000000e+00 0.000000000000e+00
1.064500000000e+03 -8.260830872853e-01 0.000000000000e+00 0.000000000000e+00
1.064750000000e+03 -6.574346206876e-01 0.000000000000e+00 0.000000000000e+00
1.065000000000e+03 -4.164641716316e-01 0.000000000000e+00 0.000000000000e+00
1.065250000000e+03 -1.301438583331e-01 0.000000000000e+00 0.000000000000e+00
1.065500000000e+03 1.698519099840e-01 0.000000000000e+00 0.000000000000e+00
1.065750000000e+03 4.507478698070e-01 0.000000000000e+00 0.000000000000e+00
1.066000000000e+03 6.823785070205e-01 0.000000000000e+00 0.000000000000e+00
1.066250000000e+03 8.405735268023e-01 0.000000000000e+00 0.000000000000e+00
1.066500000000e+03 9.098224521642e-01 0.000000000000e+00 0.000000000000e+00
1.066750000000e+03 8.849093300788e-01 0.000000000000e+00 0.000000000000e+00
1.067000000000e+03 7.713328963178e-01 0.000000000000e+00 0.000000000000e+00
1.067250000000e+03 5.844742807818e-01 0.000000000000e+00 0.000000000000e+00
1.067500000000e+03 3.476252448689e-01 0.000000000000e+00 0.000000000000e+00
1.067750000000e+03 8.912627849478e-02 0.000000000000e+00 0.000000000000e+00
1.068000000000e+03 -1.610312795768e-01 0.000000000000e+00 0.000000000000e+00
1.068250000000e+03 -3.747245224767e-01 0.000000000000e+00 0.000000000000e+00
1.068500000000e+03 -5.289163525009e-01 0.000000000000e+00 0.000000000000e+00
1.068750000000e+03 -6.081912704410e-01 0.000000000000e+00 0.000000000000e+00
1.069000000000e+03 -6.063198671822e-01 0.000000000000e+00 0.000000000000e+00
1.069250000000e+03 -5.266867857290e-01 0.000000000000e+00 0.000000000000e+00
1.069500000000e+03 -3.815597630137e-01 0.000000000000e+00 0.000000000000e+00
1.069750000000e+03 -1.903202602913e-01 0.000000000000e+00 0.000000000000e+00
1.070000000000e+03 2.309892585466e-02 0.000000000000e+00 0.000000000000e+00
1.070250000000e+03 2.332323098886e-01 0.000000000000e+00 0.000000000000e+00
1.070500000000e+03 4.161729358353e-01 0.000000000000e+00 0.000000000000e+00
1.070750000000e+03 5.523550140646e-01 0.000000000000e+00 0.000000000000e+00
1.071000000000e+03 6.286973288114e-01 0.000000000000e+00 0.000000000000e+00
1.071250000000e+03 6.398675887231e-01 0.000000000000e+00 0.000000000000e+00
1.071500000000e+03 5.885463047946e-01 0.000000000000e+00 0.000000000000e+00
1.071750000000e+03 4.846987799917e-01 0.000000000000e+00 0.000000000000e+00
1.072000000000e+03 3.439882776380e-01 0.000000000000e+00 0.000000000000e+00
1.072250000000e+03 1.855664825256e-01 0.000000000000e+00 0.000000000000e+00
1.072500000000e+03 2.954632771438e-02 0.000000000000e+00 0.000000000000e+00
1.072750000000e+03 -1.055106587004e-01 0.000000000000e+00 0.000000000000e+00
1.073000000000e+03 -2.047771530145e-01 0.000000000000e+00 0.000000000000e+00
1.073250000000e+03 -2.587545250077e-01 0.000000000000e+00 0.000000000000e+00
1.073500000000e+03 -2.641084735409e-01 0.000000000000e+00 0.000000000000e+00
1.073750000000e+03 -2.236813936591e-01 0.000000000000e+00 0.000000000000e+00
1.074000000000e+03 -1.457266336245e-01 0.000000000000e+00 0.000000000000e+00
1.074250000000e+03 -4.250816263289e-02 0.000000000000e+00 0.000000000000e+00
1.074500000000e+03 7.151624098644e-02 0.000000000000e+00 0.000000000000e+00
1.074750000000e+03 1.816681946228e-01 0.000000000000e+00 0.000000000000e+00
1.075000000000e+03 2.749129129457e-01 0.000000000000e+00 0.000000000000e+00
1.075250000000e+03 3.413792718255e-01 0.000000000000e+00 0.000000000000e+00
1.075500000000e+03 3.753605508386e-01 0.000000000000e+00 0.000000000000e+00
1.075750000000e+03 3.757006496859e-01 0.000000000000e+00 0.000000000000e+00
1.076000000000e+03 3.455586428292e-01 0.000000000000e+00 0.000000000000e+00
1.076250000000e+03 2.916282349341e-01 0.000000000000e+00 0.000000000000e+00
1.076500000000e+03 2.229567827080e-01 0.000000000000e+00 0.000000000000e+00
1.076750000000e+03 1.495525781903e-01 0.000000000000e+00 0.000000000000e+00
1.077000000000e+03 8.098437027580e-02 0.000000000000e+00 0.000000000000e+00
1.077250000000e+03 2.516323743348e-02 0.000000000000e+00 0.000000000000e+00
1.077500000000e+03 -1.254236325243e-02 0.000000000000e+00 0.000000000000e+00
1.077750000000e+03 -2.976515452104e-02 0.000000000000e+00 0.000000000000e+00
1.078000000000e+03 -2.714462261007e-02 0.000000000000e+00 0.000000000000e+00
1.078250000000e+03 -7.918661191167e-03 0.000000000000e+00 0.000000000000e+00
1.078500000000e+03 2.280439068294e-02 0.000000000000e+00 0.000000000000e+00
1.078750000000e+03 5.896125916509e-02 0.000000000000e+00 0.000000000000e+00
1.079000000000e+03 9.448885703339e-02 0.000000000000e+00 0.000000000000e+00
1.079250000000e+03 1.241778638748e-01 0.000000000000e+00 0.000000000000e+00
1.079500000000e+03 1.443105129021e-01 0.000000000000e+00 0.000000000000e+00
1.079750000000e+03 1.530099877700e-01 0.000000000000e+00 0.000000000000e+00
1.080000000000e+03 1.502780321906e-01 0.000000000000e+00 0.000000000000e+00
1.080250000000e+03 1.377462352476e-01 0.000000000000e+00 0.000000000000e+00
1.080500000000e+03 1.182076416441e-01 0.000000000000e+00 0.000000000000e+00
1.080750000000e+03 9.502313746309e-02 0.000000000000e+00 0.000000000000e+00
1.081000000000e+03 7.150816324234e-02 0.000000000000e+00 0.000000000000e+00
1.081250000000e+03 5.039915687740e-02 0.000000000000e+00 0.000000000000e+00
1.081500000000e+03 3.347787086188e-02 0.000000000000e+00 0.000000000000e+00
1.081750000000e+03 2.139969399480e-02 0.000000000000e+00 0.000000000000e+00
1.082000000000e+03 1.373510230394e-02 0.000000000000e+00 0.000000000000e+00
1.082250000000e+03 9.197570402272e-03 0.000000000000e+00 0.000000000000e+00
1.082500000000e+03 6.002338692190e-03 0.000000000000e+00 0.000000000000e+00
1.082750000000e+03 2.282584650263e-03 0.000000000000e+00 0.000000000000e+00
1.083000000000e+03 -3.514990418567e-03 0.000000000000e+00 0.000000000000e+00
1.083250000000e+03 -1.232441110894e-02 0.000000000000e+00 0.000000000000e+00
1.083500000000e+03 -2.429393218710e-02 0.000000000000e+00 0.000000000000e+00
1.083750000000e+03 -3.878114741508e-02 0.000000000000e+00 0.000000000000e+00
1.084000000000e+03 -5.450260030104e-02 0.000000000000e+00 0.000000000000e+00
1.084250000000e+03 -6.980396649776e-02 0.000000000000e+00 0.000000000000e+00
1.084500000000e+03 -8.299702805852e-02 0.000000000000e+00 0.000000000000e+00
1.084750000000e+03 -9.269980831661e-02 0.000000000000e+00 0.000000000000e+00
1.085000000000e+03 -9.811763450102e-02 0.000000000000e+00 0.000000000000e+00
1.085250000000e+03 -9.921489365512e-02 0.000000000000e+00 0.000000000000e+00
1.085500000000e+03 -9.674747324394e-02 0.000000000000e+00 0.000000000000e+00
1.085750000000e+03 -9.215068485784e-02 0.000000000000e+00 0.000000000000e+00
1.086000000000e+03 -8.730257702380e-02 0.000000000000e+00 0.000000000000e+00
1.086250000000e+03 -8.420375522129e-02 0.000000000000e+00 0.000000000000e+00
1.086500000000e+03 -8.462871301080e-02 0.000000000000e+00 0.000000000000e+00
1.086750000000e+03 -8.980810691283e-02 0.000000000000e+00 0.000000000000e+00
1.087000000000e+03 -1.001958559041e-01 0.000000000000e+00 0.000000000000e+00
1.087250000000e+03 -1.153605363917e-01 0.000000000000e+00 0.000000000000e+00
1.087500000000e+03 -1.340198148870e-01 0.000000000000e+00 0.000000000000e+00
1.087750000000e+03 -1.542131203279e-01 0.000000000000e+00 0.000000000000e+00
1.088000000000e+03 -1.735852879242e-01 0.000000000000e+00 0.000000000000e+00
1.088250000000e+03 -1.897361274636e-01 0.000000000000e+00 0.000000000000e+00
1.088500000000e+03 -2.005805652722e-01 0.000000000000e+00 0.000000000000e+00
1.088750000000e+03 -2.046627020068e-01 0.000000000000e+00 0.000000000000e+00
1.089000000000e+03 -2.013748652591e-01 0.000000000000e+00 0.000000000000e+00
1.089250000000e+03 -1.910481187158e-01 0.000000000000e+00 0.000000000000e+00
1.089500000000e+03 -1.749011346470e-01 0.000000000000e+00 0.000000000000e+00
1.089750000000e+03 -1.548565150222e-01 0.000000000000e+00 0.000000000000e+00
1.090000000000e+03 -1.332540317879e-01 0.000000000000e+00 0.000000000000e+00
1.090250000000e+03 -1.125056873391e-01 0.000000000000e+00 0.000000000000e+00
1.090500000000e+03 -9.474566568227e-02 0.000000000000e+00 0.000000000000e+00
1.090750000000e+03 -8.152804293785e-02 0.000000000000e+00 0.000000000000e+00
1.091000000000e+03 -7.361678079015e-02 0.000000000000e+00 0.000000000000e+00
1.091250000000e+03 -7.089753218371e-02 0.000000000000e+00 0.000000000000e+00
1.091500000000e+03 -7.242163501043e-02 0.000000000000e+00 0.000000000000e+00
1.091750000000e+03 -7.657242467836e-02 0.000000000000e+00 0.000000000000e+00
1.092000000000e+03 -8.132580990092e-02 0.000000000000e+00 0.000000000000e+00
1.092250000000e+03 -8.456366524076e-02 0.000000000000e+00 0.000000000000e+00
1.092500000000e+03 -8.439191036417e-02 0.000000000000e+00 0.000000000000e+00
1.092750000000e+03 -7.941598370683e-02 0.000000000000e+00 0.000000000000e+00
1.093000000000e+03 -6.893440296918e-02 0.000000000000e+00 0.000000000000e+00
1.093250000000e+03 -5.302477134865e-02 0.000000000000e+00 0.000000000000e+00
1.093500000000e+03 -3.251364522465e-02 0.000000000000e+00 0.000000000000e+00
1.093750000000e+03 -8.839392917211e-03 0.000000000000e+00 0.000000000000e+00
1.094000000000e+03 1.616718989891e-02 0.000000000000e+00 0.000000000000e+00
1.094250000000e+03 4.054849677237e-02 0.000000000000e+00 0.000000000000e+00
1.094500000000e+03 6.249063826619e-02 0.000000000000e+00 0.000000000000e+00
1.094750000000e+03 8.055875601335e-02 0.000000000000e+00 0.000000000000e+00
1.095000000000e+03 9.386424010365e-02 0.000000000000e+00 0.000000000000e+00
1.095250000000e+03 1.021428797303e-01 0.000000000000e+00 0.000000000000e+00
1.095500000000e+03 1.057375197375e-01 0.000000000000e+00 0.000000000000e+00
1.095750000000e+03 1.054936066096e-01 0.000000000000e+00 0.000000000000e+00
1.096000000000e+03 1.025887858229e-01 0.000000000000e+00 0.000000000000e+00
1.096250000000e+03 9.832657555874e-02 0.000000000000e+00 0.000000000000e+00
1.096500000000e+03 9.392790174983e-02 0.000000000000e+00 0.000000000000e+00
1.096750000000e+03 9.035260022897e-02 0.000000000000e+00 0.000000000000e+00
1.097000000000e+03 8.817640533768e-02 0.000000000000e+00 0.000000000000e+00
1.097250000000e+03 8.753872956105e-02 0.000000000000e+00 0.000000000000e+00
1.097500000000e+03 8.816448712199e-02 0.000000000000e+00 0.000000000000e+00
1.097750000000e+03 8.945132449680e-02 0.000000000000e+00 0.000000000000e+00
1.098000000000e+03 9.060377191847e-02 0.000000000000e+00 0.000000000000e+00
1.098250000000e+03 9.078948857378e-02 0.000000000000e+00 0.000000000000e+00
1.098500000000e+03 8.929077766782e-02 0.000000000000e+00 0.000000000000e+00
1.098750000000e+03 8.562699686666e-02 0.000000000000e+00 0.000000000000e+00
1.099000000000e+03 7.962976460569e-02 0.000000000000e+00 0.000000000000e+00
1.099250000000e+03 7.146175194865e-02 0.000000000000e+00 0.000000000000e+00
1.099500000000e+03 6.157977060578e-02 0.000000000000e+00 0.000000000000e+00
1.099750000000e+03 5.065213836785e-02 0.000000000000e+00 0.000000000000e+00
1.100000000000e+03 3.944741962623e-02 0.000000000000e+00 0.000000000000e+00
1.100250000000e+03 2.871551355354e-02 0.000000000000e+00 0.000000000000e+00
1.100500000000e+03 1.908218789052e-02 0.000000000000e+00 0.000000000000e+00
1.100750000000e+03 1.097466608682e-02 0.000000000000e+00 0.000000000000e+00
1.101000000000e+03 4.589501689442e-03 0.000000000000e+00 0.000000000000e+00
1.101250000000e+03 -9.409416690028e-05 0.000000000000e+00 0.000000000000e+00
1.101500000000e+03 -3.260632582733e-03 0.000000000000e+00 0.000000000000e+00
1.101750000000e+03 -5.176741966838e-03 0.000000000000e+00 0.000000000000e+00
1.102000000000e+03 -6.098656027297e-03 0.000000000000e+00 0.000000000000e+00
1.102250000000e+03 -6.187496926190e-03 0.000000000000e+00 0.000000000000e+00
1.102500000000e+03 -5.449317631417e-03 0.000000000000e+00 0.000000000000e+00
1.102750000000e+03 -3.712123465613e-03 0.000000000000e+00 0.000000000000e+00
1.103000000000e+03 -6.452042389561e-04 0.000000000000e+00 0.000000000000e+00
1.103250000000e+03 4.181711458428e-03 0.000000000000e+00 0.000000000000e+00
1.103500000000e+03 1.120936130260e-02 0.000000000000e+00 0.000000000000e+00
1.103750000000e+03 2.078548719918e-02 0.000000000000e+00 0.000000000000e+00
1.104000000000e+03 3.306559162668e-02 0.000000000000e+00 0.000000000000e+00
1.104250000000e+03 4.793630571047e-02 0.000000000000e+00 0.000000000000e+00
1.104500000000e+03 6.497638181963e-02 0.000000000000e+00 0.000000000000e+00
1.104750000000e+03 8.346430418521e-02 0.000000000000e+00 0.000000000000e+00
1.105000000000e+03 1.024338443753e-01 0.000000000000e+00 0.000000000000e+00
1.105250000000e+03 1.207708434196e-01 0.000000000000e+00 0.000000000000e+00
1.105500000000e+03 1.373374171228e-01 0.000000000000e+00 0.000000000000e+00
1.105750000000e+03 1.511048440755e-01 0.000000000000e+00 0.000000000000e+00
1.106000000000e+03 1.612744516442e-01 0.000000000000e+00 0.000000000000e+00
1.106250000000e+03 1.673672262677e-01 0.000000000000e+00 0.000000000000e+00
1.106500000000e+03 1.692674605008e-01 0.000000000000e+00 0.000000000000e+00
1.106750000000e+03 1.672128141238e-01 0.000000000000e+00 0.000000000000e+00
1.107000000000e+03 1.617316070022e-01 0.000000000000e+00 0.000000000000e+00
1.107250000000e+03 1.535366412283e-01 0.000000000000e+00 0.000000000000e+00
1.107500000000e+03 1.433920122025e-01 0.000000000000e+00 0.000000000000e+00
1.107750000000e+03 1.319740497154e-01 0.000000000000e+00 0.000000000000e+00
1.108000000000e+03 1.197489473439e-01 0.000000000000e+00 0.000000000000e+00
1.108250000000e+03 1.068875138476e-01 0.000000000000e+00 0.000000000000e+00
1.108500000000e+03 9.323208904826e-02 0.000000000000e+00 0.000000000000e+00
1.108750000000e+03 7.832279819481e-02 0.000000000000e+00 0.000000000000e+00
1.109000000000e+03 6.148115721732e-02 0.000000000000e+00 0.000000000000e+00
1.109250000000e+03 4.193998468769e-02 0.000000000000e+00 0.000000000000e+00
1.109500000000e+03 1.900102224645e-02 0.000000000000e+00 0.000000000000e+00
1.109750000000e+03 -7.803204523949e-03 0.000000000000e+00 0.000000000000e+00
1.110000000000e+03 -3.856815500733e-02 0.000000000000e+00 0.000000000000e+00
1.110250000000e+03 -7.291921438801e-02 0.000000000000e+00 0.000000000000e+00
1.110500000000e+03 -1.099735909779e-01 0.000000000000e+00 0.000000000000e+00
1.110750000000e+03 -1.483705890777e-01 0.000000000000e+00 0.000000000000e+00
1.111000000000e+03 -1.863689233460e-01 0.000000000000e+00 0.000000000000e+00
1.111250000000e+03 -2.220000368887e-01 0.000000000000e+00 0.000000000000e+00
1.111500000000e+03 -2.532581688689e-01 0.000000000000e+00 0.000000000000e+00
1.111750000000e+03 -2.783024120896e-01 0.000000000000e+00 0.000000000000e+00
1.112000000000e+03 -2.956440328341e-01 0.000000000000e+00 0.000000000000e+00
1.112250000000e+03 -3.042941991149e-01 0.000000000000e+00 0.000000000000e+00
1.112500000000e+03 -3.038527174093e-01 0.000000000000e+00 0.000000000000e+00
1.112750000000e+03 -2.945266221412e-01 0.000000000000e+00 0.000000000000e+00
1.113000000000e+03 -2.770772963622e-01 0.000000000000e+00 0.000000000000e+00
1.113250000000e+03 -2.527047936775e-01 0.000000000000e+00 0.000000000000e+00
1.113500000000e+03 -2.228867272382e-01 0.000000000000e+00 0.000000000000e+00
1.113750000000e+03 -1.891952318406e-01 0.000000000000e+00 0.000000000000e+00
1.114000000000e+03 -1.531182079995e-01 0.000000000000e+00 0.000000000000e+00
1.114250000000e+03 -1.159099462273e-01 0.000000000000e+00 0.000000000000e+00
1.114500000000e+03 -7.849148802636e-02 0.000000000000e+00 0.000000000000e+00
1.114750000000e+03 -4.141341845323e-02 0.000000000000e+00 0.000000000000e+00
1.115000000000e+03 -4.884336439054e-03 0.000000000000e+00 0.000000000000e+00
1.115250000000e+03 3.114160001153e-02 0.000000000000e+00 0.000000000000e+00
1.115500000000e+03 6.683346955584e-02 0.000000000000e+00 0.000000000000e+00
1.115750000000e+03 1.023306398515e-01 0.000000000000e+00 0.000000000000e+00
1.116000000000e+03 1.375932459520e-01 0.000000000000e+00 0.000000000000e+00
1.116250000000e+03 1.722808155174e-01 0.000000000000e+00 0.000000000000e+00
1.116500000000e+03 2.056796926997e-01 0.000000000000e+00 0.000000000000e+00
1.116750000000e+03 2.366928277191e-01 0.000000000000e+00 0.000000000000e+00
1.117000000000e+03 2.638964324644e-01 0.000000000000e+00 0.000000000000e+00
1.117250000000e+03 2.856582646133e-01 0.000000000000e+00 0.000000000000e+00
1.117500000000e+03 3.003032896283e-01 0.000000000000e+00 0.000000000000e+00
1.117750000000e+03 3.063054612806e-01 0.000000000000e+00 0.000000000000e+00
1.118000000000e+03 3.024803387641e-01 0.000000000000e+00 0.000000000000e+00
1.118250000000e+03 2.881527689650e-01 0.000000000000e+00 0.000000000000e+00
1.118500000000e+03 2.632769461286e-01 0.000000000000e+00 0.000000000000e+00
1.118750000000e+03 2.284923526175e-01 0.000000000000e+00 0.000000000000e+00
1.119000000000e+03 1.851074866745e-01 0.000000000000e+00 0.000000000000e+00
1.119250000000e+03 1.350127016788e-01 0.000000000000e+00 0.000000000000e+00
1.119500000000e+03 8.053259889336e-02 0.000000000000e+00 0.000000000000e+00
1.119750000000e+03 2.423598046765e-02 0.000000000000e+00 0.000000000000e+00
1.120000000000e+03 -3.127362875681e-02 0.000000000000e+00 0.000000000000e+00
1.120250000000e+03 -8.356207411136e-02 0.000000000000e+00 0.000000000000e+00
1.120500000000e+03 -1.305400183721e-01 0.000000000000e+00 0.000000000000e+00
1.120750000000e+03 -1.705910998204e-01 0.000000000000e+00 0.000000000000e+00
1.121000000000e+03 -2.026411102780e-01 0.000000000000e+00 0.000000000000e+00
1.121250000000e+03 -2.261647590484e-01 0.000000000000e+00 0.000000000000e+00
1.121500000000e+03 -2.411349626988e-01 0.000000000000e+00 0.000000000000e+00
1.121750000000e+03 -2.479269224435e-01 0.000000000000e+00 0.000000000000e+00
1.122000000000e+03 -2.471945333862e-01 0.000000000000e+00 0.000000000000e+00
1.122250000000e+03 -2.397392430888e-01 0.000000000000e+00 0.000000000000e+00
1.122500000000e+03 -2.263910744178e-01 0.000000000000e+00 0.000000000000e+00
1.122750000000e+03 -2.079183131812e-01 0.000000000000e+00 0.000000000000e+00
1.123000000000e+03 -1.849768935282e-01 0.000000000000e+00 0.000000000000e+00
1.123250000000e+03 -1.581036568397e-01 0.000000000000e+00 0.000000000000e+00
1.123500000000e+03 -1.277504496148e-01 0.000000000000e+00 0.000000000000e+00
1.123750000000e+03 -9.434952026806e-02 0.000000000000e+00 0.000000000000e+00
1.124000000000e+03 -5.839580125907e-02 0.000000000000e+00 0.000000000000e+00
1.124250000000e+03 -2.052909034562e-02 0.000000000000e+00 0.000000000000e+00
1.124500000000e+03 1.840080502530e-02 0.000000000000e+00 0.000000000000e+00
1.124750000000e+03 5.730028439759e-02 0.000000000000e+00 0.000000000000e+00
1.125000000000e+03 9.483910864167e-02 0.000000000000e+00 0.000000000000e+00
1.125250000000e+03 1.295019052221e-01 0.000000000000e+00 0.000000000000e+00
1.125500000000e+03 1.596807637662e-01 0.000000000000e+00 0.000000000000e+00
1.125750000000e+03 1.837994342820e-01 0.000000000000e+00 0.000000000000e+00
1.126000000000e+03 2.004547341214e-01 0.000000000000e+00 0.000000000000e+00
1.126250000000e+03 2.085578543502e-01 0.000000000000e+00 0.000000000000e+00
1.126500000000e+03 2.074577097553e-01 0.000000000000e+00 0.000000000000e+00
1.126750000000e+03 1.970303411632e-01 0.000000000000e+00 0.000000000000e+00
1.127000000000e+03 1.777223635086e-01 0.000000000000e+00 0.000000000000e+00
1.127250000000e+03 1.505419852496e-01 0.000000000000e+00 0.000000000000e+00
1.127500000000e+03 1.169974366372e-01 0.000000000000e+00 0.000000000000e+00
1.127750000000e+03 7.898888525636e-02 0.000000000000e+00 0.000000000000e+00
1.128000000000e+03 3.866527246584e-02 0.000000000000e+00 0.000000000000e+00
1.128250000000e+03 -1.738694966432e-03 0.000000000000e+00 0.000000000000e+00
1.128500000000e+03 -4.006835507000e-02 0.000000000000e+00 0.000000000000e+00
1.128750000000e+03 -7.440099886605e-02 0.000000000000e+00 0.000000000000e+00
1.129000000000e+03 -1.031695241332e-01 0.000000000000e+00 0.000000000000e+00
1.129250000000e+03 -1.252474503034e-01 0.000000000000e+00 0.000000000000e+00
1.129500000000e+03 -1.399899036986e-01 0.000000000000e+00 0.000000000000e+00
1.129750000000e+03 -1.472305048277e-01 0.000000000000e+00 0.000000000000e+00
1.130000000000e+03 -1.472390376035e-01 0.000000000000e+00 0.000000000000e+00
1.130250000000e+03 -1.406487401243e-01 0.000000000000e+00 0.000000000000e+00
1.130500000000e+03 -1.283645821091e-01 0.000000000000e+00 0.000000000000e+00
1.130750000000e+03 -1.114647588483e-01 0.000000000000e+00 0.000000000000e+00
1.131000000000e+03 -9.110684771309e-02 0.000000000000e+00 0.000000000000e+00
1.131250000000e+03 -6.844787621762e-02 0.000000000000e+00 0.000000000000e+00
1.131500000000e+03 -4.458435375193e-02 0.000000000000e+00 0.000000000000e+00
1.131750000000e+03 -2.051464634647e-02 0.000000000000e+00 0.000000000000e+00
1.132000000000e+03 2.877519589681e-03 0.000000000000e+00 0.000000000000e+00
1.132250000000e+03 2.482264552164e-02 0.000000000000e+00 0.000000000000e+00
1.132500000000e+03 4.465439166380e-02 0.000000000000e+00 0.000000000000e+00
1.132750000000e+03 6.179492767464e-02 0.000000000000e+00 0.000000000000e+00
1.133000000000e+03 7.574336562135e-02 0.000000000000e+00 0.000000000000e+00
1.133250000000e+03 8.607242630489e-02 0.000000000000e+00 0.000000000000e+00
1.133500000000e+03 9.243617951919e-02 0.000000000000e+00 0.000000000000e+00
1.133750000000e+03 9.458898927889e-02 0.000000000000e+00 0.000000000000e+00
1.134000000000e+03 9.241312731350e-02 0.000000000000e+00 0.000000000000e+00
1.134250000000e+03 8.595030902226e-02 0.000000000000e+00 0.000000000000e+00
1.134500000000e+03 7.543099019091e-02 0.000000000000e+00 0.000000000000e+00
1.134750000000e+03 6.129484831933e-02 0.000000000000e+00 0.000000000000e+00
1.135000000000e+03 4.419651675135e-02 0.000000000000e+00 0.000000000000e+00
1.135250000000e+03 2.499224682958e-02 0.000000000000e+00 0.000000000000e+00
1.135500000000e+03 4.705512134661e-03 0.000000000000e+00 0.000000000000e+00
1.135750000000e+03 -1.552768984060e-02 0.000000000000e+00 0.000000000000e+00
1.136000000000e+03 -3.453031909735e-02 0.000000000000e+00 0.000000000000e+00
1.136250000000e+03 -5.116662805185e-02 0.000000000000e+00 0.000000000000e+00
1.136500000000e+03 -6.442768812520e-02 0.000000000000e+00 0.000000000000e+00
1.136750000000e+03 -7.351162098113e-02 0.000000000000e+00 0.000000000000e+00
1.137000000000e+03 -7.789023706176e-02 0.000000000000e+00 0.000000000000e+00
1.137250000000e+03 -7.735496463975e-02 0.000000000000e+00 0.000000000000e+00
1.137500000000e+03 -7.203697580305e-02 0.000000000000e+00 0.000000000000e+00
1.137750000000e+03 -6.239903202036e-02 0.000000000000e+00 0.000000000000e+00
1.138000000000e+03 -4.919946513288e-02 0.000000000000e+00 0.000000000000e+00
1.138250000000e+03 -3.343153889258e-02 0.000000000000e+00 0.000000000000e+00
1.138500000000e+03 -1.624387860781e-02 0.000000000000e+00 0.000000000000e+00
1.138750000000e+03 1.150554354395e-03 0.000000000000e+00 0.000000000000e+00
1.139000000000e+03 1.756851079098e-02 0.000000000000e+00 0.000000000000e+00
1.139250000000e+03 3.194504653337e-02 0.000000000000e+00 0.000000000000e+00
1.139500000000e+03 4.340901483106e-02 0.000000000000e+00 0.000000000000e+00
1.139750000000e+03 5.133939445591e-02 0.000000000000e+00 0.000000000000e+00
1.140000000000e+03 5.539851092523e-02 0.000000000000e+00 0.000000000000e+00
1.140250000000e+03 5.554061101458e-02 0.000000000000e+00 0.000000000000e+00
1.140500000000e+03 5.199665999127e-02 0.000000000000e+00 0.000000000000e+00
1.140750000000e+03 4.523838777666e-02 0.000000000000e+00 0.000000000000e+00
1.141000000000e+03 3.592630075672e-02 0.000000000000e+00 0.000000000000e+00
1.141250000000e+03 2.484745358469e-02 0.000000000000e+00 0.000000000000e+00
1.141500000000e+03 1.284917327328e-02 0.000000000000e+00 0.000000000000e+00
1.141750000000e+03 7.746616581919e-04 0.000000000000e+00 0.000000000000e+00
1.142000000000e+03 -1.059443777599e-02 0.000000000000e+00 0.000000000000e+00
1.142250000000e+03 -2.058468753958e-02 0.000000000000e+00 0.000000000000e+00
1.142500000000e+03 -2.866440069458e-02 0.000000000000e+00 0.000000000000e+00
1.142750000000e+03 -3.446330957425e-02 0.000000000000e+00 0.000000000000e+00
1.143000000000e+03 -3.777898774939e-02 0.000000000000e+00 0.000000000000e+00
1.143250000000e+03 -3.857176439571e-02 0.000000000000e+00 0.000000000000e+00
1.143500000000e+03 -3.695059138783e-02 0.000000000000e+00 0.000000000000e+00
1.143750000000e+03 -3.315261907131e-02 0.000000000000e+00 0.000000000000e+00
1.144000000000e+03 -2.751913116642e-02 0.000000000000e+00 0.000000000000e+00
1.144250000000e+03 -2.047006066127e-02 0.000000000000e+00 0.000000000000e+00
1.144500000000e+03 -1.247867418183e-02 0.000000000000e+00 0.000000000000e+00
1.144750000000e+03 -4.047309705234e-03 0.000000000000e+00 0.000000000000e+00
1.145000000000e+03 4.315581943054e-03 0.000000000000e+00 0.000000000000e+00
1.145250000000e+03 1.211729280084e-02 0.000000000000e+00 0.000000000000e+00
1.145500000000e+03 1.890200403290e-02 0.000000000000e+00 0.000000000000e+00
1.145750000000e+03 2.427152319658e-02 0.000000000000e+00 0.000000000000e+00
1.146000000000e+03 2.790556236243e-02 0.000000000000e+00 0.000000000000e+00
1.146250000000e+03 2.958097561093e-02 0.000000000000e+00 0.000000000000e+00
1.146500000000e+03 2.918877690685e-02 0.000000000000e+00 0.000000000000e+00
1.146750000000e+03 2.674722988010e-02 0.000000000000e+00 0.000000000000e+00
1.147000000000e+03 2.240897203716e-02 0.000000000000e+00 0.000000000000e+00
1.147250000000e+03 1.646011589937e-02 0.000000000000e+00 0.000000000000e+00
1.147500000000e+03 9.309623653336e-03 0.000000000000e+00 0.000000000000e+00
1.147750000000e+03 1.467988035896e-03 0.000000000000e+00 0.000000000000e+00
1.148000000000e+03 -6.484684795819e-03 0.000000000000e+00 0.000000000000e+00
1.148250000000e+03 -1.393981962869e-02 0.000000000000e+00 0.000000000000e+00
1.148500000000e+03 -2.030804796432e-02 0.000000000000e+00 0.000000000000e+00
1.148750000000e+03 -2.506953279339e-02 0.000000000000e+00 0.000000000000e+00
1.149000000000e+03 -2.782220085457e-02 0.000000000000e+00 0.000000000000e+00
1.149250000000e+03 -2.832277073337e-02 0.000000000000e+00 0.000000000000e+00
1.149500000000e+03 -2.651569215618e-02 0.000000000000e+00 0.000000000000e+00
1.149750000000e+03 -2.254597066678e-02 0.000000000000e+00 0.000000000000e+00
1.150000000000e+03 -1.675329295451e-02 0.000000000000e+00 0.000000000000e+00
1.150250000000e+03 -9.646758002935e-03 0.000000000000e+00 0.000000000000e+00
1.150500000000e+03 -1.861653042869e-03 0.000000000000e+00 0.000000000000e+00
1.150750000000e+03 5.898162114123e-03 0.000000000000e+00 0.000000000000e+00
1.151000000000e+03 1.292685334445e-02 0.000000000000e+00 0.000000000000e+00
1.151250000000e+03 1.858546885205e-02 0.000000000000e+00 0.000000000000e+00
1.151500000000e+03 2.236574212967e-02 0.000000000000e+00 0.000000000000e+00
1.151750000000e+03 2.394178252633e-02 0.000000000000e+00 0.000000000000e+00
1.152000000000e+03 2.320369997482e-02 0.000000000000e+00 0.000000000000e+00
1.152250000000e+03 2.026906903647e-02 0.000000000000e+00 0.000000000000e+00
1.152500000000e+03 1.547054957770e-02 0.000000000000e+00 0.000000000000e+00
1.152750000000e+03 9.320668435679e-03 0.000000000000e+00 0.000000000000e+00
1.153000000000e+03 2.457404643904e-03 0.000000000000e+00 0.000000000000e+00
1.153250000000e+03 -4.423517458840e-03 0.000000000000e+00 0.000000000000e+00
1.153500000000e+03 -1.064212618326e-02 0.000000000000e+00 0.000000000000e+00
1.153750000000e+03 -1.560526926748e-02 0.000000000000e+00 0.000000000000e+00
1.154000000000e+03 -1.886728457859e-02 0.000000000000e+00 0.000000000000e+00
1.154250000000e+03 -2.017352546526e-02 0.000000000000e+00 0.000000000000e+00
1.154500000000e+03 -1.948202248227e-02 0.000000000000e+00 0.000000000000e+00
1.154750000000e+03 -1.696116103132e-02 0.000000000000e+00 0.000000000000e+00
1.155000000000e+03 -1.296409646281e-02 0.000000000000e+00 0.000000000000e+00
1.155250000000e+03 -7.983359417178e-03 0.000000000000e+00 0.000000000000e+00
1.155500000000e+03 -2.591383945522e-03 0.000000000000e+00 0.000000000000e+00
1.155750000000e+03 2.625762360889e-03 0.000000000000e+00 0.000000000000e+00
1.156000000000e+03 7.133538837640e-03 0.000000000000e+00 0.000000000000e+00
1.156250000000e+03 1.050543102032e-02 0.000000000000e+00 0.000000000000e+00
1.156500000000e+03 1.246451357824e-02 0.000000000000e+00 0.000000000000e+00
1.156750000000e+03 1.290581834450e-02 0.000000000000e+00 0.000000000000e+00
1.157000000000e+03 1.189773147979e-02 0.000000000000e+00 0.000000000000e+00
1.157250000000e+03 9.663263601239e-03 0.000000000000e+00 0.000000000000e+00
1.157500000000e+03 6.544454823335e-03 0.000000000000e+00 0.000000000000e+00
1.157750000000e+03 2.955089719947e-03 0.000000000000e+00 0.000000000000e+00
1.158000000000e+03 -6.719228099484e-04 0.000000000000e+00 0.000000000000e+00
1.158250000000e+03 -3.935826900881e-03 0.000000000000e+00 0.000000000000e+00
1.158500000000e+03 -6.511816862186e-03 0.000000000000e+00 0.000000000000e+00
1.158750000000e+03 -8.182511742213e-03 0.000000000000e+00 0.000000000000e+00
1.159000000000e+03 -8.854109789627e-03 0.000000000000e+00 0.000000000000e+00
1.159250000000e+03 -8.556350190560e-03 0.000000000000e+00 0.000000000000e+00
1.159500000000e+03 -7.427519408103e-03 0.000000000000e+00 0.000000000000e+00
1.159750000000e+03 -5.687555657057e-03 0.000000000000e+00 0.000000000000e+00
1.160000000000e+03 -3.603602721536e-03 0.000000000000e+00 0.000000000000e+00
1.160250000000e+03 -1.453001318091e-03 0.000000000000e+00 0.000000000000e+00
1.160500000000e+03 5.113612228668e-04 0.000000000000e+00 0.000000000000e+00
1.160750000000e+03 2.089138290618e-03 0.000000000000e+00 0.000000000000e+00
1.161000000000e+03 3.151066364396e-03 0.000000000000e+00 0.000000000000e+00
1.161250000000e+03 3.646506157500e-03 0.000000000000e+00 0.000000000000e+00
1.161500000000e+03 3.600122467110e-03 0.000000000000e+00 0.000000000000e+00
1.161750000000e+03 3.099282747172e-03 0.000000000000e+00 0.000000000000e+00
1.162000000000e+03 2.274849932498e-03 0.000000000000e+00 0.000000000000e+00
1.162250000000e+03 1.278670393109e-03 0.000000000000e+00 0.000000000000e+00
1.162500000000e+03 2.611644304747e-04 0.000000000000e+00 0.000000000000e+00
1.162750000000e+03 -6.479554822763e-04 0.000000000000e+00 0.000000000000e+00
1.163000000000e+03 -1.353585684922e-03 0.000000000000e+00 0.000000000000e+00
1.163250000000e+03 -1.802512830856e-03 0.000000000000e+00 0.000000000000e+00
1.163500000000e+03 -1.983922595054e-03 0.000000000000e+00 0.000000000000e+00
1.163750000000e+03 -1.923971955837e-03 0.000000000000e+00 0.000000000000e+00
1.164000000000e+03 -1.676017797223e-03 0.000000000000e+00 0.000000000000e+00
1.164250000000e+03 -1.308527989723e-03 0.000000000000e+00 0.000000000000e+00
1.164500000000e+03 -8.927796341431e-04 0.000000000000e+00 0.000000000000e+00
1.164750000000e+03 -4.921987251977e-04 0.000000000000e+00 0.000000000000e+00
1.165000000000e+03 -1.546908360241e-04 0.000000000000e+00 0.000000000000e+00
1.165250000000e+03 9.133904912801e-05 0.000000000000e+00 0.000000000000e+00
1.165500000000e+03 2.372577181352e-04 0.000000000000e+00 0.000000000000e+00
1.165750000000e+03 2.913391419262e-04 0.000000000000e+00 0.000000000000e+00
1.166000000000e+03 2.737585806588e-04 0.000000000000e+00 0.000000000000e+00
1.166250000000e+03 2.106402091298e-04 0.000000000000e+00 0.000000000000e+00
1.166500000000e+03 1.283255778019e-04 0.000000000000e+00 0.000000000000e+00
1.166750000000e+03 4.880724500900e-05 0.000000000000e+00 0.000000000000e+00
1.167000000000e+03 -1.308404857363e-05 0.000000000000e+00 0.000000000000e+00
1.167250000000e+03 -5.056031829323e-05 0.000000000000e+00 0.000000000000e+00
1.167500000000e+03 -6.403116493876e-05 0.000000000000e+00 0.000000000000e+00
1.167750000000e+03 -5.902978451010e-05 0.000000000000e+00 0.000000000000e+00
1.168000000000e+03 -4.356365680077e-05 0.000000000000e+00 0.000000000000e+00
1.168250000000e+03 -2.555121029934e-05 0.000000000000e+00 0.000000000000e+00
1.168500000000e+03 -1.088134998844e-05 0.000000000000e+00 0.000000000000e+00
1.168750000000e+03 -2.415967256089e-06 0.000000000000e+00 0.000000000000e+00
1.169000000000e+03 -3.012145527428e-10 0.000000000000e+00 0.000000000000e+00
1.169250000000e+03 0.000000000000e+00 0.000000000000e+00 0.000000000000e+00
1.169500000000e+03 0.000000000000e+00 0.000000000000e+00 0.000000000000e+00
1.169750000000e+03 0.000000000000e+00 0.000000000000e+00 0.000000000000e+00
1.170000000000e+03 0.000000000000e+00 0.000000000000e+00 0.000000000000e+00
1.170250000000e+03 0.000000000000e+00 0.000000000000e+00 0.000000000000e+00
1.170500000000e+03 0.000000000000e+00 0.000000000000e+00 0.000000000000e+00
1.170750000000e+03 0.000000000000e+00 0.000000000000e+00 0.000000000000e+00
1.171000000000e+03 0.000000000000e+00 0.000000000000e+00 0.000000000000e+00
1.171250000000e+03 0.000000000000e+00 0.000000000000e+00 0.000000000000e+00
1.171500000000e+03 0.000000000000e+00 0.000000000000e+00 0.000000000000e+00
1.171750000000e+03 0.000000000000e+00 0.000000000000e+00 0.000000000000e+00
1.172000000000e+03 0.000000000000e+00 0.000000000000e+00 0.000000000000e+00
1.172250000000e+03 0.000000000000e+00 0.000000000000e+00 0.000000000000e+00
1.172500000000e+03 0.000000000000e+00 0.000000000000e+00 0.000000000000e+00
1.172750000000e+03 0.000000000000e+00 0.000000000000e+00 0.000000000000e+00
1.173000000000e+03 0.000000000000e+00 0.000000000000e+00 0.000000000000e+00
1.173250000000e+03 0.000000000000e+00 0.000000000000e+00 0.000000000000e+00
1.173500000000e+03 0.000000000000e+00 0.000000000000e+00 0.000000000000e+00
1.173750000000e+03 0.000000000000e+00 0.000000000000e+00 0.000000000000e+00
1.174000000000e+03 0.000000000000e+00 0.000000000000e+00 0.000000000000e+00
1.174250000000e+03 0.000000000000e+00 0.000000000000e+00 0.000000000000e+00
1.174500000000e+03 0.000000000000e+00 0.000000000000e+00 0.000000000000e+00
1.174750000000e+03 0.000000000000e+00 0.000000000000e+00 0.000000000000e+00
1.175000000000e+03 0.000000000000e+00 0.000000000000e+00 0.000000000000e+00
1.175250000000e+03 0.000000000000e+00 0.000000000000e+00 0.000000000000e+00
1.175500000000e+03 0.000000000000e+00 0.000000000000e+00 0.000000000000e+00
1.175750000000e+03 0.000000000000e+00 0.000000000000e+00 0.000000000000e+00
1.176000000000e+03 0.000000000000e+00 0.000000000000e+00 0.000000000000e+00
1.176250000000e+03 0.000000000000e+00 0.000000000000e+00 0.000000000000e+00
1.176500000000e+03 0.000000000000e+00 0.000000000000e+00 0.000000000000e+00
1.176750000000e+03 0.000000000000e+00 0.000000000000e+00 0.000000000000e+00
1.177000000000e+03 0.000000000000e+00 0.000000000000e+00 0.000000000000e+00
1.177250000000e+03 0.000000000000e+00 0.000000000000e+00 0.000000000000e+00
1.177500000000e+03 0.000000000000e+00 0.000000000000e+00 0.000000000000e+00
1.177750000000e+03 0.000000000000e+00 0.000000000000e+00 0.000000000000e+00
1.178000000000e+03 0.000000000000e+00 0.000000000000e+00 0.000000000000e+00
1.178250000000e+03 0.000000000000e+00 0.000000000000e+00 0.000000000000e+00
1.178500000000e+03 0.000000000000e+00 0.000000000000e+00 0.000000000000e+00
1.178750000000e+03 0.000000000000e+00 0.000000000000e+00 0.000000000000e+00
1.179000000000e+03 0.000000000000e+00 0.000000000000e+00 0.000000000000e+00
1.179250000000e+03 0.000000000000e+00 0.000000000000e+00 0.000000000000e+00
1.179500000000e+03 0.000000000000e+00 0.000000000000e+00 0.000000000000e+00
1.179750000000e+03 0.000000000000e+00 0.000000000000e+00 0.000000000000e+00
1.180000000000e+03 0.000000000000e+00 0.000000000000e+00 0.000000000000e+00
1.180250000000e+03 0.000000000000e+00 0.000000000000e+00 0.000000000000e+00
1.180500000000e+03 0.000000000000e+00 0.000000000000e+00 0.000000000000e+00
1.180750000000e+03 0.000000000000e+00 0.000000000000e+00 0.000000000000e+00
1.181000000000e+03 0.000000000000e+00 0.000000000000e+00 0.000000000000e+00
1.181250000000e+03 0.000000000000e+00 0.000000000000e+00 0.000000000000e+00
1.181500000000e+03 0.000000000000e+00 0.000000000000e+00 0.000000000000e+00
1.181750000000e+03 0.000000000000e+00 0.000000000000e+00 0.000000000000e+00
1.182000000000e+03 0.000000000000e+00 0.000000000000e+00 0.000000000000e+00
1.182250000000e+03 0.000000000000e+00 0.000000000000e+00 0.000000000000e+00
1.182500000000e+03 0.000000000000e+00 0.000000000000e+00 0.000000000000e+00
1.182750000000e+03 0.000000000000e+00 0.000000000000e+00 0.000000000000e+00
1.183000000000e+03 0.000000000000e+00 0.000000000000e+00 0.000000000000e+00
1.183250000000e+03 0.000000000000e+00 0.000000000000e+00 0.000000000000e+00
1.183500000000e+03 0.000000000000e+00 0.000000000000e+00 0.000000000000e+00
1.183750000000e+03 0.000000000000e+00 0.000000000000e+00 0.000000000000e+00
1.184000000000e+03 0.000000000000e+00 0.000000000000e+00 0.000000000000e+00
1.184250000000e+03 0.000000000000e+00 0.000000000000e+00 0.000000000000e+00
1.184500000000e+03 0.000000000000e+00 0.000000000000e+00 0.000000000000e+00
1.184750000000e+03 0.000000000000e+00 0.000000000000e+00 0.000000000000e+00
1.185000000000e+03 0.000000000000e+00 0.000000000000e+00 0.000000000000e+00
1.185250000000e+03 0.000000000000e+00 0.000000000000e+00 0.000000000000e+00
1.185500000000e+03 0.000000000000e+00 0.000000000000e+00 0.000000000000e+00
1.185750000000e+03 0.000000000000e+00 0.000000000000e+00 0.000000000000e+00
1.186000000000e+03 0.000000000000e+00 0.000000000000e+00 0.000000000000e+00
1.186250000000e+03 0.000000000000e+00 0.000000000000e+00 0.000000000000e+00
1.186500000000e+03 0.000000000000e+00 0.000000000000e+00 0.000000000000e+00
1.186750000000e+03 0.000000000000e+00 0.000000000000e+00 0.000000000000e+00
1.187000000000e+03 0.000000000000e+00 0.000000000000e+00 0.000000000000e+00
1.187250000000e+03 0.000000000000e+00 0.000000000000e+00 0.000000000000e+00
1.187500000000e+03 0.000000000000e+00 0.000000000000e+00 0.000000000000e+00
1.187750000000e+03 0.000000000000e+00 0.000000000000e+00 0.000000000000e+00
1.188000000000e+03 0.000000000000e+00 0.000000000000e+00 0.000000000000e+00
1.188250000000e+03 0.000000000000e+00 0.000000000000e+00 0.000000000000e+00
1.188500000000e+03 0.000000000000e+00 0.000000000000e+00 0.000000000000e+00
1.188750000000e+03 0.000000000000e+00 0.000000000000e+00 0.000000000000e+00
1.189000000000e+03 0.000000000000e+00 0.000000000000e+00 0.000000000000e+00
1.189250000000e+03 0.000000000000e+00 0.000000000000e+00 0.000000000000e+00
1.189500000000e+03 0.000000000000e+00 0.000000000000e+00 0.000000000000e+00
1.189750000000e+03 0.000000000000e+00 0.000000000000e+00 0.000000000000e+00
1.190000000000e+03 0.000000000000e+00 0.000000000000e+00 0.000000000000e+00
1.190250000000e+03 0.000000000000e+00 0.000000000000e+00 0.000000000000e+00
1.190500000000e+03 0.000000000000e+00 0.000000000000e+00 0.000000000000e+00
1.190750000000e+03 0.000000000000e+00 0.000000000000e+00 0.000000000000e+00
1.191000000000e+03 0.000000000000e+00 0.000000000000e+00 0.000000000000e+00
1.191250000000e+03 0.000000000000e+00 0.000000000000e+00 0.000000000000e+00
1.191500000000e+03 0.000000000000e+00 0.000000000000e+00 0.000000000000e+00
1.191750000000e+03 0.000000000000e+00 0.000000000000e+00 0.000000000000e+00
1.192000000000e+03 0.000000000000e+00 0.000000000000e+00 0.000000000000e+00
1.192250000000e+03 0.000000000000e+00 0.000000000000e+00 0.000000000000e+00
1.192500000000e+03 0.000000000000e+00 0.000000000000e+00 0.000000000000e+00
1.192750000000e+03 0.000000000000e+00 0.000000000000e+00 0.000000000000e+00
1.193000000000e+03 0.000000000000e+00 0.000000000000e+00 0.000000000000e+00
1.193250000000e+03 0.000000000000e+00 0.000000000000e+00 0.000000000000e+00
1.193500000000e+03 0.000000000000e+00 0.000000000000e+00 0.000000000000e+00
1.193750000000e+03 0.000000000000e+00 0.000000000000e+00 0.000000000000e+00
1.194000000000e+03 0.000000000000e+00 0.000000000000e+00 0.000000000000e+00
1.194250000000e+03 0.000000000000e+00 0.000000000000e+00 0.000000000000e+00
1.194500000000e+03 0.000000000000e+00 0.000000000000e+00 0.000000000000e+00
1.194750000000e+03 0.000000000000e+00 0.000000000000e+00 0.000000000000e+00
1.195000000000e+03 0.000000000000e+00 0.000000000000e+00 0.000000000000e+00
1.195250000000e+03 0.000000000000e+00 0.000000000000e+00 0.000000000000e+00
1.195500000000e+03 0.000000000000e+00 0.000000000000e+00 0.000000000000e+00
1.195750000000e+03 0.000000000000e+00 0.000000000000e+00 0.000000000000e+00
1.196000000000e+03 0.000000000000e+00 0.000000000000e+00 0.000000000000e+00
1.196250000000e+03 0.000000000000e+00 0.000000000000e+00 0.000000000000e+00
1.196500000000e+03 0.000000000000e+00 0.000000000000e+00 0.000000000000e+00
1.196750000000e+03 0.000000000000e+00 0.000000000000e+00 0.000000000000e+00
1.197000000000e+03 0.000000000000e+00 0.000000000000e+00 0.000000000000e+00
1.197250000000e+03 0.000000000000e+00 0.000000000000e+00 0.000000000000e+00
1.197500000000e+03 0.000000000000e+00 0.000000000000e+00 0.000000000000e+00
1.197750000000e+03 0.000000000000e+00 0.000000000000e+00 0.000000000000e+00
1.198000000000e+03 0.000000000000e+00 0.000000000000e+00 0.000000000000e+00
1.198250000000e+03 0.000000000000e+00 0.000000000000e+00 0.000000000000e+00
1.198500000000e+03 0.000000000000e+00 0.000000000000e+00 0.000000000000e+00
1.198750000000e+03 0.000000000000e+00 0.000000000000e+00 0.000000000000e+00
1.199000000000e+03 0.000000000000e+00 0.000000000000e+00 0.000000000000e+00
1.199250000000e+03 0.000000000000e+00 0.000000000000e+00 0.000000000000e+00
1.199500000000e+03 0.000000000000e+00 0.000000000000e+00 0.000000000000e+00
1.199750000000e+03 0.000000000000e+00 0.000000000000e+00 0.000000000000e+00
1.200000000000e+03 0.000000000000e+00 0.000000000000e+00 0.000000000000e+00
1.200250000000e+03 0.000000000000e+00 0.000000000000e+00 0.000000000000e+00
1.200500000000e+03 0.000000000000e+00 0.000000000000e+00 0.000000000000e+00
1.200750000000e+03 0.000000000000e+00 0.000000000000e+00 0.000000000000e+00
1.201000000000e+03 0.000000000000e+00 0.000000000000e+00 0.000000000000e+00
1.201250000000e+03 0.000000000000e+00 0.000000000000e+00 0.000000000000e+00
1.201500000000e+03 0.000000000000e+00 0.000000000000e+00 0.000000000000e+00
1.201750000000e+03 0.000000000000e+00 0.000000000000e+00 0.000000000000e+00
1.202000000000e+03 0.000000000000e+00 0.000000000000e+00 0.000000000000e+00
1.202250000000e+03 0.000000000000e+00 0.000000000000e+00 0.000000000000e+00
1.202500000000e+03 0.000000000000e+00 0.000000000000e+00 0.000000000000e+00
1.202750000000e+03 0.000000000000e+00 0.000000000000e+00 0.000000000000e+00
1.203000000000e+03 0.000000000000e+00 0.000000000000e+00 0.000000000000e+00
1.203250000000e+03 0.000000000000e+00 0.000000000000e+00 0.000000000000e+00
1.203500000000e+03 0.000000000000e+00 0.000000000000e+00 0.000000000000e+00
1.203750000000e+03 0.000000000000e+00 0.000000000000e+00 0.000000000000e+00
1.204000000000e+03 0.000000000000e+00 0.000000000000e+00 0.000000000000e+00
1.204250000000e+03 0.000000000000e+00 0.000000000000e+00 0.000000000000e+00
1.204500000000e+03 0.000000000000e+00 0.000000000000e+00 0.000000000000e+00
1.204750000000e+03 0.000000000000e+00 0.000000000000e+00 0.000000000000e+00
1.205000000000e+03 0.000000000000e+00 0.000000000000e+00 0.000000000000e+00
1.205250000000e+03 0.000000000000e+00 0.000000000000e+00 0.000000000000e+00
1.205500000000e+03 0.000000000000e+00 0.000000000000e+00 0.000000000000e+00
1.205750000000e+03 0.000000000000e+00 0.000000000000e+00 0.000000000000e+00
1.206000000000e+03 0.000000000000e+00 0.000000000000e+00 0.000000000000e+00
1.206250000000e+03 0.000000000000e+00 0.000000000000e+00 0.000000000000e+00
1.206500000000e+03 0.000000000000e+00 0.000000000000e+00 0.000000000000e+00
1.206750000000e+03 0.000000000000e+00 0.000000000000e+00 0.000000000000e+00
1.207000000000e+03 0.000000000000e+00 0.000000000000e+00 0.000000000000e+00
1.207250000000e+03 0.000000000000e+00 0.000000000000e+00 0.000000000000e+00
1.207500000000e+03 0.000000000000e+00 0.000000000000e+00 0.000000000000e+00
1.207750000000e+03 0.000000000000e+00 0.000000000000e+00 0.000000000000e+00
1.208000000000e+03 0.000000000000e+00 0.000000000000e+00 0.000000000000e+00
1.208250000000e+03 0.000000000000e+00 0.000000000000e+00 0.000000000000e+00
1.208500000000e+03 0.000000000000e+00 0.000000000000e+00 0.000000000000e+00
1.208750000000e+03 0.000000000000e+00 0.000000000000e+00 0.000000000000e+00
1.209000000000e+03 0.000000000000e+00 0.000000000000e+00 0.000000000000e+00
1.209250000000e+03 0.000000000000e+00 0.000000000000e+00 0.000000000000e+00
1.209500000000e+03 0.000000000000e+00 0.000000000000e+00 0.000000000000e+00
1.209750000000e+03 0.000000000000e+00 0.000000000000e+00 0.000000000000e+00
1.210000000000e+03 0.000000000000e+00 0.000000000000e+00 0.000000000000e+00
1.210250000000e+03 0.000000000000e+00 0.000000000000e+00 0.000000000000e+00
1.210500000000e+03 0.000000000000e+00 0.000000000000e+00 0.000000000000e+00
1.210750000000e+03 0.000000000000e+00 0.000000000000e+00 0.000000000000e+00
1.211000000000e+03 0.000000000000e+00 0.000000000000e+00 0.000000000000e+00
1.211250000000e+03 0.000000000000e+00 0.000000000000e+00 0.000000000000e+00
1.211500000000e+03 0.000000000000e+00 0.000000000000e+00 0.000000000000e+00
1.211750000000e+03 0.000000000000e+00 0.000000000000e+00 0.000000000000e+00
1.212000000000e+03 0.000000000000e+00 0.000000000000e+00 0.000000000000e+00
1.212250000000e+03 0.000000000000e+00 0.000000000000e+00 0.000000000000e+00
1.212500000000e+03 0.000000000000e+00 0.000000000000e+00 0.000000000000e+00
1.212750000000e+03 0.000000000000e+00 0.000000000000e+00 0.000000000000e+00
1.213000000000e+03 0.000000000000e+00 0.000000000000e+00 0.000000000000e+00
1.213250000000e+03 0.000000000000e+00 0.000000000000e+00 0.000000000000e+00
1.213500000000e+03 0.000000000000e+00 0.000000000000e+00 0.000000000000e+00
1.213750000000e+03 0.000000000000e+00 0.000000000000e+00 0.000000000000e+00
1.214000000000e+03 0.000000000000e+00 0.000000000000e+00 0.000000000000e+00
1.214250000000e+03 0.000000000000e+00 0.000000000000e+00 0.000000000000e+00
1.214500000000e+03 0.000000000000e+00 0.000000000000e+00 0.000000000000e+00
1.214750000000e+03 0.000000000000e+00 0.000000000000e+00 0.000000000000e+00
1.215000000000e+03 0.000000000000e+00 0.000000000000e+00 0.000000000000e+00
1.215250000000e+03 0.000000000000e+00 0.000000000000e+00 0.000000000000e+00
1.215500000000e+03 0.000000000000e+00 0.000000000000e+00 0.000000000000e+00
1.215750000000e+03 0.000000000000e+00 0.000000000000e+00 0.000000000000e+00
1.216000000000e+03 0.000000000000e+00 0.000000000000e+00 0.000000000000e+00
1.216250000000e+03 0.000000000000e+00 0.000000000000e+00 0.000000000000e+00
1.216500000000e+03 0.000000000000e+00 0.000000000000e+00 0.000000000000e+00
1.216750000000e+03 0.000000000000e+00 0.000000000000e+00 0.000000000000e+00
1.217000000000e+03 0.000000000000e+00 0.000000000000e+00 0.000000000000e+00
1.217250000000e+03 0.000000000000e+00 0.000000000000e+00 0.000000000000e+00
1.217500000000e+03 0.000000000000e+00 0.000000000000e+00 0.000000000000e+00
1.217750000000e+03 0.000000000000e+00 0.000000000000e+00 0.000000000000e+00
1.218000000000e+03 0.000000000000e+00 0.000000000000e+00 0.000000000000e+00
1.218250000000e+03 0.000000000000e+00 0.000000000000e+00 0.000000000000e+00
1.218500000000e+03 0.000000000000e+00 0.000000000000e+00 0.000000000000e+00
1.218750000000e+03 0.000000000000e+00 0.000000000000e+00 0.000000000000e+00
1.219000000000e+03 0.000000000000e+00 0.000000000000e+00 0.000000000000e+00
1.219250000000e+03 0.000000000000e+00 0.000000000000e+00 0.000000000000e+00
1.219500000000e+03 0.000000000000e+00 0.000000000000e+00 0.000000000000e+00
1.219750000000e+03 0.000000000000e+00 0.000000000000e+00 0.000000000000e+00
1.220000000000e+03 0.000000000000e+00 0.000000000000e+00 0.000000000000e+00
1.220250000000e+03 0.000000000000e+00 0.000000000000e+00 0.000000000000e+00
1.220500000000e+03 0.000000000000e+00 0.000000000000e+00 0.000000000000e+00
1.220750000000e+03 0.000000000000e+00 0.000000000000e+00 0.000000000000e+00
1.221000000000e+03 0.000000000000e+00 0.000000000000e+00 0.000000000000e+00
1.221250000000e+03 0.000000000000e+00 0.000000000000e+00 0.000000000000e+00
1.221500000000e+03 0.000000000000e+00 0.000000000000e+00 0.000000000000e+00
1.221750000000e+03 0.000000000000e+00 0.000000000000e+00 0.000000000000e+00
1.222000000000e+03 0.000000000000e+00 0.000000000000e+00 0.000000000000e+00
1.222250000000e+03 0.000000000000e+00 0.000000000000e+00 0.000000000000e+00
1.222500000000e+03 0.000000000000e+00 0.000000000000e+00 0.000000000000e+00
1.222750000000e+03 0.000000000000e+00 0.000000000000e+00 0.000000000000e+00
1.223000000000e+03 0.000000000000e+00 0.000000000000e+00 0.000000000000e+00
1.223250000000e+03 0.000000000000e+00 0.000000000000e+00 0.000000000000e+00
1.223500000000e+03 0.000000000000e+00 0.000000000000e+00 0.000000000000e+00
1.223750000000e+03 0.000000000000e+00 0.000000000000e+00 0.000000000000e+00
1.224000000000e+03 0.000000000000e+00 0.000000000000e+00 0.000000000000e+00
1.224250000000e+03 0.000000000000e+00 0.000000000000e+00 0.000000000000e+00
1.224500000000e+03 0.000000000000e+00 0.000000000000e+00 0.000000000000e+00
1.224750000000e+03 0.000000000000e+00 0.000000000000e+00 0.000000000000e+00
1.225000000000e+03 0.000000000000e+00 0.000000000000e+00 0.000000000000e+00
1.225250000000e+03 0.000000000000e+00 0.000000000000e+00 0.000000000000e+00
1.225500000000e+03 0.000000000000e+00 0.000000000000e+00 0.000000000000e+00
1.225750000000e+03 0.000000000000e+00 0.000000000000e+00 0.000000000000e+00
1.226000000000e+03 0.000000000000e+00 0.000000000000e+00 0.000000000000e+00
1.226250000000e+03 0.000000000000e+00 0.000000000000e+00 0.000000000000e+00
1.226500000000e+03 0.000000000000e+00 0.000000000000e+00 0.000000000000e+00
1.226750000000e+03 0.000000000000e+00 0.000000000000e+00 0.000000000000e+00
1.227000000000e+03 0.000000000000e+00 0.000000000000e+00 0.000000000000e+00
1.227250000000e+03 0.000000000000e+00 0.000000000000e+00 0.000000000000e+00
1.227500000000e+03 0.000000000000e+00 0.000000000000e+00 0.000000000000e+00
1.227750000000e+03 0.000000000000e+00 0.000000000000e+00 0.000000000000e+00
1.228000000000e+03 0.000000000000e+00 0.000000000000e+00 0.000000000000e+00
1.228250000000e+03 0.000000000000e+00 0.000000000000e+00 0.000000000000e+00
1.228500000000e+03 0.000000000000e+00 0.000000000000e+00 0.000000000000e+00
1.228750000000e+03 0.000000000000e+00 0.000000000000e+00 0.000000000000e+00
1.229000000000e+03 0.000000000000e+00 0.000000000000e+00 0.000000000000e+00
1.229250000000e+03 0.000000000000e+00 0.000000000000e+00 0.000000000000e+00
1.229500000000e+03 0.000000000000e+00 0.000000000000e+00 0.000000000000e+00
1.229750000000e+03 0.000000000000e+00 0.000000000000e+00 0.000000000000e+00
1.230000000000e+03 0.000000000000e+00 0.000000000000e+00 0.000000000000e+00
1.230250000000e+03 0.000000000000e+00 0.000000000000e+00 0.000000000000e+00
1.230500000000e+03 0.000000000000e+00 0.000000000000e+00 0.000000000000e+00
1.230750000000e+03 0.000000000000e+00 0.000000000000e+00 0.000000000000e+00
1.231000000000e+03 0.000000000000e+00 0.000000000000e+00 0.000000000000e+00
1.231250000000e+03 0.000000000000e+00 0.000000000000e+00 0.000000000000e+00
1.231500000000e+03 0.000000000000e+00 0.000000000000e+00 0.000000000000e+00
1.231750000000e+03 0.000000000000e+00 0.000000000000e+00 0.000000000000e+00
1.232000000000e+03 0.000000000000e+00 0.000000000000e+00 0.000000000000e+00
1.232250000000e+03 0.000000000000e+00 0.000000000000e+00 0.000000000000e+00
1.232500000000e+03 0.000000000000e+00 0.000000000000e+00 0.000000000000e+00
1.232750000000e+03 0.000000000000e+00 0.000000000000e+00 0.000000000000e+00
1.233000000000e+03 0.000000000000e+00 0.000000000000e+00 0.000000000000e+00
1.233250000000e+03 0.000000000000e+00 0.000000000000e+00 0.000000000000e+00
1.233500000000e+03 0.000000000000e+00 0.000000000000e+00 0.000000000000e+00
1.233750000000e+03 0.000000000000e+00 0.000000000000e+00 0.000000000000e+00
1.234000000000e+03 0.000000000000e+00 0.000000000000e+00 0.000000000000e+00
1.234250000000e+03 0.000000000000e+00 0.000000000000e+00 0.000000000000e+00
1.234500000000e+03 0.000000000000e+00 0.000000000000e+00 0.000000000000e+00
1.234750000000e+03 0.000000000000e+00 0.000000000000e+00 0.000000000000e+00
1.235000000000e+03 0.000000000000e+00 0.000000000000e+00 0.000000000000e+00
1.235250000000e+03 0.000000000000e+00 0.000000000000e+00 0.000000000000e+00
1.235500000000e+03 0.000000000000e+00 0.000000000000e+00 0.000000000000e+00
1.235750000000e+03 0.000000000000e+00 0.000000000000e+00 0.000000000000e+00
1.236000000000e+03 0.000000000000e+00 0.000000000000e+00 0.000000000000e+00
1.236250000000e+03 0.000000000000e+00 0.000000000000e+00 0.000000000000e+00
1.236500000000e+03 0.000000000000e+00 0.000000000000e+00 0.000000000000e+00
1.236750000000e+03 0.000000000000e+00 0.000000000000e+00 0.000000000000e+00
1.237000000000e+03 0.000000000000e+00 0.000000000000e+00 0.000000000000e+00
1.237250000000e+03 0.000000000000e+00 0.000000000000e+00 0.000000000000e+00
1.237500000000e+03 0.000000000000e+00 0.000000000000e+00 0.000000000000e+00
1.237750000000e+03 0.000000000000e+00 0.000000000000e+00 0.000000000000e+00
1.238000000000e+03 0.000000000000e+00 0.000000000000e+00 0.000000000000e+00
1.238250000000e+03 0.000000000000e+00 0.000000000000e+00 0.000000000000e+00
1.238500000000e+03 0.000000000000e+00 0.000000000000e+00 0.000000000000e+00
1.238750000000e+03 0.000000000000e+00 0.000000000000e+00 0.000000000000e+00
1.239000000000e+03 0.000000000000e+00 0.000000000000e+00 0.000000000000e+00
1.239250000000e+03 0.000000000000e+00 0.000000000000e+00 0.000000000000e+00
1.239500000000e+03 0.000000000000e+00 0.000000000000e+00 0.000000000000e+00
1.239750000000e+03 0.000000000000e+00 0.000000000000e+00 0.000000000000e+00
1.240000000000e+03 0.000000000000e+00 0.000000000000e+00 0.000000000000e+00
1.240250000000e+03 0.000000000000e+00 0.000000000000e+00 0.000000000000e+00
1.240500000000e+03 0.000000000000e+00 0.000000000000e+00 0.000000000000e+00
1.240750000000e+03 0.000000000000e+00 0.000000000000e+00 0.000000000000e+00
1.241000000000e+03 0.000000000000e+00 0.000000000000e+00 0.000000000000e+00
1.241250000000e+03 0.000000000000e+00 0.000000000000e+00 0.000000000000e+00
1.241500000000e+03 0.000000000000e+00 0.000000000000e+00 0.000000000000e+00
1.241750000000e+03 0.000000000000e+00 0.000000000000e+00 0.000000000000e+00
1.242000000000e+03 0.000000000000e+00 0.000000000000e+00 0.000000000000e+00
1.242250000000e+03 0.000000000000e+00 0.000000000000e+00 0.000000000000e+00
1.242500000000e+03 0.000000000000e+00 0.000000000000e+00 0.000000000000e+00
1.242750000000e+03 0.000000000000e+00 0.000000000000e+00 0.000000000000e+00
1.243000000000e+03 0.000000000000e+00 0.000000000000e+00 0.000000000000e+00
1.243250000000e+03 0.000000000000e+00 0.000000000000e+00 0.000000000000e+00
1.243500000000e+03 0.000000000000e+00 0.000000000000e+00 0.000000000000e+00
1.243750000000e+03 0.000000000000e+00 0.000000000000e+00 0.000000000000e+00
1.244000000000e+03 0.000000000000e+00 0.000000000000e+00 0.000000000000e+00
1.244250000000e+03 0.000000000000e+00 0.000000000000e+00 0.000000000000e+00
1.244500000000e+03 0.000000000000e+00 0.000000000000e+00 0.000000000000e+00
1.244750000000e+03 0.000000000000e+00 0.000000000000e+00 0.000000000000e+00
1.245000000000e+03 0.000000000000e+00 0.000000000000e+00 0.000000000000e+00
1.245250000000e+03 0.000000000000e+00 0.000000000000e+00 0.000000000000e+00
1.245500000000e+03 0.000000000000e+00 0.000000000000e+00 0.000000000000e+00
1.245750000000e+03 0.000000000000e+00 0.000000000000e+00 0.000000000000e+00
1.246000000000e+03 0.000000000000e+00 0.000000000000e+00 0.000000000000e+00
1.246250000000e+03 0.000000000000e+00 0.000000000000e+00 0.000000000000e+00
1.246500000000e+03 0.000000000000e+00 0.000000000000e+00 0.000000000000e+00
1.246750000000e+03 0.000000000000e+00 0.000000000000e+00 0.000000000000e+00
1.247000000000e+03 0.000000000000e+00 0.000000000000e+00 0.000000000000e+00
1.247250000000e+03 0.000000000000e+00 0.000000000000e+00 0.000000000000e+00
1.247500000000e+03 0.000000000000e+00 0.000000000000e+00 0.000000000000e+00
1.247750000000e+03 0.000000000000e+00 0.000000000000e+00 0.000000000000e+00
1.248000000000e+03 0.000000000000e+00 0.000000000000e+00 0.000000000000e+00
1.248250000000e+03 0.000000000000e+00 0.000000000000e+00 0.000000000000e+00
1.248500000000e+03 0.000000000000e+00 0.000000000000e+00 0.000000000000e+00
1.248750000000e+03 0.000000000000e+00 0.000000000000e+00 0.000000000000e+00
1.249000000000e+03 0.000000000000e+00 0.000000000000e+00 0.000000000000e+00
1.249250000000e+03 0.000000000000e+00 0.000000000000e+00 0.000000000000e+00
1.249500000000e+03 0.000000000000e+00 0.000000000000e+00 0.000000000000e+00
1.249750000000e+03 0.000000000000e+00 0.000000000000e+00 0.000000000000e+00
1.250000000000e+03 0.000000000000e+00 0.000000000000e+00 0.000000000000e+00
1.250250000000e+03 0.000000000000e+00 0.000000000000e+00 0.000000000000e+00
1.250500000000e+03 0.000000000000e+00 0.000000000000e+00 0.000000000000e+00
1.250750000000e+03 0.000000000000e+00 0.000000000000e+00 0.000000000000e+00
1.251000000000e+03 0.000000000000e+00 0.000000000000e+00 0.000000000000e+00
1.251250000000e+03 0.000000000000e+00 0.000000000000e+00 0.000000000000e+00
1.251500000000e+03 0.000000000000e+00 0.000000000000e+00 0.000000000000e+00
1.251750000000e+03 0.000000000000e+00 0.000000000000e+00 0.000000000000e+00
1.252000000000e+03 0.000000000000e+00 0.000000000000e+00 0.000000000000e+00
1.252250000000e+03 0.000000000000e+00 0.000000000000e+00 0.000000000000e+00
1.252500000000e+03 0.000000000000e+00 0.000000000000e+00 0.000000000000e+00
1.252750000000e+03 0.000000000000e+00 0.000000000000e+00 0.000000000000e+00
1.253000000000e+03 0.000000000000e+00 0.000000000000e+00 0.000000000000e+00
1.253250000000e+03 0.000000000000e+00 0.000000000000e+00 0.000000000000e+00
1.253500000000e+03 0.000000000000e+00 0.000000000000e+00 0.000000000000e+00
1.253750000000e+03 0.000000000000e+00 0.000000000000e+00 0.000000000000e+00
1.254000000000e+03 0.000000000000e+00 0.000000000000e+00 0.000000000000e+00
1.254250000000e+03 0.000000000000e+00 0.000000000000e+00 0.000000000000e+00
1.254500000000e+03 0.000000000000e+00 0.000000000000e+00 0.000000000000e+00
1.254750000000e+03 0.000000000000e+00 0.000000000000e+00 0.000000000000e+00
1.255000000000e+03 0.000000000000e+00 0.000000000000e+00 0.000000000000e+00
1.255250000000e+03 0.000000000000e+00 0.000000000000e+00 0.000000000000e+00
1.255500000000e+03 0.000000000000e+00 0.000000000000e+00 0.000000000000e+00
1.255750000000e+03 0.000000000000e+00 0.000000000000e+00 0.000000000000e+00
1.256000000000e+03 0.000000000000e+00 0.000000000000e+00 0.000000000000e+00
1.256250000000e+03 0.000000000000e+00 0.000000000000e+00 0.000000000000e+00
1.256500000000e+03 0.000000000000e+00 0.000000000000e+00 0.000000000000e+00
1.256750000000e+03 0.000000000000e+00 0.000000000000e+00 0.000000000000e+00
1.257000000000e+03 0.000000000000e+00 0.000000000000e+00 0.000000000000e+00
1.257250000000e+03 0.000000000000e+00 0.000000000000e+00 0.000000000000e+00
1.257500000000e+03 0.000000000000e+00 0.000000000000e+00 0.000000000000e+00
1.257750000000e+03 0.000000000000e+00 0.000000000000e+00 0.000000000000e+00
1.258000000000e+03 0.000000000000e+00 0.000000000000e+00 0.000000000000e+00
1.258250000000e+03 0.000000000000e+00 0.000000000000e+00 0.000000000000e+00
1.258500000000e+03 0.000000000000e+00 0.000000000000e+00 0.000000000000e+00
1.258750000000e+03 0.000000000000e+00 0.000000000000e+00 0.000000000000e+00
1.259000000000e+03 0.000000000000e+00 0.000000000000e+00 0.000000000000e+00
1.259250000000e+03 0.000000000000e+00 0.000000000000e+00 0.000000000000e+00
1.259500000000e+03 0.000000000000e+00 0.000000000000e+00 0.000000000000e+00
1.259750000000e+03 0.000000000000e+00 0.000000000000e+00 0.000000000000e+00
1.260000000000e+03 0.000000000000e+00 0.000000000000e+00 0.000000000000e+00
1.260250000000e+03 0.000000000000e+00 0.000000000000e+00 0.000000000000e+00
1.260500000000e+03 0.000000000000e+00 0.000000000000e+00 0.000000000000e+00
1.260750000000e+03 0.000000000000e+00 0.000000000000e+00 0.000000000000e+00
1.261000000000e+03 0.000000000000e+00 0.000000000000e+00 0.000000000000e+00
1.261250000000e+03 0.000000000000e+00 0.000000000000e+00 0.000000000000e+00
1.261500000000e+03 0.000000000000e+00 0.000000000000e+00 0.000000000000e+00
