# Supplementary material for: Tracking Charge Migration with Frequency-Matched Strobo-Spectroscopy
Source: J Phys Chem A. 2024 Jan 2;128(1):20–7. doi: 10.1021/acs.jpca.3c04234 (PMC10788909; doi:10.1021/acs.jpca.3c04234)
Supplement: Supplementary file 2 — jp3c04234_si_002.zip [file jp3c04234_si_002.zip › supplemental data/Data/dipoles/model/tau=3.8750.txt]

# Model dipole moment for tau = 3.8750 o.c.
0.000000000000e+00 0.000000000000e+00 0.000000000000e+00 0.000000000000e+00
2.500000000000e-01 0.000000000000e+00 0.000000000000e+00 0.000000000000e+00
5.000000000000e-01 0.000000000000e+00 0.000000000000e+00 0.000000000000e+00
7.500000000000e-01 0.000000000000e+00 0.000000000000e+00 0.000000000000e+00
1.000000000000e+00 0.000000000000e+00 0.000000000000e+00 0.000000000000e+00
1.250000000000e+00 0.000000000000e+00 0.000000000000e+00 0.000000000000e+00
1.500000000000e+00 0.000000000000e+00 0.000000000000e+00 0.000000000000e+00
1.750000000000e+00 0.000000000000e+00 0.000000000000e+00 0.000000000000e+00
2.000000000000e+00 0.000000000000e+00 0.000000000000e+00 0.000000000000e+00
2.250000000000e+00 0.000000000000e+00 0.000000000000e+00 0.000000000000e+00
2.500000000000e+00 0.000000000000e+00 0.000000000000e+00 0.000000000000e+00
2.750000000000e+00 0.000000000000e+00 0.000000000000e+00 0.000000000000e+00
3.000000000000e+00 0.000000000000e+00 0.000000000000e+00 0.000000000000e+00
3.250000000000e+00 0.000000000000e+00 0.000000000000e+00 0.000000000000e+00
3.500000000000e+00 0.000000000000e+00 0.000000000000e+00 0.000000000000e+00
3.750000000000e+00 0.000000000000e+00 0.000000000000e+00 0.000000000000e+00
4.000000000000e+00 0.000000000000e+00 0.000000000000e+00 0.000000000000e+00
4.250000000000e+00 0.000000000000e+00 0.000000000000e+00 0.000000000000e+00
4.500000000000e+00 0.000000000000e+00 0.000000000000e+00 0.000000000000e+00
4.750000000000e+00 0.000000000000e+00 0.000000000000e+00 0.000000000000e+00
5.000000000000e+00 0.000000000000e+00 0.000000000000e+00 0.000000000000e+00
5.250000000000e+00 0.000000000000e+00 0.000000000000e+00 0.000000000000e+00
5.500000000000e+00 0.000000000000e+00 0.000000000000e+00 0.000000000000e+00
5.750000000000e+00 0.000000000000e+00 0.000000000000e+00 0.000000000000e+00
6.000000000000e+00 0.000000000000e+00 0.000000000000e+00 0.000000000000e+00
6.250000000000e+00 0.000000000000e+00 0.000000000000e+00 0.000000000000e+00
6.500000000000e+00 0.000000000000e+00 0.000000000000e+00 0.000000000000e+00
6.750000000000e+00 0.000000000000e+00 0.000000000000e+00 0.000000000000e+00
7.000000000000e+00 0.000000000000e+00 0.000000000000e+00 0.000000000000e+00
7.250000000000e+00 0.000000000000e+00 0.000000000000e+00 0.000000000000e+00
7.500000000000e+00 0.000000000000e+00 0.000000000000e+00 0.000000000000e+00
7.750000000000e+00 0.000000000000e+00 0.000000000000e+00 0.000000000000e+00
8.000000000000e+00 0.000000000000e+00 0.000000000000e+00 0.000000000000e+00
8.250000000000e+00 0.000000000000e+00 0.000000000000e+00 0.000000000000e+00
8.500000000000e+00 0.000000000000e+00 0.000000000000e+00 0.000000000000e+00
8.750000000000e+00 0.000000000000e+00 0.000000000000e+00 0.000000000000e+00
9.000000000000e+00 0.000000000000e+00 0.000000000000e+00 0.000000000000e+00
9.250000000000e+00 0.000000000000e+00 0.000000000000e+00 0.000000000000e+00
9.500000000000e+00 0.000000000000e+00 0.000000000000e+00 0.000000000000e+00
9.750000000000e+00 0.000000000000e+00 0.000000000000e+00 0.000000000000e+00
1.000000000000e+01 0.000000000000e+00 0.000000000000e+00 0.000000000000e+00
1.025000000000e+01 0.000000000000e+00 0.000000000000e+00 0.000000000000e+00
1.050000000000e+01 0.000000000000e+00 0.000000000000e+00 0.000000000000e+00
1.075000000000e+01 0.000000000000e+00 0.000000000000e+00 0.000000000000e+00
1.100000000000e+01 0.000000000000e+00 0.000000000000e+00 0.000000000000e+00
1.125000000000e+01 0.000000000000e+00 0.000000000000e+00 0.000000000000e+00
1.150000000000e+01 0.000000000000e+00 0.000000000000e+00 0.000000000000e+00
1.175000000000e+01 0.000000000000e+00 0.000000000000e+00 0.000000000000e+00
1.200000000000e+01 0.000000000000e+00 0.000000000000e+00 0.000000000000e+00
1.225000000000e+01 0.000000000000e+00 0.000000000000e+00 0.000000000000e+00
1.250000000000e+01 0.000000000000e+00 0.000000000000e+00 0.000000000000e+00
1.275000000000e+01 0.000000000000e+00 0.000000000000e+00 0.000000000000e+00
1.300000000000e+01 0.000000000000e+00 0.000000000000e+00 0.000000000000e+00
1.325000000000e+01 0.000000000000e+00 0.000000000000e+00 0.000000000000e+00
1.350000000000e+01 0.000000000000e+00 0.000000000000e+00 0.000000000000e+00
1.375000000000e+01 0.000000000000e+00 0.000000000000e+00 0.000000000000e+00
1.400000000000e+01 0.000000000000e+00 0.000000000000e+00 0.000000000000e+00
1.425000000000e+01 0.000000000000e+00 0.000000000000e+00 0.000000000000e+00
1.450000000000e+01 0.000000000000e+00 0.000000000000e+00 0.000000000000e+00
1.475000000000e+01 0.000000000000e+00 0.000000000000e+00 0.000000000000e+00
1.500000000000e+01 0.000000000000e+00 0.000000000000e+00 0.000000000000e+00
1.525000000000e+01 0.000000000000e+00 0.000000000000e+00 0.000000000000e+00
1.550000000000e+01 0.000000000000e+00 0.000000000000e+00 0.000000000000e+00
1.575000000000e+01 0.000000000000e+00 0.000000000000e+00 0.000000000000e+00
1.600000000000e+01 0.000000000000e+00 0.000000000000e+00 0.000000000000e+00
1.625000000000e+01 0.000000000000e+00 0.000000000000e+00 0.000000000000e+00
1.650000000000e+01 0.000000000000e+00 0.000000000000e+00 0.000000000000e+00
1.675000000000e+01 0.000000000000e+00 0.000000000000e+00 0.000000000000e+00
1.700000000000e+01 0.000000000000e+00 0.000000000000e+00 0.000000000000e+00
1.725000000000e+01 0.000000000000e+00 0.000000000000e+00 0.000000000000e+00
1.750000000000e+01 0.000000000000e+00 0.000000000000e+00 0.000000000000e+00
1.775000000000e+01 0.000000000000e+00 0.000000000000e+00 0.000000000000e+00
1.800000000000e+01 0.000000000000e+00 0.000000000000e+00 0.000000000000e+00
1.825000000000e+01 0.000000000000e+00 0.000000000000e+00 0.000000000000e+00
1.850000000000e+01 0.000000000000e+00 0.000000000000e+00 0.000000000000e+00
1.875000000000e+01 0.000000000000e+00 0.000000000000e+00 0.000000000000e+00
1.900000000000e+01 0.000000000000e+00 0.000000000000e+00 0.000000000000e+00
1.925000000000e+01 0.000000000000e+00 0.000000000000e+00 0.000000000000e+00
1.950000000000e+01 0.000000000000e+00 0.000000000000e+00 0.000000000000e+00
1.975000000000e+01 0.000000000000e+00 0.000000000000e+00 0.000000000000e+00
2.000000000000e+01 0.000000000000e+00 0.000000000000e+00 0.000000000000e+00
2.025000000000e+01 0.000000000000e+00 0.000000000000e+00 0.000000000000e+00
2.050000000000e+01 0.000000000000e+00 0.000000000000e+00 0.000000000000e+00
2.075000000000e+01 0.000000000000e+00 0.000000000000e+00 0.000000000000e+00
2.100000000000e+01 0.000000000000e+00 0.000000000000e+00 0.000000000000e+00
2.125000000000e+01 0.000000000000e+00 0.000000000000e+00 0.000000000000e+00
2.150000000000e+01 0.000000000000e+00 0.000000000000e+00 0.000000000000e+00
2.175000000000e+01 0.000000000000e+00 0.000000000000e+00 0.000000000000e+00
2.200000000000e+01 0.000000000000e+00 0.000000000000e+00 0.000000000000e+00
2.225000000000e+01 0.000000000000e+00 0.000000000000e+00 0.000000000000e+00
2.250000000000e+01 0.000000000000e+00 0.000000000000e+00 0.000000000000e+00
2.275000000000e+01 0.000000000000e+00 0.000000000000e+00 0.000000000000e+00
2.300000000000e+01 0.000000000000e+00 0.000000000000e+00 0.000000000000e+00
2.325000000000e+01 0.000000000000e+00 0.000000000000e+00 0.000000000000e+00
2.350000000000e+01 0.000000000000e+00 0.000000000000e+00 0.000000000000e+00
2.375000000000e+01 0.000000000000e+00 0.000000000000e+00 0.000000000000e+00
2.400000000000e+01 0.000000000000e+00 0.000000000000e+00 0.000000000000e+00
2.425000000000e+01 0.000000000000e+00 0.000000000000e+00 0.000000000000e+00
2.450000000000e+01 0.000000000000e+00 0.000000000000e+00 0.000000000000e+00
2.475000000000e+01 0.000000000000e+00 0.000000000000e+00 0.000000000000e+00
2.500000000000e+01 0.000000000000e+00 0.000000000000e+00 0.000000000000e+00
2.525000000000e+01 0.000000000000e+00 0.000000000000e+00 0.000000000000e+00
2.550000000000e+01 0.000000000000e+00 0.000000000000e+00 0.000000000000e+00
2.575000000000e+01 0.000000000000e+00 0.000000000000e+00 0.000000000000e+00
2.600000000000e+01 0.000000000000e+00 0.000000000000e+00 0.000000000000e+00
2.625000000000e+01 0.000000000000e+00 0.000000000000e+00 0.000000000000e+00
2.650000000000e+01 0.000000000000e+00 0.000000000000e+00 0.000000000000e+00
2.675000000000e+01 0.000000000000e+00 0.000000000000e+00 0.000000000000e+00
2.700000000000e+01 0.000000000000e+00 0.000000000000e+00 0.000000000000e+00
2.725000000000e+01 0.000000000000e+00 0.000000000000e+00 0.000000000000e+00
2.750000000000e+01 0.000000000000e+00 0.000000000000e+00 0.000000000000e+00
2.775000000000e+01 0.000000000000e+00 0.000000000000e+00 0.000000000000e+00
2.800000000000e+01 0.000000000000e+00 0.000000000000e+00 0.000000000000e+00
2.825000000000e+01 0.000000000000e+00 0.000000000000e+00 0.000000000000e+00
2.850000000000e+01 0.000000000000e+00 0.000000000000e+00 0.000000000000e+00
2.875000000000e+01 0.000000000000e+00 0.000000000000e+00 0.000000000000e+00
2.900000000000e+01 0.000000000000e+00 0.000000000000e+00 0.000000000000e+00
2.925000000000e+01 0.000000000000e+00 0.000000000000e+00 0.000000000000e+00
2.950000000000e+01 0.000000000000e+00 0.000000000000e+00 0.000000000000e+00
2.975000000000e+01 0.000000000000e+00 0.000000000000e+00 0.000000000000e+00
3.000000000000e+01 0.000000000000e+00 0.000000000000e+00 0.000000000000e+00
3.025000000000e+01 0.000000000000e+00 0.000000000000e+00 0.000000000000e+00
3.050000000000e+01 0.000000000000e+00 0.000000000000e+00 0.000000000000e+00
3.075000000000e+01 0.000000000000e+00 0.000000000000e+00 0.000000000000e+00
3.100000000000e+01 0.000000000000e+00 0.000000000000e+00 0.000000000000e+00
3.125000000000e+01 0.000000000000e+00 0.000000000000e+00 0.000000000000e+00
3.150000000000e+01 0.000000000000e+00 0.000000000000e+00 0.000000000000e+00
3.175000000000e+01 0.000000000000e+00 0.000000000000e+00 0.000000000000e+00
3.200000000000e+01 0.000000000000e+00 0.000000000000e+00 0.000000000000e+00
3.225000000000e+01 0.000000000000e+00 0.000000000000e+00 0.000000000000e+00
3.250000000000e+01 0.000000000000e+00 0.000000000000e+00 0.000000000000e+00
3.275000000000e+01 0.000000000000e+00 0.000000000000e+00 0.000000000000e+00
3.300000000000e+01 0.000000000000e+00 0.000000000000e+00 0.000000000000e+00
3.325000000000e+01 0.000000000000e+00 0.000000000000e+00 0.000000000000e+00
3.350000000000e+01 0.000000000000e+00 0.000000000000e+00 0.000000000000e+00
3.375000000000e+01 0.000000000000e+00 0.000000000000e+00 0.000000000000e+00
3.400000000000e+01 0.000000000000e+00 0.000000000000e+00 0.000000000000e+00
3.425000000000e+01 0.000000000000e+00 0.000000000000e+00 0.000000000000e+00
3.450000000000e+01 0.000000000000e+00 0.000000000000e+00 0.000000000000e+00
3.475000000000e+01 0.000000000000e+00 0.000000000000e+00 0.000000000000e+00
3.500000000000e+01 0.000000000000e+00 0.000000000000e+00 0.000000000000e+00
3.525000000000e+01 0.000000000000e+00 0.000000000000e+00 0.000000000000e+00
3.550000000000e+01 0.000000000000e+00 0.000000000000e+00 0.000000000000e+00
3.575000000000e+01 0.000000000000e+00 0.000000000000e+00 0.000000000000e+00
3.600000000000e+01 0.000000000000e+00 0.000000000000e+00 0.000000000000e+00
3.625000000000e+01 0.000000000000e+00 0.000000000000e+00 0.000000000000e+00
3.650000000000e+01 0.000000000000e+00 0.000000000000e+00 0.000000000000e+00
3.675000000000e+01 0.000000000000e+00 0.000000000000e+00 0.000000000000e+00
3.700000000000e+01 0.000000000000e+00 0.000000000000e+00 0.000000000000e+00
3.725000000000e+01 0.000000000000e+00 0.000000000000e+00 0.000000000000e+00
3.750000000000e+01 0.000000000000e+00 0.000000000000e+00 0.000000000000e+00
3.775000000000e+01 0.000000000000e+00 0.000000000000e+00 0.000000000000e+00
3.800000000000e+01 0.000000000000e+00 0.000000000000e+00 0.000000000000e+00
3.825000000000e+01 0.000000000000e+00 0.000000000000e+00 0.000000000000e+00
3.850000000000e+01 0.000000000000e+00 0.000000000000e+00 0.000000000000e+00
3.875000000000e+01 0.000000000000e+00 0.000000000000e+00 0.000000000000e+00
3.900000000000e+01 0.000000000000e+00 0.000000000000e+00 0.000000000000e+00
3.925000000000e+01 0.000000000000e+00 0.000000000000e+00 0.000000000000e+00
3.950000000000e+01 0.000000000000e+00 0.000000000000e+00 0.000000000000e+00
3.975000000000e+01 0.000000000000e+00 0.000000000000e+00 0.000000000000e+00
4.000000000000e+01 0.000000000000e+00 0.000000000000e+00 0.000000000000e+00
4.025000000000e+01 0.000000000000e+00 0.000000000000e+00 0.000000000000e+00
4.050000000000e+01 0.000000000000e+00 0.000000000000e+00 0.000000000000e+00
4.075000000000e+01 0.000000000000e+00 0.000000000000e+00 0.000000000000e+00
4.100000000000e+01 0.000000000000e+00 0.000000000000e+00 0.000000000000e+00
4.125000000000e+01 0.000000000000e+00 0.000000000000e+00 0.000000000000e+00
4.150000000000e+01 0.000000000000e+00 0.000000000000e+00 0.000000000000e+00
4.175000000000e+01 0.000000000000e+00 0.000000000000e+00 0.000000000000e+00
4.200000000000e+01 0.000000000000e+00 0.000000000000e+00 0.000000000000e+00
4.225000000000e+01 0.000000000000e+00 0.000000000000e+00 0.000000000000e+00
4.250000000000e+01 0.000000000000e+00 0.000000000000e+00 0.000000000000e+00
4.275000000000e+01 0.000000000000e+00 0.000000000000e+00 0.000000000000e+00
4.300000000000e+01 0.000000000000e+00 0.000000000000e+00 0.000000000000e+00
4.325000000000e+01 0.000000000000e+00 0.000000000000e+00 0.000000000000e+00
4.350000000000e+01 0.000000000000e+00 0.000000000000e+00 0.000000000000e+00
4.375000000000e+01 0.000000000000e+00 0.000000000000e+00 0.000000000000e+00
4.400000000000e+01 0.000000000000e+00 0.000000000000e+00 0.000000000000e+00
4.425000000000e+01 0.000000000000e+00 0.000000000000e+00 0.000000000000e+00
4.450000000000e+01 0.000000000000e+00 0.000000000000e+00 0.000000000000e+00
4.475000000000e+01 0.000000000000e+00 0.000000000000e+00 0.000000000000e+00
4.500000000000e+01 0.000000000000e+00 0.000000000000e+00 0.000000000000e+00
4.525000000000e+01 0.000000000000e+00 0.000000000000e+00 0.000000000000e+00
4.550000000000e+01 0.000000000000e+00 0.000000000000e+00 0.000000000000e+00
4.575000000000e+01 0.000000000000e+00 0.000000000000e+00 0.000000000000e+00
4.600000000000e+01 0.000000000000e+00 0.000000000000e+00 0.000000000000e+00
4.625000000000e+01 0.000000000000e+00 0.000000000000e+00 0.000000000000e+00
4.650000000000e+01 0.000000000000e+00 0.000000000000e+00 0.000000000000e+00
4.675000000000e+01 0.000000000000e+00 0.000000000000e+00 0.000000000000e+00
4.700000000000e+01 0.000000000000e+00 0.000000000000e+00 0.000000000000e+00
4.725000000000e+01 0.000000000000e+00 0.000000000000e+00 0.000000000000e+00
4.750000000000e+01 0.000000000000e+00 0.000000000000e+00 0.000000000000e+00
4.775000000000e+01 0.000000000000e+00 0.000000000000e+00 0.000000000000e+00
4.800000000000e+01 0.000000000000e+00 0.000000000000e+00 0.000000000000e+00
4.825000000000e+01 0.000000000000e+00 0.000000000000e+00 0.000000000000e+00
4.850000000000e+01 0.000000000000e+00 0.000000000000e+00 0.000000000000e+00
4.875000000000e+01 0.000000000000e+00 0.000000000000e+00 0.000000000000e+00
4.900000000000e+01 0.000000000000e+00 0.000000000000e+00 0.000000000000e+00
4.925000000000e+01 0.000000000000e+00 0.000000000000e+00 0.000000000000e+00
4.950000000000e+01 0.000000000000e+00 0.000000000000e+00 0.000000000000e+00
4.975000000000e+01 0.000000000000e+00 0.000000000000e+00 0.000000000000e+00
5.000000000000e+01 0.000000000000e+00 0.000000000000e+00 0.000000000000e+00
5.025000000000e+01 0.000000000000e+00 0.000000000000e+00 0.000000000000e+00
5.050000000000e+01 0.000000000000e+00 0.000000000000e+00 0.000000000000e+00
5.075000000000e+01 0.000000000000e+00 0.000000000000e+00 0.000000000000e+00
5.100000000000e+01 0.000000000000e+00 0.000000000000e+00 0.000000000000e+00
5.125000000000e+01 0.000000000000e+00 0.000000000000e+00 0.000000000000e+00
5.150000000000e+01 0.000000000000e+00 0.000000000000e+00 0.000000000000e+00
5.175000000000e+01 0.000000000000e+00 0.000000000000e+00 0.000000000000e+00
5.200000000000e+01 0.000000000000e+00 0.000000000000e+00 0.000000000000e+00
5.225000000000e+01 0.000000000000e+00 0.000000000000e+00 0.000000000000e+00
5.250000000000e+01 0.000000000000e+00 0.000000000000e+00 0.000000000000e+00
5.275000000000e+01 0.000000000000e+00 0.000000000000e+00 0.000000000000e+00
5.300000000000e+01 0.000000000000e+00 0.000000000000e+00 0.000000000000e+00
5.325000000000e+01 0.000000000000e+00 0.000000000000e+00 0.000000000000e+00
5.350000000000e+01 0.000000000000e+00 0.000000000000e+00 0.000000000000e+00
5.375000000000e+01 0.000000000000e+00 0.000000000000e+00 0.000000000000e+00
5.400000000000e+01 0.000000000000e+00 0.000000000000e+00 0.000000000000e+00
5.425000000000e+01 0.000000000000e+00 0.000000000000e+00 0.000000000000e+00
5.450000000000e+01 0.000000000000e+00 0.000000000000e+00 0.000000000000e+00
5.475000000000e+01 0.000000000000e+00 0.000000000000e+00 0.000000000000e+00
5.500000000000e+01 0.000000000000e+00 0.000000000000e+00 0.000000000000e+00
5.525000000000e+01 0.000000000000e+00 0.000000000000e+00 0.000000000000e+00
5.550000000000e+01 0.000000000000e+00 0.000000000000e+00 0.000000000000e+00
5.575000000000e+01 0.000000000000e+00 0.000000000000e+00 0.000000000000e+00
5.600000000000e+01 0.000000000000e+00 0.000000000000e+00 0.000000000000e+00
5.625000000000e+01 0.000000000000e+00 0.000000000000e+00 0.000000000000e+00
5.650000000000e+01 0.000000000000e+00 0.000000000000e+00 0.000000000000e+00
5.675000000000e+01 0.000000000000e+00 0.000000000000e+00 0.000000000000e+00
5.700000000000e+01 0.000000000000e+00 0.000000000000e+00 0.000000000000e+00
5.725000000000e+01 0.000000000000e+00 0.000000000000e+00 0.000000000000e+00
5.750000000000e+01 0.000000000000e+00 0.000000000000e+00 0.000000000000e+00
5.775000000000e+01 0.000000000000e+00 0.000000000000e+00 0.000000000000e+00
5.800000000000e+01 0.000000000000e+00 0.000000000000e+00 0.000000000000e+00
5.825000000000e+01 0.000000000000e+00 0.000000000000e+00 0.000000000000e+00
5.850000000000e+01 0.000000000000e+00 0.000000000000e+00 0.000000000000e+00
5.875000000000e+01 0.000000000000e+00 0.000000000000e+00 0.000000000000e+00
5.900000000000e+01 0.000000000000e+00 0.000000000000e+00 0.000000000000e+00
5.925000000000e+01 0.000000000000e+00 0.000000000000e+00 0.000000000000e+00
5.950000000000e+01 0.000000000000e+00 0.000000000000e+00 0.000000000000e+00
5.975000000000e+01 0.000000000000e+00 0.000000000000e+00 0.000000000000e+00
6.000000000000e+01 0.000000000000e+00 0.000000000000e+00 0.000000000000e+00
6.025000000000e+01 0.000000000000e+00 0.000000000000e+00 0.000000000000e+00
6.050000000000e+01 0.000000000000e+00 0.000000000000e+00 0.000000000000e+00
6.075000000000e+01 0.000000000000e+00 0.000000000000e+00 0.000000000000e+00
6.100000000000e+01 0.000000000000e+00 0.000000000000e+00 0.000000000000e+00
6.125000000000e+01 0.000000000000e+00 0.000000000000e+00 0.000000000000e+00
6.150000000000e+01 0.000000000000e+00 0.000000000000e+00 0.000000000000e+00
6.175000000000e+01 0.000000000000e+00 0.000000000000e+00 0.000000000000e+00
6.200000000000e+01 0.000000000000e+00 0.000000000000e+00 0.000000000000e+00
6.225000000000e+01 0.000000000000e+00 0.000000000000e+00 0.000000000000e+00
6.250000000000e+01 0.000000000000e+00 0.000000000000e+00 0.000000000000e+00
6.275000000000e+01 0.000000000000e+00 0.000000000000e+00 0.000000000000e+00
6.300000000000e+01 0.000000000000e+00 0.000000000000e+00 0.000000000000e+00
6.325000000000e+01 0.000000000000e+00 0.000000000000e+00 0.000000000000e+00
6.350000000000e+01 0.000000000000e+00 0.000000000000e+00 0.000000000000e+00
6.375000000000e+01 0.000000000000e+00 0.000000000000e+00 0.000000000000e+00
6.400000000000e+01 0.000000000000e+00 0.000000000000e+00 0.000000000000e+00
6.425000000000e+01 0.000000000000e+00 0.000000000000e+00 0.000000000000e+00
6.450000000000e+01 0.000000000000e+00 0.000000000000e+00 0.000000000000e+00
6.475000000000e+01 0.000000000000e+00 0.000000000000e+00 0.000000000000e+00
6.500000000000e+01 0.000000000000e+00 0.000000000000e+00 0.000000000000e+00
6.525000000000e+01 0.000000000000e+00 0.000000000000e+00 0.000000000000e+00
6.550000000000e+01 0.000000000000e+00 0.000000000000e+00 0.000000000000e+00
6.575000000000e+01 0.000000000000e+00 0.000000000000e+00 0.000000000000e+00
6.600000000000e+01 0.000000000000e+00 0.000000000000e+00 0.000000000000e+00
6.625000000000e+01 0.000000000000e+00 0.000000000000e+00 0.000000000000e+00
6.650000000000e+01 0.000000000000e+00 0.000000000000e+00 0.000000000000e+00
6.675000000000e+01 0.000000000000e+00 0.000000000000e+00 0.000000000000e+00
6.700000000000e+01 0.000000000000e+00 0.000000000000e+00 0.000000000000e+00
6.725000000000e+01 0.000000000000e+00 0.000000000000e+00 0.000000000000e+00
6.750000000000e+01 0.000000000000e+00 0.000000000000e+00 0.000000000000e+00
6.775000000000e+01 0.000000000000e+00 0.000000000000e+00 0.000000000000e+00
6.800000000000e+01 0.000000000000e+00 0.000000000000e+00 0.000000000000e+00
6.825000000000e+01 0.000000000000e+00 0.000000000000e+00 0.000000000000e+00
6.850000000000e+01 0.000000000000e+00 0.000000000000e+00 0.000000000000e+00
6.875000000000e+01 0.000000000000e+00 0.000000000000e+00 0.000000000000e+00
6.900000000000e+01 0.000000000000e+00 0.000000000000e+00 0.000000000000e+00
6.925000000000e+01 0.000000000000e+00 0.000000000000e+00 0.000000000000e+00
6.950000000000e+01 0.000000000000e+00 0.000000000000e+00 0.000000000000e+00
6.975000000000e+01 0.000000000000e+00 0.000000000000e+00 0.000000000000e+00
7.000000000000e+01 0.000000000000e+00 0.000000000000e+00 0.000000000000e+00
7.025000000000e+01 0.000000000000e+00 0.000000000000e+00 0.000000000000e+00
7.050000000000e+01 0.000000000000e+00 0.000000000000e+00 0.000000000000e+00
7.075000000000e+01 0.000000000000e+00 0.000000000000e+00 0.000000000000e+00
7.100000000000e+01 0.000000000000e+00 0.000000000000e+00 0.000000000000e+00
7.125000000000e+01 0.000000000000e+00 0.000000000000e+00 0.000000000000e+00
7.150000000000e+01 0.000000000000e+00 0.000000000000e+00 0.000000000000e+00
7.175000000000e+01 0.000000000000e+00 0.000000000000e+00 0.000000000000e+00
7.200000000000e+01 0.000000000000e+00 0.000000000000e+00 0.000000000000e+00
7.225000000000e+01 0.000000000000e+00 0.000000000000e+00 0.000000000000e+00
7.250000000000e+01 0.000000000000e+00 0.000000000000e+00 0.000000000000e+00
7.275000000000e+01 0.000000000000e+00 0.000000000000e+00 0.000000000000e+00
7.300000000000e+01 0.000000000000e+00 0.000000000000e+00 0.000000000000e+00
7.325000000000e+01 0.000000000000e+00 0.000000000000e+00 0.000000000000e+00
7.350000000000e+01 0.000000000000e+00 0.000000000000e+00 0.000000000000e+00
7.375000000000e+01 0.000000000000e+00 0.000000000000e+00 0.000000000000e+00
7.400000000000e+01 0.000000000000e+00 0.000000000000e+00 0.000000000000e+00
7.425000000000e+01 0.000000000000e+00 0.000000000000e+00 0.000000000000e+00
7.450000000000e+01 0.000000000000e+00 0.000000000000e+00 0.000000000000e+00
7.475000000000e+01 0.000000000000e+00 0.000000000000e+00 0.000000000000e+00
7.500000000000e+01 0.000000000000e+00 0.000000000000e+00 0.000000000000e+00
7.525000000000e+01 0.000000000000e+00 0.000000000000e+00 0.000000000000e+00
7.550000000000e+01 0.000000000000e+00 0.000000000000e+00 0.000000000000e+00
7.575000000000e+01 0.000000000000e+00 0.000000000000e+00 0.000000000000e+00
7.600000000000e+01 0.000000000000e+00 0.000000000000e+00 0.000000000000e+00
7.625000000000e+01 0.000000000000e+00 0.000000000000e+00 0.000000000000e+00
7.650000000000e+01 0.000000000000e+00 0.000000000000e+00 0.000000000000e+00
7.675000000000e+01 0.000000000000e+00 0.000000000000e+00 0.000000000000e+00
7.700000000000e+01 0.000000000000e+00 0.000000000000e+00 0.000000000000e+00
7.725000000000e+01 0.000000000000e+00 0.000000000000e+00 0.000000000000e+00
7.750000000000e+01 0.000000000000e+00 0.000000000000e+00 0.000000000000e+00
7.775000000000e+01 0.000000000000e+00 0.000000000000e+00 0.000000000000e+00
7.800000000000e+01 0.000000000000e+00 0.000000000000e+00 0.000000000000e+00
7.825000000000e+01 0.000000000000e+00 0.000000000000e+00 0.000000000000e+00
7.850000000000e+01 0.000000000000e+00 0.000000000000e+00 0.000000000000e+00
7.875000000000e+01 0.000000000000e+00 0.000000000000e+00 0.000000000000e+00
7.900000000000e+01 0.000000000000e+00 0.000000000000e+00 0.000000000000e+00
7.925000000000e+01 0.000000000000e+00 0.000000000000e+00 0.000000000000e+00
7.950000000000e+01 0.000000000000e+00 0.000000000000e+00 0.000000000000e+00
7.975000000000e+01 0.000000000000e+00 0.000000000000e+00 0.000000000000e+00
8.000000000000e+01 0.000000000000e+00 0.000000000000e+00 0.000000000000e+00
8.025000000000e+01 0.000000000000e+00 0.000000000000e+00 0.000000000000e+00
8.050000000000e+01 0.000000000000e+00 0.000000000000e+00 0.000000000000e+00
8.075000000000e+01 0.000000000000e+00 0.000000000000e+00 0.000000000000e+00
8.100000000000e+01 0.000000000000e+00 0.000000000000e+00 0.000000000000e+00
8.125000000000e+01 0.000000000000e+00 0.000000000000e+00 0.000000000000e+00
8.150000000000e+01 0.000000000000e+00 0.000000000000e+00 0.000000000000e+00
8.175000000000e+01 0.000000000000e+00 0.000000000000e+00 0.000000000000e+00
8.200000000000e+01 0.000000000000e+00 0.000000000000e+00 0.000000000000e+00
8.225000000000e+01 0.000000000000e+00 0.000000000000e+00 0.000000000000e+00
8.250000000000e+01 0.000000000000e+00 0.000000000000e+00 0.000000000000e+00
8.275000000000e+01 0.000000000000e+00 0.000000000000e+00 0.000000000000e+00
8.300000000000e+01 0.000000000000e+00 0.000000000000e+00 0.000000000000e+00
8.325000000000e+01 0.000000000000e+00 0.000000000000e+00 0.000000000000e+00
8.350000000000e+01 0.000000000000e+00 0.000000000000e+00 0.000000000000e+00
8.375000000000e+01 0.000000000000e+00 0.000000000000e+00 0.000000000000e+00
8.400000000000e+01 0.000000000000e+00 0.000000000000e+00 0.000000000000e+00
8.425000000000e+01 0.000000000000e+00 0.000000000000e+00 0.000000000000e+00
8.450000000000e+01 0.000000000000e+00 0.000000000000e+00 0.000000000000e+00
8.475000000000e+01 0.000000000000e+00 0.000000000000e+00 0.000000000000e+00
8.500000000000e+01 0.000000000000e+00 0.000000000000e+00 0.000000000000e+00
8.525000000000e+01 0.000000000000e+00 0.000000000000e+00 0.000000000000e+00
8.550000000000e+01 0.000000000000e+00 0.000000000000e+00 0.000000000000e+00
8.575000000000e+01 0.000000000000e+00 0.000000000000e+00 0.000000000000e+00
8.600000000000e+01 0.000000000000e+00 0.000000000000e+00 0.000000000000e+00
8.625000000000e+01 0.000000000000e+00 0.000000000000e+00 0.000000000000e+00
8.650000000000e+01 0.000000000000e+00 0.000000000000e+00 0.000000000000e+00
8.675000000000e+01 0.000000000000e+00 0.000000000000e+00 0.000000000000e+00
8.700000000000e+01 0.000000000000e+00 0.000000000000e+00 0.000000000000e+00
8.725000000000e+01 0.000000000000e+00 0.000000000000e+00 0.000000000000e+00
8.750000000000e+01 0.000000000000e+00 0.000000000000e+00 0.000000000000e+00
8.775000000000e+01 0.000000000000e+00 0.000000000000e+00 0.000000000000e+00
8.800000000000e+01 0.000000000000e+00 0.000000000000e+00 0.000000000000e+00
8.825000000000e+01 0.000000000000e+00 0.000000000000e+00 0.000000000000e+00
8.850000000000e+01 0.000000000000e+00 0.000000000000e+00 0.000000000000e+00
8.875000000000e+01 0.000000000000e+00 0.000000000000e+00 0.000000000000e+00
8.900000000000e+01 0.000000000000e+00 0.000000000000e+00 0.000000000000e+00
8.925000000000e+01 0.000000000000e+00 0.000000000000e+00 0.000000000000e+00
8.950000000000e+01 0.000000000000e+00 0.000000000000e+00 0.000000000000e+00
8.975000000000e+01 0.000000000000e+00 0.000000000000e+00 0.000000000000e+00
9.000000000000e+01 0.000000000000e+00 0.000000000000e+00 0.000000000000e+00
9.025000000000e+01 0.000000000000e+00 0.000000000000e+00 0.000000000000e+00
9.050000000000e+01 0.000000000000e+00 0.000000000000e+00 0.000000000000e+00
9.075000000000e+01 0.000000000000e+00 0.000000000000e+00 0.000000000000e+00
9.100000000000e+01 0.000000000000e+00 0.000000000000e+00 0.000000000000e+00
9.125000000000e+01 0.000000000000e+00 0.000000000000e+00 0.000000000000e+00
9.150000000000e+01 0.000000000000e+00 0.000000000000e+00 0.000000000000e+00
9.175000000000e+01 0.000000000000e+00 0.000000000000e+00 0.000000000000e+00
9.200000000000e+01 0.000000000000e+00 0.000000000000e+00 0.000000000000e+00
9.225000000000e+01 0.000000000000e+00 0.000000000000e+00 0.000000000000e+00
9.250000000000e+01 0.000000000000e+00 0.000000000000e+00 0.000000000000e+00
9.275000000000e+01 0.000000000000e+00 0.000000000000e+00 0.000000000000e+00
9.300000000000e+01 0.000000000000e+00 0.000000000000e+00 0.000000000000e+00
9.325000000000e+01 0.000000000000e+00 0.000000000000e+00 0.000000000000e+00
9.350000000000e+01 0.000000000000e+00 0.000000000000e+00 0.000000000000e+00
9.375000000000e+01 0.000000000000e+00 0.000000000000e+00 0.000000000000e+00
9.400000000000e+01 0.000000000000e+00 0.000000000000e+00 0.000000000000e+00
9.425000000000e+01 0.000000000000e+00 0.000000000000e+00 0.000000000000e+00
9.450000000000e+01 0.000000000000e+00 0.000000000000e+00 0.000000000000e+00
9.475000000000e+01 0.000000000000e+00 0.000000000000e+00 0.000000000000e+00
9.500000000000e+01 0.000000000000e+00 0.000000000000e+00 0.000000000000e+00
9.525000000000e+01 0.000000000000e+00 0.000000000000e+00 0.000000000000e+00
9.550000000000e+01 0.000000000000e+00 0.000000000000e+00 0.000000000000e+00
9.575000000000e+01 0.000000000000e+00 0.000000000000e+00 0.000000000000e+00
9.600000000000e+01 0.000000000000e+00 0.000000000000e+00 0.000000000000e+00
9.625000000000e+01 0.000000000000e+00 0.000000000000e+00 0.000000000000e+00
9.650000000000e+01 0.000000000000e+00 0.000000000000e+00 0.000000000000e+00
9.675000000000e+01 0.000000000000e+00 0.000000000000e+00 0.000000000000e+00
9.700000000000e+01 0.000000000000e+00 0.000000000000e+00 0.000000000000e+00
9.725000000000e+01 0.000000000000e+00 0.000000000000e+00 0.000000000000e+00
9.750000000000e+01 0.000000000000e+00 0.000000000000e+00 0.000000000000e+00
9.775000000000e+01 0.000000000000e+00 0.000000000000e+00 0.000000000000e+00
9.800000000000e+01 0.000000000000e+00 0.000000000000e+00 0.000000000000e+00
9.825000000000e+01 0.000000000000e+00 0.000000000000e+00 0.000000000000e+00
9.850000000000e+01 0.000000000000e+00 0.000000000000e+00 0.000000000000e+00
9.875000000000e+01 0.000000000000e+00 0.000000000000e+00 0.000000000000e+00
9.900000000000e+01 0.000000000000e+00 0.000000000000e+00 0.000000000000e+00
9.925000000000e+01 0.000000000000e+00 0.000000000000e+00 0.000000000000e+00
9.950000000000e+01 0.000000000000e+00 0.000000000000e+00 0.000000000000e+00
9.975000000000e+01 0.000000000000e+00 0.000000000000e+00 0.000000000000e+00
1.000000000000e+02 0.000000000000e+00 0.000000000000e+00 0.000000000000e+00
1.002500000000e+02 0.000000000000e+00 0.000000000000e+00 0.000000000000e+00
1.005000000000e+02 0.000000000000e+00 0.000000000000e+00 0.000000000000e+00
1.007500000000e+02 0.000000000000e+00 0.000000000000e+00 0.000000000000e+00
1.010000000000e+02 0.000000000000e+00 0.000000000000e+00 0.000000000000e+00
1.012500000000e+02 0.000000000000e+00 0.000000000000e+00 0.000000000000e+00
1.015000000000e+02 0.000000000000e+00 0.000000000000e+00 0.000000000000e+00
1.017500000000e+02 0.000000000000e+00 0.000000000000e+00 0.000000000000e+00
1.020000000000e+02 0.000000000000e+00 0.000000000000e+00 0.000000000000e+00
1.022500000000e+02 0.000000000000e+00 0.000000000000e+00 0.000000000000e+00
1.025000000000e+02 0.000000000000e+00 0.000000000000e+00 0.000000000000e+00
1.027500000000e+02 0.000000000000e+00 0.000000000000e+00 0.000000000000e+00
1.030000000000e+02 0.000000000000e+00 0.000000000000e+00 0.000000000000e+00
1.032500000000e+02 0.000000000000e+00 0.000000000000e+00 0.000000000000e+00
1.035000000000e+02 0.000000000000e+00 0.000000000000e+00 0.000000000000e+00
1.037500000000e+02 0.000000000000e+00 0.000000000000e+00 0.000000000000e+00
1.040000000000e+02 0.000000000000e+00 0.000000000000e+00 0.000000000000e+00
1.042500000000e+02 0.000000000000e+00 0.000000000000e+00 0.000000000000e+00
1.045000000000e+02 0.000000000000e+00 0.000000000000e+00 0.000000000000e+00
1.047500000000e+02 0.000000000000e+00 0.000000000000e+00 0.000000000000e+00
1.050000000000e+02 0.000000000000e+00 0.000000000000e+00 0.000000000000e+00
1.052500000000e+02 0.000000000000e+00 0.000000000000e+00 0.000000000000e+00
1.055000000000e+02 0.000000000000e+00 0.000000000000e+00 0.000000000000e+00
1.057500000000e+02 0.000000000000e+00 0.000000000000e+00 0.000000000000e+00
1.060000000000e+02 0.000000000000e+00 0.000000000000e+00 0.000000000000e+00
1.062500000000e+02 0.000000000000e+00 0.000000000000e+00 0.000000000000e+00
1.065000000000e+02 0.000000000000e+00 0.000000000000e+00 0.000000000000e+00
1.067500000000e+02 0.000000000000e+00 0.000000000000e+00 0.000000000000e+00
1.070000000000e+02 0.000000000000e+00 0.000000000000e+00 0.000000000000e+00
1.072500000000e+02 0.000000000000e+00 0.000000000000e+00 0.000000000000e+00
1.075000000000e+02 0.000000000000e+00 0.000000000000e+00 0.000000000000e+00
1.077500000000e+02 0.000000000000e+00 0.000000000000e+00 0.000000000000e+00
1.080000000000e+02 0.000000000000e+00 0.000000000000e+00 0.000000000000e+00
1.082500000000e+02 0.000000000000e+00 0.000000000000e+00 0.000000000000e+00
1.085000000000e+02 0.000000000000e+00 0.000000000000e+00 0.000000000000e+00
1.087500000000e+02 0.000000000000e+00 0.000000000000e+00 0.000000000000e+00
1.090000000000e+02 0.000000000000e+00 0.000000000000e+00 0.000000000000e+00
1.092500000000e+02 0.000000000000e+00 0.000000000000e+00 0.000000000000e+00
1.095000000000e+02 0.000000000000e+00 0.000000000000e+00 0.000000000000e+00
1.097500000000e+02 0.000000000000e+00 0.000000000000e+00 0.000000000000e+00
1.100000000000e+02 0.000000000000e+00 0.000000000000e+00 0.000000000000e+00
1.102500000000e+02 0.000000000000e+00 0.000000000000e+00 0.000000000000e+00
1.105000000000e+02 0.000000000000e+00 0.000000000000e+00 0.000000000000e+00
1.107500000000e+02 0.000000000000e+00 0.000000000000e+00 0.000000000000e+00
1.110000000000e+02 0.000000000000e+00 0.000000000000e+00 0.000000000000e+00
1.112500000000e+02 0.000000000000e+00 0.000000000000e+00 0.000000000000e+00
1.115000000000e+02 0.000000000000e+00 0.000000000000e+00 0.000000000000e+00
1.117500000000e+02 0.000000000000e+00 0.000000000000e+00 0.000000000000e+00
1.120000000000e+02 0.000000000000e+00 0.000000000000e+00 0.000000000000e+00
1.122500000000e+02 0.000000000000e+00 0.000000000000e+00 0.000000000000e+00
1.125000000000e+02 0.000000000000e+00 0.000000000000e+00 0.000000000000e+00
1.127500000000e+02 0.000000000000e+00 0.000000000000e+00 0.000000000000e+00
1.130000000000e+02 0.000000000000e+00 0.000000000000e+00 0.000000000000e+00
1.132500000000e+02 0.000000000000e+00 0.000000000000e+00 0.000000000000e+00
1.135000000000e+02 0.000000000000e+00 0.000000000000e+00 0.000000000000e+00
1.137500000000e+02 0.000000000000e+00 0.000000000000e+00 0.000000000000e+00
1.140000000000e+02 0.000000000000e+00 0.000000000000e+00 0.000000000000e+00
1.142500000000e+02 0.000000000000e+00 0.000000000000e+00 0.000000000000e+00
1.145000000000e+02 0.000000000000e+00 0.000000000000e+00 0.000000000000e+00
1.147500000000e+02 0.000000000000e+00 0.000000000000e+00 0.000000000000e+00
1.150000000000e+02 0.000000000000e+00 0.000000000000e+00 0.000000000000e+00
1.152500000000e+02 0.000000000000e+00 0.000000000000e+00 0.000000000000e+00
1.155000000000e+02 0.000000000000e+00 0.000000000000e+00 0.000000000000e+00
1.157500000000e+02 0.000000000000e+00 0.000000000000e+00 0.000000000000e+00
1.160000000000e+02 0.000000000000e+00 0.000000000000e+00 0.000000000000e+00
1.162500000000e+02 0.000000000000e+00 0.000000000000e+00 0.000000000000e+00
1.165000000000e+02 0.000000000000e+00 0.000000000000e+00 0.000000000000e+00
1.167500000000e+02 0.000000000000e+00 0.000000000000e+00 0.000000000000e+00
1.170000000000e+02 0.000000000000e+00 0.000000000000e+00 0.000000000000e+00
1.172500000000e+02 0.000000000000e+00 0.000000000000e+00 0.000000000000e+00
1.175000000000e+02 0.000000000000e+00 0.000000000000e+00 0.000000000000e+00
1.177500000000e+02 0.000000000000e+00 0.000000000000e+00 0.000000000000e+00
1.180000000000e+02 0.000000000000e+00 0.000000000000e+00 0.000000000000e+00
1.182500000000e+02 0.000000000000e+00 0.000000000000e+00 0.000000000000e+00
1.185000000000e+02 0.000000000000e+00 0.000000000000e+00 0.000000000000e+00
1.187500000000e+02 0.000000000000e+00 0.000000000000e+00 0.000000000000e+00
1.190000000000e+02 0.000000000000e+00 0.000000000000e+00 0.000000000000e+00
1.192500000000e+02 0.000000000000e+00 0.000000000000e+00 0.000000000000e+00
1.195000000000e+02 0.000000000000e+00 0.000000000000e+00 0.000000000000e+00
1.197500000000e+02 0.000000000000e+00 0.000000000000e+00 0.000000000000e+00
1.200000000000e+02 0.000000000000e+00 0.000000000000e+00 0.000000000000e+00
1.202500000000e+02 0.000000000000e+00 0.000000000000e+00 0.000000000000e+00
1.205000000000e+02 0.000000000000e+00 0.000000000000e+00 0.000000000000e+00
1.207500000000e+02 0.000000000000e+00 0.000000000000e+00 0.000000000000e+00
1.210000000000e+02 0.000000000000e+00 0.000000000000e+00 0.000000000000e+00
1.212500000000e+02 0.000000000000e+00 0.000000000000e+00 0.000000000000e+00
1.215000000000e+02 0.000000000000e+00 0.000000000000e+00 0.000000000000e+00
1.217500000000e+02 0.000000000000e+00 0.000000000000e+00 0.000000000000e+00
1.220000000000e+02 0.000000000000e+00 0.000000000000e+00 0.000000000000e+00
1.222500000000e+02 0.000000000000e+00 0.000000000000e+00 0.000000000000e+00
1.225000000000e+02 0.000000000000e+00 0.000000000000e+00 0.000000000000e+00
1.227500000000e+02 0.000000000000e+00 0.000000000000e+00 0.000000000000e+00
1.230000000000e+02 0.000000000000e+00 0.000000000000e+00 0.000000000000e+00
1.232500000000e+02 0.000000000000e+00 0.000000000000e+00 0.000000000000e+00
1.235000000000e+02 0.000000000000e+00 0.000000000000e+00 0.000000000000e+00
1.237500000000e+02 0.000000000000e+00 0.000000000000e+00 0.000000000000e+00
1.240000000000e+02 0.000000000000e+00 0.000000000000e+00 0.000000000000e+00
1.242500000000e+02 0.000000000000e+00 0.000000000000e+00 0.000000000000e+00
1.245000000000e+02 0.000000000000e+00 0.000000000000e+00 0.000000000000e+00
1.247500000000e+02 0.000000000000e+00 0.000000000000e+00 0.000000000000e+00
1.250000000000e+02 0.000000000000e+00 0.000000000000e+00 0.000000000000e+00
1.252500000000e+02 0.000000000000e+00 0.000000000000e+00 0.000000000000e+00
1.255000000000e+02 0.000000000000e+00 0.000000000000e+00 0.000000000000e+00
1.257500000000e+02 0.000000000000e+00 0.000000000000e+00 0.000000000000e+00
1.260000000000e+02 0.000000000000e+00 0.000000000000e+00 0.000000000000e+00
1.262500000000e+02 0.000000000000e+00 0.000000000000e+00 0.000000000000e+00
1.265000000000e+02 0.000000000000e+00 0.000000000000e+00 0.000000000000e+00
1.267500000000e+02 0.000000000000e+00 0.000000000000e+00 0.000000000000e+00
1.270000000000e+02 0.000000000000e+00 0.000000000000e+00 0.000000000000e+00
1.272500000000e+02 0.000000000000e+00 0.000000000000e+00 0.000000000000e+00
1.275000000000e+02 0.000000000000e+00 0.000000000000e+00 0.000000000000e+00
1.277500000000e+02 0.000000000000e+00 0.000000000000e+00 0.000000000000e+00
1.280000000000e+02 0.000000000000e+00 0.000000000000e+00 0.000000000000e+00
1.282500000000e+02 0.000000000000e+00 0.000000000000e+00 0.000000000000e+00
1.285000000000e+02 0.000000000000e+00 0.000000000000e+00 0.000000000000e+00
1.287500000000e+02 0.000000000000e+00 0.000000000000e+00 0.000000000000e+00
1.290000000000e+02 0.000000000000e+00 0.000000000000e+00 0.000000000000e+00
1.292500000000e+02 0.000000000000e+00 0.000000000000e+00 0.000000000000e+00
1.295000000000e+02 0.000000000000e+00 0.000000000000e+00 0.000000000000e+00
1.297500000000e+02 0.000000000000e+00 0.000000000000e+00 0.000000000000e+00
1.300000000000e+02 0.000000000000e+00 0.000000000000e+00 0.000000000000e+00
1.302500000000e+02 0.000000000000e+00 0.000000000000e+00 0.000000000000e+00
1.305000000000e+02 0.000000000000e+00 0.000000000000e+00 0.000000000000e+00
1.307500000000e+02 0.000000000000e+00 0.000000000000e+00 0.000000000000e+00
1.310000000000e+02 0.000000000000e+00 0.000000000000e+00 0.000000000000e+00
1.312500000000e+02 0.000000000000e+00 0.000000000000e+00 0.000000000000e+00
1.315000000000e+02 0.000000000000e+00 0.000000000000e+00 0.000000000000e+00
1.317500000000e+02 0.000000000000e+00 0.000000000000e+00 0.000000000000e+00
1.320000000000e+02 0.000000000000e+00 0.000000000000e+00 0.000000000000e+00
1.322500000000e+02 0.000000000000e+00 0.000000000000e+00 0.000000000000e+00
1.325000000000e+02 0.000000000000e+00 0.000000000000e+00 0.000000000000e+00
1.327500000000e+02 0.000000000000e+00 0.000000000000e+00 0.000000000000e+00
1.330000000000e+02 0.000000000000e+00 0.000000000000e+00 0.000000000000e+00
1.332500000000e+02 0.000000000000e+00 0.000000000000e+00 0.000000000000e+00
1.335000000000e+02 0.000000000000e+00 0.000000000000e+00 0.000000000000e+00
1.337500000000e+02 0.000000000000e+00 0.000000000000e+00 0.000000000000e+00
1.340000000000e+02 0.000000000000e+00 0.000000000000e+00 0.000000000000e+00
1.342500000000e+02 0.000000000000e+00 0.000000000000e+00 0.000000000000e+00
1.345000000000e+02 0.000000000000e+00 0.000000000000e+00 0.000000000000e+00
1.347500000000e+02 0.000000000000e+00 0.000000000000e+00 0.000000000000e+00
1.350000000000e+02 0.000000000000e+00 0.000000000000e+00 0.000000000000e+00
1.352500000000e+02 0.000000000000e+00 0.000000000000e+00 0.000000000000e+00
1.355000000000e+02 0.000000000000e+00 0.000000000000e+00 0.000000000000e+00
1.357500000000e+02 0.000000000000e+00 0.000000000000e+00 0.000000000000e+00
1.360000000000e+02 0.000000000000e+00 0.000000000000e+00 0.000000000000e+00
1.362500000000e+02 0.000000000000e+00 0.000000000000e+00 0.000000000000e+00
1.365000000000e+02 0.000000000000e+00 0.000000000000e+00 0.000000000000e+00
1.367500000000e+02 0.000000000000e+00 0.000000000000e+00 0.000000000000e+00
1.370000000000e+02 0.000000000000e+00 0.000000000000e+00 0.000000000000e+00
1.372500000000e+02 0.000000000000e+00 0.000000000000e+00 0.000000000000e+00
1.375000000000e+02 0.000000000000e+00 0.000000000000e+00 0.000000000000e+00
1.377500000000e+02 0.000000000000e+00 0.000000000000e+00 0.000000000000e+00
1.380000000000e+02 0.000000000000e+00 0.000000000000e+00 0.000000000000e+00
1.382500000000e+02 0.000000000000e+00 0.000000000000e+00 0.000000000000e+00
1.385000000000e+02 0.000000000000e+00 0.000000000000e+00 0.000000000000e+00
1.387500000000e+02 0.000000000000e+00 0.000000000000e+00 0.000000000000e+00
1.390000000000e+02 0.000000000000e+00 0.000000000000e+00 0.000000000000e+00
1.392500000000e+02 0.000000000000e+00 0.000000000000e+00 0.000000000000e+00
1.395000000000e+02 0.000000000000e+00 0.000000000000e+00 0.000000000000e+00
1.397500000000e+02 0.000000000000e+00 0.000000000000e+00 0.000000000000e+00
1.400000000000e+02 0.000000000000e+00 0.000000000000e+00 0.000000000000e+00
1.402500000000e+02 0.000000000000e+00 0.000000000000e+00 0.000000000000e+00
1.405000000000e+02 0.000000000000e+00 0.000000000000e+00 0.000000000000e+00
1.407500000000e+02 0.000000000000e+00 0.000000000000e+00 0.000000000000e+00
1.410000000000e+02 0.000000000000e+00 0.000000000000e+00 0.000000000000e+00
1.412500000000e+02 0.000000000000e+00 0.000000000000e+00 0.000000000000e+00
1.415000000000e+02 0.000000000000e+00 0.000000000000e+00 0.000000000000e+00
1.417500000000e+02 0.000000000000e+00 0.000000000000e+00 0.000000000000e+00
1.420000000000e+02 0.000000000000e+00 0.000000000000e+00 0.000000000000e+00
1.422500000000e+02 0.000000000000e+00 0.000000000000e+00 0.000000000000e+00
1.425000000000e+02 0.000000000000e+00 0.000000000000e+00 0.000000000000e+00
1.427500000000e+02 0.000000000000e+00 0.000000000000e+00 0.000000000000e+00
1.430000000000e+02 0.000000000000e+00 0.000000000000e+00 0.000000000000e+00
1.432500000000e+02 0.000000000000e+00 0.000000000000e+00 0.000000000000e+00
1.435000000000e+02 0.000000000000e+00 0.000000000000e+00 0.000000000000e+00
1.437500000000e+02 0.000000000000e+00 0.000000000000e+00 0.000000000000e+00
1.440000000000e+02 0.000000000000e+00 0.000000000000e+00 0.000000000000e+00
1.442500000000e+02 0.000000000000e+00 0.000000000000e+00 0.000000000000e+00
1.445000000000e+02 0.000000000000e+00 0.000000000000e+00 0.000000000000e+00
1.447500000000e+02 0.000000000000e+00 0.000000000000e+00 0.000000000000e+00
1.450000000000e+02 0.000000000000e+00 0.000000000000e+00 0.000000000000e+00
1.452500000000e+02 0.000000000000e+00 0.000000000000e+00 0.000000000000e+00
1.455000000000e+02 0.000000000000e+00 0.000000000000e+00 0.000000000000e+00
1.457500000000e+02 0.000000000000e+00 0.000000000000e+00 0.000000000000e+00
1.460000000000e+02 0.000000000000e+00 0.000000000000e+00 0.000000000000e+00
1.462500000000e+02 0.000000000000e+00 0.000000000000e+00 0.000000000000e+00
1.465000000000e+02 0.000000000000e+00 0.000000000000e+00 0.000000000000e+00
1.467500000000e+02 0.000000000000e+00 0.000000000000e+00 0.000000000000e+00
1.470000000000e+02 0.000000000000e+00 0.000000000000e+00 0.000000000000e+00
1.472500000000e+02 0.000000000000e+00 0.000000000000e+00 0.000000000000e+00
1.475000000000e+02 0.000000000000e+00 0.000000000000e+00 0.000000000000e+00
1.477500000000e+02 0.000000000000e+00 0.000000000000e+00 0.000000000000e+00
1.480000000000e+02 0.000000000000e+00 0.000000000000e+00 0.000000000000e+00
1.482500000000e+02 0.000000000000e+00 0.000000000000e+00 0.000000000000e+00
1.485000000000e+02 0.000000000000e+00 0.000000000000e+00 0.000000000000e+00
1.487500000000e+02 0.000000000000e+00 0.000000000000e+00 0.000000000000e+00
1.490000000000e+02 0.000000000000e+00 0.000000000000e+00 0.000000000000e+00
1.492500000000e+02 0.000000000000e+00 0.000000000000e+00 0.000000000000e+00
1.495000000000e+02 0.000000000000e+00 0.000000000000e+00 0.000000000000e+00
1.497500000000e+02 0.000000000000e+00 0.000000000000e+00 0.000000000000e+00
1.500000000000e+02 0.000000000000e+00 0.000000000000e+00 0.000000000000e+00
1.502500000000e+02 0.000000000000e+00 0.000000000000e+00 0.000000000000e+00
1.505000000000e+02 0.000000000000e+00 0.000000000000e+00 0.000000000000e+00
1.507500000000e+02 0.000000000000e+00 0.000000000000e+00 0.000000000000e+00
1.510000000000e+02 0.000000000000e+00 0.000000000000e+00 0.000000000000e+00
1.512500000000e+02 0.000000000000e+00 0.000000000000e+00 0.000000000000e+00
1.515000000000e+02 0.000000000000e+00 0.000000000000e+00 0.000000000000e+00
1.517500000000e+02 0.000000000000e+00 0.000000000000e+00 0.000000000000e+00
1.520000000000e+02 0.000000000000e+00 0.000000000000e+00 0.000000000000e+00
1.522500000000e+02 0.000000000000e+00 0.000000000000e+00 0.000000000000e+00
1.525000000000e+02 0.000000000000e+00 0.000000000000e+00 0.000000000000e+00
1.527500000000e+02 0.000000000000e+00 0.000000000000e+00 0.000000000000e+00
1.530000000000e+02 0.000000000000e+00 0.000000000000e+00 0.000000000000e+00
1.532500000000e+02 0.000000000000e+00 0.000000000000e+00 0.000000000000e+00
1.535000000000e+02 0.000000000000e+00 0.000000000000e+00 0.000000000000e+00
1.537500000000e+02 0.000000000000e+00 0.000000000000e+00 0.000000000000e+00
1.540000000000e+02 0.000000000000e+00 0.000000000000e+00 0.000000000000e+00
1.542500000000e+02 0.000000000000e+00 0.000000000000e+00 0.000000000000e+00
1.545000000000e+02 0.000000000000e+00 0.000000000000e+00 0.000000000000e+00
1.547500000000e+02 0.000000000000e+00 0.000000000000e+00 0.000000000000e+00
1.550000000000e+02 0.000000000000e+00 0.000000000000e+00 0.000000000000e+00
1.552500000000e+02 0.000000000000e+00 0.000000000000e+00 0.000000000000e+00
1.555000000000e+02 0.000000000000e+00 0.000000000000e+00 0.000000000000e+00
1.557500000000e+02 0.000000000000e+00 0.000000000000e+00 0.000000000000e+00
1.560000000000e+02 0.000000000000e+00 0.000000000000e+00 0.000000000000e+00
1.562500000000e+02 0.000000000000e+00 0.000000000000e+00 0.000000000000e+00
1.565000000000e+02 0.000000000000e+00 0.000000000000e+00 0.000000000000e+00
1.567500000000e+02 0.000000000000e+00 0.000000000000e+00 0.000000000000e+00
1.570000000000e+02 0.000000000000e+00 0.000000000000e+00 0.000000000000e+00
1.572500000000e+02 0.000000000000e+00 0.000000000000e+00 0.000000000000e+00
1.575000000000e+02 0.000000000000e+00 0.000000000000e+00 0.000000000000e+00
1.577500000000e+02 0.000000000000e+00 0.000000000000e+00 0.000000000000e+00
1.580000000000e+02 0.000000000000e+00 0.000000000000e+00 0.000000000000e+00
1.582500000000e+02 0.000000000000e+00 0.000000000000e+00 0.000000000000e+00
1.585000000000e+02 0.000000000000e+00 0.000000000000e+00 0.000000000000e+00
1.587500000000e+02 0.000000000000e+00 0.000000000000e+00 0.000000000000e+00
1.590000000000e+02 0.000000000000e+00 0.000000000000e+00 0.000000000000e+00
1.592500000000e+02 0.000000000000e+00 0.000000000000e+00 0.000000000000e+00
1.595000000000e+02 0.000000000000e+00 0.000000000000e+00 0.000000000000e+00
1.597500000000e+02 0.000000000000e+00 0.000000000000e+00 0.000000000000e+00
1.600000000000e+02 0.000000000000e+00 0.000000000000e+00 0.000000000000e+00
1.602500000000e+02 0.000000000000e+00 0.000000000000e+00 0.000000000000e+00
1.605000000000e+02 0.000000000000e+00 0.000000000000e+00 0.000000000000e+00
1.607500000000e+02 0.000000000000e+00 0.000000000000e+00 0.000000000000e+00
1.610000000000e+02 0.000000000000e+00 0.000000000000e+00 0.000000000000e+00
1.612500000000e+02 0.000000000000e+00 0.000000000000e+00 0.000000000000e+00
1.615000000000e+02 0.000000000000e+00 0.000000000000e+00 0.000000000000e+00
1.617500000000e+02 0.000000000000e+00 0.000000000000e+00 0.000000000000e+00
1.620000000000e+02 0.000000000000e+00 0.000000000000e+00 0.000000000000e+00
1.622500000000e+02 0.000000000000e+00 0.000000000000e+00 0.000000000000e+00
1.625000000000e+02 0.000000000000e+00 0.000000000000e+00 0.000000000000e+00
1.627500000000e+02 0.000000000000e+00 0.000000000000e+00 0.000000000000e+00
1.630000000000e+02 0.000000000000e+00 0.000000000000e+00 0.000000000000e+00
1.632500000000e+02 0.000000000000e+00 0.000000000000e+00 0.000000000000e+00
1.635000000000e+02 0.000000000000e+00 0.000000000000e+00 0.000000000000e+00
1.637500000000e+02 0.000000000000e+00 0.000000000000e+00 0.000000000000e+00
1.640000000000e+02 0.000000000000e+00 0.000000000000e+00 0.000000000000e+00
1.642500000000e+02 0.000000000000e+00 0.000000000000e+00 0.000000000000e+00
1.645000000000e+02 0.000000000000e+00 0.000000000000e+00 0.000000000000e+00
1.647500000000e+02 0.000000000000e+00 0.000000000000e+00 0.000000000000e+00
1.650000000000e+02 0.000000000000e+00 0.000000000000e+00 0.000000000000e+00
1.652500000000e+02 0.000000000000e+00 0.000000000000e+00 0.000000000000e+00
1.655000000000e+02 0.000000000000e+00 0.000000000000e+00 0.000000000000e+00
1.657500000000e+02 0.000000000000e+00 0.000000000000e+00 0.000000000000e+00
1.660000000000e+02 0.000000000000e+00 0.000000000000e+00 0.000000000000e+00
1.662500000000e+02 0.000000000000e+00 0.000000000000e+00 0.000000000000e+00
1.665000000000e+02 0.000000000000e+00 0.000000000000e+00 0.000000000000e+00
1.667500000000e+02 0.000000000000e+00 0.000000000000e+00 0.000000000000e+00
1.670000000000e+02 0.000000000000e+00 0.000000000000e+00 0.000000000000e+00
1.672500000000e+02 0.000000000000e+00 0.000000000000e+00 0.000000000000e+00
1.675000000000e+02 0.000000000000e+00 0.000000000000e+00 0.000000000000e+00
1.677500000000e+02 0.000000000000e+00 0.000000000000e+00 0.000000000000e+00
1.680000000000e+02 0.000000000000e+00 0.000000000000e+00 0.000000000000e+00
1.682500000000e+02 0.000000000000e+00 0.000000000000e+00 0.000000000000e+00
1.685000000000e+02 0.000000000000e+00 0.000000000000e+00 0.000000000000e+00
1.687500000000e+02 0.000000000000e+00 0.000000000000e+00 0.000000000000e+00
1.690000000000e+02 0.000000000000e+00 0.000000000000e+00 0.000000000000e+00
1.692500000000e+02 0.000000000000e+00 0.000000000000e+00 0.000000000000e+00
1.695000000000e+02 0.000000000000e+00 0.000000000000e+00 0.000000000000e+00
1.697500000000e+02 0.000000000000e+00 0.000000000000e+00 0.000000000000e+00
1.700000000000e+02 0.000000000000e+00 0.000000000000e+00 0.000000000000e+00
1.702500000000e+02 0.000000000000e+00 0.000000000000e+00 0.000000000000e+00
1.705000000000e+02 0.000000000000e+00 0.000000000000e+00 0.000000000000e+00
1.707500000000e+02 0.000000000000e+00 0.000000000000e+00 0.000000000000e+00
1.710000000000e+02 0.000000000000e+00 0.000000000000e+00 0.000000000000e+00
1.712500000000e+02 0.000000000000e+00 0.000000000000e+00 0.000000000000e+00
1.715000000000e+02 0.000000000000e+00 0.000000000000e+00 0.000000000000e+00
1.717500000000e+02 0.000000000000e+00 0.000000000000e+00 0.000000000000e+00
1.720000000000e+02 0.000000000000e+00 0.000000000000e+00 0.000000000000e+00
1.722500000000e+02 0.000000000000e+00 0.000000000000e+00 0.000000000000e+00
1.725000000000e+02 0.000000000000e+00 0.000000000000e+00 0.000000000000e+00
1.727500000000e+02 0.000000000000e+00 0.000000000000e+00 0.000000000000e+00
1.730000000000e+02 0.000000000000e+00 0.000000000000e+00 0.000000000000e+00
1.732500000000e+02 0.000000000000e+00 0.000000000000e+00 0.000000000000e+00
1.735000000000e+02 0.000000000000e+00 0.000000000000e+00 0.000000000000e+00
1.737500000000e+02 0.000000000000e+00 0.000000000000e+00 0.000000000000e+00
1.740000000000e+02 0.000000000000e+00 0.000000000000e+00 0.000000000000e+00
1.742500000000e+02 0.000000000000e+00 0.000000000000e+00 0.000000000000e+00
1.745000000000e+02 0.000000000000e+00 0.000000000000e+00 0.000000000000e+00
1.747500000000e+02 0.000000000000e+00 0.000000000000e+00 0.000000000000e+00
1.750000000000e+02 0.000000000000e+00 0.000000000000e+00 0.000000000000e+00
1.752500000000e+02 0.000000000000e+00 0.000000000000e+00 0.000000000000e+00
1.755000000000e+02 0.000000000000e+00 0.000000000000e+00 0.000000000000e+00
1.757500000000e+02 0.000000000000e+00 0.000000000000e+00 0.000000000000e+00
1.760000000000e+02 0.000000000000e+00 0.000000000000e+00 0.000000000000e+00
1.762500000000e+02 0.000000000000e+00 0.000000000000e+00 0.000000000000e+00
1.765000000000e+02 0.000000000000e+00 0.000000000000e+00 0.000000000000e+00
1.767500000000e+02 0.000000000000e+00 0.000000000000e+00 0.000000000000e+00
1.770000000000e+02 0.000000000000e+00 0.000000000000e+00 0.000000000000e+00
1.772500000000e+02 0.000000000000e+00 0.000000000000e+00 0.000000000000e+00
1.775000000000e+02 0.000000000000e+00 0.000000000000e+00 0.000000000000e+00
1.777500000000e+02 0.000000000000e+00 0.000000000000e+00 0.000000000000e+00
1.780000000000e+02 0.000000000000e+00 0.000000000000e+00 0.000000000000e+00
1.782500000000e+02 0.000000000000e+00 0.000000000000e+00 0.000000000000e+00
1.785000000000e+02 0.000000000000e+00 0.000000000000e+00 0.000000000000e+00
1.787500000000e+02 0.000000000000e+00 0.000000000000e+00 0.000000000000e+00
1.790000000000e+02 0.000000000000e+00 0.000000000000e+00 0.000000000000e+00
1.792500000000e+02 0.000000000000e+00 0.000000000000e+00 0.000000000000e+00
1.795000000000e+02 0.000000000000e+00 0.000000000000e+00 0.000000000000e+00
1.797500000000e+02 0.000000000000e+00 0.000000000000e+00 0.000000000000e+00
1.800000000000e+02 0.000000000000e+00 0.000000000000e+00 0.000000000000e+00
1.802500000000e+02 0.000000000000e+00 0.000000000000e+00 0.000000000000e+00
1.805000000000e+02 0.000000000000e+00 0.000000000000e+00 0.000000000000e+00
1.807500000000e+02 0.000000000000e+00 0.000000000000e+00 0.000000000000e+00
1.810000000000e+02 0.000000000000e+00 0.000000000000e+00 0.000000000000e+00
1.812500000000e+02 0.000000000000e+00 0.000000000000e+00 0.000000000000e+00
1.815000000000e+02 0.000000000000e+00 0.000000000000e+00 0.000000000000e+00
1.817500000000e+02 0.000000000000e+00 0.000000000000e+00 0.000000000000e+00
1.820000000000e+02 0.000000000000e+00 0.000000000000e+00 0.000000000000e+00
1.822500000000e+02 0.000000000000e+00 0.000000000000e+00 0.000000000000e+00
1.825000000000e+02 0.000000000000e+00 0.000000000000e+00 0.000000000000e+00
1.827500000000e+02 0.000000000000e+00 0.000000000000e+00 0.000000000000e+00
1.830000000000e+02 0.000000000000e+00 0.000000000000e+00 0.000000000000e+00
1.832500000000e+02 0.000000000000e+00 0.000000000000e+00 0.000000000000e+00
1.835000000000e+02 0.000000000000e+00 0.000000000000e+00 0.000000000000e+00
1.837500000000e+02 0.000000000000e+00 0.000000000000e+00 0.000000000000e+00
1.840000000000e+02 0.000000000000e+00 0.000000000000e+00 0.000000000000e+00
1.842500000000e+02 0.000000000000e+00 0.000000000000e+00 0.000000000000e+00
1.845000000000e+02 0.000000000000e+00 0.000000000000e+00 0.000000000000e+00
1.847500000000e+02 0.000000000000e+00 0.000000000000e+00 0.000000000000e+00
1.850000000000e+02 0.000000000000e+00 0.000000000000e+00 0.000000000000e+00
1.852500000000e+02 0.000000000000e+00 0.000000000000e+00 0.000000000000e+00
1.855000000000e+02 0.000000000000e+00 0.000000000000e+00 0.000000000000e+00
1.857500000000e+02 0.000000000000e+00 0.000000000000e+00 0.000000000000e+00
1.860000000000e+02 0.000000000000e+00 0.000000000000e+00 0.000000000000e+00
1.862500000000e+02 0.000000000000e+00 0.000000000000e+00 0.000000000000e+00
1.865000000000e+02 0.000000000000e+00 0.000000000000e+00 0.000000000000e+00
1.867500000000e+02 0.000000000000e+00 0.000000000000e+00 0.000000000000e+00
1.870000000000e+02 0.000000000000e+00 0.000000000000e+00 0.000000000000e+00
1.872500000000e+02 0.000000000000e+00 0.000000000000e+00 0.000000000000e+00
1.875000000000e+02 0.000000000000e+00 0.000000000000e+00 0.000000000000e+00
1.877500000000e+02 0.000000000000e+00 0.000000000000e+00 0.000000000000e+00
1.880000000000e+02 0.000000000000e+00 0.000000000000e+00 0.000000000000e+00
1.882500000000e+02 0.000000000000e+00 0.000000000000e+00 0.000000000000e+00
1.885000000000e+02 0.000000000000e+00 0.000000000000e+00 0.000000000000e+00
1.887500000000e+02 0.000000000000e+00 0.000000000000e+00 0.000000000000e+00
1.890000000000e+02 0.000000000000e+00 0.000000000000e+00 0.000000000000e+00
1.892500000000e+02 0.000000000000e+00 0.000000000000e+00 0.000000000000e+00
1.895000000000e+02 0.000000000000e+00 0.000000000000e+00 0.000000000000e+00
1.897500000000e+02 0.000000000000e+00 0.000000000000e+00 0.000000000000e+00
1.900000000000e+02 0.000000000000e+00 0.000000000000e+00 0.000000000000e+00
1.902500000000e+02 0.000000000000e+00 0.000000000000e+00 0.000000000000e+00
1.905000000000e+02 0.000000000000e+00 0.000000000000e+00 0.000000000000e+00
1.907500000000e+02 0.000000000000e+00 0.000000000000e+00 0.000000000000e+00
1.910000000000e+02 0.000000000000e+00 0.000000000000e+00 0.000000000000e+00
1.912500000000e+02 0.000000000000e+00 0.000000000000e+00 0.000000000000e+00
1.915000000000e+02 0.000000000000e+00 0.000000000000e+00 0.000000000000e+00
1.917500000000e+02 0.000000000000e+00 0.000000000000e+00 0.000000000000e+00
1.920000000000e+02 0.000000000000e+00 0.000000000000e+00 0.000000000000e+00
1.922500000000e+02 0.000000000000e+00 0.000000000000e+00 0.000000000000e+00
1.925000000000e+02 0.000000000000e+00 0.000000000000e+00 0.000000000000e+00
1.927500000000e+02 0.000000000000e+00 0.000000000000e+00 0.000000000000e+00
1.930000000000e+02 0.000000000000e+00 0.000000000000e+00 0.000000000000e+00
1.932500000000e+02 0.000000000000e+00 0.000000000000e+00 0.000000000000e+00
1.935000000000e+02 0.000000000000e+00 0.000000000000e+00 0.000000000000e+00
1.937500000000e+02 0.000000000000e+00 0.000000000000e+00 0.000000000000e+00
1.940000000000e+02 0.000000000000e+00 0.000000000000e+00 0.000000000000e+00
1.942500000000e+02 0.000000000000e+00 0.000000000000e+00 0.000000000000e+00
1.945000000000e+02 0.000000000000e+00 0.000000000000e+00 0.000000000000e+00
1.947500000000e+02 0.000000000000e+00 0.000000000000e+00 0.000000000000e+00
1.950000000000e+02 0.000000000000e+00 0.000000000000e+00 0.000000000000e+00
1.952500000000e+02 0.000000000000e+00 0.000000000000e+00 0.000000000000e+00
1.955000000000e+02 0.000000000000e+00 0.000000000000e+00 0.000000000000e+00
1.957500000000e+02 0.000000000000e+00 0.000000000000e+00 0.000000000000e+00
1.960000000000e+02 0.000000000000e+00 0.000000000000e+00 0.000000000000e+00
1.962500000000e+02 0.000000000000e+00 0.000000000000e+00 0.000000000000e+00
1.965000000000e+02 0.000000000000e+00 0.000000000000e+00 0.000000000000e+00
1.967500000000e+02 0.000000000000e+00 0.000000000000e+00 0.000000000000e+00
1.970000000000e+02 0.000000000000e+00 0.000000000000e+00 0.000000000000e+00
1.972500000000e+02 0.000000000000e+00 0.000000000000e+00 0.000000000000e+00
1.975000000000e+02 0.000000000000e+00 0.000000000000e+00 0.000000000000e+00
1.977500000000e+02 0.000000000000e+00 0.000000000000e+00 0.000000000000e+00
1.980000000000e+02 0.000000000000e+00 0.000000000000e+00 0.000000000000e+00
1.982500000000e+02 0.000000000000e+00 0.000000000000e+00 0.000000000000e+00
1.985000000000e+02 0.000000000000e+00 0.000000000000e+00 0.000000000000e+00
1.987500000000e+02 0.000000000000e+00 0.000000000000e+00 0.000000000000e+00
1.990000000000e+02 0.000000000000e+00 0.000000000000e+00 0.000000000000e+00
1.992500000000e+02 0.000000000000e+00 0.000000000000e+00 0.000000000000e+00
1.995000000000e+02 0.000000000000e+00 0.000000000000e+00 0.000000000000e+00
1.997500000000e+02 0.000000000000e+00 0.000000000000e+00 0.000000000000e+00
2.000000000000e+02 0.000000000000e+00 0.000000000000e+00 0.000000000000e+00
2.002500000000e+02 0.000000000000e+00 0.000000000000e+00 0.000000000000e+00
2.005000000000e+02 0.000000000000e+00 0.000000000000e+00 0.000000000000e+00
2.007500000000e+02 0.000000000000e+00 0.000000000000e+00 0.000000000000e+00
2.010000000000e+02 0.000000000000e+00 0.000000000000e+00 0.000000000000e+00
2.012500000000e+02 0.000000000000e+00 0.000000000000e+00 0.000000000000e+00
2.015000000000e+02 0.000000000000e+00 0.000000000000e+00 0.000000000000e+00
2.017500000000e+02 0.000000000000e+00 0.000000000000e+00 0.000000000000e+00
2.020000000000e+02 0.000000000000e+00 0.000000000000e+00 0.000000000000e+00
2.022500000000e+02 0.000000000000e+00 0.000000000000e+00 0.000000000000e+00
2.025000000000e+02 0.000000000000e+00 0.000000000000e+00 0.000000000000e+00
2.027500000000e+02 0.000000000000e+00 0.000000000000e+00 0.000000000000e+00
2.030000000000e+02 0.000000000000e+00 0.000000000000e+00 0.000000000000e+00
2.032500000000e+02 0.000000000000e+00 0.000000000000e+00 0.000000000000e+00
2.035000000000e+02 0.000000000000e+00 0.000000000000e+00 0.000000000000e+00
2.037500000000e+02 0.000000000000e+00 0.000000000000e+00 0.000000000000e+00
2.040000000000e+02 0.000000000000e+00 0.000000000000e+00 0.000000000000e+00
2.042500000000e+02 0.000000000000e+00 0.000000000000e+00 0.000000000000e+00
2.045000000000e+02 0.000000000000e+00 0.000000000000e+00 0.000000000000e+00
2.047500000000e+02 0.000000000000e+00 0.000000000000e+00 0.000000000000e+00
2.050000000000e+02 0.000000000000e+00 0.000000000000e+00 0.000000000000e+00
2.052500000000e+02 0.000000000000e+00 0.000000000000e+00 0.000000000000e+00
2.055000000000e+02 0.000000000000e+00 0.000000000000e+00 0.000000000000e+00
2.057500000000e+02 0.000000000000e+00 0.000000000000e+00 0.000000000000e+00
2.060000000000e+02 0.000000000000e+00 0.000000000000e+00 0.000000000000e+00
2.062500000000e+02 0.000000000000e+00 0.000000000000e+00 0.000000000000e+00
2.065000000000e+02 0.000000000000e+00 0.000000000000e+00 0.000000000000e+00
2.067500000000e+02 0.000000000000e+00 0.000000000000e+00 0.000000000000e+00
2.070000000000e+02 0.000000000000e+00 0.000000000000e+00 0.000000000000e+00
2.072500000000e+02 0.000000000000e+00 0.000000000000e+00 0.000000000000e+00
2.075000000000e+02 0.000000000000e+00 0.000000000000e+00 0.000000000000e+00
2.077500000000e+02 0.000000000000e+00 0.000000000000e+00 0.000000000000e+00
2.080000000000e+02 0.000000000000e+00 0.000000000000e+00 0.000000000000e+00
2.082500000000e+02 0.000000000000e+00 0.000000000000e+00 0.000000000000e+00
2.085000000000e+02 0.000000000000e+00 0.000000000000e+00 0.000000000000e+00
2.087500000000e+02 0.000000000000e+00 0.000000000000e+00 0.000000000000e+00
2.090000000000e+02 0.000000000000e+00 0.000000000000e+00 0.000000000000e+00
2.092500000000e+02 0.000000000000e+00 0.000000000000e+00 0.000000000000e+00
2.095000000000e+02 0.000000000000e+00 0.000000000000e+00 0.000000000000e+00
2.097500000000e+02 0.000000000000e+00 0.000000000000e+00 0.000000000000e+00
2.100000000000e+02 0.000000000000e+00 0.000000000000e+00 0.000000000000e+00
2.102500000000e+02 0.000000000000e+00 0.000000000000e+00 0.000000000000e+00
2.105000000000e+02 0.000000000000e+00 0.000000000000e+00 0.000000000000e+00
2.107500000000e+02 0.000000000000e+00 0.000000000000e+00 0.000000000000e+00
2.110000000000e+02 0.000000000000e+00 0.000000000000e+00 0.000000000000e+00
2.112500000000e+02 0.000000000000e+00 0.000000000000e+00 0.000000000000e+00
2.115000000000e+02 0.000000000000e+00 0.000000000000e+00 0.000000000000e+00
2.117500000000e+02 0.000000000000e+00 0.000000000000e+00 0.000000000000e+00
2.120000000000e+02 0.000000000000e+00 0.000000000000e+00 0.000000000000e+00
2.122500000000e+02 0.000000000000e+00 0.000000000000e+00 0.000000000000e+00
2.125000000000e+02 0.000000000000e+00 0.000000000000e+00 0.000000000000e+00
2.127500000000e+02 0.000000000000e+00 0.000000000000e+00 0.000000000000e+00
2.130000000000e+02 0.000000000000e+00 0.000000000000e+00 0.000000000000e+00
2.132500000000e+02 0.000000000000e+00 0.000000000000e+00 0.000000000000e+00
2.135000000000e+02 0.000000000000e+00 0.000000000000e+00 0.000000000000e+00
2.137500000000e+02 0.000000000000e+00 0.000000000000e+00 0.000000000000e+00
2.140000000000e+02 0.000000000000e+00 0.000000000000e+00 0.000000000000e+00
2.142500000000e+02 0.000000000000e+00 0.000000000000e+00 0.000000000000e+00
2.145000000000e+02 0.000000000000e+00 0.000000000000e+00 0.000000000000e+00
2.147500000000e+02 0.000000000000e+00 0.000000000000e+00 0.000000000000e+00
2.150000000000e+02 0.000000000000e+00 0.000000000000e+00 0.000000000000e+00
2.152500000000e+02 0.000000000000e+00 0.000000000000e+00 0.000000000000e+00
2.155000000000e+02 0.000000000000e+00 0.000000000000e+00 0.000000000000e+00
2.157500000000e+02 0.000000000000e+00 0.000000000000e+00 0.000000000000e+00
2.160000000000e+02 0.000000000000e+00 0.000000000000e+00 0.000000000000e+00
2.162500000000e+02 0.000000000000e+00 0.000000000000e+00 0.000000000000e+00
2.165000000000e+02 0.000000000000e+00 0.000000000000e+00 0.000000000000e+00
2.167500000000e+02 0.000000000000e+00 0.000000000000e+00 0.000000000000e+00
2.170000000000e+02 0.000000000000e+00 0.000000000000e+00 0.000000000000e+00
2.172500000000e+02 0.000000000000e+00 0.000000000000e+00 0.000000000000e+00
2.175000000000e+02 0.000000000000e+00 0.000000000000e+00 0.000000000000e+00
2.177500000000e+02 0.000000000000e+00 0.000000000000e+00 0.000000000000e+00
2.180000000000e+02 0.000000000000e+00 0.000000000000e+00 0.000000000000e+00
2.182500000000e+02 0.000000000000e+00 0.000000000000e+00 0.000000000000e+00
2.185000000000e+02 0.000000000000e+00 0.000000000000e+00 0.000000000000e+00
2.187500000000e+02 0.000000000000e+00 0.000000000000e+00 0.000000000000e+00
2.190000000000e+02 0.000000000000e+00 0.000000000000e+00 0.000000000000e+00
2.192500000000e+02 0.000000000000e+00 0.000000000000e+00 0.000000000000e+00
2.195000000000e+02 0.000000000000e+00 0.000000000000e+00 0.000000000000e+00
2.197500000000e+02 0.000000000000e+00 0.000000000000e+00 0.000000000000e+00
2.200000000000e+02 0.000000000000e+00 0.000000000000e+00 0.000000000000e+00
2.202500000000e+02 0.000000000000e+00 0.000000000000e+00 0.000000000000e+00
2.205000000000e+02 0.000000000000e+00 0.000000000000e+00 0.000000000000e+00
2.207500000000e+02 0.000000000000e+00 0.000000000000e+00 0.000000000000e+00
2.210000000000e+02 0.000000000000e+00 0.000000000000e+00 0.000000000000e+00
2.212500000000e+02 0.000000000000e+00 0.000000000000e+00 0.000000000000e+00
2.215000000000e+02 0.000000000000e+00 0.000000000000e+00 0.000000000000e+00
2.217500000000e+02 0.000000000000e+00 0.000000000000e+00 0.000000000000e+00
2.220000000000e+02 0.000000000000e+00 0.000000000000e+00 0.000000000000e+00
2.222500000000e+02 0.000000000000e+00 0.000000000000e+00 0.000000000000e+00
2.225000000000e+02 0.000000000000e+00 0.000000000000e+00 0.000000000000e+00
2.227500000000e+02 0.000000000000e+00 0.000000000000e+00 0.000000000000e+00
2.230000000000e+02 0.000000000000e+00 0.000000000000e+00 0.000000000000e+00
2.232500000000e+02 0.000000000000e+00 0.000000000000e+00 0.000000000000e+00
2.235000000000e+02 0.000000000000e+00 0.000000000000e+00 0.000000000000e+00
2.237500000000e+02 0.000000000000e+00 0.000000000000e+00 0.000000000000e+00
2.240000000000e+02 0.000000000000e+00 0.000000000000e+00 0.000000000000e+00
2.242500000000e+02 0.000000000000e+00 0.000000000000e+00 0.000000000000e+00
2.245000000000e+02 0.000000000000e+00 0.000000000000e+00 0.000000000000e+00
2.247500000000e+02 0.000000000000e+00 0.000000000000e+00 0.000000000000e+00
2.250000000000e+02 0.000000000000e+00 0.000000000000e+00 0.000000000000e+00
2.252500000000e+02 0.000000000000e+00 0.000000000000e+00 0.000000000000e+00
2.255000000000e+02 0.000000000000e+00 0.000000000000e+00 0.000000000000e+00
2.257500000000e+02 0.000000000000e+00 0.000000000000e+00 0.000000000000e+00
2.260000000000e+02 0.000000000000e+00 0.000000000000e+00 0.000000000000e+00
2.262500000000e+02 0.000000000000e+00 0.000000000000e+00 0.000000000000e+00
2.265000000000e+02 0.000000000000e+00 0.000000000000e+00 0.000000000000e+00
2.267500000000e+02 0.000000000000e+00 0.000000000000e+00 0.000000000000e+00
2.270000000000e+02 0.000000000000e+00 0.000000000000e+00 0.000000000000e+00
2.272500000000e+02 0.000000000000e+00 0.000000000000e+00 0.000000000000e+00
2.275000000000e+02 0.000000000000e+00 0.000000000000e+00 0.000000000000e+00
2.277500000000e+02 0.000000000000e+00 0.000000000000e+00 0.000000000000e+00
2.280000000000e+02 0.000000000000e+00 0.000000000000e+00 0.000000000000e+00
2.282500000000e+02 0.000000000000e+00 0.000000000000e+00 0.000000000000e+00
2.285000000000e+02 0.000000000000e+00 0.000000000000e+00 0.000000000000e+00
2.287500000000e+02 0.000000000000e+00 0.000000000000e+00 0.000000000000e+00
2.290000000000e+02 0.000000000000e+00 0.000000000000e+00 0.000000000000e+00
2.292500000000e+02 0.000000000000e+00 0.000000000000e+00 0.000000000000e+00
2.295000000000e+02 0.000000000000e+00 0.000000000000e+00 0.000000000000e+00
2.297500000000e+02 0.000000000000e+00 0.000000000000e+00 0.000000000000e+00
2.300000000000e+02 0.000000000000e+00 0.000000000000e+00 0.000000000000e+00
2.302500000000e+02 0.000000000000e+00 0.000000000000e+00 0.000000000000e+00
2.305000000000e+02 0.000000000000e+00 0.000000000000e+00 0.000000000000e+00
2.307500000000e+02 0.000000000000e+00 0.000000000000e+00 0.000000000000e+00
2.310000000000e+02 0.000000000000e+00 0.000000000000e+00 0.000000000000e+00
2.312500000000e+02 0.000000000000e+00 0.000000000000e+00 0.000000000000e+00
2.315000000000e+02 0.000000000000e+00 0.000000000000e+00 0.000000000000e+00
2.317500000000e+02 0.000000000000e+00 0.000000000000e+00 0.000000000000e+00
2.320000000000e+02 0.000000000000e+00 0.000000000000e+00 0.000000000000e+00
2.322500000000e+02 0.000000000000e+00 0.000000000000e+00 0.000000000000e+00
2.325000000000e+02 0.000000000000e+00 0.000000000000e+00 0.000000000000e+00
2.327500000000e+02 0.000000000000e+00 0.000000000000e+00 0.000000000000e+00
2.330000000000e+02 0.000000000000e+00 0.000000000000e+00 0.000000000000e+00
2.332500000000e+02 0.000000000000e+00 0.000000000000e+00 0.000000000000e+00
2.335000000000e+02 0.000000000000e+00 0.000000000000e+00 0.000000000000e+00
2.337500000000e+02 0.000000000000e+00 0.000000000000e+00 0.000000000000e+00
2.340000000000e+02 0.000000000000e+00 0.000000000000e+00 0.000000000000e+00
2.342500000000e+02 0.000000000000e+00 0.000000000000e+00 0.000000000000e+00
2.345000000000e+02 0.000000000000e+00 0.000000000000e+00 0.000000000000e+00
2.347500000000e+02 0.000000000000e+00 0.000000000000e+00 0.000000000000e+00
2.350000000000e+02 0.000000000000e+00 0.000000000000e+00 0.000000000000e+00
2.352500000000e+02 0.000000000000e+00 0.000000000000e+00 0.000000000000e+00
2.355000000000e+02 0.000000000000e+00 0.000000000000e+00 0.000000000000e+00
2.357500000000e+02 0.000000000000e+00 0.000000000000e+00 0.000000000000e+00
2.360000000000e+02 0.000000000000e+00 0.000000000000e+00 0.000000000000e+00
2.362500000000e+02 0.000000000000e+00 0.000000000000e+00 0.000000000000e+00
2.365000000000e+02 0.000000000000e+00 0.000000000000e+00 0.000000000000e+00
2.367500000000e+02 0.000000000000e+00 0.000000000000e+00 0.000000000000e+00
2.370000000000e+02 0.000000000000e+00 0.000000000000e+00 0.000000000000e+00
2.372500000000e+02 0.000000000000e+00 0.000000000000e+00 0.000000000000e+00
2.375000000000e+02 0.000000000000e+00 0.000000000000e+00 0.000000000000e+00
2.377500000000e+02 0.000000000000e+00 0.000000000000e+00 0.000000000000e+00
2.380000000000e+02 0.000000000000e+00 0.000000000000e+00 0.000000000000e+00
2.382500000000e+02 0.000000000000e+00 0.000000000000e+00 0.000000000000e+00
2.385000000000e+02 0.000000000000e+00 0.000000000000e+00 0.000000000000e+00
2.387500000000e+02 0.000000000000e+00 0.000000000000e+00 0.000000000000e+00
2.390000000000e+02 0.000000000000e+00 0.000000000000e+00 0.000000000000e+00
2.392500000000e+02 0.000000000000e+00 0.000000000000e+00 0.000000000000e+00
2.395000000000e+02 0.000000000000e+00 0.000000000000e+00 0.000000000000e+00
2.397500000000e+02 0.000000000000e+00 0.000000000000e+00 0.000000000000e+00
2.400000000000e+02 0.000000000000e+00 0.000000000000e+00 0.000000000000e+00
2.402500000000e+02 0.000000000000e+00 0.000000000000e+00 0.000000000000e+00
2.405000000000e+02 0.000000000000e+00 0.000000000000e+00 0.000000000000e+00
2.407500000000e+02 0.000000000000e+00 0.000000000000e+00 0.000000000000e+00
2.410000000000e+02 0.000000000000e+00 0.000000000000e+00 0.000000000000e+00
2.412500000000e+02 0.000000000000e+00 0.000000000000e+00 0.000000000000e+00
2.415000000000e+02 0.000000000000e+00 0.000000000000e+00 0.000000000000e+00
2.417500000000e+02 0.000000000000e+00 0.000000000000e+00 0.000000000000e+00
2.420000000000e+02 0.000000000000e+00 0.000000000000e+00 0.000000000000e+00
2.422500000000e+02 0.000000000000e+00 0.000000000000e+00 0.000000000000e+00
2.425000000000e+02 0.000000000000e+00 0.000000000000e+00 0.000000000000e+00
2.427500000000e+02 0.000000000000e+00 0.000000000000e+00 0.000000000000e+00
2.430000000000e+02 0.000000000000e+00 0.000000000000e+00 0.000000000000e+00
2.432500000000e+02 0.000000000000e+00 0.000000000000e+00 0.000000000000e+00
2.435000000000e+02 0.000000000000e+00 0.000000000000e+00 0.000000000000e+00
2.437500000000e+02 0.000000000000e+00 0.000000000000e+00 0.000000000000e+00
2.440000000000e+02 0.000000000000e+00 0.000000000000e+00 0.000000000000e+00
2.442500000000e+02 0.000000000000e+00 0.000000000000e+00 0.000000000000e+00
2.445000000000e+02 0.000000000000e+00 0.000000000000e+00 0.000000000000e+00
2.447500000000e+02 0.000000000000e+00 0.000000000000e+00 0.000000000000e+00
2.450000000000e+02 0.000000000000e+00 0.000000000000e+00 0.000000000000e+00
2.452500000000e+02 0.000000000000e+00 0.000000000000e+00 0.000000000000e+00
2.455000000000e+02 0.000000000000e+00 0.000000000000e+00 0.000000000000e+00
2.457500000000e+02 0.000000000000e+00 0.000000000000e+00 0.000000000000e+00
2.460000000000e+02 0.000000000000e+00 0.000000000000e+00 0.000000000000e+00
2.462500000000e+02 0.000000000000e+00 0.000000000000e+00 0.000000000000e+00
2.465000000000e+02 0.000000000000e+00 0.000000000000e+00 0.000000000000e+00
2.467500000000e+02 0.000000000000e+00 0.000000000000e+00 0.000000000000e+00
2.470000000000e+02 0.000000000000e+00 0.000000000000e+00 0.000000000000e+00
2.472500000000e+02 0.000000000000e+00 0.000000000000e+00 0.000000000000e+00
2.475000000000e+02 0.000000000000e+00 0.000000000000e+00 0.000000000000e+00
2.477500000000e+02 0.000000000000e+00 0.000000000000e+00 0.000000000000e+00
2.480000000000e+02 0.000000000000e+00 0.000000000000e+00 0.000000000000e+00
2.482500000000e+02 0.000000000000e+00 0.000000000000e+00 0.000000000000e+00
2.485000000000e+02 0.000000000000e+00 0.000000000000e+00 0.000000000000e+00
2.487500000000e+02 0.000000000000e+00 0.000000000000e+00 0.000000000000e+00
2.490000000000e+02 0.000000000000e+00 0.000000000000e+00 0.000000000000e+00
2.492500000000e+02 0.000000000000e+00 0.000000000000e+00 0.000000000000e+00
2.495000000000e+02 0.000000000000e+00 0.000000000000e+00 0.000000000000e+00
2.497500000000e+02 0.000000000000e+00 0.000000000000e+00 0.000000000000e+00
2.500000000000e+02 0.000000000000e+00 0.000000000000e+00 0.000000000000e+00
2.502500000000e+02 0.000000000000e+00 0.000000000000e+00 0.000000000000e+00
2.505000000000e+02 0.000000000000e+00 0.000000000000e+00 0.000000000000e+00
2.507500000000e+02 0.000000000000e+00 0.000000000000e+00 0.000000000000e+00
2.510000000000e+02 0.000000000000e+00 0.000000000000e+00 0.000000000000e+00
2.512500000000e+02 0.000000000000e+00 0.000000000000e+00 0.000000000000e+00
2.515000000000e+02 0.000000000000e+00 0.000000000000e+00 0.000000000000e+00
2.517500000000e+02 0.000000000000e+00 0.000000000000e+00 0.000000000000e+00
2.520000000000e+02 0.000000000000e+00 0.000000000000e+00 0.000000000000e+00
2.522500000000e+02 0.000000000000e+00 0.000000000000e+00 0.000000000000e+00
2.525000000000e+02 0.000000000000e+00 0.000000000000e+00 0.000000000000e+00
2.527500000000e+02 0.000000000000e+00 0.000000000000e+00 0.000000000000e+00
2.530000000000e+02 0.000000000000e+00 0.000000000000e+00 0.000000000000e+00
2.532500000000e+02 0.000000000000e+00 0.000000000000e+00 0.000000000000e+00
2.535000000000e+02 0.000000000000e+00 0.000000000000e+00 0.000000000000e+00
2.537500000000e+02 0.000000000000e+00 0.000000000000e+00 0.000000000000e+00
2.540000000000e+02 0.000000000000e+00 0.000000000000e+00 0.000000000000e+00
2.542500000000e+02 0.000000000000e+00 0.000000000000e+00 0.000000000000e+00
2.545000000000e+02 0.000000000000e+00 0.000000000000e+00 0.000000000000e+00
2.547500000000e+02 2.258010140213e-07 0.000000000000e+00 0.000000000000e+00
2.550000000000e+02 1.605679642269e-06 0.000000000000e+00 0.000000000000e+00
2.552500000000e+02 2.574858559374e-06 0.000000000000e+00 0.000000000000e+00
2.555000000000e+02 1.508774634584e-06 0.000000000000e+00 0.000000000000e+00
2.557500000000e+02 -1.983235414954e-06 0.000000000000e+00 0.000000000000e+00
2.560000000000e+02 -6.411901703386e-06 0.000000000000e+00 0.000000000000e+00
2.562500000000e+02 -8.259567676034e-06 0.000000000000e+00 0.000000000000e+00
2.565000000000e+02 -2.438842149493e-06 0.000000000000e+00 0.000000000000e+00
2.567500000000e+02 1.668115558636e-05 0.000000000000e+00 0.000000000000e+00
2.570000000000e+02 5.387096286006e-05 0.000000000000e+00 0.000000000000e+00
2.572500000000e+02 1.115660763731e-04 0.000000000000e+00 0.000000000000e+00
2.575000000000e+02 1.886818094904e-04 0.000000000000e+00 0.000000000000e+00
2.577500000000e+02 2.800521497733e-04 0.000000000000e+00 0.000000000000e+00
2.580000000000e+02 3.767215157229e-04 0.000000000000e+00 0.000000000000e+00
2.582500000000e+02 4.671507559552e-04 0.000000000000e+00 0.000000000000e+00
2.585000000000e+02 5.392012750863e-04 0.000000000000e+00 0.000000000000e+00
2.587500000000e+02 5.825743629752e-04 0.000000000000e+00 0.000000000000e+00
2.590000000000e+02 5.912475441521e-04 0.000000000000e+00 0.000000000000e+00
2.592500000000e+02 5.653987605906e-04 0.000000000000e+00 0.000000000000e+00
2.595000000000e+02 5.123597445370e-04 0.000000000000e+00 0.000000000000e+00
2.597500000000e+02 4.462894918629e-04 0.000000000000e+00 0.000000000000e+00
2.600000000000e+02 3.864843553148e-04 0.000000000000e+00 0.000000000000e+00
2.602500000000e+02 3.545030732410e-04 0.000000000000e+00 0.000000000000e+00
2.605000000000e+02 3.705333219611e-04 0.000000000000e+00 0.000000000000e+00
2.607500000000e+02 4.496109530923e-04 0.000000000000e+00 0.000000000000e+00
2.610000000000e+02 5.983832384559e-04 0.000000000000e+00 0.000000000000e+00
2.612500000000e+02 8.130604907333e-04 0.000000000000e+00 0.000000000000e+00
2.615000000000e+02 1.079027087784e-03 0.000000000000e+00 0.000000000000e+00
2.617500000000e+02 1.372308476134e-03 0.000000000000e+00 0.000000000000e+00
2.620000000000e+02 1.662761372870e-03 0.000000000000e+00 0.000000000000e+00
2.622500000000e+02 1.918529433949e-03 0.000000000000e+00 0.000000000000e+00
2.625000000000e+02 2.111047791276e-03 0.000000000000e+00 0.000000000000e+00
2.627500000000e+02 2.219739447912e-03 0.000000000000e+00 0.000000000000e+00
2.630000000000e+02 2.235557173197e-03 0.000000000000e+00 0.000000000000e+00
2.632500000000e+02 2.162691967926e-03 0.000000000000e+00 0.000000000000e+00
2.635000000000e+02 2.018069831517e-03 0.000000000000e+00 0.000000000000e+00
2.637500000000e+02 1.828642757498e-03 0.000000000000e+00 0.000000000000e+00
2.640000000000e+02 1.626879936614e-03 0.000000000000e+00 0.000000000000e+00
2.642500000000e+02 1.445207349017e-03 0.000000000000e+00 0.000000000000e+00
2.645000000000e+02 1.310362129131e-03 0.000000000000e+00 0.000000000000e+00
2.647500000000e+02 1.238676457113e-03 0.000000000000e+00 0.000000000000e+00
2.650000000000e+02 1.233168241366e-03 0.000000000000e+00 0.000000000000e+00
2.652500000000e+02 1.283010577738e-03 0.000000000000e+00 0.000000000000e+00
2.655000000000e+02 1.365529155000e-03 0.000000000000e+00 0.000000000000e+00
2.657500000000e+02 1.450410826294e-03 0.000000000000e+00 0.000000000000e+00
2.660000000000e+02 1.505383139930e-03 0.000000000000e+00 0.000000000000e+00
2.662500000000e+02 1.502325070979e-03 0.000000000000e+00 0.000000000000e+00
2.665000000000e+02 1.422655128260e-03 0.000000000000e+00 0.000000000000e+00
2.667500000000e+02 1.260943874866e-03 0.000000000000e+00 0.000000000000e+00
2.670000000000e+02 1.026004000386e-03 0.000000000000e+00 0.000000000000e+00
2.672500000000e+02 7.391735978064e-04 0.000000000000e+00 0.000000000000e+00
2.675000000000e+02 4.300465826840e-04 0.000000000000e+00 0.000000000000e+00
2.677500000000e+02 1.304193483855e-04 0.000000000000e+00 0.000000000000e+00
2.680000000000e+02 -1.323847633871e-04 0.000000000000e+00 0.000000000000e+00
2.682500000000e+02 -3.414633885867e-04 0.000000000000e+00 0.000000000000e+00
2.685000000000e+02 -4.942692409998e-04 0.000000000000e+00 0.000000000000e+00
2.687500000000e+02 -6.035622270079e-04 0.000000000000e+00 0.000000000000e+00
2.690000000000e+02 -6.949389784441e-04 0.000000000000e+00 0.000000000000e+00
2.692500000000e+02 -8.011492581485e-04 0.000000000000e+00 0.000000000000e+00
2.695000000000e+02 -9.540659376815e-04 0.000000000000e+00 0.000000000000e+00
2.697500000000e+02 -1.175715774796e-03 0.000000000000e+00 0.000000000000e+00
2.700000000000e+02 -1.470091826797e-03 0.000000000000e+00 0.000000000000e+00
2.702500000000e+02 -1.817479601209e-03 0.000000000000e+00 0.000000000000e+00
2.705000000000e+02 -2.172713268848e-03 0.000000000000e+00 0.000000000000e+00
2.707500000000e+02 -2.468169149699e-03 0.000000000000e+00 0.000000000000e+00
2.710000000000e+02 -2.621490922033e-03 0.000000000000e+00 0.000000000000e+00
2.712500000000e+02 -2.547157670573e-03 0.000000000000e+00 0.000000000000e+00
2.715000000000e+02 -2.170207310443e-03 0.000000000000e+00 0.000000000000e+00
2.717500000000e+02 -1.439865349496e-03 0.000000000000e+00 0.000000000000e+00
2.720000000000e+02 -3.406223584174e-04 0.000000000000e+00 0.000000000000e+00
2.722500000000e+02 1.101481698820e-03 0.000000000000e+00 0.000000000000e+00
2.725000000000e+02 2.818976267774e-03 0.000000000000e+00 0.000000000000e+00
2.727500000000e+02 4.710121062843e-03 0.000000000000e+00 0.000000000000e+00
2.730000000000e+02 6.652580302699e-03 0.000000000000e+00 0.000000000000e+00
2.732500000000e+02 8.521904551103e-03 0.000000000000e+00 0.000000000000e+00
2.735000000000e+02 1.021212988884e-02 0.000000000000e+00 0.000000000000e+00
2.737500000000e+02 1.165519566512e-02 0.000000000000e+00 0.000000000000e+00
2.740000000000e+02 1.283578195282e-02 0.000000000000e+00 0.000000000000e+00
2.742500000000e+02 1.379863156156e-02 0.000000000000e+00 0.000000000000e+00
2.745000000000e+02 1.464641348323e-02 0.000000000000e+00 0.000000000000e+00
2.747500000000e+02 1.552757857568e-02 0.000000000000e+00 0.000000000000e+00
2.750000000000e+02 1.661525239302e-02 0.000000000000e+00 0.000000000000e+00
2.752500000000e+02 1.807975612903e-02 0.000000000000e+00 0.000000000000e+00
2.755000000000e+02 2.005858816449e-02 0.000000000000e+00 0.000000000000e+00
2.757500000000e+02 2.262841262337e-02 0.000000000000e+00 0.000000000000e+00
2.760000000000e+02 2.578363645099e-02 0.000000000000e+00 0.000000000000e+00
2.762500000000e+02 2.942546230218e-02 0.000000000000e+00 0.000000000000e+00
2.765000000000e+02 3.336394502702e-02 0.000000000000e+00 0.000000000000e+00
2.767500000000e+02 3.733372947355e-02 0.000000000000e+00 0.000000000000e+00
2.770000000000e+02 4.102207003750e-02 0.000000000000e+00 0.000000000000e+00
2.772500000000e+02 4.410574248273e-02 0.000000000000e+00 0.000000000000e+00
2.775000000000e+02 4.629187443889e-02 0.000000000000e+00 0.000000000000e+00
2.777500000000e+02 4.735681448405e-02 0.000000000000e+00 0.000000000000e+00
2.780000000000e+02 4.717711069694e-02 0.000000000000e+00 0.000000000000e+00
2.782500000000e+02 4.574753294892e-02 0.000000000000e+00 0.000000000000e+00
2.785000000000e+02 4.318276425265e-02 0.000000000000e+00 0.000000000000e+00
2.787500000000e+02 3.970168732887e-02 0.000000000000e+00 0.000000000000e+00
2.790000000000e+02 3.559577994975e-02 0.000000000000e+00 0.000000000000e+00
2.792500000000e+02 3.118562336728e-02 0.000000000000e+00 0.000000000000e+00
2.795000000000e+02 2.677153579680e-02 0.000000000000e+00 0.000000000000e+00
2.797500000000e+02 2.258553741481e-02 0.000000000000e+00 0.000000000000e+00
2.800000000000e+02 1.875201422984e-02 0.000000000000e+00 0.000000000000e+00
2.802500000000e+02 1.526350325519e-02 0.000000000000e+00 0.000000000000e+00
2.805000000000e+02 1.197606378636e-02 0.000000000000e+00 0.000000000000e+00
2.807500000000e+02 8.625980213070e-03 0.000000000000e+00 0.000000000000e+00
2.810000000000e+02 4.866437418989e-03 0.000000000000e+00 0.000000000000e+00
2.812500000000e+02 3.197705433581e-04 0.000000000000e+00 0.000000000000e+00
2.815000000000e+02 -5.361625342746e-03 0.000000000000e+00 0.000000000000e+00
2.817500000000e+02 -1.243423643636e-02 0.000000000000e+00 0.000000000000e+00
2.820000000000e+02 -2.101113593376e-02 0.000000000000e+00 0.000000000000e+00
2.822500000000e+02 -3.102647244522e-02 0.000000000000e+00 0.000000000000e+00
2.825000000000e+02 -4.222265068838e-02 0.000000000000e+00 0.000000000000e+00
2.827500000000e+02 -5.416306144322e-02 0.000000000000e+00 0.000000000000e+00
2.830000000000e+02 -6.626963941718e-02 0.000000000000e+00 0.000000000000e+00
2.832500000000e+02 -7.788093346421e-02 0.000000000000e+00 0.000000000000e+00
2.835000000000e+02 -8.832329166086e-02 0.000000000000e+00 0.000000000000e+00
2.837500000000e+02 -9.698566243350e-02 0.000000000000e+00 0.000000000000e+00
2.840000000000e+02 -1.033877295478e-01 0.000000000000e+00 0.000000000000e+00
2.842500000000e+02 -1.072317858685e-01 0.000000000000e+00 0.000000000000e+00
2.845000000000e+02 -1.084308485942e-01 0.000000000000e+00 0.000000000000e+00
2.847500000000e+02 -1.071087583223e-01 0.000000000000e+00 0.000000000000e+00
2.850000000000e+02 -1.035719422818e-01 0.000000000000e+00 0.000000000000e+00
2.852500000000e+02 -9.825660122304e-02 0.000000000000e+00 0.000000000000e+00
2.855000000000e+02 -9.165870833749e-02 0.000000000000e+00 0.000000000000e+00
2.857500000000e+02 -8.425684758561e-02 0.000000000000e+00 0.000000000000e+00
2.860000000000e+02 -7.643916059011e-02 0.000000000000e+00 0.000000000000e+00
2.862500000000e+02 -6.844530331993e-02 0.000000000000e+00 0.000000000000e+00
2.865000000000e+02 -6.033235374319e-02 0.000000000000e+00 0.000000000000e+00
2.867500000000e+02 -5.197030928709e-02 0.000000000000e+00 0.000000000000e+00
2.870000000000e+02 -4.306861844252e-02 0.000000000000e+00 0.000000000000e+00
2.872500000000e+02 -3.323069281664e-02 0.000000000000e+00 0.000000000000e+00
2.875000000000e+02 -2.202918830320e-02 0.000000000000e+00 0.000000000000e+00
2.877500000000e+02 -9.091633385653e-03 0.000000000000e+00 0.000000000000e+00
2.880000000000e+02 5.815800589755e-03 0.000000000000e+00 0.000000000000e+00
2.882500000000e+02 2.271866534262e-02 0.000000000000e+00 0.000000000000e+00
2.885000000000e+02 4.138933790963e-02 0.000000000000e+00 0.000000000000e+00
2.887500000000e+02 6.133424061424e-02 0.000000000000e+00 0.000000000000e+00
2.890000000000e+02 8.181623552262e-02 0.000000000000e+00 0.000000000000e+00
2.892500000000e+02 1.019104190184e-01 0.000000000000e+00 0.000000000000e+00
2.895000000000e+02 1.205868841799e-01 0.000000000000e+00 0.000000000000e+00
2.897500000000e+02 1.368101969831e-01 0.000000000000e+00 0.000000000000e+00
2.900000000000e+02 1.496428979939e-01 0.000000000000e+00 0.000000000000e+00
2.902500000000e+02 1.583396527879e-01 0.000000000000e+00 0.000000000000e+00
2.905000000000e+02 1.624198449204e-01 0.000000000000e+00 0.000000000000e+00
2.907500000000e+02 1.617092839954e-01 0.000000000000e+00 0.000000000000e+00
2.910000000000e+02 1.563458930922e-01 0.000000000000e+00 0.000000000000e+00
2.912500000000e+02 1.467491598163e-01 0.000000000000e+00 0.000000000000e+00
2.915000000000e+02 1.335580917951e-01 0.000000000000e+00 0.000000000000e+00
2.917500000000e+02 1.175467100038e-01 0.000000000000e+00 0.000000000000e+00
2.920000000000e+02 9.952913254603e-02 0.000000000000e+00 0.000000000000e+00
2.922500000000e+02 8.026761677470e-02 0.000000000000e+00 0.000000000000e+00
2.925000000000e+02 6.039634902276e-02 0.000000000000e+00 0.000000000000e+00
2.927500000000e+02 4.037137756659e-02 0.000000000000e+00 0.000000000000e+00
2.930000000000e+02 2.045321282787e-02 0.000000000000e+00 0.000000000000e+00
2.932500000000e+02 7.238172228228e-04 0.000000000000e+00 0.000000000000e+00
2.935000000000e+02 -1.886534318933e-02 0.000000000000e+00 0.000000000000e+00
2.937500000000e+02 -3.842209398485e-02 0.000000000000e+00 0.000000000000e+00
2.940000000000e+02 -5.803056199721e-02 0.000000000000e+00 0.000000000000e+00
2.942500000000e+02 -7.766960828042e-02 0.000000000000e+00 0.000000000000e+00
2.945000000000e+02 -9.714585103936e-02 0.000000000000e+00 0.000000000000e+00
2.947500000000e+02 -1.160525178067e-01 0.000000000000e+00 0.000000000000e+00
2.950000000000e+02 -1.337618186509e-01 0.000000000000e+00 0.000000000000e+00
2.952500000000e+02 -1.494538576196e-01 0.000000000000e+00 0.000000000000e+00
2.955000000000e+02 -1.621799494979e-01 0.000000000000e+00 0.000000000000e+00
2.957500000000e+02 -1.709533014417e-01 0.000000000000e+00 0.000000000000e+00
2.960000000000e+02 -1.748560379422e-01 0.000000000000e+00 0.000000000000e+00
2.962500000000e+02 -1.731490468174e-01 0.000000000000e+00 0.000000000000e+00
2.965000000000e+02 -1.653704506087e-01 0.000000000000e+00 0.000000000000e+00
2.967500000000e+02 -1.514097548363e-01 0.000000000000e+00 0.000000000000e+00
2.970000000000e+02 -1.315477192464e-01 0.000000000000e+00 0.000000000000e+00
2.972500000000e+02 -1.064563277255e-01 0.000000000000e+00 0.000000000000e+00
2.975000000000e+02 -7.715830316202e-02 0.000000000000e+00 0.000000000000e+00
2.977500000000e+02 -4.495073410306e-02 0.000000000000e+00 0.000000000000e+00
2.980000000000e+02 -1.130185849118e-02 0.000000000000e+00 0.000000000000e+00
2.982500000000e+02 2.226671143963e-02 0.000000000000e+00 0.000000000000e+00
2.985000000000e+02 5.429846150714e-02 0.000000000000e+00 0.000000000000e+00
2.987500000000e+02 8.350755705182e-02 0.000000000000e+00 0.000000000000e+00
2.990000000000e+02 1.088600045457e-01 0.000000000000e+00 0.000000000000e+00
2.992500000000e+02 1.296224009146e-01 0.000000000000e+00 0.000000000000e+00
2.995000000000e+02 1.453747867908e-01 0.000000000000e+00 0.000000000000e+00
2.997500000000e+02 1.559889702154e-01 0.000000000000e+00 0.000000000000e+00
3.000000000000e+02 1.615782120373e-01 0.000000000000e+00 0.000000000000e+00
3.002500000000e+02 1.624277513428e-01 0.000000000000e+00 0.000000000000e+00
3.005000000000e+02 1.589178246913e-01 0.000000000000e+00 0.000000000000e+00
3.007500000000e+02 1.514513235592e-01 0.000000000000e+00 0.000000000000e+00
3.010000000000e+02 1.403970020777e-01 0.000000000000e+00 0.000000000000e+00
3.012500000000e+02 1.260563905187e-01 0.000000000000e+00 0.000000000000e+00
3.015000000000e+02 1.086586937936e-01 0.000000000000e+00 0.000000000000e+00
3.017500000000e+02 8.838351138535e-02 0.000000000000e+00 0.000000000000e+00
3.020000000000e+02 6.540682958103e-02 0.000000000000e+00 0.000000000000e+00
3.022500000000e+02 3.996201819745e-02 0.000000000000e+00 0.000000000000e+00
3.025000000000e+02 1.240502545892e-02 0.000000000000e+00 0.000000000000e+00
3.027500000000e+02 -1.672804454824e-02 0.000000000000e+00 0.000000000000e+00
3.030000000000e+02 -4.668212698593e-02 0.000000000000e+00 0.000000000000e+00
3.032500000000e+02 -7.647207363388e-02 0.000000000000e+00 0.000000000000e+00
3.035000000000e+02 -1.049045876402e-01 0.000000000000e+00 0.000000000000e+00
3.037500000000e+02 -1.306342328214e-01 0.000000000000e+00 0.000000000000e+00
3.040000000000e+02 -1.522499260297e-01 0.000000000000e+00 0.000000000000e+00
3.042500000000e+02 -1.683840655361e-01 0.000000000000e+00 0.000000000000e+00
3.045000000000e+02 -1.778331021765e-01 0.000000000000e+00 0.000000000000e+00
3.047500000000e+02 -1.796763606853e-01 0.000000000000e+00 0.000000000000e+00
3.050000000000e+02 -1.733795301461e-01 0.000000000000e+00 0.000000000000e+00
3.052500000000e+02 -1.588705232438e-01 0.000000000000e+00 0.000000000000e+00
3.055000000000e+02 -1.365782016555e-01 0.000000000000e+00 0.000000000000e+00
3.057500000000e+02 -1.074284375875e-01 0.000000000000e+00 0.000000000000e+00
3.060000000000e+02 -7.279664256772e-02 0.000000000000e+00 0.000000000000e+00
3.062500000000e+02 -3.442067496906e-02 0.000000000000e+00 0.000000000000e+00
3.065000000000e+02 5.717642764329e-03 0.000000000000e+00 0.000000000000e+00
3.067500000000e+02 4.553082672538e-02 0.000000000000e+00 0.000000000000e+00
3.070000000000e+02 8.297031853553e-02 0.000000000000e+00 0.000000000000e+00
3.072500000000e+02 1.161634530377e-01 0.000000000000e+00 0.000000000000e+00
3.075000000000e+02 1.435301554707e-01 0.000000000000e+00 0.000000000000e+00
3.077500000000e+02 1.638694140641e-01 0.000000000000e+00 0.000000000000e+00
3.080000000000e+02 1.764093627240e-01 0.000000000000e+00 0.000000000000e+00
3.082500000000e+02 1.808192028944e-01 0.000000000000e+00 0.000000000000e+00
3.085000000000e+02 1.771856355975e-01 0.000000000000e+00 0.000000000000e+00
3.087500000000e+02 1.659604030937e-01 0.000000000000e+00 0.000000000000e+00
3.090000000000e+02 1.478884608179e-01 0.000000000000e+00 0.000000000000e+00
3.092500000000e+02 1.239278502136e-01 0.000000000000e+00 0.000000000000e+00
3.095000000000e+02 9.517233459257e-02 0.000000000000e+00 0.000000000000e+00
3.097500000000e+02 6.278630887557e-02 0.000000000000e+00 0.000000000000e+00
3.100000000000e+02 2.795861992029e-02 0.000000000000e+00 0.000000000000e+00
3.102500000000e+02 -8.121862827227e-03 0.000000000000e+00 0.000000000000e+00
3.105000000000e+02 -4.427027352070e-02 0.000000000000e+00 0.000000000000e+00
3.107500000000e+02 -7.929469676909e-02 0.000000000000e+00 0.000000000000e+00
3.110000000000e+02 -1.119785344343e-01 0.000000000000e+00 0.000000000000e+00
3.112500000000e+02 -1.410666624635e-01 0.000000000000e+00 0.000000000000e+00
3.115000000000e+02 -1.652659688858e-01 0.000000000000e+00 0.000000000000e+00
3.117500000000e+02 -1.832693022696e-01 0.000000000000e+00 0.000000000000e+00
3.120000000000e+02 -1.938086234142e-01 0.000000000000e+00 0.000000000000e+00
3.122500000000e+02 -1.957385909305e-01 0.000000000000e+00 0.000000000000e+00
3.125000000000e+02 -1.881464818043e-01 0.000000000000e+00 0.000000000000e+00
3.127500000000e+02 -1.704789572789e-01 0.000000000000e+00 0.000000000000e+00
3.130000000000e+02 -1.426715023150e-01 0.000000000000e+00 0.000000000000e+00
3.132500000000e+02 -1.052631286467e-01 0.000000000000e+00 0.000000000000e+00
3.135000000000e+02 -5.947773687222e-02 0.000000000000e+00 0.000000000000e+00
3.137500000000e+02 -7.254756720763e-03 0.000000000000e+00 0.000000000000e+00
3.140000000000e+02 4.878459058211e-02 0.000000000000e+00 0.000000000000e+00
3.142500000000e+02 1.054430800926e-01 0.000000000000e+00 0.000000000000e+00
3.145000000000e+02 1.591253098927e-01 0.000000000000e+00 0.000000000000e+00
3.147500000000e+02 2.060789998818e-01 0.000000000000e+00 0.000000000000e+00
3.150000000000e+02 2.426827743341e-01 0.000000000000e+00 0.000000000000e+00
3.152500000000e+02 2.657562210182e-01 0.000000000000e+00 0.000000000000e+00
3.155000000000e+02 2.728629984291e-01 0.000000000000e+00 0.000000000000e+00
3.157500000000e+02 2.625757280159e-01 0.000000000000e+00 0.000000000000e+00
3.160000000000e+02 2.346728276536e-01 0.000000000000e+00 0.000000000000e+00
3.162500000000e+02 1.902423819742e-01 0.000000000000e+00 0.000000000000e+00
3.165000000000e+02 1.316762367755e-01 0.000000000000e+00 0.000000000000e+00
3.167500000000e+02 6.254796994799e-02 0.000000000000e+00 0.000000000000e+00
3.170000000000e+02 -1.261988122330e-02 0.000000000000e+00 0.000000000000e+00
3.172500000000e+02 -8.868228536278e-02 0.000000000000e+00 0.000000000000e+00
3.175000000000e+02 -1.602645752613e-01 0.000000000000e+00 0.000000000000e+00
3.177500000000e+02 -2.221868148395e-01 0.000000000000e+00 0.000000000000e+00
3.180000000000e+02 -2.698808233237e-01 0.000000000000e+00 0.000000000000e+00
3.182500000000e+02 -2.997611889385e-01 0.000000000000e+00 0.000000000000e+00
3.185000000000e+02 -3.095159731558e-01 0.000000000000e+00 0.000000000000e+00
3.187500000000e+02 -2.982908784764e-01 0.000000000000e+00 0.000000000000e+00
3.190000000000e+02 -2.667514835942e-01 0.000000000000e+00 0.000000000000e+00
3.192500000000e+02 -2.170204498498e-01 0.000000000000e+00 0.000000000000e+00
3.195000000000e+02 -1.524989036227e-01 0.000000000000e+00 0.000000000000e+00
3.197500000000e+02 -7.759204785060e-02 0.000000000000e+00 0.000000000000e+00
3.200000000000e+02 2.632789863538e-03 0.000000000000e+00 0.000000000000e+00
3.202500000000e+02 8.282286822994e-02 0.000000000000e+00 0.000000000000e+00
3.205000000000e+02 1.577180268424e-01 0.000000000000e+00 0.000000000000e+00
3.207500000000e+02 2.224995711074e-01 0.000000000000e+00 0.000000000000e+00
3.210000000000e+02 2.730858101516e-01 0.000000000000e+00 0.000000000000e+00
3.212500000000e+02 3.063581607674e-01 0.000000000000e+00 0.000000000000e+00
3.215000000000e+02 3.203105664363e-01 0.000000000000e+00 0.000000000000e+00
3.217500000000e+02 3.141231682679e-01 0.000000000000e+00 0.000000000000e+00
3.220000000000e+02 2.881675564376e-01 0.000000000000e+00 0.000000000000e+00
3.222500000000e+02 2.439547472272e-01 0.000000000000e+00 0.000000000000e+00
3.225000000000e+02 1.840379867931e-01 0.000000000000e+00 0.000000000000e+00
3.227500000000e+02 1.118808325691e-01 0.000000000000e+00 0.000000000000e+00
3.230000000000e+02 3.169745629840e-02 0.000000000000e+00 0.000000000000e+00
3.232500000000e+02 -5.173213636955e-02 0.000000000000e+00 0.000000000000e+00
3.235000000000e+02 -1.332729851470e-01 0.000000000000e+00 0.000000000000e+00
3.237500000000e+02 -2.076751302429e-01 0.000000000000e+00 0.000000000000e+00
3.240000000000e+02 -2.698449316005e-01 0.000000000000e+00 0.000000000000e+00
3.242500000000e+02 -3.151463066418e-01 0.000000000000e+00 0.000000000000e+00
3.245000000000e+02 -3.397238967215e-01 0.000000000000e+00 0.000000000000e+00
3.247500000000e+02 -3.408317028286e-01 0.000000000000e+00 0.000000000000e+00
3.250000000000e+02 -3.171417785956e-01 0.000000000000e+00 0.000000000000e+00
3.252500000000e+02 -2.689999346724e-01 0.000000000000e+00 0.000000000000e+00
3.255000000000e+02 -1.985909712182e-01 0.000000000000e+00 0.000000000000e+00
3.257500000000e+02 -1.099763453637e-01 0.000000000000e+00 0.000000000000e+00
3.260000000000e+02 -8.973463448515e-03 0.000000000000e+00 0.000000000000e+00
3.262500000000e+02 9.714179441432e-02 0.000000000000e+00 0.000000000000e+00
3.265000000000e+02 2.001098903241e-01 0.000000000000e+00 0.000000000000e+00
3.267500000000e+02 2.913188546612e-01 0.000000000000e+00 0.000000000000e+00
3.270000000000e+02 3.625483616524e-01 0.000000000000e+00 0.000000000000e+00
3.272500000000e+02 4.067624388953e-01 0.000000000000e+00 0.000000000000e+00
3.275000000000e+02 4.188711523646e-01 0.000000000000e+00 0.000000000000e+00
3.277500000000e+02 3.963742758834e-01 0.000000000000e+00 0.000000000000e+00
3.280000000000e+02 3.398028216724e-01 0.000000000000e+00 0.000000000000e+00
3.282500000000e+02 2.528882622263e-01 0.000000000000e+00 0.000000000000e+00
3.285000000000e+02 1.424137406544e-01 0.000000000000e+00 0.000000000000e+00
3.287500000000e+02 1.773445147326e-02 0.000000000000e+00 0.000000000000e+00
3.290000000000e+02 -1.100077892304e-01 0.000000000000e+00 0.000000000000e+00
3.292500000000e+02 -2.289124497893e-01 0.000000000000e+00 0.000000000000e+00
3.295000000000e+02 -3.274934799095e-01 0.000000000000e+00 0.000000000000e+00
3.297500000000e+02 -3.958759935878e-01 0.000000000000e+00 0.000000000000e+00
3.300000000000e+02 -4.268831607101e-01 0.000000000000e+00 0.000000000000e+00
3.302500000000e+02 -4.168841705914e-01 0.000000000000e+00 0.000000000000e+00
3.305000000000e+02 -3.662944568527e-01 0.000000000000e+00 0.000000000000e+00
3.307500000000e+02 -2.796543578531e-01 0.000000000000e+00 0.000000000000e+00
3.310000000000e+02 -1.652584747197e-01 0.000000000000e+00 0.000000000000e+00
3.312500000000e+02 -3.435995122705e-02 0.000000000000e+00 0.000000000000e+00
3.315000000000e+02 9.997455789742e-02 0.000000000000e+00 0.000000000000e+00
3.317500000000e+02 2.242389135829e-01 0.000000000000e+00 0.000000000000e+00
3.320000000000e+02 3.259386226117e-01 0.000000000000e+00 0.000000000000e+00
3.322500000000e+02 3.949531447698e-01 0.000000000000e+00 0.000000000000e+00
3.325000000000e+02 4.246494238000e-01 0.000000000000e+00 0.000000000000e+00
3.327500000000e+02 4.126126266004e-01 0.000000000000e+00 0.000000000000e+00
3.330000000000e+02 3.609033237207e-01 0.000000000000e+00 0.000000000000e+00
3.332500000000e+02 2.758058998751e-01 0.000000000000e+00 0.000000000000e+00
3.335000000000e+02 1.670940786141e-01 0.000000000000e+00 0.000000000000e+00
3.337500000000e+02 4.689839818542e-02 0.000000000000e+00 0.000000000000e+00
3.340000000000e+02 -7.169031055878e-02 0.000000000000e+00 0.000000000000e+00
3.342500000000e+02 -1.761144099381e-01 0.000000000000e+00 0.000000000000e+00
3.345000000000e+02 -2.557606064679e-01 0.000000000000e+00 0.000000000000e+00
3.347500000000e+02 -3.031197628766e-01 0.000000000000e+00 0.000000000000e+00
3.350000000000e+02 -3.145581084001e-01 0.000000000000e+00 0.000000000000e+00
3.352500000000e+02 -2.906118094222e-01 0.000000000000e+00 0.000000000000e+00
3.355000000000e+02 -2.357772435261e-01 0.000000000000e+00 0.000000000000e+00
3.357500000000e+02 -1.578329910699e-01 0.000000000000e+00 0.000000000000e+00
3.360000000000e+02 -6.678816322705e-02 0.000000000000e+00 0.000000000000e+00
3.362500000000e+02 2.640249034151e-02 0.000000000000e+00 0.000000000000e+00
3.365000000000e+02 1.111892221663e-01 0.000000000000e+00 0.000000000000e+00
3.367500000000e+02 1.786714517122e-01 0.000000000000e+00 0.000000000000e+00
3.370000000000e+02 2.225812119624e-01 0.000000000000e+00 0.000000000000e+00
3.372500000000e+02 2.398897140724e-01 0.000000000000e+00 0.000000000000e+00
3.375000000000e+02 2.309736675882e-01 0.000000000000e+00 0.000000000000e+00
3.377500000000e+02 1.993381544683e-01 0.000000000000e+00 0.000000000000e+00
3.380000000000e+02 1.509520513521e-01 0.000000000000e+00 0.000000000000e+00
3.382500000000e+02 9.330210922694e-02 0.000000000000e+00 0.000000000000e+00
3.385000000000e+02 3.430606369874e-02 0.000000000000e+00 0.000000000000e+00
3.387500000000e+02 -1.876090909480e-02 0.000000000000e+00 0.000000000000e+00
3.390000000000e+02 -6.018000857110e-02 0.000000000000e+00 0.000000000000e+00
3.392500000000e+02 -8.642475319795e-02 0.000000000000e+00 0.000000000000e+00
3.395000000000e+02 -9.644500578755e-02 0.000000000000e+00 0.000000000000e+00
3.397500000000e+02 -9.157833907624e-02 0.000000000000e+00 0.000000000000e+00
3.400000000000e+02 -7.512262234249e-02 0.000000000000e+00 0.000000000000e+00
3.402500000000e+02 -5.165168995995e-02 0.000000000000e+00 0.000000000000e+00
3.405000000000e+02 -2.619042106102e-02 0.000000000000e+00 0.000000000000e+00
3.407500000000e+02 -3.381735684769e-03 0.000000000000e+00 0.000000000000e+00
3.410000000000e+02 1.322610736112e-02 0.000000000000e+00 0.000000000000e+00
3.412500000000e+02 2.166689831724e-02 0.000000000000e+00 0.000000000000e+00
3.415000000000e+02 2.175225294547e-02 0.000000000000e+00 0.000000000000e+00
3.417500000000e+02 1.495737373969e-02 0.000000000000e+00 0.000000000000e+00
3.420000000000e+02 4.027986740954e-03 0.000000000000e+00 0.000000000000e+00
3.422500000000e+02 -7.616705735788e-03 0.000000000000e+00 0.000000000000e+00
3.425000000000e+02 -1.657916906980e-02 0.000000000000e+00 0.000000000000e+00
3.427500000000e+02 -2.015710415191e-02 0.000000000000e+00 0.000000000000e+00
3.430000000000e+02 -1.688120245771e-02 0.000000000000e+00 0.000000000000e+00
3.432500000000e+02 -6.826482098354e-03 0.000000000000e+00 0.000000000000e+00
3.435000000000e+02 8.355423655304e-03 0.000000000000e+00 0.000000000000e+00
3.437500000000e+02 2.568939345664e-02 0.000000000000e+00 0.000000000000e+00
3.440000000000e+02 4.137452713133e-02 0.000000000000e+00 0.000000000000e+00
3.442500000000e+02 5.144494082449e-02 0.000000000000e+00 0.000000000000e+00
3.445000000000e+02 5.248448469704e-02 0.000000000000e+00 0.000000000000e+00
3.447500000000e+02 4.227597770486e-02 0.000000000000e+00 0.000000000000e+00
3.450000000000e+02 2.027444459702e-02 0.000000000000e+00 0.000000000000e+00
3.452500000000e+02 -1.217942438426e-02 0.000000000000e+00 0.000000000000e+00
3.455000000000e+02 -5.194888511178e-02 0.000000000000e+00 0.000000000000e+00
3.457500000000e+02 -9.448915684013e-02 0.000000000000e+00 0.000000000000e+00
3.460000000000e+02 -1.344812366617e-01 0.000000000000e+00 0.000000000000e+00
3.462500000000e+02 -1.666185229369e-01 0.000000000000e+00 0.000000000000e+00
3.465000000000e+02 -1.864268698772e-01 0.000000000000e+00 0.000000000000e+00
3.467500000000e+02 -1.909905966322e-01 0.000000000000e+00 0.000000000000e+00
3.470000000000e+02 -1.794686571889e-01 0.000000000000e+00 0.000000000000e+00
3.472500000000e+02 -1.533150719021e-01 0.000000000000e+00 0.000000000000e+00
3.475000000000e+02 -1.161614173854e-01 0.000000000000e+00 0.000000000000e+00
3.477500000000e+02 -7.337008116295e-02 0.000000000000e+00 0.000000000000e+00
3.480000000000e+02 -3.131734912608e-02 0.000000000000e+00 0.000000000000e+00
3.482500000000e+02 3.492537744939e-03 0.000000000000e+00 0.000000000000e+00
3.485000000000e+02 2.535397969667e-02 0.000000000000e+00 0.000000000000e+00
3.487500000000e+02 3.019078444457e-02 0.000000000000e+00 0.000000000000e+00
3.490000000000e+02 1.616705836359e-02 0.000000000000e+00 0.000000000000e+00
3.492500000000e+02 -1.601456545274e-02 0.000000000000e+00 0.000000000000e+00
3.495000000000e+02 -6.317468196013e-02 0.000000000000e+00 0.000000000000e+00
3.497500000000e+02 -1.200732868675e-01 0.000000000000e+00 0.000000000000e+00
3.500000000000e+02 -1.801224518419e-01 0.000000000000e+00 0.000000000000e+00
3.502500000000e+02 -2.362936625567e-01 0.000000000000e+00 0.000000000000e+00
3.505000000000e+02 -2.820891103226e-01 0.000000000000e+00 0.000000000000e+00
3.507500000000e+02 -3.124367643557e-01 0.000000000000e+00 0.000000000000e+00
3.510000000000e+02 -3.243804044660e-01 0.000000000000e+00 0.000000000000e+00
3.512500000000e+02 -3.174662207422e-01 0.000000000000e+00 0.000000000000e+00
3.515000000000e+02 -2.937724642205e-01 0.000000000000e+00 0.000000000000e+00
3.517500000000e+02 -2.575811693539e-01 0.000000000000e+00 0.000000000000e+00
3.520000000000e+02 -2.147432499101e-01 0.000000000000e+00 0.000000000000e+00
3.522500000000e+02 -1.718324672475e-01 0.000000000000e+00 0.000000000000e+00
3.525000000000e+02 -1.352133370105e-01 0.000000000000e+00 0.000000000000e+00
3.527500000000e+02 -1.101587008060e-01 0.000000000000e+00 0.000000000000e+00
3.530000000000e+02 -1.001430717065e-01 0.000000000000e+00 0.000000000000e+00
3.532500000000e+02 -1.064096827816e-01 0.000000000000e+00 0.000000000000e+00
3.535000000000e+02 -1.278669370161e-01 0.000000000000e+00 0.000000000000e+00
3.537500000000e+02 -1.613202589925e-01 0.000000000000e+00 0.000000000000e+00
3.540000000000e+02 -2.019958070709e-01 0.000000000000e+00 0.000000000000e+00
3.542500000000e+02 -2.442705991278e-01 0.000000000000e+00 0.000000000000e+00
3.545000000000e+02 -2.824955233127e-01 0.000000000000e+00 0.000000000000e+00
3.547500000000e+02 -3.117874106000e-01 0.000000000000e+00 0.000000000000e+00
3.550000000000e+02 -3.286749990411e-01 0.000000000000e+00 0.000000000000e+00
3.552500000000e+02 -3.315094460495e-01 0.000000000000e+00 0.000000000000e+00
3.555000000000e+02 -3.205886601709e-01 0.000000000000e+00 0.000000000000e+00
3.557500000000e+02 -2.979898607395e-01 0.000000000000e+00 0.000000000000e+00
3.560000000000e+02 -2.671492944609e-01 0.000000000000e+00 0.000000000000e+00
3.562500000000e+02 -2.322650645828e-01 0.000000000000e+00 0.000000000000e+00
3.565000000000e+02 -1.976230162001e-01 0.000000000000e+00 0.000000000000e+00
3.567500000000e+02 -1.669532036567e-01 0.000000000000e+00 0.000000000000e+00
3.570000000000e+02 -1.429149411075e-01 0.000000000000e+00 0.000000000000e+00
3.572500000000e+02 -1.267838247593e-01 0.000000000000e+00 0.000000000000e+00
3.575000000000e+02 -1.183787797987e-01 0.000000000000e+00 0.000000000000e+00
3.577500000000e+02 -1.162270924446e-01 0.000000000000e+00 0.000000000000e+00
3.580000000000e+02 -1.179271182118e-01 0.000000000000e+00 0.000000000000e+00
3.582500000000e+02 -1.206380369598e-01 0.000000000000e+00 0.000000000000e+00
3.585000000000e+02 -1.216083463998e-01 0.000000000000e+00 0.000000000000e+00
3.587500000000e+02 -1.186522766768e-01 0.000000000000e+00 0.000000000000e+00
3.590000000000e+02 -1.104959629299e-01 0.000000000000e+00 0.000000000000e+00
3.592500000000e+02 -9.694053544316e-02 0.000000000000e+00 0.000000000000e+00
3.595000000000e+02 -7.882274519703e-02 0.000000000000e+00 0.000000000000e+00
3.597500000000e+02 -5.778954201057e-02 0.000000000000e+00 0.000000000000e+00
3.600000000000e+02 -3.593508055809e-02 0.000000000000e+00 0.000000000000e+00
3.602500000000e+02 -1.537158480563e-02 0.000000000000e+00 0.000000000000e+00
3.605000000000e+02 2.184406642480e-03 0.000000000000e+00 0.000000000000e+00
3.607500000000e+02 1.573321432498e-02 0.000000000000e+00 0.000000000000e+00
3.610000000000e+02 2.516125075105e-02 0.000000000000e+00 0.000000000000e+00
3.612500000000e+02 3.122713120611e-02 0.000000000000e+00 0.000000000000e+00
3.615000000000e+02 3.536708397761e-02 0.000000000000e+00 0.000000000000e+00
3.617500000000e+02 3.935528362270e-02 0.000000000000e+00 0.000000000000e+00
3.620000000000e+02 4.488177839214e-02 0.000000000000e+00 0.000000000000e+00
3.622500000000e+02 5.312685586671e-02 0.000000000000e+00 0.000000000000e+00
3.625000000000e+02 6.441309769925e-02 0.000000000000e+00 0.000000000000e+00
3.627500000000e+02 7.800444392887e-02 0.000000000000e+00 0.000000000000e+00
3.630000000000e+02 9.209717800566e-02 0.000000000000e+00 0.000000000000e+00
3.632500000000e+02 1.040148506671e-01 0.000000000000e+00 0.000000000000e+00
3.635000000000e+02 1.105832683898e-01 0.000000000000e+00 0.000000000000e+00
3.637500000000e+02 1.086288550879e-01 0.000000000000e+00 0.000000000000e+00
3.640000000000e+02 9.551961583625e-02 0.000000000000e+00 0.000000000000e+00
3.642500000000e+02 6.965689219634e-02 0.000000000000e+00 0.000000000000e+00
3.645000000000e+02 3.083031296947e-02 0.000000000000e+00 0.000000000000e+00
3.647500000000e+02 -1.963246483451e-02 0.000000000000e+00 0.000000000000e+00
3.650000000000e+02 -7.895822574707e-02 0.000000000000e+00 0.000000000000e+00
3.652500000000e+02 -1.432611019126e-01 0.000000000000e+00 0.000000000000e+00
3.655000000000e+02 -2.080741645777e-01 0.000000000000e+00 0.000000000000e+00
3.657500000000e+02 -2.690032926182e-01 0.000000000000e+00 0.000000000000e+00
3.660000000000e+02 -3.224033928076e-01 0.000000000000e+00 0.000000000000e+00
3.662500000000e+02 -3.659688396087e-01 0.000000000000e+00 0.000000000000e+00
3.665000000000e+02 -3.991389183332e-01 0.000000000000e+00 0.000000000000e+00
3.667500000000e+02 -4.232442112611e-01 0.000000000000e+00 0.000000000000e+00
3.670000000000e+02 -4.413577654603e-01 0.000000000000e+00 0.000000000000e+00
3.672500000000e+02 -4.578599133536e-01 0.000000000000e+00 0.000000000000e+00
3.675000000000e+02 -4.777708997548e-01 0.000000000000e+00 0.000000000000e+00
3.677500000000e+02 -5.059439030664e-01 0.000000000000e+00 0.000000000000e+00
3.680000000000e+02 -5.462364164837e-01 0.000000000000e+00 0.000000000000e+00
3.682500000000e+02 -6.007859500477e-01 0.000000000000e+00 0.000000000000e+00
3.685000000000e+02 -6.695048904938e-01 0.000000000000e+00 0.000000000000e+00
3.687500000000e+02 -7.498802904156e-01 0.000000000000e+00 0.000000000000e+00
3.690000000000e+02 -8.371213181070e-01 0.000000000000e+00 0.000000000000e+00
3.692500000000e+02 -9.246462850451e-01 0.000000000000e+00 0.000000000000e+00
3.695000000000e+02 -1.004850105788e+00 0.000000000000e+00 0.000000000000e+00
3.697500000000e+02 -1.070049462458e+00 0.000000000000e+00 0.000000000000e+00
3.700000000000e+02 -1.113473598450e+00 0.000000000000e+00 0.000000000000e+00
3.702500000000e+02 -1.130158294800e+00 0.000000000000e+00 0.000000000000e+00
3.705000000000e+02 -1.117611163027e+00 0.000000000000e+00 0.000000000000e+00
3.707500000000e+02 -1.076146785905e+00 0.000000000000e+00 0.000000000000e+00
3.710000000000e+02 -1.008836329303e+00 0.000000000000e+00 0.000000000000e+00
3.712500000000e+02 -9.210714942422e-01 0.000000000000e+00 0.000000000000e+00
3.715000000000e+02 -8.197990644952e-01 0.000000000000e+00 0.000000000000e+00
3.717500000000e+02 -7.125315172087e-01 0.000000000000e+00 0.000000000000e+00
3.720000000000e+02 -6.062738209955e-01 0.000000000000e+00 0.000000000000e+00
3.722500000000e+02 -5.065213070964e-01 0.000000000000e+00 0.000000000000e+00
3.725000000000e+02 -4.164758812034e-01 0.000000000000e+00 0.000000000000e+00
3.727500000000e+02 -3.365986210559e-01 0.000000000000e+00 0.000000000000e+00
3.730000000000e+02 -2.645699337792e-01 0.000000000000e+00 0.000000000000e+00
3.732500000000e+02 -1.956705165539e-01 0.000000000000e+00 0.000000000000e+00
3.735000000000e+02 -1.235356573768e-01 0.000000000000e+00 0.000000000000e+00
3.737500000000e+02 -4.118070870655e-02 0.000000000000e+00 0.000000000000e+00
3.740000000000e+02 5.784513744484e-02 0.000000000000e+00 0.000000000000e+00
3.742500000000e+02 1.783403078244e-01 0.000000000000e+00 0.000000000000e+00
3.745000000000e+02 3.225285069770e-01 0.000000000000e+00 0.000000000000e+00
3.747500000000e+02 4.894678911558e-01 0.000000000000e+00 0.000000000000e+00
3.750000000000e+02 6.748818141960e-01 0.000000000000e+00 0.000000000000e+00
3.752500000000e+02 8.714426754891e-01 0.000000000000e+00 0.000000000000e+00
3.755000000000e+02 1.069476888702e+00 0.000000000000e+00 0.000000000000e+00
3.757500000000e+02 1.257999543263e+00 0.000000000000e+00 0.000000000000e+00
3.760000000000e+02 1.425940460213e+00 0.000000000000e+00 0.000000000000e+00
3.762500000000e+02 1.563395795005e+00 0.000000000000e+00 0.000000000000e+00
3.765000000000e+02 1.662735115436e+00 0.000000000000e+00 0.000000000000e+00
3.767500000000e+02 1.719413662115e+00 0.000000000000e+00 0.000000000000e+00
3.770000000000e+02 1.732380532551e+00 0.000000000000e+00 0.000000000000e+00
3.772500000000e+02 1.704030029962e+00 0.000000000000e+00 0.000000000000e+00
3.775000000000e+02 1.639707383276e+00 0.000000000000e+00 0.000000000000e+00
3.777500000000e+02 1.546842405507e+00 0.000000000000e+00 0.000000000000e+00
3.780000000000e+02 1.433836570955e+00 0.000000000000e+00 0.000000000000e+00
3.782500000000e+02 1.308863104150e+00 0.000000000000e+00 0.000000000000e+00
3.785000000000e+02 1.178751168253e+00 0.000000000000e+00 0.000000000000e+00
3.787500000000e+02 1.048112519346e+00 0.000000000000e+00 0.000000000000e+00
3.790000000000e+02 9.188338964198e-01 0.000000000000e+00 0.000000000000e+00
3.792500000000e+02 7.900059536762e-01 0.000000000000e+00 0.000000000000e+00
3.795000000000e+02 6.582971675151e-01 0.000000000000e+00 0.000000000000e+00
3.797500000000e+02 5.187176999144e-01 0.000000000000e+00 0.000000000000e+00
3.800000000000e+02 3.656626286653e-01 0.000000000000e+00 0.000000000000e+00
3.802500000000e+02 1.940840700425e-01 0.000000000000e+00 0.000000000000e+00
3.805000000000e+02 6.230803290808e-04 0.000000000000e+00 0.000000000000e+00
3.807500000000e+02 -2.154626329879e-01 0.000000000000e+00 0.000000000000e+00
3.810000000000e+02 -4.517110553169e-01 0.000000000000e+00 0.000000000000e+00
3.812500000000e+02 -7.022971122263e-01 0.000000000000e+00 0.000000000000e+00
3.815000000000e+02 -9.583324143322e-01 0.000000000000e+00 0.000000000000e+00
3.817500000000e+02 -1.208589950043e+00 0.000000000000e+00 0.000000000000e+00
3.820000000000e+02 -1.440561967568e+00 0.000000000000e+00 0.000000000000e+00
3.822500000000e+02 -1.641714075769e+00 0.000000000000e+00 0.000000000000e+00
3.825000000000e+02 -1.800772550033e+00 0.000000000000e+00 0.000000000000e+00
3.827500000000e+02 -1.908878388305e+00 0.000000000000e+00 0.000000000000e+00
3.830000000000e+02 -1.960461066818e+00 0.000000000000e+00 0.000000000000e+00
3.832500000000e+02 -1.953724248964e+00 0.000000000000e+00 0.000000000000e+00
3.835000000000e+02 -1.890689218829e+00 0.000000000000e+00 0.000000000000e+00
3.837500000000e+02 -1.776801948033e+00 0.000000000000e+00 0.000000000000e+00
3.840000000000e+02 -1.620168043377e+00 0.000000000000e+00 0.000000000000e+00
3.842500000000e+02 -1.430528311865e+00 0.000000000000e+00 0.000000000000e+00
3.845000000000e+02 -1.218119754537e+00 0.000000000000e+00 0.000000000000e+00
3.847500000000e+02 -9.925782796396e-01 0.000000000000e+00 0.000000000000e+00
3.850000000000e+02 -7.620290600360e-01 0.000000000000e+00 0.000000000000e+00
3.852500000000e+02 -5.324800625127e-01 0.000000000000e+00 0.000000000000e+00
3.855000000000e+02 -3.075884228503e-01 0.000000000000e+00 0.000000000000e+00
3.857500000000e+02 -8.881468430027e-02 0.000000000000e+00 0.000000000000e+00
3.860000000000e+02 1.240757698759e-01 0.000000000000e+00 0.000000000000e+00
3.862500000000e+02 3.322536898874e-01 0.000000000000e+00 0.000000000000e+00
3.865000000000e+02 5.369343961934e-01 0.000000000000e+00 0.000000000000e+00
3.867500000000e+02 7.384959898500e-01 0.000000000000e+00 0.000000000000e+00
3.870000000000e+02 9.357465749262e-01 0.000000000000e+00 0.000000000000e+00
3.872500000000e+02 1.125457073006e+00 0.000000000000e+00 0.000000000000e+00
3.875000000000e+02 1.302237407416e+00 0.000000000000e+00 0.000000000000e+00
3.877500000000e+02 1.458784509251e+00 0.000000000000e+00 0.000000000000e+00
3.880000000000e+02 1.586477728374e+00 0.000000000000e+00 0.000000000000e+00
3.882500000000e+02 1.676248168253e+00 0.000000000000e+00 0.000000000000e+00
3.885000000000e+02 1.719609898591e+00 0.000000000000e+00 0.000000000000e+00
3.887500000000e+02 1.709718065894e+00 0.000000000000e+00 0.000000000000e+00
3.890000000000e+02 1.642314513939e+00 0.000000000000e+00 0.000000000000e+00
3.892500000000e+02 1.516435950276e+00 0.000000000000e+00 0.000000000000e+00
3.895000000000e+02 1.334790683703e+00 0.000000000000e+00 0.000000000000e+00
3.897500000000e+02 1.103753036582e+00 0.000000000000e+00 0.000000000000e+00
3.900000000000e+02 8.329736851785e-01 0.000000000000e+00 0.000000000000e+00
3.902500000000e+02 5.346526937107e-01 0.000000000000e+00 0.000000000000e+00
3.905000000000e+02 2.225634186688e-01 0.000000000000e+00 0.000000000000e+00
3.907500000000e+02 -8.905557944652e-02 0.000000000000e+00 0.000000000000e+00
3.910000000000e+02 -3.866105046620e-01 0.000000000000e+00 0.000000000000e+00
3.912500000000e+02 -6.581383618757e-01 0.000000000000e+00 0.000000000000e+00
3.915000000000e+02 -8.940637534706e-01 0.000000000000e+00 0.000000000000e+00
3.917500000000e+02 -1.087654619596e+00 0.000000000000e+00 0.000000000000e+00
3.920000000000e+02 -1.235146710352e+00 0.000000000000e+00 0.000000000000e+00
3.922500000000e+02 -1.335550477967e+00 0.000000000000e+00 0.000000000000e+00
3.925000000000e+02 -1.390194319893e+00 0.000000000000e+00 0.000000000000e+00
3.927500000000e+02 -1.402089411693e+00 0.000000000000e+00 0.000000000000e+00
3.930000000000e+02 -1.375219829802e+00 0.000000000000e+00 0.000000000000e+00
3.932500000000e+02 -1.313865218955e+00 0.000000000000e+00 0.000000000000e+00
3.935000000000e+02 -1.222051921791e+00 0.000000000000e+00 0.000000000000e+00
3.937500000000e+02 -1.103204282884e+00 0.000000000000e+00 0.000000000000e+00
3.940000000000e+02 -9.600344687862e-01 0.000000000000e+00 0.000000000000e+00
3.942500000000e+02 -7.946714434898e-01 0.000000000000e+00 0.000000000000e+00
3.945000000000e+02 -6.089929907994e-01 0.000000000000e+00 0.000000000000e+00
3.947500000000e+02 -4.050938990606e-01 0.000000000000e+00 0.000000000000e+00
3.950000000000e+02 -1.858027082086e-01 0.000000000000e+00 0.000000000000e+00
3.952500000000e+02 4.484859382721e-02 0.000000000000e+00 0.000000000000e+00
3.955000000000e+02 2.812919639967e-01 0.000000000000e+00 0.000000000000e+00
3.957500000000e+02 5.162996058255e-01 0.000000000000e+00 0.000000000000e+00
3.960000000000e+02 7.411127338556e-01 0.000000000000e+00 0.000000000000e+00
3.962500000000e+02 9.458319144619e-01 0.000000000000e+00 0.000000000000e+00
3.965000000000e+02 1.120042091445e+00 0.000000000000e+00 0.000000000000e+00
3.967500000000e+02 1.253612567363e+00 0.000000000000e+00 0.000000000000e+00
3.970000000000e+02 1.337586785450e+00 0.000000000000e+00 0.000000000000e+00
3.972500000000e+02 1.365061965032e+00 0.000000000000e+00 0.000000000000e+00
3.975000000000e+02 1.331956301920e+00 0.000000000000e+00 0.000000000000e+00
3.977500000000e+02 1.237571767116e+00 0.000000000000e+00 0.000000000000e+00
3.980000000000e+02 1.084882142147e+00 0.000000000000e+00 0.000000000000e+00
3.982500000000e+02 8.805060537318e-01 0.000000000000e+00 0.000000000000e+00
3.985000000000e+02 6.343596423790e-01 0.000000000000e+00 0.000000000000e+00
3.987500000000e+02 3.590188289000e-01 0.000000000000e+00 0.000000000000e+00
3.990000000000e+02 6.885266196027e-02 0.000000000000e+00 0.000000000000e+00
3.992500000000e+02 -2.209867832816e-01 0.000000000000e+00 0.000000000000e+00
3.995000000000e+02 -4.956187630290e-01 0.000000000000e+00 0.000000000000e+00
3.997500000000e+02 -7.414312591040e-01 0.000000000000e+00 0.000000000000e+00
4.000000000000e+02 -9.469298366046e-01 0.000000000000e+00 0.000000000000e+00
4.002500000000e+02 -1.103366274436e+00 0.000000000000e+00 0.000000000000e+00
4.005000000000e+02 -1.205102738377e+00 0.000000000000e+00 0.000000000000e+00
4.007500000000e+02 -1.249698772630e+00 0.000000000000e+00 0.000000000000e+00
4.010000000000e+02 -1.237739976938e+00 0.000000000000e+00 0.000000000000e+00
4.012500000000e+02 -1.172455011885e+00 0.000000000000e+00 0.000000000000e+00
4.015000000000e+02 -1.059188173537e+00 0.000000000000e+00 0.000000000000e+00
4.017500000000e+02 -9.048057878898e-01 0.000000000000e+00 0.000000000000e+00
4.020000000000e+02 -7.171149264483e-01 0.000000000000e+00 0.000000000000e+00
4.022500000000e+02 -5.043626537068e-01 0.000000000000e+00 0.000000000000e+00
4.025000000000e+02 -2.748647635168e-01 0.000000000000e+00 0.000000000000e+00
4.027500000000e+02 -3.678749200835e-02 0.000000000000e+00 0.000000000000e+00
4.030000000000e+02 2.019224105764e-01 0.000000000000e+00 0.000000000000e+00
4.032500000000e+02 4.334906426869e-01 0.000000000000e+00 0.000000000000e+00
4.035000000000e+02 6.502043407301e-01 0.000000000000e+00 0.000000000000e+00
4.037500000000e+02 8.443032772207e-01 0.000000000000e+00 0.000000000000e+00
4.040000000000e+02 1.007942059333e+00 0.000000000000e+00 0.000000000000e+00
4.042500000000e+02 1.133283348900e+00 0.000000000000e+00 0.000000000000e+00
4.045000000000e+02 1.212762709533e+00 0.000000000000e+00 0.000000000000e+00
4.047500000000e+02 1.239537862002e+00 0.000000000000e+00 0.000000000000e+00
4.050000000000e+02 1.208102407088e+00 0.000000000000e+00 0.000000000000e+00
4.052500000000e+02 1.115010843970e+00 0.000000000000e+00 0.000000000000e+00
4.055000000000e+02 9.596327034369e-01 0.000000000000e+00 0.000000000000e+00
4.057500000000e+02 7.448332987031e-01 0.000000000000e+00 0.000000000000e+00
4.060000000000e+02 4.774705744516e-01 0.000000000000e+00 0.000000000000e+00
4.062500000000e+02 1.686040147179e-01 0.000000000000e+00 0.000000000000e+00
4.065000000000e+02 -1.666670125406e-01 0.000000000000e+00 0.000000000000e+00
4.067500000000e+02 -5.097832481286e-01 0.000000000000e+00 0.000000000000e+00
4.070000000000e+02 -8.397267418469e-01 0.000000000000e+00 0.000000000000e+00
4.072500000000e+02 -1.134396095982e+00 0.000000000000e+00 0.000000000000e+00
4.075000000000e+02 -1.372259355154e+00 0.000000000000e+00 0.000000000000e+00
4.077500000000e+02 -1.534145952701e+00 0.000000000000e+00 0.000000000000e+00
4.080000000000e+02 -1.605009728645e+00 0.000000000000e+00 0.000000000000e+00
4.082500000000e+02 -1.575482948893e+00 0.000000000000e+00 0.000000000000e+00
4.085000000000e+02 -1.443049098140e+00 0.000000000000e+00 0.000000000000e+00
4.087500000000e+02 -1.212690279050e+00 0.000000000000e+00 0.000000000000e+00
4.090000000000e+02 -8.969111312594e-01 0.000000000000e+00 0.000000000000e+00
4.092500000000e+02 -5.151007633749e-01 0.000000000000e+00 0.000000000000e+00
4.095000000000e+02 -9.226088968526e-02 0.000000000000e+00 0.000000000000e+00
4.097500000000e+02 3.428053244665e-01 0.000000000000e+00 0.000000000000e+00
4.100000000000e+02 7.596910027787e-01 0.000000000000e+00 0.000000000000e+00
4.102500000000e+02 1.128774057421e+00 0.000000000000e+00 0.000000000000e+00
4.105000000000e+02 1.423577896233e+00 0.000000000000e+00 0.000000000000e+00
4.107500000000e+02 1.622886393000e+00 0.000000000000e+00 0.000000000000e+00
4.110000000000e+02 1.712419252321e+00 0.000000000000e+00 0.000000000000e+00
4.112500000000e+02 1.685918717000e+00 0.000000000000e+00 0.000000000000e+00
4.115000000000e+02 1.545558841432e+00 0.000000000000e+00 0.000000000000e+00
4.117500000000e+02 1.301657116021e+00 0.000000000000e+00 0.000000000000e+00
4.120000000000e+02 9.717369358266e-01 0.000000000000e+00 0.000000000000e+00
4.122500000000e+02 5.790502222508e-01 0.000000000000e+00 0.000000000000e+00
4.125000000000e+02 1.507155542026e-01 0.000000000000e+00 0.000000000000e+00
4.127500000000e+02 -2.843463581509e-01 0.000000000000e+00 0.000000000000e+00
4.130000000000e+02 -6.974932257691e-01 0.000000000000e+00 0.000000000000e+00
4.132500000000e+02 -1.062287177582e+00 0.000000000000e+00 0.000000000000e+00
4.135000000000e+02 -1.356128926566e+00 0.000000000000e+00 0.000000000000e+00
4.137500000000e+02 -1.561507620489e+00 0.000000000000e+00 0.000000000000e+00
4.140000000000e+02 -1.666823112146e+00 0.000000000000e+00 0.000000000000e+00
4.142500000000e+02 -1.666783781756e+00 0.000000000000e+00 0.000000000000e+00
4.145000000000e+02 -1.562420290675e+00 0.000000000000e+00 0.000000000000e+00
4.147500000000e+02 -1.360779301702e+00 0.000000000000e+00 0.000000000000e+00
4.150000000000e+02 -1.074369390906e+00 0.000000000000e+00 0.000000000000e+00
4.152500000000e+02 -7.204250474738e-01 0.000000000000e+00 0.000000000000e+00
4.155000000000e+02 -3.200373838692e-01 0.000000000000e+00 0.000000000000e+00
4.157500000000e+02 1.028224877191e-01 0.000000000000e+00 0.000000000000e+00
4.160000000000e+02 5.223829740862e-01 0.000000000000e+00 0.000000000000e+00
4.162500000000e+02 9.122640107841e-01 0.000000000000e+00 0.000000000000e+00
4.165000000000e+02 1.246792788696e+00 0.000000000000e+00 0.000000000000e+00
4.167500000000e+02 1.502441154625e+00 0.000000000000e+00 0.000000000000e+00
4.170000000000e+02 1.659355056923e+00 0.000000000000e+00 0.000000000000e+00
4.172500000000e+02 1.702908305874e+00 0.000000000000e+00 0.000000000000e+00
4.175000000000e+02 1.625170918507e+00 0.000000000000e+00 0.000000000000e+00
4.177500000000e+02 1.426144917014e+00 0.000000000000e+00 0.000000000000e+00
4.180000000000e+02 1.114596689077e+00 0.000000000000e+00 0.000000000000e+00
4.182500000000e+02 7.083129234017e-01 0.000000000000e+00 0.000000000000e+00
4.185000000000e+02 2.336321831945e-01 0.000000000000e+00 0.000000000000e+00
4.187500000000e+02 -2.758419543688e-01 0.000000000000e+00 0.000000000000e+00
4.190000000000e+02 -7.813604775595e-01 0.000000000000e+00 0.000000000000e+00
4.192500000000e+02 -1.241897368489e+00 0.000000000000e+00 0.000000000000e+00
4.195000000000e+02 -1.617578060126e+00 0.000000000000e+00 0.000000000000e+00
4.197500000000e+02 -1.873381606107e+00 0.000000000000e+00 0.000000000000e+00
4.200000000000e+02 -1.982755248208e+00 0.000000000000e+00 0.000000000000e+00
4.202500000000e+02 -1.930741203632e+00 0.000000000000e+00 0.000000000000e+00
4.205000000000e+02 -1.716222821784e+00 0.000000000000e+00 0.000000000000e+00
4.207500000000e+02 -1.352955396066e+00 0.000000000000e+00 0.000000000000e+00
4.210000000000e+02 -8.691538347937e-01 0.000000000000e+00 0.000000000000e+00
4.212500000000e+02 -3.055560898839e-01 0.000000000000e+00 0.000000000000e+00
4.215000000000e+02 2.879476267540e-01 0.000000000000e+00 0.000000000000e+00
4.217500000000e+02 8.568542994517e-01 0.000000000000e+00 0.000000000000e+00
4.220000000000e+02 1.347333175933e+00 0.000000000000e+00 0.000000000000e+00
4.222500000000e+02 1.711715605731e+00 0.000000000000e+00 0.000000000000e+00
4.225000000000e+02 1.913588886101e+00 0.000000000000e+00 0.000000000000e+00
4.227500000000e+02 1.931903012348e+00 0.000000000000e+00 0.000000000000e+00
4.230000000000e+02 1.763581809002e+00 0.000000000000e+00 0.000000000000e+00
4.232500000000e+02 1.424279374858e+00 0.000000000000e+00 0.000000000000e+00
4.235000000000e+02 9.471239515564e-01 0.000000000000e+00 0.000000000000e+00
4.237500000000e+02 3.795214771478e-01 0.000000000000e+00 0.000000000000e+00
4.240000000000e+02 -2.216774699164e-01 0.000000000000e+00 0.000000000000e+00
4.242500000000e+02 -7.961400600167e-01 0.000000000000e+00 0.000000000000e+00
4.245000000000e+02 -1.286486787222e+00 0.000000000000e+00 0.000000000000e+00
4.247500000000e+02 -1.644470727073e+00 0.000000000000e+00 0.000000000000e+00
4.250000000000e+02 -1.836184934413e+00 0.000000000000e+00 0.000000000000e+00
4.252500000000e+02 -1.845684592829e+00 0.000000000000e+00 0.000000000000e+00
4.255000000000e+02 -1.676590346151e+00 0.000000000000e+00 0.000000000000e+00
4.257500000000e+02 -1.351475824008e+00 0.000000000000e+00 0.000000000000e+00
4.260000000000e+02 -9.091069184183e-01 0.000000000000e+00 0.000000000000e+00
4.262500000000e+02 -3.998597964400e-01 0.000000000000e+00 0.000000000000e+00
4.265000000000e+02 1.201341245881e-01 0.000000000000e+00 0.000000000000e+00
4.267500000000e+02 5.954136199244e-01 0.000000000000e+00 0.000000000000e+00
4.270000000000e+02 9.774137119902e-01 0.000000000000e+00 0.000000000000e+00
4.272500000000e+02 1.229751749770e+00 0.000000000000e+00 0.000000000000e+00
4.275000000000e+02 1.331955209414e+00 0.000000000000e+00 0.000000000000e+00
4.277500000000e+02 1.281212666550e+00 0.000000000000e+00 0.000000000000e+00
4.280000000000e+02 1.091980739477e+00 0.000000000000e+00 0.000000000000e+00
4.282500000000e+02 7.935499785461e-01 0.000000000000e+00 0.000000000000e+00
4.285000000000e+02 4.259263922374e-01 0.000000000000e+00 0.000000000000e+00
4.287500000000e+02 3.458949909454e-02 0.000000000000e+00 0.000000000000e+00
4.290000000000e+02 -3.351838665371e-01 0.000000000000e+00 0.000000000000e+00
4.292500000000e+02 -6.437043370329e-01 0.000000000000e+00 0.000000000000e+00
4.295000000000e+02 -8.612967832443e-01 0.000000000000e+00 0.000000000000e+00
4.297500000000e+02 -9.712476799156e-01 0.000000000000e+00 0.000000000000e+00
4.300000000000e+02 -9.709620860471e-01 0.000000000000e+00 0.000000000000e+00
4.302500000000e+02 -8.712653232937e-01 0.000000000000e+00 0.000000000000e+00
4.305000000000e+02 -6.940320871250e-01 0.000000000000e+00 0.000000000000e+00
4.307500000000e+02 -4.685411921583e-01 0.000000000000e+00 0.000000000000e+00
4.310000000000e+02 -2.271086485897e-01 0.000000000000e+00 0.000000000000e+00
4.312500000000e+02 -6.254732501338e-04 0.000000000000e+00 0.000000000000e+00
4.315000000000e+02 1.853886076790e-01 0.000000000000e+00 0.000000000000e+00
4.317500000000e+02 3.137041087212e-01 0.000000000000e+00 0.000000000000e+00
4.320000000000e+02 3.769297357108e-01 0.000000000000e+00 0.000000000000e+00
4.322500000000e+02 3.775558822370e-01 0.000000000000e+00 0.000000000000e+00
4.325000000000e+02 3.265815712558e-01 0.000000000000e+00 0.000000000000e+00
4.327500000000e+02 2.410130718058e-01 0.000000000000e+00 0.000000000000e+00
4.330000000000e+02 1.406732843977e-01 0.000000000000e+00 0.000000000000e+00
4.332500000000e+02 4.484176396185e-02 0.000000000000e+00 0.000000000000e+00
4.335000000000e+02 -3.075396533519e-02 0.000000000000e+00 0.000000000000e+00
4.337500000000e+02 -7.615224467712e-02 0.000000000000e+00 0.000000000000e+00
4.340000000000e+02 -8.827405927992e-02 0.000000000000e+00 0.000000000000e+00
4.342500000000e+02 -7.082322732918e-02 0.000000000000e+00 0.000000000000e+00
4.345000000000e+02 -3.304575941455e-02 0.000000000000e+00 0.000000000000e+00
4.347500000000e+02 1.239800126987e-02 0.000000000000e+00 0.000000000000e+00
4.350000000000e+02 5.206133322968e-02 0.000000000000e+00 0.000000000000e+00
4.352500000000e+02 7.438257291923e-02 0.000000000000e+00 0.000000000000e+00
4.355000000000e+02 7.194754817111e-02 0.000000000000e+00 0.000000000000e+00
4.357500000000e+02 4.296640762889e-02 0.000000000000e+00 0.000000000000e+00
4.360000000000e+02 -8.277021204900e-03 0.000000000000e+00 0.000000000000e+00
4.362500000000e+02 -7.207349756727e-02 0.000000000000e+00 0.000000000000e+00
4.365000000000e+02 -1.349231076776e-01 0.000000000000e+00 0.000000000000e+00
4.367500000000e+02 -1.818831032114e-01 0.000000000000e+00 0.000000000000e+00
4.370000000000e+02 -1.992378007067e-01 0.000000000000e+00 0.000000000000e+00
4.372500000000e+02 -1.770448114226e-01 0.000000000000e+00 0.000000000000e+00
4.375000000000e+02 -1.111286385573e-01 0.000000000000e+00 0.000000000000e+00
4.377500000000e+02 -4.178210700921e-03 0.000000000000e+00 0.000000000000e+00
4.380000000000e+02 1.342542194402e-01 0.000000000000e+00 0.000000000000e+00
4.382500000000e+02 2.888812655254e-01 0.000000000000e+00 0.000000000000e+00
4.385000000000e+02 4.407840419643e-01 0.000000000000e+00 0.000000000000e+00
4.387500000000e+02 5.701817549006e-01 0.000000000000e+00 0.000000000000e+00
4.390000000000e+02 6.594470088551e-01 0.000000000000e+00 0.000000000000e+00
4.392500000000e+02 6.959004937481e-01 0.000000000000e+00 0.000000000000e+00
4.395000000000e+02 6.739448666308e-01 0.000000000000e+00 0.000000000000e+00
4.397500000000e+02 5.961924498656e-01 0.000000000000e+00 0.000000000000e+00
4.400000000000e+02 4.733906152233e-01 0.000000000000e+00 0.000000000000e+00
4.402500000000e+02 3.231297419247e-01 0.000000000000e+00 0.000000000000e+00
4.405000000000e+02 1.675037869703e-01 0.000000000000e+00 0.000000000000e+00
4.407500000000e+02 3.005442759481e-02 0.000000000000e+00 0.000000000000e+00
4.410000000000e+02 -6.755829517004e-02 0.000000000000e+00 0.000000000000e+00
4.412500000000e+02 -1.086701746745e-01 0.000000000000e+00 0.000000000000e+00
4.415000000000e+02 -8.405093513598e-02 0.000000000000e+00 0.000000000000e+00
4.417500000000e+02 6.697549514820e-03 0.000000000000e+00 0.000000000000e+00
4.420000000000e+02 1.549946291881e-01 0.000000000000e+00 0.000000000000e+00
4.422500000000e+02 3.444134986900e-01 0.000000000000e+00 0.000000000000e+00
4.425000000000e+02 5.529323849773e-01 0.000000000000e+00 0.000000000000e+00
4.427500000000e+02 7.559793170462e-01 0.000000000000e+00 0.000000000000e+00
4.430000000000e+02 9.298298143058e-01 0.000000000000e+00 0.000000000000e+00
4.432500000000e+02 1.054866909625e+00 0.000000000000e+00 0.000000000000e+00
4.435000000000e+02 1.118235887607e+00 0.000000000000e+00 0.000000000000e+00
4.437500000000e+02 1.115518051295e+00 0.000000000000e+00 0.000000000000e+00
4.440000000000e+02 1.051194447573e+00 0.000000000000e+00 0.000000000000e+00
4.442500000000e+02 9.378493812000e-01 0.000000000000e+00 0.000000000000e+00
4.445000000000e+02 7.942476821604e-01 0.000000000000e+00 0.000000000000e+00
4.447500000000e+02 6.425815200622e-01 0.000000000000e+00 0.000000000000e+00
4.450000000000e+02 5.052982358318e-01 0.000000000000e+00 0.000000000000e+00
4.452500000000e+02 4.019736114321e-01 0.000000000000e+00 0.000000000000e+00
4.455000000000e+02 3.466783487555e-01 0.000000000000e+00 0.000000000000e+00
4.457500000000e+02 3.462030165701e-01 0.000000000000e+00 0.000000000000e+00
4.460000000000e+02 3.993719728341e-01 0.000000000000e+00 0.000000000000e+00
4.462500000000e+02 4.975110567962e-01 0.000000000000e+00 0.000000000000e+00
4.465000000000e+02 6.259627296467e-01 0.000000000000e+00 0.000000000000e+00
4.467500000000e+02 7.663916831617e-01 0.000000000000e+00 0.000000000000e+00
4.470000000000e+02 8.995159301802e-01 0.000000000000e+00 0.000000000000e+00
4.472500000000e+02 1.007848243438e+00 0.000000000000e+00 0.000000000000e+00
4.475000000000e+02 1.078046538823e+00 0.000000000000e+00 0.000000000000e+00
4.477500000000e+02 1.102545505600e+00 0.000000000000e+00 0.000000000000e+00
4.480000000000e+02 1.080262468963e+00 0.000000000000e+00 0.000000000000e+00
4.482500000000e+02 1.016318243405e+00 0.000000000000e+00 0.000000000000e+00
4.485000000000e+02 9.208650690552e-01 0.000000000000e+00 0.000000000000e+00
4.487500000000e+02 8.072451880163e-01 0.000000000000e+00 0.000000000000e+00
4.490000000000e+02 6.897955346772e-01 0.000000000000e+00 0.000000000000e+00
4.492500000000e+02 5.816534387806e-01 0.000000000000e+00 0.000000000000e+00
4.495000000000e+02 4.929008254108e-01 0.000000000000e+00 0.000000000000e+00
4.497500000000e+02 4.293148588459e-01 0.000000000000e+00 0.000000000000e+00
4.500000000000e+02 3.918841227819e-01 0.000000000000e+00 0.000000000000e+00
4.502500000000e+02 3.771199160478e-01 0.000000000000e+00 0.000000000000e+00
4.505000000000e+02 3.780634646771e-01 0.000000000000e+00 0.000000000000e+00
4.507500000000e+02 3.857824524944e-01 0.000000000000e+00 0.000000000000e+00
4.510000000000e+02 3.910808573714e-01 0.000000000000e+00 0.000000000000e+00
4.512500000000e+02 3.861246398519e-01 0.000000000000e+00 0.000000000000e+00
4.515000000000e+02 3.657142865780e-01 0.000000000000e+00 0.000000000000e+00
4.517500000000e+02 3.280072906887e-01 0.000000000000e+00 0.000000000000e+00
4.520000000000e+02 2.745960927203e-01 0.000000000000e+00 0.000000000000e+00
4.522500000000e+02 2.099618712591e-01 0.000000000000e+00 0.000000000000e+00
4.525000000000e+02 1.404322849519e-01 0.000000000000e+00 0.000000000000e+00
4.527500000000e+02 7.285385879825e-02 0.000000000000e+00 0.000000000000e+00
4.530000000000e+02 1.323375566871e-02 0.000000000000e+00 0.000000000000e+00
4.532500000000e+02 -3.439555111741e-02 0.000000000000e+00 0.000000000000e+00
4.535000000000e+02 -6.868070521873e-02 0.000000000000e+00 0.000000000000e+00
4.537500000000e+02 -9.109437422739e-02 0.000000000000e+00 0.000000000000e+00
4.540000000000e+02 -1.055008632515e-01 0.000000000000e+00 0.000000000000e+00
4.542500000000e+02 -1.172230801510e-01 0.000000000000e+00 0.000000000000e+00
4.545000000000e+02 -1.317850954407e-01 0.000000000000e+00 0.000000000000e+00
4.547500000000e+02 -1.535655118731e-01 0.000000000000e+00 0.000000000000e+00
4.550000000000e+02 -1.846166154715e-01 0.000000000000e+00 0.000000000000e+00
4.552500000000e+02 -2.238792093755e-01 0.000000000000e+00 0.000000000000e+00
4.555000000000e+02 -2.669571033346e-01 0.000000000000e+00 0.000000000000e+00
4.557500000000e+02 -3.065193467003e-01 0.000000000000e+00 0.000000000000e+00
4.560000000000e+02 -3.332884932960e-01 0.000000000000e+00 0.000000000000e+00
4.562500000000e+02 -3.374680126576e-01 0.000000000000e+00 0.000000000000e+00
4.565000000000e+02 -3.103793905766e-01 0.000000000000e+00 0.000000000000e+00
4.567500000000e+02 -2.460339237881e-01 0.000000000000e+00 0.000000000000e+00
4.570000000000e+02 -1.423641768152e-01 0.000000000000e+00 0.000000000000e+00
4.572500000000e+02 -1.886578756383e-03 0.000000000000e+00 0.000000000000e+00
4.575000000000e+02 1.683469429726e-01 0.000000000000e+00 0.000000000000e+00
4.577500000000e+02 3.575373992912e-01 0.000000000000e+00 0.000000000000e+00
4.580000000000e+02 5.525747296295e-01 0.000000000000e+00 0.000000000000e+00
4.582500000000e+02 7.399182910764e-01 0.000000000000e+00 0.000000000000e+00
4.585000000000e+02 9.076376608783e-01 0.000000000000e+00 0.000000000000e+00
4.587500000000e+02 1.047291793640e+00 0.000000000000e+00 0.000000000000e+00
4.590000000000e+02 1.155337433262e+00 0.000000000000e+00 0.000000000000e+00
4.592500000000e+02 1.233820493770e+00 0.000000000000e+00 0.000000000000e+00
4.595000000000e+02 1.290208241904e+00 0.000000000000e+00 0.000000000000e+00
4.597500000000e+02 1.336350149340e+00 0.000000000000e+00 0.000000000000e+00
4.600000000000e+02 1.386691423836e+00 0.000000000000e+00 0.000000000000e+00
4.602500000000e+02 1.455984284789e+00 0.000000000000e+00 0.000000000000e+00
4.605000000000e+02 1.556828741228e+00 0.000000000000e+00 0.000000000000e+00
4.607500000000e+02 1.697412632350e+00 0.000000000000e+00 0.000000000000e+00
4.610000000000e+02 1.879802932913e+00 0.000000000000e+00 0.000000000000e+00
4.612500000000e+02 2.099068207164e+00 0.000000000000e+00 0.000000000000e+00
4.615000000000e+02 2.343395399396e+00 0.000000000000e+00 0.000000000000e+00
4.617500000000e+02 2.595219671643e+00 0.000000000000e+00 0.000000000000e+00
4.620000000000e+02 2.833235079150e+00 0.000000000000e+00 0.000000000000e+00
4.622500000000e+02 3.035019207253e+00 0.000000000000e+00 0.000000000000e+00
4.625000000000e+02 3.179907098714e+00 0.000000000000e+00 0.000000000000e+00
4.627500000000e+02 3.251704269514e+00 0.000000000000e+00 0.000000000000e+00
4.630000000000e+02 3.240843113402e+00 0.000000000000e+00 0.000000000000e+00
4.632500000000e+02 3.145660413959e+00 0.000000000000e+00 0.000000000000e+00
4.635000000000e+02 2.972596074559e+00 0.000000000000e+00 0.000000000000e+00
4.637500000000e+02 2.735267160397e+00 0.000000000000e+00 0.000000000000e+00
4.640000000000e+02 2.452534617434e+00 0.000000000000e+00 0.000000000000e+00
4.642500000000e+02 2.145828632065e+00 0.000000000000e+00 0.000000000000e+00
4.645000000000e+02 1.836110452453e+00 0.000000000000e+00 0.000000000000e+00
4.647500000000e+02 1.540906713904e+00 0.000000000000e+00 0.000000000000e+00
4.650000000000e+02 1.271847720031e+00 0.000000000000e+00 0.000000000000e+00
4.652500000000e+02 1.033073685606e+00 0.000000000000e+00 0.000000000000e+00
4.655000000000e+02 8.207518109827e-01 0.000000000000e+00 0.000000000000e+00
4.657500000000e+02 6.237893234858e-01 0.000000000000e+00 0.000000000000e+00
4.660000000000e+02 4.256558533758e-01 0.000000000000e+00 0.000000000000e+00
4.662500000000e+02 2.070674824556e-01 0.000000000000e+00 0.000000000000e+00
4.665000000000e+02 -5.084211256842e-02 0.000000000000e+00 0.000000000000e+00
4.667500000000e+02 -3.633122335972e-01 0.000000000000e+00 0.000000000000e+00
4.670000000000e+02 -7.391667712558e-01 0.000000000000e+00 0.000000000000e+00
4.672500000000e+02 -1.178851064095e+00 0.000000000000e+00 0.000000000000e+00
4.675000000000e+02 -1.673585061168e+00 0.000000000000e+00 0.000000000000e+00
4.677500000000e+02 -2.205768579650e+00 0.000000000000e+00 0.000000000000e+00
4.680000000000e+02 -2.750599123117e+00 0.000000000000e+00 0.000000000000e+00
4.682500000000e+02 -3.278692301868e+00 0.000000000000e+00 0.000000000000e+00
4.685000000000e+02 -3.759353671617e+00 0.000000000000e+00 0.000000000000e+00
4.687500000000e+02 -4.164058917931e+00 0.000000000000e+00 0.000000000000e+00
4.690000000000e+02 -4.469669848897e+00 0.000000000000e+00 0.000000000000e+00
4.692500000000e+02 -4.660950787962e+00 0.000000000000e+00 0.000000000000e+00
4.695000000000e+02 -4.732048353059e+00 0.000000000000e+00 0.000000000000e+00
4.697500000000e+02 -4.686743221088e+00 0.000000000000e+00 0.000000000000e+00
4.700000000000e+02 -4.537454576858e+00 0.000000000000e+00 0.000000000000e+00
4.702500000000e+02 -4.303152096762e+00 0.000000000000e+00 0.000000000000e+00
4.705000000000e+02 -4.006481877350e+00 0.000000000000e+00 0.000000000000e+00
4.707500000000e+02 -3.670520350259e+00 0.000000000000e+00 0.000000000000e+00
4.710000000000e+02 -3.315618915679e+00 0.000000000000e+00 0.000000000000e+00
4.712500000000e+02 -2.956785191094e+00 0.000000000000e+00 0.000000000000e+00
4.715000000000e+02 -2.601967138142e+00 0.000000000000e+00 0.000000000000e+00
4.717500000000e+02 -2.251475493603e+00 0.000000000000e+00 0.000000000000e+00
4.720000000000e+02 -1.898616650811e+00 0.000000000000e+00 0.000000000000e+00
4.722500000000e+02 -1.531435630927e+00 0.000000000000e+00 0.000000000000e+00
4.725000000000e+02 -1.135311401145e+00 0.000000000000e+00 0.000000000000e+00
4.727500000000e+02 -6.960265748000e-01 0.000000000000e+00 0.000000000000e+00
4.730000000000e+02 -2.028670932157e-01 0.000000000000e+00 0.000000000000e+00
4.732500000000e+02 3.486962385196e-01 0.000000000000e+00 0.000000000000e+00
4.735000000000e+02 9.551334793987e-01 0.000000000000e+00 0.000000000000e+00
4.737500000000e+02 1.604064688152e+00 0.000000000000e+00 0.000000000000e+00
4.740000000000e+02 2.274677926347e+00 0.000000000000e+00 0.000000000000e+00
4.742500000000e+02 2.939314554239e+00 0.000000000000e+00 0.000000000000e+00
4.745000000000e+02 3.566020271525e+00 0.000000000000e+00 0.000000000000e+00
4.747500000000e+02 4.121729593382e+00 0.000000000000e+00 0.000000000000e+00
4.750000000000e+02 4.575667701442e+00 0.000000000000e+00 0.000000000000e+00
4.752500000000e+02 4.902527882697e+00 0.000000000000e+00 0.000000000000e+00
4.755000000000e+02 5.085017845641e+00 0.000000000000e+00 0.000000000000e+00
4.757500000000e+02 5.115458356722e+00 0.000000000000e+00 0.000000000000e+00
4.760000000000e+02 4.996249569762e+00 0.000000000000e+00 0.000000000000e+00
4.762500000000e+02 4.739175224699e+00 0.000000000000e+00 0.000000000000e+00
4.765000000000e+02 4.363670798299e+00 0.000000000000e+00 0.000000000000e+00
4.767500000000e+02 3.894317143184e+00 0.000000000000e+00 0.000000000000e+00
4.770000000000e+02 3.357917818345e+00 0.000000000000e+00 0.000000000000e+00
4.772500000000e+02 2.780563580712e+00 0.000000000000e+00 0.000000000000e+00
4.775000000000e+02 2.185076136254e+00 0.000000000000e+00 0.000000000000e+00
4.777500000000e+02 1.589157973474e+00 0.000000000000e+00 0.000000000000e+00
4.780000000000e+02 1.004466093669e+00 0.000000000000e+00 0.000000000000e+00
4.782500000000e+02 4.366907618189e-01 0.000000000000e+00 0.000000000000e+00
4.785000000000e+02 -1.134243899829e-01 0.000000000000e+00 0.000000000000e+00
4.787500000000e+02 -6.483171524291e-01 0.000000000000e+00 0.000000000000e+00
4.790000000000e+02 -1.171394820782e+00 0.000000000000e+00 0.000000000000e+00
4.792500000000e+02 -1.684732075868e+00 0.000000000000e+00 0.000000000000e+00
4.795000000000e+02 -2.187042005657e+00 0.000000000000e+00 0.000000000000e+00
4.797500000000e+02 -2.672239193928e+00 0.000000000000e+00 0.000000000000e+00
4.800000000000e+02 -3.128825262924e+00 0.000000000000e+00 0.000000000000e+00
4.802500000000e+02 -3.540207675619e+00 0.000000000000e+00 0.000000000000e+00
4.805000000000e+02 -3.885929082605e+00 0.000000000000e+00 0.000000000000e+00
4.807500000000e+02 -4.143655709307e+00 0.000000000000e+00 0.000000000000e+00
4.810000000000e+02 -4.291666851005e+00 0.000000000000e+00 0.000000000000e+00
4.812500000000e+02 -4.311517661629e+00 0.000000000000e+00 0.000000000000e+00
4.815000000000e+02 -4.190522960951e+00 0.000000000000e+00 0.000000000000e+00
4.817500000000e+02 -3.923733215000e+00 0.000000000000e+00 0.000000000000e+00
4.820000000000e+02 -3.515141054457e+00 0.000000000000e+00 0.000000000000e+00
4.822500000000e+02 -2.977957718333e+00 0.000000000000e+00 0.000000000000e+00
4.825000000000e+02 -2.333919334516e+00 0.000000000000e+00 0.000000000000e+00
4.827500000000e+02 -1.611706384936e+00 0.000000000000e+00 0.000000000000e+00
4.830000000000e+02 -8.446695015729e-01 0.000000000000e+00 0.000000000000e+00
4.832500000000e+02 -6.813663749277e-02 0.000000000000e+00 0.000000000000e+00
4.835000000000e+02 6.833794514588e-01 0.000000000000e+00 0.000000000000e+00
4.837500000000e+02 1.378753296227e+00 0.000000000000e+00 0.000000000000e+00
4.840000000000e+02 1.992318607688e+00 0.000000000000e+00 0.000000000000e+00
4.842500000000e+02 2.505235373776e+00 0.000000000000e+00 0.000000000000e+00
4.845000000000e+02 2.906046372330e+00 0.000000000000e+00 0.000000000000e+00
4.847500000000e+02 3.190425781704e+00 0.000000000000e+00 0.000000000000e+00
4.850000000000e+02 3.360225883275e+00 0.000000000000e+00 0.000000000000e+00
4.852500000000e+02 3.422012376769e+00 0.000000000000e+00 0.000000000000e+00
4.855000000000e+02 3.385333930328e+00 0.000000000000e+00 0.000000000000e+00
4.857500000000e+02 3.260990940750e+00 0.000000000000e+00 0.000000000000e+00
4.860000000000e+02 3.059550788968e+00 0.000000000000e+00 0.000000000000e+00
4.862500000000e+02 2.790305877871e+00 0.000000000000e+00 0.000000000000e+00
4.865000000000e+02 2.460794534337e+00 0.000000000000e+00 0.000000000000e+00
4.867500000000e+02 2.076914681139e+00 0.000000000000e+00 0.000000000000e+00
4.870000000000e+02 1.643568803132e+00 0.000000000000e+00 0.000000000000e+00
4.872500000000e+02 1.165698688570e+00 0.000000000000e+00 0.000000000000e+00
4.875000000000e+02 6.495103759086e-01 0.000000000000e+00 0.000000000000e+00
4.877500000000e+02 1.036610907097e-01 0.000000000000e+00 0.000000000000e+00
4.880000000000e+02 -4.598159976281e-01 0.000000000000e+00 0.000000000000e+00
4.882500000000e+02 -1.025037782467e+00 0.000000000000e+00 0.000000000000e+00
4.885000000000e+02 -1.572374745566e+00 0.000000000000e+00 0.000000000000e+00
4.887500000000e+02 -2.079179329902e+00 0.000000000000e+00 0.000000000000e+00
4.890000000000e+02 -2.521100218549e+00 0.000000000000e+00 0.000000000000e+00
4.892500000000e+02 -2.873861891000e+00 0.000000000000e+00 0.000000000000e+00
4.895000000000e+02 -3.115322320409e+00 0.000000000000e+00 0.000000000000e+00
4.897500000000e+02 -3.227578783921e+00 0.000000000000e+00 0.000000000000e+00
4.900000000000e+02 -3.198877742461e+00 0.000000000000e+00 0.000000000000e+00
4.902500000000e+02 -3.025101105779e+00 0.000000000000e+00 0.000000000000e+00
4.905000000000e+02 -2.710645583671e+00 0.000000000000e+00 0.000000000000e+00
4.907500000000e+02 -2.268578431747e+00 0.000000000000e+00 0.000000000000e+00
4.910000000000e+02 -1.720033284783e+00 0.000000000000e+00 0.000000000000e+00
4.912500000000e+02 -1.092893960716e+00 0.000000000000e+00 0.000000000000e+00
4.915000000000e+02 -4.198918833934e-01 0.000000000000e+00 0.000000000000e+00
4.917500000000e+02 2.636951131421e-01 0.000000000000e+00 0.000000000000e+00
4.920000000000e+02 9.225154888527e-01 0.000000000000e+00 0.000000000000e+00
4.922500000000e+02 1.523548712070e+00 0.000000000000e+00 0.000000000000e+00
4.925000000000e+02 2.038217881024e+00 0.000000000000e+00 0.000000000000e+00
4.927500000000e+02 2.444026763381e+00 0.000000000000e+00 0.000000000000e+00
4.930000000000e+02 2.725598027227e+00 0.000000000000e+00 0.000000000000e+00
4.932500000000e+02 2.875061512285e+00 0.000000000000e+00 0.000000000000e+00
4.935000000000e+02 2.891816172579e+00 0.000000000000e+00 0.000000000000e+00
4.937500000000e+02 2.781757567601e+00 0.000000000000e+00 0.000000000000e+00
4.940000000000e+02 2.556116239198e+00 0.000000000000e+00 0.000000000000e+00
4.942500000000e+02 2.230084731473e+00 0.000000000000e+00 0.000000000000e+00
4.945000000000e+02 1.821418882866e+00 0.000000000000e+00 0.000000000000e+00
4.947500000000e+02 1.349181997811e+00 0.000000000000e+00 0.000000000000e+00
4.950000000000e+02 8.327614402148e-01 0.000000000000e+00 0.000000000000e+00
4.952500000000e+02 2.912317718056e-01 0.000000000000e+00 0.000000000000e+00
4.955000000000e+02 -2.569253912364e-01 0.000000000000e+00 0.000000000000e+00
4.957500000000e+02 -7.937981287271e-01 0.000000000000e+00 0.000000000000e+00
4.960000000000e+02 -1.301824940786e+00 0.000000000000e+00 0.000000000000e+00
4.962500000000e+02 -1.763523525139e+00 0.000000000000e+00 0.000000000000e+00
4.965000000000e+02 -2.161325377290e+00 0.000000000000e+00 0.000000000000e+00
4.967500000000e+02 -2.477661940941e+00 0.000000000000e+00 0.000000000000e+00
4.970000000000e+02 -2.695410980138e+00 0.000000000000e+00 0.000000000000e+00
4.972500000000e+02 -2.798753959943e+00 0.000000000000e+00 0.000000000000e+00
4.975000000000e+02 -2.774423750363e+00 0.000000000000e+00 0.000000000000e+00
4.977500000000e+02 -2.613246392746e+00 0.000000000000e+00 0.000000000000e+00
4.980000000000e+02 -2.311811574010e+00 0.000000000000e+00 0.000000000000e+00
4.982500000000e+02 -1.874054190797e+00 0.000000000000e+00 0.000000000000e+00
4.985000000000e+02 -1.312502689271e+00 0.000000000000e+00 0.000000000000e+00
4.987500000000e+02 -6.489546195017e-01 0.000000000000e+00 0.000000000000e+00
4.990000000000e+02 8.562186421168e-02 0.000000000000e+00 0.000000000000e+00
4.992500000000e+02 8.520921990140e-01 0.000000000000e+00 0.000000000000e+00
4.995000000000e+02 1.605102457363e+00 0.000000000000e+00 0.000000000000e+00
4.997500000000e+02 2.295897194238e+00 0.000000000000e+00 0.000000000000e+00
5.000000000000e+02 2.875824894841e+00 0.000000000000e+00 0.000000000000e+00
5.002500000000e+02 3.300248546645e+00 0.000000000000e+00 0.000000000000e+00
5.005000000000e+02 3.532504699007e+00 0.000000000000e+00 0.000000000000e+00
5.007500000000e+02 3.547516204826e+00 0.000000000000e+00 0.000000000000e+00
5.010000000000e+02 3.334668674142e+00 0.000000000000e+00 0.000000000000e+00
5.012500000000e+02 2.899610558480e+00 0.000000000000e+00 0.000000000000e+00
5.015000000000e+02 2.264728307205e+00 0.000000000000e+00 0.000000000000e+00
5.017500000000e+02 1.468172481507e+00 0.000000000000e+00 0.000000000000e+00
5.020000000000e+02 5.614549472000e-01 0.000000000000e+00 0.000000000000e+00
5.022500000000e+02 -3.942147734135e-01 0.000000000000e+00 0.000000000000e+00
5.025000000000e+02 -1.332551309303e+00 0.000000000000e+00 0.000000000000e+00
5.027500000000e+02 -2.187365454688e+00 0.000000000000e+00 0.000000000000e+00
5.030000000000e+02 -2.897815300601e+00 0.000000000000e+00 0.000000000000e+00
5.032500000000e+02 -3.413252341747e+00 0.000000000000e+00 0.000000000000e+00
5.035000000000e+02 -3.697217415468e+00 0.000000000000e+00 0.000000000000e+00
5.037500000000e+02 -3.730228029913e+00 0.000000000000e+00 0.000000000000e+00
5.040000000000e+02 -3.511122843527e+00 0.000000000000e+00 0.000000000000e+00
5.042500000000e+02 -3.056875991758e+00 0.000000000000e+00 0.000000000000e+00
5.045000000000e+02 -2.400946157785e+00 0.000000000000e+00 0.000000000000e+00
5.047500000000e+02 -1.590364883122e+00 0.000000000000e+00 0.000000000000e+00
5.050000000000e+02 -6.818796856301e-01 0.000000000000e+00 0.000000000000e+00
5.052500000000e+02 2.624617895510e-01 0.000000000000e+00 0.000000000000e+00
5.055000000000e+02 1.179876421306e+00 0.000000000000e+00 0.000000000000e+00
5.057500000000e+02 2.011171646525e+00 0.000000000000e+00 0.000000000000e+00
5.060000000000e+02 2.704508655986e+00 0.000000000000e+00 0.000000000000e+00
5.062500000000e+02 3.218370790140e+00 0.000000000000e+00 0.000000000000e+00
5.065000000000e+02 3.523611718428e+00 0.000000000000e+00 0.000000000000e+00
5.067500000000e+02 3.604562939932e+00 0.000000000000e+00 0.000000000000e+00
5.070000000000e+02 3.459268950890e+00 0.000000000000e+00 0.000000000000e+00
5.072500000000e+02 3.098980068094e+00 0.000000000000e+00 0.000000000000e+00
5.075000000000e+02 2.547061549327e+00 0.000000000000e+00 0.000000000000e+00
5.077500000000e+02 1.837473502190e+00 0.000000000000e+00 0.000000000000e+00
5.080000000000e+02 1.012945178080e+00 0.000000000000e+00 0.000000000000e+00
5.082500000000e+02 1.229204117600e-01 0.000000000000e+00 0.000000000000e+00
5.085000000000e+02 -7.786982000173e-01 0.000000000000e+00 0.000000000000e+00
5.087500000000e+02 -1.636016330186e+00 0.000000000000e+00 0.000000000000e+00
5.090000000000e+02 -2.393850334509e+00 0.000000000000e+00 0.000000000000e+00
5.092500000000e+02 -3.000672994406e+00 0.000000000000e+00 0.000000000000e+00
5.095000000000e+02 -3.411762947494e+00 0.000000000000e+00 0.000000000000e+00
5.097500000000e+02 -3.592445119365e+00 0.000000000000e+00 0.000000000000e+00
5.100000000000e+02 -3.521223196824e+00 0.000000000000e+00 0.000000000000e+00
5.102500000000e+02 -3.192522552908e+00 0.000000000000e+00 0.000000000000e+00
5.105000000000e+02 -2.618701959687e+00 0.000000000000e+00 0.000000000000e+00
5.107500000000e+02 -1.830972673853e+00 0.000000000000e+00 0.000000000000e+00
5.110000000000e+02 -8.788973960329e-01 0.000000000000e+00 0.000000000000e+00
5.112500000000e+02 1.717647402941e-01 0.000000000000e+00 0.000000000000e+00
5.115000000000e+02 1.242950718934e+00 0.000000000000e+00 0.000000000000e+00
5.117500000000e+02 2.249813319427e+00 0.000000000000e+00 0.000000000000e+00
5.120000000000e+02 3.107541636702e+00 0.000000000000e+00 0.000000000000e+00
5.122500000000e+02 3.738946673952e+00 0.000000000000e+00 0.000000000000e+00
5.125000000000e+02 4.082104284159e+00 0.000000000000e+00 0.000000000000e+00
5.127500000000e+02 4.097242836345e+00 0.000000000000e+00 0.000000000000e+00
5.130000000000e+02 3.772048478852e+00 0.000000000000e+00 0.000000000000e+00
5.132500000000e+02 3.124649824451e+00 0.000000000000e+00 0.000000000000e+00
5.135000000000e+02 2.203736161797e+00 0.000000000000e+00 0.000000000000e+00
5.137500000000e+02 1.085544366374e+00 0.000000000000e+00 0.000000000000e+00
5.140000000000e+02 -1.322086261732e-01 0.000000000000e+00 0.000000000000e+00
5.142500000000e+02 -1.339007599212e+00 0.000000000000e+00 0.000000000000e+00
5.145000000000e+02 -2.422055186426e+00 0.000000000000e+00 0.000000000000e+00
5.147500000000e+02 -3.277572046035e+00 0.000000000000e+00 0.000000000000e+00
5.150000000000e+02 -3.821669568093e+00 0.000000000000e+00 0.000000000000e+00
5.152500000000e+02 -3.999559856284e+00 0.000000000000e+00 0.000000000000e+00
5.155000000000e+02 -3.791993407840e+00 0.000000000000e+00 0.000000000000e+00
5.157500000000e+02 -3.218083116058e+00 0.000000000000e+00 0.000000000000e+00
5.160000000000e+02 -2.334057966424e+00 0.000000000000e+00 0.000000000000e+00
5.162500000000e+02 -1.227948500276e+00 0.000000000000e+00 0.000000000000e+00
5.165000000000e+02 -1.068442085253e-02 0.000000000000e+00 0.000000000000e+00
5.167500000000e+02 1.195476821469e+00 0.000000000000e+00 0.000000000000e+00
5.170000000000e+02 2.269929831125e+00 0.000000000000e+00 0.000000000000e+00
5.172500000000e+02 3.106650242137e+00 0.000000000000e+00 0.000000000000e+00
5.175000000000e+02 3.625587982852e+00 0.000000000000e+00 0.000000000000e+00
5.177500000000e+02 3.781195489575e+00 0.000000000000e+00 0.000000000000e+00
5.180000000000e+02 3.567083372997e+00 0.000000000000e+00 0.000000000000e+00
5.182500000000e+02 3.016247348937e+00 0.000000000000e+00 0.000000000000e+00
5.185000000000e+02 2.196836515676e+00 0.000000000000e+00 0.000000000000e+00
5.187500000000e+02 1.203968914790e+00 0.000000000000e+00 0.000000000000e+00
5.190000000000e+02 1.485779129968e-01 0.000000000000e+00 0.000000000000e+00
5.192500000000e+02 -8.553690576610e-01 0.000000000000e+00 0.000000000000e+00
5.195000000000e+02 -1.703746061635e+00 0.000000000000e+00 0.000000000000e+00
5.197500000000e+02 -2.313705005941e+00 0.000000000000e+00 0.000000000000e+00
5.200000000000e+02 -2.632331296389e+00 0.000000000000e+00 0.000000000000e+00
5.202500000000e+02 -2.641537016416e+00 0.000000000000e+00 0.000000000000e+00
5.205000000000e+02 -2.358690482926e+00 0.000000000000e+00 0.000000000000e+00
5.207500000000e+02 -1.833019942325e+00 0.000000000000e+00 0.000000000000e+00
5.210000000000e+02 -1.138355999248e+00 0.000000000000e+00 0.000000000000e+00
5.212500000000e+02 -3.632235642379e-01 0.000000000000e+00 0.000000000000e+00
5.215000000000e+02 4.003978454918e-01 0.000000000000e+00 0.000000000000e+00
5.217500000000e+02 1.068195405969e+00 0.000000000000e+00 0.000000000000e+00
5.220000000000e+02 1.573136130460e+00 0.000000000000e+00 0.000000000000e+00
5.222500000000e+02 1.872422640418e+00 0.000000000000e+00 0.000000000000e+00
5.225000000000e+02 1.951027658576e+00 0.000000000000e+00 0.000000000000e+00
5.227500000000e+02 1.821518752716e+00 0.000000000000e+00 0.000000000000e+00
5.230000000000e+02 1.520384287600e+00 0.000000000000e+00 0.000000000000e+00
5.232500000000e+02 1.101526636124e+00 0.000000000000e+00 0.000000000000e+00
5.235000000000e+02 6.279384438176e-01 0.000000000000e+00 0.000000000000e+00
5.237500000000e+02 1.627768608695e-01 0.000000000000e+00 0.000000000000e+00
5.240000000000e+02 -2.389242413905e-01 0.000000000000e+00 0.000000000000e+00
5.242500000000e+02 -5.368115028579e-01 0.000000000000e+00 0.000000000000e+00
5.245000000000e+02 -7.092404563470e-01 0.000000000000e+00 0.000000000000e+00
5.247500000000e+02 -7.543718842056e-01 0.000000000000e+00 0.000000000000e+00
5.250000000000e+02 -6.883696820094e-01 0.000000000000e+00 0.000000000000e+00
5.252500000000e+02 -5.411481993235e-01 0.000000000000e+00 0.000000000000e+00
5.255000000000e+02 -3.504500722496e-01 0.000000000000e+00 0.000000000000e+00
5.257500000000e+02 -1.552413125656e-01 0.000000000000e+00 0.000000000000e+00
5.260000000000e+02 1.053734576292e-02 0.000000000000e+00 0.000000000000e+00
5.262500000000e+02 1.229281652087e-01 0.000000000000e+00 0.000000000000e+00
5.265000000000e+02 1.709292271672e-01 0.000000000000e+00 0.000000000000e+00
5.267500000000e+02 1.571255205386e-01 0.000000000000e+00 0.000000000000e+00
5.270000000000e+02 9.600147279834e-02 0.000000000000e+00 0.000000000000e+00
5.272500000000e+02 1.032218028057e-02 0.000000000000e+00 0.000000000000e+00
5.275000000000e+02 -7.373647665080e-02 0.000000000000e+00 0.000000000000e+00
5.277500000000e+02 -1.318502147672e-01 0.000000000000e+00 0.000000000000e+00
5.280000000000e+02 -1.463037577235e-01 0.000000000000e+00 0.000000000000e+00
5.282500000000e+02 -1.094498188522e-01 0.000000000000e+00 0.000000000000e+00
5.285000000000e+02 -2.530432718452e-02 0.000000000000e+00 0.000000000000e+00
5.287500000000e+02 9.097283204559e-02 0.000000000000e+00 0.000000000000e+00
5.290000000000e+02 2.156117614181e-01 0.000000000000e+00 0.000000000000e+00
5.292500000000e+02 3.203504753925e-01 0.000000000000e+00 0.000000000000e+00
5.295000000000e+02 3.774467833887e-01 0.000000000000e+00 0.000000000000e+00
5.297500000000e+02 3.647467597662e-01 0.000000000000e+00 0.000000000000e+00
5.300000000000e+02 2.699596839143e-01 0.000000000000e+00 0.000000000000e+00
5.302500000000e+02 9.341270784615e-02 0.000000000000e+00 0.000000000000e+00
5.305000000000e+02 -1.512017345956e-01 0.000000000000e+00 0.000000000000e+00
5.307500000000e+02 -4.382544547412e-01 0.000000000000e+00 0.000000000000e+00
5.310000000000e+02 -7.336057870843e-01 0.000000000000e+00 0.000000000000e+00
5.312500000000e+02 -9.995303935312e-01 0.000000000000e+00 0.000000000000e+00
5.315000000000e+02 -1.200396481083e+00 0.000000000000e+00 0.000000000000e+00
5.317500000000e+02 -1.308225078300e+00 0.000000000000e+00 0.000000000000e+00
5.320000000000e+02 -1.307260145921e+00 0.000000000000e+00 0.000000000000e+00
5.322500000000e+02 -1.196820573969e+00 0.000000000000e+00 0.000000000000e+00
5.325000000000e+02 -9.919594214759e-01 0.000000000000e+00 0.000000000000e+00
5.327500000000e+02 -7.217853454737e-01 0.000000000000e+00 0.000000000000e+00
5.330000000000e+02 -4.256556644210e-01 0.000000000000e+00 0.000000000000e+00
5.332500000000e+02 -1.477756496632e-01 0.000000000000e+00 0.000000000000e+00
5.335000000000e+02 6.901536118694e-02 0.000000000000e+00 0.000000000000e+00
5.337500000000e+02 1.893612885304e-01 0.000000000000e+00 0.000000000000e+00
5.340000000000e+02 1.905078959693e-01 0.000000000000e+00 0.000000000000e+00
5.342500000000e+02 6.566374041689e-02 0.000000000000e+00 0.000000000000e+00
5.345000000000e+02 -1.748980482365e-01 0.000000000000e+00 0.000000000000e+00
5.347500000000e+02 -5.051661672790e-01 0.000000000000e+00 0.000000000000e+00
5.350000000000e+02 -8.869572338910e-01 0.000000000000e+00 0.000000000000e+00
5.352500000000e+02 -1.275204397180e+00 0.000000000000e+00 0.000000000000e+00
5.355000000000e+02 -1.624200588817e+00 0.000000000000e+00 0.000000000000e+00
5.357500000000e+02 -1.893892911025e+00 0.000000000000e+00 0.000000000000e+00
5.360000000000e+02 -2.055323622378e+00 0.000000000000e+00 0.000000000000e+00
5.362500000000e+02 -2.094445783745e+00 0.000000000000e+00 0.000000000000e+00
5.365000000000e+02 -2.013786808334e+00 0.000000000000e+00 0.000000000000e+00
5.367500000000e+02 -1.831753127444e+00 0.000000000000e+00 0.000000000000e+00
5.370000000000e+02 -1.579715317400e+00 0.000000000000e+00 0.000000000000e+00
5.372500000000e+02 -1.297333383077e+00 0.000000000000e+00 0.000000000000e+00
5.375000000000e+02 -1.026829099521e+00 0.000000000000e+00 0.000000000000e+00
5.377500000000e+02 -8.070507283747e-01 0.000000000000e+00 0.000000000000e+00
5.380000000000e+02 -6.681863575332e-01 0.000000000000e+00 0.000000000000e+00
5.382500000000e+02 -6.278663998997e-01 0.000000000000e+00 0.000000000000e+00
5.385000000000e+02 -6.891733539513e-01 0.000000000000e+00 0.000000000000e+00
5.387500000000e+02 -8.407834206275e-01 0.000000000000e+00 0.000000000000e+00
5.390000000000e+02 -1.059145638597e+00 0.000000000000e+00 0.000000000000e+00
5.392500000000e+02 -1.312308344873e+00 0.000000000000e+00 0.000000000000e+00
5.395000000000e+02 -1.564773877838e+00 0.000000000000e+00 0.000000000000e+00
5.397500000000e+02 -1.782633172821e+00 0.000000000000e+00 0.000000000000e+00
5.400000000000e+02 -1.938218925692e+00 0.000000000000e+00 0.000000000000e+00
5.402500000000e+02 -2.013617802849e+00 0.000000000000e+00 0.000000000000e+00
5.405000000000e+02 -2.002579718482e+00 0.000000000000e+00 0.000000000000e+00
5.407500000000e+02 -1.910622283147e+00 0.000000000000e+00 0.000000000000e+00
5.410000000000e+02 -1.753409278149e+00 0.000000000000e+00 0.000000000000e+00
5.412500000000e+02 -1.553739594904e+00 0.000000000000e+00 0.000000000000e+00
5.415000000000e+02 -1.337678571518e+00 0.000000000000e+00 0.000000000000e+00
5.417500000000e+02 -1.130468983124e+00 0.000000000000e+00 0.000000000000e+00
5.420000000000e+02 -9.528609704906e-01 0.000000000000e+00 0.000000000000e+00
5.422500000000e+02 -8.184023995840e-01 0.000000000000e+00 0.000000000000e+00
5.425000000000e+02 -7.320526112894e-01 0.000000000000e+00 0.000000000000e+00
5.427500000000e+02 -6.902544808744e-01 0.000000000000e+00 0.000000000000e+00
5.430000000000e+02 -6.823602644399e-01 0.000000000000e+00 0.000000000000e+00
5.432500000000e+02 -6.930945806561e-01 0.000000000000e+00 0.000000000000e+00
5.435000000000e+02 -7.055861842764e-01 0.000000000000e+00 0.000000000000e+00
5.437500000000e+02 -7.044312989499e-01 0.000000000000e+00 0.000000000000e+00
5.440000000000e+02 -6.782734775977e-01 0.000000000000e+00 0.000000000000e+00
5.442500000000e+02 -6.214914765026e-01 0.000000000000e+00 0.000000000000e+00
5.445000000000e+02 -5.347571039169e-01 0.000000000000e+00 0.000000000000e+00
5.447500000000e+02 -4.244291270734e-01 0.000000000000e+00 0.000000000000e+00
5.450000000000e+02 -3.009520172475e-01 0.000000000000e+00 0.000000000000e+00
5.452500000000e+02 -1.765955934080e-01 0.000000000000e+00 0.000000000000e+00
5.455000000000e+02 -6.297616176072e-02 0.000000000000e+00 0.000000000000e+00
5.457500000000e+02 3.117474534921e-02 0.000000000000e+00 0.000000000000e+00
5.460000000000e+02 1.015841919099e-01 0.000000000000e+00 0.000000000000e+00
5.462500000000e+02 1.490713680264e-01 0.000000000000e+00 0.000000000000e+00
5.465000000000e+02 1.791328692826e-01 0.000000000000e+00 0.000000000000e+00
5.467500000000e+02 2.005639452817e-01 0.000000000000e+00 0.000000000000e+00
5.470000000000e+02 2.233761317285e-01 0.000000000000e+00 0.000000000000e+00
5.472500000000e+02 2.564015680960e-01 0.000000000000e+00 0.000000000000e+00
5.475000000000e+02 3.050355412152e-01 0.000000000000e+00 0.000000000000e+00
5.477500000000e+02 3.695507169451e-01 0.000000000000e+00 0.000000000000e+00
5.480000000000e+02 4.443218831309e-01 0.000000000000e+00 0.000000000000e+00
5.482500000000e+02 5.181445330705e-01 0.000000000000e+00 0.000000000000e+00
5.485000000000e+02 5.756403192288e-01 0.000000000000e+00 0.000000000000e+00
5.487500000000e+02 5.995493883364e-01 0.000000000000e+00 0.000000000000e+00
5.490000000000e+02 5.735466925753e-01 0.000000000000e+00 0.000000000000e+00
5.492500000000e+02 4.851146817435e-01 0.000000000000e+00 0.000000000000e+00
5.495000000000e+02 3.279770668258e-01 0.000000000000e+00 0.000000000000e+00
5.497500000000e+02 1.036538136694e-01 0.000000000000e+00 0.000000000000e+00
5.500000000000e+02 -1.781712950202e-01 0.000000000000e+00 0.000000000000e+00
5.502500000000e+02 -5.005923711422e-01 0.000000000000e+00 0.000000000000e+00
5.505000000000e+02 -8.416413280850e-01 0.000000000000e+00 0.000000000000e+00
5.507500000000e+02 -1.177370211895e+00 0.000000000000e+00 0.000000000000e+00
5.510000000000e+02 -1.485397337736e+00 0.000000000000e+00 0.000000000000e+00
5.512500000000e+02 -1.748365091219e+00 0.000000000000e+00 0.000000000000e+00
5.515000000000e+02 -1.956749904987e+00 0.000000000000e+00 0.000000000000e+00
5.517500000000e+02 -2.110547108402e+00 0.000000000000e+00 0.000000000000e+00
5.520000000000e+02 -2.219514222939e+00 0.000000000000e+00 0.000000000000e+00
5.522500000000e+02 -2.301872285701e+00 0.000000000000e+00 0.000000000000e+00
5.525000000000e+02 -2.381603205014e+00 0.000000000000e+00 0.000000000000e+00
5.527500000000e+02 -2.484705101614e+00 0.000000000000e+00 0.000000000000e+00
5.530000000000e+02 -2.634941739952e+00 0.000000000000e+00 0.000000000000e+00
5.532500000000e+02 -2.849718271812e+00 0.000000000000e+00 0.000000000000e+00
5.535000000000e+02 -3.136716947113e+00 0.000000000000e+00 0.000000000000e+00
5.537500000000e+02 -3.491830868102e+00 0.000000000000e+00 0.000000000000e+00
5.540000000000e+02 -3.898753830581e+00 0.000000000000e+00 0.000000000000e+00
5.542500000000e+02 -4.330345521793e+00 0.000000000000e+00 0.000000000000e+00
5.545000000000e+02 -4.751628933558e+00 0.000000000000e+00 0.000000000000e+00
5.547500000000e+02 -5.124030059898e+00 0.000000000000e+00 0.000000000000e+00
5.550000000000e+02 -5.410276275700e+00 0.000000000000e+00 0.000000000000e+00
5.552500000000e+02 -5.579259263376e+00 0.000000000000e+00 0.000000000000e+00
5.555000000000e+02 -5.610158905351e+00 0.000000000000e+00 0.000000000000e+00
5.557500000000e+02 -5.495219206451e+00 0.000000000000e+00 0.000000000000e+00
5.560000000000e+02 -5.240753538161e+00 0.000000000000e+00 0.000000000000e+00
5.562500000000e+02 -4.866207985414e+00 0.000000000000e+00 0.000000000000e+00
5.565000000000e+02 -4.401392000696e+00 0.000000000000e+00 0.000000000000e+00
5.567500000000e+02 -3.882253922220e+00 0.000000000000e+00 0.000000000000e+00
5.570000000000e+02 -3.345795555227e+00 0.000000000000e+00 0.000000000000e+00
5.572500000000e+02 -2.824852563540e+00 0.000000000000e+00 0.000000000000e+00
5.575000000000e+02 -2.343495576912e+00 0.000000000000e+00 0.000000000000e+00
5.577500000000e+02 -1.913725553266e+00 0.000000000000e+00 0.000000000000e+00
5.580000000000e+02 -1.533956912547e+00 0.000000000000e+00 0.000000000000e+00
5.582500000000e+02 -1.189528643966e+00 0.000000000000e+00 0.000000000000e+00
5.585000000000e+02 -8.551931927501e-01 0.000000000000e+00 0.000000000000e+00
5.587500000000e+02 -4.992472693867e-01 0.000000000000e+00 0.000000000000e+00
5.590000000000e+02 -8.872912944155e-02 0.000000000000e+00 0.000000000000e+00
5.592500000000e+02 4.050518153215e-01 0.000000000000e+00 0.000000000000e+00
5.595000000000e+02 1.001441709276e+00 0.000000000000e+00 0.000000000000e+00
5.597500000000e+02 1.706555993956e+00 0.000000000000e+00 0.000000000000e+00
5.600000000000e+02 2.511148366848e+00 0.000000000000e+00 0.000000000000e+00
5.602500000000e+02 3.390559024551e+00 0.000000000000e+00 0.000000000000e+00
5.605000000000e+02 4.306775238758e+00 0.000000000000e+00 0.000000000000e+00
5.607500000000e+02 5.212340854724e+00 0.000000000000e+00 0.000000000000e+00
5.610000000000e+02 6.055591629709e+00 0.000000000000e+00 0.000000000000e+00
5.612500000000e+02 6.786507375408e+00 0.000000000000e+00 0.000000000000e+00
5.615000000000e+02 7.362385981570e+00 0.000000000000e+00 0.000000000000e+00
5.617500000000e+02 7.752570595403e+00 0.000000000000e+00 0.000000000000e+00
5.620000000000e+02 7.941595525979e+00 0.000000000000e+00 0.000000000000e+00
5.622500000000e+02 7.930339474246e+00 0.000000000000e+00 0.000000000000e+00
5.625000000000e+02 7.735054554587e+00 0.000000000000e+00 0.000000000000e+00
5.627500000000e+02 7.384436439700e+00 0.000000000000e+00 0.000000000000e+00
5.630000000000e+02 6.915172781721e+00 0.000000000000e+00 0.000000000000e+00
5.632500000000e+02 6.366615580394e+00 0.000000000000e+00 0.000000000000e+00
5.635000000000e+02 5.775339328678e+00 0.000000000000e+00 0.000000000000e+00
5.637500000000e+02 5.170354781010e+00 0.000000000000e+00 0.000000000000e+00
5.640000000000e+02 4.569647684888e+00 0.000000000000e+00 0.000000000000e+00
5.642500000000e+02 3.978517762393e+00 0.000000000000e+00 0.000000000000e+00
5.645000000000e+02 3.389933690520e+00 0.000000000000e+00 0.000000000000e+00
5.647500000000e+02 2.786831881869e+00 0.000000000000e+00 0.000000000000e+00
5.650000000000e+02 2.146011266155e+00 0.000000000000e+00 0.000000000000e+00
5.652500000000e+02 1.443051660971e+00 0.000000000000e+00 0.000000000000e+00
5.655000000000e+02 6.575407935425e-01 0.000000000000e+00 0.000000000000e+00
5.657500000000e+02 -2.221461620818e-01 0.000000000000e+00 0.000000000000e+00
5.660000000000e+02 -1.195205723994e+00 0.000000000000e+00 0.000000000000e+00
5.662500000000e+02 -2.246434153929e+00 0.000000000000e+00 0.000000000000e+00
5.665000000000e+02 -3.346221157848e+00 0.000000000000e+00 0.000000000000e+00
5.667500000000e+02 -4.452533265147e+00 0.000000000000e+00 0.000000000000e+00
5.670000000000e+02 -5.514637400595e+00 0.000000000000e+00 0.000000000000e+00
5.672500000000e+02 -6.478078844346e+00 0.000000000000e+00 0.000000000000e+00
5.675000000000e+02 -7.290260944637e+00 0.000000000000e+00 0.000000000000e+00
5.677500000000e+02 -7.905898745474e+00 0.000000000000e+00 0.000000000000e+00
5.680000000000e+02 -8.291644165766e+00 0.000000000000e+00 0.000000000000e+00
5.682500000000e+02 -8.429301415329e+00 0.000000000000e+00 0.000000000000e+00
5.685000000000e+02 -8.317249652020e+00 0.000000000000e+00 0.000000000000e+00
5.687500000000e+02 -7.969936744976e+00 0.000000000000e+00 0.000000000000e+00
5.690000000000e+02 -7.415568453284e+00 0.000000000000e+00 0.000000000000e+00
5.692500000000e+02 -6.692355157151e+00 0.000000000000e+00 0.000000000000e+00
5.695000000000e+02 -5.843861118495e+00 0.000000000000e+00 0.000000000000e+00
5.697500000000e+02 -4.914104995163e+00 0.000000000000e+00 0.000000000000e+00
5.700000000000e+02 -3.943072346477e+00 0.000000000000e+00 0.000000000000e+00
5.702500000000e+02 -2.963221500434e+00 0.000000000000e+00 0.000000000000e+00
5.705000000000e+02 -1.997406437835e+00 0.000000000000e+00 0.000000000000e+00
5.707500000000e+02 -1.058427921423e+00 0.000000000000e+00 0.000000000000e+00
5.710000000000e+02 -1.501876855111e-01 0.000000000000e+00 0.000000000000e+00
5.712500000000e+02 7.298065037091e-01 0.000000000000e+00 0.000000000000e+00
5.715000000000e+02 1.587023343711e+00 0.000000000000e+00 0.000000000000e+00
5.717500000000e+02 2.426136923377e+00 0.000000000000e+00 0.000000000000e+00
5.720000000000e+02 3.247500276155e+00 0.000000000000e+00 0.000000000000e+00
5.722500000000e+02 4.044416171769e+00 0.000000000000e+00 0.000000000000e+00
5.725000000000e+02 4.801635356736e+00 0.000000000000e+00 0.000000000000e+00
5.727500000000e+02 5.495331748829e+00 0.000000000000e+00 0.000000000000e+00
5.730000000000e+02 6.094591245191e+00 0.000000000000e+00 0.000000000000e+00
5.732500000000e+02 6.564235828175e+00 0.000000000000e+00 0.000000000000e+00
5.735000000000e+02 6.868617175647e+00 0.000000000000e+00 0.000000000000e+00
5.737500000000e+02 6.975879182078e+00 0.000000000000e+00 0.000000000000e+00
5.740000000000e+02 6.862124053255e+00 0.000000000000e+00 0.000000000000e+00
5.742500000000e+02 6.514929346631e+00 0.000000000000e+00 0.000000000000e+00
5.745000000000e+02 5.935750149398e+00 0.000000000000e+00 0.000000000000e+00
5.747500000000e+02 5.140888180173e+00 0.000000000000e+00 0.000000000000e+00
5.750000000000e+02 4.160896726598e+00 0.000000000000e+00 0.000000000000e+00
5.752500000000e+02 3.038490959739e+00 0.000000000000e+00 0.000000000000e+00
5.755000000000e+02 1.825220153888e+00 0.000000000000e+00 0.000000000000e+00
5.757500000000e+02 5.773071509190e-01 0.000000000000e+00 0.000000000000e+00
5.760000000000e+02 -6.488476377955e-01 0.000000000000e+00 0.000000000000e+00
5.762500000000e+02 -1.800975774294e+00 0.000000000000e+00 0.000000000000e+00
5.765000000000e+02 -2.834585773830e+00 0.000000000000e+00 0.000000000000e+00
5.767500000000e+02 -3.715569545677e+00 0.000000000000e+00 0.000000000000e+00
5.770000000000e+02 -4.421544839831e+00 0.000000000000e+00 0.000000000000e+00
5.772500000000e+02 -4.941879807289e+00 0.000000000000e+00 0.000000000000e+00
5.775000000000e+02 -5.276516685886e+00 0.000000000000e+00 0.000000000000e+00
5.777500000000e+02 -5.433859087150e+00 0.000000000000e+00 0.000000000000e+00
5.780000000000e+02 -5.428092553006e+00 0.000000000000e+00 0.000000000000e+00
5.782500000000e+02 -5.276358492668e+00 0.000000000000e+00 0.000000000000e+00
5.785000000000e+02 -4.996192622310e+00 0.000000000000e+00 0.000000000000e+00
5.787500000000e+02 -4.603574095251e+00 0.000000000000e+00 0.000000000000e+00
5.790000000000e+02 -4.111821519378e+00 0.000000000000e+00 0.000000000000e+00
5.792500000000e+02 -3.531433595221e+00 0.000000000000e+00 0.000000000000e+00
5.795000000000e+02 -2.870825035312e+00 0.000000000000e+00 0.000000000000e+00
5.797500000000e+02 -2.137773121173e+00 0.000000000000e+00 0.000000000000e+00
5.800000000000e+02 -1.341284879307e+00 0.000000000000e+00 0.000000000000e+00
5.802500000000e+02 -4.935330153388e-01 0.000000000000e+00 0.000000000000e+00
5.805000000000e+02 3.885021722061e-01 0.000000000000e+00 0.000000000000e+00
5.807500000000e+02 1.282007266785e+00 0.000000000000e+00 0.000000000000e+00
5.810000000000e+02 2.158163646627e+00 0.000000000000e+00 0.000000000000e+00
5.812500000000e+02 2.982947845731e+00 0.000000000000e+00 0.000000000000e+00
5.815000000000e+02 3.718888809143e+00 0.000000000000e+00 0.000000000000e+00
5.817500000000e+02 4.327633377858e+00 0.000000000000e+00 0.000000000000e+00
5.820000000000e+02 4.773057071313e+00 0.000000000000e+00 0.000000000000e+00
5.822500000000e+02 5.024576396784e+00 0.000000000000e+00 0.000000000000e+00
5.825000000000e+02 5.060281504765e+00 0.000000000000e+00 0.000000000000e+00
5.827500000000e+02 4.869518301995e+00 0.000000000000e+00 0.000000000000e+00
5.830000000000e+02 4.454605300314e+00 0.000000000000e+00 0.000000000000e+00
5.832500000000e+02 3.831464986722e+00 0.000000000000e+00 0.000000000000e+00
5.835000000000e+02 3.029070207921e+00 0.000000000000e+00 0.000000000000e+00
5.837500000000e+02 2.087737857678e+00 0.000000000000e+00 0.000000000000e+00
5.840000000000e+02 1.056428897176e+00 0.000000000000e+00 0.000000000000e+00
5.842500000000e+02 -1.067972750273e-02 0.000000000000e+00 0.000000000000e+00
5.845000000000e+02 -1.058011720533e+00 0.000000000000e+00 0.000000000000e+00
5.847500000000e+02 -2.032423727587e+00 0.000000000000e+00 0.000000000000e+00
5.850000000000e+02 -2.886690647640e+00 0.000000000000e+00 0.000000000000e+00
5.852500000000e+02 -3.582332807253e+00 0.000000000000e+00 0.000000000000e+00
5.855000000000e+02 -4.091559201476e+00 0.000000000000e+00 0.000000000000e+00
5.857500000000e+02 -4.398208981860e+00 0.000000000000e+00 0.000000000000e+00
5.860000000000e+02 -4.497690205470e+00 0.000000000000e+00 0.000000000000e+00
5.862500000000e+02 -4.396026028203e+00 0.000000000000e+00 0.000000000000e+00
5.865000000000e+02 -4.108210530688e+00 0.000000000000e+00 0.000000000000e+00
5.867500000000e+02 -3.656138363091e+00 0.000000000000e+00 0.000000000000e+00
5.870000000000e+02 -3.066397500096e+00 0.000000000000e+00 0.000000000000e+00
5.872500000000e+02 -2.368200492518e+00 0.000000000000e+00 0.000000000000e+00
5.875000000000e+02 -1.591679571510e+00 0.000000000000e+00 0.000000000000e+00
5.877500000000e+02 -7.666923162283e-01 0.000000000000e+00 0.000000000000e+00
5.880000000000e+02 7.781146580684e-02 0.000000000000e+00 0.000000000000e+00
5.882500000000e+02 9.139109877586e-01 0.000000000000e+00 0.000000000000e+00
5.885000000000e+02 1.714463045165e+00 0.000000000000e+00 0.000000000000e+00
5.887500000000e+02 2.452683889050e+00 0.000000000000e+00 0.000000000000e+00
5.890000000000e+02 3.101804211385e+00 0.000000000000e+00 0.000000000000e+00
5.892500000000e+02 3.635032097013e+00 0.000000000000e+00 0.000000000000e+00
5.895000000000e+02 4.026014485863e+00 0.000000000000e+00 0.000000000000e+00
5.897500000000e+02 4.249908772903e+00 0.000000000000e+00 0.000000000000e+00
5.900000000000e+02 4.285072358571e+00 0.000000000000e+00 0.000000000000e+00
5.902500000000e+02 4.115262838365e+00 0.000000000000e+00 0.000000000000e+00
5.905000000000e+02 3.732130945582e+00 0.000000000000e+00 0.000000000000e+00
5.907500000000e+02 3.137698487042e+00 0.000000000000e+00 0.000000000000e+00
5.910000000000e+02 2.346458671480e+00 0.000000000000e+00 0.000000000000e+00
5.912500000000e+02 1.386726955946e+00 0.000000000000e+00 0.000000000000e+00
5.915000000000e+02 3.009119614050e-01 0.000000000000e+00 0.000000000000e+00
5.917500000000e+02 -8.555331123663e-01 0.000000000000e+00 0.000000000000e+00
5.920000000000e+02 -2.016585650937e+00 0.000000000000e+00 0.000000000000e+00
5.922500000000e+02 -3.109502145250e+00 0.000000000000e+00 0.000000000000e+00
5.925000000000e+02 -4.059817059609e+00 0.000000000000e+00 0.000000000000e+00
5.927500000000e+02 -4.797110519003e+00 0.000000000000e+00 0.000000000000e+00
5.930000000000e+02 -5.261036666097e+00 0.000000000000e+00 0.000000000000e+00
5.932500000000e+02 -5.407027687945e+00 0.000000000000e+00 0.000000000000e+00
5.935000000000e+02 -5.211074105823e+00 0.000000000000e+00 0.000000000000e+00
5.937500000000e+02 -4.673035548939e+00 0.000000000000e+00 0.000000000000e+00
5.940000000000e+02 -3.818055343142e+00 0.000000000000e+00 0.000000000000e+00
5.942500000000e+02 -2.695826091308e+00 0.000000000000e+00 0.000000000000e+00
5.945000000000e+02 -1.377664063083e+00 0.000000000000e+00 0.000000000000e+00
5.947500000000e+02 4.842550581998e-02 0.000000000000e+00 0.000000000000e+00
5.950000000000e+02 1.484297816109e+00 0.000000000000e+00 0.000000000000e+00
5.952500000000e+02 2.829262889326e+00 0.000000000000e+00 0.000000000000e+00
5.955000000000e+02 3.988037959070e+00 0.000000000000e+00 0.000000000000e+00
5.957500000000e+02 4.878326221622e+00 0.000000000000e+00 0.000000000000e+00
5.960000000000e+02 5.437324126945e+00 0.000000000000e+00 0.000000000000e+00
5.962500000000e+02 5.626568150943e+00 0.000000000000e+00 0.000000000000e+00
5.965000000000e+02 5.434702959791e+00 0.000000000000e+00 0.000000000000e+00
5.967500000000e+02 4.877965736394e+00 0.000000000000e+00 0.000000000000e+00
5.970000000000e+02 3.998410855184e+00 0.000000000000e+00 0.000000000000e+00
5.972500000000e+02 2.860118009670e+00 0.000000000000e+00 0.000000000000e+00
5.975000000000e+02 1.543810086735e+00 0.000000000000e+00 0.000000000000e+00
5.977500000000e+02 1.404344522408e-01 0.000000000000e+00 0.000000000000e+00
5.980000000000e+02 -1.255679472277e+00 0.000000000000e+00 0.000000000000e+00
5.982500000000e+02 -2.553485452023e+00 0.000000000000e+00 0.000000000000e+00
5.985000000000e+02 -3.671184350347e+00 0.000000000000e+00 0.000000000000e+00
5.987500000000e+02 -4.541089227837e+00 0.000000000000e+00 0.000000000000e+00
5.990000000000e+02 -5.113149906458e+00 0.000000000000e+00 0.000000000000e+00
5.992500000000e+02 -5.357056481839e+00 0.000000000000e+00 0.000000000000e+00
5.995000000000e+02 -5.262985085950e+00 0.000000000000e+00 0.000000000000e+00
5.997500000000e+02 -4.841157075274e+00 0.000000000000e+00 0.000000000000e+00
6.000000000000e+02 -4.120443244132e+00 0.000000000000e+00 0.000000000000e+00
6.002500000000e+02 -3.146254855898e+00 0.000000000000e+00 0.000000000000e+00
6.005000000000e+02 -1.977929439453e+00 0.000000000000e+00 0.000000000000e+00
6.007500000000e+02 -6.857553712576e-01 0.000000000000e+00 0.000000000000e+00
6.010000000000e+02 6.522955478323e-01 0.000000000000e+00 0.000000000000e+00
6.012500000000e+02 1.954123027228e+00 0.000000000000e+00 0.000000000000e+00
6.015000000000e+02 3.137371952332e+00 0.000000000000e+00 0.000000000000e+00
6.017500000000e+02 4.123649512786e+00 0.000000000000e+00 0.000000000000e+00
6.020000000000e+02 4.843057138609e+00 0.000000000000e+00 0.000000000000e+00
6.022500000000e+02 5.238913565426e+00 0.000000000000e+00 0.000000000000e+00
6.025000000000e+02 5.272423700161e+00 0.000000000000e+00 0.000000000000e+00
6.027500000000e+02 4.926922524246e+00 0.000000000000e+00 0.000000000000e+00
6.030000000000e+02 4.211221288822e+00 0.000000000000e+00 0.000000000000e+00
6.032500000000e+02 3.161531882255e+00 0.000000000000e+00 0.000000000000e+00
6.035000000000e+02 1.841466707192e+00 0.000000000000e+00 0.000000000000e+00
6.037500000000e+02 3.397185157734e-01 0.000000000000e+00 0.000000000000e+00
6.040000000000e+02 -1.234782481831e+00 0.000000000000e+00 0.000000000000e+00
6.042500000000e+02 -2.760172474614e+00 0.000000000000e+00 0.000000000000e+00
6.045000000000e+02 -4.111048938269e+00 0.000000000000e+00 0.000000000000e+00
6.047500000000e+02 -5.169273401427e+00 0.000000000000e+00 0.000000000000e+00
6.050000000000e+02 -5.835225394499e+00 0.000000000000e+00 0.000000000000e+00
6.052500000000e+02 -6.038361559259e+00 0.000000000000e+00 0.000000000000e+00
6.055000000000e+02 -5.745866432983e+00 0.000000000000e+00 0.000000000000e+00
6.057500000000e+02 -4.968260257832e+00 0.000000000000e+00 0.000000000000e+00
6.060000000000e+02 -3.761060662973e+00 0.000000000000e+00 0.000000000000e+00
6.062500000000e+02 -2.221964880168e+00 0.000000000000e+00 0.000000000000e+00
6.065000000000e+02 -4.834924269853e-01 0.000000000000e+00 0.000000000000e+00
6.067500000000e+02 1.298447269779e+00 0.000000000000e+00 0.000000000000e+00
6.070000000000e+02 2.959085667273e+00 0.000000000000e+00 0.000000000000e+00
6.072500000000e+02 4.341014982746e+00 0.000000000000e+00 0.000000000000e+00
6.075000000000e+02 5.310396199686e+00 0.000000000000e+00 0.000000000000e+00
6.077500000000e+02 5.771350949295e+00 0.000000000000e+00 0.000000000000e+00
6.080000000000e+02 5.676843554628e+00 0.000000000000e+00 0.000000000000e+00
6.082500000000e+02 5.034682912049e+00 0.000000000000e+00 0.000000000000e+00
6.085000000000e+02 3.907781183222e+00 0.000000000000e+00 0.000000000000e+00
6.087500000000e+02 2.408442968597e+00 0.000000000000e+00 0.000000000000e+00
6.090000000000e+02 6.871506252936e-01 0.000000000000e+00 0.000000000000e+00
6.092500000000e+02 -1.083026066139e+00 0.000000000000e+00 0.000000000000e+00
6.095000000000e+02 -2.724719165302e+00 0.000000000000e+00 0.000000000000e+00
6.097500000000e+02 -4.075212709761e+00 0.000000000000e+00 0.000000000000e+00
6.100000000000e+02 -5.003893104229e+00 0.000000000000e+00 0.000000000000e+00
6.102500000000e+02 -5.426177751766e+00 0.000000000000e+00 0.000000000000e+00
6.105000000000e+02 -5.312289021921e+00 0.000000000000e+00 0.000000000000e+00
6.107500000000e+02 -4.689836876272e+00 0.000000000000e+00 0.000000000000e+00
6.110000000000e+02 -3.639905615748e+00 0.000000000000e+00 0.000000000000e+00
6.112500000000e+02 -2.287117976533e+00 0.000000000000e+00 0.000000000000e+00
6.115000000000e+02 -7.848753182692e-01 0.000000000000e+00 0.000000000000e+00
6.117500000000e+02 7.024466928698e-01 0.000000000000e+00 0.000000000000e+00
6.120000000000e+02 2.018206694043e+00 0.000000000000e+00 0.000000000000e+00
6.122500000000e+02 3.030876510666e+00 0.000000000000e+00 0.000000000000e+00
6.125000000000e+02 3.648042198625e+00 0.000000000000e+00 0.000000000000e+00
6.127500000000e+02 3.825420935766e+00 0.000000000000e+00 0.000000000000e+00
6.130000000000e+02 3.569927758153e+00 0.000000000000e+00 0.000000000000e+00
6.132500000000e+02 2.936581370953e+00 0.000000000000e+00 0.000000000000e+00
6.135000000000e+02 2.019809811175e+00 0.000000000000e+00 0.000000000000e+00
6.137500000000e+02 9.404041430343e-01 0.000000000000e+00 0.000000000000e+00
6.140000000000e+02 -1.701171382434e-01 0.000000000000e+00 0.000000000000e+00
6.142500000000e+02 -1.185693833053e+00 0.000000000000e+00 0.000000000000e+00
6.145000000000e+02 -2.000414953627e+00 0.000000000000e+00 0.000000000000e+00
6.147500000000e+02 -2.539930824691e+00 0.000000000000e+00 0.000000000000e+00
6.150000000000e+02 -2.768290127302e+00 0.000000000000e+00 0.000000000000e+00
6.152500000000e+02 -2.689550208755e+00 0.000000000000e+00 0.000000000000e+00
6.155000000000e+02 -2.344220094516e+00 0.000000000000e+00 0.000000000000e+00
6.157500000000e+02 -1.801275504595e+00 0.000000000000e+00 0.000000000000e+00
6.160000000000e+02 -1.147042105321e+00 0.000000000000e+00 0.000000000000e+00
6.162500000000e+02 -4.726043136244e-01 0.000000000000e+00 0.000000000000e+00
6.165000000000e+02 1.384819791717e-01 0.000000000000e+00 0.000000000000e+00
6.167500000000e+02 6.205231016841e-01 0.000000000000e+00 0.000000000000e+00
6.170000000000e+02 9.327709450260e-01 0.000000000000e+00 0.000000000000e+00
6.172500000000e+02 1.062479641097e+00 0.000000000000e+00 0.000000000000e+00
6.175000000000e+02 1.023768229231e+00 0.000000000000e+00 0.000000000000e+00
6.177500000000e+02 8.527296796140e-01 0.000000000000e+00 0.000000000000e+00
6.180000000000e+02 5.997457740898e-01 0.000000000000e+00 0.000000000000e+00
6.182500000000e+02 3.203255731772e-01 0.000000000000e+00 0.000000000000e+00
6.185000000000e+02 6.593544540416e-02 0.000000000000e+00 0.000000000000e+00
6.187500000000e+02 -1.237845373036e-01 0.000000000000e+00 0.000000000000e+00
6.190000000000e+02 -2.263017667534e-01 0.000000000000e+00 0.000000000000e+00
6.192500000000e+02 -2.382901612089e-01 0.000000000000e+00 0.000000000000e+00
6.195000000000e+02 -1.743912836804e-01 0.000000000000e+00 0.000000000000e+00
6.197500000000e+02 -6.301119224502e-02 0.000000000000e+00 0.000000000000e+00
6.200000000000e+02 6.001887135519e-02 0.000000000000e+00 0.000000000000e+00
6.202500000000e+02 1.587781980326e-01 0.000000000000e+00 0.000000000000e+00
6.205000000000e+02 2.043247112791e-01 0.000000000000e+00 0.000000000000e+00
6.207500000000e+02 1.803096762873e-01 0.000000000000e+00 0.000000000000e+00
6.210000000000e+02 8.621778514881e-02 0.000000000000e+00 0.000000000000e+00
6.212500000000e+02 -6.228242620674e-02 0.000000000000e+00 0.000000000000e+00
6.215000000000e+02 -2.359109120003e-01 0.000000000000e+00 0.000000000000e+00
6.217500000000e+02 -3.968232898000e-01 0.000000000000e+00 0.000000000000e+00
6.220000000000e+02 -5.052805994915e-01 0.000000000000e+00 0.000000000000e+00
6.222500000000e+02 -5.268246857863e-01 0.000000000000e+00 0.000000000000e+00
6.225000000000e+02 -4.387578372083e-01 0.000000000000e+00 0.000000000000e+00
6.227500000000e+02 -2.348334716148e-01 0.000000000000e+00 0.000000000000e+00
6.230000000000e+02 7.265246986133e-02 0.000000000000e+00 0.000000000000e+00
6.232500000000e+02 4.537671728017e-01 0.000000000000e+00 0.000000000000e+00
6.235000000000e+02 8.647641343979e-01 0.000000000000e+00 0.000000000000e+00
6.237500000000e+02 1.254277348321e+00 0.000000000000e+00 0.000000000000e+00
6.240000000000e+02 1.570956311892e+00 0.000000000000e+00 0.000000000000e+00
6.242500000000e+02 1.771371491281e+00 0.000000000000e+00 0.000000000000e+00
6.245000000000e+02 1.826960900048e+00 0.000000000000e+00 0.000000000000e+00
6.247500000000e+02 1.728920327647e+00 0.000000000000e+00 0.000000000000e+00
6.250000000000e+02 1.490242637452e+00 0.000000000000e+00 0.000000000000e+00
6.252500000000e+02 1.144539191715e+00 0.000000000000e+00 0.000000000000e+00
6.255000000000e+02 7.417634004521e-01 0.000000000000e+00 0.000000000000e+00
6.257500000000e+02 3.414280821250e-01 0.000000000000e+00 0.000000000000e+00
6.260000000000e+02 4.292589967762e-03 0.000000000000e+00 0.000000000000e+00
6.262500000000e+02 -2.162662381488e-01 0.000000000000e+00 0.000000000000e+00
6.265000000000e+02 -2.819296460290e-01 0.000000000000e+00 0.000000000000e+00
6.267500000000e+02 -1.750247365958e-01 0.000000000000e+00 0.000000000000e+00
6.270000000000e+02 9.880414779532e-02 0.000000000000e+00 0.000000000000e+00
6.272500000000e+02 5.112394313449e-01 0.000000000000e+00 0.000000000000e+00
6.275000000000e+02 1.015160168124e+00 0.000000000000e+00 0.000000000000e+00
6.277500000000e+02 1.551174442591e+00 0.000000000000e+00 0.000000000000e+00
6.280000000000e+02 2.055862901388e+00 0.000000000000e+00 0.000000000000e+00
6.282500000000e+02 2.470537194221e+00 0.000000000000e+00 0.000000000000e+00
6.285000000000e+02 2.749251069705e+00 0.000000000000e+00 0.000000000000e+00
6.287500000000e+02 2.864922891966e+00 0.000000000000e+00 0.000000000000e+00
6.290000000000e+02 2.812716441475e+00 0.000000000000e+00 0.000000000000e+00
6.292500000000e+02 2.610237146311e+00 0.000000000000e+00 0.000000000000e+00
6.295000000000e+02 2.294570633416e+00 0.000000000000e+00 0.000000000000e+00
6.297500000000e+02 1.916648862535e+00 0.000000000000e+00 0.000000000000e+00
6.300000000000e+02 1.533808012864e+00 0.000000000000e+00 0.000000000000e+00
6.302500000000e+02 1.201646656636e+00 0.000000000000e+00 0.000000000000e+00
6.305000000000e+02 9.663686679385e-01 0.000000000000e+00 0.000000000000e+00
6.307500000000e+02 8.586948423073e-01 0.000000000000e+00 0.000000000000e+00
6.310000000000e+02 8.901691325483e-01 0.000000000000e+00 0.000000000000e+00
6.312500000000e+02 1.052311911898e+00 0.000000000000e+00 0.000000000000e+00
6.315000000000e+02 1.318642448348e+00 0.000000000000e+00 0.000000000000e+00
6.317500000000e+02 1.649171751555e+00 0.000000000000e+00 0.000000000000e+00
6.320000000000e+02 1.996618110511e+00 0.000000000000e+00 0.000000000000e+00
6.322500000000e+02 2.313371432403e+00 0.000000000000e+00 0.000000000000e+00
6.325000000000e+02 2.558159424326e+00 0.000000000000e+00 0.000000000000e+00
6.327500000000e+02 2.701455076744e+00 0.000000000000e+00 0.000000000000e+00
6.330000000000e+02 2.728892618155e+00 0.000000000000e+00 0.000000000000e+00
6.332500000000e+02 2.642288803104e+00 0.000000000000e+00 0.000000000000e+00
6.335000000000e+02 2.458244257409e+00 0.000000000000e+00 0.000000000000e+00
6.337500000000e+02 2.204666034332e+00 0.000000000000e+00 0.000000000000e+00
6.340000000000e+02 1.915851552827e+00 0.000000000000e+00 0.000000000000e+00
6.342500000000e+02 1.626961947605e+00 0.000000000000e+00 0.000000000000e+00
6.345000000000e+02 1.368764536443e+00 0.000000000000e+00 0.000000000000e+00
6.347500000000e+02 1.163436690438e+00 0.000000000000e+00 0.000000000000e+00
6.350000000000e+02 1.022015901607e+00 0.000000000000e+00 0.000000000000e+00
6.352500000000e+02 9.437906093315e-01 0.000000000000e+00 0.000000000000e+00
6.355000000000e+02 9.176025720706e-01 0.000000000000e+00 0.000000000000e+00
6.357500000000e+02 9.247271655793e-01 0.000000000000e+00 0.000000000000e+00
6.360000000000e+02 9.427610337039e-01 0.000000000000e+00 0.000000000000e+00
6.362500000000e+02 9.498127000559e-01 0.000000000000e+00 0.000000000000e+00
6.365000000000e+02 9.282789713532e-01 0.000000000000e+00 0.000000000000e+00
6.367500000000e+02 8.675959383501e-01 0.000000000000e+00 0.000000000000e+00
6.370000000000e+02 7.655565330185e-01 0.000000000000e+00 0.000000000000e+00
6.372500000000e+02 6.280500671108e-01 0.000000000000e+00 0.000000000000e+00
6.375000000000e+02 4.673571922715e-01 0.000000000000e+00 0.000000000000e+00
6.377500000000e+02 2.993793176148e-01 0.000000000000e+00 0.000000000000e+00
6.380000000000e+02 1.403542655471e-01 0.000000000000e+00 0.000000000000e+00
6.382500000000e+02 3.682468941125e-03 0.000000000000e+00 0.000000000000e+00
6.385000000000e+02 -1.025497297331e-01 0.000000000000e+00 0.000000000000e+00
6.387500000000e+02 -1.769024803004e-01 0.000000000000e+00 0.000000000000e+00
6.390000000000e+02 -2.245387188012e-01 0.000000000000e+00 0.000000000000e+00
6.392500000000e+02 -2.558259041369e-01 0.000000000000e+00 0.000000000000e+00
6.395000000000e+02 -2.838520611755e-01 0.000000000000e+00 0.000000000000e+00
6.397500000000e+02 -3.213236766952e-01 0.000000000000e+00 0.000000000000e+00
6.400000000000e+02 -3.774289882344e-01 0.000000000000e+00 0.000000000000e+00
6.402500000000e+02 -4.552636018529e-01 0.000000000000e+00 0.000000000000e+00
6.405000000000e+02 -5.503236657035e-01 0.000000000000e+00 0.000000000000e+00
6.407500000000e+02 -6.503902708878e-01 0.000000000000e+00 0.000000000000e+00
6.410000000000e+02 -7.368878099467e-01 0.000000000000e+00 0.000000000000e+00
6.412500000000e+02 -7.875392993340e-01 0.000000000000e+00 0.000000000000e+00
6.415000000000e+02 -7.799071903370e-01 0.000000000000e+00 0.000000000000e+00
6.417500000000e+02 -6.952391187962e-01 0.000000000000e+00 0.000000000000e+00
6.420000000000e+02 -5.219640264070e-01 0.000000000000e+00 0.000000000000e+00
6.422500000000e+02 -2.582193032942e-01 0.000000000000e+00 0.000000000000e+00
6.425000000000e+02 8.706968748784e-02 0.000000000000e+00 0.000000000000e+00
6.427500000000e+02 4.948113404014e-01 0.000000000000e+00 0.000000000000e+00
6.430000000000e+02 9.380505093926e-01 0.000000000000e+00 0.000000000000e+00
6.432500000000e+02 1.385653001981e+00 0.000000000000e+00 0.000000000000e+00
6.435000000000e+02 1.806834303386e+00 0.000000000000e+00 0.000000000000e+00
6.437500000000e+02 2.175836812777e+00 0.000000000000e+00 0.000000000000e+00
6.440000000000e+02 2.476009428181e+00 0.000000000000e+00 0.000000000000e+00
6.442500000000e+02 2.702611277739e+00 0.000000000000e+00 0.000000000000e+00
6.445000000000e+02 2.863839745997e+00 0.000000000000e+00 0.000000000000e+00
6.447500000000e+02 2.979845976730e+00 0.000000000000e+00 0.000000000000e+00
6.450000000000e+02 3.079809174860e+00 0.000000000000e+00 0.000000000000e+00
6.452500000000e+02 3.197446883671e+00 0.000000000000e+00 0.000000000000e+00
6.455000000000e+02 3.365594088576e+00 0.000000000000e+00 0.000000000000e+00
6.457500000000e+02 3.610648582502e+00 0.000000000000e+00 0.000000000000e+00
6.460000000000e+02 3.947726043442e+00 0.000000000000e+00 0.000000000000e+00
6.462500000000e+02 4.377286113707e+00 0.000000000000e+00 0.000000000000e+00
6.465000000000e+02 4.883790404439e+00 0.000000000000e+00 0.000000000000e+00
6.467500000000e+02 5.436663039183e+00 0.000000000000e+00 0.000000000000e+00
6.470000000000e+02 5.993486536588e+00 0.000000000000e+00 0.000000000000e+00
6.472500000000e+02 6.505030818109e+00 0.000000000000e+00 0.000000000000e+00
6.475000000000e+02 6.921431511772e+00 0.000000000000e+00 0.000000000000e+00
6.477500000000e+02 7.198648732772e+00 0.000000000000e+00 0.000000000000e+00
6.480000000000e+02 7.304278395375e+00 0.000000000000e+00 0.000000000000e+00
6.482500000000e+02 7.221865558960e+00 0.000000000000e+00 0.000000000000e+00
6.485000000000e+02 6.953073734710e+00 0.000000000000e+00 0.000000000000e+00
6.487500000000e+02 6.517366829571e+00 0.000000000000e+00 0.000000000000e+00
6.490000000000e+02 5.949217905975e+00 0.000000000000e+00 0.000000000000e+00
6.492500000000e+02 5.293219065828e+00 0.000000000000e+00 0.000000000000e+00
6.495000000000e+02 4.597776536806e+00 0.000000000000e+00 0.000000000000e+00
6.497500000000e+02 3.908288441915e+00 0.000000000000e+00 0.000000000000e+00
6.500000000000e+02 3.260787588477e+00 0.000000000000e+00 0.000000000000e+00
6.502500000000e+02 2.676974385754e+00 0.000000000000e+00 0.000000000000e+00
6.505000000000e+02 2.161372885607e+00 0.000000000000e+00 0.000000000000e+00
6.507500000000e+02 1.701042893746e+00 0.000000000000e+00 0.000000000000e+00
6.510000000000e+02 1.267915963209e+00 0.000000000000e+00 0.000000000000e+00
6.512500000000e+02 8.234453738401e-01 0.000000000000e+00 0.000000000000e+00
6.515000000000e+02 3.249244770401e-01 0.000000000000e+00 0.000000000000e+00
6.517500000000e+02 -2.674173018758e-01 0.000000000000e+00 0.000000000000e+00
6.520000000000e+02 -9.835502866851e-01 0.000000000000e+00 0.000000000000e+00
6.522500000000e+02 -1.837996637793e+00 0.000000000000e+00 0.000000000000e+00
6.525000000000e+02 -2.826217480245e+00 0.000000000000e+00 0.000000000000e+00
6.527500000000e+02 -3.923571004634e+00 0.000000000000e+00 0.000000000000e+00
6.530000000000e+02 -5.087017728051e+00 0.000000000000e+00 0.000000000000e+00
6.532500000000e+02 -6.259363745933e+00 0.000000000000e+00 0.000000000000e+00
6.535000000000e+02 -7.375476739503e+00 0.000000000000e+00 0.000000000000e+00
6.537500000000e+02 -8.369633342498e+00 0.000000000000e+00 0.000000000000e+00
6.540000000000e+02 -9.182999295349e+00 0.000000000000e+00 0.000000000000e+00
6.542500000000e+02 -9.770227613564e+00 0.000000000000e+00 0.000000000000e+00
6.545000000000e+02 -1.010428659253e+01 0.000000000000e+00 0.000000000000e+00
6.547500000000e+02 -1.017888035646e+01 0.000000000000e+00 0.000000000000e+00
6.550000000000e+02 -1.000816374865e+01 0.000000000000e+00 0.000000000000e+00
6.552500000000e+02 -9.623832238866e+00 0.000000000000e+00 0.000000000000e+00
6.555000000000e+02 -9.070032421766e+00 0.000000000000e+00 0.000000000000e+00
6.557500000000e+02 -8.396838167455e+00 0.000000000000e+00 0.000000000000e+00
6.560000000000e+02 -7.653229759320e+00 0.000000000000e+00 0.000000000000e+00
6.562500000000e+02 -6.880572109996e+00 0.000000000000e+00 0.000000000000e+00
6.565000000000e+02 -6.107506173267e+00 0.000000000000e+00 0.000000000000e+00
6.567500000000e+02 -5.346957709146e+00 0.000000000000e+00 0.000000000000e+00
6.570000000000e+02 -4.595660311913e+00 0.000000000000e+00 0.000000000000e+00
6.572500000000e+02 -3.836229215969e+00 0.000000000000e+00 0.000000000000e+00
6.575000000000e+02 -3.041460051847e+00 0.000000000000e+00 0.000000000000e+00
6.577500000000e+02 -2.180213385441e+00 0.000000000000e+00 0.000000000000e+00
6.580000000000e+02 -1.224025051874e+00 0.000000000000e+00 0.000000000000e+00
6.582500000000e+02 -1.534840192157e-01 0.000000000000e+00 0.000000000000e+00
6.585000000000e+02 1.036543738394e+00 0.000000000000e+00 0.000000000000e+00
6.587500000000e+02 2.333601726237e+00 0.000000000000e+00 0.000000000000e+00
6.590000000000e+02 3.706727100729e+00 0.000000000000e+00 0.000000000000e+00
6.592500000000e+02 5.108085666079e+00 0.000000000000e+00 0.000000000000e+00
6.595000000000e+02 6.476958818181e+00 0.000000000000e+00 0.000000000000e+00
6.597500000000e+02 7.745562855100e+00 0.000000000000e+00 0.000000000000e+00
6.600000000000e+02 8.845935732883e+00 0.000000000000e+00 0.000000000000e+00
6.602500000000e+02 9.716989237663e+00 0.000000000000e+00 0.000000000000e+00
6.605000000000e+02 1.031081294687e+01 0.000000000000e+00 0.000000000000e+00
6.607500000000e+02 1.059742979528e+01 0.000000000000e+00 0.000000000000e+00
6.610000000000e+02 1.056742370604e+01 0.000000000000e+00 0.000000000000e+00
6.612500000000e+02 1.023215518513e+01 0.000000000000e+00 0.000000000000e+00
6.615000000000e+02 9.621608824688e+00 0.000000000000e+00 0.000000000000e+00
6.617500000000e+02 8.780231422150e+00 0.000000000000e+00 0.000000000000e+00
6.620000000000e+02 7.761377764597e+00 0.000000000000e+00 0.000000000000e+00
6.622500000000e+02 6.621148628739e+00 0.000000000000e+00 0.000000000000e+00
6.625000000000e+02 5.412461114402e+00 0.000000000000e+00 0.000000000000e+00
6.627500000000e+02 4.180129951899e+00 0.000000000000e+00 0.000000000000e+00
6.630000000000e+02 2.957571143894e+00 0.000000000000e+00 0.000000000000e+00
6.632500000000e+02 1.765491893783e+00 0.000000000000e+00 0.000000000000e+00
6.635000000000e+02 6.126394502691e-01 0.000000000000e+00 0.000000000000e+00
6.637500000000e+02 -5.016122520107e-01 0.000000000000e+00 0.000000000000e+00
6.640000000000e+02 -1.583314579928e+00 0.000000000000e+00 0.000000000000e+00
6.642500000000e+02 -2.639293499020e+00 0.000000000000e+00 0.000000000000e+00
6.645000000000e+02 -3.672540399292e+00 0.000000000000e+00 0.000000000000e+00
6.647500000000e+02 -4.678367761659e+00 0.000000000000e+00 0.000000000000e+00
6.650000000000e+02 -5.641930864430e+00 0.000000000000e+00 0.000000000000e+00
6.652500000000e+02 -6.537512524373e+00 0.000000000000e+00 0.000000000000e+00
6.655000000000e+02 -7.329711576105e+00 0.000000000000e+00 0.000000000000e+00
6.657500000000e+02 -7.976403903052e+00 0.000000000000e+00 0.000000000000e+00
6.660000000000e+02 -8.433095116311e+00 0.000000000000e+00 0.000000000000e+00
6.662500000000e+02 -8.658090262402e+00 0.000000000000e+00 0.000000000000e+00
6.665000000000e+02 -8.617793562897e+00 0.000000000000e+00 0.000000000000e+00
6.667500000000e+02 -8.291433740186e+00 0.000000000000e+00 0.000000000000e+00
6.670000000000e+02 -7.674588266583e+00 0.000000000000e+00 0.000000000000e+00
6.672500000000e+02 -6.781040225362e+00 0.000000000000e+00 0.000000000000e+00
6.675000000000e+02 -5.642720855860e+00 0.000000000000e+00 0.000000000000e+00
6.677500000000e+02 -4.307738380625e+00 0.000000000000e+00 0.000000000000e+00
6.680000000000e+02 -2.836735555907e+00 0.000000000000e+00 0.000000000000e+00
6.682500000000e+02 -1.298022470799e+00 0.000000000000e+00 0.000000000000e+00
6.685000000000e+02 2.379285868970e-01 0.000000000000e+00 0.000000000000e+00
6.687500000000e+02 1.703979529136e+00 0.000000000000e+00 0.000000000000e+00
6.690000000000e+02 3.041193371516e+00 0.000000000000e+00 0.000000000000e+00
6.692500000000e+02 4.202556194986e+00 0.000000000000e+00 0.000000000000e+00
6.695000000000e+02 5.155206641370e+00 0.000000000000e+00 0.000000000000e+00
6.697500000000e+02 5.881031356103e+00 0.000000000000e+00 0.000000000000e+00
6.700000000000e+02 6.375699919182e+00 0.000000000000e+00 0.000000000000e+00
6.702500000000e+02 6.646408104217e+00 0.000000000000e+00 0.000000000000e+00
6.705000000000e+02 6.708748472116e+00 0.000000000000e+00 0.000000000000e+00
6.707500000000e+02 6.583214022243e+00 0.000000000000e+00 0.000000000000e+00
6.710000000000e+02 6.291854766649e+00 0.000000000000e+00 0.000000000000e+00
6.712500000000e+02 5.855549627604e+00 0.000000000000e+00 0.000000000000e+00
6.715000000000e+02 5.292237546260e+00 0.000000000000e+00 0.000000000000e+00
6.717500000000e+02 4.616290528176e+00 0.000000000000e+00 0.000000000000e+00
6.720000000000e+02 3.839031032934e+00 0.000000000000e+00 0.000000000000e+00
6.722500000000e+02 2.970221910572e+00 0.000000000000e+00 0.000000000000e+00
6.725000000000e+02 2.020212615096e+00 0.000000000000e+00 0.000000000000e+00
6.727500000000e+02 1.002329565561e+00 0.000000000000e+00 0.000000000000e+00
6.730000000000e+02 -6.493692037415e-02 0.000000000000e+00 0.000000000000e+00
6.732500000000e+02 -1.156368329029e+00 0.000000000000e+00 0.000000000000e+00
6.735000000000e+02 -2.239408495724e+00 0.000000000000e+00 0.000000000000e+00
6.737500000000e+02 -3.274708355243e+00 0.000000000000e+00 0.000000000000e+00
6.740000000000e+02 -4.217864076522e+00 0.000000000000e+00 0.000000000000e+00
6.742500000000e+02 -5.022221857419e+00 0.000000000000e+00 0.000000000000e+00
6.745000000000e+02 -5.642472885939e+00 0.000000000000e+00 0.000000000000e+00
6.747500000000e+02 -6.038647602491e+00 0.000000000000e+00 0.000000000000e+00
6.750000000000e+02 -6.180053713329e+00 0.000000000000e+00 0.000000000000e+00
6.752500000000e+02 -6.048695053637e+00 0.000000000000e+00 0.000000000000e+00
6.755000000000e+02 -5.641758608599e+00 0.000000000000e+00 0.000000000000e+00
6.757500000000e+02 -4.972857771957e+00 0.000000000000e+00 0.000000000000e+00
6.760000000000e+02 -4.071858107694e+00 0.000000000000e+00 0.000000000000e+00
6.762500000000e+02 -2.983270000103e+00 0.000000000000e+00 0.000000000000e+00
6.765000000000e+02 -1.763351099333e+00 0.000000000000e+00 0.000000000000e+00
6.767500000000e+02 -4.762012744558e-01 0.000000000000e+00 0.000000000000e+00
6.770000000000e+02 8.107624996348e-01 0.000000000000e+00 0.000000000000e+00
6.772500000000e+02 2.031505975976e+00 0.000000000000e+00 0.000000000000e+00
6.775000000000e+02 3.125801454197e+00 0.000000000000e+00 0.000000000000e+00
6.777500000000e+02 4.042971210905e+00 0.000000000000e+00 0.000000000000e+00
6.780000000000e+02 4.744637256028e+00 0.000000000000e+00 0.000000000000e+00
6.782500000000e+02 5.206287666581e+00 0.000000000000e+00 0.000000000000e+00
6.785000000000e+02 5.417609824063e+00 0.000000000000e+00 0.000000000000e+00
6.787500000000e+02 5.381679955418e+00 0.000000000000e+00 0.000000000000e+00
6.790000000000e+02 5.113219453048e+00 0.000000000000e+00 0.000000000000e+00
6.792500000000e+02 4.636217136791e+00 0.000000000000e+00 0.000000000000e+00
6.795000000000e+02 3.981262863322e+00 0.000000000000e+00 0.000000000000e+00
6.797500000000e+02 3.182937147692e+00 0.000000000000e+00 0.000000000000e+00
6.800000000000e+02 2.277555230313e+00 0.000000000000e+00 0.000000000000e+00
6.802500000000e+02 1.301479604470e+00 0.000000000000e+00 0.000000000000e+00
6.805000000000e+02 2.901046035337e-01 0.000000000000e+00 0.000000000000e+00
6.807500000000e+02 -7.225042181207e-01 0.000000000000e+00 0.000000000000e+00
6.810000000000e+02 -1.703447535790e+00 0.000000000000e+00 0.000000000000e+00
6.812500000000e+02 -2.620529803535e+00 0.000000000000e+00 0.000000000000e+00
6.815000000000e+02 -3.441775720323e+00 0.000000000000e+00 0.000000000000e+00
6.817500000000e+02 -4.135215148447e+00 0.000000000000e+00 0.000000000000e+00
6.820000000000e+02 -4.669189035778e+00 0.000000000000e+00 0.000000000000e+00
6.822500000000e+02 -5.013347775220e+00 0.000000000000e+00 0.000000000000e+00
6.825000000000e+02 -5.140397933924e+00 0.000000000000e+00 0.000000000000e+00
6.827500000000e+02 -5.028518299965e+00 0.000000000000e+00 0.000000000000e+00
6.830000000000e+02 -4.664230031761e+00 0.000000000000e+00 0.000000000000e+00
6.832500000000e+02 -4.045387819596e+00 0.000000000000e+00 0.000000000000e+00
6.835000000000e+02 -3.183877497468e+00 0.000000000000e+00 0.000000000000e+00
6.837500000000e+02 -2.107574797856e+00 0.000000000000e+00 0.000000000000e+00
6.840000000000e+02 -8.611483596092e-01 0.000000000000e+00 0.000000000000e+00
6.842500000000e+02 4.946211996852e-01 0.000000000000e+00 0.000000000000e+00
6.845000000000e+02 1.885192111515e+00 0.000000000000e+00 0.000000000000e+00
6.847500000000e+02 3.226286619130e+00 0.000000000000e+00 0.000000000000e+00
6.850000000000e+02 4.429394332202e+00 0.000000000000e+00 0.000000000000e+00
6.852500000000e+02 5.408362033541e+00 0.000000000000e+00 0.000000000000e+00
6.855000000000e+02 6.086512496663e+00 0.000000000000e+00 0.000000000000e+00
6.857500000000e+02 6.403621720736e+00 0.000000000000e+00 0.000000000000e+00
6.860000000000e+02 6.322040758429e+00 0.000000000000e+00 0.000000000000e+00
6.862500000000e+02 5.831284606116e+00 0.000000000000e+00 0.000000000000e+00
6.865000000000e+02 4.950526677192e+00 0.000000000000e+00 0.000000000000e+00
6.867500000000e+02 3.728623583483e+00 0.000000000000e+00 0.000000000000e+00
6.870000000000e+02 2.241532653005e+00 0.000000000000e+00 0.000000000000e+00
6.872500000000e+02 5.872481020587e-01 0.000000000000e+00 0.000000000000e+00
6.875000000000e+02 -1.121358730501e+00 0.000000000000e+00 0.000000000000e+00
6.877500000000e+02 -2.765184428669e+00 0.000000000000e+00 0.000000000000e+00
6.880000000000e+02 -4.228249045344e+00 0.000000000000e+00 0.000000000000e+00
6.882500000000e+02 -5.406904437424e+00 0.000000000000e+00 0.000000000000e+00
6.885000000000e+02 -6.218046475241e+00 0.000000000000e+00 0.000000000000e+00
6.887500000000e+02 -6.605582257220e+00 0.000000000000e+00 0.000000000000e+00
6.890000000000e+02 -6.544583165224e+00 0.000000000000e+00 0.000000000000e+00
6.892500000000e+02 -6.042792640292e+00 0.000000000000e+00 0.000000000000e+00
6.895000000000e+02 -5.139425585094e+00 0.000000000000e+00 0.000000000000e+00
6.897500000000e+02 -3.901462576265e+00 0.000000000000e+00 0.000000000000e+00
6.900000000000e+02 -2.417875636609e+00 0.000000000000e+00 0.000000000000e+00
6.902500000000e+02 -7.923970485684e-01 0.000000000000e+00 0.000000000000e+00
6.905000000000e+02 8.644592956131e-01 0.000000000000e+00 0.000000000000e+00
6.907500000000e+02 2.443400588720e+00 0.000000000000e+00 0.000000000000e+00
6.910000000000e+02 3.843724678980e+00 0.000000000000e+00 0.000000000000e+00
6.912500000000e+02 4.979531376318e+00 0.000000000000e+00 0.000000000000e+00
6.915000000000e+02 5.784425626678e+00 0.000000000000e+00 0.000000000000e+00
6.917500000000e+02 6.214554011004e+00 0.000000000000e+00 0.000000000000e+00
6.920000000000e+02 6.249995719188e+00 0.000000000000e+00 0.000000000000e+00
6.922500000000e+02 5.894673235237e+00 0.000000000000e+00 0.000000000000e+00
6.925000000000e+02 5.175039776374e+00 0.000000000000e+00 0.000000000000e+00
6.927500000000e+02 4.137833126378e+00 0.000000000000e+00 0.000000000000e+00
6.930000000000e+02 2.847162582076e+00 0.000000000000e+00 0.000000000000e+00
6.932500000000e+02 1.381130752042e+00 0.000000000000e+00 0.000000000000e+00
6.935000000000e+02 -1.718943321407e-01 0.000000000000e+00 0.000000000000e+00
6.937500000000e+02 -1.717324587523e+00 0.000000000000e+00 0.000000000000e+00
6.940000000000e+02 -3.158739303807e+00 0.000000000000e+00 0.000000000000e+00
6.942500000000e+02 -4.402651297673e+00 0.000000000000e+00 0.000000000000e+00
6.945000000000e+02 -5.363646674177e+00 0.000000000000e+00 0.000000000000e+00
6.947500000000e+02 -5.969799334421e+00 0.000000000000e+00 0.000000000000e+00
6.950000000000e+02 -6.168129324630e+00 0.000000000000e+00 0.000000000000e+00
6.952500000000e+02 -5.929727485150e+00 0.000000000000e+00 0.000000000000e+00
6.955000000000e+02 -5.254037983544e+00 0.000000000000e+00 0.000000000000e+00
6.957500000000e+02 -4.171707334792e+00 0.000000000000e+00 0.000000000000e+00
6.960000000000e+02 -2.745401752052e+00 0.000000000000e+00 0.000000000000e+00
6.962500000000e+02 -1.068083229738e+00 0.000000000000e+00 0.000000000000e+00
6.965000000000e+02 7.415758839887e-01 0.000000000000e+00 0.000000000000e+00
6.967500000000e+02 2.546680605321e+00 0.000000000000e+00 0.000000000000e+00
6.970000000000e+02 4.202201558185e+00 0.000000000000e+00 0.000000000000e+00
6.972500000000e+02 5.566997278483e+00 0.000000000000e+00 0.000000000000e+00
6.975000000000e+02 6.516767237608e+00 0.000000000000e+00 0.000000000000e+00
6.977500000000e+02 6.956675495273e+00 0.000000000000e+00 0.000000000000e+00
6.980000000000e+02 6.832255220850e+00 0.000000000000e+00 0.000000000000e+00
6.982500000000e+02 6.137235756434e+00 0.000000000000e+00 0.000000000000e+00
6.985000000000e+02 4.917141253165e+00 0.000000000000e+00 0.000000000000e+00
6.987500000000e+02 3.267884835532e+00 0.000000000000e+00 0.000000000000e+00
6.990000000000e+02 1.329092300816e+00 0.000000000000e+00 0.000000000000e+00
6.992500000000e+02 -7.275194412330e-01 0.000000000000e+00 0.000000000000e+00
6.995000000000e+02 -2.713781352379e+00 0.000000000000e+00 0.000000000000e+00
6.997500000000e+02 -4.443263726418e+00 0.000000000000e+00 0.000000000000e+00
7.000000000000e+02 -5.750157679891e+00 0.000000000000e+00 0.000000000000e+00
7.002500000000e+02 -6.506787197968e+00 0.000000000000e+00 0.000000000000e+00
7.005000000000e+02 -6.637734152030e+00 0.000000000000e+00 0.000000000000e+00
7.007500000000e+02 -6.128848944897e+00 0.000000000000e+00 0.000000000000e+00
7.010000000000e+02 -5.029935457663e+00 0.000000000000e+00 0.000000000000e+00
7.012500000000e+02 -3.450587475417e+00 0.000000000000e+00 0.000000000000e+00
7.015000000000e+02 -1.549436293998e+00 0.000000000000e+00 0.000000000000e+00
7.017500000000e+02 4.821486127785e-01 0.000000000000e+00 0.000000000000e+00
7.020000000000e+02 2.440180575225e+00 0.000000000000e+00 0.000000000000e+00
7.022500000000e+02 4.129777981411e+00 0.000000000000e+00 0.000000000000e+00
7.025000000000e+02 5.386029126508e+00 0.000000000000e+00 0.000000000000e+00
7.027500000000e+02 6.091597023934e+00 0.000000000000e+00 0.000000000000e+00
7.030000000000e+02 6.189012572077e+00 0.000000000000e+00 0.000000000000e+00
7.032500000000e+02 5.686213031712e+00 0.000000000000e+00 0.000000000000e+00
7.035000000000e+02 4.654677225635e+00 0.000000000000e+00 0.000000000000e+00
7.037500000000e+02 3.220392029837e+00 0.000000000000e+00 0.000000000000e+00
7.040000000000e+02 1.548746128306e+00 0.000000000000e+00 0.000000000000e+00
7.042500000000e+02 -1.748227093116e-01 0.000000000000e+00 0.000000000000e+00
7.045000000000e+02 -1.766095157822e+00 0.000000000000e+00 0.000000000000e+00
7.047500000000e+02 -3.062705974794e+00 0.000000000000e+00 0.000000000000e+00
7.050000000000e+02 -3.941704596257e+00 0.000000000000e+00 0.000000000000e+00
7.052500000000e+02 -4.332006436828e+00 0.000000000000e+00 0.000000000000e+00
7.055000000000e+02 -4.220361663790e+00 0.000000000000e+00 0.000000000000e+00
7.057500000000e+02 -3.650295015928e+00 0.000000000000e+00 0.000000000000e+00
7.060000000000e+02 -2.714354776912e+00 0.000000000000e+00 0.000000000000e+00
7.062500000000e+02 -1.540836003555e+00 0.000000000000e+00 0.000000000000e+00
7.065000000000e+02 -2.768055213683e-01 0.000000000000e+00 0.000000000000e+00
7.067500000000e+02 9.303303256698e-01 0.000000000000e+00 0.000000000000e+00
7.070000000000e+02 1.950360011931e+00 0.000000000000e+00 0.000000000000e+00
7.072500000000e+02 2.684742947639e+00 0.000000000000e+00 0.000000000000e+00
7.075000000000e+02 3.076338996716e+00 0.000000000000e+00 0.000000000000e+00
7.077500000000e+02 3.113383110541e+00 0.000000000000e+00 0.000000000000e+00
7.080000000000e+02 2.827489033755e+00 0.000000000000e+00 0.000000000000e+00
7.082500000000e+02 2.286260810640e+00 0.000000000000e+00 0.000000000000e+00
7.085000000000e+02 1.581780256323e+00 0.000000000000e+00 0.000000000000e+00
7.087500000000e+02 8.167314879739e-01 0.000000000000e+00 0.000000000000e+00
7.090000000000e+02 9.015803403784e-02 0.000000000000e+00 0.000000000000e+00
7.092500000000e+02 -5.152006663036e-01 0.000000000000e+00 0.000000000000e+00
7.095000000000e+02 -9.423628055822e-01 0.000000000000e+00 0.000000000000e+00
7.097500000000e+02 -1.165248130517e+00 0.000000000000e+00 0.000000000000e+00
7.100000000000e+02 -1.189076196158e+00 0.000000000000e+00 0.000000000000e+00
7.102500000000e+02 -1.046280458973e+00 0.000000000000e+00 0.000000000000e+00
7.105000000000e+02 -7.888301481366e-01 0.000000000000e+00 0.000000000000e+00
7.107500000000e+02 -4.783264273420e-01 0.000000000000e+00 0.000000000000e+00
7.110000000000e+02 -1.754942896596e-01 0.000000000000e+00 0.000000000000e+00
7.112500000000e+02 6.930312748862e-02 0.000000000000e+00 0.000000000000e+00
7.115000000000e+02 2.231381478750e-01 0.000000000000e+00 0.000000000000e+00
7.117500000000e+02 2.742267034956e-01 0.000000000000e+00 0.000000000000e+00
7.120000000000e+02 2.318816274933e-01 0.000000000000e+00 0.000000000000e+00
7.122500000000e+02 1.229245010698e-01 0.000000000000e+00 0.000000000000e+00
7.125000000000e+02 -1.468152457039e-02 0.000000000000e+00 0.000000000000e+00
7.127500000000e+02 -1.398026671866e-01 0.000000000000e+00 0.000000000000e+00
7.130000000000e+02 -2.163171998489e-01 0.000000000000e+00 0.000000000000e+00
7.132500000000e+02 -2.201260086365e-01 0.000000000000e+00 0.000000000000e+00
7.135000000000e+02 -1.438339735640e-01 0.000000000000e+00 0.000000000000e+00
7.137500000000e+02 1.649057792396e-03 0.000000000000e+00 0.000000000000e+00
7.140000000000e+02 1.888207799008e-01 0.000000000000e+00 0.000000000000e+00
7.142500000000e+02 3.782980354801e-01 0.000000000000e+00 0.000000000000e+00
7.145000000000e+02 5.257228114117e-01 0.000000000000e+00 0.000000000000e+00
7.147500000000e+02 5.897012692711e-01 0.000000000000e+00 0.000000000000e+00
7.150000000000e+02 5.394463972557e-01 0.000000000000e+00 0.000000000000e+00
7.152500000000e+02 3.608404390400e-01 0.000000000000e+00 0.000000000000e+00
7.155000000000e+02 5.988399669135e-02 0.000000000000e+00 0.000000000000e+00
7.157500000000e+02 -3.370857577905e-01 0.000000000000e+00 0.000000000000e+00
7.160000000000e+02 -7.865108257773e-01 0.000000000000e+00 0.000000000000e+00
7.162500000000e+02 -1.233632618388e+00 0.000000000000e+00 0.000000000000e+00
7.165000000000e+02 -1.620520119962e+00 0.000000000000e+00 0.000000000000e+00
7.167500000000e+02 -1.894880757787e+00 0.000000000000e+00 0.000000000000e+00
7.170000000000e+02 -2.018289920267e+00 0.000000000000e+00 0.000000000000e+00
7.172500000000e+02 -1.972547906641e+00 0.000000000000e+00 0.000000000000e+00
7.175000000000e+02 -1.763146695933e+00 0.000000000000e+00 0.000000000000e+00
7.177500000000e+02 -1.419261398369e+00 0.000000000000e+00 0.000000000000e+00
7.180000000000e+02 -9.902062822375e-01 0.000000000000e+00 0.000000000000e+00
7.182500000000e+02 -5.388323928775e-01 0.000000000000e+00 0.000000000000e+00
7.185000000000e+02 -1.328108008448e-01 0.000000000000e+00 0.000000000000e+00
7.187500000000e+02 1.649288862406e-01 0.000000000000e+00 0.000000000000e+00
7.190000000000e+02 3.052004975926e-01 0.000000000000e+00 0.000000000000e+00
7.192500000000e+02 2.596761806304e-01 0.000000000000e+00 0.000000000000e+00
7.195000000000e+02 2.506265967880e-02 0.000000000000e+00 0.000000000000e+00
7.197500000000e+02 -3.762793841720e-01 0.000000000000e+00 0.000000000000e+00
7.200000000000e+02 -8.993663607969e-01 0.000000000000e+00 0.000000000000e+00
7.202500000000e+02 -1.482829924887e+00 0.000000000000e+00 0.000000000000e+00
7.205000000000e+02 -2.057450481474e+00 0.000000000000e+00 0.000000000000e+00
7.207500000000e+02 -2.555743967278e+00 0.000000000000e+00 0.000000000000e+00
7.210000000000e+02 -2.921215887495e+00 0.000000000000e+00 0.000000000000e+00
7.212500000000e+02 -3.115958755419e+00 0.000000000000e+00 0.000000000000e+00
7.215000000000e+02 -3.125525868064e+00 0.000000000000e+00 0.000000000000e+00
7.217500000000e+02 -2.960425119936e+00 0.000000000000e+00 0.000000000000e+00
7.220000000000e+02 -2.654078041364e+00 0.000000000000e+00 0.000000000000e+00
7.222500000000e+02 -2.257605423357e+00 0.000000000000e+00 0.000000000000e+00
7.225000000000e+02 -1.832254670894e+00 0.000000000000e+00 0.000000000000e+00
7.227500000000e+02 -1.440608954255e+00 0.000000000000e+00 0.000000000000e+00
7.230000000000e+02 -1.137868378196e+00 0.000000000000e+00 0.000000000000e+00
7.232500000000e+02 -9.644499815015e-01 0.000000000000e+00 0.000000000000e+00
7.235000000000e+02 -9.409271433250e-01 0.000000000000e+00 0.000000000000e+00
7.237500000000e+02 -1.065957956808e+00 0.000000000000e+00 0.000000000000e+00
7.240000000000e+02 -1.317395379621e+00 0.000000000000e+00 0.000000000000e+00
7.242500000000e+02 -1.656300104090e+00 0.000000000000e+00 0.000000000000e+00
7.245000000000e+02 -2.033161288560e+00 0.000000000000e+00 0.000000000000e+00
7.247500000000e+02 -2.395331428435e+00 0.000000000000e+00 0.000000000000e+00
7.250000000000e+02 -2.694541220866e+00 0.000000000000e+00 0.000000000000e+00
7.252500000000e+02 -2.893394540616e+00 0.000000000000e+00 0.000000000000e+00
7.255000000000e+02 -2.969941737420e+00 0.000000000000e+00 0.000000000000e+00
7.257500000000e+02 -2.919755795731e+00 0.000000000000e+00 0.000000000000e+00
7.260000000000e+02 -2.755336288183e+00 0.000000000000e+00 0.000000000000e+00
7.262500000000e+02 -2.503076621290e+00 0.000000000000e+00 0.000000000000e+00
7.265000000000e+02 -2.198387397460e+00 0.000000000000e+00 0.000000000000e+00
7.267500000000e+02 -1.879819689340e+00 0.000000000000e+00 0.000000000000e+00
7.270000000000e+02 -1.583141815478e+00 0.000000000000e+00 0.000000000000e+00
7.272500000000e+02 -1.336280191079e+00 0.000000000000e+00 0.000000000000e+00
7.275000000000e+02 -1.155851709501e+00 0.000000000000e+00 0.000000000000e+00
7.277500000000e+02 -1.045726204630e+00 0.000000000000e+00 0.000000000000e+00
7.280000000000e+02 -9.977127115973e-01 0.000000000000e+00 0.000000000000e+00
7.282500000000e+02 -9.941195188476e-01 0.000000000000e+00 0.000000000000e+00
7.285000000000e+02 -1.011650309865e+00 0.000000000000e+00 0.000000000000e+00
7.287500000000e+02 -1.025911122932e+00 0.000000000000e+00 0.000000000000e+00
7.290000000000e+02 -1.015741923870e+00 0.000000000000e+00 0.000000000000e+00
7.292500000000e+02 -9.666574500905e-01 0.000000000000e+00 0.000000000000e+00
7.295000000000e+02 -8.728682127889e-01 0.000000000000e+00 0.000000000000e+00
7.297500000000e+02 -7.376193612658e-01 0.000000000000e+00 0.000000000000e+00
7.300000000000e+02 -5.718855365032e-01 0.000000000000e+00 0.000000000000e+00
7.302500000000e+02 -3.917426607426e-01 0.000000000000e+00 0.000000000000e+00
7.305000000000e+02 -2.149558831834e-01 0.000000000000e+00 0.000000000000e+00
7.307500000000e+02 -5.744157557148e-02 0.000000000000e+00 0.000000000000e+00
7.310000000000e+02 6.973728823373e-02 0.000000000000e+00 0.000000000000e+00
7.312500000000e+02 1.622964646133e-01 0.000000000000e+00 0.000000000000e+00
7.315000000000e+02 2.232372683206e-01 0.000000000000e+00 0.000000000000e+00
7.317500000000e+02 2.618586625281e-01 0.000000000000e+00 0.000000000000e+00
7.320000000000e+02 2.914717054896e-01 0.000000000000e+00 0.000000000000e+00
7.322500000000e+02 3.262499543960e-01 0.000000000000e+00 0.000000000000e+00
7.325000000000e+02 3.778085949840e-01 0.000000000000e+00 0.000000000000e+00
7.327500000000e+02 4.521597321096e-01 0.000000000000e+00 0.000000000000e+00
7.330000000000e+02 5.476320689811e-01 0.000000000000e+00 0.000000000000e+00
7.332500000000e+02 6.541800131591e-01 0.000000000000e+00 0.000000000000e+00
7.335000000000e+02 7.542675251380e-01 0.000000000000e+00 0.000000000000e+00
7.337500000000e+02 8.252361868031e-01 0.000000000000e+00 0.000000000000e+00
7.340000000000e+02 8.428016878808e-01 0.000000000000e+00 0.000000000000e+00
7.342500000000e+02 7.851134190310e-01 0.000000000000e+00 0.000000000000e+00
7.345000000000e+02 6.366943850036e-01 0.000000000000e+00 0.000000000000e+00
7.347500000000e+02 3.915745056865e-01 0.000000000000e+00 0.000000000000e+00
7.350000000000e+02 5.504229123086e-02 0.000000000000e+00 0.000000000000e+00
7.352500000000e+02 -3.563485482950e-01 0.000000000000e+00 0.000000000000e+00
7.355000000000e+02 -8.166027952182e-01 0.000000000000e+00 0.000000000000e+00
7.357500000000e+02 -1.293722544689e+00 0.000000000000e+00 0.000000000000e+00
7.360000000000e+02 -1.754272086606e+00 0.000000000000e+00 0.000000000000e+00
7.362500000000e+02 -2.168377609799e+00 0.000000000000e+00 0.000000000000e+00
7.365000000000e+02 -2.514374404172e+00 0.000000000000e+00 0.000000000000e+00
7.367500000000e+02 -2.782342137971e+00 0.000000000000e+00 0.000000000000e+00
7.370000000000e+02 -2.975919052121e+00 0.000000000000e+00 0.000000000000e+00
7.372500000000e+02 -3.112037415772e+00 0.000000000000e+00 0.000000000000e+00
7.375000000000e+02 -3.218537801161e+00 0.000000000000e+00 0.000000000000e+00
7.377500000000e+02 -3.329950447409e+00 0.000000000000e+00 0.000000000000e+00
7.380000000000e+02 -3.482026726131e+00 0.000000000000e+00 0.000000000000e+00
7.382500000000e+02 -3.705815786216e+00 0.000000000000e+00 0.000000000000e+00
7.385000000000e+02 -4.022176219114e+00 0.000000000000e+00 0.000000000000e+00
7.387500000000e+02 -4.437573032792e+00 0.000000000000e+00 0.000000000000e+00
7.390000000000e+02 -4.941839777615e+00 0.000000000000e+00 0.000000000000e+00
7.392500000000e+02 -5.508307905649e+00 0.000000000000e+00 0.000000000000e+00
7.395000000000e+02 -6.096360698377e+00 0.000000000000e+00 0.000000000000e+00
7.397500000000e+02 -6.656108471311e+00 0.000000000000e+00 0.000000000000e+00
7.400000000000e+02 -7.134559462383e+00 0.000000000000e+00 0.000000000000e+00
7.402500000000e+02 -7.482425941498e+00 0.000000000000e+00 0.000000000000e+00
7.405000000000e+02 -7.660594173223e+00 0.000000000000e+00 0.000000000000e+00
7.407500000000e+02 -7.645318257907e+00 0.000000000000e+00 0.000000000000e+00
7.410000000000e+02 -7.431368796381e+00 0.000000000000e+00 0.000000000000e+00
7.412500000000e+02 -7.032654140178e+00 0.000000000000e+00 0.000000000000e+00
7.415000000000e+02 -6.480193594018e+00 0.000000000000e+00 0.000000000000e+00
7.417500000000e+02 -5.817705751750e+00 0.000000000000e+00 0.000000000000e+00
7.420000000000e+02 -5.095424866721e+00 0.000000000000e+00 0.000000000000e+00
7.422500000000e+02 -4.363022080421e+00 0.000000000000e+00 0.000000000000e+00
7.425000000000e+02 -3.662647029447e+00 0.000000000000e+00 0.000000000000e+00
7.427500000000e+02 -3.023097536984e+00 0.000000000000e+00 0.000000000000e+00
7.430000000000e+02 -2.455970840283e+00 0.000000000000e+00 0.000000000000e+00
7.432500000000e+02 -1.954370595433e+00 0.000000000000e+00 0.000000000000e+00
7.435000000000e+02 -1.494379550435e+00 0.000000000000e+00 0.000000000000e+00
7.437500000000e+02 -1.039110653053e+00 0.000000000000e+00 0.000000000000e+00
7.440000000000e+02 -5.447767577990e-01 0.000000000000e+00 0.000000000000e+00
7.442500000000e+02 3.207509416758e-02 0.000000000000e+00 0.000000000000e+00
7.445000000000e+02 7.271919820015e-01 0.000000000000e+00 0.000000000000e+00
7.447500000000e+02 1.562160020818e+00 0.000000000000e+00 0.000000000000e+00
7.450000000000e+02 2.539796358158e+00 0.000000000000e+00 0.000000000000e+00
7.452500000000e+02 3.642062271530e+00 0.000000000000e+00 0.000000000000e+00
7.455000000000e+02 4.830818628873e+00 0.000000000000e+00 0.000000000000e+00
7.457500000000e+02 6.051346274566e+00 0.000000000000e+00 0.000000000000e+00
7.460000000000e+02 7.238166112815e+00 0.000000000000e+00 0.000000000000e+00
7.462500000000e+02 8.322371921440e+00 0.000000000000e+00 0.000000000000e+00
7.465000000000e+02 9.239478774192e+00 0.000000000000e+00 0.000000000000e+00
7.467500000000e+02 9.936720818901e+00 0.000000000000e+00 0.000000000000e+00
7.470000000000e+02 1.037881326888e+01 0.000000000000e+00 0.000000000000e+00
7.472500000000e+02 1.055141260593e+01 0.000000000000e+00 0.000000000000e+00
7.475000000000e+02 1.046183440356e+01 0.000000000000e+00 0.000000000000e+00
7.477500000000e+02 1.013697320615e+01 0.000000000000e+00 0.000000000000e+00
7.480000000000e+02 9.618758754273e+00 0.000000000000e+00 0.000000000000e+00
7.482500000000e+02 8.957822460096e+00 0.000000000000e+00 0.000000000000e+00
7.485000000000e+02 8.206289898590e+00 0.000000000000e+00 0.000000000000e+00
7.487500000000e+02 7.410725910697e+00 0.000000000000e+00 0.000000000000e+00
7.490000000000e+02 6.606224265937e+00 0.000000000000e+00 0.000000000000e+00
7.492500000000e+02 5.812459944886e+00 0.000000000000e+00 0.000000000000e+00
7.495000000000e+02 5.032234817541e+00 0.000000000000e+00 0.000000000000e+00
7.497500000000e+02 4.252688383714e+00 0.000000000000e+00 0.000000000000e+00
7.500000000000e+02 3.448965558735e+00 0.000000000000e+00 0.000000000000e+00
7.502500000000e+02 2.589786812272e+00 0.000000000000e+00 0.000000000000e+00
7.505000000000e+02 1.644100619377e+00 0.000000000000e+00 0.000000000000e+00
7.507500000000e+02 5.878504719035e-01 0.000000000000e+00 0.000000000000e+00
7.510000000000e+02 -5.901220308123e-01 0.000000000000e+00 0.000000000000e+00
7.512500000000e+02 -1.883890358128e+00 0.000000000000e+00 0.000000000000e+00
7.515000000000e+02 -3.268581128448e+00 0.000000000000e+00 0.000000000000e+00
7.517500000000e+02 -4.701119925785e+00 0.000000000000e+00 0.000000000000e+00
7.520000000000e+02 -6.123506225432e+00 0.000000000000e+00 0.000000000000e+00
7.522500000000e+02 -7.468192415600e+00 0.000000000000e+00 0.000000000000e+00
7.525000000000e+02 -8.664858425069e+00 0.000000000000e+00 0.000000000000e+00
7.527500000000e+02 -9.647691197140e+00 0.000000000000e+00 0.000000000000e+00
7.530000000000e+02 -1.036222075417e+01 0.000000000000e+00 0.000000000000e+00
7.532500000000e+02 -1.077083767744e+01 0.000000000000e+00 0.000000000000e+00
7.535000000000e+02 -1.085630803594e+01 0.000000000000e+00 0.000000000000e+00
7.537500000000e+02 -1.062288251738e+01 0.000000000000e+00 0.000000000000e+00
7.540000000000e+02 -1.009492626029e+01 0.000000000000e+00 0.000000000000e+00
7.542500000000e+02 -9.313328188022e+00 0.000000000000e+00 0.000000000000e+00
7.545000000000e+02 -8.330237641764e+00 0.000000000000e+00 0.000000000000e+00
7.547500000000e+02 -7.202882925769e+00 0.000000000000e+00 0.000000000000e+00
7.550000000000e+02 -5.987324382256e+00 0.000000000000e+00 0.000000000000e+00
7.552500000000e+02 -4.732972862755e+00 0.000000000000e+00 0.000000000000e+00
7.555000000000e+02 -3.478568867889e+00 0.000000000000e+00 0.000000000000e+00
7.557500000000e+02 -2.250089753991e+00 0.000000000000e+00 0.000000000000e+00
7.560000000000e+02 -1.060766110519e+00 0.000000000000e+00 0.000000000000e+00
7.562500000000e+02 8.691514389965e-02 0.000000000000e+00 0.000000000000e+00
7.565000000000e+02 1.197621646270e+00 0.000000000000e+00 0.000000000000e+00
7.567500000000e+02 2.278616054101e+00 0.000000000000e+00 0.000000000000e+00
7.570000000000e+02 3.334964900804e+00 0.000000000000e+00 0.000000000000e+00
7.572500000000e+02 4.365271222004e+00 0.000000000000e+00 0.000000000000e+00
7.575000000000e+02 5.358596434210e+00 0.000000000000e+00 0.000000000000e+00
7.577500000000e+02 6.293055473058e+00 0.000000000000e+00 0.000000000000e+00
7.580000000000e+02 7.136323329955e+00 0.000000000000e+00 0.000000000000e+00
7.582500000000e+02 7.848016262901e+00 0.000000000000e+00 0.000000000000e+00
7.585000000000e+02 8.383645622565e+00 0.000000000000e+00 0.000000000000e+00
7.587500000000e+02 8.699622687995e+00 0.000000000000e+00 0.000000000000e+00
7.590000000000e+02 8.758648220503e+00 0.000000000000e+00 0.000000000000e+00
7.592500000000e+02 8.534768710628e+00 0.000000000000e+00 0.000000000000e+00
7.595000000000e+02 8.017427447782e+00 0.000000000000e+00 0.000000000000e+00
7.597500000000e+02 7.213974062691e+00 0.000000000000e+00 0.000000000000e+00
7.600000000000e+02 6.150300650119e+00 0.000000000000e+00 0.000000000000e+00
7.602500000000e+02 4.869516773734e+00 0.000000000000e+00 0.000000000000e+00
7.605000000000e+02 3.428825853688e+00 0.000000000000e+00 0.000000000000e+00
7.607500000000e+02 1.894988097877e+00 0.000000000000e+00 0.000000000000e+00
7.610000000000e+02 3.389214520094e-01 0.000000000000e+00 0.000000000000e+00
7.612500000000e+02 -1.169918311299e+00 0.000000000000e+00 0.000000000000e+00
7.615000000000e+02 -2.568733635342e+00 0.000000000000e+00 0.000000000000e+00
7.617500000000e+02 -3.805592566014e+00 0.000000000000e+00 0.000000000000e+00
7.620000000000e+02 -4.842232586245e+00 0.000000000000e+00 0.000000000000e+00
7.622500000000e+02 -5.655243355063e+00 0.000000000000e+00 0.000000000000e+00
7.625000000000e+02 -6.235627586111e+00 0.000000000000e+00 0.000000000000e+00
7.627500000000e+02 -6.586945894927e+00 0.000000000000e+00 0.000000000000e+00
7.630000000000e+02 -6.722420715079e+00 0.000000000000e+00 0.000000000000e+00
7.632500000000e+02 -6.661485216119e+00 0.000000000000e+00 0.000000000000e+00
7.635000000000e+02 -6.426303077609e+00 0.000000000000e+00 0.000000000000e+00
7.637500000000e+02 -6.038751503820e+00 0.000000000000e+00 0.000000000000e+00
7.640000000000e+02 -5.518260480471e+00 0.000000000000e+00 0.000000000000e+00
7.642500000000e+02 -4.880752041688e+00 0.000000000000e+00 0.000000000000e+00
7.645000000000e+02 -4.138746416399e+00 0.000000000000e+00 0.000000000000e+00
7.647500000000e+02 -3.302522476118e+00 0.000000000000e+00 0.000000000000e+00
7.650000000000e+02 -2.382062504972e+00 0.000000000000e+00 0.000000000000e+00
7.652500000000e+02 -1.389396775768e+00 0.000000000000e+00 0.000000000000e+00
7.655000000000e+02 -3.409061538954e-01 0.000000000000e+00 0.000000000000e+00
7.657500000000e+02 7.408527163972e-01 0.000000000000e+00 0.000000000000e+00
7.660000000000e+02 1.826167489720e+00 0.000000000000e+00 0.000000000000e+00
7.662500000000e+02 2.878284822617e+00 0.000000000000e+00 0.000000000000e+00
7.665000000000e+02 3.854716500580e+00 0.000000000000e+00 0.000000000000e+00
7.667500000000e+02 4.709667985366e+00 0.000000000000e+00 0.000000000000e+00
7.670000000000e+02 5.397363377009e+00 0.000000000000e+00 0.000000000000e+00
7.672500000000e+02 5.875912945679e+00 0.000000000000e+00 0.000000000000e+00
7.675000000000e+02 6.111286839487e+00 0.000000000000e+00 0.000000000000e+00
7.677500000000e+02 6.080931283315e+00 0.000000000000e+00 0.000000000000e+00
7.680000000000e+02 5.776594283026e+00 0.000000000000e+00 0.000000000000e+00
7.682500000000e+02 5.206011910831e+00 0.000000000000e+00 0.000000000000e+00
7.685000000000e+02 4.393232482185e+00 0.000000000000e+00 0.000000000000e+00
7.687500000000e+02 3.377508182038e+00 0.000000000000e+00 0.000000000000e+00
7.690000000000e+02 2.210842975985e+00 0.000000000000e+00 0.000000000000e+00
7.692500000000e+02 9.544325682538e-01 0.000000000000e+00 0.000000000000e+00
7.695000000000e+02 -3.256506459841e-01 0.000000000000e+00 0.000000000000e+00
7.697500000000e+02 -1.563100569800e+00 0.000000000000e+00 0.000000000000e+00
7.700000000000e+02 -2.695897979204e+00 0.000000000000e+00 0.000000000000e+00
7.702500000000e+02 -3.670287254916e+00 0.000000000000e+00 0.000000000000e+00
7.705000000000e+02 -4.443864023034e+00 0.000000000000e+00 0.000000000000e+00
7.707500000000e+02 -4.987541328214e+00 0.000000000000e+00 0.000000000000e+00
7.710000000000e+02 -5.286296787912e+00 0.000000000000e+00 0.000000000000e+00
7.712500000000e+02 -5.338742924725e+00 0.000000000000e+00 0.000000000000e+00
7.715000000000e+02 -5.155690343651e+00 0.000000000000e+00 0.000000000000e+00
7.717500000000e+02 -4.757973337927e+00 0.000000000000e+00 0.000000000000e+00
7.720000000000e+02 -4.173868359980e+00 0.000000000000e+00 0.000000000000e+00
7.722500000000e+02 -3.436451194710e+00 0.000000000000e+00 0.000000000000e+00
7.725000000000e+02 -2.581208085521e+00 0.000000000000e+00 0.000000000000e+00
7.727500000000e+02 -1.644144825420e+00 0.000000000000e+00 0.000000000000e+00
7.730000000000e+02 -6.605364507839e-01 0.000000000000e+00 0.000000000000e+00
7.732500000000e+02 3.356569676470e-01 0.000000000000e+00 0.000000000000e+00
7.735000000000e+02 1.311799435340e+00 0.000000000000e+00 0.000000000000e+00
7.737500000000e+02 2.236203494911e+00 0.000000000000e+00 0.000000000000e+00
7.740000000000e+02 3.077628624814e+00 0.000000000000e+00 0.000000000000e+00
7.742500000000e+02 3.804938723304e+00 0.000000000000e+00 0.000000000000e+00
7.745000000000e+02 4.387183960613e+00 0.000000000000e+00 0.000000000000e+00
7.747500000000e+02 4.794307343132e+00 0.000000000000e+00 0.000000000000e+00
7.750000000000e+02 4.998573886242e+00 0.000000000000e+00 0.000000000000e+00
7.752500000000e+02 4.976693350597e+00 0.000000000000e+00 0.000000000000e+00
7.755000000000e+02 4.712473030200e+00 0.000000000000e+00 0.000000000000e+00
7.757500000000e+02 4.199713958297e+00 0.000000000000e+00 0.000000000000e+00
7.760000000000e+02 3.444970494655e+00 0.000000000000e+00 0.000000000000e+00
7.762500000000e+02 2.469745018876e+00 0.000000000000e+00 0.000000000000e+00
7.765000000000e+02 1.311696710068e+00 0.000000000000e+00 0.000000000000e+00
7.767500000000e+02 2.450973208194e-02 0.000000000000e+00 0.000000000000e+00
7.770000000000e+02 -1.323812431721e+00 0.000000000000e+00 0.000000000000e+00
7.772500000000e+02 -2.654294728893e+00 0.000000000000e+00 0.000000000000e+00
7.775000000000e+02 -3.881857904785e+00 0.000000000000e+00 0.000000000000e+00
7.777500000000e+02 -4.921389014904e+00 0.000000000000e+00 0.000000000000e+00
7.780000000000e+02 -5.694525527007e+00 0.000000000000e+00 0.000000000000e+00
7.782500000000e+02 -6.136534327493e+00 0.000000000000e+00 0.000000000000e+00
7.785000000000e+02 -6.202600619477e+00 0.000000000000e+00 0.000000000000e+00
7.787500000000e+02 -5.872850211579e+00 0.000000000000e+00 0.000000000000e+00
7.790000000000e+02 -5.155515407457e+00 0.000000000000e+00 0.000000000000e+00
7.792500000000e+02 -4.087813469973e+00 0.000000000000e+00 0.000000000000e+00
7.795000000000e+02 -2.734322160064e+00 0.000000000000e+00 0.000000000000e+00
7.797500000000e+02 -1.182886264079e+00 0.000000000000e+00 0.000000000000e+00
7.800000000000e+02 4.616555314398e-01 0.000000000000e+00 0.000000000000e+00
7.802500000000e+02 2.085402074743e+00 0.000000000000e+00 0.000000000000e+00
7.805000000000e+02 3.574277089710e+00 0.000000000000e+00 0.000000000000e+00
7.807500000000e+02 4.823061790928e+00 0.000000000000e+00 0.000000000000e+00
7.810000000000e+02 5.743740215634e+00 0.000000000000e+00 0.000000000000e+00
7.812500000000e+02 6.272392256948e+00 0.000000000000e+00 0.000000000000e+00
7.815000000000e+02 6.374018707256e+00 0.000000000000e+00 0.000000000000e+00
7.817500000000e+02 6.044896063695e+00 0.000000000000e+00 0.000000000000e+00
7.820000000000e+02 5.312310972993e+00 0.000000000000e+00 0.000000000000e+00
7.822500000000e+02 4.231785058622e+00 0.000000000000e+00 0.000000000000e+00
7.825000000000e+02 2.882139932299e+00 0.000000000000e+00 0.000000000000e+00
7.827500000000e+02 1.358942292663e+00 0.000000000000e+00 0.000000000000e+00
7.830000000000e+02 -2.330100509755e-01 0.000000000000e+00 0.000000000000e+00
7.832500000000e+02 -1.787459298044e+00 0.000000000000e+00 0.000000000000e+00
7.835000000000e+02 -3.204052624916e+00 0.000000000000e+00 0.000000000000e+00
7.837500000000e+02 -4.394745456866e+00 0.000000000000e+00 0.000000000000e+00
7.840000000000e+02 -5.288845007251e+00 0.000000000000e+00 0.000000000000e+00
7.842500000000e+02 -5.836478257833e+00 0.000000000000e+00 0.000000000000e+00
7.845000000000e+02 -6.010448546131e+00 0.000000000000e+00 0.000000000000e+00
7.847500000000e+02 -5.806598000913e+00 0.000000000000e+00 0.000000000000e+00
7.850000000000e+02 -5.242900460026e+00 0.000000000000e+00 0.000000000000e+00
7.852500000000e+02 -4.357561146724e+00 0.000000000000e+00 0.000000000000e+00
7.855000000000e+02 -3.206395273223e+00 0.000000000000e+00 0.000000000000e+00
7.857500000000e+02 -1.859707705501e+00 0.000000000000e+00 0.000000000000e+00
7.860000000000e+02 -3.988176401740e-01 0.000000000000e+00 0.000000000000e+00
7.862500000000e+02 1.087711564304e+00 0.000000000000e+00 0.000000000000e+00
7.865000000000e+02 2.508143498780e+00 0.000000000000e+00 0.000000000000e+00
7.867500000000e+02 3.771975948419e+00 0.000000000000e+00 0.000000000000e+00
7.870000000000e+02 4.794699270752e+00 0.000000000000e+00 0.000000000000e+00
7.872500000000e+02 5.502849392755e+00 0.000000000000e+00 0.000000000000e+00
7.875000000000e+02 5.839185201453e+00 0.000000000000e+00 0.000000000000e+00
7.877500000000e+02 5.767683627698e+00 0.000000000000e+00 0.000000000000e+00
7.880000000000e+02 5.277913531193e+00 0.000000000000e+00 0.000000000000e+00
7.882500000000e+02 4.388252021075e+00 0.000000000000e+00 0.000000000000e+00
7.885000000000e+02 3.147372764718e+00 0.000000000000e+00 0.000000000000e+00
7.887500000000e+02 1.633486771340e+00 0.000000000000e+00 0.000000000000e+00
7.890000000000e+02 -4.903791908824e-02 0.000000000000e+00 0.000000000000e+00
7.892500000000e+02 -1.775814964826e+00 0.000000000000e+00 0.000000000000e+00
7.895000000000e+02 -3.411168010609e+00 0.000000000000e+00 0.000000000000e+00
7.897500000000e+02 -4.818938112792e+00 0.000000000000e+00 0.000000000000e+00
7.900000000000e+02 -5.874527811608e+00 0.000000000000e+00 0.000000000000e+00
7.902500000000e+02 -6.477066159442e+00 0.000000000000e+00 0.000000000000e+00
7.905000000000e+02 -6.560411481321e+00 0.000000000000e+00 0.000000000000e+00
7.907500000000e+02 -6.101683719188e+00 0.000000000000e+00 0.000000000000e+00
7.910000000000e+02 -5.126156524897e+00 0.000000000000e+00 0.000000000000e+00
7.912500000000e+02 -3.707640573855e+00 0.000000000000e+00 0.000000000000e+00
7.915000000000e+02 -1.963930887482e+00 0.000000000000e+00 0.000000000000e+00
7.917500000000e+02 -4.742785259322e-02 0.000000000000e+00 0.000000000000e+00
7.920000000000e+02 1.868387264376e+00 0.000000000000e+00 0.000000000000e+00
7.922500000000e+02 3.605407268666e+00 0.000000000000e+00 0.000000000000e+00
7.925000000000e+02 4.998643695171e+00 0.000000000000e+00 0.000000000000e+00
7.927500000000e+02 5.913365632697e+00 0.000000000000e+00 0.000000000000e+00
7.930000000000e+02 6.259697360870e+00 0.000000000000e+00 0.000000000000e+00
7.932500000000e+02 6.002933111576e+00 0.000000000000e+00 0.000000000000e+00
7.935000000000e+02 5.168243391854e+00 0.000000000000e+00 0.000000000000e+00
7.937500000000e+02 3.839045187042e+00 0.000000000000e+00 0.000000000000e+00
7.940000000000e+02 2.149021530610e+00 0.000000000000e+00 0.000000000000e+00
7.942500000000e+02 2.685197728715e-01 0.000000000000e+00 0.000000000000e+00
7.945000000000e+02 -1.613259885646e+00 0.000000000000e+00 0.000000000000e+00
7.947500000000e+02 -3.308341435724e+00 0.000000000000e+00 0.000000000000e+00
7.950000000000e+02 -4.650060475843e+00 0.000000000000e+00 0.000000000000e+00
7.952500000000e+02 -5.510863018290e+00 0.000000000000e+00 0.000000000000e+00
7.955000000000e+02 -5.815752738695e+00 0.000000000000e+00 0.000000000000e+00
7.957500000000e+02 -5.549816365045e+00 0.000000000000e+00 0.000000000000e+00
7.960000000000e+02 -4.758949227446e+00 0.000000000000e+00 0.000000000000e+00
7.962500000000e+02 -3.543711068078e+00 0.000000000000e+00 0.000000000000e+00
7.965000000000e+02 -2.047065600461e+00 0.000000000000e+00 0.000000000000e+00
7.967500000000e+02 -4.374920140281e-01 0.000000000000e+00 0.000000000000e+00
7.970000000000e+02 1.110491203654e+00 0.000000000000e+00 0.000000000000e+00
7.972500000000e+02 2.436051233213e+00 0.000000000000e+00 0.000000000000e+00
7.975000000000e+02 3.409669610074e+00 0.000000000000e+00 0.000000000000e+00
7.977500000000e+02 3.946616535255e+00 0.000000000000e+00 0.000000000000e+00
7.980000000000e+02 4.014755341101e+00 0.000000000000e+00 0.000000000000e+00
7.982500000000e+02 3.635888923334e+00 0.000000000000e+00 0.000000000000e+00
7.985000000000e+02 2.880676741289e+00 0.000000000000e+00 0.000000000000e+00
7.987500000000e+02 1.857950702661e+00 0.000000000000e+00 0.000000000000e+00
7.990000000000e+02 6.999371706548e-01 0.000000000000e+00 0.000000000000e+00
7.992500000000e+02 -4.546364345209e-01 0.000000000000e+00 0.000000000000e+00
7.995000000000e+02 -1.477366833742e+00 0.000000000000e+00 0.000000000000e+00
7.997500000000e+02 -2.264831432225e+00 0.000000000000e+00 0.000000000000e+00
8.000000000000e+02 -2.749330409010e+00 0.000000000000e+00 0.000000000000e+00
8.002500000000e+02 -2.904541605500e+00 0.000000000000e+00 0.000000000000e+00
8.005000000000e+02 -2.745625135177e+00 0.000000000000e+00 0.000000000000e+00
8.007500000000e+02 -2.324062054858e+00 0.000000000000e+00 0.000000000000e+00
8.010000000000e+02 -1.718194515173e+00 0.000000000000e+00 0.000000000000e+00
8.012500000000e+02 -1.020962424944e+00 0.000000000000e+00 0.000000000000e+00
8.015000000000e+02 -3.266361787665e-01 0.000000000000e+00 0.000000000000e+00
8.017500000000e+02 2.816086947503e-01 0.000000000000e+00 0.000000000000e+00
8.020000000000e+02 7.416392192947e-01 0.000000000000e+00 0.000000000000e+00
8.022500000000e+02 1.018628044466e+00 0.000000000000e+00 0.000000000000e+00
8.025000000000e+02 1.107004802657e+00 0.000000000000e+00 0.000000000000e+00
8.027500000000e+02 1.028112228339e+00 0.000000000000e+00 0.000000000000e+00
8.030000000000e+02 8.241967763625e-01 0.000000000000e+00 0.000000000000e+00
8.032500000000e+02 5.498592623912e-01 0.000000000000e+00 0.000000000000e+00
8.035000000000e+02 2.624015988621e-01 0.000000000000e+00 0.000000000000e+00
8.037500000000e+02 1.259206570504e-02 0.000000000000e+00 0.000000000000e+00
8.040000000000e+02 -1.627713213215e-01 0.000000000000e+00 0.000000000000e+00
8.042500000000e+02 -2.454630506268e-01 0.000000000000e+00 0.000000000000e+00
8.045000000000e+02 -2.370475492848e-01 0.000000000000e+00 0.000000000000e+00
8.047500000000e+02 -1.567123504543e-01 0.000000000000e+00 0.000000000000e+00
8.050000000000e+02 -3.624821469716e-02 0.000000000000e+00 0.000000000000e+00
8.052500000000e+02 8.686237868935e-02 0.000000000000e+00 0.000000000000e+00
8.055000000000e+02 1.770203841849e-01 0.000000000000e+00 0.000000000000e+00
8.057500000000e+02 2.074549044896e-01 0.000000000000e+00 0.000000000000e+00
8.060000000000e+02 1.653832119236e-01 0.000000000000e+00 0.000000000000e+00
8.062500000000e+02 5.455132437677e-02 0.000000000000e+00 0.000000000000e+00
8.065000000000e+02 -1.052338693806e-01 0.000000000000e+00 0.000000000000e+00
8.067500000000e+02 -2.814699814434e-01 0.000000000000e+00 0.000000000000e+00
8.070000000000e+02 -4.346361977194e-01 0.000000000000e+00 0.000000000000e+00
8.072500000000e+02 -5.252208677135e-01 0.000000000000e+00 0.000000000000e+00
8.075000000000e+02 -5.209204539247e-01 0.000000000000e+00 0.000000000000e+00
8.077500000000e+02 -4.028029574833e-01 0.000000000000e+00 0.000000000000e+00
8.080000000000e+02 -1.693943443373e-01 0.000000000000e+00 0.000000000000e+00
8.082500000000e+02 1.620221879276e-01 0.000000000000e+00 0.000000000000e+00
8.085000000000e+02 5.571599147190e-01 0.000000000000e+00 0.000000000000e+00
8.087500000000e+02 9.693138459730e-01 0.000000000000e+00 0.000000000000e+00
8.090000000000e+02 1.346102485750e+00 0.000000000000e+00 0.000000000000e+00
8.092500000000e+02 1.637341875546e+00 0.000000000000e+00 0.000000000000e+00
8.095000000000e+02 1.802837464526e+00 0.000000000000e+00 0.000000000000e+00
8.097500000000e+02 1.818877643086e+00 0.000000000000e+00 0.000000000000e+00
8.100000000000e+02 1.682399975567e+00 0.000000000000e+00 0.000000000000e+00
8.102500000000e+02 1.412148470689e+00 0.000000000000e+00 0.000000000000e+00
8.105000000000e+02 1.046594223794e+00 0.000000000000e+00 0.000000000000e+00
8.107500000000e+02 6.388827590238e-01 0.000000000000e+00 0.000000000000e+00
8.110000000000e+02 2.495241920520e-01 0.000000000000e+00 0.000000000000e+00
8.112500000000e+02 -6.211221879306e-02 0.000000000000e+00 0.000000000000e+00
8.115000000000e+02 -2.462519877321e-01 0.000000000000e+00 0.000000000000e+00
8.117500000000e+02 -2.698728836825e-01 0.000000000000e+00 0.000000000000e+00
8.120000000000e+02 -1.215103968231e-01 0.000000000000e+00 0.000000000000e+00
8.122500000000e+02 1.869971776265e-01 0.000000000000e+00 0.000000000000e+00
8.125000000000e+02 6.220802530604e-01 0.000000000000e+00 0.000000000000e+00
8.127500000000e+02 1.133093706207e+00 0.000000000000e+00 0.000000000000e+00
8.130000000000e+02 1.659373063136e+00 0.000000000000e+00 0.000000000000e+00
8.132500000000e+02 2.138660310885e+00 0.000000000000e+00 0.000000000000e+00
8.135000000000e+02 2.515676971211e+00 0.000000000000e+00 0.000000000000e+00
8.137500000000e+02 2.749613007817e+00 0.000000000000e+00 0.000000000000e+00
8.140000000000e+02 2.819472855882e+00 0.000000000000e+00 0.000000000000e+00
8.142500000000e+02 2.726546324473e+00 0.000000000000e+00 0.000000000000e+00
8.145000000000e+02 2.493701556032e+00 0.000000000000e+00 0.000000000000e+00
8.147500000000e+02 2.161664124429e+00 0.000000000000e+00 0.000000000000e+00
8.150000000000e+02 1.782880603178e+00 0.000000000000e+00 0.000000000000e+00
8.152500000000e+02 1.413902511685e+00 0.000000000000e+00 0.000000000000e+00
8.155000000000e+02 1.107419102088e+00 0.000000000000e+00 0.000000000000e+00
8.157500000000e+02 9.050893628458e-01 0.000000000000e+00 0.000000000000e+00
8.160000000000e+02 8.321754565712e-01 0.000000000000e+00 0.000000000000e+00
8.162500000000e+02 8.946877378475e-01 0.000000000000e+00 0.000000000000e+00
8.165000000000e+02 1.079362762492e+00 0.000000000000e+00 0.000000000000e+00
8.167500000000e+02 1.356371009667e+00 0.000000000000e+00 0.000000000000e+00
8.170000000000e+02 1.684255013379e+00 0.000000000000e+00 0.000000000000e+00
8.172500000000e+02 2.016289835270e+00 0.000000000000e+00 0.000000000000e+00
8.175000000000e+02 2.307280076850e+00 0.000000000000e+00 0.000000000000e+00
8.177500000000e+02 2.519783551838e+00 0.000000000000e+00 0.000000000000e+00
8.180000000000e+02 2.628879880852e+00 0.000000000000e+00 0.000000000000e+00
8.182500000000e+02 2.624857996420e+00 0.000000000000e+00 0.000000000000e+00
8.185000000000e+02 2.513536452756e+00 0.000000000000e+00 0.000000000000e+00
8.187500000000e+02 2.314299576292e+00 0.000000000000e+00 0.000000000000e+00
8.190000000000e+02 2.056273213499e+00 0.000000000000e+00 0.000000000000e+00
8.192500000000e+02 1.773324790242e+00 0.000000000000e+00 0.000000000000e+00
8.195000000000e+02 1.498716363726e+00 0.000000000000e+00 0.000000000000e+00
8.197500000000e+02 1.260248593857e+00 0.000000000000e+00 0.000000000000e+00
8.200000000000e+02 1.076612033783e+00 0.000000000000e+00 0.000000000000e+00
8.202500000000e+02 9.554341784910e-01 0.000000000000e+00 0.000000000000e+00
8.205000000000e+02 8.932165781831e-01 0.000000000000e+00 0.000000000000e+00
8.207500000000e+02 8.770453419848e-01 0.000000000000e+00 0.000000000000e+00
8.210000000000e+02 8.876807971242e-01 0.000000000000e+00 0.000000000000e+00
8.212500000000e+02 9.034311025564e-01 0.000000000000e+00 0.000000000000e+00
8.215000000000e+02 9.041196273821e-01 0.000000000000e+00 0.000000000000e+00
8.217500000000e+02 8.744781765001e-01 0.000000000000e+00 0.000000000000e+00
8.220000000000e+02 8.064295703255e-01 0.000000000000e+00 0.000000000000e+00
8.222500000000e+02 6.999380257591e-01 0.000000000000e+00 0.000000000000e+00
8.225000000000e+02 5.623657250692e-01 0.000000000000e+00 0.000000000000e+00
8.227500000000e+02 4.065341221361e-01 0.000000000000e+00 0.000000000000e+00
8.230000000000e+02 2.479053706605e-01 0.000000000000e+00 0.000000000000e+00
8.232500000000e+02 1.014375586716e-01 0.000000000000e+00 0.000000000000e+00
8.235000000000e+02 -2.129406038462e-02 0.000000000000e+00 0.000000000000e+00
8.237500000000e+02 -1.141830332523e-01 0.000000000000e+00 0.000000000000e+00
8.240000000000e+02 -1.775139274070e-01 0.000000000000e+00 0.000000000000e+00
8.242500000000e+02 -2.175678364747e-01 0.000000000000e+00 0.000000000000e+00
8.245000000000e+02 -2.449998934500e-01 0.000000000000e+00 0.000000000000e+00
8.247500000000e+02 -2.723010622500e-01 0.000000000000e+00 0.000000000000e+00
8.250000000000e+02 -3.108235484872e-01 0.000000000000e+00 0.000000000000e+00
8.252500000000e+02 -3.679313163552e-01 0.000000000000e+00 0.000000000000e+00
8.255000000000e+02 -4.448205132882e-01 0.000000000000e+00 0.000000000000e+00
8.257500000000e+02 -5.354419384796e-01 0.000000000000e+00 0.000000000000e+00
8.260000000000e+02 -6.267680954045e-01 0.000000000000e+00 0.000000000000e+00
8.262500000000e+02 -7.004128696231e-01 0.000000000000e+00 0.000000000000e+00
8.265000000000e+02 -7.353721365145e-01 0.000000000000e+00 0.000000000000e+00
8.267500000000e+02 -7.114493561495e-01 0.000000000000e+00 0.000000000000e+00
8.270000000000e+02 -6.127965069819e-01 0.000000000000e+00 0.000000000000e+00
8.272500000000e+02 -4.309611231037e-01 0.000000000000e+00 0.000000000000e+00
8.275000000000e+02 -1.668929022663e-01 0.000000000000e+00 0.000000000000e+00
8.277500000000e+02 1.684803175023e-01 0.000000000000e+00 0.000000000000e+00
8.280000000000e+02 5.552716449110e-01 0.000000000000e+00 0.000000000000e+00
8.282500000000e+02 9.671544022463e-01 0.000000000000e+00 0.000000000000e+00
8.285000000000e+02 1.375035695463e+00 0.000000000000e+00 0.000000000000e+00
8.287500000000e+02 1.751336870511e+00 0.000000000000e+00 0.000000000000e+00
8.290000000000e+02 2.074215106613e+00 0.000000000000e+00 0.000000000000e+00
8.292500000000e+02 2.331046164017e+00 0.000000000000e+00 0.000000000000e+00
8.295000000000e+02 2.520582719787e+00 0.000000000000e+00 0.000000000000e+00
8.297500000000e+02 2.653393096574e+00 0.000000000000e+00 0.000000000000e+00
8.300000000000e+02 2.750443396884e+00 0.000000000000e+00 0.000000000000e+00
8.302500000000e+02 2.839972818948e+00 0.000000000000e+00 0.000000000000e+00
8.305000000000e+02 2.953082856295e+00 0.000000000000e+00 0.000000000000e+00
8.307500000000e+02 3.118673556899e+00 0.000000000000e+00 0.000000000000e+00
8.310000000000e+02 3.358479867691e+00 0.000000000000e+00 0.000000000000e+00
8.312500000000e+02 3.682967987807e+00 0.000000000000e+00 0.000000000000e+00
8.315000000000e+02 4.088742407259e+00 0.000000000000e+00 0.000000000000e+00
8.317500000000e+02 4.557903533054e+00 0.000000000000e+00 0.000000000000e+00
8.320000000000e+02 5.059513862657e+00 0.000000000000e+00 0.000000000000e+00
8.322500000000e+02 5.553019169014e+00 0.000000000000e+00 0.000000000000e+00
8.325000000000e+02 5.993176740572e+00 0.000000000000e+00 0.000000000000e+00
8.327500000000e+02 6.335809977528e+00 0.000000000000e+00 0.000000000000e+00
8.330000000000e+02 6.543573389341e+00 0.000000000000e+00 0.000000000000e+00
8.332500000000e+02 6.590895804838e+00 0.000000000000e+00 0.000000000000e+00
8.335000000000e+02 6.467376312937e+00 0.000000000000e+00 0.000000000000e+00
8.337500000000e+02 6.179122688197e+00 0.000000000000e+00 0.000000000000e+00
8.340000000000e+02 5.747815118540e+00 0.000000000000e+00 0.000000000000e+00
8.342500000000e+02 5.207606431967e+00 0.000000000000e+00 0.000000000000e+00
8.345000000000e+02 4.600285656126e+00 0.000000000000e+00 0.000000000000e+00
8.347500000000e+02 3.969388135397e+00 0.000000000000e+00 0.000000000000e+00
8.350000000000e+02 3.354094514578e+00 0.000000000000e+00 0.000000000000e+00
8.352500000000e+02 2.783798708323e+00 0.000000000000e+00 0.000000000000e+00
8.355000000000e+02 2.274135210307e+00 0.000000000000e+00 0.000000000000e+00
8.357500000000e+02 1.825051091969e+00 0.000000000000e+00 0.000000000000e+00
8.360000000000e+02 1.421217000690e+00 0.000000000000e+00 0.000000000000e+00
8.362500000000e+02 1.034736213308e+00 0.000000000000e+00 0.000000000000e+00
8.365000000000e+02 6.297796796718e-01 0.000000000000e+00 0.000000000000e+00
8.367500000000e+02 1.684958327076e-01 0.000000000000e+00 0.000000000000e+00
8.370000000000e+02 -3.826428944940e-01 0.000000000000e+00 0.000000000000e+00
8.372500000000e+02 -1.046962380423e+00 0.000000000000e+00 0.000000000000e+00
8.375000000000e+02 -1.833021790829e+00 0.000000000000e+00 0.000000000000e+00
8.377500000000e+02 -2.732022963507e+00 0.000000000000e+00 0.000000000000e+00
8.380000000000e+02 -3.717579545556e+00 0.000000000000e+00 0.000000000000e+00
8.382500000000e+02 -4.747900066453e+00 0.000000000000e+00 0.000000000000e+00
8.385000000000e+02 -5.770100500501e+00 0.000000000000e+00 0.000000000000e+00
8.387500000000e+02 -6.726063967506e+00 0.000000000000e+00 0.000000000000e+00
8.390000000000e+02 -7.559050222282e+00 0.000000000000e+00 0.000000000000e+00
8.392500000000e+02 -8.220155648279e+00 0.000000000000e+00 0.000000000000e+00
8.395000000000e+02 -8.673749485548e+00 0.000000000000e+00 0.000000000000e+00
8.397500000000e+02 -8.901159728100e+00 0.000000000000e+00 0.000000000000e+00
8.400000000000e+02 -8.902130849079e+00 0.000000000000e+00 0.000000000000e+00
8.402500000000e+02 -8.693889394292e+00 0.000000000000e+00 0.000000000000e+00
8.405000000000e+02 -8.307987701246e+00 0.000000000000e+00 0.000000000000e+00
8.407500000000e+02 -7.785403219077e+00 0.000000000000e+00 0.000000000000e+00
8.410000000000e+02 -7.170608034966e+00 0.000000000000e+00 0.000000000000e+00
8.412500000000e+02 -6.505457486788e+00 0.000000000000e+00 0.000000000000e+00
8.415000000000e+02 -5.823760257975e+00 0.000000000000e+00 0.000000000000e+00
8.417500000000e+02 -5.147284452486e+00 0.000000000000e+00 0.000000000000e+00
8.420000000000e+02 -4.483741325651e+00 0.000000000000e+00 0.000000000000e+00
8.422500000000e+02 -3.827001705763e+00 0.000000000000e+00 0.000000000000e+00
8.425000000000e+02 -3.159480827901e+00 0.000000000000e+00 0.000000000000e+00
8.427500000000e+02 -2.456320566492e+00 0.000000000000e+00 0.000000000000e+00
8.430000000000e+02 -1.690746812633e+00 0.000000000000e+00 0.000000000000e+00
8.432500000000e+02 -8.398185591813e-01 0.000000000000e+00 0.000000000000e+00
8.435000000000e+02 1.102644116835e-01 0.000000000000e+00 0.000000000000e+00
8.437500000000e+02 1.160060976228e+00 0.000000000000e+00 0.000000000000e+00
8.440000000000e+02 2.294587541571e+00 0.000000000000e+00 0.000000000000e+00
8.442500000000e+02 3.483154740709e+00 0.000000000000e+00 0.000000000000e+00
8.445000000000e+02 4.681382505429e+00 0.000000000000e+00 0.000000000000e+00
8.447500000000e+02 5.835134328424e+00 0.000000000000e+00 0.000000000000e+00
8.450000000000e+02 6.885851505650e+00 0.000000000000e+00 0.000000000000e+00
8.452500000000e+02 7.776583234993e+00 0.000000000000e+00 0.000000000000e+00
8.455000000000e+02 8.457922940589e+00 0.000000000000e+00 0.000000000000e+00
8.457500000000e+02 8.893085128067e+00 0.000000000000e+00 0.000000000000e+00
8.460000000000e+02 9.061485092040e+00 0.000000000000e+00 0.000000000000e+00
8.462500000000e+02 8.960396185692e+00 0.000000000000e+00 0.000000000000e+00
8.465000000000e+02 8.604525108460e+00 0.000000000000e+00 0.000000000000e+00
8.467500000000e+02 8.023627007445e+00 0.000000000000e+00 0.000000000000e+00
8.470000000000e+02 7.258540011587e+00 0.000000000000e+00 0.000000000000e+00
8.472500000000e+02 6.356218144584e+00 0.000000000000e+00 0.000000000000e+00
8.475000000000e+02 5.364456317473e+00 0.000000000000e+00 0.000000000000e+00
8.477500000000e+02 4.327017539203e+00 0.000000000000e+00 0.000000000000e+00
8.480000000000e+02 3.279790811767e+00 0.000000000000e+00 0.000000000000e+00
8.482500000000e+02 2.248442199174e+00 0.000000000000e+00 0.000000000000e+00
8.485000000000e+02 1.247796430051e+00 0.000000000000e+00 0.000000000000e+00
8.487500000000e+02 2.829348436500e-01 0.000000000000e+00 0.000000000000e+00
8.490000000000e+02 -6.482469034536e-01 0.000000000000e+00 0.000000000000e+00
8.492500000000e+02 -1.551477772310e+00 0.000000000000e+00 0.000000000000e+00
8.495000000000e+02 -2.432133894247e+00 0.000000000000e+00 0.000000000000e+00
8.497500000000e+02 -3.291476638275e+00 0.000000000000e+00 0.000000000000e+00
8.500000000000e+02 -4.123693224326e+00 0.000000000000e+00 0.000000000000e+00
8.502500000000e+02 -4.914200649109e+00 0.000000000000e+00 0.000000000000e+00
8.505000000000e+02 -5.639485449354e+00 0.000000000000e+00 0.000000000000e+00
8.507500000000e+02 -6.268529083161e+00 0.000000000000e+00 0.000000000000e+00
8.510000000000e+02 -6.765642987811e+00 0.000000000000e+00 0.000000000000e+00
8.512500000000e+02 -7.094339791462e+00 0.000000000000e+00 0.000000000000e+00
8.515000000000e+02 -7.221724164196e+00 0.000000000000e+00 0.000000000000e+00
8.517500000000e+02 -7.122816667499e+00 0.000000000000e+00 0.000000000000e+00
8.520000000000e+02 -6.784234535000e+00 0.000000000000e+00 0.000000000000e+00
8.522500000000e+02 -6.206741216549e+00 0.000000000000e+00 0.000000000000e+00
8.525000000000e+02 -5.406327953120e+00 0.000000000000e+00 0.000000000000e+00
8.527500000000e+02 -4.413683613219e+00 0.000000000000e+00 0.000000000000e+00
8.530000000000e+02 -3.272116536444e+00 0.000000000000e+00 0.000000000000e+00
8.532500000000e+02 -2.034186075495e+00 0.000000000000e+00 0.000000000000e+00
8.535000000000e+02 -7.574564919670e-01 0.000000000000e+00 0.000000000000e+00
8.537500000000e+02 5.001175063728e-01 0.000000000000e+00 0.000000000000e+00
8.540000000000e+02 1.684636872006e+00 0.000000000000e+00 0.000000000000e+00
8.542500000000e+02 2.750042250180e+00 0.000000000000e+00 0.000000000000e+00
8.545000000000e+02 3.660847380373e+00 0.000000000000e+00 0.000000000000e+00
8.547500000000e+02 4.393584344463e+00 0.000000000000e+00 0.000000000000e+00
8.550000000000e+02 4.936898218188e+00 0.000000000000e+00 0.000000000000e+00
8.552500000000e+02 5.290403576272e+00 0.000000000000e+00 0.000000000000e+00
8.555000000000e+02 5.462566731221e+00 0.000000000000e+00 0.000000000000e+00
8.557500000000e+02 5.467986315745e+00 0.000000000000e+00 0.000000000000e+00
8.560000000000e+02 5.324498087162e+00 0.000000000000e+00 0.000000000000e+00
8.562500000000e+02 5.050522817135e+00 0.000000000000e+00 0.000000000000e+00
8.565000000000e+02 4.663012292500e+00 0.000000000000e+00 0.000000000000e+00
8.567500000000e+02 4.176238756859e+00 0.000000000000e+00 0.000000000000e+00
8.570000000000e+02 3.601534281755e+00 0.000000000000e+00 0.000000000000e+00
8.572500000000e+02 2.947938583353e+00 0.000000000000e+00 0.000000000000e+00
8.575000000000e+02 2.223577213283e+00 0.000000000000e+00 0.000000000000e+00
8.577500000000e+02 1.437485122658e+00 0.000000000000e+00 0.000000000000e+00
8.580000000000e+02 6.015270080488e-01 0.000000000000e+00 0.000000000000e+00
8.582500000000e+02 -2.679469578078e-01 0.000000000000e+00 0.000000000000e+00
8.585000000000e+02 -1.149032982406e+00 0.000000000000e+00 0.000000000000e+00
8.587500000000e+02 -2.014032776697e+00 0.000000000000e+00 0.000000000000e+00
8.590000000000e+02 -2.830163573820e+00 0.000000000000e+00 0.000000000000e+00
8.592500000000e+02 -3.561209938998e+00 0.000000000000e+00 0.000000000000e+00
8.595000000000e+02 -4.169976678107e+00 0.000000000000e+00 0.000000000000e+00
8.597500000000e+02 -4.621288926076e+00 0.000000000000e+00 0.000000000000e+00
8.600000000000e+02 -4.885205047214e+00 0.000000000000e+00 0.000000000000e+00
8.602500000000e+02 -4.940070170530e+00 0.000000000000e+00 0.000000000000e+00
8.605000000000e+02 -4.775047216415e+00 0.000000000000e+00 0.000000000000e+00
8.607500000000e+02 -4.391816335758e+00 0.000000000000e+00 0.000000000000e+00
8.610000000000e+02 -3.805225369959e+00 0.000000000000e+00 0.000000000000e+00
8.612500000000e+02 -3.042791341658e+00 0.000000000000e+00 0.000000000000e+00
8.615000000000e+02 -2.143081309781e+00 0.000000000000e+00 0.000000000000e+00
8.617500000000e+02 -1.153124409136e+00 0.000000000000e+00 0.000000000000e+00
8.620000000000e+02 -1.251107837827e-01 0.000000000000e+00 0.000000000000e+00
8.622500000000e+02 8.872945695431e-01 0.000000000000e+00 0.000000000000e+00
8.625000000000e+02 1.832662134109e+00 0.000000000000e+00 0.000000000000e+00
8.627500000000e+02 2.665180818773e+00 0.000000000000e+00 0.000000000000e+00
8.630000000000e+02 3.347411198394e+00 0.000000000000e+00 0.000000000000e+00
8.632500000000e+02 3.852188751268e+00 0.000000000000e+00 0.000000000000e+00
8.635000000000e+02 4.163560694500e+00 0.000000000000e+00 0.000000000000e+00
8.637500000000e+02 4.276752536297e+00 0.000000000000e+00 0.000000000000e+00
8.640000000000e+02 4.197267644901e+00 0.000000000000e+00 0.000000000000e+00
8.642500000000e+02 3.939312036267e+00 0.000000000000e+00 0.000000000000e+00
8.645000000000e+02 3.523796840924e+00 0.000000000000e+00 0.000000000000e+00
8.647500000000e+02 2.976195961552e+00 0.000000000000e+00 0.000000000000e+00
8.650000000000e+02 2.324524270348e+00 0.000000000000e+00 0.000000000000e+00
8.652500000000e+02 1.597655069408e+00 0.000000000000e+00 0.000000000000e+00
8.655000000000e+02 8.241215768172e-01 0.000000000000e+00 0.000000000000e+00
8.657500000000e+02 3.145650511448e-02 0.000000000000e+00 0.000000000000e+00
8.660000000000e+02 -7.539708976844e-01 0.000000000000e+00 0.000000000000e+00
8.662500000000e+02 -1.506746406160e+00 0.000000000000e+00 0.000000000000e+00
8.665000000000e+02 -2.202021097105e+00 0.000000000000e+00 0.000000000000e+00
8.667500000000e+02 -2.815163787026e+00 0.000000000000e+00 0.000000000000e+00
8.670000000000e+02 -3.321676248286e+00 0.000000000000e+00 0.000000000000e+00
8.672500000000e+02 -3.697552282713e+00 0.000000000000e+00 0.000000000000e+00
8.675000000000e+02 -3.920189865679e+00 0.000000000000e+00 0.000000000000e+00
8.677500000000e+02 -3.969870372498e+00 0.000000000000e+00 0.000000000000e+00
8.680000000000e+02 -3.831712928747e+00 0.000000000000e+00 0.000000000000e+00
8.682500000000e+02 -3.497909826489e+00 0.000000000000e+00 0.000000000000e+00
8.685000000000e+02 -2.969965600702e+00 0.000000000000e+00 0.000000000000e+00
8.687500000000e+02 -2.260610944605e+00 0.000000000000e+00 0.000000000000e+00
8.690000000000e+02 -1.395052822718e+00 0.000000000000e+00 0.000000000000e+00
8.692500000000e+02 -4.112586144964e-01 0.000000000000e+00 0.000000000000e+00
8.695000000000e+02 6.409462586001e-01 0.000000000000e+00 0.000000000000e+00
8.697500000000e+02 1.702068168134e+00 0.000000000000e+00 0.000000000000e+00
8.700000000000e+02 2.706378520273e+00 0.000000000000e+00 0.000000000000e+00
8.702500000000e+02 3.586392617614e+00 0.000000000000e+00 0.000000000000e+00
8.705000000000e+02 4.278052724977e+00 0.000000000000e+00 0.000000000000e+00
8.707500000000e+02 4.726159079708e+00 0.000000000000e+00 0.000000000000e+00
8.710000000000e+02 4.889522670432e+00 0.000000000000e+00 0.000000000000e+00
8.712500000000e+02 4.745300020806e+00 0.000000000000e+00 0.000000000000e+00
8.715000000000e+02 4.292017939461e+00 0.000000000000e+00 0.000000000000e+00
8.717500000000e+02 3.550902866408e+00 0.000000000000e+00 0.000000000000e+00
8.720000000000e+02 2.565285320086e+00 0.000000000000e+00 0.000000000000e+00
8.722500000000e+02 1.398038846643e+00 0.000000000000e+00 0.000000000000e+00
8.725000000000e+02 1.272139705982e-01 0.000000000000e+00 0.000000000000e+00
8.727500000000e+02 -1.159782055279e+00 0.000000000000e+00 0.000000000000e+00
8.730000000000e+02 -2.372951746549e+00 0.000000000000e+00 0.000000000000e+00
8.732500000000e+02 -3.426807014845e+00 0.000000000000e+00 0.000000000000e+00
8.735000000000e+02 -4.247148550916e+00 0.000000000000e+00 0.000000000000e+00
8.737500000000e+02 -4.776901439312e+00 0.000000000000e+00 0.000000000000e+00
8.740000000000e+02 -4.980480191826e+00 0.000000000000e+00 0.000000000000e+00
8.742500000000e+02 -4.846308559454e+00 0.000000000000e+00 0.000000000000e+00
8.745000000000e+02 -4.387308982341e+00 0.000000000000e+00 0.000000000000e+00
8.747500000000e+02 -3.639380807167e+00 0.000000000000e+00 0.000000000000e+00
8.750000000000e+02 -2.658081389323e+00 0.000000000000e+00 0.000000000000e+00
8.752500000000e+02 -1.513887499434e+00 0.000000000000e+00 0.000000000000e+00
8.755000000000e+02 -2.865282428240e-01 0.000000000000e+00 0.000000000000e+00
8.757500000000e+02 9.410659762617e-01 0.000000000000e+00 0.000000000000e+00
8.760000000000e+02 2.088663795716e+00 0.000000000000e+00 0.000000000000e+00
8.762500000000e+02 3.084015325074e+00 0.000000000000e+00 0.000000000000e+00
8.765000000000e+02 3.867161398244e+00 0.000000000000e+00 0.000000000000e+00
8.767500000000e+02 4.393552510833e+00 0.000000000000e+00 0.000000000000e+00
8.770000000000e+02 4.635903773959e+00 0.000000000000e+00 0.000000000000e+00
8.772500000000e+02 4.584840877351e+00 0.000000000000e+00 0.000000000000e+00
8.775000000000e+02 4.248489457721e+00 0.000000000000e+00 0.000000000000e+00
8.777500000000e+02 3.651216103566e+00 0.000000000000e+00 0.000000000000e+00
8.780000000000e+02 2.831740772432e+00 0.000000000000e+00 0.000000000000e+00
8.782500000000e+02 1.840812751082e+00 0.000000000000e+00 0.000000000000e+00
8.785000000000e+02 7.385873339432e-01 0.000000000000e+00 0.000000000000e+00
8.787500000000e+02 -4.082253770541e-01 0.000000000000e+00 0.000000000000e+00
8.790000000000e+02 -1.529426608934e+00 0.000000000000e+00 0.000000000000e+00
8.792500000000e+02 -2.554631748055e+00 0.000000000000e+00 0.000000000000e+00
8.795000000000e+02 -3.416830912781e+00 0.000000000000e+00 0.000000000000e+00
8.797500000000e+02 -4.056187755949e+00 0.000000000000e+00 0.000000000000e+00
8.800000000000e+02 -4.423980593395e+00 0.000000000000e+00 0.000000000000e+00
8.802500000000e+02 -4.486490063643e+00 0.000000000000e+00 0.000000000000e+00
8.805000000000e+02 -4.228533157268e+00 0.000000000000e+00 0.000000000000e+00
8.807500000000e+02 -3.656257437695e+00 0.000000000000e+00 0.000000000000e+00
8.810000000000e+02 -2.798764462163e+00 0.000000000000e+00 0.000000000000e+00
8.812500000000e+02 -1.708146597669e+00 0.000000000000e+00 0.000000000000e+00
8.815000000000e+02 -4.576075920200e-01 0.000000000000e+00 0.000000000000e+00
8.817500000000e+02 8.625052204239e-01 0.000000000000e+00 0.000000000000e+00
8.820000000000e+02 2.150711860301e+00 0.000000000000e+00 0.000000000000e+00
8.822500000000e+02 3.302154357855e+00 0.000000000000e+00 0.000000000000e+00
8.825000000000e+02 4.217536570993e+00 0.000000000000e+00 0.000000000000e+00
8.827500000000e+02 4.812463611166e+00 0.000000000000e+00 0.000000000000e+00
8.830000000000e+02 5.026237313910e+00 0.000000000000e+00 0.000000000000e+00
8.832500000000e+02 4.829106363933e+00 0.000000000000e+00 0.000000000000e+00
8.835000000000e+02 4.227032304819e+00 0.000000000000e+00 0.000000000000e+00
8.837500000000e+02 3.263221064916e+00 0.000000000000e+00 0.000000000000e+00
8.840000000000e+02 2.015972077045e+00 0.000000000000e+00 0.000000000000e+00
8.842500000000e+02 5.927849404155e-01 0.000000000000e+00 0.000000000000e+00
8.845000000000e+02 -8.789059875653e-01 0.000000000000e+00 0.000000000000e+00
8.847500000000e+02 -2.263577884629e+00 0.000000000000e+00 0.000000000000e+00
8.850000000000e+02 -3.430899313169e+00 0.000000000000e+00 0.000000000000e+00
8.852500000000e+02 -4.269055232533e+00 0.000000000000e+00 0.000000000000e+00
8.855000000000e+02 -4.696641425976e+00 0.000000000000e+00 0.000000000000e+00
8.857500000000e+02 -4.671739783041e+00 0.000000000000e+00 0.000000000000e+00
8.860000000000e+02 -4.197046772755e+00 0.000000000000e+00 0.000000000000e+00
8.862500000000e+02 -3.320338440849e+00 0.000000000000e+00 0.000000000000e+00
8.865000000000e+02 -2.130071979087e+00 0.000000000000e+00 0.000000000000e+00
8.867500000000e+02 -7.464860998208e-01 0.000000000000e+00 0.000000000000e+00
8.870000000000e+02 6.908986910688e-01 0.000000000000e+00 0.000000000000e+00
8.872500000000e+02 2.038031850244e+00 0.000000000000e+00 0.000000000000e+00
8.875000000000e+02 3.161692620626e+00 0.000000000000e+00 0.000000000000e+00
8.877500000000e+02 3.953710848471e+00 0.000000000000e+00 0.000000000000e+00
8.880000000000e+02 4.342409451226e+00 0.000000000000e+00 0.000000000000e+00
8.882500000000e+02 4.299939124249e+00 0.000000000000e+00 0.000000000000e+00
8.885000000000e+02 3.844653058892e+00 0.000000000000e+00 0.000000000000e+00
8.887500000000e+02 3.038256607977e+00 0.000000000000e+00 0.000000000000e+00
8.890000000000e+02 1.978091449341e+00 0.000000000000e+00 0.000000000000e+00
8.892500000000e+02 7.854973696239e-01 0.000000000000e+00 0.000000000000e+00
8.895000000000e+02 -4.083368666790e-01 0.000000000000e+00 0.000000000000e+00
8.897500000000e+02 -1.477328984394e+00 0.000000000000e+00 0.000000000000e+00
8.900000000000e+02 -2.314480239585e+00 0.000000000000e+00 0.000000000000e+00
8.902500000000e+02 -2.843232209049e+00 0.000000000000e+00 0.000000000000e+00
8.905000000000e+02 -3.024908668971e+00 0.000000000000e+00 0.000000000000e+00
8.907500000000e+02 -2.861453716196e+00 0.000000000000e+00 0.000000000000e+00
8.910000000000e+02 -2.393275438174e+00 0.000000000000e+00 0.000000000000e+00
8.912500000000e+02 -1.692616756837e+00 0.000000000000e+00 0.000000000000e+00
8.915000000000e+02 -8.534219966809e-01 0.000000000000e+00 0.000000000000e+00
8.917500000000e+02 2.092099686854e-02 0.000000000000e+00 0.000000000000e+00
8.920000000000e+02 8.303592629345e-01 0.000000000000e+00 0.000000000000e+00
8.922500000000e+02 1.489858759768e+00 0.000000000000e+00 0.000000000000e+00
8.925000000000e+02 1.938578366917e+00 0.000000000000e+00 0.000000000000e+00
8.927500000000e+02 2.145496495521e+00 0.000000000000e+00 0.000000000000e+00
8.930000000000e+02 2.110955549900e+00 0.000000000000e+00 0.000000000000e+00
8.932500000000e+02 1.864145792708e+00 0.000000000000e+00 0.000000000000e+00
8.935000000000e+02 1.457083700678e+00 0.000000000000e+00 0.000000000000e+00
8.937500000000e+02 9.560789528286e-01 0.000000000000e+00 0.000000000000e+00
8.940000000000e+02 4.319717116253e-01 0.000000000000e+00 0.000000000000e+00
8.942500000000e+02 -4.947687015260e-02 0.000000000000e+00 0.000000000000e+00
8.945000000000e+02 -4.357508776103e-01 0.000000000000e+00 0.000000000000e+00
8.947500000000e+02 -6.932801556977e-01 0.000000000000e+00 0.000000000000e+00
8.950000000000e+02 -8.100514539744e-01 0.000000000000e+00 0.000000000000e+00
8.952500000000e+02 -7.949755565367e-01 0.000000000000e+00 0.000000000000e+00
8.955000000000e+02 -6.743258440613e-01 0.000000000000e+00 0.000000000000e+00
8.957500000000e+02 -4.859674747027e-01 0.000000000000e+00 0.000000000000e+00
8.960000000000e+02 -2.723778673075e-01 0.000000000000e+00 0.000000000000e+00
8.962500000000e+02 -7.358186801061e-02 0.000000000000e+00 0.000000000000e+00
8.965000000000e+02 7.892344727281e-02 0.000000000000e+00 0.000000000000e+00
8.967500000000e+02 1.663857808117e-01 0.000000000000e+00 0.000000000000e+00
8.970000000000e+02 1.846161212810e-01 0.000000000000e+00 0.000000000000e+00
8.972500000000e+02 1.432652915710e-01 0.000000000000e+00 0.000000000000e+00
8.975000000000e+02 6.281846766022e-02 0.000000000000e+00 0.000000000000e+00
8.977500000000e+02 -3.008389887363e-02 0.000000000000e+00 0.000000000000e+00
8.980000000000e+02 -1.081483184886e-01 0.000000000000e+00 0.000000000000e+00
8.982500000000e+02 -1.488019281460e-01 0.000000000000e+00 0.000000000000e+00
8.985000000000e+02 -1.385372399862e-01 0.000000000000e+00 0.000000000000e+00
8.987500000000e+02 -7.552006179674e-02 0.000000000000e+00 0.000000000000e+00
8.990000000000e+02 2.994693736399e-02 0.000000000000e+00 0.000000000000e+00
8.992500000000e+02 1.571533088490e-01 0.000000000000e+00 0.000000000000e+00
8.995000000000e+02 2.785901216330e-01 0.000000000000e+00 0.000000000000e+00
8.997500000000e+02 3.648215140273e-01 0.000000000000e+00 0.000000000000e+00
9.000000000000e+02 3.897975098547e-01 0.000000000000e+00 0.000000000000e+00
9.002500000000e+02 3.357173405208e-01 0.000000000000e+00 0.000000000000e+00
9.005000000000e+02 1.966256748859e-01 0.000000000000e+00 0.000000000000e+00
9.007500000000e+02 -1.987243571532e-02 0.000000000000e+00 0.000000000000e+00
9.010000000000e+02 -2.930912902112e-01 0.000000000000e+00 0.000000000000e+00
9.012500000000e+02 -5.919018992226e-01 0.000000000000e+00 0.000000000000e+00
9.015000000000e+02 -8.791449861922e-01 0.000000000000e+00 0.000000000000e+00
9.017500000000e+02 -1.117152155883e+00 0.000000000000e+00 0.000000000000e+00
9.020000000000e+02 -1.273526168031e+00 0.000000000000e+00 0.000000000000e+00
9.022500000000e+02 -1.326281679209e+00 0.000000000000e+00 0.000000000000e+00
9.025000000000e+02 -1.267537827830e+00 0.000000000000e+00 0.000000000000e+00
9.027500000000e+02 -1.105169614781e+00 0.000000000000e+00 0.000000000000e+00
9.030000000000e+02 -8.621328482720e-01 0.000000000000e+00 0.000000000000e+00
9.032500000000e+02 -5.735300803168e-01 0.000000000000e+00 0.000000000000e+00
9.035000000000e+02 -2.818283616905e-01 0.000000000000e+00 0.000000000000e+00
9.037500000000e+02 -3.092131299726e-02 0.000000000000e+00 0.000000000000e+00
9.040000000000e+02 1.400948557536e-01 0.000000000000e+00 0.000000000000e+00
9.042500000000e+02 2.025158028422e-01 0.000000000000e+00 0.000000000000e+00
9.045000000000e+02 1.421702081868e-01 0.000000000000e+00 0.000000000000e+00
9.047500000000e+02 -3.850106152765e-02 0.000000000000e+00 0.000000000000e+00
9.050000000000e+02 -3.207310978775e-01 0.000000000000e+00 0.000000000000e+00
9.052500000000e+02 -6.720325723330e-01 0.000000000000e+00 0.000000000000e+00
9.055000000000e+02 -1.050736767619e+00 0.000000000000e+00 0.000000000000e+00
9.057500000000e+02 -1.411799534867e+00 0.000000000000e+00 0.000000000000e+00
9.060000000000e+02 -1.713028459849e+00 0.000000000000e+00 0.000000000000e+00
9.062500000000e+02 -1.920833147914e+00 0.000000000000e+00 0.000000000000e+00
9.065000000000e+02 -2.014681301281e+00 0.000000000000e+00 0.000000000000e+00
9.067500000000e+02 -1.989643343571e+00 0.000000000000e+00 0.000000000000e+00
9.070000000000e+02 -1.856696193000e+00 0.000000000000e+00 0.000000000000e+00
9.072500000000e+02 -1.640788148256e+00 0.000000000000e+00 0.000000000000e+00
9.075000000000e+02 -1.376991676569e+00 0.000000000000e+00 0.000000000000e+00
9.077500000000e+02 -1.105340994490e+00 0.000000000000e+00 0.000000000000e+00
9.080000000000e+02 -8.651276468495e-01 0.000000000000e+00 0.000000000000e+00
9.082500000000e+02 -6.894856270784e-01 0.000000000000e+00 0.000000000000e+00
9.085000000000e+02 -6.010319957293e-01 0.000000000000e+00 0.000000000000e+00
9.087500000000e+02 -6.091522684220e-01 0.000000000000e+00 0.000000000000e+00
9.090000000000e+02 -7.092613073930e-01 0.000000000000e+00 0.000000000000e+00
9.092500000000e+02 -8.840709229385e-01 0.000000000000e+00 0.000000000000e+00
9.095000000000e+02 -1.106600862110e+00 0.000000000000e+00 0.000000000000e+00
9.097500000000e+02 -1.344424324727e+00 0.000000000000e+00 0.000000000000e+00
9.100000000000e+02 -1.564477939807e+00 0.000000000000e+00 0.000000000000e+00
9.102500000000e+02 -1.737710772552e+00 0.000000000000e+00 0.000000000000e+00
9.105000000000e+02 -1.842902182665e+00 0.000000000000e+00 0.000000000000e+00
9.107500000000e+02 -1.869131978831e+00 0.000000000000e+00 0.000000000000e+00
9.110000000000e+02 -1.816611427715e+00 0.000000000000e+00 0.000000000000e+00
9.112500000000e+02 -1.695843321403e+00 0.000000000000e+00 0.000000000000e+00
9.115000000000e+02 -1.525332462297e+00 0.000000000000e+00 0.000000000000e+00
9.117500000000e+02 -1.328275978637e+00 0.000000000000e+00 0.000000000000e+00
9.120000000000e+02 -1.128795560618e+00 0.000000000000e+00 0.000000000000e+00
9.122500000000e+02 -9.483135185954e-01 0.000000000000e+00 0.000000000000e+00
9.125000000000e+02 -8.026191384980e-01 0.000000000000e+00 0.000000000000e+00
9.127500000000e+02 -7.000337754589e-01 0.000000000000e+00 0.000000000000e+00
9.130000000000e+02 -6.408876467979e-01 0.000000000000e+00 0.000000000000e+00
9.132500000000e+02 -6.183016759270e-01 0.000000000000e+00 0.000000000000e+00
9.135000000000e+02 -6.200599263272e-01 0.000000000000e+00 0.000000000000e+00
9.137500000000e+02 -6.311948880946e-01 0.000000000000e+00 0.000000000000e+00
9.140000000000e+02 -6.368135625688e-01 0.000000000000e+00 0.000000000000e+00
9.142500000000e+02 -6.246793882751e-01 0.000000000000e+00 0.000000000000e+00
9.145000000000e+02 -5.871324148847e-01 0.000000000000e+00 0.000000000000e+00
9.147500000000e+02 -5.220636039409e-01 0.000000000000e+00 0.000000000000e+00
9.150000000000e+02 -4.328342268563e-01 0.000000000000e+00 0.000000000000e+00
9.152500000000e+02 -3.272174992898e-01 0.000000000000e+00 0.000000000000e+00
9.155000000000e+02 -2.156053914538e-01 0.000000000000e+00 0.000000000000e+00
9.157500000000e+02 -1.088418136311e-01 0.000000000000e+00 0.000000000000e+00
9.160000000000e+02 -1.609555434255e-02 0.000000000000e+00 0.000000000000e+00
9.162500000000e+02 5.683460959304e-02 0.000000000000e+00 0.000000000000e+00
9.165000000000e+02 1.084789592495e-01 0.000000000000e+00 0.000000000000e+00
9.167500000000e+02 1.417562860943e-01 0.000000000000e+00 0.000000000000e+00
9.170000000000e+02 1.631361786884e-01 0.000000000000e+00 0.000000000000e+00
9.172500000000e+02 1.810700610876e-01 0.000000000000e+00 0.000000000000e+00
9.175000000000e+02 2.039896071575e-01 0.000000000000e+00 0.000000000000e+00
9.177500000000e+02 2.382505007119e-01 0.000000000000e+00 0.000000000000e+00
9.180000000000e+02 2.864121348950e-01 0.000000000000e+00 0.000000000000e+00
9.182500000000e+02 3.461877429816e-01 0.000000000000e+00 0.000000000000e+00
9.185000000000e+02 4.102842338149e-01 0.000000000000e+00 0.000000000000e+00
9.187500000000e+02 4.671962238228e-01 0.000000000000e+00 0.000000000000e+00
9.190000000000e+02 5.028506321588e-01 0.000000000000e+00 0.000000000000e+00
9.192500000000e+02 5.028452552703e-01 0.000000000000e+00 0.000000000000e+00
9.195000000000e+02 4.549130613198e-01 0.000000000000e+00 0.000000000000e+00
9.197500000000e+02 3.511929109356e-01 0.000000000000e+00 0.000000000000e+00
9.200000000000e+02 1.899064496980e-01 0.000000000000e+00 0.000000000000e+00
9.202500000000e+02 -2.387206017771e-02 0.000000000000e+00 0.000000000000e+00
9.205000000000e+02 -2.785245192260e-01 0.000000000000e+00 0.000000000000e+00
9.207500000000e+02 -5.572740366643e-01 0.000000000000e+00 0.000000000000e+00
9.210000000000e+02 -8.404657761832e-01 0.000000000000e+00 0.000000000000e+00
9.212500000000e+02 -1.108409818359e+00 0.000000000000e+00 0.000000000000e+00
9.215000000000e+02 -1.344349152756e+00 0.000000000000e+00 0.000000000000e+00
9.217500000000e+02 -1.537080691146e+00 0.000000000000e+00 0.000000000000e+00
9.220000000000e+02 -1.682796888257e+00 0.000000000000e+00 0.000000000000e+00
9.222500000000e+02 -1.785825347142e+00 0.000000000000e+00 0.000000000000e+00
9.225000000000e+02 -1.858107647419e+00 0.000000000000e+00 0.000000000000e+00
9.227500000000e+02 -1.917451758754e+00 0.000000000000e+00 0.000000000000e+00
9.230000000000e+02 -1.984785017227e+00 0.000000000000e+00 0.000000000000e+00
9.232500000000e+02 -2.080796629040e+00 0.000000000000e+00 0.000000000000e+00
9.235000000000e+02 -2.222464255423e+00 0.000000000000e+00 0.000000000000e+00
9.237500000000e+02 -2.419991054030e+00 0.000000000000e+00 0.000000000000e+00
9.240000000000e+02 -2.674631402455e+00 0.000000000000e+00 0.000000000000e+00
9.242500000000e+02 -2.977761431765e+00 0.000000000000e+00 0.000000000000e+00
9.245000000000e+02 -3.311371883399e+00 0.000000000000e+00 0.000000000000e+00
9.247500000000e+02 -3.649951938170e+00 0.000000000000e+00 0.000000000000e+00
9.250000000000e+02 -3.963524716861e+00 0.000000000000e+00 0.000000000000e+00
9.252500000000e+02 -4.221419481143e+00 0.000000000000e+00 0.000000000000e+00
9.255000000000e+02 -4.396248979964e+00 0.000000000000e+00 0.000000000000e+00
9.257500000000e+02 -4.467521065105e+00 0.000000000000e+00 0.000000000000e+00
9.260000000000e+02 -4.424358390505e+00 0.000000000000e+00 0.000000000000e+00
9.262500000000e+02 -4.266922960553e+00 0.000000000000e+00 0.000000000000e+00
9.265000000000e+02 -4.006326043179e+00 0.000000000000e+00 0.000000000000e+00
9.267500000000e+02 -3.663021898890e+00 0.000000000000e+00 0.000000000000e+00
9.270000000000e+02 -3.263904049330e+00 0.000000000000e+00 0.000000000000e+00
9.272500000000e+02 -2.838513046944e+00 0.000000000000e+00 0.000000000000e+00
9.275000000000e+02 -2.414896806820e+00 0.000000000000e+00 0.000000000000e+00
9.277500000000e+02 -2.015718846282e+00 0.000000000000e+00 0.000000000000e+00
9.280000000000e+02 -1.655177913776e+00 0.000000000000e+00 0.000000000000e+00
9.282500000000e+02 -1.337188724683e+00 0.000000000000e+00 0.000000000000e+00
9.285000000000e+02 -1.055094075876e+00 0.000000000000e+00 0.000000000000e+00
9.287500000000e+02 -7.929592990774e-01 0.000000000000e+00 0.000000000000e+00
9.290000000000e+02 -5.282724765424e-01 0.000000000000e+00 0.000000000000e+00
9.292500000000e+02 -2.356709312891e-01 0.000000000000e+00 0.000000000000e+00
9.295000000000e+02 1.088345024659e-01 0.000000000000e+00 0.000000000000e+00
9.297500000000e+02 5.237395582867e-01 0.000000000000e+00 0.000000000000e+00
9.300000000000e+02 1.018620795651e+00 0.000000000000e+00 0.000000000000e+00
9.302500000000e+02 1.591897463246e+00 0.000000000000e+00 0.000000000000e+00
9.305000000000e+02 2.230107800985e+00 0.000000000000e+00 0.000000000000e+00
9.307500000000e+02 2.908813773215e+00 0.000000000000e+00 0.000000000000e+00
9.310000000000e+02 3.595019606248e+00 0.000000000000e+00 0.000000000000e+00
9.312500000000e+02 4.250777691310e+00 0.000000000000e+00 0.000000000000e+00
9.315000000000e+02 4.837490421939e+00 0.000000000000e+00 0.000000000000e+00
9.317500000000e+02 5.320321518740e+00 0.000000000000e+00 0.000000000000e+00
9.320000000000e+02 5.672118389454e+00 0.000000000000e+00 0.000000000000e+00
9.322500000000e+02 5.876319209136e+00 0.000000000000e+00 0.000000000000e+00
9.325000000000e+02 5.928463847061e+00 0.000000000000e+00 0.000000000000e+00
9.327500000000e+02 5.836125361737e+00 0.000000000000e+00 0.000000000000e+00
9.330000000000e+02 5.617300175007e+00 0.000000000000e+00 0.000000000000e+00
9.332500000000e+02 5.297508763231e+00 0.000000000000e+00 0.000000000000e+00
9.335000000000e+02 4.906034714625e+00 0.000000000000e+00 0.000000000000e+00
9.337500000000e+02 4.471843899760e+00 0.000000000000e+00 0.000000000000e+00
9.340000000000e+02 4.019761942202e+00 0.000000000000e+00 0.000000000000e+00
9.342500000000e+02 3.567442932295e+00 0.000000000000e+00 0.000000000000e+00
9.345000000000e+02 3.123542752544e+00 0.000000000000e+00 0.000000000000e+00
9.347500000000e+02 2.687334220732e+00 0.000000000000e+00 0.000000000000e+00
9.350000000000e+02 2.249793992679e+00 0.000000000000e+00 0.000000000000e+00
9.352500000000e+02 1.795982323057e+00 0.000000000000e+00 0.000000000000e+00
9.355000000000e+02 1.308355696517e+00 0.000000000000e+00 0.000000000000e+00
9.357500000000e+02 7.705240305434e-01 0.000000000000e+00 0.000000000000e+00
9.360000000000e+02 1.709058578902e-01 0.000000000000e+00 0.000000000000e+00
9.362500000000e+02 -4.942462179891e-01 0.000000000000e+00 0.000000000000e+00
9.365000000000e+02 -1.218885198031e+00 0.000000000000e+00 0.000000000000e+00
9.367500000000e+02 -1.986558150997e+00 0.000000000000e+00 0.000000000000e+00
9.370000000000e+02 -2.771237986821e+00 0.000000000000e+00 0.000000000000e+00
9.372500000000e+02 -3.539493429516e+00 0.000000000000e+00 0.000000000000e+00
9.375000000000e+02 -4.253709834762e+00 0.000000000000e+00 0.000000000000e+00
9.377500000000e+02 -4.875933591219e+00 0.000000000000e+00 0.000000000000e+00
9.380000000000e+02 -5.371833863754e+00 0.000000000000e+00 0.000000000000e+00
9.382500000000e+02 -5.714267134061e+00 0.000000000000e+00 0.000000000000e+00
9.385000000000e+02 -5.885992106587e+00 0.000000000000e+00 0.000000000000e+00
9.387500000000e+02 -5.881205043998e+00 0.000000000000e+00 0.000000000000e+00
9.390000000000e+02 -5.705730284816e+00 0.000000000000e+00 0.000000000000e+00
9.392500000000e+02 -5.375883939383e+00 0.000000000000e+00 0.000000000000e+00
9.395000000000e+02 -4.916204891108e+00 0.000000000000e+00 0.000000000000e+00
9.397500000000e+02 -4.356392168504e+00 0.000000000000e+00 0.000000000000e+00
9.400000000000e+02 -3.727882321603e+00 0.000000000000e+00 0.000000000000e+00
9.402500000000e+02 -3.060532904991e+00 0.000000000000e+00 0.000000000000e+00
9.405000000000e+02 -2.379845707014e+00 0.000000000000e+00 0.000000000000e+00
9.407500000000e+02 -1.705072206431e+00 0.000000000000e+00 0.000000000000e+00
9.410000000000e+02 -1.048408090352e+00 0.000000000000e+00 0.000000000000e+00
9.412500000000e+02 -4.153235297505e-01 0.000000000000e+00 0.000000000000e+00
9.415000000000e+02 1.940858549554e-01 0.000000000000e+00 0.000000000000e+00
9.417500000000e+02 7.829833148613e-01 0.000000000000e+00 0.000000000000e+00
9.420000000000e+02 1.355267619840e+00 0.000000000000e+00 0.000000000000e+00
9.422500000000e+02 1.913047325216e+00 0.000000000000e+00 0.000000000000e+00
9.425000000000e+02 2.454508087553e+00 0.000000000000e+00 0.000000000000e+00
9.427500000000e+02 2.972503352391e+00 0.000000000000e+00 0.000000000000e+00
9.430000000000e+02 3.454088814071e+00 0.000000000000e+00 0.000000000000e+00
9.432500000000e+02 3.881082638502e+00 0.000000000000e+00 0.000000000000e+00
9.435000000000e+02 4.231586354634e+00 0.000000000000e+00 0.000000000000e+00
9.437500000000e+02 4.482266022652e+00 0.000000000000e+00 0.000000000000e+00
9.440000000000e+02 4.611088058877e+00 0.000000000000e+00 0.000000000000e+00
9.442500000000e+02 4.600142594297e+00 0.000000000000e+00 0.000000000000e+00
9.445000000000e+02 4.438176760774e+00 0.000000000000e+00 0.000000000000e+00
9.447500000000e+02 4.122500966616e+00 0.000000000000e+00 0.000000000000e+00
9.450000000000e+02 3.660016211749e+00 0.000000000000e+00 0.000000000000e+00
9.452500000000e+02 3.067227164041e+00 0.000000000000e+00 0.000000000000e+00
9.455000000000e+02 2.369237534008e+00 0.000000000000e+00 0.000000000000e+00
9.457500000000e+02 1.597853183120e+00 0.000000000000e+00 0.000000000000e+00
9.460000000000e+02 7.890272981975e-01 0.000000000000e+00 0.000000000000e+00
9.462500000000e+02 -2.004296124482e-02 0.000000000000e+00 0.000000000000e+00
9.465000000000e+02 -7.938264892707e-01 0.000000000000e+00 0.000000000000e+00
9.467500000000e+02 -1.501046037404e+00 0.000000000000e+00 0.000000000000e+00
9.470000000000e+02 -2.116669853318e+00 0.000000000000e+00 0.000000000000e+00
9.472500000000e+02 -2.623121256445e+00 0.000000000000e+00 0.000000000000e+00
9.475000000000e+02 -3.010628395209e+00 0.000000000000e+00 0.000000000000e+00
9.477500000000e+02 -3.276749492306e+00 0.000000000000e+00 0.000000000000e+00
9.480000000000e+02 -3.425211627907e+00 0.000000000000e+00 0.000000000000e+00
9.482500000000e+02 -3.464280290025e+00 0.000000000000e+00 0.000000000000e+00
9.485000000000e+02 -3.404922982367e+00 0.000000000000e+00 0.000000000000e+00
9.487500000000e+02 -3.259038396521e+00 0.000000000000e+00 0.000000000000e+00
9.490000000000e+02 -3.037993570070e+00 0.000000000000e+00 0.000000000000e+00
9.492500000000e+02 -2.751650594972e+00 0.000000000000e+00 0.000000000000e+00
9.495000000000e+02 -2.407981389505e+00 0.000000000000e+00 0.000000000000e+00
9.497500000000e+02 -2.013275988647e+00 0.000000000000e+00 0.000000000000e+00
9.500000000000e+02 -1.572859807550e+00 0.000000000000e+00 0.000000000000e+00
9.502500000000e+02 -1.092160561075e+00 0.000000000000e+00 0.000000000000e+00
9.505000000000e+02 -5.779156708489e-01 0.000000000000e+00 0.000000000000e+00
9.507500000000e+02 -3.929208225869e-02 0.000000000000e+00 0.000000000000e+00
9.510000000000e+02 5.112958580908e-01 0.000000000000e+00 0.000000000000e+00
9.512500000000e+02 1.057841145639e+00 0.000000000000e+00 0.000000000000e+00
9.515000000000e+02 1.580975129306e+00 0.000000000000e+00 0.000000000000e+00
9.517500000000e+02 2.058797494601e+00 0.000000000000e+00 0.000000000000e+00
9.520000000000e+02 2.468244071926e+00 0.000000000000e+00 0.000000000000e+00
9.522500000000e+02 2.786855643519e+00 0.000000000000e+00 0.000000000000e+00
9.525000000000e+02 2.994753131437e+00 0.000000000000e+00 0.000000000000e+00
9.527500000000e+02 3.076591811536e+00 0.000000000000e+00 0.000000000000e+00
9.530000000000e+02 3.023263298118e+00 0.000000000000e+00 0.000000000000e+00
9.532500000000e+02 2.833139016892e+00 0.000000000000e+00 0.000000000000e+00
9.535000000000e+02 2.512699137474e+00 0.000000000000e+00 0.000000000000e+00
9.537500000000e+02 2.076459817605e+00 0.000000000000e+00 0.000000000000e+00
9.540000000000e+02 1.546190332623e+00 0.000000000000e+00 0.000000000000e+00
9.542500000000e+02 9.494904609512e-01 0.000000000000e+00 0.000000000000e+00
9.545000000000e+02 3.178678610805e-01 0.000000000000e+00 0.000000000000e+00
9.547500000000e+02 -3.154929866272e-01 0.000000000000e+00 0.000000000000e+00
9.550000000000e+02 -9.180501253074e-01 0.000000000000e+00 0.000000000000e+00
9.552500000000e+02 -1.460089046466e+00 0.000000000000e+00 0.000000000000e+00
9.555000000000e+02 -1.916573465779e+00 0.000000000000e+00 0.000000000000e+00
9.557500000000e+02 -2.268507186626e+00 0.000000000000e+00 0.000000000000e+00
9.560000000000e+02 -2.503713129194e+00 0.000000000000e+00 0.000000000000e+00
9.562500000000e+02 -2.617004460066e+00 0.000000000000e+00 0.000000000000e+00
9.565000000000e+02 -2.609791020013e+00 0.000000000000e+00 0.000000000000e+00
9.567500000000e+02 -2.489223618541e+00 0.000000000000e+00 0.000000000000e+00
9.570000000000e+02 -2.267022261685e+00 0.000000000000e+00 0.000000000000e+00
9.572500000000e+02 -1.958157167268e+00 0.000000000000e+00 0.000000000000e+00
9.575000000000e+02 -1.579551363438e+00 0.000000000000e+00 0.000000000000e+00
9.577500000000e+02 -1.148951552747e+00 0.000000000000e+00 0.000000000000e+00
9.580000000000e+02 -6.840733438024e-01 0.000000000000e+00 0.000000000000e+00
9.582500000000e+02 -2.020738242950e-01 0.000000000000e+00 0.000000000000e+00
9.585000000000e+02 2.806537290961e-01 0.000000000000e+00 0.000000000000e+00
9.587500000000e+02 7.484233054535e-01 0.000000000000e+00 0.000000000000e+00
9.590000000000e+02 1.186042362813e+00 0.000000000000e+00 0.000000000000e+00
9.592500000000e+02 1.578572489231e+00 0.000000000000e+00 0.000000000000e+00
9.595000000000e+02 1.911202087394e+00 0.000000000000e+00 0.000000000000e+00
9.597500000000e+02 2.169351927249e+00 0.000000000000e+00 0.000000000000e+00
9.600000000000e+02 2.339096847388e+00 0.000000000000e+00 0.000000000000e+00
9.602500000000e+02 2.407933118755e+00 0.000000000000e+00 0.000000000000e+00
9.605000000000e+02 2.365858045920e+00 0.000000000000e+00 0.000000000000e+00
9.607500000000e+02 2.206664864440e+00 0.000000000000e+00 0.000000000000e+00
9.610000000000e+02 1.929300986494e+00 0.000000000000e+00 0.000000000000e+00
9.612500000000e+02 1.539099565036e+00 0.000000000000e+00 0.000000000000e+00
9.615000000000e+02 1.048679792485e+00 0.000000000000e+00 0.000000000000e+00
9.617500000000e+02 4.783241619278e-01 0.000000000000e+00 0.000000000000e+00
9.620000000000e+02 -1.443184727666e-01 0.000000000000e+00 0.000000000000e+00
9.622500000000e+02 -7.852900091377e-01 0.000000000000e+00 0.000000000000e+00
9.625000000000e+02 -1.406143206919e+00 0.000000000000e+00 0.000000000000e+00
9.627500000000e+02 -1.966435899559e+00 0.000000000000e+00 0.000000000000e+00
9.630000000000e+02 -2.426721155925e+00 0.000000000000e+00 0.000000000000e+00
9.632500000000e+02 -2.751779854188e+00 0.000000000000e+00 0.000000000000e+00
9.635000000000e+02 -2.913790901070e+00 0.000000000000e+00 0.000000000000e+00
9.637500000000e+02 -2.895115082272e+00 0.000000000000e+00 0.000000000000e+00
9.640000000000e+02 -2.690385500908e+00 0.000000000000e+00 0.000000000000e+00
9.642500000000e+02 -2.307650699623e+00 0.000000000000e+00 0.000000000000e+00
9.645000000000e+02 -1.768401351872e+00 0.000000000000e+00 0.000000000000e+00
9.647500000000e+02 -1.106419256040e+00 0.000000000000e+00 0.000000000000e+00
9.650000000000e+02 -3.655065372606e-01 0.000000000000e+00 0.000000000000e+00
9.652500000000e+02 4.037300509400e-01 0.000000000000e+00 0.000000000000e+00
9.655000000000e+02 1.147763660313e+00 0.000000000000e+00 0.000000000000e+00
9.657500000000e+02 1.814351335494e+00 0.000000000000e+00 0.000000000000e+00
9.660000000000e+02 2.356671512420e+00 0.000000000000e+00 0.000000000000e+00
9.662500000000e+02 2.737013850203e+00 0.000000000000e+00 0.000000000000e+00
9.665000000000e+02 2.929685916568e+00 0.000000000000e+00 0.000000000000e+00
9.667500000000e+02 2.922882508387e+00 0.000000000000e+00 0.000000000000e+00
9.670000000000e+02 2.719370525869e+00 0.000000000000e+00 0.000000000000e+00
9.672500000000e+02 2.335962553447e+00 0.000000000000e+00 0.000000000000e+00
9.675000000000e+02 1.801871416600e+00 0.000000000000e+00 0.000000000000e+00
9.677500000000e+02 1.156142181840e+00 0.000000000000e+00 0.000000000000e+00
9.680000000000e+02 4.444357640727e-01 0.000000000000e+00 0.000000000000e+00
9.682500000000e+02 -2.845183677317e-01 0.000000000000e+00 0.000000000000e+00
9.685000000000e+02 -9.824771148054e-01 0.000000000000e+00 0.000000000000e+00
9.687500000000e+02 -1.604952958866e+00 0.000000000000e+00 0.000000000000e+00
9.690000000000e+02 -2.113963290996e+00 0.000000000000e+00 0.000000000000e+00
9.692500000000e+02 -2.480104081628e+00 0.000000000000e+00 0.000000000000e+00
9.695000000000e+02 -2.683877661281e+00 0.000000000000e+00 0.000000000000e+00
9.697500000000e+02 -2.716284841820e+00 0.000000000000e+00 0.000000000000e+00
9.700000000000e+02 -2.578756388137e+00 0.000000000000e+00 0.000000000000e+00
9.702500000000e+02 -2.282540573955e+00 0.000000000000e+00 0.000000000000e+00
9.705000000000e+02 -1.847679114056e+00 0.000000000000e+00 0.000000000000e+00
9.707500000000e+02 -1.301694684234e+00 0.000000000000e+00 0.000000000000e+00
9.710000000000e+02 -6.780852986800e-01 0.000000000000e+00 0.000000000000e+00
9.712500000000e+02 -1.468296402106e-02 0.000000000000e+00 0.000000000000e+00
9.715000000000e+02 6.481032244564e-01 0.000000000000e+00 0.000000000000e+00
9.717500000000e+02 1.269165882099e+00 0.000000000000e+00 0.000000000000e+00
9.720000000000e+02 1.808714209159e+00 0.000000000000e+00 0.000000000000e+00
9.722500000000e+02 2.230424192288e+00 0.000000000000e+00 0.000000000000e+00
9.725000000000e+02 2.503686347664e+00 0.000000000000e+00 0.000000000000e+00
9.727500000000e+02 2.605859671930e+00 0.000000000000e+00 0.000000000000e+00
9.730000000000e+02 2.524380273841e+00 0.000000000000e+00 0.000000000000e+00
9.732500000000e+02 2.258518987891e+00 0.000000000000e+00 0.000000000000e+00
9.735000000000e+02 1.820547535651e+00 0.000000000000e+00 0.000000000000e+00
9.737500000000e+02 1.236069320889e+00 0.000000000000e+00 0.000000000000e+00
9.740000000000e+02 5.433066812359e-01 0.000000000000e+00 0.000000000000e+00
9.742500000000e+02 -2.087863415779e-01 0.000000000000e+00 0.000000000000e+00
9.745000000000e+02 -9.636023342186e-01 0.000000000000e+00 0.000000000000e+00
9.747500000000e+02 -1.661026350080e+00 0.000000000000e+00 0.000000000000e+00
9.750000000000e+02 -2.242376422580e+00 0.000000000000e+00 0.000000000000e+00
9.752500000000e+02 -2.655728231576e+00 0.000000000000e+00 0.000000000000e+00
9.755000000000e+02 -2.861108694519e+00 0.000000000000e+00 0.000000000000e+00
9.757500000000e+02 -2.834990685439e+00 0.000000000000e+00 0.000000000000e+00
9.760000000000e+02 -2.573534426573e+00 0.000000000000e+00 0.000000000000e+00
9.762500000000e+02 -2.094106195808e+00 0.000000000000e+00 0.000000000000e+00
9.765000000000e+02 -1.434758194417e+00 0.000000000000e+00 0.000000000000e+00
9.767500000000e+02 -6.515612667447e-01 0.000000000000e+00 0.000000000000e+00
9.770000000000e+02 1.860775070243e-01 0.000000000000e+00 0.000000000000e+00
9.772500000000e+02 1.001735951671e+00 0.000000000000e+00 0.000000000000e+00
9.775000000000e+02 1.719343086623e+00 0.000000000000e+00 0.000000000000e+00
9.777500000000e+02 2.270836858195e+00 0.000000000000e+00 0.000000000000e+00
9.780000000000e+02 2.603280922346e+00 0.000000000000e+00 0.000000000000e+00
9.782500000000e+02 2.684626011375e+00 0.000000000000e+00 0.000000000000e+00
9.785000000000e+02 2.507419341050e+00 0.000000000000e+00 0.000000000000e+00
9.787500000000e+02 2.089973924400e+00 0.000000000000e+00 0.000000000000e+00
9.790000000000e+02 1.474786757200e+00 0.000000000000e+00 0.000000000000e+00
9.792500000000e+02 7.243088671857e-01 0.000000000000e+00 0.000000000000e+00
9.795000000000e+02 -8.551676161155e-02 0.000000000000e+00 0.000000000000e+00
9.797500000000e+02 -8.732606890795e-01 0.000000000000e+00 0.000000000000e+00
9.800000000000e+02 -1.560670430794e+00 0.000000000000e+00 0.000000000000e+00
9.802500000000e+02 -2.081012260459e+00 0.000000000000e+00 0.000000000000e+00
9.805000000000e+02 -2.386135151079e+00 0.000000000000e+00 0.000000000000e+00
9.807500000000e+02 -2.451440887315e+00 0.000000000000e+00 0.000000000000e+00
9.810000000000e+02 -2.278186330510e+00 0.000000000000e+00 0.000000000000e+00
9.812500000000e+02 -1.892858658622e+00 0.000000000000e+00 0.000000000000e+00
9.815000000000e+02 -1.343713454180e+00 0.000000000000e+00 0.000000000000e+00
9.817500000000e+02 -6.949051055869e-01 0.000000000000e+00 0.000000000000e+00
9.820000000000e+02 -1.892615044090e-02 0.000000000000e+00 0.000000000000e+00
9.822500000000e+02 6.117296615461e-01 0.000000000000e+00 0.000000000000e+00
9.825000000000e+02 1.132681966157e+00 0.000000000000e+00 0.000000000000e+00
9.827500000000e+02 1.494598439638e+00 0.000000000000e+00 0.000000000000e+00
9.830000000000e+02 1.668152102401e+00 0.000000000000e+00 0.000000000000e+00
9.832500000000e+02 1.646462007669e+00 0.000000000000e+00 0.000000000000e+00
9.835000000000e+02 1.444800165912e+00 0.000000000000e+00 0.000000000000e+00
9.837500000000e+02 1.097691440515e+00 0.000000000000e+00 0.000000000000e+00
9.840000000000e+02 6.538540446140e-01 0.000000000000e+00 0.000000000000e+00
9.842500000000e+02 1.696848642805e-01 0.000000000000e+00 0.000000000000e+00
9.845000000000e+02 -2.978461953974e-01 0.000000000000e+00 0.000000000000e+00
9.847500000000e+02 -6.979843473365e-01 0.000000000000e+00 0.000000000000e+00
9.850000000000e+02 -9.918267472597e-01 0.000000000000e+00 0.000000000000e+00
9.852500000000e+02 -1.156155222665e+00 0.000000000000e+00 0.000000000000e+00
9.855000000000e+02 -1.185072687736e+00 0.000000000000e+00 0.000000000000e+00
9.857500000000e+02 -1.089354166834e+00 0.000000000000e+00 0.000000000000e+00
9.860000000000e+02 -8.937271032076e-01 0.000000000000e+00 0.000000000000e+00
9.862500000000e+02 -6.325589184516e-01 0.000000000000e+00 0.000000000000e+00
9.865000000000e+02 -3.446180882138e-01 0.000000000000e+00 0.000000000000e+00
9.867500000000e+02 -6.766501612394e-02 0.000000000000e+00 0.000000000000e+00
9.870000000000e+02 1.663883188790e-01 0.000000000000e+00 0.000000000000e+00
9.872500000000e+02 3.351294150035e-01 0.000000000000e+00 0.000000000000e+00
9.875000000000e+02 4.276858676681e-01 0.000000000000e+00 0.000000000000e+00
9.877500000000e+02 4.449837378092e-01 0.000000000000e+00 0.000000000000e+00
9.880000000000e+02 3.983138912477e-01 0.000000000000e+00 0.000000000000e+00
9.882500000000e+02 3.065334233704e-01 0.000000000000e+00 0.000000000000e+00
9.885000000000e+02 1.924079178027e-01 0.000000000000e+00 0.000000000000e+00
9.887500000000e+02 7.869700081065e-02 0.000000000000e+00 0.000000000000e+00
9.890000000000e+02 -1.541057354542e-02 0.000000000000e+00 0.000000000000e+00
9.892500000000e+02 -7.699231688136e-02 0.000000000000e+00 0.000000000000e+00
9.895000000000e+02 -1.008580617861e-01 0.000000000000e+00 0.000000000000e+00
9.897500000000e+02 -8.963440733423e-02 0.000000000000e+00 0.000000000000e+00
9.900000000000e+02 -5.253736147299e-02 0.000000000000e+00 0.000000000000e+00
9.902500000000e+02 -3.105518151930e-03 0.000000000000e+00 0.000000000000e+00
9.905000000000e+02 4.368110578100e-02 0.000000000000e+00 0.000000000000e+00
9.907500000000e+02 7.439027328268e-02 0.000000000000e+00 0.000000000000e+00
9.910000000000e+02 7.972932895978e-02 0.000000000000e+00 0.000000000000e+00
9.912500000000e+02 5.631470169509e-02 0.000000000000e+00 0.000000000000e+00
9.915000000000e+02 7.339919268548e-03 0.000000000000e+00 0.000000000000e+00
9.917500000000e+02 -5.795040408354e-02 0.000000000000e+00 0.000000000000e+00
9.920000000000e+02 -1.258756153335e-01 0.000000000000e+00 0.000000000000e+00
9.922500000000e+02 -1.807408858404e-01 0.000000000000e+00 0.000000000000e+00
9.925000000000e+02 -2.076542489546e-01 0.000000000000e+00 0.000000000000e+00
9.927500000000e+02 -1.952652057609e-01 0.000000000000e+00 0.000000000000e+00
9.930000000000e+02 -1.379656667537e-01 0.000000000000e+00 0.000000000000e+00
9.932500000000e+02 -3.718160331493e-02 0.000000000000e+00 0.000000000000e+00
9.935000000000e+02 9.846984522570e-02 0.000000000000e+00 0.000000000000e+00
9.937500000000e+02 2.542013820883e-01 0.000000000000e+00 0.000000000000e+00
9.940000000000e+02 4.111099883488e-01 0.000000000000e+00 0.000000000000e+00
9.942500000000e+02 5.489547400348e-01 0.000000000000e+00 0.000000000000e+00
9.945000000000e+02 6.492312423850e-01 0.000000000000e+00 0.000000000000e+00
9.947500000000e+02 6.980658149896e-01 0.000000000000e+00 0.000000000000e+00
9.950000000000e+02 6.884766415411e-01 0.000000000000e+00 0.000000000000e+00
9.952500000000e+02 6.216434136911e-01 0.000000000000e+00 0.000000000000e+00
9.955000000000e+02 5.069767975771e-01 0.000000000000e+00 0.000000000000e+00
9.957500000000e+02 3.609611299803e-01 0.000000000000e+00 0.000000000000e+00
9.960000000000e+02 2.049300844752e-01 0.000000000000e+00 0.000000000000e+00
9.962500000000e+02 6.209712901593e-02 0.000000000000e+00 0.000000000000e+00
9.965000000000e+02 -4.572419400616e-02 0.000000000000e+00 0.000000000000e+00
9.967500000000e+02 -1.012277933393e-01 0.000000000000e+00 0.000000000000e+00
9.970000000000e+02 -9.409336064394e-02 0.000000000000e+00 0.000000000000e+00
9.972500000000e+02 -2.247233466298e-02 0.000000000000e+00 0.000000000000e+00
9.975000000000e+02 1.067340067112e-01 0.000000000000e+00 0.000000000000e+00
9.977500000000e+02 2.788409489128e-01 0.000000000000e+00 0.000000000000e+00
9.980000000000e+02 4.734448913241e-01 0.000000000000e+00 0.000000000000e+00
9.982500000000e+02 6.672800947590e-01 0.000000000000e+00 0.000000000000e+00
9.985000000000e+02 8.374490407783e-01 0.000000000000e+00 0.000000000000e+00
9.987500000000e+02 9.645583901678e-01 0.000000000000e+00 0.000000000000e+00
9.990000000000e+02 1.035312811414e+00 0.000000000000e+00 0.000000000000e+00
9.992500000000e+02 1.044204877004e+00 0.000000000000e+00 0.000000000000e+00
9.995000000000e+02 9.940769344861e-01 0.000000000000e+00 0.000000000000e+00
9.997500000000e+02 8.954989523764e-01 0.000000000000e+00 0.000000000000e+00
1.000000000000e+03 7.650792496719e-01 0.000000000000e+00 0.000000000000e+00
1.000250000000e+03 6.229769452116e-01 0.000000000000e+00 0.000000000000e+00
1.000500000000e+03 4.899937898971e-01 0.000000000000e+00 0.000000000000e+00
1.000750000000e+03 3.846735995997e-01 0.000000000000e+00 0.000000000000e+00
1.001000000000e+03 3.208237145160e-01 0.000000000000e+00 0.000000000000e+00
1.001250000000e+03 3.057985105182e-01 0.000000000000e+00 0.000000000000e+00
1.001500000000e+03 3.397627374505e-01 0.000000000000e+00 0.000000000000e+00
1.001750000000e+03 4.160019817602e-01 0.000000000000e+00 0.000000000000e+00
1.002000000000e+03 5.221921829121e-01 0.000000000000e+00 0.000000000000e+00
1.002250000000e+03 6.424032796017e-01 0.000000000000e+00 0.000000000000e+00
1.002500000000e+03 7.595136308248e-01 0.000000000000e+00 0.000000000000e+00
1.002750000000e+03 8.576653212506e-01 0.000000000000e+00 0.000000000000e+00
1.003000000000e+03 9.244009851174e-01 0.000000000000e+00 0.000000000000e+00
1.003250000000e+03 9.521866808897e-01 0.000000000000e+00 0.000000000000e+00
1.003500000000e+03 9.391309159854e-01 0.000000000000e+00 0.000000000000e+00
1.003750000000e+03 8.888394852689e-01 0.000000000000e+00 0.000000000000e+00
1.004000000000e+03 8.094786236236e-01 0.000000000000e+00 0.000000000000e+00
1.004250000000e+03 7.122346056328e-01 0.000000000000e+00 0.000000000000e+00
1.004500000000e+03 6.094392925784e-01 0.000000000000e+00 0.000000000000e+00
1.004750000000e+03 5.126671193763e-01 0.000000000000e+00 0.000000000000e+00
1.005000000000e+03 4.310960055801e-01 0.000000000000e+00 0.000000000000e+00
1.005250000000e+03 3.703668333977e-01 0.000000000000e+00 0.000000000000e+00
1.005500000000e+03 3.320845016913e-01 0.000000000000e+00 0.000000000000e+00
1.005750000000e+03 3.139940730425e-01 0.000000000000e+00 0.000000000000e+00
1.006000000000e+03 3.107563224932e-01 0.000000000000e+00 0.000000000000e+00
1.006250000000e+03 3.151554642467e-01 0.000000000000e+00 0.000000000000e+00
1.006500000000e+03 3.195118757492e-01 0.000000000000e+00 0.000000000000e+00
1.006750000000e+03 3.170525589634e-01 0.000000000000e+00 0.000000000000e+00
1.007000000000e+03 3.030134350747e-01 0.000000000000e+00 0.000000000000e+00
1.007250000000e+03 2.753051471885e-01 0.000000000000e+00 0.000000000000e+00
1.007500000000e+03 2.346569189863e-01 0.000000000000e+00 0.000000000000e+00
1.007750000000e+03 1.842464980482e-01 0.000000000000e+00 0.000000000000e+00
1.008000000000e+03 1.289123577818e-01 0.000000000000e+00 0.000000000000e+00
1.008250000000e+03 7.411258581677e-02 0.000000000000e+00 0.000000000000e+00
1.008500000000e+03 2.483242873315e-02 0.000000000000e+00 0.000000000000e+00
1.008750000000e+03 -1.535611125176e-02 0.000000000000e+00 0.000000000000e+00
1.009000000000e+03 -4.491315403987e-02 0.000000000000e+00 0.000000000000e+00
1.009250000000e+03 -6.452141929648e-02 0.000000000000e+00 0.000000000000e+00
1.009500000000e+03 -7.682136473733e-02 0.000000000000e+00 0.000000000000e+00
1.009750000000e+03 -8.574728097588e-02 0.000000000000e+00 0.000000000000e+00
1.010000000000e+03 -9.559282262789e-02 0.000000000000e+00 0.000000000000e+00
1.010250000000e+03 -1.099833137680e-01 0.000000000000e+00 0.000000000000e+00
1.010500000000e+03 -1.309495150227e-01 0.000000000000e+00 0.000000000000e+00
1.010750000000e+03 -1.582805973082e-01 0.000000000000e+00 0.000000000000e+00
1.011000000000e+03 -1.892858587344e-01 0.000000000000e+00 0.000000000000e+00
1.011250000000e+03 -2.190235254769e-01 0.000000000000e+00 0.000000000000e+00
1.011500000000e+03 -2.409729155020e-01 0.000000000000e+00 0.000000000000e+00
1.011750000000e+03 -2.480472485191e-01 0.000000000000e+00 0.000000000000e+00
1.012000000000e+03 -2.337818877843e-01 0.000000000000e+00 0.000000000000e+00
1.012250000000e+03 -1.934975122772e-01 0.000000000000e+00 0.000000000000e+00
1.012500000000e+03 -1.252358730895e-01 0.000000000000e+00 0.000000000000e+00
1.012750000000e+03 -3.029811013353e-02 0.000000000000e+00 0.000000000000e+00
1.013000000000e+03 8.672281622262e-02 0.000000000000e+00 0.000000000000e+00
1.013250000000e+03 2.184429494844e-01 0.000000000000e+00 0.000000000000e+00
1.013500000000e+03 3.556612580723e-01 0.000000000000e+00 0.000000000000e+00
1.013750000000e+03 4.886667305194e-01 0.000000000000e+00 0.000000000000e+00
1.014000000000e+03 6.086798408861e-01 0.000000000000e+00 0.000000000000e+00
1.014250000000e+03 7.092014736086e-01 0.000000000000e+00 0.000000000000e+00
1.014500000000e+03 7.870501303135e-01 0.000000000000e+00 0.000000000000e+00
1.014750000000e+03 8.429112129833e-01 0.000000000000e+00 0.000000000000e+00
1.015000000000e+03 8.812941753073e-01 0.000000000000e+00 0.000000000000e+00
1.015250000000e+03 9.098834752405e-01 0.000000000000e+00 0.000000000000e+00
1.015500000000e+03 9.383636760540e-01 0.000000000000e+00 0.000000000000e+00
1.015750000000e+03 9.768830251447e-01 0.000000000000e+00 0.000000000000e+00
1.016000000000e+03 1.034380140990e+00 0.000000000000e+00 0.000000000000e+00
1.016250000000e+03 1.117025339084e+00 0.000000000000e+00 0.000000000000e+00
1.016500000000e+03 1.227016967462e+00 0.000000000000e+00 0.000000000000e+00
1.016750000000e+03 1.361925054543e+00 0.000000000000e+00 0.000000000000e+00
1.017000000000e+03 1.514696422544e+00 0.000000000000e+00 0.000000000000e+00
1.017250000000e+03 1.674338675775e+00 0.000000000000e+00 0.000000000000e+00
1.017500000000e+03 1.827199555610e+00 0.000000000000e+00 0.000000000000e+00
1.017750000000e+03 1.958668238559e+00 0.000000000000e+00 0.000000000000e+00
1.018000000000e+03 2.055059873676e+00 0.000000000000e+00 0.000000000000e+00
1.018250000000e+03 2.105414033758e+00 0.000000000000e+00 0.000000000000e+00
1.018500000000e+03 2.102946680695e+00 0.000000000000e+00 0.000000000000e+00
1.018750000000e+03 2.045942723057e+00 0.000000000000e+00 0.000000000000e+00
1.019000000000e+03 1.937955524445e+00 0.000000000000e+00 0.000000000000e+00
1.019250000000e+03 1.787279296992e+00 0.000000000000e+00 0.000000000000e+00
1.019500000000e+03 1.605765624266e+00 0.000000000000e+00 0.000000000000e+00
1.019750000000e+03 1.407150945263e+00 0.000000000000e+00 0.000000000000e+00
1.020000000000e+03 1.205133632323e+00 0.000000000000e+00 0.000000000000e+00
1.020250000000e+03 1.011476717565e+00 0.000000000000e+00 0.000000000000e+00
1.020500000000e+03 8.344098010903e-01 0.000000000000e+00 0.000000000000e+00
1.020750000000e+03 6.775614886712e-01 0.000000000000e+00 0.000000000000e+00
1.021000000000e+03 5.395779276900e-01 0.000000000000e+00 0.000000000000e+00
1.021250000000e+03 4.144845995834e-01 0.000000000000e+00 0.000000000000e+00
1.021500000000e+03 2.927417237009e-01 0.000000000000e+00 0.000000000000e+00
1.021750000000e+03 1.628438609700e-01 0.000000000000e+00 0.000000000000e+00
1.022000000000e+03 1.323594809035e-02 0.000000000000e+00 0.000000000000e+00
1.022250000000e+03 -1.657277229307e-01 0.000000000000e+00 0.000000000000e+00
1.022500000000e+03 -3.800616571032e-01 0.000000000000e+00 0.000000000000e+00
1.022750000000e+03 -6.309111653202e-01 0.000000000000e+00 0.000000000000e+00
1.023000000000e+03 -9.139765817107e-01 0.000000000000e+00 0.000000000000e+00
1.023250000000e+03 -1.219684569041e+00 0.000000000000e+00 0.000000000000e+00
1.023500000000e+03 -1.534086272302e+00 0.000000000000e+00 0.000000000000e+00
1.023750000000e+03 -1.840360337893e+00 0.000000000000e+00 0.000000000000e+00
1.024000000000e+03 -2.120714875999e+00 0.000000000000e+00 0.000000000000e+00
1.024250000000e+03 -2.358428074329e+00 0.000000000000e+00 0.000000000000e+00
1.024500000000e+03 -2.539749822883e+00 0.000000000000e+00 0.000000000000e+00
1.024750000000e+03 -2.655408495573e+00 0.000000000000e+00 0.000000000000e+00
1.025000000000e+03 -2.701524487456e+00 0.000000000000e+00 0.000000000000e+00
1.025250000000e+03 -2.679816734540e+00 0.000000000000e+00 0.000000000000e+00
1.025500000000e+03 -2.597088000165e+00 0.000000000000e+00 0.000000000000e+00
1.025750000000e+03 -2.464074984280e+00 0.000000000000e+00 0.000000000000e+00
1.026000000000e+03 -2.293836164663e+00 0.000000000000e+00 0.000000000000e+00
1.026250000000e+03 -2.099911660430e+00 0.000000000000e+00 0.000000000000e+00
1.026500000000e+03 -1.894517029831e+00 0.000000000000e+00 0.000000000000e+00
1.026750000000e+03 -1.687023371214e+00 0.000000000000e+00 0.000000000000e+00
1.027000000000e+03 -1.482931275135e+00 0.000000000000e+00 0.000000000000e+00
1.027250000000e+03 -1.283472907822e+00 0.000000000000e+00 0.000000000000e+00
1.027500000000e+03 -1.085885522160e+00 0.000000000000e+00 0.000000000000e+00
1.027750000000e+03 -8.843040444134e-01 0.000000000000e+00 0.000000000000e+00
1.028000000000e+03 -6.711335666967e-01 0.000000000000e+00 0.000000000000e+00
1.028250000000e+03 -4.386966129558e-01 0.000000000000e+00 0.000000000000e+00
1.028500000000e+03 -1.809138317767e-01 0.000000000000e+00 0.000000000000e+00
1.028750000000e+03 1.052251334396e-01 0.000000000000e+00 0.000000000000e+00
1.029000000000e+03 4.186117617806e-01 0.000000000000e+00 0.000000000000e+00
1.029250000000e+03 7.535399253791e-01 0.000000000000e+00 0.000000000000e+00
1.029500000000e+03 1.099867581913e+00 0.000000000000e+00 0.000000000000e+00
1.029750000000e+03 1.443798979318e+00 0.000000000000e+00 0.000000000000e+00
1.030000000000e+03 1.769182539695e+00 0.000000000000e+00 0.000000000000e+00
1.030250000000e+03 2.059150604362e+00 0.000000000000e+00 0.000000000000e+00
1.030500000000e+03 2.297883390590e+00 0.000000000000e+00 0.000000000000e+00
1.030750000000e+03 2.472266349011e+00 0.000000000000e+00 0.000000000000e+00
1.031000000000e+03 2.573228750797e+00 0.000000000000e+00 0.000000000000e+00
1.031250000000e+03 2.596598468594e+00 0.000000000000e+00 0.000000000000e+00
1.031500000000e+03 2.543376366520e+00 0.000000000000e+00 0.000000000000e+00
1.031750000000e+03 2.419413527773e+00 0.000000000000e+00 0.000000000000e+00
1.032000000000e+03 2.234554448073e+00 0.000000000000e+00 0.000000000000e+00
1.032250000000e+03 2.001378315406e+00 0.000000000000e+00 0.000000000000e+00
1.032500000000e+03 1.733719390197e+00 0.000000000000e+00 0.000000000000e+00
1.032750000000e+03 1.445170136171e+00 0.000000000000e+00 0.000000000000e+00
1.033000000000e+03 1.147764776530e+00 0.000000000000e+00 0.000000000000e+00
1.033250000000e+03 8.510080356906e-01 0.000000000000e+00 0.000000000000e+00
1.033500000000e+03 5.613593272814e-01 0.000000000000e+00 0.000000000000e+00
1.033750000000e+03 2.822147518569e-01 0.000000000000e+00 0.000000000000e+00
1.034000000000e+03 1.435777540859e-02 0.000000000000e+00 0.000000000000e+00
1.034250000000e+03 -2.432156157590e-01 0.000000000000e+00 0.000000000000e+00
1.034500000000e+03 -4.922413197795e-01 0.000000000000e+00 0.000000000000e+00
1.034750000000e+03 -7.340732521396e-01 0.000000000000e+00 0.000000000000e+00
1.035000000000e+03 -9.686865478233e-01 0.000000000000e+00 0.000000000000e+00
1.035250000000e+03 -1.193951673305e+00 0.000000000000e+00 0.000000000000e+00
1.035500000000e+03 -1.405290801890e+00 0.000000000000e+00 0.000000000000e+00
1.035750000000e+03 -1.595770803490e+00 0.000000000000e+00 0.000000000000e+00
1.036000000000e+03 -1.756623958931e+00 0.000000000000e+00 0.000000000000e+00
1.036250000000e+03 -1.878126914575e+00 0.000000000000e+00 0.000000000000e+00
1.036500000000e+03 -1.950718697036e+00 0.000000000000e+00 0.000000000000e+00
1.036750000000e+03 -1.966206316125e+00 0.000000000000e+00 0.000000000000e+00
1.037000000000e+03 -1.918895521293e+00 0.000000000000e+00 0.000000000000e+00
1.037250000000e+03 -1.806495534998e+00 0.000000000000e+00 0.000000000000e+00
1.037500000000e+03 -1.630677905150e+00 0.000000000000e+00 0.000000000000e+00
1.037750000000e+03 -1.397216185107e+00 0.000000000000e+00 0.000000000000e+00
1.038000000000e+03 -1.115688245411e+00 0.000000000000e+00 0.000000000000e+00
1.038250000000e+03 -7.987790050980e-01 0.000000000000e+00 0.000000000000e+00
1.038500000000e+03 -4.612707474362e-01 0.000000000000e+00 0.000000000000e+00
1.038750000000e+03 -1.188446186161e-01 0.000000000000e+00 0.000000000000e+00
1.039000000000e+03 2.131639668694e-01 0.000000000000e+00 0.000000000000e+00
1.039250000000e+03 5.209133521715e-01 0.000000000000e+00 0.000000000000e+00
1.039500000000e+03 7.929829177276e-01 0.000000000000e+00 0.000000000000e+00
1.039750000000e+03 1.020989144172e+00 0.000000000000e+00 0.000000000000e+00
1.040000000000e+03 1.199843812343e+00 0.000000000000e+00 0.000000000000e+00
1.040250000000e+03 1.327655388577e+00 0.000000000000e+00 0.000000000000e+00
1.040500000000e+03 1.405319707173e+00 0.000000000000e+00 0.000000000000e+00
1.040750000000e+03 1.435882624360e+00 0.000000000000e+00 0.000000000000e+00
1.041000000000e+03 1.423780900365e+00 0.000000000000e+00 0.000000000000e+00
1.041250000000e+03 1.374075622743e+00 0.000000000000e+00 0.000000000000e+00
1.041500000000e+03 1.291784661141e+00 0.000000000000e+00 0.000000000000e+00
1.041750000000e+03 1.181398732581e+00 0.000000000000e+00 0.000000000000e+00
1.042000000000e+03 1.046633261863e+00 0.000000000000e+00 0.000000000000e+00
1.042250000000e+03 8.904302026776e-01 0.000000000000e+00 0.000000000000e+00
1.042500000000e+03 7.151857522027e-01 0.000000000000e+00 0.000000000000e+00
1.042750000000e+03 5.231466638580e-01 0.000000000000e+00 0.000000000000e+00
1.043000000000e+03 3.168939795902e-01 0.000000000000e+00 0.000000000000e+00
1.043250000000e+03 9.982138690662e-02 0.000000000000e+00 0.000000000000e+00
1.043500000000e+03 -1.234827673220e-01 0.000000000000e+00 0.000000000000e+00
1.043750000000e+03 -3.470261597058e-01 0.000000000000e+00 0.000000000000e+00
1.044000000000e+03 -5.634271482694e-01 0.000000000000e+00 0.000000000000e+00
1.044250000000e+03 -7.641727776869e-01 0.000000000000e+00 0.000000000000e+00
1.044500000000e+03 -9.401051742894e-01 0.000000000000e+00 0.000000000000e+00
1.044750000000e+03 -1.082089205072e+00 0.000000000000e+00 0.000000000000e+00
1.045000000000e+03 -1.181788432136e+00 0.000000000000e+00 0.000000000000e+00
1.045250000000e+03 -1.232460100997e+00 0.000000000000e+00 0.000000000000e+00
1.045500000000e+03 -1.229675065791e+00 0.000000000000e+00 0.000000000000e+00
1.045750000000e+03 -1.171875573898e+00 0.000000000000e+00 0.000000000000e+00
1.046000000000e+03 -1.060701598374e+00 0.000000000000e+00 0.000000000000e+00
1.046250000000e+03 -9.010424973489e-01 0.000000000000e+00 0.000000000000e+00
1.046500000000e+03 -7.008018100613e-01 0.000000000000e+00 0.000000000000e+00
1.046750000000e+03 -4.703950742021e-01 0.000000000000e+00 0.000000000000e+00
1.047000000000e+03 -2.220297624943e-01 0.000000000000e+00 0.000000000000e+00
1.047250000000e+03 3.116064953525e-02 0.000000000000e+00 0.000000000000e+00
1.047500000000e+03 2.760424219528e-01 0.000000000000e+00 0.000000000000e+00
1.047750000000e+03 5.003772534181e-01 0.000000000000e+00 0.000000000000e+00
1.048000000000e+03 6.936047202810e-01 0.000000000000e+00 0.000000000000e+00
1.048250000000e+03 8.474440883012e-01 0.000000000000e+00 0.000000000000e+00
1.048500000000e+03 9.562710287196e-01 0.000000000000e+00 0.000000000000e+00
1.048750000000e+03 1.017251694609e+00 0.000000000000e+00 0.000000000000e+00
1.049000000000e+03 1.030244172589e+00 0.000000000000e+00 0.000000000000e+00
1.049250000000e+03 9.975021547270e-01 0.000000000000e+00 0.000000000000e+00
1.049500000000e+03 9.232348488885e-01 0.000000000000e+00 0.000000000000e+00
1.049750000000e+03 8.130885197734e-01 0.000000000000e+00 0.000000000000e+00
1.050000000000e+03 6.736175128500e-01 0.000000000000e+00 0.000000000000e+00
1.050250000000e+03 5.118061910290e-01 0.000000000000e+00 0.000000000000e+00
1.050500000000e+03 3.346890648683e-01 0.000000000000e+00 0.000000000000e+00
1.050750000000e+03 1.490966433756e-01 0.000000000000e+00 0.000000000000e+00
1.051000000000e+03 -3.846801127473e-02 0.000000000000e+00 0.000000000000e+00
1.051250000000e+03 -2.218392257536e-01 0.000000000000e+00 0.000000000000e+00
1.051500000000e+03 -3.951210931738e-01 0.000000000000e+00 0.000000000000e+00
1.051750000000e+03 -5.525908890014e-01 0.000000000000e+00 0.000000000000e+00
1.052000000000e+03 -6.886268872457e-01 0.000000000000e+00 0.000000000000e+00
1.052250000000e+03 -7.977100080031e-01 0.000000000000e+00 0.000000000000e+00
1.052500000000e+03 -8.745364862334e-01 0.000000000000e+00 0.000000000000e+00
1.052750000000e+03 -9.142597221776e-01 0.000000000000e+00 0.000000000000e+00
1.053000000000e+03 -9.128561524365e-01 0.000000000000e+00 0.000000000000e+00
1.053250000000e+03 -8.675855419140e-01 0.000000000000e+00 0.000000000000e+00
1.053500000000e+03 -7.774940009939e-01 0.000000000000e+00 0.000000000000e+00
1.053750000000e+03 -6.438915830817e-01 0.000000000000e+00 0.000000000000e+00
1.054000000000e+03 -4.707282222100e-01 0.000000000000e+00 0.000000000000e+00
1.054250000000e+03 -2.647937586847e-01 0.000000000000e+00 0.000000000000e+00
1.054500000000e+03 -3.568035389581e-02 0.000000000000e+00 0.000000000000e+00
1.054750000000e+03 2.045321766538e-01 0.000000000000e+00 0.000000000000e+00
1.055000000000e+03 4.418778929701e-01 0.000000000000e+00 0.000000000000e+00
1.055250000000e+03 6.613690650708e-01 0.000000000000e+00 0.000000000000e+00
1.055500000000e+03 8.480653081746e-01 0.000000000000e+00 0.000000000000e+00
1.055750000000e+03 9.882597433361e-01 0.000000000000e+00 0.000000000000e+00
1.056000000000e+03 1.070672800176e+00 0.000000000000e+00 0.000000000000e+00
1.056250000000e+03 1.087534001322e+00 0.000000000000e+00 0.000000000000e+00
1.056500000000e+03 1.035435030124e+00 0.000000000000e+00 0.000000000000e+00
1.056750000000e+03 9.158539350887e-01 0.000000000000e+00 0.000000000000e+00
1.057000000000e+03 7.352791523530e-01 0.000000000000e+00 0.000000000000e+00
1.057250000000e+03 5.049002554130e-01 0.000000000000e+00 0.000000000000e+00
1.057500000000e+03 2.398758388416e-01 0.000000000000e+00 0.000000000000e+00
1.057750000000e+03 -4.176719440685e-02 0.000000000000e+00 0.000000000000e+00
1.058000000000e+03 -3.205095278997e-01 0.000000000000e+00 0.000000000000e+00
1.058250000000e+03 -5.768672959262e-01 0.000000000000e+00 0.000000000000e+00
1.058500000000e+03 -7.929318312072e-01 0.000000000000e+00 0.000000000000e+00
1.058750000000e+03 -9.537793262490e-01 0.000000000000e+00 0.000000000000e+00
1.059000000000e+03 -1.048621808670e+00 0.000000000000e+00 0.000000000000e+00
1.059250000000e+03 -1.071597872933e+00 0.000000000000e+00 0.000000000000e+00
1.059500000000e+03 -1.022139086214e+00 0.000000000000e+00 0.000000000000e+00
1.059750000000e+03 -9.048914112343e-01 0.000000000000e+00 0.000000000000e+00
1.060000000000e+03 -7.292152147000e-01 0.000000000000e+00 0.000000000000e+00
1.060250000000e+03 -5.083273118355e-01 0.000000000000e+00 0.000000000000e+00
1.060500000000e+03 -2.581795636934e-01 0.000000000000e+00 0.000000000000e+00
1.060750000000e+03 3.812427814768e-03 0.000000000000e+00 0.000000000000e+00
1.061000000000e+03 2.600715639699e-01 0.000000000000e+00 0.000000000000e+00
1.061250000000e+03 4.940814126553e-01 0.000000000000e+00 0.000000000000e+00
1.061500000000e+03 6.914365950246e-01 0.000000000000e+00 0.000000000000e+00
1.061750000000e+03 8.406570194907e-01 0.000000000000e+00 0.000000000000e+00
1.062000000000e+03 9.337326461371e-01 0.000000000000e+00 0.000000000000e+00
1.062250000000e+03 9.663957780212e-01 0.000000000000e+00 0.000000000000e+00
1.062500000000e+03 9.381434023872e-01 0.000000000000e+00 0.000000000000e+00
1.062750000000e+03 8.520498394517e-01 0.000000000000e+00 0.000000000000e+00
1.063000000000e+03 7.144183548367e-01 0.000000000000e+00 0.000000000000e+00
1.063250000000e+03 5.343195610503e-01 0.000000000000e+00 0.000000000000e+00
1.063500000000e+03 3.230560579123e-01 0.000000000000e+00 0.000000000000e+00
1.063750000000e+03 9.357977298300e-02 0.000000000000e+00 0.000000000000e+00
1.064000000000e+03 -1.401254963679e-01 0.000000000000e+00 0.000000000000e+00
1.064250000000e+03 -3.636950723267e-01 0.000000000000e+00 0.000000000000e+00
1.064500000000e+03 -5.630720896822e-01 0.000000000000e+00 0.000000000000e+00
1.064750000000e+03 -7.252358467523e-01 0.000000000000e+00 0.000000000000e+00
1.065000000000e+03 -8.389616336211e-01 0.000000000000e+00 0.000000000000e+00
1.065250000000e+03 -8.955872779230e-01 0.000000000000e+00 0.000000000000e+00
1.065500000000e+03 -8.897416624175e-01 0.000000000000e+00 0.000000000000e+00
1.065750000000e+03 -8.199712303491e-01 0.000000000000e+00 0.000000000000e+00
1.066000000000e+03 -6.891866049092e-01 0.000000000000e+00 0.000000000000e+00
1.066250000000e+03 -5.048471605983e-01 0.000000000000e+00 0.000000000000e+00
1.066500000000e+03 -2.788098062836e-01 0.000000000000e+00 0.000000000000e+00
1.066750000000e+03 -2.679067231262e-02 0.000000000000e+00 0.000000000000e+00
1.067000000000e+03 2.325760923814e-01 0.000000000000e+00 0.000000000000e+00
1.067250000000e+03 4.790528627539e-01 0.000000000000e+00 0.000000000000e+00
1.067500000000e+03 6.924069883471e-01 0.000000000000e+00 0.000000000000e+00
1.067750000000e+03 8.541860175897e-01 0.000000000000e+00 0.000000000000e+00
1.068000000000e+03 9.494942685324e-01 0.000000000000e+00 0.000000000000e+00
1.068250000000e+03 9.685831329036e-01 0.000000000000e+00 0.000000000000e+00
1.068500000000e+03 9.080665188233e-01 0.000000000000e+00 0.000000000000e+00
1.068750000000e+03 7.715956554054e-01 0.000000000000e+00 0.000000000000e+00
1.069000000000e+03 5.698735897969e-01 0.000000000000e+00 0.000000000000e+00
1.069250000000e+03 3.199552989664e-01 0.000000000000e+00 0.000000000000e+00
1.069500000000e+03 4.385759125636e-02 0.000000000000e+00 0.000000000000e+00
1.069750000000e+03 -2.334152241655e-01 0.000000000000e+00 0.000000000000e+00
1.070000000000e+03 -4.862488586887e-01 0.000000000000e+00 0.000000000000e+00
1.070250000000e+03 -6.909605179240e-01 0.000000000000e+00 0.000000000000e+00
1.070500000000e+03 -8.282323168464e-01 0.000000000000e+00 0.000000000000e+00
1.070750000000e+03 -8.851630084561e-01 0.000000000000e+00 0.000000000000e+00
1.071000000000e+03 -8.566958998727e-01 0.000000000000e+00 0.000000000000e+00
1.071250000000e+03 -7.462431851584e-01 0.000000000000e+00 0.000000000000e+00
1.071500000000e+03 -5.654137349796e-01 0.000000000000e+00 0.000000000000e+00
1.071750000000e+03 -3.328527867163e-01 0.000000000000e+00 0.000000000000e+00
1.072000000000e+03 -7.230581649674e-02 0.000000000000e+00 0.000000000000e+00
1.072250000000e+03 1.898877798959e-01 0.000000000000e+00 0.000000000000e+00
1.072500000000e+03 4.275947257527e-01 0.000000000000e+00 0.000000000000e+00
1.072750000000e+03 6.176662783685e-01 0.000000000000e+00 0.000000000000e+00
1.073000000000e+03 7.423783867009e-01 0.000000000000e+00 0.000000000000e+00
1.073250000000e+03 7.912541554215e-01 0.000000000000e+00 0.000000000000e+00
1.073500000000e+03 7.620608350375e-01 0.000000000000e+00 0.000000000000e+00
1.073750000000e+03 6.608711398591e-01 0.000000000000e+00 0.000000000000e+00
1.074000000000e+03 5.011902098224e-01 0.000000000000e+00 0.000000000000e+00
1.074250000000e+03 3.022610506526e-01 0.000000000000e+00 0.000000000000e+00
1.074500000000e+03 8.675875851568e-02 0.000000000000e+00 0.000000000000e+00
1.074750000000e+03 -1.218450626734e-01 0.000000000000e+00 0.000000000000e+00
1.075000000000e+03 -3.019305060067e-01 0.000000000000e+00 0.000000000000e+00
1.075250000000e+03 -4.360769377299e-01 0.000000000000e+00 0.000000000000e+00
1.075500000000e+03 -5.128395650113e-01 0.000000000000e+00 0.000000000000e+00
1.075750000000e+03 -5.277605843149e-01 0.000000000000e+00 0.000000000000e+00
1.076000000000e+03 -4.835194471848e-01 0.000000000000e+00 0.000000000000e+00
1.076250000000e+03 -3.892356697691e-01 0.000000000000e+00 0.000000000000e+00
1.076500000000e+03 -2.590422427295e-01 0.000000000000e+00 0.000000000000e+00
1.076750000000e+03 -1.101346122465e-01 0.000000000000e+00 0.000000000000e+00
1.077000000000e+03 3.944151573110e-02 0.000000000000e+00 0.000000000000e+00
1.077250000000e+03 1.729775840281e-01 0.000000000000e+00 0.000000000000e+00
1.077500000000e+03 2.769937740121e-01 0.000000000000e+00 0.000000000000e+00
1.077750000000e+03 3.426133254449e-01 0.000000000000e+00 0.000000000000e+00
1.078000000000e+03 3.662747873905e-01 0.000000000000e+00 0.000000000000e+00
1.078250000000e+03 3.497300838347e-01 0.000000000000e+00 0.000000000000e+00
1.078500000000e+03 2.993720632566e-01 0.000000000000e+00 0.000000000000e+00
1.078750000000e+03 2.250210910315e-01 0.000000000000e+00 0.000000000000e+00
1.079000000000e+03 1.383649618188e-01 0.000000000000e+00 0.000000000000e+00
1.079250000000e+03 5.128192570467e-02 0.000000000000e+00 0.000000000000e+00
1.079500000000e+03 -2.572081062162e-02 0.000000000000e+00 0.000000000000e+00
1.079750000000e+03 -8.475017831883e-02 0.000000000000e+00 0.000000000000e+00
1.080000000000e+03 -1.213050497629e-01 0.000000000000e+00 0.000000000000e+00
1.080250000000e+03 -1.345155716005e-01 0.000000000000e+00 0.000000000000e+00
1.080500000000e+03 -1.268510863327e-01 0.000000000000e+00 0.000000000000e+00
1.080750000000e+03 -1.033787972452e-01 0.000000000000e+00 0.000000000000e+00
1.081000000000e+03 -7.071476218385e-02 0.000000000000e+00 0.000000000000e+00
1.081250000000e+03 -3.584467483138e-02 0.000000000000e+00 0.000000000000e+00
1.081500000000e+03 -5.000010295276e-03 0.000000000000e+00 0.000000000000e+00
1.081750000000e+03 1.724452762646e-02 0.000000000000e+00 0.000000000000e+00
1.082000000000e+03 2.852965012471e-02 0.000000000000e+00 0.000000000000e+00
1.082250000000e+03 2.886321333681e-02 0.000000000000e+00 0.000000000000e+00
1.082500000000e+03 2.036833107714e-02 0.000000000000e+00 0.000000000000e+00
1.082750000000e+03 6.693919022513e-03 0.000000000000e+00 0.000000000000e+00
1.083000000000e+03 -7.796451973196e-03 0.000000000000e+00 0.000000000000e+00
1.083250000000e+03 -1.891173269277e-02 0.000000000000e+00 0.000000000000e+00
1.083500000000e+03 -2.344506762713e-02 0.000000000000e+00 0.000000000000e+00
1.083750000000e+03 -1.977657043219e-02 0.000000000000e+00 0.000000000000e+00
1.084000000000e+03 -8.172406021619e-03 0.000000000000e+00 0.000000000000e+00
1.084250000000e+03 9.262174019209e-03 0.000000000000e+00 0.000000000000e+00
1.084500000000e+03 2.896046653641e-02 0.000000000000e+00 0.000000000000e+00
1.084750000000e+03 4.653339724226e-02 0.000000000000e+00 0.000000000000e+00
1.085000000000e+03 5.755920574183e-02 0.000000000000e+00 0.000000000000e+00
1.085250000000e+03 5.838978713399e-02 0.000000000000e+00 0.000000000000e+00
1.085500000000e+03 4.683841743671e-02 0.000000000000e+00 0.000000000000e+00
1.085750000000e+03 2.263387599910e-02 0.000000000000e+00 0.000000000000e+00
1.086000000000e+03 -1.243565289724e-02 0.000000000000e+00 0.000000000000e+00
1.086250000000e+03 -5.471534446022e-02 0.000000000000e+00 0.000000000000e+00
1.086500000000e+03 -9.918564902324e-02 0.000000000000e+00 0.000000000000e+00
1.086750000000e+03 -1.401965840581e-01 0.000000000000e+00 0.000000000000e+00
1.087000000000e+03 -1.723207094741e-01 0.000000000000e+00 0.000000000000e+00
1.087250000000e+03 -1.911921466518e-01 0.000000000000e+00 0.000000000000e+00
1.087500000000e+03 -1.942008064579e-01 0.000000000000e+00 0.000000000000e+00
1.087750000000e+03 -1.809330884338e-01 0.000000000000e+00 0.000000000000e+00
1.088000000000e+03 -1.532891200968e-01 0.000000000000e+00 0.000000000000e+00
1.088250000000e+03 -1.152560094176e-01 0.000000000000e+00 0.000000000000e+00
1.088500000000e+03 -7.236891528659e-02 0.000000000000e+00 0.000000000000e+00
1.088750000000e+03 -3.093897024737e-02 0.000000000000e+00 0.000000000000e+00
1.089000000000e+03 2.837938432687e-03 0.000000000000e+00 0.000000000000e+00
1.089250000000e+03 2.376000779309e-02 0.000000000000e+00 0.000000000000e+00
1.089500000000e+03 2.835687307307e-02 0.000000000000e+00 0.000000000000e+00
1.089750000000e+03 1.537813360286e-02 0.000000000000e+00 0.000000000000e+00
1.090000000000e+03 -1.403669582174e-02 0.000000000000e+00 0.000000000000e+00
1.090250000000e+03 -5.652898316743e-02 0.000000000000e+00 0.000000000000e+00
1.090500000000e+03 -1.070044333596e-01 0.000000000000e+00 0.000000000000e+00
1.090750000000e+03 -1.593557072095e-01 0.000000000000e+00 0.000000000000e+00
1.091000000000e+03 -2.073168937904e-01 0.000000000000e+00 0.000000000000e+00
1.091250000000e+03 -2.453251267557e-01 0.000000000000e+00 0.000000000000e+00
1.091500000000e+03 -2.692659429645e-01 0.000000000000e+00 0.000000000000e+00
1.091750000000e+03 -2.769984253197e-01 0.000000000000e+00 0.000000000000e+00
1.092000000000e+03 -2.685904712952e-01 0.000000000000e+00 0.000000000000e+00
1.092250000000e+03 -2.462382495815e-01 0.000000000000e+00 0.000000000000e+00
1.092500000000e+03 -2.138903296778e-01 0.000000000000e+00 0.000000000000e+00
1.092750000000e+03 -1.766391331398e-01 0.000000000000e+00 0.000000000000e+00
1.093000000000e+03 -1.399741177215e-01 0.000000000000e+00 0.000000000000e+00
1.093250000000e+03 -1.090080481899e-01 0.000000000000e+00 0.000000000000e+00
1.093500000000e+03 -8.778775765981e-02 0.000000000000e+00 0.000000000000e+00
1.093750000000e+03 -7.878448311448e-02 0.000000000000e+00 0.000000000000e+00
1.094000000000e+03 -8.262913210972e-02 0.000000000000e+00 0.000000000000e+00
1.094250000000e+03 -9.811958869599e-02 0.000000000000e+00 0.000000000000e+00
1.094500000000e+03 -1.224864008669e-01 0.000000000000e+00 0.000000000000e+00
1.094750000000e+03 -1.518660894517e-01 0.000000000000e+00 0.000000000000e+00
1.095000000000e+03 -1.819032891299e-01 0.000000000000e+00 0.000000000000e+00
1.095250000000e+03 -2.083878181562e-01 0.000000000000e+00 0.000000000000e+00
1.095500000000e+03 -2.278323167748e-01 0.000000000000e+00 0.000000000000e+00
1.095750000000e+03 -2.379097457503e-01 0.000000000000e+00 0.000000000000e+00
1.096000000000e+03 -2.376951215611e-01 0.000000000000e+00 0.000000000000e+00
1.096250000000e+03 -2.276880728253e-01 0.000000000000e+00 0.000000000000e+00
1.096500000000e+03 -2.096269107458e-01 0.000000000000e+00 0.000000000000e+00
1.096750000000e+03 -1.861356201416e-01 0.000000000000e+00 0.000000000000e+00
1.097000000000e+03 -1.602679516974e-01 0.000000000000e+00 0.000000000000e+00
1.097250000000e+03 -1.350245095771e-01 0.000000000000e+00 0.000000000000e+00
1.097500000000e+03 -1.129181135274e-01 0.000000000000e+00 0.000000000000e+00
1.097750000000e+03 -9.565047896568e-02 0.000000000000e+00 0.000000000000e+00
1.098000000000e+03 -8.394189511536e-02 0.000000000000e+00 0.000000000000e+00
1.098250000000e+03 -7.752890321044e-02 0.000000000000e+00 0.000000000000e+00
1.098500000000e+03 -7.531746274325e-02 0.000000000000e+00 0.000000000000e+00
1.098750000000e+03 -7.565515186880e-02 0.000000000000e+00 0.000000000000e+00
1.099000000000e+03 -7.666921922090e-02 0.000000000000e+00 0.000000000000e+00
1.099250000000e+03 -7.661011280817e-02 0.000000000000e+00 0.000000000000e+00
1.099500000000e+03 -7.414314620573e-02 0.000000000000e+00 0.000000000000e+00
1.099750000000e+03 -6.854323074819e-02 0.000000000000e+00 0.000000000000e+00
1.100000000000e+03 -5.976665729170e-02 0.000000000000e+00 0.000000000000e+00
1.100250000000e+03 -4.839630121621e-02 0.000000000000e+00 0.000000000000e+00
1.100500000000e+03 -3.547849296141e-02 0.000000000000e+00 0.000000000000e+00
1.100750000000e+03 -2.228752442194e-02 0.000000000000e+00 0.000000000000e+00
1.101000000000e+03 -1.006455074705e-02 0.000000000000e+00 0.000000000000e+00
1.101250000000e+03 2.200488506433e-04 0.000000000000e+00 0.000000000000e+00
1.101500000000e+03 8.038049749193e-03 0.000000000000e+00 0.000000000000e+00
1.101750000000e+03 1.337917453061e-02 0.000000000000e+00 0.000000000000e+00
1.102000000000e+03 1.672014442403e-02 0.000000000000e+00 0.000000000000e+00
1.102250000000e+03 1.889546185777e-02 0.000000000000e+00 0.000000000000e+00
1.102500000000e+03 2.089608143942e-02 0.000000000000e+00 0.000000000000e+00
1.102750000000e+03 2.363487626327e-02 0.000000000000e+00 0.000000000000e+00
1.103000000000e+03 2.772352204828e-02 0.000000000000e+00 0.000000000000e+00
1.103250000000e+03 3.330322968741e-02 0.000000000000e+00 0.000000000000e+00
1.103500000000e+03 3.996213093140e-02 0.000000000000e+00 0.000000000000e+00
1.103750000000e+03 4.675678125081e-02 0.000000000000e+00 0.000000000000e+00
1.104000000000e+03 5.233684867073e-02 0.000000000000e+00 0.000000000000e+00
1.104250000000e+03 5.515375512331e-02 0.000000000000e+00 0.000000000000e+00
1.104500000000e+03 5.371893570566e-02 0.000000000000e+00 0.000000000000e+00
1.104750000000e+03 4.686803680257e-02 0.000000000000e+00 0.000000000000e+00
1.105000000000e+03 3.398537332059e-02 0.000000000000e+00 0.000000000000e+00
1.105250000000e+03 1.514867321349e-02 0.000000000000e+00 0.000000000000e+00
1.105500000000e+03 -8.833355042075e-03 0.000000000000e+00 0.000000000000e+00
1.105750000000e+03 -3.650081720150e-02 0.000000000000e+00 0.000000000000e+00
1.106000000000e+03 -6.593073628763e-02 0.000000000000e+00 0.000000000000e+00
1.106250000000e+03 -9.500634767241e-02 0.000000000000e+00 0.000000000000e+00
1.106500000000e+03 -1.217265387378e-01 0.000000000000e+00 0.000000000000e+00
1.106750000000e+03 -1.445068819606e-01 0.000000000000e+00 0.000000000000e+00
1.107000000000e+03 -1.624239057875e-01 0.000000000000e+00 0.000000000000e+00
1.107250000000e+03 -1.753621873884e-01 0.000000000000e+00 0.000000000000e+00
1.107500000000e+03 -1.840383474850e-01 0.000000000000e+00 0.000000000000e+00
1.107750000000e+03 -1.898948482318e-01 0.000000000000e+00 0.000000000000e+00
1.108000000000e+03 -1.948767174020e-01 0.000000000000e+00 0.000000000000e+00
1.108250000000e+03 -2.011227907084e-01 0.000000000000e+00 0.000000000000e+00
1.108500000000e+03 -2.106168853852e-01 0.000000000000e+00 0.000000000000e+00
1.108750000000e+03 -2.248513107754e-01 0.000000000000e+00 0.000000000000e+00
1.109000000000e+03 -2.445541543223e-01 0.000000000000e+00 0.000000000000e+00
1.109250000000e+03 -2.695229465842e-01 0.000000000000e+00 0.000000000000e+00
1.109500000000e+03 -2.985919071530e-01 0.000000000000e+00 0.000000000000e+00
1.109750000000e+03 -3.297403115378e-01 0.000000000000e+00 0.000000000000e+00
1.110000000000e+03 -3.603285558303e-01 0.000000000000e+00 0.000000000000e+00
1.110250000000e+03 -3.874293895304e-01 0.000000000000e+00 0.000000000000e+00
1.110500000000e+03 -4.082074152171e-01 0.000000000000e+00 0.000000000000e+00
1.110750000000e+03 -4.202924801440e-01 0.000000000000e+00 0.000000000000e+00
1.111000000000e+03 -4.220931347328e-01 0.000000000000e+00 0.000000000000e+00
1.111250000000e+03 -4.130048293626e-01 0.000000000000e+00 0.000000000000e+00
1.111500000000e+03 -3.934827020179e-01 0.000000000000e+00 0.000000000000e+00
1.111750000000e+03 -3.649684237851e-01 0.000000000000e+00 0.000000000000e+00
1.112000000000e+03 -3.296817171399e-01 0.000000000000e+00 0.000000000000e+00
1.112250000000e+03 -2.903067306253e-01 0.000000000000e+00 0.000000000000e+00
1.112500000000e+03 -2.496185796271e-01 0.000000000000e+00 0.000000000000e+00
1.112750000000e+03 -2.101038540273e-01 0.000000000000e+00 0.000000000000e+00
1.113000000000e+03 -1.736295452352e-01 0.000000000000e+00 0.000000000000e+00
1.113250000000e+03 -1.412076094252e-01 0.000000000000e+00 0.000000000000e+00
1.113500000000e+03 -1.128883647696e-01 0.000000000000e+00 0.000000000000e+00
1.113750000000e+03 -8.779720059504e-02 0.000000000000e+00 0.000000000000e+00
1.114000000000e+03 -6.430840190851e-02 0.000000000000e+00 0.000000000000e+00
1.114250000000e+03 -4.033026546865e-02 0.000000000000e+00 0.000000000000e+00
1.114500000000e+03 -1.365992125091e-02 0.000000000000e+00 0.000000000000e+00
1.114750000000e+03 1.764339739741e-02 0.000000000000e+00 0.000000000000e+00
1.115000000000e+03 5.492014923507e-02 0.000000000000e+00 0.000000000000e+00
1.115250000000e+03 9.865546819946e-02 0.000000000000e+00 0.000000000000e+00
1.115500000000e+03 1.483432791715e-01 0.000000000000e+00 0.000000000000e+00
1.115750000000e+03 2.024883566034e-01 0.000000000000e+00 0.000000000000e+00
1.116000000000e+03 2.587455525296e-01 0.000000000000e+00 0.000000000000e+00
1.116250000000e+03 3.141762085181e-01 0.000000000000e+00 0.000000000000e+00
1.116500000000e+03 3.655856473500e-01 0.000000000000e+00 0.000000000000e+00
1.116750000000e+03 4.098948490523e-01 0.000000000000e+00 0.000000000000e+00
1.117000000000e+03 4.444953888845e-01 0.000000000000e+00 0.000000000000e+00
1.117250000000e+03 4.675399004643e-01 0.000000000000e+00 0.000000000000e+00
1.117500000000e+03 4.781301410699e-01 0.000000000000e+00 0.000000000000e+00
1.117750000000e+03 4.763796652024e-01 0.000000000000e+00 0.000000000000e+00
1.118000000000e+03 4.633459495694e-01 0.000000000000e+00 0.000000000000e+00
1.118250000000e+03 4.408449852304e-01 0.000000000000e+00 0.000000000000e+00
1.118500000000e+03 4.111772962911e-01 0.000000000000e+00 0.000000000000e+00
1.118750000000e+03 3.768058667806e-01 0.000000000000e+00 0.000000000000e+00
1.119000000000e+03 3.400320400056e-01 0.000000000000e+00 0.000000000000e+00
1.119250000000e+03 3.027144530758e-01 0.000000000000e+00 0.000000000000e+00
1.119500000000e+03 2.660687825127e-01 0.000000000000e+00 0.000000000000e+00
1.119750000000e+03 2.305736821414e-01 0.000000000000e+00 0.000000000000e+00
1.120000000000e+03 1.959926588646e-01 0.000000000000e+00 0.000000000000e+00
1.120250000000e+03 1.615050309262e-01 0.000000000000e+00 0.000000000000e+00
1.120500000000e+03 1.259238991638e-01 0.000000000000e+00 0.000000000000e+00
1.120750000000e+03 8.796732999304e-02 0.000000000000e+00 0.000000000000e+00
1.121000000000e+03 4.654224998568e-02 0.000000000000e+00 0.000000000000e+00
1.121250000000e+03 9.996884615501e-04 0.000000000000e+00 0.000000000000e+00
1.121500000000e+03 -4.867506065315e-02 0.000000000000e+00 0.000000000000e+00
1.121750000000e+03 -1.017639008000e-01 0.000000000000e+00 0.000000000000e+00
1.122000000000e+03 -1.568222403698e-01 0.000000000000e+00 0.000000000000e+00
1.122250000000e+03 -2.117885610930e-01 0.000000000000e+00 0.000000000000e+00
1.122500000000e+03 -2.641814698861e-01 0.000000000000e+00 0.000000000000e+00
1.122750000000e+03 -3.113568279240e-01 0.000000000000e+00 0.000000000000e+00
1.123000000000e+03 -3.507900176352e-01 0.000000000000e+00 0.000000000000e+00
1.123250000000e+03 -3.803458849421e-01 0.000000000000e+00 0.000000000000e+00
1.123500000000e+03 -3.985015687133e-01 0.000000000000e+00 0.000000000000e+00
1.123750000000e+03 -4.044947626841e-01 0.000000000000e+00 0.000000000000e+00
1.124000000000e+03 -3.983807799092e-01 0.000000000000e+00 0.000000000000e+00
1.124250000000e+03 -3.809944955388e-01 0.000000000000e+00 0.000000000000e+00
1.124500000000e+03 -3.538260161744e-01 0.000000000000e+00 0.000000000000e+00
1.124750000000e+03 -3.188300052776e-01 0.000000000000e+00 0.000000000000e+00
1.125000000000e+03 -2.781965247662e-01 0.000000000000e+00 0.000000000000e+00
1.125250000000e+03 -2.341150643194e-01 0.000000000000e+00 0.000000000000e+00
1.125500000000e+03 -1.885627600912e-01 0.000000000000e+00 0.000000000000e+00
1.125750000000e+03 -1.431429255967e-01 0.000000000000e+00 0.000000000000e+00
1.126000000000e+03 -9.899177331913e-02 0.000000000000e+00 0.000000000000e+00
1.126250000000e+03 -5.676087216323e-02 0.000000000000e+00 0.000000000000e+00
1.126500000000e+03 -1.667197736451e-02 0.000000000000e+00 0.000000000000e+00
1.126750000000e+03 2.136908165194e-02 0.000000000000e+00 0.000000000000e+00
1.127000000000e+03 5.762042609858e-02 0.000000000000e+00 0.000000000000e+00
1.127250000000e+03 9.233943197461e-02 0.000000000000e+00 0.000000000000e+00
1.127500000000e+03 1.256313417837e-01 0.000000000000e+00 0.000000000000e+00
1.127750000000e+03 1.573342012303e-01 0.000000000000e+00 0.000000000000e+00
1.128000000000e+03 1.869570221878e-01 0.000000000000e+00 0.000000000000e+00
1.128250000000e+03 2.136798244868e-01 0.000000000000e+00 0.000000000000e+00
1.128500000000e+03 2.364150542295e-01 0.000000000000e+00 0.000000000000e+00
1.128750000000e+03 2.539211156448e-01 0.000000000000e+00 0.000000000000e+00
1.129000000000e+03 2.649515784670e-01 0.000000000000e+00 0.000000000000e+00
1.129250000000e+03 2.684189569547e-01 0.000000000000e+00 0.000000000000e+00
1.129500000000e+03 2.635503402245e-01 0.000000000000e+00 0.000000000000e+00
1.129750000000e+03 2.500136865235e-01 0.000000000000e+00 0.000000000000e+00
1.130000000000e+03 2.279979421165e-01 0.000000000000e+00 0.000000000000e+00
1.130250000000e+03 1.982366056452e-01 0.000000000000e+00 0.000000000000e+00
1.130500000000e+03 1.619719724649e-01 0.000000000000e+00 0.000000000000e+00
1.130750000000e+03 1.208649889879e-01 0.000000000000e+00 0.000000000000e+00
1.131000000000e+03 7.686239113330e-02 0.000000000000e+00 0.000000000000e+00
1.131250000000e+03 3.203773722852e-02 0.000000000000e+00 0.000000000000e+00
1.131500000000e+03 -1.157449776885e-02 0.000000000000e+00 0.000000000000e+00
1.131750000000e+03 -5.213264708115e-02 0.000000000000e+00 0.000000000000e+00
1.132000000000e+03 -8.811279065739e-02 0.000000000000e+00 0.000000000000e+00
1.132250000000e+03 -1.183928233525e-01 0.000000000000e+00 0.000000000000e+00
1.132500000000e+03 -1.422893916503e-01 0.000000000000e+00 0.000000000000e+00
1.132750000000e+03 -1.595477209519e-01 0.000000000000e+00 0.000000000000e+00
1.133000000000e+03 -1.702902409387e-01 0.000000000000e+00 0.000000000000e+00
1.133250000000e+03 -1.749346470213e-01 0.000000000000e+00 0.000000000000e+00
1.133500000000e+03 -1.740950508308e-01 0.000000000000e+00 0.000000000000e+00
1.133750000000e+03 -1.684808728151e-01 0.000000000000e+00 0.000000000000e+00
1.134000000000e+03 -1.588071029982e-01 0.000000000000e+00 0.000000000000e+00
1.134250000000e+03 -1.457267622025e-01 0.000000000000e+00 0.000000000000e+00
1.134500000000e+03 -1.297923182474e-01 0.000000000000e+00 0.000000000000e+00
1.134750000000e+03 -1.114480777676e-01 0.000000000000e+00 0.000000000000e+00
1.135000000000e+03 -9.105086516829e-02 0.000000000000e+00 0.000000000000e+00
1.135250000000e+03 -6.891225555114e-02 0.000000000000e+00 0.000000000000e+00
1.135500000000e+03 -4.535276361498e-02 0.000000000000e+00 0.000000000000e+00
1.135750000000e+03 -2.075703479742e-02 0.000000000000e+00 0.000000000000e+00
1.136000000000e+03 4.380652130007e-03 0.000000000000e+00 0.000000000000e+00
1.136250000000e+03 2.942949283361e-02 0.000000000000e+00 0.000000000000e+00
1.136500000000e+03 5.361983029744e-02 0.000000000000e+00 0.000000000000e+00
1.136750000000e+03 7.606763445827e-02 0.000000000000e+00 0.000000000000e+00
1.137000000000e+03 9.582410033419e-02 0.000000000000e+00 0.000000000000e+00
1.137250000000e+03 1.119450626842e-01 0.000000000000e+00 0.000000000000e+00
1.137500000000e+03 1.235720949596e-01 0.000000000000e+00 0.000000000000e+00
1.137750000000e+03 1.300154577343e-01 0.000000000000e+00 0.000000000000e+00
1.138000000000e+03 1.308286701740e-01 0.000000000000e+00 0.000000000000e+00
1.138250000000e+03 1.258654043659e-01 0.000000000000e+00 0.000000000000e+00
1.138500000000e+03 1.153114850986e-01 0.000000000000e+00 0.000000000000e+00
1.138750000000e+03 9.968771623190e-02 0.000000000000e+00 0.000000000000e+00
1.139000000000e+03 7.982265386562e-02 0.000000000000e+00 0.000000000000e+00
1.139250000000e+03 5.679787060306e-02 0.000000000000e+00 0.000000000000e+00
1.139500000000e+03 3.187128480165e-02 0.000000000000e+00 0.000000000000e+00
1.139750000000e+03 6.386411537400e-03 0.000000000000e+00 0.000000000000e+00
1.140000000000e+03 -1.832331681310e-02 0.000000000000e+00 0.000000000000e+00
1.140250000000e+03 -4.102582565193e-02 0.000000000000e+00 0.000000000000e+00
1.140500000000e+03 -6.066882488589e-02 0.000000000000e+00 0.000000000000e+00
1.140750000000e+03 -7.643875517910e-02 0.000000000000e+00 0.000000000000e+00
1.141000000000e+03 -8.779609409153e-02 0.000000000000e+00 0.000000000000e+00
1.141250000000e+03 -9.448566727472e-02 0.000000000000e+00 0.000000000000e+00
1.141500000000e+03 -9.652339414517e-02 0.000000000000e+00 0.000000000000e+00
1.141750000000e+03 -9.416332761341e-02 0.000000000000e+00 0.000000000000e+00
1.142000000000e+03 -8.785064905045e-02 0.000000000000e+00 0.000000000000e+00
1.142250000000e+03 -7.816726827425e-02 0.000000000000e+00 0.000000000000e+00
1.142500000000e+03 -6.577677835690e-02 0.000000000000e+00 0.000000000000e+00
1.142750000000e+03 -5.137476483683e-02 0.000000000000e+00 0.000000000000e+00
1.143000000000e+03 -3.564901186506e-02 0.000000000000e+00 0.000000000000e+00
1.143250000000e+03 -1.925221105630e-02 0.000000000000e+00 0.000000000000e+00
1.143500000000e+03 -2.787642353802e-03 0.000000000000e+00 0.000000000000e+00
1.143750000000e+03 1.319374365045e-02 0.000000000000e+00 0.000000000000e+00
1.144000000000e+03 2.818808095685e-02 0.000000000000e+00 0.000000000000e+00
1.144250000000e+03 4.172949818628e-02 0.000000000000e+00 0.000000000000e+00
1.144500000000e+03 5.338185281606e-02 0.000000000000e+00 0.000000000000e+00
1.144750000000e+03 6.273554904116e-02 0.000000000000e+00 0.000000000000e+00
1.145000000000e+03 6.941259384141e-02 0.000000000000e+00 0.000000000000e+00
1.145250000000e+03 7.308140801534e-02 0.000000000000e+00 0.000000000000e+00
1.145500000000e+03 7.348097346836e-02 0.000000000000e+00 0.000000000000e+00
1.145750000000e+03 7.045194326984e-02 0.000000000000e+00 0.000000000000e+00
1.146000000000e+03 6.397065209912e-02 0.000000000000e+00 0.000000000000e+00
1.146250000000e+03 5.418079617958e-02 0.000000000000e+00 0.000000000000e+00
1.146500000000e+03 4.141709335576e-02 0.000000000000e+00 0.000000000000e+00
1.146750000000e+03 2.621558416153e-02 0.000000000000e+00 0.000000000000e+00
1.147000000000e+03 9.306385896313e-03 0.000000000000e+00 0.000000000000e+00
1.147250000000e+03 -8.413451658182e-03 0.000000000000e+00 0.000000000000e+00
1.147500000000e+03 -2.592702927955e-02 0.000000000000e+00 0.000000000000e+00
1.147750000000e+03 -4.216215682461e-02 0.000000000000e+00 0.000000000000e+00
1.148000000000e+03 -5.606854497145e-02 0.000000000000e+00 0.000000000000e+00
1.148250000000e+03 -6.670084652950e-02 0.000000000000e+00 0.000000000000e+00
1.148500000000e+03 -7.329952747970e-02 0.000000000000e+00 0.000000000000e+00
1.148750000000e+03 -7.536120351926e-02 0.000000000000e+00 0.000000000000e+00
1.149000000000e+03 -7.269070469345e-02 0.000000000000e+00 0.000000000000e+00
1.149250000000e+03 -6.542868813757e-02 0.000000000000e+00 0.000000000000e+00
1.149500000000e+03 -5.405094901335e-02 0.000000000000e+00 0.000000000000e+00
1.149750000000e+03 -3.933842476871e-02 0.000000000000e+00 0.000000000000e+00
1.150000000000e+03 -2.231992165503e-02 0.000000000000e+00 0.000000000000e+00
1.150250000000e+03 -4.192460620897e-03 0.000000000000e+00 0.000000000000e+00
1.150500000000e+03 1.377349570982e-02 0.000000000000e+00 0.000000000000e+00
1.150750000000e+03 3.033509095467e-02 0.000000000000e+00 0.000000000000e+00
1.151000000000e+03 4.437493764343e-02 0.000000000000e+00 0.000000000000e+00
1.151250000000e+03 5.498675045994e-02 0.000000000000e+00 0.000000000000e+00
1.151500000000e+03 6.154109386355e-02 0.000000000000e+00 0.000000000000e+00
1.151750000000e+03 6.372577055376e-02 0.000000000000e+00 0.000000000000e+00
1.152000000000e+03 6.155808380085e-02 0.000000000000e+00 0.000000000000e+00
1.152250000000e+03 5.536910900401e-02 0.000000000000e+00 0.000000000000e+00
1.152500000000e+03 4.576286561601e-02 0.000000000000e+00 0.000000000000e+00
1.152750000000e+03 3.355557759261e-02 0.000000000000e+00 0.000000000000e+00
1.153000000000e+03 1.970180617967e-02 0.000000000000e+00 0.000000000000e+00
1.153250000000e+03 5.214989312378e-03 0.000000000000e+00 0.000000000000e+00
1.153500000000e+03 -8.910202881823e-03 0.000000000000e+00 0.000000000000e+00
1.153750000000e+03 -2.176720429911e-02 0.000000000000e+00 0.000000000000e+00
1.154000000000e+03 -3.259361955820e-02 0.000000000000e+00 0.000000000000e+00
1.154250000000e+03 -4.081095884672e-02 0.000000000000e+00 0.000000000000e+00
1.154500000000e+03 -4.604697074444e-02 0.000000000000e+00 0.000000000000e+00
1.154750000000e+03 -4.814132492094e-02 0.000000000000e+00 0.000000000000e+00
1.155000000000e+03 -4.713683352838e-02 0.000000000000e+00 0.000000000000e+00
1.155250000000e+03 -4.325931335176e-02 0.000000000000e+00 0.000000000000e+00
1.155500000000e+03 -3.688953373524e-02 0.000000000000e+00 0.000000000000e+00
1.155750000000e+03 -2.853051395817e-02 0.000000000000e+00 0.000000000000e+00
1.156000000000e+03 -1.877285284018e-02 0.000000000000e+00 0.000000000000e+00
1.156250000000e+03 -8.259970686257e-03 0.000000000000e+00 0.000000000000e+00
1.156500000000e+03 2.345683280865e-03 0.000000000000e+00 0.000000000000e+00
1.156750000000e+03 1.239507431170e-02 0.000000000000e+00 0.000000000000e+00
1.157000000000e+03 2.128367014427e-02 0.000000000000e+00 0.000000000000e+00
1.157250000000e+03 2.848118865298e-02 0.000000000000e+00 0.000000000000e+00
1.157500000000e+03 3.355970117745e-02 0.000000000000e+00 0.000000000000e+00
1.157750000000e+03 3.621922102026e-02 0.000000000000e+00 0.000000000000e+00
1.158000000000e+03 3.630924406947e-02 0.000000000000e+00 0.000000000000e+00
1.158250000000e+03 3.384413252409e-02 0.000000000000e+00 0.000000000000e+00
1.158500000000e+03 2.900992262157e-02 0.000000000000e+00 0.000000000000e+00
1.158750000000e+03 2.216023481068e-02 0.000000000000e+00 0.000000000000e+00
1.159000000000e+03 1.379954515447e-02 0.000000000000e+00 0.000000000000e+00
1.159250000000e+03 4.553130087360e-03 0.000000000000e+00 0.000000000000e+00
1.159500000000e+03 -4.875576316770e-03 0.000000000000e+00 0.000000000000e+00
1.159750000000e+03 -1.375785093016e-02 0.000000000000e+00 0.000000000000e+00
1.160000000000e+03 -2.139882922553e-02 0.000000000000e+00 0.000000000000e+00
1.160250000000e+03 -2.719768992533e-02 0.000000000000e+00 0.000000000000e+00
1.160500000000e+03 -3.070286157048e-02 0.000000000000e+00 0.000000000000e+00
1.160750000000e+03 -3.165615881487e-02 0.000000000000e+00 0.000000000000e+00
1.161000000000e+03 -3.002045840256e-02 0.000000000000e+00 0.000000000000e+00
1.161250000000e+03 -2.598698057653e-02 0.000000000000e+00 0.000000000000e+00
1.161500000000e+03 -1.996031363604e-02 0.000000000000e+00 0.000000000000e+00
1.161750000000e+03 -1.252177235566e-02 0.000000000000e+00 0.000000000000e+00
1.162000000000e+03 -4.374211702715e-03 0.000000000000e+00 0.000000000000e+00
1.162250000000e+03 3.726304804503e-03 0.000000000000e+00 0.000000000000e+00
1.162500000000e+03 1.104486902227e-02 0.000000000000e+00 0.000000000000e+00
1.162750000000e+03 1.694010876301e-02 0.000000000000e+00 0.000000000000e+00
1.163000000000e+03 2.092662356630e-02 0.000000000000e+00 0.000000000000e+00
1.163250000000e+03 2.272054571509e-02 0.000000000000e+00 0.000000000000e+00
1.163500000000e+03 2.226319520106e-02 0.000000000000e+00 0.000000000000e+00
1.163750000000e+03 1.972033460761e-02 0.000000000000e+00 0.000000000000e+00
1.164000000000e+03 1.545738860450e-02 0.000000000000e+00 0.000000000000e+00
1.164250000000e+03 9.993809690650e-03 0.000000000000e+00 0.000000000000e+00
1.164500000000e+03 3.942187090518e-03 0.000000000000e+00 0.000000000000e+00
1.164750000000e+03 -2.060597992867e-03 0.000000000000e+00 0.000000000000e+00
1.165000000000e+03 -7.422082963065e-03 0.000000000000e+00 0.000000000000e+00
1.165250000000e+03 -1.165493901705e-02 0.000000000000e+00 0.000000000000e+00
1.165500000000e+03 -1.442302232857e-02 0.000000000000e+00 0.000000000000e+00
1.165750000000e+03 -1.556807918259e-02 0.000000000000e+00 0.000000000000e+00
1.166000000000e+03 -1.511492953901e-02 0.000000000000e+00 0.000000000000e+00
1.166250000000e+03 -1.325564325554e-02 0.000000000000e+00 0.000000000000e+00
1.166500000000e+03 -1.031574383091e-02 0.000000000000e+00 0.000000000000e+00
1.166750000000e+03 -6.707506480449e-03 0.000000000000e+00 0.000000000000e+00
1.167000000000e+03 -2.876716580251e-03 0.000000000000e+00 0.000000000000e+00
1.167250000000e+03 7.503164575942e-04 0.000000000000e+00 0.000000000000e+00
1.167500000000e+03 3.813151623866e-03 0.000000000000e+00 0.000000000000e+00
1.167750000000e+03 6.051915569919e-03 0.000000000000e+00 0.000000000000e+00
1.168000000000e+03 7.327025532977e-03 0.000000000000e+00 0.000000000000e+00
1.168250000000e+03 7.622774348404e-03 0.000000000000e+00 0.000000000000e+00
1.168500000000e+03 7.035743233150e-03 0.000000000000e+00 0.000000000000e+00
1.168750000000e+03 5.750857225324e-03 0.000000000000e+00 0.000000000000e+00
1.169000000000e+03 4.009240106152e-03 0.000000000000e+00 0.000000000000e+00
1.169250000000e+03 2.072714853734e-03 0.000000000000e+00 0.000000000000e+00
1.169500000000e+03 1.897861970914e-04 0.000000000000e+00 0.000000000000e+00
1.169750000000e+03 -1.432712244102e-03 0.000000000000e+00 0.000000000000e+00
1.170000000000e+03 -2.649282111997e-03 0.000000000000e+00 0.000000000000e+00
1.170250000000e+03 -3.385173318139e-03 0.000000000000e+00 0.000000000000e+00
1.170500000000e+03 -3.635519786974e-03 0.000000000000e+00 0.000000000000e+00
1.170750000000e+03 -3.455561293346e-03 0.000000000000e+00 0.000000000000e+00
1.171000000000e+03 -2.944374788500e-03 0.000000000000e+00 0.000000000000e+00
1.171250000000e+03 -2.225149295779e-03 0.000000000000e+00 0.000000000000e+00
1.171500000000e+03 -1.425155436548e-03 0.000000000000e+00 0.000000000000e+00
1.171750000000e+03 -6.582157479121e-04 0.000000000000e+00 0.000000000000e+00
1.172000000000e+03 -1.177228649255e-05 0.000000000000e+00 0.000000000000e+00
1.172250000000e+03 4.602840484981e-04 0.000000000000e+00 0.000000000000e+00
1.172500000000e+03 7.388502817226e-04 0.000000000000e+00 0.000000000000e+00
1.172750000000e+03 8.356389133455e-04 0.000000000000e+00 0.000000000000e+00
1.173000000000e+03 7.853970035563e-04 0.000000000000e+00 0.000000000000e+00
1.173250000000e+03 6.360941229688e-04 0.000000000000e+00 0.000000000000e+00
1.173500000000e+03 4.389098538998e-04 0.000000000000e+00 0.000000000000e+00
1.173750000000e+03 2.396113642884e-04 0.000000000000e+00 0.000000000000e+00
1.174000000000e+03 7.245125083655e-05 0.000000000000e+00 0.000000000000e+00
1.174250000000e+03 -4.286371924561e-05 0.000000000000e+00 0.000000000000e+00
1.174500000000e+03 -1.011718368238e-04 0.000000000000e+00 0.000000000000e+00
1.174750000000e+03 -1.093631191955e-04 0.000000000000e+00 0.000000000000e+00
1.175000000000e+03 -8.227169411568e-05 0.000000000000e+00 0.000000000000e+00
1.175250000000e+03 -3.797192791617e-05 0.000000000000e+00 0.000000000000e+00
1.175500000000e+03 6.561828717640e-06 0.000000000000e+00 0.000000000000e+00
1.175750000000e+03 3.869259566582e-05 0.000000000000e+00 0.000000000000e+00
1.176000000000e+03 5.183885247869e-05 0.000000000000e+00 0.000000000000e+00
1.176250000000e+03 4.561061670835e-05 0.000000000000e+00 0.000000000000e+00
1.176500000000e+03 2.461598325487e-05 0.000000000000e+00 0.000000000000e+00
1.176750000000e+03 -3.586883725924e-06 0.000000000000e+00 0.000000000000e+00
1.177000000000e+03 -3.081842902995e-05 0.000000000000e+00 0.000000000000e+00
1.177250000000e+03 -5.034200779505e-05 0.000000000000e+00 0.000000000000e+00
1.177500000000e+03 -5.825433334211e-05 0.000000000000e+00 0.000000000000e+00
1.177750000000e+03 -5.399523382618e-05 0.000000000000e+00 0.000000000000e+00
1.178000000000e+03 -3.999062891968e-05 0.000000000000e+00 0.000000000000e+00
1.178250000000e+03 -2.063370152392e-05 0.000000000000e+00 0.000000000000e+00
1.178500000000e+03 -9.334154402291e-07 0.000000000000e+00 0.000000000000e+00
1.178750000000e+03 1.480314288088e-05 0.000000000000e+00 0.000000000000e+00
1.179000000000e+03 2.393761136113e-05 0.000000000000e+00 0.000000000000e+00
1.179250000000e+03 2.591714638264e-05 0.000000000000e+00 0.000000000000e+00
1.179500000000e+03 2.209596494572e-05 0.000000000000e+00 0.000000000000e+00
1.179750000000e+03 1.506902194877e-05 0.000000000000e+00 0.000000000000e+00
1.180000000000e+03 7.741188072089e-06 0.000000000000e+00 0.000000000000e+00
1.180250000000e+03 2.409573157596e-06 0.000000000000e+00 0.000000000000e+00
1.180500000000e+03 1.192109857803e-07 0.000000000000e+00 0.000000000000e+00
1.180750000000e+03 0.000000000000e+00 0.000000000000e+00 0.000000000000e+00
1.181000000000e+03 0.000000000000e+00 0.000000000000e+00 0.000000000000e+00
1.181250000000e+03 0.000000000000e+00 0.000000000000e+00 0.000000000000e+00
1.181500000000e+03 0.000000000000e+00 0.000000000000e+00 0.000000000000e+00
1.181750000000e+03 0.000000000000e+00 0.000000000000e+00 0.000000000000e+00
1.182000000000e+03 0.000000000000e+00 0.000000000000e+00 0.000000000000e+00
1.182250000000e+03 0.000000000000e+00 0.000000000000e+00 0.000000000000e+00
1.182500000000e+03 0.000000000000e+00 0.000000000000e+00 0.000000000000e+00
1.182750000000e+03 0.000000000000e+00 0.000000000000e+00 0.000000000000e+00
1.183000000000e+03 0.000000000000e+00 0.000000000000e+00 0.000000000000e+00
1.183250000000e+03 0.000000000000e+00 0.000000000000e+00 0.000000000000e+00
1.183500000000e+03 0.000000000000e+00 0.000000000000e+00 0.000000000000e+00
1.183750000000e+03 0.000000000000e+00 0.000000000000e+00 0.000000000000e+00
1.184000000000e+03 0.000000000000e+00 0.000000000000e+00 0.000000000000e+00
1.184250000000e+03 0.000000000000e+00 0.000000000000e+00 0.000000000000e+00
1.184500000000e+03 0.000000000000e+00 0.000000000000e+00 0.000000000000e+00
1.184750000000e+03 0.000000000000e+00 0.000000000000e+00 0.000000000000e+00
1.185000000000e+03 0.000000000000e+00 0.000000000000e+00 0.000000000000e+00
1.185250000000e+03 0.000000000000e+00 0.000000000000e+00 0.000000000000e+00
1.185500000000e+03 0.000000000000e+00 0.000000000000e+00 0.000000000000e+00
1.185750000000e+03 0.000000000000e+00 0.000000000000e+00 0.000000000000e+00
1.186000000000e+03 0.000000000000e+00 0.000000000000e+00 0.000000000000e+00
1.186250000000e+03 0.000000000000e+00 0.000000000000e+00 0.000000000000e+00
1.186500000000e+03 0.000000000000e+00 0.000000000000e+00 0.000000000000e+00
1.186750000000e+03 0.000000000000e+00 0.000000000000e+00 0.000000000000e+00
1.187000000000e+03 0.000000000000e+00 0.000000000000e+00 0.000000000000e+00
1.187250000000e+03 0.000000000000e+00 0.000000000000e+00 0.000000000000e+00
1.187500000000e+03 0.000000000000e+00 0.000000000000e+00 0.000000000000e+00
1.187750000000e+03 0.000000000000e+00 0.000000000000e+00 0.000000000000e+00
1.188000000000e+03 0.000000000000e+00 0.000000000000e+00 0.000000000000e+00
1.188250000000e+03 0.000000000000e+00 0.000000000000e+00 0.000000000000e+00
1.188500000000e+03 0.000000000000e+00 0.000000000000e+00 0.000000000000e+00
1.188750000000e+03 0.000000000000e+00 0.000000000000e+00 0.000000000000e+00
1.189000000000e+03 0.000000000000e+00 0.000000000000e+00 0.000000000000e+00
1.189250000000e+03 0.000000000000e+00 0.000000000000e+00 0.000000000000e+00
1.189500000000e+03 0.000000000000e+00 0.000000000000e+00 0.000000000000e+00
1.189750000000e+03 0.000000000000e+00 0.000000000000e+00 0.000000000000e+00
1.190000000000e+03 0.000000000000e+00 0.000000000000e+00 0.000000000000e+00
1.190250000000e+03 0.000000000000e+00 0.000000000000e+00 0.000000000000e+00
1.190500000000e+03 0.000000000000e+00 0.000000000000e+00 0.000000000000e+00
1.190750000000e+03 0.000000000000e+00 0.000000000000e+00 0.000000000000e+00
1.191000000000e+03 0.000000000000e+00 0.000000000000e+00 0.000000000000e+00
1.191250000000e+03 0.000000000000e+00 0.000000000000e+00 0.000000000000e+00
1.191500000000e+03 0.000000000000e+00 0.000000000000e+00 0.000000000000e+00
1.191750000000e+03 0.000000000000e+00 0.000000000000e+00 0.000000000000e+00
1.192000000000e+03 0.000000000000e+00 0.000000000000e+00 0.000000000000e+00
1.192250000000e+03 0.000000000000e+00 0.000000000000e+00 0.000000000000e+00
1.192500000000e+03 0.000000000000e+00 0.000000000000e+00 0.000000000000e+00
1.192750000000e+03 0.000000000000e+00 0.000000000000e+00 0.000000000000e+00
1.193000000000e+03 0.000000000000e+00 0.000000000000e+00 0.000000000000e+00
1.193250000000e+03 0.000000000000e+00 0.000000000000e+00 0.000000000000e+00
1.193500000000e+03 0.000000000000e+00 0.000000000000e+00 0.000000000000e+00
1.193750000000e+03 0.000000000000e+00 0.000000000000e+00 0.000000000000e+00
1.194000000000e+03 0.000000000000e+00 0.000000000000e+00 0.000000000000e+00
1.194250000000e+03 0.000000000000e+00 0.000000000000e+00 0.000000000000e+00
1.194500000000e+03 0.000000000000e+00 0.000000000000e+00 0.000000000000e+00
1.194750000000e+03 0.000000000000e+00 0.000000000000e+00 0.000000000000e+00
1.195000000000e+03 0.000000000000e+00 0.000000000000e+00 0.000000000000e+00
1.195250000000e+03 0.000000000000e+00 0.000000000000e+00 0.000000000000e+00
1.195500000000e+03 0.000000000000e+00 0.000000000000e+00 0.000000000000e+00
1.195750000000e+03 0.000000000000e+00 0.000000000000e+00 0.000000000000e+00
1.196000000000e+03 0.000000000000e+00 0.000000000000e+00 0.000000000000e+00
1.196250000000e+03 0.000000000000e+00 0.000000000000e+00 0.000000000000e+00
1.196500000000e+03 0.000000000000e+00 0.000000000000e+00 0.000000000000e+00
1.196750000000e+03 0.000000000000e+00 0.000000000000e+00 0.000000000000e+00
1.197000000000e+03 0.000000000000e+00 0.000000000000e+00 0.000000000000e+00
1.197250000000e+03 0.000000000000e+00 0.000000000000e+00 0.000000000000e+00
1.197500000000e+03 0.000000000000e+00 0.000000000000e+00 0.000000000000e+00
1.197750000000e+03 0.000000000000e+00 0.000000000000e+00 0.000000000000e+00
1.198000000000e+03 0.000000000000e+00 0.000000000000e+00 0.000000000000e+00
1.198250000000e+03 0.000000000000e+00 0.000000000000e+00 0.000000000000e+00
1.198500000000e+03 0.000000000000e+00 0.000000000000e+00 0.000000000000e+00
1.198750000000e+03 0.000000000000e+00 0.000000000000e+00 0.000000000000e+00
1.199000000000e+03 0.000000000000e+00 0.000000000000e+00 0.000000000000e+00
1.199250000000e+03 0.000000000000e+00 0.000000000000e+00 0.000000000000e+00
1.199500000000e+03 0.000000000000e+00 0.000000000000e+00 0.000000000000e+00
1.199750000000e+03 0.000000000000e+00 0.000000000000e+00 0.000000000000e+00
1.200000000000e+03 0.000000000000e+00 0.000000000000e+00 0.000000000000e+00
1.200250000000e+03 0.000000000000e+00 0.000000000000e+00 0.000000000000e+00
1.200500000000e+03 0.000000000000e+00 0.000000000000e+00 0.000000000000e+00
1.200750000000e+03 0.000000000000e+00 0.000000000000e+00 0.000000000000e+00
1.201000000000e+03 0.000000000000e+00 0.000000000000e+00 0.000000000000e+00
1.201250000000e+03 0.000000000000e+00 0.000000000000e+00 0.000000000000e+00
1.201500000000e+03 0.000000000000e+00 0.000000000000e+00 0.000000000000e+00
1.201750000000e+03 0.000000000000e+00 0.000000000000e+00 0.000000000000e+00
1.202000000000e+03 0.000000000000e+00 0.000000000000e+00 0.000000000000e+00
1.202250000000e+03 0.000000000000e+00 0.000000000000e+00 0.000000000000e+00
1.202500000000e+03 0.000000000000e+00 0.000000000000e+00 0.000000000000e+00
1.202750000000e+03 0.000000000000e+00 0.000000000000e+00 0.000000000000e+00
1.203000000000e+03 0.000000000000e+00 0.000000000000e+00 0.000000000000e+00
1.203250000000e+03 0.000000000000e+00 0.000000000000e+00 0.000000000000e+00
1.203500000000e+03 0.000000000000e+00 0.000000000000e+00 0.000000000000e+00
1.203750000000e+03 0.000000000000e+00 0.000000000000e+00 0.000000000000e+00
1.204000000000e+03 0.000000000000e+00 0.000000000000e+00 0.000000000000e+00
1.204250000000e+03 0.000000000000e+00 0.000000000000e+00 0.000000000000e+00
1.204500000000e+03 0.000000000000e+00 0.000000000000e+00 0.000000000000e+00
1.204750000000e+03 0.000000000000e+00 0.000000000000e+00 0.000000000000e+00
1.205000000000e+03 0.000000000000e+00 0.000000000000e+00 0.000000000000e+00
1.205250000000e+03 0.000000000000e+00 0.000000000000e+00 0.000000000000e+00
1.205500000000e+03 0.000000000000e+00 0.000000000000e+00 0.000000000000e+00
1.205750000000e+03 0.000000000000e+00 0.000000000000e+00 0.000000000000e+00
1.206000000000e+03 0.000000000000e+00 0.000000000000e+00 0.000000000000e+00
1.206250000000e+03 0.000000000000e+00 0.000000000000e+00 0.000000000000e+00
1.206500000000e+03 0.000000000000e+00 0.000000000000e+00 0.000000000000e+00
1.206750000000e+03 0.000000000000e+00 0.000000000000e+00 0.000000000000e+00
1.207000000000e+03 0.000000000000e+00 0.000000000000e+00 0.000000000000e+00
1.207250000000e+03 0.000000000000e+00 0.000000000000e+00 0.000000000000e+00
1.207500000000e+03 0.000000000000e+00 0.000000000000e+00 0.000000000000e+00
1.207750000000e+03 0.000000000000e+00 0.000000000000e+00 0.000000000000e+00
1.208000000000e+03 0.000000000000e+00 0.000000000000e+00 0.000000000000e+00
1.208250000000e+03 0.000000000000e+00 0.000000000000e+00 0.000000000000e+00
1.208500000000e+03 0.000000000000e+00 0.000000000000e+00 0.000000000000e+00
1.208750000000e+03 0.000000000000e+00 0.000000000000e+00 0.000000000000e+00
1.209000000000e+03 0.000000000000e+00 0.000000000000e+00 0.000000000000e+00
1.209250000000e+03 0.000000000000e+00 0.000000000000e+00 0.000000000000e+00
1.209500000000e+03 0.000000000000e+00 0.000000000000e+00 0.000000000000e+00
1.209750000000e+03 0.000000000000e+00 0.000000000000e+00 0.000000000000e+00
1.210000000000e+03 0.000000000000e+00 0.000000000000e+00 0.000000000000e+00
1.210250000000e+03 0.000000000000e+00 0.000000000000e+00 0.000000000000e+00
1.210500000000e+03 0.000000000000e+00 0.000000000000e+00 0.000000000000e+00
1.210750000000e+03 0.000000000000e+00 0.000000000000e+00 0.000000000000e+00
1.211000000000e+03 0.000000000000e+00 0.000000000000e+00 0.000000000000e+00
1.211250000000e+03 0.000000000000e+00 0.000000000000e+00 0.000000000000e+00
1.211500000000e+03 0.000000000000e+00 0.000000000000e+00 0.000000000000e+00
1.211750000000e+03 0.000000000000e+00 0.000000000000e+00 0.000000000000e+00
1.212000000000e+03 0.000000000000e+00 0.000000000000e+00 0.000000000000e+00
1.212250000000e+03 0.000000000000e+00 0.000000000000e+00 0.000000000000e+00
1.212500000000e+03 0.000000000000e+00 0.000000000000e+00 0.000000000000e+00
1.212750000000e+03 0.000000000000e+00 0.000000000000e+00 0.000000000000e+00
1.213000000000e+03 0.000000000000e+00 0.000000000000e+00 0.000000000000e+00
1.213250000000e+03 0.000000000000e+00 0.000000000000e+00 0.000000000000e+00
1.213500000000e+03 0.000000000000e+00 0.000000000000e+00 0.000000000000e+00
1.213750000000e+03 0.000000000000e+00 0.000000000000e+00 0.000000000000e+00
1.214000000000e+03 0.000000000000e+00 0.000000000000e+00 0.000000000000e+00
1.214250000000e+03 0.000000000000e+00 0.000000000000e+00 0.000000000000e+00
1.214500000000e+03 0.000000000000e+00 0.000000000000e+00 0.000000000000e+00
1.214750000000e+03 0.000000000000e+00 0.000000000000e+00 0.000000000000e+00
1.215000000000e+03 0.000000000000e+00 0.000000000000e+00 0.000000000000e+00
1.215250000000e+03 0.000000000000e+00 0.000000000000e+00 0.000000000000e+00
1.215500000000e+03 0.000000000000e+00 0.000000000000e+00 0.000000000000e+00
1.215750000000e+03 0.000000000000e+00 0.000000000000e+00 0.000000000000e+00
1.216000000000e+03 0.000000000000e+00 0.000000000000e+00 0.000000000000e+00
1.216250000000e+03 0.000000000000e+00 0.000000000000e+00 0.000000000000e+00
1.216500000000e+03 0.000000000000e+00 0.000000000000e+00 0.000000000000e+00
1.216750000000e+03 0.000000000000e+00 0.000000000000e+00 0.000000000000e+00
1.217000000000e+03 0.000000000000e+00 0.000000000000e+00 0.000000000000e+00
1.217250000000e+03 0.000000000000e+00 0.000000000000e+00 0.000000000000e+00
1.217500000000e+03 0.000000000000e+00 0.000000000000e+00 0.000000000000e+00
1.217750000000e+03 0.000000000000e+00 0.000000000000e+00 0.000000000000e+00
1.218000000000e+03 0.000000000000e+00 0.000000000000e+00 0.000000000000e+00
1.218250000000e+03 0.000000000000e+00 0.000000000000e+00 0.000000000000e+00
1.218500000000e+03 0.000000000000e+00 0.000000000000e+00 0.000000000000e+00
1.218750000000e+03 0.000000000000e+00 0.000000000000e+00 0.000000000000e+00
1.219000000000e+03 0.000000000000e+00 0.000000000000e+00 0.000000000000e+00
1.219250000000e+03 0.000000000000e+00 0.000000000000e+00 0.000000000000e+00
1.219500000000e+03 0.000000000000e+00 0.000000000000e+00 0.000000000000e+00
1.219750000000e+03 0.000000000000e+00 0.000000000000e+00 0.000000000000e+00
1.220000000000e+03 0.000000000000e+00 0.000000000000e+00 0.000000000000e+00
1.220250000000e+03 0.000000000000e+00 0.000000000000e+00 0.000000000000e+00
1.220500000000e+03 0.000000000000e+00 0.000000000000e+00 0.000000000000e+00
1.220750000000e+03 0.000000000000e+00 0.000000000000e+00 0.000000000000e+00
1.221000000000e+03 0.000000000000e+00 0.000000000000e+00 0.000000000000e+00
1.221250000000e+03 0.000000000000e+00 0.000000000000e+00 0.000000000000e+00
1.221500000000e+03 0.000000000000e+00 0.000000000000e+00 0.000000000000e+00
1.221750000000e+03 0.000000000000e+00 0.000000000000e+00 0.000000000000e+00
1.222000000000e+03 0.000000000000e+00 0.000000000000e+00 0.000000000000e+00
1.222250000000e+03 0.000000000000e+00 0.000000000000e+00 0.000000000000e+00
1.222500000000e+03 0.000000000000e+00 0.000000000000e+00 0.000000000000e+00
1.222750000000e+03 0.000000000000e+00 0.000000000000e+00 0.000000000000e+00
1.223000000000e+03 0.000000000000e+00 0.000000000000e+00 0.000000000000e+00
1.223250000000e+03 0.000000000000e+00 0.000000000000e+00 0.000000000000e+00
1.223500000000e+03 0.000000000000e+00 0.000000000000e+00 0.000000000000e+00
1.223750000000e+03 0.000000000000e+00 0.000000000000e+00 0.000000000000e+00
1.224000000000e+03 0.000000000000e+00 0.000000000000e+00 0.000000000000e+00
1.224250000000e+03 0.000000000000e+00 0.000000000000e+00 0.000000000000e+00
1.224500000000e+03 0.000000000000e+00 0.000000000000e+00 0.000000000000e+00
1.224750000000e+03 0.000000000000e+00 0.000000000000e+00 0.000000000000e+00
1.225000000000e+03 0.000000000000e+00 0.000000000000e+00 0.000000000000e+00
1.225250000000e+03 0.000000000000e+00 0.000000000000e+00 0.000000000000e+00
1.225500000000e+03 0.000000000000e+00 0.000000000000e+00 0.000000000000e+00
1.225750000000e+03 0.000000000000e+00 0.000000000000e+00 0.000000000000e+00
1.226000000000e+03 0.000000000000e+00 0.000000000000e+00 0.000000000000e+00
1.226250000000e+03 0.000000000000e+00 0.000000000000e+00 0.000000000000e+00
1.226500000000e+03 0.000000000000e+00 0.000000000000e+00 0.000000000000e+00
1.226750000000e+03 0.000000000000e+00 0.000000000000e+00 0.000000000000e+00
1.227000000000e+03 0.000000000000e+00 0.000000000000e+00 0.000000000000e+00
1.227250000000e+03 0.000000000000e+00 0.000000000000e+00 0.000000000000e+00
1.227500000000e+03 0.000000000000e+00 0.000000000000e+00 0.000000000000e+00
1.227750000000e+03 0.000000000000e+00 0.000000000000e+00 0.000000000000e+00
1.228000000000e+03 0.000000000000e+00 0.000000000000e+00 0.000000000000e+00
1.228250000000e+03 0.000000000000e+00 0.000000000000e+00 0.000000000000e+00
1.228500000000e+03 0.000000000000e+00 0.000000000000e+00 0.000000000000e+00
1.228750000000e+03 0.000000000000e+00 0.000000000000e+00 0.000000000000e+00
1.229000000000e+03 0.000000000000e+00 0.000000000000e+00 0.000000000000e+00
1.229250000000e+03 0.000000000000e+00 0.000000000000e+00 0.000000000000e+00
1.229500000000e+03 0.000000000000e+00 0.000000000000e+00 0.000000000000e+00
1.229750000000e+03 0.000000000000e+00 0.000000000000e+00 0.000000000000e+00
1.230000000000e+03 0.000000000000e+00 0.000000000000e+00 0.000000000000e+00
1.230250000000e+03 0.000000000000e+00 0.000000000000e+00 0.000000000000e+00
1.230500000000e+03 0.000000000000e+00 0.000000000000e+00 0.000000000000e+00
1.230750000000e+03 0.000000000000e+00 0.000000000000e+00 0.000000000000e+00
1.231000000000e+03 0.000000000000e+00 0.000000000000e+00 0.000000000000e+00
1.231250000000e+03 0.000000000000e+00 0.000000000000e+00 0.000000000000e+00
1.231500000000e+03 0.000000000000e+00 0.000000000000e+00 0.000000000000e+00
1.231750000000e+03 0.000000000000e+00 0.000000000000e+00 0.000000000000e+00
1.232000000000e+03 0.000000000000e+00 0.000000000000e+00 0.000000000000e+00
1.232250000000e+03 0.000000000000e+00 0.000000000000e+00 0.000000000000e+00
1.232500000000e+03 0.000000000000e+00 0.000000000000e+00 0.000000000000e+00
1.232750000000e+03 0.000000000000e+00 0.000000000000e+00 0.000000000000e+00
1.233000000000e+03 0.000000000000e+00 0.000000000000e+00 0.000000000000e+00
1.233250000000e+03 0.000000000000e+00 0.000000000000e+00 0.000000000000e+00
1.233500000000e+03 0.000000000000e+00 0.000000000000e+00 0.000000000000e+00
1.233750000000e+03 0.000000000000e+00 0.000000000000e+00 0.000000000000e+00
1.234000000000e+03 0.000000000000e+00 0.000000000000e+00 0.000000000000e+00
1.234250000000e+03 0.000000000000e+00 0.000000000000e+00 0.000000000000e+00
1.234500000000e+03 0.000000000000e+00 0.000000000000e+00 0.000000000000e+00
1.234750000000e+03 0.000000000000e+00 0.000000000000e+00 0.000000000000e+00
1.235000000000e+03 0.000000000000e+00 0.000000000000e+00 0.000000000000e+00
1.235250000000e+03 0.000000000000e+00 0.000000000000e+00 0.000000000000e+00
1.235500000000e+03 0.000000000000e+00 0.000000000000e+00 0.000000000000e+00
1.235750000000e+03 0.000000000000e+00 0.000000000000e+00 0.000000000000e+00
1.236000000000e+03 0.000000000000e+00 0.000000000000e+00 0.000000000000e+00
1.236250000000e+03 0.000000000000e+00 0.000000000000e+00 0.000000000000e+00
1.236500000000e+03 0.000000000000e+00 0.000000000000e+00 0.000000000000e+00
1.236750000000e+03 0.000000000000e+00 0.000000000000e+00 0.000000000000e+00
1.237000000000e+03 0.000000000000e+00 0.000000000000e+00 0.000000000000e+00
1.237250000000e+03 0.000000000000e+00 0.000000000000e+00 0.000000000000e+00
1.237500000000e+03 0.000000000000e+00 0.000000000000e+00 0.000000000000e+00
1.237750000000e+03 0.000000000000e+00 0.000000000000e+00 0.000000000000e+00
1.238000000000e+03 0.000000000000e+00 0.000000000000e+00 0.000000000000e+00
1.238250000000e+03 0.000000000000e+00 0.000000000000e+00 0.000000000000e+00
1.238500000000e+03 0.000000000000e+00 0.000000000000e+00 0.000000000000e+00
1.238750000000e+03 0.000000000000e+00 0.000000000000e+00 0.000000000000e+00
1.239000000000e+03 0.000000000000e+00 0.000000000000e+00 0.000000000000e+00
1.239250000000e+03 0.000000000000e+00 0.000000000000e+00 0.000000000000e+00
1.239500000000e+03 0.000000000000e+00 0.000000000000e+00 0.000000000000e+00
1.239750000000e+03 0.000000000000e+00 0.000000000000e+00 0.000000000000e+00
1.240000000000e+03 0.000000000000e+00 0.000000000000e+00 0.000000000000e+00
1.240250000000e+03 0.000000000000e+00 0.000000000000e+00 0.000000000000e+00
1.240500000000e+03 0.000000000000e+00 0.000000000000e+00 0.000000000000e+00
1.240750000000e+03 0.000000000000e+00 0.000000000000e+00 0.000000000000e+00
1.241000000000e+03 0.000000000000e+00 0.000000000000e+00 0.000000000000e+00
1.241250000000e+03 0.000000000000e+00 0.000000000000e+00 0.000000000000e+00
1.241500000000e+03 0.000000000000e+00 0.000000000000e+00 0.000000000000e+00
1.241750000000e+03 0.000000000000e+00 0.000000000000e+00 0.000000000000e+00
1.242000000000e+03 0.000000000000e+00 0.000000000000e+00 0.000000000000e+00
1.242250000000e+03 0.000000000000e+00 0.000000000000e+00 0.000000000000e+00
1.242500000000e+03 0.000000000000e+00 0.000000000000e+00 0.000000000000e+00
1.242750000000e+03 0.000000000000e+00 0.000000000000e+00 0.000000000000e+00
1.243000000000e+03 0.000000000000e+00 0.000000000000e+00 0.000000000000e+00
1.243250000000e+03 0.000000000000e+00 0.000000000000e+00 0.000000000000e+00
1.243500000000e+03 0.000000000000e+00 0.000000000000e+00 0.000000000000e+00
1.243750000000e+03 0.000000000000e+00 0.000000000000e+00 0.000000000000e+00
1.244000000000e+03 0.000000000000e+00 0.000000000000e+00 0.000000000000e+00
1.244250000000e+03 0.000000000000e+00 0.000000000000e+00 0.000000000000e+00
1.244500000000e+03 0.000000000000e+00 0.000000000000e+00 0.000000000000e+00
1.244750000000e+03 0.000000000000e+00 0.000000000000e+00 0.000000000000e+00
1.245000000000e+03 0.000000000000e+00 0.000000000000e+00 0.000000000000e+00
1.245250000000e+03 0.000000000000e+00 0.000000000000e+00 0.000000000000e+00
1.245500000000e+03 0.000000000000e+00 0.000000000000e+00 0.000000000000e+00
1.245750000000e+03 0.000000000000e+00 0.000000000000e+00 0.000000000000e+00
1.246000000000e+03 0.000000000000e+00 0.000000000000e+00 0.000000000000e+00
1.246250000000e+03 0.000000000000e+00 0.000000000000e+00 0.000000000000e+00
1.246500000000e+03 0.000000000000e+00 0.000000000000e+00 0.000000000000e+00
1.246750000000e+03 0.000000000000e+00 0.000000000000e+00 0.000000000000e+00
1.247000000000e+03 0.000000000000e+00 0.000000000000e+00 0.000000000000e+00
1.247250000000e+03 0.000000000000e+00 0.000000000000e+00 0.000000000000e+00
1.247500000000e+03 0.000000000000e+00 0.000000000000e+00 0.000000000000e+00
1.247750000000e+03 0.000000000000e+00 0.000000000000e+00 0.000000000000e+00
1.248000000000e+03 0.000000000000e+00 0.000000000000e+00 0.000000000000e+00
1.248250000000e+03 0.000000000000e+00 0.000000000000e+00 0.000000000000e+00
1.248500000000e+03 0.000000000000e+00 0.000000000000e+00 0.000000000000e+00
1.248750000000e+03 0.000000000000e+00 0.000000000000e+00 0.000000000000e+00
1.249000000000e+03 0.000000000000e+00 0.000000000000e+00 0.000000000000e+00
1.249250000000e+03 0.000000000000e+00 0.000000000000e+00 0.000000000000e+00
1.249500000000e+03 0.000000000000e+00 0.000000000000e+00 0.000000000000e+00
1.249750000000e+03 0.000000000000e+00 0.000000000000e+00 0.000000000000e+00
1.250000000000e+03 0.000000000000e+00 0.000000000000e+00 0.000000000000e+00
1.250250000000e+03 0.000000000000e+00 0.000000000000e+00 0.000000000000e+00
1.250500000000e+03 0.000000000000e+00 0.000000000000e+00 0.000000000000e+00
1.250750000000e+03 0.000000000000e+00 0.000000000000e+00 0.000000000000e+00
1.251000000000e+03 0.000000000000e+00 0.000000000000e+00 0.000000000000e+00
1.251250000000e+03 0.000000000000e+00 0.000000000000e+00 0.000000000000e+00
1.251500000000e+03 0.000000000000e+00 0.000000000000e+00 0.000000000000e+00
1.251750000000e+03 0.000000000000e+00 0.000000000000e+00 0.000000000000e+00
1.252000000000e+03 0.000000000000e+00 0.000000000000e+00 0.000000000000e+00
1.252250000000e+03 0.000000000000e+00 0.000000000000e+00 0.000000000000e+00
1.252500000000e+03 0.000000000000e+00 0.000000000000e+00 0.000000000000e+00
1.252750000000e+03 0.000000000000e+00 0.000000000000e+00 0.000000000000e+00
1.253000000000e+03 0.000000000000e+00 0.000000000000e+00 0.000000000000e+00
1.253250000000e+03 0.000000000000e+00 0.000000000000e+00 0.000000000000e+00
1.253500000000e+03 0.000000000000e+00 0.000000000000e+00 0.000000000000e+00
1.253750000000e+03 0.000000000000e+00 0.000000000000e+00 0.000000000000e+00
1.254000000000e+03 0.000000000000e+00 0.000000000000e+00 0.000000000000e+00
1.254250000000e+03 0.000000000000e+00 0.000000000000e+00 0.000000000000e+00
1.254500000000e+03 0.000000000000e+00 0.000000000000e+00 0.000000000000e+00
1.254750000000e+03 0.000000000000e+00 0.000000000000e+00 0.000000000000e+00
1.255000000000e+03 0.000000000000e+00 0.000000000000e+00 0.000000000000e+00
1.255250000000e+03 0.000000000000e+00 0.000000000000e+00 0.000000000000e+00
1.255500000000e+03 0.000000000000e+00 0.000000000000e+00 0.000000000000e+00
1.255750000000e+03 0.000000000000e+00 0.000000000000e+00 0.000000000000e+00
1.256000000000e+03 0.000000000000e+00 0.000000000000e+00 0.000000000000e+00
1.256250000000e+03 0.000000000000e+00 0.000000000000e+00 0.000000000000e+00
1.256500000000e+03 0.000000000000e+00 0.000000000000e+00 0.000000000000e+00
1.256750000000e+03 0.000000000000e+00 0.000000000000e+00 0.000000000000e+00
1.257000000000e+03 0.000000000000e+00 0.000000000000e+00 0.000000000000e+00
1.257250000000e+03 0.000000000000e+00 0.000000000000e+00 0.000000000000e+00
1.257500000000e+03 0.000000000000e+00 0.000000000000e+00 0.000000000000e+00
1.257750000000e+03 0.000000000000e+00 0.000000000000e+00 0.000000000000e+00
1.258000000000e+03 0.000000000000e+00 0.000000000000e+00 0.000000000000e+00
1.258250000000e+03 0.000000000000e+00 0.000000000000e+00 0.000000000000e+00
1.258500000000e+03 0.000000000000e+00 0.000000000000e+00 0.000000000000e+00
1.258750000000e+03 0.000000000000e+00 0.000000000000e+00 0.000000000000e+00
1.259000000000e+03 0.000000000000e+00 0.000000000000e+00 0.000000000000e+00
1.259250000000e+03 0.000000000000e+00 0.000000000000e+00 0.000000000000e+00
1.259500000000e+03 0.000000000000e+00 0.000000000000e+00 0.000000000000e+00
1.259750000000e+03 0.000000000000e+00 0.000000000000e+00 0.000000000000e+00
1.260000000000e+03 0.000000000000e+00 0.000000000000e+00 0.000000000000e+00
1.260250000000e+03 0.000000000000e+00 0.000000000000e+00 0.000000000000e+00
1.260500000000e+03 0.000000000000e+00 0.000000000000e+00 0.000000000000e+00
1.260750000000e+03 0.000000000000e+00 0.000000000000e+00 0.000000000000e+00
1.261000000000e+03 0.000000000000e+00 0.000000000000e+00 0.000000000000e+00
1.261250000000e+03 0.000000000000e+00 0.000000000000e+00 0.000000000000e+00
1.261500000000e+03 0.000000000000e+00 0.000000000000e+00 0.000000000000e+00
1.261750000000e+03 0.000000000000e+00 0.000000000000e+00 0.000000000000e+00
1.262000000000e+03 0.000000000000e+00 0.000000000000e+00 0.000000000000e+00
1.262250000000e+03 0.000000000000e+00 0.000000000000e+00 0.000000000000e+00
1.262500000000e+03 0.000000000000e+00 0.000000000000e+00 0.000000000000e+00
1.262750000000e+03 0.000000000000e+00 0.000000000000e+00 0.000000000000e+00
1.263000000000e+03 0.000000000000e+00 0.000000000000e+00 0.000000000000e+00
1.263250000000e+03 0.000000000000e+00 0.000000000000e+00 0.000000000000e+00
1.263500000000e+03 0.000000000000e+00 0.000000000000e+00 0.000000000000e+00
1.263750000000e+03 0.000000000000e+00 0.000000000000e+00 0.000000000000e+00
1.264000000000e+03 0.000000000000e+00 0.000000000000e+00 0.000000000000e+00
1.264250000000e+03 0.000000000000e+00 0.000000000000e+00 0.000000000000e+00
1.264500000000e+03 0.000000000000e+00 0.000000000000e+00 0.000000000000e+00
1.264750000000e+03 0.000000000000e+00 0.000000000000e+00 0.000000000000e+00
1.265000000000e+03 0.000000000000e+00 0.000000000000e+00 0.000000000000e+00
1.265250000000e+03 0.000000000000e+00 0.000000000000e+00 0.000000000000e+00
1.265500000000e+03 0.000000000000e+00 0.000000000000e+00 0.000000000000e+00
1.265750000000e+03 0.000000000000e+00 0.000000000000e+00 0.000000000000e+00
1.266000000000e+03 0.000000000000e+00 0.000000000000e+00 0.000000000000e+00
1.266250000000e+03 0.000000000000e+00 0.000000000000e+00 0.000000000000e+00
1.266500000000e+03 0.000000000000e+00 0.000000000000e+00 0.000000000000e+00
1.266750000000e+03 0.000000000000e+00 0.000000000000e+00 0.000000000000e+00
1.267000000000e+03 0.000000000000e+00 0.000000000000e+00 0.000000000000e+00
1.267250000000e+03 0.000000000000e+00 0.000000000000e+00 0.000000000000e+00
1.267500000000e+03 0.000000000000e+00 0.000000000000e+00 0.000000000000e+00
1.267750000000e+03 0.000000000000e+00 0.000000000000e+00 0.000000000000e+00
1.268000000000e+03 0.000000000000e+00 0.000000000000e+00 0.000000000000e+00
1.268250000000e+03 0.000000000000e+00 0.000000000000e+00 0.000000000000e+00
1.268500000000e+03 0.000000000000e+00 0.000000000000e+00 0.000000000000e+00
1.268750000000e+03 0.000000000000e+00 0.000000000000e+00 0.000000000000e+00
1.269000000000e+03 0.000000000000e+00 0.000000000000e+00 0.000000000000e+00
1.269250000000e+03 0.000000000000e+00 0.000000000000e+00 0.000000000000e+00
1.269500000000e+03 0.000000000000e+00 0.000000000000e+00 0.000000000000e+00
1.269750000000e+03 0.000000000000e+00 0.000000000000e+00 0.000000000000e+00
1.270000000000e+03 0.000000000000e+00 0.000000000000e+00 0.000000000000e+00
1.270250000000e+03 0.000000000000e+00 0.000000000000e+00 0.000000000000e+00
1.270500000000e+03 0.000000000000e+00 0.000000000000e+00 0.000000000000e+00
1.270750000000e+03 0.000000000000e+00 0.000000000000e+00 0.000000000000e+00
1.271000000000e+03 0.000000000000e+00 0.000000000000e+00 0.000000000000e+00
1.271250000000e+03 0.000000000000e+00 0.000000000000e+00 0.000000000000e+00
1.271500000000e+03 0.000000000000e+00 0.000000000000e+00 0.000000000000e+00
1.271750000000e+03 0.000000000000e+00 0.000000000000e+00 0.000000000000e+00
1.272000000000e+03 0.000000000000e+00 0.000000000000e+00 0.000000000000e+00
1.272250000000e+03 0.000000000000e+00 0.000000000000e+00 0.000000000000e+00
1.272500000000e+03 0.000000000000e+00 0.000000000000e+00 0.000000000000e+00
1.272750000000e+03 0.000000000000e+00 0.000000000000e+00 0.000000000000e+00
1.273000000000e+03 0.000000000000e+00 0.000000000000e+00 0.000000000000e+00
