# Supplementary material for: Tracking Charge Migration with Frequency-Matched Strobo-Spectroscopy
Source: J Phys Chem A. 2024 Jan 2;128(1):20–7. doi: 10.1021/acs.jpca.3c04234 (PMC10788909; doi:10.1021/acs.jpca.3c04234)
Supplement: Supplementary file 2 — jp3c04234_si_002.zip [file jp3c04234_si_002.zip › supplemental data/Data/dipoles/model/tau=3.9375.txt]

# Model dipole moment for tau = 3.9375 o.c.
0.000000000000e+00 0.000000000000e+00 0.000000000000e+00 0.000000000000e+00
2.500000000000e-01 0.000000000000e+00 0.000000000000e+00 0.000000000000e+00
5.000000000000e-01 0.000000000000e+00 0.000000000000e+00 0.000000000000e+00
7.500000000000e-01 0.000000000000e+00 0.000000000000e+00 0.000000000000e+00
1.000000000000e+00 0.000000000000e+00 0.000000000000e+00 0.000000000000e+00
1.250000000000e+00 0.000000000000e+00 0.000000000000e+00 0.000000000000e+00
1.500000000000e+00 0.000000000000e+00 0.000000000000e+00 0.000000000000e+00
1.750000000000e+00 0.000000000000e+00 0.000000000000e+00 0.000000000000e+00
2.000000000000e+00 0.000000000000e+00 0.000000000000e+00 0.000000000000e+00
2.250000000000e+00 0.000000000000e+00 0.000000000000e+00 0.000000000000e+00
2.500000000000e+00 0.000000000000e+00 0.000000000000e+00 0.000000000000e+00
2.750000000000e+00 0.000000000000e+00 0.000000000000e+00 0.000000000000e+00
3.000000000000e+00 0.000000000000e+00 0.000000000000e+00 0.000000000000e+00
3.250000000000e+00 0.000000000000e+00 0.000000000000e+00 0.000000000000e+00
3.500000000000e+00 0.000000000000e+00 0.000000000000e+00 0.000000000000e+00
3.750000000000e+00 0.000000000000e+00 0.000000000000e+00 0.000000000000e+00
4.000000000000e+00 0.000000000000e+00 0.000000000000e+00 0.000000000000e+00
4.250000000000e+00 0.000000000000e+00 0.000000000000e+00 0.000000000000e+00
4.500000000000e+00 0.000000000000e+00 0.000000000000e+00 0.000000000000e+00
4.750000000000e+00 0.000000000000e+00 0.000000000000e+00 0.000000000000e+00
5.000000000000e+00 0.000000000000e+00 0.000000000000e+00 0.000000000000e+00
5.250000000000e+00 0.000000000000e+00 0.000000000000e+00 0.000000000000e+00
5.500000000000e+00 0.000000000000e+00 0.000000000000e+00 0.000000000000e+00
5.750000000000e+00 0.000000000000e+00 0.000000000000e+00 0.000000000000e+00
6.000000000000e+00 0.000000000000e+00 0.000000000000e+00 0.000000000000e+00
6.250000000000e+00 0.000000000000e+00 0.000000000000e+00 0.000000000000e+00
6.500000000000e+00 0.000000000000e+00 0.000000000000e+00 0.000000000000e+00
6.750000000000e+00 0.000000000000e+00 0.000000000000e+00 0.000000000000e+00
7.000000000000e+00 0.000000000000e+00 0.000000000000e+00 0.000000000000e+00
7.250000000000e+00 0.000000000000e+00 0.000000000000e+00 0.000000000000e+00
7.500000000000e+00 0.000000000000e+00 0.000000000000e+00 0.000000000000e+00
7.750000000000e+00 0.000000000000e+00 0.000000000000e+00 0.000000000000e+00
8.000000000000e+00 0.000000000000e+00 0.000000000000e+00 0.000000000000e+00
8.250000000000e+00 0.000000000000e+00 0.000000000000e+00 0.000000000000e+00
8.500000000000e+00 0.000000000000e+00 0.000000000000e+00 0.000000000000e+00
8.750000000000e+00 0.000000000000e+00 0.000000000000e+00 0.000000000000e+00
9.000000000000e+00 0.000000000000e+00 0.000000000000e+00 0.000000000000e+00
9.250000000000e+00 0.000000000000e+00 0.000000000000e+00 0.000000000000e+00
9.500000000000e+00 0.000000000000e+00 0.000000000000e+00 0.000000000000e+00
9.750000000000e+00 0.000000000000e+00 0.000000000000e+00 0.000000000000e+00
1.000000000000e+01 0.000000000000e+00 0.000000000000e+00 0.000000000000e+00
1.025000000000e+01 0.000000000000e+00 0.000000000000e+00 0.000000000000e+00
1.050000000000e+01 0.000000000000e+00 0.000000000000e+00 0.000000000000e+00
1.075000000000e+01 0.000000000000e+00 0.000000000000e+00 0.000000000000e+00
1.100000000000e+01 0.000000000000e+00 0.000000000000e+00 0.000000000000e+00
1.125000000000e+01 0.000000000000e+00 0.000000000000e+00 0.000000000000e+00
1.150000000000e+01 0.000000000000e+00 0.000000000000e+00 0.000000000000e+00
1.175000000000e+01 0.000000000000e+00 0.000000000000e+00 0.000000000000e+00
1.200000000000e+01 0.000000000000e+00 0.000000000000e+00 0.000000000000e+00
1.225000000000e+01 0.000000000000e+00 0.000000000000e+00 0.000000000000e+00
1.250000000000e+01 0.000000000000e+00 0.000000000000e+00 0.000000000000e+00
1.275000000000e+01 0.000000000000e+00 0.000000000000e+00 0.000000000000e+00
1.300000000000e+01 0.000000000000e+00 0.000000000000e+00 0.000000000000e+00
1.325000000000e+01 0.000000000000e+00 0.000000000000e+00 0.000000000000e+00
1.350000000000e+01 0.000000000000e+00 0.000000000000e+00 0.000000000000e+00
1.375000000000e+01 0.000000000000e+00 0.000000000000e+00 0.000000000000e+00
1.400000000000e+01 0.000000000000e+00 0.000000000000e+00 0.000000000000e+00
1.425000000000e+01 0.000000000000e+00 0.000000000000e+00 0.000000000000e+00
1.450000000000e+01 0.000000000000e+00 0.000000000000e+00 0.000000000000e+00
1.475000000000e+01 0.000000000000e+00 0.000000000000e+00 0.000000000000e+00
1.500000000000e+01 0.000000000000e+00 0.000000000000e+00 0.000000000000e+00
1.525000000000e+01 0.000000000000e+00 0.000000000000e+00 0.000000000000e+00
1.550000000000e+01 0.000000000000e+00 0.000000000000e+00 0.000000000000e+00
1.575000000000e+01 0.000000000000e+00 0.000000000000e+00 0.000000000000e+00
1.600000000000e+01 0.000000000000e+00 0.000000000000e+00 0.000000000000e+00
1.625000000000e+01 0.000000000000e+00 0.000000000000e+00 0.000000000000e+00
1.650000000000e+01 0.000000000000e+00 0.000000000000e+00 0.000000000000e+00
1.675000000000e+01 0.000000000000e+00 0.000000000000e+00 0.000000000000e+00
1.700000000000e+01 0.000000000000e+00 0.000000000000e+00 0.000000000000e+00
1.725000000000e+01 0.000000000000e+00 0.000000000000e+00 0.000000000000e+00
1.750000000000e+01 0.000000000000e+00 0.000000000000e+00 0.000000000000e+00
1.775000000000e+01 0.000000000000e+00 0.000000000000e+00 0.000000000000e+00
1.800000000000e+01 0.000000000000e+00 0.000000000000e+00 0.000000000000e+00
1.825000000000e+01 0.000000000000e+00 0.000000000000e+00 0.000000000000e+00
1.850000000000e+01 0.000000000000e+00 0.000000000000e+00 0.000000000000e+00
1.875000000000e+01 0.000000000000e+00 0.000000000000e+00 0.000000000000e+00
1.900000000000e+01 0.000000000000e+00 0.000000000000e+00 0.000000000000e+00
1.925000000000e+01 0.000000000000e+00 0.000000000000e+00 0.000000000000e+00
1.950000000000e+01 0.000000000000e+00 0.000000000000e+00 0.000000000000e+00
1.975000000000e+01 0.000000000000e+00 0.000000000000e+00 0.000000000000e+00
2.000000000000e+01 0.000000000000e+00 0.000000000000e+00 0.000000000000e+00
2.025000000000e+01 0.000000000000e+00 0.000000000000e+00 0.000000000000e+00
2.050000000000e+01 0.000000000000e+00 0.000000000000e+00 0.000000000000e+00
2.075000000000e+01 0.000000000000e+00 0.000000000000e+00 0.000000000000e+00
2.100000000000e+01 0.000000000000e+00 0.000000000000e+00 0.000000000000e+00
2.125000000000e+01 0.000000000000e+00 0.000000000000e+00 0.000000000000e+00
2.150000000000e+01 0.000000000000e+00 0.000000000000e+00 0.000000000000e+00
2.175000000000e+01 0.000000000000e+00 0.000000000000e+00 0.000000000000e+00
2.200000000000e+01 0.000000000000e+00 0.000000000000e+00 0.000000000000e+00
2.225000000000e+01 0.000000000000e+00 0.000000000000e+00 0.000000000000e+00
2.250000000000e+01 0.000000000000e+00 0.000000000000e+00 0.000000000000e+00
2.275000000000e+01 0.000000000000e+00 0.000000000000e+00 0.000000000000e+00
2.300000000000e+01 0.000000000000e+00 0.000000000000e+00 0.000000000000e+00
2.325000000000e+01 0.000000000000e+00 0.000000000000e+00 0.000000000000e+00
2.350000000000e+01 0.000000000000e+00 0.000000000000e+00 0.000000000000e+00
2.375000000000e+01 0.000000000000e+00 0.000000000000e+00 0.000000000000e+00
2.400000000000e+01 0.000000000000e+00 0.000000000000e+00 0.000000000000e+00
2.425000000000e+01 0.000000000000e+00 0.000000000000e+00 0.000000000000e+00
2.450000000000e+01 0.000000000000e+00 0.000000000000e+00 0.000000000000e+00
2.475000000000e+01 0.000000000000e+00 0.000000000000e+00 0.000000000000e+00
2.500000000000e+01 0.000000000000e+00 0.000000000000e+00 0.000000000000e+00
2.525000000000e+01 0.000000000000e+00 0.000000000000e+00 0.000000000000e+00
2.550000000000e+01 0.000000000000e+00 0.000000000000e+00 0.000000000000e+00
2.575000000000e+01 0.000000000000e+00 0.000000000000e+00 0.000000000000e+00
2.600000000000e+01 0.000000000000e+00 0.000000000000e+00 0.000000000000e+00
2.625000000000e+01 0.000000000000e+00 0.000000000000e+00 0.000000000000e+00
2.650000000000e+01 0.000000000000e+00 0.000000000000e+00 0.000000000000e+00
2.675000000000e+01 0.000000000000e+00 0.000000000000e+00 0.000000000000e+00
2.700000000000e+01 0.000000000000e+00 0.000000000000e+00 0.000000000000e+00
2.725000000000e+01 0.000000000000e+00 0.000000000000e+00 0.000000000000e+00
2.750000000000e+01 0.000000000000e+00 0.000000000000e+00 0.000000000000e+00
2.775000000000e+01 0.000000000000e+00 0.000000000000e+00 0.000000000000e+00
2.800000000000e+01 0.000000000000e+00 0.000000000000e+00 0.000000000000e+00
2.825000000000e+01 0.000000000000e+00 0.000000000000e+00 0.000000000000e+00
2.850000000000e+01 0.000000000000e+00 0.000000000000e+00 0.000000000000e+00
2.875000000000e+01 0.000000000000e+00 0.000000000000e+00 0.000000000000e+00
2.900000000000e+01 0.000000000000e+00 0.000000000000e+00 0.000000000000e+00
2.925000000000e+01 0.000000000000e+00 0.000000000000e+00 0.000000000000e+00
2.950000000000e+01 0.000000000000e+00 0.000000000000e+00 0.000000000000e+00
2.975000000000e+01 0.000000000000e+00 0.000000000000e+00 0.000000000000e+00
3.000000000000e+01 0.000000000000e+00 0.000000000000e+00 0.000000000000e+00
3.025000000000e+01 0.000000000000e+00 0.000000000000e+00 0.000000000000e+00
3.050000000000e+01 0.000000000000e+00 0.000000000000e+00 0.000000000000e+00
3.075000000000e+01 0.000000000000e+00 0.000000000000e+00 0.000000000000e+00
3.100000000000e+01 0.000000000000e+00 0.000000000000e+00 0.000000000000e+00
3.125000000000e+01 0.000000000000e+00 0.000000000000e+00 0.000000000000e+00
3.150000000000e+01 0.000000000000e+00 0.000000000000e+00 0.000000000000e+00
3.175000000000e+01 0.000000000000e+00 0.000000000000e+00 0.000000000000e+00
3.200000000000e+01 0.000000000000e+00 0.000000000000e+00 0.000000000000e+00
3.225000000000e+01 0.000000000000e+00 0.000000000000e+00 0.000000000000e+00
3.250000000000e+01 0.000000000000e+00 0.000000000000e+00 0.000000000000e+00
3.275000000000e+01 0.000000000000e+00 0.000000000000e+00 0.000000000000e+00
3.300000000000e+01 0.000000000000e+00 0.000000000000e+00 0.000000000000e+00
3.325000000000e+01 0.000000000000e+00 0.000000000000e+00 0.000000000000e+00
3.350000000000e+01 0.000000000000e+00 0.000000000000e+00 0.000000000000e+00
3.375000000000e+01 0.000000000000e+00 0.000000000000e+00 0.000000000000e+00
3.400000000000e+01 0.000000000000e+00 0.000000000000e+00 0.000000000000e+00
3.425000000000e+01 0.000000000000e+00 0.000000000000e+00 0.000000000000e+00
3.450000000000e+01 0.000000000000e+00 0.000000000000e+00 0.000000000000e+00
3.475000000000e+01 0.000000000000e+00 0.000000000000e+00 0.000000000000e+00
3.500000000000e+01 0.000000000000e+00 0.000000000000e+00 0.000000000000e+00
3.525000000000e+01 0.000000000000e+00 0.000000000000e+00 0.000000000000e+00
3.550000000000e+01 0.000000000000e+00 0.000000000000e+00 0.000000000000e+00
3.575000000000e+01 0.000000000000e+00 0.000000000000e+00 0.000000000000e+00
3.600000000000e+01 0.000000000000e+00 0.000000000000e+00 0.000000000000e+00
3.625000000000e+01 0.000000000000e+00 0.000000000000e+00 0.000000000000e+00
3.650000000000e+01 0.000000000000e+00 0.000000000000e+00 0.000000000000e+00
3.675000000000e+01 0.000000000000e+00 0.000000000000e+00 0.000000000000e+00
3.700000000000e+01 0.000000000000e+00 0.000000000000e+00 0.000000000000e+00
3.725000000000e+01 0.000000000000e+00 0.000000000000e+00 0.000000000000e+00
3.750000000000e+01 0.000000000000e+00 0.000000000000e+00 0.000000000000e+00
3.775000000000e+01 0.000000000000e+00 0.000000000000e+00 0.000000000000e+00
3.800000000000e+01 0.000000000000e+00 0.000000000000e+00 0.000000000000e+00
3.825000000000e+01 0.000000000000e+00 0.000000000000e+00 0.000000000000e+00
3.850000000000e+01 0.000000000000e+00 0.000000000000e+00 0.000000000000e+00
3.875000000000e+01 0.000000000000e+00 0.000000000000e+00 0.000000000000e+00
3.900000000000e+01 0.000000000000e+00 0.000000000000e+00 0.000000000000e+00
3.925000000000e+01 0.000000000000e+00 0.000000000000e+00 0.000000000000e+00
3.950000000000e+01 0.000000000000e+00 0.000000000000e+00 0.000000000000e+00
3.975000000000e+01 0.000000000000e+00 0.000000000000e+00 0.000000000000e+00
4.000000000000e+01 0.000000000000e+00 0.000000000000e+00 0.000000000000e+00
4.025000000000e+01 0.000000000000e+00 0.000000000000e+00 0.000000000000e+00
4.050000000000e+01 0.000000000000e+00 0.000000000000e+00 0.000000000000e+00
4.075000000000e+01 0.000000000000e+00 0.000000000000e+00 0.000000000000e+00
4.100000000000e+01 0.000000000000e+00 0.000000000000e+00 0.000000000000e+00
4.125000000000e+01 0.000000000000e+00 0.000000000000e+00 0.000000000000e+00
4.150000000000e+01 0.000000000000e+00 0.000000000000e+00 0.000000000000e+00
4.175000000000e+01 0.000000000000e+00 0.000000000000e+00 0.000000000000e+00
4.200000000000e+01 0.000000000000e+00 0.000000000000e+00 0.000000000000e+00
4.225000000000e+01 0.000000000000e+00 0.000000000000e+00 0.000000000000e+00
4.250000000000e+01 0.000000000000e+00 0.000000000000e+00 0.000000000000e+00
4.275000000000e+01 0.000000000000e+00 0.000000000000e+00 0.000000000000e+00
4.300000000000e+01 0.000000000000e+00 0.000000000000e+00 0.000000000000e+00
4.325000000000e+01 0.000000000000e+00 0.000000000000e+00 0.000000000000e+00
4.350000000000e+01 0.000000000000e+00 0.000000000000e+00 0.000000000000e+00
4.375000000000e+01 0.000000000000e+00 0.000000000000e+00 0.000000000000e+00
4.400000000000e+01 0.000000000000e+00 0.000000000000e+00 0.000000000000e+00
4.425000000000e+01 0.000000000000e+00 0.000000000000e+00 0.000000000000e+00
4.450000000000e+01 0.000000000000e+00 0.000000000000e+00 0.000000000000e+00
4.475000000000e+01 0.000000000000e+00 0.000000000000e+00 0.000000000000e+00
4.500000000000e+01 0.000000000000e+00 0.000000000000e+00 0.000000000000e+00
4.525000000000e+01 0.000000000000e+00 0.000000000000e+00 0.000000000000e+00
4.550000000000e+01 0.000000000000e+00 0.000000000000e+00 0.000000000000e+00
4.575000000000e+01 0.000000000000e+00 0.000000000000e+00 0.000000000000e+00
4.600000000000e+01 0.000000000000e+00 0.000000000000e+00 0.000000000000e+00
4.625000000000e+01 0.000000000000e+00 0.000000000000e+00 0.000000000000e+00
4.650000000000e+01 0.000000000000e+00 0.000000000000e+00 0.000000000000e+00
4.675000000000e+01 0.000000000000e+00 0.000000000000e+00 0.000000000000e+00
4.700000000000e+01 0.000000000000e+00 0.000000000000e+00 0.000000000000e+00
4.725000000000e+01 0.000000000000e+00 0.000000000000e+00 0.000000000000e+00
4.750000000000e+01 0.000000000000e+00 0.000000000000e+00 0.000000000000e+00
4.775000000000e+01 0.000000000000e+00 0.000000000000e+00 0.000000000000e+00
4.800000000000e+01 0.000000000000e+00 0.000000000000e+00 0.000000000000e+00
4.825000000000e+01 0.000000000000e+00 0.000000000000e+00 0.000000000000e+00
4.850000000000e+01 0.000000000000e+00 0.000000000000e+00 0.000000000000e+00
4.875000000000e+01 0.000000000000e+00 0.000000000000e+00 0.000000000000e+00
4.900000000000e+01 0.000000000000e+00 0.000000000000e+00 0.000000000000e+00
4.925000000000e+01 0.000000000000e+00 0.000000000000e+00 0.000000000000e+00
4.950000000000e+01 0.000000000000e+00 0.000000000000e+00 0.000000000000e+00
4.975000000000e+01 0.000000000000e+00 0.000000000000e+00 0.000000000000e+00
5.000000000000e+01 0.000000000000e+00 0.000000000000e+00 0.000000000000e+00
5.025000000000e+01 0.000000000000e+00 0.000000000000e+00 0.000000000000e+00
5.050000000000e+01 0.000000000000e+00 0.000000000000e+00 0.000000000000e+00
5.075000000000e+01 0.000000000000e+00 0.000000000000e+00 0.000000000000e+00
5.100000000000e+01 0.000000000000e+00 0.000000000000e+00 0.000000000000e+00
5.125000000000e+01 0.000000000000e+00 0.000000000000e+00 0.000000000000e+00
5.150000000000e+01 0.000000000000e+00 0.000000000000e+00 0.000000000000e+00
5.175000000000e+01 0.000000000000e+00 0.000000000000e+00 0.000000000000e+00
5.200000000000e+01 0.000000000000e+00 0.000000000000e+00 0.000000000000e+00
5.225000000000e+01 0.000000000000e+00 0.000000000000e+00 0.000000000000e+00
5.250000000000e+01 0.000000000000e+00 0.000000000000e+00 0.000000000000e+00
5.275000000000e+01 0.000000000000e+00 0.000000000000e+00 0.000000000000e+00
5.300000000000e+01 0.000000000000e+00 0.000000000000e+00 0.000000000000e+00
5.325000000000e+01 0.000000000000e+00 0.000000000000e+00 0.000000000000e+00
5.350000000000e+01 0.000000000000e+00 0.000000000000e+00 0.000000000000e+00
5.375000000000e+01 0.000000000000e+00 0.000000000000e+00 0.000000000000e+00
5.400000000000e+01 0.000000000000e+00 0.000000000000e+00 0.000000000000e+00
5.425000000000e+01 0.000000000000e+00 0.000000000000e+00 0.000000000000e+00
5.450000000000e+01 0.000000000000e+00 0.000000000000e+00 0.000000000000e+00
5.475000000000e+01 0.000000000000e+00 0.000000000000e+00 0.000000000000e+00
5.500000000000e+01 0.000000000000e+00 0.000000000000e+00 0.000000000000e+00
5.525000000000e+01 0.000000000000e+00 0.000000000000e+00 0.000000000000e+00
5.550000000000e+01 0.000000000000e+00 0.000000000000e+00 0.000000000000e+00
5.575000000000e+01 0.000000000000e+00 0.000000000000e+00 0.000000000000e+00
5.600000000000e+01 0.000000000000e+00 0.000000000000e+00 0.000000000000e+00
5.625000000000e+01 0.000000000000e+00 0.000000000000e+00 0.000000000000e+00
5.650000000000e+01 0.000000000000e+00 0.000000000000e+00 0.000000000000e+00
5.675000000000e+01 0.000000000000e+00 0.000000000000e+00 0.000000000000e+00
5.700000000000e+01 0.000000000000e+00 0.000000000000e+00 0.000000000000e+00
5.725000000000e+01 0.000000000000e+00 0.000000000000e+00 0.000000000000e+00
5.750000000000e+01 0.000000000000e+00 0.000000000000e+00 0.000000000000e+00
5.775000000000e+01 0.000000000000e+00 0.000000000000e+00 0.000000000000e+00
5.800000000000e+01 0.000000000000e+00 0.000000000000e+00 0.000000000000e+00
5.825000000000e+01 0.000000000000e+00 0.000000000000e+00 0.000000000000e+00
5.850000000000e+01 0.000000000000e+00 0.000000000000e+00 0.000000000000e+00
5.875000000000e+01 0.000000000000e+00 0.000000000000e+00 0.000000000000e+00
5.900000000000e+01 0.000000000000e+00 0.000000000000e+00 0.000000000000e+00
5.925000000000e+01 0.000000000000e+00 0.000000000000e+00 0.000000000000e+00
5.950000000000e+01 0.000000000000e+00 0.000000000000e+00 0.000000000000e+00
5.975000000000e+01 0.000000000000e+00 0.000000000000e+00 0.000000000000e+00
6.000000000000e+01 0.000000000000e+00 0.000000000000e+00 0.000000000000e+00
6.025000000000e+01 0.000000000000e+00 0.000000000000e+00 0.000000000000e+00
6.050000000000e+01 0.000000000000e+00 0.000000000000e+00 0.000000000000e+00
6.075000000000e+01 0.000000000000e+00 0.000000000000e+00 0.000000000000e+00
6.100000000000e+01 0.000000000000e+00 0.000000000000e+00 0.000000000000e+00
6.125000000000e+01 0.000000000000e+00 0.000000000000e+00 0.000000000000e+00
6.150000000000e+01 0.000000000000e+00 0.000000000000e+00 0.000000000000e+00
6.175000000000e+01 0.000000000000e+00 0.000000000000e+00 0.000000000000e+00
6.200000000000e+01 0.000000000000e+00 0.000000000000e+00 0.000000000000e+00
6.225000000000e+01 0.000000000000e+00 0.000000000000e+00 0.000000000000e+00
6.250000000000e+01 0.000000000000e+00 0.000000000000e+00 0.000000000000e+00
6.275000000000e+01 0.000000000000e+00 0.000000000000e+00 0.000000000000e+00
6.300000000000e+01 0.000000000000e+00 0.000000000000e+00 0.000000000000e+00
6.325000000000e+01 0.000000000000e+00 0.000000000000e+00 0.000000000000e+00
6.350000000000e+01 0.000000000000e+00 0.000000000000e+00 0.000000000000e+00
6.375000000000e+01 0.000000000000e+00 0.000000000000e+00 0.000000000000e+00
6.400000000000e+01 0.000000000000e+00 0.000000000000e+00 0.000000000000e+00
6.425000000000e+01 0.000000000000e+00 0.000000000000e+00 0.000000000000e+00
6.450000000000e+01 0.000000000000e+00 0.000000000000e+00 0.000000000000e+00
6.475000000000e+01 0.000000000000e+00 0.000000000000e+00 0.000000000000e+00
6.500000000000e+01 0.000000000000e+00 0.000000000000e+00 0.000000000000e+00
6.525000000000e+01 0.000000000000e+00 0.000000000000e+00 0.000000000000e+00
6.550000000000e+01 0.000000000000e+00 0.000000000000e+00 0.000000000000e+00
6.575000000000e+01 0.000000000000e+00 0.000000000000e+00 0.000000000000e+00
6.600000000000e+01 0.000000000000e+00 0.000000000000e+00 0.000000000000e+00
6.625000000000e+01 0.000000000000e+00 0.000000000000e+00 0.000000000000e+00
6.650000000000e+01 0.000000000000e+00 0.000000000000e+00 0.000000000000e+00
6.675000000000e+01 0.000000000000e+00 0.000000000000e+00 0.000000000000e+00
6.700000000000e+01 0.000000000000e+00 0.000000000000e+00 0.000000000000e+00
6.725000000000e+01 0.000000000000e+00 0.000000000000e+00 0.000000000000e+00
6.750000000000e+01 0.000000000000e+00 0.000000000000e+00 0.000000000000e+00
6.775000000000e+01 0.000000000000e+00 0.000000000000e+00 0.000000000000e+00
6.800000000000e+01 0.000000000000e+00 0.000000000000e+00 0.000000000000e+00
6.825000000000e+01 0.000000000000e+00 0.000000000000e+00 0.000000000000e+00
6.850000000000e+01 0.000000000000e+00 0.000000000000e+00 0.000000000000e+00
6.875000000000e+01 0.000000000000e+00 0.000000000000e+00 0.000000000000e+00
6.900000000000e+01 0.000000000000e+00 0.000000000000e+00 0.000000000000e+00
6.925000000000e+01 0.000000000000e+00 0.000000000000e+00 0.000000000000e+00
6.950000000000e+01 0.000000000000e+00 0.000000000000e+00 0.000000000000e+00
6.975000000000e+01 0.000000000000e+00 0.000000000000e+00 0.000000000000e+00
7.000000000000e+01 0.000000000000e+00 0.000000000000e+00 0.000000000000e+00
7.025000000000e+01 0.000000000000e+00 0.000000000000e+00 0.000000000000e+00
7.050000000000e+01 0.000000000000e+00 0.000000000000e+00 0.000000000000e+00
7.075000000000e+01 0.000000000000e+00 0.000000000000e+00 0.000000000000e+00
7.100000000000e+01 0.000000000000e+00 0.000000000000e+00 0.000000000000e+00
7.125000000000e+01 0.000000000000e+00 0.000000000000e+00 0.000000000000e+00
7.150000000000e+01 0.000000000000e+00 0.000000000000e+00 0.000000000000e+00
7.175000000000e+01 0.000000000000e+00 0.000000000000e+00 0.000000000000e+00
7.200000000000e+01 0.000000000000e+00 0.000000000000e+00 0.000000000000e+00
7.225000000000e+01 0.000000000000e+00 0.000000000000e+00 0.000000000000e+00
7.250000000000e+01 0.000000000000e+00 0.000000000000e+00 0.000000000000e+00
7.275000000000e+01 0.000000000000e+00 0.000000000000e+00 0.000000000000e+00
7.300000000000e+01 0.000000000000e+00 0.000000000000e+00 0.000000000000e+00
7.325000000000e+01 0.000000000000e+00 0.000000000000e+00 0.000000000000e+00
7.350000000000e+01 0.000000000000e+00 0.000000000000e+00 0.000000000000e+00
7.375000000000e+01 0.000000000000e+00 0.000000000000e+00 0.000000000000e+00
7.400000000000e+01 0.000000000000e+00 0.000000000000e+00 0.000000000000e+00
7.425000000000e+01 0.000000000000e+00 0.000000000000e+00 0.000000000000e+00
7.450000000000e+01 0.000000000000e+00 0.000000000000e+00 0.000000000000e+00
7.475000000000e+01 0.000000000000e+00 0.000000000000e+00 0.000000000000e+00
7.500000000000e+01 0.000000000000e+00 0.000000000000e+00 0.000000000000e+00
7.525000000000e+01 0.000000000000e+00 0.000000000000e+00 0.000000000000e+00
7.550000000000e+01 0.000000000000e+00 0.000000000000e+00 0.000000000000e+00
7.575000000000e+01 0.000000000000e+00 0.000000000000e+00 0.000000000000e+00
7.600000000000e+01 0.000000000000e+00 0.000000000000e+00 0.000000000000e+00
7.625000000000e+01 0.000000000000e+00 0.000000000000e+00 0.000000000000e+00
7.650000000000e+01 0.000000000000e+00 0.000000000000e+00 0.000000000000e+00
7.675000000000e+01 0.000000000000e+00 0.000000000000e+00 0.000000000000e+00
7.700000000000e+01 0.000000000000e+00 0.000000000000e+00 0.000000000000e+00
7.725000000000e+01 0.000000000000e+00 0.000000000000e+00 0.000000000000e+00
7.750000000000e+01 0.000000000000e+00 0.000000000000e+00 0.000000000000e+00
7.775000000000e+01 0.000000000000e+00 0.000000000000e+00 0.000000000000e+00
7.800000000000e+01 0.000000000000e+00 0.000000000000e+00 0.000000000000e+00
7.825000000000e+01 0.000000000000e+00 0.000000000000e+00 0.000000000000e+00
7.850000000000e+01 0.000000000000e+00 0.000000000000e+00 0.000000000000e+00
7.875000000000e+01 0.000000000000e+00 0.000000000000e+00 0.000000000000e+00
7.900000000000e+01 0.000000000000e+00 0.000000000000e+00 0.000000000000e+00
7.925000000000e+01 0.000000000000e+00 0.000000000000e+00 0.000000000000e+00
7.950000000000e+01 0.000000000000e+00 0.000000000000e+00 0.000000000000e+00
7.975000000000e+01 0.000000000000e+00 0.000000000000e+00 0.000000000000e+00
8.000000000000e+01 0.000000000000e+00 0.000000000000e+00 0.000000000000e+00
8.025000000000e+01 0.000000000000e+00 0.000000000000e+00 0.000000000000e+00
8.050000000000e+01 0.000000000000e+00 0.000000000000e+00 0.000000000000e+00
8.075000000000e+01 0.000000000000e+00 0.000000000000e+00 0.000000000000e+00
8.100000000000e+01 0.000000000000e+00 0.000000000000e+00 0.000000000000e+00
8.125000000000e+01 0.000000000000e+00 0.000000000000e+00 0.000000000000e+00
8.150000000000e+01 0.000000000000e+00 0.000000000000e+00 0.000000000000e+00
8.175000000000e+01 0.000000000000e+00 0.000000000000e+00 0.000000000000e+00
8.200000000000e+01 0.000000000000e+00 0.000000000000e+00 0.000000000000e+00
8.225000000000e+01 0.000000000000e+00 0.000000000000e+00 0.000000000000e+00
8.250000000000e+01 0.000000000000e+00 0.000000000000e+00 0.000000000000e+00
8.275000000000e+01 0.000000000000e+00 0.000000000000e+00 0.000000000000e+00
8.300000000000e+01 0.000000000000e+00 0.000000000000e+00 0.000000000000e+00
8.325000000000e+01 0.000000000000e+00 0.000000000000e+00 0.000000000000e+00
8.350000000000e+01 0.000000000000e+00 0.000000000000e+00 0.000000000000e+00
8.375000000000e+01 0.000000000000e+00 0.000000000000e+00 0.000000000000e+00
8.400000000000e+01 0.000000000000e+00 0.000000000000e+00 0.000000000000e+00
8.425000000000e+01 0.000000000000e+00 0.000000000000e+00 0.000000000000e+00
8.450000000000e+01 0.000000000000e+00 0.000000000000e+00 0.000000000000e+00
8.475000000000e+01 0.000000000000e+00 0.000000000000e+00 0.000000000000e+00
8.500000000000e+01 0.000000000000e+00 0.000000000000e+00 0.000000000000e+00
8.525000000000e+01 0.000000000000e+00 0.000000000000e+00 0.000000000000e+00
8.550000000000e+01 0.000000000000e+00 0.000000000000e+00 0.000000000000e+00
8.575000000000e+01 0.000000000000e+00 0.000000000000e+00 0.000000000000e+00
8.600000000000e+01 0.000000000000e+00 0.000000000000e+00 0.000000000000e+00
8.625000000000e+01 0.000000000000e+00 0.000000000000e+00 0.000000000000e+00
8.650000000000e+01 0.000000000000e+00 0.000000000000e+00 0.000000000000e+00
8.675000000000e+01 0.000000000000e+00 0.000000000000e+00 0.000000000000e+00
8.700000000000e+01 0.000000000000e+00 0.000000000000e+00 0.000000000000e+00
8.725000000000e+01 0.000000000000e+00 0.000000000000e+00 0.000000000000e+00
8.750000000000e+01 0.000000000000e+00 0.000000000000e+00 0.000000000000e+00
8.775000000000e+01 0.000000000000e+00 0.000000000000e+00 0.000000000000e+00
8.800000000000e+01 0.000000000000e+00 0.000000000000e+00 0.000000000000e+00
8.825000000000e+01 0.000000000000e+00 0.000000000000e+00 0.000000000000e+00
8.850000000000e+01 0.000000000000e+00 0.000000000000e+00 0.000000000000e+00
8.875000000000e+01 0.000000000000e+00 0.000000000000e+00 0.000000000000e+00
8.900000000000e+01 0.000000000000e+00 0.000000000000e+00 0.000000000000e+00
8.925000000000e+01 0.000000000000e+00 0.000000000000e+00 0.000000000000e+00
8.950000000000e+01 0.000000000000e+00 0.000000000000e+00 0.000000000000e+00
8.975000000000e+01 0.000000000000e+00 0.000000000000e+00 0.000000000000e+00
9.000000000000e+01 0.000000000000e+00 0.000000000000e+00 0.000000000000e+00
9.025000000000e+01 0.000000000000e+00 0.000000000000e+00 0.000000000000e+00
9.050000000000e+01 0.000000000000e+00 0.000000000000e+00 0.000000000000e+00
9.075000000000e+01 0.000000000000e+00 0.000000000000e+00 0.000000000000e+00
9.100000000000e+01 0.000000000000e+00 0.000000000000e+00 0.000000000000e+00
9.125000000000e+01 0.000000000000e+00 0.000000000000e+00 0.000000000000e+00
9.150000000000e+01 0.000000000000e+00 0.000000000000e+00 0.000000000000e+00
9.175000000000e+01 0.000000000000e+00 0.000000000000e+00 0.000000000000e+00
9.200000000000e+01 0.000000000000e+00 0.000000000000e+00 0.000000000000e+00
9.225000000000e+01 0.000000000000e+00 0.000000000000e+00 0.000000000000e+00
9.250000000000e+01 0.000000000000e+00 0.000000000000e+00 0.000000000000e+00
9.275000000000e+01 0.000000000000e+00 0.000000000000e+00 0.000000000000e+00
9.300000000000e+01 0.000000000000e+00 0.000000000000e+00 0.000000000000e+00
9.325000000000e+01 0.000000000000e+00 0.000000000000e+00 0.000000000000e+00
9.350000000000e+01 0.000000000000e+00 0.000000000000e+00 0.000000000000e+00
9.375000000000e+01 0.000000000000e+00 0.000000000000e+00 0.000000000000e+00
9.400000000000e+01 0.000000000000e+00 0.000000000000e+00 0.000000000000e+00
9.425000000000e+01 0.000000000000e+00 0.000000000000e+00 0.000000000000e+00
9.450000000000e+01 0.000000000000e+00 0.000000000000e+00 0.000000000000e+00
9.475000000000e+01 0.000000000000e+00 0.000000000000e+00 0.000000000000e+00
9.500000000000e+01 0.000000000000e+00 0.000000000000e+00 0.000000000000e+00
9.525000000000e+01 0.000000000000e+00 0.000000000000e+00 0.000000000000e+00
9.550000000000e+01 0.000000000000e+00 0.000000000000e+00 0.000000000000e+00
9.575000000000e+01 0.000000000000e+00 0.000000000000e+00 0.000000000000e+00
9.600000000000e+01 0.000000000000e+00 0.000000000000e+00 0.000000000000e+00
9.625000000000e+01 0.000000000000e+00 0.000000000000e+00 0.000000000000e+00
9.650000000000e+01 0.000000000000e+00 0.000000000000e+00 0.000000000000e+00
9.675000000000e+01 0.000000000000e+00 0.000000000000e+00 0.000000000000e+00
9.700000000000e+01 0.000000000000e+00 0.000000000000e+00 0.000000000000e+00
9.725000000000e+01 0.000000000000e+00 0.000000000000e+00 0.000000000000e+00
9.750000000000e+01 0.000000000000e+00 0.000000000000e+00 0.000000000000e+00
9.775000000000e+01 0.000000000000e+00 0.000000000000e+00 0.000000000000e+00
9.800000000000e+01 0.000000000000e+00 0.000000000000e+00 0.000000000000e+00
9.825000000000e+01 0.000000000000e+00 0.000000000000e+00 0.000000000000e+00
9.850000000000e+01 0.000000000000e+00 0.000000000000e+00 0.000000000000e+00
9.875000000000e+01 0.000000000000e+00 0.000000000000e+00 0.000000000000e+00
9.900000000000e+01 0.000000000000e+00 0.000000000000e+00 0.000000000000e+00
9.925000000000e+01 0.000000000000e+00 0.000000000000e+00 0.000000000000e+00
9.950000000000e+01 0.000000000000e+00 0.000000000000e+00 0.000000000000e+00
9.975000000000e+01 0.000000000000e+00 0.000000000000e+00 0.000000000000e+00
1.000000000000e+02 0.000000000000e+00 0.000000000000e+00 0.000000000000e+00
1.002500000000e+02 0.000000000000e+00 0.000000000000e+00 0.000000000000e+00
1.005000000000e+02 0.000000000000e+00 0.000000000000e+00 0.000000000000e+00
1.007500000000e+02 0.000000000000e+00 0.000000000000e+00 0.000000000000e+00
1.010000000000e+02 0.000000000000e+00 0.000000000000e+00 0.000000000000e+00
1.012500000000e+02 0.000000000000e+00 0.000000000000e+00 0.000000000000e+00
1.015000000000e+02 0.000000000000e+00 0.000000000000e+00 0.000000000000e+00
1.017500000000e+02 0.000000000000e+00 0.000000000000e+00 0.000000000000e+00
1.020000000000e+02 0.000000000000e+00 0.000000000000e+00 0.000000000000e+00
1.022500000000e+02 0.000000000000e+00 0.000000000000e+00 0.000000000000e+00
1.025000000000e+02 0.000000000000e+00 0.000000000000e+00 0.000000000000e+00
1.027500000000e+02 0.000000000000e+00 0.000000000000e+00 0.000000000000e+00
1.030000000000e+02 0.000000000000e+00 0.000000000000e+00 0.000000000000e+00
1.032500000000e+02 0.000000000000e+00 0.000000000000e+00 0.000000000000e+00
1.035000000000e+02 0.000000000000e+00 0.000000000000e+00 0.000000000000e+00
1.037500000000e+02 0.000000000000e+00 0.000000000000e+00 0.000000000000e+00
1.040000000000e+02 0.000000000000e+00 0.000000000000e+00 0.000000000000e+00
1.042500000000e+02 0.000000000000e+00 0.000000000000e+00 0.000000000000e+00
1.045000000000e+02 0.000000000000e+00 0.000000000000e+00 0.000000000000e+00
1.047500000000e+02 0.000000000000e+00 0.000000000000e+00 0.000000000000e+00
1.050000000000e+02 0.000000000000e+00 0.000000000000e+00 0.000000000000e+00
1.052500000000e+02 0.000000000000e+00 0.000000000000e+00 0.000000000000e+00
1.055000000000e+02 0.000000000000e+00 0.000000000000e+00 0.000000000000e+00
1.057500000000e+02 0.000000000000e+00 0.000000000000e+00 0.000000000000e+00
1.060000000000e+02 0.000000000000e+00 0.000000000000e+00 0.000000000000e+00
1.062500000000e+02 0.000000000000e+00 0.000000000000e+00 0.000000000000e+00
1.065000000000e+02 0.000000000000e+00 0.000000000000e+00 0.000000000000e+00
1.067500000000e+02 0.000000000000e+00 0.000000000000e+00 0.000000000000e+00
1.070000000000e+02 0.000000000000e+00 0.000000000000e+00 0.000000000000e+00
1.072500000000e+02 0.000000000000e+00 0.000000000000e+00 0.000000000000e+00
1.075000000000e+02 0.000000000000e+00 0.000000000000e+00 0.000000000000e+00
1.077500000000e+02 0.000000000000e+00 0.000000000000e+00 0.000000000000e+00
1.080000000000e+02 0.000000000000e+00 0.000000000000e+00 0.000000000000e+00
1.082500000000e+02 0.000000000000e+00 0.000000000000e+00 0.000000000000e+00
1.085000000000e+02 0.000000000000e+00 0.000000000000e+00 0.000000000000e+00
1.087500000000e+02 0.000000000000e+00 0.000000000000e+00 0.000000000000e+00
1.090000000000e+02 0.000000000000e+00 0.000000000000e+00 0.000000000000e+00
1.092500000000e+02 0.000000000000e+00 0.000000000000e+00 0.000000000000e+00
1.095000000000e+02 0.000000000000e+00 0.000000000000e+00 0.000000000000e+00
1.097500000000e+02 0.000000000000e+00 0.000000000000e+00 0.000000000000e+00
1.100000000000e+02 0.000000000000e+00 0.000000000000e+00 0.000000000000e+00
1.102500000000e+02 0.000000000000e+00 0.000000000000e+00 0.000000000000e+00
1.105000000000e+02 0.000000000000e+00 0.000000000000e+00 0.000000000000e+00
1.107500000000e+02 0.000000000000e+00 0.000000000000e+00 0.000000000000e+00
1.110000000000e+02 0.000000000000e+00 0.000000000000e+00 0.000000000000e+00
1.112500000000e+02 0.000000000000e+00 0.000000000000e+00 0.000000000000e+00
1.115000000000e+02 0.000000000000e+00 0.000000000000e+00 0.000000000000e+00
1.117500000000e+02 0.000000000000e+00 0.000000000000e+00 0.000000000000e+00
1.120000000000e+02 0.000000000000e+00 0.000000000000e+00 0.000000000000e+00
1.122500000000e+02 0.000000000000e+00 0.000000000000e+00 0.000000000000e+00
1.125000000000e+02 0.000000000000e+00 0.000000000000e+00 0.000000000000e+00
1.127500000000e+02 0.000000000000e+00 0.000000000000e+00 0.000000000000e+00
1.130000000000e+02 0.000000000000e+00 0.000000000000e+00 0.000000000000e+00
1.132500000000e+02 0.000000000000e+00 0.000000000000e+00 0.000000000000e+00
1.135000000000e+02 0.000000000000e+00 0.000000000000e+00 0.000000000000e+00
1.137500000000e+02 0.000000000000e+00 0.000000000000e+00 0.000000000000e+00
1.140000000000e+02 0.000000000000e+00 0.000000000000e+00 0.000000000000e+00
1.142500000000e+02 0.000000000000e+00 0.000000000000e+00 0.000000000000e+00
1.145000000000e+02 0.000000000000e+00 0.000000000000e+00 0.000000000000e+00
1.147500000000e+02 0.000000000000e+00 0.000000000000e+00 0.000000000000e+00
1.150000000000e+02 0.000000000000e+00 0.000000000000e+00 0.000000000000e+00
1.152500000000e+02 0.000000000000e+00 0.000000000000e+00 0.000000000000e+00
1.155000000000e+02 0.000000000000e+00 0.000000000000e+00 0.000000000000e+00
1.157500000000e+02 0.000000000000e+00 0.000000000000e+00 0.000000000000e+00
1.160000000000e+02 0.000000000000e+00 0.000000000000e+00 0.000000000000e+00
1.162500000000e+02 0.000000000000e+00 0.000000000000e+00 0.000000000000e+00
1.165000000000e+02 0.000000000000e+00 0.000000000000e+00 0.000000000000e+00
1.167500000000e+02 0.000000000000e+00 0.000000000000e+00 0.000000000000e+00
1.170000000000e+02 0.000000000000e+00 0.000000000000e+00 0.000000000000e+00
1.172500000000e+02 0.000000000000e+00 0.000000000000e+00 0.000000000000e+00
1.175000000000e+02 0.000000000000e+00 0.000000000000e+00 0.000000000000e+00
1.177500000000e+02 0.000000000000e+00 0.000000000000e+00 0.000000000000e+00
1.180000000000e+02 0.000000000000e+00 0.000000000000e+00 0.000000000000e+00
1.182500000000e+02 0.000000000000e+00 0.000000000000e+00 0.000000000000e+00
1.185000000000e+02 0.000000000000e+00 0.000000000000e+00 0.000000000000e+00
1.187500000000e+02 0.000000000000e+00 0.000000000000e+00 0.000000000000e+00
1.190000000000e+02 0.000000000000e+00 0.000000000000e+00 0.000000000000e+00
1.192500000000e+02 0.000000000000e+00 0.000000000000e+00 0.000000000000e+00
1.195000000000e+02 0.000000000000e+00 0.000000000000e+00 0.000000000000e+00
1.197500000000e+02 0.000000000000e+00 0.000000000000e+00 0.000000000000e+00
1.200000000000e+02 0.000000000000e+00 0.000000000000e+00 0.000000000000e+00
1.202500000000e+02 0.000000000000e+00 0.000000000000e+00 0.000000000000e+00
1.205000000000e+02 0.000000000000e+00 0.000000000000e+00 0.000000000000e+00
1.207500000000e+02 0.000000000000e+00 0.000000000000e+00 0.000000000000e+00
1.210000000000e+02 0.000000000000e+00 0.000000000000e+00 0.000000000000e+00
1.212500000000e+02 0.000000000000e+00 0.000000000000e+00 0.000000000000e+00
1.215000000000e+02 0.000000000000e+00 0.000000000000e+00 0.000000000000e+00
1.217500000000e+02 0.000000000000e+00 0.000000000000e+00 0.000000000000e+00
1.220000000000e+02 0.000000000000e+00 0.000000000000e+00 0.000000000000e+00
1.222500000000e+02 0.000000000000e+00 0.000000000000e+00 0.000000000000e+00
1.225000000000e+02 0.000000000000e+00 0.000000000000e+00 0.000000000000e+00
1.227500000000e+02 0.000000000000e+00 0.000000000000e+00 0.000000000000e+00
1.230000000000e+02 0.000000000000e+00 0.000000000000e+00 0.000000000000e+00
1.232500000000e+02 0.000000000000e+00 0.000000000000e+00 0.000000000000e+00
1.235000000000e+02 0.000000000000e+00 0.000000000000e+00 0.000000000000e+00
1.237500000000e+02 0.000000000000e+00 0.000000000000e+00 0.000000000000e+00
1.240000000000e+02 0.000000000000e+00 0.000000000000e+00 0.000000000000e+00
1.242500000000e+02 0.000000000000e+00 0.000000000000e+00 0.000000000000e+00
1.245000000000e+02 0.000000000000e+00 0.000000000000e+00 0.000000000000e+00
1.247500000000e+02 0.000000000000e+00 0.000000000000e+00 0.000000000000e+00
1.250000000000e+02 0.000000000000e+00 0.000000000000e+00 0.000000000000e+00
1.252500000000e+02 0.000000000000e+00 0.000000000000e+00 0.000000000000e+00
1.255000000000e+02 0.000000000000e+00 0.000000000000e+00 0.000000000000e+00
1.257500000000e+02 0.000000000000e+00 0.000000000000e+00 0.000000000000e+00
1.260000000000e+02 0.000000000000e+00 0.000000000000e+00 0.000000000000e+00
1.262500000000e+02 0.000000000000e+00 0.000000000000e+00 0.000000000000e+00
1.265000000000e+02 0.000000000000e+00 0.000000000000e+00 0.000000000000e+00
1.267500000000e+02 0.000000000000e+00 0.000000000000e+00 0.000000000000e+00
1.270000000000e+02 0.000000000000e+00 0.000000000000e+00 0.000000000000e+00
1.272500000000e+02 0.000000000000e+00 0.000000000000e+00 0.000000000000e+00
1.275000000000e+02 0.000000000000e+00 0.000000000000e+00 0.000000000000e+00
1.277500000000e+02 0.000000000000e+00 0.000000000000e+00 0.000000000000e+00
1.280000000000e+02 0.000000000000e+00 0.000000000000e+00 0.000000000000e+00
1.282500000000e+02 0.000000000000e+00 0.000000000000e+00 0.000000000000e+00
1.285000000000e+02 0.000000000000e+00 0.000000000000e+00 0.000000000000e+00
1.287500000000e+02 0.000000000000e+00 0.000000000000e+00 0.000000000000e+00
1.290000000000e+02 0.000000000000e+00 0.000000000000e+00 0.000000000000e+00
1.292500000000e+02 0.000000000000e+00 0.000000000000e+00 0.000000000000e+00
1.295000000000e+02 0.000000000000e+00 0.000000000000e+00 0.000000000000e+00
1.297500000000e+02 0.000000000000e+00 0.000000000000e+00 0.000000000000e+00
1.300000000000e+02 0.000000000000e+00 0.000000000000e+00 0.000000000000e+00
1.302500000000e+02 0.000000000000e+00 0.000000000000e+00 0.000000000000e+00
1.305000000000e+02 0.000000000000e+00 0.000000000000e+00 0.000000000000e+00
1.307500000000e+02 0.000000000000e+00 0.000000000000e+00 0.000000000000e+00
1.310000000000e+02 0.000000000000e+00 0.000000000000e+00 0.000000000000e+00
1.312500000000e+02 0.000000000000e+00 0.000000000000e+00 0.000000000000e+00
1.315000000000e+02 0.000000000000e+00 0.000000000000e+00 0.000000000000e+00
1.317500000000e+02 0.000000000000e+00 0.000000000000e+00 0.000000000000e+00
1.320000000000e+02 0.000000000000e+00 0.000000000000e+00 0.000000000000e+00
1.322500000000e+02 0.000000000000e+00 0.000000000000e+00 0.000000000000e+00
1.325000000000e+02 0.000000000000e+00 0.000000000000e+00 0.000000000000e+00
1.327500000000e+02 0.000000000000e+00 0.000000000000e+00 0.000000000000e+00
1.330000000000e+02 0.000000000000e+00 0.000000000000e+00 0.000000000000e+00
1.332500000000e+02 0.000000000000e+00 0.000000000000e+00 0.000000000000e+00
1.335000000000e+02 0.000000000000e+00 0.000000000000e+00 0.000000000000e+00
1.337500000000e+02 0.000000000000e+00 0.000000000000e+00 0.000000000000e+00
1.340000000000e+02 0.000000000000e+00 0.000000000000e+00 0.000000000000e+00
1.342500000000e+02 0.000000000000e+00 0.000000000000e+00 0.000000000000e+00
1.345000000000e+02 0.000000000000e+00 0.000000000000e+00 0.000000000000e+00
1.347500000000e+02 0.000000000000e+00 0.000000000000e+00 0.000000000000e+00
1.350000000000e+02 0.000000000000e+00 0.000000000000e+00 0.000000000000e+00
1.352500000000e+02 0.000000000000e+00 0.000000000000e+00 0.000000000000e+00
1.355000000000e+02 0.000000000000e+00 0.000000000000e+00 0.000000000000e+00
1.357500000000e+02 0.000000000000e+00 0.000000000000e+00 0.000000000000e+00
1.360000000000e+02 0.000000000000e+00 0.000000000000e+00 0.000000000000e+00
1.362500000000e+02 0.000000000000e+00 0.000000000000e+00 0.000000000000e+00
1.365000000000e+02 0.000000000000e+00 0.000000000000e+00 0.000000000000e+00
1.367500000000e+02 0.000000000000e+00 0.000000000000e+00 0.000000000000e+00
1.370000000000e+02 0.000000000000e+00 0.000000000000e+00 0.000000000000e+00
1.372500000000e+02 0.000000000000e+00 0.000000000000e+00 0.000000000000e+00
1.375000000000e+02 0.000000000000e+00 0.000000000000e+00 0.000000000000e+00
1.377500000000e+02 0.000000000000e+00 0.000000000000e+00 0.000000000000e+00
1.380000000000e+02 0.000000000000e+00 0.000000000000e+00 0.000000000000e+00
1.382500000000e+02 0.000000000000e+00 0.000000000000e+00 0.000000000000e+00
1.385000000000e+02 0.000000000000e+00 0.000000000000e+00 0.000000000000e+00
1.387500000000e+02 0.000000000000e+00 0.000000000000e+00 0.000000000000e+00
1.390000000000e+02 0.000000000000e+00 0.000000000000e+00 0.000000000000e+00
1.392500000000e+02 0.000000000000e+00 0.000000000000e+00 0.000000000000e+00
1.395000000000e+02 0.000000000000e+00 0.000000000000e+00 0.000000000000e+00
1.397500000000e+02 0.000000000000e+00 0.000000000000e+00 0.000000000000e+00
1.400000000000e+02 0.000000000000e+00 0.000000000000e+00 0.000000000000e+00
1.402500000000e+02 0.000000000000e+00 0.000000000000e+00 0.000000000000e+00
1.405000000000e+02 0.000000000000e+00 0.000000000000e+00 0.000000000000e+00
1.407500000000e+02 0.000000000000e+00 0.000000000000e+00 0.000000000000e+00
1.410000000000e+02 0.000000000000e+00 0.000000000000e+00 0.000000000000e+00
1.412500000000e+02 0.000000000000e+00 0.000000000000e+00 0.000000000000e+00
1.415000000000e+02 0.000000000000e+00 0.000000000000e+00 0.000000000000e+00
1.417500000000e+02 0.000000000000e+00 0.000000000000e+00 0.000000000000e+00
1.420000000000e+02 0.000000000000e+00 0.000000000000e+00 0.000000000000e+00
1.422500000000e+02 0.000000000000e+00 0.000000000000e+00 0.000000000000e+00
1.425000000000e+02 0.000000000000e+00 0.000000000000e+00 0.000000000000e+00
1.427500000000e+02 0.000000000000e+00 0.000000000000e+00 0.000000000000e+00
1.430000000000e+02 0.000000000000e+00 0.000000000000e+00 0.000000000000e+00
1.432500000000e+02 0.000000000000e+00 0.000000000000e+00 0.000000000000e+00
1.435000000000e+02 0.000000000000e+00 0.000000000000e+00 0.000000000000e+00
1.437500000000e+02 0.000000000000e+00 0.000000000000e+00 0.000000000000e+00
1.440000000000e+02 0.000000000000e+00 0.000000000000e+00 0.000000000000e+00
1.442500000000e+02 0.000000000000e+00 0.000000000000e+00 0.000000000000e+00
1.445000000000e+02 0.000000000000e+00 0.000000000000e+00 0.000000000000e+00
1.447500000000e+02 0.000000000000e+00 0.000000000000e+00 0.000000000000e+00
1.450000000000e+02 0.000000000000e+00 0.000000000000e+00 0.000000000000e+00
1.452500000000e+02 0.000000000000e+00 0.000000000000e+00 0.000000000000e+00
1.455000000000e+02 0.000000000000e+00 0.000000000000e+00 0.000000000000e+00
1.457500000000e+02 0.000000000000e+00 0.000000000000e+00 0.000000000000e+00
1.460000000000e+02 0.000000000000e+00 0.000000000000e+00 0.000000000000e+00
1.462500000000e+02 0.000000000000e+00 0.000000000000e+00 0.000000000000e+00
1.465000000000e+02 0.000000000000e+00 0.000000000000e+00 0.000000000000e+00
1.467500000000e+02 0.000000000000e+00 0.000000000000e+00 0.000000000000e+00
1.470000000000e+02 0.000000000000e+00 0.000000000000e+00 0.000000000000e+00
1.472500000000e+02 0.000000000000e+00 0.000000000000e+00 0.000000000000e+00
1.475000000000e+02 0.000000000000e+00 0.000000000000e+00 0.000000000000e+00
1.477500000000e+02 0.000000000000e+00 0.000000000000e+00 0.000000000000e+00
1.480000000000e+02 0.000000000000e+00 0.000000000000e+00 0.000000000000e+00
1.482500000000e+02 0.000000000000e+00 0.000000000000e+00 0.000000000000e+00
1.485000000000e+02 0.000000000000e+00 0.000000000000e+00 0.000000000000e+00
1.487500000000e+02 0.000000000000e+00 0.000000000000e+00 0.000000000000e+00
1.490000000000e+02 0.000000000000e+00 0.000000000000e+00 0.000000000000e+00
1.492500000000e+02 0.000000000000e+00 0.000000000000e+00 0.000000000000e+00
1.495000000000e+02 0.000000000000e+00 0.000000000000e+00 0.000000000000e+00
1.497500000000e+02 0.000000000000e+00 0.000000000000e+00 0.000000000000e+00
1.500000000000e+02 0.000000000000e+00 0.000000000000e+00 0.000000000000e+00
1.502500000000e+02 0.000000000000e+00 0.000000000000e+00 0.000000000000e+00
1.505000000000e+02 0.000000000000e+00 0.000000000000e+00 0.000000000000e+00
1.507500000000e+02 0.000000000000e+00 0.000000000000e+00 0.000000000000e+00
1.510000000000e+02 0.000000000000e+00 0.000000000000e+00 0.000000000000e+00
1.512500000000e+02 0.000000000000e+00 0.000000000000e+00 0.000000000000e+00
1.515000000000e+02 0.000000000000e+00 0.000000000000e+00 0.000000000000e+00
1.517500000000e+02 0.000000000000e+00 0.000000000000e+00 0.000000000000e+00
1.520000000000e+02 0.000000000000e+00 0.000000000000e+00 0.000000000000e+00
1.522500000000e+02 0.000000000000e+00 0.000000000000e+00 0.000000000000e+00
1.525000000000e+02 0.000000000000e+00 0.000000000000e+00 0.000000000000e+00
1.527500000000e+02 0.000000000000e+00 0.000000000000e+00 0.000000000000e+00
1.530000000000e+02 0.000000000000e+00 0.000000000000e+00 0.000000000000e+00
1.532500000000e+02 0.000000000000e+00 0.000000000000e+00 0.000000000000e+00
1.535000000000e+02 0.000000000000e+00 0.000000000000e+00 0.000000000000e+00
1.537500000000e+02 0.000000000000e+00 0.000000000000e+00 0.000000000000e+00
1.540000000000e+02 0.000000000000e+00 0.000000000000e+00 0.000000000000e+00
1.542500000000e+02 0.000000000000e+00 0.000000000000e+00 0.000000000000e+00
1.545000000000e+02 0.000000000000e+00 0.000000000000e+00 0.000000000000e+00
1.547500000000e+02 0.000000000000e+00 0.000000000000e+00 0.000000000000e+00
1.550000000000e+02 0.000000000000e+00 0.000000000000e+00 0.000000000000e+00
1.552500000000e+02 0.000000000000e+00 0.000000000000e+00 0.000000000000e+00
1.555000000000e+02 0.000000000000e+00 0.000000000000e+00 0.000000000000e+00
1.557500000000e+02 0.000000000000e+00 0.000000000000e+00 0.000000000000e+00
1.560000000000e+02 0.000000000000e+00 0.000000000000e+00 0.000000000000e+00
1.562500000000e+02 0.000000000000e+00 0.000000000000e+00 0.000000000000e+00
1.565000000000e+02 0.000000000000e+00 0.000000000000e+00 0.000000000000e+00
1.567500000000e+02 0.000000000000e+00 0.000000000000e+00 0.000000000000e+00
1.570000000000e+02 0.000000000000e+00 0.000000000000e+00 0.000000000000e+00
1.572500000000e+02 0.000000000000e+00 0.000000000000e+00 0.000000000000e+00
1.575000000000e+02 0.000000000000e+00 0.000000000000e+00 0.000000000000e+00
1.577500000000e+02 0.000000000000e+00 0.000000000000e+00 0.000000000000e+00
1.580000000000e+02 0.000000000000e+00 0.000000000000e+00 0.000000000000e+00
1.582500000000e+02 0.000000000000e+00 0.000000000000e+00 0.000000000000e+00
1.585000000000e+02 0.000000000000e+00 0.000000000000e+00 0.000000000000e+00
1.587500000000e+02 0.000000000000e+00 0.000000000000e+00 0.000000000000e+00
1.590000000000e+02 0.000000000000e+00 0.000000000000e+00 0.000000000000e+00
1.592500000000e+02 0.000000000000e+00 0.000000000000e+00 0.000000000000e+00
1.595000000000e+02 0.000000000000e+00 0.000000000000e+00 0.000000000000e+00
1.597500000000e+02 0.000000000000e+00 0.000000000000e+00 0.000000000000e+00
1.600000000000e+02 0.000000000000e+00 0.000000000000e+00 0.000000000000e+00
1.602500000000e+02 0.000000000000e+00 0.000000000000e+00 0.000000000000e+00
1.605000000000e+02 0.000000000000e+00 0.000000000000e+00 0.000000000000e+00
1.607500000000e+02 0.000000000000e+00 0.000000000000e+00 0.000000000000e+00
1.610000000000e+02 0.000000000000e+00 0.000000000000e+00 0.000000000000e+00
1.612500000000e+02 0.000000000000e+00 0.000000000000e+00 0.000000000000e+00
1.615000000000e+02 0.000000000000e+00 0.000000000000e+00 0.000000000000e+00
1.617500000000e+02 0.000000000000e+00 0.000000000000e+00 0.000000000000e+00
1.620000000000e+02 0.000000000000e+00 0.000000000000e+00 0.000000000000e+00
1.622500000000e+02 0.000000000000e+00 0.000000000000e+00 0.000000000000e+00
1.625000000000e+02 0.000000000000e+00 0.000000000000e+00 0.000000000000e+00
1.627500000000e+02 0.000000000000e+00 0.000000000000e+00 0.000000000000e+00
1.630000000000e+02 0.000000000000e+00 0.000000000000e+00 0.000000000000e+00
1.632500000000e+02 0.000000000000e+00 0.000000000000e+00 0.000000000000e+00
1.635000000000e+02 0.000000000000e+00 0.000000000000e+00 0.000000000000e+00
1.637500000000e+02 0.000000000000e+00 0.000000000000e+00 0.000000000000e+00
1.640000000000e+02 0.000000000000e+00 0.000000000000e+00 0.000000000000e+00
1.642500000000e+02 0.000000000000e+00 0.000000000000e+00 0.000000000000e+00
1.645000000000e+02 0.000000000000e+00 0.000000000000e+00 0.000000000000e+00
1.647500000000e+02 0.000000000000e+00 0.000000000000e+00 0.000000000000e+00
1.650000000000e+02 0.000000000000e+00 0.000000000000e+00 0.000000000000e+00
1.652500000000e+02 0.000000000000e+00 0.000000000000e+00 0.000000000000e+00
1.655000000000e+02 0.000000000000e+00 0.000000000000e+00 0.000000000000e+00
1.657500000000e+02 0.000000000000e+00 0.000000000000e+00 0.000000000000e+00
1.660000000000e+02 0.000000000000e+00 0.000000000000e+00 0.000000000000e+00
1.662500000000e+02 0.000000000000e+00 0.000000000000e+00 0.000000000000e+00
1.665000000000e+02 0.000000000000e+00 0.000000000000e+00 0.000000000000e+00
1.667500000000e+02 0.000000000000e+00 0.000000000000e+00 0.000000000000e+00
1.670000000000e+02 0.000000000000e+00 0.000000000000e+00 0.000000000000e+00
1.672500000000e+02 0.000000000000e+00 0.000000000000e+00 0.000000000000e+00
1.675000000000e+02 0.000000000000e+00 0.000000000000e+00 0.000000000000e+00
1.677500000000e+02 0.000000000000e+00 0.000000000000e+00 0.000000000000e+00
1.680000000000e+02 0.000000000000e+00 0.000000000000e+00 0.000000000000e+00
1.682500000000e+02 0.000000000000e+00 0.000000000000e+00 0.000000000000e+00
1.685000000000e+02 0.000000000000e+00 0.000000000000e+00 0.000000000000e+00
1.687500000000e+02 0.000000000000e+00 0.000000000000e+00 0.000000000000e+00
1.690000000000e+02 0.000000000000e+00 0.000000000000e+00 0.000000000000e+00
1.692500000000e+02 0.000000000000e+00 0.000000000000e+00 0.000000000000e+00
1.695000000000e+02 0.000000000000e+00 0.000000000000e+00 0.000000000000e+00
1.697500000000e+02 0.000000000000e+00 0.000000000000e+00 0.000000000000e+00
1.700000000000e+02 0.000000000000e+00 0.000000000000e+00 0.000000000000e+00
1.702500000000e+02 0.000000000000e+00 0.000000000000e+00 0.000000000000e+00
1.705000000000e+02 0.000000000000e+00 0.000000000000e+00 0.000000000000e+00
1.707500000000e+02 0.000000000000e+00 0.000000000000e+00 0.000000000000e+00
1.710000000000e+02 0.000000000000e+00 0.000000000000e+00 0.000000000000e+00
1.712500000000e+02 0.000000000000e+00 0.000000000000e+00 0.000000000000e+00
1.715000000000e+02 0.000000000000e+00 0.000000000000e+00 0.000000000000e+00
1.717500000000e+02 0.000000000000e+00 0.000000000000e+00 0.000000000000e+00
1.720000000000e+02 0.000000000000e+00 0.000000000000e+00 0.000000000000e+00
1.722500000000e+02 0.000000000000e+00 0.000000000000e+00 0.000000000000e+00
1.725000000000e+02 0.000000000000e+00 0.000000000000e+00 0.000000000000e+00
1.727500000000e+02 0.000000000000e+00 0.000000000000e+00 0.000000000000e+00
1.730000000000e+02 0.000000000000e+00 0.000000000000e+00 0.000000000000e+00
1.732500000000e+02 0.000000000000e+00 0.000000000000e+00 0.000000000000e+00
1.735000000000e+02 0.000000000000e+00 0.000000000000e+00 0.000000000000e+00
1.737500000000e+02 0.000000000000e+00 0.000000000000e+00 0.000000000000e+00
1.740000000000e+02 0.000000000000e+00 0.000000000000e+00 0.000000000000e+00
1.742500000000e+02 0.000000000000e+00 0.000000000000e+00 0.000000000000e+00
1.745000000000e+02 0.000000000000e+00 0.000000000000e+00 0.000000000000e+00
1.747500000000e+02 0.000000000000e+00 0.000000000000e+00 0.000000000000e+00
1.750000000000e+02 0.000000000000e+00 0.000000000000e+00 0.000000000000e+00
1.752500000000e+02 0.000000000000e+00 0.000000000000e+00 0.000000000000e+00
1.755000000000e+02 0.000000000000e+00 0.000000000000e+00 0.000000000000e+00
1.757500000000e+02 0.000000000000e+00 0.000000000000e+00 0.000000000000e+00
1.760000000000e+02 0.000000000000e+00 0.000000000000e+00 0.000000000000e+00
1.762500000000e+02 0.000000000000e+00 0.000000000000e+00 0.000000000000e+00
1.765000000000e+02 0.000000000000e+00 0.000000000000e+00 0.000000000000e+00
1.767500000000e+02 0.000000000000e+00 0.000000000000e+00 0.000000000000e+00
1.770000000000e+02 0.000000000000e+00 0.000000000000e+00 0.000000000000e+00
1.772500000000e+02 0.000000000000e+00 0.000000000000e+00 0.000000000000e+00
1.775000000000e+02 0.000000000000e+00 0.000000000000e+00 0.000000000000e+00
1.777500000000e+02 0.000000000000e+00 0.000000000000e+00 0.000000000000e+00
1.780000000000e+02 0.000000000000e+00 0.000000000000e+00 0.000000000000e+00
1.782500000000e+02 0.000000000000e+00 0.000000000000e+00 0.000000000000e+00
1.785000000000e+02 0.000000000000e+00 0.000000000000e+00 0.000000000000e+00
1.787500000000e+02 0.000000000000e+00 0.000000000000e+00 0.000000000000e+00
1.790000000000e+02 0.000000000000e+00 0.000000000000e+00 0.000000000000e+00
1.792500000000e+02 0.000000000000e+00 0.000000000000e+00 0.000000000000e+00
1.795000000000e+02 0.000000000000e+00 0.000000000000e+00 0.000000000000e+00
1.797500000000e+02 0.000000000000e+00 0.000000000000e+00 0.000000000000e+00
1.800000000000e+02 0.000000000000e+00 0.000000000000e+00 0.000000000000e+00
1.802500000000e+02 0.000000000000e+00 0.000000000000e+00 0.000000000000e+00
1.805000000000e+02 0.000000000000e+00 0.000000000000e+00 0.000000000000e+00
1.807500000000e+02 0.000000000000e+00 0.000000000000e+00 0.000000000000e+00
1.810000000000e+02 0.000000000000e+00 0.000000000000e+00 0.000000000000e+00
1.812500000000e+02 0.000000000000e+00 0.000000000000e+00 0.000000000000e+00
1.815000000000e+02 0.000000000000e+00 0.000000000000e+00 0.000000000000e+00
1.817500000000e+02 0.000000000000e+00 0.000000000000e+00 0.000000000000e+00
1.820000000000e+02 0.000000000000e+00 0.000000000000e+00 0.000000000000e+00
1.822500000000e+02 0.000000000000e+00 0.000000000000e+00 0.000000000000e+00
1.825000000000e+02 0.000000000000e+00 0.000000000000e+00 0.000000000000e+00
1.827500000000e+02 0.000000000000e+00 0.000000000000e+00 0.000000000000e+00
1.830000000000e+02 0.000000000000e+00 0.000000000000e+00 0.000000000000e+00
1.832500000000e+02 0.000000000000e+00 0.000000000000e+00 0.000000000000e+00
1.835000000000e+02 0.000000000000e+00 0.000000000000e+00 0.000000000000e+00
1.837500000000e+02 0.000000000000e+00 0.000000000000e+00 0.000000000000e+00
1.840000000000e+02 0.000000000000e+00 0.000000000000e+00 0.000000000000e+00
1.842500000000e+02 0.000000000000e+00 0.000000000000e+00 0.000000000000e+00
1.845000000000e+02 0.000000000000e+00 0.000000000000e+00 0.000000000000e+00
1.847500000000e+02 0.000000000000e+00 0.000000000000e+00 0.000000000000e+00
1.850000000000e+02 0.000000000000e+00 0.000000000000e+00 0.000000000000e+00
1.852500000000e+02 0.000000000000e+00 0.000000000000e+00 0.000000000000e+00
1.855000000000e+02 0.000000000000e+00 0.000000000000e+00 0.000000000000e+00
1.857500000000e+02 0.000000000000e+00 0.000000000000e+00 0.000000000000e+00
1.860000000000e+02 0.000000000000e+00 0.000000000000e+00 0.000000000000e+00
1.862500000000e+02 0.000000000000e+00 0.000000000000e+00 0.000000000000e+00
1.865000000000e+02 0.000000000000e+00 0.000000000000e+00 0.000000000000e+00
1.867500000000e+02 0.000000000000e+00 0.000000000000e+00 0.000000000000e+00
1.870000000000e+02 0.000000000000e+00 0.000000000000e+00 0.000000000000e+00
1.872500000000e+02 0.000000000000e+00 0.000000000000e+00 0.000000000000e+00
1.875000000000e+02 0.000000000000e+00 0.000000000000e+00 0.000000000000e+00
1.877500000000e+02 0.000000000000e+00 0.000000000000e+00 0.000000000000e+00
1.880000000000e+02 0.000000000000e+00 0.000000000000e+00 0.000000000000e+00
1.882500000000e+02 0.000000000000e+00 0.000000000000e+00 0.000000000000e+00
1.885000000000e+02 0.000000000000e+00 0.000000000000e+00 0.000000000000e+00
1.887500000000e+02 0.000000000000e+00 0.000000000000e+00 0.000000000000e+00
1.890000000000e+02 0.000000000000e+00 0.000000000000e+00 0.000000000000e+00
1.892500000000e+02 0.000000000000e+00 0.000000000000e+00 0.000000000000e+00
1.895000000000e+02 0.000000000000e+00 0.000000000000e+00 0.000000000000e+00
1.897500000000e+02 0.000000000000e+00 0.000000000000e+00 0.000000000000e+00
1.900000000000e+02 0.000000000000e+00 0.000000000000e+00 0.000000000000e+00
1.902500000000e+02 0.000000000000e+00 0.000000000000e+00 0.000000000000e+00
1.905000000000e+02 0.000000000000e+00 0.000000000000e+00 0.000000000000e+00
1.907500000000e+02 0.000000000000e+00 0.000000000000e+00 0.000000000000e+00
1.910000000000e+02 0.000000000000e+00 0.000000000000e+00 0.000000000000e+00
1.912500000000e+02 0.000000000000e+00 0.000000000000e+00 0.000000000000e+00
1.915000000000e+02 0.000000000000e+00 0.000000000000e+00 0.000000000000e+00
1.917500000000e+02 0.000000000000e+00 0.000000000000e+00 0.000000000000e+00
1.920000000000e+02 0.000000000000e+00 0.000000000000e+00 0.000000000000e+00
1.922500000000e+02 0.000000000000e+00 0.000000000000e+00 0.000000000000e+00
1.925000000000e+02 0.000000000000e+00 0.000000000000e+00 0.000000000000e+00
1.927500000000e+02 0.000000000000e+00 0.000000000000e+00 0.000000000000e+00
1.930000000000e+02 0.000000000000e+00 0.000000000000e+00 0.000000000000e+00
1.932500000000e+02 0.000000000000e+00 0.000000000000e+00 0.000000000000e+00
1.935000000000e+02 0.000000000000e+00 0.000000000000e+00 0.000000000000e+00
1.937500000000e+02 0.000000000000e+00 0.000000000000e+00 0.000000000000e+00
1.940000000000e+02 0.000000000000e+00 0.000000000000e+00 0.000000000000e+00
1.942500000000e+02 0.000000000000e+00 0.000000000000e+00 0.000000000000e+00
1.945000000000e+02 0.000000000000e+00 0.000000000000e+00 0.000000000000e+00
1.947500000000e+02 0.000000000000e+00 0.000000000000e+00 0.000000000000e+00
1.950000000000e+02 0.000000000000e+00 0.000000000000e+00 0.000000000000e+00
1.952500000000e+02 0.000000000000e+00 0.000000000000e+00 0.000000000000e+00
1.955000000000e+02 0.000000000000e+00 0.000000000000e+00 0.000000000000e+00
1.957500000000e+02 0.000000000000e+00 0.000000000000e+00 0.000000000000e+00
1.960000000000e+02 0.000000000000e+00 0.000000000000e+00 0.000000000000e+00
1.962500000000e+02 0.000000000000e+00 0.000000000000e+00 0.000000000000e+00
1.965000000000e+02 0.000000000000e+00 0.000000000000e+00 0.000000000000e+00
1.967500000000e+02 0.000000000000e+00 0.000000000000e+00 0.000000000000e+00
1.970000000000e+02 0.000000000000e+00 0.000000000000e+00 0.000000000000e+00
1.972500000000e+02 0.000000000000e+00 0.000000000000e+00 0.000000000000e+00
1.975000000000e+02 0.000000000000e+00 0.000000000000e+00 0.000000000000e+00
1.977500000000e+02 0.000000000000e+00 0.000000000000e+00 0.000000000000e+00
1.980000000000e+02 0.000000000000e+00 0.000000000000e+00 0.000000000000e+00
1.982500000000e+02 0.000000000000e+00 0.000000000000e+00 0.000000000000e+00
1.985000000000e+02 0.000000000000e+00 0.000000000000e+00 0.000000000000e+00
1.987500000000e+02 0.000000000000e+00 0.000000000000e+00 0.000000000000e+00
1.990000000000e+02 0.000000000000e+00 0.000000000000e+00 0.000000000000e+00
1.992500000000e+02 0.000000000000e+00 0.000000000000e+00 0.000000000000e+00
1.995000000000e+02 0.000000000000e+00 0.000000000000e+00 0.000000000000e+00
1.997500000000e+02 0.000000000000e+00 0.000000000000e+00 0.000000000000e+00
2.000000000000e+02 0.000000000000e+00 0.000000000000e+00 0.000000000000e+00
2.002500000000e+02 0.000000000000e+00 0.000000000000e+00 0.000000000000e+00
2.005000000000e+02 0.000000000000e+00 0.000000000000e+00 0.000000000000e+00
2.007500000000e+02 0.000000000000e+00 0.000000000000e+00 0.000000000000e+00
2.010000000000e+02 0.000000000000e+00 0.000000000000e+00 0.000000000000e+00
2.012500000000e+02 0.000000000000e+00 0.000000000000e+00 0.000000000000e+00
2.015000000000e+02 0.000000000000e+00 0.000000000000e+00 0.000000000000e+00
2.017500000000e+02 0.000000000000e+00 0.000000000000e+00 0.000000000000e+00
2.020000000000e+02 0.000000000000e+00 0.000000000000e+00 0.000000000000e+00
2.022500000000e+02 0.000000000000e+00 0.000000000000e+00 0.000000000000e+00
2.025000000000e+02 0.000000000000e+00 0.000000000000e+00 0.000000000000e+00
2.027500000000e+02 0.000000000000e+00 0.000000000000e+00 0.000000000000e+00
2.030000000000e+02 0.000000000000e+00 0.000000000000e+00 0.000000000000e+00
2.032500000000e+02 0.000000000000e+00 0.000000000000e+00 0.000000000000e+00
2.035000000000e+02 0.000000000000e+00 0.000000000000e+00 0.000000000000e+00
2.037500000000e+02 0.000000000000e+00 0.000000000000e+00 0.000000000000e+00
2.040000000000e+02 0.000000000000e+00 0.000000000000e+00 0.000000000000e+00
2.042500000000e+02 0.000000000000e+00 0.000000000000e+00 0.000000000000e+00
2.045000000000e+02 0.000000000000e+00 0.000000000000e+00 0.000000000000e+00
2.047500000000e+02 0.000000000000e+00 0.000000000000e+00 0.000000000000e+00
2.050000000000e+02 0.000000000000e+00 0.000000000000e+00 0.000000000000e+00
2.052500000000e+02 0.000000000000e+00 0.000000000000e+00 0.000000000000e+00
2.055000000000e+02 0.000000000000e+00 0.000000000000e+00 0.000000000000e+00
2.057500000000e+02 0.000000000000e+00 0.000000000000e+00 0.000000000000e+00
2.060000000000e+02 0.000000000000e+00 0.000000000000e+00 0.000000000000e+00
2.062500000000e+02 0.000000000000e+00 0.000000000000e+00 0.000000000000e+00
2.065000000000e+02 0.000000000000e+00 0.000000000000e+00 0.000000000000e+00
2.067500000000e+02 0.000000000000e+00 0.000000000000e+00 0.000000000000e+00
2.070000000000e+02 0.000000000000e+00 0.000000000000e+00 0.000000000000e+00
2.072500000000e+02 0.000000000000e+00 0.000000000000e+00 0.000000000000e+00
2.075000000000e+02 0.000000000000e+00 0.000000000000e+00 0.000000000000e+00
2.077500000000e+02 0.000000000000e+00 0.000000000000e+00 0.000000000000e+00
2.080000000000e+02 0.000000000000e+00 0.000000000000e+00 0.000000000000e+00
2.082500000000e+02 0.000000000000e+00 0.000000000000e+00 0.000000000000e+00
2.085000000000e+02 0.000000000000e+00 0.000000000000e+00 0.000000000000e+00
2.087500000000e+02 0.000000000000e+00 0.000000000000e+00 0.000000000000e+00
2.090000000000e+02 0.000000000000e+00 0.000000000000e+00 0.000000000000e+00
2.092500000000e+02 0.000000000000e+00 0.000000000000e+00 0.000000000000e+00
2.095000000000e+02 0.000000000000e+00 0.000000000000e+00 0.000000000000e+00
2.097500000000e+02 0.000000000000e+00 0.000000000000e+00 0.000000000000e+00
2.100000000000e+02 0.000000000000e+00 0.000000000000e+00 0.000000000000e+00
2.102500000000e+02 0.000000000000e+00 0.000000000000e+00 0.000000000000e+00
2.105000000000e+02 0.000000000000e+00 0.000000000000e+00 0.000000000000e+00
2.107500000000e+02 0.000000000000e+00 0.000000000000e+00 0.000000000000e+00
2.110000000000e+02 0.000000000000e+00 0.000000000000e+00 0.000000000000e+00
2.112500000000e+02 0.000000000000e+00 0.000000000000e+00 0.000000000000e+00
2.115000000000e+02 0.000000000000e+00 0.000000000000e+00 0.000000000000e+00
2.117500000000e+02 0.000000000000e+00 0.000000000000e+00 0.000000000000e+00
2.120000000000e+02 0.000000000000e+00 0.000000000000e+00 0.000000000000e+00
2.122500000000e+02 0.000000000000e+00 0.000000000000e+00 0.000000000000e+00
2.125000000000e+02 0.000000000000e+00 0.000000000000e+00 0.000000000000e+00
2.127500000000e+02 0.000000000000e+00 0.000000000000e+00 0.000000000000e+00
2.130000000000e+02 0.000000000000e+00 0.000000000000e+00 0.000000000000e+00
2.132500000000e+02 0.000000000000e+00 0.000000000000e+00 0.000000000000e+00
2.135000000000e+02 0.000000000000e+00 0.000000000000e+00 0.000000000000e+00
2.137500000000e+02 0.000000000000e+00 0.000000000000e+00 0.000000000000e+00
2.140000000000e+02 0.000000000000e+00 0.000000000000e+00 0.000000000000e+00
2.142500000000e+02 0.000000000000e+00 0.000000000000e+00 0.000000000000e+00
2.145000000000e+02 0.000000000000e+00 0.000000000000e+00 0.000000000000e+00
2.147500000000e+02 0.000000000000e+00 0.000000000000e+00 0.000000000000e+00
2.150000000000e+02 0.000000000000e+00 0.000000000000e+00 0.000000000000e+00
2.152500000000e+02 0.000000000000e+00 0.000000000000e+00 0.000000000000e+00
2.155000000000e+02 0.000000000000e+00 0.000000000000e+00 0.000000000000e+00
2.157500000000e+02 0.000000000000e+00 0.000000000000e+00 0.000000000000e+00
2.160000000000e+02 0.000000000000e+00 0.000000000000e+00 0.000000000000e+00
2.162500000000e+02 0.000000000000e+00 0.000000000000e+00 0.000000000000e+00
2.165000000000e+02 0.000000000000e+00 0.000000000000e+00 0.000000000000e+00
2.167500000000e+02 0.000000000000e+00 0.000000000000e+00 0.000000000000e+00
2.170000000000e+02 0.000000000000e+00 0.000000000000e+00 0.000000000000e+00
2.172500000000e+02 0.000000000000e+00 0.000000000000e+00 0.000000000000e+00
2.175000000000e+02 0.000000000000e+00 0.000000000000e+00 0.000000000000e+00
2.177500000000e+02 0.000000000000e+00 0.000000000000e+00 0.000000000000e+00
2.180000000000e+02 0.000000000000e+00 0.000000000000e+00 0.000000000000e+00
2.182500000000e+02 0.000000000000e+00 0.000000000000e+00 0.000000000000e+00
2.185000000000e+02 0.000000000000e+00 0.000000000000e+00 0.000000000000e+00
2.187500000000e+02 0.000000000000e+00 0.000000000000e+00 0.000000000000e+00
2.190000000000e+02 0.000000000000e+00 0.000000000000e+00 0.000000000000e+00
2.192500000000e+02 0.000000000000e+00 0.000000000000e+00 0.000000000000e+00
2.195000000000e+02 0.000000000000e+00 0.000000000000e+00 0.000000000000e+00
2.197500000000e+02 0.000000000000e+00 0.000000000000e+00 0.000000000000e+00
2.200000000000e+02 0.000000000000e+00 0.000000000000e+00 0.000000000000e+00
2.202500000000e+02 0.000000000000e+00 0.000000000000e+00 0.000000000000e+00
2.205000000000e+02 0.000000000000e+00 0.000000000000e+00 0.000000000000e+00
2.207500000000e+02 0.000000000000e+00 0.000000000000e+00 0.000000000000e+00
2.210000000000e+02 0.000000000000e+00 0.000000000000e+00 0.000000000000e+00
2.212500000000e+02 0.000000000000e+00 0.000000000000e+00 0.000000000000e+00
2.215000000000e+02 0.000000000000e+00 0.000000000000e+00 0.000000000000e+00
2.217500000000e+02 0.000000000000e+00 0.000000000000e+00 0.000000000000e+00
2.220000000000e+02 0.000000000000e+00 0.000000000000e+00 0.000000000000e+00
2.222500000000e+02 0.000000000000e+00 0.000000000000e+00 0.000000000000e+00
2.225000000000e+02 0.000000000000e+00 0.000000000000e+00 0.000000000000e+00
2.227500000000e+02 0.000000000000e+00 0.000000000000e+00 0.000000000000e+00
2.230000000000e+02 0.000000000000e+00 0.000000000000e+00 0.000000000000e+00
2.232500000000e+02 0.000000000000e+00 0.000000000000e+00 0.000000000000e+00
2.235000000000e+02 0.000000000000e+00 0.000000000000e+00 0.000000000000e+00
2.237500000000e+02 0.000000000000e+00 0.000000000000e+00 0.000000000000e+00
2.240000000000e+02 0.000000000000e+00 0.000000000000e+00 0.000000000000e+00
2.242500000000e+02 0.000000000000e+00 0.000000000000e+00 0.000000000000e+00
2.245000000000e+02 0.000000000000e+00 0.000000000000e+00 0.000000000000e+00
2.247500000000e+02 0.000000000000e+00 0.000000000000e+00 0.000000000000e+00
2.250000000000e+02 0.000000000000e+00 0.000000000000e+00 0.000000000000e+00
2.252500000000e+02 0.000000000000e+00 0.000000000000e+00 0.000000000000e+00
2.255000000000e+02 0.000000000000e+00 0.000000000000e+00 0.000000000000e+00
2.257500000000e+02 0.000000000000e+00 0.000000000000e+00 0.000000000000e+00
2.260000000000e+02 0.000000000000e+00 0.000000000000e+00 0.000000000000e+00
2.262500000000e+02 0.000000000000e+00 0.000000000000e+00 0.000000000000e+00
2.265000000000e+02 0.000000000000e+00 0.000000000000e+00 0.000000000000e+00
2.267500000000e+02 0.000000000000e+00 0.000000000000e+00 0.000000000000e+00
2.270000000000e+02 0.000000000000e+00 0.000000000000e+00 0.000000000000e+00
2.272500000000e+02 0.000000000000e+00 0.000000000000e+00 0.000000000000e+00
2.275000000000e+02 0.000000000000e+00 0.000000000000e+00 0.000000000000e+00
2.277500000000e+02 0.000000000000e+00 0.000000000000e+00 0.000000000000e+00
2.280000000000e+02 0.000000000000e+00 0.000000000000e+00 0.000000000000e+00
2.282500000000e+02 0.000000000000e+00 0.000000000000e+00 0.000000000000e+00
2.285000000000e+02 0.000000000000e+00 0.000000000000e+00 0.000000000000e+00
2.287500000000e+02 0.000000000000e+00 0.000000000000e+00 0.000000000000e+00
2.290000000000e+02 0.000000000000e+00 0.000000000000e+00 0.000000000000e+00
2.292500000000e+02 0.000000000000e+00 0.000000000000e+00 0.000000000000e+00
2.295000000000e+02 0.000000000000e+00 0.000000000000e+00 0.000000000000e+00
2.297500000000e+02 0.000000000000e+00 0.000000000000e+00 0.000000000000e+00
2.300000000000e+02 0.000000000000e+00 0.000000000000e+00 0.000000000000e+00
2.302500000000e+02 0.000000000000e+00 0.000000000000e+00 0.000000000000e+00
2.305000000000e+02 0.000000000000e+00 0.000000000000e+00 0.000000000000e+00
2.307500000000e+02 0.000000000000e+00 0.000000000000e+00 0.000000000000e+00
2.310000000000e+02 0.000000000000e+00 0.000000000000e+00 0.000000000000e+00
2.312500000000e+02 0.000000000000e+00 0.000000000000e+00 0.000000000000e+00
2.315000000000e+02 0.000000000000e+00 0.000000000000e+00 0.000000000000e+00
2.317500000000e+02 0.000000000000e+00 0.000000000000e+00 0.000000000000e+00
2.320000000000e+02 0.000000000000e+00 0.000000000000e+00 0.000000000000e+00
2.322500000000e+02 0.000000000000e+00 0.000000000000e+00 0.000000000000e+00
2.325000000000e+02 0.000000000000e+00 0.000000000000e+00 0.000000000000e+00
2.327500000000e+02 0.000000000000e+00 0.000000000000e+00 0.000000000000e+00
2.330000000000e+02 0.000000000000e+00 0.000000000000e+00 0.000000000000e+00
2.332500000000e+02 0.000000000000e+00 0.000000000000e+00 0.000000000000e+00
2.335000000000e+02 0.000000000000e+00 0.000000000000e+00 0.000000000000e+00
2.337500000000e+02 0.000000000000e+00 0.000000000000e+00 0.000000000000e+00
2.340000000000e+02 0.000000000000e+00 0.000000000000e+00 0.000000000000e+00
2.342500000000e+02 0.000000000000e+00 0.000000000000e+00 0.000000000000e+00
2.345000000000e+02 0.000000000000e+00 0.000000000000e+00 0.000000000000e+00
2.347500000000e+02 0.000000000000e+00 0.000000000000e+00 0.000000000000e+00
2.350000000000e+02 0.000000000000e+00 0.000000000000e+00 0.000000000000e+00
2.352500000000e+02 0.000000000000e+00 0.000000000000e+00 0.000000000000e+00
2.355000000000e+02 0.000000000000e+00 0.000000000000e+00 0.000000000000e+00
2.357500000000e+02 0.000000000000e+00 0.000000000000e+00 0.000000000000e+00
2.360000000000e+02 0.000000000000e+00 0.000000000000e+00 0.000000000000e+00
2.362500000000e+02 0.000000000000e+00 0.000000000000e+00 0.000000000000e+00
2.365000000000e+02 0.000000000000e+00 0.000000000000e+00 0.000000000000e+00
2.367500000000e+02 0.000000000000e+00 0.000000000000e+00 0.000000000000e+00
2.370000000000e+02 0.000000000000e+00 0.000000000000e+00 0.000000000000e+00
2.372500000000e+02 0.000000000000e+00 0.000000000000e+00 0.000000000000e+00
2.375000000000e+02 0.000000000000e+00 0.000000000000e+00 0.000000000000e+00
2.377500000000e+02 0.000000000000e+00 0.000000000000e+00 0.000000000000e+00
2.380000000000e+02 0.000000000000e+00 0.000000000000e+00 0.000000000000e+00
2.382500000000e+02 0.000000000000e+00 0.000000000000e+00 0.000000000000e+00
2.385000000000e+02 0.000000000000e+00 0.000000000000e+00 0.000000000000e+00
2.387500000000e+02 0.000000000000e+00 0.000000000000e+00 0.000000000000e+00
2.390000000000e+02 0.000000000000e+00 0.000000000000e+00 0.000000000000e+00
2.392500000000e+02 0.000000000000e+00 0.000000000000e+00 0.000000000000e+00
2.395000000000e+02 0.000000000000e+00 0.000000000000e+00 0.000000000000e+00
2.397500000000e+02 0.000000000000e+00 0.000000000000e+00 0.000000000000e+00
2.400000000000e+02 0.000000000000e+00 0.000000000000e+00 0.000000000000e+00
2.402500000000e+02 0.000000000000e+00 0.000000000000e+00 0.000000000000e+00
2.405000000000e+02 0.000000000000e+00 0.000000000000e+00 0.000000000000e+00
2.407500000000e+02 0.000000000000e+00 0.000000000000e+00 0.000000000000e+00
2.410000000000e+02 0.000000000000e+00 0.000000000000e+00 0.000000000000e+00
2.412500000000e+02 0.000000000000e+00 0.000000000000e+00 0.000000000000e+00
2.415000000000e+02 0.000000000000e+00 0.000000000000e+00 0.000000000000e+00
2.417500000000e+02 0.000000000000e+00 0.000000000000e+00 0.000000000000e+00
2.420000000000e+02 0.000000000000e+00 0.000000000000e+00 0.000000000000e+00
2.422500000000e+02 0.000000000000e+00 0.000000000000e+00 0.000000000000e+00
2.425000000000e+02 0.000000000000e+00 0.000000000000e+00 0.000000000000e+00
2.427500000000e+02 0.000000000000e+00 0.000000000000e+00 0.000000000000e+00
2.430000000000e+02 0.000000000000e+00 0.000000000000e+00 0.000000000000e+00
2.432500000000e+02 0.000000000000e+00 0.000000000000e+00 0.000000000000e+00
2.435000000000e+02 0.000000000000e+00 0.000000000000e+00 0.000000000000e+00
2.437500000000e+02 0.000000000000e+00 0.000000000000e+00 0.000000000000e+00
2.440000000000e+02 0.000000000000e+00 0.000000000000e+00 0.000000000000e+00
2.442500000000e+02 0.000000000000e+00 0.000000000000e+00 0.000000000000e+00
2.445000000000e+02 0.000000000000e+00 0.000000000000e+00 0.000000000000e+00
2.447500000000e+02 0.000000000000e+00 0.000000000000e+00 0.000000000000e+00
2.450000000000e+02 0.000000000000e+00 0.000000000000e+00 0.000000000000e+00
2.452500000000e+02 0.000000000000e+00 0.000000000000e+00 0.000000000000e+00
2.455000000000e+02 0.000000000000e+00 0.000000000000e+00 0.000000000000e+00
2.457500000000e+02 0.000000000000e+00 0.000000000000e+00 0.000000000000e+00
2.460000000000e+02 0.000000000000e+00 0.000000000000e+00 0.000000000000e+00
2.462500000000e+02 0.000000000000e+00 0.000000000000e+00 0.000000000000e+00
2.465000000000e+02 0.000000000000e+00 0.000000000000e+00 0.000000000000e+00
2.467500000000e+02 0.000000000000e+00 0.000000000000e+00 0.000000000000e+00
2.470000000000e+02 0.000000000000e+00 0.000000000000e+00 0.000000000000e+00
2.472500000000e+02 0.000000000000e+00 0.000000000000e+00 0.000000000000e+00
2.475000000000e+02 0.000000000000e+00 0.000000000000e+00 0.000000000000e+00
2.477500000000e+02 0.000000000000e+00 0.000000000000e+00 0.000000000000e+00
2.480000000000e+02 0.000000000000e+00 0.000000000000e+00 0.000000000000e+00
2.482500000000e+02 0.000000000000e+00 0.000000000000e+00 0.000000000000e+00
2.485000000000e+02 0.000000000000e+00 0.000000000000e+00 0.000000000000e+00
2.487500000000e+02 0.000000000000e+00 0.000000000000e+00 0.000000000000e+00
2.490000000000e+02 0.000000000000e+00 0.000000000000e+00 0.000000000000e+00
2.492500000000e+02 0.000000000000e+00 0.000000000000e+00 0.000000000000e+00
2.495000000000e+02 0.000000000000e+00 0.000000000000e+00 0.000000000000e+00
2.497500000000e+02 0.000000000000e+00 0.000000000000e+00 0.000000000000e+00
2.500000000000e+02 0.000000000000e+00 0.000000000000e+00 0.000000000000e+00
2.502500000000e+02 0.000000000000e+00 0.000000000000e+00 0.000000000000e+00
2.505000000000e+02 0.000000000000e+00 0.000000000000e+00 0.000000000000e+00
2.507500000000e+02 0.000000000000e+00 0.000000000000e+00 0.000000000000e+00
2.510000000000e+02 0.000000000000e+00 0.000000000000e+00 0.000000000000e+00
2.512500000000e+02 0.000000000000e+00 0.000000000000e+00 0.000000000000e+00
2.515000000000e+02 0.000000000000e+00 0.000000000000e+00 0.000000000000e+00
2.517500000000e+02 0.000000000000e+00 0.000000000000e+00 0.000000000000e+00
2.520000000000e+02 0.000000000000e+00 0.000000000000e+00 0.000000000000e+00
2.522500000000e+02 0.000000000000e+00 0.000000000000e+00 0.000000000000e+00
2.525000000000e+02 0.000000000000e+00 0.000000000000e+00 0.000000000000e+00
2.527500000000e+02 0.000000000000e+00 0.000000000000e+00 0.000000000000e+00
2.530000000000e+02 0.000000000000e+00 0.000000000000e+00 0.000000000000e+00
2.532500000000e+02 0.000000000000e+00 0.000000000000e+00 0.000000000000e+00
2.535000000000e+02 0.000000000000e+00 0.000000000000e+00 0.000000000000e+00
2.537500000000e+02 0.000000000000e+00 0.000000000000e+00 0.000000000000e+00
2.540000000000e+02 0.000000000000e+00 0.000000000000e+00 0.000000000000e+00
2.542500000000e+02 0.000000000000e+00 0.000000000000e+00 0.000000000000e+00
2.545000000000e+02 0.000000000000e+00 0.000000000000e+00 0.000000000000e+00
2.547500000000e+02 0.000000000000e+00 0.000000000000e+00 0.000000000000e+00
2.550000000000e+02 0.000000000000e+00 0.000000000000e+00 0.000000000000e+00
2.552500000000e+02 0.000000000000e+00 0.000000000000e+00 0.000000000000e+00
2.555000000000e+02 0.000000000000e+00 0.000000000000e+00 0.000000000000e+00
2.557500000000e+02 0.000000000000e+00 0.000000000000e+00 0.000000000000e+00
2.560000000000e+02 0.000000000000e+00 0.000000000000e+00 0.000000000000e+00
2.562500000000e+02 0.000000000000e+00 0.000000000000e+00 0.000000000000e+00
2.565000000000e+02 0.000000000000e+00 0.000000000000e+00 0.000000000000e+00
2.567500000000e+02 0.000000000000e+00 0.000000000000e+00 0.000000000000e+00
2.570000000000e+02 0.000000000000e+00 0.000000000000e+00 0.000000000000e+00
2.572500000000e+02 0.000000000000e+00 0.000000000000e+00 0.000000000000e+00
2.575000000000e+02 0.000000000000e+00 0.000000000000e+00 0.000000000000e+00
2.577500000000e+02 0.000000000000e+00 0.000000000000e+00 0.000000000000e+00
2.580000000000e+02 0.000000000000e+00 0.000000000000e+00 0.000000000000e+00
2.582500000000e+02 0.000000000000e+00 0.000000000000e+00 0.000000000000e+00
2.585000000000e+02 0.000000000000e+00 0.000000000000e+00 0.000000000000e+00
2.587500000000e+02 0.000000000000e+00 0.000000000000e+00 0.000000000000e+00
2.590000000000e+02 0.000000000000e+00 0.000000000000e+00 0.000000000000e+00
2.592500000000e+02 0.000000000000e+00 0.000000000000e+00 0.000000000000e+00
2.595000000000e+02 0.000000000000e+00 0.000000000000e+00 0.000000000000e+00
2.597500000000e+02 0.000000000000e+00 0.000000000000e+00 0.000000000000e+00
2.600000000000e+02 0.000000000000e+00 0.000000000000e+00 0.000000000000e+00
2.602500000000e+02 0.000000000000e+00 0.000000000000e+00 0.000000000000e+00
2.605000000000e+02 0.000000000000e+00 0.000000000000e+00 0.000000000000e+00
2.607500000000e+02 0.000000000000e+00 0.000000000000e+00 0.000000000000e+00
2.610000000000e+02 0.000000000000e+00 0.000000000000e+00 0.000000000000e+00
2.612500000000e+02 0.000000000000e+00 0.000000000000e+00 0.000000000000e+00
2.615000000000e+02 0.000000000000e+00 0.000000000000e+00 0.000000000000e+00
2.617500000000e+02 0.000000000000e+00 0.000000000000e+00 0.000000000000e+00
2.620000000000e+02 0.000000000000e+00 0.000000000000e+00 0.000000000000e+00
2.622500000000e+02 0.000000000000e+00 0.000000000000e+00 0.000000000000e+00
2.625000000000e+02 0.000000000000e+00 0.000000000000e+00 0.000000000000e+00
2.627500000000e+02 0.000000000000e+00 0.000000000000e+00 0.000000000000e+00
2.630000000000e+02 0.000000000000e+00 0.000000000000e+00 0.000000000000e+00
2.632500000000e+02 0.000000000000e+00 0.000000000000e+00 0.000000000000e+00
2.635000000000e+02 0.000000000000e+00 0.000000000000e+00 0.000000000000e+00
2.637500000000e+02 0.000000000000e+00 0.000000000000e+00 0.000000000000e+00
2.640000000000e+02 0.000000000000e+00 0.000000000000e+00 0.000000000000e+00
2.642500000000e+02 0.000000000000e+00 0.000000000000e+00 0.000000000000e+00
2.645000000000e+02 0.000000000000e+00 0.000000000000e+00 0.000000000000e+00
2.647500000000e+02 0.000000000000e+00 0.000000000000e+00 0.000000000000e+00
2.650000000000e+02 0.000000000000e+00 0.000000000000e+00 0.000000000000e+00
2.652500000000e+02 0.000000000000e+00 0.000000000000e+00 0.000000000000e+00
2.655000000000e+02 0.000000000000e+00 0.000000000000e+00 0.000000000000e+00
2.657500000000e+02 0.000000000000e+00 0.000000000000e+00 0.000000000000e+00
2.660000000000e+02 0.000000000000e+00 0.000000000000e+00 0.000000000000e+00
2.662500000000e+02 1.257181477805e-08 0.000000000000e+00 0.000000000000e+00
2.665000000000e+02 3.849439387740e-07 0.000000000000e+00 0.000000000000e+00
2.667500000000e+02 6.567800179356e-07 0.000000000000e+00 0.000000000000e+00
2.670000000000e+02 4.299891982794e-07 0.000000000000e+00 0.000000000000e+00
2.672500000000e+02 -1.067626052800e-07 0.000000000000e+00 0.000000000000e+00
2.675000000000e+02 -4.384928025690e-07 0.000000000000e+00 0.000000000000e+00
2.677500000000e+02 -2.227672412296e-07 0.000000000000e+00 0.000000000000e+00
2.680000000000e+02 1.575354330736e-07 0.000000000000e+00 0.000000000000e+00
2.682500000000e+02 -7.942966428435e-07 0.000000000000e+00 0.000000000000e+00
2.685000000000e+02 -5.725619769928e-06 0.000000000000e+00 0.000000000000e+00
2.687500000000e+02 -1.802224152630e-05 0.000000000000e+00 0.000000000000e+00
2.690000000000e+02 -4.097931718749e-05 0.000000000000e+00 0.000000000000e+00
2.692500000000e+02 -7.672449460912e-05 0.000000000000e+00 0.000000000000e+00
2.695000000000e+02 -1.251713536202e-04 0.000000000000e+00 0.000000000000e+00
2.697500000000e+02 -1.833300138054e-04 0.000000000000e+00 0.000000000000e+00
2.700000000000e+02 -2.452704778981e-04 0.000000000000e+00 0.000000000000e+00
2.702500000000e+02 -3.029202119943e-04 0.000000000000e+00 0.000000000000e+00
2.705000000000e+02 -3.476975649633e-04 0.000000000000e+00 0.000000000000e+00
2.707500000000e+02 -3.727712688941e-04 0.000000000000e+00 0.000000000000e+00
2.710000000000e+02 -3.755391298681e-04 0.000000000000e+00 0.000000000000e+00
2.712500000000e+02 -3.597840202130e-04 0.000000000000e+00 0.000000000000e+00
2.715000000000e+02 -3.369321909624e-04 0.000000000000e+00 0.000000000000e+00
2.717500000000e+02 -3.259298623388e-04 0.000000000000e+00 0.000000000000e+00
2.720000000000e+02 -3.514668846912e-04 0.000000000000e+00 0.000000000000e+00
2.722500000000e+02 -4.405824685595e-04 0.000000000000e+00 0.000000000000e+00
2.725000000000e+02 -6.180358063148e-04 0.000000000000e+00 0.000000000000e+00
2.727500000000e+02 -9.011470896064e-04 0.000000000000e+00 0.000000000000e+00
2.730000000000e+02 -1.295042247503e-03 0.000000000000e+00 0.000000000000e+00
2.732500000000e+02 -1.789308783619e-03 0.000000000000e+00 0.000000000000e+00
2.735000000000e+02 -2.356955195466e-03 0.000000000000e+00 0.000000000000e+00
2.737500000000e+02 -2.956260602156e-03 0.000000000000e+00 0.000000000000e+00
2.740000000000e+02 -3.535639387510e-03 0.000000000000e+00 0.000000000000e+00
2.742500000000e+02 -4.041096941429e-03 0.000000000000e+00 0.000000000000e+00
2.745000000000e+02 -4.425310312484e-03 0.000000000000e+00 0.000000000000e+00
2.747500000000e+02 -4.656934176548e-03 0.000000000000e+00 0.000000000000e+00
2.750000000000e+02 -4.728501107489e-03 0.000000000000e+00 0.000000000000e+00
2.752500000000e+02 -4.661321335059e-03 0.000000000000e+00 0.000000000000e+00
2.755000000000e+02 -4.506114399374e-03 0.000000000000e+00 0.000000000000e+00
2.757500000000e+02 -4.338696310791e-03 0.000000000000e+00 0.000000000000e+00
2.760000000000e+02 -4.250823751071e-03 0.000000000000e+00 0.000000000000e+00
2.762500000000e+02 -4.337143421250e-03 0.000000000000e+00 0.000000000000e+00
2.765000000000e+02 -4.679968389842e-03 0.000000000000e+00 0.000000000000e+00
2.767500000000e+02 -5.334162409709e-03 0.000000000000e+00 0.000000000000e+00
2.770000000000e+02 -6.314640403361e-03 0.000000000000e+00 0.000000000000e+00
2.772500000000e+02 -7.588818493779e-03 0.000000000000e+00 0.000000000000e+00
2.775000000000e+02 -9.075762986429e-03 0.000000000000e+00 0.000000000000e+00
2.777500000000e+02 -1.065285679785e-02 0.000000000000e+00 0.000000000000e+00
2.780000000000e+02 -1.216965020807e-02 0.000000000000e+00 0.000000000000e+00
2.782500000000e+02 -1.346736409219e-02 0.000000000000e+00 0.000000000000e+00
2.785000000000e+02 -1.440146304650e-02 0.000000000000e+00 0.000000000000e+00
2.787500000000e+02 -1.486399833887e-02 0.000000000000e+00 0.000000000000e+00
2.790000000000e+02 -1.480218012338e-02 0.000000000000e+00 0.000000000000e+00
2.792500000000e+02 -1.422995028534e-02 0.000000000000e+00 0.000000000000e+00
2.795000000000e+02 -1.323018165264e-02 0.000000000000e+00 0.000000000000e+00
2.797500000000e+02 -1.194642684354e-02 0.000000000000e+00 0.000000000000e+00
2.800000000000e+02 -1.056470276656e-02 0.000000000000e+00 0.000000000000e+00
2.802500000000e+02 -9.287392335965e-03 0.000000000000e+00 0.000000000000e+00
2.805000000000e+02 -8.302720988404e-03 0.000000000000e+00 0.000000000000e+00
2.807500000000e+02 -7.754189539381e-03 0.000000000000e+00 0.000000000000e+00
2.810000000000e+02 -7.714642673811e-03 0.000000000000e+00 0.000000000000e+00
2.812500000000e+02 -8.169239403064e-03 0.000000000000e+00 0.000000000000e+00
2.815000000000e+02 -9.010491556970e-03 0.000000000000e+00 0.000000000000e+00
2.817500000000e+02 -1.004688204583e-02 0.000000000000e+00 0.000000000000e+00
2.820000000000e+02 -1.102459366342e-02 0.000000000000e+00 0.000000000000e+00
2.822500000000e+02 -1.165986187782e-02 0.000000000000e+00 0.000000000000e+00
2.825000000000e+02 -1.167772169125e-02 0.000000000000e+00 0.000000000000e+00
2.827500000000e+02 -1.085173176726e-02 0.000000000000e+00 0.000000000000e+00
2.830000000000e+02 -9.038837870808e-03 0.000000000000e+00 0.000000000000e+00
2.832500000000e+02 -6.203982380328e-03 0.000000000000e+00 0.000000000000e+00
2.835000000000e+02 -2.430348107177e-03 0.000000000000e+00 0.000000000000e+00
2.837500000000e+02 2.086916156277e-03 0.000000000000e+00 0.000000000000e+00
2.840000000000e+02 7.063273501545e-03 0.000000000000e+00 0.000000000000e+00
2.842500000000e+02 1.216103210170e-02 0.000000000000e+00 0.000000000000e+00
2.845000000000e+02 1.703445210551e-02 0.000000000000e+00 0.000000000000e+00
2.847500000000e+02 2.137744388787e-02 0.000000000000e+00 0.000000000000e+00
2.850000000000e+02 2.496695632538e-02 0.000000000000e+00 0.000000000000e+00
2.852500000000e+02 2.769554030695e-02 0.000000000000e+00 0.000000000000e+00
2.855000000000e+02 2.958794077282e-02 0.000000000000e+00 0.000000000000e+00
2.857500000000e+02 3.079874759332e-02 0.000000000000e+00 0.000000000000e+00
2.860000000000e+02 3.159082215256e-02 0.000000000000e+00 0.000000000000e+00
2.862500000000e+02 3.229702811487e-02 0.000000000000e+00 0.000000000000e+00
2.865000000000e+02 3.327031764308e-02 0.000000000000e+00 0.000000000000e+00
2.867500000000e+02 3.482907651812e-02 0.000000000000e+00 0.000000000000e+00
2.870000000000e+02 3.720552154584e-02 0.000000000000e+00 0.000000000000e+00
2.872500000000e+02 4.050471562655e-02 0.000000000000e+00 0.000000000000e+00
2.875000000000e+02 4.468042641859e-02 0.000000000000e+00 0.000000000000e+00
2.877500000000e+02 4.953177485940e-02 0.000000000000e+00 0.000000000000e+00
2.880000000000e+02 5.472171366990e-02 0.000000000000e+00 0.000000000000e+00
2.882500000000e+02 5.981525580850e-02 0.000000000000e+00 0.000000000000e+00
2.885000000000e+02 6.433249046768e-02 0.000000000000e+00 0.000000000000e+00
2.887500000000e+02 6.780920463435e-02 0.000000000000e+00 0.000000000000e+00
2.890000000000e+02 6.985670649573e-02 0.000000000000e+00 0.000000000000e+00
2.892500000000e+02 7.021241736467e-02 0.000000000000e+00 0.000000000000e+00
2.895000000000e+02 6.877398427593e-02 0.000000000000e+00 0.000000000000e+00
2.897500000000e+02 6.561191190811e-02 0.000000000000e+00 0.000000000000e+00
2.900000000000e+02 6.095870930015e-02 0.000000000000e+00 0.000000000000e+00
2.902500000000e+02 5.517587024270e-02 0.000000000000e+00 0.000000000000e+00
2.905000000000e+02 4.870318021334e-02 0.000000000000e+00 0.000000000000e+00
2.907500000000e+02 4.199740789156e-02 0.000000000000e+00 0.000000000000e+00
2.910000000000e+02 3.546901992592e-02 0.000000000000e+00 0.000000000000e+00
2.912500000000e+02 2.942591704431e-02 0.000000000000e+00 0.000000000000e+00
2.915000000000e+02 2.403226554564e-02 0.000000000000e+00 0.000000000000e+00
2.917500000000e+02 1.928841305442e-02 0.000000000000e+00 0.000000000000e+00
2.920000000000e+02 1.503492152701e-02 0.000000000000e+00 0.000000000000e+00
2.922500000000e+02 1.098034112385e-02 0.000000000000e+00 0.000000000000e+00
2.925000000000e+02 6.748970179375e-03 0.000000000000e+00 0.000000000000e+00
2.927500000000e+02 1.941981228061e-03 0.000000000000e+00 0.000000000000e+00
2.930000000000e+02 -3.796648738589e-03 0.000000000000e+00 0.000000000000e+00
2.932500000000e+02 -1.071870437664e-02 0.000000000000e+00 0.000000000000e+00
2.935000000000e+02 -1.892352239880e-02 0.000000000000e+00 0.000000000000e+00
2.937500000000e+02 -2.832992852800e-02 0.000000000000e+00 0.000000000000e+00
2.940000000000e+02 -3.867245836619e-02 0.000000000000e+00 0.000000000000e+00
2.942500000000e+02 -4.952262850679e-02 0.000000000000e+00 0.000000000000e+00
2.945000000000e+02 -6.033254282481e-02 0.000000000000e+00 0.000000000000e+00
2.947500000000e+02 -7.049501781474e-02 0.000000000000e+00 0.000000000000e+00
2.950000000000e+02 -7.941212582198e-02 0.000000000000e+00 0.000000000000e+00
2.952500000000e+02 -8.656290508334e-02 0.000000000000e+00 0.000000000000e+00
2.955000000000e+02 -9.156112831825e-02 0.000000000000e+00 0.000000000000e+00
2.957500000000e+02 -9.419543196243e-02 0.000000000000e+00 0.000000000000e+00
2.960000000000e+02 -9.444658249889e-02 0.000000000000e+00 0.000000000000e+00
2.962500000000e+02 -9.247984282617e-02 0.000000000000e+00 0.000000000000e+00
2.965000000000e+02 -8.861385060256e-02 0.000000000000e+00 0.000000000000e+00
2.967500000000e+02 -8.327064877167e-02 0.000000000000e+00 0.000000000000e+00
2.970000000000e+02 -7.691406734266e-02 0.000000000000e+00 0.000000000000e+00
2.972500000000e+02 -6.998519356925e-02 0.000000000000e+00 0.000000000000e+00
2.975000000000e+02 -6.284397914174e-02 0.000000000000e+00 0.000000000000e+00
2.977500000000e+02 -5.572508499682e-02 0.000000000000e+00 0.000000000000e+00
2.980000000000e+02 -4.871399965171e-02 0.000000000000e+00 0.000000000000e+00
2.982500000000e+02 -4.174658215656e-02 0.000000000000e+00 0.000000000000e+00
2.985000000000e+02 -3.463188307968e-02 0.000000000000e+00 0.000000000000e+00
2.987500000000e+02 -2.709484636489e-02 0.000000000000e+00 0.000000000000e+00
2.990000000000e+02 -1.883273964041e-02 0.000000000000e+00 0.000000000000e+00
2.992500000000e+02 -9.577275188773e-03 0.000000000000e+00 0.000000000000e+00
2.995000000000e+02 8.463814803159e-04 0.000000000000e+00 0.000000000000e+00
2.997500000000e+02 1.247207052254e-02 0.000000000000e+00 0.000000000000e+00
3.000000000000e+02 2.516333231851e-02 0.000000000000e+00 0.000000000000e+00
3.002500000000e+02 3.860660929921e-02 0.000000000000e+00 0.000000000000e+00
3.005000000000e+02 5.232817038592e-02 0.000000000000e+00 0.000000000000e+00
3.007500000000e+02 6.573277876866e-02 0.000000000000e+00 0.000000000000e+00
3.010000000000e+02 7.815922464564e-02 0.000000000000e+00 0.000000000000e+00
3.012500000000e+02 8.894562834260e-02 0.000000000000e+00 0.000000000000e+00
3.015000000000e+02 9.749617512306e-02 0.000000000000e+00 0.000000000000e+00
3.017500000000e+02 1.033408247041e-01 0.000000000000e+00 0.000000000000e+00
3.020000000000e+02 1.061805460161e-01 0.000000000000e+00 0.000000000000e+00
3.022500000000e+02 1.059126102350e-01 0.000000000000e+00 0.000000000000e+00
3.025000000000e+02 1.026331539149e-01 0.000000000000e+00 0.000000000000e+00
3.027500000000e+02 9.661723230276e-02 0.000000000000e+00 0.000000000000e+00
3.030000000000e+02 8.827951613014e-02 0.000000000000e+00 0.000000000000e+00
3.032500000000e+02 7.812125555723e-02 0.000000000000e+00 0.000000000000e+00
3.035000000000e+02 6.667082240709e-02 0.000000000000e+00 0.000000000000e+00
3.037500000000e+02 5.442583485239e-02 0.000000000000e+00 0.000000000000e+00
3.040000000000e+02 4.180449008888e-02 0.000000000000e+00 0.000000000000e+00
3.042500000000e+02 2.911234492051e-02 0.000000000000e+00 0.000000000000e+00
3.045000000000e+02 1.652858710956e-02 0.000000000000e+00 0.000000000000e+00
3.047500000000e+02 4.113130426738e-03 0.000000000000e+00 0.000000000000e+00
3.050000000000e+02 -8.166995160149e-03 0.000000000000e+00 0.000000000000e+00
3.052500000000e+02 -2.039612349627e-02 0.000000000000e+00 0.000000000000e+00
3.055000000000e+02 -3.265953707728e-02 0.000000000000e+00 0.000000000000e+00
3.057500000000e+02 -4.499162724937e-02 0.000000000000e+00 0.000000000000e+00
3.060000000000e+02 -5.733034657382e-02 0.000000000000e+00 0.000000000000e+00
3.062500000000e+02 -6.948489856226e-02 0.000000000000e+00 0.000000000000e+00
3.065000000000e+02 -8.112192237889e-02 0.000000000000e+00 0.000000000000e+00
3.067500000000e+02 -9.177304419313e-02 0.000000000000e+00 0.000000000000e+00
3.070000000000e+02 -1.008638878515e-01 0.000000000000e+00 0.000000000000e+00
3.072500000000e+02 -1.077618192947e-01 0.000000000000e+00 0.000000000000e+00
3.075000000000e+02 -1.118371998453e-01 0.000000000000e+00 0.000000000000e+00
3.077500000000e+02 -1.125310611188e-01 0.000000000000e+00 0.000000000000e+00
3.080000000000e+02 -1.094211273924e-01 0.000000000000e+00 0.000000000000e+00
3.082500000000e+02 -1.022781294820e-01 0.000000000000e+00 0.000000000000e+00
3.085000000000e+02 -9.110538226996e-02 0.000000000000e+00 0.000000000000e+00
3.087500000000e+02 -7.615651481767e-02 0.000000000000e+00 0.000000000000e+00
3.090000000000e+02 -5.792881473516e-02 0.000000000000e+00 0.000000000000e+00
3.092500000000e+02 -3.713256065173e-02 0.000000000000e+00 0.000000000000e+00
3.095000000000e+02 -1.463960625395e-02 0.000000000000e+00 0.000000000000e+00
3.097500000000e+02 8.583016901620e-03 0.000000000000e+00 0.000000000000e+00
3.100000000000e+02 3.154691243978e-02 0.000000000000e+00 0.000000000000e+00
3.102500000000e+02 5.331512586016e-02 0.000000000000e+00 0.000000000000e+00
3.105000000000e+02 7.306572784884e-02 0.000000000000e+00 0.000000000000e+00
3.107500000000e+02 9.013921271115e-02 0.000000000000e+00 0.000000000000e+00
3.110000000000e+02 1.040649103768e-01 0.000000000000e+00 0.000000000000e+00
3.112500000000e+02 1.145644095858e-01 0.000000000000e+00 0.000000000000e+00
3.115000000000e+02 1.215330739046e-01 0.000000000000e+00 0.000000000000e+00
3.117500000000e+02 1.250037001028e-01 0.000000000000e+00 0.000000000000e+00
3.120000000000e+02 1.250988222209e-01 0.000000000000e+00 0.000000000000e+00
3.122500000000e+02 1.219797610058e-01 0.000000000000e+00 0.000000000000e+00
3.125000000000e+02 1.158010150846e-01 0.000000000000e+00 0.000000000000e+00
3.127500000000e+02 1.066778819690e-01 0.000000000000e+00 0.000000000000e+00
3.130000000000e+02 9.467333500028e-02 0.000000000000e+00 0.000000000000e+00
3.132500000000e+02 7.980737480158e-02 0.000000000000e+00 0.000000000000e+00
3.135000000000e+02 6.208866561448e-02 0.000000000000e+00 0.000000000000e+00
3.137500000000e+02 4.156470057442e-02 0.000000000000e+00 0.000000000000e+00
3.140000000000e+02 1.838350162421e-02 0.000000000000e+00 0.000000000000e+00
3.142500000000e+02 -7.142583682071e-03 0.000000000000e+00 0.000000000000e+00
3.145000000000e+02 -3.448169057039e-02 0.000000000000e+00 0.000000000000e+00
3.147500000000e+02 -6.284639251937e-02 0.000000000000e+00 0.000000000000e+00
3.150000000000e+02 -9.118569484998e-02 0.000000000000e+00 0.000000000000e+00
3.152500000000e+02 -1.182109478445e-01 0.000000000000e+00 0.000000000000e+00
3.155000000000e+02 -1.424575152740e-01 0.000000000000e+00 0.000000000000e+00
3.157500000000e+02 -1.623794333995e-01 0.000000000000e+00 0.000000000000e+00
3.160000000000e+02 -1.764697213325e-01 0.000000000000e+00 0.000000000000e+00
3.162500000000e+02 -1.833950659976e-01 0.000000000000e+00 0.000000000000e+00
3.165000000000e+02 -1.821308606063e-01 0.000000000000e+00 0.000000000000e+00
3.167500000000e+02 -1.720814500935e-01 0.000000000000e+00 0.000000000000e+00
3.170000000000e+02 -1.531711605066e-01 0.000000000000e+00 0.000000000000e+00
3.172500000000e+02 -1.258942559378e-01 0.000000000000e+00 0.000000000000e+00
3.175000000000e+02 -9.131612411489e-02 0.000000000000e+00 0.000000000000e+00
3.177500000000e+02 -5.102326519564e-02 0.000000000000e+00 0.000000000000e+00
3.180000000000e+02 -7.025405089232e-03 0.000000000000e+00 0.000000000000e+00
3.182500000000e+02 3.838145430869e-02 0.000000000000e+00 0.000000000000e+00
3.185000000000e+02 8.277771899029e-02 0.000000000000e+00 0.000000000000e+00
3.187500000000e+02 1.237923587677e-01 0.000000000000e+00 0.000000000000e+00
3.190000000000e+02 1.592673347195e-01 0.000000000000e+00 0.000000000000e+00
3.192500000000e+02 1.873983029243e-01 0.000000000000e+00 0.000000000000e+00
3.195000000000e+02 2.068388064341e-01 0.000000000000e+00 0.000000000000e+00
3.197500000000e+02 2.167599543583e-01 0.000000000000e+00 0.000000000000e+00
3.200000000000e+02 2.168633028060e-01 0.000000000000e+00 0.000000000000e+00
3.202500000000e+02 2.073505041323e-01 0.000000000000e+00 0.000000000000e+00
3.205000000000e+02 1.888584531201e-01 0.000000000000e+00 0.000000000000e+00
3.207500000000e+02 1.623723927222e-01 0.000000000000e+00 0.000000000000e+00
3.210000000000e+02 1.291312064380e-01 0.000000000000e+00 0.000000000000e+00
3.212500000000e+02 9.053866101999e-02 0.000000000000e+00 0.000000000000e+00
3.215000000000e+02 4.809174404137e-02 0.000000000000e+00 0.000000000000e+00
3.217500000000e+02 3.332868272593e-03 0.000000000000e+00 0.000000000000e+00
3.220000000000e+02 -4.217272773982e-02 0.000000000000e+00 0.000000000000e+00
3.222500000000e+02 -8.683869484949e-02 0.000000000000e+00 0.000000000000e+00
3.225000000000e+02 -1.290476229701e-01 0.000000000000e+00 0.000000000000e+00
3.227500000000e+02 -1.671419609814e-01 0.000000000000e+00 0.000000000000e+00
3.230000000000e+02 -1.994294279836e-01 0.000000000000e+00 0.000000000000e+00
3.232500000000e+02 -2.242150710361e-01 0.000000000000e+00 0.000000000000e+00
3.235000000000e+02 -2.398681756862e-01 0.000000000000e+00 0.000000000000e+00
3.237500000000e+02 -2.449262708123e-01 0.000000000000e+00 0.000000000000e+00
3.240000000000e+02 -2.382313048576e-01 0.000000000000e+00 0.000000000000e+00
3.242500000000e+02 -2.190857678257e-01 0.000000000000e+00 0.000000000000e+00
3.245000000000e+02 -1.874102526232e-01 0.000000000000e+00 0.000000000000e+00
3.247500000000e+02 -1.438797803559e-01 0.000000000000e+00 0.000000000000e+00
3.250000000000e+02 -9.001500917022e-02 0.000000000000e+00 0.000000000000e+00
3.252500000000e+02 -2.820667827658e-02 0.000000000000e+00 0.000000000000e+00
3.255000000000e+02 3.834269093956e-02 0.000000000000e+00 0.000000000000e+00
3.257500000000e+02 1.057672057711e-01 0.000000000000e+00 0.000000000000e+00
3.260000000000e+02 1.697729035207e-01 0.000000000000e+00 0.000000000000e+00
3.262500000000e+02 2.259454537361e-01 0.000000000000e+00 0.000000000000e+00
3.265000000000e+02 2.701053103194e-01 0.000000000000e+00 0.000000000000e+00
3.267500000000e+02 2.986771721661e-01 0.000000000000e+00 0.000000000000e+00
3.270000000000e+02 3.090359307062e-01 0.000000000000e+00 0.000000000000e+00
3.272500000000e+02 2.997909431062e-01 0.000000000000e+00 0.000000000000e+00
3.275000000000e+02 2.709747611139e-01 0.000000000000e+00 0.000000000000e+00
3.277500000000e+02 2.241110559115e-01 0.000000000000e+00 0.000000000000e+00
3.280000000000e+02 1.621485161330e-01 0.000000000000e+00 0.000000000000e+00
3.282500000000e+02 8.926158767430e-02 0.000000000000e+00 0.000000000000e+00
3.285000000000e+02 1.053339083410e-02 0.000000000000e+00 0.000000000000e+00
3.287500000000e+02 -6.845077609885e-02 0.000000000000e+00 0.000000000000e+00
3.290000000000e+02 -1.420608808030e-01 0.000000000000e+00 0.000000000000e+00
3.292500000000e+02 -2.050863013641e-01 0.000000000000e+00 0.000000000000e+00
3.295000000000e+02 -2.531616422461e-01 0.000000000000e+00 0.000000000000e+00
3.297500000000e+02 -2.831134981945e-01 0.000000000000e+00 0.000000000000e+00
3.300000000000e+02 -2.931962754335e-01 0.000000000000e+00 0.000000000000e+00
3.302500000000e+02 -2.831974097046e-01 0.000000000000e+00 0.000000000000e+00
3.305000000000e+02 -2.544064027759e-01 0.000000000000e+00 0.000000000000e+00
3.307500000000e+02 -2.094562853732e-01 0.000000000000e+00 0.000000000000e+00
3.310000000000e+02 -1.520586938310e-01 0.000000000000e+00 0.000000000000e+00
3.312500000000e+02 -8.666327595479e-02 0.000000000000e+00 0.000000000000e+00
3.315000000000e+02 -1.807763036383e-02 0.000000000000e+00 0.000000000000e+00
3.317500000000e+02 4.891497917292e-02 0.000000000000e+00 0.000000000000e+00
3.320000000000e+02 1.099061086469e-01 0.000000000000e+00 0.000000000000e+00
3.322500000000e+02 1.611535066923e-01 0.000000000000e+00 0.000000000000e+00
3.325000000000e+02 1.997951022703e-01 0.000000000000e+00 0.000000000000e+00
3.327500000000e+02 2.239772925979e-01 0.000000000000e+00 0.000000000000e+00
3.330000000000e+02 2.328986851617e-01 0.000000000000e+00 0.000000000000e+00
3.332500000000e+02 2.267782205882e-01 0.000000000000e+00 0.000000000000e+00
3.335000000000e+02 2.067618534073e-01 0.000000000000e+00 0.000000000000e+00
3.337500000000e+02 1.747843515929e-01 0.000000000000e+00 0.000000000000e+00
3.340000000000e+02 1.334024553185e-01 0.000000000000e+00 0.000000000000e+00
3.342500000000e+02 8.561321599873e-02 0.000000000000e+00 0.000000000000e+00
3.345000000000e+02 3.466773096629e-02 0.000000000000e+00 0.000000000000e+00
3.347500000000e+02 -1.611326859662e-02 0.000000000000e+00 0.000000000000e+00
3.350000000000e+02 -6.351847510105e-02 0.000000000000e+00 0.000000000000e+00
3.352500000000e+02 -1.046176723979e-01 0.000000000000e+00 0.000000000000e+00
3.355000000000e+02 -1.369236658811e-01 0.000000000000e+00 0.000000000000e+00
3.357500000000e+02 -1.585402010092e-01 0.000000000000e+00 0.000000000000e+00
3.360000000000e+02 -1.682886533071e-01 0.000000000000e+00 0.000000000000e+00
3.362500000000e+02 -1.658032229609e-01 0.000000000000e+00 0.000000000000e+00
3.365000000000e+02 -1.515822578381e-01 0.000000000000e+00 0.000000000000e+00
3.367500000000e+02 -1.269831305021e-01 0.000000000000e+00 0.000000000000e+00
3.370000000000e+02 -9.415048847923e-02 0.000000000000e+00 0.000000000000e+00
3.372500000000e+02 -5.587290289365e-02 0.000000000000e+00 0.000000000000e+00
3.375000000000e+02 -1.537062139299e-02 0.000000000000e+00 0.000000000000e+00
3.377500000000e+02 2.397360751953e-02 0.000000000000e+00 0.000000000000e+00
3.380000000000e+02 5.891917821220e-02 0.000000000000e+00 0.000000000000e+00
3.382500000000e+02 8.667815918265e-02 0.000000000000e+00 0.000000000000e+00
3.385000000000e+02 1.051969868712e-01 0.000000000000e+00 0.000000000000e+00
3.387500000000e+02 1.133737417236e-01 0.000000000000e+00 0.000000000000e+00
3.390000000000e+02 1.111796233526e-01 0.000000000000e+00 0.000000000000e+00
3.392500000000e+02 9.966251300945e-02 0.000000000000e+00 0.000000000000e+00
3.395000000000e+02 8.082405406353e-02 0.000000000000e+00 0.000000000000e+00
3.397500000000e+02 5.737791470033e-02 0.000000000000e+00 0.000000000000e+00
3.400000000000e+02 3.241364550596e-02 0.000000000000e+00 0.000000000000e+00
3.402500000000e+02 9.005330820278e-03 0.000000000000e+00 0.000000000000e+00
3.405000000000e+02 -1.018535260257e-02 0.000000000000e+00 0.000000000000e+00
3.407500000000e+02 -2.325796565882e-02 0.000000000000e+00 0.000000000000e+00
3.410000000000e+02 -2.932370451883e-02 0.000000000000e+00 0.000000000000e+00
3.412500000000e+02 -2.861799951266e-02 0.000000000000e+00 0.000000000000e+00
3.415000000000e+02 -2.245342533846e-02 0.000000000000e+00 0.000000000000e+00
3.417500000000e+02 -1.301290470779e-02 0.000000000000e+00 0.000000000000e+00
3.420000000000e+02 -3.006502267553e-03 0.000000000000e+00 0.000000000000e+00
3.422500000000e+02 4.763522611236e-03 0.000000000000e+00 0.000000000000e+00
3.425000000000e+02 7.868635941738e-03 0.000000000000e+00 0.000000000000e+00
3.427500000000e+02 4.682085459149e-03 0.000000000000e+00 0.000000000000e+00
3.430000000000e+02 -5.298051130797e-03 0.000000000000e+00 0.000000000000e+00
3.432500000000e+02 -2.128614804524e-02 0.000000000000e+00 0.000000000000e+00
3.435000000000e+02 -4.124114777316e-02 0.000000000000e+00 0.000000000000e+00
3.437500000000e+02 -6.210076301779e-02 0.000000000000e+00 0.000000000000e+00
3.440000000000e+02 -8.019501211712e-02 0.000000000000e+00 0.000000000000e+00
3.442500000000e+02 -9.178790376191e-02 0.000000000000e+00 0.000000000000e+00
3.445000000000e+02 -9.367356863412e-02 0.000000000000e+00 0.000000000000e+00
3.447500000000e+02 -8.374024258814e-02 0.000000000000e+00 0.000000000000e+00
3.450000000000e+02 -6.141472441921e-02 0.000000000000e+00 0.000000000000e+00
3.452500000000e+02 -2.791208092609e-02 0.000000000000e+00 0.000000000000e+00
3.455000000000e+02 1.376060762833e-02 0.000000000000e+00 0.000000000000e+00
3.457500000000e+02 5.906466063671e-02 0.000000000000e+00 0.000000000000e+00
3.460000000000e+02 1.024349440968e-01 0.000000000000e+00 0.000000000000e+00
3.462500000000e+02 1.379733732040e-01 0.000000000000e+00 0.000000000000e+00
3.465000000000e+02 1.602435704749e-01 0.000000000000e+00 0.000000000000e+00
3.467500000000e+02 1.650596240410e-01 0.000000000000e+00 0.000000000000e+00
3.470000000000e+02 1.501564654996e-01 0.000000000000e+00 0.000000000000e+00
3.472500000000e+02 1.156399067496e-01 0.000000000000e+00 0.000000000000e+00
3.475000000000e+02 6.414009499347e-02 0.000000000000e+00 0.000000000000e+00
3.477500000000e+02 6.300665974786e-04 0.000000000000e+00 0.000000000000e+00
3.480000000000e+02 -6.808370423579e-02 0.000000000000e+00 0.000000000000e+00
3.482500000000e+02 -1.341455363670e-01 0.000000000000e+00 0.000000000000e+00
3.485000000000e+02 -1.896154810543e-01 0.000000000000e+00 0.000000000000e+00
3.487500000000e+02 -2.274916076634e-01 0.000000000000e+00 0.000000000000e+00
3.490000000000e+02 -2.426531742926e-01 0.000000000000e+00 0.000000000000e+00
3.492500000000e+02 -2.325937893454e-01 0.000000000000e+00 0.000000000000e+00
3.495000000000e+02 -1.978377818316e-01 0.000000000000e+00 0.000000000000e+00
3.497500000000e+02 -1.419728631668e-01 0.000000000000e+00 0.000000000000e+00
3.500000000000e+02 -7.128264024793e-02 0.000000000000e+00 0.000000000000e+00
3.502500000000e+02 5.983190571136e-03 0.000000000000e+00 0.000000000000e+00
3.505000000000e+02 8.061263556871e-02 0.000000000000e+00 0.000000000000e+00
3.507500000000e+02 1.435813380611e-01 0.000000000000e+00 0.000000000000e+00
3.510000000000e+02 1.871981327359e-01 0.000000000000e+00 0.000000000000e+00
3.512500000000e+02 2.060934246092e-01 0.000000000000e+00 0.000000000000e+00
3.515000000000e+02 1.979164683146e-01 0.000000000000e+00 0.000000000000e+00
3.517500000000e+02 1.636453721130e-01 0.000000000000e+00 0.000000000000e+00
3.520000000000e+02 1.074652726731e-01 0.000000000000e+00 0.000000000000e+00
3.522500000000e+02 3.622854974763e-02 0.000000000000e+00 0.000000000000e+00
3.525000000000e+02 -4.143197737377e-02 0.000000000000e+00 0.000000000000e+00
3.527500000000e+02 -1.162182767655e-01 0.000000000000e+00 0.000000000000e+00
3.530000000000e+02 -1.793607431042e-01 0.000000000000e+00 0.000000000000e+00
3.532500000000e+02 -2.237296187781e-01 0.000000000000e+00 0.000000000000e+00
3.535000000000e+02 -2.447153579013e-01 0.000000000000e+00 0.000000000000e+00
3.537500000000e+02 -2.407617002734e-01 0.000000000000e+00 0.000000000000e+00
3.540000000000e+02 -2.134840393028e-01 0.000000000000e+00 0.000000000000e+00
3.542500000000e+02 -1.673637335993e-01 0.000000000000e+00 0.000000000000e+00
3.545000000000e+02 -1.090680077072e-01 0.000000000000e+00 0.000000000000e+00
3.547500000000e+02 -4.649654949975e-02 0.000000000000e+00 0.000000000000e+00
3.550000000000e+02 1.230752703915e-02 0.000000000000e+00 0.000000000000e+00
3.552500000000e+02 6.022820782603e-02 0.000000000000e+00 0.000000000000e+00
3.555000000000e+02 9.198028534495e-02 0.000000000000e+00 0.000000000000e+00
3.557500000000e+02 1.047250360259e-01 0.000000000000e+00 0.000000000000e+00
3.560000000000e+02 9.832083487362e-02 0.000000000000e+00 0.000000000000e+00
3.562500000000e+02 7.518624449890e-02 0.000000000000e+00 0.000000000000e+00
3.565000000000e+02 3.980989756814e-02 0.000000000000e+00 0.000000000000e+00
3.567500000000e+02 -2.007966055545e-03 0.000000000000e+00 0.000000000000e+00
3.570000000000e+02 -4.406058969342e-02 0.000000000000e+00 0.000000000000e+00
3.572500000000e+02 -8.064684934448e-02 0.000000000000e+00 0.000000000000e+00
3.575000000000e+02 -1.073544449297e-01 0.000000000000e+00 0.000000000000e+00
3.577500000000e+02 -1.216021878858e-01 0.000000000000e+00 0.000000000000e+00
3.580000000000e+02 -1.228700247523e-01 0.000000000000e+00 0.000000000000e+00
3.582500000000e+02 -1.125960294092e-01 0.000000000000e+00 0.000000000000e+00
3.585000000000e+02 -9.377220971279e-02 0.000000000000e+00 0.000000000000e+00
3.587500000000e+02 -7.031738031133e-02 0.000000000000e+00 0.000000000000e+00
3.590000000000e+02 -4.633836662978e-02 0.000000000000e+00 0.000000000000e+00
3.592500000000e+02 -2.540539950658e-02 0.000000000000e+00 0.000000000000e+00
3.595000000000e+02 -9.961651472040e-03 0.000000000000e+00 0.000000000000e+00
3.597500000000e+02 -9.616327247134e-04 0.000000000000e+00 0.000000000000e+00
3.600000000000e+02 2.207142459865e-03 0.000000000000e+00 0.000000000000e+00
3.602500000000e+02 1.513544627369e-03 0.000000000000e+00 0.000000000000e+00
3.605000000000e+02 -1.732185601271e-04 0.000000000000e+00 0.000000000000e+00
3.607500000000e+02 3.000016900367e-04 0.000000000000e+00 0.000000000000e+00
3.610000000000e+02 5.705794178655e-03 0.000000000000e+00 0.000000000000e+00
3.612500000000e+02 1.784405674959e-02 0.000000000000e+00 0.000000000000e+00
3.615000000000e+02 3.713058600540e-02 0.000000000000e+00 0.000000000000e+00
3.617500000000e+02 6.244413777852e-02 0.000000000000e+00 0.000000000000e+00
3.620000000000e+02 9.126555244313e-02 0.000000000000e+00 0.000000000000e+00
3.622500000000e+02 1.200920198923e-01 0.000000000000e+00 0.000000000000e+00
3.625000000000e+02 1.450610010753e-01 0.000000000000e+00 0.000000000000e+00
3.627500000000e+02 1.626798481864e-01 0.000000000000e+00 0.000000000000e+00
3.630000000000e+02 1.705353732565e-01 0.000000000000e+00 0.000000000000e+00
3.632500000000e+02 1.678564887135e-01 0.000000000000e+00 0.000000000000e+00
3.635000000000e+02 1.558232624254e-01 0.000000000000e+00 0.000000000000e+00
3.637500000000e+02 1.375544989646e-01 0.000000000000e+00 0.000000000000e+00
3.640000000000e+02 1.177573952089e-01 0.000000000000e+00 0.000000000000e+00
3.642500000000e+02 1.020788379655e-01 0.000000000000e+00 0.000000000000e+00
3.645000000000e+02 9.624948522834e-02 0.000000000000e+00 0.000000000000e+00
3.647500000000e+02 1.051503579955e-01 0.000000000000e+00 0.000000000000e+00
3.650000000000e+02 1.319505901802e-01 0.000000000000e+00 0.000000000000e+00
3.652500000000e+02 1.774605420117e-01 0.000000000000e+00 0.000000000000e+00
3.655000000000e+02 2.398166178246e-01 0.000000000000e+00 0.000000000000e+00
3.657500000000e+02 3.145665179357e-01 0.000000000000e+00 0.000000000000e+00
3.660000000000e+02 3.951632150778e-01 0.000000000000e+00 0.000000000000e+00
3.662500000000e+02 4.738118255377e-01 0.000000000000e+00 0.000000000000e+00
3.665000000000e+02 5.425557317150e-01 0.000000000000e+00 0.000000000000e+00
3.667500000000e+02 5.944460864956e-01 0.000000000000e+00 0.000000000000e+00
3.670000000000e+02 6.246192922615e-01 0.000000000000e+00 0.000000000000e+00
3.672500000000e+02 6.311139602735e-01 0.000000000000e+00 0.000000000000e+00
3.675000000000e+02 6.152919762569e-01 0.000000000000e+00 0.000000000000e+00
3.677500000000e+02 5.817833204994e-01 0.000000000000e+00 0.000000000000e+00
3.680000000000e+02 5.379434212597e-01 0.000000000000e+00 0.000000000000e+00
3.682500000000e+02 4.928848973975e-01 0.000000000000e+00 0.000000000000e+00
3.685000000000e+02 4.562115507884e-01 0.000000000000e+00 0.000000000000e+00
3.687500000000e+02 4.366311942107e-01 0.000000000000e+00 0.000000000000e+00
3.690000000000e+02 4.406475270159e-01 0.000000000000e+00 0.000000000000e+00
3.692500000000e+02 4.715256071224e-01 0.000000000000e+00 0.000000000000e+00
3.695000000000e+02 5.286906560920e-01 0.000000000000e+00 0.000000000000e+00
3.697500000000e+02 6.076605105063e-01 0.000000000000e+00 0.000000000000e+00
3.700000000000e+02 7.005363213595e-01 0.000000000000e+00 0.000000000000e+00
3.702500000000e+02 7.969950262549e-01 0.000000000000e+00 0.000000000000e+00
3.705000000000e+02 8.856525994094e-01 0.000000000000e+00 0.000000000000e+00
3.707500000000e+02 9.556102731359e-01 0.000000000000e+00 0.000000000000e+00
3.710000000000e+02 9.979655230419e-01 0.000000000000e+00 0.000000000000e+00
3.712500000000e+02 1.007070537506e+00 0.000000000000e+00 0.000000000000e+00
3.715000000000e+02 9.813535071868e-01 0.000000000000e+00 0.000000000000e+00
3.717500000000e+02 9.235780584952e-01 0.000000000000e+00 0.000000000000e+00
3.720000000000e+02 8.404951181180e-01 0.000000000000e+00 0.000000000000e+00
3.722500000000e+02 7.419281508793e-01 0.000000000000e+00 0.000000000000e+00
3.725000000000e+02 6.394145304083e-01 0.000000000000e+00 0.000000000000e+00
3.727500000000e+02 5.445908381562e-01 0.000000000000e+00 0.000000000000e+00
3.730000000000e+02 4.675485452266e-01 0.000000000000e+00 0.000000000000e+00
3.732500000000e+02 4.153929878908e-01 0.000000000000e+00 0.000000000000e+00
3.735000000000e+02 3.912116223708e-01 0.000000000000e+00 0.000000000000e+00
3.737500000000e+02 3.936009005424e-01 0.000000000000e+00 0.000000000000e+00
3.740000000000e+02 4.168227368956e-01 0.000000000000e+00 0.000000000000e+00
3.742500000000e+02 4.515726083774e-01 0.000000000000e+00 0.000000000000e+00
3.745000000000e+02 4.862545748663e-01 0.000000000000e+00 0.000000000000e+00
3.747500000000e+02 5.085863773591e-01 0.000000000000e+00 0.000000000000e+00
3.750000000000e+02 5.073106230140e-01 0.000000000000e+00 0.000000000000e+00
3.752500000000e+02 4.737726719751e-01 0.000000000000e+00 0.000000000000e+00
3.755000000000e+02 4.031444069678e-01 0.000000000000e+00 0.000000000000e+00
3.757500000000e+02 2.951229238954e-01 0.000000000000e+00 0.000000000000e+00
3.760000000000e+02 1.540071816819e-01 0.000000000000e+00 0.000000000000e+00
3.762500000000e+02 -1.185679225725e-02 0.000000000000e+00 0.000000000000e+00
3.765000000000e+02 -1.911829140951e-01 0.000000000000e+00 0.000000000000e+00
3.767500000000e+02 -3.712479294203e-01 0.000000000000e+00 0.000000000000e+00
3.770000000000e+02 -5.395791061662e-01 0.000000000000e+00 0.000000000000e+00
3.772500000000e+02 -6.855909676161e-01 0.000000000000e+00 0.000000000000e+00
3.775000000000e+02 -8.019439280488e-01 0.000000000000e+00 0.000000000000e+00
3.777500000000e+02 -8.854382005972e-01 0.000000000000e+00 0.000000000000e+00
3.780000000000e+02 -9.373227656843e-01 0.000000000000e+00 0.000000000000e+00
3.782500000000e+02 -9.629819313205e-01 0.000000000000e+00 0.000000000000e+00
3.785000000000e+02 -9.710492738894e-01 0.000000000000e+00 0.000000000000e+00
3.787500000000e+02 -9.720781903033e-01 0.000000000000e+00 0.000000000000e+00
3.790000000000e+02 -9.769588270361e-01 0.000000000000e+00 0.000000000000e+00
3.792500000000e+02 -9.953044820827e-01 0.000000000000e+00 0.000000000000e+00
3.795000000000e+02 -1.034032343046e+00 0.000000000000e+00 0.000000000000e+00
3.797500000000e+02 -1.096333771949e+00 0.000000000000e+00 0.000000000000e+00
3.800000000000e+02 -1.181172839809e+00 0.000000000000e+00 0.000000000000e+00
3.802500000000e+02 -1.283376729504e+00 0.000000000000e+00 0.000000000000e+00
3.805000000000e+02 -1.394298731550e+00 0.000000000000e+00 0.000000000000e+00
3.807500000000e+02 -1.502955554727e+00 0.000000000000e+00 0.000000000000e+00
3.810000000000e+02 -1.597476532357e+00 0.000000000000e+00 0.000000000000e+00
3.812500000000e+02 -1.666661734057e+00 0.000000000000e+00 0.000000000000e+00
3.815000000000e+02 -1.701434253166e+00 0.000000000000e+00 0.000000000000e+00
3.817500000000e+02 -1.695990168142e+00 0.000000000000e+00 0.000000000000e+00
3.820000000000e+02 -1.648494799148e+00 0.000000000000e+00 0.000000000000e+00
3.822500000000e+02 -1.561239127572e+00 0.000000000000e+00 0.000000000000e+00
3.825000000000e+02 -1.440246166359e+00 0.000000000000e+00 0.000000000000e+00
3.827500000000e+02 -1.294392910918e+00 0.000000000000e+00 0.000000000000e+00
3.830000000000e+02 -1.134178739739e+00 0.000000000000e+00 0.000000000000e+00
3.832500000000e+02 -9.703169406686e-01 0.000000000000e+00 0.000000000000e+00
3.835000000000e+02 -8.123464731974e-01 0.000000000000e+00 0.000000000000e+00
3.837500000000e+02 -6.674538550064e-01 0.000000000000e+00 0.000000000000e+00
3.840000000000e+02 -5.396617903819e-01 0.000000000000e+00 0.000000000000e+00
3.842500000000e+02 -4.294870260404e-01 0.000000000000e+00 0.000000000000e+00
3.845000000000e+02 -3.341028870340e-01 0.000000000000e+00 0.000000000000e+00
3.847500000000e+02 -2.479715730189e-01 0.000000000000e+00 0.000000000000e+00
3.850000000000e+02 -1.638473778193e-01 0.000000000000e+00 0.000000000000e+00
3.852500000000e+02 -7.400319532085e-02 0.000000000000e+00 0.000000000000e+00
3.855000000000e+02 2.849465048600e-02 0.000000000000e+00 0.000000000000e+00
3.857500000000e+02 1.486408338840e-01 0.000000000000e+00 0.000000000000e+00
3.860000000000e+02 2.886304750538e-01 0.000000000000e+00 0.000000000000e+00
3.862500000000e+02 4.473967303236e-01 0.000000000000e+00 0.000000000000e+00
3.865000000000e+02 6.206025933986e-01 0.000000000000e+00 0.000000000000e+00
3.867500000000e+02 8.010797134315e-01 0.000000000000e+00 0.000000000000e+00
3.870000000000e+02 9.796464044038e-01 0.000000000000e+00 0.000000000000e+00
3.872500000000e+02 1.146187250670e+00 0.000000000000e+00 0.000000000000e+00
3.875000000000e+02 1.290844312061e+00 0.000000000000e+00 0.000000000000e+00
3.877500000000e+02 1.405158835637e+00 0.000000000000e+00 0.000000000000e+00
3.880000000000e+02 1.483013492432e+00 0.000000000000e+00 0.000000000000e+00
3.882500000000e+02 1.521256311223e+00 0.000000000000e+00 0.000000000000e+00
3.885000000000e+02 1.519933835804e+00 0.000000000000e+00 0.000000000000e+00
3.887500000000e+02 1.482115815540e+00 0.000000000000e+00 0.000000000000e+00
3.890000000000e+02 1.413349237127e+00 0.000000000000e+00 0.000000000000e+00
3.892500000000e+02 1.320828148235e+00 0.000000000000e+00 0.000000000000e+00
3.895000000000e+02 1.212401114352e+00 0.000000000000e+00 0.000000000000e+00
3.897500000000e+02 1.095555901241e+00 0.000000000000e+00 0.000000000000e+00
3.900000000000e+02 9.765192410773e-01 0.000000000000e+00 0.000000000000e+00
3.902500000000e+02 8.595891829635e-01 0.000000000000e+00 0.000000000000e+00
3.905000000000e+02 7.467819103781e-01 0.000000000000e+00 0.000000000000e+00
3.907500000000e+02 6.378293493754e-01 0.000000000000e+00 0.000000000000e+00
3.910000000000e+02 5.305148803847e-01 0.000000000000e+00 0.000000000000e+00
3.912500000000e+02 4.212887400089e-01 0.000000000000e+00 0.000000000000e+00
3.915000000000e+02 3.060683217587e-01 0.000000000000e+00 0.000000000000e+00
3.917500000000e+02 1.811061526246e-01 0.000000000000e+00 0.000000000000e+00
3.920000000000e+02 4.380239642002e-02 0.000000000000e+00 0.000000000000e+00
3.922500000000e+02 -1.066504318190e-01 0.000000000000e+00 0.000000000000e+00
3.925000000000e+02 -2.688772678682e-01 0.000000000000e+00 0.000000000000e+00
3.927500000000e+02 -4.392351116929e-01 0.000000000000e+00 0.000000000000e+00
3.930000000000e+02 -6.120406927316e-01 0.000000000000e+00 0.000000000000e+00
3.932500000000e+02 -7.800775394843e-01 0.000000000000e+00 0.000000000000e+00
3.935000000000e+02 -9.353126441147e-01 0.000000000000e+00 0.000000000000e+00
3.937500000000e+02 -1.069727078998e+00 0.000000000000e+00 0.000000000000e+00
3.940000000000e+02 -1.176152484415e+00 0.000000000000e+00 0.000000000000e+00
3.942500000000e+02 -1.249007491982e+00 0.000000000000e+00 0.000000000000e+00
3.945000000000e+02 -1.284844098198e+00 0.000000000000e+00 0.000000000000e+00
3.947500000000e+02 -1.282641190435e+00 0.000000000000e+00 0.000000000000e+00
3.950000000000e+02 -1.243816906305e+00 0.000000000000e+00 0.000000000000e+00
3.952500000000e+02 -1.171968518325e+00 0.000000000000e+00 0.000000000000e+00
3.955000000000e+02 -1.072383163379e+00 0.000000000000e+00 0.000000000000e+00
3.957500000000e+02 -9.513905538277e-01 0.000000000000e+00 0.000000000000e+00
3.960000000000e+02 -8.156464319885e-01 0.000000000000e+00 0.000000000000e+00
3.962500000000e+02 -6.714410227599e-01 0.000000000000e+00 0.000000000000e+00
3.965000000000e+02 -5.241197983455e-01 0.000000000000e+00 0.000000000000e+00
3.967500000000e+02 -3.776858065336e-01 0.000000000000e+00 0.000000000000e+00
3.970000000000e+02 -2.346263273327e-01 0.000000000000e+00 0.000000000000e+00
3.972500000000e+02 -9.597539859304e-02 0.000000000000e+00 0.000000000000e+00
3.975000000000e+02 3.840803989608e-02 0.000000000000e+00 0.000000000000e+00
3.977500000000e+02 1.693948843388e-01 0.000000000000e+00 0.000000000000e+00
3.980000000000e+02 2.980431672571e-01 0.000000000000e+00 0.000000000000e+00
3.982500000000e+02 4.250391847033e-01 0.000000000000e+00 0.000000000000e+00
3.985000000000e+02 5.502044642055e-01 0.000000000000e+00 0.000000000000e+00
3.987500000000e+02 6.721406626531e-01 0.000000000000e+00 0.000000000000e+00
3.990000000000e+02 7.880653819082e-01 0.000000000000e+00 0.000000000000e+00
3.992500000000e+02 8.938662202290e-01 0.000000000000e+00 0.000000000000e+00
3.995000000000e+02 9.843715060229e-01 0.000000000000e+00 0.000000000000e+00
3.997500000000e+02 1.053807777165e+00 0.000000000000e+00 0.000000000000e+00
4.000000000000e+02 1.096389727675e+00 0.000000000000e+00 0.000000000000e+00
4.002500000000e+02 1.106971030107e+00 0.000000000000e+00 0.000000000000e+00
4.005000000000e+02 1.081676223945e+00 0.000000000000e+00 0.000000000000e+00
4.007500000000e+02 1.018435653107e+00 0.000000000000e+00 0.000000000000e+00
4.010000000000e+02 9.173569123105e-01 0.000000000000e+00 0.000000000000e+00
4.012500000000e+02 7.808859121439e-01 0.000000000000e+00 0.000000000000e+00
4.015000000000e+02 6.137360003511e-01 0.000000000000e+00 0.000000000000e+00
4.017500000000e+02 4.225914141651e-01 0.000000000000e+00 0.000000000000e+00
4.020000000000e+02 2.156182334584e-01 0.000000000000e+00 0.000000000000e+00
4.022500000000e+02 1.838641001806e-03 0.000000000000e+00 0.000000000000e+00
4.025000000000e+02 -2.095601050877e-01 0.000000000000e+00 0.000000000000e+00
4.027500000000e+02 -4.099039263493e-01 0.000000000000e+00 0.000000000000e+00
4.030000000000e+02 -5.916224337360e-01 0.000000000000e+00 0.000000000000e+00
4.032500000000e+02 -7.486891416137e-01 0.000000000000e+00 0.000000000000e+00
4.035000000000e+02 -8.768690185970e-01 0.000000000000e+00 0.000000000000e+00
4.037500000000e+02 -9.737563969444e-01 0.000000000000e+00 0.000000000000e+00
4.040000000000e+02 -1.038613626403e+00 0.000000000000e+00 0.000000000000e+00
4.042500000000e+02 -1.072046683326e+00 0.000000000000e+00 0.000000000000e+00
4.045000000000e+02 -1.075574869128e+00 0.000000000000e+00 0.000000000000e+00
4.047500000000e+02 -1.051164968979e+00 0.000000000000e+00 0.000000000000e+00
4.050000000000e+02 -1.000803949728e+00 0.000000000000e+00 0.000000000000e+00
4.052500000000e+02 -9.261778121660e-01 0.000000000000e+00 0.000000000000e+00
4.055000000000e+02 -8.285082460895e-01 0.000000000000e+00 0.000000000000e+00
4.057500000000e+02 -7.085751995466e-01 0.000000000000e+00 0.000000000000e+00
4.060000000000e+02 -5.669253499783e-01 0.000000000000e+00 0.000000000000e+00
4.062500000000e+02 -4.042374359972e-01 0.000000000000e+00 0.000000000000e+00
4.065000000000e+02 -2.217893964837e-01 0.000000000000e+00 0.000000000000e+00
4.067500000000e+02 -2.195292644202e-02 0.000000000000e+00 0.000000000000e+00
4.070000000000e+02 1.913687000679e-01 0.000000000000e+00 0.000000000000e+00
4.072500000000e+02 4.124421332691e-01 0.000000000000e+00 0.000000000000e+00
4.075000000000e+02 6.336142022103e-01 0.000000000000e+00 0.000000000000e+00
4.077500000000e+02 8.454768052190e-01 0.000000000000e+00 0.000000000000e+00
4.080000000000e+02 1.037301082859e+00 0.000000000000e+00 0.000000000000e+00
4.082500000000e+02 1.197720393666e+00 0.000000000000e+00 0.000000000000e+00
4.085000000000e+02 1.315607082378e+00 0.000000000000e+00 0.000000000000e+00
4.087500000000e+02 1.381058683283e+00 0.000000000000e+00 0.000000000000e+00
4.090000000000e+02 1.386389121477e+00 0.000000000000e+00 0.000000000000e+00
4.092500000000e+02 1.327012677842e+00 0.000000000000e+00 0.000000000000e+00
4.095000000000e+02 1.202114474119e+00 0.000000000000e+00 0.000000000000e+00
4.097500000000e+02 1.015020750636e+00 0.000000000000e+00 0.000000000000e+00
4.100000000000e+02 7.732131965378e-01 0.000000000000e+00 0.000000000000e+00
4.102500000000e+02 4.879704197707e-01 0.000000000000e+00 0.000000000000e+00
4.105000000000e+02 1.736615428519e-01 0.000000000000e+00 0.000000000000e+00
4.107500000000e+02 -1.532434170453e-01 0.000000000000e+00 0.000000000000e+00
4.110000000000e+02 -4.753494040571e-01 0.000000000000e+00 0.000000000000e+00
4.112500000000e+02 -7.755807190928e-01 0.000000000000e+00 0.000000000000e+00
4.115000000000e+02 -1.038369925048e+00 0.000000000000e+00 0.000000000000e+00
4.117500000000e+02 -1.250676174654e+00 0.000000000000e+00 0.000000000000e+00
4.120000000000e+02 -1.402740933700e+00 0.000000000000e+00 0.000000000000e+00
4.122500000000e+02 -1.488523159185e+00 0.000000000000e+00 0.000000000000e+00
4.125000000000e+02 -1.505796477389e+00 0.000000000000e+00 0.000000000000e+00
4.127500000000e+02 -1.455932245906e+00 0.000000000000e+00 0.000000000000e+00
4.130000000000e+02 -1.343428881235e+00 0.000000000000e+00 0.000000000000e+00
4.132500000000e+02 -1.175274452886e+00 0.000000000000e+00 0.000000000000e+00
4.135000000000e+02 -9.602426408487e-01 0.000000000000e+00 0.000000000000e+00
4.137500000000e+02 -7.082200236789e-01 0.000000000000e+00 0.000000000000e+00
4.140000000000e+02 -4.296458340019e-01 0.000000000000e+00 0.000000000000e+00
4.142500000000e+02 -1.351165047373e-01 0.000000000000e+00 0.000000000000e+00
4.145000000000e+02 1.648289121990e-01 0.000000000000e+00 0.000000000000e+00
4.147500000000e+02 4.597642863766e-01 0.000000000000e+00 0.000000000000e+00
4.150000000000e+02 7.393282005897e-01 0.000000000000e+00 0.000000000000e+00
4.152500000000e+02 9.931507120452e-01 0.000000000000e+00 0.000000000000e+00
4.155000000000e+02 1.210843016219e+00 0.000000000000e+00 0.000000000000e+00
4.157500000000e+02 1.382130858854e+00 0.000000000000e+00 0.000000000000e+00
4.160000000000e+02 1.497189538149e+00 0.000000000000e+00 0.000000000000e+00
4.162500000000e+02 1.547202324495e+00 0.000000000000e+00 0.000000000000e+00
4.165000000000e+02 1.525120185824e+00 0.000000000000e+00 0.000000000000e+00
4.167500000000e+02 1.426555439129e+00 0.000000000000e+00 0.000000000000e+00
4.170000000000e+02 1.250702535054e+00 0.000000000000e+00 0.000000000000e+00
4.172500000000e+02 1.001152343257e+00 0.000000000000e+00 0.000000000000e+00
4.175000000000e+02 6.864572766394e-01 0.000000000000e+00 0.000000000000e+00
4.177500000000e+02 3.203162760603e-01 0.000000000000e+00 0.000000000000e+00
4.180000000000e+02 -7.871889666231e-02 0.000000000000e+00 0.000000000000e+00
4.182500000000e+02 -4.880644300810e-01 0.000000000000e+00 0.000000000000e+00
4.185000000000e+02 -8.824384617464e-01 0.000000000000e+00 0.000000000000e+00
4.187500000000e+02 -1.235627994231e+00 0.000000000000e+00 0.000000000000e+00
4.190000000000e+02 -1.522546484372e+00 0.000000000000e+00 0.000000000000e+00
4.192500000000e+02 -1.721391109347e+00 0.000000000000e+00 0.000000000000e+00
4.195000000000e+02 -1.815680415785e+00 0.000000000000e+00 0.000000000000e+00
4.197500000000e+02 -1.795950058418e+00 0.000000000000e+00 0.000000000000e+00
4.200000000000e+02 -1.660908294484e+00 0.000000000000e+00 0.000000000000e+00
4.202500000000e+02 -1.417901971165e+00 0.000000000000e+00 0.000000000000e+00
4.205000000000e+02 -1.082612717819e+00 0.000000000000e+00 0.000000000000e+00
4.207500000000e+02 -6.779839834786e-01 0.000000000000e+00 0.000000000000e+00
4.210000000000e+02 -2.324627602620e-01 0.000000000000e+00 0.000000000000e+00
4.212500000000e+02 2.222848475673e-01 0.000000000000e+00 0.000000000000e+00
4.215000000000e+02 6.539668895862e-01 0.000000000000e+00 0.000000000000e+00
4.217500000000e+02 1.032316516268e+00 0.000000000000e+00 0.000000000000e+00
4.220000000000e+02 1.331544038539e+00 0.000000000000e+00 0.000000000000e+00
4.222500000000e+02 1.532357020176e+00 0.000000000000e+00 0.000000000000e+00
4.225000000000e+02 1.623364540462e+00 0.000000000000e+00 0.000000000000e+00
4.227500000000e+02 1.601750329156e+00 0.000000000000e+00 0.000000000000e+00
4.230000000000e+02 1.473178691476e+00 0.000000000000e+00 0.000000000000e+00
4.232500000000e+02 1.250977192074e+00 0.000000000000e+00 0.000000000000e+00
4.235000000000e+02 9.547113532663e-01 0.000000000000e+00 0.000000000000e+00
4.237500000000e+02 6.083210356543e-01 0.000000000000e+00 0.000000000000e+00
4.240000000000e+02 2.380201336478e-01 0.000000000000e+00 0.000000000000e+00
4.242500000000e+02 -1.298316501363e-01 0.000000000000e+00 0.000000000000e+00
4.245000000000e+02 -4.706928966429e-01 0.000000000000e+00 0.000000000000e+00
4.247500000000e+02 -7.634848557913e-01 0.000000000000e+00 0.000000000000e+00
4.250000000000e+02 -9.918104025622e-01 0.000000000000e+00 0.000000000000e+00
4.252500000000e+02 -1.144697359695e+00 0.000000000000e+00 0.000000000000e+00
4.255000000000e+02 -1.216869376623e+00 0.000000000000e+00 0.000000000000e+00
4.257500000000e+02 -1.208592087047e+00 0.000000000000e+00 0.000000000000e+00
4.260000000000e+02 -1.125173202147e+00 0.000000000000e+00 0.000000000000e+00
4.262500000000e+02 -9.762103772239e-01 0.000000000000e+00 0.000000000000e+00
4.265000000000e+02 -7.746806868523e-01 0.000000000000e+00 0.000000000000e+00
4.267500000000e+02 -5.359533483030e-01 0.000000000000e+00 0.000000000000e+00
4.270000000000e+02 -2.767876623410e-01 0.000000000000e+00 0.000000000000e+00
4.272500000000e+02 -1.435648037588e-02 0.000000000000e+00 0.000000000000e+00
4.275000000000e+02 2.346829443185e-01 0.000000000000e+00 0.000000000000e+00
4.277500000000e+02 4.550601662797e-01 0.000000000000e+00 0.000000000000e+00
4.280000000000e+02 6.336964557958e-01 0.000000000000e+00 0.000000000000e+00
4.282500000000e+02 7.604284829181e-01 0.000000000000e+00 0.000000000000e+00
4.285000000000e+02 8.286231254535e-01 0.000000000000e+00 0.000000000000e+00
4.287500000000e+02 8.356411312753e-01 0.000000000000e+00 0.000000000000e+00
4.290000000000e+02 7.830959834641e-01 0.000000000000e+00 0.000000000000e+00
4.292500000000e+02 6.768510840657e-01 0.000000000000e+00 0.000000000000e+00
4.295000000000e+02 5.267069360944e-01 0.000000000000e+00 0.000000000000e+00
4.297500000000e+02 3.457518758881e-01 0.000000000000e+00 0.000000000000e+00
4.300000000000e+02 1.493839488177e-01 0.000000000000e+00 0.000000000000e+00
4.302500000000e+02 -4.594611485836e-02 0.000000000000e+00 0.000000000000e+00
4.305000000000e+02 -2.241762850791e-01 0.000000000000e+00 0.000000000000e+00
4.307500000000e+02 -3.711251056996e-01 0.000000000000e+00 0.000000000000e+00
4.310000000000e+02 -4.758737123793e-01 0.000000000000e+00 0.000000000000e+00
4.312500000000e+02 -5.318704507745e-01 0.000000000000e+00 0.000000000000e+00
4.315000000000e+02 -5.376065837274e-01 0.000000000000e+00 0.000000000000e+00
4.317500000000e+02 -4.967514122723e-01 0.000000000000e+00 0.000000000000e+00
4.320000000000e+02 -4.176955209558e-01 0.000000000000e+00 0.000000000000e+00
4.322500000000e+02 -3.125248814641e-01 0.000000000000e+00 0.000000000000e+00
4.325000000000e+02 -1.955264292428e-01 0.000000000000e+00 0.000000000000e+00
4.327500000000e+02 -8.139613921896e-02 0.000000000000e+00 0.000000000000e+00
4.330000000000e+02 1.662762569870e-02 0.000000000000e+00 0.000000000000e+00
4.332500000000e+02 8.845891441219e-02 0.000000000000e+00 0.000000000000e+00
4.335000000000e+02 1.284504459648e-01 0.000000000000e+00 0.000000000000e+00
4.337500000000e+02 1.360792793741e-01 0.000000000000e+00 0.000000000000e+00
4.340000000000e+02 1.159151016377e-01 0.000000000000e+00 0.000000000000e+00
4.342500000000e+02 7.685113285517e-02 0.000000000000e+00 0.000000000000e+00
4.345000000000e+02 3.068303408346e-02 0.000000000000e+00 0.000000000000e+00
4.347500000000e+02 -9.779904675160e-03 0.000000000000e+00 0.000000000000e+00
4.350000000000e+02 -3.280969078020e-02 0.000000000000e+00 0.000000000000e+00
4.352500000000e+02 -2.975605358154e-02 0.000000000000e+00 0.000000000000e+00
4.355000000000e+02 3.360576177241e-03 0.000000000000e+00 0.000000000000e+00
4.357500000000e+02 6.491966746602e-02 0.000000000000e+00 0.000000000000e+00
4.360000000000e+02 1.476091279161e-01 0.000000000000e+00 0.000000000000e+00
4.362500000000e+02 2.392299148923e-01 0.000000000000e+00 0.000000000000e+00
4.365000000000e+02 3.243238287351e-01 0.000000000000e+00 0.000000000000e+00
4.367500000000e+02 3.864244572532e-01 0.000000000000e+00 0.000000000000e+00
4.370000000000e+02 4.106270637170e-01 0.000000000000e+00 0.000000000000e+00
4.372500000000e+02 3.861086391204e-01 0.000000000000e+00 0.000000000000e+00
4.375000000000e+02 3.082159670606e-01 0.000000000000e+00 0.000000000000e+00
4.377500000000e+02 1.797819475866e-01 0.000000000000e+00 0.000000000000e+00
4.380000000000e+02 1.142512845343e-02 0.000000000000e+00 0.000000000000e+00
4.382500000000e+02 -1.792769654635e-01 0.000000000000e+00 0.000000000000e+00
4.385000000000e+02 -3.696914675874e-01 0.000000000000e+00 0.000000000000e+00
4.387500000000e+02 -5.349020293217e-01 0.000000000000e+00 0.000000000000e+00
4.390000000000e+02 -6.510030704290e-01 0.000000000000e+00 0.000000000000e+00
4.392500000000e+02 -6.984769092083e-01 0.000000000000e+00 0.000000000000e+00
4.395000000000e+02 -6.651795559991e-01 0.000000000000e+00 0.000000000000e+00
4.397500000000e+02 -5.484928207875e-01 0.000000000000e+00 0.000000000000e+00
4.400000000000e+02 -3.562970440449e-01 0.000000000000e+00 0.000000000000e+00
4.402500000000e+02 -1.065689472994e-01 0.000000000000e+00 0.000000000000e+00
4.405000000000e+02 1.744066318860e-01 0.000000000000e+00 0.000000000000e+00
4.407500000000e+02 4.550290981379e-01 0.000000000000e+00 0.000000000000e+00
4.410000000000e+02 7.022215567634e-01 0.000000000000e+00 0.000000000000e+00
4.412500000000e+02 8.856292668506e-01 0.000000000000e+00 0.000000000000e+00
4.415000000000e+02 9.816218281387e-01 0.000000000000e+00 0.000000000000e+00
4.417500000000e+02 9.765521920282e-01 0.000000000000e+00 0.000000000000e+00
4.420000000000e+02 8.688105213982e-01 0.000000000000e+00 0.000000000000e+00
4.422500000000e+02 6.693625979499e-01 0.000000000000e+00 0.000000000000e+00
4.425000000000e+02 4.006612575756e-01 0.000000000000e+00 0.000000000000e+00
4.427500000000e+02 9.403838824352e-02 0.000000000000e+00 0.000000000000e+00
4.430000000000e+02 -2.141059924845e-01 0.000000000000e+00 0.000000000000e+00
4.432500000000e+02 -4.868317134237e-01 0.000000000000e+00 0.000000000000e+00
4.435000000000e+02 -6.913124060450e-01 0.000000000000e+00 0.000000000000e+00
4.437500000000e+02 -8.029991428948e-01 0.000000000000e+00 0.000000000000e+00
4.440000000000e+02 -8.087369505793e-01 0.000000000000e+00 0.000000000000e+00
4.442500000000e+02 -7.084143650714e-01 0.000000000000e+00 0.000000000000e+00
4.445000000000e+02 -5.149223232742e-01 0.000000000000e+00 0.000000000000e+00
4.447500000000e+02 -2.524270125059e-01 0.000000000000e+00 0.000000000000e+00
4.450000000000e+02 4.680996213257e-02 0.000000000000e+00 0.000000000000e+00
4.452500000000e+02 3.466336917222e-01 0.000000000000e+00 0.000000000000e+00
4.455000000000e+02 6.116524183051e-01 0.000000000000e+00 0.000000000000e+00
4.457500000000e+02 8.117218096649e-01 0.000000000000e+00 0.000000000000e+00
4.460000000000e+02 9.256591653916e-01 0.000000000000e+00 0.000000000000e+00
4.462500000000e+02 9.437013107661e-01 0.000000000000e+00 0.000000000000e+00
4.465000000000e+02 8.683985060321e-01 0.000000000000e+00 0.000000000000e+00
4.467500000000e+02 7.138565260873e-01 0.000000000000e+00 0.000000000000e+00
4.470000000000e+02 5.034686175556e-01 0.000000000000e+00 0.000000000000e+00
4.472500000000e+02 2.664855130742e-01 0.000000000000e+00 0.000000000000e+00
4.475000000000e+02 3.392578829754e-02 0.000000000000e+00 0.000000000000e+00
4.477500000000e+02 -1.655909136341e-01 0.000000000000e+00 0.000000000000e+00
4.480000000000e+02 -3.095094796378e-01 0.000000000000e+00 0.000000000000e+00
4.482500000000e+02 -3.840122731776e-01 0.000000000000e+00 0.000000000000e+00
4.485000000000e+02 -3.853635100641e-01 0.000000000000e+00 0.000000000000e+00
4.487500000000e+02 -3.197895654228e-01 0.000000000000e+00 0.000000000000e+00
4.490000000000e+02 -2.019748274165e-01 0.000000000000e+00 0.000000000000e+00
4.492500000000e+02 -5.245056103484e-02 0.000000000000e+00 0.000000000000e+00
4.495000000000e+02 1.056941208567e-01 0.000000000000e+00 0.000000000000e+00
4.497500000000e+02 2.502662838039e-01 0.000000000000e+00 0.000000000000e+00
4.500000000000e+02 3.630704473839e-01 0.000000000000e+00 0.000000000000e+00
4.502500000000e+02 4.322124787356e-01 0.000000000000e+00 0.000000000000e+00
4.505000000000e+02 4.532997682264e-01 0.000000000000e+00 0.000000000000e+00
4.507500000000e+02 4.294122959598e-01 0.000000000000e+00 0.000000000000e+00
4.510000000000e+02 3.699140727139e-01 0.000000000000e+00 0.000000000000e+00
4.512500000000e+02 2.883528183472e-01 0.000000000000e+00 0.000000000000e+00
4.515000000000e+02 1.998302082765e-01 0.000000000000e+00 0.000000000000e+00
4.517500000000e+02 1.182953911242e-01 0.000000000000e+00 0.000000000000e+00
4.520000000000e+02 5.421088572280e-02 0.000000000000e+00 0.000000000000e+00
4.522500000000e+02 1.296429798724e-02 0.000000000000e+00 0.000000000000e+00
4.525000000000e+02 -5.735169965286e-03 0.000000000000e+00 0.000000000000e+00
4.527500000000e+02 -7.407235859868e-03 0.000000000000e+00 0.000000000000e+00
4.530000000000e+02 -1.408933398075e-03 0.000000000000e+00 0.000000000000e+00
4.532500000000e+02 1.130155959718e-03 0.000000000000e+00 0.000000000000e+00
4.535000000000e+02 -1.033464086160e-02 0.000000000000e+00 0.000000000000e+00
4.537500000000e+02 -4.354034848392e-02 0.000000000000e+00 0.000000000000e+00
4.540000000000e+02 -1.017305500184e-01 0.000000000000e+00 0.000000000000e+00
4.542500000000e+02 -1.828157056645e-01 0.000000000000e+00 0.000000000000e+00
4.545000000000e+02 -2.795430545415e-01 0.000000000000e+00 0.000000000000e+00
4.547500000000e+02 -3.806651539396e-01 0.000000000000e+00 0.000000000000e+00
4.550000000000e+02 -4.729216934302e-01 0.000000000000e+00 0.000000000000e+00
4.552500000000e+02 -5.435037469996e-01 0.000000000000e+00 0.000000000000e+00
4.555000000000e+02 -5.825775827080e-01 0.000000000000e+00 0.000000000000e+00
4.557500000000e+02 -5.854225773493e-01 0.000000000000e+00 0.000000000000e+00
4.560000000000e+02 -5.537896009612e-01 0.000000000000e+00 0.000000000000e+00
4.562500000000e+02 -4.962053147796e-01 0.000000000000e+00 0.000000000000e+00
4.565000000000e+02 -4.271159860692e-01 0.000000000000e+00 0.000000000000e+00
4.567500000000e+02 -3.649552020246e-01 0.000000000000e+00 0.000000000000e+00
4.570000000000e+02 -3.294026441795e-01 0.000000000000e+00 0.000000000000e+00
4.572500000000e+02 -3.382459311688e-01 0.000000000000e+00 0.000000000000e+00
4.575000000000e+02 -4.043400014133e-01 0.000000000000e+00 0.000000000000e+00
4.577500000000e+02 -5.331636176086e-01 0.000000000000e+00 0.000000000000e+00
4.580000000000e+02 -7.213973920409e-01 0.000000000000e+00 0.000000000000e+00
4.582500000000e+02 -9.568020344060e-01 0.000000000000e+00 0.000000000000e+00
4.585000000000e+02 -1.219480499915e+00 0.000000000000e+00 0.000000000000e+00
4.587500000000e+02 -1.484392836165e+00 0.000000000000e+00 0.000000000000e+00
4.590000000000e+02 -1.724791070331e+00 0.000000000000e+00 0.000000000000e+00
4.592500000000e+02 -1.916085383980e+00 0.000000000000e+00 0.000000000000e+00
4.595000000000e+02 -2.039567677003e+00 0.000000000000e+00 0.000000000000e+00
4.597500000000e+02 -2.085419550009e+00 0.000000000000e+00 0.000000000000e+00
4.600000000000e+02 -2.054520855881e+00 0.000000000000e+00 0.000000000000e+00
4.602500000000e+02 -1.958740832690e+00 0.000000000000e+00 0.000000000000e+00
4.605000000000e+02 -1.819612926670e+00 0.000000000000e+00 0.000000000000e+00
4.607500000000e+02 -1.665534591170e+00 0.000000000000e+00 0.000000000000e+00
4.610000000000e+02 -1.527858583489e+00 0.000000000000e+00 0.000000000000e+00
4.612500000000e+02 -1.436418128750e+00 0.000000000000e+00 0.000000000000e+00
4.615000000000e+02 -1.415127180763e+00 0.000000000000e+00 0.000000000000e+00
4.617500000000e+02 -1.478302435087e+00 0.000000000000e+00 0.000000000000e+00
4.620000000000e+02 -1.628263095984e+00 0.000000000000e+00 0.000000000000e+00
4.622500000000e+02 -1.854589422171e+00 0.000000000000e+00 0.000000000000e+00
4.625000000000e+02 -2.135186350891e+00 0.000000000000e+00 0.000000000000e+00
4.627500000000e+02 -2.439037887426e+00 0.000000000000e+00 0.000000000000e+00
4.630000000000e+02 -2.730289629793e+00 0.000000000000e+00 0.000000000000e+00
4.632500000000e+02 -2.973097617364e+00 0.000000000000e+00 0.000000000000e+00
4.635000000000e+02 -3.136561639066e+00 0.000000000000e+00 0.000000000000e+00
4.637500000000e+02 -3.199038827568e+00 0.000000000000e+00 0.000000000000e+00
4.640000000000e+02 -3.151213179564e+00 0.000000000000e+00 0.000000000000e+00
4.642500000000e+02 -2.997467964530e+00 0.000000000000e+00 0.000000000000e+00
4.645000000000e+02 -2.755346673326e+00 0.000000000000e+00 0.000000000000e+00
4.647500000000e+02 -2.453160025043e+00 0.000000000000e+00 0.000000000000e+00
4.650000000000e+02 -2.126062340887e+00 0.000000000000e+00 0.000000000000e+00
4.652500000000e+02 -1.811141731240e+00 0.000000000000e+00 0.000000000000e+00
4.655000000000e+02 -1.542212786862e+00 0.000000000000e+00 0.000000000000e+00
4.657500000000e+02 -1.345046647516e+00 0.000000000000e+00 0.000000000000e+00
4.660000000000e+02 -1.233714452015e+00 0.000000000000e+00 0.000000000000e+00
4.662500000000e+02 -1.208564474604e+00 0.000000000000e+00 0.000000000000e+00
4.665000000000e+02 -1.256122959330e+00 0.000000000000e+00 0.000000000000e+00
4.667500000000e+02 -1.350936782904e+00 0.000000000000e+00 0.000000000000e+00
4.670000000000e+02 -1.459101577724e+00 0.000000000000e+00 0.000000000000e+00
4.672500000000e+02 -1.542981104957e+00 0.000000000000e+00 0.000000000000e+00
4.675000000000e+02 -1.566456381464e+00 0.000000000000e+00 0.000000000000e+00
4.677500000000e+02 -1.499969983886e+00 0.000000000000e+00 0.000000000000e+00
4.680000000000e+02 -1.324662121020e+00 0.000000000000e+00 0.000000000000e+00
4.682500000000e+02 -1.035025549033e+00 0.000000000000e+00 0.000000000000e+00
4.685000000000e+02 -6.397171028272e-01 0.000000000000e+00 0.000000000000e+00
4.687500000000e+02 -1.604241085902e-01 0.000000000000e+00 0.000000000000e+00
4.690000000000e+02 3.710430634660e-01 0.000000000000e+00 0.000000000000e+00
4.692500000000e+02 9.170143095999e-01 0.000000000000e+00 0.000000000000e+00
4.695000000000e+02 1.438975158190e+00 0.000000000000e+00 0.000000000000e+00
4.697500000000e+02 1.902631167794e+00 0.000000000000e+00 0.000000000000e+00
4.700000000000e+02 2.282318826258e+00 0.000000000000e+00 0.000000000000e+00
4.702500000000e+02 2.564159443880e+00 0.000000000000e+00 0.000000000000e+00
4.705000000000e+02 2.747534980504e+00 0.000000000000e+00 0.000000000000e+00
4.707500000000e+02 2.844703898383e+00 0.000000000000e+00 0.000000000000e+00
4.710000000000e+02 2.878636619423e+00 0.000000000000e+00 0.000000000000e+00
4.712500000000e+02 2.879396949227e+00 0.000000000000e+00 0.000000000000e+00
4.715000000000e+02 2.879593493510e+00 0.000000000000e+00 0.000000000000e+00
4.717500000000e+02 2.909546667180e+00 0.000000000000e+00 0.000000000000e+00
4.720000000000e+02 2.992846555045e+00 0.000000000000e+00 0.000000000000e+00
4.722500000000e+02 3.142911983824e+00 0.000000000000e+00 0.000000000000e+00
4.725000000000e+02 3.361012392203e+00 0.000000000000e+00 0.000000000000e+00
4.727500000000e+02 3.636003700101e+00 0.000000000000e+00 0.000000000000e+00
4.730000000000e+02 3.945787866028e+00 0.000000000000e+00 0.000000000000e+00
4.732500000000e+02 4.260267444572e+00 0.000000000000e+00 0.000000000000e+00
4.735000000000e+02 4.545364363129e+00 0.000000000000e+00 0.000000000000e+00
4.737500000000e+02 4.767533731523e+00 0.000000000000e+00 0.000000000000e+00
4.740000000000e+02 4.898146716101e+00 0.000000000000e+00 0.000000000000e+00
4.742500000000e+02 4.917147511777e+00 0.000000000000e+00 0.000000000000e+00
4.745000000000e+02 4.815502014799e+00 0.000000000000e+00 0.000000000000e+00
4.747500000000e+02 4.596132494041e+00 0.000000000000e+00 0.000000000000e+00
4.750000000000e+02 4.273247411313e+00 0.000000000000e+00 0.000000000000e+00
4.752500000000e+02 3.870197886376e+00 0.000000000000e+00 0.000000000000e+00
4.755000000000e+02 3.416191171341e+00 0.000000000000e+00 0.000000000000e+00
4.757500000000e+02 2.942339944431e+00 0.000000000000e+00 0.000000000000e+00
4.760000000000e+02 2.477604980969e+00 0.000000000000e+00 0.000000000000e+00
4.762500000000e+02 2.045188695382e+00 0.000000000000e+00 0.000000000000e+00
4.765000000000e+02 1.659860217198e+00 0.000000000000e+00 0.000000000000e+00
4.767500000000e+02 1.326551689749e+00 0.000000000000e+00 0.000000000000e+00
4.770000000000e+02 1.040381523527e+00 0.000000000000e+00 0.000000000000e+00
4.772500000000e+02 7.880599233860e-01 0.000000000000e+00 0.000000000000e+00
4.775000000000e+02 5.504432043832e-01 0.000000000000e+00 0.000000000000e+00
4.777500000000e+02 3.058518851195e-01 0.000000000000e+00 0.000000000000e+00
4.780000000000e+02 3.367309252287e-02 0.000000000000e+00 0.000000000000e+00
4.782500000000e+02 -2.822582219581e-01 0.000000000000e+00 0.000000000000e+00
4.785000000000e+02 -6.509607767457e-01 0.000000000000e+00 0.000000000000e+00
4.787500000000e+02 -1.072646789520e+00 0.000000000000e+00 0.000000000000e+00
4.790000000000e+02 -1.538304311023e+00 0.000000000000e+00 0.000000000000e+00
4.792500000000e+02 -2.030551339564e+00 0.000000000000e+00 0.000000000000e+00
4.795000000000e+02 -2.525617309303e+00 0.000000000000e+00 0.000000000000e+00
4.797500000000e+02 -2.996158776806e+00 0.000000000000e+00 0.000000000000e+00
4.800000000000e+02 -3.414511808686e+00 0.000000000000e+00 0.000000000000e+00
4.802500000000e+02 -3.755936512800e+00 0.000000000000e+00 0.000000000000e+00
4.805000000000e+02 -4.001423917257e+00 0.000000000000e+00 0.000000000000e+00
4.807500000000e+02 -4.139707945450e+00 0.000000000000e+00 0.000000000000e+00
4.810000000000e+02 -4.168243767483e+00 0.000000000000e+00 0.000000000000e+00
4.812500000000e+02 -4.093060662240e+00 0.000000000000e+00 0.000000000000e+00
4.815000000000e+02 -3.927551782009e+00 0.000000000000e+00 0.000000000000e+00
4.817500000000e+02 -3.690403675551e+00 0.000000000000e+00 0.000000000000e+00
4.820000000000e+02 -3.402976521637e+00 0.000000000000e+00 0.000000000000e+00
4.822500000000e+02 -3.086508239974e+00 0.000000000000e+00 0.000000000000e+00
4.825000000000e+02 -2.759525182758e+00 0.000000000000e+00 0.000000000000e+00
4.827500000000e+02 -2.435799564005e+00 0.000000000000e+00 0.000000000000e+00
4.830000000000e+02 -2.123106788476e+00 0.000000000000e+00 0.000000000000e+00
4.832500000000e+02 -1.822917767521e+00 0.000000000000e+00 0.000000000000e+00
4.835000000000e+02 -1.531029232995e+00 0.000000000000e+00 0.000000000000e+00
4.837500000000e+02 -1.239007313896e+00 0.000000000000e+00 0.000000000000e+00
4.840000000000e+02 -9.362132831712e-01 0.000000000000e+00 0.000000000000e+00
4.842500000000e+02 -6.121089489557e-01 0.000000000000e+00 0.000000000000e+00
4.845000000000e+02 -2.585109798171e-01 0.000000000000e+00 0.000000000000e+00
4.847500000000e+02 1.285192822761e-01 0.000000000000e+00 0.000000000000e+00
4.850000000000e+02 5.474052303521e-01 0.000000000000e+00 0.000000000000e+00
4.852500000000e+02 9.905674920427e-01 0.000000000000e+00 0.000000000000e+00
4.855000000000e+02 1.444773744048e+00 0.000000000000e+00 0.000000000000e+00
4.857500000000e+02 1.892266896469e+00 0.000000000000e+00 0.000000000000e+00
4.860000000000e+02 2.312511167340e+00 0.000000000000e+00 0.000000000000e+00
4.862500000000e+02 2.684318685652e+00 0.000000000000e+00 0.000000000000e+00
4.865000000000e+02 2.988076274764e+00 0.000000000000e+00 0.000000000000e+00
4.867500000000e+02 3.207787378621e+00 0.000000000000e+00 0.000000000000e+00
4.870000000000e+02 3.332676881833e+00 0.000000000000e+00 0.000000000000e+00
4.872500000000e+02 3.358171129178e+00 0.000000000000e+00 0.000000000000e+00
4.875000000000e+02 3.286152121063e+00 0.000000000000e+00 0.000000000000e+00
4.877500000000e+02 3.124481491683e+00 0.000000000000e+00 0.000000000000e+00
4.880000000000e+02 2.885883494530e+00 0.000000000000e+00 0.000000000000e+00
4.882500000000e+02 2.586354763016e+00 0.000000000000e+00 0.000000000000e+00
4.885000000000e+02 2.243322455953e+00 0.000000000000e+00 0.000000000000e+00
4.887500000000e+02 1.873795491796e+00 0.000000000000e+00 0.000000000000e+00
4.890000000000e+02 1.492744084781e+00 0.000000000000e+00 0.000000000000e+00
4.892500000000e+02 1.111903153522e+00 0.000000000000e+00 0.000000000000e+00
4.895000000000e+02 7.391315938518e-01 0.000000000000e+00 0.000000000000e+00
4.897500000000e+02 3.783809421094e-01 0.000000000000e+00 0.000000000000e+00
4.900000000000e+02 3.024421998535e-02 0.000000000000e+00 0.000000000000e+00
4.902500000000e+02 -3.070204753500e-01 0.000000000000e+00 0.000000000000e+00
4.905000000000e+02 -6.361572227995e-01 0.000000000000e+00 0.000000000000e+00
4.907500000000e+02 -9.594728279944e-01 0.000000000000e+00 0.000000000000e+00
4.910000000000e+02 -1.277502697853e+00 0.000000000000e+00 0.000000000000e+00
4.912500000000e+02 -1.587975872793e+00 0.000000000000e+00 0.000000000000e+00
4.915000000000e+02 -1.885230144584e+00 0.000000000000e+00 0.000000000000e+00
4.917500000000e+02 -2.160166614778e+00 0.000000000000e+00 0.000000000000e+00
4.920000000000e+02 -2.400761015980e+00 0.000000000000e+00 0.000000000000e+00
4.922500000000e+02 -2.593075917524e+00 0.000000000000e+00 0.000000000000e+00
4.925000000000e+02 -2.722652774579e+00 0.000000000000e+00 0.000000000000e+00
4.927500000000e+02 -2.776113653992e+00 0.000000000000e+00 0.000000000000e+00
4.930000000000e+02 -2.742775230654e+00 0.000000000000e+00 0.000000000000e+00
4.932500000000e+02 -2.616075336728e+00 0.000000000000e+00 0.000000000000e+00
4.935000000000e+02 -2.394634890411e+00 0.000000000000e+00 0.000000000000e+00
4.937500000000e+02 -2.082822316093e+00 0.000000000000e+00 0.000000000000e+00
4.940000000000e+02 -1.690747866017e+00 0.000000000000e+00 0.000000000000e+00
4.942500000000e+02 -1.233683956225e+00 0.000000000000e+00 0.000000000000e+00
4.945000000000e+02 -7.309761893736e-01 0.000000000000e+00 0.000000000000e+00
4.947500000000e+02 -2.045697092921e-01 0.000000000000e+00 0.000000000000e+00
4.950000000000e+02 3.226804059297e-01 0.000000000000e+00 0.000000000000e+00
4.952500000000e+02 8.287231765826e-01 0.000000000000e+00 0.000000000000e+00
4.955000000000e+02 1.293859731560e+00 0.000000000000e+00 0.000000000000e+00
4.957500000000e+02 1.701959573709e+00 0.000000000000e+00 0.000000000000e+00
4.960000000000e+02 2.041224530534e+00 0.000000000000e+00 0.000000000000e+00
4.962500000000e+02 2.304439638408e+00 0.000000000000e+00 0.000000000000e+00
4.965000000000e+02 2.488717071993e+00 0.000000000000e+00 0.000000000000e+00
4.967500000000e+02 2.594804588498e+00 0.000000000000e+00 0.000000000000e+00
4.970000000000e+02 2.626085378840e+00 0.000000000000e+00 0.000000000000e+00
4.972500000000e+02 2.587434452966e+00 0.000000000000e+00 0.000000000000e+00
4.975000000000e+02 2.484112592838e+00 0.000000000000e+00 0.000000000000e+00
4.977500000000e+02 2.320870142905e+00 0.000000000000e+00 0.000000000000e+00
4.980000000000e+02 2.101400292141e+00 0.000000000000e+00 0.000000000000e+00
4.982500000000e+02 1.828228979833e+00 0.000000000000e+00 0.000000000000e+00
4.985000000000e+02 1.503062776654e+00 0.000000000000e+00 0.000000000000e+00
4.987500000000e+02 1.127545617606e+00 0.000000000000e+00 0.000000000000e+00
4.990000000000e+02 7.043095199584e-01 0.000000000000e+00 0.000000000000e+00
4.992500000000e+02 2.381524935330e-01 0.000000000000e+00 0.000000000000e+00
4.995000000000e+02 -2.628537118257e-01 0.000000000000e+00 0.000000000000e+00
4.997500000000e+02 -7.865276128738e-01 0.000000000000e+00 0.000000000000e+00
5.000000000000e+02 -1.316191618186e+00 0.000000000000e+00 0.000000000000e+00
5.002500000000e+02 -1.830863471702e+00 0.000000000000e+00 0.000000000000e+00
5.005000000000e+02 -2.306083663100e+00 0.000000000000e+00 0.000000000000e+00
5.007500000000e+02 -2.715354988047e+00 0.000000000000e+00 0.000000000000e+00
5.010000000000e+02 -3.032086937773e+00 0.000000000000e+00 0.000000000000e+00
5.012500000000e+02 -3.231863527424e+00 0.000000000000e+00 0.000000000000e+00
5.015000000000e+02 -3.294798665830e+00 0.000000000000e+00 0.000000000000e+00
5.017500000000e+02 -3.207716135863e+00 0.000000000000e+00 0.000000000000e+00
5.020000000000e+02 -2.965896253824e+00 0.000000000000e+00 0.000000000000e+00
5.022500000000e+02 -2.574168797561e+00 0.000000000000e+00 0.000000000000e+00
5.025000000000e+02 -2.047198058423e+00 0.000000000000e+00 0.000000000000e+00
5.027500000000e+02 -1.408893211526e+00 0.000000000000e+00 0.000000000000e+00
5.030000000000e+02 -6.909749634240e-01 0.000000000000e+00 0.000000000000e+00
5.032500000000e+02 6.917465226030e-02 0.000000000000e+00 0.000000000000e+00
5.035000000000e+02 8.311706992989e-01 0.000000000000e+00 0.000000000000e+00
5.037500000000e+02 1.554526393789e+00 0.000000000000e+00 0.000000000000e+00
5.040000000000e+02 2.201506574935e+00 0.000000000000e+00 0.000000000000e+00
5.042500000000e+02 2.739654398072e+00 0.000000000000e+00 0.000000000000e+00
5.045000000000e+02 3.143757286644e+00 0.000000000000e+00 0.000000000000e+00
5.047500000000e+02 3.397091545986e+00 0.000000000000e+00 0.000000000000e+00
5.050000000000e+02 3.491876597677e+00 0.000000000000e+00 0.000000000000e+00
5.052500000000e+02 3.428967046700e+00 0.000000000000e+00 0.000000000000e+00
5.055000000000e+02 3.216900422288e+00 0.000000000000e+00 0.000000000000e+00
5.057500000000e+02 2.870488156391e+00 0.000000000000e+00 0.000000000000e+00
5.060000000000e+02 2.409177707116e+00 0.000000000000e+00 0.000000000000e+00
5.062500000000e+02 1.855419431299e+00 0.000000000000e+00 0.000000000000e+00
5.065000000000e+02 1.233242625997e+00 0.000000000000e+00 0.000000000000e+00
5.067500000000e+02 5.671860046789e-01 0.000000000000e+00 0.000000000000e+00
5.070000000000e+02 -1.183518260557e-01 0.000000000000e+00 0.000000000000e+00
5.072500000000e+02 -7.993639429330e-01 0.000000000000e+00 0.000000000000e+00
5.075000000000e+02 -1.452192314914e+00 0.000000000000e+00 0.000000000000e+00
5.077500000000e+02 -2.053356321571e+00 0.000000000000e+00 0.000000000000e+00
5.080000000000e+02 -2.579450300095e+00 0.000000000000e+00 0.000000000000e+00
5.082500000000e+02 -3.007303588340e+00 0.000000000000e+00 0.000000000000e+00
5.085000000000e+02 -3.314555221199e+00 0.000000000000e+00 0.000000000000e+00
5.087500000000e+02 -3.480722083820e+00 0.000000000000e+00 0.000000000000e+00
5.090000000000e+02 -3.488744178328e+00 0.000000000000e+00 0.000000000000e+00
5.092500000000e+02 -3.326887867125e+00 0.000000000000e+00 0.000000000000e+00
5.095000000000e+02 -2.990793591625e+00 0.000000000000e+00 0.000000000000e+00
5.097500000000e+02 -2.485384311363e+00 0.000000000000e+00 0.000000000000e+00
5.100000000000e+02 -1.826317696804e+00 0.000000000000e+00 0.000000000000e+00
5.102500000000e+02 -1.040677081909e+00 0.000000000000e+00 0.000000000000e+00
5.105000000000e+02 -1.666552739645e-01 0.000000000000e+00 0.000000000000e+00
5.107500000000e+02 7.479133146298e-01 0.000000000000e+00 0.000000000000e+00
5.110000000000e+02 1.648184334110e+00 0.000000000000e+00 0.000000000000e+00
5.112500000000e+02 2.475963916514e+00 0.000000000000e+00 0.000000000000e+00
5.115000000000e+02 3.174120128039e+00 0.000000000000e+00 0.000000000000e+00
5.117500000000e+02 3.691349193998e+00 0.000000000000e+00 0.000000000000e+00
5.120000000000e+02 3.986823092750e+00 0.000000000000e+00 0.000000000000e+00
5.122500000000e+02 4.034221804653e+00 0.000000000000e+00 0.000000000000e+00
5.125000000000e+02 3.824689744039e+00 0.000000000000e+00 0.000000000000e+00
5.127500000000e+02 3.368349714327e+00 0.000000000000e+00 0.000000000000e+00
5.130000000000e+02 2.694149482340e+00 0.000000000000e+00 0.000000000000e+00
5.132500000000e+02 1.847989613130e+00 0.000000000000e+00 0.000000000000e+00
5.135000000000e+02 8.892658948555e-01 0.000000000000e+00 0.000000000000e+00
5.137500000000e+02 -1.138669392171e-01 0.000000000000e+00 0.000000000000e+00
5.140000000000e+02 -1.090062713863e+00 0.000000000000e+00 0.000000000000e+00
5.142500000000e+02 -1.970644204055e+00 0.000000000000e+00 0.000000000000e+00
5.145000000000e+02 -2.695188144148e+00 0.000000000000e+00 0.000000000000e+00
5.147500000000e+02 -3.216300834080e+00 0.000000000000e+00 0.000000000000e+00
5.150000000000e+02 -3.503143890530e+00 0.000000000000e+00 0.000000000000e+00
5.152500000000e+02 -3.543410287239e+00 0.000000000000e+00 0.000000000000e+00
5.155000000000e+02 -3.343620478094e+00 0.000000000000e+00 0.000000000000e+00
5.157500000000e+02 -2.927785922927e+00 0.000000000000e+00 0.000000000000e+00
5.160000000000e+02 -2.334651248224e+00 0.000000000000e+00 0.000000000000e+00
5.162500000000e+02 -1.613857639484e+00 0.000000000000e+00 0.000000000000e+00
5.165000000000e+02 -8.214549526099e-01 0.000000000000e+00 0.000000000000e+00
5.167500000000e+02 -1.522121274874e-02 0.000000000000e+00 0.000000000000e+00
5.170000000000e+02 7.497742140404e-01 0.000000000000e+00 0.000000000000e+00
5.172500000000e+02 1.424996293049e+00 0.000000000000e+00 0.000000000000e+00
5.175000000000e+02 1.971393800622e+00 0.000000000000e+00 0.000000000000e+00
5.177500000000e+02 2.361327393597e+00 0.000000000000e+00 0.000000000000e+00
5.180000000000e+02 2.579451022317e+00 0.000000000000e+00 0.000000000000e+00
5.182500000000e+02 2.622625974215e+00 0.000000000000e+00 0.000000000000e+00
5.185000000000e+02 2.499024170451e+00 0.000000000000e+00 0.000000000000e+00
5.187500000000e+02 2.226621051242e+00 0.000000000000e+00 0.000000000000e+00
5.190000000000e+02 1.831287974508e+00 0.000000000000e+00 0.000000000000e+00
5.192500000000e+02 1.344674545815e+00 0.000000000000e+00 0.000000000000e+00
5.195000000000e+02 8.020319739457e-01 0.000000000000e+00 0.000000000000e+00
5.197500000000e+02 2.400809997668e-01 0.000000000000e+00 0.000000000000e+00
5.200000000000e+02 -3.050161630471e-01 0.000000000000e+00 0.000000000000e+00
5.202500000000e+02 -7.995515586671e-01 0.000000000000e+00 0.000000000000e+00
5.205000000000e+02 -1.214019001135e+00 0.000000000000e+00 0.000000000000e+00
5.207500000000e+02 -1.524690332596e+00 0.000000000000e+00 0.000000000000e+00
5.210000000000e+02 -1.714974704546e+00 0.000000000000e+00 0.000000000000e+00
5.212500000000e+02 -1.776485007769e+00 0.000000000000e+00 0.000000000000e+00
5.215000000000e+02 -1.709708452243e+00 0.000000000000e+00 0.000000000000e+00
5.217500000000e+02 -1.524164956965e+00 0.000000000000e+00 0.000000000000e+00
5.220000000000e+02 -1.237946203044e+00 0.000000000000e+00 0.000000000000e+00
5.222500000000e+02 -8.765646891108e-01 0.000000000000e+00 0.000000000000e+00
5.225000000000e+02 -4.711053319837e-01 0.000000000000e+00 0.000000000000e+00
5.227500000000e+02 -5.575575801811e-02 0.000000000000e+00 0.000000000000e+00
5.230000000000e+02 3.351160019580e-01 0.000000000000e+00 0.000000000000e+00
5.232500000000e+02 6.700810953033e-01 0.000000000000e+00 0.000000000000e+00
5.235000000000e+02 9.236467798376e-01 0.000000000000e+00 0.000000000000e+00
5.237500000000e+02 1.078782533101e+00 0.000000000000e+00 0.000000000000e+00
5.240000000000e+02 1.128645274149e+00 0.000000000000e+00 0.000000000000e+00
5.242500000000e+02 1.077241525975e+00 0.000000000000e+00 0.000000000000e+00
5.245000000000e+02 9.388776622587e-01 0.000000000000e+00 0.000000000000e+00
5.247500000000e+02 7.363959443767e-01 0.000000000000e+00 0.000000000000e+00
5.250000000000e+02 4.983551490589e-01 0.000000000000e+00 0.000000000000e+00
5.252500000000e+02 2.554674155648e-01 0.000000000000e+00 0.000000000000e+00
5.255000000000e+02 3.672392856357e-02 0.000000000000e+00 0.000000000000e+00
5.257500000000e+02 -1.342894748004e-01 0.000000000000e+00 0.000000000000e+00
5.260000000000e+02 -2.423840202107e-01 0.000000000000e+00 0.000000000000e+00
5.262500000000e+02 -2.826346225432e-01 0.000000000000e+00 0.000000000000e+00
5.265000000000e+02 -2.608260066442e-01 0.000000000000e+00 0.000000000000e+00
5.267500000000e+02 -1.923707401741e-01 0.000000000000e+00 0.000000000000e+00
5.270000000000e+02 -9.980573157648e-02 0.000000000000e+00 0.000000000000e+00
5.272500000000e+02 -9.184112874550e-03 0.000000000000e+00 0.000000000000e+00
5.275000000000e+02 5.414533434553e-02 0.000000000000e+00 0.000000000000e+00
5.277500000000e+02 6.976689949169e-02 0.000000000000e+00 0.000000000000e+00
5.280000000000e+02 2.580155618449e-02 0.000000000000e+00 0.000000000000e+00
5.282500000000e+02 -7.868472280820e-02 0.000000000000e+00 0.000000000000e+00
5.285000000000e+02 -2.328875453809e-01 0.000000000000e+00 0.000000000000e+00
5.287500000000e+02 -4.152848295231e-01 0.000000000000e+00 0.000000000000e+00
5.290000000000e+02 -5.964099634792e-01 0.000000000000e+00 0.000000000000e+00
5.292500000000e+02 -7.430507255667e-01 0.000000000000e+00 0.000000000000e+00
5.295000000000e+02 -8.233174398830e-01 0.000000000000e+00 0.000000000000e+00
5.297500000000e+02 -8.118648680466e-01 0.000000000000e+00 0.000000000000e+00
5.300000000000e+02 -6.944912173420e-01 0.000000000000e+00 0.000000000000e+00
5.302500000000e+02 -4.713881353769e-01 0.000000000000e+00 0.000000000000e+00
5.305000000000e+02 -1.584755398540e-01 0.000000000000e+00 0.000000000000e+00
5.307500000000e+02 2.134937873560e-01 0.000000000000e+00 0.000000000000e+00
5.310000000000e+02 6.020653660558e-01 0.000000000000e+00 0.000000000000e+00
5.312500000000e+02 9.581301195309e-01 0.000000000000e+00 0.000000000000e+00
5.315000000000e+02 1.232273249333e+00 0.000000000000e+00 0.000000000000e+00
5.317500000000e+02 1.381591617248e+00 0.000000000000e+00 0.000000000000e+00
5.320000000000e+02 1.376037538965e+00 0.000000000000e+00 0.000000000000e+00
5.322500000000e+02 1.203368687444e+00 0.000000000000e+00 0.000000000000e+00
5.325000000000e+02 8.719383540781e-01 0.000000000000e+00 0.000000000000e+00
5.327500000000e+02 4.108305670062e-01 0.000000000000e+00 0.000000000000e+00
5.330000000000e+02 -1.328039089710e-01 0.000000000000e+00 0.000000000000e+00
5.332500000000e+02 -6.989692396980e-01 0.000000000000e+00 0.000000000000e+00
5.335000000000e+02 -1.221996926273e+00 0.000000000000e+00 0.000000000000e+00
5.337500000000e+02 -1.638769198095e+00 0.000000000000e+00 0.000000000000e+00
5.340000000000e+02 -1.896917384730e+00 0.000000000000e+00 0.000000000000e+00
5.342500000000e+02 -1.961888031516e+00 0.000000000000e+00 0.000000000000e+00
5.345000000000e+02 -1.821891849640e+00 0.000000000000e+00 0.000000000000e+00
5.347500000000e+02 -1.490013272999e+00 0.000000000000e+00 0.000000000000e+00
5.350000000000e+02 -1.003127889690e+00 0.000000000000e+00 0.000000000000e+00
5.352500000000e+02 -4.177017935997e-01 0.000000000000e+00 0.000000000000e+00
5.355000000000e+02 1.970277844780e-01 0.000000000000e+00 0.000000000000e+00
5.357500000000e+02 7.676270590164e-01 0.000000000000e+00 0.000000000000e+00
5.360000000000e+02 1.225681096783e+00 0.000000000000e+00 0.000000000000e+00
5.362500000000e+02 1.516434928562e+00 0.000000000000e+00 0.000000000000e+00
5.365000000000e+02 1.605710789973e+00 0.000000000000e+00 0.000000000000e+00
5.367500000000e+02 1.484176488974e+00 0.000000000000e+00 0.000000000000e+00
5.370000000000e+02 1.168393609970e+00 0.000000000000e+00 0.000000000000e+00
5.372500000000e+02 6.985086104386e-01 0.000000000000e+00 0.000000000000e+00
5.375000000000e+02 1.329044976962e-01 0.000000000000e+00 0.000000000000e+00
5.377500000000e+02 -4.594579337202e-01 0.000000000000e+00 0.000000000000e+00
5.380000000000e+02 -1.007970149140e+00 0.000000000000e+00 0.000000000000e+00
5.382500000000e+02 -1.449372580577e+00 0.000000000000e+00 0.000000000000e+00
5.385000000000e+02 -1.735615654311e+00 0.000000000000e+00 0.000000000000e+00
5.387500000000e+02 -1.839551967900e+00 0.000000000000e+00 0.000000000000e+00
5.390000000000e+02 -1.757737779124e+00 0.000000000000e+00 0.000000000000e+00
5.392500000000e+02 -1.510030474193e+00 0.000000000000e+00 0.000000000000e+00
5.395000000000e+02 -1.136115619703e+00 0.000000000000e+00 0.000000000000e+00
5.397500000000e+02 -6.895186455347e-01 0.000000000000e+00 0.000000000000e+00
5.400000000000e+02 -2.299923583719e-01 0.000000000000e+00 0.000000000000e+00
5.402500000000e+02 1.846246142951e-01 0.000000000000e+00 0.000000000000e+00
5.405000000000e+02 5.059390330414e-01 0.000000000000e+00 0.000000000000e+00
5.407500000000e+02 7.009035788252e-01 0.000000000000e+00 0.000000000000e+00
5.410000000000e+02 7.553287945665e-01 0.000000000000e+00 0.000000000000e+00
5.412500000000e+02 6.746134544202e-01 0.000000000000e+00 0.000000000000e+00
5.415000000000e+02 4.817125145387e-01 0.000000000000e+00 0.000000000000e+00
5.417500000000e+02 2.127596774451e-01 0.000000000000e+00 0.000000000000e+00
5.420000000000e+02 -8.891315712755e-02 0.000000000000e+00 0.000000000000e+00
5.422500000000e+02 -3.794112822502e-01 0.000000000000e+00 0.000000000000e+00
5.425000000000e+02 -6.205603498746e-01 0.000000000000e+00 0.000000000000e+00
5.427500000000e+02 -7.849240039839e-01 0.000000000000e+00 0.000000000000e+00
5.430000000000e+02 -8.588711618956e-01 0.000000000000e+00 0.000000000000e+00
5.432500000000e+02 -8.433333806759e-01 0.000000000000e+00 0.000000000000e+00
5.435000000000e+02 -7.522626945538e-01 0.000000000000e+00 0.000000000000e+00
5.437500000000e+02 -6.091569339035e-01 0.000000000000e+00 0.000000000000e+00
5.440000000000e+02 -4.423078805695e-01 0.000000000000e+00 0.000000000000e+00
5.442500000000e+02 -2.796042426261e-01 0.000000000000e+00 0.000000000000e+00
5.445000000000e+02 -1.437610396223e-01 0.000000000000e+00 0.000000000000e+00
5.447500000000e+02 -4.874614810612e-02 0.000000000000e+00 0.000000000000e+00
5.450000000000e+02 2.047776476070e-03 0.000000000000e+00 0.000000000000e+00
5.452500000000e+02 1.564422883622e-02 0.000000000000e+00 0.000000000000e+00
5.455000000000e+02 7.434529853084e-03 0.000000000000e+00 0.000000000000e+00
5.457500000000e+02 -2.344425283353e-03 0.000000000000e+00 0.000000000000e+00
5.460000000000e+02 7.052763452842e-03 0.000000000000e+00 0.000000000000e+00
5.462500000000e+02 5.251818882717e-02 0.000000000000e+00 0.000000000000e+00
5.465000000000e+02 1.434915641761e-01 0.000000000000e+00 0.000000000000e+00
5.467500000000e+02 2.797762007609e-01 0.000000000000e+00 0.000000000000e+00
5.470000000000e+02 4.511771005770e-01 0.000000000000e+00 0.000000000000e+00
5.472500000000e+02 6.390533486018e-01 0.000000000000e+00 0.000000000000e+00
5.475000000000e+02 8.195443483759e-01 0.000000000000e+00 0.000000000000e+00
5.477500000000e+02 9.679340540486e-01 0.000000000000e+00 0.000000000000e+00
5.480000000000e+02 1.063408493346e+00 0.000000000000e+00 0.000000000000e+00
5.482500000000e+02 1.093375126430e+00 0.000000000000e+00 0.000000000000e+00
5.485000000000e+02 1.056563978598e+00 0.000000000000e+00 0.000000000000e+00
5.487500000000e+02 9.643137534344e-01 0.000000000000e+00 0.000000000000e+00
5.490000000000e+02 8.397334940060e-01 0.000000000000e+00 0.000000000000e+00
5.492500000000e+02 7.147767368069e-01 0.000000000000e+00 0.000000000000e+00
5.495000000000e+02 6.256151495807e-01 0.000000000000e+00 0.000000000000e+00
5.497500000000e+02 6.069954723710e-01 0.000000000000e+00 0.000000000000e+00
5.500000000000e+02 6.864578363387e-01 0.000000000000e+00 0.000000000000e+00
5.502500000000e+02 8.793513782568e-01 0.000000000000e+00 0.000000000000e+00
5.505000000000e+02 1.185491801579e+00 0.000000000000e+00 0.000000000000e+00
5.507500000000e+02 1.588075952122e+00 0.000000000000e+00 0.000000000000e+00
5.510000000000e+02 2.055133542807e+00 0.000000000000e+00 0.000000000000e+00
5.512500000000e+02 2.543406183124e+00 0.000000000000e+00 0.000000000000e+00
5.515000000000e+02 3.004158872094e+00 0.000000000000e+00 0.000000000000e+00
5.517500000000e+02 3.390109600899e+00 0.000000000000e+00 0.000000000000e+00
5.520000000000e+02 3.662460212720e+00 0.000000000000e+00 0.000000000000e+00
5.522500000000e+02 3.796960560302e+00 0.000000000000e+00 0.000000000000e+00
5.525000000000e+02 3.788049886318e+00 0.000000000000e+00 0.000000000000e+00
5.527500000000e+02 3.650380879668e+00 0.000000000000e+00 0.000000000000e+00
5.530000000000e+02 3.417406393351e+00 0.000000000000e+00 0.000000000000e+00
5.532500000000e+02 3.137141685689e+00 0.000000000000e+00 0.000000000000e+00
5.535000000000e+02 2.865641690212e+00 0.000000000000e+00 0.000000000000e+00
5.537500000000e+02 2.659088463928e+00 0.000000000000e+00 0.000000000000e+00
5.540000000000e+02 2.565613520650e+00 0.000000000000e+00 0.000000000000e+00
5.542500000000e+02 2.618046318013e+00 0.000000000000e+00 0.000000000000e+00
5.545000000000e+02 2.828670834922e+00 0.000000000000e+00 0.000000000000e+00
5.547500000000e+02 3.186800303886e+00 0.000000000000e+00 0.000000000000e+00
5.550000000000e+02 3.659583647365e+00 0.000000000000e+00 0.000000000000e+00
5.552500000000e+02 4.195993020786e+00 0.000000000000e+00 0.000000000000e+00
5.555000000000e+02 4.733477861659e+00 0.000000000000e+00 0.000000000000e+00
5.557500000000e+02 5.206375488626e+00 0.000000000000e+00 0.000000000000e+00
5.560000000000e+02 5.554900611467e+00 0.000000000000e+00 0.000000000000e+00
5.562500000000e+02 5.733436795373e+00 0.000000000000e+00 0.000000000000e+00
5.565000000000e+02 5.716938164883e+00 0.000000000000e+00 0.000000000000e+00
5.567500000000e+02 5.504508586981e+00 0.000000000000e+00 0.000000000000e+00
5.570000000000e+02 5.119621812231e+00 0.000000000000e+00 0.000000000000e+00
5.572500000000e+02 4.606922832649e+00 0.000000000000e+00 0.000000000000e+00
5.575000000000e+02 4.026039251603e+00 0.000000000000e+00 0.000000000000e+00
5.577500000000e+02 3.443261000504e+00 0.000000000000e+00 0.000000000000e+00
5.580000000000e+02 2.922254921583e+00 0.000000000000e+00 0.000000000000e+00
5.582500000000e+02 2.515122732208e+00 0.000000000000e+00 0.000000000000e+00
5.585000000000e+02 2.255065931763e+00 0.000000000000e+00 0.000000000000e+00
5.587500000000e+02 2.151695622548e+00 0.000000000000e+00 0.000000000000e+00
5.590000000000e+02 2.189651420838e+00 0.000000000000e+00 0.000000000000e+00
5.592500000000e+02 2.330725401528e+00 0.000000000000e+00 0.000000000000e+00
5.595000000000e+02 2.519191589383e+00 0.000000000000e+00 0.000000000000e+00
5.597500000000e+02 2.689589802863e+00 0.000000000000e+00 0.000000000000e+00
5.600000000000e+02 2.775869005702e+00 0.000000000000e+00 0.000000000000e+00
5.602500000000e+02 2.720608224811e+00 0.000000000000e+00 0.000000000000e+00
5.605000000000e+02 2.483028329228e+00 0.000000000000e+00 0.000000000000e+00
5.607500000000e+02 2.044685050055e+00 0.000000000000e+00 0.000000000000e+00
5.610000000000e+02 1.412066094218e+00 0.000000000000e+00 0.000000000000e+00
5.612500000000e+02 6.157546544518e-01 0.000000000000e+00 0.000000000000e+00
5.615000000000e+02 -2.936951656100e-01 0.000000000000e+00 0.000000000000e+00
5.617500000000e+02 -1.252567316890e+00 0.000000000000e+00 0.000000000000e+00
5.620000000000e+02 -2.192504840836e+00 0.000000000000e+00 0.000000000000e+00
5.622500000000e+02 -3.049542631679e+00 0.000000000000e+00 0.000000000000e+00
5.625000000000e+02 -3.772394644458e+00 0.000000000000e+00 0.000000000000e+00
5.627500000000e+02 -4.328858273849e+00 0.000000000000e+00 0.000000000000e+00
5.630000000000e+02 -4.709476311230e+00 0.000000000000e+00 0.000000000000e+00
5.632500000000e+02 -4.927990969598e+00 0.000000000000e+00 0.000000000000e+00
5.635000000000e+02 -5.018577855953e+00 0.000000000000e+00 0.000000000000e+00
5.637500000000e+02 -5.030295908242e+00 0.000000000000e+00 0.000000000000e+00
5.640000000000e+02 -5.019569436838e+00 0.000000000000e+00 0.000000000000e+00
5.642500000000e+02 -5.041778400719e+00 0.000000000000e+00 0.000000000000e+00
5.645000000000e+02 -5.143138603869e+00 0.000000000000e+00 0.000000000000e+00
5.647500000000e+02 -5.353992641334e+00 0.000000000000e+00 0.000000000000e+00
5.650000000000e+02 -5.684416764321e+00 0.000000000000e+00 0.000000000000e+00
5.652500000000e+02 -6.122711458307e+00 0.000000000000e+00 0.000000000000e+00
5.655000000000e+02 -6.636933910978e+00 0.000000000000e+00 0.000000000000e+00
5.657500000000e+02 -7.179207247493e+00 0.000000000000e+00 0.000000000000e+00
5.660000000000e+02 -7.692163652979e+00 0.000000000000e+00 0.000000000000e+00
5.662500000000e+02 -8.116597850671e+00 0.000000000000e+00 0.000000000000e+00
5.665000000000e+02 -8.399260708644e+00 0.000000000000e+00 0.000000000000e+00
5.667500000000e+02 -8.499727326251e+00 0.000000000000e+00 0.000000000000e+00
5.670000000000e+02 -8.395425630703e+00 0.000000000000e+00 0.000000000000e+00
5.672500000000e+02 -8.084185739024e+00 0.000000000000e+00 0.000000000000e+00
5.675000000000e+02 -7.584026109805e+00 0.000000000000e+00 0.000000000000e+00
5.677500000000e+02 -6.930278516316e+00 0.000000000000e+00 0.000000000000e+00
5.680000000000e+02 -6.170515928014e+00 0.000000000000e+00 0.000000000000e+00
5.682500000000e+02 -5.358036044877e+00 0.000000000000e+00 0.000000000000e+00
5.685000000000e+02 -4.544830542123e+00 0.000000000000e+00 0.000000000000e+00
5.687500000000e+02 -3.775014569131e+00 0.000000000000e+00 0.000000000000e+00
5.690000000000e+02 -3.079600214615e+00 0.000000000000e+00 0.000000000000e+00
5.692500000000e+02 -2.473287808398e+00 0.000000000000e+00 0.000000000000e+00
5.695000000000e+02 -1.953652381933e+00 0.000000000000e+00 0.000000000000e+00
5.697500000000e+02 -1.502762706154e+00 0.000000000000e+00 0.000000000000e+00
5.700000000000e+02 -1.090935131261e+00 0.000000000000e+00 0.000000000000e+00
5.702500000000e+02 -6.820399502492e-01 0.000000000000e+00 0.000000000000e+00
5.705000000000e+02 -2.395817978966e-01 0.000000000000e+00 0.000000000000e+00
5.707500000000e+02 2.673080369401e-01 0.000000000000e+00 0.000000000000e+00
5.710000000000e+02 8.587925351667e-01 0.000000000000e+00 0.000000000000e+00
5.712500000000e+02 1.540839490459e+00 0.000000000000e+00 0.000000000000e+00
5.715000000000e+02 2.303761391660e+00 0.000000000000e+00 0.000000000000e+00
5.717500000000e+02 3.122935001001e+00 0.000000000000e+00 0.000000000000e+00
5.720000000000e+02 3.961550194389e+00 0.000000000000e+00 0.000000000000e+00
5.722500000000e+02 4.774966886095e+00 0.000000000000e+00 0.000000000000e+00
5.725000000000e+02 5.516054127655e+00 0.000000000000e+00 0.000000000000e+00
5.727500000000e+02 6.140772458865e+00 0.000000000000e+00 0.000000000000e+00
5.730000000000e+02 6.613251581364e+00 0.000000000000e+00 0.000000000000e+00
5.732500000000e+02 6.909708071063e+00 0.000000000000e+00 0.000000000000e+00
5.735000000000e+02 7.020726002054e+00 0.000000000000e+00 0.000000000000e+00
5.737500000000e+02 6.951659793883e+00 0.000000000000e+00 0.000000000000e+00
5.740000000000e+02 6.721179129341e+00 0.000000000000e+00 0.000000000000e+00
5.742500000000e+02 6.358224199973e+00 0.000000000000e+00 0.000000000000e+00
5.745000000000e+02 5.897842582324e+00 0.000000000000e+00 0.000000000000e+00
5.747500000000e+02 5.376510890014e+00 0.000000000000e+00 0.000000000000e+00
5.750000000000e+02 4.827589780615e+00 0.000000000000e+00 0.000000000000e+00
5.752500000000e+02 4.277517011470e+00 0.000000000000e+00 0.000000000000e+00
5.755000000000e+02 3.743219336425e+00 0.000000000000e+00 0.000000000000e+00
5.757500000000e+02 3.231039889451e+00 0.000000000000e+00 0.000000000000e+00
5.760000000000e+02 2.737260463847e+00 0.000000000000e+00 0.000000000000e+00
5.762500000000e+02 2.250078330370e+00 0.000000000000e+00 0.000000000000e+00
5.765000000000e+02 1.752704651463e+00 0.000000000000e+00 0.000000000000e+00
5.767500000000e+02 1.227111018521e+00 0.000000000000e+00 0.000000000000e+00
5.770000000000e+02 6.578790571278e-01 0.000000000000e+00 0.000000000000e+00
5.772500000000e+02 3.561237479106e-02 0.000000000000e+00 0.000000000000e+00
5.775000000000e+02 -6.405531223904e-01 0.000000000000e+00 0.000000000000e+00
5.777500000000e+02 -1.361668382169e+00 0.000000000000e+00 0.000000000000e+00
5.780000000000e+02 -2.109072589358e+00 0.000000000000e+00 0.000000000000e+00
5.782500000000e+02 -2.855840328855e+00 0.000000000000e+00 0.000000000000e+00
5.785000000000e+02 -3.569360404556e+00 0.000000000000e+00 0.000000000000e+00
5.787500000000e+02 -4.214689153005e+00 0.000000000000e+00 0.000000000000e+00
5.790000000000e+02 -4.758230252406e+00 0.000000000000e+00 0.000000000000e+00
5.792500000000e+02 -5.171264333460e+00 0.000000000000e+00 0.000000000000e+00
5.795000000000e+02 -5.432886492947e+00 0.000000000000e+00 0.000000000000e+00
5.797500000000e+02 -5.532001035771e+00 0.000000000000e+00 0.000000000000e+00
5.800000000000e+02 -5.468156260130e+00 0.000000000000e+00 0.000000000000e+00
5.802500000000e+02 -5.251158746383e+00 0.000000000000e+00 0.000000000000e+00
5.805000000000e+02 -4.899565078567e+00 0.000000000000e+00 0.000000000000e+00
5.807500000000e+02 -4.438288533134e+00 0.000000000000e+00 0.000000000000e+00
5.810000000000e+02 -3.895661634533e+00 0.000000000000e+00 0.000000000000e+00
5.812500000000e+02 -3.300350636907e+00 0.000000000000e+00 0.000000000000e+00
5.815000000000e+02 -2.678519700910e+00 0.000000000000e+00 0.000000000000e+00
5.817500000000e+02 -2.051592653879e+00 0.000000000000e+00 0.000000000000e+00
5.820000000000e+02 -1.434867167778e+00 0.000000000000e+00 0.000000000000e+00
5.822500000000e+02 -8.371135826471e-01 0.000000000000e+00 0.000000000000e+00
5.825000000000e+02 -2.611553112982e-01 0.000000000000e+00 0.000000000000e+00
5.827500000000e+02 2.947023763287e-01 0.000000000000e+00 0.000000000000e+00
5.830000000000e+02 8.346368571041e-01 0.000000000000e+00 0.000000000000e+00
5.832500000000e+02 1.362981243759e+00 0.000000000000e+00 0.000000000000e+00
5.835000000000e+02 1.881951850919e+00 0.000000000000e+00 0.000000000000e+00
5.837500000000e+02 2.389760614827e+00 0.000000000000e+00 0.000000000000e+00
5.840000000000e+02 2.879385368986e+00 0.000000000000e+00 0.000000000000e+00
5.842500000000e+02 3.338179209349e+00 0.000000000000e+00 0.000000000000e+00
5.845000000000e+02 3.748386972473e+00 0.000000000000e+00 0.000000000000e+00
5.847500000000e+02 4.088516873486e+00 0.000000000000e+00 0.000000000000e+00
5.850000000000e+02 4.335403820211e+00 0.000000000000e+00 0.000000000000e+00
5.852500000000e+02 4.466711614170e+00 0.000000000000e+00 0.000000000000e+00
5.855000000000e+02 4.463564875776e+00 0.000000000000e+00 0.000000000000e+00
5.857500000000e+02 4.312984508209e+00 0.000000000000e+00 0.000000000000e+00
5.860000000000e+02 4.009824299315e+00 0.000000000000e+00 0.000000000000e+00
5.862500000000e+02 3.557967285776e+00 0.000000000000e+00 0.000000000000e+00
5.865000000000e+02 2.970630709589e+00 0.000000000000e+00 0.000000000000e+00
5.867500000000e+02 2.269736286421e+00 0.000000000000e+00 0.000000000000e+00
5.870000000000e+02 1.484414583617e+00 0.000000000000e+00 0.000000000000e+00
5.872500000000e+02 6.488147327874e-01 0.000000000000e+00 0.000000000000e+00
5.875000000000e+02 -2.005290340091e-01 0.000000000000e+00 0.000000000000e+00
5.877500000000e+02 -1.027474119528e+00 0.000000000000e+00 0.000000000000e+00
5.880000000000e+02 -1.798878799947e+00 0.000000000000e+00 0.000000000000e+00
5.882500000000e+02 -2.486760935800e+00 0.000000000000e+00 0.000000000000e+00
5.885000000000e+02 -3.069785730579e+00 0.000000000000e+00 0.000000000000e+00
5.887500000000e+02 -3.533951528995e+00 0.000000000000e+00 0.000000000000e+00
5.890000000000e+02 -3.872447459851e+00 0.000000000000e+00 0.000000000000e+00
5.892500000000e+02 -4.084763555426e+00 0.000000000000e+00 0.000000000000e+00
5.895000000000e+02 -4.175229111729e+00 0.000000000000e+00 0.000000000000e+00
5.897500000000e+02 -4.151226162097e+00 0.000000000000e+00 0.000000000000e+00
5.900000000000e+02 -4.021362634399e+00 0.000000000000e+00 0.000000000000e+00
5.902500000000e+02 -3.793888838277e+00 0.000000000000e+00 0.000000000000e+00
5.905000000000e+02 -3.475601085187e+00 0.000000000000e+00 0.000000000000e+00
5.907500000000e+02 -3.071402236056e+00 0.000000000000e+00 0.000000000000e+00
5.910000000000e+02 -2.584590115195e+00 0.000000000000e+00 0.000000000000e+00
5.912500000000e+02 -2.017833815796e+00 0.000000000000e+00 0.000000000000e+00
5.915000000000e+02 -1.374689656417e+00 0.000000000000e+00 0.000000000000e+00
5.917500000000e+02 -6.614176912197e-01 0.000000000000e+00 0.000000000000e+00
5.920000000000e+02 1.112008758877e-01 0.000000000000e+00 0.000000000000e+00
5.922500000000e+02 9.263659910804e-01 0.000000000000e+00 0.000000000000e+00
5.925000000000e+02 1.760378437013e+00 0.000000000000e+00 0.000000000000e+00
5.927500000000e+02 2.582609079378e+00 0.000000000000e+00 0.000000000000e+00
5.930000000000e+02 3.356448858817e+00 0.000000000000e+00 0.000000000000e+00
5.932500000000e+02 4.041246269056e+00 0.000000000000e+00 0.000000000000e+00
5.935000000000e+02 4.595106744892e+00 0.000000000000e+00 0.000000000000e+00
5.937500000000e+02 4.978305383898e+00 0.000000000000e+00 0.000000000000e+00
5.940000000000e+02 5.156967314418e+00 0.000000000000e+00 0.000000000000e+00
5.942500000000e+02 5.106612528263e+00 0.000000000000e+00 0.000000000000e+00
5.945000000000e+02 4.815153084808e+00 0.000000000000e+00 0.000000000000e+00
5.947500000000e+02 4.284973118024e+00 0.000000000000e+00 0.000000000000e+00
5.950000000000e+02 3.533812212016e+00 0.000000000000e+00 0.000000000000e+00
5.952500000000e+02 2.594300257084e+00 0.000000000000e+00 0.000000000000e+00
5.955000000000e+02 1.512141475048e+00 0.000000000000e+00 0.000000000000e+00
5.957500000000e+02 3.430982658816e-01 0.000000000000e+00 0.000000000000e+00
5.960000000000e+02 -8.509376039666e-01 0.000000000000e+00 0.000000000000e+00
5.962500000000e+02 -2.006395890539e+00 0.000000000000e+00 0.000000000000e+00
5.965000000000e+02 -3.062554514618e+00 0.000000000000e+00 0.000000000000e+00
5.967500000000e+02 -3.965694596309e+00 0.000000000000e+00 0.000000000000e+00
5.970000000000e+02 -4.672490336880e+00 0.000000000000e+00 0.000000000000e+00
5.972500000000e+02 -5.152341634412e+00 0.000000000000e+00 0.000000000000e+00
5.975000000000e+02 -5.388492630302e+00 0.000000000000e+00 0.000000000000e+00
5.977500000000e+02 -5.377930149788e+00 0.000000000000e+00 0.000000000000e+00
5.980000000000e+02 -5.130201623787e+00 0.000000000000e+00 0.000000000000e+00
5.982500000000e+02 -4.665412660932e+00 0.000000000000e+00 0.000000000000e+00
5.985000000000e+02 -4.011743606147e+00 0.000000000000e+00 0.000000000000e+00
5.987500000000e+02 -3.202851717126e+00 0.000000000000e+00 0.000000000000e+00
5.990000000000e+02 -2.275498051405e+00 0.000000000000e+00 0.000000000000e+00
5.992500000000e+02 -1.267660853126e+00 0.000000000000e+00 0.000000000000e+00
5.995000000000e+02 -2.172826363408e-01 0.000000000000e+00 0.000000000000e+00
5.997500000000e+02 8.383355524908e-01 0.000000000000e+00 0.000000000000e+00
6.000000000000e+02 1.862610781701e+00 0.000000000000e+00 0.000000000000e+00
6.002500000000e+02 2.819452058065e+00 0.000000000000e+00 0.000000000000e+00
6.005000000000e+02 3.673024330551e+00 0.000000000000e+00 0.000000000000e+00
6.007500000000e+02 4.387808933131e+00 0.000000000000e+00 0.000000000000e+00
6.010000000000e+02 4.929222457899e+00 0.000000000000e+00 0.000000000000e+00
6.012500000000e+02 5.264959081260e+00 0.000000000000e+00 0.000000000000e+00
6.015000000000e+02 5.367084959102e+00 0.000000000000e+00 0.000000000000e+00
6.017500000000e+02 5.214757472641e+00 0.000000000000e+00 0.000000000000e+00
6.020000000000e+02 4.797290856583e+00 0.000000000000e+00 0.000000000000e+00
6.022500000000e+02 4.117167650132e+00 0.000000000000e+00 0.000000000000e+00
6.025000000000e+02 3.192523974545e+00 0.000000000000e+00 0.000000000000e+00
6.027500000000e+02 2.058630950750e+00 0.000000000000e+00 0.000000000000e+00
6.030000000000e+02 7.679608093202e-01 0.000000000000e+00 0.000000000000e+00
6.032500000000e+02 -6.114396170271e-01 0.000000000000e+00 0.000000000000e+00
6.035000000000e+02 -1.999357400732e+00 0.000000000000e+00 0.000000000000e+00
6.037500000000e+02 -3.308474291380e+00 0.000000000000e+00 0.000000000000e+00
6.040000000000e+02 -4.450727936113e+00 0.000000000000e+00 0.000000000000e+00
6.042500000000e+02 -5.344426779500e+00 0.000000000000e+00 0.000000000000e+00
6.045000000000e+02 -5.921431860705e+00 0.000000000000e+00 0.000000000000e+00
6.047500000000e+02 -6.133655233004e+00 0.000000000000e+00 0.000000000000e+00
6.050000000000e+02 -5.958149922176e+00 0.000000000000e+00 0.000000000000e+00
6.052500000000e+02 -5.400181009021e+00 0.000000000000e+00 0.000000000000e+00
6.055000000000e+02 -4.493860569993e+00 0.000000000000e+00 0.000000000000e+00
6.057500000000e+02 -3.300179255606e+00 0.000000000000e+00 0.000000000000e+00
6.060000000000e+02 -1.902544745406e+00 0.000000000000e+00 0.000000000000e+00
6.062500000000e+02 -4.002086196209e-01 0.000000000000e+00 0.000000000000e+00
6.065000000000e+02 1.099804909440e+00 0.000000000000e+00 0.000000000000e+00
6.067500000000e+02 2.491490955680e+00 0.000000000000e+00 0.000000000000e+00
6.070000000000e+02 3.678523007963e+00 0.000000000000e+00 0.000000000000e+00
6.072500000000e+02 4.581945975510e+00 0.000000000000e+00 0.000000000000e+00
6.075000000000e+02 5.146183813331e+00 0.000000000000e+00 0.000000000000e+00
6.077500000000e+02 5.342833970603e+00 0.000000000000e+00 0.000000000000e+00
6.080000000000e+02 5.171965813472e+00 0.000000000000e+00 0.000000000000e+00
6.082500000000e+02 4.660907495949e+00 0.000000000000e+00 0.000000000000e+00
6.085000000000e+02 3.860762775552e+00 0.000000000000e+00 0.000000000000e+00
6.087500000000e+02 2.841115802526e+00 0.000000000000e+00 0.000000000000e+00
6.090000000000e+02 1.683534231199e+00 0.000000000000e+00 0.000000000000e+00
6.092500000000e+02 4.745547977398e-01 0.000000000000e+00 0.000000000000e+00
6.095000000000e+02 -7.011725889814e-01 0.000000000000e+00 0.000000000000e+00
6.097500000000e+02 -1.766988680532e+00 0.000000000000e+00 0.000000000000e+00
6.100000000000e+02 -2.659123185305e+00 0.000000000000e+00 0.000000000000e+00
6.102500000000e+02 -3.330108642443e+00 0.000000000000e+00 0.000000000000e+00
6.105000000000e+02 -3.750614201046e+00 0.000000000000e+00 0.000000000000e+00
6.107500000000e+02 -3.909770874872e+00 0.000000000000e+00 0.000000000000e+00
6.110000000000e+02 -3.814191268475e+00 0.000000000000e+00 0.000000000000e+00
6.112500000000e+02 -3.485969929216e+00 0.000000000000e+00 0.000000000000e+00
6.115000000000e+02 -2.959981658731e+00 0.000000000000e+00 0.000000000000e+00
6.117500000000e+02 -2.280779228662e+00 0.000000000000e+00 0.000000000000e+00
6.120000000000e+02 -1.499341014408e+00 0.000000000000e+00 0.000000000000e+00
6.122500000000e+02 -6.698496109357e-01 0.000000000000e+00 0.000000000000e+00
6.125000000000e+02 1.533877113713e-01 0.000000000000e+00 0.000000000000e+00
6.127500000000e+02 9.188211545830e-01 0.000000000000e+00 0.000000000000e+00
6.130000000000e+02 1.580317275716e+00 0.000000000000e+00 0.000000000000e+00
6.132500000000e+02 2.099568919062e+00 0.000000000000e+00 0.000000000000e+00
6.135000000000e+02 2.448204703889e+00 0.000000000000e+00 0.000000000000e+00
6.137500000000e+02 2.609504853588e+00 0.000000000000e+00 0.000000000000e+00
6.140000000000e+02 2.579587104345e+00 0.000000000000e+00 0.000000000000e+00
6.142500000000e+02 2.367898156197e+00 0.000000000000e+00 0.000000000000e+00
6.145000000000e+02 1.996846893605e+00 0.000000000000e+00 0.000000000000e+00
6.147500000000e+02 1.500454702686e+00 0.000000000000e+00 0.000000000000e+00
6.150000000000e+02 9.219776341075e-01 0.000000000000e+00 0.000000000000e+00
6.152500000000e+02 3.105684906100e-01 0.000000000000e+00 0.000000000000e+00
6.155000000000e+02 -2.828202411131e-01 0.000000000000e+00 0.000000000000e+00
6.157500000000e+02 -8.099597986285e-01 0.000000000000e+00 0.000000000000e+00
6.160000000000e+02 -1.229854461433e+00 0.000000000000e+00 0.000000000000e+00
6.162500000000e+02 -1.512735282508e+00 0.000000000000e+00 0.000000000000e+00
6.165000000000e+02 -1.643039350143e+00 0.000000000000e+00 0.000000000000e+00
6.167500000000e+02 -1.620950458867e+00 0.000000000000e+00 0.000000000000e+00
6.170000000000e+02 -1.462221492859e+00 0.000000000000e+00 0.000000000000e+00
6.172500000000e+02 -1.196198824510e+00 0.000000000000e+00 0.000000000000e+00
6.175000000000e+02 -8.622001710171e-01 0.000000000000e+00 0.000000000000e+00
6.177500000000e+02 -5.046279123948e-01 0.000000000000e+00 0.000000000000e+00
6.180000000000e+02 -1.673953299466e-01 0.000000000000e+00 0.000000000000e+00
6.182500000000e+02 1.116284877327e-01 0.000000000000e+00 0.000000000000e+00
6.185000000000e+02 3.054125549490e-01 0.000000000000e+00 0.000000000000e+00
6.187500000000e+02 4.011212008315e-01 0.000000000000e+00 0.000000000000e+00
6.190000000000e+02 4.015272227848e-01 0.000000000000e+00 0.000000000000e+00
6.192500000000e+02 3.242248196372e-01 0.000000000000e+00 0.000000000000e+00
6.195000000000e+02 1.986885465848e-01 0.000000000000e+00 0.000000000000e+00
6.197500000000e+02 6.153657455619e-02 0.000000000000e+00 0.000000000000e+00
6.200000000000e+02 -4.936734284518e-02 0.000000000000e+00 0.000000000000e+00
6.202500000000e+02 -1.011414457676e-01 0.000000000000e+00 0.000000000000e+00
6.205000000000e+02 -7.152626813742e-02 0.000000000000e+00 0.000000000000e+00
6.207500000000e+02 4.693339428461e-02 0.000000000000e+00 0.000000000000e+00
6.210000000000e+02 2.448592931429e-01 0.000000000000e+00 0.000000000000e+00
6.212500000000e+02 4.965698171214e-01 0.000000000000e+00 0.000000000000e+00
6.215000000000e+02 7.632136969897e-01 0.000000000000e+00 0.000000000000e+00
6.217500000000e+02 9.981652773906e-01 0.000000000000e+00 0.000000000000e+00
6.220000000000e+02 1.153984762240e+00 0.000000000000e+00 0.000000000000e+00
6.222500000000e+02 1.189978144015e+00 0.000000000000e+00 0.000000000000e+00
6.225000000000e+02 1.079252487366e+00 0.000000000000e+00 0.000000000000e+00
6.227500000000e+02 8.141794750060e-01 0.000000000000e+00 0.000000000000e+00
6.230000000000e+02 4.093583494247e-01 0.000000000000e+00 0.000000000000e+00
6.232500000000e+02 -9.851025208438e-02 0.000000000000e+00 0.000000000000e+00
6.235000000000e+02 -6.540061866590e-01 0.000000000000e+00 0.000000000000e+00
6.237500000000e+02 -1.189327911668e+00 0.000000000000e+00 0.000000000000e+00
6.240000000000e+02 -1.632843096810e+00 0.000000000000e+00 0.000000000000e+00
6.242500000000e+02 -1.918751400273e+00 0.000000000000e+00 0.000000000000e+00
6.245000000000e+02 -1.996545464500e+00 0.000000000000e+00 0.000000000000e+00
6.247500000000e+02 -1.838922363869e+00 0.000000000000e+00 0.000000000000e+00
6.250000000000e+02 -1.446955668756e+00 0.000000000000e+00 0.000000000000e+00
6.252500000000e+02 -8.516725571996e-01 0.000000000000e+00 0.000000000000e+00
6.255000000000e+02 -1.116495063242e-01 0.000000000000e+00 0.000000000000e+00
6.257500000000e+02 6.932183630775e-01 0.000000000000e+00 0.000000000000e+00
6.260000000000e+02 1.471080109531e+00 0.000000000000e+00 0.000000000000e+00
6.262500000000e+02 2.129469980782e+00 0.000000000000e+00 0.000000000000e+00
6.265000000000e+02 2.587159912415e+00 0.000000000000e+00 0.000000000000e+00
6.267500000000e+02 2.784939811295e+00 0.000000000000e+00 0.000000000000e+00
6.270000000000e+02 2.693842566400e+00 0.000000000000e+00 0.000000000000e+00
6.272500000000e+02 2.319640441169e+00 0.000000000000e+00 0.000000000000e+00
6.275000000000e+02 1.702919671685e+00 0.000000000000e+00 0.000000000000e+00
6.277500000000e+02 9.146269805774e-01 0.000000000000e+00 0.000000000000e+00
6.280000000000e+02 4.759507444386e-02 0.000000000000e+00 0.000000000000e+00
6.282500000000e+02 -7.948915143669e-01 0.000000000000e+00 0.000000000000e+00
6.285000000000e+02 -1.512012298543e+00 0.000000000000e+00 0.000000000000e+00
6.287500000000e+02 -2.018111958003e+00 0.000000000000e+00 0.000000000000e+00
6.290000000000e+02 -2.253502921712e+00 0.000000000000e+00 0.000000000000e+00
6.292500000000e+02 -2.191930240768e+00 0.000000000000e+00 0.000000000000e+00
6.295000000000e+02 -1.843704061048e+00 0.000000000000e+00 0.000000000000e+00
6.297500000000e+02 -1.254088610188e+00 0.000000000000e+00 0.000000000000e+00
6.300000000000e+02 -4.971784437498e-01 0.000000000000e+00 0.000000000000e+00
6.302500000000e+02 3.338968917231e-01 0.000000000000e+00 0.000000000000e+00
6.305000000000e+02 1.139105185875e+00 0.000000000000e+00 0.000000000000e+00
6.307500000000e+02 1.824338995886e+00 0.000000000000e+00 0.000000000000e+00
6.310000000000e+02 2.313217901859e+00 0.000000000000e+00 0.000000000000e+00
6.312500000000e+02 2.556305941297e+00 0.000000000000e+00 0.000000000000e+00
6.315000000000e+02 2.536560250924e+00 0.000000000000e+00 0.000000000000e+00
6.317500000000e+02 2.270363018812e+00 0.000000000000e+00 0.000000000000e+00
6.320000000000e+02 1.804107996890e+00 0.000000000000e+00 0.000000000000e+00
6.322500000000e+02 1.206926296428e+00 0.000000000000e+00 0.000000000000e+00
6.325000000000e+02 5.606567587075e-01 0.000000000000e+00 0.000000000000e+00
6.327500000000e+02 -5.147915792740e-02 0.000000000000e+00 0.000000000000e+00
6.330000000000e+02 -5.558975464052e-01 0.000000000000e+00 0.000000000000e+00
6.332500000000e+02 -8.978571105644e-01 0.000000000000e+00 0.000000000000e+00
6.335000000000e+02 -1.047642737230e+00 0.000000000000e+00 0.000000000000e+00
6.337500000000e+02 -1.002990311663e+00 0.000000000000e+00 0.000000000000e+00
6.340000000000e+02 -7.875782129002e-01 0.000000000000e+00 0.000000000000e+00
6.342500000000e+02 -4.459828527465e-01 0.000000000000e+00 0.000000000000e+00
6.345000000000e+02 -3.599244479700e-02 0.000000000000e+00 0.000000000000e+00
6.347500000000e+02 3.804767875802e-01 0.000000000000e+00 0.000000000000e+00
6.350000000000e+02 7.464630211297e-01 0.000000000000e+00 0.000000000000e+00
6.352500000000e+02 1.017699770391e+00 0.000000000000e+00 0.000000000000e+00
6.355000000000e+02 1.167933463031e+00 0.000000000000e+00 0.000000000000e+00
6.357500000000e+02 1.191149140450e+00 0.000000000000e+00 0.000000000000e+00
6.360000000000e+02 1.100537372982e+00 0.000000000000e+00 0.000000000000e+00
6.362500000000e+02 9.245461215515e-01 0.000000000000e+00 0.000000000000e+00
6.365000000000e+02 7.008018768627e-01 0.000000000000e+00 0.000000000000e+00
6.367500000000e+02 4.689881721826e-01 0.000000000000e+00 0.000000000000e+00
6.370000000000e+02 2.638921804725e-01 0.000000000000e+00 0.000000000000e+00
6.372500000000e+02 1.097563364336e-01 0.000000000000e+00 0.000000000000e+00
6.375000000000e+02 1.681764474999e-02 0.000000000000e+00 0.000000000000e+00
6.377500000000e+02 -1.947330672470e-02 0.000000000000e+00 0.000000000000e+00
6.380000000000e+02 -1.652344161576e-02 0.000000000000e+00 0.000000000000e+00
6.382500000000e+02 -3.855205159902e-04 0.000000000000e+00 0.000000000000e+00
6.385000000000e+02 -6.944995855711e-05 0.000000000000e+00 0.000000000000e+00
6.387500000000e+02 -4.142144800277e-02 0.000000000000e+00 0.000000000000e+00
6.390000000000e+02 -1.416776742448e-01 0.000000000000e+00 0.000000000000e+00
6.392500000000e+02 -3.056743079382e-01 0.000000000000e+00 0.000000000000e+00
6.395000000000e+02 -5.244063538694e-01 0.000000000000e+00 0.000000000000e+00
6.397500000000e+02 -7.762207372208e-01 0.000000000000e+00 0.000000000000e+00
6.400000000000e+02 -1.030472636716e+00 0.000000000000e+00 0.000000000000e+00
6.402500000000e+02 -1.253042899188e+00 0.000000000000e+00 0.000000000000e+00
6.405000000000e+02 -1.412780336289e+00 0.000000000000e+00 0.000000000000e+00
6.407500000000e+02 -1.487751898276e+00 0.000000000000e+00 0.000000000000e+00
6.410000000000e+02 -1.470187803265e+00 0.000000000000e+00 0.000000000000e+00
6.412500000000e+02 -1.369199539189e+00 0.000000000000e+00 0.000000000000e+00
6.415000000000e+02 -1.210697784412e+00 0.000000000000e+00 0.000000000000e+00
6.417500000000e+02 -1.034390205013e+00 0.000000000000e+00 0.000000000000e+00
6.420000000000e+02 -8.882237088937e-01 0.000000000000e+00 0.000000000000e+00
6.422500000000e+02 -8.210737743297e-01 0.000000000000e+00 0.000000000000e+00
6.425000000000e+02 -8.748028491857e-01 0.000000000000e+00 0.000000000000e+00
6.427500000000e+02 -1.076956263662e+00 0.000000000000e+00 0.000000000000e+00
6.430000000000e+02 -1.435310026450e+00 0.000000000000e+00 0.000000000000e+00
6.432500000000e+02 -1.935234143305e+00 0.000000000000e+00 0.000000000000e+00
6.435000000000e+02 -2.540422875818e+00 0.000000000000e+00 0.000000000000e+00
6.437500000000e+02 -3.197031045895e+00 0.000000000000e+00 0.000000000000e+00
6.440000000000e+02 -3.840721462537e+00 0.000000000000e+00 0.000000000000e+00
6.442500000000e+02 -4.405656121424e+00 0.000000000000e+00 0.000000000000e+00
6.445000000000e+02 -4.834128316131e+00 0.000000000000e+00 0.000000000000e+00
6.447500000000e+02 -5.085389641421e+00 0.000000000000e+00 0.000000000000e+00
6.450000000000e+02 -5.142301708517e+00 0.000000000000e+00 0.000000000000e+00
6.452500000000e+02 -5.014730513958e+00 0.000000000000e+00 0.000000000000e+00
6.455000000000e+02 -4.739062270755e+00 0.000000000000e+00 0.000000000000e+00
6.457500000000e+02 -4.373786371784e+00 0.000000000000e+00 0.000000000000e+00
6.460000000000e+02 -3.991679901608e+00 0.000000000000e+00 0.000000000000e+00
6.462500000000e+02 -3.669649905195e+00 0.000000000000e+00 0.000000000000e+00
6.465000000000e+02 -3.477664376336e+00 0.000000000000e+00 0.000000000000e+00
6.467500000000e+02 -3.468371601516e+00 0.000000000000e+00 0.000000000000e+00
6.470000000000e+02 -3.668941284509e+00 0.000000000000e+00 0.000000000000e+00
6.472500000000e+02 -4.076365916379e+00 0.000000000000e+00 0.000000000000e+00
6.475000000000e+02 -4.656977656895e+00 0.000000000000e+00 0.000000000000e+00
6.477500000000e+02 -5.350333695492e+00 0.000000000000e+00 0.000000000000e+00
6.480000000000e+02 -6.076989321135e+00 0.000000000000e+00 0.000000000000e+00
6.482500000000e+02 -6.749105973691e+00 0.000000000000e+00 0.000000000000e+00
6.485000000000e+02 -7.282416297577e+00 0.000000000000e+00 0.000000000000e+00
6.487500000000e+02 -7.607853601392e+00 0.000000000000e+00 0.000000000000e+00
6.490000000000e+02 -7.681182467903e+00 0.000000000000e+00 0.000000000000e+00
6.492500000000e+02 -7.489238182942e+00 0.000000000000e+00 0.000000000000e+00
6.495000000000e+02 -7.051857289323e+00 0.000000000000e+00 0.000000000000e+00
6.497500000000e+02 -6.419192022008e+00 0.000000000000e+00 0.000000000000e+00
6.500000000000e+02 -5.664759629065e+00 0.000000000000e+00 0.000000000000e+00
6.502500000000e+02 -4.875188393981e+00 0.000000000000e+00 0.000000000000e+00
6.505000000000e+02 -4.138097045103e+00 0.000000000000e+00 0.000000000000e+00
6.507500000000e+02 -3.529814342123e+00 0.000000000000e+00 0.000000000000e+00
6.510000000000e+02 -3.104671853236e+00 0.000000000000e+00 0.000000000000e+00
6.512500000000e+02 -2.887381525120e+00 0.000000000000e+00 0.000000000000e+00
6.515000000000e+02 -2.869572661065e+00 0.000000000000e+00 0.000000000000e+00
6.517500000000e+02 -3.010973456074e+00 0.000000000000e+00 0.000000000000e+00
6.520000000000e+02 -3.245065141138e+00 0.000000000000e+00 0.000000000000e+00
6.522500000000e+02 -3.488406272371e+00 0.000000000000e+00 0.000000000000e+00
6.525000000000e+02 -3.652310661910e+00 0.000000000000e+00 0.000000000000e+00
6.527500000000e+02 -3.655237527247e+00 0.000000000000e+00 0.000000000000e+00
6.530000000000e+02 -3.434161679407e+00 0.000000000000e+00 0.000000000000e+00
6.532500000000e+02 -2.953346176269e+00 0.000000000000e+00 0.000000000000e+00
6.535000000000e+02 -2.209315884494e+00 0.000000000000e+00 0.000000000000e+00
6.537500000000e+02 -1.231372506346e+00 0.000000000000e+00 0.000000000000e+00
6.540000000000e+02 -7.762141468457e-02 0.000000000000e+00 0.000000000000e+00
6.542500000000e+02 1.172891940233e+00 0.000000000000e+00 0.000000000000e+00
6.545000000000e+02 2.430801886666e+00 0.000000000000e+00 0.000000000000e+00
6.547500000000e+02 3.608293727472e+00 0.000000000000e+00 0.000000000000e+00
6.550000000000e+02 4.630566394843e+00 0.000000000000e+00 0.000000000000e+00
6.552500000000e+02 5.445306410559e+00 0.000000000000e+00 0.000000000000e+00
6.555000000000e+02 6.028892822421e+00 0.000000000000e+00 0.000000000000e+00
6.557500000000e+02 6.388527232313e+00 0.000000000000e+00 0.000000000000e+00
6.560000000000e+02 6.560062697919e+00 0.000000000000e+00 0.000000000000e+00
6.562500000000e+02 6.601907098597e+00 0.000000000000e+00 0.000000000000e+00
6.565000000000e+02 6.585915749077e+00 0.000000000000e+00 0.000000000000e+00
6.567500000000e+02 6.586590205428e+00 0.000000000000e+00 0.000000000000e+00
6.570000000000e+02 6.670111574925e+00 0.000000000000e+00 0.000000000000e+00
6.572500000000e+02 6.884731291283e+00 0.000000000000e+00 0.000000000000e+00
6.575000000000e+02 7.253825254021e+00 0.000000000000e+00 0.000000000000e+00
6.577500000000e+02 7.772523039238e+00 0.000000000000e+00 0.000000000000e+00
6.580000000000e+02 8.408311231398e+00 0.000000000000e+00 0.000000000000e+00
6.582500000000e+02 9.105452767916e+00 0.000000000000e+00 0.000000000000e+00
6.585000000000e+02 9.792541067175e+00 0.000000000000e+00 0.000000000000e+00
6.587500000000e+02 1.039209061073e+01 0.000000000000e+00 0.000000000000e+00
6.590000000000e+02 1.083081007027e+01 0.000000000000e+00 0.000000000000e+00
6.592500000000e+02 1.104914165138e+01 0.000000000000e+00 0.000000000000e+00
6.595000000000e+02 1.100878502056e+01 0.000000000000e+00 0.000000000000e+00
6.597500000000e+02 1.069723239967e+01 0.000000000000e+00 0.000000000000e+00
6.600000000000e+02 1.012877603157e+01 0.000000000000e+00 0.000000000000e+00
6.602500000000e+02 9.341946783642e+00 0.000000000000e+00 0.000000000000e+00
6.605000000000e+02 8.393832657448e+00 0.000000000000e+00 0.000000000000e+00
6.607500000000e+02 7.352140871345e+00 0.000000000000e+00 0.000000000000e+00
6.610000000000e+02 6.286151726420e+00 0.000000000000e+00 0.000000000000e+00
6.612500000000e+02 5.257831018725e+00 0.000000000000e+00 0.000000000000e+00
6.615000000000e+02 4.314308696130e+00 0.000000000000e+00 0.000000000000e+00
6.617500000000e+02 3.482708064401e+00 0.000000000000e+00 0.000000000000e+00
6.620000000000e+02 2.767957742949e+00 0.000000000000e+00 0.000000000000e+00
6.622500000000e+02 2.153790091019e+00 0.000000000000e+00 0.000000000000e+00
6.625000000000e+02 1.606686257401e+00 0.000000000000e+00 0.000000000000e+00
6.627500000000e+02 1.082130829650e+00 0.000000000000e+00 0.000000000000e+00
6.630000000000e+02 5.322414325429e-01 0.000000000000e+00 0.000000000000e+00
6.632500000000e+02 -8.632168808999e-02 0.000000000000e+00 0.000000000000e+00
6.635000000000e+02 -8.052664117913e-01 0.000000000000e+00 0.000000000000e+00
6.637500000000e+02 -1.639354763073e+00 0.000000000000e+00 0.000000000000e+00
6.640000000000e+02 -2.583547860190e+00 0.000000000000e+00 0.000000000000e+00
6.642500000000e+02 -3.612937519392e+00 0.000000000000e+00 0.000000000000e+00
6.645000000000e+02 -4.685403158420e+00 0.000000000000e+00 0.000000000000e+00
6.647500000000e+02 -5.746564682013e+00 0.000000000000e+00 0.000000000000e+00
6.650000000000e+02 -6.736304696908e+00 0.000000000000e+00 0.000000000000e+00
6.652500000000e+02 -7.595944801860e+00 0.000000000000e+00 0.000000000000e+00
6.655000000000e+02 -8.275102722090e+00 0.000000000000e+00 0.000000000000e+00
6.657500000000e+02 -8.737332973831e+00 0.000000000000e+00 0.000000000000e+00
6.660000000000e+02 -8.963848429244e+00 0.000000000000e+00 0.000000000000e+00
6.662500000000e+02 -8.954902842463e+00 0.000000000000e+00 0.000000000000e+00
6.665000000000e+02 -8.728743483036e+00 0.000000000000e+00 0.000000000000e+00
6.667500000000e+02 -8.318372137131e+00 0.000000000000e+00 0.000000000000e+00
6.670000000000e+02 -7.766637264109e+00 0.000000000000e+00 0.000000000000e+00
6.672500000000e+02 -7.120383182916e+00 0.000000000000e+00 0.000000000000e+00
6.675000000000e+02 -6.424479431486e+00 0.000000000000e+00 0.000000000000e+00
6.677500000000e+02 -5.716535812325e+00 0.000000000000e+00 0.000000000000e+00
6.680000000000e+02 -5.022982950061e+00 0.000000000000e+00 0.000000000000e+00
6.682500000000e+02 -4.356985636342e+00 0.000000000000e+00 0.000000000000e+00
6.685000000000e+02 -3.718388918275e+00 0.000000000000e+00 0.000000000000e+00
6.687500000000e+02 -3.095613003401e+00 0.000000000000e+00 0.000000000000e+00
6.690000000000e+02 -2.469151507402e+00 0.000000000000e+00 0.000000000000e+00
6.692500000000e+02 -1.816122677679e+00 0.000000000000e+00 0.000000000000e+00
6.695000000000e+02 -1.115200288209e+00 0.000000000000e+00 0.000000000000e+00
6.697500000000e+02 -3.512231806184e-01 0.000000000000e+00 0.000000000000e+00
6.700000000000e+02 4.811501248568e-01 0.000000000000e+00 0.000000000000e+00
6.702500000000e+02 1.375225489474e+00 0.000000000000e+00 0.000000000000e+00
6.705000000000e+02 2.311770664588e+00 0.000000000000e+00 0.000000000000e+00
6.707500000000e+02 3.260263108477e+00 0.000000000000e+00 0.000000000000e+00
6.710000000000e+02 4.181690865213e+00 0.000000000000e+00 0.000000000000e+00
6.712500000000e+02 5.032509850816e+00 0.000000000000e+00 0.000000000000e+00
6.715000000000e+02 5.769221169712e+00 0.000000000000e+00 0.000000000000e+00
6.717500000000e+02 6.352968092689e+00 0.000000000000e+00 0.000000000000e+00
6.720000000000e+02 6.753569444152e+00 0.000000000000e+00 0.000000000000e+00
6.722500000000e+02 6.952498851099e+00 0.000000000000e+00 0.000000000000e+00
6.725000000000e+02 6.944472394511e+00 0.000000000000e+00 0.000000000000e+00
6.727500000000e+02 6.737498216005e+00 0.000000000000e+00 0.000000000000e+00
6.730000000000e+02 6.351444116628e+00 0.000000000000e+00 0.000000000000e+00
6.732500000000e+02 5.815366324897e+00 0.000000000000e+00 0.000000000000e+00
6.735000000000e+02 5.163990730293e+00 0.000000000000e+00 0.000000000000e+00
6.737500000000e+02 4.433829364411e+00 0.000000000000e+00 0.000000000000e+00
6.740000000000e+02 3.659440221537e+00 0.000000000000e+00 0.000000000000e+00
6.742500000000e+02 2.870297036648e+00 0.000000000000e+00 0.000000000000e+00
6.745000000000e+02 2.088635392195e+00 0.000000000000e+00 0.000000000000e+00
6.747500000000e+02 1.328497728244e+00 0.000000000000e+00 0.000000000000e+00
6.750000000000e+02 5.960326632873e-01 0.000000000000e+00 0.000000000000e+00
6.752500000000e+02 -1.090641457272e-01 0.000000000000e+00 0.000000000000e+00
6.755000000000e+02 -7.912279496194e-01 0.000000000000e+00 0.000000000000e+00
6.757500000000e+02 -1.456190795596e+00 0.000000000000e+00 0.000000000000e+00
6.760000000000e+02 -2.108061903357e+00 0.000000000000e+00 0.000000000000e+00
6.762500000000e+02 -2.746749435799e+00 0.000000000000e+00 0.000000000000e+00
6.765000000000e+02 -3.366095590901e+00 0.000000000000e+00 0.000000000000e+00
6.767500000000e+02 -3.952995202119e+00 0.000000000000e+00 0.000000000000e+00
6.770000000000e+02 -4.487633687435e+00 0.000000000000e+00 0.000000000000e+00
6.772500000000e+02 -4.944831011232e+00 0.000000000000e+00 0.000000000000e+00
6.775000000000e+02 -5.296333422412e+00 0.000000000000e+00 0.000000000000e+00
6.777500000000e+02 -5.513772156372e+00 0.000000000000e+00 0.000000000000e+00
6.780000000000e+02 -5.571922866327e+00 0.000000000000e+00 0.000000000000e+00
6.782500000000e+02 -5.451861178017e+00 0.000000000000e+00 0.000000000000e+00
6.785000000000e+02 -5.143622339501e+00 0.000000000000e+00 0.000000000000e+00
6.787500000000e+02 -4.648034040493e+00 0.000000000000e+00 0.000000000000e+00
6.790000000000e+02 -3.977492792595e+00 0.000000000000e+00 0.000000000000e+00
6.792500000000e+02 -3.155582716568e+00 0.000000000000e+00 0.000000000000e+00
6.795000000000e+02 -2.215574995251e+00 0.000000000000e+00 0.000000000000e+00
6.797500000000e+02 -1.197979333608e+00 0.000000000000e+00 0.000000000000e+00
6.800000000000e+02 -1.474292240874e-01 0.000000000000e+00 0.000000000000e+00
6.802500000000e+02 8.907427064993e-01 0.000000000000e+00 0.000000000000e+00
6.805000000000e+02 1.873853313011e+00 0.000000000000e+00 0.000000000000e+00
6.807500000000e+02 2.764773922950e+00 0.000000000000e+00 0.000000000000e+00
6.810000000000e+02 3.534087830222e+00 0.000000000000e+00 0.000000000000e+00
6.812500000000e+02 4.161297174188e+00 0.000000000000e+00 0.000000000000e+00
6.815000000000e+02 4.635000968605e+00 0.000000000000e+00 0.000000000000e+00
6.817500000000e+02 4.952099110919e+00 0.000000000000e+00 0.000000000000e+00
6.820000000000e+02 5.116201427310e+00 0.000000000000e+00 0.000000000000e+00
6.822500000000e+02 5.135520192932e+00 0.000000000000e+00 0.000000000000e+00
6.825000000000e+02 5.020586146042e+00 0.000000000000e+00 0.000000000000e+00
6.827500000000e+02 4.782143533030e+00 0.000000000000e+00 0.000000000000e+00
6.830000000000e+02 4.429546750784e+00 0.000000000000e+00 0.000000000000e+00
6.832500000000e+02 3.969903510872e+00 0.000000000000e+00 0.000000000000e+00
6.835000000000e+02 3.408096842504e+00 0.000000000000e+00 0.000000000000e+00
6.837500000000e+02 2.747685160849e+00 0.000000000000e+00 0.000000000000e+00
6.840000000000e+02 1.992543563742e+00 0.000000000000e+00 0.000000000000e+00
6.842500000000e+02 1.148988831229e+00 0.000000000000e+00 0.000000000000e+00
6.845000000000e+02 2.280421103359e-01 0.000000000000e+00 0.000000000000e+00
6.847500000000e+02 -7.525599753545e-01 0.000000000000e+00 0.000000000000e+00
6.850000000000e+02 -1.766985590010e+00 0.000000000000e+00 0.000000000000e+00
6.852500000000e+02 -2.780876257016e+00 0.000000000000e+00 0.000000000000e+00
6.855000000000e+02 -3.752070773558e+00 0.000000000000e+00 0.000000000000e+00
6.857500000000e+02 -4.632547412364e+00 0.000000000000e+00 0.000000000000e+00
6.860000000000e+02 -5.371486891554e+00 0.000000000000e+00 0.000000000000e+00
6.862500000000e+02 -5.919202376660e+00 0.000000000000e+00 0.000000000000e+00
6.865000000000e+02 -6.231551579323e+00 0.000000000000e+00 0.000000000000e+00
6.867500000000e+02 -6.274358007995e+00 0.000000000000e+00 0.000000000000e+00
6.870000000000e+02 -6.027336682892e+00 0.000000000000e+00 0.000000000000e+00
6.872500000000e+02 -5.487050228980e+00 0.000000000000e+00 0.000000000000e+00
6.875000000000e+02 -4.668512265828e+00 0.000000000000e+00 0.000000000000e+00
6.877500000000e+02 -3.605196486188e+00 0.000000000000e+00 0.000000000000e+00
6.880000000000e+02 -2.347384931518e+00 0.000000000000e+00 0.000000000000e+00
6.882500000000e+02 -9.589760900913e-01 0.000000000000e+00 0.000000000000e+00
6.885000000000e+02 4.869511133370e-01 0.000000000000e+00 0.000000000000e+00
6.887500000000e+02 1.913380167576e+00 0.000000000000e+00 0.000000000000e+00
6.890000000000e+02 3.244880834418e+00 0.000000000000e+00 0.000000000000e+00
6.892500000000e+02 4.412863909718e+00 0.000000000000e+00 0.000000000000e+00
6.895000000000e+02 5.360059977813e+00 0.000000000000e+00 0.000000000000e+00
6.897500000000e+02 6.043820091811e+00 0.000000000000e+00 0.000000000000e+00
6.900000000000e+02 6.437988598862e+00 0.000000000000e+00 0.000000000000e+00
6.902500000000e+02 6.533277355774e+00 0.000000000000e+00 0.000000000000e+00
6.905000000000e+02 6.336251929899e+00 0.000000000000e+00 0.000000000000e+00
6.907500000000e+02 5.867199306693e+00 0.000000000000e+00 0.000000000000e+00
6.910000000000e+02 5.157261544196e+00 0.000000000000e+00 0.000000000000e+00
6.912500000000e+02 4.245275411963e+00 0.000000000000e+00 0.000000000000e+00
6.915000000000e+02 3.174747554384e+00 0.000000000000e+00 0.000000000000e+00
6.917500000000e+02 1.991320976538e+00 0.000000000000e+00 0.000000000000e+00
6.920000000000e+02 7.409638508705e-01 0.000000000000e+00 0.000000000000e+00
6.922500000000e+02 -5.310443476787e-01 0.000000000000e+00 0.000000000000e+00
6.925000000000e+02 -1.780416815919e+00 0.000000000000e+00 0.000000000000e+00
6.927500000000e+02 -2.963683832268e+00 0.000000000000e+00 0.000000000000e+00
6.930000000000e+02 -4.037867838094e+00 0.000000000000e+00 0.000000000000e+00
6.932500000000e+02 -4.960379108274e+00 0.000000000000e+00 0.000000000000e+00
6.935000000000e+02 -5.689473070537e+00 0.000000000000e+00 0.000000000000e+00
6.937500000000e+02 -6.185515076689e+00 0.000000000000e+00 0.000000000000e+00
6.940000000000e+02 -6.413149380714e+00 0.000000000000e+00 0.000000000000e+00
6.942500000000e+02 -6.344287769462e+00 0.000000000000e+00 0.000000000000e+00
6.945000000000e+02 -5.961647261809e+00 0.000000000000e+00 0.000000000000e+00
6.947500000000e+02 -5.262405192175e+00 0.000000000000e+00 0.000000000000e+00
6.950000000000e+02 -4.261431239615e+00 0.000000000000e+00 0.000000000000e+00
6.952500000000e+02 -2.993520565669e+00 0.000000000000e+00 0.000000000000e+00
6.955000000000e+02 -1.514101413410e+00 0.000000000000e+00 0.000000000000e+00
6.957500000000e+02 1.019763241602e-01 0.000000000000e+00 0.000000000000e+00
6.960000000000e+02 1.763760830528e+00 0.000000000000e+00 0.000000000000e+00
6.962500000000e+02 3.369564184079e+00 0.000000000000e+00 0.000000000000e+00
6.965000000000e+02 4.814045177857e+00 0.000000000000e+00 0.000000000000e+00
6.967500000000e+02 5.996433355377e+00 0.000000000000e+00 0.000000000000e+00
6.970000000000e+02 6.829126523748e+00 0.000000000000e+00 0.000000000000e+00
6.972500000000e+02 7.245785419806e+00 0.000000000000e+00 0.000000000000e+00
6.975000000000e+02 7.208042533742e+00 0.000000000000e+00 0.000000000000e+00
6.977500000000e+02 6.710042948416e+00 0.000000000000e+00 0.000000000000e+00
6.980000000000e+02 5.780234983785e+00 0.000000000000e+00 0.000000000000e+00
6.982500000000e+02 4.480105742062e+00 0.000000000000e+00 0.000000000000e+00
6.985000000000e+02 2.899879020054e+00 0.000000000000e+00 0.000000000000e+00
6.987500000000e+02 1.151521718823e+00 0.000000000000e+00 0.000000000000e+00
6.990000000000e+02 -6.403003116152e-01 0.000000000000e+00 0.000000000000e+00
6.992500000000e+02 -2.348451311233e+00 0.000000000000e+00 0.000000000000e+00
6.995000000000e+02 -3.853746626197e+00 0.000000000000e+00 0.000000000000e+00
6.997500000000e+02 -5.054558159511e+00 0.000000000000e+00 0.000000000000e+00
7.000000000000e+02 -5.874695410730e+00 0.000000000000e+00 0.000000000000e+00
7.002500000000e+02 -6.268851730642e+00 0.000000000000e+00 0.000000000000e+00
7.005000000000e+02 -6.225177766314e+00 0.000000000000e+00 0.000000000000e+00
7.007500000000e+02 -5.764855699540e+00 0.000000000000e+00 0.000000000000e+00
7.010000000000e+02 -4.938860250047e+00 0.000000000000e+00 0.000000000000e+00
7.012500000000e+02 -3.822368264599e+00 0.000000000000e+00 0.000000000000e+00
7.015000000000e+02 -2.507486984570e+00 0.000000000000e+00 0.000000000000e+00
7.017500000000e+02 -1.095090846871e+00 0.000000000000e+00 0.000000000000e+00
7.020000000000e+02 3.134204782426e-01 0.000000000000e+00 0.000000000000e+00
7.022500000000e+02 1.623699498334e+00 0.000000000000e+00 0.000000000000e+00
7.025000000000e+02 2.754765639863e+00 0.000000000000e+00 0.000000000000e+00
7.027500000000e+02 3.643654967518e+00 0.000000000000e+00 0.000000000000e+00
7.030000000000e+02 4.248218938517e+00 0.000000000000e+00 0.000000000000e+00
7.032500000000e+02 4.548093271936e+00 0.000000000000e+00 0.000000000000e+00
7.035000000000e+02 4.544029921891e+00 0.000000000000e+00 0.000000000000e+00
7.037500000000e+02 4.255904020416e+00 0.000000000000e+00 0.000000000000e+00
7.040000000000e+02 3.719765521792e+00 0.000000000000e+00 0.000000000000e+00
7.042500000000e+02 2.984304540859e+00 0.000000000000e+00 0.000000000000e+00
7.045000000000e+02 2.107051579862e+00 0.000000000000e+00 0.000000000000e+00
7.047500000000e+02 1.150556984536e+00 0.000000000000e+00 0.000000000000e+00
7.050000000000e+02 1.787088815021e-01 0.000000000000e+00 0.000000000000e+00
7.052500000000e+02 -7.467247955223e-01 0.000000000000e+00 0.000000000000e+00
7.055000000000e+02 -1.569291851977e+00 0.000000000000e+00 0.000000000000e+00
7.057500000000e+02 -2.240763955479e+00 0.000000000000e+00 0.000000000000e+00
7.060000000000e+02 -2.723712807715e+00 0.000000000000e+00 0.000000000000e+00
7.062500000000e+02 -2.993666675723e+00 0.000000000000e+00 0.000000000000e+00
7.065000000000e+02 -3.040708286141e+00 0.000000000000e+00 0.000000000000e+00
7.067500000000e+02 -2.870334183912e+00 0.000000000000e+00 0.000000000000e+00
7.070000000000e+02 -2.503382943744e+00 0.000000000000e+00 0.000000000000e+00
7.072500000000e+02 -1.974868300814e+00 0.000000000000e+00 0.000000000000e+00
7.075000000000e+02 -1.331628851926e+00 0.000000000000e+00 0.000000000000e+00
7.077500000000e+02 -6.288244878495e-01 0.000000000000e+00 0.000000000000e+00
7.080000000000e+02 7.454245596839e-02 0.000000000000e+00 0.000000000000e+00
7.082500000000e+02 7.207477803069e-01 0.000000000000e+00 0.000000000000e+00
7.085000000000e+02 1.258637198941e+00 0.000000000000e+00 0.000000000000e+00
7.087500000000e+02 1.648527070307e+00 0.000000000000e+00 0.000000000000e+00
7.090000000000e+02 1.866127756309e+00 0.000000000000e+00 0.000000000000e+00
7.092500000000e+02 1.904960415468e+00 0.000000000000e+00 0.000000000000e+00
7.095000000000e+02 1.776878052205e+00 0.000000000000e+00 0.000000000000e+00
7.097500000000e+02 1.510512819078e+00 0.000000000000e+00 0.000000000000e+00
7.100000000000e+02 1.147729510734e+00 0.000000000000e+00 0.000000000000e+00
7.102500000000e+02 7.384356903337e-01 0.000000000000e+00 0.000000000000e+00
7.105000000000e+02 3.343426163545e-01 0.000000000000e+00 0.000000000000e+00
7.107500000000e+02 -1.755050993385e-02 0.000000000000e+00 0.000000000000e+00
7.110000000000e+02 -2.808951814804e-01 0.000000000000e+00 0.000000000000e+00
7.112500000000e+02 -4.345364323024e-01 0.000000000000e+00 0.000000000000e+00
7.115000000000e+02 -4.749957687338e-01 0.000000000000e+00 0.000000000000e+00
7.117500000000e+02 -4.164891997063e-01 0.000000000000e+00 0.000000000000e+00
7.120000000000e+02 -2.884075047610e-01 0.000000000000e+00 0.000000000000e+00
7.122500000000e+02 -1.305463892514e-01 0.000000000000e+00 0.000000000000e+00
7.125000000000e+02 1.328850177927e-02 0.000000000000e+00 0.000000000000e+00
7.127500000000e+02 1.024137266789e-01 0.000000000000e+00 0.000000000000e+00
7.130000000000e+02 1.061035462468e-01 0.000000000000e+00 0.000000000000e+00
7.132500000000e+02 9.094070410702e-03 0.000000000000e+00 0.000000000000e+00
7.135000000000e+02 -1.851271087024e-01 0.000000000000e+00 0.000000000000e+00
7.137500000000e+02 -4.538397632130e-01 0.000000000000e+00 0.000000000000e+00
7.140000000000e+02 -7.576215405277e-01 0.000000000000e+00 0.000000000000e+00
7.142500000000e+02 -1.045653913816e+00 0.000000000000e+00 0.000000000000e+00
7.145000000000e+02 -1.263142038803e+00 0.000000000000e+00 0.000000000000e+00
7.147500000000e+02 -1.359839367252e+00 0.000000000000e+00 0.000000000000e+00
7.150000000000e+02 -1.298452940969e+00 0.000000000000e+00 0.000000000000e+00
7.152500000000e+02 -1.061660886041e+00 0.000000000000e+00 0.000000000000e+00
7.155000000000e+02 -6.566140376467e-01 0.000000000000e+00 0.000000000000e+00
7.157500000000e+02 -1.161064780880e-01 0.000000000000e+00 0.000000000000e+00
7.160000000000e+02 5.039532514418e-01 0.000000000000e+00 0.000000000000e+00
7.162500000000e+02 1.130617049042e+00 0.000000000000e+00 0.000000000000e+00
7.165000000000e+02 1.682842131273e+00 0.000000000000e+00 0.000000000000e+00
7.167500000000e+02 2.082181547212e+00 0.000000000000e+00 0.000000000000e+00
7.170000000000e+02 2.263790661986e+00 0.000000000000e+00 0.000000000000e+00
7.172500000000e+02 2.186207471984e+00 0.000000000000e+00 0.000000000000e+00
7.175000000000e+02 1.838468716463e+00 0.000000000000e+00 0.000000000000e+00
7.177500000000e+02 1.243437559252e+00 0.000000000000e+00 0.000000000000e+00
7.180000000000e+02 4.567046457074e-01 0.000000000000e+00 0.000000000000e+00
7.182500000000e+02 -4.389810322314e-01 0.000000000000e+00 0.000000000000e+00
7.185000000000e+02 -1.343173133100e+00 0.000000000000e+00 0.000000000000e+00
7.187500000000e+02 -2.149941078602e+00 0.000000000000e+00 0.000000000000e+00
7.190000000000e+02 -2.761276236409e+00 0.000000000000e+00 0.000000000000e+00
7.192500000000e+02 -3.099918491040e+00 0.000000000000e+00 0.000000000000e+00
7.195000000000e+02 -3.119858346866e+00 0.000000000000e+00 0.000000000000e+00
7.197500000000e+02 -2.813041200779e+00 0.000000000000e+00 0.000000000000e+00
7.200000000000e+02 -2.211283091179e+00 0.000000000000e+00 0.000000000000e+00
7.202500000000e+02 -1.383037801311e+00 0.000000000000e+00 0.000000000000e+00
7.205000000000e+02 -4.253480787763e-01 0.000000000000e+00 0.000000000000e+00
7.207500000000e+02 5.480271090549e-01 0.000000000000e+00 0.000000000000e+00
7.210000000000e+02 1.420784818964e+00 0.000000000000e+00 0.000000000000e+00
7.212500000000e+02 2.088695837782e+00 0.000000000000e+00 0.000000000000e+00
7.215000000000e+02 2.472735852850e+00 0.000000000000e+00 0.000000000000e+00
7.217500000000e+02 2.528985320684e+00 0.000000000000e+00 0.000000000000e+00
7.220000000000e+02 2.253981844966e+00 0.000000000000e+00 0.000000000000e+00
7.222500000000e+02 1.684820557976e+00 0.000000000000e+00 0.000000000000e+00
7.225000000000e+02 8.940081913539e-01 0.000000000000e+00 0.000000000000e+00
7.227500000000e+02 -2.021379774617e-02 0.000000000000e+00 0.000000000000e+00
7.230000000000e+02 -9.467518357878e-01 0.000000000000e+00 0.000000000000e+00
7.232500000000e+02 -1.775998733209e+00 0.000000000000e+00 0.000000000000e+00
7.235000000000e+02 -2.413697910769e+00 0.000000000000e+00 0.000000000000e+00
7.237500000000e+02 -2.792491466480e+00 0.000000000000e+00 0.000000000000e+00
7.240000000000e+02 -2.879653033271e+00 0.000000000000e+00 0.000000000000e+00
7.242500000000e+02 -2.680053449779e+00 0.000000000000e+00 0.000000000000e+00
7.245000000000e+02 -2.234079331009e+00 0.000000000000e+00 0.000000000000e+00
7.247500000000e+02 -1.610925082201e+00 0.000000000000e+00 0.000000000000e+00
7.250000000000e+02 -8.983078841114e-01 0.000000000000e+00 0.000000000000e+00
7.252500000000e+02 -1.901240988176e-01 0.000000000000e+00 0.000000000000e+00
7.255000000000e+02 4.261900888190e-01 0.000000000000e+00 0.000000000000e+00
7.257500000000e+02 8.808423310990e-01 0.000000000000e+00 0.000000000000e+00
7.260000000000e+02 1.129921260299e+00 0.000000000000e+00 0.000000000000e+00
7.262500000000e+02 1.159663540418e+00 0.000000000000e+00 0.000000000000e+00
7.265000000000e+02 9.863288305198e-01 0.000000000000e+00 0.000000000000e+00
7.267500000000e+02 6.519057616522e-01 0.000000000000e+00 0.000000000000e+00
7.270000000000e+02 2.164650072697e-01 0.000000000000e+00 0.000000000000e+00
7.272500000000e+02 -2.515697888515e-01 0.000000000000e+00 0.000000000000e+00
7.275000000000e+02 -6.857100250636e-01 0.000000000000e+00 0.000000000000e+00
7.277500000000e+02 -1.030708152607e+00 0.000000000000e+00 0.000000000000e+00
7.280000000000e+02 -1.249554226226e+00 0.000000000000e+00 0.000000000000e+00
7.282500000000e+02 -1.327241902483e+00 0.000000000000e+00 0.000000000000e+00
7.285000000000e+02 -1.270915184723e+00 0.000000000000e+00 0.000000000000e+00
7.287500000000e+02 -1.106580883455e+00 0.000000000000e+00 0.000000000000e+00
7.290000000000e+02 -8.730973264884e-01 0.000000000000e+00 0.000000000000e+00
7.292500000000e+02 -6.145471141808e-01 0.000000000000e+00 0.000000000000e+00
7.295000000000e+02 -3.723119129846e-01 0.000000000000e+00 0.000000000000e+00
7.297500000000e+02 -1.781619140092e-01 0.000000000000e+00 0.000000000000e+00
7.300000000000e+02 -4.945744302362e-02 0.000000000000e+00 0.000000000000e+00
7.302500000000e+02 1.282596585419e-02 0.000000000000e+00 0.000000000000e+00
7.305000000000e+02 2.302971525528e-02 0.000000000000e+00 0.000000000000e+00
7.307500000000e+02 6.998888619275e-03 0.000000000000e+00 0.000000000000e+00
7.310000000000e+02 -3.721658991181e-03 0.000000000000e+00 0.000000000000e+00
7.312500000000e+02 2.139733477003e-02 0.000000000000e+00 0.000000000000e+00
7.315000000000e+02 1.054619444109e-01 0.000000000000e+00 0.000000000000e+00
7.317500000000e+02 2.592087151173e-01 0.000000000000e+00 0.000000000000e+00
7.320000000000e+02 4.784136447456e-01 0.000000000000e+00 0.000000000000e+00
7.322500000000e+02 7.441409440396e-01 0.000000000000e+00 0.000000000000e+00
7.325000000000e+02 1.025824030145e+00 0.000000000000e+00 0.000000000000e+00
7.327500000000e+02 1.286678068267e+00 0.000000000000e+00 0.000000000000e+00
7.330000000000e+02 1.490530708323e+00 0.000000000000e+00 0.000000000000e+00
7.332500000000e+02 1.608894311153e+00 0.000000000000e+00 0.000000000000e+00
7.335000000000e+02 1.627033862454e+00 0.000000000000e+00 0.000000000000e+00
7.337500000000e+02 1.547923609564e+00 0.000000000000e+00 0.000000000000e+00
7.340000000000e+02 1.393312236399e+00 0.000000000000e+00 0.000000000000e+00
7.342500000000e+02 1.201580408206e+00 0.000000000000e+00 0.000000000000e+00
7.345000000000e+02 1.022602211262e+00 0.000000000000e+00 0.000000000000e+00
7.347500000000e+02 9.103285319638e-01 0.000000000000e+00 0.000000000000e+00
7.350000000000e+02 9.142130696593e-01 0.000000000000e+00 0.000000000000e+00
7.352500000000e+02 1.070833142843e+00 0.000000000000e+00 0.000000000000e+00
7.355000000000e+02 1.397076703624e+00 0.000000000000e+00 0.000000000000e+00
7.357500000000e+02 1.886066144835e+00 0.000000000000e+00 0.000000000000e+00
7.360000000000e+02 2.506595539023e+00 0.000000000000e+00 0.000000000000e+00
7.362500000000e+02 3.206328934010e+00 0.000000000000e+00 0.000000000000e+00
7.365000000000e+02 3.918423667209e+00 0.000000000000e+00 0.000000000000e+00
7.367500000000e+02 4.570694845617e+00 0.000000000000e+00 0.000000000000e+00
7.370000000000e+02 5.096011722829e+00 0.000000000000e+00 0.000000000000e+00
7.372500000000e+02 5.442382737896e+00 0.000000000000e+00 0.000000000000e+00
7.375000000000e+02 5.581184019790e+00 0.000000000000e+00 0.000000000000e+00
7.377500000000e+02 5.512221577049e+00 0.000000000000e+00 0.000000000000e+00
7.380000000000e+02 5.264759050211e+00 0.000000000000e+00 0.000000000000e+00
7.382500000000e+02 4.894227462188e+00 0.000000000000e+00 0.000000000000e+00
7.385000000000e+02 4.474974608428e+00 0.000000000000e+00 0.000000000000e+00
7.387500000000e+02 4.090013335456e+00 0.000000000000e+00 0.000000000000e+00
7.390000000000e+02 3.819198280833e+00 0.000000000000e+00 0.000000000000e+00
7.392500000000e+02 3.727526575690e+00 0.000000000000e+00 0.000000000000e+00
7.395000000000e+02 3.855276293307e+00 0.000000000000e+00 0.000000000000e+00
7.397500000000e+02 4.211460532401e+00 0.000000000000e+00 0.000000000000e+00
7.400000000000e+02 4.771616480769e+00 0.000000000000e+00 0.000000000000e+00
7.402500000000e+02 5.480332804915e+00 0.000000000000e+00 0.000000000000e+00
7.405000000000e+02 6.258234606812e+00 0.000000000000e+00 0.000000000000e+00
7.407500000000e+02 7.012493306491e+00 0.000000000000e+00 0.000000000000e+00
7.410000000000e+02 7.649405550451e+00 0.000000000000e+00 0.000000000000e+00
7.412500000000e+02 8.087268712092e+00 0.000000000000e+00 0.000000000000e+00
7.415000000000e+02 8.267718848775e+00 0.000000000000e+00 0.000000000000e+00
7.417500000000e+02 8.163900966782e+00 0.000000000000e+00 0.000000000000e+00
7.420000000000e+02 7.784282990923e+00 0.000000000000e+00 0.000000000000e+00
7.422500000000e+02 7.171540872218e+00 0.000000000000e+00 0.000000000000e+00
7.425000000000e+02 6.396644011237e+00 0.000000000000e+00 0.000000000000e+00
7.427500000000e+02 5.548956145077e+00 0.000000000000e+00 0.000000000000e+00
7.430000000000e+02 4.723737741205e+00 0.000000000000e+00 0.000000000000e+00
7.432500000000e+02 4.008809169048e+00 0.000000000000e+00 0.000000000000e+00
7.435000000000e+02 3.472255631715e+00 0.000000000000e+00 0.000000000000e+00
7.437500000000e+02 3.152907711155e+00 0.000000000000e+00 0.000000000000e+00
7.440000000000e+02 3.054937009605e+00 0.000000000000e+00 0.000000000000e+00
7.442500000000e+02 3.147321982291e+00 0.000000000000e+00 0.000000000000e+00
7.445000000000e+02 3.368249023209e+00 0.000000000000e+00 0.000000000000e+00
7.447500000000e+02 3.633817333320e+00 0.000000000000e+00 0.000000000000e+00
7.450000000000e+02 3.849812558661e+00 0.000000000000e+00 0.000000000000e+00
7.452500000000e+02 3.924889105170e+00 0.000000000000e+00 0.000000000000e+00
7.455000000000e+02 3.783313667482e+00 0.000000000000e+00 0.000000000000e+00
7.457500000000e+02 3.375497589906e+00 0.000000000000e+00 0.000000000000e+00
7.460000000000e+02 2.684870223116e+00 0.000000000000e+00 0.000000000000e+00
7.462500000000e+02 1.730171001600e+00 0.000000000000e+00 0.000000000000e+00
7.465000000000e+02 5.628879807260e-01 0.000000000000e+00 0.000000000000e+00
7.467500000000e+02 -7.397483426817e-01 0.000000000000e+00 0.000000000000e+00
7.470000000000e+02 -2.085191581730e+00 0.000000000000e+00 0.000000000000e+00
7.472500000000e+02 -3.377938133960e+00 0.000000000000e+00 0.000000000000e+00
7.475000000000e+02 -4.532080794732e+00 0.000000000000e+00 0.000000000000e+00
7.477500000000e+02 -5.482318133777e+00 0.000000000000e+00 0.000000000000e+00
7.480000000000e+02 -6.191921956585e+00 0.000000000000e+00 0.000000000000e+00
7.482500000000e+02 -6.656612347952e+00 0.000000000000e+00 0.000000000000e+00
7.485000000000e+02 -6.903876437008e+00 0.000000000000e+00 0.000000000000e+00
7.487500000000e+02 -6.987908408261e+00 0.000000000000e+00 0.000000000000e+00
7.490000000000e+02 -6.980953513662e+00 0.000000000000e+00 0.000000000000e+00
7.492500000000e+02 -6.962323815978e+00 0.000000000000e+00 0.000000000000e+00
7.495000000000e+02 -7.006652556513e+00 0.000000000000e+00 0.000000000000e+00
7.497500000000e+02 -7.173029248856e+00 0.000000000000e+00 0.000000000000e+00
7.500000000000e+02 -7.496502928488e+00 0.000000000000e+00 0.000000000000e+00
7.502500000000e+02 -7.983082862554e+00 0.000000000000e+00 0.000000000000e+00
7.505000000000e+02 -8.608858786413e+00 0.000000000000e+00 0.000000000000e+00
7.507500000000e+02 -9.323280365742e+00 0.000000000000e+00 0.000000000000e+00
7.510000000000e+02 -1.005606085906e+01 0.000000000000e+00 0.000000000000e+00
7.512500000000e+02 -1.072668262006e+01 0.000000000000e+00 0.000000000000e+00
7.515000000000e+02 -1.125514774527e+01 0.000000000000e+00 0.000000000000e+00
7.517500000000e+02 -1.157247849024e+01 0.000000000000e+00 0.000000000000e+00
7.520000000000e+02 -1.162954335653e+01 0.000000000000e+00 0.000000000000e+00
7.522500000000e+02 -1.140305070405e+01 0.000000000000e+00 0.000000000000e+00
7.525000000000e+02 -1.089797040859e+01 0.000000000000e+00 0.000000000000e+00
7.527500000000e+02 -1.014615341294e+01 0.000000000000e+00 0.000000000000e+00
7.530000000000e+02 -9.201446077448e+00 0.000000000000e+00 0.000000000000e+00
7.532500000000e+02 -8.132067674093e+00 0.000000000000e+00 0.000000000000e+00
7.535000000000e+02 -7.011371642414e+00 0.000000000000e+00 0.000000000000e+00
7.537500000000e+02 -5.908299145327e+00 0.000000000000e+00 0.000000000000e+00
7.540000000000e+02 -4.878835927957e+00 0.000000000000e+00 0.000000000000e+00
7.542500000000e+02 -3.959605681750e+00 0.000000000000e+00 0.000000000000e+00
7.545000000000e+02 -3.164405005008e+00 0.000000000000e+00 0.000000000000e+00
7.547500000000e+02 -2.484056426359e+00 0.000000000000e+00 0.000000000000e+00
7.550000000000e+02 -1.889488935240e+00 0.000000000000e+00 0.000000000000e+00
7.552500000000e+02 -1.337515485599e+00 0.000000000000e+00 0.000000000000e+00
7.555000000000e+02 -7.784236167633e-01 0.000000000000e+00 0.000000000000e+00
7.557500000000e+02 -1.642744029531e-01 0.000000000000e+00 0.000000000000e+00
7.560000000000e+02 5.432575949648e-01 0.000000000000e+00 0.000000000000e+00
7.562500000000e+02 1.366571491565e+00 0.000000000000e+00 0.000000000000e+00
7.565000000000e+02 2.308180495769e+00 0.000000000000e+00 0.000000000000e+00
7.567500000000e+02 3.349584930603e+00 0.000000000000e+00 0.000000000000e+00
7.570000000000e+02 4.453056576095e+00 0.000000000000e+00 0.000000000000e+00
7.572500000000e+02 5.566015206354e+00 0.000000000000e+00 0.000000000000e+00
7.575000000000e+02 6.627337318201e+00 0.000000000000e+00 0.000000000000e+00
7.577500000000e+02 7.574697619632e+00 0.000000000000e+00 0.000000000000e+00
7.580000000000e+02 8.351934847306e+00 0.000000000000e+00 0.000000000000e+00
7.582500000000e+02 8.915465020453e+00 0.000000000000e+00 0.000000000000e+00
7.585000000000e+02 9.238927868112e+00 0.000000000000e+00 0.000000000000e+00
7.587500000000e+02 9.315518923157e+00 0.000000000000e+00 0.000000000000e+00
7.590000000000e+02 9.157790534280e+00 0.000000000000e+00 0.000000000000e+00
7.592500000000e+02 8.795052507842e+00 0.000000000000e+00 0.000000000000e+00
7.595000000000e+02 8.268819517028e+00 0.000000000000e+00 0.000000000000e+00
7.597500000000e+02 7.626996150270e+00 0.000000000000e+00 0.000000000000e+00
7.600000000000e+02 6.917631368385e+00 0.000000000000e+00 0.000000000000e+00
7.602500000000e+02 6.183097199007e+00 0.000000000000e+00 0.000000000000e+00
7.605000000000e+02 5.455453282181e+00 0.000000000000e+00 0.000000000000e+00
7.607500000000e+02 4.753566630077e+00 0.000000000000e+00 0.000000000000e+00
7.610000000000e+02 4.082294601912e+00 0.000000000000e+00 0.000000000000e+00
7.612500000000e+02 3.433746655093e+00 0.000000000000e+00 0.000000000000e+00
7.615000000000e+02 2.790357572835e+00 0.000000000000e+00 0.000000000000e+00
7.617500000000e+02 2.129269270102e+00 0.000000000000e+00 0.000000000000e+00
7.620000000000e+02 1.427359699930e+00 0.000000000000e+00 0.000000000000e+00
7.622500000000e+02 6.661939869839e-01 0.000000000000e+00 0.000000000000e+00
7.625000000000e+02 -1.637906576692e-01 0.000000000000e+00 0.000000000000e+00
7.627500000000e+02 -1.060427359653e+00 0.000000000000e+00 0.000000000000e+00
7.630000000000e+02 -2.008652926653e+00 0.000000000000e+00 0.000000000000e+00
7.632500000000e+02 -2.981157134134e+00 0.000000000000e+00 0.000000000000e+00
7.635000000000e+02 -3.940726763015e+00 0.000000000000e+00 0.000000000000e+00
7.637500000000e+02 -4.843942328260e+00 0.000000000000e+00 0.000000000000e+00
7.640000000000e+02 -5.645718094663e+00 0.000000000000e+00 0.000000000000e+00
7.642500000000e+02 -6.304082061536e+00 0.000000000000e+00 0.000000000000e+00
7.645000000000e+02 -6.784581458350e+00 0.000000000000e+00 0.000000000000e+00
7.647500000000e+02 -7.063768972871e+00 0.000000000000e+00 0.000000000000e+00
7.650000000000e+02 -7.131362948647e+00 0.000000000000e+00 0.000000000000e+00
7.652500000000e+02 -6.990860250295e+00 0.000000000000e+00 0.000000000000e+00
7.655000000000e+02 -6.658587227468e+00 0.000000000000e+00 0.000000000000e+00
7.657500000000e+02 -6.161374409245e+00 0.000000000000e+00 0.000000000000e+00
7.660000000000e+02 -5.533208492938e+00 0.000000000000e+00 0.000000000000e+00
7.662500000000e+02 -4.811330426525e+00 0.000000000000e+00 0.000000000000e+00
7.665000000000e+02 -4.032298199859e+00 0.000000000000e+00 0.000000000000e+00
7.667500000000e+02 -3.228513627442e+00 0.000000000000e+00 0.000000000000e+00
7.670000000000e+02 -2.425629257786e+00 0.000000000000e+00 0.000000000000e+00
7.672500000000e+02 -1.641117883127e+00 0.000000000000e+00 0.000000000000e+00
7.675000000000e+02 -8.841221633668e-01 0.000000000000e+00 0.000000000000e+00
7.677500000000e+02 -1.565280416735e-01 0.000000000000e+00 0.000000000000e+00
7.680000000000e+02 5.449544365622e-01 0.000000000000e+00 0.000000000000e+00
7.682500000000e+02 1.226045581272e+00 0.000000000000e+00 0.000000000000e+00
7.685000000000e+02 1.891906032856e+00 0.000000000000e+00 0.000000000000e+00
7.687500000000e+02 2.544343083132e+00 0.000000000000e+00 0.000000000000e+00
7.690000000000e+02 3.179617008747e+00 0.000000000000e+00 0.000000000000e+00
7.692500000000e+02 3.787162671271e+00 0.000000000000e+00 0.000000000000e+00
7.695000000000e+02 4.349414663134e+00 0.000000000000e+00 0.000000000000e+00
7.697500000000e+02 4.842775827239e+00 0.000000000000e+00 0.000000000000e+00
7.700000000000e+02 5.239618280610e+00 0.000000000000e+00 0.000000000000e+00
7.702500000000e+02 5.511072075773e+00 0.000000000000e+00 0.000000000000e+00
7.705000000000e+02 5.630255699618e+00 0.000000000000e+00 0.000000000000e+00
7.707500000000e+02 5.575546603732e+00 0.000000000000e+00 0.000000000000e+00
7.710000000000e+02 5.333484941171e+00 0.000000000000e+00 0.000000000000e+00
7.712500000000e+02 4.900949325464e+00 0.000000000000e+00 0.000000000000e+00
7.715000000000e+02 4.286333211992e+00 0.000000000000e+00 0.000000000000e+00
7.717500000000e+02 3.509572647949e+00 0.000000000000e+00 0.000000000000e+00
7.720000000000e+02 2.601015122103e+00 0.000000000000e+00 0.000000000000e+00
7.722500000000e+02 1.599257741257e+00 0.000000000000e+00 0.000000000000e+00
7.725000000000e+02 5.482039458009e-01 0.000000000000e+00 0.000000000000e+00
7.727500000000e+02 -5.063232140647e-01 0.000000000000e+00 0.000000000000e+00
7.730000000000e+02 -1.520027155372e+00 0.000000000000e+00 0.000000000000e+00
7.732500000000e+02 -2.453261012931e+00 0.000000000000e+00 0.000000000000e+00
7.735000000000e+02 -3.273495042047e+00 0.000000000000e+00 0.000000000000e+00
7.737500000000e+02 -3.956885005901e+00 0.000000000000e+00 0.000000000000e+00
7.740000000000e+02 -4.488817339232e+00 0.000000000000e+00 0.000000000000e+00
7.742500000000e+02 -4.863439733587e+00 0.000000000000e+00 0.000000000000e+00
7.745000000000e+02 -5.082315565254e+00 0.000000000000e+00 0.000000000000e+00
7.747500000000e+02 -5.152450642134e+00 0.000000000000e+00 0.000000000000e+00
7.750000000000e+02 -5.084016843373e+00 0.000000000000e+00 0.000000000000e+00
7.752500000000e+02 -4.888129347208e+00 0.000000000000e+00 0.000000000000e+00
7.755000000000e+02 -4.575017810312e+00 0.000000000000e+00 0.000000000000e+00
7.757500000000e+02 -4.152868798540e+00 0.000000000000e+00 0.000000000000e+00
7.760000000000e+02 -3.627514794147e+00 0.000000000000e+00 0.000000000000e+00
7.762500000000e+02 -3.003017262097e+00 0.000000000000e+00 0.000000000000e+00
7.765000000000e+02 -2.283054257214e+00 0.000000000000e+00 0.000000000000e+00
7.767500000000e+02 -1.472895199454e+00 0.000000000000e+00 0.000000000000e+00
7.770000000000e+02 -5.816443028186e-01 0.000000000000e+00 0.000000000000e+00
7.772500000000e+02 3.756257686991e-01 0.000000000000e+00 0.000000000000e+00
7.775000000000e+02 1.376237648473e+00 0.000000000000e+00 0.000000000000e+00
7.777500000000e+02 2.389113499857e+00 0.000000000000e+00 0.000000000000e+00
7.780000000000e+02 3.375068510300e+00 0.000000000000e+00 0.000000000000e+00
7.782500000000e+02 4.288309091935e+00 0.000000000000e+00 0.000000000000e+00
7.785000000000e+02 5.079095147513e+00 0.000000000000e+00 0.000000000000e+00
7.787500000000e+02 5.697366757790e+00 0.000000000000e+00 0.000000000000e+00
7.790000000000e+02 6.096994621098e+00 0.000000000000e+00 0.000000000000e+00
7.792500000000e+02 6.240209741401e+00 0.000000000000e+00 0.000000000000e+00
7.795000000000e+02 6.101716146933e+00 0.000000000000e+00 0.000000000000e+00
7.797500000000e+02 5.671999356701e+00 0.000000000000e+00 0.000000000000e+00
7.800000000000e+02 4.959413700460e+00 0.000000000000e+00 0.000000000000e+00
7.802500000000e+02 3.990756188973e+00 0.000000000000e+00 0.000000000000e+00
7.805000000000e+02 2.810198869589e+00 0.000000000000e+00 0.000000000000e+00
7.807500000000e+02 1.476635381788e+00 0.000000000000e+00 0.000000000000e+00
7.810000000000e+02 5.967765282557e-02 0.000000000000e+00 0.000000000000e+00
7.812500000000e+02 -1.365307707825e+00 0.000000000000e+00 0.000000000000e+00
7.815000000000e+02 -2.722626648095e+00 0.000000000000e+00 0.000000000000e+00
7.817500000000e+02 -3.941605285052e+00 0.000000000000e+00 0.000000000000e+00
7.820000000000e+02 -4.961334645409e+00 0.000000000000e+00 0.000000000000e+00
7.822500000000e+02 -5.734373162159e+00 0.000000000000e+00 0.000000000000e+00
7.825000000000e+02 -6.229103905619e+00 0.000000000000e+00 0.000000000000e+00
7.827500000000e+02 -6.430613831188e+00 0.000000000000e+00 0.000000000000e+00
7.830000000000e+02 -6.340143385395e+00 0.000000000000e+00 0.000000000000e+00
7.832500000000e+02 -5.973321947238e+00 0.000000000000e+00 0.000000000000e+00
7.835000000000e+02 -5.357535090076e+00 0.000000000000e+00 0.000000000000e+00
7.837500000000e+02 -4.528846042928e+00 0.000000000000e+00 0.000000000000e+00
7.840000000000e+02 -3.528906290288e+00 0.000000000000e+00 0.000000000000e+00
7.842500000000e+02 -2.402238510384e+00 0.000000000000e+00 0.000000000000e+00
7.845000000000e+02 -1.194167974945e+00 0.000000000000e+00 0.000000000000e+00
7.847500000000e+02 5.046668184519e-02 0.000000000000e+00 0.000000000000e+00
7.850000000000e+02 1.287852750541e+00 0.000000000000e+00 0.000000000000e+00
7.852500000000e+02 2.475172142788e+00 0.000000000000e+00 0.000000000000e+00
7.855000000000e+02 3.570294109704e+00 0.000000000000e+00 0.000000000000e+00
7.857500000000e+02 4.531547850150e+00 0.000000000000e+00 0.000000000000e+00
7.860000000000e+02 5.317926744684e+00 0.000000000000e+00 0.000000000000e+00
7.862500000000e+02 5.890004935795e+00 0.000000000000e+00 0.000000000000e+00
7.865000000000e+02 6.211717986143e+00 0.000000000000e+00 0.000000000000e+00
7.867500000000e+02 6.252990690999e+00 0.000000000000e+00 0.000000000000e+00
7.870000000000e+02 5.993012071732e+00 0.000000000000e+00 0.000000000000e+00
7.872500000000e+02 5.423788832623e+00 0.000000000000e+00 0.000000000000e+00
7.875000000000e+02 4.553482086499e+00 0.000000000000e+00 0.000000000000e+00
7.877500000000e+02 3.408970979328e+00 0.000000000000e+00 0.000000000000e+00
7.880000000000e+02 2.037105461757e+00 0.000000000000e+00 0.000000000000e+00
7.882500000000e+02 5.042123271091e-01 0.000000000000e+00 0.000000000000e+00
7.885000000000e+02 -1.106404780682e+00 0.000000000000e+00 0.000000000000e+00
7.887500000000e+02 -2.698999198936e+00 0.000000000000e+00 0.000000000000e+00
7.890000000000e+02 -4.171719037382e+00 0.000000000000e+00 0.000000000000e+00
7.892500000000e+02 -5.424269014881e+00 0.000000000000e+00 0.000000000000e+00
7.895000000000e+02 -6.366208495664e+00 0.000000000000e+00 0.000000000000e+00
7.897500000000e+02 -6.925062278857e+00 0.000000000000e+00 0.000000000000e+00
7.900000000000e+02 -7.053379111211e+00 0.000000000000e+00 0.000000000000e+00
7.902500000000e+02 -6.733935213801e+00 0.000000000000e+00 0.000000000000e+00
7.905000000000e+02 -5.982442751731e+00 0.000000000000e+00 0.000000000000e+00
7.907500000000e+02 -4.847369223697e+00 0.000000000000e+00 0.000000000000e+00
7.910000000000e+02 -3.406774975704e+00 0.000000000000e+00 0.000000000000e+00
7.912500000000e+02 -1.762396486813e+00 0.000000000000e+00 0.000000000000e+00
7.915000000000e+02 -3.150373199425e-02 0.000000000000e+00 0.000000000000e+00
7.917500000000e+02 1.662696088640e+00 0.000000000000e+00 0.000000000000e+00
7.920000000000e+02 3.201178726394e+00 0.000000000000e+00 0.000000000000e+00
7.922500000000e+02 4.478765247682e+00 0.000000000000e+00 0.000000000000e+00
7.925000000000e+02 5.412403794538e+00 0.000000000000e+00 0.000000000000e+00
7.927500000000e+02 5.947309217503e+00 0.000000000000e+00 0.000000000000e+00
7.930000000000e+02 6.060441322634e+00 0.000000000000e+00 0.000000000000e+00
7.932500000000e+02 5.761094669739e+00 0.000000000000e+00 0.000000000000e+00
7.935000000000e+02 5.088678486201e+00 0.000000000000e+00 0.000000000000e+00
7.937500000000e+02 4.108047367528e+00 0.000000000000e+00 0.000000000000e+00
7.940000000000e+02 2.902969537794e+00 0.000000000000e+00 0.000000000000e+00
7.942500000000e+02 1.568465701017e+00 0.000000000000e+00 0.000000000000e+00
7.945000000000e+02 2.028055837005e-01 0.000000000000e+00 0.000000000000e+00
7.947500000000e+02 -1.100088555616e+00 0.000000000000e+00 0.000000000000e+00
7.950000000000e+02 -2.257199642062e+00 0.000000000000e+00 0.000000000000e+00
7.952500000000e+02 -3.201478186535e+00 0.000000000000e+00 0.000000000000e+00
7.955000000000e+02 -3.885158113486e+00 0.000000000000e+00 0.000000000000e+00
7.957500000000e+02 -4.281280644822e+00 0.000000000000e+00 0.000000000000e+00
7.960000000000e+02 -4.383560742319e+00 0.000000000000e+00 0.000000000000e+00
7.962500000000e+02 -4.204864324658e+00 0.000000000000e+00 0.000000000000e+00
7.965000000000e+02 -3.774640922019e+00 0.000000000000e+00 0.000000000000e+00
7.967500000000e+02 -3.135674524530e+00 0.000000000000e+00 0.000000000000e+00
7.970000000000e+02 -2.340483397849e+00 0.000000000000e+00 0.000000000000e+00
7.972500000000e+02 -1.447633074076e+00 0.000000000000e+00 0.000000000000e+00
7.975000000000e+02 -5.181450520239e-01 0.000000000000e+00 0.000000000000e+00
7.977500000000e+02 3.878933525416e-01 0.000000000000e+00 0.000000000000e+00
7.980000000000e+02 1.214468810093e+00 0.000000000000e+00 0.000000000000e+00
7.982500000000e+02 1.912507682339e+00 0.000000000000e+00 0.000000000000e+00
7.985000000000e+02 2.442436556890e+00 0.000000000000e+00 0.000000000000e+00
7.987500000000e+02 2.776372624346e+00 0.000000000000e+00 0.000000000000e+00
7.990000000000e+02 2.899831328234e+00 0.000000000000e+00 0.000000000000e+00
7.992500000000e+02 2.812794478140e+00 0.000000000000e+00 0.000000000000e+00
7.995000000000e+02 2.529958709756e+00 0.000000000000e+00 0.000000000000e+00
7.997500000000e+02 2.079996263679e+00 0.000000000000e+00 0.000000000000e+00
8.000000000000e+02 1.503715615442e+00 0.000000000000e+00 0.000000000000e+00
8.002500000000e+02 8.511080217903e-01 0.000000000000e+00 0.000000000000e+00
8.005000000000e+02 1.773977778700e-01 0.000000000000e+00 0.000000000000e+00
8.007500000000e+02 -4.616391477333e-01 0.000000000000e+00 0.000000000000e+00
8.010000000000e+02 -1.014685159410e+00 0.000000000000e+00 0.000000000000e+00
8.012500000000e+02 -1.439712754109e+00 0.000000000000e+00 0.000000000000e+00
8.015000000000e+02 -1.708084070832e+00 0.000000000000e+00 0.000000000000e+00
8.017500000000e+02 -1.807390928399e+00 0.000000000000e+00 0.000000000000e+00
8.020000000000e+02 -1.742613547690e+00 0.000000000000e+00 0.000000000000e+00
8.022500000000e+02 -1.535354049731e+00 0.000000000000e+00 0.000000000000e+00
8.025000000000e+02 -1.221131976399e+00 0.000000000000e+00 0.000000000000e+00
8.027500000000e+02 -8.449840094737e-01 0.000000000000e+00 0.000000000000e+00
8.030000000000e+02 -4.558527802836e-01 0.000000000000e+00 0.000000000000e+00
8.032500000000e+02 -1.004429152609e-01 0.000000000000e+00 0.000000000000e+00
8.035000000000e+02 1.826664535892e-01 0.000000000000e+00 0.000000000000e+00
8.037500000000e+02 3.678572470869e-01 0.000000000000e+00 0.000000000000e+00
8.040000000000e+02 4.455675980421e-01 0.000000000000e+00 0.000000000000e+00
8.042500000000e+02 4.231701932901e-01 0.000000000000e+00 0.000000000000e+00
8.045000000000e+02 3.234498950315e-01 0.000000000000e+00 0.000000000000e+00
8.047500000000e+02 1.808314555229e-01 0.000000000000e+00 0.000000000000e+00
8.050000000000e+02 3.583813707965e-02 0.000000000000e+00 0.000000000000e+00
8.052500000000e+02 -7.146162477265e-02 0.000000000000e+00 0.000000000000e+00
8.055000000000e+02 -1.080833934272e-01 0.000000000000e+00 0.000000000000e+00
8.057500000000e+02 -5.384546714753e-02 0.000000000000e+00 0.000000000000e+00
8.060000000000e+02 9.471649376132e-02 0.000000000000e+00 0.000000000000e+00
8.062500000000e+02 3.229039346665e-01 0.000000000000e+00 0.000000000000e+00
8.065000000000e+02 5.992064451124e-01 0.000000000000e+00 0.000000000000e+00
8.067500000000e+02 8.793752886142e-01 0.000000000000e+00 0.000000000000e+00
8.070000000000e+02 1.112736161229e+00 0.000000000000e+00 0.000000000000e+00
8.072500000000e+02 1.249901267404e+00 0.000000000000e+00 0.000000000000e+00
8.075000000000e+02 1.250791784604e+00 0.000000000000e+00 0.000000000000e+00
8.077500000000e+02 1.091782008414e+00 0.000000000000e+00 0.000000000000e+00
8.080000000000e+02 7.708472744961e-01 0.000000000000e+00 0.000000000000e+00
8.082500000000e+02 3.098362149110e-01 0.000000000000e+00 0.000000000000e+00
8.085000000000e+02 -2.466337390263e-01 0.000000000000e+00 0.000000000000e+00
8.087500000000e+02 -8.356899298302e-01 0.000000000000e+00 0.000000000000e+00
8.090000000000e+02 -1.383665013182e+00 0.000000000000e+00 0.000000000000e+00
8.092500000000e+02 -1.815593297775e+00 0.000000000000e+00 0.000000000000e+00
8.095000000000e+02 -2.065495165172e+00 0.000000000000e+00 0.000000000000e+00
8.097500000000e+02 -2.086031007447e+00 0.000000000000e+00 0.000000000000e+00
8.100000000000e+02 -1.856132006282e+00 0.000000000000e+00 0.000000000000e+00
8.102500000000e+02 -1.385441221277e+00 0.000000000000e+00 0.000000000000e+00
8.105000000000e+02 -7.147994882375e-01 0.000000000000e+00 0.000000000000e+00
8.107500000000e+02 8.746493540630e-02 0.000000000000e+00 0.000000000000e+00
8.110000000000e+02 9.331071091774e-01 0.000000000000e+00 0.000000000000e+00
8.112500000000e+02 1.724511839300e+00 0.000000000000e+00 0.000000000000e+00
8.115000000000e+02 2.366889276405e+00 0.000000000000e+00 0.000000000000e+00
8.117500000000e+02 2.780524027975e+00 0.000000000000e+00 0.000000000000e+00
8.120000000000e+02 2.911428400565e+00 0.000000000000e+00 0.000000000000e+00
8.122500000000e+02 2.738925026431e+00 0.000000000000e+00 0.000000000000e+00
8.125000000000e+02 2.279067841548e+00 0.000000000000e+00 0.000000000000e+00
8.127500000000e+02 1.583353683371e+00 0.000000000000e+00 0.000000000000e+00
8.130000000000e+02 7.328065068407e-01 0.000000000000e+00 0.000000000000e+00
8.132500000000e+02 -1.718543935196e-01 0.000000000000e+00 0.000000000000e+00
8.135000000000e+02 -1.022709881302e+00 0.000000000000e+00 0.000000000000e+00
8.137500000000e+02 -1.718172472101e+00 0.000000000000e+00 0.000000000000e+00
8.140000000000e+02 -2.175770605714e+00 0.000000000000e+00 0.000000000000e+00
8.142500000000e+02 -2.342490943903e+00 0.000000000000e+00 0.000000000000e+00
8.145000000000e+02 -2.201306069439e+00 0.000000000000e+00 0.000000000000e+00
8.147500000000e+02 -1.773027291806e+00 0.000000000000e+00 0.000000000000e+00
8.150000000000e+02 -1.113254111954e+00 0.000000000000e+00 0.000000000000e+00
8.152500000000e+02 -3.048552946486e-01 0.000000000000e+00 0.000000000000e+00
8.155000000000e+02 5.529812968306e-01 0.000000000000e+00 0.000000000000e+00
8.157500000000e+02 1.357636158799e+00 0.000000000000e+00 0.000000000000e+00
8.160000000000e+02 2.016141177753e+00 0.000000000000e+00 0.000000000000e+00
8.162500000000e+02 2.456711555588e+00 0.000000000000e+00 0.000000000000e+00
8.165000000000e+02 2.637216957687e+00 0.000000000000e+00 0.000000000000e+00
8.167500000000e+02 2.549525840630e+00 0.000000000000e+00 0.000000000000e+00
8.170000000000e+02 2.219242532313e+00 0.000000000000e+00 0.000000000000e+00
8.172500000000e+02 1.700999772305e+00 0.000000000000e+00 0.000000000000e+00
8.175000000000e+02 1.070078110113e+00 0.000000000000e+00 0.000000000000e+00
8.177500000000e+02 4.116117405798e-01 0.000000000000e+00 0.000000000000e+00
8.180000000000e+02 -1.910596575849e-01 0.000000000000e+00 0.000000000000e+00
8.182500000000e+02 -6.672613198484e-01 0.000000000000e+00 0.000000000000e+00
8.185000000000e+02 -9.676058613024e-01 0.000000000000e+00 0.000000000000e+00
8.187500000000e+02 -1.069264887372e+00 0.000000000000e+00 0.000000000000e+00
8.190000000000e+02 -9.773020159901e-01 0.000000000000e+00 0.000000000000e+00
8.192500000000e+02 -7.220642959832e-01 0.000000000000e+00 0.000000000000e+00
8.195000000000e+02 -3.531960346714e-01 0.000000000000e+00 0.000000000000e+00
8.197500000000e+02 6.869455930264e-02 0.000000000000e+00 0.000000000000e+00
8.200000000000e+02 4.813861147462e-01 0.000000000000e+00 0.000000000000e+00
8.202500000000e+02 8.299901058037e-01 0.000000000000e+00 0.000000000000e+00
8.205000000000e+02 1.074193001282e+00 0.000000000000e+00 0.000000000000e+00
8.207500000000e+02 1.192809295605e+00 0.000000000000e+00 0.000000000000e+00
8.210000000000e+02 1.185112108691e+00 0.000000000000e+00 0.000000000000e+00
8.212500000000e+02 1.068925367678e+00 0.000000000000e+00 0.000000000000e+00
8.215000000000e+02 8.759631229363e-01 0.000000000000e+00 0.000000000000e+00
8.217500000000e+02 6.453102691068e-01 0.000000000000e+00 0.000000000000e+00
8.220000000000e+02 4.161937437957e-01 0.000000000000e+00 0.000000000000e+00
8.222500000000e+02 2.212582196461e-01 0.000000000000e+00 0.000000000000e+00
8.225000000000e+02 8.142981587950e-02 0.000000000000e+00 0.000000000000e+00
8.227500000000e+02 3.150667548416e-03 0.000000000000e+00 0.000000000000e+00
8.230000000000e+02 -2.165201844699e-02 0.000000000000e+00 0.000000000000e+00
8.232500000000e+02 -1.296686165228e-02 0.000000000000e+00 0.000000000000e+00
8.235000000000e+02 1.985907599955e-03 0.000000000000e+00 0.000000000000e+00
8.237500000000e+02 -5.363023268148e-03 0.000000000000e+00 0.000000000000e+00
8.240000000000e+02 -5.892685227239e-02 0.000000000000e+00 0.000000000000e+00
8.242500000000e+02 -1.729170312393e-01 0.000000000000e+00 0.000000000000e+00
8.245000000000e+02 -3.486642186021e-01 0.000000000000e+00 0.000000000000e+00
8.247500000000e+02 -5.738857270097e-01 0.000000000000e+00 0.000000000000e+00
8.250000000000e+02 -8.245548331601e-01 0.000000000000e+00 0.000000000000e+00
8.252500000000e+02 -1.069075552109e+00 0.000000000000e+00 0.000000000000e+00
8.255000000000e+02 -1.274062154589e+00 0.000000000000e+00 0.000000000000e+00
8.257500000000e+02 -1.410732930146e+00 0.000000000000e+00 0.000000000000e+00
8.260000000000e+02 -1.460801205229e+00 0.000000000000e+00 0.000000000000e+00
8.262500000000e+02 -1.420805868324e+00 0.000000000000e+00 0.000000000000e+00
8.265000000000e+02 -1.304061069494e+00 0.000000000000e+00 0.000000000000e+00
8.267500000000e+02 -1.139783797176e+00 0.000000000000e+00 0.000000000000e+00
8.270000000000e+02 -9.694188062018e-01 0.000000000000e+00 0.000000000000e+00
8.272500000000e+02 -8.406490625390e-01 0.000000000000e+00 0.000000000000e+00
8.275000000000e+02 -7.999804154807e-01 0.000000000000e+00 0.000000000000e+00
8.277500000000e+02 -8.850554108651e-01 0.000000000000e+00 0.000000000000e+00
8.280000000000e+02 -1.117937348477e+00 0.000000000000e+00 0.000000000000e+00
8.282500000000e+02 -1.500494214890e+00 0.000000000000e+00 0.000000000000e+00
8.285000000000e+02 -2.012716504681e+00 0.000000000000e+00 0.000000000000e+00
8.287500000000e+02 -2.614366115684e+00 0.000000000000e+00 0.000000000000e+00
8.290000000000e+02 -3.249841444098e+00 0.000000000000e+00 0.000000000000e+00
8.292500000000e+02 -3.855635467780e+00 0.000000000000e+00 0.000000000000e+00
8.295000000000e+02 -4.369338730927e+00 0.000000000000e+00 0.000000000000e+00
8.297500000000e+02 -4.738865816640e+00 0.000000000000e+00 0.000000000000e+00
8.300000000000e+02 -4.930507795067e+00 0.000000000000e+00 0.000000000000e+00
8.302500000000e+02 -4.934550155203e+00 0.000000000000e+00 0.000000000000e+00
8.305000000000e+02 -4.767529127463e+00 0.000000000000e+00 0.000000000000e+00
8.307500000000e+02 -4.470681877592e+00 0.000000000000e+00 0.000000000000e+00
8.310000000000e+02 -4.104707011620e+00 0.000000000000e+00 0.000000000000e+00
8.312500000000e+02 -3.741507368155e+00 0.000000000000e+00 0.000000000000e+00
8.315000000000e+02 -3.454053010500e+00 0.000000000000e+00 0.000000000000e+00
8.317500000000e+02 -3.305806932440e+00 0.000000000000e+00 0.000000000000e+00
8.320000000000e+02 -3.341250982280e+00 0.000000000000e+00 0.000000000000e+00
8.322500000000e+02 -3.578917605127e+00 0.000000000000e+00 0.000000000000e+00
8.325000000000e+02 -4.007990794295e+00 0.000000000000e+00 0.000000000000e+00
8.327500000000e+02 -4.589035377188e+00 0.000000000000e+00 0.000000000000e+00
8.330000000000e+02 -5.258820338868e+00 0.000000000000e+00 0.000000000000e+00
8.332500000000e+02 -5.938606112042e+00 0.000000000000e+00 0.000000000000e+00
8.335000000000e+02 -6.544755464970e+00 0.000000000000e+00 0.000000000000e+00
8.337500000000e+02 -7.000178576608e+00 0.000000000000e+00 0.000000000000e+00
8.340000000000e+02 -7.244987514715e+00 0.000000000000e+00 0.000000000000e+00
8.342500000000e+02 -7.244834824483e+00 0.000000000000e+00 0.000000000000e+00
8.345000000000e+02 -6.995732053001e+00 0.000000000000e+00 0.000000000000e+00
8.347500000000e+02 -6.524640992119e+00 0.000000000000e+00 0.000000000000e+00
8.350000000000e+02 -5.885731595318e+00 0.000000000000e+00 0.000000000000e+00
8.352500000000e+02 -5.152818972601e+00 0.000000000000e+00 0.000000000000e+00
8.355000000000e+02 -4.409038095156e+00 0.000000000000e+00 0.000000000000e+00
8.357500000000e+02 -3.735209900322e+00 0.000000000000e+00 0.000000000000e+00
8.360000000000e+02 -3.198539485500e+00 0.000000000000e+00 0.000000000000e+00
8.362500000000e+02 -2.843239406613e+00 0.000000000000e+00 0.000000000000e+00
8.365000000000e+02 -2.684396174216e+00 0.000000000000e+00 0.000000000000e+00
8.367500000000e+02 -2.705936076120e+00 0.000000000000e+00 0.000000000000e+00
8.370000000000e+02 -2.862964423486e+00 0.000000000000e+00 0.000000000000e+00
8.372500000000e+02 -3.088134082395e+00 0.000000000000e+00 0.000000000000e+00
8.375000000000e+02 -3.301133220483e+00 0.000000000000e+00 0.000000000000e+00
8.377500000000e+02 -3.419948899697e+00 0.000000000000e+00 0.000000000000e+00
8.380000000000e+02 -3.372323134020e+00 0.000000000000e+00 0.000000000000e+00
8.382500000000e+02 -3.105803742276e+00 0.000000000000e+00 0.000000000000e+00
8.385000000000e+02 -2.595003620632e+00 0.000000000000e+00 0.000000000000e+00
8.387500000000e+02 -1.845086610470e+00 0.000000000000e+00 0.000000000000e+00
8.390000000000e+02 -8.910364563063e-01 0.000000000000e+00 0.000000000000e+00
8.392500000000e+02 2.071403499557e-01 0.000000000000e+00 0.000000000000e+00
8.395000000000e+02 1.372561472093e+00 0.000000000000e+00 0.000000000000e+00
8.397500000000e+02 2.521791624840e+00 0.000000000000e+00 0.000000000000e+00
8.400000000000e+02 3.575881437509e+00 0.000000000000e+00 0.000000000000e+00
8.402500000000e+02 4.470584840597e+00 0.000000000000e+00 0.000000000000e+00
8.405000000000e+02 5.164356524576e+00 0.000000000000e+00 0.000000000000e+00
8.407500000000e+02 5.643063286415e+00 0.000000000000e+00 0.000000000000e+00
8.410000000000e+02 5.920818596993e+00 0.000000000000e+00 0.000000000000e+00
8.412500000000e+02 6.036899183772e+00 0.000000000000e+00 0.000000000000e+00
8.415000000000e+02 6.049247418780e+00 0.000000000000e+00 0.000000000000e+00
8.417500000000e+02 6.025527590155e+00 0.000000000000e+00 0.000000000000e+00
8.420000000000e+02 6.033024367614e+00 0.000000000000e+00 0.000000000000e+00
8.422500000000e+02 6.128806157797e+00 0.000000000000e+00 0.000000000000e+00
8.425000000000e+02 6.351509771732e+00 0.000000000000e+00 0.000000000000e+00
8.427500000000e+02 6.715849537916e+00 0.000000000000e+00 0.000000000000e+00
8.430000000000e+02 7.210553214987e+00 0.000000000000e+00 0.000000000000e+00
8.432500000000e+02 7.799938024624e+00 0.000000000000e+00 0.000000000000e+00
8.435000000000e+02 8.428832991424e+00 0.000000000000e+00 0.000000000000e+00
8.437500000000e+02 9.030099500578e+00 0.000000000000e+00 0.000000000000e+00
8.440000000000e+02 9.533662364868e+00 0.000000000000e+00 0.000000000000e+00
8.442500000000e+02 9.875782954657e+00 0.000000000000e+00 0.000000000000e+00
8.445000000000e+02 1.000730501857e+01 0.000000000000e+00 0.000000000000e+00
8.447500000000e+02 9.899778050284e+00 0.000000000000e+00 0.000000000000e+00
8.450000000000e+02 9.548683547880e+00 0.000000000000e+00 0.000000000000e+00
8.452500000000e+02 8.973407856571e+00 0.000000000000e+00 0.000000000000e+00
8.455000000000e+02 8.214060860462e+00 0.000000000000e+00 0.000000000000e+00
8.457500000000e+02 7.325668559199e+00 0.000000000000e+00 0.000000000000e+00
8.460000000000e+02 6.370611095418e+00 0.000000000000e+00 0.000000000000e+00
8.462500000000e+02 5.410391210409e+00 0.000000000000e+00 0.000000000000e+00
8.465000000000e+02 4.497875897693e+00 0.000000000000e+00 0.000000000000e+00
8.467500000000e+02 3.671053011875e+00 0.000000000000e+00 0.000000000000e+00
8.470000000000e+02 2.949103640997e+00 0.000000000000e+00 0.000000000000e+00
8.472500000000e+02 2.331247764320e+00 0.000000000000e+00 0.000000000000e+00
8.475000000000e+02 1.798425609505e+00 0.000000000000e+00 0.000000000000e+00
8.477500000000e+02 1.317486208668e+00 0.000000000000e+00 0.000000000000e+00
8.480000000000e+02 8.472215167962e-01 0.000000000000e+00 0.000000000000e+00
8.482500000000e+02 3.453529316707e-01 0.000000000000e+00 0.000000000000e+00
8.485000000000e+02 -2.245244952525e-01 0.000000000000e+00 0.000000000000e+00
8.487500000000e+02 -8.869969265006e-01 0.000000000000e+00 0.000000000000e+00
8.490000000000e+02 -1.650675002930e+00 0.000000000000e+00 0.000000000000e+00
8.492500000000e+02 -2.506345272024e+00 0.000000000000e+00 0.000000000000e+00
8.495000000000e+02 -3.427618338580e+00 0.000000000000e+00 0.000000000000e+00
8.497500000000e+02 -4.373916867389e+00 0.000000000000e+00 0.000000000000e+00
8.500000000000e+02 -5.295334578423e+00 0.000000000000e+00 0.000000000000e+00
8.502500000000e+02 -6.138660156337e+00 0.000000000000e+00 0.000000000000e+00
8.505000000000e+02 -6.853727119569e+00 0.000000000000e+00 0.000000000000e+00
8.507500000000e+02 -7.399236367748e+00 0.000000000000e+00 0.000000000000e+00
8.510000000000e+02 -7.747299839545e+00 0.000000000000e+00 0.000000000000e+00
8.512500000000e+02 -7.886153232253e+00 0.000000000000e+00 0.000000000000e+00
8.515000000000e+02 -7.820752210452e+00 0.000000000000e+00 0.000000000000e+00
8.517500000000e+02 -7.571261213929e+00 0.000000000000e+00 0.000000000000e+00
8.520000000000e+02 -7.169725815214e+00 0.000000000000e+00 0.000000000000e+00
8.522500000000e+02 -6.655450913654e+00 0.000000000000e+00 0.000000000000e+00
8.525000000000e+02 -6.069758600968e+00 0.000000000000e+00 0.000000000000e+00
8.527500000000e+02 -5.450854021402e+00 0.000000000000e+00 0.000000000000e+00
8.530000000000e+02 -4.829481565428e+00 0.000000000000e+00 0.000000000000e+00
8.532500000000e+02 -4.225917606808e+00 0.000000000000e+00 0.000000000000e+00
8.535000000000e+02 -3.648641803897e+00 0.000000000000e+00 0.000000000000e+00
8.537500000000e+02 -3.094787087881e+00 0.000000000000e+00 0.000000000000e+00
8.540000000000e+02 -2.552223010119e+00 0.000000000000e+00 0.000000000000e+00
8.542500000000e+02 -2.002911303855e+00 0.000000000000e+00 0.000000000000e+00
8.545000000000e+02 -1.427014115546e+00 0.000000000000e+00 0.000000000000e+00
8.547500000000e+02 -8.071532558500e-01 0.000000000000e+00 0.000000000000e+00
8.550000000000e+02 -1.322208402052e-01 0.000000000000e+00 0.000000000000e+00
8.552500000000e+02 5.997759417153e-01 0.000000000000e+00 0.000000000000e+00
8.555000000000e+02 1.380204823420e+00 0.000000000000e+00 0.000000000000e+00
8.557500000000e+02 2.189810296453e+00 0.000000000000e+00 0.000000000000e+00
8.560000000000e+02 3.000196405257e+00 0.000000000000e+00 0.000000000000e+00
8.562500000000e+02 3.776563833351e+00 0.000000000000e+00 0.000000000000e+00
8.565000000000e+02 4.481316397562e+00 0.000000000000e+00 0.000000000000e+00
8.567500000000e+02 5.078050751916e+00 0.000000000000e+00 0.000000000000e+00
8.570000000000e+02 5.535409638850e+00 0.000000000000e+00 0.000000000000e+00
8.572500000000e+02 5.830314939481e+00 0.000000000000e+00 0.000000000000e+00
8.575000000000e+02 5.950194408282e+00 0.000000000000e+00 0.000000000000e+00
8.577500000000e+02 5.893959924719e+00 0.000000000000e+00 0.000000000000e+00
8.580000000000e+02 5.671664583455e+00 0.000000000000e+00 0.000000000000e+00
8.582500000000e+02 5.302937804528e+00 0.000000000000e+00 0.000000000000e+00
8.585000000000e+02 4.814449435217e+00 0.000000000000e+00 0.000000000000e+00
8.587500000000e+02 4.236766706061e+00 0.000000000000e+00 0.000000000000e+00
8.590000000000e+02 3.601028942171e+00 0.000000000000e+00 0.000000000000e+00
8.592500000000e+02 2.935868437440e+00 0.000000000000e+00 0.000000000000e+00
8.595000000000e+02 2.264953856288e+00 0.000000000000e+00 0.000000000000e+00
8.597500000000e+02 1.605433969575e+00 0.000000000000e+00 0.000000000000e+00
8.600000000000e+02 9.674290646709e-01 0.000000000000e+00 0.000000000000e+00
8.602500000000e+02 3.545730577072e-01 0.000000000000e+00 0.000000000000e+00
8.605000000000e+02 -2.345297486947e-01 0.000000000000e+00 0.000000000000e+00
8.607500000000e+02 -8.041855506283e-01 0.000000000000e+00 0.000000000000e+00
8.610000000000e+02 -1.359161215436e+00 0.000000000000e+00 0.000000000000e+00
8.612500000000e+02 -1.902269050816e+00 0.000000000000e+00 0.000000000000e+00
8.615000000000e+02 -2.432336728418e+00 0.000000000000e+00 0.000000000000e+00
8.617500000000e+02 -2.942853207383e+00 0.000000000000e+00 0.000000000000e+00
8.620000000000e+02 -3.421485790903e+00 0.000000000000e+00 0.000000000000e+00
8.622500000000e+02 -3.850544885362e+00 0.000000000000e+00 0.000000000000e+00
8.625000000000e+02 -4.208347180668e+00 0.000000000000e+00 0.000000000000e+00
8.627500000000e+02 -4.471310816802e+00 0.000000000000e+00 0.000000000000e+00
8.630000000000e+02 -4.616522085370e+00 0.000000000000e+00 0.000000000000e+00
8.632500000000e+02 -4.624453522645e+00 0.000000000000e+00 0.000000000000e+00
8.635000000000e+02 -4.481494557671e+00 0.000000000000e+00 0.000000000000e+00
8.637500000000e+02 -4.181979670086e+00 0.000000000000e+00 0.000000000000e+00
8.640000000000e+02 -3.729461539860e+00 0.000000000000e+00 0.000000000000e+00
8.642500000000e+02 -3.137069535310e+00 0.000000000000e+00 0.000000000000e+00
8.645000000000e+02 -2.426905148889e+00 0.000000000000e+00 0.000000000000e+00
8.647500000000e+02 -1.628541684290e+00 0.000000000000e+00 0.000000000000e+00
8.650000000000e+02 -7.768013408764e-01 0.000000000000e+00 0.000000000000e+00
8.652500000000e+02 9.093404084852e-02 0.000000000000e+00 0.000000000000e+00
8.655000000000e+02 9.375718468272e-01 0.000000000000e+00 0.000000000000e+00
8.657500000000e+02 1.728998458096e+00 0.000000000000e+00 0.000000000000e+00
8.660000000000e+02 2.436318737305e+00 0.000000000000e+00 0.000000000000e+00
8.662500000000e+02 3.037417250700e+00 0.000000000000e+00 0.000000000000e+00
8.665000000000e+02 3.517703874211e+00 0.000000000000e+00 0.000000000000e+00
8.667500000000e+02 3.870012863183e+00 0.000000000000e+00 0.000000000000e+00
8.670000000000e+02 4.093733099906e+00 0.000000000000e+00 0.000000000000e+00
8.672500000000e+02 4.193344180060e+00 0.000000000000e+00 0.000000000000e+00
8.675000000000e+02 4.176605795702e+00 0.000000000000e+00 0.000000000000e+00
8.677500000000e+02 4.052687054402e+00 0.000000000000e+00 0.000000000000e+00
8.680000000000e+02 3.830522701383e+00 0.000000000000e+00 0.000000000000e+00
8.682500000000e+02 3.517644389946e+00 0.000000000000e+00 0.000000000000e+00
8.685000000000e+02 3.119661947574e+00 0.000000000000e+00 0.000000000000e+00
8.687500000000e+02 2.640471335070e+00 0.000000000000e+00 0.000000000000e+00
8.690000000000e+02 2.083155469275e+00 0.000000000000e+00 0.000000000000e+00
8.692500000000e+02 1.451435932989e+00 0.000000000000e+00 0.000000000000e+00
8.695000000000e+02 7.514425154019e-01 0.000000000000e+00 0.000000000000e+00
8.697500000000e+02 -6.493680856539e-03 0.000000000000e+00 0.000000000000e+00
8.700000000000e+02 -8.063399606612e-01 0.000000000000e+00 0.000000000000e+00
8.702500000000e+02 -1.625449743533e+00 0.000000000000e+00 0.000000000000e+00
8.705000000000e+02 -2.434470143370e+00 0.000000000000e+00 0.000000000000e+00
8.707500000000e+02 -3.198202950853e+00 0.000000000000e+00 0.000000000000e+00
8.710000000000e+02 -3.877430935855e+00 0.000000000000e+00 0.000000000000e+00
8.712500000000e+02 -4.431591813510e+00 0.000000000000e+00 0.000000000000e+00
8.715000000000e+02 -4.822061531243e+00 0.000000000000e+00 0.000000000000e+00
8.717500000000e+02 -5.015712952782e+00 0.000000000000e+00 0.000000000000e+00
8.720000000000e+02 -4.988358956015e+00 0.000000000000e+00 0.000000000000e+00
8.722500000000e+02 -4.727679176434e+00 0.000000000000e+00 0.000000000000e+00
8.725000000000e+02 -4.235269904462e+00 0.000000000000e+00 0.000000000000e+00
8.727500000000e+02 -3.527543269633e+00 0.000000000000e+00 0.000000000000e+00
8.730000000000e+02 -2.635324923625e+00 0.000000000000e+00 0.000000000000e+00
8.732500000000e+02 -1.602144058441e+00 0.000000000000e+00 0.000000000000e+00
8.735000000000e+02 -4.813577158547e-01 0.000000000000e+00 0.000000000000e+00
8.737500000000e+02 6.676158804300e-01 0.000000000000e+00 0.000000000000e+00
8.740000000000e+02 1.783579921573e+00 0.000000000000e+00 0.000000000000e+00
8.742500000000e+02 2.807927679675e+00 0.000000000000e+00 0.000000000000e+00
8.745000000000e+02 3.688665222527e+00 0.000000000000e+00 0.000000000000e+00
8.747500000000e+02 4.383706825733e+00 0.000000000000e+00 0.000000000000e+00
8.750000000000e+02 4.863158324156e+00 0.000000000000e+00 0.000000000000e+00
8.752500000000e+02 5.110433030508e+00 0.000000000000e+00 0.000000000000e+00
8.755000000000e+02 5.122189416108e+00 0.000000000000e+00 0.000000000000e+00
8.757500000000e+02 4.907219812275e+00 0.000000000000e+00 0.000000000000e+00
8.760000000000e+02 4.484535930742e+00 0.000000000000e+00 0.000000000000e+00
8.762500000000e+02 3.880974356271e+00 0.000000000000e+00 0.000000000000e+00
8.765000000000e+02 3.128673290504e+00 0.000000000000e+00 0.000000000000e+00
8.767500000000e+02 2.262747789755e+00 0.000000000000e+00 0.000000000000e+00
8.770000000000e+02 1.319419214328e+00 0.000000000000e+00 0.000000000000e+00
8.772500000000e+02 3.347472748628e-01 0.000000000000e+00 0.000000000000e+00
8.775000000000e+02 -6.560130144670e-01 0.000000000000e+00 0.000000000000e+00
8.777500000000e+02 -1.618531986836e+00 0.000000000000e+00 0.000000000000e+00
8.780000000000e+02 -2.519209647318e+00 0.000000000000e+00 0.000000000000e+00
8.782500000000e+02 -3.324935013778e+00 0.000000000000e+00 0.000000000000e+00
8.785000000000e+02 -4.003087385553e+00 0.000000000000e+00 0.000000000000e+00
8.787500000000e+02 -4.522028358433e+00 0.000000000000e+00 0.000000000000e+00
8.790000000000e+02 -4.852245954144e+00 0.000000000000e+00 0.000000000000e+00
8.792500000000e+02 -4.968187588006e+00 0.000000000000e+00 0.000000000000e+00
8.795000000000e+02 -4.850675204359e+00 0.000000000000e+00 0.000000000000e+00
8.797500000000e+02 -4.489655936018e+00 0.000000000000e+00 0.000000000000e+00
8.800000000000e+02 -3.886927803155e+00 0.000000000000e+00 0.000000000000e+00
8.802500000000e+02 -3.058412144849e+00 0.000000000000e+00 0.000000000000e+00
8.805000000000e+02 -2.035536672809e+00 0.000000000000e+00 0.000000000000e+00
8.807500000000e+02 -8.653510631690e-01 0.000000000000e+00 0.000000000000e+00
8.810000000000e+02 3.908827021594e-01 0.000000000000e+00 0.000000000000e+00
8.812500000000e+02 1.660713267925e+00 0.000000000000e+00 0.000000000000e+00
8.815000000000e+02 2.865025467812e+00 0.000000000000e+00 0.000000000000e+00
8.817500000000e+02 3.923756008195e+00 0.000000000000e+00 0.000000000000e+00
8.820000000000e+02 4.762309103291e+00 0.000000000000e+00 0.000000000000e+00
8.822500000000e+02 5.318053744502e+00 0.000000000000e+00 0.000000000000e+00
8.825000000000e+02 5.546225287930e+00 0.000000000000e+00 0.000000000000e+00
8.827500000000e+02 5.424575263644e+00 0.000000000000e+00 0.000000000000e+00
8.830000000000e+02 4.956215499777e+00 0.000000000000e+00 0.000000000000e+00
8.832500000000e+02 4.170275887943e+00 0.000000000000e+00 0.000000000000e+00
8.835000000000e+02 3.120219903323e+00 0.000000000000e+00 0.000000000000e+00
8.837500000000e+02 1.879911725849e+00 0.000000000000e+00 0.000000000000e+00
8.840000000000e+02 5.377732207908e-01 0.000000000000e+00 0.000000000000e+00
8.842500000000e+02 -8.104218096648e-01 0.000000000000e+00 0.000000000000e+00
8.845000000000e+02 -2.069420433185e+00 0.000000000000e+00 0.000000000000e+00
8.847500000000e+02 -3.152265353816e+00 0.000000000000e+00 0.000000000000e+00
8.850000000000e+02 -3.987223832216e+00 0.000000000000e+00 0.000000000000e+00
8.852500000000e+02 -4.523223836149e+00 0.000000000000e+00 0.000000000000e+00
8.855000000000e+02 -4.733321354521e+00 0.000000000000e+00 0.000000000000e+00
8.857500000000e+02 -4.615941494476e+00 0.000000000000e+00 0.000000000000e+00
8.860000000000e+02 -4.193874916670e+00 0.000000000000e+00 0.000000000000e+00
8.862500000000e+02 -3.511241112637e+00 0.000000000000e+00 0.000000000000e+00
8.865000000000e+02 -2.628824023377e+00 0.000000000000e+00 0.000000000000e+00
8.867500000000e+02 -1.618322353695e+00 0.000000000000e+00 0.000000000000e+00
8.870000000000e+02 -5.561238536780e-01 0.000000000000e+00 0.000000000000e+00
8.872500000000e+02 4.827932440654e-01 0.000000000000e+00 0.000000000000e+00
8.875000000000e+02 1.430300918422e+00 0.000000000000e+00 0.000000000000e+00
8.877500000000e+02 2.229497505204e+00 0.000000000000e+00 0.000000000000e+00
8.880000000000e+02 2.837767699778e+00 0.000000000000e+00 0.000000000000e+00
8.882500000000e+02 3.228438048544e+00 0.000000000000e+00 0.000000000000e+00
8.885000000000e+02 3.391089065497e+00 0.000000000000e+00 0.000000000000e+00
8.887500000000e+02 3.330703204259e+00 0.000000000000e+00 0.000000000000e+00
8.890000000000e+02 3.065903405000e+00 0.000000000000e+00 0.000000000000e+00
8.892500000000e+02 2.626566309081e+00 0.000000000000e+00 0.000000000000e+00
8.895000000000e+02 2.051081577867e+00 0.000000000000e+00 0.000000000000e+00
8.897500000000e+02 1.383484441266e+00 0.000000000000e+00 0.000000000000e+00
8.900000000000e+02 6.706270272083e-01 0.000000000000e+00 0.000000000000e+00
8.902500000000e+02 -4.050924242120e-02 0.000000000000e+00 0.000000000000e+00
8.905000000000e+02 -7.053090161957e-01 0.000000000000e+00 0.000000000000e+00
8.907500000000e+02 -1.283804290775e+00 0.000000000000e+00 0.000000000000e+00
8.910000000000e+02 -1.742723517464e+00 0.000000000000e+00 0.000000000000e+00
8.912500000000e+02 -2.057271258068e+00 0.000000000000e+00 0.000000000000e+00
8.915000000000e+02 -2.212567269313e+00 0.000000000000e+00 0.000000000000e+00
8.917500000000e+02 -2.204637672778e+00 0.000000000000e+00 0.000000000000e+00
8.920000000000e+02 -2.040825951263e+00 0.000000000000e+00 0.000000000000e+00
8.922500000000e+02 -1.739490156913e+00 0.000000000000e+00 0.000000000000e+00
8.925000000000e+02 -1.328883065986e+00 0.000000000000e+00 0.000000000000e+00
8.927500000000e+02 -8.451760999421e-01 0.000000000000e+00 0.000000000000e+00
8.930000000000e+02 -3.296806194662e-01 0.000000000000e+00 0.000000000000e+00
8.932500000000e+02 1.745700881405e-01 0.000000000000e+00 0.000000000000e+00
8.935000000000e+02 6.266050888887e-01 0.000000000000e+00 0.000000000000e+00
8.937500000000e+02 9.913030052315e-01 0.000000000000e+00 0.000000000000e+00
8.940000000000e+02 1.242766526067e+00 0.000000000000e+00 0.000000000000e+00
8.942500000000e+02 1.366868778090e+00 0.000000000000e+00 0.000000000000e+00
8.945000000000e+02 1.362615992534e+00 0.000000000000e+00 0.000000000000e+00
8.947500000000e+02 1.242088675982e+00 0.000000000000e+00 0.000000000000e+00
8.950000000000e+02 1.028887727179e+00 0.000000000000e+00 0.000000000000e+00
8.952500000000e+02 7.552026013128e-01 0.000000000000e+00 0.000000000000e+00
8.955000000000e+02 4.578096049536e-01 0.000000000000e+00 0.000000000000e+00
8.957500000000e+02 1.734712334919e-01 0.000000000000e+00 0.000000000000e+00
8.960000000000e+02 -6.568436248302e-02 0.000000000000e+00 0.000000000000e+00
8.962500000000e+02 -2.361913754762e-01 0.000000000000e+00 0.000000000000e+00
8.965000000000e+02 -3.261212204913e-01 0.000000000000e+00 0.000000000000e+00
8.967500000000e+02 -3.363787747212e-01 0.000000000000e+00 0.000000000000e+00
8.970000000000e+02 -2.801981565510e-01 0.000000000000e+00 0.000000000000e+00
8.972500000000e+02 -1.808626981922e-01 0.000000000000e+00 0.000000000000e+00
8.975000000000e+02 -6.792916768969e-02 0.000000000000e+00 0.000000000000e+00
8.977500000000e+02 2.753652416939e-02 0.000000000000e+00 0.000000000000e+00
8.980000000000e+02 7.804093166967e-02 0.000000000000e+00 0.000000000000e+00
8.982500000000e+02 6.431747303889e-02 0.000000000000e+00 0.000000000000e+00
8.985000000000e+02 -2.115826116420e-02 0.000000000000e+00 0.000000000000e+00
8.987500000000e+02 -1.723652644291e-01 0.000000000000e+00 0.000000000000e+00
8.990000000000e+02 -3.699892457598e-01 0.000000000000e+00 0.000000000000e+00
8.992500000000e+02 -5.837827716650e-01 0.000000000000e+00 0.000000000000e+00
8.995000000000e+02 -7.767745597595e-01 0.000000000000e+00 0.000000000000e+00
8.997500000000e+02 -9.107818544908e-01 0.000000000000e+00 0.000000000000e+00
9.000000000000e+02 -9.524603912940e-01 0.000000000000e+00 0.000000000000e+00
9.002500000000e+02 -8.790101715494e-01 0.000000000000e+00 0.000000000000e+00
9.005000000000e+02 -6.826637337455e-01 0.000000000000e+00 0.000000000000e+00
9.007500000000e+02 -3.732209056938e-01 0.000000000000e+00 0.000000000000e+00
9.010000000000e+02 2.185457519416e-02 0.000000000000e+00 0.000000000000e+00
9.012500000000e+02 4.599277929350e-01 0.000000000000e+00 0.000000000000e+00
9.015000000000e+02 8.880559777359e-01 0.000000000000e+00 0.000000000000e+00
9.017500000000e+02 1.249649611925e+00 0.000000000000e+00 0.000000000000e+00
9.020000000000e+02 1.492072505711e+00 0.000000000000e+00 0.000000000000e+00
9.022500000000e+02 1.574148184372e+00 0.000000000000e+00 0.000000000000e+00
9.025000000000e+02 1.472507554038e+00 0.000000000000e+00 0.000000000000e+00
9.027500000000e+02 1.185831682074e+00 0.000000000000e+00 0.000000000000e+00
9.030000000000e+02 7.363018111483e-01 0.000000000000e+00 0.000000000000e+00
9.032500000000e+02 1.679340545350e-01 0.000000000000e+00 0.000000000000e+00
9.035000000000e+02 -4.581002138106e-01 0.000000000000e+00 0.000000000000e+00
9.037500000000e+02 -1.070644083815e+00 0.000000000000e+00 0.000000000000e+00
9.040000000000e+02 -1.597328183426e+00 0.000000000000e+00 0.000000000000e+00
9.042500000000e+02 -1.973811493170e+00 0.000000000000e+00 0.000000000000e+00
9.045000000000e+02 -2.152257368730e+00 0.000000000000e+00 0.000000000000e+00
9.047500000000e+02 -2.107884630975e+00 0.000000000000e+00 0.000000000000e+00
9.050000000000e+02 -1.842668923207e+00 0.000000000000e+00 0.000000000000e+00
9.052500000000e+02 -1.385638122174e+00 0.000000000000e+00 0.000000000000e+00
9.055000000000e+02 -7.896582038453e-01 0.000000000000e+00 0.000000000000e+00
9.057500000000e+02 -1.250805896718e-01 0.000000000000e+00 0.000000000000e+00
9.060000000000e+02 5.289474958011e-01 0.000000000000e+00 0.000000000000e+00
9.062500000000e+02 1.094382564076e+00 0.000000000000e+00 0.000000000000e+00
9.065000000000e+02 1.504093322667e+00 0.000000000000e+00 0.000000000000e+00
9.067500000000e+02 1.710280650779e+00 0.000000000000e+00 0.000000000000e+00
9.070000000000e+02 1.690393619735e+00 0.000000000000e+00 0.000000000000e+00
9.072500000000e+02 1.449762064046e+00 0.000000000000e+00 0.000000000000e+00
9.075000000000e+02 1.020609964075e+00 0.000000000000e+00 0.000000000000e+00
9.077500000000e+02 4.576037118463e-01 0.000000000000e+00 0.000000000000e+00
9.080000000000e+02 -1.694432181437e-01 0.000000000000e+00 0.000000000000e+00
9.082500000000e+02 -7.847079075530e-01 0.000000000000e+00 0.000000000000e+00
9.085000000000e+02 -1.316097441059e+00 0.000000000000e+00 0.000000000000e+00
9.087500000000e+02 -1.704283792908e+00 0.000000000000e+00 0.000000000000e+00
9.090000000000e+02 -1.909843305721e+00 0.000000000000e+00 0.000000000000e+00
9.092500000000e+02 -1.917588999609e+00 0.000000000000e+00 0.000000000000e+00
9.095000000000e+02 -1.737585569441e+00 0.000000000000e+00 0.000000000000e+00
9.097500000000e+02 -1.402802879291e+00 0.000000000000e+00 0.000000000000e+00
9.100000000000e+02 -9.638271918771e-01 0.000000000000e+00 0.000000000000e+00
9.102500000000e+02 -4.814445233824e-01 0.000000000000e+00 0.000000000000e+00
9.105000000000e+02 -1.818227871450e-02 0.000000000000e+00 0.000000000000e+00
9.107500000000e+02 3.699928481426e-01 0.000000000000e+00 0.000000000000e+00
9.110000000000e+02 6.406836744185e-01 0.000000000000e+00 0.000000000000e+00
9.112500000000e+02 7.698622641125e-01 0.000000000000e+00 0.000000000000e+00
9.115000000000e+02 7.538908023868e-01 0.000000000000e+00 0.000000000000e+00
9.117500000000e+02 6.086112649433e-01 0.000000000000e+00 0.000000000000e+00
9.120000000000e+02 3.657777768315e-01 0.000000000000e+00 0.000000000000e+00
9.122500000000e+02 6.747784022715e-02 0.000000000000e+00 0.000000000000e+00
9.125000000000e+02 -2.405464993378e-01 0.000000000000e+00 0.000000000000e+00
9.127500000000e+02 -5.156452965490e-01 0.000000000000e+00 0.000000000000e+00
9.130000000000e+02 -7.240794575145e-01 0.000000000000e+00 0.000000000000e+00
9.132500000000e+02 -8.451001831908e-01 0.000000000000e+00 0.000000000000e+00
9.135000000000e+02 -8.727776283312e-01 0.000000000000e+00 0.000000000000e+00
9.137500000000e+02 -8.154339721802e-01 0.000000000000e+00 0.000000000000e+00
9.140000000000e+02 -6.929115076163e-01 0.000000000000e+00 0.000000000000e+00
9.142500000000e+02 -5.322324668798e-01 0.000000000000e+00 0.000000000000e+00
9.145000000000e+02 -3.624349633479e-01 0.000000000000e+00 0.000000000000e+00
9.147500000000e+02 -2.094658153214e-01 0.000000000000e+00 0.000000000000e+00
9.150000000000e+02 -9.196445400061e-02 0.000000000000e+00 0.000000000000e+00
9.152500000000e+02 -1.859356157740e-02 0.000000000000e+00 0.000000000000e+00
9.155000000000e+02 1.270692689220e-02 0.000000000000e+00 0.000000000000e+00
9.157500000000e+02 1.349842030135e-02 0.000000000000e+00 0.000000000000e+00
9.160000000000e+02 1.942389565314e-03 0.000000000000e+00 0.000000000000e+00
9.162500000000e+02 -1.216384689298e-03 0.000000000000e+00 0.000000000000e+00
9.165000000000e+02 2.296042432140e-02 0.000000000000e+00 0.000000000000e+00
9.167500000000e+02 8.763583803747e-02 0.000000000000e+00 0.000000000000e+00
9.170000000000e+02 1.973613780297e-01 0.000000000000e+00 0.000000000000e+00
9.172500000000e+02 3.468840731331e-01 0.000000000000e+00 0.000000000000e+00
9.175000000000e+02 5.218208231802e-01 0.000000000000e+00 0.000000000000e+00
9.177500000000e+02 7.011002305141e-01 0.000000000000e+00 0.000000000000e+00
9.180000000000e+02 8.607638785447e-01 0.000000000000e+00 0.000000000000e+00
9.182500000000e+02 9.784777943833e-01 0.000000000000e+00 0.000000000000e+00
9.185000000000e+02 1.037970671250e+00 0.000000000000e+00 0.000000000000e+00
9.187500000000e+02 1.032611269863e+00 0.000000000000e+00 0.000000000000e+00
9.190000000000e+02 9.674651872035e-01 0.000000000000e+00 0.000000000000e+00
9.192500000000e+02 8.594113969091e-01 0.000000000000e+00 0.000000000000e+00
9.195000000000e+02 7.352137597014e-01 0.000000000000e+00 0.000000000000e+00
9.197500000000e+02 6.277817669709e-01 0.000000000000e+00 0.000000000000e+00
9.200000000000e+02 5.711633246120e-01 0.000000000000e+00 0.000000000000e+00
9.202500000000e+02 5.950398459710e-01 0.000000000000e+00 0.000000000000e+00
9.205000000000e+02 7.196020676992e-01 0.000000000000e+00 0.000000000000e+00
9.207500000000e+02 9.516541250658e-01 0.000000000000e+00 0.000000000000e+00
9.210000000000e+02 1.282625669334e+00 0.000000000000e+00 0.000000000000e+00
9.212500000000e+02 1.688891078577e+00 0.000000000000e+00 0.000000000000e+00
9.215000000000e+02 2.134443239108e+00 0.000000000000e+00 0.000000000000e+00
9.217500000000e+02 2.575600916285e+00 0.000000000000e+00 0.000000000000e+00
9.220000000000e+02 2.967100857651e+00 0.000000000000e+00 0.000000000000e+00
9.222500000000e+02 3.268690515332e+00 0.000000000000e+00 0.000000000000e+00
9.225000000000e+02 3.451233076522e+00 0.000000000000e+00 0.000000000000e+00
9.227500000000e+02 3.501382060492e+00 0.000000000000e+00 0.000000000000e+00
9.230000000000e+02 3.424073934028e+00 0.000000000000e+00 0.000000000000e+00
9.232500000000e+02 3.242397396823e+00 0.000000000000e+00 0.000000000000e+00
9.235000000000e+02 2.994781946955e+00 0.000000000000e+00 0.000000000000e+00
9.237500000000e+02 2.729848916877e+00 0.000000000000e+00 0.000000000000e+00
9.240000000000e+02 2.499624954788e+00 0.000000000000e+00 0.000000000000e+00
9.242500000000e+02 2.352076391109e+00 0.000000000000e+00 0.000000000000e+00
9.245000000000e+02 2.324042779983e+00 0.000000000000e+00 0.000000000000e+00
9.247500000000e+02 2.435609297882e+00 0.000000000000e+00 0.000000000000e+00
9.250000000000e+02 2.686764380331e+00 0.000000000000e+00 0.000000000000e+00
9.252500000000e+02 3.056867956501e+00 0.000000000000e+00 0.000000000000e+00
9.255000000000e+02 3.507053179595e+00 0.000000000000e+00 0.000000000000e+00
9.257500000000e+02 3.985259411151e+00 0.000000000000e+00 0.000000000000e+00
9.260000000000e+02 4.433208927539e+00 0.000000000000e+00 0.000000000000e+00
9.262500000000e+02 4.794351367970e+00 0.000000000000e+00 0.000000000000e+00
9.265000000000e+02 5.021651298571e+00 0.000000000000e+00 0.000000000000e+00
9.267500000000e+02 5.084107956312e+00 0.000000000000e+00 0.000000000000e+00
9.270000000000e+02 4.971070988608e+00 0.000000000000e+00 0.000000000000e+00
9.272500000000e+02 4.693726915344e+00 0.000000000000e+00 0.000000000000e+00
9.275000000000e+02 4.283533242567e+00 0.000000000000e+00 0.000000000000e+00
9.277500000000e+02 3.787812433170e+00 0.000000000000e+00 0.000000000000e+00
9.280000000000e+02 3.263123284433e+00 0.000000000000e+00 0.000000000000e+00
9.282500000000e+02 2.767344119620e+00 0.000000000000e+00 0.000000000000e+00
9.285000000000e+02 2.351585006202e+00 0.000000000000e+00 0.000000000000e+00
9.287500000000e+02 2.053068982786e+00 0.000000000000e+00 0.000000000000e+00
9.290000000000e+02 1.889982290362e+00 0.000000000000e+00 0.000000000000e+00
9.292500000000e+02 1.859011661435e+00 0.000000000000e+00 0.000000000000e+00
9.295000000000e+02 1.935903966134e+00 0.000000000000e+00 0.000000000000e+00
9.297500000000e+02 2.078955319477e+00 0.000000000000e+00 0.000000000000e+00
9.300000000000e+02 2.234924591983e+00 0.000000000000e+00 0.000000000000e+00
9.302500000000e+02 2.346528779978e+00 0.000000000000e+00 0.000000000000e+00
9.305000000000e+02 2.360462270351e+00 0.000000000000e+00 0.000000000000e+00
9.307500000000e+02 2.234818111976e+00 0.000000000000e+00 0.000000000000e+00
9.310000000000e+02 1.944884443275e+00 0.000000000000e+00 0.000000000000e+00
9.312500000000e+02 1.486527912598e+00 0.000000000000e+00 0.000000000000e+00
9.315000000000e+02 8.767226803489e-01 0.000000000000e+00 0.000000000000e+00
9.317500000000e+02 1.511879267851e-01 0.000000000000e+00 0.000000000000e+00
9.320000000000e+02 -6.404992370548e-01 0.000000000000e+00 0.000000000000e+00
9.322500000000e+02 -1.441601964689e+00 0.000000000000e+00 0.000000000000e+00
9.325000000000e+02 -2.195778251674e+00 0.000000000000e+00 0.000000000000e+00
9.327500000000e+02 -2.854433558813e+00 0.000000000000e+00 0.000000000000e+00
9.330000000000e+02 -3.382859387419e+00 0.000000000000e+00 0.000000000000e+00
9.332500000000e+02 -3.764332647510e+00 0.000000000000e+00 0.000000000000e+00
9.335000000000e+02 -4.001649434490e+00 0.000000000000e+00 0.000000000000e+00
9.337500000000e+02 -4.115933383187e+00 0.000000000000e+00 0.000000000000e+00
9.340000000000e+02 -4.142940376730e+00 0.000000000000e+00 0.000000000000e+00
9.342500000000e+02 -4.127424305249e+00 0.000000000000e+00 0.000000000000e+00
9.345000000000e+02 -4.116385640042e+00 0.000000000000e+00 0.000000000000e+00
9.347500000000e+02 -4.152161754110e+00 0.000000000000e+00 0.000000000000e+00
9.350000000000e+02 -4.266318717356e+00 0.000000000000e+00 0.000000000000e+00
9.352500000000e+02 -4.475171759968e+00 0.000000000000e+00 0.000000000000e+00
9.355000000000e+02 -4.777517364484e+00 0.000000000000e+00 0.000000000000e+00
9.357500000000e+02 -5.154840745102e+00 0.000000000000e+00 0.000000000000e+00
9.360000000000e+02 -5.573914586210e+00 0.000000000000e+00 0.000000000000e+00
9.362500000000e+02 -5.991377439473e+00 0.000000000000e+00 0.000000000000e+00
9.365000000000e+02 -6.359618078135e+00 0.000000000000e+00 0.000000000000e+00
9.367500000000e+02 -6.633130014454e+00 0.000000000000e+00 0.000000000000e+00
9.370000000000e+02 -6.774458056893e+00 0.000000000000e+00 0.000000000000e+00
9.372500000000e+02 -6.758938752830e+00 0.000000000000e+00 0.000000000000e+00
9.375000000000e+02 -6.577624286467e+00 0.000000000000e+00 0.000000000000e+00
9.377500000000e+02 -6.238045788151e+00 0.000000000000e+00 0.000000000000e+00
9.380000000000e+02 -5.762777908513e+00 0.000000000000e+00 0.000000000000e+00
9.382500000000e+02 -5.186068465486e+00 0.000000000000e+00 0.000000000000e+00
9.385000000000e+02 -4.549053408806e+00 0.000000000000e+00 0.000000000000e+00
9.387500000000e+02 -3.894254289115e+00 0.000000000000e+00 0.000000000000e+00
9.390000000000e+02 -3.260130969013e+00 0.000000000000e+00 0.000000000000e+00
9.392500000000e+02 -2.676429300478e+00 0.000000000000e+00 0.000000000000e+00
9.395000000000e+02 -2.160929984736e+00 0.000000000000e+00 0.000000000000e+00
9.397500000000e+02 -1.717992509157e+00 0.000000000000e+00 0.000000000000e+00
9.400000000000e+02 -1.339028755140e+00 0.000000000000e+00 0.000000000000e+00
9.402500000000e+02 -1.004771826010e+00 0.000000000000e+00 0.000000000000e+00
9.405000000000e+02 -6.889641540830e-01 0.000000000000e+00 0.000000000000e+00
9.407500000000e+02 -3.629072200792e-01 0.000000000000e+00 0.000000000000e+00
9.410000000000e+02 -2.161081229271e-04 0.000000000000e+00 0.000000000000e+00
9.412500000000e+02 4.188836950571e-01 0.000000000000e+00 0.000000000000e+00
9.415000000000e+02 9.042948902043e-01 0.000000000000e+00 0.000000000000e+00
9.417500000000e+02 1.454239140167e+00 0.000000000000e+00 0.000000000000e+00
9.420000000000e+02 2.055104857636e+00 0.000000000000e+00 0.000000000000e+00
9.422500000000e+02 2.682924576617e+00 0.000000000000e+00 0.000000000000e+00
9.425000000000e+02 3.306234383991e+00 0.000000000000e+00 0.000000000000e+00
9.427500000000e+02 3.889889512162e+00 0.000000000000e+00 0.000000000000e+00
9.430000000000e+02 4.399296252644e+00 0.000000000000e+00 0.000000000000e+00
9.432500000000e+02 4.804483875182e+00 0.000000000000e+00 0.000000000000e+00
9.435000000000e+02 5.083483176440e+00 0.000000000000e+00 0.000000000000e+00
9.437500000000e+02 5.224591681115e+00 0.000000000000e+00 0.000000000000e+00
9.440000000000e+02 5.227271183091e+00 0.000000000000e+00 0.000000000000e+00
9.442500000000e+02 5.101616676309e+00 0.000000000000e+00 0.000000000000e+00
9.445000000000e+02 4.866529455475e+00 0.000000000000e+00 0.000000000000e+00
9.447500000000e+02 4.546895016167e+00 0.000000000000e+00 0.000000000000e+00
9.450000000000e+02 4.170186710257e+00 0.000000000000e+00 0.000000000000e+00
9.452500000000e+02 3.762974628491e+00 0.000000000000e+00 0.000000000000e+00
9.455000000000e+02 3.347810579853e+00 0.000000000000e+00 0.000000000000e+00
9.457500000000e+02 2.940888320337e+00 0.000000000000e+00 0.000000000000e+00
9.460000000000e+02 2.550755716795e+00 0.000000000000e+00 0.000000000000e+00
9.462500000000e+02 2.178200998643e+00 0.000000000000e+00 0.000000000000e+00
9.465000000000e+02 1.817270847561e+00 0.000000000000e+00 0.000000000000e+00
9.467500000000e+02 1.457226356579e+00 0.000000000000e+00 0.000000000000e+00
9.470000000000e+02 1.085123708642e+00 0.000000000000e+00 0.000000000000e+00
9.472500000000e+02 6.886343833212e-01 0.000000000000e+00 0.000000000000e+00
9.475000000000e+02 2.587024261978e-01 0.000000000000e+00 0.000000000000e+00
9.477500000000e+02 -2.083262416407e-01 0.000000000000e+00 0.000000000000e+00
9.480000000000e+02 -7.093827032394e-01 0.000000000000e+00 0.000000000000e+00
9.482500000000e+02 -1.234323556580e+00 0.000000000000e+00 0.000000000000e+00
9.485000000000e+02 -1.766575000534e+00 0.000000000000e+00 0.000000000000e+00
9.487500000000e+02 -2.284664952769e+00 0.000000000000e+00 0.000000000000e+00
9.490000000000e+02 -2.764421782913e+00 0.000000000000e+00 0.000000000000e+00
9.492500000000e+02 -3.181538186500e+00 0.000000000000e+00 0.000000000000e+00
9.495000000000e+02 -3.514161566500e+00 0.000000000000e+00 0.000000000000e+00
9.497500000000e+02 -3.745181041364e+00 0.000000000000e+00 0.000000000000e+00
9.500000000000e+02 -3.863932696994e+00 0.000000000000e+00 0.000000000000e+00
9.502500000000e+02 -3.867130319455e+00 0.000000000000e+00 0.000000000000e+00
9.505000000000e+02 -3.758935894558e+00 0.000000000000e+00 0.000000000000e+00
9.507500000000e+02 -3.550197739343e+00 0.000000000000e+00 0.000000000000e+00
9.510000000000e+02 -3.256989179532e+00 0.000000000000e+00 0.000000000000e+00
9.512500000000e+02 -2.898663952001e+00 0.000000000000e+00 0.000000000000e+00
9.515000000000e+02 -2.495696173288e+00 0.000000000000e+00 0.000000000000e+00
9.517500000000e+02 -2.067587491581e+00 0.000000000000e+00 0.000000000000e+00
9.520000000000e+02 -1.631101645265e+00 0.000000000000e+00 0.000000000000e+00
9.522500000000e+02 -1.199031593572e+00 0.000000000000e+00 0.000000000000e+00
9.525000000000e+02 -7.796251590907e-01 0.000000000000e+00 0.000000000000e+00
9.527500000000e+02 -3.767029372209e-01 0.000000000000e+00 0.000000000000e+00
9.530000000000e+02 9.590542591869e-03 0.000000000000e+00 0.000000000000e+00
9.532500000000e+02 3.815428585016e-01 0.000000000000e+00 0.000000000000e+00
9.535000000000e+02 7.423375259084e-01 0.000000000000e+00 0.000000000000e+00
9.537500000000e+02 1.094458148416e+00 0.000000000000e+00 0.000000000000e+00
9.540000000000e+02 1.438266144288e+00 0.000000000000e+00 0.000000000000e+00
9.542500000000e+02 1.770955794871e+00 0.000000000000e+00 0.000000000000e+00
9.545000000000e+02 2.086035374049e+00 0.000000000000e+00 0.000000000000e+00
9.547500000000e+02 2.373410410749e+00 0.000000000000e+00 0.000000000000e+00
9.550000000000e+02 2.620064406582e+00 0.000000000000e+00 0.000000000000e+00
9.552500000000e+02 2.811253948298e+00 0.000000000000e+00 0.000000000000e+00
9.555000000000e+02 2.932068871546e+00 0.000000000000e+00 0.000000000000e+00
9.557500000000e+02 2.969161914457e+00 0.000000000000e+00 0.000000000000e+00
9.560000000000e+02 2.912431417997e+00 0.000000000000e+00 0.000000000000e+00
9.562500000000e+02 2.756447106632e+00 0.000000000000e+00 0.000000000000e+00
9.565000000000e+02 2.501441439218e+00 0.000000000000e+00 0.000000000000e+00
9.567500000000e+02 2.153742936200e+00 0.000000000000e+00 0.000000000000e+00
9.570000000000e+02 1.725596225173e+00 0.000000000000e+00 0.000000000000e+00
9.572500000000e+02 1.234387646684e+00 0.000000000000e+00 0.000000000000e+00
9.575000000000e+02 7.013659272930e-01 0.000000000000e+00 0.000000000000e+00
9.577500000000e+02 1.500060322425e-01 0.000000000000e+00 0.000000000000e+00
9.580000000000e+02 -3.957961669407e-01 0.000000000000e+00 0.000000000000e+00
9.582500000000e+02 -9.134949286214e-01 0.000000000000e+00 0.000000000000e+00
9.585000000000e+02 -1.383437368309e+00 0.000000000000e+00 0.000000000000e+00
9.587500000000e+02 -1.790017153977e+00 0.000000000000e+00 0.000000000000e+00
9.590000000000e+02 -2.122331131975e+00 0.000000000000e+00 0.000000000000e+00
9.592500000000e+02 -2.374296120022e+00 0.000000000000e+00 0.000000000000e+00
9.595000000000e+02 -2.544252612420e+00 0.000000000000e+00 0.000000000000e+00
9.597500000000e+02 -2.634147012343e+00 0.000000000000e+00 0.000000000000e+00
9.600000000000e+02 -2.648435939713e+00 0.000000000000e+00 0.000000000000e+00
9.602500000000e+02 -2.592888477185e+00 0.000000000000e+00 0.000000000000e+00
9.605000000000e+02 -2.473470692886e+00 0.000000000000e+00 0.000000000000e+00
9.607500000000e+02 -2.295480223496e+00 0.000000000000e+00 0.000000000000e+00
9.610000000000e+02 -2.063059140285e+00 0.000000000000e+00 0.000000000000e+00
9.612500000000e+02 -1.779155791485e+00 0.000000000000e+00 0.000000000000e+00
9.615000000000e+02 -1.445938277811e+00 0.000000000000e+00 0.000000000000e+00
9.617500000000e+02 -1.065592647550e+00 0.000000000000e+00 0.000000000000e+00
9.620000000000e+02 -6.413771539597e-01 0.000000000000e+00 0.000000000000e+00
9.622500000000e+02 -1.787585431807e-01 0.000000000000e+00 0.000000000000e+00
9.625000000000e+02 3.135660736111e-01 0.000000000000e+00 0.000000000000e+00
9.627500000000e+02 8.229539376185e-01 0.000000000000e+00 0.000000000000e+00
9.630000000000e+02 1.332568869236e+00 0.000000000000e+00 0.000000000000e+00
9.632500000000e+02 1.821706962446e+00 0.000000000000e+00 0.000000000000e+00
9.635000000000e+02 2.266729551122e+00 0.000000000000e+00 0.000000000000e+00
9.637500000000e+02 2.642556898751e+00 0.000000000000e+00 0.000000000000e+00
9.640000000000e+02 2.924597867446e+00 0.000000000000e+00 0.000000000000e+00
9.642500000000e+02 3.090925173440e+00 0.000000000000e+00 0.000000000000e+00
9.645000000000e+02 3.124461782023e+00 0.000000000000e+00 0.000000000000e+00
9.647500000000e+02 3.014928003396e+00 0.000000000000e+00 0.000000000000e+00
9.650000000000e+02 2.760313880139e+00 0.000000000000e+00 0.000000000000e+00
9.652500000000e+02 2.367686468438e+00 0.000000000000e+00 0.000000000000e+00
9.655000000000e+02 1.853211609518e+00 0.000000000000e+00 0.000000000000e+00
9.657500000000e+02 1.241356375260e+00 0.000000000000e+00 0.000000000000e+00
9.660000000000e+02 5.633308160117e-01 0.000000000000e+00 0.000000000000e+00
9.662500000000e+02 -1.450857579072e-01 0.000000000000e+00 0.000000000000e+00
9.665000000000e+02 -8.461190731346e-01 0.000000000000e+00 0.000000000000e+00
9.667500000000e+02 -1.502716182947e+00 0.000000000000e+00 0.000000000000e+00
9.670000000000e+02 -2.081133089845e+00 0.000000000000e+00 0.000000000000e+00
9.672500000000e+02 -2.553144093382e+00 0.000000000000e+00 0.000000000000e+00
9.675000000000e+02 -2.897674515722e+00 0.000000000000e+00 0.000000000000e+00
9.677500000000e+02 -3.101732935658e+00 0.000000000000e+00 0.000000000000e+00
9.680000000000e+02 -3.160606618522e+00 0.000000000000e+00 0.000000000000e+00
9.682500000000e+02 -3.077372552993e+00 0.000000000000e+00 0.000000000000e+00
9.685000000000e+02 -2.861854361010e+00 0.000000000000e+00 0.000000000000e+00
9.687500000000e+02 -2.529211866790e+00 0.000000000000e+00 0.000000000000e+00
9.690000000000e+02 -2.098377891198e+00 0.000000000000e+00 0.000000000000e+00
9.692500000000e+02 -1.590552617325e+00 0.000000000000e+00 0.000000000000e+00
9.695000000000e+02 -1.027931036270e+00 0.000000000000e+00 0.000000000000e+00
9.697500000000e+02 -4.327793980980e-01 0.000000000000e+00 0.000000000000e+00
9.700000000000e+02 1.730981972897e-01 0.000000000000e+00 0.000000000000e+00
9.702500000000e+02 7.685400803265e-01 0.000000000000e+00 0.000000000000e+00
9.705000000000e+02 1.332960240026e+00 0.000000000000e+00 0.000000000000e+00
9.707500000000e+02 1.846189388455e+00 0.000000000000e+00 0.000000000000e+00
9.710000000000e+02 2.288399087657e+00 0.000000000000e+00 0.000000000000e+00
9.712500000000e+02 2.640272067364e+00 0.000000000000e+00 0.000000000000e+00
9.715000000000e+02 2.883538319544e+00 0.000000000000e+00 0.000000000000e+00
9.717500000000e+02 3.001927498892e+00 0.000000000000e+00 0.000000000000e+00
9.720000000000e+02 2.982503706214e+00 0.000000000000e+00 0.000000000000e+00
9.722500000000e+02 2.817261804862e+00 0.000000000000e+00 0.000000000000e+00
9.725000000000e+02 2.504788898630e+00 0.000000000000e+00 0.000000000000e+00
9.727500000000e+02 2.051743282184e+00 0.000000000000e+00 0.000000000000e+00
9.730000000000e+02 1.473885840271e+00 0.000000000000e+00 0.000000000000e+00
9.732500000000e+02 7.964207157838e-01 0.000000000000e+00 0.000000000000e+00
9.735000000000e+02 5.346276378565e-02 0.000000000000e+00 0.000000000000e+00
9.737500000000e+02 -7.134571568928e-01 0.000000000000e+00 0.000000000000e+00
9.740000000000e+02 -1.457822688395e+00 0.000000000000e+00 0.000000000000e+00
9.742500000000e+02 -2.131349521982e+00 0.000000000000e+00 0.000000000000e+00
9.745000000000e+02 -2.687728181405e+00 0.000000000000e+00 0.000000000000e+00
9.747500000000e+02 -3.086542361252e+00 0.000000000000e+00 0.000000000000e+00
9.750000000000e+02 -3.296963520742e+00 0.000000000000e+00 0.000000000000e+00
9.752500000000e+02 -3.300819461600e+00 0.000000000000e+00 0.000000000000e+00
9.755000000000e+02 -3.094680732832e+00 0.000000000000e+00 0.000000000000e+00
9.757500000000e+02 -2.690699909243e+00 0.000000000000e+00 0.000000000000e+00
9.760000000000e+02 -2.116065058869e+00 0.000000000000e+00 0.000000000000e+00
9.762500000000e+02 -1.411075234295e+00 0.000000000000e+00 0.000000000000e+00
9.765000000000e+02 -6.259949105674e-01 0.000000000000e+00 0.000000000000e+00
9.767500000000e+02 1.830222798117e-01 0.000000000000e+00 0.000000000000e+00
9.770000000000e+02 9.585487526776e-01 0.000000000000e+00 0.000000000000e+00
9.772500000000e+02 1.646588278372e+00 0.000000000000e+00 0.000000000000e+00
9.775000000000e+02 2.200916464426e+00 0.000000000000e+00 0.000000000000e+00
9.777500000000e+02 2.586646566522e+00 0.000000000000e+00 0.000000000000e+00
9.780000000000e+02 2.782700730004e+00 0.000000000000e+00 0.000000000000e+00
9.782500000000e+02 2.782989782045e+00 0.000000000000e+00 0.000000000000e+00
9.785000000000e+02 2.596245113805e+00 0.000000000000e+00 0.000000000000e+00
9.787500000000e+02 2.244586649155e+00 0.000000000000e+00 0.000000000000e+00
9.790000000000e+02 1.761034677673e+00 0.000000000000e+00 0.000000000000e+00
9.792500000000e+02 1.186266566666e+00 0.000000000000e+00 0.000000000000e+00
9.795000000000e+02 5.649727773447e-01 0.000000000000e+00 0.000000000000e+00
9.797500000000e+02 -5.782345900061e-02 0.000000000000e+00 0.000000000000e+00
9.800000000000e+02 -6.401498045791e-01 0.000000000000e+00 0.000000000000e+00
9.802500000000e+02 -1.145904037887e+00 0.000000000000e+00 0.000000000000e+00
9.805000000000e+02 -1.546928825280e+00 0.000000000000e+00 0.000000000000e+00
9.807500000000e+02 -1.824258982610e+00 0.000000000000e+00 0.000000000000e+00
9.810000000000e+02 -1.968550923283e+00 0.000000000000e+00 0.000000000000e+00
9.812500000000e+02 -1.979781100355e+00 0.000000000000e+00 0.000000000000e+00
9.815000000000e+02 -1.866353745500e+00 0.000000000000e+00 0.000000000000e+00
9.817500000000e+02 -1.643784514748e+00 0.000000000000e+00 0.000000000000e+00
9.820000000000e+02 -1.333126782696e+00 0.000000000000e+00 0.000000000000e+00
9.822500000000e+02 -9.592863247338e-01 0.000000000000e+00 0.000000000000e+00
9.825000000000e+02 -5.493358787372e-01 0.000000000000e+00 0.000000000000e+00
9.827500000000e+02 -1.309027255906e-01 0.000000000000e+00 0.000000000000e+00
9.830000000000e+02 2.693313588501e-01 0.000000000000e+00 0.000000000000e+00
9.832500000000e+02 6.270010183065e-01 0.000000000000e+00 0.000000000000e+00
9.835000000000e+02 9.212902790058e-01 0.000000000000e+00 0.000000000000e+00
9.837500000000e+02 1.136012297646e+00 0.000000000000e+00 0.000000000000e+00
9.840000000000e+02 1.260503590830e+00 0.000000000000e+00 0.000000000000e+00
9.842500000000e+02 1.290279301705e+00 0.000000000000e+00 0.000000000000e+00
9.845000000000e+02 1.227378660816e+00 0.000000000000e+00 0.000000000000e+00
9.847500000000e+02 1.080323701775e+00 0.000000000000e+00 0.000000000000e+00
9.850000000000e+02 8.636251580082e-01 0.000000000000e+00 0.000000000000e+00
9.852500000000e+02 5.967997408211e-01 0.000000000000e+00 0.000000000000e+00
9.855000000000e+02 3.029111515511e-01 0.000000000000e+00 0.000000000000e+00
9.857500000000e+02 6.707653084186e-03 0.000000000000e+00 0.000000000000e+00
9.860000000000e+02 -2.675070739992e-01 0.000000000000e+00 0.000000000000e+00
9.862500000000e+02 -4.980766084363e-01 0.000000000000e+00 0.000000000000e+00
9.865000000000e+02 -6.680368403420e-01 0.000000000000e+00 0.000000000000e+00
9.867500000000e+02 -7.667619766898e-01 0.000000000000e+00 0.000000000000e+00
9.870000000000e+02 -7.909931471377e-01 0.000000000000e+00 0.000000000000e+00
9.872500000000e+02 -7.450883494379e-01 0.000000000000e+00 0.000000000000e+00
9.875000000000e+02 -6.404187784527e-01 0.000000000000e+00 0.000000000000e+00
9.877500000000e+02 -4.939420937876e-01 0.000000000000e+00 0.000000000000e+00
9.880000000000e+02 -3.260938902390e-01 0.000000000000e+00 0.000000000000e+00
9.882500000000e+02 -1.582384682755e-01 0.000000000000e+00 0.000000000000e+00
9.885000000000e+02 -9.993223117591e-03 0.000000000000e+00 0.000000000000e+00
9.887500000000e+02 1.032253029936e-01 0.000000000000e+00 0.000000000000e+00
9.890000000000e+02 1.720992394324e-01 0.000000000000e+00 0.000000000000e+00
9.892500000000e+02 1.944786692780e-01 0.000000000000e+00 0.000000000000e+00
9.895000000000e+02 1.754544332193e-01 0.000000000000e+00 0.000000000000e+00
9.897500000000e+02 1.264005492755e-01 0.000000000000e+00 0.000000000000e+00
9.900000000000e+02 6.309790555279e-02 0.000000000000e+00 0.000000000000e+00
9.902500000000e+02 3.187177943649e-03 0.000000000000e+00 0.000000000000e+00
9.905000000000e+02 -3.669459358081e-02 0.000000000000e+00 0.000000000000e+00
9.907500000000e+02 -4.367983789236e-02 0.000000000000e+00 0.000000000000e+00
9.910000000000e+02 -1.092327958071e-02 0.000000000000e+00 0.000000000000e+00
9.912500000000e+02 6.101419278551e-02 0.000000000000e+00 0.000000000000e+00
9.915000000000e+02 1.638921600324e-01 0.000000000000e+00 0.000000000000e+00
9.917500000000e+02 2.827144360658e-01 0.000000000000e+00 0.000000000000e+00
9.920000000000e+02 3.977622746736e-01 0.000000000000e+00 0.000000000000e+00
9.922500000000e+02 4.874805175342e-01 0.000000000000e+00 0.000000000000e+00
9.925000000000e+02 5.318220175282e-01 0.000000000000e+00 0.000000000000e+00
9.927500000000e+02 5.155698202892e-01 0.000000000000e+00 0.000000000000e+00
9.930000000000e+02 4.311378627573e-01 0.000000000000e+00 0.000000000000e+00
9.932500000000e+02 2.804048491043e-01 0.000000000000e+00 0.000000000000e+00
9.935000000000e+02 7.525750387544e-02 0.000000000000e+00 0.000000000000e+00
9.937500000000e+02 -1.633065488358e-01 0.000000000000e+00 0.000000000000e+00
9.940000000000e+02 -4.074628770526e-01 0.000000000000e+00 0.000000000000e+00
9.942500000000e+02 -6.259741646534e-01 0.000000000000e+00 0.000000000000e+00
9.945000000000e+02 -7.883021359349e-01 0.000000000000e+00 0.000000000000e+00
9.947500000000e+02 -8.688664129175e-01 0.000000000000e+00 0.000000000000e+00
9.950000000000e+02 -8.508546821942e-01 0.000000000000e+00 0.000000000000e+00
9.952500000000e+02 -7.290276771189e-01 0.000000000000e+00 0.000000000000e+00
9.955000000000e+02 -5.110824493400e-01 0.000000000000e+00 0.000000000000e+00
9.957500000000e+02 -2.173235879374e-01 0.000000000000e+00 0.000000000000e+00
9.960000000000e+02 1.213801598015e-01 0.000000000000e+00 0.000000000000e+00
9.962500000000e+02 4.671382862945e-01 0.000000000000e+00 0.000000000000e+00
9.965000000000e+02 7.796495012592e-01 0.000000000000e+00 0.000000000000e+00
9.967500000000e+02 1.021290362904e+00 0.000000000000e+00 0.000000000000e+00
9.970000000000e+02 1.162008586146e+00 0.000000000000e+00 0.000000000000e+00
9.972500000000e+02 1.183357834825e+00 0.000000000000e+00 0.000000000000e+00
9.975000000000e+02 1.081113003942e+00 0.000000000000e+00 0.000000000000e+00
9.977500000000e+02 8.660870482398e-01 0.000000000000e+00 0.000000000000e+00
9.980000000000e+02 5.630081755596e-01 0.000000000000e+00 0.000000000000e+00
9.982500000000e+02 2.075772571116e-01 0.000000000000e+00 0.000000000000e+00
9.985000000000e+02 -1.579266023395e-01 0.000000000000e+00 0.000000000000e+00
9.987500000000e+02 -4.899240945778e-01 0.000000000000e+00 0.000000000000e+00
9.990000000000e+02 -7.490050774794e-01 0.000000000000e+00 0.000000000000e+00
9.992500000000e+02 -9.048672454602e-01 0.000000000000e+00 0.000000000000e+00
9.995000000000e+02 -9.400713137668e-01 0.000000000000e+00 0.000000000000e+00
9.997500000000e+02 -8.521190264743e-01 0.000000000000e+00 0.000000000000e+00
1.000000000000e+03 -6.535873118675e-01 0.000000000000e+00 0.000000000000e+00
1.000250000000e+03 -3.703152403466e-01 0.000000000000e+00 0.000000000000e+00
1.000500000000e+03 -3.790330731729e-02 0.000000000000e+00 0.000000000000e+00
1.000750000000e+03 3.029897424420e-01 0.000000000000e+00 0.000000000000e+00
1.001000000000e+03 6.119101893197e-01 0.000000000000e+00 0.000000000000e+00
1.001250000000e+03 8.537233121593e-01 0.000000000000e+00 0.000000000000e+00
1.001500000000e+03 1.002900376413e+00 0.000000000000e+00 0.000000000000e+00
1.001750000000e+03 1.046425985925e+00 0.000000000000e+00 0.000000000000e+00
1.002000000000e+03 9.849728133969e-01 0.000000000000e+00 0.000000000000e+00
1.002250000000e+03 8.322358752359e-01 0.000000000000e+00 0.000000000000e+00
1.002500000000e+03 6.125738231742e-01 0.000000000000e+00 0.000000000000e+00
1.002750000000e+03 3.573338460947e-01 0.000000000000e+00 0.000000000000e+00
1.003000000000e+03 1.004076346413e-01 0.000000000000e+00 0.000000000000e+00
1.003250000000e+03 -1.263447380902e-01 0.000000000000e+00 0.000000000000e+00
1.003500000000e+03 -2.971692703954e-01 0.000000000000e+00 0.000000000000e+00
1.003750000000e+03 -3.954501231970e-01 0.000000000000e+00 0.000000000000e+00
1.004000000000e+03 -4.153260623035e-01 0.000000000000e+00 0.000000000000e+00
1.004250000000e+03 -3.617336008382e-01 0.000000000000e+00 0.000000000000e+00
1.004500000000e+03 -2.489503960517e-01 0.000000000000e+00 0.000000000000e+00
1.004750000000e+03 -9.792499372872e-02 0.000000000000e+00 0.000000000000e+00
1.005000000000e+03 6.715781916095e-02 0.000000000000e+00 0.000000000000e+00
1.005250000000e+03 2.225356608353e-01 0.000000000000e+00 0.000000000000e+00
1.005500000000e+03 3.482030926302e-01 0.000000000000e+00 0.000000000000e+00
1.005750000000e+03 4.304482497968e-01 0.000000000000e+00 0.000000000000e+00
1.006000000000e+03 4.632603870616e-01 0.000000000000e+00 0.000000000000e+00
1.006250000000e+03 4.484643812994e-01 0.000000000000e+00 0.000000000000e+00
1.006500000000e+03 3.946401441871e-01 0.000000000000e+00 0.000000000000e+00
1.006750000000e+03 3.150700798343e-01 0.000000000000e+00 0.000000000000e+00
1.007000000000e+03 2.250980967614e-01 0.000000000000e+00 0.000000000000e+00
1.007250000000e+03 1.393587704899e-01 0.000000000000e+00 0.000000000000e+00
1.007500000000e+03 6.933519697648e-02 0.000000000000e+00 0.000000000000e+00
1.007750000000e+03 2.163098363384e-02 0.000000000000e+00 0.000000000000e+00
1.008000000000e+03 -2.790779004560e-03 0.000000000000e+00 0.000000000000e+00
1.008250000000e+03 -8.318196794051e-03 0.000000000000e+00 0.000000000000e+00
1.008500000000e+03 -3.445832931815e-03 0.000000000000e+00 0.000000000000e+00
1.008750000000e+03 1.172349350571e-03 0.000000000000e+00 0.000000000000e+00
1.009000000000e+03 -4.993517165037e-03 0.000000000000e+00 0.000000000000e+00
1.009250000000e+03 -3.014492737761e-02 0.000000000000e+00 0.000000000000e+00
1.009500000000e+03 -7.842514413184e-02 0.000000000000e+00 0.000000000000e+00
1.009750000000e+03 -1.489724300897e-01 0.000000000000e+00 0.000000000000e+00
1.010000000000e+03 -2.359272991013e-01 0.000000000000e+00 0.000000000000e+00
1.010250000000e+03 -3.293987791377e-01 0.000000000000e+00 0.000000000000e+00
1.010500000000e+03 -4.172280510175e-01 0.000000000000e+00 0.000000000000e+00
1.010750000000e+03 -4.872480301863e-01 0.000000000000e+00 0.000000000000e+00
1.011000000000e+03 -5.296476197584e-01 0.000000000000e+00 0.000000000000e+00
1.011250000000e+03 -5.390245026664e-01 0.000000000000e+00 0.000000000000e+00
1.011500000000e+03 -5.157549599863e-01 0.000000000000e+00 0.000000000000e+00
1.011750000000e+03 -4.664165456334e-01 0.000000000000e+00 0.000000000000e+00
1.012000000000e+03 -4.031525573369e-01 0.000000000000e+00 0.000000000000e+00
1.012250000000e+03 -3.420416406782e-01 0.000000000000e+00 0.000000000000e+00
1.012500000000e+03 -3.007034263485e-01 0.000000000000e+00 0.000000000000e+00
1.012750000000e+03 -2.955045393882e-01 0.000000000000e+00 0.000000000000e+00
1.013000000000e+03 -3.388065267213e-01 0.000000000000e+00 0.000000000000e+00
1.013250000000e+03 -4.367048584631e-01 0.000000000000e+00 0.000000000000e+00
1.013500000000e+03 -5.876437316027e-01 0.000000000000e+00 0.000000000000e+00
1.013750000000e+03 -7.821639131136e-01 0.000000000000e+00 0.000000000000e+00
1.014000000000e+03 -1.003869370991e+00 0.000000000000e+00 0.000000000000e+00
1.014250000000e+03 -1.231509214662e+00 0.000000000000e+00 0.000000000000e+00
1.014500000000e+03 -1.441893900501e+00 0.000000000000e+00 0.000000000000e+00
1.014750000000e+03 -1.613226728883e+00 0.000000000000e+00 0.000000000000e+00
1.015000000000e+03 -1.728355542912e+00 0.000000000000e+00 0.000000000000e+00
1.015250000000e+03 -1.777448113507e+00 0.000000000000e+00 0.000000000000e+00
1.015500000000e+03 -1.759669457730e+00 0.000000000000e+00 0.000000000000e+00
1.015750000000e+03 -1.683580068176e+00 0.000000000000e+00 0.000000000000e+00
1.016000000000e+03 -1.566160264166e+00 0.000000000000e+00 0.000000000000e+00
1.016250000000e+03 -1.430569948576e+00 0.000000000000e+00 0.000000000000e+00
1.016500000000e+03 -1.302944282208e+00 0.000000000000e+00 0.000000000000e+00
1.016750000000e+03 -1.208675116427e+00 0.000000000000e+00 0.000000000000e+00
1.017000000000e+03 -1.168712458273e+00 0.000000000000e+00 0.000000000000e+00
1.017250000000e+03 -1.196426365309e+00 0.000000000000e+00 0.000000000000e+00
1.017500000000e+03 -1.295495727785e+00 0.000000000000e+00 0.000000000000e+00
1.017750000000e+03 -1.459146627084e+00 0.000000000000e+00 0.000000000000e+00
1.018000000000e+03 -1.670870096429e+00 0.000000000000e+00 0.000000000000e+00
1.018250000000e+03 -1.906535319213e+00 0.000000000000e+00 0.000000000000e+00
1.018500000000e+03 -2.137610993111e+00 0.000000000000e+00 0.000000000000e+00
1.018750000000e+03 -2.335044744082e+00 0.000000000000e+00 0.000000000000e+00
1.019000000000e+03 -2.473252182605e+00 0.000000000000e+00 0.000000000000e+00
1.019250000000e+03 -2.533648077024e+00 0.000000000000e+00 0.000000000000e+00
1.019500000000e+03 -2.507215170215e+00 0.000000000000e+00 0.000000000000e+00
1.019750000000e+03 -2.395742324369e+00 0.000000000000e+00 0.000000000000e+00
1.020000000000e+03 -2.211553186012e+00 0.000000000000e+00 0.000000000000e+00
1.020250000000e+03 -1.975761899886e+00 0.000000000000e+00 0.000000000000e+00
1.020500000000e+03 -1.715302351074e+00 0.000000000000e+00 0.000000000000e+00
1.020750000000e+03 -1.459151657420e+00 0.000000000000e+00 0.000000000000e+00
1.021000000000e+03 -1.234282164701e+00 0.000000000000e+00 0.000000000000e+00
1.021250000000e+03 -1.061912943371e+00 0.000000000000e+00 0.000000000000e+00
1.021500000000e+03 -9.545868845897e-01 0.000000000000e+00 0.000000000000e+00
1.021750000000e+03 -9.144799071273e-01 0.000000000000e+00 0.000000000000e+00
1.022000000000e+03 -9.331721899938e-01 0.000000000000e+00 0.000000000000e+00
1.022250000000e+03 -9.929034609432e-01 0.000000000000e+00 0.000000000000e+00
1.022500000000e+03 -1.069125166218e+00 0.000000000000e+00 0.000000000000e+00
1.022750000000e+03 -1.133981660420e+00 0.000000000000e+00 0.000000000000e+00
1.023000000000e+03 -1.160225797015e+00 0.000000000000e+00 0.000000000000e+00
1.023250000000e+03 -1.125018851225e+00 0.000000000000e+00 0.000000000000e+00
1.023500000000e+03 -1.013087533379e+00 0.000000000000e+00 0.000000000000e+00
1.023750000000e+03 -8.188076535633e-01 0.000000000000e+00 0.000000000000e+00
1.024000000000e+03 -5.469400031060e-01 0.000000000000e+00 0.000000000000e+00
1.024250000000e+03 -2.119362577021e-01 0.000000000000e+00 0.000000000000e+00
1.024500000000e+03 1.640665590586e-01 0.000000000000e+00 0.000000000000e+00
1.024750000000e+03 5.542637536610e-01 0.000000000000e+00 0.000000000000e+00
1.025000000000e+03 9.307778262376e-01 0.000000000000e+00 0.000000000000e+00
1.025250000000e+03 1.268323278888e+00 0.000000000000e+00 0.000000000000e+00
1.025500000000e+03 1.547434169120e+00 0.000000000000e+00 0.000000000000e+00
1.025750000000e+03 1.756818131121e+00 0.000000000000e+00 0.000000000000e+00
1.026000000000e+03 1.894530973325e+00 0.000000000000e+00 0.000000000000e+00
1.026250000000e+03 1.967836255725e+00 0.000000000000e+00 0.000000000000e+00
1.026500000000e+03 1.991799715616e+00 0.000000000000e+00 0.000000000000e+00
1.026750000000e+03 1.986842739865e+00 0.000000000000e+00 0.000000000000e+00
1.027000000000e+03 1.975618155309e+00 0.000000000000e+00 0.000000000000e+00
1.027250000000e+03 1.979656840940e+00 0.000000000000e+00 0.000000000000e+00
1.027500000000e+03 2.016254485138e+00 0.000000000000e+00 0.000000000000e+00
1.027750000000e+03 2.096022942953e+00 0.000000000000e+00 0.000000000000e+00
1.028000000000e+03 2.221428046121e+00 0.000000000000e+00 0.000000000000e+00
1.028250000000e+03 2.386491197716e+00 0.000000000000e+00 0.000000000000e+00
1.028500000000e+03 2.577666884501e+00 0.000000000000e+00 0.000000000000e+00
1.028750000000e+03 2.775745896276e+00 0.000000000000e+00 0.000000000000e+00
1.029000000000e+03 2.958497015979e+00 0.000000000000e+00 0.000000000000e+00
1.029250000000e+03 3.103666517568e+00 0.000000000000e+00 0.000000000000e+00
1.029500000000e+03 3.191916647479e+00 0.000000000000e+00 0.000000000000e+00
1.029750000000e+03 3.209304994798e+00 0.000000000000e+00 0.000000000000e+00
1.030000000000e+03 3.148981601931e+00 0.000000000000e+00 0.000000000000e+00
1.030250000000e+03 3.011897773981e+00 0.000000000000e+00 0.000000000000e+00
1.030500000000e+03 2.806462286999e+00 0.000000000000e+00 0.000000000000e+00
1.030750000000e+03 2.547226699688e+00 0.000000000000e+00 0.000000000000e+00
1.031000000000e+03 2.252811447378e+00 0.000000000000e+00 0.000000000000e+00
1.031250000000e+03 1.943380946537e+00 0.000000000000e+00 0.000000000000e+00
1.031500000000e+03 1.638026883444e+00 0.000000000000e+00 0.000000000000e+00
1.031750000000e+03 1.352418747732e+00 0.000000000000e+00 0.000000000000e+00
1.032000000000e+03 1.097031291101e+00 0.000000000000e+00 0.000000000000e+00
1.032250000000e+03 8.761684740313e-01 0.000000000000e+00 0.000000000000e+00
1.032500000000e+03 6.878864544088e-01 0.000000000000e+00 0.000000000000e+00
1.032750000000e+03 5.247913231937e-01 0.000000000000e+00 0.000000000000e+00
1.033000000000e+03 3.755683853228e-01 0.000000000000e+00 0.000000000000e+00
1.033250000000e+03 2.270048473252e-01 0.000000000000e+00 0.000000000000e+00
1.033500000000e+03 6.620893567791e-02 0.000000000000e+00 0.000000000000e+00
1.033750000000e+03 -1.172875620733e-01 0.000000000000e+00 0.000000000000e+00
1.034000000000e+03 -3.298289987950e-01 0.000000000000e+00 0.000000000000e+00
1.034250000000e+03 -5.725581660143e-01 0.000000000000e+00 0.000000000000e+00
1.034500000000e+03 -8.410886641689e-01 0.000000000000e+00 0.000000000000e+00
1.034750000000e+03 -1.125948139518e+00 0.000000000000e+00 0.000000000000e+00
1.035000000000e+03 -1.413707804475e+00 0.000000000000e+00 0.000000000000e+00
1.035250000000e+03 -1.688623897830e+00 0.000000000000e+00 0.000000000000e+00
1.035500000000e+03 -1.934554193881e+00 0.000000000000e+00 0.000000000000e+00
1.035750000000e+03 -2.136884735152e+00 0.000000000000e+00 0.000000000000e+00
1.036000000000e+03 -2.284211011458e+00 0.000000000000e+00 0.000000000000e+00
1.036250000000e+03 -2.369561066718e+00 0.000000000000e+00 0.000000000000e+00
1.036500000000e+03 -2.391018171262e+00 0.000000000000e+00 0.000000000000e+00
1.036750000000e+03 -2.351687092724e+00 0.000000000000e+00 0.000000000000e+00
1.037000000000e+03 -2.259038228887e+00 0.000000000000e+00 0.000000000000e+00
1.037250000000e+03 -2.123745549317e+00 0.000000000000e+00 0.000000000000e+00
1.037500000000e+03 -1.958196753917e+00 0.000000000000e+00 0.000000000000e+00
1.037750000000e+03 -1.774889702378e+00 0.000000000000e+00 0.000000000000e+00
1.038000000000e+03 -1.584934378498e+00 0.000000000000e+00 0.000000000000e+00
1.038250000000e+03 -1.396855090280e+00 0.000000000000e+00 0.000000000000e+00
1.038500000000e+03 -1.215837928123e+00 0.000000000000e+00 0.000000000000e+00
1.038750000000e+03 -1.043501545716e+00 0.000000000000e+00 0.000000000000e+00
1.039000000000e+03 -8.781948974969e-01 0.000000000000e+00 0.000000000000e+00
1.039250000000e+03 -7.157540210282e-01 0.000000000000e+00 0.000000000000e+00
1.039500000000e+03 -5.505907796077e-01 0.000000000000e+00 0.000000000000e+00
1.039750000000e+03 -3.769470595213e-01 0.000000000000e+00 0.000000000000e+00
1.040000000000e+03 -1.901326290134e-01 0.000000000000e+00 0.000000000000e+00
1.040250000000e+03 1.242534752176e-02 0.000000000000e+00 0.000000000000e+00
1.040500000000e+03 2.304607455572e-01 0.000000000000e+00 0.000000000000e+00
1.040750000000e+03 4.605648187312e-01 0.000000000000e+00 0.000000000000e+00
1.041000000000e+03 6.963308918078e-01 0.000000000000e+00 0.000000000000e+00
1.041250000000e+03 9.289168753693e-01 0.000000000000e+00 0.000000000000e+00
1.041500000000e+03 1.147940753766e+00 0.000000000000e+00 0.000000000000e+00
1.041750000000e+03 1.342583429779e+00 0.000000000000e+00 0.000000000000e+00
1.042000000000e+03 1.502750842197e+00 0.000000000000e+00 0.000000000000e+00
1.042250000000e+03 1.620145214474e+00 0.000000000000e+00 0.000000000000e+00
1.042500000000e+03 1.689112963836e+00 0.000000000000e+00 0.000000000000e+00
1.042750000000e+03 1.707170964071e+00 0.000000000000e+00 0.000000000000e+00
1.043000000000e+03 1.675158274063e+00 0.000000000000e+00 0.000000000000e+00
1.043250000000e+03 1.597010667077e+00 0.000000000000e+00 0.000000000000e+00
1.043500000000e+03 1.479203562856e+00 0.000000000000e+00 0.000000000000e+00
1.043750000000e+03 1.329949101888e+00 0.000000000000e+00 0.000000000000e+00
1.044000000000e+03 1.158260291927e+00 0.000000000000e+00 0.000000000000e+00
1.044250000000e+03 9.730064938880e-01 0.000000000000e+00 0.000000000000e+00
1.044500000000e+03 7.820792777995e-01 0.000000000000e+00 0.000000000000e+00
1.044750000000e+03 5.917673169362e-01 0.000000000000e+00 0.000000000000e+00
1.045000000000e+03 4.064068195583e-01 0.000000000000e+00 0.000000000000e+00
1.045250000000e+03 2.283346962107e-01 0.000000000000e+00 0.000000000000e+00
1.045500000000e+03 5.813059164835e-02 0.000000000000e+00 0.000000000000e+00
1.045750000000e+03 -1.049035833138e-01 0.000000000000e+00 0.000000000000e+00
1.046000000000e+03 -2.621072569695e-01 0.000000000000e+00 0.000000000000e+00
1.046250000000e+03 -4.147662273873e-01 0.000000000000e+00 0.000000000000e+00
1.046500000000e+03 -5.634616530533e-01 0.000000000000e+00 0.000000000000e+00
1.046750000000e+03 -7.075563558816e-01 0.000000000000e+00 0.000000000000e+00
1.047000000000e+03 -8.448908416687e-01 0.000000000000e+00 0.000000000000e+00
1.047250000000e+03 -9.717317984636e-01 0.000000000000e+00 0.000000000000e+00
1.047500000000e+03 -1.082981525827e+00 0.000000000000e+00 0.000000000000e+00
1.047750000000e+03 -1.172622242506e+00 0.000000000000e+00 0.000000000000e+00
1.048000000000e+03 -1.234338848259e+00 0.000000000000e+00 0.000000000000e+00
1.048250000000e+03 -1.262241152296e+00 0.000000000000e+00 0.000000000000e+00
1.048500000000e+03 -1.251594421287e+00 0.000000000000e+00 0.000000000000e+00
1.048750000000e+03 -1.199466582816e+00 0.000000000000e+00 0.000000000000e+00
1.049000000000e+03 -1.105211322278e+00 0.000000000000e+00 0.000000000000e+00
1.049250000000e+03 -9.707270198466e-01 0.000000000000e+00 0.000000000000e+00
1.049500000000e+03 -8.004592211024e-01 0.000000000000e+00 0.000000000000e+00
1.049750000000e+03 -6.011455604667e-01 0.000000000000e+00 0.000000000000e+00
1.050000000000e+03 -3.813328566260e-01 0.000000000000e+00 0.000000000000e+00
1.050250000000e+03 -1.507227017616e-01 0.000000000000e+00 0.000000000000e+00
1.050500000000e+03 8.057891705830e-02 0.000000000000e+00 0.000000000000e+00
1.050750000000e+03 3.028228274097e-01 0.000000000000e+00 0.000000000000e+00
1.051000000000e+03 5.073046148628e-01 0.000000000000e+00 0.000000000000e+00
1.051250000000e+03 6.869065818746e-01 0.000000000000e+00 0.000000000000e+00
1.051500000000e+03 8.364411523409e-01 0.000000000000e+00 0.000000000000e+00
1.051750000000e+03 9.527694308761e-01 0.000000000000e+00 0.000000000000e+00
1.052000000000e+03 1.034697654754e+00 0.000000000000e+00 0.000000000000e+00
1.052250000000e+03 1.082682349824e+00 0.000000000000e+00 0.000000000000e+00
1.052500000000e+03 1.098398546711e+00 0.000000000000e+00 0.000000000000e+00
1.052750000000e+03 1.084241433151e+00 0.000000000000e+00 0.000000000000e+00
1.053000000000e+03 1.042838267916e+00 0.000000000000e+00 0.000000000000e+00
1.053250000000e+03 9.766434324526e-01 0.000000000000e+00 0.000000000000e+00
1.053500000000e+03 8.876756510816e-01 0.000000000000e+00 0.000000000000e+00
1.053750000000e+03 7.774344557354e-01 0.000000000000e+00 0.000000000000e+00
1.054000000000e+03 6.470057670929e-01 0.000000000000e+00 0.000000000000e+00
1.054250000000e+03 4.973375949370e-01 0.000000000000e+00 0.000000000000e+00
1.054500000000e+03 3.296401869671e-01 0.000000000000e+00 0.000000000000e+00
1.054750000000e+03 1.458441192991e-01 0.000000000000e+00 0.000000000000e+00
1.055000000000e+03 -5.096222978069e-02 0.000000000000e+00 0.000000000000e+00
1.055250000000e+03 -2.561957969569e-01 0.000000000000e+00 0.000000000000e+00
1.055500000000e+03 -4.636128073037e-01 0.000000000000e+00 0.000000000000e+00
1.055750000000e+03 -6.653640083657e-01 0.000000000000e+00 0.000000000000e+00
1.056000000000e+03 -8.522938984323e-01 0.000000000000e+00 0.000000000000e+00
1.056250000000e+03 -1.014474641512e+00 0.000000000000e+00 0.000000000000e+00
1.056500000000e+03 -1.141933062389e+00 0.000000000000e+00 0.000000000000e+00
1.056750000000e+03 -1.225500816968e+00 0.000000000000e+00 0.000000000000e+00
1.057000000000e+03 -1.257697382489e+00 0.000000000000e+00 0.000000000000e+00
1.057250000000e+03 -1.233545823656e+00 0.000000000000e+00 0.000000000000e+00
1.057500000000e+03 -1.151223937370e+00 0.000000000000e+00 0.000000000000e+00
1.057750000000e+03 -1.012468351330e+00 0.000000000000e+00 0.000000000000e+00
1.058000000000e+03 -8.226748242718e-01 0.000000000000e+00 0.000000000000e+00
1.058250000000e+03 -5.906713061109e-01 0.000000000000e+00 0.000000000000e+00
1.058500000000e+03 -3.281771467176e-01 0.000000000000e+00 0.000000000000e+00
1.058750000000e+03 -4.899754766023e-02 0.000000000000e+00 0.000000000000e+00
1.059000000000e+03 2.319676261888e-01 0.000000000000e+00 0.000000000000e+00
1.059250000000e+03 4.998010781017e-01 0.000000000000e+00 0.000000000000e+00
1.059500000000e+03 7.406234498931e-01 0.000000000000e+00 0.000000000000e+00
1.059750000000e+03 9.425238257224e-01 0.000000000000e+00 0.000000000000e+00
1.060000000000e+03 1.096279745170e+00 0.000000000000e+00 0.000000000000e+00
1.060250000000e+03 1.195808571159e+00 0.000000000000e+00 0.000000000000e+00
1.060500000000e+03 1.238325865953e+00 0.000000000000e+00 0.000000000000e+00
1.060750000000e+03 1.224221977304e+00 0.000000000000e+00 0.000000000000e+00
1.061000000000e+03 1.156700517711e+00 0.000000000000e+00 0.000000000000e+00
1.061250000000e+03 1.041247483154e+00 0.000000000000e+00 0.000000000000e+00
1.061500000000e+03 8.850141283210e-01 0.000000000000e+00 0.000000000000e+00
1.061750000000e+03 6.961986615418e-01 0.000000000000e+00 0.000000000000e+00
1.062000000000e+03 4.835014104367e-01 0.000000000000e+00 0.000000000000e+00
1.062250000000e+03 2.557072010943e-01 0.000000000000e+00 0.000000000000e+00
1.062500000000e+03 2.142068793216e-02 0.000000000000e+00 0.000000000000e+00
1.062750000000e+03 -2.110502844612e-01 0.000000000000e+00 0.000000000000e+00
1.063000000000e+03 -4.336966625495e-01 0.000000000000e+00 0.000000000000e+00
1.063250000000e+03 -6.387506034521e-01 0.000000000000e+00 0.000000000000e+00
1.063500000000e+03 -8.186348698858e-01 0.000000000000e+00 0.000000000000e+00
1.063750000000e+03 -9.659848985765e-01 0.000000000000e+00 0.000000000000e+00
1.064000000000e+03 -1.073795989448e+00 0.000000000000e+00 0.000000000000e+00
1.064250000000e+03 -1.135724198885e+00 0.000000000000e+00 0.000000000000e+00
1.064500000000e+03 -1.146538548205e+00 0.000000000000e+00 0.000000000000e+00
1.064750000000e+03 -1.102688807841e+00 0.000000000000e+00 0.000000000000e+00
1.065000000000e+03 -1.002922669034e+00 0.000000000000e+00 0.000000000000e+00
1.065250000000e+03 -8.488636265095e-01 0.000000000000e+00 0.000000000000e+00
1.065500000000e+03 -6.454504444243e-01 0.000000000000e+00 0.000000000000e+00
1.065750000000e+03 -4.011431219479e-01 0.000000000000e+00 0.000000000000e+00
1.066000000000e+03 -1.278192360498e-01 0.000000000000e+00 0.000000000000e+00
1.066250000000e+03 1.596833301566e-01 0.000000000000e+00 0.000000000000e+00
1.066500000000e+03 4.443797051218e-01 0.000000000000e+00 0.000000000000e+00
1.066750000000e+03 7.082640993810e-01 0.000000000000e+00 0.000000000000e+00
1.067000000000e+03 9.336615362197e-01 0.000000000000e+00 0.000000000000e+00
1.067250000000e+03 1.104682358414e+00 0.000000000000e+00 0.000000000000e+00
1.067500000000e+03 1.208634066936e+00 0.000000000000e+00 0.000000000000e+00
1.067750000000e+03 1.237239333925e+00 0.000000000000e+00 0.000000000000e+00
1.068000000000e+03 1.187521633424e+00 0.000000000000e+00 0.000000000000e+00
1.068250000000e+03 1.062249922048e+00 0.000000000000e+00 0.000000000000e+00
1.068500000000e+03 8.698779351891e-01 0.000000000000e+00 0.000000000000e+00
1.068750000000e+03 6.239667844367e-01 0.000000000000e+00 0.000000000000e+00
1.069000000000e+03 3.421352441524e-01 0.000000000000e+00 0.000000000000e+00
1.069250000000e+03 4.463359196499e-02 0.000000000000e+00 0.000000000000e+00
1.069500000000e+03 -2.473221885023e-01 0.000000000000e+00 0.000000000000e+00
1.069750000000e+03 -5.132935969925e-01 0.000000000000e+00 0.000000000000e+00
1.070000000000e+03 -7.352710075778e-01 0.000000000000e+00 0.000000000000e+00
1.070250000000e+03 -8.990762403039e-01 0.000000000000e+00 0.000000000000e+00
1.070500000000e+03 -9.953887805899e-01 0.000000000000e+00 0.000000000000e+00
1.070750000000e+03 -1.020310982197e+00 0.000000000000e+00 0.000000000000e+00
1.071000000000e+03 -9.754383224652e-01 0.000000000000e+00 0.000000000000e+00
1.071250000000e+03 -8.674530468411e-01 0.000000000000e+00 0.000000000000e+00
1.071500000000e+03 -7.073070623997e-01 0.000000000000e+00 0.000000000000e+00
1.071750000000e+03 -5.090973132732e-01 0.000000000000e+00 0.000000000000e+00
1.072000000000e+03 -2.887602513868e-01 0.000000000000e+00 0.000000000000e+00
1.072250000000e+03 -6.271956427353e-02 0.000000000000e+00 0.000000000000e+00
1.072500000000e+03 1.533866504016e-01 0.000000000000e+00 0.000000000000e+00
1.072750000000e+03 3.457942654283e-01 0.000000000000e+00 0.000000000000e+00
1.073000000000e+03 5.034426176320e-01 0.000000000000e+00 0.000000000000e+00
1.073250000000e+03 6.185058223281e-01 0.000000000000e+00 0.000000000000e+00
1.073500000000e+03 6.866214110813e-01 0.000000000000e+00 0.000000000000e+00
1.073750000000e+03 7.068418295613e-01 0.000000000000e+00 0.000000000000e+00
1.074000000000e+03 6.813563471564e-01 0.000000000000e+00 0.000000000000e+00
1.074250000000e+03 6.150432032016e-01 0.000000000000e+00 0.000000000000e+00
1.074500000000e+03 5.149142918407e-01 0.000000000000e+00 0.000000000000e+00
1.074750000000e+03 3.895088421503e-01 0.000000000000e+00 0.000000000000e+00
1.075000000000e+03 2.482810063957e-01 0.000000000000e+00 0.000000000000e+00
1.075250000000e+03 1.010122579290e-01 0.000000000000e+00 0.000000000000e+00
1.075500000000e+03 -4.273375674707e-02 0.000000000000e+00 0.000000000000e+00
1.075750000000e+03 -1.741061383568e-01 0.000000000000e+00 0.000000000000e+00
1.076000000000e+03 -2.854085491680e-01 0.000000000000e+00 0.000000000000e+00
1.076250000000e+03 -3.704846574397e-01 0.000000000000e+00 0.000000000000e+00
1.076500000000e+03 -4.250392670273e-01 0.000000000000e+00 0.000000000000e+00
1.076750000000e+03 -4.468802437340e-01 0.000000000000e+00 0.000000000000e+00
1.077000000000e+03 -4.360597917486e-01 0.000000000000e+00 0.000000000000e+00
1.077250000000e+03 -3.948901676826e-01 0.000000000000e+00 0.000000000000e+00
1.077500000000e+03 -3.278107394069e-01 0.000000000000e+00 0.000000000000e+00
1.077750000000e+03 -2.410915906315e-01 0.000000000000e+00 0.000000000000e+00
1.078000000000e+03 -1.423735073840e-01 0.000000000000e+00 0.000000000000e+00
1.078250000000e+03 -4.006362491228e-02 0.000000000000e+00 0.000000000000e+00
1.078500000000e+03 5.737249486742e-02 0.000000000000e+00 0.000000000000e+00
1.078750000000e+03 1.421616105326e-01 0.000000000000e+00 0.000000000000e+00
1.079000000000e+03 2.079409545355e-01 0.000000000000e+00 0.000000000000e+00
1.079250000000e+03 2.503623352364e-01 0.000000000000e+00 0.000000000000e+00
1.079500000000e+03 2.675055708457e-01 0.000000000000e+00 0.000000000000e+00
1.079750000000e+03 2.600410252431e-01 0.000000000000e+00 0.000000000000e+00
1.080000000000e+03 2.311077782635e-01 0.000000000000e+00 0.000000000000e+00
1.080250000000e+03 1.859081320989e-01 0.000000000000e+00 0.000000000000e+00
1.080500000000e+03 1.310563012150e-01 0.000000000000e+00 0.000000000000e+00
1.080750000000e+03 7.375396855275e-02 0.000000000000e+00 0.000000000000e+00
1.081000000000e+03 2.089255386082e-02 0.000000000000e+00 0.000000000000e+00
1.081250000000e+03 -2.180306135055e-02 0.000000000000e+00 0.000000000000e+00
1.081500000000e+03 -5.047502200816e-02 0.000000000000e+00 0.000000000000e+00
1.081750000000e+03 -6.357952717272e-02 0.000000000000e+00 0.000000000000e+00
1.082000000000e+03 -6.201415766097e-02 0.000000000000e+00 0.000000000000e+00
1.082250000000e+03 -4.890170048345e-02 0.000000000000e+00 0.000000000000e+00
1.082500000000e+03 -2.905446783446e-02 0.000000000000e+00 0.000000000000e+00
1.082750000000e+03 -8.189531287719e-03 0.000000000000e+00 0.000000000000e+00
1.083000000000e+03 7.996543533233e-03 0.000000000000e+00 0.000000000000e+00
1.083250000000e+03 1.476095487535e-02 0.000000000000e+00 0.000000000000e+00
1.083500000000e+03 9.117873740697e-03 0.000000000000e+00 0.000000000000e+00
1.083750000000e+03 -9.611989310309e-03 0.000000000000e+00 0.000000000000e+00
1.084000000000e+03 -3.959592327868e-02 0.000000000000e+00 0.000000000000e+00
1.084250000000e+03 -7.667064481418e-02 0.000000000000e+00 0.000000000000e+00
1.084500000000e+03 -1.148976195115e-01 0.000000000000e+00 0.000000000000e+00
1.084750000000e+03 -1.474233107785e-01 0.000000000000e+00 0.000000000000e+00
1.085000000000e+03 -1.675274676289e-01 0.000000000000e+00 0.000000000000e+00
1.085250000000e+03 -1.697100425999e-01 0.000000000000e+00 0.000000000000e+00
1.085500000000e+03 -1.506555636483e-01 0.000000000000e+00 0.000000000000e+00
1.085750000000e+03 -1.099252499721e-01 0.000000000000e+00 0.000000000000e+00
1.086000000000e+03 -5.026100794698e-02 0.000000000000e+00 0.000000000000e+00
1.086250000000e+03 2.256250126961e-02 0.000000000000e+00 0.000000000000e+00
1.086500000000e+03 1.003382461633e-01 0.000000000000e+00 0.000000000000e+00
1.086750000000e+03 1.734145186539e-01 0.000000000000e+00 0.000000000000e+00
1.087000000000e+03 2.319462182221e-01 0.000000000000e+00 0.000000000000e+00
1.087250000000e+03 2.672432448630e-01 0.000000000000e+00 0.000000000000e+00
1.087500000000e+03 2.730292485216e-01 0.000000000000e+00 0.000000000000e+00
1.087750000000e+03 2.464298037934e-01 0.000000000000e+00 0.000000000000e+00
1.088000000000e+03 1.885409095202e-01 0.000000000000e+00 0.000000000000e+00
1.088250000000e+03 1.044827092401e-01 0.000000000000e+00 0.000000000000e+00
1.088500000000e+03 2.912353526824e-03 0.000000000000e+00 0.000000000000e+00
1.088750000000e+03 -1.049554888428e-01 0.000000000000e+00 0.000000000000e+00
1.089000000000e+03 -2.067022948086e-01 0.000000000000e+00 0.000000000000e+00
1.089250000000e+03 -2.902605900551e-01 0.000000000000e+00 0.000000000000e+00
1.089500000000e+03 -3.454653601744e-01 0.000000000000e+00 0.000000000000e+00
1.089750000000e+03 -3.653933323745e-01 0.000000000000e+00 0.000000000000e+00
1.090000000000e+03 -3.473065034263e-01 0.000000000000e+00 0.000000000000e+00
1.090250000000e+03 -2.930671557314e-01 0.000000000000e+00 0.000000000000e+00
1.090500000000e+03 -2.089615414145e-01 0.000000000000e+00 0.000000000000e+00
1.090750000000e+03 -1.049488560306e-01 0.000000000000e+00 0.000000000000e+00
1.091000000000e+03 6.569945978323e-03 0.000000000000e+00 0.000000000000e+00
1.091250000000e+03 1.123034210675e-01 0.000000000000e+00 0.000000000000e+00
1.091500000000e+03 1.997370299497e-01 0.000000000000e+00 0.000000000000e+00
1.091750000000e+03 2.586966538638e-01 0.000000000000e+00 0.000000000000e+00
1.092000000000e+03 2.826023524560e-01 0.000000000000e+00 0.000000000000e+00
1.092250000000e+03 2.692488159773e-01 0.000000000000e+00 0.000000000000e+00
1.092500000000e+03 2.210135854130e-01 0.000000000000e+00 0.000000000000e+00
1.092750000000e+03 1.444719544454e-01 0.000000000000e+00 0.000000000000e+00
1.093000000000e+03 4.947761729328e-02 0.000000000000e+00 0.000000000000e+00
1.093250000000e+03 -5.216060149658e-02 0.000000000000e+00 0.000000000000e+00
1.093500000000e+03 -1.482230708699e-01 0.000000000000e+00 0.000000000000e+00
1.093750000000e+03 -2.276352195001e-01 0.000000000000e+00 0.000000000000e+00
1.094000000000e+03 -2.818280738086e-01 0.000000000000e+00 0.000000000000e+00
1.094250000000e+03 -3.057277398116e-01 0.000000000000e+00 0.000000000000e+00
1.094500000000e+03 -2.982529212518e-01 0.000000000000e+00 0.000000000000e+00
1.094750000000e+03 -2.622699381177e-01 0.000000000000e+00 0.000000000000e+00
1.095000000000e+03 -2.040304140685e-01 0.000000000000e+00 0.000000000000e+00
1.095250000000e+03 -1.321870306889e-01 0.000000000000e+00 0.000000000000e+00
1.095500000000e+03 -5.653767536688e-02 0.000000000000e+00 0.000000000000e+00
1.095750000000e+03 1.331949652842e-02 0.000000000000e+00 0.000000000000e+00
1.096000000000e+03 6.923210909673e-02 0.000000000000e+00 0.000000000000e+00
1.096250000000e+03 1.054740808943e-01 0.000000000000e+00 0.000000000000e+00
1.096500000000e+03 1.193382547606e-01 0.000000000000e+00 0.000000000000e+00
1.096750000000e+03 1.112789551265e-01 0.000000000000e+00 0.000000000000e+00
1.097000000000e+03 8.460911026050e-02 0.000000000000e+00 0.000000000000e+00
1.097250000000e+03 4.482011332956e-02 0.000000000000e+00 0.000000000000e+00
1.097500000000e+03 -1.356346443174e-03 0.000000000000e+00 0.000000000000e+00
1.097750000000e+03 -4.699375877970e-02 0.000000000000e+00 0.000000000000e+00
1.098000000000e+03 -8.596489710343e-02 0.000000000000e+00 0.000000000000e+00
1.098250000000e+03 -1.137418082181e-01 0.000000000000e+00 0.000000000000e+00
1.098500000000e+03 -1.278955096351e-01 0.000000000000e+00 0.000000000000e+00
1.098750000000e+03 -1.282401596488e-01 0.000000000000e+00 0.000000000000e+00
1.099000000000e+03 -1.166235326738e-01 0.000000000000e+00 0.000000000000e+00
1.099250000000e+03 -9.641989177101e-02 0.000000000000e+00 0.000000000000e+00
1.099500000000e+03 -7.182456751826e-02 0.000000000000e+00 0.000000000000e+00
1.099750000000e+03 -4.707543832832e-02 0.000000000000e+00 0.000000000000e+00
1.100000000000e+03 -2.573163918909e-02 0.000000000000e+00 0.000000000000e+00
1.100250000000e+03 -1.012410752490e-02 0.000000000000e+00 0.000000000000e+00
1.100500000000e+03 -1.059173289960e-03 0.000000000000e+00 0.000000000000e+00
1.100750000000e+03 2.188823738422e-03 0.000000000000e+00 0.000000000000e+00
1.101000000000e+03 1.609376216672e-03 0.000000000000e+00 0.000000000000e+00
1.101250000000e+03 -2.875252573436e-05 0.000000000000e+00 0.000000000000e+00
1.101500000000e+03 2.151998216646e-04 0.000000000000e+00 0.000000000000e+00
1.101750000000e+03 4.835829956570e-03 0.000000000000e+00 0.000000000000e+00
1.102000000000e+03 1.536341684973e-02 0.000000000000e+00 0.000000000000e+00
1.102250000000e+03 3.203725234889e-02 0.000000000000e+00 0.000000000000e+00
1.102500000000e+03 5.372745913696e-02 0.000000000000e+00 0.000000000000e+00
1.102750000000e+03 7.811867991135e-02 0.000000000000e+00 0.000000000000e+00
1.103000000000e+03 1.021235330587e-01 0.000000000000e+00 0.000000000000e+00
1.103250000000e+03 1.224538895270e-01 0.000000000000e+00 0.000000000000e+00
1.103500000000e+03 1.362503696052e-01 0.000000000000e+00 0.000000000000e+00
1.103750000000e+03 1.416595032415e-01 0.000000000000e+00 0.000000000000e+00
1.104000000000e+03 1.382555284162e-01 0.000000000000e+00 0.000000000000e+00
1.104250000000e+03 1.272286013147e-01 0.000000000000e+00 0.000000000000e+00
1.104500000000e+03 1.112992472316e-01 0.000000000000e+00 0.000000000000e+00
1.104750000000e+03 9.436403621561e-02 0.000000000000e+00 0.000000000000e+00
1.105000000000e+03 8.092241151948e-02 0.000000000000e+00 0.000000000000e+00
1.105250000000e+03 7.537203462393e-02 0.000000000000e+00 0.000000000000e+00
1.105500000000e+03 8.128381725672e-02 0.000000000000e+00 0.000000000000e+00
1.105750000000e+03 1.007740185955e-01 0.000000000000e+00 0.000000000000e+00
1.106000000000e+03 1.340782087098e-01 0.000000000000e+00 0.000000000000e+00
1.106250000000e+03 1.794023283998e-01 0.000000000000e+00 0.000000000000e+00
1.106500000000e+03 2.330840040101e-01 0.000000000000e+00 0.000000000000e+00
1.106750000000e+03 2.900491992926e-01 0.000000000000e+00 0.000000000000e+00
1.107000000000e+03 3.445026905518e-01 0.000000000000e+00 0.000000000000e+00
1.107250000000e+03 3.907530440311e-01 0.000000000000e+00 0.000000000000e+00
1.107500000000e+03 4.240497460069e-01 0.000000000000e+00 0.000000000000e+00
1.107750000000e+03 4.413056236323e-01 0.000000000000e+00 0.000000000000e+00
1.108000000000e+03 4.415925965085e-01 0.000000000000e+00 0.000000000000e+00
1.108250000000e+03 4.263310275578e-01 0.000000000000e+00 0.000000000000e+00
1.108500000000e+03 3.991377368913e-01 0.000000000000e+00 0.000000000000e+00
1.108750000000e+03 3.653483957450e-01 0.000000000000e+00 0.000000000000e+00
1.109000000000e+03 3.312788954182e-01 0.000000000000e+00 0.000000000000e+00
1.109250000000e+03 3.033299919164e-01 0.000000000000e+00 0.000000000000e+00
1.109500000000e+03 2.870640260580e-01 0.000000000000e+00 0.000000000000e+00
1.109750000000e+03 2.863880533327e-01 0.000000000000e+00 0.000000000000e+00
1.110000000000e+03 3.029633738176e-01 0.000000000000e+00 0.000000000000e+00
1.110250000000e+03 3.359292943445e-01 0.000000000000e+00 0.000000000000e+00
1.110500000000e+03 3.819837100819e-01 0.000000000000e+00 0.000000000000e+00
1.110750000000e+03 4.358114354983e-01 0.000000000000e+00 0.000000000000e+00
1.111000000000e+03 4.908007635692e-01 0.000000000000e+00 0.000000000000e+00
1.111250000000e+03 5.399469091392e-01 0.000000000000e+00 0.000000000000e+00
1.111500000000e+03 5.768139207128e-01 0.000000000000e+00 0.000000000000e+00
1.111750000000e+03 5.964182479192e-01 0.000000000000e+00 0.000000000000e+00
1.112000000000e+03 5.959085867431e-01 0.000000000000e+00 0.000000000000e+00
1.112250000000e+03 5.749461322078e-01 0.000000000000e+00 0.000000000000e+00
1.112500000000e+03 5.357325563631e-01 0.000000000000e+00 0.000000000000e+00
1.112750000000e+03 4.826835427299e-01 0.000000000000e+00 0.000000000000e+00
1.113000000000e+03 4.217961801828e-01 0.000000000000e+00 0.000000000000e+00
1.113250000000e+03 3.598016614049e-01 0.000000000000e+00 0.000000000000e+00
1.113500000000e+03 3.032243977965e-01 0.000000000000e+00 0.000000000000e+00
1.113750000000e+03 2.574807327185e-01 0.000000000000e+00 0.000000000000e+00
1.114000000000e+03 2.261433838520e-01 0.000000000000e+00 0.000000000000e+00
1.114250000000e+03 2.104728300554e-01 0.000000000000e+00 0.000000000000e+00
1.114500000000e+03 2.092778916398e-01 0.000000000000e+00 0.000000000000e+00
1.114750000000e+03 2.191205116539e-01 0.000000000000e+00 0.000000000000e+00
1.115000000000e+03 2.348311003336e-01 0.000000000000e+00 0.000000000000e+00
1.115250000000e+03 2.502577093165e-01 0.000000000000e+00 0.000000000000e+00
1.115500000000e+03 2.591407899752e-01 0.000000000000e+00 0.000000000000e+00
1.115750000000e+03 2.559896238766e-01 0.000000000000e+00 0.000000000000e+00
1.116000000000e+03 2.368386082013e-01 0.000000000000e+00 0.000000000000e+00
1.116250000000e+03 1.997807777525e-01 0.000000000000e+00 0.000000000000e+00
1.116500000000e+03 1.452091690412e-01 0.000000000000e+00 0.000000000000e+00
1.116750000000e+03 7.573887593230e-02 0.000000000000e+00 0.000000000000e+00
1.117000000000e+03 -4.172259770690e-03 0.000000000000e+00 0.000000000000e+00
1.117250000000e+03 -8.884486226069e-02 0.000000000000e+00 0.000000000000e+00
1.117500000000e+03 -1.721494997046e-01 0.000000000000e+00 0.000000000000e+00
1.117750000000e+03 -2.483182346965e-01 0.000000000000e+00 0.000000000000e+00
1.118000000000e+03 -3.126833850515e-01 0.000000000000e+00 0.000000000000e+00
1.118250000000e+03 -3.622437906568e-01 0.000000000000e+00 0.000000000000e+00
1.118500000000e+03 -3.959855847198e-01 0.000000000000e+00 0.000000000000e+00
1.118750000000e+03 -4.149205879655e-01 0.000000000000e+00 0.000000000000e+00
1.119000000000e+03 -4.218456500956e-01 0.000000000000e+00 0.000000000000e+00
1.119250000000e+03 -4.208648075660e-01 0.000000000000e+00 0.000000000000e+00
1.119500000000e+03 -4.167476737963e-01 0.000000000000e+00 0.000000000000e+00
1.119750000000e+03 -4.142178404360e-01 0.000000000000e+00 0.000000000000e+00
1.120000000000e+03 -4.172717621142e-01 0.000000000000e+00 0.000000000000e+00
1.120250000000e+03 -4.286211342877e-01 0.000000000000e+00 0.000000000000e+00
1.120500000000e+03 -4.493316641844e-01 0.000000000000e+00 0.000000000000e+00
1.120750000000e+03 -4.787016052518e-01 0.000000000000e+00 0.000000000000e+00
1.121000000000e+03 -5.143889069346e-01 0.000000000000e+00 0.000000000000e+00
1.121250000000e+03 -5.527612948047e-01 0.000000000000e+00 0.000000000000e+00
1.121500000000e+03 -5.894138357426e-01 0.000000000000e+00 0.000000000000e+00
1.121750000000e+03 -6.197775127970e-01 0.000000000000e+00 0.000000000000e+00
1.122000000000e+03 -6.397326259090e-01 0.000000000000e+00 0.000000000000e+00
1.122250000000e+03 -6.461433663989e-01 0.000000000000e+00 0.000000000000e+00
1.122500000000e+03 -6.372438669161e-01 0.000000000000e+00 0.000000000000e+00
1.122750000000e+03 -6.128290318213e-01 0.000000000000e+00 0.000000000000e+00
1.123000000000e+03 -5.742319708978e-01 0.000000000000e+00 0.000000000000e+00
1.123250000000e+03 -5.240997339864e-01 0.000000000000e+00 0.000000000000e+00
1.123500000000e+03 -4.660060985704e-01 0.000000000000e+00 0.000000000000e+00
1.123750000000e+03 -4.039607819999e-01 0.000000000000e+00 0.000000000000e+00
1.124000000000e+03 -3.418860615451e-01 0.000000000000e+00 0.000000000000e+00
1.124250000000e+03 -2.831331697255e-01 0.000000000000e+00 0.000000000000e+00
1.124500000000e+03 -2.301022355726e-01 0.000000000000e+00 0.000000000000e+00
1.124750000000e+03 -1.840125784395e-01 0.000000000000e+00 0.000000000000e+00
1.125000000000e+03 -1.448475274451e-01 0.000000000000e+00 0.000000000000e+00
1.125250000000e+03 -1.114729968401e-01 0.000000000000e+00 0.000000000000e+00
1.125500000000e+03 -8.190532368991e-02 0.000000000000e+00 0.000000000000e+00
1.125750000000e+03 -5.368457018495e-02 0.000000000000e+00 0.000000000000e+00
1.126000000000e+03 -2.429705520434e-02 0.000000000000e+00 0.000000000000e+00
1.126250000000e+03 8.413301909552e-03 0.000000000000e+00 0.000000000000e+00
1.126500000000e+03 4.590097754087e-02 0.000000000000e+00 0.000000000000e+00
1.126750000000e+03 8.868659886806e-02 0.000000000000e+00 0.000000000000e+00
1.127000000000e+03 1.362636313702e-01 0.000000000000e+00 0.000000000000e+00
1.127250000000e+03 1.871510330660e-01 0.000000000000e+00 0.000000000000e+00
1.127500000000e+03 2.390787644997e-01 0.000000000000e+00 0.000000000000e+00
1.127750000000e+03 2.892756399304e-01 0.000000000000e+00 0.000000000000e+00
1.128000000000e+03 3.348165807238e-01 0.000000000000e+00 0.000000000000e+00
1.128250000000e+03 3.729803324127e-01 0.000000000000e+00 0.000000000000e+00
1.128500000000e+03 4.015696284060e-01 0.000000000000e+00 0.000000000000e+00
1.128750000000e+03 4.191531528840e-01 0.000000000000e+00 0.000000000000e+00
1.129000000000e+03 4.252011454429e-01 0.000000000000e+00 0.000000000000e+00
1.129250000000e+03 4.201021441866e-01 0.000000000000e+00 0.000000000000e+00
1.129500000000e+03 4.050648971918e-01 0.000000000000e+00 0.000000000000e+00
1.129750000000e+03 3.819245999205e-01 0.000000000000e+00 0.000000000000e+00
1.130000000000e+03 3.528843653493e-01 0.000000000000e+00 0.000000000000e+00
1.130250000000e+03 3.202297950596e-01 0.000000000000e+00 0.000000000000e+00
1.130500000000e+03 2.860560088749e-01 0.000000000000e+00 0.000000000000e+00
1.130750000000e+03 2.520426016538e-01 0.000000000000e+00 0.000000000000e+00
1.131000000000e+03 2.193035451019e-01 0.000000000000e+00 0.000000000000e+00
1.131250000000e+03 1.883274283902e-01 0.000000000000e+00 0.000000000000e+00
1.131500000000e+03 1.590103743333e-01 0.000000000000e+00 0.000000000000e+00
1.131750000000e+03 1.307713149015e-01 0.000000000000e+00 0.000000000000e+00
1.132000000000e+03 1.027287408986e-01 0.000000000000e+00 0.000000000000e+00
1.132250000000e+03 7.391086089772e-02 0.000000000000e+00 0.000000000000e+00
1.132500000000e+03 4.346808996505e-02 0.000000000000e+00 0.000000000000e+00
1.132750000000e+03 1.085811221574e-02 0.000000000000e+00 0.000000000000e+00
1.133000000000e+03 -2.402099554983e-02 0.000000000000e+00 0.000000000000e+00
1.133250000000e+03 -6.076584800409e-02 0.000000000000e+00 0.000000000000e+00
1.133500000000e+03 -9.847733474225e-02 0.000000000000e+00 0.000000000000e+00
1.133750000000e+03 -1.358407090448e-01 0.000000000000e+00 0.000000000000e+00
1.134000000000e+03 -1.712629784561e-01 0.000000000000e+00 0.000000000000e+00
1.134250000000e+03 -2.030474210486e-01 0.000000000000e+00 0.000000000000e+00
1.134500000000e+03 -2.295811124124e-01 0.000000000000e+00 0.000000000000e+00
1.134750000000e+03 -2.495107925875e-01 0.000000000000e+00 0.000000000000e+00
1.135000000000e+03 -2.618851117526e-01 0.000000000000e+00 0.000000000000e+00
1.135250000000e+03 -2.662467279739e-01 0.000000000000e+00 0.000000000000e+00
1.135500000000e+03 -2.626650232150e-01 0.000000000000e+00 0.000000000000e+00
1.135750000000e+03 -2.517082963566e-01 0.000000000000e+00 0.000000000000e+00
1.136000000000e+03 -2.343620835726e-01 0.000000000000e+00 0.000000000000e+00
1.136250000000e+03 -2.119067509415e-01 0.000000000000e+00 0.000000000000e+00
1.136500000000e+03 -1.857719332388e-01 0.000000000000e+00 0.000000000000e+00
1.136750000000e+03 -1.573873015385e-01 0.000000000000e+00 0.000000000000e+00
1.137000000000e+03 -1.280484286886e-01 0.000000000000e+00 0.000000000000e+00
1.137250000000e+03 -9.881342849190e-02 0.000000000000e+00 0.000000000000e+00
1.137500000000e+03 -7.044110623330e-02 0.000000000000e+00 0.000000000000e+00
1.137750000000e+03 -4.337531540907e-02 0.000000000000e+00 0.000000000000e+00
1.138000000000e+03 -1.777390703289e-02 0.000000000000e+00 0.000000000000e+00
1.138250000000e+03 6.425091657340e-03 0.000000000000e+00 0.000000000000e+00
1.138500000000e+03 2.941191634777e-02 0.000000000000e+00 0.000000000000e+00
1.138750000000e+03 5.140268238534e-02 0.000000000000e+00 0.000000000000e+00
1.139000000000e+03 7.254142599392e-02 0.000000000000e+00 0.000000000000e+00
1.139250000000e+03 9.282049462127e-02 0.000000000000e+00 0.000000000000e+00
1.139500000000e+03 1.120301476180e-01 0.000000000000e+00 0.000000000000e+00
1.139750000000e+03 1.297438967052e-01 0.000000000000e+00 0.000000000000e+00
1.140000000000e+03 1.453411233616e-01 0.000000000000e+00 0.000000000000e+00
1.140250000000e+03 1.580635175071e-01 0.000000000000e+00 0.000000000000e+00
1.140500000000e+03 1.670975172159e-01 0.000000000000e+00 0.000000000000e+00
1.140750000000e+03 1.716717140670e-01 0.000000000000e+00 0.000000000000e+00
1.141000000000e+03 1.711564789265e-01 0.000000000000e+00 0.000000000000e+00
1.141250000000e+03 1.651530131843e-01 0.000000000000e+00 0.000000000000e+00
1.141500000000e+03 1.535605848176e-01 0.000000000000e+00 0.000000000000e+00
1.141750000000e+03 1.366136166608e-01 0.000000000000e+00 0.000000000000e+00
1.142000000000e+03 1.148841494224e-01 0.000000000000e+00 0.000000000000e+00
1.142250000000e+03 8.924949710092e-02 0.000000000000e+00 0.000000000000e+00
1.142500000000e+03 6.082910465182e-02 0.000000000000e+00 0.000000000000e+00
1.142750000000e+03 3.089819518493e-02 0.000000000000e+00 0.000000000000e+00
1.143000000000e+03 7.883363968639e-04 0.000000000000e+00 0.000000000000e+00
1.143250000000e+03 -2.821371748432e-02 0.000000000000e+00 0.000000000000e+00
1.143500000000e+03 -5.495775295045e-02 0.000000000000e+00 0.000000000000e+00
1.143750000000e+03 -7.850280054907e-02 0.000000000000e+00 0.000000000000e+00
1.144000000000e+03 -9.816391261576e-02 0.000000000000e+00 0.000000000000e+00
1.144250000000e+03 -1.135295687609e-01 0.000000000000e+00 0.000000000000e+00
1.144500000000e+03 -1.244500291440e-01 0.000000000000e+00 0.000000000000e+00
1.144750000000e+03 -1.310005524000e-01 0.000000000000e+00 0.000000000000e+00
1.145000000000e+03 -1.334263707993e-01 0.000000000000e+00 0.000000000000e+00
1.145250000000e+03 -1.320783041417e-01 0.000000000000e+00 0.000000000000e+00
1.145500000000e+03 -1.273486603747e-01 0.000000000000e+00 0.000000000000e+00
1.145750000000e+03 -1.196165377232e-01 0.000000000000e+00 0.000000000000e+00
1.146000000000e+03 -1.092098999304e-01 0.000000000000e+00 0.000000000000e+00
1.146250000000e+03 -9.638908768239e-02 0.000000000000e+00 0.000000000000e+00
1.146500000000e+03 -8.135312348548e-02 0.000000000000e+00 0.000000000000e+00
1.146750000000e+03 -6.426670868820e-02 0.000000000000e+00 0.000000000000e+00
1.147000000000e+03 -4.530266392713e-02 0.000000000000e+00 0.000000000000e+00
1.147250000000e+03 -2.469215171697e-02 0.000000000000e+00 0.000000000000e+00
1.147500000000e+03 -2.773670534840e-03 0.000000000000e+00 0.000000000000e+00
1.147750000000e+03 1.996828669698e-02 0.000000000000e+00 0.000000000000e+00
1.148000000000e+03 4.288283501114e-02 0.000000000000e+00 0.000000000000e+00
1.148250000000e+03 6.515616966931e-02 0.000000000000e+00 0.000000000000e+00
1.148500000000e+03 8.584136215570e-02 0.000000000000e+00 0.000000000000e+00
1.148750000000e+03 1.039133498190e-01 0.000000000000e+00 0.000000000000e+00
1.149000000000e+03 1.183444480943e-01 0.000000000000e+00 0.000000000000e+00
1.149250000000e+03 1.281926877993e-01 0.000000000000e+00 0.000000000000e+00
1.149500000000e+03 1.326931773409e-01 0.000000000000e+00 0.000000000000e+00
1.149750000000e+03 1.313418027241e-01 0.000000000000e+00 0.000000000000e+00
1.150000000000e+03 1.239610418123e-01 0.000000000000e+00 0.000000000000e+00
1.150250000000e+03 1.107394416481e-01 0.000000000000e+00 0.000000000000e+00
1.150500000000e+03 9.223917469354e-02 0.000000000000e+00 0.000000000000e+00
1.150750000000e+03 6.936969231050e-02 0.000000000000e+00 0.000000000000e+00
1.151000000000e+03 4.332937423487e-02 0.000000000000e+00 0.000000000000e+00
1.151250000000e+03 1.552073617117e-02 0.000000000000e+00 0.000000000000e+00
1.151500000000e+03 -1.255226263002e-02 0.000000000000e+00 0.000000000000e+00
1.151750000000e+03 -3.939434946125e-02 0.000000000000e+00 0.000000000000e+00
1.152000000000e+03 -6.362541660990e-02 0.000000000000e+00 0.000000000000e+00
1.152250000000e+03 -8.407298720903e-02 0.000000000000e+00 0.000000000000e+00
1.152500000000e+03 -9.984227278810e-02 0.000000000000e+00 0.000000000000e+00
1.152750000000e+03 -1.103583476800e-01 0.000000000000e+00 0.000000000000e+00
1.153000000000e+03 -1.153784372232e-01 0.000000000000e+00 0.000000000000e+00
1.153250000000e+03 -1.149758680544e-01 0.000000000000e+00 0.000000000000e+00
1.153500000000e+03 -1.095003873908e-01 0.000000000000e+00 0.000000000000e+00
1.153750000000e+03 -9.952191632094e-02 0.000000000000e+00 0.000000000000e+00
1.154000000000e+03 -8.576607275127e-02 0.000000000000e+00 0.000000000000e+00
1.154250000000e+03 -6.904985523909e-02 0.000000000000e+00 0.000000000000e+00
1.154500000000e+03 -5.022476719451e-02 0.000000000000e+00 0.000000000000e+00
1.154750000000e+03 -3.013259550299e-02 0.000000000000e+00 0.000000000000e+00
1.155000000000e+03 -9.576384945170e-03 0.000000000000e+00 0.000000000000e+00
1.155250000000e+03 1.069370298780e-02 0.000000000000e+00 0.000000000000e+00
1.155500000000e+03 2.998254685574e-02 0.000000000000e+00 0.000000000000e+00
1.155750000000e+03 4.764506615375e-02 0.000000000000e+00 0.000000000000e+00
1.156000000000e+03 6.307987447141e-02 0.000000000000e+00 0.000000000000e+00
1.156250000000e+03 7.572728396069e-02 0.000000000000e+00 0.000000000000e+00
1.156500000000e+03 8.507619203302e-02 0.000000000000e+00 0.000000000000e+00
1.156750000000e+03 9.068234850007e-02 0.000000000000e+00 0.000000000000e+00
1.157000000000e+03 9.219793391870e-02 0.000000000000e+00 0.000000000000e+00
1.157250000000e+03 8.940969362058e-02 0.000000000000e+00 0.000000000000e+00
1.157500000000e+03 8.228050651123e-02 0.000000000000e+00 0.000000000000e+00
1.157750000000e+03 7.098762065458e-02 0.000000000000e+00 0.000000000000e+00
1.158000000000e+03 5.595015394675e-02 0.000000000000e+00 0.000000000000e+00
1.158250000000e+03 3.783898509195e-02 0.000000000000e+00 0.000000000000e+00
1.158500000000e+03 1.756382324076e-02 0.000000000000e+00 0.000000000000e+00
1.158750000000e+03 -3.765150835995e-03 0.000000000000e+00 0.000000000000e+00
1.159000000000e+03 -2.490047254754e-02 0.000000000000e+00 0.000000000000e+00
1.159250000000e+03 -4.454143839729e-02 0.000000000000e+00 0.000000000000e+00
1.159500000000e+03 -6.143196979966e-02 0.000000000000e+00 0.000000000000e+00
1.159750000000e+03 -7.446293732759e-02 0.000000000000e+00 0.000000000000e+00
1.160000000000e+03 -8.276835823191e-02 0.000000000000e+00 0.000000000000e+00
1.160250000000e+03 -8.580494425601e-02 0.000000000000e+00 0.000000000000e+00
1.160500000000e+03 -8.340586169590e-02 0.000000000000e+00 0.000000000000e+00
1.160750000000e+03 -7.580212102730e-02 0.000000000000e+00 0.000000000000e+00
1.161000000000e+03 -6.360843103420e-02 0.000000000000e+00 0.000000000000e+00
1.161250000000e+03 -4.777420835789e-02 0.000000000000e+00 0.000000000000e+00
1.161500000000e+03 -2.950424622585e-02 0.000000000000e+00 0.000000000000e+00
1.161750000000e+03 -1.015684207906e-02 0.000000000000e+00 0.000000000000e+00
1.162000000000e+03 8.870439562217e-03 0.000000000000e+00 0.000000000000e+00
1.162250000000e+03 2.625601386879e-02 0.000000000000e+00 0.000000000000e+00
1.162500000000e+03 4.085931593066e-02 0.000000000000e+00 0.000000000000e+00
1.162750000000e+03 5.180582410047e-02 0.000000000000e+00 0.000000000000e+00
1.163000000000e+03 5.854471878593e-02 0.000000000000e+00 0.000000000000e+00
1.163250000000e+03 6.087501224575e-02 0.000000000000e+00 0.000000000000e+00
1.163500000000e+03 5.893947527172e-02 0.000000000000e+00 0.000000000000e+00
1.163750000000e+03 5.318905134292e-02 0.000000000000e+00 0.000000000000e+00
1.164000000000e+03 4.432329399491e-02 0.000000000000e+00 0.000000000000e+00
1.164250000000e+03 3.321438383410e-02 0.000000000000e+00 0.000000000000e+00
1.164500000000e+03 2.082329739110e-02 0.000000000000e+00 0.000000000000e+00
1.164750000000e+03 8.116671253432e-03 0.000000000000e+00 0.000000000000e+00
1.165000000000e+03 -4.008071200884e-03 0.000000000000e+00 0.000000000000e+00
1.165250000000e+03 -1.478347573757e-02 0.000000000000e+00 0.000000000000e+00
1.165500000000e+03 -2.361500309165e-02 0.000000000000e+00 0.000000000000e+00
1.165750000000e+03 -3.010476570827e-02 0.000000000000e+00 0.000000000000e+00
1.166000000000e+03 -3.405678098424e-02 0.000000000000e+00 0.000000000000e+00
1.166250000000e+03 -3.546617817226e-02 0.000000000000e+00 0.000000000000e+00
1.166500000000e+03 -3.449593752256e-02 0.000000000000e+00 0.000000000000e+00
1.166750000000e+03 -3.144525477344e-02 0.000000000000e+00 0.000000000000e+00
1.167000000000e+03 -2.671355301116e-02 0.000000000000e+00 0.000000000000e+00
1.167250000000e+03 -2.076362901046e-02 0.000000000000e+00 0.000000000000e+00
1.167500000000e+03 -1.408659630435e-02 0.000000000000e+00 0.000000000000e+00
1.167750000000e+03 -7.170364048880e-03 0.000000000000e+00 0.000000000000e+00
1.168000000000e+03 -4.725445429301e-04 0.000000000000e+00 0.000000000000e+00
1.168250000000e+03 5.601956315352e-03 0.000000000000e+00 0.000000000000e+00
1.168500000000e+03 1.071877446582e-02 0.000000000000e+00 0.000000000000e+00
1.168750000000e+03 1.462754604035e-02 0.000000000000e+00 0.000000000000e+00
1.169000000000e+03 1.717106063066e-02 0.000000000000e+00 0.000000000000e+00
1.169250000000e+03 1.828994803160e-02 0.000000000000e+00 0.000000000000e+00
1.169500000000e+03 1.802251797702e-02 0.000000000000e+00 0.000000000000e+00
1.169750000000e+03 1.649928118021e-02 0.000000000000e+00 0.000000000000e+00
1.170000000000e+03 1.393179621082e-02 0.000000000000e+00 0.000000000000e+00
1.170250000000e+03 1.059583885172e-02 0.000000000000e+00 0.000000000000e+00
1.170500000000e+03 6.809448956602e-03 0.000000000000e+00 0.000000000000e+00
1.170750000000e+03 2.907091210265e-03 0.000000000000e+00 0.000000000000e+00
1.171000000000e+03 -7.881513242287e-04 0.000000000000e+00 0.000000000000e+00
1.171250000000e+03 -3.991886191694e-03 0.000000000000e+00 0.000000000000e+00
1.171500000000e+03 -6.482476542523e-03 0.000000000000e+00 0.000000000000e+00
1.171750000000e+03 -8.119189210379e-03 0.000000000000e+00 0.000000000000e+00
1.172000000000e+03 -8.852218089809e-03 0.000000000000e+00 0.000000000000e+00
1.172250000000e+03 -8.723202289463e-03 0.000000000000e+00 0.000000000000e+00
1.172500000000e+03 -7.855953942318e-03 0.000000000000e+00 0.000000000000e+00
1.172750000000e+03 -6.438328142439e-03 0.000000000000e+00 0.000000000000e+00
1.173000000000e+03 -4.697331242856e-03 0.000000000000e+00 0.000000000000e+00
1.173250000000e+03 -2.870495567519e-03 0.000000000000e+00 0.000000000000e+00
1.173500000000e+03 -1.177097472497e-03 0.000000000000e+00 0.000000000000e+00
1.173750000000e+03 2.071365299286e-04 0.000000000000e+00 0.000000000000e+00
1.174000000000e+03 1.168631788261e-03 0.000000000000e+00 0.000000000000e+00
1.174250000000e+03 1.665571789528e-03 0.000000000000e+00 0.000000000000e+00
1.174500000000e+03 1.727442380203e-03 0.000000000000e+00 0.000000000000e+00
1.174750000000e+03 1.444847103471e-03 0.000000000000e+00 0.000000000000e+00
1.175000000000e+03 9.512844640161e-04 0.000000000000e+00 0.000000000000e+00
1.175250000000e+03 3.996930817011e-04 0.000000000000e+00 0.000000000000e+00
1.175500000000e+03 -6.272298284789e-05 0.000000000000e+00 0.000000000000e+00
1.175750000000e+03 -3.176848932872e-04 0.000000000000e+00 0.000000000000e+00
1.176000000000e+03 -2.936937449702e-04 0.000000000000e+00 0.000000000000e+00
1.176250000000e+03 2.396076189767e-05 0.000000000000e+00 0.000000000000e+00
1.176500000000e+03 5.923435655956e-04 0.000000000000e+00 0.000000000000e+00
1.176750000000e+03 1.319091091573e-03 0.000000000000e+00 0.000000000000e+00
1.177000000000e+03 2.078268128402e-03 0.000000000000e+00 0.000000000000e+00
1.177250000000e+03 2.731308173927e-03 0.000000000000e+00 0.000000000000e+00
1.177500000000e+03 3.149756598793e-03 0.000000000000e+00 0.000000000000e+00
1.177750000000e+03 3.236315250141e-03 0.000000000000e+00 0.000000000000e+00
1.178000000000e+03 2.940996611012e-03 0.000000000000e+00 0.000000000000e+00
1.178250000000e+03 2.269981184256e-03 0.000000000000e+00 0.000000000000e+00
1.178500000000e+03 1.285907464602e-03 0.000000000000e+00 0.000000000000e+00
1.178750000000e+03 9.963228598505e-05 0.000000000000e+00 0.000000000000e+00
1.179000000000e+03 -1.145220422805e-03 0.000000000000e+00 0.000000000000e+00
1.179250000000e+03 -2.292545523192e-03 0.000000000000e+00 0.000000000000e+00
1.179500000000e+03 -3.195818485897e-03 0.000000000000e+00 0.000000000000e+00
1.179750000000e+03 -3.738665093232e-03 0.000000000000e+00 0.000000000000e+00
1.180000000000e+03 -3.850955268993e-03 0.000000000000e+00 0.000000000000e+00
1.180250000000e+03 -3.518160740864e-03 0.000000000000e+00 0.000000000000e+00
1.180500000000e+03 -2.782758805028e-03 0.000000000000e+00 0.000000000000e+00
1.180750000000e+03 -1.737660558218e-03 0.000000000000e+00 0.000000000000e+00
1.181000000000e+03 -5.128071702987e-04 0.000000000000e+00 0.000000000000e+00
1.181250000000e+03 7.429622565267e-04 0.000000000000e+00 0.000000000000e+00
1.181500000000e+03 1.882050666306e-03 0.000000000000e+00 0.000000000000e+00
1.181750000000e+03 2.777337173482e-03 0.000000000000e+00 0.000000000000e+00
1.182000000000e+03 3.337836017080e-03 0.000000000000e+00 0.000000000000e+00
1.182250000000e+03 3.518739296488e-03 0.000000000000e+00 0.000000000000e+00
1.182500000000e+03 3.324704507952e-03 0.000000000000e+00 0.000000000000e+00
1.182750000000e+03 2.806276354376e-03 0.000000000000e+00 0.000000000000e+00
1.183000000000e+03 2.050326712639e-03 0.000000000000e+00 0.000000000000e+00
1.183250000000e+03 1.166208998179e-03 0.000000000000e+00 0.000000000000e+00
1.183500000000e+03 2.698403268590e-04 0.000000000000e+00 0.000000000000e+00
1.183750000000e+03 -5.319153922496e-04 0.000000000000e+00 0.000000000000e+00
1.184000000000e+03 -1.154392017494e-03 0.000000000000e+00 0.000000000000e+00
1.184250000000e+03 -1.544133207243e-03 0.000000000000e+00 0.000000000000e+00
1.184500000000e+03 -1.682835624926e-03 0.000000000000e+00 0.000000000000e+00
1.184750000000e+03 -1.586099392031e-03 0.000000000000e+00 0.000000000000e+00
1.185000000000e+03 -1.297632413175e-03 0.000000000000e+00 0.000000000000e+00
1.185250000000e+03 -8.801684446980e-04 0.000000000000e+00 0.000000000000e+00
1.185500000000e+03 -4.047315839991e-04 0.000000000000e+00 0.000000000000e+00
1.185750000000e+03 6.002729330772e-05 0.000000000000e+00 0.000000000000e+00
1.186000000000e+03 4.568760562672e-04 0.000000000000e+00 0.000000000000e+00
1.186250000000e+03 7.462839221874e-04 0.000000000000e+00 0.000000000000e+00
1.186500000000e+03 9.093370222840e-04 0.000000000000e+00 0.000000000000e+00
1.186750000000e+03 9.472648176373e-04 0.000000000000e+00 0.000000000000e+00
1.187000000000e+03 8.780814522530e-04 0.000000000000e+00 0.000000000000e+00
1.187250000000e+03 7.312366867850e-04 0.000000000000e+00 0.000000000000e+00
1.187500000000e+03 5.413753690846e-04 0.000000000000e+00 0.000000000000e+00
1.187750000000e+03 3.423073327833e-04 0.000000000000e+00 0.000000000000e+00
1.188000000000e+03 1.621112600633e-04 0.000000000000e+00 0.000000000000e+00
1.188250000000e+03 1.998542050976e-05 0.000000000000e+00 0.000000000000e+00
1.188500000000e+03 -7.491759268298e-05 0.000000000000e+00 0.000000000000e+00
1.188750000000e+03 -1.228040011595e-04 0.000000000000e+00 0.000000000000e+00
1.189000000000e+03 -1.311301980114e-04 0.000000000000e+00 0.000000000000e+00
1.189250000000e+03 -1.116857809709e-04 0.000000000000e+00 0.000000000000e+00
1.189500000000e+03 -7.752997667442e-05 0.000000000000e+00 0.000000000000e+00
1.189750000000e+03 -4.036373677508e-05 0.000000000000e+00 0.000000000000e+00
1.190000000000e+03 -8.742824344153e-06 0.000000000000e+00 0.000000000000e+00
1.190250000000e+03 1.269181994968e-05 0.000000000000e+00 0.000000000000e+00
1.190500000000e+03 2.302048064685e-05 0.000000000000e+00 0.000000000000e+00
1.190750000000e+03 2.412776185436e-05 0.000000000000e+00 0.000000000000e+00
1.191000000000e+03 1.941148093485e-05 0.000000000000e+00 0.000000000000e+00
1.191250000000e+03 1.248558711375e-05 0.000000000000e+00 0.000000000000e+00
1.191500000000e+03 6.181023381526e-06 0.000000000000e+00 0.000000000000e+00
1.191750000000e+03 2.024431792572e-06 0.000000000000e+00 0.000000000000e+00
1.192000000000e+03 2.253908515586e-07 0.000000000000e+00 0.000000000000e+00
1.192250000000e+03 0.000000000000e+00 0.000000000000e+00 0.000000000000e+00
1.192500000000e+03 0.000000000000e+00 0.000000000000e+00 0.000000000000e+00
1.192750000000e+03 0.000000000000e+00 0.000000000000e+00 0.000000000000e+00
1.193000000000e+03 0.000000000000e+00 0.000000000000e+00 0.000000000000e+00
1.193250000000e+03 0.000000000000e+00 0.000000000000e+00 0.000000000000e+00
1.193500000000e+03 0.000000000000e+00 0.000000000000e+00 0.000000000000e+00
1.193750000000e+03 0.000000000000e+00 0.000000000000e+00 0.000000000000e+00
1.194000000000e+03 0.000000000000e+00 0.000000000000e+00 0.000000000000e+00
1.194250000000e+03 0.000000000000e+00 0.000000000000e+00 0.000000000000e+00
1.194500000000e+03 0.000000000000e+00 0.000000000000e+00 0.000000000000e+00
1.194750000000e+03 0.000000000000e+00 0.000000000000e+00 0.000000000000e+00
1.195000000000e+03 0.000000000000e+00 0.000000000000e+00 0.000000000000e+00
1.195250000000e+03 0.000000000000e+00 0.000000000000e+00 0.000000000000e+00
1.195500000000e+03 0.000000000000e+00 0.000000000000e+00 0.000000000000e+00
1.195750000000e+03 0.000000000000e+00 0.000000000000e+00 0.000000000000e+00
1.196000000000e+03 0.000000000000e+00 0.000000000000e+00 0.000000000000e+00
1.196250000000e+03 0.000000000000e+00 0.000000000000e+00 0.000000000000e+00
1.196500000000e+03 0.000000000000e+00 0.000000000000e+00 0.000000000000e+00
1.196750000000e+03 0.000000000000e+00 0.000000000000e+00 0.000000000000e+00
1.197000000000e+03 0.000000000000e+00 0.000000000000e+00 0.000000000000e+00
1.197250000000e+03 0.000000000000e+00 0.000000000000e+00 0.000000000000e+00
1.197500000000e+03 0.000000000000e+00 0.000000000000e+00 0.000000000000e+00
1.197750000000e+03 0.000000000000e+00 0.000000000000e+00 0.000000000000e+00
1.198000000000e+03 0.000000000000e+00 0.000000000000e+00 0.000000000000e+00
1.198250000000e+03 0.000000000000e+00 0.000000000000e+00 0.000000000000e+00
1.198500000000e+03 0.000000000000e+00 0.000000000000e+00 0.000000000000e+00
1.198750000000e+03 0.000000000000e+00 0.000000000000e+00 0.000000000000e+00
1.199000000000e+03 0.000000000000e+00 0.000000000000e+00 0.000000000000e+00
1.199250000000e+03 0.000000000000e+00 0.000000000000e+00 0.000000000000e+00
1.199500000000e+03 0.000000000000e+00 0.000000000000e+00 0.000000000000e+00
1.199750000000e+03 0.000000000000e+00 0.000000000000e+00 0.000000000000e+00
1.200000000000e+03 0.000000000000e+00 0.000000000000e+00 0.000000000000e+00
1.200250000000e+03 0.000000000000e+00 0.000000000000e+00 0.000000000000e+00
1.200500000000e+03 0.000000000000e+00 0.000000000000e+00 0.000000000000e+00
1.200750000000e+03 0.000000000000e+00 0.000000000000e+00 0.000000000000e+00
1.201000000000e+03 0.000000000000e+00 0.000000000000e+00 0.000000000000e+00
1.201250000000e+03 0.000000000000e+00 0.000000000000e+00 0.000000000000e+00
1.201500000000e+03 0.000000000000e+00 0.000000000000e+00 0.000000000000e+00
1.201750000000e+03 0.000000000000e+00 0.000000000000e+00 0.000000000000e+00
1.202000000000e+03 0.000000000000e+00 0.000000000000e+00 0.000000000000e+00
1.202250000000e+03 0.000000000000e+00 0.000000000000e+00 0.000000000000e+00
1.202500000000e+03 0.000000000000e+00 0.000000000000e+00 0.000000000000e+00
1.202750000000e+03 0.000000000000e+00 0.000000000000e+00 0.000000000000e+00
1.203000000000e+03 0.000000000000e+00 0.000000000000e+00 0.000000000000e+00
1.203250000000e+03 0.000000000000e+00 0.000000000000e+00 0.000000000000e+00
1.203500000000e+03 0.000000000000e+00 0.000000000000e+00 0.000000000000e+00
1.203750000000e+03 0.000000000000e+00 0.000000000000e+00 0.000000000000e+00
1.204000000000e+03 0.000000000000e+00 0.000000000000e+00 0.000000000000e+00
1.204250000000e+03 0.000000000000e+00 0.000000000000e+00 0.000000000000e+00
1.204500000000e+03 0.000000000000e+00 0.000000000000e+00 0.000000000000e+00
1.204750000000e+03 0.000000000000e+00 0.000000000000e+00 0.000000000000e+00
1.205000000000e+03 0.000000000000e+00 0.000000000000e+00 0.000000000000e+00
1.205250000000e+03 0.000000000000e+00 0.000000000000e+00 0.000000000000e+00
1.205500000000e+03 0.000000000000e+00 0.000000000000e+00 0.000000000000e+00
1.205750000000e+03 0.000000000000e+00 0.000000000000e+00 0.000000000000e+00
1.206000000000e+03 0.000000000000e+00 0.000000000000e+00 0.000000000000e+00
1.206250000000e+03 0.000000000000e+00 0.000000000000e+00 0.000000000000e+00
1.206500000000e+03 0.000000000000e+00 0.000000000000e+00 0.000000000000e+00
1.206750000000e+03 0.000000000000e+00 0.000000000000e+00 0.000000000000e+00
1.207000000000e+03 0.000000000000e+00 0.000000000000e+00 0.000000000000e+00
1.207250000000e+03 0.000000000000e+00 0.000000000000e+00 0.000000000000e+00
1.207500000000e+03 0.000000000000e+00 0.000000000000e+00 0.000000000000e+00
1.207750000000e+03 0.000000000000e+00 0.000000000000e+00 0.000000000000e+00
1.208000000000e+03 0.000000000000e+00 0.000000000000e+00 0.000000000000e+00
1.208250000000e+03 0.000000000000e+00 0.000000000000e+00 0.000000000000e+00
1.208500000000e+03 0.000000000000e+00 0.000000000000e+00 0.000000000000e+00
1.208750000000e+03 0.000000000000e+00 0.000000000000e+00 0.000000000000e+00
1.209000000000e+03 0.000000000000e+00 0.000000000000e+00 0.000000000000e+00
1.209250000000e+03 0.000000000000e+00 0.000000000000e+00 0.000000000000e+00
1.209500000000e+03 0.000000000000e+00 0.000000000000e+00 0.000000000000e+00
1.209750000000e+03 0.000000000000e+00 0.000000000000e+00 0.000000000000e+00
1.210000000000e+03 0.000000000000e+00 0.000000000000e+00 0.000000000000e+00
1.210250000000e+03 0.000000000000e+00 0.000000000000e+00 0.000000000000e+00
1.210500000000e+03 0.000000000000e+00 0.000000000000e+00 0.000000000000e+00
1.210750000000e+03 0.000000000000e+00 0.000000000000e+00 0.000000000000e+00
1.211000000000e+03 0.000000000000e+00 0.000000000000e+00 0.000000000000e+00
1.211250000000e+03 0.000000000000e+00 0.000000000000e+00 0.000000000000e+00
1.211500000000e+03 0.000000000000e+00 0.000000000000e+00 0.000000000000e+00
1.211750000000e+03 0.000000000000e+00 0.000000000000e+00 0.000000000000e+00
1.212000000000e+03 0.000000000000e+00 0.000000000000e+00 0.000000000000e+00
1.212250000000e+03 0.000000000000e+00 0.000000000000e+00 0.000000000000e+00
1.212500000000e+03 0.000000000000e+00 0.000000000000e+00 0.000000000000e+00
1.212750000000e+03 0.000000000000e+00 0.000000000000e+00 0.000000000000e+00
1.213000000000e+03 0.000000000000e+00 0.000000000000e+00 0.000000000000e+00
1.213250000000e+03 0.000000000000e+00 0.000000000000e+00 0.000000000000e+00
1.213500000000e+03 0.000000000000e+00 0.000000000000e+00 0.000000000000e+00
1.213750000000e+03 0.000000000000e+00 0.000000000000e+00 0.000000000000e+00
1.214000000000e+03 0.000000000000e+00 0.000000000000e+00 0.000000000000e+00
1.214250000000e+03 0.000000000000e+00 0.000000000000e+00 0.000000000000e+00
1.214500000000e+03 0.000000000000e+00 0.000000000000e+00 0.000000000000e+00
1.214750000000e+03 0.000000000000e+00 0.000000000000e+00 0.000000000000e+00
1.215000000000e+03 0.000000000000e+00 0.000000000000e+00 0.000000000000e+00
1.215250000000e+03 0.000000000000e+00 0.000000000000e+00 0.000000000000e+00
1.215500000000e+03 0.000000000000e+00 0.000000000000e+00 0.000000000000e+00
1.215750000000e+03 0.000000000000e+00 0.000000000000e+00 0.000000000000e+00
1.216000000000e+03 0.000000000000e+00 0.000000000000e+00 0.000000000000e+00
1.216250000000e+03 0.000000000000e+00 0.000000000000e+00 0.000000000000e+00
1.216500000000e+03 0.000000000000e+00 0.000000000000e+00 0.000000000000e+00
1.216750000000e+03 0.000000000000e+00 0.000000000000e+00 0.000000000000e+00
1.217000000000e+03 0.000000000000e+00 0.000000000000e+00 0.000000000000e+00
1.217250000000e+03 0.000000000000e+00 0.000000000000e+00 0.000000000000e+00
1.217500000000e+03 0.000000000000e+00 0.000000000000e+00 0.000000000000e+00
1.217750000000e+03 0.000000000000e+00 0.000000000000e+00 0.000000000000e+00
1.218000000000e+03 0.000000000000e+00 0.000000000000e+00 0.000000000000e+00
1.218250000000e+03 0.000000000000e+00 0.000000000000e+00 0.000000000000e+00
1.218500000000e+03 0.000000000000e+00 0.000000000000e+00 0.000000000000e+00
1.218750000000e+03 0.000000000000e+00 0.000000000000e+00 0.000000000000e+00
1.219000000000e+03 0.000000000000e+00 0.000000000000e+00 0.000000000000e+00
1.219250000000e+03 0.000000000000e+00 0.000000000000e+00 0.000000000000e+00
1.219500000000e+03 0.000000000000e+00 0.000000000000e+00 0.000000000000e+00
1.219750000000e+03 0.000000000000e+00 0.000000000000e+00 0.000000000000e+00
1.220000000000e+03 0.000000000000e+00 0.000000000000e+00 0.000000000000e+00
1.220250000000e+03 0.000000000000e+00 0.000000000000e+00 0.000000000000e+00
1.220500000000e+03 0.000000000000e+00 0.000000000000e+00 0.000000000000e+00
1.220750000000e+03 0.000000000000e+00 0.000000000000e+00 0.000000000000e+00
1.221000000000e+03 0.000000000000e+00 0.000000000000e+00 0.000000000000e+00
1.221250000000e+03 0.000000000000e+00 0.000000000000e+00 0.000000000000e+00
1.221500000000e+03 0.000000000000e+00 0.000000000000e+00 0.000000000000e+00
1.221750000000e+03 0.000000000000e+00 0.000000000000e+00 0.000000000000e+00
1.222000000000e+03 0.000000000000e+00 0.000000000000e+00 0.000000000000e+00
1.222250000000e+03 0.000000000000e+00 0.000000000000e+00 0.000000000000e+00
1.222500000000e+03 0.000000000000e+00 0.000000000000e+00 0.000000000000e+00
1.222750000000e+03 0.000000000000e+00 0.000000000000e+00 0.000000000000e+00
1.223000000000e+03 0.000000000000e+00 0.000000000000e+00 0.000000000000e+00
1.223250000000e+03 0.000000000000e+00 0.000000000000e+00 0.000000000000e+00
1.223500000000e+03 0.000000000000e+00 0.000000000000e+00 0.000000000000e+00
1.223750000000e+03 0.000000000000e+00 0.000000000000e+00 0.000000000000e+00
1.224000000000e+03 0.000000000000e+00 0.000000000000e+00 0.000000000000e+00
1.224250000000e+03 0.000000000000e+00 0.000000000000e+00 0.000000000000e+00
1.224500000000e+03 0.000000000000e+00 0.000000000000e+00 0.000000000000e+00
1.224750000000e+03 0.000000000000e+00 0.000000000000e+00 0.000000000000e+00
1.225000000000e+03 0.000000000000e+00 0.000000000000e+00 0.000000000000e+00
1.225250000000e+03 0.000000000000e+00 0.000000000000e+00 0.000000000000e+00
1.225500000000e+03 0.000000000000e+00 0.000000000000e+00 0.000000000000e+00
1.225750000000e+03 0.000000000000e+00 0.000000000000e+00 0.000000000000e+00
1.226000000000e+03 0.000000000000e+00 0.000000000000e+00 0.000000000000e+00
1.226250000000e+03 0.000000000000e+00 0.000000000000e+00 0.000000000000e+00
1.226500000000e+03 0.000000000000e+00 0.000000000000e+00 0.000000000000e+00
1.226750000000e+03 0.000000000000e+00 0.000000000000e+00 0.000000000000e+00
1.227000000000e+03 0.000000000000e+00 0.000000000000e+00 0.000000000000e+00
1.227250000000e+03 0.000000000000e+00 0.000000000000e+00 0.000000000000e+00
1.227500000000e+03 0.000000000000e+00 0.000000000000e+00 0.000000000000e+00
1.227750000000e+03 0.000000000000e+00 0.000000000000e+00 0.000000000000e+00
1.228000000000e+03 0.000000000000e+00 0.000000000000e+00 0.000000000000e+00
1.228250000000e+03 0.000000000000e+00 0.000000000000e+00 0.000000000000e+00
1.228500000000e+03 0.000000000000e+00 0.000000000000e+00 0.000000000000e+00
1.228750000000e+03 0.000000000000e+00 0.000000000000e+00 0.000000000000e+00
1.229000000000e+03 0.000000000000e+00 0.000000000000e+00 0.000000000000e+00
1.229250000000e+03 0.000000000000e+00 0.000000000000e+00 0.000000000000e+00
1.229500000000e+03 0.000000000000e+00 0.000000000000e+00 0.000000000000e+00
1.229750000000e+03 0.000000000000e+00 0.000000000000e+00 0.000000000000e+00
1.230000000000e+03 0.000000000000e+00 0.000000000000e+00 0.000000000000e+00
1.230250000000e+03 0.000000000000e+00 0.000000000000e+00 0.000000000000e+00
1.230500000000e+03 0.000000000000e+00 0.000000000000e+00 0.000000000000e+00
1.230750000000e+03 0.000000000000e+00 0.000000000000e+00 0.000000000000e+00
1.231000000000e+03 0.000000000000e+00 0.000000000000e+00 0.000000000000e+00
1.231250000000e+03 0.000000000000e+00 0.000000000000e+00 0.000000000000e+00
1.231500000000e+03 0.000000000000e+00 0.000000000000e+00 0.000000000000e+00
1.231750000000e+03 0.000000000000e+00 0.000000000000e+00 0.000000000000e+00
1.232000000000e+03 0.000000000000e+00 0.000000000000e+00 0.000000000000e+00
1.232250000000e+03 0.000000000000e+00 0.000000000000e+00 0.000000000000e+00
1.232500000000e+03 0.000000000000e+00 0.000000000000e+00 0.000000000000e+00
1.232750000000e+03 0.000000000000e+00 0.000000000000e+00 0.000000000000e+00
1.233000000000e+03 0.000000000000e+00 0.000000000000e+00 0.000000000000e+00
1.233250000000e+03 0.000000000000e+00 0.000000000000e+00 0.000000000000e+00
1.233500000000e+03 0.000000000000e+00 0.000000000000e+00 0.000000000000e+00
1.233750000000e+03 0.000000000000e+00 0.000000000000e+00 0.000000000000e+00
1.234000000000e+03 0.000000000000e+00 0.000000000000e+00 0.000000000000e+00
1.234250000000e+03 0.000000000000e+00 0.000000000000e+00 0.000000000000e+00
1.234500000000e+03 0.000000000000e+00 0.000000000000e+00 0.000000000000e+00
1.234750000000e+03 0.000000000000e+00 0.000000000000e+00 0.000000000000e+00
1.235000000000e+03 0.000000000000e+00 0.000000000000e+00 0.000000000000e+00
1.235250000000e+03 0.000000000000e+00 0.000000000000e+00 0.000000000000e+00
1.235500000000e+03 0.000000000000e+00 0.000000000000e+00 0.000000000000e+00
1.235750000000e+03 0.000000000000e+00 0.000000000000e+00 0.000000000000e+00
1.236000000000e+03 0.000000000000e+00 0.000000000000e+00 0.000000000000e+00
1.236250000000e+03 0.000000000000e+00 0.000000000000e+00 0.000000000000e+00
1.236500000000e+03 0.000000000000e+00 0.000000000000e+00 0.000000000000e+00
1.236750000000e+03 0.000000000000e+00 0.000000000000e+00 0.000000000000e+00
1.237000000000e+03 0.000000000000e+00 0.000000000000e+00 0.000000000000e+00
1.237250000000e+03 0.000000000000e+00 0.000000000000e+00 0.000000000000e+00
1.237500000000e+03 0.000000000000e+00 0.000000000000e+00 0.000000000000e+00
1.237750000000e+03 0.000000000000e+00 0.000000000000e+00 0.000000000000e+00
1.238000000000e+03 0.000000000000e+00 0.000000000000e+00 0.000000000000e+00
1.238250000000e+03 0.000000000000e+00 0.000000000000e+00 0.000000000000e+00
1.238500000000e+03 0.000000000000e+00 0.000000000000e+00 0.000000000000e+00
1.238750000000e+03 0.000000000000e+00 0.000000000000e+00 0.000000000000e+00
1.239000000000e+03 0.000000000000e+00 0.000000000000e+00 0.000000000000e+00
1.239250000000e+03 0.000000000000e+00 0.000000000000e+00 0.000000000000e+00
1.239500000000e+03 0.000000000000e+00 0.000000000000e+00 0.000000000000e+00
1.239750000000e+03 0.000000000000e+00 0.000000000000e+00 0.000000000000e+00
1.240000000000e+03 0.000000000000e+00 0.000000000000e+00 0.000000000000e+00
1.240250000000e+03 0.000000000000e+00 0.000000000000e+00 0.000000000000e+00
1.240500000000e+03 0.000000000000e+00 0.000000000000e+00 0.000000000000e+00
1.240750000000e+03 0.000000000000e+00 0.000000000000e+00 0.000000000000e+00
1.241000000000e+03 0.000000000000e+00 0.000000000000e+00 0.000000000000e+00
1.241250000000e+03 0.000000000000e+00 0.000000000000e+00 0.000000000000e+00
1.241500000000e+03 0.000000000000e+00 0.000000000000e+00 0.000000000000e+00
1.241750000000e+03 0.000000000000e+00 0.000000000000e+00 0.000000000000e+00
1.242000000000e+03 0.000000000000e+00 0.000000000000e+00 0.000000000000e+00
1.242250000000e+03 0.000000000000e+00 0.000000000000e+00 0.000000000000e+00
1.242500000000e+03 0.000000000000e+00 0.000000000000e+00 0.000000000000e+00
1.242750000000e+03 0.000000000000e+00 0.000000000000e+00 0.000000000000e+00
1.243000000000e+03 0.000000000000e+00 0.000000000000e+00 0.000000000000e+00
1.243250000000e+03 0.000000000000e+00 0.000000000000e+00 0.000000000000e+00
1.243500000000e+03 0.000000000000e+00 0.000000000000e+00 0.000000000000e+00
1.243750000000e+03 0.000000000000e+00 0.000000000000e+00 0.000000000000e+00
1.244000000000e+03 0.000000000000e+00 0.000000000000e+00 0.000000000000e+00
1.244250000000e+03 0.000000000000e+00 0.000000000000e+00 0.000000000000e+00
1.244500000000e+03 0.000000000000e+00 0.000000000000e+00 0.000000000000e+00
1.244750000000e+03 0.000000000000e+00 0.000000000000e+00 0.000000000000e+00
1.245000000000e+03 0.000000000000e+00 0.000000000000e+00 0.000000000000e+00
1.245250000000e+03 0.000000000000e+00 0.000000000000e+00 0.000000000000e+00
1.245500000000e+03 0.000000000000e+00 0.000000000000e+00 0.000000000000e+00
1.245750000000e+03 0.000000000000e+00 0.000000000000e+00 0.000000000000e+00
1.246000000000e+03 0.000000000000e+00 0.000000000000e+00 0.000000000000e+00
1.246250000000e+03 0.000000000000e+00 0.000000000000e+00 0.000000000000e+00
1.246500000000e+03 0.000000000000e+00 0.000000000000e+00 0.000000000000e+00
1.246750000000e+03 0.000000000000e+00 0.000000000000e+00 0.000000000000e+00
1.247000000000e+03 0.000000000000e+00 0.000000000000e+00 0.000000000000e+00
1.247250000000e+03 0.000000000000e+00 0.000000000000e+00 0.000000000000e+00
1.247500000000e+03 0.000000000000e+00 0.000000000000e+00 0.000000000000e+00
1.247750000000e+03 0.000000000000e+00 0.000000000000e+00 0.000000000000e+00
1.248000000000e+03 0.000000000000e+00 0.000000000000e+00 0.000000000000e+00
1.248250000000e+03 0.000000000000e+00 0.000000000000e+00 0.000000000000e+00
1.248500000000e+03 0.000000000000e+00 0.000000000000e+00 0.000000000000e+00
1.248750000000e+03 0.000000000000e+00 0.000000000000e+00 0.000000000000e+00
1.249000000000e+03 0.000000000000e+00 0.000000000000e+00 0.000000000000e+00
1.249250000000e+03 0.000000000000e+00 0.000000000000e+00 0.000000000000e+00
1.249500000000e+03 0.000000000000e+00 0.000000000000e+00 0.000000000000e+00
1.249750000000e+03 0.000000000000e+00 0.000000000000e+00 0.000000000000e+00
1.250000000000e+03 0.000000000000e+00 0.000000000000e+00 0.000000000000e+00
1.250250000000e+03 0.000000000000e+00 0.000000000000e+00 0.000000000000e+00
1.250500000000e+03 0.000000000000e+00 0.000000000000e+00 0.000000000000e+00
1.250750000000e+03 0.000000000000e+00 0.000000000000e+00 0.000000000000e+00
1.251000000000e+03 0.000000000000e+00 0.000000000000e+00 0.000000000000e+00
1.251250000000e+03 0.000000000000e+00 0.000000000000e+00 0.000000000000e+00
1.251500000000e+03 0.000000000000e+00 0.000000000000e+00 0.000000000000e+00
1.251750000000e+03 0.000000000000e+00 0.000000000000e+00 0.000000000000e+00
1.252000000000e+03 0.000000000000e+00 0.000000000000e+00 0.000000000000e+00
1.252250000000e+03 0.000000000000e+00 0.000000000000e+00 0.000000000000e+00
1.252500000000e+03 0.000000000000e+00 0.000000000000e+00 0.000000000000e+00
1.252750000000e+03 0.000000000000e+00 0.000000000000e+00 0.000000000000e+00
1.253000000000e+03 0.000000000000e+00 0.000000000000e+00 0.000000000000e+00
1.253250000000e+03 0.000000000000e+00 0.000000000000e+00 0.000000000000e+00
1.253500000000e+03 0.000000000000e+00 0.000000000000e+00 0.000000000000e+00
1.253750000000e+03 0.000000000000e+00 0.000000000000e+00 0.000000000000e+00
1.254000000000e+03 0.000000000000e+00 0.000000000000e+00 0.000000000000e+00
1.254250000000e+03 0.000000000000e+00 0.000000000000e+00 0.000000000000e+00
1.254500000000e+03 0.000000000000e+00 0.000000000000e+00 0.000000000000e+00
1.254750000000e+03 0.000000000000e+00 0.000000000000e+00 0.000000000000e+00
1.255000000000e+03 0.000000000000e+00 0.000000000000e+00 0.000000000000e+00
1.255250000000e+03 0.000000000000e+00 0.000000000000e+00 0.000000000000e+00
1.255500000000e+03 0.000000000000e+00 0.000000000000e+00 0.000000000000e+00
1.255750000000e+03 0.000000000000e+00 0.000000000000e+00 0.000000000000e+00
1.256000000000e+03 0.000000000000e+00 0.000000000000e+00 0.000000000000e+00
1.256250000000e+03 0.000000000000e+00 0.000000000000e+00 0.000000000000e+00
1.256500000000e+03 0.000000000000e+00 0.000000000000e+00 0.000000000000e+00
1.256750000000e+03 0.000000000000e+00 0.000000000000e+00 0.000000000000e+00
1.257000000000e+03 0.000000000000e+00 0.000000000000e+00 0.000000000000e+00
1.257250000000e+03 0.000000000000e+00 0.000000000000e+00 0.000000000000e+00
1.257500000000e+03 0.000000000000e+00 0.000000000000e+00 0.000000000000e+00
1.257750000000e+03 0.000000000000e+00 0.000000000000e+00 0.000000000000e+00
1.258000000000e+03 0.000000000000e+00 0.000000000000e+00 0.000000000000e+00
1.258250000000e+03 0.000000000000e+00 0.000000000000e+00 0.000000000000e+00
1.258500000000e+03 0.000000000000e+00 0.000000000000e+00 0.000000000000e+00
1.258750000000e+03 0.000000000000e+00 0.000000000000e+00 0.000000000000e+00
1.259000000000e+03 0.000000000000e+00 0.000000000000e+00 0.000000000000e+00
1.259250000000e+03 0.000000000000e+00 0.000000000000e+00 0.000000000000e+00
1.259500000000e+03 0.000000000000e+00 0.000000000000e+00 0.000000000000e+00
1.259750000000e+03 0.000000000000e+00 0.000000000000e+00 0.000000000000e+00
1.260000000000e+03 0.000000000000e+00 0.000000000000e+00 0.000000000000e+00
1.260250000000e+03 0.000000000000e+00 0.000000000000e+00 0.000000000000e+00
1.260500000000e+03 0.000000000000e+00 0.000000000000e+00 0.000000000000e+00
1.260750000000e+03 0.000000000000e+00 0.000000000000e+00 0.000000000000e+00
1.261000000000e+03 0.000000000000e+00 0.000000000000e+00 0.000000000000e+00
1.261250000000e+03 0.000000000000e+00 0.000000000000e+00 0.000000000000e+00
1.261500000000e+03 0.000000000000e+00 0.000000000000e+00 0.000000000000e+00
1.261750000000e+03 0.000000000000e+00 0.000000000000e+00 0.000000000000e+00
1.262000000000e+03 0.000000000000e+00 0.000000000000e+00 0.000000000000e+00
1.262250000000e+03 0.000000000000e+00 0.000000000000e+00 0.000000000000e+00
1.262500000000e+03 0.000000000000e+00 0.000000000000e+00 0.000000000000e+00
1.262750000000e+03 0.000000000000e+00 0.000000000000e+00 0.000000000000e+00
1.263000000000e+03 0.000000000000e+00 0.000000000000e+00 0.000000000000e+00
1.263250000000e+03 0.000000000000e+00 0.000000000000e+00 0.000000000000e+00
1.263500000000e+03 0.000000000000e+00 0.000000000000e+00 0.000000000000e+00
1.263750000000e+03 0.000000000000e+00 0.000000000000e+00 0.000000000000e+00
1.264000000000e+03 0.000000000000e+00 0.000000000000e+00 0.000000000000e+00
1.264250000000e+03 0.000000000000e+00 0.000000000000e+00 0.000000000000e+00
1.264500000000e+03 0.000000000000e+00 0.000000000000e+00 0.000000000000e+00
1.264750000000e+03 0.000000000000e+00 0.000000000000e+00 0.000000000000e+00
1.265000000000e+03 0.000000000000e+00 0.000000000000e+00 0.000000000000e+00
1.265250000000e+03 0.000000000000e+00 0.000000000000e+00 0.000000000000e+00
1.265500000000e+03 0.000000000000e+00 0.000000000000e+00 0.000000000000e+00
1.265750000000e+03 0.000000000000e+00 0.000000000000e+00 0.000000000000e+00
1.266000000000e+03 0.000000000000e+00 0.000000000000e+00 0.000000000000e+00
1.266250000000e+03 0.000000000000e+00 0.000000000000e+00 0.000000000000e+00
1.266500000000e+03 0.000000000000e+00 0.000000000000e+00 0.000000000000e+00
1.266750000000e+03 0.000000000000e+00 0.000000000000e+00 0.000000000000e+00
1.267000000000e+03 0.000000000000e+00 0.000000000000e+00 0.000000000000e+00
1.267250000000e+03 0.000000000000e+00 0.000000000000e+00 0.000000000000e+00
1.267500000000e+03 0.000000000000e+00 0.000000000000e+00 0.000000000000e+00
1.267750000000e+03 0.000000000000e+00 0.000000000000e+00 0.000000000000e+00
1.268000000000e+03 0.000000000000e+00 0.000000000000e+00 0.000000000000e+00
1.268250000000e+03 0.000000000000e+00 0.000000000000e+00 0.000000000000e+00
1.268500000000e+03 0.000000000000e+00 0.000000000000e+00 0.000000000000e+00
1.268750000000e+03 0.000000000000e+00 0.000000000000e+00 0.000000000000e+00
1.269000000000e+03 0.000000000000e+00 0.000000000000e+00 0.000000000000e+00
1.269250000000e+03 0.000000000000e+00 0.000000000000e+00 0.000000000000e+00
1.269500000000e+03 0.000000000000e+00 0.000000000000e+00 0.000000000000e+00
1.269750000000e+03 0.000000000000e+00 0.000000000000e+00 0.000000000000e+00
1.270000000000e+03 0.000000000000e+00 0.000000000000e+00 0.000000000000e+00
1.270250000000e+03 0.000000000000e+00 0.000000000000e+00 0.000000000000e+00
1.270500000000e+03 0.000000000000e+00 0.000000000000e+00 0.000000000000e+00
1.270750000000e+03 0.000000000000e+00 0.000000000000e+00 0.000000000000e+00
1.271000000000e+03 0.000000000000e+00 0.000000000000e+00 0.000000000000e+00
1.271250000000e+03 0.000000000000e+00 0.000000000000e+00 0.000000000000e+00
1.271500000000e+03 0.000000000000e+00 0.000000000000e+00 0.000000000000e+00
1.271750000000e+03 0.000000000000e+00 0.000000000000e+00 0.000000000000e+00
1.272000000000e+03 0.000000000000e+00 0.000000000000e+00 0.000000000000e+00
1.272250000000e+03 0.000000000000e+00 0.000000000000e+00 0.000000000000e+00
1.272500000000e+03 0.000000000000e+00 0.000000000000e+00 0.000000000000e+00
1.272750000000e+03 0.000000000000e+00 0.000000000000e+00 0.000000000000e+00
1.273000000000e+03 0.000000000000e+00 0.000000000000e+00 0.000000000000e+00
1.273250000000e+03 0.000000000000e+00 0.000000000000e+00 0.000000000000e+00
1.273500000000e+03 0.000000000000e+00 0.000000000000e+00 0.000000000000e+00
1.273750000000e+03 0.000000000000e+00 0.000000000000e+00 0.000000000000e+00
1.274000000000e+03 0.000000000000e+00 0.000000000000e+00 0.000000000000e+00
1.274250000000e+03 0.000000000000e+00 0.000000000000e+00 0.000000000000e+00
1.274500000000e+03 0.000000000000e+00 0.000000000000e+00 0.000000000000e+00
1.274750000000e+03 0.000000000000e+00 0.000000000000e+00 0.000000000000e+00
1.275000000000e+03 0.000000000000e+00 0.000000000000e+00 0.000000000000e+00
1.275250000000e+03 0.000000000000e+00 0.000000000000e+00 0.000000000000e+00
1.275500000000e+03 0.000000000000e+00 0.000000000000e+00 0.000000000000e+00
1.275750000000e+03 0.000000000000e+00 0.000000000000e+00 0.000000000000e+00
1.276000000000e+03 0.000000000000e+00 0.000000000000e+00 0.000000000000e+00
1.276250000000e+03 0.000000000000e+00 0.000000000000e+00 0.000000000000e+00
1.276500000000e+03 0.000000000000e+00 0.000000000000e+00 0.000000000000e+00
1.276750000000e+03 0.000000000000e+00 0.000000000000e+00 0.000000000000e+00
1.277000000000e+03 0.000000000000e+00 0.000000000000e+00 0.000000000000e+00
1.277250000000e+03 0.000000000000e+00 0.000000000000e+00 0.000000000000e+00
1.277500000000e+03 0.000000000000e+00 0.000000000000e+00 0.000000000000e+00
1.277750000000e+03 0.000000000000e+00 0.000000000000e+00 0.000000000000e+00
1.278000000000e+03 0.000000000000e+00 0.000000000000e+00 0.000000000000e+00
1.278250000000e+03 0.000000000000e+00 0.000000000000e+00 0.000000000000e+00
1.278500000000e+03 0.000000000000e+00 0.000000000000e+00 0.000000000000e+00
1.278750000000e+03 0.000000000000e+00 0.000000000000e+00 0.000000000000e+00
1.279000000000e+03 0.000000000000e+00 0.000000000000e+00 0.000000000000e+00
1.279250000000e+03 0.000000000000e+00 0.000000000000e+00 0.000000000000e+00
1.279500000000e+03 0.000000000000e+00 0.000000000000e+00 0.000000000000e+00
1.279750000000e+03 0.000000000000e+00 0.000000000000e+00 0.000000000000e+00
1.280000000000e+03 0.000000000000e+00 0.000000000000e+00 0.000000000000e+00
1.280250000000e+03 0.000000000000e+00 0.000000000000e+00 0.000000000000e+00
1.280500000000e+03 0.000000000000e+00 0.000000000000e+00 0.000000000000e+00
1.280750000000e+03 0.000000000000e+00 0.000000000000e+00 0.000000000000e+00
1.281000000000e+03 0.000000000000e+00 0.000000000000e+00 0.000000000000e+00
1.281250000000e+03 0.000000000000e+00 0.000000000000e+00 0.000000000000e+00
1.281500000000e+03 0.000000000000e+00 0.000000000000e+00 0.000000000000e+00
1.281750000000e+03 0.000000000000e+00 0.000000000000e+00 0.000000000000e+00
1.282000000000e+03 0.000000000000e+00 0.000000000000e+00 0.000000000000e+00
1.282250000000e+03 0.000000000000e+00 0.000000000000e+00 0.000000000000e+00
1.282500000000e+03 0.000000000000e+00 0.000000000000e+00 0.000000000000e+00
1.282750000000e+03 0.000000000000e+00 0.000000000000e+00 0.000000000000e+00
1.283000000000e+03 0.000000000000e+00 0.000000000000e+00 0.000000000000e+00
1.283250000000e+03 0.000000000000e+00 0.000000000000e+00 0.000000000000e+00
1.283500000000e+03 0.000000000000e+00 0.000000000000e+00 0.000000000000e+00
1.283750000000e+03 0.000000000000e+00 0.000000000000e+00 0.000000000000e+00
1.284000000000e+03 0.000000000000e+00 0.000000000000e+00 0.000000000000e+00
1.284250000000e+03 0.000000000000e+00 0.000000000000e+00 0.000000000000e+00
1.284500000000e+03 0.000000000000e+00 0.000000000000e+00 0.000000000000e+00
