# Supplementary material for: Tracking Charge Migration with Frequency-Matched Strobo-Spectroscopy
Source: J Phys Chem A. 2024 Jan 2;128(1):20–7. doi: 10.1021/acs.jpca.3c04234 (PMC10788909; doi:10.1021/acs.jpca.3c04234)
Supplement: Supplementary file 2 — jp3c04234_si_002.zip [file jp3c04234_si_002.zip › supplemental data/Data/dipoles/model/tau=4.0000.txt]

# Model dipole moment for tau = 4.0000 o.c.
0.000000000000e+00 0.000000000000e+00 0.000000000000e+00 0.000000000000e+00
2.500000000000e-01 0.000000000000e+00 0.000000000000e+00 0.000000000000e+00
5.000000000000e-01 0.000000000000e+00 0.000000000000e+00 0.000000000000e+00
7.500000000000e-01 0.000000000000e+00 0.000000000000e+00 0.000000000000e+00
1.000000000000e+00 0.000000000000e+00 0.000000000000e+00 0.000000000000e+00
1.250000000000e+00 0.000000000000e+00 0.000000000000e+00 0.000000000000e+00
1.500000000000e+00 0.000000000000e+00 0.000000000000e+00 0.000000000000e+00
1.750000000000e+00 0.000000000000e+00 0.000000000000e+00 0.000000000000e+00
2.000000000000e+00 0.000000000000e+00 0.000000000000e+00 0.000000000000e+00
2.250000000000e+00 0.000000000000e+00 0.000000000000e+00 0.000000000000e+00
2.500000000000e+00 0.000000000000e+00 0.000000000000e+00 0.000000000000e+00
2.750000000000e+00 0.000000000000e+00 0.000000000000e+00 0.000000000000e+00
3.000000000000e+00 0.000000000000e+00 0.000000000000e+00 0.000000000000e+00
3.250000000000e+00 0.000000000000e+00 0.000000000000e+00 0.000000000000e+00
3.500000000000e+00 0.000000000000e+00 0.000000000000e+00 0.000000000000e+00
3.750000000000e+00 0.000000000000e+00 0.000000000000e+00 0.000000000000e+00
4.000000000000e+00 0.000000000000e+00 0.000000000000e+00 0.000000000000e+00
4.250000000000e+00 0.000000000000e+00 0.000000000000e+00 0.000000000000e+00
4.500000000000e+00 0.000000000000e+00 0.000000000000e+00 0.000000000000e+00
4.750000000000e+00 0.000000000000e+00 0.000000000000e+00 0.000000000000e+00
5.000000000000e+00 0.000000000000e+00 0.000000000000e+00 0.000000000000e+00
5.250000000000e+00 0.000000000000e+00 0.000000000000e+00 0.000000000000e+00
5.500000000000e+00 0.000000000000e+00 0.000000000000e+00 0.000000000000e+00
5.750000000000e+00 0.000000000000e+00 0.000000000000e+00 0.000000000000e+00
6.000000000000e+00 0.000000000000e+00 0.000000000000e+00 0.000000000000e+00
6.250000000000e+00 0.000000000000e+00 0.000000000000e+00 0.000000000000e+00
6.500000000000e+00 0.000000000000e+00 0.000000000000e+00 0.000000000000e+00
6.750000000000e+00 0.000000000000e+00 0.000000000000e+00 0.000000000000e+00
7.000000000000e+00 0.000000000000e+00 0.000000000000e+00 0.000000000000e+00
7.250000000000e+00 0.000000000000e+00 0.000000000000e+00 0.000000000000e+00
7.500000000000e+00 0.000000000000e+00 0.000000000000e+00 0.000000000000e+00
7.750000000000e+00 0.000000000000e+00 0.000000000000e+00 0.000000000000e+00
8.000000000000e+00 0.000000000000e+00 0.000000000000e+00 0.000000000000e+00
8.250000000000e+00 0.000000000000e+00 0.000000000000e+00 0.000000000000e+00
8.500000000000e+00 0.000000000000e+00 0.000000000000e+00 0.000000000000e+00
8.750000000000e+00 0.000000000000e+00 0.000000000000e+00 0.000000000000e+00
9.000000000000e+00 0.000000000000e+00 0.000000000000e+00 0.000000000000e+00
9.250000000000e+00 0.000000000000e+00 0.000000000000e+00 0.000000000000e+00
9.500000000000e+00 0.000000000000e+00 0.000000000000e+00 0.000000000000e+00
9.750000000000e+00 0.000000000000e+00 0.000000000000e+00 0.000000000000e+00
1.000000000000e+01 0.000000000000e+00 0.000000000000e+00 0.000000000000e+00
1.025000000000e+01 0.000000000000e+00 0.000000000000e+00 0.000000000000e+00
1.050000000000e+01 0.000000000000e+00 0.000000000000e+00 0.000000000000e+00
1.075000000000e+01 0.000000000000e+00 0.000000000000e+00 0.000000000000e+00
1.100000000000e+01 0.000000000000e+00 0.000000000000e+00 0.000000000000e+00
1.125000000000e+01 0.000000000000e+00 0.000000000000e+00 0.000000000000e+00
1.150000000000e+01 0.000000000000e+00 0.000000000000e+00 0.000000000000e+00
1.175000000000e+01 0.000000000000e+00 0.000000000000e+00 0.000000000000e+00
1.200000000000e+01 0.000000000000e+00 0.000000000000e+00 0.000000000000e+00
1.225000000000e+01 0.000000000000e+00 0.000000000000e+00 0.000000000000e+00
1.250000000000e+01 0.000000000000e+00 0.000000000000e+00 0.000000000000e+00
1.275000000000e+01 0.000000000000e+00 0.000000000000e+00 0.000000000000e+00
1.300000000000e+01 0.000000000000e+00 0.000000000000e+00 0.000000000000e+00
1.325000000000e+01 0.000000000000e+00 0.000000000000e+00 0.000000000000e+00
1.350000000000e+01 0.000000000000e+00 0.000000000000e+00 0.000000000000e+00
1.375000000000e+01 0.000000000000e+00 0.000000000000e+00 0.000000000000e+00
1.400000000000e+01 0.000000000000e+00 0.000000000000e+00 0.000000000000e+00
1.425000000000e+01 0.000000000000e+00 0.000000000000e+00 0.000000000000e+00
1.450000000000e+01 0.000000000000e+00 0.000000000000e+00 0.000000000000e+00
1.475000000000e+01 0.000000000000e+00 0.000000000000e+00 0.000000000000e+00
1.500000000000e+01 0.000000000000e+00 0.000000000000e+00 0.000000000000e+00
1.525000000000e+01 0.000000000000e+00 0.000000000000e+00 0.000000000000e+00
1.550000000000e+01 0.000000000000e+00 0.000000000000e+00 0.000000000000e+00
1.575000000000e+01 0.000000000000e+00 0.000000000000e+00 0.000000000000e+00
1.600000000000e+01 0.000000000000e+00 0.000000000000e+00 0.000000000000e+00
1.625000000000e+01 0.000000000000e+00 0.000000000000e+00 0.000000000000e+00
1.650000000000e+01 0.000000000000e+00 0.000000000000e+00 0.000000000000e+00
1.675000000000e+01 0.000000000000e+00 0.000000000000e+00 0.000000000000e+00
1.700000000000e+01 0.000000000000e+00 0.000000000000e+00 0.000000000000e+00
1.725000000000e+01 0.000000000000e+00 0.000000000000e+00 0.000000000000e+00
1.750000000000e+01 0.000000000000e+00 0.000000000000e+00 0.000000000000e+00
1.775000000000e+01 0.000000000000e+00 0.000000000000e+00 0.000000000000e+00
1.800000000000e+01 0.000000000000e+00 0.000000000000e+00 0.000000000000e+00
1.825000000000e+01 0.000000000000e+00 0.000000000000e+00 0.000000000000e+00
1.850000000000e+01 0.000000000000e+00 0.000000000000e+00 0.000000000000e+00
1.875000000000e+01 0.000000000000e+00 0.000000000000e+00 0.000000000000e+00
1.900000000000e+01 0.000000000000e+00 0.000000000000e+00 0.000000000000e+00
1.925000000000e+01 0.000000000000e+00 0.000000000000e+00 0.000000000000e+00
1.950000000000e+01 0.000000000000e+00 0.000000000000e+00 0.000000000000e+00
1.975000000000e+01 0.000000000000e+00 0.000000000000e+00 0.000000000000e+00
2.000000000000e+01 0.000000000000e+00 0.000000000000e+00 0.000000000000e+00
2.025000000000e+01 0.000000000000e+00 0.000000000000e+00 0.000000000000e+00
2.050000000000e+01 0.000000000000e+00 0.000000000000e+00 0.000000000000e+00
2.075000000000e+01 0.000000000000e+00 0.000000000000e+00 0.000000000000e+00
2.100000000000e+01 0.000000000000e+00 0.000000000000e+00 0.000000000000e+00
2.125000000000e+01 0.000000000000e+00 0.000000000000e+00 0.000000000000e+00
2.150000000000e+01 0.000000000000e+00 0.000000000000e+00 0.000000000000e+00
2.175000000000e+01 0.000000000000e+00 0.000000000000e+00 0.000000000000e+00
2.200000000000e+01 0.000000000000e+00 0.000000000000e+00 0.000000000000e+00
2.225000000000e+01 0.000000000000e+00 0.000000000000e+00 0.000000000000e+00
2.250000000000e+01 0.000000000000e+00 0.000000000000e+00 0.000000000000e+00
2.275000000000e+01 0.000000000000e+00 0.000000000000e+00 0.000000000000e+00
2.300000000000e+01 0.000000000000e+00 0.000000000000e+00 0.000000000000e+00
2.325000000000e+01 0.000000000000e+00 0.000000000000e+00 0.000000000000e+00
2.350000000000e+01 0.000000000000e+00 0.000000000000e+00 0.000000000000e+00
2.375000000000e+01 0.000000000000e+00 0.000000000000e+00 0.000000000000e+00
2.400000000000e+01 0.000000000000e+00 0.000000000000e+00 0.000000000000e+00
2.425000000000e+01 0.000000000000e+00 0.000000000000e+00 0.000000000000e+00
2.450000000000e+01 0.000000000000e+00 0.000000000000e+00 0.000000000000e+00
2.475000000000e+01 0.000000000000e+00 0.000000000000e+00 0.000000000000e+00
2.500000000000e+01 0.000000000000e+00 0.000000000000e+00 0.000000000000e+00
2.525000000000e+01 0.000000000000e+00 0.000000000000e+00 0.000000000000e+00
2.550000000000e+01 0.000000000000e+00 0.000000000000e+00 0.000000000000e+00
2.575000000000e+01 0.000000000000e+00 0.000000000000e+00 0.000000000000e+00
2.600000000000e+01 0.000000000000e+00 0.000000000000e+00 0.000000000000e+00
2.625000000000e+01 0.000000000000e+00 0.000000000000e+00 0.000000000000e+00
2.650000000000e+01 0.000000000000e+00 0.000000000000e+00 0.000000000000e+00
2.675000000000e+01 0.000000000000e+00 0.000000000000e+00 0.000000000000e+00
2.700000000000e+01 0.000000000000e+00 0.000000000000e+00 0.000000000000e+00
2.725000000000e+01 0.000000000000e+00 0.000000000000e+00 0.000000000000e+00
2.750000000000e+01 0.000000000000e+00 0.000000000000e+00 0.000000000000e+00
2.775000000000e+01 0.000000000000e+00 0.000000000000e+00 0.000000000000e+00
2.800000000000e+01 0.000000000000e+00 0.000000000000e+00 0.000000000000e+00
2.825000000000e+01 0.000000000000e+00 0.000000000000e+00 0.000000000000e+00
2.850000000000e+01 0.000000000000e+00 0.000000000000e+00 0.000000000000e+00
2.875000000000e+01 0.000000000000e+00 0.000000000000e+00 0.000000000000e+00
2.900000000000e+01 0.000000000000e+00 0.000000000000e+00 0.000000000000e+00
2.925000000000e+01 0.000000000000e+00 0.000000000000e+00 0.000000000000e+00
2.950000000000e+01 0.000000000000e+00 0.000000000000e+00 0.000000000000e+00
2.975000000000e+01 0.000000000000e+00 0.000000000000e+00 0.000000000000e+00
3.000000000000e+01 0.000000000000e+00 0.000000000000e+00 0.000000000000e+00
3.025000000000e+01 0.000000000000e+00 0.000000000000e+00 0.000000000000e+00
3.050000000000e+01 0.000000000000e+00 0.000000000000e+00 0.000000000000e+00
3.075000000000e+01 0.000000000000e+00 0.000000000000e+00 0.000000000000e+00
3.100000000000e+01 0.000000000000e+00 0.000000000000e+00 0.000000000000e+00
3.125000000000e+01 0.000000000000e+00 0.000000000000e+00 0.000000000000e+00
3.150000000000e+01 0.000000000000e+00 0.000000000000e+00 0.000000000000e+00
3.175000000000e+01 0.000000000000e+00 0.000000000000e+00 0.000000000000e+00
3.200000000000e+01 0.000000000000e+00 0.000000000000e+00 0.000000000000e+00
3.225000000000e+01 0.000000000000e+00 0.000000000000e+00 0.000000000000e+00
3.250000000000e+01 0.000000000000e+00 0.000000000000e+00 0.000000000000e+00
3.275000000000e+01 0.000000000000e+00 0.000000000000e+00 0.000000000000e+00
3.300000000000e+01 0.000000000000e+00 0.000000000000e+00 0.000000000000e+00
3.325000000000e+01 0.000000000000e+00 0.000000000000e+00 0.000000000000e+00
3.350000000000e+01 0.000000000000e+00 0.000000000000e+00 0.000000000000e+00
3.375000000000e+01 0.000000000000e+00 0.000000000000e+00 0.000000000000e+00
3.400000000000e+01 0.000000000000e+00 0.000000000000e+00 0.000000000000e+00
3.425000000000e+01 0.000000000000e+00 0.000000000000e+00 0.000000000000e+00
3.450000000000e+01 0.000000000000e+00 0.000000000000e+00 0.000000000000e+00
3.475000000000e+01 0.000000000000e+00 0.000000000000e+00 0.000000000000e+00
3.500000000000e+01 0.000000000000e+00 0.000000000000e+00 0.000000000000e+00
3.525000000000e+01 0.000000000000e+00 0.000000000000e+00 0.000000000000e+00
3.550000000000e+01 0.000000000000e+00 0.000000000000e+00 0.000000000000e+00
3.575000000000e+01 0.000000000000e+00 0.000000000000e+00 0.000000000000e+00
3.600000000000e+01 0.000000000000e+00 0.000000000000e+00 0.000000000000e+00
3.625000000000e+01 0.000000000000e+00 0.000000000000e+00 0.000000000000e+00
3.650000000000e+01 0.000000000000e+00 0.000000000000e+00 0.000000000000e+00
3.675000000000e+01 0.000000000000e+00 0.000000000000e+00 0.000000000000e+00
3.700000000000e+01 0.000000000000e+00 0.000000000000e+00 0.000000000000e+00
3.725000000000e+01 0.000000000000e+00 0.000000000000e+00 0.000000000000e+00
3.750000000000e+01 0.000000000000e+00 0.000000000000e+00 0.000000000000e+00
3.775000000000e+01 0.000000000000e+00 0.000000000000e+00 0.000000000000e+00
3.800000000000e+01 0.000000000000e+00 0.000000000000e+00 0.000000000000e+00
3.825000000000e+01 0.000000000000e+00 0.000000000000e+00 0.000000000000e+00
3.850000000000e+01 0.000000000000e+00 0.000000000000e+00 0.000000000000e+00
3.875000000000e+01 0.000000000000e+00 0.000000000000e+00 0.000000000000e+00
3.900000000000e+01 0.000000000000e+00 0.000000000000e+00 0.000000000000e+00
3.925000000000e+01 0.000000000000e+00 0.000000000000e+00 0.000000000000e+00
3.950000000000e+01 0.000000000000e+00 0.000000000000e+00 0.000000000000e+00
3.975000000000e+01 0.000000000000e+00 0.000000000000e+00 0.000000000000e+00
4.000000000000e+01 0.000000000000e+00 0.000000000000e+00 0.000000000000e+00
4.025000000000e+01 0.000000000000e+00 0.000000000000e+00 0.000000000000e+00
4.050000000000e+01 0.000000000000e+00 0.000000000000e+00 0.000000000000e+00
4.075000000000e+01 0.000000000000e+00 0.000000000000e+00 0.000000000000e+00
4.100000000000e+01 0.000000000000e+00 0.000000000000e+00 0.000000000000e+00
4.125000000000e+01 0.000000000000e+00 0.000000000000e+00 0.000000000000e+00
4.150000000000e+01 0.000000000000e+00 0.000000000000e+00 0.000000000000e+00
4.175000000000e+01 0.000000000000e+00 0.000000000000e+00 0.000000000000e+00
4.200000000000e+01 0.000000000000e+00 0.000000000000e+00 0.000000000000e+00
4.225000000000e+01 0.000000000000e+00 0.000000000000e+00 0.000000000000e+00
4.250000000000e+01 0.000000000000e+00 0.000000000000e+00 0.000000000000e+00
4.275000000000e+01 0.000000000000e+00 0.000000000000e+00 0.000000000000e+00
4.300000000000e+01 0.000000000000e+00 0.000000000000e+00 0.000000000000e+00
4.325000000000e+01 0.000000000000e+00 0.000000000000e+00 0.000000000000e+00
4.350000000000e+01 0.000000000000e+00 0.000000000000e+00 0.000000000000e+00
4.375000000000e+01 0.000000000000e+00 0.000000000000e+00 0.000000000000e+00
4.400000000000e+01 0.000000000000e+00 0.000000000000e+00 0.000000000000e+00
4.425000000000e+01 0.000000000000e+00 0.000000000000e+00 0.000000000000e+00
4.450000000000e+01 0.000000000000e+00 0.000000000000e+00 0.000000000000e+00
4.475000000000e+01 0.000000000000e+00 0.000000000000e+00 0.000000000000e+00
4.500000000000e+01 0.000000000000e+00 0.000000000000e+00 0.000000000000e+00
4.525000000000e+01 0.000000000000e+00 0.000000000000e+00 0.000000000000e+00
4.550000000000e+01 0.000000000000e+00 0.000000000000e+00 0.000000000000e+00
4.575000000000e+01 0.000000000000e+00 0.000000000000e+00 0.000000000000e+00
4.600000000000e+01 0.000000000000e+00 0.000000000000e+00 0.000000000000e+00
4.625000000000e+01 0.000000000000e+00 0.000000000000e+00 0.000000000000e+00
4.650000000000e+01 0.000000000000e+00 0.000000000000e+00 0.000000000000e+00
4.675000000000e+01 0.000000000000e+00 0.000000000000e+00 0.000000000000e+00
4.700000000000e+01 0.000000000000e+00 0.000000000000e+00 0.000000000000e+00
4.725000000000e+01 0.000000000000e+00 0.000000000000e+00 0.000000000000e+00
4.750000000000e+01 0.000000000000e+00 0.000000000000e+00 0.000000000000e+00
4.775000000000e+01 0.000000000000e+00 0.000000000000e+00 0.000000000000e+00
4.800000000000e+01 0.000000000000e+00 0.000000000000e+00 0.000000000000e+00
4.825000000000e+01 0.000000000000e+00 0.000000000000e+00 0.000000000000e+00
4.850000000000e+01 0.000000000000e+00 0.000000000000e+00 0.000000000000e+00
4.875000000000e+01 0.000000000000e+00 0.000000000000e+00 0.000000000000e+00
4.900000000000e+01 0.000000000000e+00 0.000000000000e+00 0.000000000000e+00
4.925000000000e+01 0.000000000000e+00 0.000000000000e+00 0.000000000000e+00
4.950000000000e+01 0.000000000000e+00 0.000000000000e+00 0.000000000000e+00
4.975000000000e+01 0.000000000000e+00 0.000000000000e+00 0.000000000000e+00
5.000000000000e+01 0.000000000000e+00 0.000000000000e+00 0.000000000000e+00
5.025000000000e+01 0.000000000000e+00 0.000000000000e+00 0.000000000000e+00
5.050000000000e+01 0.000000000000e+00 0.000000000000e+00 0.000000000000e+00
5.075000000000e+01 0.000000000000e+00 0.000000000000e+00 0.000000000000e+00
5.100000000000e+01 0.000000000000e+00 0.000000000000e+00 0.000000000000e+00
5.125000000000e+01 0.000000000000e+00 0.000000000000e+00 0.000000000000e+00
5.150000000000e+01 0.000000000000e+00 0.000000000000e+00 0.000000000000e+00
5.175000000000e+01 0.000000000000e+00 0.000000000000e+00 0.000000000000e+00
5.200000000000e+01 0.000000000000e+00 0.000000000000e+00 0.000000000000e+00
5.225000000000e+01 0.000000000000e+00 0.000000000000e+00 0.000000000000e+00
5.250000000000e+01 0.000000000000e+00 0.000000000000e+00 0.000000000000e+00
5.275000000000e+01 0.000000000000e+00 0.000000000000e+00 0.000000000000e+00
5.300000000000e+01 0.000000000000e+00 0.000000000000e+00 0.000000000000e+00
5.325000000000e+01 0.000000000000e+00 0.000000000000e+00 0.000000000000e+00
5.350000000000e+01 0.000000000000e+00 0.000000000000e+00 0.000000000000e+00
5.375000000000e+01 0.000000000000e+00 0.000000000000e+00 0.000000000000e+00
5.400000000000e+01 0.000000000000e+00 0.000000000000e+00 0.000000000000e+00
5.425000000000e+01 0.000000000000e+00 0.000000000000e+00 0.000000000000e+00
5.450000000000e+01 0.000000000000e+00 0.000000000000e+00 0.000000000000e+00
5.475000000000e+01 0.000000000000e+00 0.000000000000e+00 0.000000000000e+00
5.500000000000e+01 0.000000000000e+00 0.000000000000e+00 0.000000000000e+00
5.525000000000e+01 0.000000000000e+00 0.000000000000e+00 0.000000000000e+00
5.550000000000e+01 0.000000000000e+00 0.000000000000e+00 0.000000000000e+00
5.575000000000e+01 0.000000000000e+00 0.000000000000e+00 0.000000000000e+00
5.600000000000e+01 0.000000000000e+00 0.000000000000e+00 0.000000000000e+00
5.625000000000e+01 0.000000000000e+00 0.000000000000e+00 0.000000000000e+00
5.650000000000e+01 0.000000000000e+00 0.000000000000e+00 0.000000000000e+00
5.675000000000e+01 0.000000000000e+00 0.000000000000e+00 0.000000000000e+00
5.700000000000e+01 0.000000000000e+00 0.000000000000e+00 0.000000000000e+00
5.725000000000e+01 0.000000000000e+00 0.000000000000e+00 0.000000000000e+00
5.750000000000e+01 0.000000000000e+00 0.000000000000e+00 0.000000000000e+00
5.775000000000e+01 0.000000000000e+00 0.000000000000e+00 0.000000000000e+00
5.800000000000e+01 0.000000000000e+00 0.000000000000e+00 0.000000000000e+00
5.825000000000e+01 0.000000000000e+00 0.000000000000e+00 0.000000000000e+00
5.850000000000e+01 0.000000000000e+00 0.000000000000e+00 0.000000000000e+00
5.875000000000e+01 0.000000000000e+00 0.000000000000e+00 0.000000000000e+00
5.900000000000e+01 0.000000000000e+00 0.000000000000e+00 0.000000000000e+00
5.925000000000e+01 0.000000000000e+00 0.000000000000e+00 0.000000000000e+00
5.950000000000e+01 0.000000000000e+00 0.000000000000e+00 0.000000000000e+00
5.975000000000e+01 0.000000000000e+00 0.000000000000e+00 0.000000000000e+00
6.000000000000e+01 0.000000000000e+00 0.000000000000e+00 0.000000000000e+00
6.025000000000e+01 0.000000000000e+00 0.000000000000e+00 0.000000000000e+00
6.050000000000e+01 0.000000000000e+00 0.000000000000e+00 0.000000000000e+00
6.075000000000e+01 0.000000000000e+00 0.000000000000e+00 0.000000000000e+00
6.100000000000e+01 0.000000000000e+00 0.000000000000e+00 0.000000000000e+00
6.125000000000e+01 0.000000000000e+00 0.000000000000e+00 0.000000000000e+00
6.150000000000e+01 0.000000000000e+00 0.000000000000e+00 0.000000000000e+00
6.175000000000e+01 0.000000000000e+00 0.000000000000e+00 0.000000000000e+00
6.200000000000e+01 0.000000000000e+00 0.000000000000e+00 0.000000000000e+00
6.225000000000e+01 0.000000000000e+00 0.000000000000e+00 0.000000000000e+00
6.250000000000e+01 0.000000000000e+00 0.000000000000e+00 0.000000000000e+00
6.275000000000e+01 0.000000000000e+00 0.000000000000e+00 0.000000000000e+00
6.300000000000e+01 0.000000000000e+00 0.000000000000e+00 0.000000000000e+00
6.325000000000e+01 0.000000000000e+00 0.000000000000e+00 0.000000000000e+00
6.350000000000e+01 0.000000000000e+00 0.000000000000e+00 0.000000000000e+00
6.375000000000e+01 0.000000000000e+00 0.000000000000e+00 0.000000000000e+00
6.400000000000e+01 0.000000000000e+00 0.000000000000e+00 0.000000000000e+00
6.425000000000e+01 0.000000000000e+00 0.000000000000e+00 0.000000000000e+00
6.450000000000e+01 0.000000000000e+00 0.000000000000e+00 0.000000000000e+00
6.475000000000e+01 0.000000000000e+00 0.000000000000e+00 0.000000000000e+00
6.500000000000e+01 0.000000000000e+00 0.000000000000e+00 0.000000000000e+00
6.525000000000e+01 0.000000000000e+00 0.000000000000e+00 0.000000000000e+00
6.550000000000e+01 0.000000000000e+00 0.000000000000e+00 0.000000000000e+00
6.575000000000e+01 0.000000000000e+00 0.000000000000e+00 0.000000000000e+00
6.600000000000e+01 0.000000000000e+00 0.000000000000e+00 0.000000000000e+00
6.625000000000e+01 0.000000000000e+00 0.000000000000e+00 0.000000000000e+00
6.650000000000e+01 0.000000000000e+00 0.000000000000e+00 0.000000000000e+00
6.675000000000e+01 0.000000000000e+00 0.000000000000e+00 0.000000000000e+00
6.700000000000e+01 0.000000000000e+00 0.000000000000e+00 0.000000000000e+00
6.725000000000e+01 0.000000000000e+00 0.000000000000e+00 0.000000000000e+00
6.750000000000e+01 0.000000000000e+00 0.000000000000e+00 0.000000000000e+00
6.775000000000e+01 0.000000000000e+00 0.000000000000e+00 0.000000000000e+00
6.800000000000e+01 0.000000000000e+00 0.000000000000e+00 0.000000000000e+00
6.825000000000e+01 0.000000000000e+00 0.000000000000e+00 0.000000000000e+00
6.850000000000e+01 0.000000000000e+00 0.000000000000e+00 0.000000000000e+00
6.875000000000e+01 0.000000000000e+00 0.000000000000e+00 0.000000000000e+00
6.900000000000e+01 0.000000000000e+00 0.000000000000e+00 0.000000000000e+00
6.925000000000e+01 0.000000000000e+00 0.000000000000e+00 0.000000000000e+00
6.950000000000e+01 0.000000000000e+00 0.000000000000e+00 0.000000000000e+00
6.975000000000e+01 0.000000000000e+00 0.000000000000e+00 0.000000000000e+00
7.000000000000e+01 0.000000000000e+00 0.000000000000e+00 0.000000000000e+00
7.025000000000e+01 0.000000000000e+00 0.000000000000e+00 0.000000000000e+00
7.050000000000e+01 0.000000000000e+00 0.000000000000e+00 0.000000000000e+00
7.075000000000e+01 0.000000000000e+00 0.000000000000e+00 0.000000000000e+00
7.100000000000e+01 0.000000000000e+00 0.000000000000e+00 0.000000000000e+00
7.125000000000e+01 0.000000000000e+00 0.000000000000e+00 0.000000000000e+00
7.150000000000e+01 0.000000000000e+00 0.000000000000e+00 0.000000000000e+00
7.175000000000e+01 0.000000000000e+00 0.000000000000e+00 0.000000000000e+00
7.200000000000e+01 0.000000000000e+00 0.000000000000e+00 0.000000000000e+00
7.225000000000e+01 0.000000000000e+00 0.000000000000e+00 0.000000000000e+00
7.250000000000e+01 0.000000000000e+00 0.000000000000e+00 0.000000000000e+00
7.275000000000e+01 0.000000000000e+00 0.000000000000e+00 0.000000000000e+00
7.300000000000e+01 0.000000000000e+00 0.000000000000e+00 0.000000000000e+00
7.325000000000e+01 0.000000000000e+00 0.000000000000e+00 0.000000000000e+00
7.350000000000e+01 0.000000000000e+00 0.000000000000e+00 0.000000000000e+00
7.375000000000e+01 0.000000000000e+00 0.000000000000e+00 0.000000000000e+00
7.400000000000e+01 0.000000000000e+00 0.000000000000e+00 0.000000000000e+00
7.425000000000e+01 0.000000000000e+00 0.000000000000e+00 0.000000000000e+00
7.450000000000e+01 0.000000000000e+00 0.000000000000e+00 0.000000000000e+00
7.475000000000e+01 0.000000000000e+00 0.000000000000e+00 0.000000000000e+00
7.500000000000e+01 0.000000000000e+00 0.000000000000e+00 0.000000000000e+00
7.525000000000e+01 0.000000000000e+00 0.000000000000e+00 0.000000000000e+00
7.550000000000e+01 0.000000000000e+00 0.000000000000e+00 0.000000000000e+00
7.575000000000e+01 0.000000000000e+00 0.000000000000e+00 0.000000000000e+00
7.600000000000e+01 0.000000000000e+00 0.000000000000e+00 0.000000000000e+00
7.625000000000e+01 0.000000000000e+00 0.000000000000e+00 0.000000000000e+00
7.650000000000e+01 0.000000000000e+00 0.000000000000e+00 0.000000000000e+00
7.675000000000e+01 0.000000000000e+00 0.000000000000e+00 0.000000000000e+00
7.700000000000e+01 0.000000000000e+00 0.000000000000e+00 0.000000000000e+00
7.725000000000e+01 0.000000000000e+00 0.000000000000e+00 0.000000000000e+00
7.750000000000e+01 0.000000000000e+00 0.000000000000e+00 0.000000000000e+00
7.775000000000e+01 0.000000000000e+00 0.000000000000e+00 0.000000000000e+00
7.800000000000e+01 0.000000000000e+00 0.000000000000e+00 0.000000000000e+00
7.825000000000e+01 0.000000000000e+00 0.000000000000e+00 0.000000000000e+00
7.850000000000e+01 0.000000000000e+00 0.000000000000e+00 0.000000000000e+00
7.875000000000e+01 0.000000000000e+00 0.000000000000e+00 0.000000000000e+00
7.900000000000e+01 0.000000000000e+00 0.000000000000e+00 0.000000000000e+00
7.925000000000e+01 0.000000000000e+00 0.000000000000e+00 0.000000000000e+00
7.950000000000e+01 0.000000000000e+00 0.000000000000e+00 0.000000000000e+00
7.975000000000e+01 0.000000000000e+00 0.000000000000e+00 0.000000000000e+00
8.000000000000e+01 0.000000000000e+00 0.000000000000e+00 0.000000000000e+00
8.025000000000e+01 0.000000000000e+00 0.000000000000e+00 0.000000000000e+00
8.050000000000e+01 0.000000000000e+00 0.000000000000e+00 0.000000000000e+00
8.075000000000e+01 0.000000000000e+00 0.000000000000e+00 0.000000000000e+00
8.100000000000e+01 0.000000000000e+00 0.000000000000e+00 0.000000000000e+00
8.125000000000e+01 0.000000000000e+00 0.000000000000e+00 0.000000000000e+00
8.150000000000e+01 0.000000000000e+00 0.000000000000e+00 0.000000000000e+00
8.175000000000e+01 0.000000000000e+00 0.000000000000e+00 0.000000000000e+00
8.200000000000e+01 0.000000000000e+00 0.000000000000e+00 0.000000000000e+00
8.225000000000e+01 0.000000000000e+00 0.000000000000e+00 0.000000000000e+00
8.250000000000e+01 0.000000000000e+00 0.000000000000e+00 0.000000000000e+00
8.275000000000e+01 0.000000000000e+00 0.000000000000e+00 0.000000000000e+00
8.300000000000e+01 0.000000000000e+00 0.000000000000e+00 0.000000000000e+00
8.325000000000e+01 0.000000000000e+00 0.000000000000e+00 0.000000000000e+00
8.350000000000e+01 0.000000000000e+00 0.000000000000e+00 0.000000000000e+00
8.375000000000e+01 0.000000000000e+00 0.000000000000e+00 0.000000000000e+00
8.400000000000e+01 0.000000000000e+00 0.000000000000e+00 0.000000000000e+00
8.425000000000e+01 0.000000000000e+00 0.000000000000e+00 0.000000000000e+00
8.450000000000e+01 0.000000000000e+00 0.000000000000e+00 0.000000000000e+00
8.475000000000e+01 0.000000000000e+00 0.000000000000e+00 0.000000000000e+00
8.500000000000e+01 0.000000000000e+00 0.000000000000e+00 0.000000000000e+00
8.525000000000e+01 0.000000000000e+00 0.000000000000e+00 0.000000000000e+00
8.550000000000e+01 0.000000000000e+00 0.000000000000e+00 0.000000000000e+00
8.575000000000e+01 0.000000000000e+00 0.000000000000e+00 0.000000000000e+00
8.600000000000e+01 0.000000000000e+00 0.000000000000e+00 0.000000000000e+00
8.625000000000e+01 0.000000000000e+00 0.000000000000e+00 0.000000000000e+00
8.650000000000e+01 0.000000000000e+00 0.000000000000e+00 0.000000000000e+00
8.675000000000e+01 0.000000000000e+00 0.000000000000e+00 0.000000000000e+00
8.700000000000e+01 0.000000000000e+00 0.000000000000e+00 0.000000000000e+00
8.725000000000e+01 0.000000000000e+00 0.000000000000e+00 0.000000000000e+00
8.750000000000e+01 0.000000000000e+00 0.000000000000e+00 0.000000000000e+00
8.775000000000e+01 0.000000000000e+00 0.000000000000e+00 0.000000000000e+00
8.800000000000e+01 0.000000000000e+00 0.000000000000e+00 0.000000000000e+00
8.825000000000e+01 0.000000000000e+00 0.000000000000e+00 0.000000000000e+00
8.850000000000e+01 0.000000000000e+00 0.000000000000e+00 0.000000000000e+00
8.875000000000e+01 0.000000000000e+00 0.000000000000e+00 0.000000000000e+00
8.900000000000e+01 0.000000000000e+00 0.000000000000e+00 0.000000000000e+00
8.925000000000e+01 0.000000000000e+00 0.000000000000e+00 0.000000000000e+00
8.950000000000e+01 0.000000000000e+00 0.000000000000e+00 0.000000000000e+00
8.975000000000e+01 0.000000000000e+00 0.000000000000e+00 0.000000000000e+00
9.000000000000e+01 0.000000000000e+00 0.000000000000e+00 0.000000000000e+00
9.025000000000e+01 0.000000000000e+00 0.000000000000e+00 0.000000000000e+00
9.050000000000e+01 0.000000000000e+00 0.000000000000e+00 0.000000000000e+00
9.075000000000e+01 0.000000000000e+00 0.000000000000e+00 0.000000000000e+00
9.100000000000e+01 0.000000000000e+00 0.000000000000e+00 0.000000000000e+00
9.125000000000e+01 0.000000000000e+00 0.000000000000e+00 0.000000000000e+00
9.150000000000e+01 0.000000000000e+00 0.000000000000e+00 0.000000000000e+00
9.175000000000e+01 0.000000000000e+00 0.000000000000e+00 0.000000000000e+00
9.200000000000e+01 0.000000000000e+00 0.000000000000e+00 0.000000000000e+00
9.225000000000e+01 0.000000000000e+00 0.000000000000e+00 0.000000000000e+00
9.250000000000e+01 0.000000000000e+00 0.000000000000e+00 0.000000000000e+00
9.275000000000e+01 0.000000000000e+00 0.000000000000e+00 0.000000000000e+00
9.300000000000e+01 0.000000000000e+00 0.000000000000e+00 0.000000000000e+00
9.325000000000e+01 0.000000000000e+00 0.000000000000e+00 0.000000000000e+00
9.350000000000e+01 0.000000000000e+00 0.000000000000e+00 0.000000000000e+00
9.375000000000e+01 0.000000000000e+00 0.000000000000e+00 0.000000000000e+00
9.400000000000e+01 0.000000000000e+00 0.000000000000e+00 0.000000000000e+00
9.425000000000e+01 0.000000000000e+00 0.000000000000e+00 0.000000000000e+00
9.450000000000e+01 0.000000000000e+00 0.000000000000e+00 0.000000000000e+00
9.475000000000e+01 0.000000000000e+00 0.000000000000e+00 0.000000000000e+00
9.500000000000e+01 0.000000000000e+00 0.000000000000e+00 0.000000000000e+00
9.525000000000e+01 0.000000000000e+00 0.000000000000e+00 0.000000000000e+00
9.550000000000e+01 0.000000000000e+00 0.000000000000e+00 0.000000000000e+00
9.575000000000e+01 0.000000000000e+00 0.000000000000e+00 0.000000000000e+00
9.600000000000e+01 0.000000000000e+00 0.000000000000e+00 0.000000000000e+00
9.625000000000e+01 0.000000000000e+00 0.000000000000e+00 0.000000000000e+00
9.650000000000e+01 0.000000000000e+00 0.000000000000e+00 0.000000000000e+00
9.675000000000e+01 0.000000000000e+00 0.000000000000e+00 0.000000000000e+00
9.700000000000e+01 0.000000000000e+00 0.000000000000e+00 0.000000000000e+00
9.725000000000e+01 0.000000000000e+00 0.000000000000e+00 0.000000000000e+00
9.750000000000e+01 0.000000000000e+00 0.000000000000e+00 0.000000000000e+00
9.775000000000e+01 0.000000000000e+00 0.000000000000e+00 0.000000000000e+00
9.800000000000e+01 0.000000000000e+00 0.000000000000e+00 0.000000000000e+00
9.825000000000e+01 0.000000000000e+00 0.000000000000e+00 0.000000000000e+00
9.850000000000e+01 0.000000000000e+00 0.000000000000e+00 0.000000000000e+00
9.875000000000e+01 0.000000000000e+00 0.000000000000e+00 0.000000000000e+00
9.900000000000e+01 0.000000000000e+00 0.000000000000e+00 0.000000000000e+00
9.925000000000e+01 0.000000000000e+00 0.000000000000e+00 0.000000000000e+00
9.950000000000e+01 0.000000000000e+00 0.000000000000e+00 0.000000000000e+00
9.975000000000e+01 0.000000000000e+00 0.000000000000e+00 0.000000000000e+00
1.000000000000e+02 0.000000000000e+00 0.000000000000e+00 0.000000000000e+00
1.002500000000e+02 0.000000000000e+00 0.000000000000e+00 0.000000000000e+00
1.005000000000e+02 0.000000000000e+00 0.000000000000e+00 0.000000000000e+00
1.007500000000e+02 0.000000000000e+00 0.000000000000e+00 0.000000000000e+00
1.010000000000e+02 0.000000000000e+00 0.000000000000e+00 0.000000000000e+00
1.012500000000e+02 0.000000000000e+00 0.000000000000e+00 0.000000000000e+00
1.015000000000e+02 0.000000000000e+00 0.000000000000e+00 0.000000000000e+00
1.017500000000e+02 0.000000000000e+00 0.000000000000e+00 0.000000000000e+00
1.020000000000e+02 0.000000000000e+00 0.000000000000e+00 0.000000000000e+00
1.022500000000e+02 0.000000000000e+00 0.000000000000e+00 0.000000000000e+00
1.025000000000e+02 0.000000000000e+00 0.000000000000e+00 0.000000000000e+00
1.027500000000e+02 0.000000000000e+00 0.000000000000e+00 0.000000000000e+00
1.030000000000e+02 0.000000000000e+00 0.000000000000e+00 0.000000000000e+00
1.032500000000e+02 0.000000000000e+00 0.000000000000e+00 0.000000000000e+00
1.035000000000e+02 0.000000000000e+00 0.000000000000e+00 0.000000000000e+00
1.037500000000e+02 0.000000000000e+00 0.000000000000e+00 0.000000000000e+00
1.040000000000e+02 0.000000000000e+00 0.000000000000e+00 0.000000000000e+00
1.042500000000e+02 0.000000000000e+00 0.000000000000e+00 0.000000000000e+00
1.045000000000e+02 0.000000000000e+00 0.000000000000e+00 0.000000000000e+00
1.047500000000e+02 0.000000000000e+00 0.000000000000e+00 0.000000000000e+00
1.050000000000e+02 0.000000000000e+00 0.000000000000e+00 0.000000000000e+00
1.052500000000e+02 0.000000000000e+00 0.000000000000e+00 0.000000000000e+00
1.055000000000e+02 0.000000000000e+00 0.000000000000e+00 0.000000000000e+00
1.057500000000e+02 0.000000000000e+00 0.000000000000e+00 0.000000000000e+00
1.060000000000e+02 0.000000000000e+00 0.000000000000e+00 0.000000000000e+00
1.062500000000e+02 0.000000000000e+00 0.000000000000e+00 0.000000000000e+00
1.065000000000e+02 0.000000000000e+00 0.000000000000e+00 0.000000000000e+00
1.067500000000e+02 0.000000000000e+00 0.000000000000e+00 0.000000000000e+00
1.070000000000e+02 0.000000000000e+00 0.000000000000e+00 0.000000000000e+00
1.072500000000e+02 0.000000000000e+00 0.000000000000e+00 0.000000000000e+00
1.075000000000e+02 0.000000000000e+00 0.000000000000e+00 0.000000000000e+00
1.077500000000e+02 0.000000000000e+00 0.000000000000e+00 0.000000000000e+00
1.080000000000e+02 0.000000000000e+00 0.000000000000e+00 0.000000000000e+00
1.082500000000e+02 0.000000000000e+00 0.000000000000e+00 0.000000000000e+00
1.085000000000e+02 0.000000000000e+00 0.000000000000e+00 0.000000000000e+00
1.087500000000e+02 0.000000000000e+00 0.000000000000e+00 0.000000000000e+00
1.090000000000e+02 0.000000000000e+00 0.000000000000e+00 0.000000000000e+00
1.092500000000e+02 0.000000000000e+00 0.000000000000e+00 0.000000000000e+00
1.095000000000e+02 0.000000000000e+00 0.000000000000e+00 0.000000000000e+00
1.097500000000e+02 0.000000000000e+00 0.000000000000e+00 0.000000000000e+00
1.100000000000e+02 0.000000000000e+00 0.000000000000e+00 0.000000000000e+00
1.102500000000e+02 0.000000000000e+00 0.000000000000e+00 0.000000000000e+00
1.105000000000e+02 0.000000000000e+00 0.000000000000e+00 0.000000000000e+00
1.107500000000e+02 0.000000000000e+00 0.000000000000e+00 0.000000000000e+00
1.110000000000e+02 0.000000000000e+00 0.000000000000e+00 0.000000000000e+00
1.112500000000e+02 0.000000000000e+00 0.000000000000e+00 0.000000000000e+00
1.115000000000e+02 0.000000000000e+00 0.000000000000e+00 0.000000000000e+00
1.117500000000e+02 0.000000000000e+00 0.000000000000e+00 0.000000000000e+00
1.120000000000e+02 0.000000000000e+00 0.000000000000e+00 0.000000000000e+00
1.122500000000e+02 0.000000000000e+00 0.000000000000e+00 0.000000000000e+00
1.125000000000e+02 0.000000000000e+00 0.000000000000e+00 0.000000000000e+00
1.127500000000e+02 0.000000000000e+00 0.000000000000e+00 0.000000000000e+00
1.130000000000e+02 0.000000000000e+00 0.000000000000e+00 0.000000000000e+00
1.132500000000e+02 0.000000000000e+00 0.000000000000e+00 0.000000000000e+00
1.135000000000e+02 0.000000000000e+00 0.000000000000e+00 0.000000000000e+00
1.137500000000e+02 0.000000000000e+00 0.000000000000e+00 0.000000000000e+00
1.140000000000e+02 0.000000000000e+00 0.000000000000e+00 0.000000000000e+00
1.142500000000e+02 0.000000000000e+00 0.000000000000e+00 0.000000000000e+00
1.145000000000e+02 0.000000000000e+00 0.000000000000e+00 0.000000000000e+00
1.147500000000e+02 0.000000000000e+00 0.000000000000e+00 0.000000000000e+00
1.150000000000e+02 0.000000000000e+00 0.000000000000e+00 0.000000000000e+00
1.152500000000e+02 0.000000000000e+00 0.000000000000e+00 0.000000000000e+00
1.155000000000e+02 0.000000000000e+00 0.000000000000e+00 0.000000000000e+00
1.157500000000e+02 0.000000000000e+00 0.000000000000e+00 0.000000000000e+00
1.160000000000e+02 0.000000000000e+00 0.000000000000e+00 0.000000000000e+00
1.162500000000e+02 0.000000000000e+00 0.000000000000e+00 0.000000000000e+00
1.165000000000e+02 0.000000000000e+00 0.000000000000e+00 0.000000000000e+00
1.167500000000e+02 0.000000000000e+00 0.000000000000e+00 0.000000000000e+00
1.170000000000e+02 0.000000000000e+00 0.000000000000e+00 0.000000000000e+00
1.172500000000e+02 0.000000000000e+00 0.000000000000e+00 0.000000000000e+00
1.175000000000e+02 0.000000000000e+00 0.000000000000e+00 0.000000000000e+00
1.177500000000e+02 0.000000000000e+00 0.000000000000e+00 0.000000000000e+00
1.180000000000e+02 0.000000000000e+00 0.000000000000e+00 0.000000000000e+00
1.182500000000e+02 0.000000000000e+00 0.000000000000e+00 0.000000000000e+00
1.185000000000e+02 0.000000000000e+00 0.000000000000e+00 0.000000000000e+00
1.187500000000e+02 0.000000000000e+00 0.000000000000e+00 0.000000000000e+00
1.190000000000e+02 0.000000000000e+00 0.000000000000e+00 0.000000000000e+00
1.192500000000e+02 0.000000000000e+00 0.000000000000e+00 0.000000000000e+00
1.195000000000e+02 0.000000000000e+00 0.000000000000e+00 0.000000000000e+00
1.197500000000e+02 0.000000000000e+00 0.000000000000e+00 0.000000000000e+00
1.200000000000e+02 0.000000000000e+00 0.000000000000e+00 0.000000000000e+00
1.202500000000e+02 0.000000000000e+00 0.000000000000e+00 0.000000000000e+00
1.205000000000e+02 0.000000000000e+00 0.000000000000e+00 0.000000000000e+00
1.207500000000e+02 0.000000000000e+00 0.000000000000e+00 0.000000000000e+00
1.210000000000e+02 0.000000000000e+00 0.000000000000e+00 0.000000000000e+00
1.212500000000e+02 0.000000000000e+00 0.000000000000e+00 0.000000000000e+00
1.215000000000e+02 0.000000000000e+00 0.000000000000e+00 0.000000000000e+00
1.217500000000e+02 0.000000000000e+00 0.000000000000e+00 0.000000000000e+00
1.220000000000e+02 0.000000000000e+00 0.000000000000e+00 0.000000000000e+00
1.222500000000e+02 0.000000000000e+00 0.000000000000e+00 0.000000000000e+00
1.225000000000e+02 0.000000000000e+00 0.000000000000e+00 0.000000000000e+00
1.227500000000e+02 0.000000000000e+00 0.000000000000e+00 0.000000000000e+00
1.230000000000e+02 0.000000000000e+00 0.000000000000e+00 0.000000000000e+00
1.232500000000e+02 0.000000000000e+00 0.000000000000e+00 0.000000000000e+00
1.235000000000e+02 0.000000000000e+00 0.000000000000e+00 0.000000000000e+00
1.237500000000e+02 0.000000000000e+00 0.000000000000e+00 0.000000000000e+00
1.240000000000e+02 0.000000000000e+00 0.000000000000e+00 0.000000000000e+00
1.242500000000e+02 0.000000000000e+00 0.000000000000e+00 0.000000000000e+00
1.245000000000e+02 0.000000000000e+00 0.000000000000e+00 0.000000000000e+00
1.247500000000e+02 0.000000000000e+00 0.000000000000e+00 0.000000000000e+00
1.250000000000e+02 0.000000000000e+00 0.000000000000e+00 0.000000000000e+00
1.252500000000e+02 0.000000000000e+00 0.000000000000e+00 0.000000000000e+00
1.255000000000e+02 0.000000000000e+00 0.000000000000e+00 0.000000000000e+00
1.257500000000e+02 0.000000000000e+00 0.000000000000e+00 0.000000000000e+00
1.260000000000e+02 0.000000000000e+00 0.000000000000e+00 0.000000000000e+00
1.262500000000e+02 0.000000000000e+00 0.000000000000e+00 0.000000000000e+00
1.265000000000e+02 0.000000000000e+00 0.000000000000e+00 0.000000000000e+00
1.267500000000e+02 0.000000000000e+00 0.000000000000e+00 0.000000000000e+00
1.270000000000e+02 0.000000000000e+00 0.000000000000e+00 0.000000000000e+00
1.272500000000e+02 0.000000000000e+00 0.000000000000e+00 0.000000000000e+00
1.275000000000e+02 0.000000000000e+00 0.000000000000e+00 0.000000000000e+00
1.277500000000e+02 0.000000000000e+00 0.000000000000e+00 0.000000000000e+00
1.280000000000e+02 0.000000000000e+00 0.000000000000e+00 0.000000000000e+00
1.282500000000e+02 0.000000000000e+00 0.000000000000e+00 0.000000000000e+00
1.285000000000e+02 0.000000000000e+00 0.000000000000e+00 0.000000000000e+00
1.287500000000e+02 0.000000000000e+00 0.000000000000e+00 0.000000000000e+00
1.290000000000e+02 0.000000000000e+00 0.000000000000e+00 0.000000000000e+00
1.292500000000e+02 0.000000000000e+00 0.000000000000e+00 0.000000000000e+00
1.295000000000e+02 0.000000000000e+00 0.000000000000e+00 0.000000000000e+00
1.297500000000e+02 0.000000000000e+00 0.000000000000e+00 0.000000000000e+00
1.300000000000e+02 0.000000000000e+00 0.000000000000e+00 0.000000000000e+00
1.302500000000e+02 0.000000000000e+00 0.000000000000e+00 0.000000000000e+00
1.305000000000e+02 0.000000000000e+00 0.000000000000e+00 0.000000000000e+00
1.307500000000e+02 0.000000000000e+00 0.000000000000e+00 0.000000000000e+00
1.310000000000e+02 0.000000000000e+00 0.000000000000e+00 0.000000000000e+00
1.312500000000e+02 0.000000000000e+00 0.000000000000e+00 0.000000000000e+00
1.315000000000e+02 0.000000000000e+00 0.000000000000e+00 0.000000000000e+00
1.317500000000e+02 0.000000000000e+00 0.000000000000e+00 0.000000000000e+00
1.320000000000e+02 0.000000000000e+00 0.000000000000e+00 0.000000000000e+00
1.322500000000e+02 0.000000000000e+00 0.000000000000e+00 0.000000000000e+00
1.325000000000e+02 0.000000000000e+00 0.000000000000e+00 0.000000000000e+00
1.327500000000e+02 0.000000000000e+00 0.000000000000e+00 0.000000000000e+00
1.330000000000e+02 0.000000000000e+00 0.000000000000e+00 0.000000000000e+00
1.332500000000e+02 0.000000000000e+00 0.000000000000e+00 0.000000000000e+00
1.335000000000e+02 0.000000000000e+00 0.000000000000e+00 0.000000000000e+00
1.337500000000e+02 0.000000000000e+00 0.000000000000e+00 0.000000000000e+00
1.340000000000e+02 0.000000000000e+00 0.000000000000e+00 0.000000000000e+00
1.342500000000e+02 0.000000000000e+00 0.000000000000e+00 0.000000000000e+00
1.345000000000e+02 0.000000000000e+00 0.000000000000e+00 0.000000000000e+00
1.347500000000e+02 0.000000000000e+00 0.000000000000e+00 0.000000000000e+00
1.350000000000e+02 0.000000000000e+00 0.000000000000e+00 0.000000000000e+00
1.352500000000e+02 0.000000000000e+00 0.000000000000e+00 0.000000000000e+00
1.355000000000e+02 0.000000000000e+00 0.000000000000e+00 0.000000000000e+00
1.357500000000e+02 0.000000000000e+00 0.000000000000e+00 0.000000000000e+00
1.360000000000e+02 0.000000000000e+00 0.000000000000e+00 0.000000000000e+00
1.362500000000e+02 0.000000000000e+00 0.000000000000e+00 0.000000000000e+00
1.365000000000e+02 0.000000000000e+00 0.000000000000e+00 0.000000000000e+00
1.367500000000e+02 0.000000000000e+00 0.000000000000e+00 0.000000000000e+00
1.370000000000e+02 0.000000000000e+00 0.000000000000e+00 0.000000000000e+00
1.372500000000e+02 0.000000000000e+00 0.000000000000e+00 0.000000000000e+00
1.375000000000e+02 0.000000000000e+00 0.000000000000e+00 0.000000000000e+00
1.377500000000e+02 0.000000000000e+00 0.000000000000e+00 0.000000000000e+00
1.380000000000e+02 0.000000000000e+00 0.000000000000e+00 0.000000000000e+00
1.382500000000e+02 0.000000000000e+00 0.000000000000e+00 0.000000000000e+00
1.385000000000e+02 0.000000000000e+00 0.000000000000e+00 0.000000000000e+00
1.387500000000e+02 0.000000000000e+00 0.000000000000e+00 0.000000000000e+00
1.390000000000e+02 0.000000000000e+00 0.000000000000e+00 0.000000000000e+00
1.392500000000e+02 0.000000000000e+00 0.000000000000e+00 0.000000000000e+00
1.395000000000e+02 0.000000000000e+00 0.000000000000e+00 0.000000000000e+00
1.397500000000e+02 0.000000000000e+00 0.000000000000e+00 0.000000000000e+00
1.400000000000e+02 0.000000000000e+00 0.000000000000e+00 0.000000000000e+00
1.402500000000e+02 0.000000000000e+00 0.000000000000e+00 0.000000000000e+00
1.405000000000e+02 0.000000000000e+00 0.000000000000e+00 0.000000000000e+00
1.407500000000e+02 0.000000000000e+00 0.000000000000e+00 0.000000000000e+00
1.410000000000e+02 0.000000000000e+00 0.000000000000e+00 0.000000000000e+00
1.412500000000e+02 0.000000000000e+00 0.000000000000e+00 0.000000000000e+00
1.415000000000e+02 0.000000000000e+00 0.000000000000e+00 0.000000000000e+00
1.417500000000e+02 0.000000000000e+00 0.000000000000e+00 0.000000000000e+00
1.420000000000e+02 0.000000000000e+00 0.000000000000e+00 0.000000000000e+00
1.422500000000e+02 0.000000000000e+00 0.000000000000e+00 0.000000000000e+00
1.425000000000e+02 0.000000000000e+00 0.000000000000e+00 0.000000000000e+00
1.427500000000e+02 0.000000000000e+00 0.000000000000e+00 0.000000000000e+00
1.430000000000e+02 0.000000000000e+00 0.000000000000e+00 0.000000000000e+00
1.432500000000e+02 0.000000000000e+00 0.000000000000e+00 0.000000000000e+00
1.435000000000e+02 0.000000000000e+00 0.000000000000e+00 0.000000000000e+00
1.437500000000e+02 0.000000000000e+00 0.000000000000e+00 0.000000000000e+00
1.440000000000e+02 0.000000000000e+00 0.000000000000e+00 0.000000000000e+00
1.442500000000e+02 0.000000000000e+00 0.000000000000e+00 0.000000000000e+00
1.445000000000e+02 0.000000000000e+00 0.000000000000e+00 0.000000000000e+00
1.447500000000e+02 0.000000000000e+00 0.000000000000e+00 0.000000000000e+00
1.450000000000e+02 0.000000000000e+00 0.000000000000e+00 0.000000000000e+00
1.452500000000e+02 0.000000000000e+00 0.000000000000e+00 0.000000000000e+00
1.455000000000e+02 0.000000000000e+00 0.000000000000e+00 0.000000000000e+00
1.457500000000e+02 0.000000000000e+00 0.000000000000e+00 0.000000000000e+00
1.460000000000e+02 0.000000000000e+00 0.000000000000e+00 0.000000000000e+00
1.462500000000e+02 0.000000000000e+00 0.000000000000e+00 0.000000000000e+00
1.465000000000e+02 0.000000000000e+00 0.000000000000e+00 0.000000000000e+00
1.467500000000e+02 0.000000000000e+00 0.000000000000e+00 0.000000000000e+00
1.470000000000e+02 0.000000000000e+00 0.000000000000e+00 0.000000000000e+00
1.472500000000e+02 0.000000000000e+00 0.000000000000e+00 0.000000000000e+00
1.475000000000e+02 0.000000000000e+00 0.000000000000e+00 0.000000000000e+00
1.477500000000e+02 0.000000000000e+00 0.000000000000e+00 0.000000000000e+00
1.480000000000e+02 0.000000000000e+00 0.000000000000e+00 0.000000000000e+00
1.482500000000e+02 0.000000000000e+00 0.000000000000e+00 0.000000000000e+00
1.485000000000e+02 0.000000000000e+00 0.000000000000e+00 0.000000000000e+00
1.487500000000e+02 0.000000000000e+00 0.000000000000e+00 0.000000000000e+00
1.490000000000e+02 0.000000000000e+00 0.000000000000e+00 0.000000000000e+00
1.492500000000e+02 0.000000000000e+00 0.000000000000e+00 0.000000000000e+00
1.495000000000e+02 0.000000000000e+00 0.000000000000e+00 0.000000000000e+00
1.497500000000e+02 0.000000000000e+00 0.000000000000e+00 0.000000000000e+00
1.500000000000e+02 0.000000000000e+00 0.000000000000e+00 0.000000000000e+00
1.502500000000e+02 0.000000000000e+00 0.000000000000e+00 0.000000000000e+00
1.505000000000e+02 0.000000000000e+00 0.000000000000e+00 0.000000000000e+00
1.507500000000e+02 0.000000000000e+00 0.000000000000e+00 0.000000000000e+00
1.510000000000e+02 0.000000000000e+00 0.000000000000e+00 0.000000000000e+00
1.512500000000e+02 0.000000000000e+00 0.000000000000e+00 0.000000000000e+00
1.515000000000e+02 0.000000000000e+00 0.000000000000e+00 0.000000000000e+00
1.517500000000e+02 0.000000000000e+00 0.000000000000e+00 0.000000000000e+00
1.520000000000e+02 0.000000000000e+00 0.000000000000e+00 0.000000000000e+00
1.522500000000e+02 0.000000000000e+00 0.000000000000e+00 0.000000000000e+00
1.525000000000e+02 0.000000000000e+00 0.000000000000e+00 0.000000000000e+00
1.527500000000e+02 0.000000000000e+00 0.000000000000e+00 0.000000000000e+00
1.530000000000e+02 0.000000000000e+00 0.000000000000e+00 0.000000000000e+00
1.532500000000e+02 0.000000000000e+00 0.000000000000e+00 0.000000000000e+00
1.535000000000e+02 0.000000000000e+00 0.000000000000e+00 0.000000000000e+00
1.537500000000e+02 0.000000000000e+00 0.000000000000e+00 0.000000000000e+00
1.540000000000e+02 0.000000000000e+00 0.000000000000e+00 0.000000000000e+00
1.542500000000e+02 0.000000000000e+00 0.000000000000e+00 0.000000000000e+00
1.545000000000e+02 0.000000000000e+00 0.000000000000e+00 0.000000000000e+00
1.547500000000e+02 0.000000000000e+00 0.000000000000e+00 0.000000000000e+00
1.550000000000e+02 0.000000000000e+00 0.000000000000e+00 0.000000000000e+00
1.552500000000e+02 0.000000000000e+00 0.000000000000e+00 0.000000000000e+00
1.555000000000e+02 0.000000000000e+00 0.000000000000e+00 0.000000000000e+00
1.557500000000e+02 0.000000000000e+00 0.000000000000e+00 0.000000000000e+00
1.560000000000e+02 0.000000000000e+00 0.000000000000e+00 0.000000000000e+00
1.562500000000e+02 0.000000000000e+00 0.000000000000e+00 0.000000000000e+00
1.565000000000e+02 0.000000000000e+00 0.000000000000e+00 0.000000000000e+00
1.567500000000e+02 0.000000000000e+00 0.000000000000e+00 0.000000000000e+00
1.570000000000e+02 0.000000000000e+00 0.000000000000e+00 0.000000000000e+00
1.572500000000e+02 0.000000000000e+00 0.000000000000e+00 0.000000000000e+00
1.575000000000e+02 0.000000000000e+00 0.000000000000e+00 0.000000000000e+00
1.577500000000e+02 0.000000000000e+00 0.000000000000e+00 0.000000000000e+00
1.580000000000e+02 0.000000000000e+00 0.000000000000e+00 0.000000000000e+00
1.582500000000e+02 0.000000000000e+00 0.000000000000e+00 0.000000000000e+00
1.585000000000e+02 0.000000000000e+00 0.000000000000e+00 0.000000000000e+00
1.587500000000e+02 0.000000000000e+00 0.000000000000e+00 0.000000000000e+00
1.590000000000e+02 0.000000000000e+00 0.000000000000e+00 0.000000000000e+00
1.592500000000e+02 0.000000000000e+00 0.000000000000e+00 0.000000000000e+00
1.595000000000e+02 0.000000000000e+00 0.000000000000e+00 0.000000000000e+00
1.597500000000e+02 0.000000000000e+00 0.000000000000e+00 0.000000000000e+00
1.600000000000e+02 0.000000000000e+00 0.000000000000e+00 0.000000000000e+00
1.602500000000e+02 0.000000000000e+00 0.000000000000e+00 0.000000000000e+00
1.605000000000e+02 0.000000000000e+00 0.000000000000e+00 0.000000000000e+00
1.607500000000e+02 0.000000000000e+00 0.000000000000e+00 0.000000000000e+00
1.610000000000e+02 0.000000000000e+00 0.000000000000e+00 0.000000000000e+00
1.612500000000e+02 0.000000000000e+00 0.000000000000e+00 0.000000000000e+00
1.615000000000e+02 0.000000000000e+00 0.000000000000e+00 0.000000000000e+00
1.617500000000e+02 0.000000000000e+00 0.000000000000e+00 0.000000000000e+00
1.620000000000e+02 0.000000000000e+00 0.000000000000e+00 0.000000000000e+00
1.622500000000e+02 0.000000000000e+00 0.000000000000e+00 0.000000000000e+00
1.625000000000e+02 0.000000000000e+00 0.000000000000e+00 0.000000000000e+00
1.627500000000e+02 0.000000000000e+00 0.000000000000e+00 0.000000000000e+00
1.630000000000e+02 0.000000000000e+00 0.000000000000e+00 0.000000000000e+00
1.632500000000e+02 0.000000000000e+00 0.000000000000e+00 0.000000000000e+00
1.635000000000e+02 0.000000000000e+00 0.000000000000e+00 0.000000000000e+00
1.637500000000e+02 0.000000000000e+00 0.000000000000e+00 0.000000000000e+00
1.640000000000e+02 0.000000000000e+00 0.000000000000e+00 0.000000000000e+00
1.642500000000e+02 0.000000000000e+00 0.000000000000e+00 0.000000000000e+00
1.645000000000e+02 0.000000000000e+00 0.000000000000e+00 0.000000000000e+00
1.647500000000e+02 0.000000000000e+00 0.000000000000e+00 0.000000000000e+00
1.650000000000e+02 0.000000000000e+00 0.000000000000e+00 0.000000000000e+00
1.652500000000e+02 0.000000000000e+00 0.000000000000e+00 0.000000000000e+00
1.655000000000e+02 0.000000000000e+00 0.000000000000e+00 0.000000000000e+00
1.657500000000e+02 0.000000000000e+00 0.000000000000e+00 0.000000000000e+00
1.660000000000e+02 0.000000000000e+00 0.000000000000e+00 0.000000000000e+00
1.662500000000e+02 0.000000000000e+00 0.000000000000e+00 0.000000000000e+00
1.665000000000e+02 0.000000000000e+00 0.000000000000e+00 0.000000000000e+00
1.667500000000e+02 0.000000000000e+00 0.000000000000e+00 0.000000000000e+00
1.670000000000e+02 0.000000000000e+00 0.000000000000e+00 0.000000000000e+00
1.672500000000e+02 0.000000000000e+00 0.000000000000e+00 0.000000000000e+00
1.675000000000e+02 0.000000000000e+00 0.000000000000e+00 0.000000000000e+00
1.677500000000e+02 0.000000000000e+00 0.000000000000e+00 0.000000000000e+00
1.680000000000e+02 0.000000000000e+00 0.000000000000e+00 0.000000000000e+00
1.682500000000e+02 0.000000000000e+00 0.000000000000e+00 0.000000000000e+00
1.685000000000e+02 0.000000000000e+00 0.000000000000e+00 0.000000000000e+00
1.687500000000e+02 0.000000000000e+00 0.000000000000e+00 0.000000000000e+00
1.690000000000e+02 0.000000000000e+00 0.000000000000e+00 0.000000000000e+00
1.692500000000e+02 0.000000000000e+00 0.000000000000e+00 0.000000000000e+00
1.695000000000e+02 0.000000000000e+00 0.000000000000e+00 0.000000000000e+00
1.697500000000e+02 0.000000000000e+00 0.000000000000e+00 0.000000000000e+00
1.700000000000e+02 0.000000000000e+00 0.000000000000e+00 0.000000000000e+00
1.702500000000e+02 0.000000000000e+00 0.000000000000e+00 0.000000000000e+00
1.705000000000e+02 0.000000000000e+00 0.000000000000e+00 0.000000000000e+00
1.707500000000e+02 0.000000000000e+00 0.000000000000e+00 0.000000000000e+00
1.710000000000e+02 0.000000000000e+00 0.000000000000e+00 0.000000000000e+00
1.712500000000e+02 0.000000000000e+00 0.000000000000e+00 0.000000000000e+00
1.715000000000e+02 0.000000000000e+00 0.000000000000e+00 0.000000000000e+00
1.717500000000e+02 0.000000000000e+00 0.000000000000e+00 0.000000000000e+00
1.720000000000e+02 0.000000000000e+00 0.000000000000e+00 0.000000000000e+00
1.722500000000e+02 0.000000000000e+00 0.000000000000e+00 0.000000000000e+00
1.725000000000e+02 0.000000000000e+00 0.000000000000e+00 0.000000000000e+00
1.727500000000e+02 0.000000000000e+00 0.000000000000e+00 0.000000000000e+00
1.730000000000e+02 0.000000000000e+00 0.000000000000e+00 0.000000000000e+00
1.732500000000e+02 0.000000000000e+00 0.000000000000e+00 0.000000000000e+00
1.735000000000e+02 0.000000000000e+00 0.000000000000e+00 0.000000000000e+00
1.737500000000e+02 0.000000000000e+00 0.000000000000e+00 0.000000000000e+00
1.740000000000e+02 0.000000000000e+00 0.000000000000e+00 0.000000000000e+00
1.742500000000e+02 0.000000000000e+00 0.000000000000e+00 0.000000000000e+00
1.745000000000e+02 0.000000000000e+00 0.000000000000e+00 0.000000000000e+00
1.747500000000e+02 0.000000000000e+00 0.000000000000e+00 0.000000000000e+00
1.750000000000e+02 0.000000000000e+00 0.000000000000e+00 0.000000000000e+00
1.752500000000e+02 0.000000000000e+00 0.000000000000e+00 0.000000000000e+00
1.755000000000e+02 0.000000000000e+00 0.000000000000e+00 0.000000000000e+00
1.757500000000e+02 0.000000000000e+00 0.000000000000e+00 0.000000000000e+00
1.760000000000e+02 0.000000000000e+00 0.000000000000e+00 0.000000000000e+00
1.762500000000e+02 0.000000000000e+00 0.000000000000e+00 0.000000000000e+00
1.765000000000e+02 0.000000000000e+00 0.000000000000e+00 0.000000000000e+00
1.767500000000e+02 0.000000000000e+00 0.000000000000e+00 0.000000000000e+00
1.770000000000e+02 0.000000000000e+00 0.000000000000e+00 0.000000000000e+00
1.772500000000e+02 0.000000000000e+00 0.000000000000e+00 0.000000000000e+00
1.775000000000e+02 0.000000000000e+00 0.000000000000e+00 0.000000000000e+00
1.777500000000e+02 0.000000000000e+00 0.000000000000e+00 0.000000000000e+00
1.780000000000e+02 0.000000000000e+00 0.000000000000e+00 0.000000000000e+00
1.782500000000e+02 0.000000000000e+00 0.000000000000e+00 0.000000000000e+00
1.785000000000e+02 0.000000000000e+00 0.000000000000e+00 0.000000000000e+00
1.787500000000e+02 0.000000000000e+00 0.000000000000e+00 0.000000000000e+00
1.790000000000e+02 0.000000000000e+00 0.000000000000e+00 0.000000000000e+00
1.792500000000e+02 0.000000000000e+00 0.000000000000e+00 0.000000000000e+00
1.795000000000e+02 0.000000000000e+00 0.000000000000e+00 0.000000000000e+00
1.797500000000e+02 0.000000000000e+00 0.000000000000e+00 0.000000000000e+00
1.800000000000e+02 0.000000000000e+00 0.000000000000e+00 0.000000000000e+00
1.802500000000e+02 0.000000000000e+00 0.000000000000e+00 0.000000000000e+00
1.805000000000e+02 0.000000000000e+00 0.000000000000e+00 0.000000000000e+00
1.807500000000e+02 0.000000000000e+00 0.000000000000e+00 0.000000000000e+00
1.810000000000e+02 0.000000000000e+00 0.000000000000e+00 0.000000000000e+00
1.812500000000e+02 0.000000000000e+00 0.000000000000e+00 0.000000000000e+00
1.815000000000e+02 0.000000000000e+00 0.000000000000e+00 0.000000000000e+00
1.817500000000e+02 0.000000000000e+00 0.000000000000e+00 0.000000000000e+00
1.820000000000e+02 0.000000000000e+00 0.000000000000e+00 0.000000000000e+00
1.822500000000e+02 0.000000000000e+00 0.000000000000e+00 0.000000000000e+00
1.825000000000e+02 0.000000000000e+00 0.000000000000e+00 0.000000000000e+00
1.827500000000e+02 0.000000000000e+00 0.000000000000e+00 0.000000000000e+00
1.830000000000e+02 0.000000000000e+00 0.000000000000e+00 0.000000000000e+00
1.832500000000e+02 0.000000000000e+00 0.000000000000e+00 0.000000000000e+00
1.835000000000e+02 0.000000000000e+00 0.000000000000e+00 0.000000000000e+00
1.837500000000e+02 0.000000000000e+00 0.000000000000e+00 0.000000000000e+00
1.840000000000e+02 0.000000000000e+00 0.000000000000e+00 0.000000000000e+00
1.842500000000e+02 0.000000000000e+00 0.000000000000e+00 0.000000000000e+00
1.845000000000e+02 0.000000000000e+00 0.000000000000e+00 0.000000000000e+00
1.847500000000e+02 0.000000000000e+00 0.000000000000e+00 0.000000000000e+00
1.850000000000e+02 0.000000000000e+00 0.000000000000e+00 0.000000000000e+00
1.852500000000e+02 0.000000000000e+00 0.000000000000e+00 0.000000000000e+00
1.855000000000e+02 0.000000000000e+00 0.000000000000e+00 0.000000000000e+00
1.857500000000e+02 0.000000000000e+00 0.000000000000e+00 0.000000000000e+00
1.860000000000e+02 0.000000000000e+00 0.000000000000e+00 0.000000000000e+00
1.862500000000e+02 0.000000000000e+00 0.000000000000e+00 0.000000000000e+00
1.865000000000e+02 0.000000000000e+00 0.000000000000e+00 0.000000000000e+00
1.867500000000e+02 0.000000000000e+00 0.000000000000e+00 0.000000000000e+00
1.870000000000e+02 0.000000000000e+00 0.000000000000e+00 0.000000000000e+00
1.872500000000e+02 0.000000000000e+00 0.000000000000e+00 0.000000000000e+00
1.875000000000e+02 0.000000000000e+00 0.000000000000e+00 0.000000000000e+00
1.877500000000e+02 0.000000000000e+00 0.000000000000e+00 0.000000000000e+00
1.880000000000e+02 0.000000000000e+00 0.000000000000e+00 0.000000000000e+00
1.882500000000e+02 0.000000000000e+00 0.000000000000e+00 0.000000000000e+00
1.885000000000e+02 0.000000000000e+00 0.000000000000e+00 0.000000000000e+00
1.887500000000e+02 0.000000000000e+00 0.000000000000e+00 0.000000000000e+00
1.890000000000e+02 0.000000000000e+00 0.000000000000e+00 0.000000000000e+00
1.892500000000e+02 0.000000000000e+00 0.000000000000e+00 0.000000000000e+00
1.895000000000e+02 0.000000000000e+00 0.000000000000e+00 0.000000000000e+00
1.897500000000e+02 0.000000000000e+00 0.000000000000e+00 0.000000000000e+00
1.900000000000e+02 0.000000000000e+00 0.000000000000e+00 0.000000000000e+00
1.902500000000e+02 0.000000000000e+00 0.000000000000e+00 0.000000000000e+00
1.905000000000e+02 0.000000000000e+00 0.000000000000e+00 0.000000000000e+00
1.907500000000e+02 0.000000000000e+00 0.000000000000e+00 0.000000000000e+00
1.910000000000e+02 0.000000000000e+00 0.000000000000e+00 0.000000000000e+00
1.912500000000e+02 0.000000000000e+00 0.000000000000e+00 0.000000000000e+00
1.915000000000e+02 0.000000000000e+00 0.000000000000e+00 0.000000000000e+00
1.917500000000e+02 0.000000000000e+00 0.000000000000e+00 0.000000000000e+00
1.920000000000e+02 0.000000000000e+00 0.000000000000e+00 0.000000000000e+00
1.922500000000e+02 0.000000000000e+00 0.000000000000e+00 0.000000000000e+00
1.925000000000e+02 0.000000000000e+00 0.000000000000e+00 0.000000000000e+00
1.927500000000e+02 0.000000000000e+00 0.000000000000e+00 0.000000000000e+00
1.930000000000e+02 0.000000000000e+00 0.000000000000e+00 0.000000000000e+00
1.932500000000e+02 0.000000000000e+00 0.000000000000e+00 0.000000000000e+00
1.935000000000e+02 0.000000000000e+00 0.000000000000e+00 0.000000000000e+00
1.937500000000e+02 0.000000000000e+00 0.000000000000e+00 0.000000000000e+00
1.940000000000e+02 0.000000000000e+00 0.000000000000e+00 0.000000000000e+00
1.942500000000e+02 0.000000000000e+00 0.000000000000e+00 0.000000000000e+00
1.945000000000e+02 0.000000000000e+00 0.000000000000e+00 0.000000000000e+00
1.947500000000e+02 0.000000000000e+00 0.000000000000e+00 0.000000000000e+00
1.950000000000e+02 0.000000000000e+00 0.000000000000e+00 0.000000000000e+00
1.952500000000e+02 0.000000000000e+00 0.000000000000e+00 0.000000000000e+00
1.955000000000e+02 0.000000000000e+00 0.000000000000e+00 0.000000000000e+00
1.957500000000e+02 0.000000000000e+00 0.000000000000e+00 0.000000000000e+00
1.960000000000e+02 0.000000000000e+00 0.000000000000e+00 0.000000000000e+00
1.962500000000e+02 0.000000000000e+00 0.000000000000e+00 0.000000000000e+00
1.965000000000e+02 0.000000000000e+00 0.000000000000e+00 0.000000000000e+00
1.967500000000e+02 0.000000000000e+00 0.000000000000e+00 0.000000000000e+00
1.970000000000e+02 0.000000000000e+00 0.000000000000e+00 0.000000000000e+00
1.972500000000e+02 0.000000000000e+00 0.000000000000e+00 0.000000000000e+00
1.975000000000e+02 0.000000000000e+00 0.000000000000e+00 0.000000000000e+00
1.977500000000e+02 0.000000000000e+00 0.000000000000e+00 0.000000000000e+00
1.980000000000e+02 0.000000000000e+00 0.000000000000e+00 0.000000000000e+00
1.982500000000e+02 0.000000000000e+00 0.000000000000e+00 0.000000000000e+00
1.985000000000e+02 0.000000000000e+00 0.000000000000e+00 0.000000000000e+00
1.987500000000e+02 0.000000000000e+00 0.000000000000e+00 0.000000000000e+00
1.990000000000e+02 0.000000000000e+00 0.000000000000e+00 0.000000000000e+00
1.992500000000e+02 0.000000000000e+00 0.000000000000e+00 0.000000000000e+00
1.995000000000e+02 0.000000000000e+00 0.000000000000e+00 0.000000000000e+00
1.997500000000e+02 0.000000000000e+00 0.000000000000e+00 0.000000000000e+00
2.000000000000e+02 0.000000000000e+00 0.000000000000e+00 0.000000000000e+00
2.002500000000e+02 0.000000000000e+00 0.000000000000e+00 0.000000000000e+00
2.005000000000e+02 0.000000000000e+00 0.000000000000e+00 0.000000000000e+00
2.007500000000e+02 0.000000000000e+00 0.000000000000e+00 0.000000000000e+00
2.010000000000e+02 0.000000000000e+00 0.000000000000e+00 0.000000000000e+00
2.012500000000e+02 0.000000000000e+00 0.000000000000e+00 0.000000000000e+00
2.015000000000e+02 0.000000000000e+00 0.000000000000e+00 0.000000000000e+00
2.017500000000e+02 0.000000000000e+00 0.000000000000e+00 0.000000000000e+00
2.020000000000e+02 0.000000000000e+00 0.000000000000e+00 0.000000000000e+00
2.022500000000e+02 0.000000000000e+00 0.000000000000e+00 0.000000000000e+00
2.025000000000e+02 0.000000000000e+00 0.000000000000e+00 0.000000000000e+00
2.027500000000e+02 0.000000000000e+00 0.000000000000e+00 0.000000000000e+00
2.030000000000e+02 0.000000000000e+00 0.000000000000e+00 0.000000000000e+00
2.032500000000e+02 0.000000000000e+00 0.000000000000e+00 0.000000000000e+00
2.035000000000e+02 0.000000000000e+00 0.000000000000e+00 0.000000000000e+00
2.037500000000e+02 0.000000000000e+00 0.000000000000e+00 0.000000000000e+00
2.040000000000e+02 0.000000000000e+00 0.000000000000e+00 0.000000000000e+00
2.042500000000e+02 0.000000000000e+00 0.000000000000e+00 0.000000000000e+00
2.045000000000e+02 0.000000000000e+00 0.000000000000e+00 0.000000000000e+00
2.047500000000e+02 0.000000000000e+00 0.000000000000e+00 0.000000000000e+00
2.050000000000e+02 0.000000000000e+00 0.000000000000e+00 0.000000000000e+00
2.052500000000e+02 0.000000000000e+00 0.000000000000e+00 0.000000000000e+00
2.055000000000e+02 0.000000000000e+00 0.000000000000e+00 0.000000000000e+00
2.057500000000e+02 0.000000000000e+00 0.000000000000e+00 0.000000000000e+00
2.060000000000e+02 0.000000000000e+00 0.000000000000e+00 0.000000000000e+00
2.062500000000e+02 0.000000000000e+00 0.000000000000e+00 0.000000000000e+00
2.065000000000e+02 0.000000000000e+00 0.000000000000e+00 0.000000000000e+00
2.067500000000e+02 0.000000000000e+00 0.000000000000e+00 0.000000000000e+00
2.070000000000e+02 0.000000000000e+00 0.000000000000e+00 0.000000000000e+00
2.072500000000e+02 0.000000000000e+00 0.000000000000e+00 0.000000000000e+00
2.075000000000e+02 0.000000000000e+00 0.000000000000e+00 0.000000000000e+00
2.077500000000e+02 0.000000000000e+00 0.000000000000e+00 0.000000000000e+00
2.080000000000e+02 0.000000000000e+00 0.000000000000e+00 0.000000000000e+00
2.082500000000e+02 0.000000000000e+00 0.000000000000e+00 0.000000000000e+00
2.085000000000e+02 0.000000000000e+00 0.000000000000e+00 0.000000000000e+00
2.087500000000e+02 0.000000000000e+00 0.000000000000e+00 0.000000000000e+00
2.090000000000e+02 0.000000000000e+00 0.000000000000e+00 0.000000000000e+00
2.092500000000e+02 0.000000000000e+00 0.000000000000e+00 0.000000000000e+00
2.095000000000e+02 0.000000000000e+00 0.000000000000e+00 0.000000000000e+00
2.097500000000e+02 0.000000000000e+00 0.000000000000e+00 0.000000000000e+00
2.100000000000e+02 0.000000000000e+00 0.000000000000e+00 0.000000000000e+00
2.102500000000e+02 0.000000000000e+00 0.000000000000e+00 0.000000000000e+00
2.105000000000e+02 0.000000000000e+00 0.000000000000e+00 0.000000000000e+00
2.107500000000e+02 0.000000000000e+00 0.000000000000e+00 0.000000000000e+00
2.110000000000e+02 0.000000000000e+00 0.000000000000e+00 0.000000000000e+00
2.112500000000e+02 0.000000000000e+00 0.000000000000e+00 0.000000000000e+00
2.115000000000e+02 0.000000000000e+00 0.000000000000e+00 0.000000000000e+00
2.117500000000e+02 0.000000000000e+00 0.000000000000e+00 0.000000000000e+00
2.120000000000e+02 0.000000000000e+00 0.000000000000e+00 0.000000000000e+00
2.122500000000e+02 0.000000000000e+00 0.000000000000e+00 0.000000000000e+00
2.125000000000e+02 0.000000000000e+00 0.000000000000e+00 0.000000000000e+00
2.127500000000e+02 0.000000000000e+00 0.000000000000e+00 0.000000000000e+00
2.130000000000e+02 0.000000000000e+00 0.000000000000e+00 0.000000000000e+00
2.132500000000e+02 0.000000000000e+00 0.000000000000e+00 0.000000000000e+00
2.135000000000e+02 0.000000000000e+00 0.000000000000e+00 0.000000000000e+00
2.137500000000e+02 0.000000000000e+00 0.000000000000e+00 0.000000000000e+00
2.140000000000e+02 0.000000000000e+00 0.000000000000e+00 0.000000000000e+00
2.142500000000e+02 0.000000000000e+00 0.000000000000e+00 0.000000000000e+00
2.145000000000e+02 0.000000000000e+00 0.000000000000e+00 0.000000000000e+00
2.147500000000e+02 0.000000000000e+00 0.000000000000e+00 0.000000000000e+00
2.150000000000e+02 0.000000000000e+00 0.000000000000e+00 0.000000000000e+00
2.152500000000e+02 0.000000000000e+00 0.000000000000e+00 0.000000000000e+00
2.155000000000e+02 0.000000000000e+00 0.000000000000e+00 0.000000000000e+00
2.157500000000e+02 0.000000000000e+00 0.000000000000e+00 0.000000000000e+00
2.160000000000e+02 0.000000000000e+00 0.000000000000e+00 0.000000000000e+00
2.162500000000e+02 0.000000000000e+00 0.000000000000e+00 0.000000000000e+00
2.165000000000e+02 0.000000000000e+00 0.000000000000e+00 0.000000000000e+00
2.167500000000e+02 0.000000000000e+00 0.000000000000e+00 0.000000000000e+00
2.170000000000e+02 0.000000000000e+00 0.000000000000e+00 0.000000000000e+00
2.172500000000e+02 0.000000000000e+00 0.000000000000e+00 0.000000000000e+00
2.175000000000e+02 0.000000000000e+00 0.000000000000e+00 0.000000000000e+00
2.177500000000e+02 0.000000000000e+00 0.000000000000e+00 0.000000000000e+00
2.180000000000e+02 0.000000000000e+00 0.000000000000e+00 0.000000000000e+00
2.182500000000e+02 0.000000000000e+00 0.000000000000e+00 0.000000000000e+00
2.185000000000e+02 0.000000000000e+00 0.000000000000e+00 0.000000000000e+00
2.187500000000e+02 0.000000000000e+00 0.000000000000e+00 0.000000000000e+00
2.190000000000e+02 0.000000000000e+00 0.000000000000e+00 0.000000000000e+00
2.192500000000e+02 0.000000000000e+00 0.000000000000e+00 0.000000000000e+00
2.195000000000e+02 0.000000000000e+00 0.000000000000e+00 0.000000000000e+00
2.197500000000e+02 0.000000000000e+00 0.000000000000e+00 0.000000000000e+00
2.200000000000e+02 0.000000000000e+00 0.000000000000e+00 0.000000000000e+00
2.202500000000e+02 0.000000000000e+00 0.000000000000e+00 0.000000000000e+00
2.205000000000e+02 0.000000000000e+00 0.000000000000e+00 0.000000000000e+00
2.207500000000e+02 0.000000000000e+00 0.000000000000e+00 0.000000000000e+00
2.210000000000e+02 0.000000000000e+00 0.000000000000e+00 0.000000000000e+00
2.212500000000e+02 0.000000000000e+00 0.000000000000e+00 0.000000000000e+00
2.215000000000e+02 0.000000000000e+00 0.000000000000e+00 0.000000000000e+00
2.217500000000e+02 0.000000000000e+00 0.000000000000e+00 0.000000000000e+00
2.220000000000e+02 0.000000000000e+00 0.000000000000e+00 0.000000000000e+00
2.222500000000e+02 0.000000000000e+00 0.000000000000e+00 0.000000000000e+00
2.225000000000e+02 0.000000000000e+00 0.000000000000e+00 0.000000000000e+00
2.227500000000e+02 0.000000000000e+00 0.000000000000e+00 0.000000000000e+00
2.230000000000e+02 0.000000000000e+00 0.000000000000e+00 0.000000000000e+00
2.232500000000e+02 0.000000000000e+00 0.000000000000e+00 0.000000000000e+00
2.235000000000e+02 0.000000000000e+00 0.000000000000e+00 0.000000000000e+00
2.237500000000e+02 0.000000000000e+00 0.000000000000e+00 0.000000000000e+00
2.240000000000e+02 0.000000000000e+00 0.000000000000e+00 0.000000000000e+00
2.242500000000e+02 0.000000000000e+00 0.000000000000e+00 0.000000000000e+00
2.245000000000e+02 0.000000000000e+00 0.000000000000e+00 0.000000000000e+00
2.247500000000e+02 0.000000000000e+00 0.000000000000e+00 0.000000000000e+00
2.250000000000e+02 0.000000000000e+00 0.000000000000e+00 0.000000000000e+00
2.252500000000e+02 0.000000000000e+00 0.000000000000e+00 0.000000000000e+00
2.255000000000e+02 0.000000000000e+00 0.000000000000e+00 0.000000000000e+00
2.257500000000e+02 0.000000000000e+00 0.000000000000e+00 0.000000000000e+00
2.260000000000e+02 0.000000000000e+00 0.000000000000e+00 0.000000000000e+00
2.262500000000e+02 0.000000000000e+00 0.000000000000e+00 0.000000000000e+00
2.265000000000e+02 0.000000000000e+00 0.000000000000e+00 0.000000000000e+00
2.267500000000e+02 0.000000000000e+00 0.000000000000e+00 0.000000000000e+00
2.270000000000e+02 0.000000000000e+00 0.000000000000e+00 0.000000000000e+00
2.272500000000e+02 0.000000000000e+00 0.000000000000e+00 0.000000000000e+00
2.275000000000e+02 0.000000000000e+00 0.000000000000e+00 0.000000000000e+00
2.277500000000e+02 0.000000000000e+00 0.000000000000e+00 0.000000000000e+00
2.280000000000e+02 0.000000000000e+00 0.000000000000e+00 0.000000000000e+00
2.282500000000e+02 0.000000000000e+00 0.000000000000e+00 0.000000000000e+00
2.285000000000e+02 0.000000000000e+00 0.000000000000e+00 0.000000000000e+00
2.287500000000e+02 0.000000000000e+00 0.000000000000e+00 0.000000000000e+00
2.290000000000e+02 0.000000000000e+00 0.000000000000e+00 0.000000000000e+00
2.292500000000e+02 0.000000000000e+00 0.000000000000e+00 0.000000000000e+00
2.295000000000e+02 0.000000000000e+00 0.000000000000e+00 0.000000000000e+00
2.297500000000e+02 0.000000000000e+00 0.000000000000e+00 0.000000000000e+00
2.300000000000e+02 0.000000000000e+00 0.000000000000e+00 0.000000000000e+00
2.302500000000e+02 0.000000000000e+00 0.000000000000e+00 0.000000000000e+00
2.305000000000e+02 0.000000000000e+00 0.000000000000e+00 0.000000000000e+00
2.307500000000e+02 0.000000000000e+00 0.000000000000e+00 0.000000000000e+00
2.310000000000e+02 0.000000000000e+00 0.000000000000e+00 0.000000000000e+00
2.312500000000e+02 0.000000000000e+00 0.000000000000e+00 0.000000000000e+00
2.315000000000e+02 0.000000000000e+00 0.000000000000e+00 0.000000000000e+00
2.317500000000e+02 0.000000000000e+00 0.000000000000e+00 0.000000000000e+00
2.320000000000e+02 0.000000000000e+00 0.000000000000e+00 0.000000000000e+00
2.322500000000e+02 0.000000000000e+00 0.000000000000e+00 0.000000000000e+00
2.325000000000e+02 0.000000000000e+00 0.000000000000e+00 0.000000000000e+00
2.327500000000e+02 0.000000000000e+00 0.000000000000e+00 0.000000000000e+00
2.330000000000e+02 0.000000000000e+00 0.000000000000e+00 0.000000000000e+00
2.332500000000e+02 0.000000000000e+00 0.000000000000e+00 0.000000000000e+00
2.335000000000e+02 0.000000000000e+00 0.000000000000e+00 0.000000000000e+00
2.337500000000e+02 0.000000000000e+00 0.000000000000e+00 0.000000000000e+00
2.340000000000e+02 0.000000000000e+00 0.000000000000e+00 0.000000000000e+00
2.342500000000e+02 0.000000000000e+00 0.000000000000e+00 0.000000000000e+00
2.345000000000e+02 0.000000000000e+00 0.000000000000e+00 0.000000000000e+00
2.347500000000e+02 0.000000000000e+00 0.000000000000e+00 0.000000000000e+00
2.350000000000e+02 0.000000000000e+00 0.000000000000e+00 0.000000000000e+00
2.352500000000e+02 0.000000000000e+00 0.000000000000e+00 0.000000000000e+00
2.355000000000e+02 0.000000000000e+00 0.000000000000e+00 0.000000000000e+00
2.357500000000e+02 0.000000000000e+00 0.000000000000e+00 0.000000000000e+00
2.360000000000e+02 0.000000000000e+00 0.000000000000e+00 0.000000000000e+00
2.362500000000e+02 0.000000000000e+00 0.000000000000e+00 0.000000000000e+00
2.365000000000e+02 0.000000000000e+00 0.000000000000e+00 0.000000000000e+00
2.367500000000e+02 0.000000000000e+00 0.000000000000e+00 0.000000000000e+00
2.370000000000e+02 0.000000000000e+00 0.000000000000e+00 0.000000000000e+00
2.372500000000e+02 0.000000000000e+00 0.000000000000e+00 0.000000000000e+00
2.375000000000e+02 0.000000000000e+00 0.000000000000e+00 0.000000000000e+00
2.377500000000e+02 0.000000000000e+00 0.000000000000e+00 0.000000000000e+00
2.380000000000e+02 0.000000000000e+00 0.000000000000e+00 0.000000000000e+00
2.382500000000e+02 0.000000000000e+00 0.000000000000e+00 0.000000000000e+00
2.385000000000e+02 0.000000000000e+00 0.000000000000e+00 0.000000000000e+00
2.387500000000e+02 0.000000000000e+00 0.000000000000e+00 0.000000000000e+00
2.390000000000e+02 0.000000000000e+00 0.000000000000e+00 0.000000000000e+00
2.392500000000e+02 0.000000000000e+00 0.000000000000e+00 0.000000000000e+00
2.395000000000e+02 0.000000000000e+00 0.000000000000e+00 0.000000000000e+00
2.397500000000e+02 0.000000000000e+00 0.000000000000e+00 0.000000000000e+00
2.400000000000e+02 0.000000000000e+00 0.000000000000e+00 0.000000000000e+00
2.402500000000e+02 0.000000000000e+00 0.000000000000e+00 0.000000000000e+00
2.405000000000e+02 0.000000000000e+00 0.000000000000e+00 0.000000000000e+00
2.407500000000e+02 0.000000000000e+00 0.000000000000e+00 0.000000000000e+00
2.410000000000e+02 0.000000000000e+00 0.000000000000e+00 0.000000000000e+00
2.412500000000e+02 0.000000000000e+00 0.000000000000e+00 0.000000000000e+00
2.415000000000e+02 0.000000000000e+00 0.000000000000e+00 0.000000000000e+00
2.417500000000e+02 0.000000000000e+00 0.000000000000e+00 0.000000000000e+00
2.420000000000e+02 0.000000000000e+00 0.000000000000e+00 0.000000000000e+00
2.422500000000e+02 0.000000000000e+00 0.000000000000e+00 0.000000000000e+00
2.425000000000e+02 0.000000000000e+00 0.000000000000e+00 0.000000000000e+00
2.427500000000e+02 0.000000000000e+00 0.000000000000e+00 0.000000000000e+00
2.430000000000e+02 0.000000000000e+00 0.000000000000e+00 0.000000000000e+00
2.432500000000e+02 0.000000000000e+00 0.000000000000e+00 0.000000000000e+00
2.435000000000e+02 0.000000000000e+00 0.000000000000e+00 0.000000000000e+00
2.437500000000e+02 0.000000000000e+00 0.000000000000e+00 0.000000000000e+00
2.440000000000e+02 0.000000000000e+00 0.000000000000e+00 0.000000000000e+00
2.442500000000e+02 0.000000000000e+00 0.000000000000e+00 0.000000000000e+00
2.445000000000e+02 0.000000000000e+00 0.000000000000e+00 0.000000000000e+00
2.447500000000e+02 0.000000000000e+00 0.000000000000e+00 0.000000000000e+00
2.450000000000e+02 0.000000000000e+00 0.000000000000e+00 0.000000000000e+00
2.452500000000e+02 0.000000000000e+00 0.000000000000e+00 0.000000000000e+00
2.455000000000e+02 0.000000000000e+00 0.000000000000e+00 0.000000000000e+00
2.457500000000e+02 0.000000000000e+00 0.000000000000e+00 0.000000000000e+00
2.460000000000e+02 0.000000000000e+00 0.000000000000e+00 0.000000000000e+00
2.462500000000e+02 0.000000000000e+00 0.000000000000e+00 0.000000000000e+00
2.465000000000e+02 0.000000000000e+00 0.000000000000e+00 0.000000000000e+00
2.467500000000e+02 0.000000000000e+00 0.000000000000e+00 0.000000000000e+00
2.470000000000e+02 0.000000000000e+00 0.000000000000e+00 0.000000000000e+00
2.472500000000e+02 0.000000000000e+00 0.000000000000e+00 0.000000000000e+00
2.475000000000e+02 0.000000000000e+00 0.000000000000e+00 0.000000000000e+00
2.477500000000e+02 0.000000000000e+00 0.000000000000e+00 0.000000000000e+00
2.480000000000e+02 0.000000000000e+00 0.000000000000e+00 0.000000000000e+00
2.482500000000e+02 0.000000000000e+00 0.000000000000e+00 0.000000000000e+00
2.485000000000e+02 0.000000000000e+00 0.000000000000e+00 0.000000000000e+00
2.487500000000e+02 0.000000000000e+00 0.000000000000e+00 0.000000000000e+00
2.490000000000e+02 0.000000000000e+00 0.000000000000e+00 0.000000000000e+00
2.492500000000e+02 0.000000000000e+00 0.000000000000e+00 0.000000000000e+00
2.495000000000e+02 0.000000000000e+00 0.000000000000e+00 0.000000000000e+00
2.497500000000e+02 0.000000000000e+00 0.000000000000e+00 0.000000000000e+00
2.500000000000e+02 0.000000000000e+00 0.000000000000e+00 0.000000000000e+00
2.502500000000e+02 0.000000000000e+00 0.000000000000e+00 0.000000000000e+00
2.505000000000e+02 0.000000000000e+00 0.000000000000e+00 0.000000000000e+00
2.507500000000e+02 0.000000000000e+00 0.000000000000e+00 0.000000000000e+00
2.510000000000e+02 0.000000000000e+00 0.000000000000e+00 0.000000000000e+00
2.512500000000e+02 0.000000000000e+00 0.000000000000e+00 0.000000000000e+00
2.515000000000e+02 0.000000000000e+00 0.000000000000e+00 0.000000000000e+00
2.517500000000e+02 0.000000000000e+00 0.000000000000e+00 0.000000000000e+00
2.520000000000e+02 0.000000000000e+00 0.000000000000e+00 0.000000000000e+00
2.522500000000e+02 0.000000000000e+00 0.000000000000e+00 0.000000000000e+00
2.525000000000e+02 0.000000000000e+00 0.000000000000e+00 0.000000000000e+00
2.527500000000e+02 0.000000000000e+00 0.000000000000e+00 0.000000000000e+00
2.530000000000e+02 0.000000000000e+00 0.000000000000e+00 0.000000000000e+00
2.532500000000e+02 0.000000000000e+00 0.000000000000e+00 0.000000000000e+00
2.535000000000e+02 0.000000000000e+00 0.000000000000e+00 0.000000000000e+00
2.537500000000e+02 0.000000000000e+00 0.000000000000e+00 0.000000000000e+00
2.540000000000e+02 0.000000000000e+00 0.000000000000e+00 0.000000000000e+00
2.542500000000e+02 0.000000000000e+00 0.000000000000e+00 0.000000000000e+00
2.545000000000e+02 0.000000000000e+00 0.000000000000e+00 0.000000000000e+00
2.547500000000e+02 0.000000000000e+00 0.000000000000e+00 0.000000000000e+00
2.550000000000e+02 0.000000000000e+00 0.000000000000e+00 0.000000000000e+00
2.552500000000e+02 0.000000000000e+00 0.000000000000e+00 0.000000000000e+00
2.555000000000e+02 0.000000000000e+00 0.000000000000e+00 0.000000000000e+00
2.557500000000e+02 0.000000000000e+00 0.000000000000e+00 0.000000000000e+00
2.560000000000e+02 0.000000000000e+00 0.000000000000e+00 0.000000000000e+00
2.562500000000e+02 0.000000000000e+00 0.000000000000e+00 0.000000000000e+00
2.565000000000e+02 0.000000000000e+00 0.000000000000e+00 0.000000000000e+00
2.567500000000e+02 0.000000000000e+00 0.000000000000e+00 0.000000000000e+00
2.570000000000e+02 0.000000000000e+00 0.000000000000e+00 0.000000000000e+00
2.572500000000e+02 0.000000000000e+00 0.000000000000e+00 0.000000000000e+00
2.575000000000e+02 0.000000000000e+00 0.000000000000e+00 0.000000000000e+00
2.577500000000e+02 0.000000000000e+00 0.000000000000e+00 0.000000000000e+00
2.580000000000e+02 0.000000000000e+00 0.000000000000e+00 0.000000000000e+00
2.582500000000e+02 0.000000000000e+00 0.000000000000e+00 0.000000000000e+00
2.585000000000e+02 0.000000000000e+00 0.000000000000e+00 0.000000000000e+00
2.587500000000e+02 0.000000000000e+00 0.000000000000e+00 0.000000000000e+00
2.590000000000e+02 0.000000000000e+00 0.000000000000e+00 0.000000000000e+00
2.592500000000e+02 0.000000000000e+00 0.000000000000e+00 0.000000000000e+00
2.595000000000e+02 0.000000000000e+00 0.000000000000e+00 0.000000000000e+00
2.597500000000e+02 0.000000000000e+00 0.000000000000e+00 0.000000000000e+00
2.600000000000e+02 0.000000000000e+00 0.000000000000e+00 0.000000000000e+00
2.602500000000e+02 0.000000000000e+00 0.000000000000e+00 0.000000000000e+00
2.605000000000e+02 0.000000000000e+00 0.000000000000e+00 0.000000000000e+00
2.607500000000e+02 0.000000000000e+00 0.000000000000e+00 0.000000000000e+00
2.610000000000e+02 0.000000000000e+00 0.000000000000e+00 0.000000000000e+00
2.612500000000e+02 0.000000000000e+00 0.000000000000e+00 0.000000000000e+00
2.615000000000e+02 0.000000000000e+00 0.000000000000e+00 0.000000000000e+00
2.617500000000e+02 0.000000000000e+00 0.000000000000e+00 0.000000000000e+00
2.620000000000e+02 0.000000000000e+00 0.000000000000e+00 0.000000000000e+00
2.622500000000e+02 0.000000000000e+00 0.000000000000e+00 0.000000000000e+00
2.625000000000e+02 0.000000000000e+00 0.000000000000e+00 0.000000000000e+00
2.627500000000e+02 0.000000000000e+00 0.000000000000e+00 0.000000000000e+00
2.630000000000e+02 0.000000000000e+00 0.000000000000e+00 0.000000000000e+00
2.632500000000e+02 0.000000000000e+00 0.000000000000e+00 0.000000000000e+00
2.635000000000e+02 0.000000000000e+00 0.000000000000e+00 0.000000000000e+00
2.637500000000e+02 0.000000000000e+00 0.000000000000e+00 0.000000000000e+00
2.640000000000e+02 0.000000000000e+00 0.000000000000e+00 0.000000000000e+00
2.642500000000e+02 0.000000000000e+00 0.000000000000e+00 0.000000000000e+00
2.645000000000e+02 0.000000000000e+00 0.000000000000e+00 0.000000000000e+00
2.647500000000e+02 0.000000000000e+00 0.000000000000e+00 0.000000000000e+00
2.650000000000e+02 0.000000000000e+00 0.000000000000e+00 0.000000000000e+00
2.652500000000e+02 0.000000000000e+00 0.000000000000e+00 0.000000000000e+00
2.655000000000e+02 0.000000000000e+00 0.000000000000e+00 0.000000000000e+00
2.657500000000e+02 0.000000000000e+00 0.000000000000e+00 0.000000000000e+00
2.660000000000e+02 0.000000000000e+00 0.000000000000e+00 0.000000000000e+00
2.662500000000e+02 0.000000000000e+00 0.000000000000e+00 0.000000000000e+00
2.665000000000e+02 0.000000000000e+00 0.000000000000e+00 0.000000000000e+00
2.667500000000e+02 0.000000000000e+00 0.000000000000e+00 0.000000000000e+00
2.670000000000e+02 0.000000000000e+00 0.000000000000e+00 0.000000000000e+00
2.672500000000e+02 0.000000000000e+00 0.000000000000e+00 0.000000000000e+00
2.675000000000e+02 0.000000000000e+00 0.000000000000e+00 0.000000000000e+00
2.677500000000e+02 0.000000000000e+00 0.000000000000e+00 0.000000000000e+00
2.680000000000e+02 0.000000000000e+00 0.000000000000e+00 0.000000000000e+00
2.682500000000e+02 0.000000000000e+00 0.000000000000e+00 0.000000000000e+00
2.685000000000e+02 0.000000000000e+00 0.000000000000e+00 0.000000000000e+00
2.687500000000e+02 0.000000000000e+00 0.000000000000e+00 0.000000000000e+00
2.690000000000e+02 0.000000000000e+00 0.000000000000e+00 0.000000000000e+00
2.692500000000e+02 0.000000000000e+00 0.000000000000e+00 0.000000000000e+00
2.695000000000e+02 0.000000000000e+00 0.000000000000e+00 0.000000000000e+00
2.697500000000e+02 0.000000000000e+00 0.000000000000e+00 0.000000000000e+00
2.700000000000e+02 0.000000000000e+00 0.000000000000e+00 0.000000000000e+00
2.702500000000e+02 0.000000000000e+00 0.000000000000e+00 0.000000000000e+00
2.705000000000e+02 0.000000000000e+00 0.000000000000e+00 0.000000000000e+00
2.707500000000e+02 0.000000000000e+00 0.000000000000e+00 0.000000000000e+00
2.710000000000e+02 0.000000000000e+00 0.000000000000e+00 0.000000000000e+00
2.712500000000e+02 0.000000000000e+00 0.000000000000e+00 0.000000000000e+00
2.715000000000e+02 0.000000000000e+00 0.000000000000e+00 0.000000000000e+00
2.717500000000e+02 0.000000000000e+00 0.000000000000e+00 0.000000000000e+00
2.720000000000e+02 0.000000000000e+00 0.000000000000e+00 0.000000000000e+00
2.722500000000e+02 0.000000000000e+00 0.000000000000e+00 0.000000000000e+00
2.725000000000e+02 0.000000000000e+00 0.000000000000e+00 0.000000000000e+00
2.727500000000e+02 0.000000000000e+00 0.000000000000e+00 0.000000000000e+00
2.730000000000e+02 0.000000000000e+00 0.000000000000e+00 0.000000000000e+00
2.732500000000e+02 0.000000000000e+00 0.000000000000e+00 0.000000000000e+00
2.735000000000e+02 0.000000000000e+00 0.000000000000e+00 0.000000000000e+00
2.737500000000e+02 0.000000000000e+00 0.000000000000e+00 0.000000000000e+00
2.740000000000e+02 0.000000000000e+00 0.000000000000e+00 0.000000000000e+00
2.742500000000e+02 0.000000000000e+00 0.000000000000e+00 0.000000000000e+00
2.745000000000e+02 0.000000000000e+00 0.000000000000e+00 0.000000000000e+00
2.747500000000e+02 0.000000000000e+00 0.000000000000e+00 0.000000000000e+00
2.750000000000e+02 0.000000000000e+00 0.000000000000e+00 0.000000000000e+00
2.752500000000e+02 0.000000000000e+00 0.000000000000e+00 0.000000000000e+00
2.755000000000e+02 0.000000000000e+00 0.000000000000e+00 0.000000000000e+00
2.757500000000e+02 0.000000000000e+00 0.000000000000e+00 0.000000000000e+00
2.760000000000e+02 0.000000000000e+00 0.000000000000e+00 0.000000000000e+00
2.762500000000e+02 0.000000000000e+00 0.000000000000e+00 0.000000000000e+00
2.765000000000e+02 0.000000000000e+00 0.000000000000e+00 0.000000000000e+00
2.767500000000e+02 0.000000000000e+00 0.000000000000e+00 0.000000000000e+00
2.770000000000e+02 0.000000000000e+00 0.000000000000e+00 0.000000000000e+00
2.772500000000e+02 0.000000000000e+00 0.000000000000e+00 0.000000000000e+00
2.775000000000e+02 0.000000000000e+00 0.000000000000e+00 0.000000000000e+00
2.777500000000e+02 0.000000000000e+00 0.000000000000e+00 0.000000000000e+00
2.780000000000e+02 -2.101115522876e-06 0.000000000000e+00 0.000000000000e+00
2.782500000000e+02 -6.360143852948e-06 0.000000000000e+00 0.000000000000e+00
2.785000000000e+02 -7.159748188842e-06 0.000000000000e+00 0.000000000000e+00
2.787500000000e+02 -1.010158626637e-06 0.000000000000e+00 0.000000000000e+00
2.790000000000e+02 1.107862715774e-05 0.000000000000e+00 0.000000000000e+00
2.792500000000e+02 2.235582185740e-05 0.000000000000e+00 0.000000000000e+00
2.795000000000e+02 2.061915948674e-05 0.000000000000e+00 0.000000000000e+00
2.797500000000e+02 -9.841114491086e-06 0.000000000000e+00 0.000000000000e+00
2.800000000000e+02 -8.491004821653e-05 0.000000000000e+00 0.000000000000e+00
2.802500000000e+02 -2.165559764055e-04 0.000000000000e+00 0.000000000000e+00
2.805000000000e+02 -4.088598858901e-04 0.000000000000e+00 0.000000000000e+00
2.807500000000e+02 -6.551288450195e-04 0.000000000000e+00 0.000000000000e+00
2.810000000000e+02 -9.369357471400e-04 0.000000000000e+00 0.000000000000e+00
2.812500000000e+02 -1.225613886565e-03 0.000000000000e+00 0.000000000000e+00
2.815000000000e+02 -1.486276330956e-03 0.000000000000e+00 0.000000000000e+00
2.817500000000e+02 -1.683907723331e-03 0.000000000000e+00 0.000000000000e+00
2.820000000000e+02 -1.790589760045e-03 0.000000000000e+00 0.000000000000e+00
2.822500000000e+02 -1.792571312035e-03 0.000000000000e+00 0.000000000000e+00
2.825000000000e+02 -1.695761287526e-03 0.000000000000e+00 0.000000000000e+00
2.827500000000e+02 -1.528352515776e-03 0.000000000000e+00 0.000000000000e+00
2.830000000000e+02 -1.339677110478e-03 0.000000000000e+00 0.000000000000e+00
2.832500000000e+02 -1.194997276365e-03 0.000000000000e+00 0.000000000000e+00
2.835000000000e+02 -1.166656186156e-03 0.000000000000e+00 0.000000000000e+00
2.837500000000e+02 -1.322728221388e-03 0.000000000000e+00 0.000000000000e+00
2.840000000000e+02 -1.714885056960e-03 0.000000000000e+00 0.000000000000e+00
2.842500000000e+02 -2.367517348320e-03 0.000000000000e+00 0.000000000000e+00
2.845000000000e+02 -3.270141799162e-03 0.000000000000e+00 0.000000000000e+00
2.847500000000e+02 -4.374754506243e-03 0.000000000000e+00 0.000000000000e+00
2.850000000000e+02 -5.599099787808e-03 0.000000000000e+00 0.000000000000e+00
2.852500000000e+02 -6.835904572074e-03 0.000000000000e+00 0.000000000000e+00
2.855000000000e+02 -7.967123485676e-03 0.000000000000e+00 0.000000000000e+00
2.857500000000e+02 -8.881315126722e-03 0.000000000000e+00 0.000000000000e+00
2.860000000000e+02 -9.491588942246e-03 0.000000000000e+00 0.000000000000e+00
2.862500000000e+02 -9.751256990154e-03 0.000000000000e+00 0.000000000000e+00
2.865000000000e+02 -9.664472665006e-03 0.000000000000e+00 0.000000000000e+00
2.867500000000e+02 -9.289744749266e-03 0.000000000000e+00 0.000000000000e+00
2.870000000000e+02 -8.735209160304e-03 0.000000000000e+00 0.000000000000e+00
2.872500000000e+02 -8.145783242277e-03 0.000000000000e+00 0.000000000000e+00
2.875000000000e+02 -7.683630304676e-03 0.000000000000e+00 0.000000000000e+00
2.877500000000e+02 -7.504517106229e-03 0.000000000000e+00 0.000000000000e+00
2.880000000000e+02 -7.733459090562e-03 0.000000000000e+00 0.000000000000e+00
2.882500000000e+02 -8.443368146966e-03 0.000000000000e+00 0.000000000000e+00
2.885000000000e+02 -9.640168449455e-03 0.000000000000e+00 0.000000000000e+00
2.887500000000e+02 -1.125703835431e-02 0.000000000000e+00 0.000000000000e+00
2.890000000000e+02 -1.315917109908e-02 0.000000000000e+00 0.000000000000e+00
2.892500000000e+02 -1.515890216316e-02 0.000000000000e+00 0.000000000000e+00
2.895000000000e+02 -1.703945650550e-02 0.000000000000e+00 0.000000000000e+00
2.897500000000e+02 -1.858417154579e-02 0.000000000000e+00 0.000000000000e+00
2.900000000000e+02 -1.960707732980e-02 0.000000000000e+00 0.000000000000e+00
2.902500000000e+02 -1.998033159452e-02 0.000000000000e+00 0.000000000000e+00
2.905000000000e+02 -1.965429600658e-02 0.000000000000e+00 0.000000000000e+00
2.907500000000e+02 -1.866698054380e-02 0.000000000000e+00 0.000000000000e+00
2.910000000000e+02 -1.714105403607e-02 0.000000000000e+00 0.000000000000e+00
2.912500000000e+02 -1.526841289766e-02 0.000000000000e+00 0.000000000000e+00
2.915000000000e+02 -1.328415395845e-02 0.000000000000e+00 0.000000000000e+00
2.917500000000e+02 -1.143343145931e-02 0.000000000000e+00 0.000000000000e+00
2.920000000000e+02 -9.935839375175e-03 0.000000000000e+00 0.000000000000e+00
2.922500000000e+02 -8.952460693838e-03 0.000000000000e+00 0.000000000000e+00
2.925000000000e+02 -8.560473448099e-03 0.000000000000e+00 0.000000000000e+00
2.927500000000e+02 -8.739219353785e-03 0.000000000000e+00 0.000000000000e+00
2.930000000000e+02 -9.370055891279e-03 0.000000000000e+00 0.000000000000e+00
2.932500000000e+02 -1.025035053760e-02 0.000000000000e+00 0.000000000000e+00
2.935000000000e+02 -1.111992107516e-02 0.000000000000e+00 0.000000000000e+00
2.937500000000e+02 -1.169638142470e-02 0.000000000000e+00 0.000000000000e+00
2.940000000000e+02 -1.171449438502e-02 0.000000000000e+00 0.000000000000e+00
2.942500000000e+02 -1.096396853337e-02 0.000000000000e+00 0.000000000000e+00
2.945000000000e+02 -9.320273489513e-03 0.000000000000e+00 0.000000000000e+00
2.947500000000e+02 -6.763975581170e-03 0.000000000000e+00 0.000000000000e+00
2.950000000000e+02 -3.385687666778e-03 0.000000000000e+00 0.000000000000e+00
2.952500000000e+02 6.242433341130e-04 0.000000000000e+00 0.000000000000e+00
2.955000000000e+02 5.000011585655e-03 0.000000000000e+00 0.000000000000e+00
2.957500000000e+02 9.435283249099e-03 0.000000000000e+00 0.000000000000e+00
2.960000000000e+02 1.362392976340e-02 0.000000000000e+00 0.000000000000e+00
2.962500000000e+02 1.730085044491e-02 0.000000000000e+00 0.000000000000e+00
2.965000000000e+02 2.027712545492e-02 0.000000000000e+00 0.000000000000e+00
2.967500000000e+02 2.246451719019e-02 0.000000000000e+00 0.000000000000e+00
2.970000000000e+02 2.388582824684e-02 0.000000000000e+00 0.000000000000e+00
2.972500000000e+02 2.466961463703e-02 0.000000000000e+00 0.000000000000e+00
2.975000000000e+02 2.502995950054e-02 0.000000000000e+00 0.000000000000e+00
2.977500000000e+02 2.523412036106e-02 0.000000000000e+00 0.000000000000e+00
2.980000000000e+02 2.556257235689e-02 0.000000000000e+00 0.000000000000e+00
2.982500000000e+02 2.626703924848e-02 0.000000000000e+00 0.000000000000e+00
2.985000000000e+02 2.753238412811e-02 0.000000000000e+00 0.000000000000e+00
2.987500000000e+02 2.944768635591e-02 0.000000000000e+00 0.000000000000e+00
2.990000000000e+02 3.199054124104e-02 0.000000000000e+00 0.000000000000e+00
2.992500000000e+02 3.502676990499e-02 0.000000000000e+00 0.000000000000e+00
2.995000000000e+02 3.832558139181e-02 0.000000000000e+00 0.000000000000e+00
2.997500000000e+02 4.158808949848e-02 0.000000000000e+00 0.000000000000e+00
3.000000000000e+02 4.448525132455e-02 0.000000000000e+00 0.000000000000e+00
3.002500000000e+02 4.670001592893e-02 0.000000000000e+00 0.000000000000e+00
3.005000000000e+02 4.796792208893e-02 0.000000000000e+00 0.000000000000e+00
3.007500000000e+02 4.811063300831e-02 0.000000000000e+00 0.000000000000e+00
3.010000000000e+02 4.705790049899e-02 0.000000000000e+00 0.000000000000e+00
3.012500000000e+02 4.485506538133e-02 0.000000000000e+00 0.000000000000e+00
3.015000000000e+02 4.165519631273e-02 0.000000000000e+00 0.000000000000e+00
3.017500000000e+02 3.769706844350e-02 0.000000000000e+00 0.000000000000e+00
3.020000000000e+02 3.327209840293e-02 0.000000000000e+00 0.000000000000e+00
3.022500000000e+02 2.868482459319e-02 0.000000000000e+00 0.000000000000e+00
3.025000000000e+02 2.421235707047e-02 0.000000000000e+00 0.000000000000e+00
3.027500000000e+02 2.006831415473e-02 0.000000000000e+00 0.000000000000e+00
3.030000000000e+02 1.637610995377e-02 0.000000000000e+00 0.000000000000e+00
3.032500000000e+02 1.315515530135e-02 0.000000000000e+00 0.000000000000e+00
3.035000000000e+02 1.032176682893e-02 0.000000000000e+00 0.000000000000e+00
3.037500000000e+02 7.704587179039e-03 0.000000000000e+00 0.000000000000e+00
3.040000000000e+02 5.072372033866e-03 0.000000000000e+00 0.000000000000e+00
3.042500000000e+02 2.170355060227e-03 0.000000000000e+00 0.000000000000e+00
3.045000000000e+02 -1.239725430633e-03 0.000000000000e+00 0.000000000000e+00
3.047500000000e+02 -5.341321114002e-03 0.000000000000e+00 0.000000000000e+00
3.050000000000e+02 -1.023162441249e-02 0.000000000000e+00 0.000000000000e+00
3.052500000000e+02 -1.590118691182e-02 0.000000000000e+00 0.000000000000e+00
3.055000000000e+02 -2.222734583467e-02 0.000000000000e+00 0.000000000000e+00
3.057500000000e+02 -2.898237699761e-02 0.000000000000e+00 0.000000000000e+00
3.060000000000e+02 -3.585535995719e-02 0.000000000000e+00 0.000000000000e+00
3.062500000000e+02 -4.248494944272e-02 0.000000000000e+00 0.000000000000e+00
3.065000000000e+02 -4.849882793136e-02 0.000000000000e+00 0.000000000000e+00
3.067500000000e+02 -5.355474884678e-02 0.000000000000e+00 0.000000000000e+00
3.070000000000e+02 -5.737787765063e-02 0.000000000000e+00 0.000000000000e+00
3.072500000000e+02 -5.978962304436e-02 0.000000000000e+00 0.000000000000e+00
3.075000000000e+02 -6.072425899025e-02 0.000000000000e+00 0.000000000000e+00
3.077500000000e+02 -6.023122763047e-02 0.000000000000e+00 0.000000000000e+00
3.080000000000e+02 -5.846287995976e-02 0.000000000000e+00 0.000000000000e+00
3.082500000000e+02 -5.564931660562e-02 0.000000000000e+00 0.000000000000e+00
3.085000000000e+02 -5.206369118322e-02 0.000000000000e+00 0.000000000000e+00
3.087500000000e+02 -4.798261428149e-02 0.000000000000e+00 0.000000000000e+00
3.090000000000e+02 -4.364698037645e-02 0.000000000000e+00 0.000000000000e+00
3.092500000000e+02 -3.922853939818e-02 0.000000000000e+00 0.000000000000e+00
3.095000000000e+02 -3.480684142160e-02 0.000000000000e+00 0.000000000000e+00
3.097500000000e+02 -3.035987660013e-02 0.000000000000e+00 0.000000000000e+00
3.100000000000e+02 -2.576997130624e-02 0.000000000000e+00 0.000000000000e+00
3.102500000000e+02 -2.084450394054e-02 0.000000000000e+00 0.000000000000e+00
3.105000000000e+02 -1.534902243299e-02 0.000000000000e+00 0.000000000000e+00
3.107500000000e+02 -9.048635526445e-03 0.000000000000e+00 0.000000000000e+00
3.110000000000e+02 -1.752337979693e-03 0.000000000000e+00 0.000000000000e+00
3.112500000000e+02 6.645615863843e-03 0.000000000000e+00 0.000000000000e+00
3.115000000000e+02 1.613296783231e-02 0.000000000000e+00 0.000000000000e+00
3.117500000000e+02 2.656006435898e-02 0.000000000000e+00 0.000000000000e+00
3.120000000000e+02 3.763694352236e-02 0.000000000000e+00 0.000000000000e+00
3.122500000000e+02 4.894797567357e-02 0.000000000000e+00 0.000000000000e+00
3.125000000000e+02 5.998288240767e-02 0.000000000000e+00 0.000000000000e+00
3.127500000000e+02 7.018079751895e-02 0.000000000000e+00 0.000000000000e+00
3.130000000000e+02 7.898224790316e-02 0.000000000000e+00 0.000000000000e+00
3.132500000000e+02 8.588276900907e-02 0.000000000000e+00 0.000000000000e+00
3.135000000000e+02 9.048150193545e-02 0.000000000000e+00 0.000000000000e+00
3.137500000000e+02 9.251862205367e-02 0.000000000000e+00 0.000000000000e+00
3.140000000000e+02 9.189678356963e-02 0.000000000000e+00 0.000000000000e+00
3.142500000000e+02 8.868377964418e-02 0.000000000000e+00 0.000000000000e+00
3.145000000000e+02 8.309606541239e-02 0.000000000000e+00 0.000000000000e+00
3.147500000000e+02 7.546535540298e-02 0.000000000000e+00 0.000000000000e+00
3.150000000000e+02 6.619284316575e-02 0.000000000000e+00 0.000000000000e+00
3.152500000000e+02 5.569737226218e-02 0.000000000000e+00 0.000000000000e+00
3.155000000000e+02 4.436484952345e-02 0.000000000000e+00 0.000000000000e+00
3.157500000000e+02 3.250617040169e-02 0.000000000000e+00 0.000000000000e+00
3.160000000000e+02 2.032988747247e-02 0.000000000000e+00 0.000000000000e+00
3.162500000000e+02 7.933900803718e-03 0.000000000000e+00 0.000000000000e+00
3.165000000000e+02 -4.682181962488e-03 0.000000000000e+00 0.000000000000e+00
3.167500000000e+02 -1.758533795526e-02 0.000000000000e+00 0.000000000000e+00
3.170000000000e+02 -3.086230366880e-02 0.000000000000e+00 0.000000000000e+00
3.172500000000e+02 -4.456429660361e-02 0.000000000000e+00 0.000000000000e+00
3.175000000000e+02 -5.865154847197e-02 0.000000000000e+00 0.000000000000e+00
3.177500000000e+02 -7.294641706702e-02 0.000000000000e+00 0.000000000000e+00
3.180000000000e+02 -8.710312933277e-02 0.000000000000e+00 0.000000000000e+00
3.182500000000e+02 -1.006003214962e-01 0.000000000000e+00 0.000000000000e+00
3.185000000000e+02 -1.127596943863e-01 0.000000000000e+00 0.000000000000e+00
3.187500000000e+02 -1.227906479571e-01 0.000000000000e+00 0.000000000000e+00
3.190000000000e+02 -1.298571531704e-01 0.000000000000e+00 0.000000000000e+00
3.192500000000e+02 -1.331598565784e-01 0.000000000000e+00 0.000000000000e+00
3.195000000000e+02 -1.320239600718e-01 0.000000000000e+00 0.000000000000e+00
3.197500000000e+02 -1.259821473810e-01 0.000000000000e+00 0.000000000000e+00
3.200000000000e+02 -1.148419609094e-01 0.000000000000e+00 0.000000000000e+00
3.202500000000e+02 -9.872860000755e-02 0.000000000000e+00 0.000000000000e+00
3.205000000000e+02 -7.809694758678e-02 0.000000000000e+00 0.000000000000e+00
3.207500000000e+02 -5.371038518720e-02 0.000000000000e+00 0.000000000000e+00
3.210000000000e+02 -2.658813612128e-02 0.000000000000e+00 0.000000000000e+00
3.212500000000e+02 2.073084363227e-03 0.000000000000e+00 0.000000000000e+00
3.215000000000e+02 3.099399748349e-02 0.000000000000e+00 0.000000000000e+00
3.217500000000e+02 5.891300215044e-02 0.000000000000e+00 0.000000000000e+00
3.220000000000e+02 8.467982174246e-02 0.000000000000e+00 0.000000000000e+00
3.222500000000e+02 1.073316367739e-01 0.000000000000e+00 0.000000000000e+00
3.225000000000e+02 1.261432904371e-01 0.000000000000e+00 0.000000000000e+00
3.227500000000e+02 1.406468488715e-01 0.000000000000e+00 0.000000000000e+00
3.230000000000e+02 1.506201711779e-01 0.000000000000e+00 0.000000000000e+00
3.232500000000e+02 1.560485751786e-01 0.000000000000e+00 0.000000000000e+00
3.235000000000e+02 1.570675297453e-01 0.000000000000e+00 0.000000000000e+00
3.237500000000e+02 1.538969888010e-01 0.000000000000e+00 0.000000000000e+00
3.240000000000e+02 1.467790869709e-01 0.000000000000e+00 0.000000000000e+00
3.242500000000e+02 1.359302447132e-01 0.000000000000e+00 0.000000000000e+00
3.245000000000e+02 1.215163406930e-01 0.000000000000e+00 0.000000000000e+00
3.247500000000e+02 1.036558158334e-01 0.000000000000e+00 0.000000000000e+00
3.250000000000e+02 8.245090847954e-02 0.000000000000e+00 0.000000000000e+00
3.252500000000e+02 5.804236031236e-02 0.000000000000e+00 0.000000000000e+00
3.255000000000e+02 3.067860510747e-02 0.000000000000e+00 0.000000000000e+00
3.257500000000e+02 7.873290314884e-04 0.000000000000e+00 0.000000000000e+00
3.260000000000e+02 -3.096411171045e-02 0.000000000000e+00 0.000000000000e+00
3.262500000000e+02 -6.363233203889e-02 0.000000000000e+00 0.000000000000e+00
3.265000000000e+02 -9.599593907334e-02 0.000000000000e+00 0.000000000000e+00
3.267500000000e+02 -1.265939582063e-01 0.000000000000e+00 0.000000000000e+00
3.270000000000e+02 -1.538052461693e-01 0.000000000000e+00 0.000000000000e+00
3.272500000000e+02 -1.759636214130e-01 0.000000000000e+00 0.000000000000e+00
3.275000000000e+02 -1.914980031935e-01 0.000000000000e+00 0.000000000000e+00
3.277500000000e+02 -1.990826121700e-01 0.000000000000e+00 0.000000000000e+00
3.280000000000e+02 -1.977798865570e-01 0.000000000000e+00 0.000000000000e+00
3.282500000000e+02 -1.871586048777e-01 0.000000000000e+00 0.000000000000e+00
3.285000000000e+02 -1.673718693142e-01 0.000000000000e+00 0.000000000000e+00
3.287500000000e+02 -1.391838579356e-01 0.000000000000e+00 0.000000000000e+00
3.290000000000e+02 -1.039400678853e-01 0.000000000000e+00 0.000000000000e+00
3.292500000000e+02 -6.348238705595e-02 0.000000000000e+00 0.000000000000e+00
3.295000000000e+02 -2.001686981729e-02 0.000000000000e+00 0.000000000000e+00
3.297500000000e+02 2.405232333397e-02 0.000000000000e+00 0.000000000000e+00
3.300000000000e+02 6.630548053833e-02 0.000000000000e+00 0.000000000000e+00
3.302500000000e+02 1.044873804146e-01 0.000000000000e+00 0.000000000000e+00
3.305000000000e+02 1.366665683413e-01 0.000000000000e+00 0.000000000000e+00
3.307500000000e+02 1.613586549027e-01 0.000000000000e+00 0.000000000000e+00
3.310000000000e+02 1.776032963719e-01 0.000000000000e+00 0.000000000000e+00
3.312500000000e+02 1.849905146784e-01 0.000000000000e+00 0.000000000000e+00
3.315000000000e+02 1.836382823939e-01 0.000000000000e+00 0.000000000000e+00
3.317500000000e+02 1.741289593336e-01 0.000000000000e+00 0.000000000000e+00
3.320000000000e+02 1.574164504177e-01 0.000000000000e+00 0.000000000000e+00
3.322500000000e+02 1.347183081048e-01 0.000000000000e+00 0.000000000000e+00
3.325000000000e+02 1.074071749714e-01 0.000000000000e+00 0.000000000000e+00
3.327500000000e+02 7.691403457402e-02 0.000000000000e+00 0.000000000000e+00
3.330000000000e+02 4.465211039949e-02 0.000000000000e+00 0.000000000000e+00
3.332500000000e+02 1.196557438753e-02 0.000000000000e+00 0.000000000000e+00
3.335000000000e+02 -1.989770257603e-02 0.000000000000e+00 0.000000000000e+00
3.337500000000e+02 -4.979448473358e-02 0.000000000000e+00 0.000000000000e+00
3.340000000000e+02 -7.668379275085e-02 0.000000000000e+00 0.000000000000e+00
3.342500000000e+02 -9.962331688582e-02 0.000000000000e+00 0.000000000000e+00
3.345000000000e+02 -1.177734631092e-01 0.000000000000e+00 0.000000000000e+00
3.347500000000e+02 -1.304153837567e-01 0.000000000000e+00 0.000000000000e+00
3.350000000000e+02 -1.369854783809e-01 0.000000000000e+00 0.000000000000e+00
3.352500000000e+02 -1.371242965282e-01 0.000000000000e+00 0.000000000000e+00
3.355000000000e+02 -1.307333494503e-01 0.000000000000e+00 0.000000000000e+00
3.357500000000e+02 -1.180298561992e-01 0.000000000000e+00 0.000000000000e+00
3.360000000000e+02 -9.958758810744e-02 0.000000000000e+00 0.000000000000e+00
3.362500000000e+02 -7.635216024785e-02 0.000000000000e+00 0.000000000000e+00
3.365000000000e+02 -4.962144804097e-02 0.000000000000e+00 0.000000000000e+00
3.367500000000e+02 -2.098602839366e-02 0.000000000000e+00 0.000000000000e+00
3.370000000000e+02 7.769917567294e-03 0.000000000000e+00 0.000000000000e+00
3.372500000000e+02 3.480076376894e-02 0.000000000000e+00 0.000000000000e+00
3.375000000000e+02 5.835257531523e-02 0.000000000000e+00 0.000000000000e+00
3.377500000000e+02 7.692086418344e-02 0.000000000000e+00 0.000000000000e+00
3.380000000000e+02 8.939440870577e-02 0.000000000000e+00 0.000000000000e+00
3.382500000000e+02 9.516690414994e-02 0.000000000000e+00 0.000000000000e+00
3.385000000000e+02 9.420113784562e-02 0.000000000000e+00 0.000000000000e+00
3.387500000000e+02 8.703560371938e-02 0.000000000000e+00 0.000000000000e+00
3.390000000000e+02 7.473032783114e-02 0.000000000000e+00 0.000000000000e+00
3.392500000000e+02 5.875624803566e-02 0.000000000000e+00 0.000000000000e+00
3.395000000000e+02 4.083972918800e-02 0.000000000000e+00 0.000000000000e+00
3.397500000000e+02 2.277967921818e-02 0.000000000000e+00 0.000000000000e+00
3.400000000000e+02 6.258418841284e-03 0.000000000000e+00 0.000000000000e+00
3.402500000000e+02 -7.331587776690e-03 0.000000000000e+00 0.000000000000e+00
3.405000000000e+02 -1.702496193301e-02 0.000000000000e+00 0.000000000000e+00
3.407500000000e+02 -2.236896912614e-02 0.000000000000e+00 0.000000000000e+00
3.410000000000e+02 -2.344831746335e-02 0.000000000000e+00 0.000000000000e+00
3.412500000000e+02 -2.084772638879e-02 0.000000000000e+00 0.000000000000e+00
3.415000000000e+02 -1.555844896660e-02 0.000000000000e+00 0.000000000000e+00
3.417500000000e+02 -8.841581336703e-03 0.000000000000e+00 0.000000000000e+00
3.420000000000e+02 -2.065774603785e-03 0.000000000000e+00 0.000000000000e+00
3.422500000000e+02 3.460697594840e-03 0.000000000000e+00 0.000000000000e+00
3.425000000000e+02 6.643874376322e-03 0.000000000000e+00 0.000000000000e+00
3.427500000000e+02 6.727184497457e-03 0.000000000000e+00 0.000000000000e+00
3.430000000000e+02 3.371525489574e-03 0.000000000000e+00 0.000000000000e+00
3.432500000000e+02 -3.313907837501e-03 0.000000000000e+00 0.000000000000e+00
3.435000000000e+02 -1.279014328948e-02 0.000000000000e+00 0.000000000000e+00
3.437500000000e+02 -2.415084220421e-02 0.000000000000e+00 0.000000000000e+00
3.440000000000e+02 -3.621889408186e-02 0.000000000000e+00 0.000000000000e+00
3.442500000000e+02 -4.766498123381e-02 0.000000000000e+00 0.000000000000e+00
3.445000000000e+02 -5.713525428536e-02 0.000000000000e+00 0.000000000000e+00
3.447500000000e+02 -6.337627491258e-02 0.000000000000e+00 0.000000000000e+00
3.450000000000e+02 -6.534760130308e-02 0.000000000000e+00 0.000000000000e+00
3.452500000000e+02 -6.231520365806e-02 0.000000000000e+00 0.000000000000e+00
3.455000000000e+02 -5.392166642432e-02 0.000000000000e+00 0.000000000000e+00
3.457500000000e+02 -4.023133119903e-02 0.000000000000e+00 0.000000000000e+00
3.460000000000e+02 -2.174984134858e-02 0.000000000000e+00 0.000000000000e+00
3.462500000000e+02 5.820783018618e-04 0.000000000000e+00 0.000000000000e+00
3.465000000000e+02 2.542110229083e-02 0.000000000000e+00 0.000000000000e+00
3.467500000000e+02 5.108111470292e-02 0.000000000000e+00 0.000000000000e+00
3.470000000000e+02 7.562166030782e-02 0.000000000000e+00 0.000000000000e+00
3.472500000000e+02 9.696570520166e-02 0.000000000000e+00 0.000000000000e+00
3.475000000000e+02 1.130454545440e-01 0.000000000000e+00 0.000000000000e+00
3.477500000000e+02 1.219716685024e-01 0.000000000000e+00 0.000000000000e+00
3.480000000000e+02 1.222174751659e-01 0.000000000000e+00 0.000000000000e+00
3.482500000000e+02 1.128027134895e-01 0.000000000000e+00 0.000000000000e+00
3.485000000000e+02 9.346025634199e-02 0.000000000000e+00 0.000000000000e+00
3.487500000000e+02 6.476262471364e-02 0.000000000000e+00 0.000000000000e+00
3.490000000000e+02 2.818653720223e-02 0.000000000000e+00 0.000000000000e+00
3.492500000000e+02 -1.390436927680e-02 0.000000000000e+00 0.000000000000e+00
3.495000000000e+02 -5.837220761543e-02 0.000000000000e+00 0.000000000000e+00
3.497500000000e+02 -1.015168597181e-01 0.000000000000e+00 0.000000000000e+00
3.500000000000e+02 -1.393791616881e-01 0.000000000000e+00 0.000000000000e+00
3.502500000000e+02 -1.681137939967e-01 0.000000000000e+00 0.000000000000e+00
3.505000000000e+02 -1.843978531591e-01 0.000000000000e+00 0.000000000000e+00
3.507500000000e+02 -1.858312482901e-01 0.000000000000e+00 0.000000000000e+00
3.510000000000e+02 -1.712798454325e-01 0.000000000000e+00 0.000000000000e+00
3.512500000000e+02 -1.411131046576e-01 0.000000000000e+00 0.000000000000e+00
3.515000000000e+02 -9.729551251030e-02 0.000000000000e+00 0.000000000000e+00
3.517500000000e+02 -4.330516505020e-02 0.000000000000e+00 0.000000000000e+00
3.520000000000e+02 1.612783739433e-02 0.000000000000e+00 0.000000000000e+00
3.522500000000e+02 7.544812443580e-02 0.000000000000e+00 0.000000000000e+00
3.525000000000e+02 1.288292141774e-01 0.000000000000e+00 0.000000000000e+00
3.527500000000e+02 1.707976657942e-01 0.000000000000e+00 0.000000000000e+00
3.530000000000e+02 1.968560323413e-01 0.000000000000e+00 0.000000000000e+00
3.532500000000e+02 2.040280713535e-01 0.000000000000e+00 0.000000000000e+00
3.535000000000e+02 1.912541845080e-01 0.000000000000e+00 0.000000000000e+00
3.537500000000e+02 1.595795790896e-01 0.000000000000e+00 0.000000000000e+00
3.540000000000e+02 1.121008929724e-01 0.000000000000e+00 0.000000000000e+00
3.542500000000e+02 5.366637660973e-02 0.000000000000e+00 0.000000000000e+00
3.545000000000e+02 -9.643500499860e-03 0.000000000000e+00 0.000000000000e+00
3.547500000000e+02 -7.119822541632e-02 0.000000000000e+00 0.000000000000e+00
3.550000000000e+02 -1.245816022827e-01 0.000000000000e+00 0.000000000000e+00
3.552500000000e+02 -1.643436737194e-01 0.000000000000e+00 0.000000000000e+00
3.555000000000e+02 -1.866437930622e-01 0.000000000000e+00 0.000000000000e+00
3.557500000000e+02 -1.896997379606e-01 0.000000000000e+00 0.000000000000e+00
3.560000000000e+02 -1.739811571216e-01 0.000000000000e+00 0.000000000000e+00
3.562500000000e+02 -1.421183735771e-01 0.000000000000e+00 0.000000000000e+00
3.565000000000e+02 -9.853538865562e-02 0.000000000000e+00 0.000000000000e+00
3.567500000000e+02 -4.885367734307e-02 0.000000000000e+00 0.000000000000e+00
3.570000000000e+02 8.543350807635e-04 0.000000000000e+00 0.000000000000e+00
3.572500000000e+02 4.486117692977e-02 0.000000000000e+00 0.000000000000e+00
3.575000000000e+02 7.852038171244e-02 0.000000000000e+00 0.000000000000e+00
3.577500000000e+02 9.884054404334e-02 0.000000000000e+00 0.000000000000e+00
3.580000000000e+02 1.048171491096e-01 0.000000000000e+00 0.000000000000e+00
3.582500000000e+02 9.747592311892e-02 0.000000000000e+00 0.000000000000e+00
3.585000000000e+02 7.962286336045e-02 0.000000000000e+00 0.000000000000e+00
3.587500000000e+02 5.533905968562e-02 0.000000000000e+00 0.000000000000e+00
3.590000000000e+02 2.929659528099e-02 0.000000000000e+00 0.000000000000e+00
3.592500000000e+02 5.999395322886e-03 0.000000000000e+00 0.000000000000e+00
3.595000000000e+02 -1.093454880363e-02 0.000000000000e+00 0.000000000000e+00
3.597500000000e+02 -1.933793165280e-02 0.000000000000e+00 0.000000000000e+00
3.600000000000e+02 -1.881611289365e-02 0.000000000000e+00 0.000000000000e+00
3.602500000000e+02 -1.077277472686e-02 0.000000000000e+00 0.000000000000e+00
3.605000000000e+02 1.868874066337e-03 0.000000000000e+00 0.000000000000e+00
3.607500000000e+02 1.520951175357e-02 0.000000000000e+00 0.000000000000e+00
3.610000000000e+02 2.509867591698e-02 0.000000000000e+00 0.000000000000e+00
3.612500000000e+02 2.792659070413e-02 0.000000000000e+00 0.000000000000e+00
3.615000000000e+02 2.135339496809e-02 0.000000000000e+00 0.000000000000e+00
3.617500000000e+02 4.851385912162e-03 0.000000000000e+00 0.000000000000e+00
3.620000000000e+02 -2.003922646703e-02 0.000000000000e+00 0.000000000000e+00
3.622500000000e+02 -4.979892223860e-02 0.000000000000e+00 0.000000000000e+00
3.625000000000e+02 -7.936706867306e-02 0.000000000000e+00 0.000000000000e+00
3.627500000000e+02 -1.028790197540e-01 0.000000000000e+00 0.000000000000e+00
3.630000000000e+02 -1.146007349693e-01 0.000000000000e+00 0.000000000000e+00
3.632500000000e+02 -1.099221850471e-01 0.000000000000e+00 0.000000000000e+00
3.635000000000e+02 -8.625322130666e-02 0.000000000000e+00 0.000000000000e+00
3.637500000000e+02 -4.367142857912e-02 0.000000000000e+00 0.000000000000e+00
3.640000000000e+02 1.479898453569e-02 0.000000000000e+00 0.000000000000e+00
3.642500000000e+02 8.334833196968e-02 0.000000000000e+00 0.000000000000e+00
3.645000000000e+02 1.539901051696e-01 0.000000000000e+00 0.000000000000e+00
3.647500000000e+02 2.175562844863e-01 0.000000000000e+00 0.000000000000e+00
3.650000000000e+02 2.649555538663e-01 0.000000000000e+00 0.000000000000e+00
3.652500000000e+02 2.885229911171e-01 0.000000000000e+00 0.000000000000e+00
3.655000000000e+02 2.832653235982e-01 0.000000000000e+00 0.000000000000e+00
3.657500000000e+02 2.478093998636e-01 0.000000000000e+00 0.000000000000e+00
3.660000000000e+02 1.848940040966e-01 0.000000000000e+00 0.000000000000e+00
3.662500000000e+02 1.013031243326e-01 0.000000000000e+00 0.000000000000e+00
3.665000000000e+02 7.214915467705e-03 0.000000000000e+00 0.000000000000e+00
3.667500000000e+02 -8.497551270497e-02 0.000000000000e+00 0.000000000000e+00
3.670000000000e+02 -1.622216979410e-01 0.000000000000e+00 0.000000000000e+00
3.672500000000e+02 -2.125785054986e-01 0.000000000000e+00 0.000000000000e+00
3.675000000000e+02 -2.269031957880e-01 0.000000000000e+00 0.000000000000e+00
3.677500000000e+02 -2.002615740414e-01 0.000000000000e+00 0.000000000000e+00
3.680000000000e+02 -1.328261498931e-01 0.000000000000e+00 0.000000000000e+00
3.682500000000e+02 -3.011540741448e-02 0.000000000000e+00 0.000000000000e+00
3.685000000000e+02 9.749027061138e-02 0.000000000000e+00 0.000000000000e+00
3.687500000000e+02 2.359212457520e-01 0.000000000000e+00 0.000000000000e+00
3.690000000000e+02 3.691467817539e-01 0.000000000000e+00 0.000000000000e+00
3.692500000000e+02 4.812424545523e-01 0.000000000000e+00 0.000000000000e+00
3.695000000000e+02 5.585248274954e-01 0.000000000000e+00 0.000000000000e+00
3.697500000000e+02 5.914620533854e-01 0.000000000000e+00 0.000000000000e+00
3.700000000000e+02 5.760900456710e-01 0.000000000000e+00 0.000000000000e+00
3.702500000000e+02 5.147234860359e-01 0.000000000000e+00 0.000000000000e+00
3.705000000000e+02 4.158419486731e-01 0.000000000000e+00 0.000000000000e+00
3.707500000000e+02 2.931418856944e-01 0.000000000000e+00 0.000000000000e+00
3.710000000000e+02 1.638601020244e-01 0.000000000000e+00 0.000000000000e+00
3.712500000000e+02 4.657759904920e-02 0.000000000000e+00 0.000000000000e+00
3.715000000000e+02 -4.121051968326e-02 0.000000000000e+00 0.000000000000e+00
3.717500000000e+02 -8.543442248709e-02 0.000000000000e+00 0.000000000000e+00
3.720000000000e+02 -7.737874688654e-02 0.000000000000e+00 0.000000000000e+00
3.722500000000e+02 -1.493174805106e-02 0.000000000000e+00 0.000000000000e+00
3.725000000000e+02 9.702754696356e-02 0.000000000000e+00 0.000000000000e+00
3.727500000000e+02 2.471714098786e-01 0.000000000000e+00 0.000000000000e+00
3.730000000000e+02 4.191359647297e-01 0.000000000000e+00 0.000000000000e+00
3.732500000000e+02 5.936256202067e-01 0.000000000000e+00 0.000000000000e+00
3.735000000000e+02 7.509338029118e-01 0.000000000000e+00 0.000000000000e+00
3.737500000000e+02 8.735441323232e-01 0.000000000000e+00 0.000000000000e+00
3.740000000000e+02 9.484614297295e-01 0.000000000000e+00 0.000000000000e+00
3.742500000000e+02 9.689553050367e-01 0.000000000000e+00 0.000000000000e+00
3.745000000000e+02 9.354763795340e-01 0.000000000000e+00 0.000000000000e+00
3.747500000000e+02 8.556161530788e-01 0.000000000000e+00 0.000000000000e+00
3.750000000000e+02 7.431109953333e-01 0.000000000000e+00 0.000000000000e+00
3.752500000000e+02 6.160209189206e-01 0.000000000000e+00 0.000000000000e+00
3.755000000000e+02 4.943266539919e-01 0.000000000000e+00 0.000000000000e+00
3.757500000000e+02 3.972683885737e-01 0.000000000000e+00 0.000000000000e+00
3.760000000000e+02 3.407852080648e-01 0.000000000000e+00 0.000000000000e+00
3.762500000000e+02 3.354007262508e-01 0.000000000000e+00 0.000000000000e+00
3.765000000000e+02 3.848394624697e-01 0.000000000000e+00 0.000000000000e+00
3.767500000000e+02 4.855586018129e-01 0.000000000000e+00 0.000000000000e+00
3.770000000000e+02 6.272547201725e-01 0.000000000000e+00 0.000000000000e+00
3.772500000000e+02 7.942721885057e-01 0.000000000000e+00 0.000000000000e+00
3.775000000000e+02 9.677176644961e-01 0.000000000000e+00 0.000000000000e+00
3.777500000000e+02 1.127990180335e+00 0.000000000000e+00 0.000000000000e+00
3.780000000000e+02 1.257381806103e+00 0.000000000000e+00 0.000000000000e+00
3.782500000000e+02 1.342396993344e+00 0.000000000000e+00 0.000000000000e+00
3.785000000000e+02 1.375480099304e+00 0.000000000000e+00 0.000000000000e+00
3.787500000000e+02 1.355924164625e+00 0.000000000000e+00 0.000000000000e+00
3.790000000000e+02 1.289847862507e+00 0.000000000000e+00 0.000000000000e+00
3.792500000000e+02 1.189255656348e+00 0.000000000000e+00 0.000000000000e+00
3.795000000000e+02 1.070320774122e+00 0.000000000000e+00 0.000000000000e+00
3.797500000000e+02 9.511344972808e-01 0.000000000000e+00 0.000000000000e+00
3.800000000000e+02 8.492344079491e-01 0.000000000000e+00 0.000000000000e+00
3.802500000000e+02 7.792495783262e-01 0.000000000000e+00 0.000000000000e+00
3.805000000000e+02 7.509793575704e-01 0.000000000000e+00 0.000000000000e+00
3.807500000000e+02 7.681580640136e-01 0.000000000000e+00 0.000000000000e+00
3.810000000000e+02 8.280600821462e-01 0.000000000000e+00 0.000000000000e+00
3.812500000000e+02 9.219826343169e-01 0.000000000000e+00 0.000000000000e+00
3.815000000000e+02 1.036523337116e+00 0.000000000000e+00 0.000000000000e+00
3.817500000000e+02 1.155463162058e+00 0.000000000000e+00 0.000000000000e+00
3.820000000000e+02 1.261986994088e+00 0.000000000000e+00 0.000000000000e+00
3.822500000000e+02 1.340933845770e+00 0.000000000000e+00 0.000000000000e+00
3.825000000000e+02 1.380771656670e+00 0.000000000000e+00 0.000000000000e+00
3.827500000000e+02 1.375036151666e+00 0.000000000000e+00 0.000000000000e+00
3.830000000000e+02 1.323052378852e+00 0.000000000000e+00 0.000000000000e+00
3.832500000000e+02 1.229859603807e+00 0.000000000000e+00 0.000000000000e+00
3.835000000000e+02 1.105370618405e+00 0.000000000000e+00 0.000000000000e+00
3.837500000000e+02 9.628998507691e-01 0.000000000000e+00 0.000000000000e+00
3.840000000000e+02 8.172769217548e-01 0.000000000000e+00 0.000000000000e+00
3.842500000000e+02 6.828127389906e-01 0.000000000000e+00 0.000000000000e+00
3.845000000000e+02 5.713977862857e-01 0.000000000000e+00 0.000000000000e+00
3.847500000000e+02 4.909862811326e-01 0.000000000000e+00 0.000000000000e+00
3.850000000000e+02 4.446599986830e-01 0.000000000000e+00 0.000000000000e+00
3.852500000000e+02 4.303809965272e-01 0.000000000000e+00 0.000000000000e+00
3.855000000000e+02 4.414455501551e-01 0.000000000000e+00 0.000000000000e+00
3.857500000000e+02 4.675559824530e-01 0.000000000000e+00 0.000000000000e+00
3.860000000000e+02 4.963457990593e-01 0.000000000000e+00 0.000000000000e+00
3.862500000000e+02 5.151372945869e-01 0.000000000000e+00 0.000000000000e+00
3.865000000000e+02 5.126864577942e-01 0.000000000000e+00 0.000000000000e+00
3.867500000000e+02 4.806798514092e-01 0.000000000000e+00 0.000000000000e+00
3.870000000000e+02 4.147896796217e-01 0.000000000000e+00 0.000000000000e+00
3.872500000000e+02 3.151597262146e-01 0.000000000000e+00 0.000000000000e+00
3.875000000000e+02 1.862763092417e-01 0.000000000000e+00 0.000000000000e+00
3.877500000000e+02 3.626321302284e-02 0.000000000000e+00 0.000000000000e+00
3.880000000000e+02 -1.242839551007e-01 0.000000000000e+00 0.000000000000e+00
3.882500000000e+02 -2.837504903579e-01 0.000000000000e+00 0.000000000000e+00
3.885000000000e+02 -4.310365180275e-01 0.000000000000e+00 0.000000000000e+00
3.887500000000e+02 -5.569629537867e-01 0.000000000000e+00 0.000000000000e+00
3.890000000000e+02 -6.553654786867e-01 0.000000000000e+00 0.000000000000e+00
3.892500000000e+02 -7.237415916386e-01 0.000000000000e+00 0.000000000000e+00
3.895000000000e+02 -7.633812252695e-01 0.000000000000e+00 0.000000000000e+00
3.897500000000e+02 -7.789836683550e-01 0.000000000000e+00 0.000000000000e+00
3.900000000000e+02 -7.778325784503e-01 0.000000000000e+00 0.000000000000e+00
3.902500000000e+02 -7.686574879924e-01 0.000000000000e+00 0.000000000000e+00
3.905000000000e+02 -7.603472658218e-01 0.000000000000e+00 0.000000000000e+00
3.907500000000e+02 -7.606942988809e-01 0.000000000000e+00 0.000000000000e+00
3.910000000000e+02 -7.753368981475e-01 0.000000000000e+00 0.000000000000e+00
3.912500000000e+02 -8.070341499185e-01 0.000000000000e+00 0.000000000000e+00
3.915000000000e+02 -8.553575272503e-01 0.000000000000e+00 0.000000000000e+00
3.917500000000e+02 -9.168244472442e-01 0.000000000000e+00 0.000000000000e+00
3.920000000000e+02 -9.854389228368e-01 0.000000000000e+00 0.000000000000e+00
3.922500000000e+02 -1.053551582196e+00 0.000000000000e+00 0.000000000000e+00
3.925000000000e+02 -1.112912366474e+00 0.000000000000e+00 0.000000000000e+00
3.927500000000e+02 -1.155768757853e+00 0.000000000000e+00 0.000000000000e+00
3.930000000000e+02 -1.175862350327e+00 0.000000000000e+00 0.000000000000e+00
3.932500000000e+02 -1.169196066609e+00 0.000000000000e+00 0.000000000000e+00
3.935000000000e+02 -1.134479903259e+00 0.000000000000e+00 0.000000000000e+00
3.937500000000e+02 -1.073209334923e+00 0.000000000000e+00 0.000000000000e+00
3.940000000000e+02 -9.893808470544e-01 0.000000000000e+00 0.000000000000e+00
3.942500000000e+02 -8.888966774487e-01 0.000000000000e+00 0.000000000000e+00
3.945000000000e+02 -7.787495865149e-01 0.000000000000e+00 0.000000000000e+00
3.947500000000e+02 -6.661036491735e-01 0.000000000000e+00 0.000000000000e+00
3.950000000000e+02 -5.573959665588e-01 0.000000000000e+00 0.000000000000e+00
3.952500000000e+02 -4.575763823007e-01 0.000000000000e+00 0.000000000000e+00
3.955000000000e+02 -3.695795046580e-01 0.000000000000e+00 0.000000000000e+00
3.957500000000e+02 -2.940891959644e-01 0.000000000000e+00 0.000000000000e+00
3.960000000000e+02 -2.296151150409e-01 0.000000000000e+00 0.000000000000e+00
3.962500000000e+02 -1.728594147416e-01 0.000000000000e+00 0.000000000000e+00
3.965000000000e+02 -1.193147013799e-01 0.000000000000e+00 0.000000000000e+00
3.967500000000e+02 -6.400643326840e-02 0.000000000000e+00 0.000000000000e+00
3.970000000000e+02 -2.277286250129e-03 0.000000000000e+00 0.000000000000e+00
3.972500000000e+02 6.949084896274e-02 0.000000000000e+00 0.000000000000e+00
3.975000000000e+02 1.533099625117e-01 0.000000000000e+00 0.000000000000e+00
3.977500000000e+02 2.492437637250e-01 0.000000000000e+00 0.000000000000e+00
3.980000000000e+02 3.553287452270e-01 0.000000000000e+00 0.000000000000e+00
3.982500000000e+02 4.677619541774e-01 0.000000000000e+00 0.000000000000e+00
3.985000000000e+02 5.813246822832e-01 0.000000000000e+00 0.000000000000e+00
3.987500000000e+02 6.899820468753e-01 0.000000000000e+00 0.000000000000e+00
3.990000000000e+02 7.875777343023e-01 0.000000000000e+00 0.000000000000e+00
3.992500000000e+02 8.685333310865e-01 0.000000000000e+00 0.000000000000e+00
3.995000000000e+02 9.284635654024e-01 0.000000000000e+00 0.000000000000e+00
3.997500000000e+02 9.646318249460e-01 0.000000000000e+00 0.000000000000e+00
4.000000000000e+02 9.761925526234e-01 0.000000000000e+00 0.000000000000e+00
4.002500000000e+02 9.641955203492e-01 0.000000000000e+00 0.000000000000e+00
4.005000000000e+02 9.313578436178e-01 0.000000000000e+00 0.000000000000e+00
4.007500000000e+02 8.816390218578e-01 0.000000000000e+00 0.000000000000e+00
4.010000000000e+02 8.196786419985e-01 0.000000000000e+00 0.000000000000e+00
4.012500000000e+02 7.501727394766e-01 0.000000000000e+00 0.000000000000e+00
4.015000000000e+02 6.772712862741e-01 0.000000000000e+00 0.000000000000e+00
4.017500000000e+02 6.040752286501e-01 0.000000000000e+00 0.000000000000e+00
4.020000000000e+02 5.322975860418e-01 0.000000000000e+00 0.000000000000e+00
4.022500000000e+02 4.621312043422e-01 0.000000000000e+00 0.000000000000e+00
4.025000000000e+02 3.923386482101e-01 0.000000000000e+00 0.000000000000e+00
4.027500000000e+02 3.205508450743e-01 0.000000000000e+00 0.000000000000e+00
4.030000000000e+02 2.437340765089e-01 0.000000000000e+00 0.000000000000e+00
4.032500000000e+02 1.587631221104e-01 0.000000000000e+00 0.000000000000e+00
4.035000000000e+02 6.302451342506e-02 0.000000000000e+00 0.000000000000e+00
4.037500000000e+02 -4.503031761039e-02 0.000000000000e+00 0.000000000000e+00
4.040000000000e+02 -1.654561762267e-01 0.000000000000e+00 0.000000000000e+00
4.042500000000e+02 -2.965682004857e-01 0.000000000000e+00 0.000000000000e+00
4.045000000000e+02 -4.349145258897e-01 0.000000000000e+00 0.000000000000e+00
4.047500000000e+02 -5.754753946393e-01 0.000000000000e+00 0.000000000000e+00
4.050000000000e+02 -7.120676660504e-01 0.000000000000e+00 0.000000000000e+00
4.052500000000e+02 -8.379072540445e-01 0.000000000000e+00 0.000000000000e+00
4.055000000000e+02 -9.462614730632e-01 0.000000000000e+00 0.000000000000e+00
4.057500000000e+02 -1.031111304972e+00 0.000000000000e+00 0.000000000000e+00
4.060000000000e+02 -1.087741835861e+00 0.000000000000e+00 0.000000000000e+00
4.062500000000e+02 -1.113187895405e+00 0.000000000000e+00 0.000000000000e+00
4.065000000000e+02 -1.106480249288e+00 0.000000000000e+00 0.000000000000e+00
4.067500000000e+02 -1.068663281202e+00 0.000000000000e+00 0.000000000000e+00
4.070000000000e+02 -1.002584703404e+00 0.000000000000e+00 0.000000000000e+00
4.072500000000e+02 -9.124876174528e-01 0.000000000000e+00 0.000000000000e+00
4.075000000000e+02 -8.034612774457e-01 0.000000000000e+00 0.000000000000e+00
4.077500000000e+02 -6.808256727225e-01 0.000000000000e+00 0.000000000000e+00
4.080000000000e+02 -5.495339247262e-01 0.000000000000e+00 0.000000000000e+00
4.082500000000e+02 -4.136741245915e-01 0.000000000000e+00 0.000000000000e+00
4.085000000000e+02 -2.761387410573e-01 0.000000000000e+00 0.000000000000e+00
4.087500000000e+02 -1.385067170104e-01 0.000000000000e+00 0.000000000000e+00
4.090000000000e+02 -1.153782081553e-03 0.000000000000e+00 0.000000000000e+00
4.092500000000e+02 1.364257677423e-01 0.000000000000e+00 0.000000000000e+00
4.095000000000e+02 2.751331821997e-01 0.000000000000e+00 0.000000000000e+00
4.097500000000e+02 4.156873295803e-01 0.000000000000e+00 0.000000000000e+00
4.100000000000e+02 5.580420765588e-01 0.000000000000e+00 0.000000000000e+00
4.102500000000e+02 7.008898311112e-01 0.000000000000e+00 0.000000000000e+00
4.105000000000e+02 8.413330635458e-01 0.000000000000e+00 0.000000000000e+00
4.107500000000e+02 9.747849449717e-01 0.000000000000e+00 0.000000000000e+00
4.110000000000e+02 1.095130467336e+00 0.000000000000e+00 0.000000000000e+00
4.112500000000e+02 1.195144382721e+00 0.000000000000e+00 0.000000000000e+00
4.115000000000e+02 1.267126687340e+00 0.000000000000e+00 0.000000000000e+00
4.117500000000e+02 1.303685037829e+00 0.000000000000e+00 0.000000000000e+00
4.120000000000e+02 1.298570813141e+00 0.000000000000e+00 0.000000000000e+00
4.122500000000e+02 1.247464824431e+00 0.000000000000e+00 0.000000000000e+00
4.125000000000e+02 1.148611656352e+00 0.000000000000e+00 0.000000000000e+00
4.127500000000e+02 1.003218178250e+00 0.000000000000e+00 0.000000000000e+00
4.130000000000e+02 8.155599042643e-01 0.000000000000e+00 0.000000000000e+00
4.132500000000e+02 5.927749852619e-01 0.000000000000e+00 0.000000000000e+00
4.135000000000e+02 3.443648981141e-01 0.000000000000e+00 0.000000000000e+00
4.137500000000e+02 8.145805654213e-02 0.000000000000e+00 0.000000000000e+00
4.140000000000e+02 -1.840774871347e-01 0.000000000000e+00 0.000000000000e+00
4.142500000000e+02 -4.405675090934e-01 0.000000000000e+00 0.000000000000e+00
4.145000000000e+02 -6.774019455846e-01 0.000000000000e+00 0.000000000000e+00
4.147500000000e+02 -8.857429372637e-01 0.000000000000e+00 0.000000000000e+00
4.150000000000e+02 -1.058994961601e+00 0.000000000000e+00 0.000000000000e+00
4.152500000000e+02 -1.192995094940e+00 0.000000000000e+00 0.000000000000e+00
4.155000000000e+02 -1.285920554323e+00 0.000000000000e+00 0.000000000000e+00
4.157500000000e+02 -1.337949708529e+00 0.000000000000e+00 0.000000000000e+00
4.160000000000e+02 -1.350746165675e+00 0.000000000000e+00 0.000000000000e+00
4.162500000000e+02 -1.326858541091e+00 0.000000000000e+00 0.000000000000e+00
4.165000000000e+02 -1.269137733530e+00 0.000000000000e+00 0.000000000000e+00
4.167500000000e+02 -1.180267590007e+00 0.000000000000e+00 0.000000000000e+00
4.170000000000e+02 -1.062484498371e+00 0.000000000000e+00 0.000000000000e+00
4.172500000000e+02 -9.175295876421e-01 0.000000000000e+00 0.000000000000e+00
4.175000000000e+02 -7.468384265791e-01 0.000000000000e+00 0.000000000000e+00
4.177500000000e+02 -5.519330517995e-01 0.000000000000e+00 0.000000000000e+00
4.180000000000e+02 -3.349457598915e-01 0.000000000000e+00 0.000000000000e+00
4.182500000000e+02 -9.917871157828e-02 0.000000000000e+00 0.000000000000e+00
4.185000000000e+02 1.504079980708e-01 0.000000000000e+00 0.000000000000e+00
4.187500000000e+02 4.068825331101e-01 0.000000000000e+00 0.000000000000e+00
4.190000000000e+02 6.612841453355e-01 0.000000000000e+00 0.000000000000e+00
4.192500000000e+02 9.028714613924e-01 0.000000000000e+00 0.000000000000e+00
4.195000000000e+02 1.119682817490e+00 0.000000000000e+00 0.000000000000e+00
4.197500000000e+02 1.299370148321e+00 0.000000000000e+00 0.000000000000e+00
4.200000000000e+02 1.430226360232e+00 0.000000000000e+00 0.000000000000e+00
4.202500000000e+02 1.502294017085e+00 0.000000000000e+00 0.000000000000e+00
4.205000000000e+02 1.508425267975e+00 0.000000000000e+00 0.000000000000e+00
4.207500000000e+02 1.445162047754e+00 0.000000000000e+00 0.000000000000e+00
4.210000000000e+02 1.313322137456e+00 0.000000000000e+00 0.000000000000e+00
4.212500000000e+02 1.118208706014e+00 0.000000000000e+00 0.000000000000e+00
4.215000000000e+02 8.694043241859e-01 0.000000000000e+00 0.000000000000e+00
4.217500000000e+02 5.801594112130e-01 0.000000000000e+00 0.000000000000e+00
4.220000000000e+02 2.664331208536e-01 0.000000000000e+00 0.000000000000e+00
4.222500000000e+02 -5.431459720088e-02 0.000000000000e+00 0.000000000000e+00
4.225000000000e+02 -3.644529747898e-01 0.000000000000e+00 0.000000000000e+00
4.227500000000e+02 -6.474938665464e-01 0.000000000000e+00 0.000000000000e+00
4.230000000000e+02 -8.892558559000e-01 0.000000000000e+00 0.000000000000e+00
4.232500000000e+02 -1.078768432756e+00 0.000000000000e+00 0.000000000000e+00
4.235000000000e+02 -1.208840898197e+00 0.000000000000e+00 0.000000000000e+00
4.237500000000e+02 -1.276263814743e+00 0.000000000000e+00 0.000000000000e+00
4.240000000000e+02 -1.281655790757e+00 0.000000000000e+00 0.000000000000e+00
4.242500000000e+02 -1.229008971058e+00 0.000000000000e+00 0.000000000000e+00
4.245000000000e+02 -1.125017420187e+00 0.000000000000e+00 0.000000000000e+00
4.247500000000e+02 -9.782898254114e-01 0.000000000000e+00 0.000000000000e+00
4.250000000000e+02 -7.985499090002e-01 0.000000000000e+00 0.000000000000e+00
4.252500000000e+02 -5.959152234638e-01 0.000000000000e+00 0.000000000000e+00
4.255000000000e+02 -3.803203694697e-01 0.000000000000e+00 0.000000000000e+00
4.257500000000e+02 -1.611185777826e-01 0.000000000000e+00 0.000000000000e+00
4.260000000000e+02 5.313853550550e-02 0.000000000000e+00 0.000000000000e+00
4.262500000000e+02 2.547738451706e-01 0.000000000000e+00 0.000000000000e+00
4.265000000000e+02 4.369633155981e-01 0.000000000000e+00 0.000000000000e+00
4.267500000000e+02 5.936840436954e-01 0.000000000000e+00 0.000000000000e+00
4.270000000000e+02 7.196930962832e-01 0.000000000000e+00 0.000000000000e+00
4.272500000000e+02 8.105839430516e-01 0.000000000000e+00 0.000000000000e+00
4.275000000000e+02 8.629433986019e-01 0.000000000000e+00 0.000000000000e+00
4.277500000000e+02 8.746031452243e-01 0.000000000000e+00 0.000000000000e+00
4.280000000000e+02 8.449513264408e-01 0.000000000000e+00 0.000000000000e+00
4.282500000000e+02 7.752465794038e-01 0.000000000000e+00 0.000000000000e+00
4.285000000000e+02 6.688635515355e-01 0.000000000000e+00 0.000000000000e+00
4.287500000000e+02 5.313981911134e-01 0.000000000000e+00 0.000000000000e+00
4.290000000000e+02 3.705736422059e-01 0.000000000000e+00 0.000000000000e+00
4.292500000000e+02 1.959119551848e-01 0.000000000000e+00 0.000000000000e+00
4.295000000000e+02 1.816960039674e-02 0.000000000000e+00 0.000000000000e+00
4.297500000000e+02 -1.514289751078e-01 0.000000000000e+00 0.000000000000e+00
4.300000000000e+02 -3.020914227338e-01 0.000000000000e+00 0.000000000000e+00
4.302500000000e+02 -4.243964486718e-01 0.000000000000e+00 0.000000000000e+00
4.305000000000e+02 -5.111626140729e-01 0.000000000000e+00 0.000000000000e+00
4.307500000000e+02 -5.581385452554e-01 0.000000000000e+00 0.000000000000e+00
4.310000000000e+02 -5.644221791121e-01 0.000000000000e+00 0.000000000000e+00
4.312500000000e+02 -5.325464368352e-01 0.000000000000e+00 0.000000000000e+00
4.315000000000e+02 -4.682083645657e-01 0.000000000000e+00 0.000000000000e+00
4.317500000000e+02 -3.796629334483e-01 0.000000000000e+00 0.000000000000e+00
4.320000000000e+02 -2.768452321763e-01 0.000000000000e+00 0.000000000000e+00
4.322500000000e+02 -1.703197421921e-01 0.000000000000e+00 0.000000000000e+00
4.325000000000e+02 -7.017782507360e-02 0.000000000000e+00 0.000000000000e+00
4.327500000000e+02 1.498869467742e-02 0.000000000000e+00 0.000000000000e+00
4.330000000000e+02 7.891983749228e-02 0.000000000000e+00 0.000000000000e+00
4.332500000000e+02 1.182327236887e-01 0.000000000000e+00 0.000000000000e+00
4.335000000000e+02 1.326235483255e-01 0.000000000000e+00 0.000000000000e+00
4.337500000000e+02 1.247132656539e-01 0.000000000000e+00 0.000000000000e+00
4.340000000000e+02 9.956772949071e-02 0.000000000000e+00 0.000000000000e+00
4.342500000000e+02 6.396144145919e-02 0.000000000000e+00 0.000000000000e+00
4.345000000000e+02 2.548215155024e-02 0.000000000000e+00 0.000000000000e+00
4.347500000000e+02 -8.411998728460e-03 0.000000000000e+00 0.000000000000e+00
4.350000000000e+02 -3.127157066422e-02 0.000000000000e+00 0.000000000000e+00
4.352500000000e+02 -3.837442317899e-02 0.000000000000e+00 0.000000000000e+00
4.355000000000e+02 -2.721271874068e-02 0.000000000000e+00 0.000000000000e+00
4.357500000000e+02 2.290209344651e-03 0.000000000000e+00 0.000000000000e+00
4.360000000000e+02 4.783721864805e-02 0.000000000000e+00 0.000000000000e+00
4.362500000000e+02 1.050615291144e-01 0.000000000000e+00 0.000000000000e+00
4.365000000000e+02 1.680257389621e-01 0.000000000000e+00 0.000000000000e+00
4.367500000000e+02 2.298487175964e-01 0.000000000000e+00 0.000000000000e+00
4.370000000000e+02 2.833887856570e-01 0.000000000000e+00 0.000000000000e+00
4.372500000000e+02 3.219164376353e-01 0.000000000000e+00 0.000000000000e+00
4.375000000000e+02 3.397218169084e-01 0.000000000000e+00 0.000000000000e+00
4.377500000000e+02 3.326179523119e-01 0.000000000000e+00 0.000000000000e+00
4.380000000000e+02 2.983169204334e-01 0.000000000000e+00 0.000000000000e+00
4.382500000000e+02 2.366695884924e-01 0.000000000000e+00 0.000000000000e+00
4.385000000000e+02 1.497684462336e-01 0.000000000000e+00 0.000000000000e+00
4.387500000000e+02 4.191668177467e-02 0.000000000000e+00 0.000000000000e+00
4.390000000000e+02 -8.053400696029e-02 0.000000000000e+00 0.000000000000e+00
4.392500000000e+02 -2.094772243469e-01 0.000000000000e+00 0.000000000000e+00
4.395000000000e+02 -3.354798693071e-01 0.000000000000e+00 0.000000000000e+00
4.397500000000e+02 -4.483455287550e-01 0.000000000000e+00 0.000000000000e+00
4.400000000000e+02 -5.378074297308e-01 0.000000000000e+00 0.000000000000e+00
4.402500000000e+02 -5.943314319516e-01 0.000000000000e+00 0.000000000000e+00
4.405000000000e+02 -6.099900788559e-01 0.000000000000e+00 0.000000000000e+00
4.407500000000e+02 -5.793460803101e-01 0.000000000000e+00 0.000000000000e+00
4.410000000000e+02 -5.002618722328e-01 0.000000000000e+00 0.000000000000e+00
4.412500000000e+02 -3.745360465104e-01 0.000000000000e+00 0.000000000000e+00
4.415000000000e+02 -2.082624065349e-01 0.000000000000e+00 0.000000000000e+00
4.417500000000e+02 -1.181710489356e-02 0.000000000000e+00 0.000000000000e+00
4.420000000000e+02 2.005942538281e-01 0.000000000000e+00 0.000000000000e+00
4.422500000000e+02 4.118551505807e-01 0.000000000000e+00 0.000000000000e+00
4.425000000000e+02 6.032929021146e-01 0.000000000000e+00 0.000000000000e+00
4.427500000000e+02 7.563789444495e-01 0.000000000000e+00 0.000000000000e+00
4.430000000000e+02 8.546248563759e-01 0.000000000000e+00 0.000000000000e+00
4.432500000000e+02 8.854766485067e-01 0.000000000000e+00 0.000000000000e+00
4.435000000000e+02 8.419824211826e-01 0.000000000000e+00 0.000000000000e+00
4.437500000000e+02 7.240082065202e-01 0.000000000000e+00 0.000000000000e+00
4.440000000000e+02 5.388072533366e-01 0.000000000000e+00 0.000000000000e+00
4.442500000000e+02 3.008085715980e-01 0.000000000000e+00 0.000000000000e+00
4.445000000000e+02 3.057603472336e-02 0.000000000000e+00 0.000000000000e+00
4.447500000000e+02 -2.470096943691e-01 0.000000000000e+00 0.000000000000e+00
4.450000000000e+02 -5.051903599822e-01 0.000000000000e+00 0.000000000000e+00
4.452500000000e+02 -7.181420562216e-01 0.000000000000e+00 0.000000000000e+00
4.455000000000e+02 -8.638445867644e-01 0.000000000000e+00 0.000000000000e+00
4.457500000000e+02 -9.266627624775e-01 0.000000000000e+00 0.000000000000e+00
4.460000000000e+02 -8.993078690017e-01 0.000000000000e+00 0.000000000000e+00
4.462500000000e+02 -7.839064283722e-01 0.000000000000e+00 0.000000000000e+00
4.465000000000e+02 -5.920024155656e-01 0.000000000000e+00 0.000000000000e+00
4.467500000000e+02 -3.434471789154e-01 0.000000000000e+00 0.000000000000e+00
4.470000000000e+02 -6.427251903685e-02 0.000000000000e+00 0.000000000000e+00
4.472500000000e+02 2.162220550532e-01 0.000000000000e+00 0.000000000000e+00
4.475000000000e+02 4.688259809768e-01 0.000000000000e+00 0.000000000000e+00
4.477500000000e+02 6.678066305017e-01 0.000000000000e+00 0.000000000000e+00
4.480000000000e+02 7.939021565492e-01 0.000000000000e+00 0.000000000000e+00
4.482500000000e+02 8.365302130543e-01 0.000000000000e+00 0.000000000000e+00
4.485000000000e+02 7.949190879179e-01 0.000000000000e+00 0.000000000000e+00
4.487500000000e+02 6.780051803194e-01 0.000000000000e+00 0.000000000000e+00
4.490000000000e+02 5.031032659923e-01 0.000000000000e+00 0.000000000000e+00
4.492500000000e+02 2.935216133193e-01 0.000000000000e+00 0.000000000000e+00
4.495000000000e+02 7.543947834843e-02 0.000000000000e+00 0.000000000000e+00
4.497500000000e+02 -1.255313519704e-01 0.000000000000e+00 0.000000000000e+00
4.500000000000e+02 -2.876323947985e-01 0.000000000000e+00 0.000000000000e+00
4.502500000000e+02 -3.956415835711e-01 0.000000000000e+00 0.000000000000e+00
4.505000000000e+02 -4.425863075108e-01 0.000000000000e+00 0.000000000000e+00
4.507500000000e+02 -4.302555715604e-01 0.000000000000e+00 0.000000000000e+00
4.510000000000e+02 -3.684521615188e-01 0.000000000000e+00 0.000000000000e+00
4.512500000000e+02 -2.731082301685e-01 0.000000000000e+00 0.000000000000e+00
4.515000000000e+02 -1.635545320675e-01 0.000000000000e+00 0.000000000000e+00
4.517500000000e+02 -5.935968983132e-02 0.000000000000e+00 0.000000000000e+00
4.520000000000e+02 2.277818556557e-02 0.000000000000e+00 0.000000000000e+00
4.522500000000e+02 7.161057471812e-02 0.000000000000e+00 0.000000000000e+00
4.525000000000e+02 8.298880718070e-02 0.000000000000e+00 0.000000000000e+00
4.527500000000e+02 6.032538071858e-02 0.000000000000e+00 0.000000000000e+00
4.530000000000e+02 1.378795154803e-02 0.000000000000e+00 0.000000000000e+00
4.532500000000e+02 -4.165495344199e-02 0.000000000000e+00 0.000000000000e+00
4.535000000000e+02 -8.903402464616e-02 0.000000000000e+00 0.000000000000e+00
4.537500000000e+02 -1.125816340865e-01 0.000000000000e+00 0.000000000000e+00
4.540000000000e+02 -1.008176368752e-01 0.000000000000e+00 0.000000000000e+00
4.542500000000e+02 -4.900277547680e-02 0.000000000000e+00 0.000000000000e+00
4.545000000000e+02 3.947185402417e-02 0.000000000000e+00 0.000000000000e+00
4.547500000000e+02 1.530360668017e-01 0.000000000000e+00 0.000000000000e+00
4.550000000000e+02 2.733055536187e-01 0.000000000000e+00 0.000000000000e+00
4.552500000000e+02 3.777103425125e-01 0.000000000000e+00 0.000000000000e+00
4.555000000000e+02 4.430277893346e-01 0.000000000000e+00 0.000000000000e+00
4.557500000000e+02 4.492995428273e-01 0.000000000000e+00 0.000000000000e+00
4.560000000000e+02 3.835243125296e-01 0.000000000000e+00 0.000000000000e+00
4.562500000000e+02 2.425211342494e-01 0.000000000000e+00 0.000000000000e+00
4.565000000000e+02 3.445454164966e-02 0.000000000000e+00 0.000000000000e+00
4.567500000000e+02 -2.213071677703e-01 0.000000000000e+00 0.000000000000e+00
4.570000000000e+02 -4.960903574432e-01 0.000000000000e+00 0.000000000000e+00
4.572500000000e+02 -7.553964236810e-01 0.000000000000e+00 0.000000000000e+00
4.575000000000e+02 -9.635382942890e-01 0.000000000000e+00 0.000000000000e+00
4.577500000000e+02 -1.088808105485e+00 0.000000000000e+00 0.000000000000e+00
4.580000000000e+02 -1.108436174168e+00 0.000000000000e+00 0.000000000000e+00
4.582500000000e+02 -1.012591569412e+00 0.000000000000e+00 0.000000000000e+00
4.585000000000e+02 -8.067759608996e-01 0.000000000000e+00 0.000000000000e+00
4.587500000000e+02 -5.121647348405e-01 0.000000000000e+00 0.000000000000e+00
4.590000000000e+02 -1.637269881750e-01 0.000000000000e+00 0.000000000000e+00
4.592500000000e+02 1.937288278274e-01 0.000000000000e+00 0.000000000000e+00
4.595000000000e+02 5.111288885549e-01 0.000000000000e+00 0.000000000000e+00
4.597500000000e+02 7.416174901907e-01 0.000000000000e+00 0.000000000000e+00
4.600000000000e+02 8.470764548932e-01 0.000000000000e+00 0.000000000000e+00
4.602500000000e+02 8.037625573409e-01 0.000000000000e+00 0.000000000000e+00
4.605000000000e+02 6.062308935830e-01 0.000000000000e+00 0.000000000000e+00
4.607500000000e+02 2.689203836001e-01 0.000000000000e+00 0.000000000000e+00
4.610000000000e+02 -1.749173102095e-01 0.000000000000e+00 0.000000000000e+00
4.612500000000e+02 -6.769027157503e-01 0.000000000000e+00 0.000000000000e+00
4.615000000000e+02 -1.179416640695e+00 0.000000000000e+00 0.000000000000e+00
4.617500000000e+02 -1.622958540250e+00 0.000000000000e+00 0.000000000000e+00
4.620000000000e+02 -1.954013119244e+00 0.000000000000e+00 0.000000000000e+00
4.622500000000e+02 -2.132362223889e+00 0.000000000000e+00 0.000000000000e+00
4.625000000000e+02 -2.136824314186e+00 0.000000000000e+00 0.000000000000e+00
4.627500000000e+02 -1.968592680057e+00 0.000000000000e+00 0.000000000000e+00
4.630000000000e+02 -1.651653078687e+00 0.000000000000e+00 0.000000000000e+00
4.632500000000e+02 -1.230150965902e+00 0.000000000000e+00 0.000000000000e+00
4.635000000000e+02 -7.629950720027e-01 0.000000000000e+00 0.000000000000e+00
4.637500000000e+02 -3.163698912932e-01 0.000000000000e+00 0.000000000000e+00
4.640000000000e+02 4.486992560161e-02 0.000000000000e+00 0.000000000000e+00
4.642500000000e+02 2.657788769081e-01 0.000000000000e+00 0.000000000000e+00
4.645000000000e+02 3.087130081785e-01 0.000000000000e+00 0.000000000000e+00
4.647500000000e+02 1.585185898753e-01 0.000000000000e+00 0.000000000000e+00
4.650000000000e+02 -1.752135747621e-01 0.000000000000e+00 0.000000000000e+00
4.652500000000e+02 -6.591681635391e-01 0.000000000000e+00 0.000000000000e+00
4.655000000000e+02 -1.240497372375e+00 0.000000000000e+00 0.000000000000e+00
4.657500000000e+02 -1.853649681706e+00 0.000000000000e+00 0.000000000000e+00
4.660000000000e+02 -2.428936462584e+00 0.000000000000e+00 0.000000000000e+00
4.662500000000e+02 -2.901694336483e+00 0.000000000000e+00 0.000000000000e+00
4.665000000000e+02 -3.220813003459e+00 0.000000000000e+00 0.000000000000e+00
4.667500000000e+02 -3.355478260211e+00 0.000000000000e+00 0.000000000000e+00
4.670000000000e+02 -3.299217974191e+00 0.000000000000e+00 0.000000000000e+00
4.672500000000e+02 -3.070702624240e+00 0.000000000000e+00 0.000000000000e+00
4.675000000000e+02 -2.711191790039e+00 0.000000000000e+00 0.000000000000e+00
4.677500000000e+02 -2.278973107743e+00 0.000000000000e+00 0.000000000000e+00
4.680000000000e+02 -1.841547920860e+00 0.000000000000e+00 0.000000000000e+00
4.682500000000e+02 -1.466621928137e+00 0.000000000000e+00 0.000000000000e+00
4.685000000000e+02 -1.213117790593e+00 0.000000000000e+00 0.000000000000e+00
4.687500000000e+02 -1.123418405341e+00 0.000000000000e+00 0.000000000000e+00
4.690000000000e+02 -1.217876116413e+00 0.000000000000e+00 0.000000000000e+00
4.692500000000e+02 -1.492309161695e+00 0.000000000000e+00 0.000000000000e+00
4.695000000000e+02 -1.918796175605e+00 0.000000000000e+00 0.000000000000e+00
4.697500000000e+02 -2.449629728771e+00 0.000000000000e+00 0.000000000000e+00
4.700000000000e+02 -3.023862900796e+00 0.000000000000e+00 0.000000000000e+00
4.702500000000e+02 -3.575537303529e+00 0.000000000000e+00 0.000000000000e+00
4.705000000000e+02 -4.042463554404e+00 0.000000000000e+00 0.000000000000e+00
4.707500000000e+02 -4.374364482959e+00 0.000000000000e+00 0.000000000000e+00
4.710000000000e+02 -4.539293869657e+00 0.000000000000e+00 0.000000000000e+00
4.712500000000e+02 -4.527493118584e+00 0.000000000000e+00 0.000000000000e+00
4.715000000000e+02 -4.352208653413e+00 0.000000000000e+00 0.000000000000e+00
4.717500000000e+02 -4.047412861323e+00 0.000000000000e+00 0.000000000000e+00
4.720000000000e+02 -3.662792445488e+00 0.000000000000e+00 0.000000000000e+00
4.722500000000e+02 -3.256732205047e+00 0.000000000000e+00 0.000000000000e+00
4.725000000000e+02 -2.888280477378e+00 0.000000000000e+00 0.000000000000e+00
4.727500000000e+02 -2.609201182157e+00 0.000000000000e+00 0.000000000000e+00
4.730000000000e+02 -2.457182927160e+00 0.000000000000e+00 0.000000000000e+00
4.732500000000e+02 -2.451095732085e+00 0.000000000000e+00 0.000000000000e+00
4.735000000000e+02 -2.588888300609e+00 0.000000000000e+00 0.000000000000e+00
4.737500000000e+02 -2.848346815037e+00 0.000000000000e+00 0.000000000000e+00
4.740000000000e+02 -3.190542665755e+00 0.000000000000e+00 0.000000000000e+00
4.742500000000e+02 -3.565435885843e+00 0.000000000000e+00 0.000000000000e+00
4.745000000000e+02 -3.918822054117e+00 0.000000000000e+00 0.000000000000e+00
4.747500000000e+02 -4.199649332630e+00 0.000000000000e+00 0.000000000000e+00
4.750000000000e+02 -4.366708219370e+00 0.000000000000e+00 0.000000000000e+00
4.752500000000e+02 -4.393809232928e+00 0.000000000000e+00 0.000000000000e+00
4.755000000000e+02 -4.272793963135e+00 0.000000000000e+00 0.000000000000e+00
4.757500000000e+02 -4.014037887852e+00 0.000000000000e+00 0.000000000000e+00
4.760000000000e+02 -3.644453806935e+00 0.000000000000e+00 0.000000000000e+00
4.762500000000e+02 -3.203343551265e+00 0.000000000000e+00 0.000000000000e+00
4.765000000000e+02 -2.736726711479e+00 0.000000000000e+00 0.000000000000e+00
4.767500000000e+02 -2.290961762692e+00 0.000000000000e+00 0.000000000000e+00
4.770000000000e+02 -1.906544542713e+00 0.000000000000e+00 0.000000000000e+00
4.772500000000e+02 -1.612915798309e+00 0.000000000000e+00 0.000000000000e+00
4.775000000000e+02 -1.424944754144e+00 0.000000000000e+00 0.000000000000e+00
4.777500000000e+02 -1.341505646583e+00 0.000000000000e+00 0.000000000000e+00
4.780000000000e+02 -1.346265991978e+00 0.000000000000e+00 0.000000000000e+00
4.782500000000e+02 -1.410501455242e+00 0.000000000000e+00 0.000000000000e+00
4.785000000000e+02 -1.497484273769e+00 0.000000000000e+00 0.000000000000e+00
4.787500000000e+02 -1.567795566241e+00 0.000000000000e+00 0.000000000000e+00
4.790000000000e+02 -1.584810745333e+00 0.000000000000e+00 0.000000000000e+00
4.792500000000e+02 -1.519611898718e+00 0.000000000000e+00 0.000000000000e+00
4.795000000000e+02 -1.354686773939e+00 0.000000000000e+00 0.000000000000e+00
4.797500000000e+02 -1.085962606050e+00 0.000000000000e+00 0.000000000000e+00
4.800000000000e+02 -7.229655522796e-01 0.000000000000e+00 0.000000000000e+00
4.802500000000e+02 -2.871578095330e-01 0.000000000000e+00 0.000000000000e+00
4.805000000000e+02 1.912517018469e-01 0.000000000000e+00 0.000000000000e+00
4.807500000000e+02 6.775333237433e-01 0.000000000000e+00 0.000000000000e+00
4.810000000000e+02 1.137089872375e+00 0.000000000000e+00 0.000000000000e+00
4.812500000000e+02 1.539895307773e+00 0.000000000000e+00 0.000000000000e+00
4.815000000000e+02 1.864132821109e+00 0.000000000000e+00 0.000000000000e+00
4.817500000000e+02 2.098578784851e+00 0.000000000000e+00 0.000000000000e+00
4.820000000000e+02 2.243467013980e+00 0.000000000000e+00 0.000000000000e+00
4.822500000000e+02 2.309783472158e+00 0.000000000000e+00 0.000000000000e+00
4.825000000000e+02 2.317154573651e+00 0.000000000000e+00 0.000000000000e+00
4.827500000000e+02 2.290673954027e+00 0.000000000000e+00 0.000000000000e+00
4.830000000000e+02 2.257139915831e+00 0.000000000000e+00 0.000000000000e+00
4.832500000000e+02 2.241234010397e+00 0.000000000000e+00 0.000000000000e+00
4.835000000000e+02 2.262155701888e+00 0.000000000000e+00 0.000000000000e+00
4.837500000000e+02 2.331144239514e+00 0.000000000000e+00 0.000000000000e+00
4.840000000000e+02 2.450181134212e+00 0.000000000000e+00 0.000000000000e+00
4.842500000000e+02 2.611995950144e+00 0.000000000000e+00 0.000000000000e+00
4.845000000000e+02 2.801318850197e+00 0.000000000000e+00 0.000000000000e+00
4.847500000000e+02 2.997159825093e+00 0.000000000000e+00 0.000000000000e+00
4.850000000000e+02 3.175767847357e+00 0.000000000000e+00 0.000000000000e+00
4.852500000000e+02 3.313848443848e+00 0.000000000000e+00 0.000000000000e+00
4.855000000000e+02 3.391602833862e+00 0.000000000000e+00 0.000000000000e+00
4.857500000000e+02 3.395195029979e+00 0.000000000000e+00 0.000000000000e+00
4.860000000000e+02 3.318346607638e+00 0.000000000000e+00 0.000000000000e+00
4.862500000000e+02 3.162887475486e+00 0.000000000000e+00 0.000000000000e+00
4.865000000000e+02 2.938236249821e+00 0.000000000000e+00 0.000000000000e+00
4.867500000000e+02 2.659925820486e+00 0.000000000000e+00 0.000000000000e+00
4.870000000000e+02 2.347409890860e+00 0.000000000000e+00 0.000000000000e+00
4.872500000000e+02 2.021469966845e+00 0.000000000000e+00 0.000000000000e+00
4.875000000000e+02 1.701580260431e+00 0.000000000000e+00 0.000000000000e+00
4.877500000000e+02 1.403577492176e+00 0.000000000000e+00 0.000000000000e+00
4.880000000000e+02 1.137927303466e+00 0.000000000000e+00 0.000000000000e+00
4.882500000000e+02 9.087882363875e-01 0.000000000000e+00 0.000000000000e+00
4.885000000000e+02 7.139614499012e-01 0.000000000000e+00 0.000000000000e+00
4.887500000000e+02 5.456951385855e-01 0.000000000000e+00 0.000000000000e+00
4.890000000000e+02 3.922026834441e-01 0.000000000000e+00 0.000000000000e+00
4.892500000000e+02 2.396666160738e-01 0.000000000000e+00 0.000000000000e+00
4.895000000000e+02 7.444663386502e-02 0.000000000000e+00 0.000000000000e+00
4.897500000000e+02 -1.148054275459e-01 0.000000000000e+00 0.000000000000e+00
4.900000000000e+02 -3.353973236240e-01 0.000000000000e+00 0.000000000000e+00
4.902500000000e+02 -5.894309619429e-01 0.000000000000e+00 0.000000000000e+00
4.905000000000e+02 -8.733530655059e-01 0.000000000000e+00 0.000000000000e+00
4.907500000000e+02 -1.178258578240e+00 0.000000000000e+00 0.000000000000e+00
4.910000000000e+02 -1.490885825421e+00 0.000000000000e+00 0.000000000000e+00
4.912500000000e+02 -1.795156165239e+00 0.000000000000e+00 0.000000000000e+00
4.915000000000e+02 -2.074046351322e+00 0.000000000000e+00 0.000000000000e+00
4.917500000000e+02 -2.311546345643e+00 0.000000000000e+00 0.000000000000e+00
4.920000000000e+02 -2.494452261781e+00 0.000000000000e+00 0.000000000000e+00
4.922500000000e+02 -2.613772724377e+00 0.000000000000e+00 0.000000000000e+00
4.925000000000e+02 -2.665582565605e+00 0.000000000000e+00 0.000000000000e+00
4.927500000000e+02 -2.651232642359e+00 0.000000000000e+00 0.000000000000e+00
4.930000000000e+02 -2.576908744896e+00 0.000000000000e+00 0.000000000000e+00
4.932500000000e+02 -2.452615344407e+00 0.000000000000e+00 0.000000000000e+00
4.935000000000e+02 -2.290731049882e+00 0.000000000000e+00 0.000000000000e+00
4.937500000000e+02 -2.104333579322e+00 0.000000000000e+00 0.000000000000e+00
4.940000000000e+02 -1.905516948284e+00 0.000000000000e+00 0.000000000000e+00
4.942500000000e+02 -1.703919909271e+00 0.000000000000e+00 0.000000000000e+00
4.945000000000e+02 -1.505653450835e+00 0.000000000000e+00 0.000000000000e+00
4.947500000000e+02 -1.312760744840e+00 0.000000000000e+00 0.000000000000e+00
4.950000000000e+02 -1.123272435307e+00 0.000000000000e+00 0.000000000000e+00
4.952500000000e+02 -9.318425772755e-01 0.000000000000e+00 0.000000000000e+00
4.955000000000e+02 -7.308756019234e-01 0.000000000000e+00 0.000000000000e+00
4.957500000000e+02 -5.119917241999e-01 0.000000000000e+00 0.000000000000e+00
4.960000000000e+02 -2.676349960482e-01 0.000000000000e+00 0.000000000000e+00
4.962500000000e+02 7.389961385978e-03 0.000000000000e+00 0.000000000000e+00
4.965000000000e+02 3.146574554330e-01 0.000000000000e+00 0.000000000000e+00
4.967500000000e+02 6.513062661297e-01 0.000000000000e+00 0.000000000000e+00
4.970000000000e+02 1.009784355207e+00 0.000000000000e+00 0.000000000000e+00
4.972500000000e+02 1.378194683994e+00 0.000000000000e+00 0.000000000000e+00
4.975000000000e+02 1.741207402272e+00 0.000000000000e+00 0.000000000000e+00
4.977500000000e+02 2.081431185028e+00 0.000000000000e+00 0.000000000000e+00
4.980000000000e+02 2.381077445304e+00 0.000000000000e+00 0.000000000000e+00
4.982500000000e+02 2.623713148968e+00 0.000000000000e+00 0.000000000000e+00
4.985000000000e+02 2.795886003318e+00 0.000000000000e+00 0.000000000000e+00
4.987500000000e+02 2.888421610531e+00 0.000000000000e+00 0.000000000000e+00
4.990000000000e+02 2.897233947984e+00 0.000000000000e+00 0.000000000000e+00
4.992500000000e+02 2.823553069725e+00 0.000000000000e+00 0.000000000000e+00
4.995000000000e+02 2.673549267901e+00 0.000000000000e+00 0.000000000000e+00
4.997500000000e+02 2.457411360867e+00 0.000000000000e+00 0.000000000000e+00
5.000000000000e+02 2.188008010105e+00 0.000000000000e+00 0.000000000000e+00
5.002500000000e+02 1.879315519705e+00 0.000000000000e+00 0.000000000000e+00
5.005000000000e+02 1.544825996783e+00 0.000000000000e+00 0.000000000000e+00
5.007500000000e+02 1.196151678008e+00 0.000000000000e+00 0.000000000000e+00
5.010000000000e+02 8.420140034322e-01 0.000000000000e+00 0.000000000000e+00
5.012500000000e+02 4.877528767992e-01 0.000000000000e+00 0.000000000000e+00
5.015000000000e+02 1.354192643917e-01 0.000000000000e+00 0.000000000000e+00
5.017500000000e+02 -2.155676632203e-01 0.000000000000e+00 0.000000000000e+00
5.020000000000e+02 -5.672982693539e-01 0.000000000000e+00 0.000000000000e+00
5.022500000000e+02 -9.219527694537e-01 0.000000000000e+00 0.000000000000e+00
5.025000000000e+02 -1.280298172441e+00 0.000000000000e+00 0.000000000000e+00
5.027500000000e+02 -1.640333492332e+00 0.000000000000e+00 0.000000000000e+00
5.030000000000e+02 -1.996300709663e+00 0.000000000000e+00 0.000000000000e+00
5.032500000000e+02 -2.338234262778e+00 0.000000000000e+00 0.000000000000e+00
5.035000000000e+02 -2.652152059461e+00 0.000000000000e+00 0.000000000000e+00
5.037500000000e+02 -2.920905113644e+00 0.000000000000e+00 0.000000000000e+00
5.040000000000e+02 -3.125612322360e+00 0.000000000000e+00 0.000000000000e+00
5.042500000000e+02 -3.247523882764e+00 0.000000000000e+00 0.000000000000e+00
5.045000000000e+02 -3.270092901926e+00 0.000000000000e+00 0.000000000000e+00
5.047500000000e+02 -3.180998982834e+00 0.000000000000e+00 0.000000000000e+00
5.050000000000e+02 -2.973865399328e+00 0.000000000000e+00 0.000000000000e+00
5.052500000000e+02 -2.649443810726e+00 0.000000000000e+00 0.000000000000e+00
5.055000000000e+02 -2.216103503116e+00 0.000000000000e+00 0.000000000000e+00
5.057500000000e+02 -1.689547789350e+00 0.000000000000e+00 0.000000000000e+00
5.060000000000e+02 -1.091777134621e+00 0.000000000000e+00 0.000000000000e+00
5.062500000000e+02 -4.494137696697e-01 0.000000000000e+00 0.000000000000e+00
5.065000000000e+02 2.084169434839e-01 0.000000000000e+00 0.000000000000e+00
5.067500000000e+02 8.523983865024e-01 0.000000000000e+00 0.000000000000e+00
5.070000000000e+02 1.455256424717e+00 0.000000000000e+00 0.000000000000e+00
5.072500000000e+02 1.993658684499e+00 0.000000000000e+00 0.000000000000e+00
5.075000000000e+02 2.449572497726e+00 0.000000000000e+00 0.000000000000e+00
5.077500000000e+02 2.810951673755e+00 0.000000000000e+00 0.000000000000e+00
5.080000000000e+02 3.071716109622e+00 0.000000000000e+00 0.000000000000e+00
5.082500000000e+02 3.231085727585e+00 0.000000000000e+00 0.000000000000e+00
5.085000000000e+02 3.292417552382e+00 0.000000000000e+00 0.000000000000e+00
5.087500000000e+02 3.261759489250e+00 0.000000000000e+00 0.000000000000e+00
5.090000000000e+02 3.146367268039e+00 0.000000000000e+00 0.000000000000e+00
5.092500000000e+02 2.953427316261e+00 0.000000000000e+00 0.000000000000e+00
5.095000000000e+02 2.689188489086e+00 0.000000000000e+00 0.000000000000e+00
5.097500000000e+02 2.358635315146e+00 0.000000000000e+00 0.000000000000e+00
5.100000000000e+02 1.965744871318e+00 0.000000000000e+00 0.000000000000e+00
5.102500000000e+02 1.514271780752e+00 0.000000000000e+00 0.000000000000e+00
5.105000000000e+02 1.008915514865e+00 0.000000000000e+00 0.000000000000e+00
5.107500000000e+02 4.566546642743e-01 0.000000000000e+00 0.000000000000e+00
5.110000000000e+02 -1.320052267979e-01 0.000000000000e+00 0.000000000000e+00
5.112500000000e+02 -7.421240621604e-01 0.000000000000e+00 0.000000000000e+00
5.115000000000e+02 -1.353975487751e+00 0.000000000000e+00 0.000000000000e+00
5.117500000000e+02 -1.943394754405e+00 0.000000000000e+00 0.000000000000e+00
5.120000000000e+02 -2.482873662284e+00 0.000000000000e+00 0.000000000000e+00
5.122500000000e+02 -2.943343035255e+00 0.000000000000e+00 0.000000000000e+00
5.125000000000e+02 -3.296480256247e+00 0.000000000000e+00 0.000000000000e+00
5.127500000000e+02 -3.517295309586e+00 0.000000000000e+00 0.000000000000e+00
5.130000000000e+02 -3.586695747511e+00 0.000000000000e+00 0.000000000000e+00
5.132500000000e+02 -3.493717028340e+00 0.000000000000e+00 0.000000000000e+00
5.135000000000e+02 -3.237132377451e+00 0.000000000000e+00 0.000000000000e+00
5.137500000000e+02 -2.826222522110e+00 0.000000000000e+00 0.000000000000e+00
5.140000000000e+02 -2.280581800388e+00 0.000000000000e+00 0.000000000000e+00
5.142500000000e+02 -1.628950517679e+00 0.000000000000e+00 0.000000000000e+00
5.145000000000e+02 -9.071789054301e-01 0.000000000000e+00 0.000000000000e+00
5.147500000000e+02 -1.555302484046e-01 0.000000000000e+00 0.000000000000e+00
5.150000000000e+02 5.843937867341e-01 0.000000000000e+00 0.000000000000e+00
5.152500000000e+02 1.272783558132e+00 0.000000000000e+00 0.000000000000e+00
5.155000000000e+02 1.874487505277e+00 0.000000000000e+00 0.000000000000e+00
5.157500000000e+02 2.361335620473e+00 0.000000000000e+00 0.000000000000e+00
5.160000000000e+02 2.713717213555e+00 0.000000000000e+00 0.000000000000e+00
5.162500000000e+02 2.921307159671e+00 0.000000000000e+00 0.000000000000e+00
5.165000000000e+02 2.982940463372e+00 0.000000000000e+00 0.000000000000e+00
5.167500000000e+02 2.905734316300e+00 0.000000000000e+00 0.000000000000e+00
5.170000000000e+02 2.703636594713e+00 0.000000000000e+00 0.000000000000e+00
5.172500000000e+02 2.395629906759e+00 0.000000000000e+00 0.000000000000e+00
5.175000000000e+02 2.003835456549e+00 0.000000000000e+00 0.000000000000e+00
5.177500000000e+02 1.551741045177e+00 0.000000000000e+00 0.000000000000e+00
5.180000000000e+02 1.062727560169e+00 0.000000000000e+00 0.000000000000e+00
5.182500000000e+02 5.589976777465e-01 0.000000000000e+00 0.000000000000e+00
5.185000000000e+02 6.093133463821e-02 0.000000000000e+00 0.000000000000e+00
5.187500000000e+02 -4.131822290900e-01 0.000000000000e+00 0.000000000000e+00
5.190000000000e+02 -8.471446247736e-01 0.000000000000e+00 0.000000000000e+00
5.192500000000e+02 -1.226723031791e+00 0.000000000000e+00 0.000000000000e+00
5.195000000000e+02 -1.539545973691e+00 0.000000000000e+00 0.000000000000e+00
5.197500000000e+02 -1.775141767554e+00 0.000000000000e+00 0.000000000000e+00
5.200000000000e+02 -1.925192593665e+00 0.000000000000e+00 0.000000000000e+00
5.202500000000e+02 -1.984013811304e+00 0.000000000000e+00 0.000000000000e+00
5.205000000000e+02 -1.949201690539e+00 0.000000000000e+00 0.000000000000e+00
5.207500000000e+02 -1.822335177710e+00 0.000000000000e+00 0.000000000000e+00
5.210000000000e+02 -1.609579268842e+00 0.000000000000e+00 0.000000000000e+00
5.212500000000e+02 -1.322026477960e+00 0.000000000000e+00 0.000000000000e+00
5.215000000000e+02 -9.756318180060e-01 0.000000000000e+00 0.000000000000e+00
5.217500000000e+02 -5.906437990223e-01 0.000000000000e+00 0.000000000000e+00
5.220000000000e+02 -1.905026428299e-01 0.000000000000e+00 0.000000000000e+00
5.222500000000e+02 1.997430409028e-01 0.000000000000e+00 0.000000000000e+00
5.225000000000e+02 5.553708706383e-01 0.000000000000e+00 0.000000000000e+00
5.227500000000e+02 8.540750104904e-01 0.000000000000e+00 0.000000000000e+00
5.230000000000e+02 1.077975772506e+00 0.000000000000e+00 0.000000000000e+00
5.232500000000e+02 1.215303165001e+00 0.000000000000e+00 0.000000000000e+00
5.235000000000e+02 1.261534745289e+00 0.000000000000e+00 0.000000000000e+00
5.237500000000e+02 1.219826003672e+00 0.000000000000e+00 0.000000000000e+00
5.240000000000e+02 1.100654233172e+00 0.000000000000e+00 0.000000000000e+00
5.242500000000e+02 9.206932913405e-01 0.000000000000e+00 0.000000000000e+00
5.245000000000e+02 7.010335082077e-01 0.000000000000e+00 0.000000000000e+00
5.247500000000e+02 4.649446848763e-01 0.000000000000e+00 0.000000000000e+00
5.250000000000e+02 2.354388884908e-01 0.000000000000e+00 0.000000000000e+00
5.252500000000e+02 3.291532949538e-02 0.000000000000e+00 0.000000000000e+00
5.255000000000e+02 -1.268415193991e-01 0.000000000000e+00 0.000000000000e+00
5.257500000000e+02 -2.340855430453e-01 0.000000000000e+00 0.000000000000e+00
5.260000000000e+02 -2.858038562090e-01 0.000000000000e+00 0.000000000000e+00
5.262500000000e+02 -2.856248469939e-01 0.000000000000e+00 0.000000000000e+00
5.265000000000e+02 -2.429787584877e-01 0.000000000000e+00 0.000000000000e+00
5.267500000000e+02 -1.716394484380e-01 0.000000000000e+00 0.000000000000e+00
5.270000000000e+02 -8.784538788444e-02 0.000000000000e+00 0.000000000000e+00
5.272500000000e+02 -8.239057413048e-03 0.000000000000e+00 0.000000000000e+00
5.275000000000e+02 5.212746113604e-02 0.000000000000e+00 0.000000000000e+00
5.277500000000e+02 8.149607588726e-02 0.000000000000e+00 0.000000000000e+00
5.280000000000e+02 7.264070964357e-02 0.000000000000e+00 0.000000000000e+00
5.282500000000e+02 2.353296101250e-02 0.000000000000e+00 0.000000000000e+00
5.285000000000e+02 -6.259599090356e-02 0.000000000000e+00 0.000000000000e+00
5.287500000000e+02 -1.777566790187e-01 0.000000000000e+00 0.000000000000e+00
5.290000000000e+02 -3.101662570091e-01 0.000000000000e+00 0.000000000000e+00
5.292500000000e+02 -4.455380142716e-01 0.000000000000e+00 0.000000000000e+00
5.295000000000e+02 -5.685396385460e-01 0.000000000000e+00 0.000000000000e+00
5.297500000000e+02 -6.642692125874e-01 0.000000000000e+00 0.000000000000e+00
5.300000000000e+02 -7.196201788721e-01 0.000000000000e+00 0.000000000000e+00
5.302500000000e+02 -7.244395028738e-01 0.000000000000e+00 0.000000000000e+00
5.305000000000e+02 -6.724194057591e-01 0.000000000000e+00 0.000000000000e+00
5.307500000000e+02 -5.616952844230e-01 0.000000000000e+00 0.000000000000e+00
5.310000000000e+02 -3.951456701387e-01 0.000000000000e+00 0.000000000000e+00
5.312500000000e+02 -1.804020213373e-01 0.000000000000e+00 0.000000000000e+00
5.315000000000e+02 7.042229345192e-02 0.000000000000e+00 0.000000000000e+00
5.317500000000e+02 3.412795261639e-01 0.000000000000e+00 0.000000000000e+00
5.320000000000e+02 6.130132814834e-01 0.000000000000e+00 0.000000000000e+00
5.322500000000e+02 8.644647820090e-01 0.000000000000e+00 0.000000000000e+00
5.325000000000e+02 1.073852001337e+00 0.000000000000e+00 0.000000000000e+00
5.327500000000e+02 1.220390457617e+00 0.000000000000e+00 0.000000000000e+00
5.330000000000e+02 1.286087866731e+00 0.000000000000e+00 0.000000000000e+00
5.332500000000e+02 1.257599485608e+00 0.000000000000e+00 0.000000000000e+00
5.335000000000e+02 1.127984508419e+00 0.000000000000e+00 0.000000000000e+00
5.337500000000e+02 8.981662642339e-01 0.000000000000e+00 0.000000000000e+00
5.340000000000e+02 5.778807151533e-01 0.000000000000e+00 0.000000000000e+00
5.342500000000e+02 1.859078974673e-01 0.000000000000e+00 0.000000000000e+00
5.345000000000e+02 -2.505749828575e-01 0.000000000000e+00 0.000000000000e+00
5.347500000000e+02 -6.976016721964e-01 0.000000000000e+00 0.000000000000e+00
5.350000000000e+02 -1.116961882229e+00 0.000000000000e+00 0.000000000000e+00
5.352500000000e+02 -1.469534359247e+00 0.000000000000e+00 0.000000000000e+00
5.355000000000e+02 -1.719133604717e+00 0.000000000000e+00 0.000000000000e+00
5.357500000000e+02 -1.836488146007e+00 0.000000000000e+00 0.000000000000e+00
5.360000000000e+02 -1.802897282255e+00 0.000000000000e+00 0.000000000000e+00
5.362500000000e+02 -1.613094664166e+00 0.000000000000e+00 0.000000000000e+00
5.365000000000e+02 -1.276890548294e+00 0.000000000000e+00 0.000000000000e+00
5.367500000000e+02 -8.192714875396e-01 0.000000000000e+00 0.000000000000e+00
5.370000000000e+02 -2.787986176666e-01 0.000000000000e+00 0.000000000000e+00
5.372500000000e+02 2.956534747180e-01 0.000000000000e+00 0.000000000000e+00
5.375000000000e+02 8.495604877431e-01 0.000000000000e+00 0.000000000000e+00
5.377500000000e+02 1.328357886984e+00 0.000000000000e+00 0.000000000000e+00
5.380000000000e+02 1.683383254684e+00 0.000000000000e+00 0.000000000000e+00
5.382500000000e+02 1.877451968835e+00 0.000000000000e+00 0.000000000000e+00
5.385000000000e+02 1.889366798860e+00 0.000000000000e+00 0.000000000000e+00
5.387500000000e+02 1.716755214271e+00 0.000000000000e+00 0.000000000000e+00
5.390000000000e+02 1.376807978136e+00 0.000000000000e+00 0.000000000000e+00
5.392500000000e+02 9.047396677046e-01 0.000000000000e+00 0.000000000000e+00
5.395000000000e+02 3.500760894757e-01 0.000000000000e+00 0.000000000000e+00
5.397500000000e+02 -2.288419733691e-01 0.000000000000e+00 0.000000000000e+00
5.400000000000e+02 -7.715038353082e-01 0.000000000000e+00 0.000000000000e+00
5.402500000000e+02 -1.222217359725e+00 0.000000000000e+00 0.000000000000e+00
5.405000000000e+02 -1.536566481476e+00 0.000000000000e+00 0.000000000000e+00
5.407500000000e+02 -1.686510148530e+00 0.000000000000e+00 0.000000000000e+00
5.410000000000e+02 -1.663455200545e+00 0.000000000000e+00 0.000000000000e+00
5.412500000000e+02 -1.478891191666e+00 0.000000000000e+00 0.000000000000e+00
5.415000000000e+02 -1.162493508984e+00 0.000000000000e+00 0.000000000000e+00
5.417500000000e+02 -7.579397192525e-01 0.000000000000e+00 0.000000000000e+00
5.420000000000e+02 -3.169959040251e-01 0.000000000000e+00 0.000000000000e+00
5.422500000000e+02 1.073298876716e-01 0.000000000000e+00 0.000000000000e+00
5.425000000000e+02 4.676368654398e-01 0.000000000000e+00 0.000000000000e+00
5.427500000000e+02 7.280488582144e-01 0.000000000000e+00 0.000000000000e+00
5.430000000000e+02 8.683930956965e-01 0.000000000000e+00 0.000000000000e+00
5.432500000000e+02 8.860780541923e-01 0.000000000000e+00 0.000000000000e+00
5.435000000000e+02 7.954358775839e-01 0.000000000000e+00 0.000000000000e+00
5.437500000000e+02 6.246602041130e-01 0.000000000000e+00 0.000000000000e+00
5.440000000000e+02 4.108203177744e-01 0.000000000000e+00 0.000000000000e+00
5.442500000000e+02 1.937156865166e-01 0.000000000000e+00 0.000000000000e+00
5.445000000000e+02 9.508101343021e-03 0.000000000000e+00 0.000000000000e+00
5.447500000000e+02 -1.148959499906e-01 0.000000000000e+00 0.000000000000e+00
5.450000000000e+02 -1.658502313461e-01 0.000000000000e+00 0.000000000000e+00
5.452500000000e+02 -1.447406766484e-01 0.000000000000e+00 0.000000000000e+00
5.455000000000e+02 -6.724408230234e-02 0.000000000000e+00 0.000000000000e+00
5.457500000000e+02 3.981784246606e-02 0.000000000000e+00 0.000000000000e+00
5.460000000000e+02 1.435411193529e-01 0.000000000000e+00 0.000000000000e+00
5.462500000000e+02 2.111190746464e-01 0.000000000000e+00 0.000000000000e+00
5.465000000000e+02 2.161442563376e-01 0.000000000000e+00 0.000000000000e+00
5.467500000000e+02 1.439933075916e-01 0.000000000000e+00 0.000000000000e+00
5.470000000000e+02 -4.628247623002e-03 0.000000000000e+00 0.000000000000e+00
5.472500000000e+02 -2.126399948780e-01 0.000000000000e+00 0.000000000000e+00
5.475000000000e+02 -4.483218483691e-01 0.000000000000e+00 0.000000000000e+00
5.477500000000e+02 -6.696792079097e-01 0.000000000000e+00 0.000000000000e+00
5.480000000000e+02 -8.308604444041e-01 0.000000000000e+00 0.000000000000e+00
5.482500000000e+02 -8.896961903068e-01 0.000000000000e+00 0.000000000000e+00
5.485000000000e+02 -8.152074496298e-01 0.000000000000e+00 0.000000000000e+00
5.487500000000e+02 -5.938766983400e-01 0.000000000000e+00 0.000000000000e+00
5.490000000000e+02 -2.336076665781e-01 0.000000000000e+00 0.000000000000e+00
5.492500000000e+02 2.353973608634e-01 0.000000000000e+00 0.000000000000e+00
5.495000000000e+02 7.631783678513e-01 0.000000000000e+00 0.000000000000e+00
5.497500000000e+02 1.285805051590e+00 0.000000000000e+00 0.000000000000e+00
5.500000000000e+02 1.733734476651e+00 0.000000000000e+00 0.000000000000e+00
5.502500000000e+02 2.041636167945e+00 0.000000000000e+00 0.000000000000e+00
5.505000000000e+02 2.158301476077e+00 0.000000000000e+00 0.000000000000e+00
5.507500000000e+02 2.055167718111e+00 0.000000000000e+00 0.000000000000e+00
5.510000000000e+02 1.732116272593e+00 0.000000000000e+00 0.000000000000e+00
5.512500000000e+02 1.219537209220e+00 0.000000000000e+00 0.000000000000e+00
5.515000000000e+02 5.761501196208e-01 0.000000000000e+00 0.000000000000e+00
5.517500000000e+02 -1.173351715252e-01 0.000000000000e+00 0.000000000000e+00
5.520000000000e+02 -7.680268556852e-01 0.000000000000e+00 0.000000000000e+00
5.522500000000e+02 -1.282904640840e+00 0.000000000000e+00 0.000000000000e+00
5.525000000000e+02 -1.581517661684e+00 0.000000000000e+00 0.000000000000e+00
5.527500000000e+02 -1.607564756245e+00 0.000000000000e+00 0.000000000000e+00
5.530000000000e+02 -1.337680852530e+00 0.000000000000e+00 0.000000000000e+00
5.532500000000e+02 -7.860821641439e-01 0.000000000000e+00 0.000000000000e+00
5.535000000000e+02 -4.255847555517e-03 0.000000000000e+00 0.000000000000e+00
5.537500000000e+02 9.244531094623e-01 0.000000000000e+00 0.000000000000e+00
5.540000000000e+02 1.894794940425e+00 0.000000000000e+00 0.000000000000e+00
5.542500000000e+02 2.792892246141e+00 0.000000000000e+00 0.000000000000e+00
5.545000000000e+02 3.511123932263e+00 0.000000000000e+00 0.000000000000e+00
5.547500000000e+02 3.962624064565e+00 0.000000000000e+00 0.000000000000e+00
5.550000000000e+02 4.093400893668e+00 0.000000000000e+00 0.000000000000e+00
5.552500000000e+02 3.890357306625e+00 0.000000000000e+00 0.000000000000e+00
5.555000000000e+02 3.384016546360e+00 0.000000000000e+00 0.000000000000e+00
5.557500000000e+02 2.645458211839e+00 0.000000000000e+00 0.000000000000e+00
5.560000000000e+02 1.777754636555e+00 0.000000000000e+00 0.000000000000e+00
5.562500000000e+02 9.029583749870e-01 0.000000000000e+00 0.000000000000e+00
5.565000000000e+02 1.463208320291e-01 0.000000000000e+00 0.000000000000e+00
5.567500000000e+02 -3.801701216054e-01 0.000000000000e+00 0.000000000000e+00
5.570000000000e+02 -5.927198074618e-01 0.000000000000e+00 0.000000000000e+00
5.572500000000e+02 -4.470876103432e-01 0.000000000000e+00 0.000000000000e+00
5.575000000000e+02 5.519640030691e-02 0.000000000000e+00 0.000000000000e+00
5.577500000000e+02 8.666516248589e-01 0.000000000000e+00 0.000000000000e+00
5.580000000000e+02 1.899783502794e+00 0.000000000000e+00 0.000000000000e+00
5.582500000000e+02 3.038384777815e+00 0.000000000000e+00 0.000000000000e+00
5.585000000000e+02 4.152714944011e+00 0.000000000000e+00 0.000000000000e+00
5.587500000000e+02 5.116535544667e+00 0.000000000000e+00 0.000000000000e+00
5.590000000000e+02 5.823717480115e+00 0.000000000000e+00 0.000000000000e+00
5.592500000000e+02 6.202186741158e+00 0.000000000000e+00 0.000000000000e+00
5.595000000000e+02 6.223331223121e+00 0.000000000000e+00 0.000000000000e+00
5.597500000000e+02 5.905605085394e+00 0.000000000000e+00 0.000000000000e+00
5.600000000000e+02 5.311854170531e+00 0.000000000000e+00 0.000000000000e+00
5.602500000000e+02 4.540737796835e+00 0.000000000000e+00 0.000000000000e+00
5.605000000000e+02 3.713421328978e+00 0.000000000000e+00 0.000000000000e+00
5.607500000000e+02 2.957350326050e+00 0.000000000000e+00 0.000000000000e+00
5.610000000000e+02 2.389303623499e+00 0.000000000000e+00 0.000000000000e+00
5.612500000000e+02 2.100007244559e+00 0.000000000000e+00 0.000000000000e+00
5.615000000000e+02 2.142363496504e+00 0.000000000000e+00 0.000000000000e+00
5.617500000000e+02 2.524843244967e+00 0.000000000000e+00 0.000000000000e+00
5.620000000000e+02 3.210875854735e+00 0.000000000000e+00 0.000000000000e+00
5.622500000000e+02 4.124250472504e+00 0.000000000000e+00 0.000000000000e+00
5.625000000000e+02 5.159728048007e+00 0.000000000000e+00 0.000000000000e+00
5.627500000000e+02 6.197367596648e+00 0.000000000000e+00 0.000000000000e+00
5.630000000000e+02 7.118586988574e+00 0.000000000000e+00 0.000000000000e+00
5.632500000000e+02 7.821771783869e+00 0.000000000000e+00 0.000000000000e+00
5.635000000000e+02 8.235340060855e+00 0.000000000000e+00 0.000000000000e+00
5.637500000000e+02 8.326549556029e+00 0.000000000000e+00 0.000000000000e+00
5.640000000000e+02 8.104939486804e+00 0.000000000000e+00 0.000000000000e+00
5.642500000000e+02 7.620046282673e+00 0.000000000000e+00 0.000000000000e+00
5.645000000000e+02 6.953815173116e+00 0.000000000000e+00 0.000000000000e+00
5.647500000000e+02 6.208840076414e+00 0.000000000000e+00 0.000000000000e+00
5.650000000000e+02 5.494106332191e+00 0.000000000000e+00 0.000000000000e+00
5.652500000000e+02 4.910213429999e+00 0.000000000000e+00 0.000000000000e+00
5.655000000000e+02 4.536081395119e+00 0.000000000000e+00 0.000000000000e+00
5.657500000000e+02 4.418897168812e+00 0.000000000000e+00 0.000000000000e+00
5.660000000000e+02 4.568576185190e+00 0.000000000000e+00 0.000000000000e+00
5.662500000000e+02 4.957370798631e+00 0.000000000000e+00 0.000000000000e+00
5.665000000000e+02 5.524543407249e+00 0.000000000000e+00 0.000000000000e+00
5.667500000000e+02 6.185337680663e+00 0.000000000000e+00 0.000000000000e+00
5.670000000000e+02 6.842919336929e+00 0.000000000000e+00 0.000000000000e+00
5.672500000000e+02 7.401592246934e+00 0.000000000000e+00 0.000000000000e+00
5.675000000000e+02 7.779471078997e+00 0.000000000000e+00 0.000000000000e+00
5.677500000000e+02 7.918918582003e+00 0.000000000000e+00 0.000000000000e+00
5.680000000000e+02 7.793409351681e+00 0.000000000000e+00 0.000000000000e+00
5.682500000000e+02 7.410007398071e+00 0.000000000000e+00 0.000000000000e+00
5.685000000000e+02 6.807264881061e+00 0.000000000000e+00 0.000000000000e+00
5.687500000000e+02 6.048976175585e+00 0.000000000000e+00 0.000000000000e+00
5.690000000000e+02 5.214768943594e+00 0.000000000000e+00 0.000000000000e+00
5.692500000000e+02 4.388909750182e+00 0.000000000000e+00 0.000000000000e+00
5.695000000000e+02 3.648896807319e+00 0.000000000000e+00 0.000000000000e+00
5.697500000000e+02 3.055386748819e+00 0.000000000000e+00 0.000000000000e+00
5.700000000000e+02 2.644767035325e+00 0.000000000000e+00 0.000000000000e+00
5.702500000000e+02 2.425280170798e+00 0.000000000000e+00 0.000000000000e+00
5.705000000000e+02 2.377091854461e+00 0.000000000000e+00 0.000000000000e+00
5.707500000000e+02 2.456146658172e+00 0.000000000000e+00 0.000000000000e+00
5.710000000000e+02 2.601147974838e+00 0.000000000000e+00 0.000000000000e+00
5.712500000000e+02 2.742601427427e+00 0.000000000000e+00 0.000000000000e+00
5.715000000000e+02 2.812622707560e+00 0.000000000000e+00 0.000000000000e+00
5.717500000000e+02 2.754158214505e+00 0.000000000000e+00 0.000000000000e+00
5.720000000000e+02 2.528399734858e+00 0.000000000000e+00 0.000000000000e+00
5.722500000000e+02 2.119467222582e+00 0.000000000000e+00 0.000000000000e+00
5.725000000000e+02 1.535840162811e+00 0.000000000000e+00 0.000000000000e+00
5.727500000000e+02 8.084780770387e-01 0.000000000000e+00 0.000000000000e+00
5.730000000000e+02 -1.398031845658e-02 0.000000000000e+00 0.000000000000e+00
5.732500000000e+02 -8.721724637911e-01 0.000000000000e+00 0.000000000000e+00
5.735000000000e+02 -1.704097430742e+00 0.000000000000e+00 0.000000000000e+00
5.737500000000e+02 -2.453199108961e+00 0.000000000000e+00 0.000000000000e+00
5.740000000000e+02 -3.075364275070e+00 0.000000000000e+00 0.000000000000e+00
5.742500000000e+02 -3.543946223059e+00 0.000000000000e+00 0.000000000000e+00
5.745000000000e+02 -3.852229446310e+00 0.000000000000e+00 0.000000000000e+00
5.747500000000e+02 -4.013120752184e+00 0.000000000000e+00 0.000000000000e+00
5.750000000000e+02 -4.056234245977e+00 0.000000000000e+00 0.000000000000e+00
5.752500000000e+02 -4.022879747093e+00 0.000000000000e+00 0.000000000000e+00
5.755000000000e+02 -3.959722150727e+00 0.000000000000e+00 0.000000000000e+00
5.757500000000e+02 -3.912022245489e+00 0.000000000000e+00 0.000000000000e+00
5.760000000000e+02 -3.917383740822e+00 0.000000000000e+00 0.000000000000e+00
5.762500000000e+02 -4.000820955158e+00 0.000000000000e+00 0.000000000000e+00
5.765000000000e+02 -4.171747518927e+00 0.000000000000e+00 0.000000000000e+00
5.767500000000e+02 -4.423202227671e+00 0.000000000000e+00 0.000000000000e+00
5.770000000000e+02 -4.733315247671e+00 0.000000000000e+00 0.000000000000e+00
5.772500000000e+02 -5.068719417958e+00 0.000000000000e+00 0.000000000000e+00
5.775000000000e+02 -5.389366495512e+00 0.000000000000e+00 0.000000000000e+00
5.777500000000e+02 -5.654046822608e+00 0.000000000000e+00 0.000000000000e+00
5.780000000000e+02 -5.825850378282e+00 0.000000000000e+00 0.000000000000e+00
5.782500000000e+02 -5.876850540682e+00 0.000000000000e+00 0.000000000000e+00
5.785000000000e+02 -5.791428225903e+00 0.000000000000e+00 0.000000000000e+00
5.787500000000e+02 -5.567860723977e+00 0.000000000000e+00 0.000000000000e+00
5.790000000000e+02 -5.218045744317e+00 0.000000000000e+00 0.000000000000e+00
5.792500000000e+02 -4.765482511611e+00 0.000000000000e+00 0.000000000000e+00
5.795000000000e+02 -4.241854928148e+00 0.000000000000e+00 0.000000000000e+00
5.797500000000e+02 -3.682728972993e+00 0.000000000000e+00 0.000000000000e+00
5.800000000000e+02 -3.122968558980e+00 0.000000000000e+00 0.000000000000e+00
5.802500000000e+02 -2.592482731897e+00 0.000000000000e+00 0.000000000000e+00
5.805000000000e+02 -2.112845381718e+00 0.000000000000e+00 0.000000000000e+00
5.807500000000e+02 -1.695189838996e+00 0.000000000000e+00 0.000000000000e+00
5.810000000000e+02 -1.339596150583e+00 0.000000000000e+00 0.000000000000e+00
5.812500000000e+02 -1.035984586547e+00 0.000000000000e+00 0.000000000000e+00
5.815000000000e+02 -7.663323398357e-01 0.000000000000e+00 0.000000000000e+00
5.817500000000e+02 -5.078663851318e-01 0.000000000000e+00 0.000000000000e+00
5.820000000000e+02 -2.367735751350e-01 0.000000000000e+00 0.000000000000e+00
5.822500000000e+02 6.807884417478e-02 0.000000000000e+00 0.000000000000e+00
5.825000000000e+02 4.218998680449e-01 0.000000000000e+00 0.000000000000e+00
5.827500000000e+02 8.316152061563e-01 0.000000000000e+00 0.000000000000e+00
5.830000000000e+02 1.294668816040e+00 0.000000000000e+00 0.000000000000e+00
5.832500000000e+02 1.799103211476e+00 0.000000000000e+00 0.000000000000e+00
5.835000000000e+02 2.324868174244e+00 0.000000000000e+00 0.000000000000e+00
5.837500000000e+02 2.846152388532e+00 0.000000000000e+00 0.000000000000e+00
5.840000000000e+02 3.334409364086e+00 0.000000000000e+00 0.000000000000e+00
5.842500000000e+02 3.761671995643e+00 0.000000000000e+00 0.000000000000e+00
5.845000000000e+02 4.103727079545e+00 0.000000000000e+00 0.000000000000e+00
5.847500000000e+02 4.342752928729e+00 0.000000000000e+00 0.000000000000e+00
5.850000000000e+02 4.469103945306e+00 0.000000000000e+00 0.000000000000e+00
5.852500000000e+02 4.482043878491e+00 0.000000000000e+00 0.000000000000e+00
5.855000000000e+02 4.389368624462e+00 0.000000000000e+00 0.000000000000e+00
5.857500000000e+02 4.206001859054e+00 0.000000000000e+00 0.000000000000e+00
5.860000000000e+02 3.951774754292e+00 0.000000000000e+00 0.000000000000e+00
5.862500000000e+02 3.648699045232e+00 0.000000000000e+00 0.000000000000e+00
5.865000000000e+02 3.318099409764e+00 0.000000000000e+00 0.000000000000e+00
5.867500000000e+02 2.977980467907e+00 0.000000000000e+00 0.000000000000e+00
5.870000000000e+02 2.640965589133e+00 0.000000000000e+00 0.000000000000e+00
5.872500000000e+02 2.313064800836e+00 0.000000000000e+00 0.000000000000e+00
5.875000000000e+02 1.993418091784e+00 0.000000000000e+00 0.000000000000e+00
5.877500000000e+02 1.675032589599e+00 0.000000000000e+00 0.000000000000e+00
5.880000000000e+02 1.346403591302e+00 0.000000000000e+00 0.000000000000e+00
5.882500000000e+02 9.937962478364e-01 0.000000000000e+00 0.000000000000e+00
5.885000000000e+02 6.038808048896e-01 0.000000000000e+00 0.000000000000e+00
5.887500000000e+02 1.663699224957e-01 0.000000000000e+00 0.000000000000e+00
5.890000000000e+02 -3.236929619951e-01 0.000000000000e+00 0.000000000000e+00
5.892500000000e+02 -8.643002585727e-01 0.000000000000e+00 0.000000000000e+00
5.895000000000e+02 -1.445724084007e+00 0.000000000000e+00 0.000000000000e+00
5.897500000000e+02 -2.050747641965e+00 0.000000000000e+00 0.000000000000e+00
5.900000000000e+02 -2.655868400696e+00 0.000000000000e+00 0.000000000000e+00
5.902500000000e+02 -3.233333215376e+00 0.000000000000e+00 0.000000000000e+00
5.905000000000e+02 -3.753759047853e+00 0.000000000000e+00 0.000000000000e+00
5.907500000000e+02 -4.189017694035e+00 0.000000000000e+00 0.000000000000e+00
5.910000000000e+02 -4.515028683489e+00 0.000000000000e+00 0.000000000000e+00
5.912500000000e+02 -4.714115867453e+00 0.000000000000e+00 0.000000000000e+00
5.915000000000e+02 -4.776638967551e+00 0.000000000000e+00 0.000000000000e+00
5.917500000000e+02 -4.701704604529e+00 0.000000000000e+00 0.000000000000e+00
5.920000000000e+02 -4.496880232591e+00 0.000000000000e+00 0.000000000000e+00
5.922500000000e+02 -4.176963668053e+00 0.000000000000e+00 0.000000000000e+00
5.925000000000e+02 -3.761983674310e+00 0.000000000000e+00 0.000000000000e+00
5.927500000000e+02 -3.274707124685e+00 0.000000000000e+00 0.000000000000e+00
5.930000000000e+02 -2.737992145206e+00 0.000000000000e+00 0.000000000000e+00
5.932500000000e+02 -2.172345456701e+00 0.000000000000e+00 0.000000000000e+00
5.935000000000e+02 -1.594012849603e+00 0.000000000000e+00 0.000000000000e+00
5.937500000000e+02 -1.013857658834e+00 0.000000000000e+00 0.000000000000e+00
5.940000000000e+02 -4.371726328361e-01 0.000000000000e+00 0.000000000000e+00
5.942500000000e+02 1.355599961696e-01 0.000000000000e+00 0.000000000000e+00
5.945000000000e+02 7.070797359041e-01 0.000000000000e+00 0.000000000000e+00
5.947500000000e+02 1.281169638892e+00 0.000000000000e+00 0.000000000000e+00
5.950000000000e+02 1.860216649738e+00 0.000000000000e+00 0.000000000000e+00
5.952500000000e+02 2.442883307642e+00 0.000000000000e+00 0.000000000000e+00
5.955000000000e+02 3.022257654430e+00 0.000000000000e+00 0.000000000000e+00
5.957500000000e+02 3.584791217797e+00 0.000000000000e+00 0.000000000000e+00
5.960000000000e+02 4.110233697604e+00 0.000000000000e+00 0.000000000000e+00
5.962500000000e+02 4.572640420748e+00 0.000000000000e+00 0.000000000000e+00
5.965000000000e+02 4.942382229340e+00 0.000000000000e+00 0.000000000000e+00
5.967500000000e+02 5.188946946032e+00 0.000000000000e+00 0.000000000000e+00
5.970000000000e+02 5.284206210837e+00 0.000000000000e+00 0.000000000000e+00
5.972500000000e+02 5.205747508621e+00 0.000000000000e+00 0.000000000000e+00
5.975000000000e+02 4.939849430377e+00 0.000000000000e+00 0.000000000000e+00
5.977500000000e+02 4.483712490544e+00 0.000000000000e+00 0.000000000000e+00
5.980000000000e+02 3.846644390408e+00 0.000000000000e+00 0.000000000000e+00
5.982500000000e+02 3.050026477916e+00 0.000000000000e+00 0.000000000000e+00
5.985000000000e+02 2.126040490011e+00 0.000000000000e+00 0.000000000000e+00
5.987500000000e+02 1.115291080784e+00 0.000000000000e+00 0.000000000000e+00
5.990000000000e+02 6.359894930096e-02 0.000000000000e+00 0.000000000000e+00
5.992500000000e+02 -9.816574594248e-01 0.000000000000e+00 0.000000000000e+00
5.995000000000e+02 -1.975220915876e+00 0.000000000000e+00 0.000000000000e+00
5.997500000000e+02 -2.877229191029e+00 0.000000000000e+00 0.000000000000e+00
6.000000000000e+02 -3.655719841249e+00 0.000000000000e+00 0.000000000000e+00
6.002500000000e+02 -4.288112678655e+00 0.000000000000e+00 0.000000000000e+00
6.005000000000e+02 -4.761560183878e+00 0.000000000000e+00 0.000000000000e+00
6.007500000000e+02 -5.072212599051e+00 0.000000000000e+00 0.000000000000e+00
6.010000000000e+02 -5.223591767079e+00 0.000000000000e+00 0.000000000000e+00
6.012500000000e+02 -5.224385102469e+00 0.000000000000e+00 0.000000000000e+00
6.015000000000e+02 -5.086041717767e+00 0.000000000000e+00 0.000000000000e+00
6.017500000000e+02 -4.820566616560e+00 0.000000000000e+00 0.000000000000e+00
6.020000000000e+02 -4.438864024261e+00 0.000000000000e+00 0.000000000000e+00
6.022500000000e+02 -3.949883837451e+00 0.000000000000e+00 0.000000000000e+00
6.025000000000e+02 -3.360689903209e+00 0.000000000000e+00 0.000000000000e+00
6.027500000000e+02 -2.677415104683e+00 0.000000000000e+00 0.000000000000e+00
6.030000000000e+02 -1.906918597156e+00 0.000000000000e+00 0.000000000000e+00
6.032500000000e+02 -1.058837209390e+00 0.000000000000e+00 0.000000000000e+00
6.035000000000e+02 -1.476446225838e-01 0.000000000000e+00 0.000000000000e+00
6.037500000000e+02 8.056892093943e-01 0.000000000000e+00 0.000000000000e+00
6.040000000000e+02 1.772805645128e+00 0.000000000000e+00 0.000000000000e+00
6.042500000000e+02 2.718102111863e+00 0.000000000000e+00 0.000000000000e+00
6.045000000000e+02 3.600043232306e+00 0.000000000000e+00 0.000000000000e+00
6.047500000000e+02 4.373602068695e+00 0.000000000000e+00 0.000000000000e+00
6.050000000000e+02 4.993628470088e+00 0.000000000000e+00 0.000000000000e+00
6.052500000000e+02 5.418797122125e+00 0.000000000000e+00 0.000000000000e+00
6.055000000000e+02 5.615686699170e+00 0.000000000000e+00 0.000000000000e+00
6.057500000000e+02 5.562498468926e+00 0.000000000000e+00 0.000000000000e+00
6.060000000000e+02 5.251944749018e+00 0.000000000000e+00 0.000000000000e+00
6.062500000000e+02 4.692922675535e+00 0.000000000000e+00 0.000000000000e+00
6.065000000000e+02 3.910725950870e+00 0.000000000000e+00 0.000000000000e+00
6.067500000000e+02 2.945718466726e+00 0.000000000000e+00 0.000000000000e+00
6.070000000000e+02 1.850576111362e+00 0.000000000000e+00 0.000000000000e+00
6.072500000000e+02 6.863723406582e-01 0.000000000000e+00 0.000000000000e+00
6.075000000000e+02 -4.820831745385e-01 0.000000000000e+00 0.000000000000e+00
6.077500000000e+02 -1.591162645344e+00 0.000000000000e+00 0.000000000000e+00
6.080000000000e+02 -2.583086696675e+00 0.000000000000e+00 0.000000000000e+00
6.082500000000e+02 -3.409876738400e+00 0.000000000000e+00 0.000000000000e+00
6.085000000000e+02 -4.036232441852e+00 0.000000000000e+00 0.000000000000e+00
6.087500000000e+02 -4.441116325498e+00 0.000000000000e+00 0.000000000000e+00
6.090000000000e+02 -4.617990522989e+00 0.000000000000e+00 0.000000000000e+00
6.092500000000e+02 -4.573811425746e+00 0.000000000000e+00 0.000000000000e+00
6.095000000000e+02 -4.327024354400e+00 0.000000000000e+00 0.000000000000e+00
6.097500000000e+02 -3.904895192767e+00 0.000000000000e+00 0.000000000000e+00
6.100000000000e+02 -3.340558106550e+00 0.000000000000e+00 0.000000000000e+00
6.102500000000e+02 -2.670145196680e+00 0.000000000000e+00 0.000000000000e+00
6.105000000000e+02 -1.930300573836e+00 0.000000000000e+00 0.000000000000e+00
6.107500000000e+02 -1.156280466018e+00 0.000000000000e+00 0.000000000000e+00
6.110000000000e+02 -3.807202820968e-01 0.000000000000e+00 0.000000000000e+00
6.112500000000e+02 3.669709608820e-01 0.000000000000e+00 0.000000000000e+00
6.115000000000e+02 1.060729624397e+00 0.000000000000e+00 0.000000000000e+00
6.117500000000e+02 1.677677101492e+00 0.000000000000e+00 0.000000000000e+00
6.120000000000e+02 2.197909858782e+00 0.000000000000e+00 0.000000000000e+00
6.122500000000e+02 2.604446187303e+00 0.000000000000e+00 0.000000000000e+00
6.125000000000e+02 2.883472425587e+00 0.000000000000e+00 0.000000000000e+00
6.127500000000e+02 3.024939989654e+00 0.000000000000e+00 0.000000000000e+00
6.130000000000e+02 3.023462040292e+00 0.000000000000e+00 0.000000000000e+00
6.132500000000e+02 2.879363605397e+00 0.000000000000e+00 0.000000000000e+00
6.135000000000e+02 2.599668780815e+00 0.000000000000e+00 0.000000000000e+00
6.137500000000e+02 2.198776535793e+00 0.000000000000e+00 0.000000000000e+00
6.140000000000e+02 1.698589714323e+00 0.000000000000e+00 0.000000000000e+00
6.142500000000e+02 1.127919718377e+00 0.000000000000e+00 0.000000000000e+00
6.145000000000e+02 5.210843323587e-01 0.000000000000e+00 0.000000000000e+00
6.147500000000e+02 -8.426581824493e-02 0.000000000000e+00 0.000000000000e+00
6.150000000000e+02 -6.499337277185e-01 0.000000000000e+00 0.000000000000e+00
6.152500000000e+02 -1.140308527986e+00 0.000000000000e+00 0.000000000000e+00
6.155000000000e+02 -1.525501059110e+00 0.000000000000e+00 0.000000000000e+00
6.157500000000e+02 -1.784108846059e+00 0.000000000000e+00 0.000000000000e+00
6.160000000000e+02 -1.905258290125e+00 0.000000000000e+00 0.000000000000e+00
6.162500000000e+02 -1.889644291731e+00 0.000000000000e+00 0.000000000000e+00
6.165000000000e+02 -1.749402069323e+00 0.000000000000e+00 0.000000000000e+00
6.167500000000e+02 -1.506787383367e+00 0.000000000000e+00 0.000000000000e+00
6.170000000000e+02 -1.191790268645e+00 0.000000000000e+00 0.000000000000e+00
6.172500000000e+02 -8.389429435170e-01 0.000000000000e+00 0.000000000000e+00
6.175000000000e+02 -4.836857665250e-01 0.000000000000e+00 0.000000000000e+00
6.177500000000e+02 -1.587114698703e-01 0.000000000000e+00 0.000000000000e+00
6.180000000000e+02 1.092903863104e-01 0.000000000000e+00 0.000000000000e+00
6.182500000000e+02 3.021197416589e-01 0.000000000000e+00 0.000000000000e+00
6.185000000000e+02 4.115140495580e-01 0.000000000000e+00 0.000000000000e+00
6.187500000000e+02 4.394215259596e-01 0.000000000000e+00 0.000000000000e+00
6.190000000000e+02 3.971100235532e-01 0.000000000000e+00 0.000000000000e+00
6.192500000000e+02 3.032628666755e-01 0.000000000000e+00 0.000000000000e+00
6.195000000000e+02 1.813293486028e-01 0.000000000000e+00 0.000000000000e+00
6.197500000000e+02 5.647479374509e-02 0.000000000000e+00 0.000000000000e+00
6.200000000000e+02 -4.749537283162e-02 0.000000000000e+00 0.000000000000e+00
6.202500000000e+02 -1.108826155872e-01 0.000000000000e+00 0.000000000000e+00
6.205000000000e+02 -1.202213435150e-01 0.000000000000e+00 0.000000000000e+00
6.207500000000e+02 -6.958694014199e-02 0.000000000000e+00 0.000000000000e+00
6.210000000000e+02 3.899972746467e-02 0.000000000000e+00 0.000000000000e+00
6.212500000000e+02 1.960450948659e-01 0.000000000000e+00 0.000000000000e+00
6.215000000000e+02 3.858101286665e-01 0.000000000000e+00 0.000000000000e+00
6.217500000000e+02 5.880992163388e-01 0.000000000000e+00 0.000000000000e+00
6.220000000000e+02 7.803811180456e-01 0.000000000000e+00 0.000000000000e+00
6.222500000000e+02 9.400092540314e-01 0.000000000000e+00 0.000000000000e+00
6.225000000000e+02 1.046334304395e+00 0.000000000000e+00 0.000000000000e+00
6.227500000000e+02 1.082547630447e+00 0.000000000000e+00 0.000000000000e+00
6.230000000000e+02 1.037148214728e+00 0.000000000000e+00 0.000000000000e+00
6.232500000000e+02 9.049775765254e-01 0.000000000000e+00 0.000000000000e+00
6.235000000000e+02 6.878076000573e-01 0.000000000000e+00 0.000000000000e+00
6.237500000000e+02 3.944904223408e-01 0.000000000000e+00 0.000000000000e+00
6.240000000000e+02 4.068715165592e-02 0.000000000000e+00 0.000000000000e+00
6.242500000000e+02 -3.518125652773e-01 0.000000000000e+00 0.000000000000e+00
6.245000000000e+02 -7.561775981420e-01 0.000000000000e+00 0.000000000000e+00
6.247500000000e+02 -1.142031470117e+00 0.000000000000e+00 0.000000000000e+00
6.250000000000e+02 -1.477351934945e+00 0.000000000000e+00 0.000000000000e+00
6.252500000000e+02 -1.730741416715e+00 0.000000000000e+00 0.000000000000e+00
6.255000000000e+02 -1.873988819904e+00 0.000000000000e+00 0.000000000000e+00
6.257500000000e+02 -1.884780666325e+00 0.000000000000e+00 0.000000000000e+00
6.260000000000e+02 -1.749350988110e+00 0.000000000000e+00 0.000000000000e+00
6.262500000000e+02 -1.464798574183e+00 0.000000000000e+00 0.000000000000e+00
6.265000000000e+02 -1.040762448622e+00 0.000000000000e+00 0.000000000000e+00
6.267500000000e+02 -5.001461252789e-01 0.000000000000e+00 0.000000000000e+00
6.270000000000e+02 1.213716627414e-01 0.000000000000e+00 0.000000000000e+00
6.272500000000e+02 7.772040960535e-01 0.000000000000e+00 0.000000000000e+00
6.275000000000e+02 1.413121973602e+00 0.000000000000e+00 0.000000000000e+00
6.277500000000e+02 1.971763381450e+00 0.000000000000e+00 0.000000000000e+00
6.280000000000e+02 2.398047364741e+00 0.000000000000e+00 0.000000000000e+00
6.282500000000e+02 2.644982958087e+00 0.000000000000e+00 0.000000000000e+00
6.285000000000e+02 2.679240897154e+00 0.000000000000e+00 0.000000000000e+00
6.287500000000e+02 2.485800795811e+00 0.000000000000e+00 0.000000000000e+00
6.290000000000e+02 2.071018864157e+00 0.000000000000e+00 0.000000000000e+00
6.292500000000e+02 1.463586590134e+00 0.000000000000e+00 0.000000000000e+00
6.295000000000e+02 7.130621522520e-01 0.000000000000e+00 0.000000000000e+00
6.297500000000e+02 -1.140669511068e-01 0.000000000000e+00 0.000000000000e+00
6.300000000000e+02 -9.405218465928e-01 0.000000000000e+00 0.000000000000e+00
6.302500000000e+02 -1.686000168706e+00 0.000000000000e+00 0.000000000000e+00
6.305000000000e+02 -2.275751000027e+00 0.000000000000e+00 0.000000000000e+00
6.307500000000e+02 -2.648971218170e+00 0.000000000000e+00 0.000000000000e+00
6.310000000000e+02 -2.765993888197e+00 0.000000000000e+00 0.000000000000e+00
6.312500000000e+02 -2.613329471437e+00 0.000000000000e+00 0.000000000000e+00
6.315000000000e+02 -2.205841343456e+00 0.000000000000e+00 0.000000000000e+00
6.317500000000e+02 -1.585666379766e+00 0.000000000000e+00 0.000000000000e+00
6.320000000000e+02 -8.178903344414e-01 0.000000000000e+00 0.000000000000e+00
6.322500000000e+02 1.659462578376e-02 0.000000000000e+00 0.000000000000e+00
6.325000000000e+02 8.302430897613e-01 0.000000000000e+00 0.000000000000e+00
6.327500000000e+02 1.538925357544e+00 0.000000000000e+00 0.000000000000e+00
6.330000000000e+02 2.071665317897e+00 0.000000000000e+00 0.000000000000e+00
6.332500000000e+02 2.378810891211e+00 0.000000000000e+00 0.000000000000e+00
6.335000000000e+02 2.437578449004e+00 0.000000000000e+00 0.000000000000e+00
6.337500000000e+02 2.254238935679e+00 0.000000000000e+00 0.000000000000e+00
6.340000000000e+02 1.862647757267e+00 0.000000000000e+00 0.000000000000e+00
6.342500000000e+02 1.319305508747e+00 0.000000000000e+00 0.000000000000e+00
6.345000000000e+02 6.956057473842e-01 0.000000000000e+00 0.000000000000e+00
6.347500000000e+02 6.831287058169e-02 0.000000000000e+00 0.000000000000e+00
6.350000000000e+02 -4.904389199571e-01 0.000000000000e+00 0.000000000000e+00
6.352500000000e+02 -9.222638970950e-01 0.000000000000e+00 0.000000000000e+00
6.355000000000e+02 -1.189519002906e+00 0.000000000000e+00 0.000000000000e+00
6.357500000000e+02 -1.279230523869e+00 0.000000000000e+00 0.000000000000e+00
6.360000000000e+02 -1.203445647130e+00 0.000000000000e+00 0.000000000000e+00
6.362500000000e+02 -9.960144105622e-01 0.000000000000e+00 0.000000000000e+00
6.365000000000e+02 -7.063245541473e-01 0.000000000000e+00 0.000000000000e+00
6.367500000000e+02 -3.909570172945e-01 0.000000000000e+00 0.000000000000e+00
6.370000000000e+02 -1.045365482392e-01 0.000000000000e+00 0.000000000000e+00
6.372500000000e+02 1.088276397247e-01 0.000000000000e+00 0.000000000000e+00
6.375000000000e+02 2.222031341563e-01 0.000000000000e+00 0.000000000000e+00
6.377500000000e+02 2.295744149197e-01 0.000000000000e+00 0.000000000000e+00
6.380000000000e+02 1.460824408754e-01 0.000000000000e+00 0.000000000000e+00
6.382500000000e+02 4.723037860799e-03 0.000000000000e+00 0.000000000000e+00
6.385000000000e+02 -1.499828695607e-01 0.000000000000e+00 0.000000000000e+00
6.387500000000e+02 -2.703492966090e-01 0.000000000000e+00 0.000000000000e+00
6.390000000000e+02 -3.145773359503e-01 0.000000000000e+00 0.000000000000e+00
6.392500000000e+02 -2.550211787340e-01 0.000000000000e+00 0.000000000000e+00
6.395000000000e+02 -8.427671971778e-02 0.000000000000e+00 0.000000000000e+00
6.397500000000e+02 1.819917839168e-01 0.000000000000e+00 0.000000000000e+00
6.400000000000e+02 5.060857492036e-01 0.000000000000e+00 0.000000000000e+00
6.402500000000e+02 8.331703291321e-01 0.000000000000e+00 0.000000000000e+00
6.405000000000e+02 1.099423015344e+00 0.000000000000e+00 0.000000000000e+00
6.407500000000e+02 1.242275396517e+00 0.000000000000e+00 0.000000000000e+00
6.410000000000e+02 1.211205956722e+00 0.000000000000e+00 0.000000000000e+00
6.412500000000e+02 9.773811189428e-01 0.000000000000e+00 0.000000000000e+00
6.415000000000e+02 5.405381019699e-01 0.000000000000e+00 0.000000000000e+00
6.417500000000e+02 -6.814836360164e-02 0.000000000000e+00 0.000000000000e+00
6.420000000000e+02 -7.879161703777e-01 0.000000000000e+00 0.000000000000e+00
6.422500000000e+02 -1.534994021514e+00 0.000000000000e+00 0.000000000000e+00
6.425000000000e+02 -2.213196337600e+00 0.000000000000e+00 0.000000000000e+00
6.427500000000e+02 -2.727175809346e+00 0.000000000000e+00 0.000000000000e+00
6.430000000000e+02 -2.996502083833e+00 0.000000000000e+00 0.000000000000e+00
6.432500000000e+02 -2.968515843508e+00 0.000000000000e+00 0.000000000000e+00
6.435000000000e+02 -2.627984433137e+00 0.000000000000e+00 0.000000000000e+00
6.437500000000e+02 -2.001958575580e+00 0.000000000000e+00 0.000000000000e+00
6.440000000000e+02 -1.158855954073e+00 0.000000000000e+00 0.000000000000e+00
6.442500000000e+02 -2.015939229956e-01 0.000000000000e+00 0.000000000000e+00
6.445000000000e+02 7.445502607728e-01 0.000000000000e+00 0.000000000000e+00
6.447500000000e+02 1.547880684251e+00 0.000000000000e+00 0.000000000000e+00
6.450000000000e+02 2.087943405236e+00 0.000000000000e+00 0.000000000000e+00
6.452500000000e+02 2.272490120573e+00 0.000000000000e+00 0.000000000000e+00
6.455000000000e+02 2.051329196157e+00 0.000000000000e+00 0.000000000000e+00
6.457500000000e+02 1.424995129309e+00 0.000000000000e+00 0.000000000000e+00
6.460000000000e+02 4.468217277243e-01 0.000000000000e+00 0.000000000000e+00
6.462500000000e+02 -7.821182338884e-01 0.000000000000e+00 0.000000000000e+00
6.465000000000e+02 -2.124762152490e+00 0.000000000000e+00 0.000000000000e+00
6.467500000000e+02 -3.425101399126e+00 0.000000000000e+00 0.000000000000e+00
6.470000000000e+02 -4.528344798176e+00 0.000000000000e+00 0.000000000000e+00
6.472500000000e+02 -5.301529793698e+00 0.000000000000e+00 0.000000000000e+00
6.475000000000e+02 -5.651773723557e+00 0.000000000000e+00 0.000000000000e+00
6.477500000000e+02 -5.539611303518e+00 0.000000000000e+00 0.000000000000e+00
6.480000000000e+02 -4.985480499325e+00 0.000000000000e+00 0.000000000000e+00
6.482500000000e+02 -4.068318579228e+00 0.000000000000e+00 0.000000000000e+00
6.485000000000e+02 -2.916292735162e+00 0.000000000000e+00 0.000000000000e+00
6.487500000000e+02 -1.690769420446e+00 0.000000000000e+00 0.000000000000e+00
6.490000000000e+02 -5.655727244425e-01 0.000000000000e+00 0.000000000000e+00
6.492500000000e+02 2.957396515886e-01 0.000000000000e+00 0.000000000000e+00
6.495000000000e+02 7.615425728781e-01 0.000000000000e+00 0.000000000000e+00
6.497500000000e+02 7.498149135433e-01 0.000000000000e+00 0.000000000000e+00
6.500000000000e+02 2.393885920167e-01 0.000000000000e+00 0.000000000000e+00
6.502500000000e+02 -7.268035523075e-01 0.000000000000e+00 0.000000000000e+00
6.505000000000e+02 -2.046985572601e+00 0.000000000000e+00 0.000000000000e+00
6.507500000000e+02 -3.573653867327e+00 0.000000000000e+00 0.000000000000e+00
6.510000000000e+02 -5.132830317607e+00 0.000000000000e+00 0.000000000000e+00
6.512500000000e+02 -6.546890774471e+00 0.000000000000e+00 0.000000000000e+00
6.515000000000e+02 -7.657911366522e+00 0.000000000000e+00 0.000000000000e+00
6.517500000000e+02 -8.348396893101e+00 0.000000000000e+00 0.000000000000e+00
6.520000000000e+02 -8.556606325042e+00 0.000000000000e+00 0.000000000000e+00
6.522500000000e+02 -8.284422468974e+00 0.000000000000e+00 0.000000000000e+00
6.525000000000e+02 -7.596725410509e+00 0.000000000000e+00 0.000000000000e+00
6.527500000000e+02 -6.612382706091e+00 0.000000000000e+00 0.000000000000e+00
6.530000000000e+02 -5.488104314365e+00 0.000000000000e+00 0.000000000000e+00
6.532500000000e+02 -4.397370710007e+00 0.000000000000e+00 0.000000000000e+00
6.535000000000e+02 -3.507296997853e+00 0.000000000000e+00 0.000000000000e+00
6.537500000000e+02 -2.956555645376e+00 0.000000000000e+00 0.000000000000e+00
6.540000000000e+02 -2.837312345959e+00 0.000000000000e+00 0.000000000000e+00
6.542500000000e+02 -3.183559684533e+00 0.000000000000e+00 0.000000000000e+00
6.545000000000e+02 -3.967343318873e+00 0.000000000000e+00 0.000000000000e+00
6.547500000000e+02 -5.103290565742e+00 0.000000000000e+00 0.000000000000e+00
6.550000000000e+02 -6.460722631794e+00 0.000000000000e+00 0.000000000000e+00
6.552500000000e+02 -7.881614783386e+00 0.000000000000e+00 0.000000000000e+00
6.555000000000e+02 -9.201901808104e+00 0.000000000000e+00 0.000000000000e+00
6.557500000000e+02 -1.027321119702e+01 0.000000000000e+00 0.000000000000e+00
6.560000000000e+02 -1.098209555134e+01 0.000000000000e+00 0.000000000000e+00
6.562500000000e+02 -1.126422418458e+01 0.000000000000e+00 0.000000000000e+00
6.565000000000e+02 -1.111172202086e+01 0.000000000000e+00 0.000000000000e+00
6.567500000000e+02 -1.057280598914e+01 0.000000000000e+00 0.000000000000e+00
6.570000000000e+02 -9.743928975891e+00 0.000000000000e+00 0.000000000000e+00
6.572500000000e+02 -8.755651771994e+00 0.000000000000e+00 0.000000000000e+00
6.575000000000e+02 -7.754286699882e+00 0.000000000000e+00 0.000000000000e+00
6.577500000000e+02 -6.881883660086e+00 0.000000000000e+00 0.000000000000e+00
6.580000000000e+02 -6.257294260561e+00 0.000000000000e+00 0.000000000000e+00
6.582500000000e+02 -5.960837951408e+00 0.000000000000e+00 0.000000000000e+00
6.585000000000e+02 -6.024543443045e+00 0.000000000000e+00 0.000000000000e+00
6.587500000000e+02 -6.429132770484e+00 0.000000000000e+00 0.000000000000e+00
6.590000000000e+02 -7.107971001881e+00 0.000000000000e+00 0.000000000000e+00
6.592500000000e+02 -7.957254772104e+00 0.000000000000e+00 0.000000000000e+00
6.595000000000e+02 -8.850887869139e+00 0.000000000000e+00 0.000000000000e+00
6.597500000000e+02 -9.657901651699e+00 0.000000000000e+00 0.000000000000e+00
6.600000000000e+02 -1.025999644881e+01 0.000000000000e+00 0.000000000000e+00
6.602500000000e+02 -1.056683696167e+01 0.000000000000e+00 0.000000000000e+00
6.605000000000e+02 -1.052711224745e+01 0.000000000000e+00 0.000000000000e+00
6.607500000000e+02 -1.013400767826e+01 0.000000000000e+00 0.000000000000e+00
6.610000000000e+02 -9.424537090430e+00 0.000000000000e+00 0.000000000000e+00
6.612500000000e+02 -8.473033334299e+00 0.000000000000e+00 0.000000000000e+00
6.615000000000e+02 -7.379876686402e+00 0.000000000000e+00 0.000000000000e+00
6.617500000000e+02 -6.257148500024e+00 0.000000000000e+00 0.000000000000e+00
6.620000000000e+02 -5.213254791864e+00 0.000000000000e+00 0.000000000000e+00
6.622500000000e+02 -4.338631024039e+00 0.000000000000e+00 0.000000000000e+00
6.625000000000e+02 -3.694416323597e+00 0.000000000000e+00 0.000000000000e+00
6.627500000000e+02 -3.305513691787e+00 0.000000000000e+00 0.000000000000e+00
6.630000000000e+02 -3.158805944246e+00 0.000000000000e+00 0.000000000000e+00
6.632500000000e+02 -3.206570043739e+00 0.000000000000e+00 0.000000000000e+00
6.635000000000e+02 -3.374427420162e+00 0.000000000000e+00 0.000000000000e+00
6.637500000000e+02 -3.572580153720e+00 0.000000000000e+00 0.000000000000e+00
6.640000000000e+02 -3.708688062596e+00 0.000000000000e+00 0.000000000000e+00
6.642500000000e+02 -3.700585913256e+00 0.000000000000e+00 0.000000000000e+00
6.645000000000e+02 -3.487134721117e+00 0.000000000000e+00 0.000000000000e+00
6.647500000000e+02 -3.035823252937e+00 0.000000000000e+00 0.000000000000e+00
6.650000000000e+02 -2.346232089380e+00 0.000000000000e+00 0.000000000000e+00
6.652500000000e+02 -1.449068137674e+00 0.000000000000e+00 0.000000000000e+00
6.655000000000e+02 -4.010871329618e-01 0.000000000000e+00 0.000000000000e+00
6.657500000000e+02 7.232379655563e-01 0.000000000000e+00 0.000000000000e+00
6.660000000000e+02 1.842043984537e+00 0.000000000000e+00 0.000000000000e+00
6.662500000000e+02 2.876928197382e+00 0.000000000000e+00 0.000000000000e+00
6.665000000000e+02 3.762846017086e+00 0.000000000000e+00 0.000000000000e+00
6.667500000000e+02 4.455773658596e+00 0.000000000000e+00 0.000000000000e+00
6.670000000000e+02 4.937212241707e+00 0.000000000000e+00 0.000000000000e+00
6.672500000000e+02 5.215076283185e+00 0.000000000000e+00 0.000000000000e+00
6.675000000000e+02 5.321015929932e+00 0.000000000000e+00 0.000000000000e+00
6.677500000000e+02 5.304698429105e+00 0.000000000000e+00 0.000000000000e+00
6.680000000000e+02 5.225957496502e+00 0.000000000000e+00 0.000000000000e+00
6.682500000000e+02 5.145962310857e+00 0.000000000000e+00 0.000000000000e+00
6.685000000000e+02 5.118634910494e+00 0.000000000000e+00 0.000000000000e+00
6.687500000000e+02 5.183453522995e+00 0.000000000000e+00 0.000000000000e+00
6.690000000000e+02 5.360540291254e+00 0.000000000000e+00 0.000000000000e+00
6.692500000000e+02 5.648584271164e+00 0.000000000000e+00 0.000000000000e+00
6.695000000000e+02 6.025746335469e+00 0.000000000000e+00 0.000000000000e+00
6.697500000000e+02 6.453288539032e+00 0.000000000000e+00 0.000000000000e+00
6.700000000000e+02 6.881320464363e+00 0.000000000000e+00 0.000000000000e+00
6.702500000000e+02 7.255802963597e+00 0.000000000000e+00 0.000000000000e+00
6.705000000000e+02 7.525824111957e+00 0.000000000000e+00 0.000000000000e+00
6.707500000000e+02 7.650173344215e+00 0.000000000000e+00 0.000000000000e+00
6.710000000000e+02 7.602379226480e+00 0.000000000000e+00 0.000000000000e+00
6.712500000000e+02 7.373619131825e+00 0.000000000000e+00 0.000000000000e+00
6.715000000000e+02 6.973217907777e+00 0.000000000000e+00 0.000000000000e+00
6.717500000000e+02 6.426783383132e+00 0.000000000000e+00 0.000000000000e+00
6.720000000000e+02 5.772334645736e+00 0.000000000000e+00 0.000000000000e+00
6.722500000000e+02 5.055025164453e+00 0.000000000000e+00 0.000000000000e+00
6.725000000000e+02 4.321217962372e+00 0.000000000000e+00 0.000000000000e+00
6.727500000000e+02 3.612718548217e+00 0.000000000000e+00 0.000000000000e+00
6.730000000000e+02 2.961912282873e+00 0.000000000000e+00 0.000000000000e+00
6.732500000000e+02 2.388399429247e+00 0.000000000000e+00 0.000000000000e+00
6.735000000000e+02 1.897497982207e+00 0.000000000000e+00 0.000000000000e+00
6.737500000000e+02 1.480723890060e+00 0.000000000000e+00 0.000000000000e+00
6.740000000000e+02 1.118095962294e+00 0.000000000000e+00 0.000000000000e+00
6.742500000000e+02 7.818824945734e-01 0.000000000000e+00 0.000000000000e+00
6.745000000000e+02 4.412364524508e-01 0.000000000000e+00 0.000000000000e+00
6.747500000000e+02 6.707484585384e-02 0.000000000000e+00 0.000000000000e+00
6.750000000000e+02 -3.634464175989e-01 0.000000000000e+00 0.000000000000e+00
6.752500000000e+02 -8.634319304455e-01 0.000000000000e+00 0.000000000000e+00
6.755000000000e+02 -1.434141765111e+00 0.000000000000e+00 0.000000000000e+00
6.757500000000e+02 -2.064507534722e+00 0.000000000000e+00 0.000000000000e+00
6.760000000000e+02 -2.732278663054e+00 0.000000000000e+00 0.000000000000e+00
6.762500000000e+02 -3.406599280110e+00 0.000000000000e+00 0.000000000000e+00
6.765000000000e+02 -4.051641049568e+00 0.000000000000e+00 0.000000000000e+00
6.767500000000e+02 -4.630796313647e+00 0.000000000000e+00 0.000000000000e+00
6.770000000000e+02 -5.110882166295e+00 0.000000000000e+00 0.000000000000e+00
6.772500000000e+02 -5.465823526858e+00 0.000000000000e+00 0.000000000000e+00
6.775000000000e+02 -5.679367106420e+00 0.000000000000e+00 0.000000000000e+00
6.777500000000e+02 -5.746515476935e+00 0.000000000000e+00 0.000000000000e+00
6.780000000000e+02 -5.673542318441e+00 0.000000000000e+00 0.000000000000e+00
6.782500000000e+02 -5.476633827935e+00 0.000000000000e+00 0.000000000000e+00
6.785000000000e+02 -5.179374017887e+00 0.000000000000e+00 0.000000000000e+00
6.787500000000e+02 -4.809432122600e+00 0.000000000000e+00 0.000000000000e+00
6.790000000000e+02 -4.394902056758e+00 0.000000000000e+00 0.000000000000e+00
6.792500000000e+02 -3.960776740806e+00 0.000000000000e+00 0.000000000000e+00
6.795000000000e+02 -3.526011473537e+00 0.000000000000e+00 0.000000000000e+00
6.797500000000e+02 -3.101545309046e+00 0.000000000000e+00 0.000000000000e+00
6.800000000000e+02 -2.689519294718e+00 0.000000000000e+00 0.000000000000e+00
6.802500000000e+02 -2.283772409899e+00 0.000000000000e+00 0.000000000000e+00
6.805000000000e+02 -1.871530190416e+00 0.000000000000e+00 0.000000000000e+00
6.807500000000e+02 -1.436048068976e+00 0.000000000000e+00 0.000000000000e+00
6.810000000000e+02 -9.598502972636e-01 0.000000000000e+00 0.000000000000e+00
6.812500000000e+02 -4.281307308063e-01 0.000000000000e+00 0.000000000000e+00
6.815000000000e+02 1.681373158913e-01 0.000000000000e+00 0.000000000000e+00
6.817500000000e+02 8.297964729258e-01 0.000000000000e+00 0.000000000000e+00
6.820000000000e+02 1.548129407192e+00 0.000000000000e+00 0.000000000000e+00
6.822500000000e+02 2.304703294405e+00 0.000000000000e+00 0.000000000000e+00
6.825000000000e+02 3.072470455113e+00 0.000000000000e+00 0.000000000000e+00
6.827500000000e+02 3.818000568114e+00 0.000000000000e+00 0.000000000000e+00
6.830000000000e+02 4.504575349772e+00 0.000000000000e+00 0.000000000000e+00
6.832500000000e+02 5.095766297647e+00 0.000000000000e+00 0.000000000000e+00
6.835000000000e+02 5.559054192008e+00 0.000000000000e+00 0.000000000000e+00
6.837500000000e+02 5.869043620603e+00 0.000000000000e+00 0.000000000000e+00
6.840000000000e+02 6.009877783406e+00 0.000000000000e+00 0.000000000000e+00
6.842500000000e+02 5.976561834100e+00 0.000000000000e+00 0.000000000000e+00
6.845000000000e+02 5.775043981925e+00 0.000000000000e+00 0.000000000000e+00
6.847500000000e+02 5.421064422172e+00 0.000000000000e+00 0.000000000000e+00
6.850000000000e+02 4.937942010665e+00 0.000000000000e+00 0.000000000000e+00
6.852500000000e+02 4.353606453558e+00 0.000000000000e+00 0.000000000000e+00
6.855000000000e+02 3.697281274927e+00 0.000000000000e+00 0.000000000000e+00
6.857500000000e+02 2.996266653058e+00 0.000000000000e+00 0.000000000000e+00
6.860000000000e+02 2.273255002113e+00 0.000000000000e+00 0.000000000000e+00
6.862500000000e+02 1.544537430113e+00 0.000000000000e+00 0.000000000000e+00
6.865000000000e+02 8.193352755329e-01 0.000000000000e+00 0.000000000000e+00
6.867500000000e+02 1.003339041028e-01 0.000000000000e+00 0.000000000000e+00
6.870000000000e+02 -6.146733564738e-01 0.000000000000e+00 0.000000000000e+00
6.872500000000e+02 -1.330282029273e+00 0.000000000000e+00 0.000000000000e+00
6.875000000000e+02 -2.050491354005e+00 0.000000000000e+00 0.000000000000e+00
6.877500000000e+02 -2.775690778494e+00 0.000000000000e+00 0.000000000000e+00
6.880000000000e+02 -3.500086438538e+00 0.000000000000e+00 0.000000000000e+00
6.882500000000e+02 -4.209986137310e+00 0.000000000000e+00 0.000000000000e+00
6.885000000000e+02 -4.883252430783e+00 0.000000000000e+00 0.000000000000e+00
6.887500000000e+02 -5.490079222908e+00 0.000000000000e+00 0.000000000000e+00
6.890000000000e+02 -5.995067975139e+00 0.000000000000e+00 0.000000000000e+00
6.892500000000e+02 -6.360399246346e+00 0.000000000000e+00 0.000000000000e+00
6.895000000000e+02 -6.549738392389e+00 0.000000000000e+00 0.000000000000e+00
6.897500000000e+02 -6.532402678659e+00 0.000000000000e+00 0.000000000000e+00
6.900000000000e+02 -6.287266770587e+00 0.000000000000e+00 0.000000000000e+00
6.902500000000e+02 -5.805902410433e+00 0.000000000000e+00 0.000000000000e+00
6.905000000000e+02 -5.094534558163e+00 0.000000000000e+00 0.000000000000e+00
6.907500000000e+02 -4.174539574869e+00 0.000000000000e+00 0.000000000000e+00
6.910000000000e+02 -3.081392428024e+00 0.000000000000e+00 0.000000000000e+00
6.912500000000e+02 -1.862165213087e+00 0.000000000000e+00 0.000000000000e+00
6.915000000000e+02 -5.718621573921e-01 0.000000000000e+00 0.000000000000e+00
6.917500000000e+02 7.309781951183e-01 0.000000000000e+00 0.000000000000e+00
6.920000000000e+02 1.988894674555e+00 0.000000000000e+00 0.000000000000e+00
6.922500000000e+02 3.149791314922e+00 0.000000000000e+00 0.000000000000e+00
6.925000000000e+02 4.170416849367e+00 0.000000000000e+00 0.000000000000e+00
6.927500000000e+02 5.018669299150e+00 0.000000000000e+00 0.000000000000e+00
6.930000000000e+02 5.674525147407e+00 0.000000000000e+00 0.000000000000e+00
6.932500000000e+02 6.129583517452e+00 0.000000000000e+00 0.000000000000e+00
6.935000000000e+02 6.385404697050e+00 0.000000000000e+00 0.000000000000e+00
6.937500000000e+02 6.450982594764e+00 0.000000000000e+00 0.000000000000e+00
6.940000000000e+02 6.339799605968e+00 0.000000000000e+00 0.000000000000e+00
6.942500000000e+02 6.066954480866e+00 0.000000000000e+00 0.000000000000e+00
6.945000000000e+02 5.646823210451e+00 0.000000000000e+00 0.000000000000e+00
6.947500000000e+02 5.091614189405e+00 0.000000000000e+00 0.000000000000e+00
6.950000000000e+02 4.411026346785e+00 0.000000000000e+00 0.000000000000e+00
6.952500000000e+02 3.613034796091e+00 0.000000000000e+00 0.000000000000e+00
6.955000000000e+02 2.705639822353e+00 0.000000000000e+00 0.000000000000e+00
6.957500000000e+02 1.699249562837e+00 0.000000000000e+00 0.000000000000e+00
6.960000000000e+02 6.092493009757e-01 0.000000000000e+00 0.000000000000e+00
6.962500000000e+02 -5.417410806056e-01 0.000000000000e+00 0.000000000000e+00
6.965000000000e+02 -1.722396587343e+00 0.000000000000e+00 0.000000000000e+00
6.967500000000e+02 -2.892382601777e+00 0.000000000000e+00 0.000000000000e+00
6.970000000000e+02 -4.003439278986e+00 0.000000000000e+00 0.000000000000e+00
6.972500000000e+02 -5.001882855275e+00 0.000000000000e+00 0.000000000000e+00
6.975000000000e+02 -5.832345447748e+00 0.000000000000e+00 0.000000000000e+00
6.977500000000e+02 -6.442386162234e+00 0.000000000000e+00 0.000000000000e+00
6.980000000000e+02 -6.787462278416e+00 0.000000000000e+00 0.000000000000e+00
6.982500000000e+02 -6.835670965405e+00 0.000000000000e+00 0.000000000000e+00
6.985000000000e+02 -6.571671379133e+00 0.000000000000e+00 0.000000000000e+00
6.987500000000e+02 -5.999275306764e+00 0.000000000000e+00 0.000000000000e+00
6.990000000000e+02 -5.142341971441e+00 0.000000000000e+00 0.000000000000e+00
6.992500000000e+02 -4.043809791203e+00 0.000000000000e+00 0.000000000000e+00
6.995000000000e+02 -2.762918509900e+00 0.000000000000e+00 0.000000000000e+00
6.997500000000e+02 -1.370889720129e+00 0.000000000000e+00 0.000000000000e+00
7.000000000000e+02 5.448611095865e-02 0.000000000000e+00 0.000000000000e+00
7.002500000000e+02 1.434785943502e+00 0.000000000000e+00 0.000000000000e+00
7.005000000000e+02 2.696794891587e+00 0.000000000000e+00 0.000000000000e+00
7.007500000000e+02 3.777662071587e+00 0.000000000000e+00 0.000000000000e+00
7.010000000000e+02 4.628884358458e+00 0.000000000000e+00 0.000000000000e+00
7.012500000000e+02 5.218789717797e+00 0.000000000000e+00 0.000000000000e+00
7.015000000000e+02 5.533384305030e+00 0.000000000000e+00 0.000000000000e+00
7.017500000000e+02 5.575626528749e+00 0.000000000000e+00 0.000000000000e+00
7.020000000000e+02 5.363369563994e+00 0.000000000000e+00 0.000000000000e+00
7.022500000000e+02 4.926348044124e+00 0.000000000000e+00 0.000000000000e+00
7.025000000000e+02 4.302658672684e+00 0.000000000000e+00 0.000000000000e+00
7.027500000000e+02 3.535191403232e+00 0.000000000000e+00 0.000000000000e+00
7.030000000000e+02 2.668410814178e+00 0.000000000000e+00 0.000000000000e+00
7.032500000000e+02 1.745778828414e+00 0.000000000000e+00 0.000000000000e+00
7.035000000000e+02 8.079696208311e-01 0.000000000000e+00 0.000000000000e+00
7.037500000000e+02 -1.081209677529e-01 0.000000000000e+00 0.000000000000e+00
7.040000000000e+02 -9.697020507299e-01 0.000000000000e+00 0.000000000000e+00
7.042500000000e+02 -1.747977612774e+00 0.000000000000e+00 0.000000000000e+00
7.045000000000e+02 -2.417873609203e+00 0.000000000000e+00 0.000000000000e+00
7.047500000000e+02 -2.957867238962e+00 0.000000000000e+00 0.000000000000e+00
7.050000000000e+02 -3.350122784527e+00 0.000000000000e+00 0.000000000000e+00
7.052500000000e+02 -3.581038384052e+00 0.000000000000e+00 0.000000000000e+00
7.055000000000e+02 -3.642187294582e+00 0.000000000000e+00 0.000000000000e+00
7.057500000000e+02 -3.531517579675e+00 0.000000000000e+00 0.000000000000e+00
7.060000000000e+02 -3.254577408873e+00 0.000000000000e+00 0.000000000000e+00
7.062500000000e+02 -2.825477215641e+00 0.000000000000e+00 0.000000000000e+00
7.065000000000e+02 -2.267296071625e+00 0.000000000000e+00 0.000000000000e+00
7.067500000000e+02 -1.611690518419e+00 0.000000000000e+00 0.000000000000e+00
7.070000000000e+02 -8.975634442391e-01 0.000000000000e+00 0.000000000000e+00
7.072500000000e+02 -1.687839845076e-01 0.000000000000e+00 0.000000000000e+00
7.075000000000e+02 5.289034614006e-01 0.000000000000e+00 0.000000000000e+00
7.077500000000e+02 1.151505257550e+00 0.000000000000e+00 0.000000000000e+00
7.080000000000e+02 1.660557638165e+00 0.000000000000e+00 0.000000000000e+00
7.082500000000e+02 2.026620360208e+00 0.000000000000e+00 0.000000000000e+00
7.085000000000e+02 2.232050122672e+00 0.000000000000e+00 0.000000000000e+00
7.087500000000e+02 2.272684891421e+00 0.000000000000e+00 0.000000000000e+00
7.090000000000e+02 2.158190866988e+00 0.000000000000e+00 0.000000000000e+00
7.092500000000e+02 1.910983333103e+00 0.000000000000e+00 0.000000000000e+00
7.095000000000e+02 1.563809245982e+00 0.000000000000e+00 0.000000000000e+00
7.097500000000e+02 1.156248601200e+00 0.000000000000e+00 0.000000000000e+00
7.100000000000e+02 7.305296288214e-01 0.000000000000e+00 0.000000000000e+00
7.102500000000e+02 3.271403581692e-01 0.000000000000e+00 0.000000000000e+00
7.105000000000e+02 -1.925609926714e-02 0.000000000000e+00 0.000000000000e+00
7.107500000000e+02 -2.831362887898e-01 0.000000000000e+00 0.000000000000e+00
7.110000000000e+02 -4.502957640007e-01 0.000000000000e+00 0.000000000000e+00
7.112500000000e+02 -5.186737789130e-01 0.000000000000e+00 0.000000000000e+00
7.115000000000e+02 -4.977748905496e-01 0.000000000000e+00 0.000000000000e+00
7.117500000000e+02 -4.068110103614e-01 0.000000000000e+00 0.000000000000e+00
7.120000000000e+02 -2.718374632105e-01 0.000000000000e+00 0.000000000000e+00
7.122500000000e+02 -1.222654582453e-01 0.000000000000e+00 0.000000000000e+00
7.125000000000e+02 1.281165167052e-02 0.000000000000e+00 0.000000000000e+00
7.127500000000e+02 1.080443985166e-01 0.000000000000e+00 0.000000000000e+00
7.130000000000e+02 1.446295469800e-01 0.000000000000e+00 0.000000000000e+00
7.132500000000e+02 1.122138243960e-01 0.000000000000e+00 0.000000000000e+00
7.135000000000e+02 9.751368835548e-03 0.000000000000e+00 0.000000000000e+00
7.137500000000e+02 -1.546986556092e-01 0.000000000000e+00 0.000000000000e+00
7.140000000000e+02 -3.651257275516e-01 0.000000000000e+00 0.000000000000e+00
7.142500000000e+02 -5.994697106159e-01 0.000000000000e+00 0.000000000000e+00
7.145000000000e+02 -8.320100527536e-01 0.000000000000e+00 0.000000000000e+00
7.147500000000e+02 -1.035964741785e+00 0.000000000000e+00 0.000000000000e+00
7.150000000000e+02 -1.186040917406e+00 0.000000000000e+00 0.000000000000e+00
7.152500000000e+02 -1.260726177420e+00 0.000000000000e+00 0.000000000000e+00
7.155000000000e+02 -1.244171719749e+00 0.000000000000e+00 0.000000000000e+00
7.157500000000e+02 -1.127582134464e+00 0.000000000000e+00 0.000000000000e+00
7.160000000000e+02 -9.100802971469e-01 0.000000000000e+00 0.000000000000e+00
7.162500000000e+02 -5.990517692649e-01 0.000000000000e+00 0.000000000000e+00
7.165000000000e+02 -2.099890087736e-01 0.000000000000e+00 0.000000000000e+00
7.167500000000e+02 2.341453442611e-01 0.000000000000e+00 0.000000000000e+00
7.170000000000e+02 7.040271135594e-01 0.000000000000e+00 0.000000000000e+00
7.172500000000e+02 1.165551272666e+00 0.000000000000e+00 0.000000000000e+00
7.175000000000e+02 1.581882114111e+00 0.000000000000e+00 0.000000000000e+00
7.177500000000e+02 1.915947763421e+00 0.000000000000e+00 0.000000000000e+00
7.180000000000e+02 2.133307977124e+00 0.000000000000e+00 0.000000000000e+00
7.182500000000e+02 2.205257622488e+00 0.000000000000e+00 0.000000000000e+00
7.185000000000e+02 2.111950190937e+00 0.000000000000e+00 0.000000000000e+00
7.187500000000e+02 1.845250584253e+00 0.000000000000e+00 0.000000000000e+00
7.190000000000e+02 1.410971710725e+00 0.000000000000e+00 0.000000000000e+00
7.192500000000e+02 8.301324976810e-01 0.000000000000e+00 0.000000000000e+00
7.195000000000e+02 1.389094902804e-01 0.000000000000e+00 0.000000000000e+00
7.197500000000e+02 -6.129529081211e-01 0.000000000000e+00 0.000000000000e+00
7.200000000000e+02 -1.365359733205e+00 0.000000000000e+00 0.000000000000e+00
7.202500000000e+02 -2.052604516220e+00 0.000000000000e+00 0.000000000000e+00
7.205000000000e+02 -2.609311374602e+00 0.000000000000e+00 0.000000000000e+00
7.207500000000e+02 -2.977056712846e+00 0.000000000000e+00 0.000000000000e+00
7.210000000000e+02 -3.110982963780e+00 0.000000000000e+00 0.000000000000e+00
7.212500000000e+02 -2.985623652209e+00 0.000000000000e+00 0.000000000000e+00
7.215000000000e+02 -2.599160350905e+00 0.000000000000e+00 0.000000000000e+00
7.217500000000e+02 -1.975439717638e+00 0.000000000000e+00 0.000000000000e+00
7.220000000000e+02 -1.163289970481e+00 0.000000000000e+00 0.000000000000e+00
7.222500000000e+02 -2.329723249267e-01 0.000000000000e+00 0.000000000000e+00
7.225000000000e+02 7.300489579245e-01 0.000000000000e+00 0.000000000000e+00
7.227500000000e+02 1.633478045806e+00 0.000000000000e+00 0.000000000000e+00
7.230000000000e+02 2.387845416299e+00 0.000000000000e+00 0.000000000000e+00
7.232500000000e+02 2.916370103644e+00 0.000000000000e+00 0.000000000000e+00
7.235000000000e+02 3.163844160111e+00 0.000000000000e+00 0.000000000000e+00
7.237500000000e+02 3.103407147765e+00 0.000000000000e+00 0.000000000000e+00
7.240000000000e+02 2.740282039803e+00 0.000000000000e+00 0.000000000000e+00
7.242500000000e+02 2.111882975374e+00 0.000000000000e+00 0.000000000000e+00
7.245000000000e+02 1.284141401213e+00 0.000000000000e+00 0.000000000000e+00
7.247500000000e+02 3.443757237674e-01 0.000000000000e+00 0.000000000000e+00
7.250000000000e+02 -6.085129162389e-01 0.000000000000e+00 0.000000000000e+00
7.252500000000e+02 -1.475363729384e+00 0.000000000000e+00 0.000000000000e+00
7.255000000000e+02 -2.168211014075e+00 0.000000000000e+00 0.000000000000e+00
7.257500000000e+02 -2.620429237176e+00 0.000000000000e+00 0.000000000000e+00
7.260000000000e+02 -2.794265497105e+00 0.000000000000e+00 0.000000000000e+00
7.262500000000e+02 -2.684774890464e+00 0.000000000000e+00 0.000000000000e+00
7.265000000000e+02 -2.319634609363e+00 0.000000000000e+00 0.000000000000e+00
7.267500000000e+02 -1.754854890905e+00 0.000000000000e+00 0.000000000000e+00
7.270000000000e+02 -1.066955693752e+00 0.000000000000e+00 0.000000000000e+00
7.272500000000e+02 -3.426601119693e-01 0.000000000000e+00 0.000000000000e+00
7.275000000000e+02 3.325005223980e-01 0.000000000000e+00 0.000000000000e+00
7.277500000000e+02 8.851208723160e-01 0.000000000000e+00 0.000000000000e+00
7.280000000000e+02 1.262907863401e+00 0.000000000000e+00 0.000000000000e+00
7.282500000000e+02 1.440504355039e+00 0.000000000000e+00 0.000000000000e+00
7.285000000000e+02 1.421383859369e+00 0.000000000000e+00 0.000000000000e+00
7.287500000000e+02 1.235612081501e+00 0.000000000000e+00 0.000000000000e+00
7.290000000000e+02 9.338672738900e-01 0.000000000000e+00 0.000000000000e+00
7.292500000000e+02 5.786552030770e-01 0.000000000000e+00 0.000000000000e+00
7.295000000000e+02 2.340652697658e-01 0.000000000000e+00 0.000000000000e+00
7.297500000000e+02 -4.437069875056e-02 0.000000000000e+00 0.000000000000e+00
7.300000000000e+02 -2.181712488343e-01 0.000000000000e+00 0.000000000000e+00
7.302500000000e+02 -2.714518967241e-01 0.000000000000e+00 0.000000000000e+00
7.305000000000e+02 -2.126745609829e-01 0.000000000000e+00 0.000000000000e+00
7.307500000000e+02 -7.233081560413e-02 0.000000000000e+00 0.000000000000e+00
7.310000000000e+02 1.030785273322e-01 0.000000000000e+00 0.000000000000e+00
7.312500000000e+02 2.598188524005e-01 0.000000000000e+00 0.000000000000e+00
7.315000000000e+02 3.470531147670e-01 0.000000000000e+00 0.000000000000e+00
7.317500000000e+02 3.266873406424e-01 0.000000000000e+00 0.000000000000e+00
7.320000000000e+02 1.812956448240e-01 0.000000000000e+00 0.000000000000e+00
7.322500000000e+02 -8.124737220481e-02 0.000000000000e+00 0.000000000000e+00
7.325000000000e+02 -4.273146531765e-01 0.000000000000e+00 0.000000000000e+00
7.327500000000e+02 -8.015049276877e-01 0.000000000000e+00 0.000000000000e+00
7.330000000000e+02 -1.134602863523e+00 0.000000000000e+00 0.000000000000e+00
7.332500000000e+02 -1.354420234701e+00 0.000000000000e+00 0.000000000000e+00
7.335000000000e+02 -1.397912072742e+00 0.000000000000e+00 0.000000000000e+00
7.337500000000e+02 -1.222686781405e+00 0.000000000000e+00 0.000000000000e+00
7.340000000000e+02 -8.160347515083e-01 0.000000000000e+00 0.000000000000e+00
7.342500000000e+02 -1.998955399417e-01 0.000000000000e+00 0.000000000000e+00
7.345000000000e+02 5.692650717483e-01 0.000000000000e+00 0.000000000000e+00
7.347500000000e+02 1.405963996442e+00 0.000000000000e+00 0.000000000000e+00
7.350000000000e+02 2.206081352971e+00 0.000000000000e+00 0.000000000000e+00
7.352500000000e+02 2.860830008437e+00 0.000000000000e+00 0.000000000000e+00
7.355000000000e+02 3.272422846335e+00 0.000000000000e+00 0.000000000000e+00
7.357500000000e+02 3.369194753952e+00 0.000000000000e+00 0.000000000000e+00
7.360000000000e+02 3.117904290937e+00 0.000000000000e+00 0.000000000000e+00
7.362500000000e+02 2.531244827208e+00 0.000000000000e+00 0.000000000000e+00
7.365000000000e+02 1.669204365802e+00 0.000000000000e+00 0.000000000000e+00
7.367500000000e+02 6.337488181905e-01 0.000000000000e+00 0.000000000000e+00
7.370000000000e+02 -4.427493474743e-01 0.000000000000e+00 0.000000000000e+00
7.372500000000e+02 -1.413991183240e+00 0.000000000000e+00 0.000000000000e+00
7.375000000000e+02 -2.139029139094e+00 0.000000000000e+00 0.000000000000e+00
7.377500000000e+02 -2.501742643341e+00 0.000000000000e+00 0.000000000000e+00
7.380000000000e+02 -2.427778279277e+00 0.000000000000e+00 0.000000000000e+00
7.382500000000e+02 -1.896475582409e+00 0.000000000000e+00 0.000000000000e+00
7.385000000000e+02 -9.459165059275e-01 0.000000000000e+00 0.000000000000e+00
7.387500000000e+02 3.298608967771e-01 0.000000000000e+00 0.000000000000e+00
7.390000000000e+02 1.791376773769e+00 0.000000000000e+00 0.000000000000e+00
7.392500000000e+02 3.270759610354e+00 0.000000000000e+00 0.000000000000e+00
7.395000000000e+02 4.593192484112e+00 0.000000000000e+00 0.000000000000e+00
7.397500000000e+02 5.599943035066e+00 0.000000000000e+00 0.000000000000e+00
7.400000000000e+02 6.169869008614e+00 0.000000000000e+00 0.000000000000e+00
7.402500000000e+02 6.236423083454e+00 0.000000000000e+00 0.000000000000e+00
7.405000000000e+02 5.797731055479e+00 0.000000000000e+00 0.000000000000e+00
7.407500000000e+02 4.918217644737e+00 0.000000000000e+00 0.000000000000e+00
7.410000000000e+02 3.721384703190e+00 0.000000000000e+00 0.000000000000e+00
7.412500000000e+02 2.374553212814e+00 0.000000000000e+00 0.000000000000e+00
7.415000000000e+02 1.067495661727e+00 0.000000000000e+00 0.000000000000e+00
7.417500000000e+02 -1.224804332229e-02 0.000000000000e+00 0.000000000000e+00
7.420000000000e+02 -7.040844916441e-01 0.000000000000e+00 0.000000000000e+00
7.422500000000e+02 -8.957771503391e-01 0.000000000000e+00 0.000000000000e+00
7.425000000000e+02 -5.386317256003e-01 0.000000000000e+00 0.000000000000e+00
7.427500000000e+02 3.456468231774e-01 0.000000000000e+00 0.000000000000e+00
7.430000000000e+02 1.667414180470e+00 0.000000000000e+00 0.000000000000e+00
7.432500000000e+02 3.280592764510e+00 0.000000000000e+00 0.000000000000e+00
7.435000000000e+02 5.001722859956e+00 0.000000000000e+00 0.000000000000e+00
7.437500000000e+02 6.634026459969e+00 0.000000000000e+00 0.000000000000e+00
7.440000000000e+02 7.993263005886e+00 0.000000000000e+00 0.000000000000e+00
7.442500000000e+02 8.931906697082e+00 0.000000000000e+00 0.000000000000e+00
7.445000000000e+02 9.358399900582e+00 0.000000000000e+00 0.000000000000e+00
7.447500000000e+02 9.248905898401e+00 0.000000000000e+00 0.000000000000e+00
7.450000000000e+02 8.650004537969e+00 0.000000000000e+00 0.000000000000e+00
7.452500000000e+02 7.672005279600e+00 0.000000000000e+00 0.000000000000e+00
7.455000000000e+02 6.473823654923e+00 0.000000000000e+00 0.000000000000e+00
7.457500000000e+02 5.241504099964e+00 0.000000000000e+00 0.000000000000e+00
7.460000000000e+02 4.163318690934e+00 0.000000000000e+00 0.000000000000e+00
7.462500000000e+02 3.404812700737e+00 0.000000000000e+00 0.000000000000e+00
7.465000000000e+02 3.087146151908e+00 0.000000000000e+00 0.000000000000e+00
7.467500000000e+02 3.271602263273e+00 0.000000000000e+00 0.000000000000e+00
7.470000000000e+02 3.952268624415e+00 0.000000000000e+00 0.000000000000e+00
7.472500000000e+02 5.057767732875e+00 0.000000000000e+00 0.000000000000e+00
7.475000000000e+02 6.461678149161e+00 0.000000000000e+00 0.000000000000e+00
7.477500000000e+02 8.000116852305e+00 0.000000000000e+00 0.000000000000e+00
7.480000000000e+02 9.494007289422e+00 0.000000000000e+00 0.000000000000e+00
7.482500000000e+02 1.077296284739e+01 0.000000000000e+00 0.000000000000e+00
7.485000000000e+02 1.169754844211e+01 0.000000000000e+00 0.000000000000e+00
7.487500000000e+02 1.217695978435e+01 0.000000000000e+00 0.000000000000e+00
7.490000000000e+02 1.217983522686e+01 0.000000000000e+00 0.000000000000e+00
7.492500000000e+02 1.173688924392e+01 0.000000000000e+00 0.000000000000e+00
7.495000000000e+02 1.093519037309e+01 0.000000000000e+00 0.000000000000e+00
7.497500000000e+02 9.905041259269e+00 0.000000000000e+00 0.000000000000e+00
7.500000000000e+02 8.801398647858e+00 0.000000000000e+00 0.000000000000e+00
7.502500000000e+02 7.782465671645e+00 0.000000000000e+00 0.000000000000e+00
7.505000000000e+02 6.988408682806e+00 0.000000000000e+00 0.000000000000e+00
7.507500000000e+02 6.523060969894e+00 0.000000000000e+00 0.000000000000e+00
7.510000000000e+02 6.440998080083e+00 0.000000000000e+00 0.000000000000e+00
7.512500000000e+02 6.741579182377e+00 0.000000000000e+00 0.000000000000e+00
7.515000000000e+02 7.370562243343e+00 0.000000000000e+00 0.000000000000e+00
7.517500000000e+02 8.228858111599e+00 0.000000000000e+00 0.000000000000e+00
7.520000000000e+02 9.187034286898e+00 0.000000000000e+00 0.000000000000e+00
7.522500000000e+02 1.010344143126e+01 0.000000000000e+00 0.000000000000e+00
7.525000000000e+02 1.084340936395e+01 0.000000000000e+00 0.000000000000e+00
7.527500000000e+02 1.129689353996e+01 0.000000000000e+00 0.000000000000e+00
7.530000000000e+02 1.139224590540e+01 0.000000000000e+00 0.000000000000e+00
7.532500000000e+02 1.110438430814e+01 0.000000000000e+00 0.000000000000e+00
7.535000000000e+02 1.045645037477e+01 0.000000000000e+00 0.000000000000e+00
7.537500000000e+02 9.514958308699e+00 0.000000000000e+00 0.000000000000e+00
7.540000000000e+02 8.379318360046e+00 0.000000000000e+00 0.000000000000e+00
7.542500000000e+02 7.167349298137e+00 0.000000000000e+00 0.000000000000e+00
7.545000000000e+02 5.998879427610e+00 0.000000000000e+00 0.000000000000e+00
7.547500000000e+02 4.979717899269e+00 0.000000000000e+00 0.000000000000e+00
7.550000000000e+02 4.188143323769e+00 0.000000000000e+00 0.000000000000e+00
7.552500000000e+02 3.665635068448e+00 0.000000000000e+00 0.000000000000e+00
7.555000000000e+02 3.412932427666e+00 0.000000000000e+00 0.000000000000e+00
7.557500000000e+02 3.391743823965e+00 0.000000000000e+00 0.000000000000e+00
7.560000000000e+02 3.531651197956e+00 0.000000000000e+00 0.000000000000e+00
7.562500000000e+02 3.741070304895e+00 0.000000000000e+00 0.000000000000e+00
7.565000000000e+02 3.920625360874e+00 0.000000000000e+00 0.000000000000e+00
7.567500000000e+02 3.977037411983e+00 0.000000000000e+00 0.000000000000e+00
7.570000000000e+02 3.835635192288e+00 0.000000000000e+00 0.000000000000e+00
7.572500000000e+02 3.449862585345e+00 0.000000000000e+00 0.000000000000e+00
7.575000000000e+02 2.806631158214e+00 0.000000000000e+00 0.000000000000e+00
7.577500000000e+02 1.926976122763e+00 0.000000000000e+00 0.000000000000e+00
7.580000000000e+02 8.621307299283e-01 0.000000000000e+00 0.000000000000e+00
7.582500000000e+02 -3.142537044727e-01 0.000000000000e+00 0.000000000000e+00
7.585000000000e+02 -1.516528292774e+00 0.000000000000e+00 0.000000000000e+00
7.587500000000e+02 -2.658592947845e+00 0.000000000000e+00 0.000000000000e+00
7.590000000000e+02 -3.664971337131e+00 0.000000000000e+00 0.000000000000e+00
7.592500000000e+02 -4.479953722287e+00 0.000000000000e+00 0.000000000000e+00
7.595000000000e+02 -5.073674153981e+00 0.000000000000e+00 0.000000000000e+00
7.597500000000e+02 -5.444453037146e+00 0.000000000000e+00 0.000000000000e+00
7.600000000000e+02 -5.617268757692e+00 0.000000000000e+00 0.000000000000e+00
7.602500000000e+02 -5.638747749079e+00 0.000000000000e+00 0.000000000000e+00
7.605000000000e+02 -5.569510576551e+00 0.000000000000e+00 0.000000000000e+00
7.607500000000e+02 -5.475025774516e+00 0.000000000000e+00 0.000000000000e+00
7.610000000000e+02 -5.416267632464e+00 0.000000000000e+00 0.000000000000e+00
7.612500000000e+02 -5.441437883872e+00 0.000000000000e+00 0.000000000000e+00
7.615000000000e+02 -5.579808176213e+00 0.000000000000e+00 0.000000000000e+00
7.617500000000e+02 -5.838405860263e+00 0.000000000000e+00 0.000000000000e+00
7.620000000000e+02 -6.201851385891e+00 0.000000000000e+00 0.000000000000e+00
7.622500000000e+02 -6.635220826242e+00 0.000000000000e+00 0.000000000000e+00
7.625000000000e+02 -7.089410817424e+00 0.000000000000e+00 0.000000000000e+00
7.627500000000e+02 -7.508176299579e+00 0.000000000000e+00 0.000000000000e+00
7.630000000000e+02 -7.835830094839e+00 0.000000000000e+00 0.000000000000e+00
7.632500000000e+02 -8.024555150512e+00 0.000000000000e+00 0.000000000000e+00
7.635000000000e+02 -8.040382858699e+00 0.000000000000e+00 0.000000000000e+00
7.637500000000e+02 -7.867113348733e+00 0.000000000000e+00 0.000000000000e+00
7.640000000000e+02 -7.507760410836e+00 0.000000000000e+00 0.000000000000e+00
7.642500000000e+02 -6.983449917809e+00 0.000000000000e+00 0.000000000000e+00
7.645000000000e+02 -6.330038661549e+00 0.000000000000e+00 0.000000000000e+00
7.647500000000e+02 -5.593006455389e+00 0.000000000000e+00 0.000000000000e+00
7.650000000000e+02 -4.821373427781e+00 0.000000000000e+00 0.000000000000e+00
7.652500000000e+02 -4.061485145830e+00 0.000000000000e+00 0.000000000000e+00
7.655000000000e+02 -3.351484357786e+00 0.000000000000e+00 0.000000000000e+00
7.657500000000e+02 -2.717158772117e+00 0.000000000000e+00 0.000000000000e+00
7.660000000000e+02 -2.169641642378e+00 0.000000000000e+00 0.000000000000e+00
7.662500000000e+02 -1.705177825696e+00 0.000000000000e+00 0.000000000000e+00
7.665000000000e+02 -1.306889184921e+00 0.000000000000e+00 0.000000000000e+00
7.667500000000e+02 -9.482163972955e-01 0.000000000000e+00 0.000000000000e+00
7.670000000000e+02 -5.975113371716e-01 0.000000000000e+00 0.000000000000e+00
7.672500000000e+02 -2.231285645456e-01 0.000000000000e+00 0.000000000000e+00
7.675000000000e+02 2.016716436016e-01 0.000000000000e+00 0.000000000000e+00
7.677500000000e+02 6.946425676678e-01 0.000000000000e+00 0.000000000000e+00
7.680000000000e+02 1.261794072187e+00 0.000000000000e+00 0.000000000000e+00
7.682500000000e+02 1.896270242000e+00 0.000000000000e+00 0.000000000000e+00
7.685000000000e+02 2.578950517106e+00 0.000000000000e+00 0.000000000000e+00
7.687500000000e+02 3.280639314174e+00 0.000000000000e+00 0.000000000000e+00
7.690000000000e+02 3.965511573281e+00 0.000000000000e+00 0.000000000000e+00
7.692500000000e+02 4.595334154562e+00 0.000000000000e+00 0.000000000000e+00
7.695000000000e+02 5.133901921273e+00 0.000000000000e+00 0.000000000000e+00
7.697500000000e+02 5.551120117192e+00 0.000000000000e+00 0.000000000000e+00
7.700000000000e+02 5.826229263832e+00 0.000000000000e+00 0.000000000000e+00
7.702500000000e+02 5.949794477707e+00 0.000000000000e+00 0.000000000000e+00
7.705000000000e+02 5.924249967985e+00 0.000000000000e+00 0.000000000000e+00
7.707500000000e+02 5.762979025261e+00 0.000000000000e+00 0.000000000000e+00
7.710000000000e+02 5.488095836250e+00 0.000000000000e+00 0.000000000000e+00
7.712500000000e+02 5.127255000524e+00 0.000000000000e+00 0.000000000000e+00
7.715000000000e+02 4.709928703658e+00 0.000000000000e+00 0.000000000000e+00
7.717500000000e+02 4.263647257312e+00 0.000000000000e+00 0.000000000000e+00
7.720000000000e+02 3.810690765583e+00 0.000000000000e+00 0.000000000000e+00
7.722500000000e+02 3.365650539145e+00 0.000000000000e+00 0.000000000000e+00
7.725000000000e+02 2.934158474741e+00 0.000000000000e+00 0.000000000000e+00
7.727500000000e+02 2.512926907295e+00 0.000000000000e+00 0.000000000000e+00
7.730000000000e+02 2.091070387275e+00 0.000000000000e+00 0.000000000000e+00
7.732500000000e+02 1.652515935066e+00 0.000000000000e+00 0.000000000000e+00
7.735000000000e+02 1.179170004300e+00 0.000000000000e+00 0.000000000000e+00
7.737500000000e+02 6.544155592863e-01 0.000000000000e+00 0.000000000000e+00
7.740000000000e+02 6.647272935645e-02 0.000000000000e+00 0.000000000000e+00
7.742500000000e+02 -5.888240183059e-01 0.000000000000e+00 0.000000000000e+00
7.745000000000e+02 -1.306203177304e+00 0.000000000000e+00 0.000000000000e+00
7.747500000000e+02 -2.070336132604e+00 0.000000000000e+00 0.000000000000e+00
7.750000000000e+02 -2.856513907073e+00 0.000000000000e+00 0.000000000000e+00
7.752500000000e+02 -3.632549267902e+00 0.000000000000e+00 0.000000000000e+00
7.755000000000e+02 -4.361676387691e+00 0.000000000000e+00 0.000000000000e+00
7.757500000000e+02 -5.006093026777e+00 0.000000000000e+00 0.000000000000e+00
7.760000000000e+02 -5.530708318198e+00 0.000000000000e+00 0.000000000000e+00
7.762500000000e+02 -5.906633245323e+00 0.000000000000e+00 0.000000000000e+00
7.765000000000e+02 -6.113984300779e+00 0.000000000000e+00 0.000000000000e+00
7.767500000000e+02 -6.143659528780e+00 0.000000000000e+00 0.000000000000e+00
7.770000000000e+02 -5.997878966910e+00 0.000000000000e+00 0.000000000000e+00
7.772500000000e+02 -5.689441411692e+00 0.000000000000e+00 0.000000000000e+00
7.775000000000e+02 -5.239815749886e+00 0.000000000000e+00 0.000000000000e+00
7.777500000000e+02 -4.676336087055e+00 0.000000000000e+00 0.000000000000e+00
7.780000000000e+02 -4.028885590397e+00 0.000000000000e+00 0.000000000000e+00
7.782500000000e+02 -3.326518771227e+00 0.000000000000e+00 0.000000000000e+00
7.785000000000e+02 -2.594476812999e+00 0.000000000000e+00 0.000000000000e+00
7.787500000000e+02 -1.851994282100e+00 0.000000000000e+00 0.000000000000e+00
7.790000000000e+02 -1.111185047669e+00 0.000000000000e+00 0.000000000000e+00
7.792500000000e+02 -3.771447458134e-01 0.000000000000e+00 0.000000000000e+00
7.795000000000e+02 3.507635010267e-01 0.000000000000e+00 0.000000000000e+00
7.797500000000e+02 1.076641284843e+00 0.000000000000e+00 0.000000000000e+00
7.800000000000e+02 1.805148478281e+00 0.000000000000e+00 0.000000000000e+00
7.802500000000e+02 2.538398471494e+00 0.000000000000e+00 0.000000000000e+00
7.805000000000e+02 3.273132861786e+00 0.000000000000e+00 0.000000000000e+00
7.807500000000e+02 3.998625329441e+00 0.000000000000e+00 0.000000000000e+00
7.810000000000e+02 4.695673530486e+00 0.000000000000e+00 0.000000000000e+00
7.812500000000e+02 5.336895370739e+00 0.000000000000e+00 0.000000000000e+00
7.815000000000e+02 5.888370523768e+00 0.000000000000e+00 0.000000000000e+00
7.817500000000e+02 6.312482884191e+00 0.000000000000e+00 0.000000000000e+00
7.820000000000e+02 6.571649896816e+00 0.000000000000e+00 0.000000000000e+00
7.822500000000e+02 6.632493773482e+00 0.000000000000e+00 0.000000000000e+00
7.825000000000e+02 6.469935973027e+00 0.000000000000e+00 0.000000000000e+00
7.827500000000e+02 6.070690891956e+00 0.000000000000e+00 0.000000000000e+00
7.830000000000e+02 5.435699233482e+00 0.000000000000e+00 0.000000000000e+00
7.832500000000e+02 4.581168175308e+00 0.000000000000e+00 0.000000000000e+00
7.835000000000e+02 3.538057814368e+00 0.000000000000e+00 0.000000000000e+00
7.837500000000e+02 2.350048546890e+00 0.000000000000e+00 0.000000000000e+00
7.840000000000e+02 1.070215794618e+00 0.000000000000e+00 0.000000000000e+00
7.842500000000e+02 -2.431992008532e-01 0.000000000000e+00 0.000000000000e+00
7.845000000000e+02 -1.531423081975e+00 0.000000000000e+00 0.000000000000e+00
7.847500000000e+02 -2.739645207977e+00 0.000000000000e+00 0.000000000000e+00
7.850000000000e+02 -3.820859098198e+00 0.000000000000e+00 0.000000000000e+00
7.852500000000e+02 -4.738633530792e+00 0.000000000000e+00 0.000000000000e+00
7.855000000000e+02 -5.468548947253e+00 0.000000000000e+00 0.000000000000e+00
7.857500000000e+02 -5.998221049758e+00 0.000000000000e+00 0.000000000000e+00
7.860000000000e+02 -6.326027158140e+00 0.000000000000e+00 0.000000000000e+00
7.862500000000e+02 -6.458824725467e+00 0.000000000000e+00 0.000000000000e+00
7.865000000000e+02 -6.409080865300e+00 0.000000000000e+00 0.000000000000e+00
7.867500000000e+02 -6.191898555312e+00 0.000000000000e+00 0.000000000000e+00
7.870000000000e+02 -5.822419995870e+00 0.000000000000e+00 0.000000000000e+00
7.872500000000e+02 -5.314011364593e+00 0.000000000000e+00 0.000000000000e+00
7.875000000000e+02 -4.677497097966e+00 0.000000000000e+00 0.000000000000e+00
7.877500000000e+02 -3.921535724218e+00 0.000000000000e+00 0.000000000000e+00
7.880000000000e+02 -3.054038944400e+00 0.000000000000e+00 0.000000000000e+00
7.882500000000e+02 -2.084359122607e+00 0.000000000000e+00 0.000000000000e+00
7.885000000000e+02 -1.025833832130e+00 0.000000000000e+00 0.000000000000e+00
7.887500000000e+02 1.017997306791e-01 0.000000000000e+00 0.000000000000e+00
7.890000000000e+02 1.270610745453e+00 0.000000000000e+00 0.000000000000e+00
7.892500000000e+02 2.443720149104e+00 0.000000000000e+00 0.000000000000e+00
7.895000000000e+02 3.575867721604e+00 0.000000000000e+00 0.000000000000e+00
7.897500000000e+02 4.615399800448e+00 0.000000000000e+00 0.000000000000e+00
7.900000000000e+02 5.507571914962e+00 0.000000000000e+00 0.000000000000e+00
7.902500000000e+02 6.198863614626e+00 0.000000000000e+00 0.000000000000e+00
7.905000000000e+02 6.641841457224e+00 0.000000000000e+00 0.000000000000e+00
7.907500000000e+02 6.800003853066e+00 0.000000000000e+00 0.000000000000e+00
7.910000000000e+02 6.652013459542e+00 0.000000000000e+00 0.000000000000e+00
7.912500000000e+02 6.194774022288e+00 0.000000000000e+00 0.000000000000e+00
7.915000000000e+02 5.444932883271e+00 0.000000000000e+00 0.000000000000e+00
7.917500000000e+02 4.438571566376e+00 0.000000000000e+00 0.000000000000e+00
7.920000000000e+02 3.229060772496e+00 0.000000000000e+00 0.000000000000e+00
7.922500000000e+02 1.883274165906e+00 0.000000000000e+00 0.000000000000e+00
7.925000000000e+02 4.765484781330e-01 0.000000000000e+00 0.000000000000e+00
7.927500000000e+02 -9.130796930945e-01 0.000000000000e+00 0.000000000000e+00
7.930000000000e+02 -2.210755665184e+00 0.000000000000e+00 0.000000000000e+00
7.932500000000e+02 -3.350205023051e+00 0.000000000000e+00 0.000000000000e+00
7.935000000000e+02 -4.278124143601e+00 0.000000000000e+00 0.000000000000e+00
7.937500000000e+02 -4.957178581697e+00 0.000000000000e+00 0.000000000000e+00
7.940000000000e+02 -5.367406848220e+00 0.000000000000e+00 0.000000000000e+00
7.942500000000e+02 -5.506024781640e+00 0.000000000000e+00 0.000000000000e+00
7.945000000000e+02 -5.385811904495e+00 0.000000000000e+00 0.000000000000e+00
7.947500000000e+02 -5.032411114540e+00 0.000000000000e+00 0.000000000000e+00
7.950000000000e+02 -4.480968097028e+00 0.000000000000e+00 0.000000000000e+00
7.952500000000e+02 -3.772566875602e+00 0.000000000000e+00 0.000000000000e+00
7.955000000000e+02 -2.950882692835e+00 0.000000000000e+00 0.000000000000e+00
7.957500000000e+02 -2.059382253017e+00 0.000000000000e+00 0.000000000000e+00
7.960000000000e+02 -1.139271493481e+00 0.000000000000e+00 0.000000000000e+00
7.962500000000e+02 -2.282447731152e-01 0.000000000000e+00 0.000000000000e+00
7.965000000000e+02 6.400494885706e-01 0.000000000000e+00 0.000000000000e+00
7.967500000000e+02 1.436021446582e+00 0.000000000000e+00 0.000000000000e+00
7.970000000000e+02 2.133889904462e+00 0.000000000000e+00 0.000000000000e+00
7.972500000000e+02 2.711439742188e+00 0.000000000000e+00 0.000000000000e+00
7.975000000000e+02 3.150014291892e+00 0.000000000000e+00 0.000000000000e+00
7.977500000000e+02 3.434884195473e+00 0.000000000000e+00 0.000000000000e+00
7.980000000000e+02 3.556020891105e+00 0.000000000000e+00 0.000000000000e+00
7.982500000000e+02 3.509182924895e+00 0.000000000000e+00 0.000000000000e+00
7.985000000000e+02 3.297118495207e+00 0.000000000000e+00 0.000000000000e+00
7.987500000000e+02 2.930617181088e+00 0.000000000000e+00 0.000000000000e+00
7.990000000000e+02 2.429121199473e+00 0.000000000000e+00 0.000000000000e+00
7.992500000000e+02 1.820637444573e+00 0.000000000000e+00 0.000000000000e+00
7.995000000000e+02 1.140772848217e+00 0.000000000000e+00 0.000000000000e+00
7.997500000000e+02 4.308357514863e-01 0.000000000000e+00 0.000000000000e+00
8.000000000000e+02 -2.649131308335e-01 0.000000000000e+00 0.000000000000e+00
8.002500000000e+02 -9.026368829004e-01 0.000000000000e+00 0.000000000000e+00
8.005000000000e+02 -1.442586284921e+00 0.000000000000e+00 0.000000000000e+00
8.007500000000e+02 -1.852638674929e+00 0.000000000000e+00 0.000000000000e+00
8.010000000000e+02 -2.111281581995e+00 0.000000000000e+00 0.000000000000e+00
8.012500000000e+02 -2.209654299020e+00 0.000000000000e+00 0.000000000000e+00
8.015000000000e+02 -2.152360512806e+00 0.000000000000e+00 0.000000000000e+00
8.017500000000e+02 -1.956908891129e+00 0.000000000000e+00 0.000000000000e+00
8.020000000000e+02 -1.651806680552e+00 0.000000000000e+00 0.000000000000e+00
8.022500000000e+02 -1.273500597371e+00 0.000000000000e+00 0.000000000000e+00
8.025000000000e+02 -8.625059141381e-01 0.000000000000e+00 0.000000000000e+00
8.027500000000e+02 -4.591680916683e-01 0.000000000000e+00 0.000000000000e+00
8.030000000000e+02 -9.954716338368e-02 0.000000000000e+00 0.000000000000e+00
8.032500000000e+02 1.881028383179e-01 0.000000000000e+00 0.000000000000e+00
8.035000000000e+02 3.858659232585e-01 0.000000000000e+00 0.000000000000e+00
8.037500000000e+02 4.874423992740e-01 0.000000000000e+00 0.000000000000e+00
8.040000000000e+02 4.980675622317e-01 0.000000000000e+00 0.000000000000e+00
8.042500000000e+02 4.331335584553e-01 0.000000000000e+00 0.000000000000e+00
8.045000000000e+02 3.157318623759e-01 0.000000000000e+00 0.000000000000e+00
8.047500000000e+02 1.734545144792e-01 0.000000000000e+00 0.000000000000e+00
8.050000000000e+02 3.486430411044e-02 0.000000000000e+00 0.000000000000e+00
8.052500000000e+02 -7.393973120314e-02 0.000000000000e+00 0.000000000000e+00
8.055000000000e+02 -1.322737516690e-01 0.000000000000e+00 0.000000000000e+00
8.057500000000e+02 -1.270344951380e-01 0.000000000000e+00 0.000000000000e+00
8.060000000000e+02 -5.389166338452e-02 0.000000000000e+00 0.000000000000e+00
8.062500000000e+02 8.255037613863e-02 0.000000000000e+00 0.000000000000e+00
8.065000000000e+02 2.695555743599e-01 0.000000000000e+00 0.000000000000e+00
8.067500000000e+02 4.878560204627e-01 0.000000000000e+00 0.000000000000e+00
8.070000000000e+02 7.138122448205e-01 0.000000000000e+00 0.000000000000e+00
8.072500000000e+02 9.218677598680e-01 0.000000000000e+00 0.000000000000e+00
8.075000000000e+02 1.087038974596e+00 0.000000000000e+00 0.000000000000e+00
8.077500000000e+02 1.187219122017e+00 0.000000000000e+00 0.000000000000e+00
8.080000000000e+02 1.205131250427e+00 0.000000000000e+00 0.000000000000e+00
8.082500000000e+02 1.129827743031e+00 0.000000000000e+00 0.000000000000e+00
8.085000000000e+02 9.576902095755e-01 0.000000000000e+00 0.000000000000e+00
8.087500000000e+02 6.929250450194e-01 0.000000000000e+00 0.000000000000e+00
8.090000000000e+02 3.475723022670e-01 0.000000000000e+00 0.000000000000e+00
8.092500000000e+02 -5.895008057739e-02 0.000000000000e+00 0.000000000000e+00
8.095000000000e+02 -5.007522725801e-01 0.000000000000e+00 0.000000000000e+00
8.097500000000e+02 -9.468247041026e-01 0.000000000000e+00 0.000000000000e+00
8.100000000000e+02 -1.362835116109e+00 0.000000000000e+00 0.000000000000e+00
8.102500000000e+02 -1.713355578065e+00 0.000000000000e+00 0.000000000000e+00
8.105000000000e+02 -1.964469359826e+00 0.000000000000e+00 0.000000000000e+00
8.107500000000e+02 -2.086651228576e+00 0.000000000000e+00 0.000000000000e+00
8.110000000000e+02 -2.057743828506e+00 0.000000000000e+00 0.000000000000e+00
8.112500000000e+02 -1.865779358847e+00 0.000000000000e+00 0.000000000000e+00
8.115000000000e+02 -1.511335616696e+00 0.000000000000e+00 0.000000000000e+00
8.117500000000e+02 -1.009085432969e+00 0.000000000000e+00 0.000000000000e+00
8.120000000000e+02 -3.882131387596e-01 0.000000000000e+00 0.000000000000e+00
8.122500000000e+02 3.085600274118e-01 0.000000000000e+00 0.000000000000e+00
8.125000000000e+02 1.027476818378e+00 0.000000000000e+00 0.000000000000e+00
8.127500000000e+02 1.707737643842e+00 0.000000000000e+00 0.000000000000e+00
8.130000000000e+02 2.286756765973e+00 0.000000000000e+00 0.000000000000e+00
8.132500000000e+02 2.706251826035e+00 0.000000000000e+00 0.000000000000e+00
8.135000000000e+02 2.918566222568e+00 0.000000000000e+00 0.000000000000e+00
8.137500000000e+02 2.892510100705e+00 0.000000000000e+00 0.000000000000e+00
8.140000000000e+02 2.617974330701e+00 0.000000000000e+00 0.000000000000e+00
8.142500000000e+02 2.108638176383e+00 0.000000000000e+00 0.000000000000e+00
8.145000000000e+02 1.402257697953e+00 0.000000000000e+00 0.000000000000e+00
8.147500000000e+02 5.582758797491e-01 0.000000000000e+00 0.000000000000e+00
8.150000000000e+02 -3.471896926686e-01 0.000000000000e+00 0.000000000000e+00
8.152500000000e+02 -1.228588357187e+00 0.000000000000e+00 0.000000000000e+00
8.155000000000e+02 -1.999698976937e+00 0.000000000000e+00 0.000000000000e+00
8.157500000000e+02 -2.582958973824e+00 0.000000000000e+00 0.000000000000e+00
8.160000000000e+02 -2.918266696270e+00 0.000000000000e+00 0.000000000000e+00
8.162500000000e+02 -2.970160922423e+00 0.000000000000e+00 0.000000000000e+00
8.165000000000e+02 -2.732423483490e+00 0.000000000000e+00 0.000000000000e+00
8.167500000000e+02 -2.229428393572e+00 0.000000000000e+00 0.000000000000e+00
8.170000000000e+02 -1.513943586877e+00 0.000000000000e+00 0.000000000000e+00
8.172500000000e+02 -6.615327653703e-01 0.000000000000e+00 0.000000000000e+00
8.175000000000e+02 2.378526145910e-01 0.000000000000e+00 0.000000000000e+00
8.177500000000e+02 1.090118318916e+00 0.000000000000e+00 0.000000000000e+00
8.180000000000e+02 1.807868547492e+00 0.000000000000e+00 0.000000000000e+00
8.182500000000e+02 2.320491582977e+00 0.000000000000e+00 0.000000000000e+00
8.185000000000e+02 2.582205170209e+00 0.000000000000e+00 0.000000000000e+00
8.187500000000e+02 2.577019258842e+00 0.000000000000e+00 0.000000000000e+00
8.190000000000e+02 2.319963493913e+00 0.000000000000e+00 0.000000000000e+00
8.192500000000e+02 1.854414267690e+00 0.000000000000e+00 0.000000000000e+00
8.195000000000e+02 1.245875964473e+00 0.000000000000e+00 0.000000000000e+00
8.197500000000e+02 5.730512789761e-01 0.000000000000e+00 0.000000000000e+00
8.200000000000e+02 -8.259227403938e-02 0.000000000000e+00 0.000000000000e+00
8.202500000000e+02 -6.473432035001e-01 0.000000000000e+00 0.000000000000e+00
8.205000000000e+02 -1.064424283540e+00 0.000000000000e+00 0.000000000000e+00
8.207500000000e+02 -1.300586117626e+00 0.000000000000e+00 0.000000000000e+00
8.210000000000e+02 -1.349239770736e+00 0.000000000000e+00 0.000000000000e+00
8.212500000000e+02 -1.229746186979e+00 0.000000000000e+00 0.000000000000e+00
8.215000000000e+02 -9.830326987650e-01 0.000000000000e+00 0.000000000000e+00
8.217500000000e+02 -6.642385739196e-01 0.000000000000e+00 0.000000000000e+00
8.220000000000e+02 -3.335241193801e-01 0.000000000000e+00 0.000000000000e+00
8.222500000000e+02 -4.644627061258e-02 0.000000000000e+00 0.000000000000e+00
8.225000000000e+02 1.546342629290e-01 0.000000000000e+00 0.000000000000e+00
8.227500000000e+02 2.468056709432e-01 0.000000000000e+00 0.000000000000e+00
8.230000000000e+02 2.295639239119e-01 0.000000000000e+00 0.000000000000e+00
8.232500000000e+02 1.240277121139e-01 0.000000000000e+00 0.000000000000e+00
8.235000000000e+02 -3.146225705576e-02 0.000000000000e+00 0.000000000000e+00
8.237500000000e+02 -1.886641730346e-01 0.000000000000e+00 0.000000000000e+00
8.240000000000e+02 -2.985115264775e-01 0.000000000000e+00 0.000000000000e+00
8.242500000000e+02 -3.204825237206e-01 0.000000000000e+00 0.000000000000e+00
8.245000000000e+02 -2.307232299346e-01 0.000000000000e+00 0.000000000000e+00
8.247500000000e+02 -2.754639203200e-02 0.000000000000e+00 0.000000000000e+00
8.250000000000e+02 2.666915475198e-01 0.000000000000e+00 0.000000000000e+00
8.252500000000e+02 6.077854580436e-01 0.000000000000e+00 0.000000000000e+00
8.255000000000e+02 9.357642409481e-01 0.000000000000e+00 0.000000000000e+00
8.257500000000e+02 1.184050235632e+00 0.000000000000e+00 0.000000000000e+00
8.260000000000e+02 1.290362026486e+00 0.000000000000e+00 0.000000000000e+00
8.262500000000e+02 1.207693257254e+00 0.000000000000e+00 0.000000000000e+00
8.265000000000e+02 9.136117611648e-01 0.000000000000e+00 0.000000000000e+00
8.267500000000e+02 4.163029721828e-01 0.000000000000e+00 0.000000000000e+00
8.270000000000e+02 -2.437886023750e-01 0.000000000000e+00 0.000000000000e+00
8.272500000000e+02 -9.972423689995e-01 0.000000000000e+00 0.000000000000e+00
8.275000000000e+02 -1.753661496105e+00 0.000000000000e+00 0.000000000000e+00
8.277500000000e+02 -2.413451949167e+00 0.000000000000e+00 0.000000000000e+00
8.280000000000e+02 -2.881823090736e+00 0.000000000000e+00 0.000000000000e+00
8.282500000000e+02 -3.083039722860e+00 0.000000000000e+00 0.000000000000e+00
8.285000000000e+02 -2.972820012228e+00 0.000000000000e+00 0.000000000000e+00
8.287500000000e+02 -2.546946032035e+00 0.000000000000e+00 0.000000000000e+00
8.290000000000e+02 -1.844619634808e+00 0.000000000000e+00 0.000000000000e+00
8.292500000000e+02 -9.457979994113e-01 0.000000000000e+00 0.000000000000e+00
8.295000000000e+02 3.741429484762e-02 0.000000000000e+00 0.000000000000e+00
8.297500000000e+02 9.743750195709e-01 0.000000000000e+00 0.000000000000e+00
8.300000000000e+02 1.732812797842e+00 0.000000000000e+00 0.000000000000e+00
8.302500000000e+02 2.196787659135e+00 0.000000000000e+00 0.000000000000e+00
8.305000000000e+02 2.283217292576e+00 0.000000000000e+00 0.000000000000e+00
8.307500000000e+02 1.954591417045e+00 0.000000000000e+00 0.000000000000e+00
8.310000000000e+02 1.225949103502e+00 0.000000000000e+00 0.000000000000e+00
8.312500000000e+02 1.649352988606e-01 0.000000000000e+00 0.000000000000e+00
8.315000000000e+02 -1.115314607156e+00 0.000000000000e+00 0.000000000000e+00
8.317500000000e+02 -2.469717433708e+00 0.000000000000e+00 0.000000000000e+00
8.320000000000e+02 -3.739548290803e+00 0.000000000000e+00 0.000000000000e+00
8.322500000000e+02 -4.773136598393e+00 0.000000000000e+00 0.000000000000e+00
8.325000000000e+02 -5.446183802185e+00 0.000000000000e+00 0.000000000000e+00
8.327500000000e+02 -5.678917765282e+00 0.000000000000e+00 0.000000000000e+00
8.330000000000e+02 -5.447670543381e+00 0.000000000000e+00 0.000000000000e+00
8.332500000000e+02 -4.789182084115e+00 0.000000000000e+00 0.000000000000e+00
8.335000000000e+02 -3.796898356407e+00 0.000000000000e+00 0.000000000000e+00
8.337500000000e+02 -2.609617555284e+00 0.000000000000e+00 0.000000000000e+00
8.340000000000e+02 -1.393892467048e+00 0.000000000000e+00 0.000000000000e+00
8.342500000000e+02 -3.224730532959e-01 0.000000000000e+00 0.000000000000e+00
8.345000000000e+02 4.483538418441e-01 0.000000000000e+00 0.000000000000e+00
8.347500000000e+02 7.994846544602e-01 0.000000000000e+00 0.000000000000e+00
8.350000000000e+02 6.649670512375e-01 0.000000000000e+00 0.000000000000e+00
8.352500000000e+02 4.102367724436e-02 0.000000000000e+00 0.000000000000e+00
8.355000000000e+02 -1.013133615940e+00 0.000000000000e+00 0.000000000000e+00
8.357500000000e+02 -2.382857220823e+00 0.000000000000e+00 0.000000000000e+00
8.360000000000e+02 -3.913007558963e+00 0.000000000000e+00 0.000000000000e+00
8.362500000000e+02 -5.428302931534e+00 0.000000000000e+00 0.000000000000e+00
8.365000000000e+02 -6.756352496506e+00 0.000000000000e+00 0.000000000000e+00
8.367500000000e+02 -7.750281770687e+00 0.000000000000e+00 0.000000000000e+00
8.370000000000e+02 -8.307914726931e+00 0.000000000000e+00 0.000000000000e+00
8.372500000000e+02 -8.384946203879e+00 0.000000000000e+00 0.000000000000e+00
8.375000000000e+02 -8.000357938940e+00 0.000000000000e+00 0.000000000000e+00
8.377500000000e+02 -7.233387529291e+00 0.000000000000e+00 0.000000000000e+00
8.380000000000e+02 -6.212505934525e+00 0.000000000000e+00 0.000000000000e+00
8.382500000000e+02 -5.097937651722e+00 0.000000000000e+00 0.000000000000e+00
8.385000000000e+02 -4.060120430720e+00 0.000000000000e+00 0.000000000000e+00
8.387500000000e+02 -3.257031099423e+00 0.000000000000e+00 0.000000000000e+00
8.390000000000e+02 -2.813430393462e+00 0.000000000000e+00 0.000000000000e+00
8.392500000000e+02 -2.804788682646e+00 0.000000000000e+00 0.000000000000e+00
8.395000000000e+02 -3.247990091608e+00 0.000000000000e+00 0.000000000000e+00
8.397500000000e+02 -4.099969889141e+00 0.000000000000e+00 0.000000000000e+00
8.400000000000e+02 -5.264351791501e+00 0.000000000000e+00 0.000000000000e+00
8.402500000000e+02 -6.605069181663e+00 0.000000000000e+00 0.000000000000e+00
8.405000000000e+02 -7.965025679297e+00 0.000000000000e+00 0.000000000000e+00
8.407500000000e+02 -9.187201162359e+00 0.000000000000e+00 0.000000000000e+00
8.410000000000e+02 -1.013532397959e+01 0.000000000000e+00 0.000000000000e+00
8.412500000000e+02 -1.071134184205e+01 0.000000000000e+00 0.000000000000e+00
8.415000000000e+02 -1.086741049262e+01 0.000000000000e+00 0.000000000000e+00
8.417500000000e+02 -1.061090711371e+01 0.000000000000e+00 0.000000000000e+00
8.420000000000e+02 -1.000195071417e+01 0.000000000000e+00 0.000000000000e+00
8.422500000000e+02 -9.143936949959e+00 0.000000000000e+00 0.000000000000e+00
8.425000000000e+02 -8.168528398260e+00 0.000000000000e+00 0.000000000000e+00
8.427500000000e+02 -7.217257285690e+00 0.000000000000e+00 0.000000000000e+00
8.430000000000e+02 -6.422302929298e+00 0.000000000000e+00 0.000000000000e+00
8.432500000000e+02 -5.889052531892e+00 0.000000000000e+00 0.000000000000e+00
8.435000000000e+02 -5.682743959095e+00 0.000000000000e+00 0.000000000000e+00
8.437500000000e+02 -5.820874257888e+00 0.000000000000e+00 0.000000000000e+00
8.440000000000e+02 -6.272230196627e+00 0.000000000000e+00 0.000000000000e+00
8.442500000000e+02 -6.962476115749e+00 0.000000000000e+00 0.000000000000e+00
8.445000000000e+02 -7.785348615699e+00 0.000000000000e+00 0.000000000000e+00
8.447500000000e+02 -8.617777347111e+00 0.000000000000e+00 0.000000000000e+00
8.450000000000e+02 -9.336771793800e+00 0.000000000000e+00 0.000000000000e+00
8.452500000000e+02 -9.835743464517e+00 0.000000000000e+00 0.000000000000e+00
8.455000000000e+02 -1.003808506094e+01 0.000000000000e+00 0.000000000000e+00
8.457500000000e+02 -9.906271867625e+00 0.000000000000e+00 0.000000000000e+00
8.460000000000e+02 -9.445415604989e+00 0.000000000000e+00 0.000000000000e+00
8.462500000000e+02 -8.700988954227e+00 0.000000000000e+00 0.000000000000e+00
8.465000000000e+02 -7.751237950728e+00 0.000000000000e+00 0.000000000000e+00
8.467500000000e+02 -6.695499825961e+00 0.000000000000e+00 0.000000000000e+00
8.470000000000e+02 -5.640153423679e+00 0.000000000000e+00 0.000000000000e+00
8.472500000000e+02 -4.684185306840e+00 0.000000000000e+00 0.000000000000e+00
8.475000000000e+02 -3.906331494859e+00 0.000000000000e+00 0.000000000000e+00
8.477500000000e+02 -3.355466086368e+00 0.000000000000e+00 0.000000000000e+00
8.480000000000e+02 -3.045403401467e+00 0.000000000000e+00 0.000000000000e+00
8.482500000000e+02 -2.954636991195e+00 0.000000000000e+00 0.000000000000e+00
8.485000000000e+02 -3.030850154897e+00 0.000000000000e+00 0.000000000000e+00
8.487500000000e+02 -3.199394219734e+00 0.000000000000e+00 0.000000000000e+00
8.490000000000e+02 -3.374427730857e+00 0.000000000000e+00 0.000000000000e+00
8.492500000000e+02 -3.471104812180e+00 0.000000000000e+00 0.000000000000e+00
8.495000000000e+02 -3.417127467884e+00 0.000000000000e+00 0.000000000000e+00
8.497500000000e+02 -3.162134637140e+00 0.000000000000e+00 0.000000000000e+00
8.500000000000e+02 -2.683758881364e+00 0.000000000000e+00 0.000000000000e+00
8.502500000000e+02 -1.989682235000e+00 0.000000000000e+00 0.000000000000e+00
8.505000000000e+02 -1.115591641920e+00 0.000000000000e+00 0.000000000000e+00
8.507500000000e+02 -1.194912250691e-01 0.000000000000e+00 0.000000000000e+00
8.510000000000e+02 9.267016046738e-01 0.000000000000e+00 0.000000000000e+00
8.512500000000e+02 1.947026190757e+00 0.000000000000e+00 0.000000000000e+00
8.515000000000e+02 2.871425503013e+00 0.000000000000e+00 0.000000000000e+00
8.517500000000e+02 3.644435125223e+00 0.000000000000e+00 0.000000000000e+00
8.520000000000e+02 4.231511576100e+00 0.000000000000e+00 0.000000000000e+00
8.522500000000e+02 4.622266591538e+00 0.000000000000e+00 0.000000000000e+00
8.525000000000e+02 4.830324349694e+00 0.000000000000e+00 0.000000000000e+00
8.527500000000e+02 4.889985213111e+00 0.000000000000e+00 0.000000000000e+00
8.530000000000e+02 4.850298713746e+00 0.000000000000e+00 0.000000000000e+00
8.532500000000e+02 4.767466145358e+00 0.000000000000e+00 0.000000000000e+00
8.535000000000e+02 4.696671618465e+00 0.000000000000e+00 0.000000000000e+00
8.537500000000e+02 4.684462814936e+00 0.000000000000e+00 0.000000000000e+00
8.540000000000e+02 4.762673873892e+00 0.000000000000e+00 0.000000000000e+00
8.542500000000e+02 4.944627830865e+00 0.000000000000e+00 0.000000000000e+00
8.545000000000e+02 5.224015430110e+00 0.000000000000e+00 0.000000000000e+00
8.547500000000e+02 5.576470875498e+00 0.000000000000e+00 0.000000000000e+00
8.550000000000e+02 5.963505239104e+00 0.000000000000e+00 0.000000000000e+00
8.552500000000e+02 6.338161898121e+00 0.000000000000e+00 0.000000000000e+00
8.555000000000e+02 6.651561614543e+00 0.000000000000e+00 0.000000000000e+00
8.557500000000e+02 6.859428598124e+00 0.000000000000e+00 0.000000000000e+00
8.560000000000e+02 6.927736850773e+00 0.000000000000e+00 0.000000000000e+00
8.562500000000e+02 6.836775350805e+00 0.000000000000e+00 0.000000000000e+00
8.565000000000e+02 6.583174246227e+00 0.000000000000e+00 0.000000000000e+00
8.567500000000e+02 6.179725573855e+00 0.000000000000e+00 0.000000000000e+00
8.570000000000e+02 5.653130215112e+00 0.000000000000e+00 0.000000000000e+00
8.572500000000e+02 5.040068303675e+00 0.000000000000e+00 0.000000000000e+00
8.575000000000e+02 4.382190049993e+00 0.000000000000e+00 0.000000000000e+00
8.577500000000e+02 3.720735311027e+00 0.000000000000e+00 0.000000000000e+00
8.580000000000e+02 3.091503368110e+00 0.000000000000e+00 0.000000000000e+00
8.582500000000e+02 2.520812773748e+00 0.000000000000e+00 0.000000000000e+00
8.585000000000e+02 2.022930392933e+00 0.000000000000e+00 0.000000000000e+00
8.587500000000e+02 1.599233890828e+00 0.000000000000e+00 0.000000000000e+00
8.590000000000e+02 1.239133523898e+00 0.000000000000e+00 0.000000000000e+00
8.592500000000e+02 9.225491522759e-01 0.000000000000e+00 0.000000000000e+00
8.595000000000e+02 6.235460639352e-01 0.000000000000e+00 0.000000000000e+00
8.597500000000e+02 3.146012578117e-01 0.000000000000e+00 0.000000000000e+00
8.600000000000e+02 -2.908587758712e-02 0.000000000000e+00 0.000000000000e+00
8.602500000000e+02 -4.258043581884e-01 0.000000000000e+00 0.000000000000e+00
8.605000000000e+02 -8.845380366392e-01 0.000000000000e+00 0.000000000000e+00
8.607500000000e+02 -1.403493736163e+00 0.000000000000e+00 0.000000000000e+00
8.610000000000e+02 -1.970094092330e+00 0.000000000000e+00 0.000000000000e+00
8.612500000000e+02 -2.562384859951e+00 0.000000000000e+00 0.000000000000e+00
8.615000000000e+02 -3.151627823775e+00 0.000000000000e+00 0.000000000000e+00
8.617500000000e+02 -3.705708267300e+00 0.000000000000e+00 0.000000000000e+00
8.620000000000e+02 -4.192896450488e+00 0.000000000000e+00 0.000000000000e+00
8.622500000000e+02 -4.585474692671e+00 0.000000000000e+00 0.000000000000e+00
8.625000000000e+02 -4.862776394790e+00 0.000000000000e+00 0.000000000000e+00
8.627500000000e+02 -5.013273844958e+00 0.000000000000e+00 0.000000000000e+00
8.630000000000e+02 -5.035484530349e+00 0.000000000000e+00 0.000000000000e+00
8.632500000000e+02 -4.937622853584e+00 0.000000000000e+00 0.000000000000e+00
8.635000000000e+02 -4.736085258690e+00 0.000000000000e+00 0.000000000000e+00
8.637500000000e+02 -4.453001701798e+00 0.000000000000e+00 0.000000000000e+00
8.640000000000e+02 -4.113197710715e+00 0.000000000000e+00 0.000000000000e+00
8.642500000000e+02 -3.740976185902e+00 0.000000000000e+00 0.000000000000e+00
8.645000000000e+02 -3.357139866412e+00 0.000000000000e+00 0.000000000000e+00
8.647500000000e+02 -2.976633945514e+00 0.000000000000e+00 0.000000000000e+00
8.650000000000e+02 -2.607100085459e+00 0.000000000000e+00 0.000000000000e+00
8.652500000000e+02 -2.248510015119e+00 0.000000000000e+00 0.000000000000e+00
8.655000000000e+02 -1.893904956795e+00 0.000000000000e+00 0.000000000000e+00
8.657500000000e+02 -1.531124277475e+00 0.000000000000e+00 0.000000000000e+00
8.660000000000e+02 -1.145280762582e+00 0.000000000000e+00 0.000000000000e+00
8.662500000000e+02 -7.216462102759e-01 0.000000000000e+00 0.000000000000e+00
8.665000000000e+02 -2.485609301600e-01 0.000000000000e+00 0.000000000000e+00
8.667500000000e+02 2.800199872763e-01 0.000000000000e+00 0.000000000000e+00
8.670000000000e+02 8.626824126459e-01 0.000000000000e+00 0.000000000000e+00
8.672500000000e+02 1.489658686347e+00 0.000000000000e+00 0.000000000000e+00
8.675000000000e+02 2.143008604692e+00 0.000000000000e+00 0.000000000000e+00
8.677500000000e+02 2.797864017546e+00 0.000000000000e+00 0.000000000000e+00
8.680000000000e+02 3.424589469402e+00 0.000000000000e+00 0.000000000000e+00
8.682500000000e+02 3.991594664688e+00 0.000000000000e+00 0.000000000000e+00
8.685000000000e+02 4.468451744642e+00 0.000000000000e+00 0.000000000000e+00
8.687500000000e+02 4.828931996880e+00 0.000000000000e+00 0.000000000000e+00
8.690000000000e+02 5.053587651250e+00 0.000000000000e+00 0.000000000000e+00
8.692500000000e+02 5.131563542640e+00 0.000000000000e+00 0.000000000000e+00
8.695000000000e+02 5.061423166927e+00 0.000000000000e+00 0.000000000000e+00
8.697500000000e+02 4.850901259880e+00 0.000000000000e+00 0.000000000000e+00
8.700000000000e+02 4.515634022239e+00 0.000000000000e+00 0.000000000000e+00
8.702500000000e+02 4.077050400734e+00 0.000000000000e+00 0.000000000000e+00
8.705000000000e+02 3.559716016362e+00 0.000000000000e+00 0.000000000000e+00
8.707500000000e+02 2.988490988751e+00 0.000000000000e+00 0.000000000000e+00
8.710000000000e+02 2.385884533636e+00 0.000000000000e+00 0.000000000000e+00
8.712500000000e+02 1.769959547309e+00 0.000000000000e+00 0.000000000000e+00
8.715000000000e+02 1.153062950639e+00 0.000000000000e+00 0.000000000000e+00
8.717500000000e+02 5.415422805346e-01 0.000000000000e+00 0.000000000000e+00
8.720000000000e+02 -6.352897069569e-02 0.000000000000e+00 0.000000000000e+00
8.722500000000e+02 -6.647370478285e-01 0.000000000000e+00 0.000000000000e+00
8.725000000000e+02 -1.266071745186e+00 0.000000000000e+00 0.000000000000e+00
8.727500000000e+02 -1.870370225351e+00 0.000000000000e+00 0.000000000000e+00
8.730000000000e+02 -2.476851606753e+00 0.000000000000e+00 0.000000000000e+00
8.732500000000e+02 -3.079128643800e+00 0.000000000000e+00 0.000000000000e+00
8.735000000000e+02 -3.664024805971e+00 0.000000000000e+00 0.000000000000e+00
8.737500000000e+02 -4.211420497046e+00 0.000000000000e+00 0.000000000000e+00
8.740000000000e+02 -4.695214536617e+00 0.000000000000e+00 0.000000000000e+00
8.742500000000e+02 -5.085334580044e+00 0.000000000000e+00 0.000000000000e+00
8.745000000000e+02 -5.350583426839e+00 0.000000000000e+00 0.000000000000e+00
8.747500000000e+02 -5.461987250154e+00 0.000000000000e+00 0.000000000000e+00
8.750000000000e+02 -5.396233539505e+00 0.000000000000e+00 0.000000000000e+00
8.752500000000e+02 -5.138762263501e+00 0.000000000000e+00 0.000000000000e+00
8.755000000000e+02 -4.686107483207e+00 0.000000000000e+00 0.000000000000e+00
8.757500000000e+02 -4.047174548425e+00 0.000000000000e+00 0.000000000000e+00
8.760000000000e+02 -3.243268794278e+00 0.000000000000e+00 0.000000000000e+00
8.762500000000e+02 -2.306848032885e+00 0.000000000000e+00 0.000000000000e+00
8.765000000000e+02 -1.279132138177e+00 0.000000000000e+00 0.000000000000e+00
8.767500000000e+02 -2.068468748782e-01 0.000000000000e+00 0.000000000000e+00
8.770000000000e+02 8.615137453245e-01 0.000000000000e+00 0.000000000000e+00
8.772500000000e+02 1.879466508796e+00 0.000000000000e+00 0.000000000000e+00
8.775000000000e+02 2.805922522677e+00 0.000000000000e+00 0.000000000000e+00
8.777500000000e+02 3.607799826232e+00 0.000000000000e+00 0.000000000000e+00
8.780000000000e+02 4.261600947079e+00 0.000000000000e+00 0.000000000000e+00
8.782500000000e+02 4.753836581124e+00 0.000000000000e+00 0.000000000000e+00
8.785000000000e+02 5.080335542376e+00 0.000000000000e+00 0.000000000000e+00
8.787500000000e+02 5.244631368070e+00 0.000000000000e+00 0.000000000000e+00
8.790000000000e+02 5.255736319861e+00 0.000000000000e+00 0.000000000000e+00
8.792500000000e+02 5.125687063799e+00 0.000000000000e+00 0.000000000000e+00
8.795000000000e+02 4.867262768163e+00 0.000000000000e+00 0.000000000000e+00
8.797500000000e+02 4.492233613000e+00 0.000000000000e+00 0.000000000000e+00
8.800000000000e+02 4.010402143335e+00 0.000000000000e+00 0.000000000000e+00
8.802500000000e+02 3.429565535733e+00 0.000000000000e+00 0.000000000000e+00
8.805000000000e+02 2.756373364014e+00 0.000000000000e+00 0.000000000000e+00
8.807500000000e+02 1.997905390898e+00 0.000000000000e+00 0.000000000000e+00
8.810000000000e+02 1.163669466723e+00 0.000000000000e+00 0.000000000000e+00
8.812500000000e+02 2.676394185635e-01 0.000000000000e+00 0.000000000000e+00
8.815000000000e+02 -6.700707631481e-01 0.000000000000e+00 0.000000000000e+00
8.817500000000e+02 -1.622262800246e+00 0.000000000000e+00 0.000000000000e+00
8.820000000000e+02 -2.554712654492e+00 0.000000000000e+00 0.000000000000e+00
8.822500000000e+02 -3.427366744480e+00 0.000000000000e+00 0.000000000000e+00
8.825000000000e+02 -4.196648633244e+00 0.000000000000e+00 0.000000000000e+00
8.827500000000e+02 -4.818684826707e+00 0.000000000000e+00 0.000000000000e+00
8.830000000000e+02 -5.253115618022e+00 0.000000000000e+00 0.000000000000e+00
8.832500000000e+02 -5.467056150002e+00 0.000000000000e+00 0.000000000000e+00
8.835000000000e+02 -5.438728811553e+00 0.000000000000e+00 0.000000000000e+00
8.837500000000e+02 -5.160307643142e+00 0.000000000000e+00 0.000000000000e+00
8.840000000000e+02 -4.639596661073e+00 0.000000000000e+00 0.000000000000e+00
8.842500000000e+02 -3.900296398741e+00 0.000000000000e+00 0.000000000000e+00
8.845000000000e+02 -2.980778892056e+00 0.000000000000e+00 0.000000000000e+00
8.847500000000e+02 -1.931468596799e+00 0.000000000000e+00 0.000000000000e+00
8.850000000000e+02 -8.110916537267e-01 0.000000000000e+00 0.000000000000e+00
8.852500000000e+02 3.178132769843e-01 0.000000000000e+00 0.000000000000e+00
8.855000000000e+02 1.393649582984e+00 0.000000000000e+00 0.000000000000e+00
8.857500000000e+02 2.360290481079e+00 0.000000000000e+00 0.000000000000e+00
8.860000000000e+02 3.170930483911e+00 0.000000000000e+00 0.000000000000e+00
8.862500000000e+02 3.790908157992e+00 0.000000000000e+00 0.000000000000e+00
8.865000000000e+02 4.199284730152e+00 0.000000000000e+00 0.000000000000e+00
8.867500000000e+02 4.389120115116e+00 0.000000000000e+00 0.000000000000e+00
8.870000000000e+02 4.366543097010e+00 0.000000000000e+00 0.000000000000e+00
8.872500000000e+02 4.148844798616e+00 0.000000000000e+00 0.000000000000e+00
8.875000000000e+02 3.761917303944e+00 0.000000000000e+00 0.000000000000e+00
8.877500000000e+02 3.237401778452e+00 0.000000000000e+00 0.000000000000e+00
8.880000000000e+02 2.609899754840e+00 0.000000000000e+00 0.000000000000e+00
8.882500000000e+02 1.914542391480e+00 0.000000000000e+00 0.000000000000e+00
8.885000000000e+02 1.185117326035e+00 0.000000000000e+00 0.000000000000e+00
8.887500000000e+02 4.528379985722e-01 0.000000000000e+00 0.000000000000e+00
8.890000000000e+02 -2.542750184561e-01 0.000000000000e+00 0.000000000000e+00
8.892500000000e+02 -9.115288430189e-01 0.000000000000e+00 0.000000000000e+00
8.895000000000e+02 -1.497402779347e+00 0.000000000000e+00 0.000000000000e+00
8.897500000000e+02 -1.993320054746e+00 0.000000000000e+00 0.000000000000e+00
8.900000000000e+02 -2.383545108748e+00 0.000000000000e+00 0.000000000000e+00
8.902500000000e+02 -2.655347337874e+00 0.000000000000e+00 0.000000000000e+00
8.905000000000e+02 -2.799487978918e+00 0.000000000000e+00 0.000000000000e+00
8.907500000000e+02 -2.810991393317e+00 0.000000000000e+00 0.000000000000e+00
8.910000000000e+02 -2.690072715201e+00 0.000000000000e+00 0.000000000000e+00
8.912500000000e+02 -2.443026864402e+00 0.000000000000e+00 0.000000000000e+00
8.915000000000e+02 -2.082851800877e+00 0.000000000000e+00 0.000000000000e+00
8.917500000000e+02 -1.629388368333e+00 0.000000000000e+00 0.000000000000e+00
8.920000000000e+02 -1.108810057470e+00 0.000000000000e+00 0.000000000000e+00
8.922500000000e+02 -5.523815593802e-01 0.000000000000e+00 0.000000000000e+00
8.925000000000e+02 5.487687475381e-03 0.000000000000e+00 0.000000000000e+00
8.927500000000e+02 5.297562287905e-01 0.000000000000e+00 0.000000000000e+00
8.930000000000e+02 9.875910147352e-01 0.000000000000e+00 0.000000000000e+00
8.932500000000e+02 1.351226038358e+00 0.000000000000e+00 0.000000000000e+00
8.935000000000e+02 1.600500038195e+00 0.000000000000e+00 0.000000000000e+00
8.937500000000e+02 1.724751800915e+00 0.000000000000e+00 0.000000000000e+00
8.940000000000e+02 1.723815776257e+00 0.000000000000e+00 0.000000000000e+00
8.942500000000e+02 1.607963493209e+00 0.000000000000e+00 0.000000000000e+00
8.945000000000e+02 1.396763886949e+00 0.000000000000e+00 0.000000000000e+00
8.947500000000e+02 1.116970509452e+00 0.000000000000e+00 0.000000000000e+00
8.950000000000e+02 7.996668658316e-01 0.000000000000e+00 0.000000000000e+00
8.952500000000e+02 4.769955117196e-01 0.000000000000e+00 0.000000000000e+00
8.955000000000e+02 1.788488863079e-01 0.000000000000e+00 0.000000000000e+00
8.957500000000e+02 -7.009701462287e-02 0.000000000000e+00 0.000000000000e+00
8.960000000000e+02 -2.526712321243e-01 0.000000000000e+00 0.000000000000e+00
8.962500000000e+02 -3.605725251916e-01 0.000000000000e+00 0.000000000000e+00
8.965000000000e+02 -3.946824719881e-01 0.000000000000e+00 0.000000000000e+00
8.967500000000e+02 -3.643310069252e-01 0.000000000000e+00 0.000000000000e+00
8.970000000000e+02 -2.856452256820e-01 0.000000000000e+00 0.000000000000e+00
8.972500000000e+02 -1.792174439007e-01 0.000000000000e+00 0.000000000000e+00
8.975000000000e+02 -6.739883877493e-02 0.000000000000e+00 0.000000000000e+00
8.977500000000e+02 2.844717446159e-02 0.000000000000e+00 0.000000000000e+00
8.980000000000e+02 9.041373897658e-02 0.000000000000e+00 0.000000000000e+00
8.982500000000e+02 1.059784722672e-01 0.000000000000e+00 0.000000000000e+00
8.985000000000e+02 6.921133265045e-02 0.000000000000e+00 0.000000000000e+00
8.987500000000e+02 -1.881756691711e-02 0.000000000000e+00 0.000000000000e+00
8.990000000000e+02 -1.504105000125e-01 0.000000000000e+00 0.000000000000e+00
8.992500000000e+02 -3.122886885301e-01 0.000000000000e+00 0.000000000000e+00
8.995000000000e+02 -4.871434041450e-01 0.000000000000e+00 0.000000000000e+00
8.997500000000e+02 -6.554883186672e-01 0.000000000000e+00 0.000000000000e+00
9.000000000000e+02 -7.976060314295e-01 0.000000000000e+00 0.000000000000e+00
9.002500000000e+02 -8.954038089690e-01 0.000000000000e+00 0.000000000000e+00
9.005000000000e+02 -9.340337257783e-01 0.000000000000e+00 0.000000000000e+00
9.007500000000e+02 -9.031807687180e-01 0.000000000000e+00 0.000000000000e+00
9.010000000000e+02 -7.979692321357e-01 0.000000000000e+00 0.000000000000e+00
9.012500000000e+02 -6.194749335983e-01 0.000000000000e+00 0.000000000000e+00
9.015000000000e+02 -3.748537858437e-01 0.000000000000e+00 0.000000000000e+00
9.017500000000e+02 -7.710548697648e-02 0.000000000000e+00 0.000000000000e+00
9.020000000000e+02 2.555120894272e-01 0.000000000000e+00 0.000000000000e+00
9.022500000000e+02 6.004103977105e-01 0.000000000000e+00 0.000000000000e+00
9.025000000000e+02 9.319374893866e-01 0.000000000000e+00 0.000000000000e+00
9.027500000000e+02 1.222977846492e+00 0.000000000000e+00 0.000000000000e+00
9.030000000000e+02 1.446857024079e+00 0.000000000000e+00 0.000000000000e+00
9.032500000000e+02 1.579486024219e+00 0.000000000000e+00 0.000000000000e+00
9.035000000000e+02 1.601629570909e+00 0.000000000000e+00 0.000000000000e+00
9.037500000000e+02 1.501126122880e+00 0.000000000000e+00 0.000000000000e+00
9.040000000000e+02 1.274836841921e+00 0.000000000000e+00 0.000000000000e+00
9.042500000000e+02 9.300686713169e-01 0.000000000000e+00 0.000000000000e+00
9.045000000000e+02 4.852151488254e-01 0.000000000000e+00 0.000000000000e+00
9.047500000000e+02 -3.060384600425e-02 0.000000000000e+00 0.000000000000e+00
9.050000000000e+02 -5.790425565970e-01 0.000000000000e+00 0.000000000000e+00
9.052500000000e+02 -1.115191490058e+00 0.000000000000e+00 0.000000000000e+00
9.055000000000e+02 -1.591278377863e+00 0.000000000000e+00 0.000000000000e+00
9.057500000000e+02 -1.961131932350e+00 0.000000000000e+00 0.000000000000e+00
9.060000000000e+02 -2.184992379218e+00 0.000000000000e+00 0.000000000000e+00
9.062500000000e+02 -2.234149048415e+00 0.000000000000e+00 0.000000000000e+00
9.065000000000e+02 -2.094838483834e+00 0.000000000000e+00 0.000000000000e+00
9.067500000000e+02 -1.770861005196e+00 0.000000000000e+00 0.000000000000e+00
9.070000000000e+02 -1.284474710109e+00 0.000000000000e+00 0.000000000000e+00
9.072500000000e+02 -6.752978994362e-01 0.000000000000e+00 0.000000000000e+00
9.075000000000e+02 2.822952910938e-03 0.000000000000e+00 0.000000000000e+00
9.077500000000e+02 6.867687368518e-01 0.000000000000e+00 0.000000000000e+00
9.080000000000e+02 1.310467262385e+00 0.000000000000e+00 0.000000000000e+00
9.082500000000e+02 1.811909213823e+00 0.000000000000e+00 0.000000000000e+00
9.085000000000e+02 2.140057342955e+00 0.000000000000e+00 0.000000000000e+00
9.087500000000e+02 2.260807077332e+00 0.000000000000e+00 0.000000000000e+00
9.090000000000e+02 2.161227135932e+00 0.000000000000e+00 0.000000000000e+00
9.092500000000e+02 1.851485755249e+00 0.000000000000e+00 0.000000000000e+00
9.095000000000e+02 1.364133954973e+00 0.000000000000e+00 0.000000000000e+00
9.097500000000e+02 7.507404775392e-01 0.000000000000e+00 0.000000000000e+00
9.100000000000e+02 7.621228597815e-02 0.000000000000e+00 0.000000000000e+00
9.102500000000e+02 -5.885560002231e-01 0.000000000000e+00 0.000000000000e+00
9.105000000000e+02 -1.174824494619e+00 0.000000000000e+00 0.000000000000e+00
9.107500000000e+02 -1.623936343950e+00 0.000000000000e+00 0.000000000000e+00
9.110000000000e+02 -1.894030207963e+00 0.000000000000e+00 0.000000000000e+00
9.112500000000e+02 -1.964674320084e+00 0.000000000000e+00 0.000000000000e+00
9.115000000000e+02 -1.838818775090e+00 0.000000000000e+00 0.000000000000e+00
9.117500000000e+02 -1.541809678511e+00 0.000000000000e+00 0.000000000000e+00
9.120000000000e+02 -1.117597634038e+00 0.000000000000e+00 0.000000000000e+00
9.122500000000e+02 -6.226504732187e-01 0.000000000000e+00 0.000000000000e+00
9.125000000000e+02 -1.183929561997e-01 0.000000000000e+00 0.000000000000e+00
9.127500000000e+02 3.368010169140e-01 0.000000000000e+00 0.000000000000e+00
9.130000000000e+02 6.949761557833e-01 0.000000000000e+00 0.000000000000e+00
9.132500000000e+02 9.243261029792e-01 0.000000000000e+00 0.000000000000e+00
9.135000000000e+02 1.012520833916e+00 0.000000000000e+00 0.000000000000e+00
9.137500000000e+02 9.672081541369e-01 0.000000000000e+00 0.000000000000e+00
9.140000000000e+02 8.136716146169e-01 0.000000000000e+00 0.000000000000e+00
9.142500000000e+02 5.900372944806e-01 0.000000000000e+00 0.000000000000e+00
9.145000000000e+02 3.407770762551e-01 0.000000000000e+00 0.000000000000e+00
9.147500000000e+02 1.095034281427e-01 0.000000000000e+00 0.000000000000e+00
9.150000000000e+02 -6.784760110586e-02 0.000000000000e+00 0.000000000000e+00
9.152500000000e+02 -1.684095070883e-01 0.000000000000e+00 0.000000000000e+00
9.155000000000e+02 -1.855358232342e-01 0.000000000000e+00 0.000000000000e+00
9.157500000000e+02 -1.292317821521e-01 0.000000000000e+00 0.000000000000e+00
9.160000000000e+02 -2.380948576831e-02 0.000000000000e+00 0.000000000000e+00
9.162500000000e+02 9.685858519116e-02 0.000000000000e+00 0.000000000000e+00
9.165000000000e+02 1.957318679533e-01 0.000000000000e+00 0.000000000000e+00
9.167500000000e+02 2.396134326392e-01 0.000000000000e+00 0.000000000000e+00
9.170000000000e+02 2.056382766721e-01 0.000000000000e+00 0.000000000000e+00
9.172500000000e+02 8.615420540852e-02 0.000000000000e+00 0.000000000000e+00
9.175000000000e+02 -1.088594724142e-01 0.000000000000e+00 0.000000000000e+00
9.177500000000e+02 -3.523215718528e-01 0.000000000000e+00 0.000000000000e+00
9.180000000000e+02 -6.035580644504e-01 0.000000000000e+00 0.000000000000e+00
9.182500000000e+02 -8.143476993792e-01 0.000000000000e+00 0.000000000000e+00
9.185000000000e+02 -9.366409702894e-01 0.000000000000e+00 0.000000000000e+00
9.187500000000e+02 -9.307884816618e-01 0.000000000000e+00 0.000000000000e+00
9.190000000000e+02 -7.729837719902e-01 0.000000000000e+00 0.000000000000e+00
9.192500000000e+02 -4.606900664084e-01 0.000000000000e+00 0.000000000000e+00
9.195000000000e+02 -1.507710375869e-02 0.000000000000e+00 0.000000000000e+00
9.197500000000e+02 5.200892648114e-01 0.000000000000e+00 0.000000000000e+00
9.200000000000e+02 1.083143157876e+00 0.000000000000e+00 0.000000000000e+00
9.202500000000e+02 1.602292599972e+00 0.000000000000e+00 0.000000000000e+00
9.205000000000e+02 2.005471214412e+00 0.000000000000e+00 0.000000000000e+00
9.207500000000e+02 2.230905305097e+00 0.000000000000e+00 0.000000000000e+00
9.210000000000e+02 2.236860719542e+00 0.000000000000e+00 0.000000000000e+00
9.212500000000e+02 2.009082427894e+00 0.000000000000e+00 0.000000000000e+00
9.215000000000e+02 1.564710904036e+00 0.000000000000e+00 0.000000000000e+00
9.217500000000e+02 9.519209958302e-01 0.000000000000e+00 0.000000000000e+00
9.220000000000e+02 2.451196850722e-01 0.000000000000e+00 0.000000000000e+00
9.222500000000e+02 -4.638233233240e-01 0.000000000000e+00 0.000000000000e+00
9.225000000000e+02 -1.077245577769e+00 0.000000000000e+00 0.000000000000e+00
9.227500000000e+02 -1.504735914701e+00 0.000000000000e+00 0.000000000000e+00
9.230000000000e+02 -1.675769995400e+00 0.000000000000e+00 0.000000000000e+00
9.232500000000e+02 -1.550146041937e+00 0.000000000000e+00 0.000000000000e+00
9.235000000000e+02 -1.124676781886e+00 0.000000000000e+00 0.000000000000e+00
9.237500000000e+02 -4.350689109723e-01 0.000000000000e+00 0.000000000000e+00
9.240000000000e+02 4.474370451364e-01 0.000000000000e+00 0.000000000000e+00
9.242500000000e+02 1.424372942698e+00 0.000000000000e+00 0.000000000000e+00
9.245000000000e+02 2.382302706942e+00 0.000000000000e+00 0.000000000000e+00
9.247500000000e+02 3.207465270373e+00 0.000000000000e+00 0.000000000000e+00
9.250000000000e+02 3.800859061802e+00 0.000000000000e+00 0.000000000000e+00
9.252500000000e+02 4.091718089154e+00 0.000000000000e+00 0.000000000000e+00
9.255000000000e+02 4.047505367508e+00 0.000000000000e+00 0.000000000000e+00
9.257500000000e+02 3.678989927403e+00 0.000000000000e+00 0.000000000000e+00
9.260000000000e+02 3.039621852695e+00 0.000000000000e+00 0.000000000000e+00
9.262500000000e+02 2.219188387529e+00 0.000000000000e+00 0.000000000000e+00
9.265000000000e+02 1.332517448513e+00 0.000000000000e+00 0.000000000000e+00
9.267500000000e+02 5.046836664373e-01 0.000000000000e+00 0.000000000000e+00
9.270000000000e+02 -1.453309448138e-01 0.000000000000e+00 0.000000000000e+00
9.272500000000e+02 -5.203359144244e-01 0.000000000000e+00 0.000000000000e+00
9.275000000000e+02 -5.578699453344e-01 0.000000000000e+00 0.000000000000e+00
9.277500000000e+02 -2.386135705301e-01 0.000000000000e+00 0.000000000000e+00
9.280000000000e+02 4.108845179901e-01 0.000000000000e+00 0.000000000000e+00
9.282500000000e+02 1.321563184495e+00 0.000000000000e+00 0.000000000000e+00
9.285000000000e+02 2.390858460419e+00 0.000000000000e+00 0.000000000000e+00
9.287500000000e+02 3.496170492261e+00 0.000000000000e+00 0.000000000000e+00
9.290000000000e+02 4.510984658904e+00 0.000000000000e+00 0.000000000000e+00
9.292500000000e+02 5.321482939651e+00 0.000000000000e+00 0.000000000000e+00
9.295000000000e+02 5.841416666247e+00 0.000000000000e+00 0.000000000000e+00
9.297500000000e+02 6.023251467490e+00 0.000000000000e+00 0.000000000000e+00
9.300000000000e+02 5.864106002770e+00 0.000000000000e+00 0.000000000000e+00
9.302500000000e+02 5.405716902468e+00 0.000000000000e+00 0.000000000000e+00
9.305000000000e+02 4.728474589125e+00 0.000000000000e+00 0.000000000000e+00
9.307500000000e+02 3.940376109966e+00 0.000000000000e+00 0.000000000000e+00
9.310000000000e+02 3.162421644452e+00 0.000000000000e+00 0.000000000000e+00
9.312500000000e+02 2.512448305871e+00 0.000000000000e+00 0.000000000000e+00
9.315000000000e+02 2.089585855110e+00 0.000000000000e+00 0.000000000000e+00
9.317500000000e+02 1.961410341429e+00 0.000000000000e+00 0.000000000000e+00
9.320000000000e+02 2.155481512024e+00 0.000000000000e+00 0.000000000000e+00
9.322500000000e+02 2.656334870165e+00 0.000000000000e+00 0.000000000000e+00
9.325000000000e+02 3.408246704586e+00 0.000000000000e+00 0.000000000000e+00
9.327500000000e+02 4.323305362211e+00 0.000000000000e+00 0.000000000000e+00
9.330000000000e+02 5.293612642863e+00 0.000000000000e+00 0.000000000000e+00
9.332500000000e+02 6.205901568832e+00 0.000000000000e+00 0.000000000000e+00
9.335000000000e+02 6.956561808604e+00 0.000000000000e+00 0.000000000000e+00
9.337500000000e+02 7.465047917417e+00 0.000000000000e+00 0.000000000000e+00
9.340000000000e+02 7.683905375078e+00 0.000000000000e+00 0.000000000000e+00
9.342500000000e+02 7.604144206470e+00 0.000000000000e+00 0.000000000000e+00
9.345000000000e+02 7.255347190874e+00 0.000000000000e+00 0.000000000000e+00
9.347500000000e+02 6.700625806305e+00 0.000000000000e+00 0.000000000000e+00
9.350000000000e+02 6.027231104528e+00 0.000000000000e+00 0.000000000000e+00
9.352500000000e+02 5.334194329259e+00 0.000000000000e+00 0.000000000000e+00
9.355000000000e+02 4.718738541780e+00 0.000000000000e+00 0.000000000000e+00
9.357500000000e+02 4.263322593596e+00 0.000000000000e+00 0.000000000000e+00
9.360000000000e+02 4.025042351558e+00 0.000000000000e+00 0.000000000000e+00
9.362500000000e+02 4.028746609319e+00 0.000000000000e+00 0.000000000000e+00
9.365000000000e+02 4.264683233885e+00 0.000000000000e+00 0.000000000000e+00
9.367500000000e+02 4.690853892237e+00 0.000000000000e+00 0.000000000000e+00
9.370000000000e+02 5.239613166518e+00 0.000000000000e+00 0.000000000000e+00
9.372500000000e+02 5.827488100267e+00 0.000000000000e+00 0.000000000000e+00
9.375000000000e+02 6.366791297273e+00 0.000000000000e+00 0.000000000000e+00
9.377500000000e+02 6.777404832523e+00 0.000000000000e+00 0.000000000000e+00
9.380000000000e+02 6.997143572996e+00 0.000000000000e+00 0.000000000000e+00
9.382500000000e+02 6.989353281275e+00 0.000000000000e+00 0.000000000000e+00
9.385000000000e+02 6.746820084966e+00 0.000000000000e+00 0.000000000000e+00
9.387500000000e+02 6.291599941997e+00 0.000000000000e+00 0.000000000000e+00
9.390000000000e+02 5.670942985388e+00 0.000000000000e+00 0.000000000000e+00
9.392500000000e+02 4.950009469979e+00 0.000000000000e+00 0.000000000000e+00
9.395000000000e+02 4.202481787207e+00 0.000000000000e+00 0.000000000000e+00
9.397500000000e+02 3.500419216861e+00 0.000000000000e+00 0.000000000000e+00
9.400000000000e+02 2.904751958784e+00 0.000000000000e+00 0.000000000000e+00
9.402500000000e+02 2.457669162254e+00 0.000000000000e+00 0.000000000000e+00
9.405000000000e+02 2.177849046783e+00 0.000000000000e+00 0.000000000000e+00
9.407500000000e+02 2.059056214235e+00 0.000000000000e+00 0.000000000000e+00
9.410000000000e+02 2.072154311164e+00 0.000000000000e+00 0.000000000000e+00
9.412500000000e+02 2.170118562276e+00 0.000000000000e+00 0.000000000000e+00
9.415000000000e+02 2.295244984478e+00 0.000000000000e+00 0.000000000000e+00
9.417500000000e+02 2.387490884919e+00 0.000000000000e+00 0.000000000000e+00
9.420000000000e+02 2.392774825718e+00 0.000000000000e+00 0.000000000000e+00
9.422500000000e+02 2.270121264756e+00 0.000000000000e+00 0.000000000000e+00
9.425000000000e+02 1.996740549549e+00 0.000000000000e+00 0.000000000000e+00
9.427500000000e+02 1.570454250684e+00 0.000000000000e+00 0.000000000000e+00
9.430000000000e+02 1.009260416270e+00 0.000000000000e+00 0.000000000000e+00
9.432500000000e+02 3.482279907183e-01 0.000000000000e+00 0.000000000000e+00
9.435000000000e+02 -3.657396412738e-01 0.000000000000e+00 0.000000000000e+00
9.437500000000e+02 -1.080470727170e+00 0.000000000000e+00 0.000000000000e+00
9.440000000000e+02 -1.745478836319e+00 0.000000000000e+00 0.000000000000e+00
9.442500000000e+02 -2.318355229105e+00 0.000000000000e+00 0.000000000000e+00
9.445000000000e+02 -2.769772259309e+00 0.000000000000e+00 0.000000000000e+00
9.447500000000e+02 -3.086496993303e+00 0.000000000000e+00 0.000000000000e+00
9.450000000000e+02 -3.272110735812e+00 0.000000000000e+00 0.000000000000e+00
9.452500000000e+02 -3.345452848883e+00 0.000000000000e+00 0.000000000000e+00
9.455000000000e+02 -3.337111326400e+00 0.000000000000e+00 0.000000000000e+00
9.457500000000e+02 -3.284528049477e+00 0.000000000000e+00 0.000000000000e+00
9.460000000000e+02 -3.226443490821e+00 0.000000000000e+00 0.000000000000e+00
9.462500000000e+02 -3.197457365075e+00 0.000000000000e+00 0.000000000000e+00
9.465000000000e+02 -3.223426862221e+00 0.000000000000e+00 0.000000000000e+00
9.467500000000e+02 -3.318275583284e+00 0.000000000000e+00 0.000000000000e+00
9.470000000000e+02 -3.482568932296e+00 0.000000000000e+00 0.000000000000e+00
9.472500000000e+02 -3.703958205887e+00 0.000000000000e+00 0.000000000000e+00
9.475000000000e+02 -3.959341724549e+00 0.000000000000e+00 0.000000000000e+00
9.477500000000e+02 -4.218370927656e+00 0.000000000000e+00 0.000000000000e+00
9.480000000000e+02 -4.447769941867e+00 0.000000000000e+00 0.000000000000e+00
9.482500000000e+02 -4.615856618256e+00 0.000000000000e+00 0.000000000000e+00
9.485000000000e+02 -4.696657825494e+00 0.000000000000e+00 0.000000000000e+00
9.487500000000e+02 -4.673096617188e+00 0.000000000000e+00 0.000000000000e+00
9.490000000000e+02 -4.538878190426e+00 0.000000000000e+00 0.000000000000e+00
9.492500000000e+02 -4.298892104295e+00 0.000000000000e+00 0.000000000000e+00
9.495000000000e+02 -3.968152684738e+00 0.000000000000e+00 0.000000000000e+00
9.497500000000e+02 -3.569490273429e+00 0.000000000000e+00 0.000000000000e+00
9.500000000000e+02 -3.130358716765e+00 0.000000000000e+00 0.000000000000e+00
9.502500000000e+02 -2.679221320353e+00 0.000000000000e+00 0.000000000000e+00
9.505000000000e+02 -2.242008818203e+00 0.000000000000e+00 0.000000000000e+00
9.507500000000e+02 -1.839108208184e+00 0.000000000000e+00 0.000000000000e+00
9.510000000000e+02 -1.483248681105e+00 0.000000000000e+00 0.000000000000e+00
9.512500000000e+02 -1.178515466936e+00 0.000000000000e+00 0.000000000000e+00
9.515000000000e+02 -9.205640630203e-01 0.000000000000e+00 0.000000000000e+00
9.517500000000e+02 -6.979476675935e-01 0.000000000000e+00 0.000000000000e+00
9.520000000000e+02 -4.943303456382e-01 0.000000000000e+00 0.000000000000e+00
9.522500000000e+02 -2.912545085067e-01 0.000000000000e+00 0.000000000000e+00
9.525000000000e+02 -7.107511960053e-02 0.000000000000e+00 0.000000000000e+00
9.527500000000e+02 1.803306360396e-01 0.000000000000e+00 0.000000000000e+00
9.530000000000e+02 4.714228609379e-01 0.000000000000e+00 0.000000000000e+00
9.532500000000e+02 8.036838102589e-01 0.000000000000e+00 0.000000000000e+00
9.535000000000e+02 1.171267259518e+00 0.000000000000e+00 0.000000000000e+00
9.537500000000e+02 1.561622111180e+00 0.000000000000e+00 0.000000000000e+00
9.540000000000e+02 1.956975097336e+00 0.000000000000e+00 0.000000000000e+00
9.542500000000e+02 2.336452588687e+00 0.000000000000e+00 0.000000000000e+00
9.545000000000e+02 2.678548953020e+00 0.000000000000e+00 0.000000000000e+00
9.547500000000e+02 2.963616274668e+00 0.000000000000e+00 0.000000000000e+00
9.550000000000e+02 3.176059904980e+00 0.000000000000e+00 0.000000000000e+00
9.552500000000e+02 3.305973289553e+00 0.000000000000e+00 0.000000000000e+00
9.555000000000e+02 3.350026124352e+00 0.000000000000e+00 0.000000000000e+00
9.557500000000e+02 3.311520879019e+00 0.000000000000e+00 0.000000000000e+00
9.560000000000e+02 3.199640794472e+00 0.000000000000e+00 0.000000000000e+00
9.562500000000e+02 3.028013960561e+00 0.000000000000e+00 0.000000000000e+00
9.565000000000e+02 2.812800656988e+00 0.000000000000e+00 0.000000000000e+00
9.567500000000e+02 2.570565182263e+00 0.000000000000e+00 0.000000000000e+00
9.570000000000e+02 2.316213077880e+00 0.000000000000e+00 0.000000000000e+00
9.572500000000e+02 2.061258518610e+00 0.000000000000e+00 0.000000000000e+00
9.575000000000e+02 1.812637629005e+00 0.000000000000e+00 0.000000000000e+00
9.577500000000e+02 1.572208473087e+00 0.000000000000e+00 0.000000000000e+00
9.580000000000e+02 1.336987325971e+00 0.000000000000e+00 0.000000000000e+00
9.582500000000e+02 1.100075203670e+00 0.000000000000e+00 0.000000000000e+00
9.585000000000e+02 8.521404552660e-01 0.000000000000e+00 0.000000000000e+00
9.587500000000e+02 5.832533478604e-01 0.000000000000e+00 0.000000000000e+00
9.590000000000e+02 2.848254330167e-01 0.000000000000e+00 0.000000000000e+00
9.592500000000e+02 -4.860488235306e-02 0.000000000000e+00 0.000000000000e+00
9.595000000000e+02 -4.179776495650e-01 0.000000000000e+00 0.000000000000e+00
9.597500000000e+02 -8.188933093343e-01 0.000000000000e+00 0.000000000000e+00
9.600000000000e+02 -1.241482413690e+00 0.000000000000e+00 0.000000000000e+00
9.602500000000e+02 -1.670986058891e+00 0.000000000000e+00 0.000000000000e+00
9.605000000000e+02 -2.088979188805e+00 0.000000000000e+00 0.000000000000e+00
9.607500000000e+02 -2.475087136804e+00 0.000000000000e+00 0.000000000000e+00
9.610000000000e+02 -2.808983297451e+00 0.000000000000e+00 0.000000000000e+00
9.612500000000e+02 -3.072420574955e+00 0.000000000000e+00 0.000000000000e+00
9.615000000000e+02 -3.251045728612e+00 0.000000000000e+00 0.000000000000e+00
9.617500000000e+02 -3.335774390002e+00 0.000000000000e+00 0.000000000000e+00
9.620000000000e+02 -3.323561715261e+00 0.000000000000e+00 0.000000000000e+00
9.622500000000e+02 -3.217482027647e+00 0.000000000000e+00 0.000000000000e+00
9.625000000000e+02 -3.026120289565e+00 0.000000000000e+00 0.000000000000e+00
9.627500000000e+02 -2.762367198627e+00 0.000000000000e+00 0.000000000000e+00
9.630000000000e+02 -2.441786486681e+00 0.000000000000e+00 0.000000000000e+00
9.632500000000e+02 -2.080777462793e+00 0.000000000000e+00 0.000000000000e+00
9.635000000000e+02 -1.694780668883e+00 0.000000000000e+00 0.000000000000e+00
9.637500000000e+02 -1.296766235870e+00 0.000000000000e+00 0.000000000000e+00
9.640000000000e+02 -8.962040163322e-01 0.000000000000e+00 0.000000000000e+00
9.642500000000e+02 -4.986470041432e-01 0.000000000000e+00 0.000000000000e+00
9.645000000000e+02 -1.059737861141e-01 0.000000000000e+00 0.000000000000e+00
9.647500000000e+02 2.827567892313e-01 0.000000000000e+00 0.000000000000e+00
9.650000000000e+02 6.699724262336e-01 0.000000000000e+00 0.000000000000e+00
9.652500000000e+02 1.057978718655e+00 0.000000000000e+00 0.000000000000e+00
9.655000000000e+02 1.447320171166e+00 0.000000000000e+00 0.000000000000e+00
9.657500000000e+02 1.835364862563e+00 0.000000000000e+00 0.000000000000e+00
9.660000000000e+02 2.215340491391e+00 0.000000000000e+00 0.000000000000e+00
9.662500000000e+02 2.575991376494e+00 0.000000000000e+00 0.000000000000e+00
9.665000000000e+02 2.901943320247e+00 0.000000000000e+00 0.000000000000e+00
9.667500000000e+02 3.174766986883e+00 0.000000000000e+00 0.000000000000e+00
9.670000000000e+02 3.374633522318e+00 0.000000000000e+00 0.000000000000e+00
9.672500000000e+02 3.482371742075e+00 0.000000000000e+00 0.000000000000e+00
9.675000000000e+02 3.481676009051e+00 0.000000000000e+00 0.000000000000e+00
9.677500000000e+02 3.361186431180e+00 0.000000000000e+00 0.000000000000e+00
9.680000000000e+02 3.116172384384e+00 0.000000000000e+00 0.000000000000e+00
9.682500000000e+02 2.749595770895e+00 0.000000000000e+00 0.000000000000e+00
9.685000000000e+02 2.272406081895e+00 0.000000000000e+00 0.000000000000e+00
9.687500000000e+02 1.703015275144e+00 0.000000000000e+00 0.000000000000e+00
9.690000000000e+02 1.066003868174e+00 0.000000000000e+00 0.000000000000e+00
9.692500000000e+02 3.902065364695e-01 0.000000000000e+00 0.000000000000e+00
9.695000000000e+02 -2.935972463201e-01 0.000000000000e+00 0.000000000000e+00
9.697500000000e+02 -9.551148822530e-01 0.000000000000e+00 0.000000000000e+00
9.700000000000e+02 -1.566811405751e+00 0.000000000000e+00 0.000000000000e+00
9.702500000000e+02 -2.105763365327e+00 0.000000000000e+00 0.000000000000e+00
9.705000000000e+02 -2.554901095393e+00 0.000000000000e+00 0.000000000000e+00
9.707500000000e+02 -2.903531171300e+00 0.000000000000e+00 0.000000000000e+00
9.710000000000e+02 -3.147130492131e+00 0.000000000000e+00 0.000000000000e+00
9.712500000000e+02 -3.286502191875e+00 0.000000000000e+00 0.000000000000e+00
9.715000000000e+02 -3.326467559515e+00 0.000000000000e+00 0.000000000000e+00
9.717500000000e+02 -3.274325576385e+00 0.000000000000e+00 0.000000000000e+00
9.720000000000e+02 -3.138334563382e+00 0.000000000000e+00 0.000000000000e+00
9.722500000000e+02 -2.926455715635e+00 0.000000000000e+00 0.000000000000e+00
9.725000000000e+02 -2.645548320563e+00 0.000000000000e+00 0.000000000000e+00
9.727500000000e+02 -2.301128613577e+00 0.000000000000e+00 0.000000000000e+00
9.730000000000e+02 -1.897709962450e+00 0.000000000000e+00 0.000000000000e+00
9.732500000000e+02 -1.439645231258e+00 0.000000000000e+00 0.000000000000e+00
9.735000000000e+02 -9.323070300895e-01 0.000000000000e+00 0.000000000000e+00
9.737500000000e+02 -3.833807566559e-01 0.000000000000e+00 0.000000000000e+00
9.740000000000e+02 1.959819209710e-01 0.000000000000e+00 0.000000000000e+00
9.742500000000e+02 7.903907982915e-01 0.000000000000e+00 0.000000000000e+00
9.745000000000e+02 1.380020145013e+00 0.000000000000e+00 0.000000000000e+00
9.747500000000e+02 1.941102926336e+00 0.000000000000e+00 0.000000000000e+00
9.750000000000e+02 2.447134337522e+00 0.000000000000e+00 0.000000000000e+00
9.752500000000e+02 2.870698961203e+00 0.000000000000e+00 0.000000000000e+00
9.755000000000e+02 3.185740816969e+00 0.000000000000e+00 0.000000000000e+00
9.757500000000e+02 3.370022879417e+00 0.000000000000e+00 0.000000000000e+00
9.760000000000e+02 3.407482829990e+00 0.000000000000e+00 0.000000000000e+00
9.762500000000e+02 3.290190856168e+00 0.000000000000e+00 0.000000000000e+00
9.765000000000e+02 3.019653785970e+00 0.000000000000e+00 0.000000000000e+00
9.767500000000e+02 2.607282825005e+00 0.000000000000e+00 0.000000000000e+00
9.770000000000e+02 2.073939941389e+00 0.000000000000e+00 0.000000000000e+00
9.772500000000e+02 1.448587411813e+00 0.000000000000e+00 0.000000000000e+00
9.775000000000e+02 7.661715473864e-01 0.000000000000e+00 0.000000000000e+00
9.777500000000e+02 6.496103132508e-02 0.000000000000e+00 0.000000000000e+00
9.780000000000e+02 -6.163790087322e-01 0.000000000000e+00 0.000000000000e+00
9.782500000000e+02 -1.241671634103e+00 0.000000000000e+00 0.000000000000e+00
9.785000000000e+02 -1.779780125691e+00 0.000000000000e+00 0.000000000000e+00
9.787500000000e+02 -2.206586122253e+00 0.000000000000e+00 0.000000000000e+00
9.790000000000e+02 -2.506230601028e+00 0.000000000000e+00 0.000000000000e+00
9.792500000000e+02 -2.671549060801e+00 0.000000000000e+00 0.000000000000e+00
9.795000000000e+02 -2.703730148868e+00 0.000000000000e+00 0.000000000000e+00
9.797500000000e+02 -2.611314776189e+00 0.000000000000e+00 0.000000000000e+00
9.800000000000e+02 -2.408719073914e+00 0.000000000000e+00 0.000000000000e+00
9.802500000000e+02 -2.114501452530e+00 0.000000000000e+00 0.000000000000e+00
9.805000000000e+02 -1.749598173735e+00 0.000000000000e+00 0.000000000000e+00
9.807500000000e+02 -1.335724770907e+00 0.000000000000e+00 0.000000000000e+00
9.810000000000e+02 -8.940884011835e-01 0.000000000000e+00 0.000000000000e+00
9.812500000000e+02 -4.444882841933e-01 0.000000000000e+00 0.000000000000e+00
9.815000000000e+02 -4.809199901046e-03 0.000000000000e+00 0.000000000000e+00
9.817500000000e+02 4.091518776985e-01 0.000000000000e+00 0.000000000000e+00
9.820000000000e+02 7.836336521874e-01 0.000000000000e+00 0.000000000000e+00
9.822500000000e+02 1.106764304039e+00 0.000000000000e+00 0.000000000000e+00
9.825000000000e+02 1.368449825235e+00 0.000000000000e+00 0.000000000000e+00
9.827500000000e+02 1.560397841196e+00 0.000000000000e+00 0.000000000000e+00
9.830000000000e+02 1.676331168071e+00 0.000000000000e+00 0.000000000000e+00
9.832500000000e+02 1.712388428609e+00 0.000000000000e+00 0.000000000000e+00
9.835000000000e+02 1.667652302501e+00 0.000000000000e+00 0.000000000000e+00
9.837500000000e+02 1.544699691987e+00 0.000000000000e+00 0.000000000000e+00
9.840000000000e+02 1.350040733225e+00 0.000000000000e+00 0.000000000000e+00
9.842500000000e+02 1.094310523280e+00 0.000000000000e+00 0.000000000000e+00
9.845000000000e+02 7.920999980434e-01 0.000000000000e+00 0.000000000000e+00
9.847500000000e+02 4.613576905363e-01 0.000000000000e+00 0.000000000000e+00
9.850000000000e+02 1.223554333258e-01 0.000000000000e+00 0.000000000000e+00
9.852500000000e+02 -2.037209974239e-01 0.000000000000e+00 0.000000000000e+00
9.855000000000e+02 -4.964314855418e-01 0.000000000000e+00 0.000000000000e+00
9.857500000000e+02 -7.378172469857e-01 0.000000000000e+00 0.000000000000e+00
9.860000000000e+02 -9.140117770878e-01 0.000000000000e+00 0.000000000000e+00
9.862500000000e+02 -1.016527402404e+00 0.000000000000e+00 0.000000000000e+00
9.865000000000e+02 -1.043047482252e+00 0.000000000000e+00 0.000000000000e+00
9.867500000000e+02 -9.976091717818e-01 0.000000000000e+00 0.000000000000e+00
9.870000000000e+02 -8.901344256162e-01 0.000000000000e+00 0.000000000000e+00
9.872500000000e+02 -7.353475973196e-01 0.000000000000e+00 0.000000000000e+00
9.875000000000e+02 -5.511953261133e-01 0.000000000000e+00 0.000000000000e+00
9.877500000000e+02 -3.569475618258e-01 0.000000000000e+00 0.000000000000e+00
9.880000000000e+02 -1.711987385091e-01 0.000000000000e+00 0.000000000000e+00
9.882500000000e+02 -9.999744891415e-03 0.000000000000e+00 0.000000000000e+00
9.885000000000e+02 1.146669804756e-01 0.000000000000e+00 0.000000000000e+00
9.887500000000e+02 1.959023664442e-01 0.000000000000e+00 0.000000000000e+00
9.890000000000e+02 2.322947939843e-01 0.000000000000e+00 0.000000000000e+00
9.892500000000e+02 2.276897323184e-01 0.000000000000e+00 0.000000000000e+00
9.895000000000e+02 1.903790743043e-01 0.000000000000e+00 0.000000000000e+00
9.897500000000e+02 1.318321934944e-01 0.000000000000e+00 0.000000000000e+00
9.900000000000e+02 6.514006435353e-02 0.000000000000e+00 0.000000000000e+00
9.902500000000e+02 3.368842486329e-03 0.000000000000e+00 0.000000000000e+00
9.905000000000e+02 -4.198194006563e-02 0.000000000000e+00 0.000000000000e+00
9.907500000000e+02 -6.224717129323e-02 0.000000000000e+00 0.000000000000e+00
9.910000000000e+02 -5.246569780270e-02 0.000000000000e+00 0.000000000000e+00
9.912500000000e+02 -1.178432621508e-02 0.000000000000e+00 0.000000000000e+00
9.915000000000e+02 5.661088968265e-02 0.000000000000e+00 0.000000000000e+00
9.917500000000e+02 1.459884617027e-01 0.000000000000e+00 0.000000000000e+00
9.920000000000e+02 2.469001943654e-01 0.000000000000e+00 0.000000000000e+00
9.922500000000e+02 3.482286995593e-01 0.000000000000e+00 0.000000000000e+00
9.925000000000e+02 4.383296669535e-01 0.000000000000e+00 0.000000000000e+00
9.927500000000e+02 5.061534158542e-01 0.000000000000e+00 0.000000000000e+00
9.930000000000e+02 5.422512480865e-01 0.000000000000e+00 0.000000000000e+00
9.932500000000e+02 5.395999952773e-01 0.000000000000e+00 0.000000000000e+00
9.935000000000e+02 4.942069618329e-01 0.000000000000e+00 0.000000000000e+00
9.937500000000e+02 4.054820222043e-01 0.000000000000e+00 0.000000000000e+00
9.940000000000e+02 2.763804642223e-01 0.000000000000e+00 0.000000000000e+00
9.942500000000e+02 1.133280964241e-01 0.000000000000e+00 0.000000000000e+00
9.945000000000e+02 -7.405963121167e-02 0.000000000000e+00 0.000000000000e+00
9.947500000000e+02 -2.734569856822e-01 0.000000000000e+00 0.000000000000e+00
9.950000000000e+02 -4.705025711061e-01 0.000000000000e+00 0.000000000000e+00
9.952500000000e+02 -6.496657721406e-01 0.000000000000e+00 0.000000000000e+00
9.955000000000e+02 -7.952932893759e-01 0.000000000000e+00 0.000000000000e+00
9.957500000000e+02 -8.928060798126e-01 0.000000000000e+00 0.000000000000e+00
9.960000000000e+02 -9.299903872235e-01 0.000000000000e+00 0.000000000000e+00
9.962500000000e+02 -8.982949275525e-01 0.000000000000e+00 0.000000000000e+00
9.965000000000e+02 -7.940156115290e-01 0.000000000000e+00 0.000000000000e+00
9.967500000000e+02 -6.192266614024e-01 0.000000000000e+00 0.000000000000e+00
9.970000000000e+02 -3.823098055126e-01 0.000000000000e+00 0.000000000000e+00
9.972500000000e+02 -9.794711419616e-02 0.000000000000e+00 0.000000000000e+00
9.975000000000e+02 2.135191724949e-01 0.000000000000e+00 0.000000000000e+00
9.977500000000e+02 5.273957537343e-01 0.000000000000e+00 0.000000000000e+00
9.980000000000e+02 8.165737837141e-01 0.000000000000e+00 0.000000000000e+00
9.982500000000e+02 1.053961176576e+00 0.000000000000e+00 0.000000000000e+00
9.985000000000e+02 1.215198350057e+00 0.000000000000e+00 0.000000000000e+00
9.987500000000e+02 1.281376899608e+00 0.000000000000e+00 0.000000000000e+00
9.990000000000e+02 1.241442539151e+00 0.000000000000e+00 0.000000000000e+00
9.992500000000e+02 1.093964019479e+00 0.000000000000e+00 0.000000000000e+00
9.995000000000e+02 8.479934265113e-01 0.000000000000e+00 0.000000000000e+00
9.997500000000e+02 5.228290553677e-01 0.000000000000e+00 0.000000000000e+00
1.000000000000e+03 1.466123221981e-01 0.000000000000e+00 0.000000000000e+00
1.000250000000e+03 -2.461685779446e-01 0.000000000000e+00 0.000000000000e+00
1.000500000000e+03 -6.180511686556e-01 0.000000000000e+00 0.000000000000e+00
1.000750000000e+03 -9.325025832739e-01 0.000000000000e+00 0.000000000000e+00
1.001000000000e+03 -1.157918254788e+00 0.000000000000e+00 0.000000000000e+00
1.001250000000e+03 -1.271238251765e+00 0.000000000000e+00 0.000000000000e+00
1.001500000000e+03 -1.260724065669e+00 0.000000000000e+00 0.000000000000e+00
1.001750000000e+03 -1.127520385036e+00 0.000000000000e+00 0.000000000000e+00
1.002000000000e+03 -8.857624602757e-01 0.000000000000e+00 0.000000000000e+00
1.002250000000e+03 -5.611644933695e-01 0.000000000000e+00 0.000000000000e+00
1.002500000000e+03 -1.882161467501e-01 0.000000000000e+00 0.000000000000e+00
1.002750000000e+03 1.937027092160e-01 0.000000000000e+00 0.000000000000e+00
1.003000000000e+03 5.448300024487e-01 0.000000000000e+00 0.000000000000e+00
1.003250000000e+03 8.296003241672e-01 0.000000000000e+00 0.000000000000e+00
1.003500000000e+03 1.020720781087e+00 0.000000000000e+00 0.000000000000e+00
1.003750000000e+03 1.102224403375e+00 0.000000000000e+00 0.000000000000e+00
1.004000000000e+03 1.071107459862e+00 0.000000000000e+00 0.000000000000e+00
1.004250000000e+03 9.373388252375e-01 0.000000000000e+00 0.000000000000e+00
1.004500000000e+03 7.222435919630e-01 0.000000000000e+00 0.000000000000e+00
1.004750000000e+03 4.554803790001e-01 0.000000000000e+00 0.000000000000e+00
1.005000000000e+03 1.710219493604e-01 0.000000000000e+00 0.000000000000e+00
1.005250000000e+03 -9.731542799743e-02 0.000000000000e+00 0.000000000000e+00
1.005500000000e+03 -3.201870799306e-01 0.000000000000e+00 0.000000000000e+00
1.005750000000e+03 -4.762957229744e-01 0.000000000000e+00 0.000000000000e+00
1.006000000000e+03 -5.547495566745e-01 0.000000000000e+00 0.000000000000e+00
1.006250000000e+03 -5.558980515438e-01 0.000000000000e+00 0.000000000000e+00
1.006500000000e+03 -4.905588950481e-01 0.000000000000e+00 0.000000000000e+00
1.006750000000e+03 -3.777808996215e-01 0.000000000000e+00 0.000000000000e+00
1.007000000000e+03 -2.414988008274e-01 0.000000000000e+00 0.000000000000e+00
1.007250000000e+03 -1.065956872283e-01 0.000000000000e+00 0.000000000000e+00
1.007500000000e+03 5.026754424238e-03 0.000000000000e+00 0.000000000000e+00
1.007750000000e+03 7.777424633083e-02 0.000000000000e+00 0.000000000000e+00
1.008000000000e+03 1.045795791810e-01 0.000000000000e+00 0.000000000000e+00
1.008250000000e+03 8.768287175040e-02 0.000000000000e+00 0.000000000000e+00
1.008500000000e+03 3.786067146059e-02 0.000000000000e+00 0.000000000000e+00
1.008750000000e+03 -2.776747603049e-02 0.000000000000e+00 0.000000000000e+00
1.009000000000e+03 -8.900298963734e-02 0.000000000000e+00 0.000000000000e+00
1.009250000000e+03 -1.263786165210e-01 0.000000000000e+00 0.000000000000e+00
1.009500000000e+03 -1.248973143383e-01 0.000000000000e+00 0.000000000000e+00
1.009750000000e+03 -7.708222765332e-02 0.000000000000e+00 0.000000000000e+00
1.010000000000e+03 1.518312900802e-02 0.000000000000e+00 0.000000000000e+00
1.010250000000e+03 1.403654375964e-01 0.000000000000e+00 0.000000000000e+00
1.010500000000e+03 2.786461834516e-01 0.000000000000e+00 0.000000000000e+00
1.010750000000e+03 4.047832605942e-01 0.000000000000e+00 0.000000000000e+00
1.011000000000e+03 4.920689293104e-01 0.000000000000e+00 0.000000000000e+00
1.011250000000e+03 5.167944832331e-01 0.000000000000e+00 0.000000000000e+00
1.011500000000e+03 4.625281881240e-01 0.000000000000e+00 0.000000000000e+00
1.011750000000e+03 3.235129607745e-01 0.000000000000e+00 0.000000000000e+00
1.012000000000e+03 1.065971569255e-01 0.000000000000e+00 0.000000000000e+00
1.012250000000e+03 -1.686870847166e-01 0.000000000000e+00 0.000000000000e+00
1.012500000000e+03 -4.720156715028e-01 0.000000000000e+00 0.000000000000e+00
1.012750000000e+03 -7.659560407589e-01 0.000000000000e+00 0.000000000000e+00
1.013000000000e+03 -1.010982868850e+00 0.000000000000e+00 0.000000000000e+00
1.013250000000e+03 -1.171143790000e+00 0.000000000000e+00 0.000000000000e+00
1.013500000000e+03 -1.219563646447e+00 0.000000000000e+00 0.000000000000e+00
1.013750000000e+03 -1.142962569235e+00 0.000000000000e+00 0.000000000000e+00
1.014000000000e+03 -9.444719416108e-01 0.000000000000e+00 0.000000000000e+00
1.014250000000e+03 -6.442510416850e-01 0.000000000000e+00 0.000000000000e+00
1.014500000000e+03 -2.777072901170e-01 0.000000000000e+00 0.000000000000e+00
1.014750000000e+03 1.085369048430e-01 0.000000000000e+00 0.000000000000e+00
1.015000000000e+03 4.624562209424e-01 0.000000000000e+00 0.000000000000e+00
1.015250000000e+03 7.334646392529e-01 0.000000000000e+00 0.000000000000e+00
1.015500000000e+03 8.793635503790e-01 0.000000000000e+00 0.000000000000e+00
1.015750000000e+03 8.724231605741e-01 0.000000000000e+00 0.000000000000e+00
1.016000000000e+03 7.037140287809e-01 0.000000000000e+00 0.000000000000e+00
1.016250000000e+03 3.850236679798e-01 0.000000000000e+00 0.000000000000e+00
1.016500000000e+03 -5.198794413941e-02 0.000000000000e+00 0.000000000000e+00
1.016750000000e+03 -5.593634186428e-01 0.000000000000e+00 0.000000000000e+00
1.017000000000e+03 -1.078740891298e+00 0.000000000000e+00 0.000000000000e+00
1.017250000000e+03 -1.548818722696e+00 0.000000000000e+00 0.000000000000e+00
1.017500000000e+03 -1.913409449277e+00 0.000000000000e+00 0.000000000000e+00
1.017750000000e+03 -2.128996527308e+00 0.000000000000e+00 0.000000000000e+00
1.018000000000e+03 -2.170753117803e+00 0.000000000000e+00 0.000000000000e+00
1.018250000000e+03 -2.036173759329e+00 0.000000000000e+00 0.000000000000e+00
1.018500000000e+03 -1.745782777861e+00 0.000000000000e+00 0.000000000000e+00
1.018750000000e+03 -1.340775671041e+00 0.000000000000e+00 0.000000000000e+00
1.019000000000e+03 -8.778676901118e-01 0.000000000000e+00 0.000000000000e+00
1.019250000000e+03 -4.220093716979e-01 0.000000000000e+00 0.000000000000e+00
1.019500000000e+03 -3.792771249108e-02 0.000000000000e+00 0.000000000000e+00
1.019750000000e+03 2.183784686588e-01 0.000000000000e+00 0.000000000000e+00
1.020000000000e+03 3.070444371584e-01 0.000000000000e+00 0.000000000000e+00
1.020250000000e+03 2.096434197890e-01 0.000000000000e+00 0.000000000000e+00
1.020500000000e+03 -6.833493983552e-02 0.000000000000e+00 0.000000000000e+00
1.020750000000e+03 -4.981744374087e-01 0.000000000000e+00 0.000000000000e+00
1.021000000000e+03 -1.031704525647e+00 0.000000000000e+00 0.000000000000e+00
1.021250000000e+03 -1.607650916900e+00 0.000000000000e+00 0.000000000000e+00
1.021500000000e+03 -2.159711127092e+00 0.000000000000e+00 0.000000000000e+00
1.021750000000e+03 -2.625268847279e+00 0.000000000000e+00 0.000000000000e+00
1.022000000000e+03 -2.953577122372e+00 0.000000000000e+00 0.000000000000e+00
1.022250000000e+03 -3.112316413228e+00 0.000000000000e+00 0.000000000000e+00
1.022500000000e+03 -3.091658708553e+00 0.000000000000e+00 0.000000000000e+00
1.022750000000e+03 -2.905311295143e+00 0.000000000000e+00 0.000000000000e+00
1.023000000000e+03 -2.588425832196e+00 0.000000000000e+00 0.000000000000e+00
1.023250000000e+03 -2.192682897923e+00 0.000000000000e+00 0.000000000000e+00
1.023500000000e+03 -1.779240756580e+00 0.000000000000e+00 0.000000000000e+00
1.023750000000e+03 -1.410518148054e+00 0.000000000000e+00 0.000000000000e+00
1.024000000000e+03 -1.141926824723e+00 0.000000000000e+00 0.000000000000e+00
1.024250000000e+03 -1.014661828933e+00 0.000000000000e+00 0.000000000000e+00
1.024500000000e+03 -1.050499053547e+00 0.000000000000e+00 0.000000000000e+00
1.024750000000e+03 -1.249264187504e+00 0.000000000000e+00 0.000000000000e+00
1.025000000000e+03 -1.589265673473e+00 0.000000000000e+00 0.000000000000e+00
1.025250000000e+03 -2.030579040118e+00 0.000000000000e+00 0.000000000000e+00
1.025500000000e+03 -2.520687017269e+00 0.000000000000e+00 0.000000000000e+00
1.025750000000e+03 -3.001671292973e+00 0.000000000000e+00 0.000000000000e+00
1.026000000000e+03 -3.417958542403e+00 0.000000000000e+00 0.000000000000e+00
1.026250000000e+03 -3.723569699089e+00 0.000000000000e+00 0.000000000000e+00
1.026500000000e+03 -3.887911874746e+00 0.000000000000e+00 0.000000000000e+00
1.026750000000e+03 -3.899371425945e+00 0.000000000000e+00 0.000000000000e+00
1.027000000000e+03 -3.766281564263e+00 0.000000000000e+00 0.000000000000e+00
1.027250000000e+03 -3.515203283813e+00 0.000000000000e+00 0.000000000000e+00
1.027500000000e+03 -3.186823000938e+00 0.000000000000e+00 0.000000000000e+00
1.027750000000e+03 -2.830084266763e+00 0.000000000000e+00 0.000000000000e+00
1.028000000000e+03 -2.495392550864e+00 0.000000000000e+00 0.000000000000e+00
1.028250000000e+03 -2.227833526434e+00 0.000000000000e+00 0.000000000000e+00
1.028500000000e+03 -2.061315938479e+00 0.000000000000e+00 0.000000000000e+00
1.028750000000e+03 -2.014397733055e+00 0.000000000000e+00 0.000000000000e+00
1.029000000000e+03 -2.088303116462e+00 0.000000000000e+00 0.000000000000e+00
1.029250000000e+03 -2.267325904839e+00 0.000000000000e+00 0.000000000000e+00
1.029500000000e+03 -2.521485534860e+00 0.000000000000e+00 0.000000000000e+00
1.029750000000e+03 -2.811001965431e+00 0.000000000000e+00 0.000000000000e+00
1.030000000000e+03 -3.091924521153e+00 0.000000000000e+00 0.000000000000e+00
1.030250000000e+03 -3.322116828331e+00 0.000000000000e+00 0.000000000000e+00
1.030500000000e+03 -3.466780195139e+00 0.000000000000e+00 0.000000000000e+00
1.030750000000e+03 -3.502789852998e+00 0.000000000000e+00 0.000000000000e+00
1.031000000000e+03 -3.421305836638e+00 0.000000000000e+00 0.000000000000e+00
1.031250000000e+03 -3.228373863613e+00 0.000000000000e+00 0.000000000000e+00
1.031500000000e+03 -2.943514273184e+00 0.000000000000e+00 0.000000000000e+00
1.031750000000e+03 -2.596569178698e+00 0.000000000000e+00 0.000000000000e+00
1.032000000000e+03 -2.223302724783e+00 0.000000000000e+00 0.000000000000e+00
1.032250000000e+03 -1.860397896149e+00 0.000000000000e+00 0.000000000000e+00
1.032500000000e+03 -1.540548467115e+00 0.000000000000e+00 0.000000000000e+00
1.032750000000e+03 -1.288302686412e+00 0.000000000000e+00 0.000000000000e+00
1.033000000000e+03 -1.117185908137e+00 0.000000000000e+00 0.000000000000e+00
1.033250000000e+03 -1.028433926222e+00 0.000000000000e+00 0.000000000000e+00
1.033500000000e+03 -1.011436713914e+00 0.000000000000e+00 0.000000000000e+00
1.033750000000e+03 -1.045756822315e+00 0.000000000000e+00 0.000000000000e+00
1.034000000000e+03 -1.104380075322e+00 0.000000000000e+00 0.000000000000e+00
1.034250000000e+03 -1.157705259278e+00 0.000000000000e+00 0.000000000000e+00
1.034500000000e+03 -1.177702268246e+00 0.000000000000e+00 0.000000000000e+00
1.034750000000e+03 -1.141671757770e+00 0.000000000000e+00 0.000000000000e+00
1.035000000000e+03 -1.035119539022e+00 0.000000000000e+00 0.000000000000e+00
1.035250000000e+03 -8.534012141417e-01 0.000000000000e+00 0.000000000000e+00
1.035500000000e+03 -6.019746355137e-01 0.000000000000e+00 0.000000000000e+00
1.035750000000e+03 -2.952930361715e-01 0.000000000000e+00 0.000000000000e+00
1.036000000000e+03 4.544700164324e-02 0.000000000000e+00 0.000000000000e+00
1.036250000000e+03 3.953450872137e-01 0.000000000000e+00 0.000000000000e+00
1.036500000000e+03 7.291783184870e-01 0.000000000000e+00 0.000000000000e+00
1.036750000000e+03 1.024655005383e+00 0.000000000000e+00 0.000000000000e+00
1.037000000000e+03 1.265112345034e+00 0.000000000000e+00 0.000000000000e+00
1.037250000000e+03 1.441326038236e+00 0.000000000000e+00 0.000000000000e+00
1.037500000000e+03 1.552236005039e+00 0.000000000000e+00 0.000000000000e+00
1.037750000000e+03 1.604547789752e+00 0.000000000000e+00 0.000000000000e+00
1.038000000000e+03 1.611321980461e+00 0.000000000000e+00 0.000000000000e+00
1.038250000000e+03 1.589793585806e+00 0.000000000000e+00 0.000000000000e+00
1.038500000000e+03 1.558753616167e+00 0.000000000000e+00 0.000000000000e+00
1.038750000000e+03 1.535866093636e+00 0.000000000000e+00 0.000000000000e+00
1.039000000000e+03 1.535282542107e+00 0.000000000000e+00 0.000000000000e+00
1.039250000000e+03 1.565857030078e+00 0.000000000000e+00 0.000000000000e+00
1.039500000000e+03 1.630168575360e+00 0.000000000000e+00 0.000000000000e+00
1.039750000000e+03 1.724439101383e+00 0.000000000000e+00 0.000000000000e+00
1.040000000000e+03 1.839311236903e+00 0.000000000000e+00 0.000000000000e+00
1.040250000000e+03 1.961337886079e+00 0.000000000000e+00 0.000000000000e+00
1.040500000000e+03 2.074948974693e+00 0.000000000000e+00 0.000000000000e+00
1.040750000000e+03 2.164610145130e+00 0.000000000000e+00 0.000000000000e+00
1.041000000000e+03 2.216878118554e+00 0.000000000000e+00 0.000000000000e+00
1.041250000000e+03 2.222086999726e+00 0.000000000000e+00 0.000000000000e+00
1.041500000000e+03 2.175462808518e+00 0.000000000000e+00 0.000000000000e+00
1.041750000000e+03 2.077549760638e+00 0.000000000000e+00 0.000000000000e+00
1.042000000000e+03 1.933928601200e+00 0.000000000000e+00 0.000000000000e+00
1.042250000000e+03 1.754301290615e+00 0.000000000000e+00 0.000000000000e+00
1.042500000000e+03 1.551095376674e+00 0.000000000000e+00 0.000000000000e+00
1.042750000000e+03 1.337795963856e+00 0.000000000000e+00 0.000000000000e+00
1.043000000000e+03 1.127237574405e+00 0.000000000000e+00 0.000000000000e+00
1.043250000000e+03 9.300809263480e-01 0.000000000000e+00 0.000000000000e+00
1.043500000000e+03 7.536634763851e-01 0.000000000000e+00 0.000000000000e+00
1.043750000000e+03 6.013538244820e-01 0.000000000000e+00 0.000000000000e+00
1.044000000000e+03 4.724676340316e-01 0.000000000000e+00 0.000000000000e+00
1.044250000000e+03 3.627267145616e-01 0.000000000000e+00 0.000000000000e+00
1.044500000000e+03 2.651733377092e-01 0.000000000000e+00 0.000000000000e+00
1.044750000000e+03 1.713973005994e-01 0.000000000000e+00 0.000000000000e+00
1.045000000000e+03 7.289988598383e-02 0.000000000000e+00 0.000000000000e+00
1.045250000000e+03 -3.759018778600e-02 0.000000000000e+00 0.000000000000e+00
1.045500000000e+03 -1.650186315196e-01 0.000000000000e+00 0.000000000000e+00
1.045750000000e+03 -3.112590103883e-01 0.000000000000e+00 0.000000000000e+00
1.046000000000e+03 -4.748001308013e-01 0.000000000000e+00 0.000000000000e+00
1.046250000000e+03 -6.508904446297e-01 0.000000000000e+00 0.000000000000e+00
1.046500000000e+03 -8.321030754548e-01 0.000000000000e+00 0.000000000000e+00
1.046750000000e+03 -1.009233005582e+00 0.000000000000e+00 0.000000000000e+00
1.047000000000e+03 -1.172399462084e+00 0.000000000000e+00 0.000000000000e+00
1.047250000000e+03 -1.312205785070e+00 0.000000000000e+00 0.000000000000e+00
1.047500000000e+03 -1.420807824853e+00 0.000000000000e+00 0.000000000000e+00
1.047750000000e+03 -1.492759471810e+00 0.000000000000e+00 0.000000000000e+00
1.048000000000e+03 -1.525537265972e+00 0.000000000000e+00 0.000000000000e+00
1.048250000000e+03 -1.519690350309e+00 0.000000000000e+00 0.000000000000e+00
1.048500000000e+03 -1.478611373804e+00 0.000000000000e+00 0.000000000000e+00
1.048750000000e+03 -1.407972003262e+00 0.000000000000e+00 0.000000000000e+00
1.049000000000e+03 -1.314907562975e+00 0.000000000000e+00 0.000000000000e+00
1.049250000000e+03 -1.207064188466e+00 0.000000000000e+00 0.000000000000e+00
1.049500000000e+03 -1.091635590100e+00 0.000000000000e+00 0.000000000000e+00
1.049750000000e+03 -9.745138640265e-01 0.000000000000e+00 0.000000000000e+00
1.050000000000e+03 -8.596605830308e-01 0.000000000000e+00 0.000000000000e+00
1.050250000000e+03 -7.487733374686e-01 0.000000000000e+00 0.000000000000e+00
1.050500000000e+03 -6.412831573431e-01 0.000000000000e+00 0.000000000000e+00
1.050750000000e+03 -5.346749622118e-01 0.000000000000e+00 0.000000000000e+00
1.051000000000e+03 -4.250818012123e-01 0.000000000000e+00 0.000000000000e+00
1.051250000000e+03 -3.080692601420e-01 0.000000000000e+00 0.000000000000e+00
1.051500000000e+03 -1.795031735103e-01 0.000000000000e+00 0.000000000000e+00
1.051750000000e+03 -3.638439901070e-02 0.000000000000e+00 0.000000000000e+00
1.052000000000e+03 1.224601398583e-01 0.000000000000e+00 0.000000000000e+00
1.052250000000e+03 2.959215286581e-01 0.000000000000e+00 0.000000000000e+00
1.052500000000e+03 4.804486546411e-01 0.000000000000e+00 0.000000000000e+00
1.052750000000e+03 6.702061259479e-01 0.000000000000e+00 0.000000000000e+00
1.053000000000e+03 8.575319917610e-01 0.000000000000e+00 0.000000000000e+00
1.053250000000e+03 1.033638814154e+00 0.000000000000e+00 0.000000000000e+00
1.053500000000e+03 1.189470935457e+00 0.000000000000e+00 0.000000000000e+00
1.053750000000e+03 1.316611355166e+00 0.000000000000e+00 0.000000000000e+00
1.054000000000e+03 1.408125908744e+00 0.000000000000e+00 0.000000000000e+00
1.054250000000e+03 1.459241118623e+00 0.000000000000e+00 0.000000000000e+00
1.054500000000e+03 1.467774023032e+00 0.000000000000e+00 0.000000000000e+00
1.054750000000e+03 1.434264639346e+00 0.000000000000e+00 0.000000000000e+00
1.055000000000e+03 1.361800296746e+00 0.000000000000e+00 0.000000000000e+00
1.055250000000e+03 1.255560869258e+00 0.000000000000e+00 0.000000000000e+00
1.055500000000e+03 1.122149765081e+00 0.000000000000e+00 0.000000000000e+00
1.055750000000e+03 9.688026825037e-01 0.000000000000e+00 0.000000000000e+00
1.056000000000e+03 8.025810346929e-01 0.000000000000e+00 0.000000000000e+00
1.056250000000e+03 6.296575727834e-01 0.000000000000e+00 0.000000000000e+00
1.056500000000e+03 4.547879665427e-01 0.000000000000e+00 0.000000000000e+00
1.056750000000e+03 2.810357111728e-01 0.000000000000e+00 0.000000000000e+00
1.057000000000e+03 1.097821908409e-01 0.000000000000e+00 0.000000000000e+00
1.057250000000e+03 -5.898622746177e-02 0.000000000000e+00 0.000000000000e+00
1.057500000000e+03 -2.261612048286e-01 0.000000000000e+00 0.000000000000e+00
1.057750000000e+03 -3.928454466867e-01 0.000000000000e+00 0.000000000000e+00
1.058000000000e+03 -5.596376378097e-01 0.000000000000e+00 0.000000000000e+00
1.058250000000e+03 -7.259793646063e-01 0.000000000000e+00 0.000000000000e+00
1.058500000000e+03 -8.896671281734e-01 0.000000000000e+00 0.000000000000e+00
1.058750000000e+03 -1.046611242469e+00 0.000000000000e+00 0.000000000000e+00
1.059000000000e+03 -1.190890494300e+00 0.000000000000e+00 0.000000000000e+00
1.059250000000e+03 -1.315111263727e+00 0.000000000000e+00 0.000000000000e+00
1.059500000000e+03 -1.411037752950e+00 0.000000000000e+00 0.000000000000e+00
1.059750000000e+03 -1.470421753428e+00 0.000000000000e+00 0.000000000000e+00
1.060000000000e+03 -1.485931239531e+00 0.000000000000e+00 0.000000000000e+00
1.060250000000e+03 -1.452061073413e+00 0.000000000000e+00 0.000000000000e+00
1.060500000000e+03 -1.365908547345e+00 0.000000000000e+00 0.000000000000e+00
1.060750000000e+03 -1.227711595554e+00 0.000000000000e+00 0.000000000000e+00
1.061000000000e+03 -1.041076358589e+00 0.000000000000e+00 0.000000000000e+00
1.061250000000e+03 -8.128595680884e-01 0.000000000000e+00 0.000000000000e+00
1.061500000000e+03 -5.527147454706e-01 0.000000000000e+00 0.000000000000e+00
1.061750000000e+03 -2.723536076781e-01 0.000000000000e+00 0.000000000000e+00
1.062000000000e+03 1.539038673323e-02 0.000000000000e+00 0.000000000000e+00
1.062250000000e+03 2.975855416197e-01 0.000000000000e+00 0.000000000000e+00
1.062500000000e+03 5.621926595869e-01 0.000000000000e+00 0.000000000000e+00
1.062750000000e+03 7.989102045981e-01 0.000000000000e+00 0.000000000000e+00
1.063000000000e+03 9.997830497705e-01 0.000000000000e+00 0.000000000000e+00
1.063250000000e+03 1.159517745976e+00 0.000000000000e+00 0.000000000000e+00
1.063500000000e+03 1.275488056194e+00 0.000000000000e+00 0.000000000000e+00
1.063750000000e+03 1.347456595684e+00 0.000000000000e+00 0.000000000000e+00
1.064000000000e+03 1.377075893568e+00 0.000000000000e+00 0.000000000000e+00
1.064250000000e+03 1.367259817997e+00 0.000000000000e+00 0.000000000000e+00
1.064500000000e+03 1.321530272328e+00 0.000000000000e+00 0.000000000000e+00
1.064750000000e+03 1.243442520349e+00 0.000000000000e+00 0.000000000000e+00
1.065000000000e+03 1.136175803836e+00 0.000000000000e+00 0.000000000000e+00
1.065250000000e+03 1.002346615886e+00 0.000000000000e+00 0.000000000000e+00
1.065500000000e+03 8.440644367215e-01 0.000000000000e+00 0.000000000000e+00
1.065750000000e+03 6.632094596613e-01 0.000000000000e+00 0.000000000000e+00
1.066000000000e+03 4.618747615842e-01 0.000000000000e+00 0.000000000000e+00
1.066250000000e+03 2.428869751097e-01 0.000000000000e+00 0.000000000000e+00
1.066500000000e+03 1.030402530289e-02 0.000000000000e+00 0.000000000000e+00
1.066750000000e+03 -2.302117252981e-01 0.000000000000e+00 0.000000000000e+00
1.067000000000e+03 -4.712313486942e-01 0.000000000000e+00 0.000000000000e+00
1.067250000000e+03 -7.036660388179e-01 0.000000000000e+00 0.000000000000e+00
1.067500000000e+03 -9.171623816311e-01 0.000000000000e+00 0.000000000000e+00
1.067750000000e+03 -1.100763903335e+00 0.000000000000e+00 0.000000000000e+00
1.068000000000e+03 -1.243776449552e+00 0.000000000000e+00 0.000000000000e+00
1.068250000000e+03 -1.336742462128e+00 0.000000000000e+00 0.000000000000e+00
1.068500000000e+03 -1.372409059541e+00 0.000000000000e+00 0.000000000000e+00
1.068750000000e+03 -1.346569941086e+00 0.000000000000e+00 0.000000000000e+00
1.069000000000e+03 -1.258672338830e+00 0.000000000000e+00 0.000000000000e+00
1.069250000000e+03 -1.112106105953e+00 0.000000000000e+00 0.000000000000e+00
1.069500000000e+03 -9.141290940986e-01 0.000000000000e+00 0.000000000000e+00
1.069750000000e+03 -6.754262405969e-01 0.000000000000e+00 0.000000000000e+00
1.070000000000e+03 -4.093434432504e-01 0.000000000000e+00 0.000000000000e+00
1.070250000000e+03 -1.308755328283e-01 0.000000000000e+00 0.000000000000e+00
1.070500000000e+03 1.444845341463e-01 0.000000000000e+00 0.000000000000e+00
1.070750000000e+03 4.019142378685e-01 0.000000000000e+00 0.000000000000e+00
1.071000000000e+03 6.283283179751e-01 0.000000000000e+00 0.000000000000e+00
1.071250000000e+03 8.132406968593e-01 0.000000000000e+00 0.000000000000e+00
1.071500000000e+03 9.493468465890e-01 0.000000000000e+00 0.000000000000e+00
1.071750000000e+03 1.032788379377e+00 0.000000000000e+00 0.000000000000e+00
1.072000000000e+03 1.063100824366e+00 0.000000000000e+00 0.000000000000e+00
1.072250000000e+03 1.042882101411e+00 0.000000000000e+00 0.000000000000e+00
1.072500000000e+03 9.772483157152e-01 0.000000000000e+00 0.000000000000e+00
1.072750000000e+03 8.731616269302e-01 0.000000000000e+00 0.000000000000e+00
1.073000000000e+03 7.387202660967e-01 0.000000000000e+00 0.000000000000e+00
1.073250000000e+03 5.824933853009e-01 0.000000000000e+00 0.000000000000e+00
1.073500000000e+03 4.129652742087e-01 0.000000000000e+00 0.000000000000e+00
1.073750000000e+03 2.381280003888e-01 0.000000000000e+00 0.000000000000e+00
1.074000000000e+03 6.523308382868e-02 0.000000000000e+00 0.000000000000e+00
1.074250000000e+03 -9.931401120269e-02 0.000000000000e+00 0.000000000000e+00
1.074500000000e+03 -2.499538792039e-01 0.000000000000e+00 0.000000000000e+00
1.074750000000e+03 -3.819173265907e-01 0.000000000000e+00 0.000000000000e+00
1.075000000000e+03 -4.911654251754e-01 0.000000000000e+00 0.000000000000e+00
1.075250000000e+03 -5.743692810942e-01 0.000000000000e+00 0.000000000000e+00
1.075500000000e+03 -6.289572181909e-01 0.000000000000e+00 0.000000000000e+00
1.075750000000e+03 -6.532359242245e-01 0.000000000000e+00 0.000000000000e+00
1.076000000000e+03 -6.465698360946e-01 0.000000000000e+00 0.000000000000e+00
1.076250000000e+03 -6.095836838144e-01 0.000000000000e+00 0.000000000000e+00
1.076500000000e+03 -5.443401809886e-01 0.000000000000e+00 0.000000000000e+00
1.076750000000e+03 -4.544407610346e-01 0.000000000000e+00 0.000000000000e+00
1.077000000000e+03 -3.450029586129e-01 0.000000000000e+00 0.000000000000e+00
1.077250000000e+03 -2.224828481760e-01 0.000000000000e+00 0.000000000000e+00
1.077500000000e+03 -9.433268626534e-02 0.000000000000e+00 0.000000000000e+00
1.077750000000e+03 3.149079594181e-02 0.000000000000e+00 0.000000000000e+00
1.078000000000e+03 1.471271342295e-01 0.000000000000e+00 0.000000000000e+00
1.078250000000e+03 2.454611604034e-01 0.000000000000e+00 0.000000000000e+00
1.078500000000e+03 3.207469692221e-01 0.000000000000e+00 0.000000000000e+00
1.078750000000e+03 3.691309396775e-01 0.000000000000e+00 0.000000000000e+00
1.079000000000e+03 3.890061994768e-01 0.000000000000e+00 0.000000000000e+00
1.079250000000e+03 3.811491117262e-01 0.000000000000e+00 0.000000000000e+00
1.079500000000e+03 3.486140832227e-01 0.000000000000e+00 0.000000000000e+00
1.079750000000e+03 2.963927132017e-01 0.000000000000e+00 0.000000000000e+00
1.080000000000e+03 2.308728726095e-01 0.000000000000e+00 0.000000000000e+00
1.080250000000e+03 1.591585818403e-01 0.000000000000e+00 0.000000000000e+00
1.080500000000e+03 8.832901008230e-02 0.000000000000e+00 0.000000000000e+00
1.080750000000e+03 2.472215418124e-02 0.000000000000e+00 0.000000000000e+00
1.081000000000e+03 -2.667515621779e-02 0.000000000000e+00 0.000000000000e+00
1.081250000000e+03 -6.266367461692e-02 0.000000000000e+00 0.000000000000e+00
1.081500000000e+03 -8.205007034079e-02 0.000000000000e+00 0.000000000000e+00
1.081750000000e+03 -8.563051999542e-02 0.000000000000e+00 0.000000000000e+00
1.082000000000e+03 -7.595196044042e-02 0.000000000000e+00 0.000000000000e+00
1.082250000000e+03 -5.688974986232e-02 0.000000000000e+00 0.000000000000e+00
1.082500000000e+03 -3.310070406935e-02 0.000000000000e+00 0.000000000000e+00
1.082750000000e+03 -9.422166201577e-03 0.000000000000e+00 0.000000000000e+00
1.083000000000e+03 9.710166488574e-03 0.000000000000e+00 0.000000000000e+00
1.083250000000e+03 2.076018066703e-02 0.000000000000e+00 0.000000000000e+00
1.083500000000e+03 2.145451979156e-02 0.000000000000e+00 0.000000000000e+00
1.083750000000e+03 1.098051957759e-02 0.000000000000e+00 0.000000000000e+00
1.084000000000e+03 -9.989530720411e-03 0.000000000000e+00 0.000000000000e+00
1.084250000000e+03 -3.943538828022e-02 0.000000000000e+00 0.000000000000e+00
1.084500000000e+03 -7.425775135512e-02 0.000000000000e+00 0.000000000000e+00
1.084750000000e+03 -1.106384959071e-01 0.000000000000e+00 0.000000000000e+00
1.085000000000e+03 -1.444470881777e-01 0.000000000000e+00 0.000000000000e+00
1.085250000000e+03 -1.716496668556e-01 0.000000000000e+00 0.000000000000e+00
1.085500000000e+03 -1.886839657048e-01 0.000000000000e+00 0.000000000000e+00
1.085750000000e+03 -1.927730338045e-01 0.000000000000e+00 0.000000000000e+00
1.086000000000e+03 -1.821614434322e-01 0.000000000000e+00 0.000000000000e+00
1.086250000000e+03 -1.562673589544e-01 0.000000000000e+00 0.000000000000e+00
1.086500000000e+03 -1.157510101014e-01 0.000000000000e+00 0.000000000000e+00
1.086750000000e+03 -6.250408462069e-02 0.000000000000e+00 0.000000000000e+00
1.087000000000e+03 4.344943077679e-04 0.000000000000e+00 0.000000000000e+00
1.087250000000e+03 6.903206445529e-02 0.000000000000e+00 0.000000000000e+00
1.087500000000e+03 1.384823845439e-01 0.000000000000e+00 0.000000000000e+00
1.087750000000e+03 2.034905578763e-01 0.000000000000e+00 0.000000000000e+00
1.088000000000e+03 2.586191180465e-01 0.000000000000e+00 0.000000000000e+00
1.088250000000e+03 2.986867703520e-01 0.000000000000e+00 0.000000000000e+00
1.088500000000e+03 3.192032333945e-01 0.000000000000e+00 0.000000000000e+00
1.088750000000e+03 3.168134276650e-01 0.000000000000e+00 0.000000000000e+00
1.089000000000e+03 2.897137394600e-01 0.000000000000e+00 0.000000000000e+00
1.089250000000e+03 2.379946216652e-01 0.000000000000e+00 0.000000000000e+00
1.089500000000e+03 1.638598669038e-01 0.000000000000e+00 0.000000000000e+00
1.089750000000e+03 7.167561179713e-02 0.000000000000e+00 0.000000000000e+00
1.090000000000e+03 -3.218724781500e-02 0.000000000000e+00 0.000000000000e+00
1.090250000000e+03 -1.397350141808e-01 0.000000000000e+00 0.000000000000e+00
1.090500000000e+03 -2.419502475586e-01 0.000000000000e+00 0.000000000000e+00
1.090750000000e+03 -3.295718547255e-01 0.000000000000e+00 0.000000000000e+00
1.091000000000e+03 -3.939914140500e-01 0.000000000000e+00 0.000000000000e+00
1.091250000000e+03 -4.281767070512e-01 0.000000000000e+00 0.000000000000e+00
1.091500000000e+03 -4.275179567733e-01 0.000000000000e+00 0.000000000000e+00
1.091750000000e+03 -3.904890435800e-01 0.000000000000e+00 0.000000000000e+00
1.092000000000e+03 -3.190269865684e-01 0.000000000000e+00 0.000000000000e+00
1.092250000000e+03 -2.185583168375e-01 0.000000000000e+00 0.000000000000e+00
1.092500000000e+03 -9.763856290262e-02 0.000000000000e+00 0.000000000000e+00
1.092750000000e+03 3.278316627820e-02 0.000000000000e+00 0.000000000000e+00
1.093000000000e+03 1.604142416231e-01 0.000000000000e+00 0.000000000000e+00
1.093250000000e+03 2.728786953090e-01 0.000000000000e+00 0.000000000000e+00
1.093500000000e+03 3.590492156147e-01 0.000000000000e+00 0.000000000000e+00
1.093750000000e+03 4.102947924309e-01 0.000000000000e+00 0.000000000000e+00
1.094000000000e+03 4.214894866071e-01 0.000000000000e+00 0.000000000000e+00
1.094250000000e+03 3.916499451905e-01 0.000000000000e+00 0.000000000000e+00
1.094500000000e+03 3.241101211861e-01 0.000000000000e+00 0.000000000000e+00
1.094750000000e+03 2.261966065650e-01 0.000000000000e+00 0.000000000000e+00
1.095000000000e+03 1.084302390080e-01 0.000000000000e+00 0.000000000000e+00
1.095250000000e+03 -1.665898469856e-02 0.000000000000e+00 0.000000000000e+00
1.095500000000e+03 -1.359645994054e-01 0.000000000000e+00 0.000000000000e+00
1.095750000000e+03 -2.373096265170e-01 0.000000000000e+00 0.000000000000e+00
1.096000000000e+03 -3.108384322076e-01 0.000000000000e+00 0.000000000000e+00
1.096250000000e+03 -3.501188338123e-01 0.000000000000e+00 0.000000000000e+00
1.096500000000e+03 -3.528143324616e-01 0.000000000000e+00 0.000000000000e+00
1.096750000000e+03 -3.208414252929e-01 0.000000000000e+00 0.000000000000e+00
1.097000000000e+03 -2.599944010839e-01 0.000000000000e+00 0.000000000000e+00
1.097250000000e+03 -1.790907428110e-01 0.000000000000e+00 0.000000000000e+00
1.097500000000e+03 -8.875445925752e-02 0.000000000000e+00 0.000000000000e+00
1.097750000000e+03 -3.263778784704e-06 0.000000000000e+00 0.000000000000e+00
1.098000000000e+03 7.716853263381e-02 0.000000000000e+00 0.000000000000e+00
1.098250000000e+03 1.350201853411e-01 0.000000000000e+00 0.000000000000e+00
1.098500000000e+03 1.689439320023e-01 0.000000000000e+00 0.000000000000e+00
1.098750000000e+03 1.778804122719e-01 0.000000000000e+00 0.000000000000e+00
1.099000000000e+03 1.642234885785e-01 0.000000000000e+00 0.000000000000e+00
1.099250000000e+03 1.332411269366e-01 0.000000000000e+00 0.000000000000e+00
1.099500000000e+03 9.210831695743e-02 0.000000000000e+00 0.000000000000e+00
1.099750000000e+03 4.870327692556e-02 0.000000000000e+00 0.000000000000e+00
1.100000000000e+03 1.035123084235e-02 0.000000000000e+00 0.000000000000e+00
1.100250000000e+03 -1.729413645750e-02 0.000000000000e+00 0.000000000000e+00
1.100500000000e+03 -3.106387471186e-02 0.000000000000e+00 0.000000000000e+00
1.100750000000e+03 -3.066148564061e-02 0.000000000000e+00 0.000000000000e+00
1.101000000000e+03 -1.857076543535e-02 0.000000000000e+00 0.000000000000e+00
1.101250000000e+03 4.964238808342e-04 0.000000000000e+00 0.000000000000e+00
1.101500000000e+03 2.052109158418e-02 0.000000000000e+00 0.000000000000e+00
1.101750000000e+03 3.531734514222e-02 0.000000000000e+00 0.000000000000e+00
1.102000000000e+03 3.970691273114e-02 0.000000000000e+00 0.000000000000e+00
1.102250000000e+03 3.053558797682e-02 0.000000000000e+00 0.000000000000e+00
1.102500000000e+03 7.361578853464e-03 0.000000000000e+00 0.000000000000e+00
1.102750000000e+03 -2.730510958384e-02 0.000000000000e+00 0.000000000000e+00
1.103000000000e+03 -6.826424743291e-02 0.000000000000e+00 0.000000000000e+00
1.103250000000e+03 -1.083614657608e-01 0.000000000000e+00 0.000000000000e+00
1.103500000000e+03 -1.395962686714e-01 0.000000000000e+00 0.000000000000e+00
1.103750000000e+03 -1.544372486146e-01 0.000000000000e+00 0.000000000000e+00
1.104000000000e+03 -1.471415034450e-01 0.000000000000e+00 0.000000000000e+00
1.104250000000e+03 -1.148672761770e-01 0.000000000000e+00 0.000000000000e+00
1.104500000000e+03 -5.839315976070e-02 0.000000000000e+00 0.000000000000e+00
1.104750000000e+03 1.768901354247e-02 0.000000000000e+00 0.000000000000e+00
1.105000000000e+03 1.053646062660e-01 0.000000000000e+00 0.000000000000e+00
1.105250000000e+03 1.941398453075e-01 0.000000000000e+00 0.000000000000e+00
1.105500000000e+03 2.724231475822e-01 0.000000000000e+00 0.000000000000e+00
1.105750000000e+03 3.291575439742e-01 0.000000000000e+00 0.000000000000e+00
1.106000000000e+03 3.554722389427e-01 0.000000000000e+00 0.000000000000e+00
1.106250000000e+03 3.461090342255e-01 0.000000000000e+00 0.000000000000e+00
1.106500000000e+03 3.004029185526e-01 0.000000000000e+00 0.000000000000e+00
1.106750000000e+03 2.226531140023e-01 0.000000000000e+00 0.000000000000e+00
1.107000000000e+03 1.218038041825e-01 0.000000000000e+00 0.000000000000e+00
1.107250000000e+03 1.045117480692e-02 0.000000000000e+00 0.000000000000e+00
1.107500000000e+03 -9.670859991643e-02 0.000000000000e+00 0.000000000000e+00
1.107750000000e+03 -1.847914727419e-01 0.000000000000e+00 0.000000000000e+00
1.108000000000e+03 -2.407407565589e-01 0.000000000000e+00 0.000000000000e+00
1.108250000000e+03 -2.551657954930e-01 0.000000000000e+00 0.000000000000e+00
1.108500000000e+03 -2.237411425427e-01 0.000000000000e+00 0.000000000000e+00
1.108750000000e+03 -1.479579848241e-01 0.000000000000e+00 0.000000000000e+00
1.109000000000e+03 -3.510512991984e-02 0.000000000000e+00 0.000000000000e+00
1.109250000000e+03 1.025382618591e-01 0.000000000000e+00 0.000000000000e+00
1.109500000000e+03 2.492064168831e-01 0.000000000000e+00 0.000000000000e+00
1.109750000000e+03 3.876565392461e-01 0.000000000000e+00 0.000000000000e+00
1.110000000000e+03 5.014197400048e-01 0.000000000000e+00 0.000000000000e+00
1.110250000000e+03 5.769906708422e-01 0.000000000000e+00 0.000000000000e+00
1.110500000000e+03 6.056567631603e-01 0.000000000000e+00 0.000000000000e+00
1.110750000000e+03 5.847132040208e-01 0.000000000000e+00 0.000000000000e+00
1.111000000000e+03 5.178908423719e-01 0.000000000000e+00 0.000000000000e+00
1.111250000000e+03 4.149301278772e-01 0.000000000000e+00 0.000000000000e+00
1.111500000000e+03 2.903503579691e-01 0.000000000000e+00 0.000000000000e+00
1.111750000000e+03 1.615738132881e-01 0.000000000000e+00 0.000000000000e+00
1.112000000000e+03 4.665339224469e-02 0.000000000000e+00 0.000000000000e+00
1.112250000000e+03 -3.809238102693e-02 0.000000000000e+00 0.000000000000e+00
1.112500000000e+03 -8.021940963629e-02 0.000000000000e+00 0.000000000000e+00
1.112750000000e+03 -7.278545743101e-02 0.000000000000e+00 0.000000000000e+00
1.113000000000e+03 -1.524665940970e-02 0.000000000000e+00 0.000000000000e+00
1.113250000000e+03 8.649592631557e-02 0.000000000000e+00 0.000000000000e+00
1.113500000000e+03 2.209033593390e-01 0.000000000000e+00 0.000000000000e+00
1.113750000000e+03 3.723475261214e-01 0.000000000000e+00 0.000000000000e+00
1.114000000000e+03 5.231898184007e-01 0.000000000000e+00 0.000000000000e+00
1.114250000000e+03 6.561077645098e-01 0.000000000000e+00 0.000000000000e+00
1.114500000000e+03 7.563562388563e-01 0.000000000000e+00 0.000000000000e+00
1.114750000000e+03 8.136615022774e-01 0.000000000000e+00 0.000000000000e+00
1.115000000000e+03 8.234989705889e-01 0.000000000000e+00 0.000000000000e+00
1.115250000000e+03 7.875916336586e-01 0.000000000000e+00 0.000000000000e+00
1.115500000000e+03 7.135732703589e-01 0.000000000000e+00 0.000000000000e+00
1.115750000000e+03 6.138740477969e-01 0.000000000000e+00 0.000000000000e+00
1.116000000000e+03 5.039901054908e-01 0.000000000000e+00 0.000000000000e+00
1.116250000000e+03 4.003791737966e-01 0.000000000000e+00 0.000000000000e+00
1.116500000000e+03 3.182704937214e-01 0.000000000000e+00 0.000000000000e+00
1.116750000000e+03 2.696835239119e-01 0.000000000000e+00 0.000000000000e+00
1.117000000000e+03 2.619159940702e-01 0.000000000000e+00 0.000000000000e+00
1.117250000000e+03 2.966931920979e-01 0.000000000000e+00 0.000000000000e+00
1.117500000000e+03 3.700770481857e-01 0.000000000000e+00 0.000000000000e+00
1.117750000000e+03 4.731288958837e-01 0.000000000000e+00 0.000000000000e+00
1.118000000000e+03 5.932183283227e-01 0.000000000000e+00 0.000000000000e+00
1.118250000000e+03 7.157861419195e-01 0.000000000000e+00 0.000000000000e+00
1.118500000000e+03 8.263131175249e-01 0.000000000000e+00 0.000000000000e+00
1.118750000000e+03 9.122253244845e-01 0.000000000000e+00 0.000000000000e+00
1.119000000000e+03 9.644827178512e-01 0.000000000000e+00 0.000000000000e+00
1.119250000000e+03 9.786478344085e-01 0.000000000000e+00 0.000000000000e+00
1.119500000000e+03 9.553075898064e-01 0.000000000000e+00 0.000000000000e+00
1.119750000000e+03 8.998123617122e-01 0.000000000000e+00 0.000000000000e+00
1.120000000000e+03 8.213897959355e-01 0.000000000000e+00 0.000000000000e+00
1.120250000000e+03 7.317732774809e-01 0.000000000000e+00 0.000000000000e+00
1.120500000000e+03 6.435458231735e-01 0.000000000000e+00 0.000000000000e+00
1.120750000000e+03 5.684316654612e-01 0.000000000000e+00 0.000000000000e+00
1.121000000000e+03 5.157666771652e-01 0.000000000000e+00 0.000000000000e+00
1.121250000000e+03 4.913463050527e-01 0.000000000000e+00 0.000000000000e+00
1.121500000000e+03 4.967913781289e-01 0.000000000000e+00 0.000000000000e+00
1.121750000000e+03 5.294969332113e-01 0.000000000000e+00 0.000000000000e+00
1.122000000000e+03 5.831479607269e-01 0.000000000000e+00 0.000000000000e+00
1.122250000000e+03 6.487100474482e-01 0.000000000000e+00 0.000000000000e+00
1.122500000000e+03 7.157424511427e-01 0.000000000000e+00 0.000000000000e+00
1.122750000000e+03 7.738438345239e-01 0.000000000000e+00 0.000000000000e+00
1.123000000000e+03 8.140308807561e-01 0.000000000000e+00 0.000000000000e+00
1.123250000000e+03 8.298675587431e-01 0.000000000000e+00 0.000000000000e+00
1.123500000000e+03 8.182043569026e-01 0.000000000000e+00 0.000000000000e+00
1.123750000000e+03 7.794456638748e-01 0.000000000000e+00 0.000000000000e+00
1.124000000000e+03 7.173308573390e-01 0.000000000000e+00 0.000000000000e+00
1.124250000000e+03 6.382809933231e-01 0.000000000000e+00 0.000000000000e+00
1.124500000000e+03 5.504192616549e-01 0.000000000000e+00 0.000000000000e+00
1.124750000000e+03 4.624123675619e-01 0.000000000000e+00 0.000000000000e+00
1.125000000000e+03 3.822971946619e-01 0.000000000000e+00 0.000000000000e+00
1.125250000000e+03 3.164511800259e-01 0.000000000000e+00 0.000000000000e+00
1.125500000000e+03 2.688376986449e-01 0.000000000000e+00 0.000000000000e+00
1.125750000000e+03 2.406141380402e-01 0.000000000000e+00 0.000000000000e+00
1.126000000000e+03 2.301369970629e-01 0.000000000000e+00 0.000000000000e+00
1.126250000000e+03 2.333430177320e-01 0.000000000000e+00 0.000000000000e+00
1.126500000000e+03 2.444356890042e-01 0.000000000000e+00 0.000000000000e+00
1.126750000000e+03 2.567689187494e-01 0.000000000000e+00 0.000000000000e+00
1.127000000000e+03 2.637987354200e-01 0.000000000000e+00 0.000000000000e+00
1.127250000000e+03 2.599715309311e-01 0.000000000000e+00 0.000000000000e+00
1.127500000000e+03 2.414329251384e-01 0.000000000000e+00 0.000000000000e+00
1.127750000000e+03 2.064717435646e-01 0.000000000000e+00 0.000000000000e+00
1.128000000000e+03 1.556539189101e-01 0.000000000000e+00 0.000000000000e+00
1.128250000000e+03 9.164533819396e-02 0.000000000000e+00 0.000000000000e+00
1.128500000000e+03 1.876454888782e-02 0.000000000000e+00 0.000000000000e+00
1.128750000000e+03 -5.765973916922e-02 0.000000000000e+00 0.000000000000e+00
1.129000000000e+03 -1.320294275371e-01 0.000000000000e+00 0.000000000000e+00
1.129250000000e+03 -1.992114796624e-01 0.000000000000e+00 0.000000000000e+00
1.129500000000e+03 -2.551683119413e-01 0.000000000000e+00 0.000000000000e+00
1.129750000000e+03 -2.974060123376e-01 0.000000000000e+00 0.000000000000e+00
1.130000000000e+03 -3.251912582530e-01 0.000000000000e+00 0.000000000000e+00
1.130250000000e+03 -3.395216868221e-01 0.000000000000e+00 0.000000000000e+00
1.130500000000e+03 -3.428683894718e-01 0.000000000000e+00 0.000000000000e+00
1.130750000000e+03 -3.387385879383e-01 0.000000000000e+00 0.000000000000e+00
1.131000000000e+03 -3.311277217196e-01 0.000000000000e+00 0.000000000000e+00
1.131250000000e+03 -3.239407921013e-01 0.000000000000e+00 0.000000000000e+00
1.131500000000e+03 -3.204620883476e-01 0.000000000000e+00 0.000000000000e+00
1.131750000000e+03 -3.229411641794e-01 0.000000000000e+00 0.000000000000e+00
1.132000000000e+03 -3.323433002400e-01 0.000000000000e+00 0.000000000000e+00
1.132250000000e+03 -3.482878309297e-01 0.000000000000e+00 0.000000000000e+00
1.132500000000e+03 -3.691712813106e-01 0.000000000000e+00 0.000000000000e+00
1.132750000000e+03 -3.924478780722e-01 0.000000000000e+00 0.000000000000e+00
1.133000000000e+03 -4.150207861612e-01 0.000000000000e+00 0.000000000000e+00
1.133250000000e+03 -4.336856061283e-01 0.000000000000e+00 0.000000000000e+00
1.133500000000e+03 -4.455643429142e-01 0.000000000000e+00 0.000000000000e+00
1.133750000000e+03 -4.484731202731e-01 0.000000000000e+00 0.000000000000e+00
1.134000000000e+03 -4.411791557128e-01 0.000000000000e+00 0.000000000000e+00
1.134250000000e+03 -4.235198474375e-01 0.000000000000e+00 0.000000000000e+00
1.134500000000e+03 -3.963766404245e-01 0.000000000000e+00 0.000000000000e+00
1.134750000000e+03 -3.615158634957e-01 0.000000000000e+00 0.000000000000e+00
1.135000000000e+03 -3.213254160773e-01 0.000000000000e+00 0.000000000000e+00
1.135250000000e+03 -2.784880281320e-01 0.000000000000e+00 0.000000000000e+00
1.135500000000e+03 -2.356375839309e-01 0.000000000000e+00 0.000000000000e+00
1.135750000000e+03 -1.950443315339e-01 0.000000000000e+00 0.000000000000e+00
1.136000000000e+03 -1.583681999468e-01 0.000000000000e+00 0.000000000000e+00
1.136250000000e+03 -1.265081573845e-01 0.000000000000e+00 0.000000000000e+00
1.136500000000e+03 -9.956133442819e-02 0.000000000000e+00 0.000000000000e+00
1.136750000000e+03 -7.689053247619e-02 0.000000000000e+00 0.000000000000e+00
1.137000000000e+03 -5.728474832668e-02 0.000000000000e+00 0.000000000000e+00
1.137250000000e+03 -3.918620099243e-02 0.000000000000e+00 0.000000000000e+00
1.137500000000e+03 -2.095029864300e-02 0.000000000000e+00 0.000000000000e+00
1.137750000000e+03 -1.102677482686e-03 0.000000000000e+00 0.000000000000e+00
1.138000000000e+03 2.144012067551e-02 0.000000000000e+00 0.000000000000e+00
1.138250000000e+03 4.721319287486e-02 0.000000000000e+00 0.000000000000e+00
1.138500000000e+03 7.612628101997e-02 0.000000000000e+00 0.000000000000e+00
1.138750000000e+03 1.074732134879e-01 0.000000000000e+00 0.000000000000e+00
1.139000000000e+03 1.400223699469e-01 0.000000000000e+00 0.000000000000e+00
1.139250000000e+03 1.721726933168e-01 0.000000000000e+00 0.000000000000e+00
1.139500000000e+03 2.021522220297e-01 0.000000000000e+00 0.000000000000e+00
1.139750000000e+03 2.282318830622e-01 0.000000000000e+00 0.000000000000e+00
1.140000000000e+03 2.489267167602e-01 0.000000000000e+00 0.000000000000e+00
1.140250000000e+03 2.631596693890e-01 0.000000000000e+00 0.000000000000e+00
1.140500000000e+03 2.703690301142e-01 0.000000000000e+00 0.000000000000e+00
1.140750000000e+03 2.705486111578e-01 0.000000000000e+00 0.000000000000e+00
1.141000000000e+03 2.642187705635e-01 0.000000000000e+00 0.000000000000e+00
1.141250000000e+03 2.523351910267e-01 0.000000000000e+00 0.000000000000e+00
1.141500000000e+03 2.361498717857e-01 0.000000000000e+00 0.000000000000e+00
1.141750000000e+03 2.170441878299e-01 0.000000000000e+00 0.000000000000e+00
1.142000000000e+03 1.963565488219e-01 0.000000000000e+00 0.000000000000e+00
1.142250000000e+03 1.752269336326e-01 0.000000000000e+00 0.000000000000e+00
1.142500000000e+03 1.544775366502e-01 0.000000000000e+00 0.000000000000e+00
1.142750000000e+03 1.345434233646e-01 0.000000000000e+00 0.000000000000e+00
1.143000000000e+03 1.154602008782e-01 0.000000000000e+00 0.000000000000e+00
1.143250000000e+03 9.690817175478e-02 0.000000000000e+00 0.000000000000e+00
1.143500000000e+03 7.830521234080e-02 0.000000000000e+00 0.000000000000e+00
1.143750000000e+03 5.893458614076e-02 0.000000000000e+00 0.000000000000e+00
1.144000000000e+03 3.808978278596e-02 0.000000000000e+00 0.000000000000e+00
1.144250000000e+03 1.521672349401e-02 0.000000000000e+00 0.000000000000e+00
1.144500000000e+03 -9.965548242905e-03 0.000000000000e+00 0.000000000000e+00
1.144750000000e+03 -3.738142419011e-02 0.000000000000e+00 0.000000000000e+00
1.145000000000e+03 -6.656319906779e-02 0.000000000000e+00 0.000000000000e+00
1.145250000000e+03 -9.666779028196e-02 0.000000000000e+00 0.000000000000e+00
1.145500000000e+03 -1.265433003829e-01 0.000000000000e+00 0.000000000000e+00
1.145750000000e+03 -1.548366879425e-01 0.000000000000e+00 0.000000000000e+00
1.146000000000e+03 -1.801287044856e-01 0.000000000000e+00 0.000000000000e+00
1.146250000000e+03 -2.010789910564e-01 0.000000000000e+00 0.000000000000e+00
1.146500000000e+03 -2.165631948387e-01 0.000000000000e+00 0.000000000000e+00
1.146750000000e+03 -2.257852643936e-01 0.000000000000e+00 0.000000000000e+00
1.147000000000e+03 -2.283515149254e-01 0.000000000000e+00 0.000000000000e+00
1.147250000000e+03 -2.242981556865e-01 0.000000000000e+00 0.000000000000e+00
1.147500000000e+03 -2.140700637494e-01 0.000000000000e+00 0.000000000000e+00
1.147750000000e+03 -1.984548733045e-01 0.000000000000e+00 0.000000000000e+00
1.148000000000e+03 -1.784821094614e-01 0.000000000000e+00 0.000000000000e+00
1.148250000000e+03 -1.553013987520e-01 0.000000000000e+00 0.000000000000e+00
1.148500000000e+03 -1.300561846943e-01 0.000000000000e+00 0.000000000000e+00
1.148750000000e+03 -1.037695680795e-01 0.000000000000e+00 0.000000000000e+00
1.149000000000e+03 -7.725687163978e-02 0.000000000000e+00 0.000000000000e+00
1.149250000000e+03 -5.107558320904e-02 0.000000000000e+00 0.000000000000e+00
1.149500000000e+03 -2.551800056358e-02 0.000000000000e+00 0.000000000000e+00
1.149750000000e+03 -6.459079195441e-04 0.000000000000e+00 0.000000000000e+00
1.150000000000e+03 2.363923160232e-02 0.000000000000e+00 0.000000000000e+00
1.150250000000e+03 4.750199292148e-02 0.000000000000e+00 0.000000000000e+00
1.150500000000e+03 7.106935313408e-02 0.000000000000e+00 0.000000000000e+00
1.150750000000e+03 9.433371068251e-02 0.000000000000e+00 0.000000000000e+00
1.151000000000e+03 1.170776265886e-01 0.000000000000e+00 0.000000000000e+00
1.151250000000e+03 1.388323342360e-01 0.000000000000e+00 0.000000000000e+00
1.151500000000e+03 1.588773772577e-01 0.000000000000e+00 0.000000000000e+00
1.151750000000e+03 1.762830214301e-01 0.000000000000e+00 0.000000000000e+00
1.152000000000e+03 1.899911251429e-01 0.000000000000e+00 0.000000000000e+00
1.152250000000e+03 1.989247562396e-01 0.000000000000e+00 0.000000000000e+00
1.152500000000e+03 2.021127452804e-01 0.000000000000e+00 0.000000000000e+00
1.152750000000e+03 1.988131228448e-01 0.000000000000e+00 0.000000000000e+00
1.153000000000e+03 1.886193034240e-01 0.000000000000e+00 0.000000000000e+00
1.153250000000e+03 1.715349576118e-01 0.000000000000e+00 0.000000000000e+00
1.153500000000e+03 1.480074690946e-01 0.000000000000e+00 0.000000000000e+00
1.153750000000e+03 1.189151599685e-01 0.000000000000e+00 0.000000000000e+00
1.154000000000e+03 8.550936481067e-02 0.000000000000e+00 0.000000000000e+00
1.154250000000e+03 4.931813985544e-02 0.000000000000e+00 0.000000000000e+00
1.154500000000e+03 1.202314030353e-02 0.000000000000e+00 0.000000000000e+00
1.154750000000e+03 -2.467564342784e-02 0.000000000000e+00 0.000000000000e+00
1.155000000000e+03 -5.919143565356e-02 0.000000000000e+00 0.000000000000e+00
1.155250000000e+03 -9.016361210150e-02 0.000000000000e+00 0.000000000000e+00
1.155500000000e+03 -1.165400304528e-01 0.000000000000e+00 0.000000000000e+00
1.155750000000e+03 -1.376211839181e-01 0.000000000000e+00 0.000000000000e+00
1.156000000000e+03 -1.530639051559e-01 0.000000000000e+00 0.000000000000e+00
1.156250000000e+03 -1.628477710225e-01 0.000000000000e+00 0.000000000000e+00
1.156500000000e+03 -1.672121511283e-01 0.000000000000e+00 0.000000000000e+00
1.156750000000e+03 -1.665753509704e-01 0.000000000000e+00 0.000000000000e+00
1.157000000000e+03 -1.614490623690e-01 0.000000000000e+00 0.000000000000e+00
1.157250000000e+03 -1.523611443912e-01 0.000000000000e+00 0.000000000000e+00
1.157500000000e+03 -1.397976923887e-01 0.000000000000e+00 0.000000000000e+00
1.157750000000e+03 -1.241717531741e-01 0.000000000000e+00 0.000000000000e+00
1.158000000000e+03 -1.058214665849e-01 0.000000000000e+00 0.000000000000e+00
1.158250000000e+03 -8.503554503018e-02 0.000000000000e+00 0.000000000000e+00
1.158500000000e+03 -6.209956149873e-02 0.000000000000e+00 0.000000000000e+00
1.158750000000e+03 -3.735314892664e-02 0.000000000000e+00 0.000000000000e+00
1.159000000000e+03 -1.124640153119e-02 0.000000000000e+00 0.000000000000e+00
1.159250000000e+03 1.561623790253e-02 0.000000000000e+00 0.000000000000e+00
1.159500000000e+03 4.245453572793e-02 0.000000000000e+00 0.000000000000e+00
1.159750000000e+03 6.832009730480e-02 0.000000000000e+00 0.000000000000e+00
1.160000000000e+03 9.213536316197e-02 0.000000000000e+00 0.000000000000e+00
1.160250000000e+03 1.127615362017e-01 0.000000000000e+00 0.000000000000e+00
1.160500000000e+03 1.290885627588e-01 0.000000000000e+00 0.000000000000e+00
1.160750000000e+03 1.401367720230e-01 0.000000000000e+00 0.000000000000e+00
1.161000000000e+03 1.451576820495e-01 0.000000000000e+00 0.000000000000e+00
1.161250000000e+03 1.437210979028e-01 0.000000000000e+00 0.000000000000e+00
1.161500000000e+03 1.357770049651e-01 0.000000000000e+00 0.000000000000e+00
1.161750000000e+03 1.216836970594e-01 0.000000000000e+00 0.000000000000e+00
1.162000000000e+03 1.021976590436e-01 0.000000000000e+00 0.000000000000e+00
1.162250000000e+03 7.842537931399e-02 0.000000000000e+00 0.000000000000e+00
1.162500000000e+03 5.174186288015e-02 0.000000000000e+00 0.000000000000e+00
1.162750000000e+03 2.368453633016e-02 0.000000000000e+00 0.000000000000e+00
1.163000000000e+03 -4.166023881399e-03 0.000000000000e+00 0.000000000000e+00
1.163250000000e+03 -3.030587877550e-02 0.000000000000e+00 0.000000000000e+00
1.163500000000e+03 -5.341576242498e-02 0.000000000000e+00 0.000000000000e+00
1.163750000000e+03 -7.244700200567e-02 0.000000000000e+00 0.000000000000e+00
1.164000000000e+03 -8.667805647515e-02 0.000000000000e+00 0.000000000000e+00
1.164250000000e+03 -9.573823393111e-02 0.000000000000e+00 0.000000000000e+00
1.164500000000e+03 -9.959915636215e-02 0.000000000000e+00 0.000000000000e+00
1.164750000000e+03 -9.853818817768e-02 0.000000000000e+00 0.000000000000e+00
1.165000000000e+03 -9.308086648149e-02 0.000000000000e+00 0.000000000000e+00
1.165250000000e+03 -8.393104282899e-02 0.000000000000e+00 0.000000000000e+00
1.165500000000e+03 -7.189782552029e-02 0.000000000000e+00 0.000000000000e+00
1.165750000000e+03 -5.782754826084e-02 0.000000000000e+00 0.000000000000e+00
1.166000000000e+03 -4.254711055514e-02 0.000000000000e+00 0.000000000000e+00
1.166250000000e+03 -2.682249576264e-02 0.000000000000e+00 0.000000000000e+00
1.166500000000e+03 -1.133350536854e-02 0.000000000000e+00 0.000000000000e+00
1.166750000000e+03 3.336811898127e-03 0.000000000000e+00 0.000000000000e+00
1.167000000000e+03 1.670153612515e-02 0.000000000000e+00 0.000000000000e+00
1.167250000000e+03 2.836269630160e-02 0.000000000000e+00 0.000000000000e+00
1.167500000000e+03 3.800236257314e-02 0.000000000000e+00 0.000000000000e+00
1.167750000000e+03 4.537612714327e-02 0.000000000000e+00 0.000000000000e+00
1.168000000000e+03 5.031166889315e-02 0.000000000000e+00 0.000000000000e+00
1.168250000000e+03 5.271326254024e-02 0.000000000000e+00 0.000000000000e+00
1.168500000000e+03 5.257119648839e-02 0.000000000000e+00 0.000000000000e+00
1.168750000000e+03 4.997344992217e-02 0.000000000000e+00 0.000000000000e+00
1.169000000000e+03 4.511593409706e-02 0.000000000000e+00 0.000000000000e+00
1.169250000000e+03 3.830730543346e-02 0.000000000000e+00 0.000000000000e+00
1.169500000000e+03 2.996485841167e-02 0.000000000000e+00 0.000000000000e+00
1.169750000000e+03 2.059921851277e-02 0.000000000000e+00 0.000000000000e+00
1.170000000000e+03 1.078727539144e-02 0.000000000000e+00 0.000000000000e+00
1.170250000000e+03 1.134737030535e-03 0.000000000000e+00 0.000000000000e+00
1.170500000000e+03 -7.768475494439e-03 0.000000000000e+00 0.000000000000e+00
1.170750000000e+03 -1.539534122156e-02 0.000000000000e+00 0.000000000000e+00
1.171000000000e+03 -2.132592450871e-02 0.000000000000e+00 0.000000000000e+00
1.171250000000e+03 -2.528319678318e-02 0.000000000000e+00 0.000000000000e+00
1.171500000000e+03 -2.715586015078e-02 0.000000000000e+00 0.000000000000e+00
1.171750000000e+03 -2.700503098254e-02 0.000000000000e+00 0.000000000000e+00
1.172000000000e+03 -2.505361313981e-02 0.000000000000e+00 0.000000000000e+00
1.172250000000e+03 -2.165935661785e-02 0.000000000000e+00 0.000000000000e+00
1.172500000000e+03 -1.727464735294e-02 0.000000000000e+00 0.000000000000e+00
1.172750000000e+03 -1.239771777797e-02 0.000000000000e+00 0.000000000000e+00
1.173000000000e+03 -7.520979195666e-03 0.000000000000e+00 0.000000000000e+00
1.173250000000e+03 -3.082425828870e-03 0.000000000000e+00 0.000000000000e+00
1.173500000000e+03 5.744712104117e-04 0.000000000000e+00 0.000000000000e+00
1.173750000000e+03 3.228179677049e-03 0.000000000000e+00 0.000000000000e+00
1.174000000000e+03 4.791347026230e-03 0.000000000000e+00 0.000000000000e+00
1.174250000000e+03 5.307343524773e-03 0.000000000000e+00 0.000000000000e+00
1.174500000000e+03 4.932517224599e-03 0.000000000000e+00 0.000000000000e+00
1.174750000000e+03 3.907215017354e-03 0.000000000000e+00 0.000000000000e+00
1.175000000000e+03 2.519776681589e-03 0.000000000000e+00 0.000000000000e+00
1.175250000000e+03 1.068246350810e-03 0.000000000000e+00 0.000000000000e+00
1.175500000000e+03 -1.755607943638e-04 0.000000000000e+00 0.000000000000e+00
1.175750000000e+03 -9.956859141966e-04 0.000000000000e+00 0.000000000000e+00
1.176000000000e+03 -1.252524144723e-03 0.000000000000e+00 0.000000000000e+00
1.176250000000e+03 -8.927437735154e-04 0.000000000000e+00 0.000000000000e+00
1.176500000000e+03 5.140827593100e-05 0.000000000000e+00 0.000000000000e+00
1.176750000000e+03 1.472193489292e-03 0.000000000000e+00 0.000000000000e+00
1.177000000000e+03 3.203693539044e-03 0.000000000000e+00 0.000000000000e+00
1.177250000000e+03 5.043632691267e-03 0.000000000000e+00 0.000000000000e+00
1.177500000000e+03 6.776871292617e-03 0.000000000000e+00 0.000000000000e+00
1.177750000000e+03 8.197980737157e-03 0.000000000000e+00 0.000000000000e+00
1.178000000000e+03 9.130838709544e-03 0.000000000000e+00 0.000000000000e+00
1.178250000000e+03 9.443863758530e-03 0.000000000000e+00 0.000000000000e+00
1.178500000000e+03 9.060209073403e-03 0.000000000000e+00 0.000000000000e+00
1.178750000000e+03 7.962844194994e-03 0.000000000000e+00 0.000000000000e+00
1.179000000000e+03 6.194894556730e-03 0.000000000000e+00 0.000000000000e+00
1.179250000000e+03 3.855852919711e-03 0.000000000000e+00 0.000000000000e+00
1.179500000000e+03 1.094341115878e-03 0.000000000000e+00 0.000000000000e+00
1.179750000000e+03 -1.901960328738e-03 0.000000000000e+00 0.000000000000e+00
1.180000000000e+03 -4.918707001669e-03 0.000000000000e+00 0.000000000000e+00
1.180250000000e+03 -7.729182851694e-03 0.000000000000e+00 0.000000000000e+00
1.180500000000e+03 -1.011005314377e-02 0.000000000000e+00 0.000000000000e+00
1.180750000000e+03 -1.185801179419e-02 0.000000000000e+00 0.000000000000e+00
1.181000000000e+03 -1.280651752601e-02 0.000000000000e+00 0.000000000000e+00
1.181250000000e+03 -1.284151340292e-02 0.000000000000e+00 0.000000000000e+00
1.181500000000e+03 -1.191474215637e-02 0.000000000000e+00 0.000000000000e+00
1.181750000000e+03 -1.005309693485e-02 0.000000000000e+00 0.000000000000e+00
1.182000000000e+03 -7.362468606841e-03 0.000000000000e+00 0.000000000000e+00
1.182250000000e+03 -4.024824945251e-03 0.000000000000e+00 0.000000000000e+00
1.182500000000e+03 -2.877998999981e-04 0.000000000000e+00 0.000000000000e+00
1.182750000000e+03 3.553152359668e-03 0.000000000000e+00 0.000000000000e+00
1.183000000000e+03 7.179059466065e-03 0.000000000000e+00 0.000000000000e+00
1.183250000000e+03 1.027626313296e-02 0.000000000000e+00 0.000000000000e+00
1.183500000000e+03 1.256703470993e-02 0.000000000000e+00 0.000000000000e+00
1.183750000000e+03 1.383867671967e-02 0.000000000000e+00 0.000000000000e+00
1.184000000000e+03 1.396765148662e-02 0.000000000000e+00 0.000000000000e+00
1.184250000000e+03 1.293557286480e-02 0.000000000000e+00 0.000000000000e+00
1.184500000000e+03 1.083465074826e-02 0.000000000000e+00 0.000000000000e+00
1.184750000000e+03 7.861321776458e-03 0.000000000000e+00 0.000000000000e+00
1.185000000000e+03 4.298199642260e-03 0.000000000000e+00 0.000000000000e+00
1.185250000000e+03 4.859527194136e-04 0.000000000000e+00 0.000000000000e+00
1.185500000000e+03 -3.211939200948e-03 0.000000000000e+00 0.000000000000e+00
1.185750000000e+03 -6.447580171007e-03 0.000000000000e+00 0.000000000000e+00
1.186000000000e+03 -8.925704702813e-03 0.000000000000e+00 0.000000000000e+00
1.186250000000e+03 -1.043492301243e-02 0.000000000000e+00 0.000000000000e+00
1.186500000000e+03 -1.086935327074e-02 0.000000000000e+00 0.000000000000e+00
1.186750000000e+03 -1.023799157519e-02 0.000000000000e+00 0.000000000000e+00
1.187000000000e+03 -8.660704749092e-03 0.000000000000e+00 0.000000000000e+00
1.187250000000e+03 -6.351431470589e-03 0.000000000000e+00 0.000000000000e+00
1.187500000000e+03 -3.590810118928e-03 0.000000000000e+00 0.000000000000e+00
1.187750000000e+03 -6.917902429310e-04 0.000000000000e+00 0.000000000000e+00
1.188000000000e+03 2.037357913572e-03 0.000000000000e+00 0.000000000000e+00
1.188250000000e+03 4.327963368381e-03 0.000000000000e+00 0.000000000000e+00
1.188500000000e+03 5.979505478968e-03 0.000000000000e+00 0.000000000000e+00
1.188750000000e+03 6.878445818554e-03 0.000000000000e+00 0.000000000000e+00
1.189000000000e+03 7.005372260534e-03 0.000000000000e+00 0.000000000000e+00
1.189250000000e+03 6.430100930820e-03 0.000000000000e+00 0.000000000000e+00
1.189500000000e+03 5.295996538987e-03 0.000000000000e+00 0.000000000000e+00
1.189750000000e+03 3.796159038844e-03 0.000000000000e+00 0.000000000000e+00
1.190000000000e+03 2.145094199209e-03 0.000000000000e+00 0.000000000000e+00
1.190250000000e+03 5.499123282631e-04 0.000000000000e+00 0.000000000000e+00
1.190500000000e+03 -8.150594794168e-04 0.000000000000e+00 0.000000000000e+00
1.190750000000e+03 -1.827066069568e-03 0.000000000000e+00 0.000000000000e+00
1.191000000000e+03 -2.425046428897e-03 0.000000000000e+00 0.000000000000e+00
1.191250000000e+03 -2.610377407202e-03 0.000000000000e+00 0.000000000000e+00
1.191500000000e+03 -2.438910685919e-03 0.000000000000e+00 0.000000000000e+00
1.191750000000e+03 -2.006180919282e-03 0.000000000000e+00 0.000000000000e+00
1.192000000000e+03 -1.428521068667e-03 0.000000000000e+00 0.000000000000e+00
1.192250000000e+03 -8.232201634832e-04 0.000000000000e+00 0.000000000000e+00
1.192500000000e+03 -2.907629831595e-04 0.000000000000e+00 0.000000000000e+00
1.192750000000e+03 9.835815416086e-05 0.000000000000e+00 0.000000000000e+00
1.193000000000e+03 3.106628169780e-04 0.000000000000e+00 0.000000000000e+00
1.193250000000e+03 3.500165808089e-04 0.000000000000e+00 0.000000000000e+00
1.193500000000e+03 2.518511515144e-04 0.000000000000e+00 0.000000000000e+00
1.193750000000e+03 7.276602214397e-05 0.000000000000e+00 0.000000000000e+00
1.194000000000e+03 -1.223688955425e-04 0.000000000000e+00 0.000000000000e+00
1.194250000000e+03 -2.734484754368e-04 0.000000000000e+00 0.000000000000e+00
1.194500000000e+03 -3.361009524817e-04 0.000000000000e+00 0.000000000000e+00
1.194750000000e+03 -2.888917079642e-04 0.000000000000e+00 0.000000000000e+00
1.195000000000e+03 -1.358168067769e-04 0.000000000000e+00 0.000000000000e+00
1.195250000000e+03 9.599818884608e-05 0.000000000000e+00 0.000000000000e+00
1.195500000000e+03 3.626581091157e-04 0.000000000000e+00 0.000000000000e+00
1.195750000000e+03 6.125350952239e-04 0.000000000000e+00 0.000000000000e+00
1.196000000000e+03 7.962283592482e-04 0.000000000000e+00 0.000000000000e+00
1.196250000000e+03 8.756407343516e-04 0.000000000000e+00 0.000000000000e+00
1.196500000000e+03 8.306258314194e-04 0.000000000000e+00 0.000000000000e+00
1.196750000000e+03 6.621699693232e-04 0.000000000000e+00 0.000000000000e+00
1.197000000000e+03 3.917330794721e-04 0.000000000000e+00 0.000000000000e+00
1.197250000000e+03 5.706111651857e-05 0.000000000000e+00 0.000000000000e+00
1.197500000000e+03 -2.946211213202e-04 0.000000000000e+00 0.000000000000e+00
1.197750000000e+03 -6.147219408512e-04 0.000000000000e+00 0.000000000000e+00
1.198000000000e+03 -8.612298627593e-04 0.000000000000e+00 0.000000000000e+00
1.198250000000e+03 -1.005136623791e-03 0.000000000000e+00 0.000000000000e+00
1.198500000000e+03 -1.034319205200e-03 0.000000000000e+00 0.000000000000e+00
1.198750000000e+03 -9.543661930266e-04 0.000000000000e+00 0.000000000000e+00
1.199000000000e+03 -7.863986580965e-04 0.000000000000e+00 0.000000000000e+00
1.199250000000e+03 -5.624597500676e-04 0.000000000000e+00 0.000000000000e+00
1.199500000000e+03 -3.194389421511e-04 0.000000000000e+00 0.000000000000e+00
1.199750000000e+03 -9.269299418146e-05 0.000000000000e+00 0.000000000000e+00
1.200000000000e+03 8.949884872870e-05 0.000000000000e+00 0.000000000000e+00
1.200250000000e+03 2.097369618413e-04 0.000000000000e+00 0.000000000000e+00
1.200500000000e+03 2.630330443186e-04 0.000000000000e+00 0.000000000000e+00
1.200750000000e+03 2.559978460817e-04 0.000000000000e+00 0.000000000000e+00
1.201000000000e+03 2.040504589414e-04 0.000000000000e+00 0.000000000000e+00
1.201250000000e+03 1.273571350552e-04 0.000000000000e+00 0.000000000000e+00
1.201500000000e+03 4.639339685915e-05 0.000000000000e+00 0.000000000000e+00
1.201750000000e+03 -2.197526195388e-05 0.000000000000e+00 0.000000000000e+00
1.202000000000e+03 -6.717269454137e-05 0.000000000000e+00 0.000000000000e+00
1.202250000000e+03 -8.593693159567e-05 0.000000000000e+00 0.000000000000e+00
1.202500000000e+03 -8.164889853351e-05 0.000000000000e+00 0.000000000000e+00
1.202750000000e+03 -6.228442952886e-05 0.000000000000e+00 0.000000000000e+00
1.203000000000e+03 -3.758495537834e-05 0.000000000000e+00 0.000000000000e+00
1.203250000000e+03 -1.617887413817e-05 0.000000000000e+00 0.000000000000e+00
1.203500000000e+03 -3.358082459319e-06 0.000000000000e+00 0.000000000000e+00
1.203750000000e+03 0.000000000000e+00 0.000000000000e+00 0.000000000000e+00
1.204000000000e+03 0.000000000000e+00 0.000000000000e+00 0.000000000000e+00
1.204250000000e+03 0.000000000000e+00 0.000000000000e+00 0.000000000000e+00
1.204500000000e+03 0.000000000000e+00 0.000000000000e+00 0.000000000000e+00
1.204750000000e+03 0.000000000000e+00 0.000000000000e+00 0.000000000000e+00
1.205000000000e+03 0.000000000000e+00 0.000000000000e+00 0.000000000000e+00
1.205250000000e+03 0.000000000000e+00 0.000000000000e+00 0.000000000000e+00
1.205500000000e+03 0.000000000000e+00 0.000000000000e+00 0.000000000000e+00
1.205750000000e+03 0.000000000000e+00 0.000000000000e+00 0.000000000000e+00
1.206000000000e+03 0.000000000000e+00 0.000000000000e+00 0.000000000000e+00
1.206250000000e+03 0.000000000000e+00 0.000000000000e+00 0.000000000000e+00
1.206500000000e+03 0.000000000000e+00 0.000000000000e+00 0.000000000000e+00
1.206750000000e+03 0.000000000000e+00 0.000000000000e+00 0.000000000000e+00
1.207000000000e+03 0.000000000000e+00 0.000000000000e+00 0.000000000000e+00
1.207250000000e+03 0.000000000000e+00 0.000000000000e+00 0.000000000000e+00
1.207500000000e+03 0.000000000000e+00 0.000000000000e+00 0.000000000000e+00
1.207750000000e+03 0.000000000000e+00 0.000000000000e+00 0.000000000000e+00
1.208000000000e+03 0.000000000000e+00 0.000000000000e+00 0.000000000000e+00
1.208250000000e+03 0.000000000000e+00 0.000000000000e+00 0.000000000000e+00
1.208500000000e+03 0.000000000000e+00 0.000000000000e+00 0.000000000000e+00
1.208750000000e+03 0.000000000000e+00 0.000000000000e+00 0.000000000000e+00
1.209000000000e+03 0.000000000000e+00 0.000000000000e+00 0.000000000000e+00
1.209250000000e+03 0.000000000000e+00 0.000000000000e+00 0.000000000000e+00
1.209500000000e+03 0.000000000000e+00 0.000000000000e+00 0.000000000000e+00
1.209750000000e+03 0.000000000000e+00 0.000000000000e+00 0.000000000000e+00
1.210000000000e+03 0.000000000000e+00 0.000000000000e+00 0.000000000000e+00
1.210250000000e+03 0.000000000000e+00 0.000000000000e+00 0.000000000000e+00
1.210500000000e+03 0.000000000000e+00 0.000000000000e+00 0.000000000000e+00
1.210750000000e+03 0.000000000000e+00 0.000000000000e+00 0.000000000000e+00
1.211000000000e+03 0.000000000000e+00 0.000000000000e+00 0.000000000000e+00
1.211250000000e+03 0.000000000000e+00 0.000000000000e+00 0.000000000000e+00
1.211500000000e+03 0.000000000000e+00 0.000000000000e+00 0.000000000000e+00
1.211750000000e+03 0.000000000000e+00 0.000000000000e+00 0.000000000000e+00
1.212000000000e+03 0.000000000000e+00 0.000000000000e+00 0.000000000000e+00
1.212250000000e+03 0.000000000000e+00 0.000000000000e+00 0.000000000000e+00
1.212500000000e+03 0.000000000000e+00 0.000000000000e+00 0.000000000000e+00
1.212750000000e+03 0.000000000000e+00 0.000000000000e+00 0.000000000000e+00
1.213000000000e+03 0.000000000000e+00 0.000000000000e+00 0.000000000000e+00
1.213250000000e+03 0.000000000000e+00 0.000000000000e+00 0.000000000000e+00
1.213500000000e+03 0.000000000000e+00 0.000000000000e+00 0.000000000000e+00
1.213750000000e+03 0.000000000000e+00 0.000000000000e+00 0.000000000000e+00
1.214000000000e+03 0.000000000000e+00 0.000000000000e+00 0.000000000000e+00
1.214250000000e+03 0.000000000000e+00 0.000000000000e+00 0.000000000000e+00
1.214500000000e+03 0.000000000000e+00 0.000000000000e+00 0.000000000000e+00
1.214750000000e+03 0.000000000000e+00 0.000000000000e+00 0.000000000000e+00
1.215000000000e+03 0.000000000000e+00 0.000000000000e+00 0.000000000000e+00
1.215250000000e+03 0.000000000000e+00 0.000000000000e+00 0.000000000000e+00
1.215500000000e+03 0.000000000000e+00 0.000000000000e+00 0.000000000000e+00
1.215750000000e+03 0.000000000000e+00 0.000000000000e+00 0.000000000000e+00
1.216000000000e+03 0.000000000000e+00 0.000000000000e+00 0.000000000000e+00
1.216250000000e+03 0.000000000000e+00 0.000000000000e+00 0.000000000000e+00
1.216500000000e+03 0.000000000000e+00 0.000000000000e+00 0.000000000000e+00
1.216750000000e+03 0.000000000000e+00 0.000000000000e+00 0.000000000000e+00
1.217000000000e+03 0.000000000000e+00 0.000000000000e+00 0.000000000000e+00
1.217250000000e+03 0.000000000000e+00 0.000000000000e+00 0.000000000000e+00
1.217500000000e+03 0.000000000000e+00 0.000000000000e+00 0.000000000000e+00
1.217750000000e+03 0.000000000000e+00 0.000000000000e+00 0.000000000000e+00
1.218000000000e+03 0.000000000000e+00 0.000000000000e+00 0.000000000000e+00
1.218250000000e+03 0.000000000000e+00 0.000000000000e+00 0.000000000000e+00
1.218500000000e+03 0.000000000000e+00 0.000000000000e+00 0.000000000000e+00
1.218750000000e+03 0.000000000000e+00 0.000000000000e+00 0.000000000000e+00
1.219000000000e+03 0.000000000000e+00 0.000000000000e+00 0.000000000000e+00
1.219250000000e+03 0.000000000000e+00 0.000000000000e+00 0.000000000000e+00
1.219500000000e+03 0.000000000000e+00 0.000000000000e+00 0.000000000000e+00
1.219750000000e+03 0.000000000000e+00 0.000000000000e+00 0.000000000000e+00
1.220000000000e+03 0.000000000000e+00 0.000000000000e+00 0.000000000000e+00
1.220250000000e+03 0.000000000000e+00 0.000000000000e+00 0.000000000000e+00
1.220500000000e+03 0.000000000000e+00 0.000000000000e+00 0.000000000000e+00
1.220750000000e+03 0.000000000000e+00 0.000000000000e+00 0.000000000000e+00
1.221000000000e+03 0.000000000000e+00 0.000000000000e+00 0.000000000000e+00
1.221250000000e+03 0.000000000000e+00 0.000000000000e+00 0.000000000000e+00
1.221500000000e+03 0.000000000000e+00 0.000000000000e+00 0.000000000000e+00
1.221750000000e+03 0.000000000000e+00 0.000000000000e+00 0.000000000000e+00
1.222000000000e+03 0.000000000000e+00 0.000000000000e+00 0.000000000000e+00
1.222250000000e+03 0.000000000000e+00 0.000000000000e+00 0.000000000000e+00
1.222500000000e+03 0.000000000000e+00 0.000000000000e+00 0.000000000000e+00
1.222750000000e+03 0.000000000000e+00 0.000000000000e+00 0.000000000000e+00
1.223000000000e+03 0.000000000000e+00 0.000000000000e+00 0.000000000000e+00
1.223250000000e+03 0.000000000000e+00 0.000000000000e+00 0.000000000000e+00
1.223500000000e+03 0.000000000000e+00 0.000000000000e+00 0.000000000000e+00
1.223750000000e+03 0.000000000000e+00 0.000000000000e+00 0.000000000000e+00
1.224000000000e+03 0.000000000000e+00 0.000000000000e+00 0.000000000000e+00
1.224250000000e+03 0.000000000000e+00 0.000000000000e+00 0.000000000000e+00
1.224500000000e+03 0.000000000000e+00 0.000000000000e+00 0.000000000000e+00
1.224750000000e+03 0.000000000000e+00 0.000000000000e+00 0.000000000000e+00
1.225000000000e+03 0.000000000000e+00 0.000000000000e+00 0.000000000000e+00
1.225250000000e+03 0.000000000000e+00 0.000000000000e+00 0.000000000000e+00
1.225500000000e+03 0.000000000000e+00 0.000000000000e+00 0.000000000000e+00
1.225750000000e+03 0.000000000000e+00 0.000000000000e+00 0.000000000000e+00
1.226000000000e+03 0.000000000000e+00 0.000000000000e+00 0.000000000000e+00
1.226250000000e+03 0.000000000000e+00 0.000000000000e+00 0.000000000000e+00
1.226500000000e+03 0.000000000000e+00 0.000000000000e+00 0.000000000000e+00
1.226750000000e+03 0.000000000000e+00 0.000000000000e+00 0.000000000000e+00
1.227000000000e+03 0.000000000000e+00 0.000000000000e+00 0.000000000000e+00
1.227250000000e+03 0.000000000000e+00 0.000000000000e+00 0.000000000000e+00
1.227500000000e+03 0.000000000000e+00 0.000000000000e+00 0.000000000000e+00
1.227750000000e+03 0.000000000000e+00 0.000000000000e+00 0.000000000000e+00
1.228000000000e+03 0.000000000000e+00 0.000000000000e+00 0.000000000000e+00
1.228250000000e+03 0.000000000000e+00 0.000000000000e+00 0.000000000000e+00
1.228500000000e+03 0.000000000000e+00 0.000000000000e+00 0.000000000000e+00
1.228750000000e+03 0.000000000000e+00 0.000000000000e+00 0.000000000000e+00
1.229000000000e+03 0.000000000000e+00 0.000000000000e+00 0.000000000000e+00
1.229250000000e+03 0.000000000000e+00 0.000000000000e+00 0.000000000000e+00
1.229500000000e+03 0.000000000000e+00 0.000000000000e+00 0.000000000000e+00
1.229750000000e+03 0.000000000000e+00 0.000000000000e+00 0.000000000000e+00
1.230000000000e+03 0.000000000000e+00 0.000000000000e+00 0.000000000000e+00
1.230250000000e+03 0.000000000000e+00 0.000000000000e+00 0.000000000000e+00
1.230500000000e+03 0.000000000000e+00 0.000000000000e+00 0.000000000000e+00
1.230750000000e+03 0.000000000000e+00 0.000000000000e+00 0.000000000000e+00
1.231000000000e+03 0.000000000000e+00 0.000000000000e+00 0.000000000000e+00
1.231250000000e+03 0.000000000000e+00 0.000000000000e+00 0.000000000000e+00
1.231500000000e+03 0.000000000000e+00 0.000000000000e+00 0.000000000000e+00
1.231750000000e+03 0.000000000000e+00 0.000000000000e+00 0.000000000000e+00
1.232000000000e+03 0.000000000000e+00 0.000000000000e+00 0.000000000000e+00
1.232250000000e+03 0.000000000000e+00 0.000000000000e+00 0.000000000000e+00
1.232500000000e+03 0.000000000000e+00 0.000000000000e+00 0.000000000000e+00
1.232750000000e+03 0.000000000000e+00 0.000000000000e+00 0.000000000000e+00
1.233000000000e+03 0.000000000000e+00 0.000000000000e+00 0.000000000000e+00
1.233250000000e+03 0.000000000000e+00 0.000000000000e+00 0.000000000000e+00
1.233500000000e+03 0.000000000000e+00 0.000000000000e+00 0.000000000000e+00
1.233750000000e+03 0.000000000000e+00 0.000000000000e+00 0.000000000000e+00
1.234000000000e+03 0.000000000000e+00 0.000000000000e+00 0.000000000000e+00
1.234250000000e+03 0.000000000000e+00 0.000000000000e+00 0.000000000000e+00
1.234500000000e+03 0.000000000000e+00 0.000000000000e+00 0.000000000000e+00
1.234750000000e+03 0.000000000000e+00 0.000000000000e+00 0.000000000000e+00
1.235000000000e+03 0.000000000000e+00 0.000000000000e+00 0.000000000000e+00
1.235250000000e+03 0.000000000000e+00 0.000000000000e+00 0.000000000000e+00
1.235500000000e+03 0.000000000000e+00 0.000000000000e+00 0.000000000000e+00
1.235750000000e+03 0.000000000000e+00 0.000000000000e+00 0.000000000000e+00
1.236000000000e+03 0.000000000000e+00 0.000000000000e+00 0.000000000000e+00
1.236250000000e+03 0.000000000000e+00 0.000000000000e+00 0.000000000000e+00
1.236500000000e+03 0.000000000000e+00 0.000000000000e+00 0.000000000000e+00
1.236750000000e+03 0.000000000000e+00 0.000000000000e+00 0.000000000000e+00
1.237000000000e+03 0.000000000000e+00 0.000000000000e+00 0.000000000000e+00
1.237250000000e+03 0.000000000000e+00 0.000000000000e+00 0.000000000000e+00
1.237500000000e+03 0.000000000000e+00 0.000000000000e+00 0.000000000000e+00
1.237750000000e+03 0.000000000000e+00 0.000000000000e+00 0.000000000000e+00
1.238000000000e+03 0.000000000000e+00 0.000000000000e+00 0.000000000000e+00
1.238250000000e+03 0.000000000000e+00 0.000000000000e+00 0.000000000000e+00
1.238500000000e+03 0.000000000000e+00 0.000000000000e+00 0.000000000000e+00
1.238750000000e+03 0.000000000000e+00 0.000000000000e+00 0.000000000000e+00
1.239000000000e+03 0.000000000000e+00 0.000000000000e+00 0.000000000000e+00
1.239250000000e+03 0.000000000000e+00 0.000000000000e+00 0.000000000000e+00
1.239500000000e+03 0.000000000000e+00 0.000000000000e+00 0.000000000000e+00
1.239750000000e+03 0.000000000000e+00 0.000000000000e+00 0.000000000000e+00
1.240000000000e+03 0.000000000000e+00 0.000000000000e+00 0.000000000000e+00
1.240250000000e+03 0.000000000000e+00 0.000000000000e+00 0.000000000000e+00
1.240500000000e+03 0.000000000000e+00 0.000000000000e+00 0.000000000000e+00
1.240750000000e+03 0.000000000000e+00 0.000000000000e+00 0.000000000000e+00
1.241000000000e+03 0.000000000000e+00 0.000000000000e+00 0.000000000000e+00
1.241250000000e+03 0.000000000000e+00 0.000000000000e+00 0.000000000000e+00
1.241500000000e+03 0.000000000000e+00 0.000000000000e+00 0.000000000000e+00
1.241750000000e+03 0.000000000000e+00 0.000000000000e+00 0.000000000000e+00
1.242000000000e+03 0.000000000000e+00 0.000000000000e+00 0.000000000000e+00
1.242250000000e+03 0.000000000000e+00 0.000000000000e+00 0.000000000000e+00
1.242500000000e+03 0.000000000000e+00 0.000000000000e+00 0.000000000000e+00
1.242750000000e+03 0.000000000000e+00 0.000000000000e+00 0.000000000000e+00
1.243000000000e+03 0.000000000000e+00 0.000000000000e+00 0.000000000000e+00
1.243250000000e+03 0.000000000000e+00 0.000000000000e+00 0.000000000000e+00
1.243500000000e+03 0.000000000000e+00 0.000000000000e+00 0.000000000000e+00
1.243750000000e+03 0.000000000000e+00 0.000000000000e+00 0.000000000000e+00
1.244000000000e+03 0.000000000000e+00 0.000000000000e+00 0.000000000000e+00
1.244250000000e+03 0.000000000000e+00 0.000000000000e+00 0.000000000000e+00
1.244500000000e+03 0.000000000000e+00 0.000000000000e+00 0.000000000000e+00
1.244750000000e+03 0.000000000000e+00 0.000000000000e+00 0.000000000000e+00
1.245000000000e+03 0.000000000000e+00 0.000000000000e+00 0.000000000000e+00
1.245250000000e+03 0.000000000000e+00 0.000000000000e+00 0.000000000000e+00
1.245500000000e+03 0.000000000000e+00 0.000000000000e+00 0.000000000000e+00
1.245750000000e+03 0.000000000000e+00 0.000000000000e+00 0.000000000000e+00
1.246000000000e+03 0.000000000000e+00 0.000000000000e+00 0.000000000000e+00
1.246250000000e+03 0.000000000000e+00 0.000000000000e+00 0.000000000000e+00
1.246500000000e+03 0.000000000000e+00 0.000000000000e+00 0.000000000000e+00
1.246750000000e+03 0.000000000000e+00 0.000000000000e+00 0.000000000000e+00
1.247000000000e+03 0.000000000000e+00 0.000000000000e+00 0.000000000000e+00
1.247250000000e+03 0.000000000000e+00 0.000000000000e+00 0.000000000000e+00
1.247500000000e+03 0.000000000000e+00 0.000000000000e+00 0.000000000000e+00
1.247750000000e+03 0.000000000000e+00 0.000000000000e+00 0.000000000000e+00
1.248000000000e+03 0.000000000000e+00 0.000000000000e+00 0.000000000000e+00
1.248250000000e+03 0.000000000000e+00 0.000000000000e+00 0.000000000000e+00
1.248500000000e+03 0.000000000000e+00 0.000000000000e+00 0.000000000000e+00
1.248750000000e+03 0.000000000000e+00 0.000000000000e+00 0.000000000000e+00
1.249000000000e+03 0.000000000000e+00 0.000000000000e+00 0.000000000000e+00
1.249250000000e+03 0.000000000000e+00 0.000000000000e+00 0.000000000000e+00
1.249500000000e+03 0.000000000000e+00 0.000000000000e+00 0.000000000000e+00
1.249750000000e+03 0.000000000000e+00 0.000000000000e+00 0.000000000000e+00
1.250000000000e+03 0.000000000000e+00 0.000000000000e+00 0.000000000000e+00
1.250250000000e+03 0.000000000000e+00 0.000000000000e+00 0.000000000000e+00
1.250500000000e+03 0.000000000000e+00 0.000000000000e+00 0.000000000000e+00
1.250750000000e+03 0.000000000000e+00 0.000000000000e+00 0.000000000000e+00
1.251000000000e+03 0.000000000000e+00 0.000000000000e+00 0.000000000000e+00
1.251250000000e+03 0.000000000000e+00 0.000000000000e+00 0.000000000000e+00
1.251500000000e+03 0.000000000000e+00 0.000000000000e+00 0.000000000000e+00
1.251750000000e+03 0.000000000000e+00 0.000000000000e+00 0.000000000000e+00
1.252000000000e+03 0.000000000000e+00 0.000000000000e+00 0.000000000000e+00
1.252250000000e+03 0.000000000000e+00 0.000000000000e+00 0.000000000000e+00
1.252500000000e+03 0.000000000000e+00 0.000000000000e+00 0.000000000000e+00
1.252750000000e+03 0.000000000000e+00 0.000000000000e+00 0.000000000000e+00
1.253000000000e+03 0.000000000000e+00 0.000000000000e+00 0.000000000000e+00
1.253250000000e+03 0.000000000000e+00 0.000000000000e+00 0.000000000000e+00
1.253500000000e+03 0.000000000000e+00 0.000000000000e+00 0.000000000000e+00
1.253750000000e+03 0.000000000000e+00 0.000000000000e+00 0.000000000000e+00
1.254000000000e+03 0.000000000000e+00 0.000000000000e+00 0.000000000000e+00
1.254250000000e+03 0.000000000000e+00 0.000000000000e+00 0.000000000000e+00
1.254500000000e+03 0.000000000000e+00 0.000000000000e+00 0.000000000000e+00
1.254750000000e+03 0.000000000000e+00 0.000000000000e+00 0.000000000000e+00
1.255000000000e+03 0.000000000000e+00 0.000000000000e+00 0.000000000000e+00
1.255250000000e+03 0.000000000000e+00 0.000000000000e+00 0.000000000000e+00
1.255500000000e+03 0.000000000000e+00 0.000000000000e+00 0.000000000000e+00
1.255750000000e+03 0.000000000000e+00 0.000000000000e+00 0.000000000000e+00
1.256000000000e+03 0.000000000000e+00 0.000000000000e+00 0.000000000000e+00
1.256250000000e+03 0.000000000000e+00 0.000000000000e+00 0.000000000000e+00
1.256500000000e+03 0.000000000000e+00 0.000000000000e+00 0.000000000000e+00
1.256750000000e+03 0.000000000000e+00 0.000000000000e+00 0.000000000000e+00
1.257000000000e+03 0.000000000000e+00 0.000000000000e+00 0.000000000000e+00
1.257250000000e+03 0.000000000000e+00 0.000000000000e+00 0.000000000000e+00
1.257500000000e+03 0.000000000000e+00 0.000000000000e+00 0.000000000000e+00
1.257750000000e+03 0.000000000000e+00 0.000000000000e+00 0.000000000000e+00
1.258000000000e+03 0.000000000000e+00 0.000000000000e+00 0.000000000000e+00
1.258250000000e+03 0.000000000000e+00 0.000000000000e+00 0.000000000000e+00
1.258500000000e+03 0.000000000000e+00 0.000000000000e+00 0.000000000000e+00
1.258750000000e+03 0.000000000000e+00 0.000000000000e+00 0.000000000000e+00
1.259000000000e+03 0.000000000000e+00 0.000000000000e+00 0.000000000000e+00
1.259250000000e+03 0.000000000000e+00 0.000000000000e+00 0.000000000000e+00
1.259500000000e+03 0.000000000000e+00 0.000000000000e+00 0.000000000000e+00
1.259750000000e+03 0.000000000000e+00 0.000000000000e+00 0.000000000000e+00
1.260000000000e+03 0.000000000000e+00 0.000000000000e+00 0.000000000000e+00
1.260250000000e+03 0.000000000000e+00 0.000000000000e+00 0.000000000000e+00
1.260500000000e+03 0.000000000000e+00 0.000000000000e+00 0.000000000000e+00
1.260750000000e+03 0.000000000000e+00 0.000000000000e+00 0.000000000000e+00
1.261000000000e+03 0.000000000000e+00 0.000000000000e+00 0.000000000000e+00
1.261250000000e+03 0.000000000000e+00 0.000000000000e+00 0.000000000000e+00
1.261500000000e+03 0.000000000000e+00 0.000000000000e+00 0.000000000000e+00
1.261750000000e+03 0.000000000000e+00 0.000000000000e+00 0.000000000000e+00
1.262000000000e+03 0.000000000000e+00 0.000000000000e+00 0.000000000000e+00
1.262250000000e+03 0.000000000000e+00 0.000000000000e+00 0.000000000000e+00
1.262500000000e+03 0.000000000000e+00 0.000000000000e+00 0.000000000000e+00
1.262750000000e+03 0.000000000000e+00 0.000000000000e+00 0.000000000000e+00
1.263000000000e+03 0.000000000000e+00 0.000000000000e+00 0.000000000000e+00
1.263250000000e+03 0.000000000000e+00 0.000000000000e+00 0.000000000000e+00
1.263500000000e+03 0.000000000000e+00 0.000000000000e+00 0.000000000000e+00
1.263750000000e+03 0.000000000000e+00 0.000000000000e+00 0.000000000000e+00
1.264000000000e+03 0.000000000000e+00 0.000000000000e+00 0.000000000000e+00
1.264250000000e+03 0.000000000000e+00 0.000000000000e+00 0.000000000000e+00
1.264500000000e+03 0.000000000000e+00 0.000000000000e+00 0.000000000000e+00
1.264750000000e+03 0.000000000000e+00 0.000000000000e+00 0.000000000000e+00
1.265000000000e+03 0.000000000000e+00 0.000000000000e+00 0.000000000000e+00
1.265250000000e+03 0.000000000000e+00 0.000000000000e+00 0.000000000000e+00
1.265500000000e+03 0.000000000000e+00 0.000000000000e+00 0.000000000000e+00
1.265750000000e+03 0.000000000000e+00 0.000000000000e+00 0.000000000000e+00
1.266000000000e+03 0.000000000000e+00 0.000000000000e+00 0.000000000000e+00
1.266250000000e+03 0.000000000000e+00 0.000000000000e+00 0.000000000000e+00
1.266500000000e+03 0.000000000000e+00 0.000000000000e+00 0.000000000000e+00
1.266750000000e+03 0.000000000000e+00 0.000000000000e+00 0.000000000000e+00
1.267000000000e+03 0.000000000000e+00 0.000000000000e+00 0.000000000000e+00
1.267250000000e+03 0.000000000000e+00 0.000000000000e+00 0.000000000000e+00
1.267500000000e+03 0.000000000000e+00 0.000000000000e+00 0.000000000000e+00
1.267750000000e+03 0.000000000000e+00 0.000000000000e+00 0.000000000000e+00
1.268000000000e+03 0.000000000000e+00 0.000000000000e+00 0.000000000000e+00
1.268250000000e+03 0.000000000000e+00 0.000000000000e+00 0.000000000000e+00
1.268500000000e+03 0.000000000000e+00 0.000000000000e+00 0.000000000000e+00
1.268750000000e+03 0.000000000000e+00 0.000000000000e+00 0.000000000000e+00
1.269000000000e+03 0.000000000000e+00 0.000000000000e+00 0.000000000000e+00
1.269250000000e+03 0.000000000000e+00 0.000000000000e+00 0.000000000000e+00
1.269500000000e+03 0.000000000000e+00 0.000000000000e+00 0.000000000000e+00
1.269750000000e+03 0.000000000000e+00 0.000000000000e+00 0.000000000000e+00
1.270000000000e+03 0.000000000000e+00 0.000000000000e+00 0.000000000000e+00
1.270250000000e+03 0.000000000000e+00 0.000000000000e+00 0.000000000000e+00
1.270500000000e+03 0.000000000000e+00 0.000000000000e+00 0.000000000000e+00
1.270750000000e+03 0.000000000000e+00 0.000000000000e+00 0.000000000000e+00
1.271000000000e+03 0.000000000000e+00 0.000000000000e+00 0.000000000000e+00
1.271250000000e+03 0.000000000000e+00 0.000000000000e+00 0.000000000000e+00
1.271500000000e+03 0.000000000000e+00 0.000000000000e+00 0.000000000000e+00
1.271750000000e+03 0.000000000000e+00 0.000000000000e+00 0.000000000000e+00
1.272000000000e+03 0.000000000000e+00 0.000000000000e+00 0.000000000000e+00
1.272250000000e+03 0.000000000000e+00 0.000000000000e+00 0.000000000000e+00
1.272500000000e+03 0.000000000000e+00 0.000000000000e+00 0.000000000000e+00
1.272750000000e+03 0.000000000000e+00 0.000000000000e+00 0.000000000000e+00
1.273000000000e+03 0.000000000000e+00 0.000000000000e+00 0.000000000000e+00
1.273250000000e+03 0.000000000000e+00 0.000000000000e+00 0.000000000000e+00
1.273500000000e+03 0.000000000000e+00 0.000000000000e+00 0.000000000000e+00
1.273750000000e+03 0.000000000000e+00 0.000000000000e+00 0.000000000000e+00
1.274000000000e+03 0.000000000000e+00 0.000000000000e+00 0.000000000000e+00
1.274250000000e+03 0.000000000000e+00 0.000000000000e+00 0.000000000000e+00
1.274500000000e+03 0.000000000000e+00 0.000000000000e+00 0.000000000000e+00
1.274750000000e+03 0.000000000000e+00 0.000000000000e+00 0.000000000000e+00
1.275000000000e+03 0.000000000000e+00 0.000000000000e+00 0.000000000000e+00
1.275250000000e+03 0.000000000000e+00 0.000000000000e+00 0.000000000000e+00
1.275500000000e+03 0.000000000000e+00 0.000000000000e+00 0.000000000000e+00
1.275750000000e+03 0.000000000000e+00 0.000000000000e+00 0.000000000000e+00
1.276000000000e+03 0.000000000000e+00 0.000000000000e+00 0.000000000000e+00
1.276250000000e+03 0.000000000000e+00 0.000000000000e+00 0.000000000000e+00
1.276500000000e+03 0.000000000000e+00 0.000000000000e+00 0.000000000000e+00
1.276750000000e+03 0.000000000000e+00 0.000000000000e+00 0.000000000000e+00
1.277000000000e+03 0.000000000000e+00 0.000000000000e+00 0.000000000000e+00
1.277250000000e+03 0.000000000000e+00 0.000000000000e+00 0.000000000000e+00
1.277500000000e+03 0.000000000000e+00 0.000000000000e+00 0.000000000000e+00
1.277750000000e+03 0.000000000000e+00 0.000000000000e+00 0.000000000000e+00
1.278000000000e+03 0.000000000000e+00 0.000000000000e+00 0.000000000000e+00
1.278250000000e+03 0.000000000000e+00 0.000000000000e+00 0.000000000000e+00
1.278500000000e+03 0.000000000000e+00 0.000000000000e+00 0.000000000000e+00
1.278750000000e+03 0.000000000000e+00 0.000000000000e+00 0.000000000000e+00
1.279000000000e+03 0.000000000000e+00 0.000000000000e+00 0.000000000000e+00
1.279250000000e+03 0.000000000000e+00 0.000000000000e+00 0.000000000000e+00
1.279500000000e+03 0.000000000000e+00 0.000000000000e+00 0.000000000000e+00
1.279750000000e+03 0.000000000000e+00 0.000000000000e+00 0.000000000000e+00
1.280000000000e+03 0.000000000000e+00 0.000000000000e+00 0.000000000000e+00
1.280250000000e+03 0.000000000000e+00 0.000000000000e+00 0.000000000000e+00
1.280500000000e+03 0.000000000000e+00 0.000000000000e+00 0.000000000000e+00
1.280750000000e+03 0.000000000000e+00 0.000000000000e+00 0.000000000000e+00
1.281000000000e+03 0.000000000000e+00 0.000000000000e+00 0.000000000000e+00
1.281250000000e+03 0.000000000000e+00 0.000000000000e+00 0.000000000000e+00
1.281500000000e+03 0.000000000000e+00 0.000000000000e+00 0.000000000000e+00
1.281750000000e+03 0.000000000000e+00 0.000000000000e+00 0.000000000000e+00
1.282000000000e+03 0.000000000000e+00 0.000000000000e+00 0.000000000000e+00
1.282250000000e+03 0.000000000000e+00 0.000000000000e+00 0.000000000000e+00
1.282500000000e+03 0.000000000000e+00 0.000000000000e+00 0.000000000000e+00
1.282750000000e+03 0.000000000000e+00 0.000000000000e+00 0.000000000000e+00
1.283000000000e+03 0.000000000000e+00 0.000000000000e+00 0.000000000000e+00
1.283250000000e+03 0.000000000000e+00 0.000000000000e+00 0.000000000000e+00
1.283500000000e+03 0.000000000000e+00 0.000000000000e+00 0.000000000000e+00
1.283750000000e+03 0.000000000000e+00 0.000000000000e+00 0.000000000000e+00
1.284000000000e+03 0.000000000000e+00 0.000000000000e+00 0.000000000000e+00
1.284250000000e+03 0.000000000000e+00 0.000000000000e+00 0.000000000000e+00
1.284500000000e+03 0.000000000000e+00 0.000000000000e+00 0.000000000000e+00
1.284750000000e+03 0.000000000000e+00 0.000000000000e+00 0.000000000000e+00
1.285000000000e+03 0.000000000000e+00 0.000000000000e+00 0.000000000000e+00
1.285250000000e+03 0.000000000000e+00 0.000000000000e+00 0.000000000000e+00
1.285500000000e+03 0.000000000000e+00 0.000000000000e+00 0.000000000000e+00
1.285750000000e+03 0.000000000000e+00 0.000000000000e+00 0.000000000000e+00
1.286000000000e+03 0.000000000000e+00 0.000000000000e+00 0.000000000000e+00
1.286250000000e+03 0.000000000000e+00 0.000000000000e+00 0.000000000000e+00
1.286500000000e+03 0.000000000000e+00 0.000000000000e+00 0.000000000000e+00
1.286750000000e+03 0.000000000000e+00 0.000000000000e+00 0.000000000000e+00
1.287000000000e+03 0.000000000000e+00 0.000000000000e+00 0.000000000000e+00
1.287250000000e+03 0.000000000000e+00 0.000000000000e+00 0.000000000000e+00
1.287500000000e+03 0.000000000000e+00 0.000000000000e+00 0.000000000000e+00
1.287750000000e+03 0.000000000000e+00 0.000000000000e+00 0.000000000000e+00
1.288000000000e+03 0.000000000000e+00 0.000000000000e+00 0.000000000000e+00
1.288250000000e+03 0.000000000000e+00 0.000000000000e+00 0.000000000000e+00
1.288500000000e+03 0.000000000000e+00 0.000000000000e+00 0.000000000000e+00
1.288750000000e+03 0.000000000000e+00 0.000000000000e+00 0.000000000000e+00
1.289000000000e+03 0.000000000000e+00 0.000000000000e+00 0.000000000000e+00
1.289250000000e+03 0.000000000000e+00 0.000000000000e+00 0.000000000000e+00
1.289500000000e+03 0.000000000000e+00 0.000000000000e+00 0.000000000000e+00
1.289750000000e+03 0.000000000000e+00 0.000000000000e+00 0.000000000000e+00
1.290000000000e+03 0.000000000000e+00 0.000000000000e+00 0.000000000000e+00
1.290250000000e+03 0.000000000000e+00 0.000000000000e+00 0.000000000000e+00
1.290500000000e+03 0.000000000000e+00 0.000000000000e+00 0.000000000000e+00
1.290750000000e+03 0.000000000000e+00 0.000000000000e+00 0.000000000000e+00
1.291000000000e+03 0.000000000000e+00 0.000000000000e+00 0.000000000000e+00
1.291250000000e+03 0.000000000000e+00 0.000000000000e+00 0.000000000000e+00
1.291500000000e+03 0.000000000000e+00 0.000000000000e+00 0.000000000000e+00
1.291750000000e+03 0.000000000000e+00 0.000000000000e+00 0.000000000000e+00
1.292000000000e+03 0.000000000000e+00 0.000000000000e+00 0.000000000000e+00
1.292250000000e+03 0.000000000000e+00 0.000000000000e+00 0.000000000000e+00
1.292500000000e+03 0.000000000000e+00 0.000000000000e+00 0.000000000000e+00
1.292750000000e+03 0.000000000000e+00 0.000000000000e+00 0.000000000000e+00
1.293000000000e+03 0.000000000000e+00 0.000000000000e+00 0.000000000000e+00
1.293250000000e+03 0.000000000000e+00 0.000000000000e+00 0.000000000000e+00
1.293500000000e+03 0.000000000000e+00 0.000000000000e+00 0.000000000000e+00
1.293750000000e+03 0.000000000000e+00 0.000000000000e+00 0.000000000000e+00
1.294000000000e+03 0.000000000000e+00 0.000000000000e+00 0.000000000000e+00
1.294250000000e+03 0.000000000000e+00 0.000000000000e+00 0.000000000000e+00
1.294500000000e+03 0.000000000000e+00 0.000000000000e+00 0.000000000000e+00
1.294750000000e+03 0.000000000000e+00 0.000000000000e+00 0.000000000000e+00
1.295000000000e+03 0.000000000000e+00 0.000000000000e+00 0.000000000000e+00
1.295250000000e+03 0.000000000000e+00 0.000000000000e+00 0.000000000000e+00
1.295500000000e+03 0.000000000000e+00 0.000000000000e+00 0.000000000000e+00
1.295750000000e+03 0.000000000000e+00 0.000000000000e+00 0.000000000000e+00
1.296000000000e+03 0.000000000000e+00 0.000000000000e+00 0.000000000000e+00
1.296250000000e+03 0.000000000000e+00 0.000000000000e+00 0.000000000000e+00
