# Supplementary material for: Tracking Charge Migration with Frequency-Matched Strobo-Spectroscopy
Source: J Phys Chem A. 2024 Jan 2;128(1):20–7. doi: 10.1021/acs.jpca.3c04234 (PMC10788909; doi:10.1021/acs.jpca.3c04234)
Supplement: Supplementary file 2 — jp3c04234_si_002.zip [file jp3c04234_si_002.zip › supplemental data/Data/dipoles/model/tau=4.0625.txt]

# Model dipole moment for tau = 4.0625 o.c.
0.000000000000e+00 0.000000000000e+00 0.000000000000e+00 0.000000000000e+00
2.500000000000e-01 0.000000000000e+00 0.000000000000e+00 0.000000000000e+00
5.000000000000e-01 0.000000000000e+00 0.000000000000e+00 0.000000000000e+00
7.500000000000e-01 0.000000000000e+00 0.000000000000e+00 0.000000000000e+00
1.000000000000e+00 0.000000000000e+00 0.000000000000e+00 0.000000000000e+00
1.250000000000e+00 0.000000000000e+00 0.000000000000e+00 0.000000000000e+00
1.500000000000e+00 0.000000000000e+00 0.000000000000e+00 0.000000000000e+00
1.750000000000e+00 0.000000000000e+00 0.000000000000e+00 0.000000000000e+00
2.000000000000e+00 0.000000000000e+00 0.000000000000e+00 0.000000000000e+00
2.250000000000e+00 0.000000000000e+00 0.000000000000e+00 0.000000000000e+00
2.500000000000e+00 0.000000000000e+00 0.000000000000e+00 0.000000000000e+00
2.750000000000e+00 0.000000000000e+00 0.000000000000e+00 0.000000000000e+00
3.000000000000e+00 0.000000000000e+00 0.000000000000e+00 0.000000000000e+00
3.250000000000e+00 0.000000000000e+00 0.000000000000e+00 0.000000000000e+00
3.500000000000e+00 0.000000000000e+00 0.000000000000e+00 0.000000000000e+00
3.750000000000e+00 0.000000000000e+00 0.000000000000e+00 0.000000000000e+00
4.000000000000e+00 0.000000000000e+00 0.000000000000e+00 0.000000000000e+00
4.250000000000e+00 0.000000000000e+00 0.000000000000e+00 0.000000000000e+00
4.500000000000e+00 0.000000000000e+00 0.000000000000e+00 0.000000000000e+00
4.750000000000e+00 0.000000000000e+00 0.000000000000e+00 0.000000000000e+00
5.000000000000e+00 0.000000000000e+00 0.000000000000e+00 0.000000000000e+00
5.250000000000e+00 0.000000000000e+00 0.000000000000e+00 0.000000000000e+00
5.500000000000e+00 0.000000000000e+00 0.000000000000e+00 0.000000000000e+00
5.750000000000e+00 0.000000000000e+00 0.000000000000e+00 0.000000000000e+00
6.000000000000e+00 0.000000000000e+00 0.000000000000e+00 0.000000000000e+00
6.250000000000e+00 0.000000000000e+00 0.000000000000e+00 0.000000000000e+00
6.500000000000e+00 0.000000000000e+00 0.000000000000e+00 0.000000000000e+00
6.750000000000e+00 0.000000000000e+00 0.000000000000e+00 0.000000000000e+00
7.000000000000e+00 0.000000000000e+00 0.000000000000e+00 0.000000000000e+00
7.250000000000e+00 0.000000000000e+00 0.000000000000e+00 0.000000000000e+00
7.500000000000e+00 0.000000000000e+00 0.000000000000e+00 0.000000000000e+00
7.750000000000e+00 0.000000000000e+00 0.000000000000e+00 0.000000000000e+00
8.000000000000e+00 0.000000000000e+00 0.000000000000e+00 0.000000000000e+00
8.250000000000e+00 0.000000000000e+00 0.000000000000e+00 0.000000000000e+00
8.500000000000e+00 0.000000000000e+00 0.000000000000e+00 0.000000000000e+00
8.750000000000e+00 0.000000000000e+00 0.000000000000e+00 0.000000000000e+00
9.000000000000e+00 0.000000000000e+00 0.000000000000e+00 0.000000000000e+00
9.250000000000e+00 0.000000000000e+00 0.000000000000e+00 0.000000000000e+00
9.500000000000e+00 0.000000000000e+00 0.000000000000e+00 0.000000000000e+00
9.750000000000e+00 0.000000000000e+00 0.000000000000e+00 0.000000000000e+00
1.000000000000e+01 0.000000000000e+00 0.000000000000e+00 0.000000000000e+00
1.025000000000e+01 0.000000000000e+00 0.000000000000e+00 0.000000000000e+00
1.050000000000e+01 0.000000000000e+00 0.000000000000e+00 0.000000000000e+00
1.075000000000e+01 0.000000000000e+00 0.000000000000e+00 0.000000000000e+00
1.100000000000e+01 0.000000000000e+00 0.000000000000e+00 0.000000000000e+00
1.125000000000e+01 0.000000000000e+00 0.000000000000e+00 0.000000000000e+00
1.150000000000e+01 0.000000000000e+00 0.000000000000e+00 0.000000000000e+00
1.175000000000e+01 0.000000000000e+00 0.000000000000e+00 0.000000000000e+00
1.200000000000e+01 0.000000000000e+00 0.000000000000e+00 0.000000000000e+00
1.225000000000e+01 0.000000000000e+00 0.000000000000e+00 0.000000000000e+00
1.250000000000e+01 0.000000000000e+00 0.000000000000e+00 0.000000000000e+00
1.275000000000e+01 0.000000000000e+00 0.000000000000e+00 0.000000000000e+00
1.300000000000e+01 0.000000000000e+00 0.000000000000e+00 0.000000000000e+00
1.325000000000e+01 0.000000000000e+00 0.000000000000e+00 0.000000000000e+00
1.350000000000e+01 0.000000000000e+00 0.000000000000e+00 0.000000000000e+00
1.375000000000e+01 0.000000000000e+00 0.000000000000e+00 0.000000000000e+00
1.400000000000e+01 0.000000000000e+00 0.000000000000e+00 0.000000000000e+00
1.425000000000e+01 0.000000000000e+00 0.000000000000e+00 0.000000000000e+00
1.450000000000e+01 0.000000000000e+00 0.000000000000e+00 0.000000000000e+00
1.475000000000e+01 0.000000000000e+00 0.000000000000e+00 0.000000000000e+00
1.500000000000e+01 0.000000000000e+00 0.000000000000e+00 0.000000000000e+00
1.525000000000e+01 0.000000000000e+00 0.000000000000e+00 0.000000000000e+00
1.550000000000e+01 0.000000000000e+00 0.000000000000e+00 0.000000000000e+00
1.575000000000e+01 0.000000000000e+00 0.000000000000e+00 0.000000000000e+00
1.600000000000e+01 0.000000000000e+00 0.000000000000e+00 0.000000000000e+00
1.625000000000e+01 0.000000000000e+00 0.000000000000e+00 0.000000000000e+00
1.650000000000e+01 0.000000000000e+00 0.000000000000e+00 0.000000000000e+00
1.675000000000e+01 0.000000000000e+00 0.000000000000e+00 0.000000000000e+00
1.700000000000e+01 0.000000000000e+00 0.000000000000e+00 0.000000000000e+00
1.725000000000e+01 0.000000000000e+00 0.000000000000e+00 0.000000000000e+00
1.750000000000e+01 0.000000000000e+00 0.000000000000e+00 0.000000000000e+00
1.775000000000e+01 0.000000000000e+00 0.000000000000e+00 0.000000000000e+00
1.800000000000e+01 0.000000000000e+00 0.000000000000e+00 0.000000000000e+00
1.825000000000e+01 0.000000000000e+00 0.000000000000e+00 0.000000000000e+00
1.850000000000e+01 0.000000000000e+00 0.000000000000e+00 0.000000000000e+00
1.875000000000e+01 0.000000000000e+00 0.000000000000e+00 0.000000000000e+00
1.900000000000e+01 0.000000000000e+00 0.000000000000e+00 0.000000000000e+00
1.925000000000e+01 0.000000000000e+00 0.000000000000e+00 0.000000000000e+00
1.950000000000e+01 0.000000000000e+00 0.000000000000e+00 0.000000000000e+00
1.975000000000e+01 0.000000000000e+00 0.000000000000e+00 0.000000000000e+00
2.000000000000e+01 0.000000000000e+00 0.000000000000e+00 0.000000000000e+00
2.025000000000e+01 0.000000000000e+00 0.000000000000e+00 0.000000000000e+00
2.050000000000e+01 0.000000000000e+00 0.000000000000e+00 0.000000000000e+00
2.075000000000e+01 0.000000000000e+00 0.000000000000e+00 0.000000000000e+00
2.100000000000e+01 0.000000000000e+00 0.000000000000e+00 0.000000000000e+00
2.125000000000e+01 0.000000000000e+00 0.000000000000e+00 0.000000000000e+00
2.150000000000e+01 0.000000000000e+00 0.000000000000e+00 0.000000000000e+00
2.175000000000e+01 0.000000000000e+00 0.000000000000e+00 0.000000000000e+00
2.200000000000e+01 0.000000000000e+00 0.000000000000e+00 0.000000000000e+00
2.225000000000e+01 0.000000000000e+00 0.000000000000e+00 0.000000000000e+00
2.250000000000e+01 0.000000000000e+00 0.000000000000e+00 0.000000000000e+00
2.275000000000e+01 0.000000000000e+00 0.000000000000e+00 0.000000000000e+00
2.300000000000e+01 0.000000000000e+00 0.000000000000e+00 0.000000000000e+00
2.325000000000e+01 0.000000000000e+00 0.000000000000e+00 0.000000000000e+00
2.350000000000e+01 0.000000000000e+00 0.000000000000e+00 0.000000000000e+00
2.375000000000e+01 0.000000000000e+00 0.000000000000e+00 0.000000000000e+00
2.400000000000e+01 0.000000000000e+00 0.000000000000e+00 0.000000000000e+00
2.425000000000e+01 0.000000000000e+00 0.000000000000e+00 0.000000000000e+00
2.450000000000e+01 0.000000000000e+00 0.000000000000e+00 0.000000000000e+00
2.475000000000e+01 0.000000000000e+00 0.000000000000e+00 0.000000000000e+00
2.500000000000e+01 0.000000000000e+00 0.000000000000e+00 0.000000000000e+00
2.525000000000e+01 0.000000000000e+00 0.000000000000e+00 0.000000000000e+00
2.550000000000e+01 0.000000000000e+00 0.000000000000e+00 0.000000000000e+00
2.575000000000e+01 0.000000000000e+00 0.000000000000e+00 0.000000000000e+00
2.600000000000e+01 0.000000000000e+00 0.000000000000e+00 0.000000000000e+00
2.625000000000e+01 0.000000000000e+00 0.000000000000e+00 0.000000000000e+00
2.650000000000e+01 0.000000000000e+00 0.000000000000e+00 0.000000000000e+00
2.675000000000e+01 0.000000000000e+00 0.000000000000e+00 0.000000000000e+00
2.700000000000e+01 0.000000000000e+00 0.000000000000e+00 0.000000000000e+00
2.725000000000e+01 0.000000000000e+00 0.000000000000e+00 0.000000000000e+00
2.750000000000e+01 0.000000000000e+00 0.000000000000e+00 0.000000000000e+00
2.775000000000e+01 0.000000000000e+00 0.000000000000e+00 0.000000000000e+00
2.800000000000e+01 0.000000000000e+00 0.000000000000e+00 0.000000000000e+00
2.825000000000e+01 0.000000000000e+00 0.000000000000e+00 0.000000000000e+00
2.850000000000e+01 0.000000000000e+00 0.000000000000e+00 0.000000000000e+00
2.875000000000e+01 0.000000000000e+00 0.000000000000e+00 0.000000000000e+00
2.900000000000e+01 0.000000000000e+00 0.000000000000e+00 0.000000000000e+00
2.925000000000e+01 0.000000000000e+00 0.000000000000e+00 0.000000000000e+00
2.950000000000e+01 0.000000000000e+00 0.000000000000e+00 0.000000000000e+00
2.975000000000e+01 0.000000000000e+00 0.000000000000e+00 0.000000000000e+00
3.000000000000e+01 0.000000000000e+00 0.000000000000e+00 0.000000000000e+00
3.025000000000e+01 0.000000000000e+00 0.000000000000e+00 0.000000000000e+00
3.050000000000e+01 0.000000000000e+00 0.000000000000e+00 0.000000000000e+00
3.075000000000e+01 0.000000000000e+00 0.000000000000e+00 0.000000000000e+00
3.100000000000e+01 0.000000000000e+00 0.000000000000e+00 0.000000000000e+00
3.125000000000e+01 0.000000000000e+00 0.000000000000e+00 0.000000000000e+00
3.150000000000e+01 0.000000000000e+00 0.000000000000e+00 0.000000000000e+00
3.175000000000e+01 0.000000000000e+00 0.000000000000e+00 0.000000000000e+00
3.200000000000e+01 0.000000000000e+00 0.000000000000e+00 0.000000000000e+00
3.225000000000e+01 0.000000000000e+00 0.000000000000e+00 0.000000000000e+00
3.250000000000e+01 0.000000000000e+00 0.000000000000e+00 0.000000000000e+00
3.275000000000e+01 0.000000000000e+00 0.000000000000e+00 0.000000000000e+00
3.300000000000e+01 0.000000000000e+00 0.000000000000e+00 0.000000000000e+00
3.325000000000e+01 0.000000000000e+00 0.000000000000e+00 0.000000000000e+00
3.350000000000e+01 0.000000000000e+00 0.000000000000e+00 0.000000000000e+00
3.375000000000e+01 0.000000000000e+00 0.000000000000e+00 0.000000000000e+00
3.400000000000e+01 0.000000000000e+00 0.000000000000e+00 0.000000000000e+00
3.425000000000e+01 0.000000000000e+00 0.000000000000e+00 0.000000000000e+00
3.450000000000e+01 0.000000000000e+00 0.000000000000e+00 0.000000000000e+00
3.475000000000e+01 0.000000000000e+00 0.000000000000e+00 0.000000000000e+00
3.500000000000e+01 0.000000000000e+00 0.000000000000e+00 0.000000000000e+00
3.525000000000e+01 0.000000000000e+00 0.000000000000e+00 0.000000000000e+00
3.550000000000e+01 0.000000000000e+00 0.000000000000e+00 0.000000000000e+00
3.575000000000e+01 0.000000000000e+00 0.000000000000e+00 0.000000000000e+00
3.600000000000e+01 0.000000000000e+00 0.000000000000e+00 0.000000000000e+00
3.625000000000e+01 0.000000000000e+00 0.000000000000e+00 0.000000000000e+00
3.650000000000e+01 0.000000000000e+00 0.000000000000e+00 0.000000000000e+00
3.675000000000e+01 0.000000000000e+00 0.000000000000e+00 0.000000000000e+00
3.700000000000e+01 0.000000000000e+00 0.000000000000e+00 0.000000000000e+00
3.725000000000e+01 0.000000000000e+00 0.000000000000e+00 0.000000000000e+00
3.750000000000e+01 0.000000000000e+00 0.000000000000e+00 0.000000000000e+00
3.775000000000e+01 0.000000000000e+00 0.000000000000e+00 0.000000000000e+00
3.800000000000e+01 0.000000000000e+00 0.000000000000e+00 0.000000000000e+00
3.825000000000e+01 0.000000000000e+00 0.000000000000e+00 0.000000000000e+00
3.850000000000e+01 0.000000000000e+00 0.000000000000e+00 0.000000000000e+00
3.875000000000e+01 0.000000000000e+00 0.000000000000e+00 0.000000000000e+00
3.900000000000e+01 0.000000000000e+00 0.000000000000e+00 0.000000000000e+00
3.925000000000e+01 0.000000000000e+00 0.000000000000e+00 0.000000000000e+00
3.950000000000e+01 0.000000000000e+00 0.000000000000e+00 0.000000000000e+00
3.975000000000e+01 0.000000000000e+00 0.000000000000e+00 0.000000000000e+00
4.000000000000e+01 0.000000000000e+00 0.000000000000e+00 0.000000000000e+00
4.025000000000e+01 0.000000000000e+00 0.000000000000e+00 0.000000000000e+00
4.050000000000e+01 0.000000000000e+00 0.000000000000e+00 0.000000000000e+00
4.075000000000e+01 0.000000000000e+00 0.000000000000e+00 0.000000000000e+00
4.100000000000e+01 0.000000000000e+00 0.000000000000e+00 0.000000000000e+00
4.125000000000e+01 0.000000000000e+00 0.000000000000e+00 0.000000000000e+00
4.150000000000e+01 0.000000000000e+00 0.000000000000e+00 0.000000000000e+00
4.175000000000e+01 0.000000000000e+00 0.000000000000e+00 0.000000000000e+00
4.200000000000e+01 0.000000000000e+00 0.000000000000e+00 0.000000000000e+00
4.225000000000e+01 0.000000000000e+00 0.000000000000e+00 0.000000000000e+00
4.250000000000e+01 0.000000000000e+00 0.000000000000e+00 0.000000000000e+00
4.275000000000e+01 0.000000000000e+00 0.000000000000e+00 0.000000000000e+00
4.300000000000e+01 0.000000000000e+00 0.000000000000e+00 0.000000000000e+00
4.325000000000e+01 0.000000000000e+00 0.000000000000e+00 0.000000000000e+00
4.350000000000e+01 0.000000000000e+00 0.000000000000e+00 0.000000000000e+00
4.375000000000e+01 0.000000000000e+00 0.000000000000e+00 0.000000000000e+00
4.400000000000e+01 0.000000000000e+00 0.000000000000e+00 0.000000000000e+00
4.425000000000e+01 0.000000000000e+00 0.000000000000e+00 0.000000000000e+00
4.450000000000e+01 0.000000000000e+00 0.000000000000e+00 0.000000000000e+00
4.475000000000e+01 0.000000000000e+00 0.000000000000e+00 0.000000000000e+00
4.500000000000e+01 0.000000000000e+00 0.000000000000e+00 0.000000000000e+00
4.525000000000e+01 0.000000000000e+00 0.000000000000e+00 0.000000000000e+00
4.550000000000e+01 0.000000000000e+00 0.000000000000e+00 0.000000000000e+00
4.575000000000e+01 0.000000000000e+00 0.000000000000e+00 0.000000000000e+00
4.600000000000e+01 0.000000000000e+00 0.000000000000e+00 0.000000000000e+00
4.625000000000e+01 0.000000000000e+00 0.000000000000e+00 0.000000000000e+00
4.650000000000e+01 0.000000000000e+00 0.000000000000e+00 0.000000000000e+00
4.675000000000e+01 0.000000000000e+00 0.000000000000e+00 0.000000000000e+00
4.700000000000e+01 0.000000000000e+00 0.000000000000e+00 0.000000000000e+00
4.725000000000e+01 0.000000000000e+00 0.000000000000e+00 0.000000000000e+00
4.750000000000e+01 0.000000000000e+00 0.000000000000e+00 0.000000000000e+00
4.775000000000e+01 0.000000000000e+00 0.000000000000e+00 0.000000000000e+00
4.800000000000e+01 0.000000000000e+00 0.000000000000e+00 0.000000000000e+00
4.825000000000e+01 0.000000000000e+00 0.000000000000e+00 0.000000000000e+00
4.850000000000e+01 0.000000000000e+00 0.000000000000e+00 0.000000000000e+00
4.875000000000e+01 0.000000000000e+00 0.000000000000e+00 0.000000000000e+00
4.900000000000e+01 0.000000000000e+00 0.000000000000e+00 0.000000000000e+00
4.925000000000e+01 0.000000000000e+00 0.000000000000e+00 0.000000000000e+00
4.950000000000e+01 0.000000000000e+00 0.000000000000e+00 0.000000000000e+00
4.975000000000e+01 0.000000000000e+00 0.000000000000e+00 0.000000000000e+00
5.000000000000e+01 0.000000000000e+00 0.000000000000e+00 0.000000000000e+00
5.025000000000e+01 0.000000000000e+00 0.000000000000e+00 0.000000000000e+00
5.050000000000e+01 0.000000000000e+00 0.000000000000e+00 0.000000000000e+00
5.075000000000e+01 0.000000000000e+00 0.000000000000e+00 0.000000000000e+00
5.100000000000e+01 0.000000000000e+00 0.000000000000e+00 0.000000000000e+00
5.125000000000e+01 0.000000000000e+00 0.000000000000e+00 0.000000000000e+00
5.150000000000e+01 0.000000000000e+00 0.000000000000e+00 0.000000000000e+00
5.175000000000e+01 0.000000000000e+00 0.000000000000e+00 0.000000000000e+00
5.200000000000e+01 0.000000000000e+00 0.000000000000e+00 0.000000000000e+00
5.225000000000e+01 0.000000000000e+00 0.000000000000e+00 0.000000000000e+00
5.250000000000e+01 0.000000000000e+00 0.000000000000e+00 0.000000000000e+00
5.275000000000e+01 0.000000000000e+00 0.000000000000e+00 0.000000000000e+00
5.300000000000e+01 0.000000000000e+00 0.000000000000e+00 0.000000000000e+00
5.325000000000e+01 0.000000000000e+00 0.000000000000e+00 0.000000000000e+00
5.350000000000e+01 0.000000000000e+00 0.000000000000e+00 0.000000000000e+00
5.375000000000e+01 0.000000000000e+00 0.000000000000e+00 0.000000000000e+00
5.400000000000e+01 0.000000000000e+00 0.000000000000e+00 0.000000000000e+00
5.425000000000e+01 0.000000000000e+00 0.000000000000e+00 0.000000000000e+00
5.450000000000e+01 0.000000000000e+00 0.000000000000e+00 0.000000000000e+00
5.475000000000e+01 0.000000000000e+00 0.000000000000e+00 0.000000000000e+00
5.500000000000e+01 0.000000000000e+00 0.000000000000e+00 0.000000000000e+00
5.525000000000e+01 0.000000000000e+00 0.000000000000e+00 0.000000000000e+00
5.550000000000e+01 0.000000000000e+00 0.000000000000e+00 0.000000000000e+00
5.575000000000e+01 0.000000000000e+00 0.000000000000e+00 0.000000000000e+00
5.600000000000e+01 0.000000000000e+00 0.000000000000e+00 0.000000000000e+00
5.625000000000e+01 0.000000000000e+00 0.000000000000e+00 0.000000000000e+00
5.650000000000e+01 0.000000000000e+00 0.000000000000e+00 0.000000000000e+00
5.675000000000e+01 0.000000000000e+00 0.000000000000e+00 0.000000000000e+00
5.700000000000e+01 0.000000000000e+00 0.000000000000e+00 0.000000000000e+00
5.725000000000e+01 0.000000000000e+00 0.000000000000e+00 0.000000000000e+00
5.750000000000e+01 0.000000000000e+00 0.000000000000e+00 0.000000000000e+00
5.775000000000e+01 0.000000000000e+00 0.000000000000e+00 0.000000000000e+00
5.800000000000e+01 0.000000000000e+00 0.000000000000e+00 0.000000000000e+00
5.825000000000e+01 0.000000000000e+00 0.000000000000e+00 0.000000000000e+00
5.850000000000e+01 0.000000000000e+00 0.000000000000e+00 0.000000000000e+00
5.875000000000e+01 0.000000000000e+00 0.000000000000e+00 0.000000000000e+00
5.900000000000e+01 0.000000000000e+00 0.000000000000e+00 0.000000000000e+00
5.925000000000e+01 0.000000000000e+00 0.000000000000e+00 0.000000000000e+00
5.950000000000e+01 0.000000000000e+00 0.000000000000e+00 0.000000000000e+00
5.975000000000e+01 0.000000000000e+00 0.000000000000e+00 0.000000000000e+00
6.000000000000e+01 0.000000000000e+00 0.000000000000e+00 0.000000000000e+00
6.025000000000e+01 0.000000000000e+00 0.000000000000e+00 0.000000000000e+00
6.050000000000e+01 0.000000000000e+00 0.000000000000e+00 0.000000000000e+00
6.075000000000e+01 0.000000000000e+00 0.000000000000e+00 0.000000000000e+00
6.100000000000e+01 0.000000000000e+00 0.000000000000e+00 0.000000000000e+00
6.125000000000e+01 0.000000000000e+00 0.000000000000e+00 0.000000000000e+00
6.150000000000e+01 0.000000000000e+00 0.000000000000e+00 0.000000000000e+00
6.175000000000e+01 0.000000000000e+00 0.000000000000e+00 0.000000000000e+00
6.200000000000e+01 0.000000000000e+00 0.000000000000e+00 0.000000000000e+00
6.225000000000e+01 0.000000000000e+00 0.000000000000e+00 0.000000000000e+00
6.250000000000e+01 0.000000000000e+00 0.000000000000e+00 0.000000000000e+00
6.275000000000e+01 0.000000000000e+00 0.000000000000e+00 0.000000000000e+00
6.300000000000e+01 0.000000000000e+00 0.000000000000e+00 0.000000000000e+00
6.325000000000e+01 0.000000000000e+00 0.000000000000e+00 0.000000000000e+00
6.350000000000e+01 0.000000000000e+00 0.000000000000e+00 0.000000000000e+00
6.375000000000e+01 0.000000000000e+00 0.000000000000e+00 0.000000000000e+00
6.400000000000e+01 0.000000000000e+00 0.000000000000e+00 0.000000000000e+00
6.425000000000e+01 0.000000000000e+00 0.000000000000e+00 0.000000000000e+00
6.450000000000e+01 0.000000000000e+00 0.000000000000e+00 0.000000000000e+00
6.475000000000e+01 0.000000000000e+00 0.000000000000e+00 0.000000000000e+00
6.500000000000e+01 0.000000000000e+00 0.000000000000e+00 0.000000000000e+00
6.525000000000e+01 0.000000000000e+00 0.000000000000e+00 0.000000000000e+00
6.550000000000e+01 0.000000000000e+00 0.000000000000e+00 0.000000000000e+00
6.575000000000e+01 0.000000000000e+00 0.000000000000e+00 0.000000000000e+00
6.600000000000e+01 0.000000000000e+00 0.000000000000e+00 0.000000000000e+00
6.625000000000e+01 0.000000000000e+00 0.000000000000e+00 0.000000000000e+00
6.650000000000e+01 0.000000000000e+00 0.000000000000e+00 0.000000000000e+00
6.675000000000e+01 0.000000000000e+00 0.000000000000e+00 0.000000000000e+00
6.700000000000e+01 0.000000000000e+00 0.000000000000e+00 0.000000000000e+00
6.725000000000e+01 0.000000000000e+00 0.000000000000e+00 0.000000000000e+00
6.750000000000e+01 0.000000000000e+00 0.000000000000e+00 0.000000000000e+00
6.775000000000e+01 0.000000000000e+00 0.000000000000e+00 0.000000000000e+00
6.800000000000e+01 0.000000000000e+00 0.000000000000e+00 0.000000000000e+00
6.825000000000e+01 0.000000000000e+00 0.000000000000e+00 0.000000000000e+00
6.850000000000e+01 0.000000000000e+00 0.000000000000e+00 0.000000000000e+00
6.875000000000e+01 0.000000000000e+00 0.000000000000e+00 0.000000000000e+00
6.900000000000e+01 0.000000000000e+00 0.000000000000e+00 0.000000000000e+00
6.925000000000e+01 0.000000000000e+00 0.000000000000e+00 0.000000000000e+00
6.950000000000e+01 0.000000000000e+00 0.000000000000e+00 0.000000000000e+00
6.975000000000e+01 0.000000000000e+00 0.000000000000e+00 0.000000000000e+00
7.000000000000e+01 0.000000000000e+00 0.000000000000e+00 0.000000000000e+00
7.025000000000e+01 0.000000000000e+00 0.000000000000e+00 0.000000000000e+00
7.050000000000e+01 0.000000000000e+00 0.000000000000e+00 0.000000000000e+00
7.075000000000e+01 0.000000000000e+00 0.000000000000e+00 0.000000000000e+00
7.100000000000e+01 0.000000000000e+00 0.000000000000e+00 0.000000000000e+00
7.125000000000e+01 0.000000000000e+00 0.000000000000e+00 0.000000000000e+00
7.150000000000e+01 0.000000000000e+00 0.000000000000e+00 0.000000000000e+00
7.175000000000e+01 0.000000000000e+00 0.000000000000e+00 0.000000000000e+00
7.200000000000e+01 0.000000000000e+00 0.000000000000e+00 0.000000000000e+00
7.225000000000e+01 0.000000000000e+00 0.000000000000e+00 0.000000000000e+00
7.250000000000e+01 0.000000000000e+00 0.000000000000e+00 0.000000000000e+00
7.275000000000e+01 0.000000000000e+00 0.000000000000e+00 0.000000000000e+00
7.300000000000e+01 0.000000000000e+00 0.000000000000e+00 0.000000000000e+00
7.325000000000e+01 0.000000000000e+00 0.000000000000e+00 0.000000000000e+00
7.350000000000e+01 0.000000000000e+00 0.000000000000e+00 0.000000000000e+00
7.375000000000e+01 0.000000000000e+00 0.000000000000e+00 0.000000000000e+00
7.400000000000e+01 0.000000000000e+00 0.000000000000e+00 0.000000000000e+00
7.425000000000e+01 0.000000000000e+00 0.000000000000e+00 0.000000000000e+00
7.450000000000e+01 0.000000000000e+00 0.000000000000e+00 0.000000000000e+00
7.475000000000e+01 0.000000000000e+00 0.000000000000e+00 0.000000000000e+00
7.500000000000e+01 0.000000000000e+00 0.000000000000e+00 0.000000000000e+00
7.525000000000e+01 0.000000000000e+00 0.000000000000e+00 0.000000000000e+00
7.550000000000e+01 0.000000000000e+00 0.000000000000e+00 0.000000000000e+00
7.575000000000e+01 0.000000000000e+00 0.000000000000e+00 0.000000000000e+00
7.600000000000e+01 0.000000000000e+00 0.000000000000e+00 0.000000000000e+00
7.625000000000e+01 0.000000000000e+00 0.000000000000e+00 0.000000000000e+00
7.650000000000e+01 0.000000000000e+00 0.000000000000e+00 0.000000000000e+00
7.675000000000e+01 0.000000000000e+00 0.000000000000e+00 0.000000000000e+00
7.700000000000e+01 0.000000000000e+00 0.000000000000e+00 0.000000000000e+00
7.725000000000e+01 0.000000000000e+00 0.000000000000e+00 0.000000000000e+00
7.750000000000e+01 0.000000000000e+00 0.000000000000e+00 0.000000000000e+00
7.775000000000e+01 0.000000000000e+00 0.000000000000e+00 0.000000000000e+00
7.800000000000e+01 0.000000000000e+00 0.000000000000e+00 0.000000000000e+00
7.825000000000e+01 0.000000000000e+00 0.000000000000e+00 0.000000000000e+00
7.850000000000e+01 0.000000000000e+00 0.000000000000e+00 0.000000000000e+00
7.875000000000e+01 0.000000000000e+00 0.000000000000e+00 0.000000000000e+00
7.900000000000e+01 0.000000000000e+00 0.000000000000e+00 0.000000000000e+00
7.925000000000e+01 0.000000000000e+00 0.000000000000e+00 0.000000000000e+00
7.950000000000e+01 0.000000000000e+00 0.000000000000e+00 0.000000000000e+00
7.975000000000e+01 0.000000000000e+00 0.000000000000e+00 0.000000000000e+00
8.000000000000e+01 0.000000000000e+00 0.000000000000e+00 0.000000000000e+00
8.025000000000e+01 0.000000000000e+00 0.000000000000e+00 0.000000000000e+00
8.050000000000e+01 0.000000000000e+00 0.000000000000e+00 0.000000000000e+00
8.075000000000e+01 0.000000000000e+00 0.000000000000e+00 0.000000000000e+00
8.100000000000e+01 0.000000000000e+00 0.000000000000e+00 0.000000000000e+00
8.125000000000e+01 0.000000000000e+00 0.000000000000e+00 0.000000000000e+00
8.150000000000e+01 0.000000000000e+00 0.000000000000e+00 0.000000000000e+00
8.175000000000e+01 0.000000000000e+00 0.000000000000e+00 0.000000000000e+00
8.200000000000e+01 0.000000000000e+00 0.000000000000e+00 0.000000000000e+00
8.225000000000e+01 0.000000000000e+00 0.000000000000e+00 0.000000000000e+00
8.250000000000e+01 0.000000000000e+00 0.000000000000e+00 0.000000000000e+00
8.275000000000e+01 0.000000000000e+00 0.000000000000e+00 0.000000000000e+00
8.300000000000e+01 0.000000000000e+00 0.000000000000e+00 0.000000000000e+00
8.325000000000e+01 0.000000000000e+00 0.000000000000e+00 0.000000000000e+00
8.350000000000e+01 0.000000000000e+00 0.000000000000e+00 0.000000000000e+00
8.375000000000e+01 0.000000000000e+00 0.000000000000e+00 0.000000000000e+00
8.400000000000e+01 0.000000000000e+00 0.000000000000e+00 0.000000000000e+00
8.425000000000e+01 0.000000000000e+00 0.000000000000e+00 0.000000000000e+00
8.450000000000e+01 0.000000000000e+00 0.000000000000e+00 0.000000000000e+00
8.475000000000e+01 0.000000000000e+00 0.000000000000e+00 0.000000000000e+00
8.500000000000e+01 0.000000000000e+00 0.000000000000e+00 0.000000000000e+00
8.525000000000e+01 0.000000000000e+00 0.000000000000e+00 0.000000000000e+00
8.550000000000e+01 0.000000000000e+00 0.000000000000e+00 0.000000000000e+00
8.575000000000e+01 0.000000000000e+00 0.000000000000e+00 0.000000000000e+00
8.600000000000e+01 0.000000000000e+00 0.000000000000e+00 0.000000000000e+00
8.625000000000e+01 0.000000000000e+00 0.000000000000e+00 0.000000000000e+00
8.650000000000e+01 0.000000000000e+00 0.000000000000e+00 0.000000000000e+00
8.675000000000e+01 0.000000000000e+00 0.000000000000e+00 0.000000000000e+00
8.700000000000e+01 0.000000000000e+00 0.000000000000e+00 0.000000000000e+00
8.725000000000e+01 0.000000000000e+00 0.000000000000e+00 0.000000000000e+00
8.750000000000e+01 0.000000000000e+00 0.000000000000e+00 0.000000000000e+00
8.775000000000e+01 0.000000000000e+00 0.000000000000e+00 0.000000000000e+00
8.800000000000e+01 0.000000000000e+00 0.000000000000e+00 0.000000000000e+00
8.825000000000e+01 0.000000000000e+00 0.000000000000e+00 0.000000000000e+00
8.850000000000e+01 0.000000000000e+00 0.000000000000e+00 0.000000000000e+00
8.875000000000e+01 0.000000000000e+00 0.000000000000e+00 0.000000000000e+00
8.900000000000e+01 0.000000000000e+00 0.000000000000e+00 0.000000000000e+00
8.925000000000e+01 0.000000000000e+00 0.000000000000e+00 0.000000000000e+00
8.950000000000e+01 0.000000000000e+00 0.000000000000e+00 0.000000000000e+00
8.975000000000e+01 0.000000000000e+00 0.000000000000e+00 0.000000000000e+00
9.000000000000e+01 0.000000000000e+00 0.000000000000e+00 0.000000000000e+00
9.025000000000e+01 0.000000000000e+00 0.000000000000e+00 0.000000000000e+00
9.050000000000e+01 0.000000000000e+00 0.000000000000e+00 0.000000000000e+00
9.075000000000e+01 0.000000000000e+00 0.000000000000e+00 0.000000000000e+00
9.100000000000e+01 0.000000000000e+00 0.000000000000e+00 0.000000000000e+00
9.125000000000e+01 0.000000000000e+00 0.000000000000e+00 0.000000000000e+00
9.150000000000e+01 0.000000000000e+00 0.000000000000e+00 0.000000000000e+00
9.175000000000e+01 0.000000000000e+00 0.000000000000e+00 0.000000000000e+00
9.200000000000e+01 0.000000000000e+00 0.000000000000e+00 0.000000000000e+00
9.225000000000e+01 0.000000000000e+00 0.000000000000e+00 0.000000000000e+00
9.250000000000e+01 0.000000000000e+00 0.000000000000e+00 0.000000000000e+00
9.275000000000e+01 0.000000000000e+00 0.000000000000e+00 0.000000000000e+00
9.300000000000e+01 0.000000000000e+00 0.000000000000e+00 0.000000000000e+00
9.325000000000e+01 0.000000000000e+00 0.000000000000e+00 0.000000000000e+00
9.350000000000e+01 0.000000000000e+00 0.000000000000e+00 0.000000000000e+00
9.375000000000e+01 0.000000000000e+00 0.000000000000e+00 0.000000000000e+00
9.400000000000e+01 0.000000000000e+00 0.000000000000e+00 0.000000000000e+00
9.425000000000e+01 0.000000000000e+00 0.000000000000e+00 0.000000000000e+00
9.450000000000e+01 0.000000000000e+00 0.000000000000e+00 0.000000000000e+00
9.475000000000e+01 0.000000000000e+00 0.000000000000e+00 0.000000000000e+00
9.500000000000e+01 0.000000000000e+00 0.000000000000e+00 0.000000000000e+00
9.525000000000e+01 0.000000000000e+00 0.000000000000e+00 0.000000000000e+00
9.550000000000e+01 0.000000000000e+00 0.000000000000e+00 0.000000000000e+00
9.575000000000e+01 0.000000000000e+00 0.000000000000e+00 0.000000000000e+00
9.600000000000e+01 0.000000000000e+00 0.000000000000e+00 0.000000000000e+00
9.625000000000e+01 0.000000000000e+00 0.000000000000e+00 0.000000000000e+00
9.650000000000e+01 0.000000000000e+00 0.000000000000e+00 0.000000000000e+00
9.675000000000e+01 0.000000000000e+00 0.000000000000e+00 0.000000000000e+00
9.700000000000e+01 0.000000000000e+00 0.000000000000e+00 0.000000000000e+00
9.725000000000e+01 0.000000000000e+00 0.000000000000e+00 0.000000000000e+00
9.750000000000e+01 0.000000000000e+00 0.000000000000e+00 0.000000000000e+00
9.775000000000e+01 0.000000000000e+00 0.000000000000e+00 0.000000000000e+00
9.800000000000e+01 0.000000000000e+00 0.000000000000e+00 0.000000000000e+00
9.825000000000e+01 0.000000000000e+00 0.000000000000e+00 0.000000000000e+00
9.850000000000e+01 0.000000000000e+00 0.000000000000e+00 0.000000000000e+00
9.875000000000e+01 0.000000000000e+00 0.000000000000e+00 0.000000000000e+00
9.900000000000e+01 0.000000000000e+00 0.000000000000e+00 0.000000000000e+00
9.925000000000e+01 0.000000000000e+00 0.000000000000e+00 0.000000000000e+00
9.950000000000e+01 0.000000000000e+00 0.000000000000e+00 0.000000000000e+00
9.975000000000e+01 0.000000000000e+00 0.000000000000e+00 0.000000000000e+00
1.000000000000e+02 0.000000000000e+00 0.000000000000e+00 0.000000000000e+00
1.002500000000e+02 0.000000000000e+00 0.000000000000e+00 0.000000000000e+00
1.005000000000e+02 0.000000000000e+00 0.000000000000e+00 0.000000000000e+00
1.007500000000e+02 0.000000000000e+00 0.000000000000e+00 0.000000000000e+00
1.010000000000e+02 0.000000000000e+00 0.000000000000e+00 0.000000000000e+00
1.012500000000e+02 0.000000000000e+00 0.000000000000e+00 0.000000000000e+00
1.015000000000e+02 0.000000000000e+00 0.000000000000e+00 0.000000000000e+00
1.017500000000e+02 0.000000000000e+00 0.000000000000e+00 0.000000000000e+00
1.020000000000e+02 0.000000000000e+00 0.000000000000e+00 0.000000000000e+00
1.022500000000e+02 0.000000000000e+00 0.000000000000e+00 0.000000000000e+00
1.025000000000e+02 0.000000000000e+00 0.000000000000e+00 0.000000000000e+00
1.027500000000e+02 0.000000000000e+00 0.000000000000e+00 0.000000000000e+00
1.030000000000e+02 0.000000000000e+00 0.000000000000e+00 0.000000000000e+00
1.032500000000e+02 0.000000000000e+00 0.000000000000e+00 0.000000000000e+00
1.035000000000e+02 0.000000000000e+00 0.000000000000e+00 0.000000000000e+00
1.037500000000e+02 0.000000000000e+00 0.000000000000e+00 0.000000000000e+00
1.040000000000e+02 0.000000000000e+00 0.000000000000e+00 0.000000000000e+00
1.042500000000e+02 0.000000000000e+00 0.000000000000e+00 0.000000000000e+00
1.045000000000e+02 0.000000000000e+00 0.000000000000e+00 0.000000000000e+00
1.047500000000e+02 0.000000000000e+00 0.000000000000e+00 0.000000000000e+00
1.050000000000e+02 0.000000000000e+00 0.000000000000e+00 0.000000000000e+00
1.052500000000e+02 0.000000000000e+00 0.000000000000e+00 0.000000000000e+00
1.055000000000e+02 0.000000000000e+00 0.000000000000e+00 0.000000000000e+00
1.057500000000e+02 0.000000000000e+00 0.000000000000e+00 0.000000000000e+00
1.060000000000e+02 0.000000000000e+00 0.000000000000e+00 0.000000000000e+00
1.062500000000e+02 0.000000000000e+00 0.000000000000e+00 0.000000000000e+00
1.065000000000e+02 0.000000000000e+00 0.000000000000e+00 0.000000000000e+00
1.067500000000e+02 0.000000000000e+00 0.000000000000e+00 0.000000000000e+00
1.070000000000e+02 0.000000000000e+00 0.000000000000e+00 0.000000000000e+00
1.072500000000e+02 0.000000000000e+00 0.000000000000e+00 0.000000000000e+00
1.075000000000e+02 0.000000000000e+00 0.000000000000e+00 0.000000000000e+00
1.077500000000e+02 0.000000000000e+00 0.000000000000e+00 0.000000000000e+00
1.080000000000e+02 0.000000000000e+00 0.000000000000e+00 0.000000000000e+00
1.082500000000e+02 0.000000000000e+00 0.000000000000e+00 0.000000000000e+00
1.085000000000e+02 0.000000000000e+00 0.000000000000e+00 0.000000000000e+00
1.087500000000e+02 0.000000000000e+00 0.000000000000e+00 0.000000000000e+00
1.090000000000e+02 0.000000000000e+00 0.000000000000e+00 0.000000000000e+00
1.092500000000e+02 0.000000000000e+00 0.000000000000e+00 0.000000000000e+00
1.095000000000e+02 0.000000000000e+00 0.000000000000e+00 0.000000000000e+00
1.097500000000e+02 0.000000000000e+00 0.000000000000e+00 0.000000000000e+00
1.100000000000e+02 0.000000000000e+00 0.000000000000e+00 0.000000000000e+00
1.102500000000e+02 0.000000000000e+00 0.000000000000e+00 0.000000000000e+00
1.105000000000e+02 0.000000000000e+00 0.000000000000e+00 0.000000000000e+00
1.107500000000e+02 0.000000000000e+00 0.000000000000e+00 0.000000000000e+00
1.110000000000e+02 0.000000000000e+00 0.000000000000e+00 0.000000000000e+00
1.112500000000e+02 0.000000000000e+00 0.000000000000e+00 0.000000000000e+00
1.115000000000e+02 0.000000000000e+00 0.000000000000e+00 0.000000000000e+00
1.117500000000e+02 0.000000000000e+00 0.000000000000e+00 0.000000000000e+00
1.120000000000e+02 0.000000000000e+00 0.000000000000e+00 0.000000000000e+00
1.122500000000e+02 0.000000000000e+00 0.000000000000e+00 0.000000000000e+00
1.125000000000e+02 0.000000000000e+00 0.000000000000e+00 0.000000000000e+00
1.127500000000e+02 0.000000000000e+00 0.000000000000e+00 0.000000000000e+00
1.130000000000e+02 0.000000000000e+00 0.000000000000e+00 0.000000000000e+00
1.132500000000e+02 0.000000000000e+00 0.000000000000e+00 0.000000000000e+00
1.135000000000e+02 0.000000000000e+00 0.000000000000e+00 0.000000000000e+00
1.137500000000e+02 0.000000000000e+00 0.000000000000e+00 0.000000000000e+00
1.140000000000e+02 0.000000000000e+00 0.000000000000e+00 0.000000000000e+00
1.142500000000e+02 0.000000000000e+00 0.000000000000e+00 0.000000000000e+00
1.145000000000e+02 0.000000000000e+00 0.000000000000e+00 0.000000000000e+00
1.147500000000e+02 0.000000000000e+00 0.000000000000e+00 0.000000000000e+00
1.150000000000e+02 0.000000000000e+00 0.000000000000e+00 0.000000000000e+00
1.152500000000e+02 0.000000000000e+00 0.000000000000e+00 0.000000000000e+00
1.155000000000e+02 0.000000000000e+00 0.000000000000e+00 0.000000000000e+00
1.157500000000e+02 0.000000000000e+00 0.000000000000e+00 0.000000000000e+00
1.160000000000e+02 0.000000000000e+00 0.000000000000e+00 0.000000000000e+00
1.162500000000e+02 0.000000000000e+00 0.000000000000e+00 0.000000000000e+00
1.165000000000e+02 0.000000000000e+00 0.000000000000e+00 0.000000000000e+00
1.167500000000e+02 0.000000000000e+00 0.000000000000e+00 0.000000000000e+00
1.170000000000e+02 0.000000000000e+00 0.000000000000e+00 0.000000000000e+00
1.172500000000e+02 0.000000000000e+00 0.000000000000e+00 0.000000000000e+00
1.175000000000e+02 0.000000000000e+00 0.000000000000e+00 0.000000000000e+00
1.177500000000e+02 0.000000000000e+00 0.000000000000e+00 0.000000000000e+00
1.180000000000e+02 0.000000000000e+00 0.000000000000e+00 0.000000000000e+00
1.182500000000e+02 0.000000000000e+00 0.000000000000e+00 0.000000000000e+00
1.185000000000e+02 0.000000000000e+00 0.000000000000e+00 0.000000000000e+00
1.187500000000e+02 0.000000000000e+00 0.000000000000e+00 0.000000000000e+00
1.190000000000e+02 0.000000000000e+00 0.000000000000e+00 0.000000000000e+00
1.192500000000e+02 0.000000000000e+00 0.000000000000e+00 0.000000000000e+00
1.195000000000e+02 0.000000000000e+00 0.000000000000e+00 0.000000000000e+00
1.197500000000e+02 0.000000000000e+00 0.000000000000e+00 0.000000000000e+00
1.200000000000e+02 0.000000000000e+00 0.000000000000e+00 0.000000000000e+00
1.202500000000e+02 0.000000000000e+00 0.000000000000e+00 0.000000000000e+00
1.205000000000e+02 0.000000000000e+00 0.000000000000e+00 0.000000000000e+00
1.207500000000e+02 0.000000000000e+00 0.000000000000e+00 0.000000000000e+00
1.210000000000e+02 0.000000000000e+00 0.000000000000e+00 0.000000000000e+00
1.212500000000e+02 0.000000000000e+00 0.000000000000e+00 0.000000000000e+00
1.215000000000e+02 0.000000000000e+00 0.000000000000e+00 0.000000000000e+00
1.217500000000e+02 0.000000000000e+00 0.000000000000e+00 0.000000000000e+00
1.220000000000e+02 0.000000000000e+00 0.000000000000e+00 0.000000000000e+00
1.222500000000e+02 0.000000000000e+00 0.000000000000e+00 0.000000000000e+00
1.225000000000e+02 0.000000000000e+00 0.000000000000e+00 0.000000000000e+00
1.227500000000e+02 0.000000000000e+00 0.000000000000e+00 0.000000000000e+00
1.230000000000e+02 0.000000000000e+00 0.000000000000e+00 0.000000000000e+00
1.232500000000e+02 0.000000000000e+00 0.000000000000e+00 0.000000000000e+00
1.235000000000e+02 0.000000000000e+00 0.000000000000e+00 0.000000000000e+00
1.237500000000e+02 0.000000000000e+00 0.000000000000e+00 0.000000000000e+00
1.240000000000e+02 0.000000000000e+00 0.000000000000e+00 0.000000000000e+00
1.242500000000e+02 0.000000000000e+00 0.000000000000e+00 0.000000000000e+00
1.245000000000e+02 0.000000000000e+00 0.000000000000e+00 0.000000000000e+00
1.247500000000e+02 0.000000000000e+00 0.000000000000e+00 0.000000000000e+00
1.250000000000e+02 0.000000000000e+00 0.000000000000e+00 0.000000000000e+00
1.252500000000e+02 0.000000000000e+00 0.000000000000e+00 0.000000000000e+00
1.255000000000e+02 0.000000000000e+00 0.000000000000e+00 0.000000000000e+00
1.257500000000e+02 0.000000000000e+00 0.000000000000e+00 0.000000000000e+00
1.260000000000e+02 0.000000000000e+00 0.000000000000e+00 0.000000000000e+00
1.262500000000e+02 0.000000000000e+00 0.000000000000e+00 0.000000000000e+00
1.265000000000e+02 0.000000000000e+00 0.000000000000e+00 0.000000000000e+00
1.267500000000e+02 0.000000000000e+00 0.000000000000e+00 0.000000000000e+00
1.270000000000e+02 0.000000000000e+00 0.000000000000e+00 0.000000000000e+00
1.272500000000e+02 0.000000000000e+00 0.000000000000e+00 0.000000000000e+00
1.275000000000e+02 0.000000000000e+00 0.000000000000e+00 0.000000000000e+00
1.277500000000e+02 0.000000000000e+00 0.000000000000e+00 0.000000000000e+00
1.280000000000e+02 0.000000000000e+00 0.000000000000e+00 0.000000000000e+00
1.282500000000e+02 0.000000000000e+00 0.000000000000e+00 0.000000000000e+00
1.285000000000e+02 0.000000000000e+00 0.000000000000e+00 0.000000000000e+00
1.287500000000e+02 0.000000000000e+00 0.000000000000e+00 0.000000000000e+00
1.290000000000e+02 0.000000000000e+00 0.000000000000e+00 0.000000000000e+00
1.292500000000e+02 0.000000000000e+00 0.000000000000e+00 0.000000000000e+00
1.295000000000e+02 0.000000000000e+00 0.000000000000e+00 0.000000000000e+00
1.297500000000e+02 0.000000000000e+00 0.000000000000e+00 0.000000000000e+00
1.300000000000e+02 0.000000000000e+00 0.000000000000e+00 0.000000000000e+00
1.302500000000e+02 0.000000000000e+00 0.000000000000e+00 0.000000000000e+00
1.305000000000e+02 0.000000000000e+00 0.000000000000e+00 0.000000000000e+00
1.307500000000e+02 0.000000000000e+00 0.000000000000e+00 0.000000000000e+00
1.310000000000e+02 0.000000000000e+00 0.000000000000e+00 0.000000000000e+00
1.312500000000e+02 0.000000000000e+00 0.000000000000e+00 0.000000000000e+00
1.315000000000e+02 0.000000000000e+00 0.000000000000e+00 0.000000000000e+00
1.317500000000e+02 0.000000000000e+00 0.000000000000e+00 0.000000000000e+00
1.320000000000e+02 0.000000000000e+00 0.000000000000e+00 0.000000000000e+00
1.322500000000e+02 0.000000000000e+00 0.000000000000e+00 0.000000000000e+00
1.325000000000e+02 0.000000000000e+00 0.000000000000e+00 0.000000000000e+00
1.327500000000e+02 0.000000000000e+00 0.000000000000e+00 0.000000000000e+00
1.330000000000e+02 0.000000000000e+00 0.000000000000e+00 0.000000000000e+00
1.332500000000e+02 0.000000000000e+00 0.000000000000e+00 0.000000000000e+00
1.335000000000e+02 0.000000000000e+00 0.000000000000e+00 0.000000000000e+00
1.337500000000e+02 0.000000000000e+00 0.000000000000e+00 0.000000000000e+00
1.340000000000e+02 0.000000000000e+00 0.000000000000e+00 0.000000000000e+00
1.342500000000e+02 0.000000000000e+00 0.000000000000e+00 0.000000000000e+00
1.345000000000e+02 0.000000000000e+00 0.000000000000e+00 0.000000000000e+00
1.347500000000e+02 0.000000000000e+00 0.000000000000e+00 0.000000000000e+00
1.350000000000e+02 0.000000000000e+00 0.000000000000e+00 0.000000000000e+00
1.352500000000e+02 0.000000000000e+00 0.000000000000e+00 0.000000000000e+00
1.355000000000e+02 0.000000000000e+00 0.000000000000e+00 0.000000000000e+00
1.357500000000e+02 0.000000000000e+00 0.000000000000e+00 0.000000000000e+00
1.360000000000e+02 0.000000000000e+00 0.000000000000e+00 0.000000000000e+00
1.362500000000e+02 0.000000000000e+00 0.000000000000e+00 0.000000000000e+00
1.365000000000e+02 0.000000000000e+00 0.000000000000e+00 0.000000000000e+00
1.367500000000e+02 0.000000000000e+00 0.000000000000e+00 0.000000000000e+00
1.370000000000e+02 0.000000000000e+00 0.000000000000e+00 0.000000000000e+00
1.372500000000e+02 0.000000000000e+00 0.000000000000e+00 0.000000000000e+00
1.375000000000e+02 0.000000000000e+00 0.000000000000e+00 0.000000000000e+00
1.377500000000e+02 0.000000000000e+00 0.000000000000e+00 0.000000000000e+00
1.380000000000e+02 0.000000000000e+00 0.000000000000e+00 0.000000000000e+00
1.382500000000e+02 0.000000000000e+00 0.000000000000e+00 0.000000000000e+00
1.385000000000e+02 0.000000000000e+00 0.000000000000e+00 0.000000000000e+00
1.387500000000e+02 0.000000000000e+00 0.000000000000e+00 0.000000000000e+00
1.390000000000e+02 0.000000000000e+00 0.000000000000e+00 0.000000000000e+00
1.392500000000e+02 0.000000000000e+00 0.000000000000e+00 0.000000000000e+00
1.395000000000e+02 0.000000000000e+00 0.000000000000e+00 0.000000000000e+00
1.397500000000e+02 0.000000000000e+00 0.000000000000e+00 0.000000000000e+00
1.400000000000e+02 0.000000000000e+00 0.000000000000e+00 0.000000000000e+00
1.402500000000e+02 0.000000000000e+00 0.000000000000e+00 0.000000000000e+00
1.405000000000e+02 0.000000000000e+00 0.000000000000e+00 0.000000000000e+00
1.407500000000e+02 0.000000000000e+00 0.000000000000e+00 0.000000000000e+00
1.410000000000e+02 0.000000000000e+00 0.000000000000e+00 0.000000000000e+00
1.412500000000e+02 0.000000000000e+00 0.000000000000e+00 0.000000000000e+00
1.415000000000e+02 0.000000000000e+00 0.000000000000e+00 0.000000000000e+00
1.417500000000e+02 0.000000000000e+00 0.000000000000e+00 0.000000000000e+00
1.420000000000e+02 0.000000000000e+00 0.000000000000e+00 0.000000000000e+00
1.422500000000e+02 0.000000000000e+00 0.000000000000e+00 0.000000000000e+00
1.425000000000e+02 0.000000000000e+00 0.000000000000e+00 0.000000000000e+00
1.427500000000e+02 0.000000000000e+00 0.000000000000e+00 0.000000000000e+00
1.430000000000e+02 0.000000000000e+00 0.000000000000e+00 0.000000000000e+00
1.432500000000e+02 0.000000000000e+00 0.000000000000e+00 0.000000000000e+00
1.435000000000e+02 0.000000000000e+00 0.000000000000e+00 0.000000000000e+00
1.437500000000e+02 0.000000000000e+00 0.000000000000e+00 0.000000000000e+00
1.440000000000e+02 0.000000000000e+00 0.000000000000e+00 0.000000000000e+00
1.442500000000e+02 0.000000000000e+00 0.000000000000e+00 0.000000000000e+00
1.445000000000e+02 0.000000000000e+00 0.000000000000e+00 0.000000000000e+00
1.447500000000e+02 0.000000000000e+00 0.000000000000e+00 0.000000000000e+00
1.450000000000e+02 0.000000000000e+00 0.000000000000e+00 0.000000000000e+00
1.452500000000e+02 0.000000000000e+00 0.000000000000e+00 0.000000000000e+00
1.455000000000e+02 0.000000000000e+00 0.000000000000e+00 0.000000000000e+00
1.457500000000e+02 0.000000000000e+00 0.000000000000e+00 0.000000000000e+00
1.460000000000e+02 0.000000000000e+00 0.000000000000e+00 0.000000000000e+00
1.462500000000e+02 0.000000000000e+00 0.000000000000e+00 0.000000000000e+00
1.465000000000e+02 0.000000000000e+00 0.000000000000e+00 0.000000000000e+00
1.467500000000e+02 0.000000000000e+00 0.000000000000e+00 0.000000000000e+00
1.470000000000e+02 0.000000000000e+00 0.000000000000e+00 0.000000000000e+00
1.472500000000e+02 0.000000000000e+00 0.000000000000e+00 0.000000000000e+00
1.475000000000e+02 0.000000000000e+00 0.000000000000e+00 0.000000000000e+00
1.477500000000e+02 0.000000000000e+00 0.000000000000e+00 0.000000000000e+00
1.480000000000e+02 0.000000000000e+00 0.000000000000e+00 0.000000000000e+00
1.482500000000e+02 0.000000000000e+00 0.000000000000e+00 0.000000000000e+00
1.485000000000e+02 0.000000000000e+00 0.000000000000e+00 0.000000000000e+00
1.487500000000e+02 0.000000000000e+00 0.000000000000e+00 0.000000000000e+00
1.490000000000e+02 0.000000000000e+00 0.000000000000e+00 0.000000000000e+00
1.492500000000e+02 0.000000000000e+00 0.000000000000e+00 0.000000000000e+00
1.495000000000e+02 0.000000000000e+00 0.000000000000e+00 0.000000000000e+00
1.497500000000e+02 0.000000000000e+00 0.000000000000e+00 0.000000000000e+00
1.500000000000e+02 0.000000000000e+00 0.000000000000e+00 0.000000000000e+00
1.502500000000e+02 0.000000000000e+00 0.000000000000e+00 0.000000000000e+00
1.505000000000e+02 0.000000000000e+00 0.000000000000e+00 0.000000000000e+00
1.507500000000e+02 0.000000000000e+00 0.000000000000e+00 0.000000000000e+00
1.510000000000e+02 0.000000000000e+00 0.000000000000e+00 0.000000000000e+00
1.512500000000e+02 0.000000000000e+00 0.000000000000e+00 0.000000000000e+00
1.515000000000e+02 0.000000000000e+00 0.000000000000e+00 0.000000000000e+00
1.517500000000e+02 0.000000000000e+00 0.000000000000e+00 0.000000000000e+00
1.520000000000e+02 0.000000000000e+00 0.000000000000e+00 0.000000000000e+00
1.522500000000e+02 0.000000000000e+00 0.000000000000e+00 0.000000000000e+00
1.525000000000e+02 0.000000000000e+00 0.000000000000e+00 0.000000000000e+00
1.527500000000e+02 0.000000000000e+00 0.000000000000e+00 0.000000000000e+00
1.530000000000e+02 0.000000000000e+00 0.000000000000e+00 0.000000000000e+00
1.532500000000e+02 0.000000000000e+00 0.000000000000e+00 0.000000000000e+00
1.535000000000e+02 0.000000000000e+00 0.000000000000e+00 0.000000000000e+00
1.537500000000e+02 0.000000000000e+00 0.000000000000e+00 0.000000000000e+00
1.540000000000e+02 0.000000000000e+00 0.000000000000e+00 0.000000000000e+00
1.542500000000e+02 0.000000000000e+00 0.000000000000e+00 0.000000000000e+00
1.545000000000e+02 0.000000000000e+00 0.000000000000e+00 0.000000000000e+00
1.547500000000e+02 0.000000000000e+00 0.000000000000e+00 0.000000000000e+00
1.550000000000e+02 0.000000000000e+00 0.000000000000e+00 0.000000000000e+00
1.552500000000e+02 0.000000000000e+00 0.000000000000e+00 0.000000000000e+00
1.555000000000e+02 0.000000000000e+00 0.000000000000e+00 0.000000000000e+00
1.557500000000e+02 0.000000000000e+00 0.000000000000e+00 0.000000000000e+00
1.560000000000e+02 0.000000000000e+00 0.000000000000e+00 0.000000000000e+00
1.562500000000e+02 0.000000000000e+00 0.000000000000e+00 0.000000000000e+00
1.565000000000e+02 0.000000000000e+00 0.000000000000e+00 0.000000000000e+00
1.567500000000e+02 0.000000000000e+00 0.000000000000e+00 0.000000000000e+00
1.570000000000e+02 0.000000000000e+00 0.000000000000e+00 0.000000000000e+00
1.572500000000e+02 0.000000000000e+00 0.000000000000e+00 0.000000000000e+00
1.575000000000e+02 0.000000000000e+00 0.000000000000e+00 0.000000000000e+00
1.577500000000e+02 0.000000000000e+00 0.000000000000e+00 0.000000000000e+00
1.580000000000e+02 0.000000000000e+00 0.000000000000e+00 0.000000000000e+00
1.582500000000e+02 0.000000000000e+00 0.000000000000e+00 0.000000000000e+00
1.585000000000e+02 0.000000000000e+00 0.000000000000e+00 0.000000000000e+00
1.587500000000e+02 0.000000000000e+00 0.000000000000e+00 0.000000000000e+00
1.590000000000e+02 0.000000000000e+00 0.000000000000e+00 0.000000000000e+00
1.592500000000e+02 0.000000000000e+00 0.000000000000e+00 0.000000000000e+00
1.595000000000e+02 0.000000000000e+00 0.000000000000e+00 0.000000000000e+00
1.597500000000e+02 0.000000000000e+00 0.000000000000e+00 0.000000000000e+00
1.600000000000e+02 0.000000000000e+00 0.000000000000e+00 0.000000000000e+00
1.602500000000e+02 0.000000000000e+00 0.000000000000e+00 0.000000000000e+00
1.605000000000e+02 0.000000000000e+00 0.000000000000e+00 0.000000000000e+00
1.607500000000e+02 0.000000000000e+00 0.000000000000e+00 0.000000000000e+00
1.610000000000e+02 0.000000000000e+00 0.000000000000e+00 0.000000000000e+00
1.612500000000e+02 0.000000000000e+00 0.000000000000e+00 0.000000000000e+00
1.615000000000e+02 0.000000000000e+00 0.000000000000e+00 0.000000000000e+00
1.617500000000e+02 0.000000000000e+00 0.000000000000e+00 0.000000000000e+00
1.620000000000e+02 0.000000000000e+00 0.000000000000e+00 0.000000000000e+00
1.622500000000e+02 0.000000000000e+00 0.000000000000e+00 0.000000000000e+00
1.625000000000e+02 0.000000000000e+00 0.000000000000e+00 0.000000000000e+00
1.627500000000e+02 0.000000000000e+00 0.000000000000e+00 0.000000000000e+00
1.630000000000e+02 0.000000000000e+00 0.000000000000e+00 0.000000000000e+00
1.632500000000e+02 0.000000000000e+00 0.000000000000e+00 0.000000000000e+00
1.635000000000e+02 0.000000000000e+00 0.000000000000e+00 0.000000000000e+00
1.637500000000e+02 0.000000000000e+00 0.000000000000e+00 0.000000000000e+00
1.640000000000e+02 0.000000000000e+00 0.000000000000e+00 0.000000000000e+00
1.642500000000e+02 0.000000000000e+00 0.000000000000e+00 0.000000000000e+00
1.645000000000e+02 0.000000000000e+00 0.000000000000e+00 0.000000000000e+00
1.647500000000e+02 0.000000000000e+00 0.000000000000e+00 0.000000000000e+00
1.650000000000e+02 0.000000000000e+00 0.000000000000e+00 0.000000000000e+00
1.652500000000e+02 0.000000000000e+00 0.000000000000e+00 0.000000000000e+00
1.655000000000e+02 0.000000000000e+00 0.000000000000e+00 0.000000000000e+00
1.657500000000e+02 0.000000000000e+00 0.000000000000e+00 0.000000000000e+00
1.660000000000e+02 0.000000000000e+00 0.000000000000e+00 0.000000000000e+00
1.662500000000e+02 0.000000000000e+00 0.000000000000e+00 0.000000000000e+00
1.665000000000e+02 0.000000000000e+00 0.000000000000e+00 0.000000000000e+00
1.667500000000e+02 0.000000000000e+00 0.000000000000e+00 0.000000000000e+00
1.670000000000e+02 0.000000000000e+00 0.000000000000e+00 0.000000000000e+00
1.672500000000e+02 0.000000000000e+00 0.000000000000e+00 0.000000000000e+00
1.675000000000e+02 0.000000000000e+00 0.000000000000e+00 0.000000000000e+00
1.677500000000e+02 0.000000000000e+00 0.000000000000e+00 0.000000000000e+00
1.680000000000e+02 0.000000000000e+00 0.000000000000e+00 0.000000000000e+00
1.682500000000e+02 0.000000000000e+00 0.000000000000e+00 0.000000000000e+00
1.685000000000e+02 0.000000000000e+00 0.000000000000e+00 0.000000000000e+00
1.687500000000e+02 0.000000000000e+00 0.000000000000e+00 0.000000000000e+00
1.690000000000e+02 0.000000000000e+00 0.000000000000e+00 0.000000000000e+00
1.692500000000e+02 0.000000000000e+00 0.000000000000e+00 0.000000000000e+00
1.695000000000e+02 0.000000000000e+00 0.000000000000e+00 0.000000000000e+00
1.697500000000e+02 0.000000000000e+00 0.000000000000e+00 0.000000000000e+00
1.700000000000e+02 0.000000000000e+00 0.000000000000e+00 0.000000000000e+00
1.702500000000e+02 0.000000000000e+00 0.000000000000e+00 0.000000000000e+00
1.705000000000e+02 0.000000000000e+00 0.000000000000e+00 0.000000000000e+00
1.707500000000e+02 0.000000000000e+00 0.000000000000e+00 0.000000000000e+00
1.710000000000e+02 0.000000000000e+00 0.000000000000e+00 0.000000000000e+00
1.712500000000e+02 0.000000000000e+00 0.000000000000e+00 0.000000000000e+00
1.715000000000e+02 0.000000000000e+00 0.000000000000e+00 0.000000000000e+00
1.717500000000e+02 0.000000000000e+00 0.000000000000e+00 0.000000000000e+00
1.720000000000e+02 0.000000000000e+00 0.000000000000e+00 0.000000000000e+00
1.722500000000e+02 0.000000000000e+00 0.000000000000e+00 0.000000000000e+00
1.725000000000e+02 0.000000000000e+00 0.000000000000e+00 0.000000000000e+00
1.727500000000e+02 0.000000000000e+00 0.000000000000e+00 0.000000000000e+00
1.730000000000e+02 0.000000000000e+00 0.000000000000e+00 0.000000000000e+00
1.732500000000e+02 0.000000000000e+00 0.000000000000e+00 0.000000000000e+00
1.735000000000e+02 0.000000000000e+00 0.000000000000e+00 0.000000000000e+00
1.737500000000e+02 0.000000000000e+00 0.000000000000e+00 0.000000000000e+00
1.740000000000e+02 0.000000000000e+00 0.000000000000e+00 0.000000000000e+00
1.742500000000e+02 0.000000000000e+00 0.000000000000e+00 0.000000000000e+00
1.745000000000e+02 0.000000000000e+00 0.000000000000e+00 0.000000000000e+00
1.747500000000e+02 0.000000000000e+00 0.000000000000e+00 0.000000000000e+00
1.750000000000e+02 0.000000000000e+00 0.000000000000e+00 0.000000000000e+00
1.752500000000e+02 0.000000000000e+00 0.000000000000e+00 0.000000000000e+00
1.755000000000e+02 0.000000000000e+00 0.000000000000e+00 0.000000000000e+00
1.757500000000e+02 0.000000000000e+00 0.000000000000e+00 0.000000000000e+00
1.760000000000e+02 0.000000000000e+00 0.000000000000e+00 0.000000000000e+00
1.762500000000e+02 0.000000000000e+00 0.000000000000e+00 0.000000000000e+00
1.765000000000e+02 0.000000000000e+00 0.000000000000e+00 0.000000000000e+00
1.767500000000e+02 0.000000000000e+00 0.000000000000e+00 0.000000000000e+00
1.770000000000e+02 0.000000000000e+00 0.000000000000e+00 0.000000000000e+00
1.772500000000e+02 0.000000000000e+00 0.000000000000e+00 0.000000000000e+00
1.775000000000e+02 0.000000000000e+00 0.000000000000e+00 0.000000000000e+00
1.777500000000e+02 0.000000000000e+00 0.000000000000e+00 0.000000000000e+00
1.780000000000e+02 0.000000000000e+00 0.000000000000e+00 0.000000000000e+00
1.782500000000e+02 0.000000000000e+00 0.000000000000e+00 0.000000000000e+00
1.785000000000e+02 0.000000000000e+00 0.000000000000e+00 0.000000000000e+00
1.787500000000e+02 0.000000000000e+00 0.000000000000e+00 0.000000000000e+00
1.790000000000e+02 0.000000000000e+00 0.000000000000e+00 0.000000000000e+00
1.792500000000e+02 0.000000000000e+00 0.000000000000e+00 0.000000000000e+00
1.795000000000e+02 0.000000000000e+00 0.000000000000e+00 0.000000000000e+00
1.797500000000e+02 0.000000000000e+00 0.000000000000e+00 0.000000000000e+00
1.800000000000e+02 0.000000000000e+00 0.000000000000e+00 0.000000000000e+00
1.802500000000e+02 0.000000000000e+00 0.000000000000e+00 0.000000000000e+00
1.805000000000e+02 0.000000000000e+00 0.000000000000e+00 0.000000000000e+00
1.807500000000e+02 0.000000000000e+00 0.000000000000e+00 0.000000000000e+00
1.810000000000e+02 0.000000000000e+00 0.000000000000e+00 0.000000000000e+00
1.812500000000e+02 0.000000000000e+00 0.000000000000e+00 0.000000000000e+00
1.815000000000e+02 0.000000000000e+00 0.000000000000e+00 0.000000000000e+00
1.817500000000e+02 0.000000000000e+00 0.000000000000e+00 0.000000000000e+00
1.820000000000e+02 0.000000000000e+00 0.000000000000e+00 0.000000000000e+00
1.822500000000e+02 0.000000000000e+00 0.000000000000e+00 0.000000000000e+00
1.825000000000e+02 0.000000000000e+00 0.000000000000e+00 0.000000000000e+00
1.827500000000e+02 0.000000000000e+00 0.000000000000e+00 0.000000000000e+00
1.830000000000e+02 0.000000000000e+00 0.000000000000e+00 0.000000000000e+00
1.832500000000e+02 0.000000000000e+00 0.000000000000e+00 0.000000000000e+00
1.835000000000e+02 0.000000000000e+00 0.000000000000e+00 0.000000000000e+00
1.837500000000e+02 0.000000000000e+00 0.000000000000e+00 0.000000000000e+00
1.840000000000e+02 0.000000000000e+00 0.000000000000e+00 0.000000000000e+00
1.842500000000e+02 0.000000000000e+00 0.000000000000e+00 0.000000000000e+00
1.845000000000e+02 0.000000000000e+00 0.000000000000e+00 0.000000000000e+00
1.847500000000e+02 0.000000000000e+00 0.000000000000e+00 0.000000000000e+00
1.850000000000e+02 0.000000000000e+00 0.000000000000e+00 0.000000000000e+00
1.852500000000e+02 0.000000000000e+00 0.000000000000e+00 0.000000000000e+00
1.855000000000e+02 0.000000000000e+00 0.000000000000e+00 0.000000000000e+00
1.857500000000e+02 0.000000000000e+00 0.000000000000e+00 0.000000000000e+00
1.860000000000e+02 0.000000000000e+00 0.000000000000e+00 0.000000000000e+00
1.862500000000e+02 0.000000000000e+00 0.000000000000e+00 0.000000000000e+00
1.865000000000e+02 0.000000000000e+00 0.000000000000e+00 0.000000000000e+00
1.867500000000e+02 0.000000000000e+00 0.000000000000e+00 0.000000000000e+00
1.870000000000e+02 0.000000000000e+00 0.000000000000e+00 0.000000000000e+00
1.872500000000e+02 0.000000000000e+00 0.000000000000e+00 0.000000000000e+00
1.875000000000e+02 0.000000000000e+00 0.000000000000e+00 0.000000000000e+00
1.877500000000e+02 0.000000000000e+00 0.000000000000e+00 0.000000000000e+00
1.880000000000e+02 0.000000000000e+00 0.000000000000e+00 0.000000000000e+00
1.882500000000e+02 0.000000000000e+00 0.000000000000e+00 0.000000000000e+00
1.885000000000e+02 0.000000000000e+00 0.000000000000e+00 0.000000000000e+00
1.887500000000e+02 0.000000000000e+00 0.000000000000e+00 0.000000000000e+00
1.890000000000e+02 0.000000000000e+00 0.000000000000e+00 0.000000000000e+00
1.892500000000e+02 0.000000000000e+00 0.000000000000e+00 0.000000000000e+00
1.895000000000e+02 0.000000000000e+00 0.000000000000e+00 0.000000000000e+00
1.897500000000e+02 0.000000000000e+00 0.000000000000e+00 0.000000000000e+00
1.900000000000e+02 0.000000000000e+00 0.000000000000e+00 0.000000000000e+00
1.902500000000e+02 0.000000000000e+00 0.000000000000e+00 0.000000000000e+00
1.905000000000e+02 0.000000000000e+00 0.000000000000e+00 0.000000000000e+00
1.907500000000e+02 0.000000000000e+00 0.000000000000e+00 0.000000000000e+00
1.910000000000e+02 0.000000000000e+00 0.000000000000e+00 0.000000000000e+00
1.912500000000e+02 0.000000000000e+00 0.000000000000e+00 0.000000000000e+00
1.915000000000e+02 0.000000000000e+00 0.000000000000e+00 0.000000000000e+00
1.917500000000e+02 0.000000000000e+00 0.000000000000e+00 0.000000000000e+00
1.920000000000e+02 0.000000000000e+00 0.000000000000e+00 0.000000000000e+00
1.922500000000e+02 0.000000000000e+00 0.000000000000e+00 0.000000000000e+00
1.925000000000e+02 0.000000000000e+00 0.000000000000e+00 0.000000000000e+00
1.927500000000e+02 0.000000000000e+00 0.000000000000e+00 0.000000000000e+00
1.930000000000e+02 0.000000000000e+00 0.000000000000e+00 0.000000000000e+00
1.932500000000e+02 0.000000000000e+00 0.000000000000e+00 0.000000000000e+00
1.935000000000e+02 0.000000000000e+00 0.000000000000e+00 0.000000000000e+00
1.937500000000e+02 0.000000000000e+00 0.000000000000e+00 0.000000000000e+00
1.940000000000e+02 0.000000000000e+00 0.000000000000e+00 0.000000000000e+00
1.942500000000e+02 0.000000000000e+00 0.000000000000e+00 0.000000000000e+00
1.945000000000e+02 0.000000000000e+00 0.000000000000e+00 0.000000000000e+00
1.947500000000e+02 0.000000000000e+00 0.000000000000e+00 0.000000000000e+00
1.950000000000e+02 0.000000000000e+00 0.000000000000e+00 0.000000000000e+00
1.952500000000e+02 0.000000000000e+00 0.000000000000e+00 0.000000000000e+00
1.955000000000e+02 0.000000000000e+00 0.000000000000e+00 0.000000000000e+00
1.957500000000e+02 0.000000000000e+00 0.000000000000e+00 0.000000000000e+00
1.960000000000e+02 0.000000000000e+00 0.000000000000e+00 0.000000000000e+00
1.962500000000e+02 0.000000000000e+00 0.000000000000e+00 0.000000000000e+00
1.965000000000e+02 0.000000000000e+00 0.000000000000e+00 0.000000000000e+00
1.967500000000e+02 0.000000000000e+00 0.000000000000e+00 0.000000000000e+00
1.970000000000e+02 0.000000000000e+00 0.000000000000e+00 0.000000000000e+00
1.972500000000e+02 0.000000000000e+00 0.000000000000e+00 0.000000000000e+00
1.975000000000e+02 0.000000000000e+00 0.000000000000e+00 0.000000000000e+00
1.977500000000e+02 0.000000000000e+00 0.000000000000e+00 0.000000000000e+00
1.980000000000e+02 0.000000000000e+00 0.000000000000e+00 0.000000000000e+00
1.982500000000e+02 0.000000000000e+00 0.000000000000e+00 0.000000000000e+00
1.985000000000e+02 0.000000000000e+00 0.000000000000e+00 0.000000000000e+00
1.987500000000e+02 0.000000000000e+00 0.000000000000e+00 0.000000000000e+00
1.990000000000e+02 0.000000000000e+00 0.000000000000e+00 0.000000000000e+00
1.992500000000e+02 0.000000000000e+00 0.000000000000e+00 0.000000000000e+00
1.995000000000e+02 0.000000000000e+00 0.000000000000e+00 0.000000000000e+00
1.997500000000e+02 0.000000000000e+00 0.000000000000e+00 0.000000000000e+00
2.000000000000e+02 0.000000000000e+00 0.000000000000e+00 0.000000000000e+00
2.002500000000e+02 0.000000000000e+00 0.000000000000e+00 0.000000000000e+00
2.005000000000e+02 0.000000000000e+00 0.000000000000e+00 0.000000000000e+00
2.007500000000e+02 0.000000000000e+00 0.000000000000e+00 0.000000000000e+00
2.010000000000e+02 0.000000000000e+00 0.000000000000e+00 0.000000000000e+00
2.012500000000e+02 0.000000000000e+00 0.000000000000e+00 0.000000000000e+00
2.015000000000e+02 0.000000000000e+00 0.000000000000e+00 0.000000000000e+00
2.017500000000e+02 0.000000000000e+00 0.000000000000e+00 0.000000000000e+00
2.020000000000e+02 0.000000000000e+00 0.000000000000e+00 0.000000000000e+00
2.022500000000e+02 0.000000000000e+00 0.000000000000e+00 0.000000000000e+00
2.025000000000e+02 0.000000000000e+00 0.000000000000e+00 0.000000000000e+00
2.027500000000e+02 0.000000000000e+00 0.000000000000e+00 0.000000000000e+00
2.030000000000e+02 0.000000000000e+00 0.000000000000e+00 0.000000000000e+00
2.032500000000e+02 0.000000000000e+00 0.000000000000e+00 0.000000000000e+00
2.035000000000e+02 0.000000000000e+00 0.000000000000e+00 0.000000000000e+00
2.037500000000e+02 0.000000000000e+00 0.000000000000e+00 0.000000000000e+00
2.040000000000e+02 0.000000000000e+00 0.000000000000e+00 0.000000000000e+00
2.042500000000e+02 0.000000000000e+00 0.000000000000e+00 0.000000000000e+00
2.045000000000e+02 0.000000000000e+00 0.000000000000e+00 0.000000000000e+00
2.047500000000e+02 0.000000000000e+00 0.000000000000e+00 0.000000000000e+00
2.050000000000e+02 0.000000000000e+00 0.000000000000e+00 0.000000000000e+00
2.052500000000e+02 0.000000000000e+00 0.000000000000e+00 0.000000000000e+00
2.055000000000e+02 0.000000000000e+00 0.000000000000e+00 0.000000000000e+00
2.057500000000e+02 0.000000000000e+00 0.000000000000e+00 0.000000000000e+00
2.060000000000e+02 0.000000000000e+00 0.000000000000e+00 0.000000000000e+00
2.062500000000e+02 0.000000000000e+00 0.000000000000e+00 0.000000000000e+00
2.065000000000e+02 0.000000000000e+00 0.000000000000e+00 0.000000000000e+00
2.067500000000e+02 0.000000000000e+00 0.000000000000e+00 0.000000000000e+00
2.070000000000e+02 0.000000000000e+00 0.000000000000e+00 0.000000000000e+00
2.072500000000e+02 0.000000000000e+00 0.000000000000e+00 0.000000000000e+00
2.075000000000e+02 0.000000000000e+00 0.000000000000e+00 0.000000000000e+00
2.077500000000e+02 0.000000000000e+00 0.000000000000e+00 0.000000000000e+00
2.080000000000e+02 0.000000000000e+00 0.000000000000e+00 0.000000000000e+00
2.082500000000e+02 0.000000000000e+00 0.000000000000e+00 0.000000000000e+00
2.085000000000e+02 0.000000000000e+00 0.000000000000e+00 0.000000000000e+00
2.087500000000e+02 0.000000000000e+00 0.000000000000e+00 0.000000000000e+00
2.090000000000e+02 0.000000000000e+00 0.000000000000e+00 0.000000000000e+00
2.092500000000e+02 0.000000000000e+00 0.000000000000e+00 0.000000000000e+00
2.095000000000e+02 0.000000000000e+00 0.000000000000e+00 0.000000000000e+00
2.097500000000e+02 0.000000000000e+00 0.000000000000e+00 0.000000000000e+00
2.100000000000e+02 0.000000000000e+00 0.000000000000e+00 0.000000000000e+00
2.102500000000e+02 0.000000000000e+00 0.000000000000e+00 0.000000000000e+00
2.105000000000e+02 0.000000000000e+00 0.000000000000e+00 0.000000000000e+00
2.107500000000e+02 0.000000000000e+00 0.000000000000e+00 0.000000000000e+00
2.110000000000e+02 0.000000000000e+00 0.000000000000e+00 0.000000000000e+00
2.112500000000e+02 0.000000000000e+00 0.000000000000e+00 0.000000000000e+00
2.115000000000e+02 0.000000000000e+00 0.000000000000e+00 0.000000000000e+00
2.117500000000e+02 0.000000000000e+00 0.000000000000e+00 0.000000000000e+00
2.120000000000e+02 0.000000000000e+00 0.000000000000e+00 0.000000000000e+00
2.122500000000e+02 0.000000000000e+00 0.000000000000e+00 0.000000000000e+00
2.125000000000e+02 0.000000000000e+00 0.000000000000e+00 0.000000000000e+00
2.127500000000e+02 0.000000000000e+00 0.000000000000e+00 0.000000000000e+00
2.130000000000e+02 0.000000000000e+00 0.000000000000e+00 0.000000000000e+00
2.132500000000e+02 0.000000000000e+00 0.000000000000e+00 0.000000000000e+00
2.135000000000e+02 0.000000000000e+00 0.000000000000e+00 0.000000000000e+00
2.137500000000e+02 0.000000000000e+00 0.000000000000e+00 0.000000000000e+00
2.140000000000e+02 0.000000000000e+00 0.000000000000e+00 0.000000000000e+00
2.142500000000e+02 0.000000000000e+00 0.000000000000e+00 0.000000000000e+00
2.145000000000e+02 0.000000000000e+00 0.000000000000e+00 0.000000000000e+00
2.147500000000e+02 0.000000000000e+00 0.000000000000e+00 0.000000000000e+00
2.150000000000e+02 0.000000000000e+00 0.000000000000e+00 0.000000000000e+00
2.152500000000e+02 0.000000000000e+00 0.000000000000e+00 0.000000000000e+00
2.155000000000e+02 0.000000000000e+00 0.000000000000e+00 0.000000000000e+00
2.157500000000e+02 0.000000000000e+00 0.000000000000e+00 0.000000000000e+00
2.160000000000e+02 0.000000000000e+00 0.000000000000e+00 0.000000000000e+00
2.162500000000e+02 0.000000000000e+00 0.000000000000e+00 0.000000000000e+00
2.165000000000e+02 0.000000000000e+00 0.000000000000e+00 0.000000000000e+00
2.167500000000e+02 0.000000000000e+00 0.000000000000e+00 0.000000000000e+00
2.170000000000e+02 0.000000000000e+00 0.000000000000e+00 0.000000000000e+00
2.172500000000e+02 0.000000000000e+00 0.000000000000e+00 0.000000000000e+00
2.175000000000e+02 0.000000000000e+00 0.000000000000e+00 0.000000000000e+00
2.177500000000e+02 0.000000000000e+00 0.000000000000e+00 0.000000000000e+00
2.180000000000e+02 0.000000000000e+00 0.000000000000e+00 0.000000000000e+00
2.182500000000e+02 0.000000000000e+00 0.000000000000e+00 0.000000000000e+00
2.185000000000e+02 0.000000000000e+00 0.000000000000e+00 0.000000000000e+00
2.187500000000e+02 0.000000000000e+00 0.000000000000e+00 0.000000000000e+00
2.190000000000e+02 0.000000000000e+00 0.000000000000e+00 0.000000000000e+00
2.192500000000e+02 0.000000000000e+00 0.000000000000e+00 0.000000000000e+00
2.195000000000e+02 0.000000000000e+00 0.000000000000e+00 0.000000000000e+00
2.197500000000e+02 0.000000000000e+00 0.000000000000e+00 0.000000000000e+00
2.200000000000e+02 0.000000000000e+00 0.000000000000e+00 0.000000000000e+00
2.202500000000e+02 0.000000000000e+00 0.000000000000e+00 0.000000000000e+00
2.205000000000e+02 0.000000000000e+00 0.000000000000e+00 0.000000000000e+00
2.207500000000e+02 0.000000000000e+00 0.000000000000e+00 0.000000000000e+00
2.210000000000e+02 0.000000000000e+00 0.000000000000e+00 0.000000000000e+00
2.212500000000e+02 0.000000000000e+00 0.000000000000e+00 0.000000000000e+00
2.215000000000e+02 0.000000000000e+00 0.000000000000e+00 0.000000000000e+00
2.217500000000e+02 0.000000000000e+00 0.000000000000e+00 0.000000000000e+00
2.220000000000e+02 0.000000000000e+00 0.000000000000e+00 0.000000000000e+00
2.222500000000e+02 0.000000000000e+00 0.000000000000e+00 0.000000000000e+00
2.225000000000e+02 0.000000000000e+00 0.000000000000e+00 0.000000000000e+00
2.227500000000e+02 0.000000000000e+00 0.000000000000e+00 0.000000000000e+00
2.230000000000e+02 0.000000000000e+00 0.000000000000e+00 0.000000000000e+00
2.232500000000e+02 0.000000000000e+00 0.000000000000e+00 0.000000000000e+00
2.235000000000e+02 0.000000000000e+00 0.000000000000e+00 0.000000000000e+00
2.237500000000e+02 0.000000000000e+00 0.000000000000e+00 0.000000000000e+00
2.240000000000e+02 0.000000000000e+00 0.000000000000e+00 0.000000000000e+00
2.242500000000e+02 0.000000000000e+00 0.000000000000e+00 0.000000000000e+00
2.245000000000e+02 0.000000000000e+00 0.000000000000e+00 0.000000000000e+00
2.247500000000e+02 0.000000000000e+00 0.000000000000e+00 0.000000000000e+00
2.250000000000e+02 0.000000000000e+00 0.000000000000e+00 0.000000000000e+00
2.252500000000e+02 0.000000000000e+00 0.000000000000e+00 0.000000000000e+00
2.255000000000e+02 0.000000000000e+00 0.000000000000e+00 0.000000000000e+00
2.257500000000e+02 0.000000000000e+00 0.000000000000e+00 0.000000000000e+00
2.260000000000e+02 0.000000000000e+00 0.000000000000e+00 0.000000000000e+00
2.262500000000e+02 0.000000000000e+00 0.000000000000e+00 0.000000000000e+00
2.265000000000e+02 0.000000000000e+00 0.000000000000e+00 0.000000000000e+00
2.267500000000e+02 0.000000000000e+00 0.000000000000e+00 0.000000000000e+00
2.270000000000e+02 0.000000000000e+00 0.000000000000e+00 0.000000000000e+00
2.272500000000e+02 0.000000000000e+00 0.000000000000e+00 0.000000000000e+00
2.275000000000e+02 0.000000000000e+00 0.000000000000e+00 0.000000000000e+00
2.277500000000e+02 0.000000000000e+00 0.000000000000e+00 0.000000000000e+00
2.280000000000e+02 0.000000000000e+00 0.000000000000e+00 0.000000000000e+00
2.282500000000e+02 0.000000000000e+00 0.000000000000e+00 0.000000000000e+00
2.285000000000e+02 0.000000000000e+00 0.000000000000e+00 0.000000000000e+00
2.287500000000e+02 0.000000000000e+00 0.000000000000e+00 0.000000000000e+00
2.290000000000e+02 0.000000000000e+00 0.000000000000e+00 0.000000000000e+00
2.292500000000e+02 0.000000000000e+00 0.000000000000e+00 0.000000000000e+00
2.295000000000e+02 0.000000000000e+00 0.000000000000e+00 0.000000000000e+00
2.297500000000e+02 0.000000000000e+00 0.000000000000e+00 0.000000000000e+00
2.300000000000e+02 0.000000000000e+00 0.000000000000e+00 0.000000000000e+00
2.302500000000e+02 0.000000000000e+00 0.000000000000e+00 0.000000000000e+00
2.305000000000e+02 0.000000000000e+00 0.000000000000e+00 0.000000000000e+00
2.307500000000e+02 0.000000000000e+00 0.000000000000e+00 0.000000000000e+00
2.310000000000e+02 0.000000000000e+00 0.000000000000e+00 0.000000000000e+00
2.312500000000e+02 0.000000000000e+00 0.000000000000e+00 0.000000000000e+00
2.315000000000e+02 0.000000000000e+00 0.000000000000e+00 0.000000000000e+00
2.317500000000e+02 0.000000000000e+00 0.000000000000e+00 0.000000000000e+00
2.320000000000e+02 0.000000000000e+00 0.000000000000e+00 0.000000000000e+00
2.322500000000e+02 0.000000000000e+00 0.000000000000e+00 0.000000000000e+00
2.325000000000e+02 0.000000000000e+00 0.000000000000e+00 0.000000000000e+00
2.327500000000e+02 0.000000000000e+00 0.000000000000e+00 0.000000000000e+00
2.330000000000e+02 0.000000000000e+00 0.000000000000e+00 0.000000000000e+00
2.332500000000e+02 0.000000000000e+00 0.000000000000e+00 0.000000000000e+00
2.335000000000e+02 0.000000000000e+00 0.000000000000e+00 0.000000000000e+00
2.337500000000e+02 0.000000000000e+00 0.000000000000e+00 0.000000000000e+00
2.340000000000e+02 0.000000000000e+00 0.000000000000e+00 0.000000000000e+00
2.342500000000e+02 0.000000000000e+00 0.000000000000e+00 0.000000000000e+00
2.345000000000e+02 0.000000000000e+00 0.000000000000e+00 0.000000000000e+00
2.347500000000e+02 0.000000000000e+00 0.000000000000e+00 0.000000000000e+00
2.350000000000e+02 0.000000000000e+00 0.000000000000e+00 0.000000000000e+00
2.352500000000e+02 0.000000000000e+00 0.000000000000e+00 0.000000000000e+00
2.355000000000e+02 0.000000000000e+00 0.000000000000e+00 0.000000000000e+00
2.357500000000e+02 0.000000000000e+00 0.000000000000e+00 0.000000000000e+00
2.360000000000e+02 0.000000000000e+00 0.000000000000e+00 0.000000000000e+00
2.362500000000e+02 0.000000000000e+00 0.000000000000e+00 0.000000000000e+00
2.365000000000e+02 0.000000000000e+00 0.000000000000e+00 0.000000000000e+00
2.367500000000e+02 0.000000000000e+00 0.000000000000e+00 0.000000000000e+00
2.370000000000e+02 0.000000000000e+00 0.000000000000e+00 0.000000000000e+00
2.372500000000e+02 0.000000000000e+00 0.000000000000e+00 0.000000000000e+00
2.375000000000e+02 0.000000000000e+00 0.000000000000e+00 0.000000000000e+00
2.377500000000e+02 0.000000000000e+00 0.000000000000e+00 0.000000000000e+00
2.380000000000e+02 0.000000000000e+00 0.000000000000e+00 0.000000000000e+00
2.382500000000e+02 0.000000000000e+00 0.000000000000e+00 0.000000000000e+00
2.385000000000e+02 0.000000000000e+00 0.000000000000e+00 0.000000000000e+00
2.387500000000e+02 0.000000000000e+00 0.000000000000e+00 0.000000000000e+00
2.390000000000e+02 0.000000000000e+00 0.000000000000e+00 0.000000000000e+00
2.392500000000e+02 0.000000000000e+00 0.000000000000e+00 0.000000000000e+00
2.395000000000e+02 0.000000000000e+00 0.000000000000e+00 0.000000000000e+00
2.397500000000e+02 0.000000000000e+00 0.000000000000e+00 0.000000000000e+00
2.400000000000e+02 0.000000000000e+00 0.000000000000e+00 0.000000000000e+00
2.402500000000e+02 0.000000000000e+00 0.000000000000e+00 0.000000000000e+00
2.405000000000e+02 0.000000000000e+00 0.000000000000e+00 0.000000000000e+00
2.407500000000e+02 0.000000000000e+00 0.000000000000e+00 0.000000000000e+00
2.410000000000e+02 0.000000000000e+00 0.000000000000e+00 0.000000000000e+00
2.412500000000e+02 0.000000000000e+00 0.000000000000e+00 0.000000000000e+00
2.415000000000e+02 0.000000000000e+00 0.000000000000e+00 0.000000000000e+00
2.417500000000e+02 0.000000000000e+00 0.000000000000e+00 0.000000000000e+00
2.420000000000e+02 0.000000000000e+00 0.000000000000e+00 0.000000000000e+00
2.422500000000e+02 0.000000000000e+00 0.000000000000e+00 0.000000000000e+00
2.425000000000e+02 0.000000000000e+00 0.000000000000e+00 0.000000000000e+00
2.427500000000e+02 0.000000000000e+00 0.000000000000e+00 0.000000000000e+00
2.430000000000e+02 0.000000000000e+00 0.000000000000e+00 0.000000000000e+00
2.432500000000e+02 0.000000000000e+00 0.000000000000e+00 0.000000000000e+00
2.435000000000e+02 0.000000000000e+00 0.000000000000e+00 0.000000000000e+00
2.437500000000e+02 0.000000000000e+00 0.000000000000e+00 0.000000000000e+00
2.440000000000e+02 0.000000000000e+00 0.000000000000e+00 0.000000000000e+00
2.442500000000e+02 0.000000000000e+00 0.000000000000e+00 0.000000000000e+00
2.445000000000e+02 0.000000000000e+00 0.000000000000e+00 0.000000000000e+00
2.447500000000e+02 0.000000000000e+00 0.000000000000e+00 0.000000000000e+00
2.450000000000e+02 0.000000000000e+00 0.000000000000e+00 0.000000000000e+00
2.452500000000e+02 0.000000000000e+00 0.000000000000e+00 0.000000000000e+00
2.455000000000e+02 0.000000000000e+00 0.000000000000e+00 0.000000000000e+00
2.457500000000e+02 0.000000000000e+00 0.000000000000e+00 0.000000000000e+00
2.460000000000e+02 0.000000000000e+00 0.000000000000e+00 0.000000000000e+00
2.462500000000e+02 0.000000000000e+00 0.000000000000e+00 0.000000000000e+00
2.465000000000e+02 0.000000000000e+00 0.000000000000e+00 0.000000000000e+00
2.467500000000e+02 0.000000000000e+00 0.000000000000e+00 0.000000000000e+00
2.470000000000e+02 0.000000000000e+00 0.000000000000e+00 0.000000000000e+00
2.472500000000e+02 0.000000000000e+00 0.000000000000e+00 0.000000000000e+00
2.475000000000e+02 0.000000000000e+00 0.000000000000e+00 0.000000000000e+00
2.477500000000e+02 0.000000000000e+00 0.000000000000e+00 0.000000000000e+00
2.480000000000e+02 0.000000000000e+00 0.000000000000e+00 0.000000000000e+00
2.482500000000e+02 0.000000000000e+00 0.000000000000e+00 0.000000000000e+00
2.485000000000e+02 0.000000000000e+00 0.000000000000e+00 0.000000000000e+00
2.487500000000e+02 0.000000000000e+00 0.000000000000e+00 0.000000000000e+00
2.490000000000e+02 0.000000000000e+00 0.000000000000e+00 0.000000000000e+00
2.492500000000e+02 0.000000000000e+00 0.000000000000e+00 0.000000000000e+00
2.495000000000e+02 0.000000000000e+00 0.000000000000e+00 0.000000000000e+00
2.497500000000e+02 0.000000000000e+00 0.000000000000e+00 0.000000000000e+00
2.500000000000e+02 0.000000000000e+00 0.000000000000e+00 0.000000000000e+00
2.502500000000e+02 0.000000000000e+00 0.000000000000e+00 0.000000000000e+00
2.505000000000e+02 0.000000000000e+00 0.000000000000e+00 0.000000000000e+00
2.507500000000e+02 0.000000000000e+00 0.000000000000e+00 0.000000000000e+00
2.510000000000e+02 0.000000000000e+00 0.000000000000e+00 0.000000000000e+00
2.512500000000e+02 0.000000000000e+00 0.000000000000e+00 0.000000000000e+00
2.515000000000e+02 0.000000000000e+00 0.000000000000e+00 0.000000000000e+00
2.517500000000e+02 0.000000000000e+00 0.000000000000e+00 0.000000000000e+00
2.520000000000e+02 0.000000000000e+00 0.000000000000e+00 0.000000000000e+00
2.522500000000e+02 0.000000000000e+00 0.000000000000e+00 0.000000000000e+00
2.525000000000e+02 0.000000000000e+00 0.000000000000e+00 0.000000000000e+00
2.527500000000e+02 0.000000000000e+00 0.000000000000e+00 0.000000000000e+00
2.530000000000e+02 0.000000000000e+00 0.000000000000e+00 0.000000000000e+00
2.532500000000e+02 0.000000000000e+00 0.000000000000e+00 0.000000000000e+00
2.535000000000e+02 0.000000000000e+00 0.000000000000e+00 0.000000000000e+00
2.537500000000e+02 0.000000000000e+00 0.000000000000e+00 0.000000000000e+00
2.540000000000e+02 0.000000000000e+00 0.000000000000e+00 0.000000000000e+00
2.542500000000e+02 0.000000000000e+00 0.000000000000e+00 0.000000000000e+00
2.545000000000e+02 0.000000000000e+00 0.000000000000e+00 0.000000000000e+00
2.547500000000e+02 0.000000000000e+00 0.000000000000e+00 0.000000000000e+00
2.550000000000e+02 0.000000000000e+00 0.000000000000e+00 0.000000000000e+00
2.552500000000e+02 0.000000000000e+00 0.000000000000e+00 0.000000000000e+00
2.555000000000e+02 0.000000000000e+00 0.000000000000e+00 0.000000000000e+00
2.557500000000e+02 0.000000000000e+00 0.000000000000e+00 0.000000000000e+00
2.560000000000e+02 0.000000000000e+00 0.000000000000e+00 0.000000000000e+00
2.562500000000e+02 0.000000000000e+00 0.000000000000e+00 0.000000000000e+00
2.565000000000e+02 0.000000000000e+00 0.000000000000e+00 0.000000000000e+00
2.567500000000e+02 0.000000000000e+00 0.000000000000e+00 0.000000000000e+00
2.570000000000e+02 0.000000000000e+00 0.000000000000e+00 0.000000000000e+00
2.572500000000e+02 0.000000000000e+00 0.000000000000e+00 0.000000000000e+00
2.575000000000e+02 0.000000000000e+00 0.000000000000e+00 0.000000000000e+00
2.577500000000e+02 0.000000000000e+00 0.000000000000e+00 0.000000000000e+00
2.580000000000e+02 0.000000000000e+00 0.000000000000e+00 0.000000000000e+00
2.582500000000e+02 0.000000000000e+00 0.000000000000e+00 0.000000000000e+00
2.585000000000e+02 0.000000000000e+00 0.000000000000e+00 0.000000000000e+00
2.587500000000e+02 0.000000000000e+00 0.000000000000e+00 0.000000000000e+00
2.590000000000e+02 0.000000000000e+00 0.000000000000e+00 0.000000000000e+00
2.592500000000e+02 0.000000000000e+00 0.000000000000e+00 0.000000000000e+00
2.595000000000e+02 0.000000000000e+00 0.000000000000e+00 0.000000000000e+00
2.597500000000e+02 0.000000000000e+00 0.000000000000e+00 0.000000000000e+00
2.600000000000e+02 0.000000000000e+00 0.000000000000e+00 0.000000000000e+00
2.602500000000e+02 0.000000000000e+00 0.000000000000e+00 0.000000000000e+00
2.605000000000e+02 0.000000000000e+00 0.000000000000e+00 0.000000000000e+00
2.607500000000e+02 0.000000000000e+00 0.000000000000e+00 0.000000000000e+00
2.610000000000e+02 0.000000000000e+00 0.000000000000e+00 0.000000000000e+00
2.612500000000e+02 0.000000000000e+00 0.000000000000e+00 0.000000000000e+00
2.615000000000e+02 0.000000000000e+00 0.000000000000e+00 0.000000000000e+00
2.617500000000e+02 0.000000000000e+00 0.000000000000e+00 0.000000000000e+00
2.620000000000e+02 0.000000000000e+00 0.000000000000e+00 0.000000000000e+00
2.622500000000e+02 0.000000000000e+00 0.000000000000e+00 0.000000000000e+00
2.625000000000e+02 0.000000000000e+00 0.000000000000e+00 0.000000000000e+00
2.627500000000e+02 0.000000000000e+00 0.000000000000e+00 0.000000000000e+00
2.630000000000e+02 0.000000000000e+00 0.000000000000e+00 0.000000000000e+00
2.632500000000e+02 0.000000000000e+00 0.000000000000e+00 0.000000000000e+00
2.635000000000e+02 0.000000000000e+00 0.000000000000e+00 0.000000000000e+00
2.637500000000e+02 0.000000000000e+00 0.000000000000e+00 0.000000000000e+00
2.640000000000e+02 0.000000000000e+00 0.000000000000e+00 0.000000000000e+00
2.642500000000e+02 0.000000000000e+00 0.000000000000e+00 0.000000000000e+00
2.645000000000e+02 0.000000000000e+00 0.000000000000e+00 0.000000000000e+00
2.647500000000e+02 0.000000000000e+00 0.000000000000e+00 0.000000000000e+00
2.650000000000e+02 0.000000000000e+00 0.000000000000e+00 0.000000000000e+00
2.652500000000e+02 0.000000000000e+00 0.000000000000e+00 0.000000000000e+00
2.655000000000e+02 0.000000000000e+00 0.000000000000e+00 0.000000000000e+00
2.657500000000e+02 0.000000000000e+00 0.000000000000e+00 0.000000000000e+00
2.660000000000e+02 0.000000000000e+00 0.000000000000e+00 0.000000000000e+00
2.662500000000e+02 0.000000000000e+00 0.000000000000e+00 0.000000000000e+00
2.665000000000e+02 0.000000000000e+00 0.000000000000e+00 0.000000000000e+00
2.667500000000e+02 0.000000000000e+00 0.000000000000e+00 0.000000000000e+00
2.670000000000e+02 0.000000000000e+00 0.000000000000e+00 0.000000000000e+00
2.672500000000e+02 0.000000000000e+00 0.000000000000e+00 0.000000000000e+00
2.675000000000e+02 0.000000000000e+00 0.000000000000e+00 0.000000000000e+00
2.677500000000e+02 0.000000000000e+00 0.000000000000e+00 0.000000000000e+00
2.680000000000e+02 0.000000000000e+00 0.000000000000e+00 0.000000000000e+00
2.682500000000e+02 0.000000000000e+00 0.000000000000e+00 0.000000000000e+00
2.685000000000e+02 0.000000000000e+00 0.000000000000e+00 0.000000000000e+00
2.687500000000e+02 0.000000000000e+00 0.000000000000e+00 0.000000000000e+00
2.690000000000e+02 0.000000000000e+00 0.000000000000e+00 0.000000000000e+00
2.692500000000e+02 0.000000000000e+00 0.000000000000e+00 0.000000000000e+00
2.695000000000e+02 0.000000000000e+00 0.000000000000e+00 0.000000000000e+00
2.697500000000e+02 0.000000000000e+00 0.000000000000e+00 0.000000000000e+00
2.700000000000e+02 0.000000000000e+00 0.000000000000e+00 0.000000000000e+00
2.702500000000e+02 0.000000000000e+00 0.000000000000e+00 0.000000000000e+00
2.705000000000e+02 0.000000000000e+00 0.000000000000e+00 0.000000000000e+00
2.707500000000e+02 0.000000000000e+00 0.000000000000e+00 0.000000000000e+00
2.710000000000e+02 0.000000000000e+00 0.000000000000e+00 0.000000000000e+00
2.712500000000e+02 0.000000000000e+00 0.000000000000e+00 0.000000000000e+00
2.715000000000e+02 0.000000000000e+00 0.000000000000e+00 0.000000000000e+00
2.717500000000e+02 0.000000000000e+00 0.000000000000e+00 0.000000000000e+00
2.720000000000e+02 0.000000000000e+00 0.000000000000e+00 0.000000000000e+00
2.722500000000e+02 0.000000000000e+00 0.000000000000e+00 0.000000000000e+00
2.725000000000e+02 0.000000000000e+00 0.000000000000e+00 0.000000000000e+00
2.727500000000e+02 0.000000000000e+00 0.000000000000e+00 0.000000000000e+00
2.730000000000e+02 0.000000000000e+00 0.000000000000e+00 0.000000000000e+00
2.732500000000e+02 0.000000000000e+00 0.000000000000e+00 0.000000000000e+00
2.735000000000e+02 0.000000000000e+00 0.000000000000e+00 0.000000000000e+00
2.737500000000e+02 0.000000000000e+00 0.000000000000e+00 0.000000000000e+00
2.740000000000e+02 0.000000000000e+00 0.000000000000e+00 0.000000000000e+00
2.742500000000e+02 0.000000000000e+00 0.000000000000e+00 0.000000000000e+00
2.745000000000e+02 0.000000000000e+00 0.000000000000e+00 0.000000000000e+00
2.747500000000e+02 0.000000000000e+00 0.000000000000e+00 0.000000000000e+00
2.750000000000e+02 0.000000000000e+00 0.000000000000e+00 0.000000000000e+00
2.752500000000e+02 0.000000000000e+00 0.000000000000e+00 0.000000000000e+00
2.755000000000e+02 0.000000000000e+00 0.000000000000e+00 0.000000000000e+00
2.757500000000e+02 0.000000000000e+00 0.000000000000e+00 0.000000000000e+00
2.760000000000e+02 0.000000000000e+00 0.000000000000e+00 0.000000000000e+00
2.762500000000e+02 0.000000000000e+00 0.000000000000e+00 0.000000000000e+00
2.765000000000e+02 0.000000000000e+00 0.000000000000e+00 0.000000000000e+00
2.767500000000e+02 0.000000000000e+00 0.000000000000e+00 0.000000000000e+00
2.770000000000e+02 0.000000000000e+00 0.000000000000e+00 0.000000000000e+00
2.772500000000e+02 0.000000000000e+00 0.000000000000e+00 0.000000000000e+00
2.775000000000e+02 0.000000000000e+00 0.000000000000e+00 0.000000000000e+00
2.777500000000e+02 0.000000000000e+00 0.000000000000e+00 0.000000000000e+00
2.780000000000e+02 0.000000000000e+00 0.000000000000e+00 0.000000000000e+00
2.782500000000e+02 0.000000000000e+00 0.000000000000e+00 0.000000000000e+00
2.785000000000e+02 0.000000000000e+00 0.000000000000e+00 0.000000000000e+00
2.787500000000e+02 0.000000000000e+00 0.000000000000e+00 0.000000000000e+00
2.790000000000e+02 0.000000000000e+00 0.000000000000e+00 0.000000000000e+00
2.792500000000e+02 0.000000000000e+00 0.000000000000e+00 0.000000000000e+00
2.795000000000e+02 0.000000000000e+00 0.000000000000e+00 0.000000000000e+00
2.797500000000e+02 0.000000000000e+00 0.000000000000e+00 0.000000000000e+00
2.800000000000e+02 0.000000000000e+00 0.000000000000e+00 0.000000000000e+00
2.802500000000e+02 0.000000000000e+00 0.000000000000e+00 0.000000000000e+00
2.805000000000e+02 0.000000000000e+00 0.000000000000e+00 0.000000000000e+00
2.807500000000e+02 0.000000000000e+00 0.000000000000e+00 0.000000000000e+00
2.810000000000e+02 0.000000000000e+00 0.000000000000e+00 0.000000000000e+00
2.812500000000e+02 0.000000000000e+00 0.000000000000e+00 0.000000000000e+00
2.815000000000e+02 0.000000000000e+00 0.000000000000e+00 0.000000000000e+00
2.817500000000e+02 0.000000000000e+00 0.000000000000e+00 0.000000000000e+00
2.820000000000e+02 0.000000000000e+00 0.000000000000e+00 0.000000000000e+00
2.822500000000e+02 0.000000000000e+00 0.000000000000e+00 0.000000000000e+00
2.825000000000e+02 0.000000000000e+00 0.000000000000e+00 0.000000000000e+00
2.827500000000e+02 0.000000000000e+00 0.000000000000e+00 0.000000000000e+00
2.830000000000e+02 0.000000000000e+00 0.000000000000e+00 0.000000000000e+00
2.832500000000e+02 0.000000000000e+00 0.000000000000e+00 0.000000000000e+00
2.835000000000e+02 0.000000000000e+00 0.000000000000e+00 0.000000000000e+00
2.837500000000e+02 0.000000000000e+00 0.000000000000e+00 0.000000000000e+00
2.840000000000e+02 0.000000000000e+00 0.000000000000e+00 0.000000000000e+00
2.842500000000e+02 0.000000000000e+00 0.000000000000e+00 0.000000000000e+00
2.845000000000e+02 0.000000000000e+00 0.000000000000e+00 0.000000000000e+00
2.847500000000e+02 0.000000000000e+00 0.000000000000e+00 0.000000000000e+00
2.850000000000e+02 0.000000000000e+00 0.000000000000e+00 0.000000000000e+00
2.852500000000e+02 0.000000000000e+00 0.000000000000e+00 0.000000000000e+00
2.855000000000e+02 0.000000000000e+00 0.000000000000e+00 0.000000000000e+00
2.857500000000e+02 0.000000000000e+00 0.000000000000e+00 0.000000000000e+00
2.860000000000e+02 0.000000000000e+00 0.000000000000e+00 0.000000000000e+00
2.862500000000e+02 0.000000000000e+00 0.000000000000e+00 0.000000000000e+00
2.865000000000e+02 0.000000000000e+00 0.000000000000e+00 0.000000000000e+00
2.867500000000e+02 0.000000000000e+00 0.000000000000e+00 0.000000000000e+00
2.870000000000e+02 0.000000000000e+00 0.000000000000e+00 0.000000000000e+00
2.872500000000e+02 0.000000000000e+00 0.000000000000e+00 0.000000000000e+00
2.875000000000e+02 0.000000000000e+00 0.000000000000e+00 0.000000000000e+00
2.877500000000e+02 0.000000000000e+00 0.000000000000e+00 0.000000000000e+00
2.880000000000e+02 0.000000000000e+00 0.000000000000e+00 0.000000000000e+00
2.882500000000e+02 0.000000000000e+00 0.000000000000e+00 0.000000000000e+00
2.885000000000e+02 0.000000000000e+00 0.000000000000e+00 0.000000000000e+00
2.887500000000e+02 0.000000000000e+00 0.000000000000e+00 0.000000000000e+00
2.890000000000e+02 0.000000000000e+00 0.000000000000e+00 0.000000000000e+00
2.892500000000e+02 0.000000000000e+00 0.000000000000e+00 0.000000000000e+00
2.895000000000e+02 -1.447342412950e-06 0.000000000000e+00 0.000000000000e+00
2.897500000000e+02 -7.394375750720e-06 0.000000000000e+00 0.000000000000e+00
2.900000000000e+02 -1.046065224124e-05 0.000000000000e+00 0.000000000000e+00
2.902500000000e+02 -4.877724494019e-06 0.000000000000e+00 0.000000000000e+00
2.905000000000e+02 9.449784135347e-06 0.000000000000e+00 0.000000000000e+00
2.907500000000e+02 2.547789754881e-05 0.000000000000e+00 0.000000000000e+00
2.910000000000e+02 2.955504995089e-05 0.000000000000e+00 0.000000000000e+00
2.912500000000e+02 3.943797606289e-06 0.000000000000e+00 0.000000000000e+00
2.915000000000e+02 -6.914268048688e-05 0.000000000000e+00 0.000000000000e+00
2.917500000000e+02 -2.028398250842e-04 0.000000000000e+00 0.000000000000e+00
2.920000000000e+02 -4.013220332966e-04 0.000000000000e+00 0.000000000000e+00
2.922500000000e+02 -6.569278601181e-04 0.000000000000e+00 0.000000000000e+00
2.925000000000e+02 -9.495319706003e-04 0.000000000000e+00 0.000000000000e+00
2.927500000000e+02 -1.248562671221e-03 0.000000000000e+00 0.000000000000e+00
2.930000000000e+02 -1.517544882633e-03 0.000000000000e+00 0.000000000000e+00
2.932500000000e+02 -1.720521275280e-03 0.000000000000e+00 0.000000000000e+00
2.935000000000e+02 -1.829271242179e-03 0.000000000000e+00 0.000000000000e+00
2.937500000000e+02 -1.829996244085e-03 0.000000000000e+00 0.000000000000e+00
2.940000000000e+02 -1.728127583279e-03 0.000000000000e+00 0.000000000000e+00
2.942500000000e+02 -1.550153308514e-03 0.000000000000e+00 0.000000000000e+00
2.945000000000e+02 -1.341823128445e-03 0.000000000000e+00 0.000000000000e+00
2.947500000000e+02 -1.162700685536e-03 0.000000000000e+00 0.000000000000e+00
2.950000000000e+02 -1.077688406696e-03 0.000000000000e+00 0.000000000000e+00
2.952500000000e+02 -1.146736270515e-03 0.000000000000e+00 0.000000000000e+00
2.955000000000e+02 -1.414354850828e-03 0.000000000000e+00 0.000000000000e+00
2.957500000000e+02 -1.900704378324e-03 0.000000000000e+00 0.000000000000e+00
2.960000000000e+02 -2.595886419762e-03 0.000000000000e+00 0.000000000000e+00
2.962500000000e+02 -3.458633826011e-03 0.000000000000e+00 0.000000000000e+00
2.965000000000e+02 -4.419937795834e-03 0.000000000000e+00 0.000000000000e+00
2.967500000000e+02 -5.391368663608e-03 0.000000000000e+00 0.000000000000e+00
2.970000000000e+02 -6.277064447133e-03 0.000000000000e+00 0.000000000000e+00
2.972500000000e+02 -6.987707804800e-03 0.000000000000e+00 0.000000000000e+00
2.975000000000e+02 -7.454400376214e-03 0.000000000000e+00 0.000000000000e+00
2.977500000000e+02 -7.640250045379e-03 0.000000000000e+00 0.000000000000e+00
2.980000000000e+02 -7.547738566767e-03 0.000000000000e+00 0.000000000000e+00
2.982500000000e+02 -7.220506312356e-03 0.000000000000e+00 0.000000000000e+00
2.985000000000e+02 -6.738997962298e-03 0.000000000000e+00 0.000000000000e+00
2.987500000000e+02 -6.210338033753e-03 0.000000000000e+00 0.000000000000e+00
2.990000000000e+02 -5.753706698673e-03 0.000000000000e+00 0.000000000000e+00
2.992500000000e+02 -5.483223092745e-03 0.000000000000e+00 0.000000000000e+00
2.995000000000e+02 -5.490796468596e-03 0.000000000000e+00 0.000000000000e+00
2.997500000000e+02 -5.831497767796e-03 0.000000000000e+00 0.000000000000e+00
3.000000000000e+02 -6.513712290190e-03 0.000000000000e+00 0.000000000000e+00
3.002500000000e+02 -7.495693436602e-03 0.000000000000e+00 0.000000000000e+00
3.005000000000e+02 -8.689237136233e-03 0.000000000000e+00 0.000000000000e+00
3.007500000000e+02 -9.970166532476e-03 0.000000000000e+00 0.000000000000e+00
3.010000000000e+02 -1.119430830825e-02 0.000000000000e+00 0.000000000000e+00
3.012500000000e+02 -1.221680604415e-02 0.000000000000e+00 0.000000000000e+00
3.015000000000e+02 -1.291207882705e-02 0.000000000000e+00 0.000000000000e+00
3.017500000000e+02 -1.319157873927e-02 0.000000000000e+00 0.000000000000e+00
3.020000000000e+02 -1.301675709779e-02 0.000000000000e+00 0.000000000000e+00
3.022500000000e+02 -1.240528463264e-02 0.000000000000e+00 0.000000000000e+00
3.025000000000e+02 -1.142949787063e-02 0.000000000000e+00 0.000000000000e+00
3.027500000000e+02 -1.020713250707e-02 0.000000000000e+00 0.000000000000e+00
3.030000000000e+02 -8.885500005502e-03 0.000000000000e+00 0.000000000000e+00
3.032500000000e+02 -7.621209658480e-03 0.000000000000e+00 0.000000000000e+00
3.035000000000e+02 -6.558199006393e-03 0.000000000000e+00 0.000000000000e+00
3.037500000000e+02 -5.807114915113e-03 0.000000000000e+00 0.000000000000e+00
3.040000000000e+02 -5.428943349975e-03 0.000000000000e+00 0.000000000000e+00
3.042500000000e+02 -5.425234992527e-03 0.000000000000e+00 0.000000000000e+00
3.045000000000e+02 -5.736390325811e-03 0.000000000000e+00 0.000000000000e+00
3.047500000000e+02 -6.248372181827e-03 0.000000000000e+00 0.000000000000e+00
3.050000000000e+02 -6.807056211986e-03 0.000000000000e+00 0.000000000000e+00
3.052500000000e+02 -7.238369410952e-03 0.000000000000e+00 0.000000000000e+00
3.055000000000e+02 -7.371549835585e-03 0.000000000000e+00 0.000000000000e+00
3.057500000000e+02 -7.062400271298e-03 0.000000000000e+00 0.000000000000e+00
3.060000000000e+02 -6.213369877409e-03 0.000000000000e+00 0.000000000000e+00
3.062500000000e+02 -4.787688969161e-03 0.000000000000e+00 0.000000000000e+00
3.065000000000e+02 -2.815553330357e-03 0.000000000000e+00 0.000000000000e+00
3.067500000000e+02 -3.914048353731e-04 0.000000000000e+00 0.000000000000e+00
3.070000000000e+02 2.337454061075e-03 0.000000000000e+00 0.000000000000e+00
3.072500000000e+02 5.189501435528e-03 0.000000000000e+00 0.000000000000e+00
3.075000000000e+02 7.972483734798e-03 0.000000000000e+00 0.000000000000e+00
3.077500000000e+02 1.050865259487e-02 0.000000000000e+00 0.000000000000e+00
3.080000000000e+02 1.265836860368e-02 0.000000000000e+00 0.000000000000e+00
3.082500000000e+02 1.433885302807e-02 0.000000000000e+00 0.000000000000e+00
3.085000000000e+02 1.553546339255e-02 0.000000000000e+00 0.000000000000e+00
3.087500000000e+02 1.630382315249e-02 0.000000000000e+00 0.000000000000e+00
3.090000000000e+02 1.676232920055e-02 0.000000000000e+00 0.000000000000e+00
3.092500000000e+02 1.707584018185e-02 0.000000000000e+00 0.000000000000e+00
3.095000000000e+02 1.743254645385e-02 0.000000000000e+00 0.000000000000e+00
3.097500000000e+02 1.801697952025e-02 0.000000000000e+00 0.000000000000e+00
3.100000000000e+02 1.898270374520e-02 0.000000000000e+00 0.000000000000e+00
3.102500000000e+02 2.042836078947e-02 0.000000000000e+00 0.000000000000e+00
3.105000000000e+02 2.238038002207e-02 0.000000000000e+00 0.000000000000e+00
3.107500000000e+02 2.478486143510e-02 0.000000000000e+00 0.000000000000e+00
3.110000000000e+02 2.750997640960e-02 0.000000000000e+00 0.000000000000e+00
3.112500000000e+02 3.035886022702e-02 0.000000000000e+00 0.000000000000e+00
3.115000000000e+02 3.309156443865e-02 0.000000000000e+00 0.000000000000e+00
3.117500000000e+02 3.545338283151e-02 0.000000000000e+00 0.000000000000e+00
3.120000000000e+02 3.720593329970e-02 0.000000000000e+00 0.000000000000e+00
3.122500000000e+02 3.815690378192e-02 0.000000000000e+00 0.000000000000e+00
3.125000000000e+02 3.818443168165e-02 0.000000000000e+00 0.000000000000e+00
3.127500000000e+02 3.725269236642e-02 0.000000000000e+00 0.000000000000e+00
3.130000000000e+02 3.541636050726e-02 0.000000000000e+00 0.000000000000e+00
3.132500000000e+02 3.281304832847e-02 0.000000000000e+00 0.000000000000e+00
3.135000000000e+02 2.964443524648e-02 0.000000000000e+00 0.000000000000e+00
3.137500000000e+02 2.614837193306e-02 0.000000000000e+00 0.000000000000e+00
3.140000000000e+02 2.256555399989e-02 0.000000000000e+00 0.000000000000e+00
3.142500000000e+02 1.910522802463e-02 0.000000000000e+00 0.000000000000e+00
3.145000000000e+02 1.591468024807e-02 0.000000000000e+00 0.000000000000e+00
3.147500000000e+02 1.305690435512e-02 0.000000000000e+00 0.000000000000e+00
3.150000000000e+02 1.049987297714e-02 0.000000000000e+00 0.000000000000e+00
3.152500000000e+02 8.119357339047e-03 0.000000000000e+00 0.000000000000e+00
3.155000000000e+02 5.715434700034e-03 0.000000000000e+00 0.000000000000e+00
3.157500000000e+02 3.040930133880e-03 0.000000000000e+00 0.000000000000e+00
3.160000000000e+02 -1.616840376038e-04 0.000000000000e+00 0.000000000000e+00
3.162500000000e+02 -4.119715906136e-03 0.000000000000e+00 0.000000000000e+00
3.165000000000e+02 -8.991488656188e-03 0.000000000000e+00 0.000000000000e+00
3.167500000000e+02 -1.483482398223e-02 0.000000000000e+00 0.000000000000e+00
3.170000000000e+02 -2.158742129581e-02 0.000000000000e+00 0.000000000000e+00
3.172500000000e+02 -2.906231035503e-02 0.000000000000e+00 0.000000000000e+00
3.175000000000e+02 -3.695959026846e-02 0.000000000000e+00 0.000000000000e+00
3.177500000000e+02 -4.489346398777e-02 0.000000000000e+00 0.000000000000e+00
3.180000000000e+02 -5.243143419357e-02 0.000000000000e+00 0.000000000000e+00
3.182500000000e+02 -5.914074678181e-02 0.000000000000e+00 0.000000000000e+00
3.185000000000e+02 -6.463601520393e-02 0.000000000000e+00 0.000000000000e+00
3.187500000000e+02 -6.862161733223e-02 0.000000000000e+00 0.000000000000e+00
3.190000000000e+02 -7.092300299679e-02 0.000000000000e+00 0.000000000000e+00
3.192500000000e+02 -7.150243846181e-02 0.000000000000e+00 0.000000000000e+00
3.195000000000e+02 -7.045677623890e-02 0.000000000000e+00 0.000000000000e+00
3.197500000000e+02 -6.799730521956e-02 0.000000000000e+00 0.000000000000e+00
3.200000000000e+02 -6.441427038550e-02 0.000000000000e+00 0.000000000000e+00
3.202500000000e+02 -6.003089506742e-02 0.000000000000e+00 0.000000000000e+00
3.205000000000e+02 -5.515336266988e-02 0.000000000000e+00 0.000000000000e+00
3.207500000000e+02 -5.002396708262e-02 0.000000000000e+00 0.000000000000e+00
3.210000000000e+02 -4.478438598880e-02 0.000000000000e+00 0.000000000000e+00
3.212500000000e+02 -3.945477302344e-02 0.000000000000e+00 0.000000000000e+00
3.215000000000e+02 -3.393225120301e-02 0.000000000000e+00 0.000000000000e+00
3.217500000000e+02 -2.800969662924e-02 0.000000000000e+00 0.000000000000e+00
3.220000000000e+02 -2.141279548922e-02 0.000000000000e+00 0.000000000000e+00
3.222500000000e+02 -1.385064810724e-02 0.000000000000e+00 0.000000000000e+00
3.225000000000e+02 -5.073074801914e-03 0.000000000000e+00 0.000000000000e+00
3.227500000000e+02 5.073429855035e-03 0.000000000000e+00 0.000000000000e+00
3.230000000000e+02 1.659924592293e-02 0.000000000000e+00 0.000000000000e+00
3.232500000000e+02 2.934177431117e-02 0.000000000000e+00 0.000000000000e+00
3.235000000000e+02 4.295718083234e-02 0.000000000000e+00 0.000000000000e+00
3.237500000000e+02 5.693587966364e-02 0.000000000000e+00 0.000000000000e+00
3.240000000000e+02 7.064066159606e-02 0.000000000000e+00 0.000000000000e+00
3.242500000000e+02 8.336321074886e-02 0.000000000000e+00 0.000000000000e+00
3.245000000000e+02 9.439211804960e-02 0.000000000000e+00 0.000000000000e+00
3.247500000000e+02 1.030837772583e-01 0.000000000000e+00 0.000000000000e+00
3.250000000000e+02 1.089270033951e-01 0.000000000000e+00 0.000000000000e+00
3.252500000000e+02 1.115929441063e-01 0.000000000000e+00 0.000000000000e+00
3.255000000000e+02 1.109637799796e-01 0.000000000000e+00 0.000000000000e+00
3.257500000000e+02 1.071365745726e-01 0.000000000000e+00 0.000000000000e+00
3.260000000000e+02 1.004020433483e-01 0.000000000000e+00 0.000000000000e+00
3.262500000000e+02 9.120148190031e-02 0.000000000000e+00 0.000000000000e+00
3.265000000000e+02 8.006812996360e-02 0.000000000000e+00 0.000000000000e+00
3.267500000000e+02 6.756140617929e-02 0.000000000000e+00 0.000000000000e+00
3.270000000000e+02 5.420340756961e-02 0.000000000000e+00 0.000000000000e+00
3.272500000000e+02 4.042667502421e-02 0.000000000000e+00 0.000000000000e+00
3.275000000000e+02 2.654052426555e-02 0.000000000000e+00 0.000000000000e+00
3.277500000000e+02 1.272046461409e-02 0.000000000000e+00 0.000000000000e+00
3.280000000000e+02 -9.782306823193e-04 0.000000000000e+00 0.000000000000e+00
3.282500000000e+02 -1.458538020834e-02 0.000000000000e+00 0.000000000000e+00
3.285000000000e+02 -2.816504658302e-02 0.000000000000e+00 0.000000000000e+00
3.287500000000e+02 -4.175731233437e-02 0.000000000000e+00 0.000000000000e+00
3.290000000000e+02 -5.532225715785e-02 0.000000000000e+00 0.000000000000e+00
3.292500000000e+02 -6.869556012770e-02 0.000000000000e+00 0.000000000000e+00
3.295000000000e+02 -8.156359693866e-02 0.000000000000e+00 0.000000000000e+00
3.297500000000e+02 -9.346315969340e-02 0.000000000000e+00 0.000000000000e+00
3.300000000000e+02 -1.038073816956e-01 0.000000000000e+00 0.000000000000e+00
3.302500000000e+02 -1.119356100123e-01 0.000000000000e+00 0.000000000000e+00
3.305000000000e+02 -1.171813898923e-01 0.000000000000e+00 0.000000000000e+00
3.307500000000e+02 -1.189499297457e-01 0.000000000000e+00 0.000000000000e+00
3.310000000000e+02 -1.167948152722e-01 0.000000000000e+00 0.000000000000e+00
3.312500000000e+02 -1.104835769344e-01 0.000000000000e+00 0.000000000000e+00
3.315000000000e+02 -1.000430190418e-01 0.000000000000e+00 0.000000000000e+00
3.317500000000e+02 -8.577781057535e-02 0.000000000000e+00 0.000000000000e+00
3.320000000000e+02 -6.825934935274e-02 0.000000000000e+00 0.000000000000e+00
3.322500000000e+02 -4.828584033897e-02 0.000000000000e+00 0.000000000000e+00
3.325000000000e+02 -2.681831403318e-02 0.000000000000e+00 0.000000000000e+00
3.327500000000e+02 -4.900413039206e-03 0.000000000000e+00 0.000000000000e+00
3.330000000000e+02 1.642824235706e-02 0.000000000000e+00 0.000000000000e+00
3.332500000000e+02 3.621470545637e-02 0.000000000000e+00 0.000000000000e+00
3.335000000000e+02 5.366182734385e-02 0.000000000000e+00 0.000000000000e+00
3.337500000000e+02 6.817647397545e-02 0.000000000000e+00 0.000000000000e+00
3.340000000000e+02 7.939258354069e-02 0.000000000000e+00 0.000000000000e+00
3.342500000000e+02 8.716842463304e-02 0.000000000000e+00 0.000000000000e+00
3.345000000000e+02 9.156097207651e-02 0.000000000000e+00 0.000000000000e+00
3.347500000000e+02 9.278329197920e-02 0.000000000000e+00 0.000000000000e+00
3.350000000000e+02 9.115279305713e-02 0.000000000000e+00 0.000000000000e+00
3.352500000000e+02 8.703889101034e-02 0.000000000000e+00 0.000000000000e+00
3.355000000000e+02 8.081798040041e-02 0.000000000000e+00 0.000000000000e+00
3.357500000000e+02 7.284175584380e-02 0.000000000000e+00 0.000000000000e+00
3.360000000000e+02 6.342219704690e-02 0.000000000000e+00 0.000000000000e+00
3.362500000000e+02 5.283338721275e-02 0.000000000000e+00 0.000000000000e+00
3.365000000000e+02 4.132728717516e-02 0.000000000000e+00 0.000000000000e+00
3.367500000000e+02 2.915813089382e-02 0.000000000000e+00 0.000000000000e+00
3.370000000000e+02 1.660863389552e-02 0.000000000000e+00 0.000000000000e+00
3.372500000000e+02 4.010945277782e-03 0.000000000000e+00 0.000000000000e+00
3.375000000000e+02 -8.243741085596e-03 0.000000000000e+00 0.000000000000e+00
3.377500000000e+02 -1.971093842948e-02 0.000000000000e+00 0.000000000000e+00
3.380000000000e+02 -2.991520842517e-02 0.000000000000e+00 0.000000000000e+00
3.382500000000e+02 -3.838725063749e-02 0.000000000000e+00 0.000000000000e+00
3.385000000000e+02 -4.471106639496e-02 0.000000000000e+00 0.000000000000e+00
3.387500000000e+02 -4.857439678551e-02 0.000000000000e+00 0.000000000000e+00
3.390000000000e+02 -4.981457242170e-02 0.000000000000e+00 0.000000000000e+00
3.392500000000e+02 -4.845210415526e-02 0.000000000000e+00 0.000000000000e+00
3.395000000000e+02 -4.470577795135e-02 0.000000000000e+00 0.000000000000e+00
3.397500000000e+02 -3.898548366617e-02 0.000000000000e+00 0.000000000000e+00
3.400000000000e+02 -3.186213078173e-02 0.000000000000e+00 0.000000000000e+00
3.402500000000e+02 -2.401730249276e-02 0.000000000000e+00 0.000000000000e+00
3.405000000000e+02 -1.617826191322e-02 0.000000000000e+00 0.000000000000e+00
3.407500000000e+02 -9.046091810013e-03 0.000000000000e+00 0.000000000000e+00
3.410000000000e+02 -3.225788785221e-03 0.000000000000e+00 0.000000000000e+00
3.412500000000e+02 8.331108853497e-04 0.000000000000e+00 0.000000000000e+00
3.415000000000e+02 2.878276151375e-03 0.000000000000e+00 0.000000000000e+00
3.417500000000e+02 2.874073548033e-03 0.000000000000e+00 0.000000000000e+00
3.420000000000e+02 9.972578464052e-04 0.000000000000e+00 0.000000000000e+00
3.422500000000e+02 -2.389498060162e-03 0.000000000000e+00 0.000000000000e+00
3.425000000000e+02 -6.781780228174e-03 0.000000000000e+00 0.000000000000e+00
3.427500000000e+02 -1.158885039809e-02 0.000000000000e+00 0.000000000000e+00
3.430000000000e+02 -1.619290327375e-02 0.000000000000e+00 0.000000000000e+00
3.432500000000e+02 -2.000501234942e-02 0.000000000000e+00 0.000000000000e+00
3.435000000000e+02 -2.251193644675e-02 0.000000000000e+00 0.000000000000e+00
3.437500000000e+02 -2.331007876779e-02 0.000000000000e+00 0.000000000000e+00
3.440000000000e+02 -2.212539428252e-02 0.000000000000e+00 0.000000000000e+00
3.442500000000e+02 -1.882046145387e-02 0.000000000000e+00 0.000000000000e+00
3.445000000000e+02 -1.339182813920e-02 0.000000000000e+00 0.000000000000e+00
3.447500000000e+02 -5.961771144869e-03 0.000000000000e+00 0.000000000000e+00
3.450000000000e+02 3.231397229533e-03 0.000000000000e+00 0.000000000000e+00
3.452500000000e+02 1.384135632348e-02 0.000000000000e+00 0.000000000000e+00
3.455000000000e+02 2.541881457361e-02 0.000000000000e+00 0.000000000000e+00
3.457500000000e+02 3.741442495477e-02 0.000000000000e+00 0.000000000000e+00
3.460000000000e+02 4.918255093075e-02 0.000000000000e+00 0.000000000000e+00
3.462500000000e+02 5.999038494670e-02 0.000000000000e+00 0.000000000000e+00
3.465000000000e+02 6.903746947968e-02 0.000000000000e+00 0.000000000000e+00
3.467500000000e+02 7.548999449281e-02 0.000000000000e+00 0.000000000000e+00
3.470000000000e+02 7.853232109756e-02 0.000000000000e+00 0.000000000000e+00
3.472500000000e+02 7.743522417177e-02 0.000000000000e+00 0.000000000000e+00
3.475000000000e+02 7.163678886726e-02 0.000000000000e+00 0.000000000000e+00
3.477500000000e+02 6.082832670392e-02 0.000000000000e+00 0.000000000000e+00
3.480000000000e+02 4.503475145462e-02 0.000000000000e+00 0.000000000000e+00
3.482500000000e+02 2.467718596470e-02 0.000000000000e+00 0.000000000000e+00
3.485000000000e+02 6.056205156155e-04 0.000000000000e+00 0.000000000000e+00
3.487500000000e+02 -2.590856705845e-02 0.000000000000e+00 0.000000000000e+00
3.490000000000e+02 -5.322656426786e-02 0.000000000000e+00 0.000000000000e+00
3.492500000000e+02 -7.944354604578e-02 0.000000000000e+00 0.000000000000e+00
3.495000000000e+02 -1.025323906883e-01 0.000000000000e+00 0.000000000000e+00
3.497500000000e+02 -1.205183457767e-01 0.000000000000e+00 0.000000000000e+00
3.500000000000e+02 -1.316680375519e-01 0.000000000000e+00 0.000000000000e+00
3.502500000000e+02 -1.346726955872e-01 0.000000000000e+00 0.000000000000e+00
3.505000000000e+02 -1.288043197704e-01 0.000000000000e+00 0.000000000000e+00
3.507500000000e+02 -1.140250777848e-01 0.000000000000e+00 0.000000000000e+00
3.510000000000e+02 -9.103444619301e-02 0.000000000000e+00 0.000000000000e+00
3.512500000000e+02 -6.124507191424e-02 0.000000000000e+00 0.000000000000e+00
3.515000000000e+02 -2.668627217445e-02 0.000000000000e+00 0.000000000000e+00
3.517500000000e+02 1.015748877533e-02 0.000000000000e+00 0.000000000000e+00
3.520000000000e+02 4.655800744195e-02 0.000000000000e+00 0.000000000000e+00
3.522500000000e+02 7.978335658779e-02 0.000000000000e+00 0.000000000000e+00
3.525000000000e+02 1.073415910791e-01 0.000000000000e+00 0.000000000000e+00
3.527500000000e+02 1.272025878314e-01 0.000000000000e+00 0.000000000000e+00
3.530000000000e+02 1.379749236954e-01 0.000000000000e+00 0.000000000000e+00
3.532500000000e+02 1.390199282492e-01 0.000000000000e+00 0.000000000000e+00
3.535000000000e+02 1.304923519038e-01 0.000000000000e+00 0.000000000000e+00
3.537500000000e+02 1.133054868120e-01 0.000000000000e+00 0.000000000000e+00
3.540000000000e+02 8.902696156896e-02 0.000000000000e+00 0.000000000000e+00
3.542500000000e+02 5.971872492672e-02 0.000000000000e+00 0.000000000000e+00
3.545000000000e+02 2.774004996908e-02 0.000000000000e+00 0.000000000000e+00
3.547500000000e+02 -4.464848839498e-03 0.000000000000e+00 0.000000000000e+00
3.550000000000e+02 -3.457297916082e-02 0.000000000000e+00 0.000000000000e+00
3.552500000000e+02 -6.056343422258e-02 0.000000000000e+00 0.000000000000e+00
3.555000000000e+02 -8.085838699887e-02 0.000000000000e+00 0.000000000000e+00
3.557500000000e+02 -9.441534454702e-02 0.000000000000e+00 0.000000000000e+00
3.560000000000e+02 -1.007677757558e-01 0.000000000000e+00 0.000000000000e+00
3.562500000000e+02 -1.000166411275e-01 0.000000000000e+00 0.000000000000e+00
3.565000000000e+02 -9.277953229392e-02 0.000000000000e+00 0.000000000000e+00
3.567500000000e+02 -8.010668962492e-02 0.000000000000e+00 0.000000000000e+00
3.570000000000e+02 -6.337405696718e-02 0.000000000000e+00 0.000000000000e+00
3.572500000000e+02 -4.416301474770e-02 0.000000000000e+00 0.000000000000e+00
3.575000000000e+02 -2.413500472478e-02 0.000000000000e+00 0.000000000000e+00
3.577500000000e+02 -4.907536204851e-03 0.000000000000e+00 0.000000000000e+00
3.580000000000e+02 1.206336650128e-02 0.000000000000e+00 0.000000000000e+00
3.582500000000e+02 2.558992506087e-02 0.000000000000e+00 0.000000000000e+00
3.585000000000e+02 3.484405260336e-02 0.000000000000e+00 0.000000000000e+00
3.587500000000e+02 3.942805322245e-02 0.000000000000e+00 0.000000000000e+00
3.590000000000e+02 3.941794875072e-02 0.000000000000e+00 0.000000000000e+00
3.592500000000e+02 3.537196935174e-02 0.000000000000e+00 0.000000000000e+00
3.595000000000e+02 2.829698107694e-02 0.000000000000e+00 0.000000000000e+00
3.597500000000e+02 1.956754006969e-02 0.000000000000e+00 0.000000000000e+00
3.600000000000e+02 1.079618954773e-02 0.000000000000e+00 0.000000000000e+00
3.602500000000e+02 3.659472580606e-03 0.000000000000e+00 0.000000000000e+00
3.605000000000e+02 -3.086333329677e-04 0.000000000000e+00 0.000000000000e+00
3.607500000000e+02 6.344898422892e-05 0.000000000000e+00 0.000000000000e+00
3.610000000000e+02 5.377733616733e-03 0.000000000000e+00 0.000000000000e+00
3.612500000000e+02 1.550231185184e-02 0.000000000000e+00 0.000000000000e+00
3.615000000000e+02 2.948032899179e-02 0.000000000000e+00 0.000000000000e+00
3.617500000000e+02 4.553850480720e-02 0.000000000000e+00 0.000000000000e+00
3.620000000000e+02 6.121205647899e-02 0.000000000000e+00 0.000000000000e+00
3.622500000000e+02 7.358903241384e-02 0.000000000000e+00 0.000000000000e+00
3.625000000000e+02 7.966009144017e-02 0.000000000000e+00 0.000000000000e+00
3.627500000000e+02 7.674180595562e-02 0.000000000000e+00 0.000000000000e+00
3.630000000000e+02 6.292529310864e-02 0.000000000000e+00 0.000000000000e+00
3.632500000000e+02 3.749020895849e-02 0.000000000000e+00 0.000000000000e+00
3.635000000000e+02 1.219423532831e-03 0.000000000000e+00 0.000000000000e+00
3.637500000000e+02 -4.344615066767e-02 0.000000000000e+00 0.000000000000e+00
3.640000000000e+02 -9.245937602643e-02 0.000000000000e+00 0.000000000000e+00
3.642500000000e+02 -1.404495271226e-01 0.000000000000e+00 0.000000000000e+00
3.645000000000e+02 -1.812305285854e-01 0.000000000000e+00 0.000000000000e+00
3.647500000000e+02 -2.084968481916e-01 0.000000000000e+00 0.000000000000e+00
3.650000000000e+02 -2.166374189442e-01 0.000000000000e+00 0.000000000000e+00
3.652500000000e+02 -2.015720937465e-01 0.000000000000e+00 0.000000000000e+00
3.655000000000e+02 -1.614995577987e-01 0.000000000000e+00 0.000000000000e+00
3.657500000000e+02 -9.744382915654e-02 0.000000000000e+00 0.000000000000e+00
3.660000000000e+02 -1.350034210822e-02 0.000000000000e+00 0.000000000000e+00
3.662500000000e+02 8.328806157842e-02 0.000000000000e+00 0.000000000000e+00
3.665000000000e+02 1.834525600707e-01 0.000000000000e+00 0.000000000000e+00
3.667500000000e+02 2.759937329807e-01 0.000000000000e+00 0.000000000000e+00
3.670000000000e+02 3.495744470080e-01 0.000000000000e+00 0.000000000000e+00
3.672500000000e+02 3.938857956856e-01 0.000000000000e+00 0.000000000000e+00
3.675000000000e+02 4.010257942507e-01 0.000000000000e+00 0.000000000000e+00
3.677500000000e+02 3.667129579460e-01 0.000000000000e+00 0.000000000000e+00
3.680000000000e+02 2.911617149831e-01 0.000000000000e+00 0.000000000000e+00
3.682500000000e+02 1.794751799717e-01 0.000000000000e+00 0.000000000000e+00
3.685000000000e+02 4.146130875276e-02 0.000000000000e+00 0.000000000000e+00
3.687500000000e+02 -1.091541496379e-01 0.000000000000e+00 0.000000000000e+00
3.690000000000e+02 -2.560679537840e-01 0.000000000000e+00 0.000000000000e+00
3.692500000000e+02 -3.821669259500e-01 0.000000000000e+00 0.000000000000e+00
3.695000000000e+02 -4.715314979202e-01 0.000000000000e+00 0.000000000000e+00
3.697500000000e+02 -5.114390714296e-01 0.000000000000e+00 0.000000000000e+00
3.700000000000e+02 -4.941139557573e-01 0.000000000000e+00 0.000000000000e+00
3.702500000000e+02 -4.179856537770e-01 0.000000000000e+00 0.000000000000e+00
3.705000000000e+02 -2.882645073303e-01 0.000000000000e+00 0.000000000000e+00
3.707500000000e+02 -1.167189958885e-01 0.000000000000e+00 0.000000000000e+00
3.710000000000e+02 7.936592323898e-02 0.000000000000e+00 0.000000000000e+00
3.712500000000e+02 2.789665368668e-01 0.000000000000e+00 0.000000000000e+00
3.715000000000e+02 4.596525365529e-01 0.000000000000e+00 0.000000000000e+00
3.717500000000e+02 6.002113470766e-01 0.000000000000e+00 0.000000000000e+00
3.720000000000e+02 6.832513895620e-01 0.000000000000e+00 0.000000000000e+00
3.722500000000e+02 6.974580182437e-01 0.000000000000e+00 0.000000000000e+00
3.725000000000e+02 6.392043854205e-01 0.000000000000e+00 0.000000000000e+00
3.727500000000e+02 5.132878013939e-01 0.000000000000e+00 0.000000000000e+00
3.730000000000e+02 3.326631458736e-01 0.000000000000e+00 0.000000000000e+00
3.732500000000e+02 1.171667769323e-01 0.000000000000e+00 0.000000000000e+00
3.735000000000e+02 -1.086478830546e-01 0.000000000000e+00 0.000000000000e+00
3.737500000000e+02 -3.183247789679e-01 0.000000000000e+00 0.000000000000e+00
3.740000000000e+02 -4.866405439197e-01 0.000000000000e+00 0.000000000000e+00
3.742500000000e+02 -5.926798724970e-01 0.000000000000e+00 0.000000000000e+00
3.745000000000e+02 -6.224656169883e-01 0.000000000000e+00 0.000000000000e+00
3.747500000000e+02 -5.708031499472e-01 0.000000000000e+00 0.000000000000e+00
3.750000000000e+02 -4.420884793153e-01 0.000000000000e+00 0.000000000000e+00
3.752500000000e+02 -2.499542457280e-01 0.000000000000e+00 0.000000000000e+00
3.755000000000e+02 -1.577182925942e-02 0.000000000000e+00 0.000000000000e+00
3.757500000000e+02 2.338268863982e-01 0.000000000000e+00 0.000000000000e+00
3.760000000000e+02 4.701168688582e-01 0.000000000000e+00 0.000000000000e+00
3.762500000000e+02 6.657521668189e-01 0.000000000000e+00 0.000000000000e+00
3.765000000000e+02 7.981132454073e-01 0.000000000000e+00 0.000000000000e+00
3.767500000000e+02 8.521084974904e-01 0.000000000000e+00 0.000000000000e+00
3.770000000000e+02 8.220720614946e-01 0.000000000000e+00 0.000000000000e+00
3.772500000000e+02 7.125100789050e-01 0.000000000000e+00 0.000000000000e+00
3.775000000000e+02 5.375908940475e-01 0.000000000000e+00 0.000000000000e+00
3.777500000000e+02 3.194332587954e-01 0.000000000000e+00 0.000000000000e+00
3.780000000000e+02 8.539992277656e-02 0.000000000000e+00 0.000000000000e+00
3.782500000000e+02 -1.352679402506e-01 0.000000000000e+00 0.000000000000e+00
3.785000000000e+02 -3.150541111897e-01 0.000000000000e+00 0.000000000000e+00
3.787500000000e+02 -4.315549438375e-01 0.000000000000e+00 0.000000000000e+00
3.790000000000e+02 -4.702237251664e-01 0.000000000000e+00 0.000000000000e+00
3.792500000000e+02 -4.261255636106e-01 0.000000000000e+00 0.000000000000e+00
3.795000000000e+02 -3.044827426052e-01 0.000000000000e+00 0.000000000000e+00
3.797500000000e+02 -1.199451912830e-01 0.000000000000e+00 0.000000000000e+00
3.800000000000e+02 1.053161223210e-01 0.000000000000e+00 0.000000000000e+00
3.802500000000e+02 3.444447608312e-01 0.000000000000e+00 0.000000000000e+00
3.805000000000e+02 5.692973827743e-01 0.000000000000e+00 0.000000000000e+00
3.807500000000e+02 7.539692722072e-01 0.000000000000e+00 0.000000000000e+00
3.810000000000e+02 8.779975333396e-01 0.000000000000e+00 0.000000000000e+00
3.812500000000e+02 9.288376707791e-01 0.000000000000e+00 0.000000000000e+00
3.815000000000e+02 9.033063778069e-01 0.000000000000e+00 0.000000000000e+00
3.817500000000e+02 8.078194865304e-01 0.000000000000e+00 0.000000000000e+00
3.820000000000e+02 6.574110668334e-01 0.000000000000e+00 0.000000000000e+00
3.822500000000e+02 4.736768367591e-01 0.000000000000e+00 0.000000000000e+00
3.825000000000e+02 2.819217608312e-01 0.000000000000e+00 0.000000000000e+00
3.827500000000e+02 1.078902615701e-01 0.000000000000e+00 0.000000000000e+00
3.830000000000e+02 -2.549461334871e-02 0.000000000000e+00 0.000000000000e+00
3.832500000000e+02 -1.009650593615e-01 0.000000000000e+00 0.000000000000e+00
3.835000000000e+02 -1.089600925429e-01 0.000000000000e+00 0.000000000000e+00
3.837500000000e+02 -4.864746686135e-02 0.000000000000e+00 0.000000000000e+00
3.840000000000e+02 7.219314879823e-02 0.000000000000e+00 0.000000000000e+00
3.842500000000e+02 2.383849164494e-01 0.000000000000e+00 0.000000000000e+00
3.845000000000e+02 4.294841227725e-01 0.000000000000e+00 0.000000000000e+00
3.847500000000e+02 6.225289110352e-01 0.000000000000e+00 0.000000000000e+00
3.850000000000e+02 7.950360004127e-01 0.000000000000e+00 0.000000000000e+00
3.852500000000e+02 9.278517783554e-01 0.000000000000e+00 0.000000000000e+00
3.855000000000e+02 1.007493098837e+00 0.000000000000e+00 0.000000000000e+00
3.857500000000e+02 1.027689143308e+00 0.000000000000e+00 0.000000000000e+00
3.860000000000e+02 9.899476251037e-01 0.000000000000e+00 0.000000000000e+00
3.862500000000e+02 9.031007580020e-01 0.000000000000e+00 0.000000000000e+00
3.865000000000e+02 7.819207814307e-01 0.000000000000e+00 0.000000000000e+00
3.867500000000e+02 6.450136202453e-01 0.000000000000e+00 0.000000000000e+00
3.870000000000e+02 5.122871865049e-01 0.000000000000e+00 0.000000000000e+00
3.872500000000e+02 4.023371624776e-01 0.000000000000e+00 0.000000000000e+00
3.875000000000e+02 3.300929394372e-01 0.000000000000e+00 0.000000000000e+00
3.877500000000e+02 3.050211610183e-01 0.000000000000e+00 0.000000000000e+00
3.880000000000e+02 3.301014246484e-01 0.000000000000e+00 0.000000000000e+00
3.882500000000e+02 4.016803076109e-01 0.000000000000e+00 0.000000000000e+00
3.885000000000e+02 5.101911886609e-01 0.000000000000e+00 0.000000000000e+00
3.887500000000e+02 6.416143896737e-01 0.000000000000e+00 0.000000000000e+00
3.890000000000e+02 7.794597170822e-01 0.000000000000e+00 0.000000000000e+00
3.892500000000e+02 9.069930550489e-01 0.000000000000e+00 0.000000000000e+00
3.895000000000e+02 1.009407099269e+00 0.000000000000e+00 0.000000000000e+00
3.897500000000e+02 1.075655051280e+00 0.000000000000e+00 0.000000000000e+00
3.900000000000e+02 1.099721134374e+00 0.000000000000e+00 0.000000000000e+00
3.902500000000e+02 1.081184480740e+00 0.000000000000e+00 0.000000000000e+00
3.905000000000e+02 1.025031269288e+00 0.000000000000e+00 0.000000000000e+00
3.907500000000e+02 9.407703494160e-01 0.000000000000e+00 0.000000000000e+00
3.910000000000e+02 8.409966254349e-01 0.000000000000e+00 0.000000000000e+00
3.912500000000e+02 7.396128993286e-01 0.000000000000e+00 0.000000000000e+00
3.915000000000e+02 6.499568410962e-01 0.000000000000e+00 0.000000000000e+00
3.917500000000e+02 5.830818051131e-01 0.000000000000e+00 0.000000000000e+00
3.920000000000e+02 5.464095064245e-01 0.000000000000e+00 0.000000000000e+00
3.922500000000e+02 5.429145645240e-01 0.000000000000e+00 0.000000000000e+00
3.925000000000e+02 5.709244359193e-01 0.000000000000e+00 0.000000000000e+00
3.927500000000e+02 6.245341614615e-01 0.000000000000e+00 0.000000000000e+00
3.930000000000e+02 6.945550362649e-01 0.000000000000e+00 0.000000000000e+00
3.932500000000e+02 7.698501405113e-01 0.000000000000e+00 0.000000000000e+00
3.935000000000e+02 8.388656824518e-01 0.000000000000e+00 0.000000000000e+00
3.937500000000e+02 8.911500479119e-01 0.000000000000e+00 0.000000000000e+00
3.940000000000e+02 9.186633167951e-01 0.000000000000e+00 0.000000000000e+00
3.942500000000e+02 9.167160868094e-01 0.000000000000e+00 0.000000000000e+00
3.945000000000e+02 8.844318619085e-01 0.000000000000e+00 0.000000000000e+00
3.947500000000e+02 8.246939009739e-01 0.000000000000e+00 0.000000000000e+00
3.950000000000e+02 7.436060951041e-01 0.000000000000e+00 0.000000000000e+00
3.952500000000e+02 6.495591449215e-01 0.000000000000e+00 0.000000000000e+00
3.955000000000e+02 5.520403803356e-01 0.000000000000e+00 0.000000000000e+00
3.957500000000e+02 4.603526092688e-01 0.000000000000e+00 0.000000000000e+00
3.960000000000e+02 3.824118527824e-01 0.000000000000e+00 0.000000000000e+00
3.962500000000e+02 3.237762064417e-01 0.000000000000e+00 0.000000000000e+00
3.965000000000e+02 2.870216589292e-01 0.000000000000e+00 0.000000000000e+00
3.967500000000e+02 2.715310416448e-01 0.000000000000e+00 0.000000000000e+00
3.970000000000e+02 2.737063423381e-01 0.000000000000e+00 0.000000000000e+00
3.972500000000e+02 2.875598195248e-01 0.000000000000e+00 0.000000000000e+00
3.975000000000e+02 3.055926275083e-01 0.000000000000e+00 0.000000000000e+00
3.977500000000e+02 3.198365768470e-01 0.000000000000e+00 0.000000000000e+00
3.980000000000e+02 3.229187988996e-01 0.000000000000e+00 0.000000000000e+00
3.982500000000e+02 3.090117061414e-01 0.000000000000e+00 0.000000000000e+00
3.985000000000e+02 2.745506156091e-01 0.000000000000e+00 0.000000000000e+00
3.987500000000e+02 2.186354834208e-01 0.000000000000e+00 0.000000000000e+00
3.990000000000e+02 1.430765196076e-01 0.000000000000e+00 0.000000000000e+00
3.992500000000e+02 5.209021076517e-02 0.000000000000e+00 0.000000000000e+00
3.995000000000e+02 -4.830351219069e-02 0.000000000000e+00 0.000000000000e+00
3.997500000000e+02 -1.510959872551e-01 0.000000000000e+00 0.000000000000e+00
4.000000000000e+02 -2.492054029752e-01 0.000000000000e+00 0.000000000000e+00
4.002500000000e+02 -3.363729553585e-01 0.000000000000e+00 0.000000000000e+00
4.005000000000e+02 -4.079254157579e-01 0.000000000000e+00 0.000000000000e+00
4.007500000000e+02 -4.613102207425e-01 0.000000000000e+00 0.000000000000e+00
4.010000000000e+02 -4.963406622343e-01 0.000000000000e+00 0.000000000000e+00
4.012500000000e+02 -5.151271846097e-01 0.000000000000e+00 0.000000000000e+00
4.015000000000e+02 -5.217112290437e-01 0.000000000000e+00 0.000000000000e+00
4.017500000000e+02 -5.214554413195e-01 0.000000000000e+00 0.000000000000e+00
4.020000000000e+02 -5.202738197481e-01 0.000000000000e+00 0.000000000000e+00
4.022500000000e+02 -5.238040065225e-01 0.000000000000e+00 0.000000000000e+00
4.025000000000e+02 -5.366293389098e-01 0.000000000000e+00 0.000000000000e+00
4.027500000000e+02 -5.616500546613e-01 0.000000000000e+00 0.000000000000e+00
4.030000000000e+02 -5.996824457531e-01 0.000000000000e+00 0.000000000000e+00
4.032500000000e+02 -6.493345325669e-01 0.000000000000e+00 0.000000000000e+00
4.035000000000e+02 -7.071708890830e-01 0.000000000000e+00 0.000000000000e+00
4.037500000000e+02 -7.681421503636e-01 0.000000000000e+00 0.000000000000e+00
4.040000000000e+02 -8.262211370826e-01 0.000000000000e+00 0.000000000000e+00
4.042500000000e+02 -8.751616279760e-01 0.000000000000e+00 0.000000000000e+00
4.045000000000e+02 -9.092808078992e-01 0.000000000000e+00 0.000000000000e+00
4.047500000000e+02 -9.241641509060e-01 0.000000000000e+00 0.000000000000e+00
4.050000000000e+02 -9.172021990293e-01 0.000000000000e+00 0.000000000000e+00
4.052500000000e+02 -8.878909722294e-01 0.000000000000e+00 0.000000000000e+00
4.055000000000e+02 -8.378587359710e-01 0.000000000000e+00 0.000000000000e+00
4.057500000000e+02 -7.706175927837e-01 0.000000000000e+00 0.000000000000e+00
4.060000000000e+02 -6.910742685726e-01 0.000000000000e+00 0.000000000000e+00
4.062500000000e+02 -6.048659072988e-01 0.000000000000e+00 0.000000000000e+00
4.065000000000e+02 -5.176095890330e-01 0.000000000000e+00 0.000000000000e+00
4.067500000000e+02 -4.341656390681e-01 0.000000000000e+00 0.000000000000e+00
4.070000000000e+02 -3.580130626756e-01 0.000000000000e+00 0.000000000000e+00
4.072500000000e+02 -2.908207695559e-01 0.000000000000e+00 0.000000000000e+00
4.075000000000e+02 -2.322724793713e-01 0.000000000000e+00 0.000000000000e+00
4.077500000000e+02 -1.801696303053e-01 0.000000000000e+00 0.000000000000e+00
4.080000000000e+02 -1.307996096410e-01 0.000000000000e+00 0.000000000000e+00
4.082500000000e+02 -7.952105225634e-02 0.000000000000e+00 0.000000000000e+00
4.085000000000e+02 -2.148853940510e-02 0.000000000000e+00 0.000000000000e+00
4.087500000000e+02 4.758025537281e-02 0.000000000000e+00 0.000000000000e+00
4.090000000000e+02 1.306984151356e-01 0.000000000000e+00 0.000000000000e+00
4.092500000000e+02 2.290607632541e-01 0.000000000000e+00 0.000000000000e+00
4.095000000000e+02 3.417278687825e-01 0.000000000000e+00 0.000000000000e+00
4.097500000000e+02 4.655883435636e-01 0.000000000000e+00 0.000000000000e+00
4.100000000000e+02 5.956077353796e-01 0.000000000000e+00 0.000000000000e+00
4.102500000000e+02 7.253339275245e-01 0.000000000000e+00 0.000000000000e+00
4.105000000000e+02 8.475943076868e-01 0.000000000000e+00 0.000000000000e+00
4.107500000000e+02 9.552937976374e-01 0.000000000000e+00 0.000000000000e+00
4.110000000000e+02 1.042208774359e+00 0.000000000000e+00 0.000000000000e+00
4.112500000000e+02 1.103671990406e+00 0.000000000000e+00 0.000000000000e+00
4.115000000000e+02 1.137057936881e+00 0.000000000000e+00 0.000000000000e+00
4.117500000000e+02 1.142004856891e+00 0.000000000000e+00 0.000000000000e+00
4.120000000000e+02 1.120345255722e+00 0.000000000000e+00 0.000000000000e+00
4.122500000000e+02 1.075756452903e+00 0.000000000000e+00 0.000000000000e+00
4.125000000000e+02 1.013181056058e+00 0.000000000000e+00 0.000000000000e+00
4.127500000000e+02 9.380989138035e-01 0.000000000000e+00 0.000000000000e+00
4.130000000000e+02 8.557526971324e-01 0.000000000000e+00 0.000000000000e+00
4.132500000000e+02 7.704358285449e-01 0.000000000000e+00 0.000000000000e+00
4.135000000000e+02 6.849430038632e-01 0.000000000000e+00 0.000000000000e+00
4.137500000000e+02 6.002610910171e-01 0.000000000000e+00 0.000000000000e+00
4.140000000000e+02 5.155447552892e-01 0.000000000000e+00 0.000000000000e+00
4.142500000000e+02 4.283813185200e-01 0.000000000000e+00 0.000000000000e+00
4.145000000000e+02 3.353086098361e-01 0.000000000000e+00 0.000000000000e+00
4.147500000000e+02 2.325135790471e-01 0.000000000000e+00 0.000000000000e+00
4.150000000000e+02 1.166132722707e-01 0.000000000000e+00 0.000000000000e+00
4.152500000000e+02 -1.459286942876e-02 0.000000000000e+00 0.000000000000e+00
4.155000000000e+02 -1.615076812791e-01 0.000000000000e+00 0.000000000000e+00
4.157500000000e+02 -3.223483649703e-01 0.000000000000e+00 0.000000000000e+00
4.160000000000e+02 -4.930459077276e-01 0.000000000000e+00 0.000000000000e+00
4.162500000000e+02 -6.674526988207e-01 0.000000000000e+00 0.000000000000e+00
4.165000000000e+02 -8.378370724130e-01 0.000000000000e+00 0.000000000000e+00
4.167500000000e+02 -9.956041286524e-01 0.000000000000e+00 0.000000000000e+00
4.170000000000e+02 -1.132151064188e+00 0.000000000000e+00 0.000000000000e+00
4.172500000000e+02 -1.239746729002e+00 0.000000000000e+00 0.000000000000e+00
4.175000000000e+02 -1.312321807229e+00 0.000000000000e+00 0.000000000000e+00
4.177500000000e+02 -1.346068352084e+00 0.000000000000e+00 0.000000000000e+00
4.180000000000e+02 -1.339773644731e+00 0.000000000000e+00 0.000000000000e+00
4.182500000000e+02 -1.294849792120e+00 0.000000000000e+00 0.000000000000e+00
4.185000000000e+02 -1.215061993735e+00 0.000000000000e+00 0.000000000000e+00
4.187500000000e+02 -1.105999150058e+00 0.000000000000e+00 0.000000000000e+00
4.190000000000e+02 -9.743647390647e-01 0.000000000000e+00 0.000000000000e+00
4.192500000000e+02 -8.271888709688e-01 0.000000000000e+00 0.000000000000e+00
4.195000000000e+02 -6.710709819014e-01 0.000000000000e+00 0.000000000000e+00
4.197500000000e+02 -5.115556443779e-01 0.000000000000e+00 0.000000000000e+00
4.200000000000e+02 -3.527225719802e-01 0.000000000000e+00 0.000000000000e+00
4.202500000000e+02 -1.970392428226e-01 0.000000000000e+00 0.000000000000e+00
4.205000000000e+02 -4.548541544451e-02 0.000000000000e+00 0.000000000000e+00
4.207500000000e+02 1.020811818520e-01 0.000000000000e+00 0.000000000000e+00
4.210000000000e+02 2.463837983356e-01 0.000000000000e+00 0.000000000000e+00
4.212500000000e+02 3.881012395532e-01 0.000000000000e+00 0.000000000000e+00
4.215000000000e+02 5.272607986652e-01 0.000000000000e+00 0.000000000000e+00
4.217500000000e+02 6.627489352274e-01 0.000000000000e+00 0.000000000000e+00
4.220000000000e+02 7.920212964892e-01 0.000000000000e+00 0.000000000000e+00
4.222500000000e+02 9.110640605268e-01 0.000000000000e+00 0.000000000000e+00
4.225000000000e+02 1.014621486916e+00 0.000000000000e+00 0.000000000000e+00
4.227500000000e+02 1.096665370794e+00 0.000000000000e+00 0.000000000000e+00
4.230000000000e+02 1.151046451060e+00 0.000000000000e+00 0.000000000000e+00
4.232500000000e+02 1.172240807753e+00 0.000000000000e+00 0.000000000000e+00
4.235000000000e+02 1.156089696854e+00 0.000000000000e+00 0.000000000000e+00
4.237500000000e+02 1.100431091754e+00 0.000000000000e+00 0.000000000000e+00
4.240000000000e+02 1.005535320662e+00 0.000000000000e+00 0.000000000000e+00
4.242500000000e+02 8.742834520421e-01 0.000000000000e+00 0.000000000000e+00
4.245000000000e+02 7.120616182763e-01 0.000000000000e+00 0.000000000000e+00
4.247500000000e+02 5.263822849930e-01 0.000000000000e+00 0.000000000000e+00
4.250000000000e+02 3.262791841530e-01 0.000000000000e+00 0.000000000000e+00
4.252500000000e+02 1.215512441204e-01 0.000000000000e+00 0.000000000000e+00
4.255000000000e+02 -7.805150514913e-02 0.000000000000e+00 0.000000000000e+00
4.257500000000e+02 -2.636026164556e-01 0.000000000000e+00 0.000000000000e+00
4.260000000000e+02 -4.276460628995e-01 0.000000000000e+00 0.000000000000e+00
4.262500000000e+02 -5.646475673220e-01 0.000000000000e+00 0.000000000000e+00
4.265000000000e+02 -6.712119717730e-01 0.000000000000e+00 0.000000000000e+00
4.267500000000e+02 -7.460613638873e-01 0.000000000000e+00 0.000000000000e+00
4.270000000000e+02 -7.898008826190e-01 0.000000000000e+00 0.000000000000e+00
4.272500000000e+02 -8.045257377393e-01 0.000000000000e+00 0.000000000000e+00
4.275000000000e+02 -7.933403387257e-01 0.000000000000e+00 0.000000000000e+00
4.277500000000e+02 -7.598663770812e-01 0.000000000000e+00 0.000000000000e+00
4.280000000000e+02 -7.078108609694e-01 0.000000000000e+00 0.000000000000e+00
4.282500000000e+02 -6.406488744915e-01 0.000000000000e+00 0.000000000000e+00
4.285000000000e+02 -5.614521706205e-01 0.000000000000e+00 0.000000000000e+00
4.287500000000e+02 -4.728675958320e-01 0.000000000000e+00 0.000000000000e+00
4.290000000000e+02 -3.772231815555e-01 0.000000000000e+00 0.000000000000e+00
4.292500000000e+02 -2.767186378095e-01 0.000000000000e+00 0.000000000000e+00
4.295000000000e+02 -1.736441515514e-01 0.000000000000e+00 0.000000000000e+00
4.297500000000e+02 -7.056864081065e-02 0.000000000000e+00 0.000000000000e+00
4.300000000000e+02 2.955388309618e-02 0.000000000000e+00 0.000000000000e+00
4.302500000000e+02 1.233949048720e-01 0.000000000000e+00 0.000000000000e+00
4.305000000000e+02 2.073917724459e-01 0.000000000000e+00 0.000000000000e+00
4.307500000000e+02 2.780062357701e-01 0.000000000000e+00 0.000000000000e+00
4.310000000000e+02 3.320669620092e-01 0.000000000000e+00 0.000000000000e+00
4.312500000000e+02 3.671447835303e-01 0.000000000000e+00 0.000000000000e+00
4.315000000000e+02 3.819006967738e-01 0.000000000000e+00 0.000000000000e+00
4.317500000000e+02 3.763476173543e-01 0.000000000000e+00 0.000000000000e+00
4.320000000000e+02 3.519774632970e-01 0.000000000000e+00 0.000000000000e+00
4.322500000000e+02 3.117236171212e-01 0.000000000000e+00 0.000000000000e+00
4.325000000000e+02 2.597523017086e-01 0.000000000000e+00 0.000000000000e+00
4.327500000000e+02 2.011012213946e-01 0.000000000000e+00 0.000000000000e+00
4.330000000000e+02 1.412061181316e-01 0.000000000000e+00 0.000000000000e+00
4.332500000000e+02 8.537225535070e-02 0.000000000000e+00 0.000000000000e+00
4.335000000000e+02 3.825581847556e-02 0.000000000000e+00 0.000000000000e+00
4.337500000000e+02 3.418700504044e-03 0.000000000000e+00 0.000000000000e+00
4.340000000000e+02 -1.699049083650e-02 0.000000000000e+00 0.000000000000e+00
4.342500000000e+02 -2.239431481828e-02 0.000000000000e+00 0.000000000000e+00
4.345000000000e+02 -1.377074331518e-02 0.000000000000e+00 0.000000000000e+00
4.347500000000e+02 6.525489382563e-03 0.000000000000e+00 0.000000000000e+00
4.350000000000e+02 3.507308723533e-02 0.000000000000e+00 0.000000000000e+00
4.352500000000e+02 6.777968583278e-02 0.000000000000e+00 0.000000000000e+00
4.355000000000e+02 1.003091846834e-01 0.000000000000e+00 0.000000000000e+00
4.357500000000e+02 1.284886936008e-01 0.000000000000e+00 0.000000000000e+00
4.360000000000e+02 1.486518293752e-01 0.000000000000e+00 0.000000000000e+00
4.362500000000e+02 1.578898447315e-01 0.000000000000e+00 0.000000000000e+00
4.365000000000e+02 1.541997559949e-01 0.000000000000e+00 0.000000000000e+00
4.367500000000e+02 1.365360166265e-01 0.000000000000e+00 0.000000000000e+00
4.370000000000e+02 1.047862885942e-01 0.000000000000e+00 0.000000000000e+00
4.372500000000e+02 5.970012397334e-02 0.000000000000e+00 0.000000000000e+00
4.375000000000e+02 2.800631978231e-03 0.000000000000e+00 0.000000000000e+00
4.377500000000e+02 -6.369644804813e-02 0.000000000000e+00 0.000000000000e+00
4.380000000000e+02 -1.369430191924e-01 0.000000000000e+00 0.000000000000e+00
4.382500000000e+02 -2.134992111949e-01 0.000000000000e+00 0.000000000000e+00
4.385000000000e+02 -2.893693885365e-01 0.000000000000e+00 0.000000000000e+00
4.387500000000e+02 -3.600595840443e-01 0.000000000000e+00 0.000000000000e+00
4.390000000000e+02 -4.206873141607e-01 0.000000000000e+00 0.000000000000e+00
4.392500000000e+02 -4.661720969076e-01 0.000000000000e+00 0.000000000000e+00
4.395000000000e+02 -4.915244889367e-01 0.000000000000e+00 0.000000000000e+00
4.397500000000e+02 -4.922343018492e-01 0.000000000000e+00 0.000000000000e+00
4.400000000000e+02 -4.647374328497e-01 0.000000000000e+00 0.000000000000e+00
4.402500000000e+02 -4.069190221775e-01 0.000000000000e+00 0.000000000000e+00
4.405000000000e+02 -3.185924257231e-01 0.000000000000e+00 0.000000000000e+00
4.407500000000e+02 -2.018825215670e-01 0.000000000000e+00 0.000000000000e+00
4.410000000000e+02 -6.144101063561e-02 0.000000000000e+00 0.000000000000e+00
4.412500000000e+02 9.556796121778e-02 0.000000000000e+00 0.000000000000e+00
4.415000000000e+02 2.597517007073e-01 0.000000000000e+00 0.000000000000e+00
4.417500000000e+02 4.200514260980e-01 0.000000000000e+00 0.000000000000e+00
4.420000000000e+02 5.645563628972e-01 0.000000000000e+00 0.000000000000e+00
4.422500000000e+02 6.815063178212e-01 0.000000000000e+00 0.000000000000e+00
4.425000000000e+02 7.603883731153e-01 0.000000000000e+00 0.000000000000e+00
4.427500000000e+02 7.930120840224e-01 0.000000000000e+00 0.000000000000e+00
4.430000000000e+02 7.744399854146e-01 0.000000000000e+00 0.000000000000e+00
4.432500000000e+02 7.036582772000e-01 0.000000000000e+00 0.000000000000e+00
4.435000000000e+02 5.838960645138e-01 0.000000000000e+00 0.000000000000e+00
4.437500000000e+02 4.225380683087e-01 0.000000000000e+00 0.000000000000e+00
4.440000000000e+02 2.306209486977e-01 0.000000000000e+00 0.000000000000e+00
4.442500000000e+02 2.195158844576e-02 0.000000000000e+00 0.000000000000e+00
4.445000000000e+02 -1.880694133179e-01 0.000000000000e+00 0.000000000000e+00
4.447500000000e+02 -3.838001471935e-01 0.000000000000e+00 0.000000000000e+00
4.450000000000e+02 -5.507452133435e-01 0.000000000000e+00 0.000000000000e+00
4.452500000000e+02 -6.768338227417e-01 0.000000000000e+00 0.000000000000e+00
4.455000000000e+02 -7.534559574589e-01 0.000000000000e+00 0.000000000000e+00
4.457500000000e+02 -7.761530530415e-01 0.000000000000e+00 0.000000000000e+00
4.460000000000e+02 -7.449002239188e-01 0.000000000000e+00 0.000000000000e+00
4.462500000000e+02 -6.639640348528e-01 0.000000000000e+00 0.000000000000e+00
4.465000000000e+02 -5.413670353141e-01 0.000000000000e+00 0.000000000000e+00
4.467500000000e+02 -3.880316843021e-01 0.000000000000e+00 0.000000000000e+00
4.470000000000e+02 -2.167068855274e-01 0.000000000000e+00 0.000000000000e+00
4.472500000000e+02 -4.079682312314e-02 0.000000000000e+00 0.000000000000e+00
4.475000000000e+02 1.267870423922e-01 0.000000000000e+00 0.000000000000e+00
4.477500000000e+02 2.746430654306e-01 0.000000000000e+00 0.000000000000e+00
4.480000000000e+02 3.936822652160e-01 0.000000000000e+00 0.000000000000e+00
4.482500000000e+02 4.776650084835e-01 0.000000000000e+00 0.000000000000e+00
4.485000000000e+02 5.234530226693e-01 0.000000000000e+00 0.000000000000e+00
4.487500000000e+02 5.309889238471e-01 0.000000000000e+00 0.000000000000e+00
4.490000000000e+02 5.030395889780e-01 0.000000000000e+00 0.000000000000e+00
4.492500000000e+02 4.447550088162e-01 0.000000000000e+00 0.000000000000e+00
4.495000000000e+02 3.631002019848e-01 0.000000000000e+00 0.000000000000e+00
4.497500000000e+02 2.662155389184e-01 0.000000000000e+00 0.000000000000e+00
4.500000000000e+02 1.627529397300e-01 0.000000000000e+00 0.000000000000e+00
4.502500000000e+02 6.122511994866e-02 0.000000000000e+00 0.000000000000e+00
4.505000000000e+02 -3.060440060009e-02 0.000000000000e+00 0.000000000000e+00
4.507500000000e+02 -1.062689275897e-01 0.000000000000e+00 0.000000000000e+00
4.510000000000e+02 -1.610638137511e-01 0.000000000000e+00 0.000000000000e+00
4.512500000000e+02 -1.924065608587e-01 0.000000000000e+00 0.000000000000e+00
4.515000000000e+02 -2.000640874366e-01 0.000000000000e+00 0.000000000000e+00
4.517500000000e+02 -1.862151200174e-01 0.000000000000e+00 0.000000000000e+00
4.520000000000e+02 -1.553154983792e-01 0.000000000000e+00 0.000000000000e+00
4.522500000000e+02 -1.137412996654e-01 0.000000000000e+00 0.000000000000e+00
4.525000000000e+02 -6.920100371407e-02 0.000000000000e+00 0.000000000000e+00
4.527500000000e+02 -2.993348590179e-02 0.000000000000e+00 0.000000000000e+00
4.530000000000e+02 -3.741236355478e-03 0.000000000000e+00 0.000000000000e+00
4.532500000000e+02 3.056521253851e-03 0.000000000000e+00 0.000000000000e+00
4.535000000000e+02 -1.336572809181e-02 0.000000000000e+00 0.000000000000e+00
4.537500000000e+02 -5.350394506732e-02 0.000000000000e+00 0.000000000000e+00
4.540000000000e+02 -1.140064008692e-01 0.000000000000e+00 0.000000000000e+00
4.542500000000e+02 -1.875999668754e-01 0.000000000000e+00 0.000000000000e+00
4.545000000000e+02 -2.635479737203e-01 0.000000000000e+00 0.000000000000e+00
4.547500000000e+02 -3.286659219615e-01 0.000000000000e+00 0.000000000000e+00
4.550000000000e+02 -3.688450078899e-01 0.000000000000e+00 0.000000000000e+00
4.552500000000e+02 -3.709510670230e-01 0.000000000000e+00 0.000000000000e+00
4.555000000000e+02 -3.248900791150e-01 0.000000000000e+00 0.000000000000e+00
4.557500000000e+02 -2.255736871386e-01 0.000000000000e+00 0.000000000000e+00
4.560000000000e+02 -7.449107314589e-02 0.000000000000e+00 0.000000000000e+00
4.562500000000e+02 1.193942760202e-01 0.000000000000e+00 0.000000000000e+00
4.565000000000e+02 3.396490649605e-01 0.000000000000e+00 0.000000000000e+00
4.567500000000e+02 5.634059530111e-01 0.000000000000e+00 0.000000000000e+00
4.570000000000e+02 7.634324255277e-01 0.000000000000e+00 0.000000000000e+00
4.572500000000e+02 9.110891912234e-01 0.000000000000e+00 0.000000000000e+00
4.575000000000e+02 9.798909838881e-01 0.000000000000e+00 0.000000000000e+00
4.577500000000e+02 9.492621110110e-01 0.000000000000e+00 0.000000000000e+00
4.580000000000e+02 8.080017024786e-01 0.000000000000e+00 0.000000000000e+00
4.582500000000e+02 5.569554239499e-01 0.000000000000e+00 0.000000000000e+00
4.585000000000e+02 2.104405950645e-01 0.000000000000e+00 0.000000000000e+00
4.587500000000e+02 -2.039095786918e-01 0.000000000000e+00 0.000000000000e+00
4.590000000000e+02 -6.470392037928e-01 0.000000000000e+00 0.000000000000e+00
4.592500000000e+02 -1.072039138028e+00 0.000000000000e+00 0.000000000000e+00
4.595000000000e+02 -1.429100266243e+00 0.000000000000e+00 0.000000000000e+00
4.597500000000e+02 -1.671344367686e+00 0.000000000000e+00 0.000000000000e+00
4.600000000000e+02 -1.760861060068e+00 0.000000000000e+00 0.000000000000e+00
4.602500000000e+02 -1.674189710848e+00 0.000000000000e+00 0.000000000000e+00
4.605000000000e+02 -1.406490127256e+00 0.000000000000e+00 0.000000000000e+00
4.607500000000e+02 -9.737525258477e-01 0.000000000000e+00 0.000000000000e+00
4.610000000000e+02 -4.125994858580e-01 0.000000000000e+00 0.000000000000e+00
4.612500000000e+02 2.224895957990e-01 0.000000000000e+00 0.000000000000e+00
4.615000000000e+02 8.643793816679e-01 0.000000000000e+00 0.000000000000e+00
4.617500000000e+02 1.440427226150e+00 0.000000000000e+00 0.000000000000e+00
4.620000000000e+02 1.880816202231e+00 0.000000000000e+00 0.000000000000e+00
4.622500000000e+02 2.127103940293e+00 0.000000000000e+00 0.000000000000e+00
4.625000000000e+02 2.139926728951e+00 0.000000000000e+00 0.000000000000e+00
4.627500000000e+02 1.904839058858e+00 0.000000000000e+00 0.000000000000e+00
4.630000000000e+02 1.435444959786e+00 0.000000000000e+00 0.000000000000e+00
4.632500000000e+02 7.732737755051e-01 0.000000000000e+00 0.000000000000e+00
4.635000000000e+02 -1.576285849187e-02 0.000000000000e+00 0.000000000000e+00
4.637500000000e+02 -8.480699417098e-01 0.000000000000e+00 0.000000000000e+00
4.640000000000e+02 -1.631546751702e+00 0.000000000000e+00 0.000000000000e+00
4.642500000000e+02 -2.276218535509e+00 0.000000000000e+00 0.000000000000e+00
4.645000000000e+02 -2.705065679883e+00 0.000000000000e+00 0.000000000000e+00
4.647500000000e+02 -2.863713149317e+00 0.000000000000e+00 0.000000000000e+00
4.650000000000e+02 -2.727730815705e+00 0.000000000000e+00 0.000000000000e+00
4.652500000000e+02 -2.306547257140e+00 0.000000000000e+00 0.000000000000e+00
4.655000000000e+02 -1.643369437973e+00 0.000000000000e+00 0.000000000000e+00
4.657500000000e+02 -8.109829255949e-01 0.000000000000e+00 0.000000000000e+00
4.660000000000e+02 9.617740374470e-02 0.000000000000e+00 0.000000000000e+00
4.662500000000e+02 9.728136829602e-01 0.000000000000e+00 0.000000000000e+00
4.665000000000e+02 1.715149856948e+00 0.000000000000e+00 0.000000000000e+00
4.667500000000e+02 2.233419931519e+00 0.000000000000e+00 0.000000000000e+00
4.670000000000e+02 2.462912705562e+00 0.000000000000e+00 0.000000000000e+00
4.672500000000e+02 2.372170462680e+00 0.000000000000e+00 0.000000000000e+00
4.675000000000e+02 1.967266239048e+00 0.000000000000e+00 0.000000000000e+00
4.677500000000e+02 1.291556158033e+00 0.000000000000e+00 0.000000000000e+00
4.680000000000e+02 4.208620906230e-01 0.000000000000e+00 0.000000000000e+00
4.682500000000e+02 -5.453849379331e-01 0.000000000000e+00 0.000000000000e+00
4.685000000000e+02 -1.495992717288e+00 0.000000000000e+00 0.000000000000e+00
4.687500000000e+02 -2.321407514163e+00 0.000000000000e+00 0.000000000000e+00
4.690000000000e+02 -2.927012281731e+00 0.000000000000e+00 0.000000000000e+00
4.692500000000e+02 -3.244665340364e+00 0.000000000000e+00 0.000000000000e+00
4.695000000000e+02 -3.241028398738e+00 0.000000000000e+00 0.000000000000e+00
4.697500000000e+02 -2.921627267230e+00 0.000000000000e+00 0.000000000000e+00
4.700000000000e+02 -2.330121480575e+00 0.000000000000e+00 0.000000000000e+00
4.702500000000e+02 -1.542862530361e+00 0.000000000000e+00 0.000000000000e+00
4.705000000000e+02 -6.594169100842e-01 0.000000000000e+00 0.000000000000e+00
4.707500000000e+02 2.097575670647e-01 0.000000000000e+00 0.000000000000e+00
4.710000000000e+02 9.569324118021e-01 0.000000000000e+00 0.000000000000e+00
4.712500000000e+02 1.490313207772e+00 0.000000000000e+00 0.000000000000e+00
4.715000000000e+02 1.745172209904e+00 0.000000000000e+00 0.000000000000e+00
4.717500000000e+02 1.691521576700e+00 0.000000000000e+00 0.000000000000e+00
4.720000000000e+02 1.337386420502e+00 0.000000000000e+00 0.000000000000e+00
4.722500000000e+02 7.273023136777e-01 0.000000000000e+00 0.000000000000e+00
4.725000000000e+02 -6.372741160774e-02 0.000000000000e+00 0.000000000000e+00
4.727500000000e+02 -9.400028096686e-01 0.000000000000e+00 0.000000000000e+00
4.730000000000e+02 -1.797347702892e+00 0.000000000000e+00 0.000000000000e+00
4.732500000000e+02 -2.536201604711e+00 0.000000000000e+00 0.000000000000e+00
4.735000000000e+02 -3.073913395512e+00 0.000000000000e+00 0.000000000000e+00
4.737500000000e+02 -3.354691286440e+00 0.000000000000e+00 0.000000000000e+00
4.740000000000e+02 -3.355985855881e+00 0.000000000000e+00 0.000000000000e+00
4.742500000000e+02 -3.090558801376e+00 0.000000000000e+00 0.000000000000e+00
4.745000000000e+02 -2.604055496494e+00 0.000000000000e+00 0.000000000000e+00
4.747500000000e+02 -1.968479463364e+00 0.000000000000e+00 0.000000000000e+00
4.750000000000e+02 -1.272485543259e+00 0.000000000000e+00 0.000000000000e+00
4.752500000000e+02 -6.097991285984e-01 0.000000000000e+00 0.000000000000e+00
4.755000000000e+02 -6.728248614026e-02 0.000000000000e+00 0.000000000000e+00
4.757500000000e+02 2.858187384837e-01 0.000000000000e+00 0.000000000000e+00
4.760000000000e+02 4.061029595004e-01 0.000000000000e+00 0.000000000000e+00
4.762500000000e+02 2.807260719165e-01 0.000000000000e+00 0.000000000000e+00
4.765000000000e+02 -7.190903016519e-02 0.000000000000e+00 0.000000000000e+00
4.767500000000e+02 -6.054638332882e-01 0.000000000000e+00 0.000000000000e+00
4.770000000000e+02 -1.252436934580e+00 0.000000000000e+00 0.000000000000e+00
4.772500000000e+02 -1.933425746114e+00 0.000000000000e+00 0.000000000000e+00
4.775000000000e+02 -2.567610376697e+00 0.000000000000e+00 0.000000000000e+00
4.777500000000e+02 -3.083071903134e+00 0.000000000000e+00 0.000000000000e+00
4.780000000000e+02 -3.425620851370e+00 0.000000000000e+00 0.000000000000e+00
4.782500000000e+02 -3.565046348628e+00 0.000000000000e+00 0.000000000000e+00
4.785000000000e+02 -3.498066240879e+00 0.000000000000e+00 0.000000000000e+00
4.787500000000e+02 -3.247710774697e+00 0.000000000000e+00 0.000000000000e+00
4.790000000000e+02 -2.859345130309e+00 0.000000000000e+00 0.000000000000e+00
4.792500000000e+02 -2.393966268091e+00 0.000000000000e+00 0.000000000000e+00
4.795000000000e+02 -1.919741932570e+00 0.000000000000e+00 0.000000000000e+00
4.797500000000e+02 -1.502953720998e+00 0.000000000000e+00 0.000000000000e+00
4.800000000000e+02 -1.199541036892e+00 0.000000000000e+00 0.000000000000e+00
4.802500000000e+02 -1.048319506240e+00 0.000000000000e+00 0.000000000000e+00
4.805000000000e+02 -1.066687980770e+00 0.000000000000e+00 0.000000000000e+00
4.807500000000e+02 -1.249281824535e+00 0.000000000000e+00 0.000000000000e+00
4.810000000000e+02 -1.569627445485e+00 0.000000000000e+00 0.000000000000e+00
4.812500000000e+02 -1.984458908600e+00 0.000000000000e+00 0.000000000000e+00
4.815000000000e+02 -2.440023622553e+00 0.000000000000e+00 0.000000000000e+00
4.817500000000e+02 -2.879472179535e+00 0.000000000000e+00 0.000000000000e+00
4.820000000000e+02 -3.250323912926e+00 0.000000000000e+00 0.000000000000e+00
4.822500000000e+02 -3.511032974686e+00 0.000000000000e+00 0.000000000000e+00
4.825000000000e+02 -3.635839593461e+00 0.000000000000e+00 0.000000000000e+00
4.827500000000e+02 -3.617351162207e+00 0.000000000000e+00 0.000000000000e+00
4.830000000000e+02 -3.466619291673e+00 0.000000000000e+00 0.000000000000e+00
4.832500000000e+02 -3.210816861330e+00 0.000000000000e+00 0.000000000000e+00
4.835000000000e+02 -2.888928137563e+00 0.000000000000e+00 0.000000000000e+00
4.837500000000e+02 -2.546105804293e+00 0.000000000000e+00 0.000000000000e+00
4.840000000000e+02 -2.227492690653e+00 0.000000000000e+00 0.000000000000e+00
4.842500000000e+02 -1.972338638154e+00 0.000000000000e+00 0.000000000000e+00
4.845000000000e+02 -1.809165260166e+00 0.000000000000e+00 0.000000000000e+00
4.847500000000e+02 -1.752558764140e+00 0.000000000000e+00 0.000000000000e+00
4.850000000000e+02 -1.801930754172e+00 0.000000000000e+00 0.000000000000e+00
4.852500000000e+02 -1.942313815943e+00 0.000000000000e+00 0.000000000000e+00
4.855000000000e+02 -2.146990120882e+00 0.000000000000e+00 0.000000000000e+00
4.857500000000e+02 -2.381522218598e+00 0.000000000000e+00 0.000000000000e+00
4.860000000000e+02 -2.608593616462e+00 0.000000000000e+00 0.000000000000e+00
4.862500000000e+02 -2.792990398906e+00 0.000000000000e+00 0.000000000000e+00
4.865000000000e+02 -2.906069677308e+00 0.000000000000e+00 0.000000000000e+00
4.867500000000e+02 -2.929159573850e+00 0.000000000000e+00 0.000000000000e+00
4.870000000000e+02 -2.855501550033e+00 0.000000000000e+00 0.000000000000e+00
4.872500000000e+02 -2.690554163180e+00 0.000000000000e+00 0.000000000000e+00
4.875000000000e+02 -2.450698582320e+00 0.000000000000e+00 0.000000000000e+00
4.877500000000e+02 -2.160591093192e+00 0.000000000000e+00 0.000000000000e+00
4.880000000000e+02 -1.849570723682e+00 0.000000000000e+00 0.000000000000e+00
4.882500000000e+02 -1.547632173550e+00 0.000000000000e+00 0.000000000000e+00
4.885000000000e+02 -1.281505435172e+00 0.000000000000e+00 0.000000000000e+00
4.887500000000e+02 -1.071343489694e+00 0.000000000000e+00 0.000000000000e+00
4.890000000000e+02 -9.284170516501e-01 0.000000000000e+00 0.000000000000e+00
4.892500000000e+02 -8.540668242759e-01 0.000000000000e+00 0.000000000000e+00
4.895000000000e+02 -8.399904386507e-01 0.000000000000e+00 0.000000000000e+00
4.897500000000e+02 -8.697665240702e-01 0.000000000000e+00 0.000000000000e+00
4.900000000000e+02 -9.213644854684e-01 0.000000000000e+00 0.000000000000e+00
4.902500000000e+02 -9.702740299646e-01 0.000000000000e+00 0.000000000000e+00
4.905000000000e+02 -9.928258491880e-01 0.000000000000e+00 0.000000000000e+00
4.907500000000e+02 -9.692695139681e-01 0.000000000000e+00 0.000000000000e+00
4.910000000000e+02 -8.862245028543e-01 0.000000000000e+00 0.000000000000e+00
4.912500000000e+02 -7.382164949587e-01 0.000000000000e+00 0.000000000000e+00
4.915000000000e+02 -5.281393985001e-01 0.000000000000e+00 0.000000000000e+00
4.917500000000e+02 -2.666265378867e-01 0.000000000000e+00 0.000000000000e+00
4.920000000000e+02 2.954652154147e-02 0.000000000000e+00 0.000000000000e+00
4.922500000000e+02 3.397870431024e-01 0.000000000000e+00 0.000000000000e+00
4.925000000000e+02 6.424144983558e-01 0.000000000000e+00 0.000000000000e+00
4.927500000000e+02 9.174313438171e-01 0.000000000000e+00 0.000000000000e+00
4.930000000000e+02 1.148979906720e+00 0.000000000000e+00 0.000000000000e+00
4.932500000000e+02 1.327181954249e+00 0.000000000000e+00 0.000000000000e+00
4.935000000000e+02 1.449145599165e+00 0.000000000000e+00 0.000000000000e+00
4.937500000000e+02 1.519036340185e+00 0.000000000000e+00 0.000000000000e+00
4.940000000000e+02 1.547230589479e+00 0.000000000000e+00 0.000000000000e+00
4.942500000000e+02 1.548685683847e+00 0.000000000000e+00 0.000000000000e+00
4.945000000000e+02 1.540755992296e+00 0.000000000000e+00 0.000000000000e+00
4.947500000000e+02 1.540749056483e+00 0.000000000000e+00 0.000000000000e+00
4.950000000000e+02 1.563541589035e+00 0.000000000000e+00 0.000000000000e+00
4.952500000000e+02 1.619560333759e+00 0.000000000000e+00 0.000000000000e+00
4.955000000000e+02 1.713380009912e+00 0.000000000000e+00 0.000000000000e+00
4.957500000000e+02 1.843107153130e+00 0.000000000000e+00 0.000000000000e+00
4.960000000000e+02 2.000615573484e+00 0.000000000000e+00 0.000000000000e+00
4.962500000000e+02 2.172589552062e+00 0.000000000000e+00 0.000000000000e+00
4.965000000000e+02 2.342228569911e+00 0.000000000000e+00 0.000000000000e+00
4.967500000000e+02 2.491385008047e+00 0.000000000000e+00 0.000000000000e+00
4.970000000000e+02 2.602853960884e+00 0.000000000000e+00 0.000000000000e+00
4.972500000000e+02 2.662518326262e+00 0.000000000000e+00 0.000000000000e+00
4.975000000000e+02 2.661074357844e+00 0.000000000000e+00 0.000000000000e+00
4.977500000000e+02 2.595119810920e+00 0.000000000000e+00 0.000000000000e+00
4.980000000000e+02 2.467471230639e+00 0.000000000000e+00 0.000000000000e+00
4.982500000000e+02 2.286677931540e+00 0.000000000000e+00 0.000000000000e+00
4.985000000000e+02 2.065804827647e+00 0.000000000000e+00 0.000000000000e+00
4.987500000000e+02 1.820651067303e+00 0.000000000000e+00 0.000000000000e+00
4.990000000000e+02 1.567644221690e+00 0.000000000000e+00 0.000000000000e+00
4.992500000000e+02 1.321691180482e+00 0.000000000000e+00 0.000000000000e+00
4.995000000000e+02 1.094271542256e+00 0.000000000000e+00 0.000000000000e+00
4.997500000000e+02 8.920264983995e-01 0.000000000000e+00 0.000000000000e+00
5.000000000000e+02 7.160301930862e-01 0.000000000000e+00 0.000000000000e+00
5.002500000000e+02 5.618398401870e-01 0.000000000000e+00 0.000000000000e+00
5.005000000000e+02 4.203173083184e-01 0.000000000000e+00 0.000000000000e+00
5.007500000000e+02 2.791120291209e-01 0.000000000000e+00 0.000000000000e+00
5.010000000000e+02 1.246065247708e-01 0.000000000000e+00 0.000000000000e+00
5.012500000000e+02 -5.593661406668e-02 0.000000000000e+00 0.000000000000e+00
5.015000000000e+02 -2.723154054624e-01 0.000000000000e+00 0.000000000000e+00
5.017500000000e+02 -5.296954080463e-01 0.000000000000e+00 0.000000000000e+00
5.020000000000e+02 -8.275137320552e-01 0.000000000000e+00 0.000000000000e+00
5.022500000000e+02 -1.159132074354e+00 0.000000000000e+00 0.000000000000e+00
5.025000000000e+02 -1.512291119830e+00 0.000000000000e+00 0.000000000000e+00
5.027500000000e+02 -1.870311580054e+00 0.000000000000e+00 0.000000000000e+00
5.030000000000e+02 -2.213886969132e+00 0.000000000000e+00 0.000000000000e+00
5.032500000000e+02 -2.523233502319e+00 0.000000000000e+00 0.000000000000e+00
5.035000000000e+02 -2.780314142179e+00 0.000000000000e+00 0.000000000000e+00
5.037500000000e+02 -2.970843538923e+00 0.000000000000e+00 0.000000000000e+00
5.040000000000e+02 -3.085810018114e+00 0.000000000000e+00 0.000000000000e+00
5.042500000000e+02 -3.122316064568e+00 0.000000000000e+00 0.000000000000e+00
5.045000000000e+02 -3.083631209634e+00 0.000000000000e+00 0.000000000000e+00
5.047500000000e+02 -2.978458342470e+00 0.000000000000e+00 0.000000000000e+00
5.050000000000e+02 -2.819521629548e+00 0.000000000000e+00 0.000000000000e+00
5.052500000000e+02 -2.621676730751e+00 0.000000000000e+00 0.000000000000e+00
5.055000000000e+02 -2.399809058423e+00 0.000000000000e+00 0.000000000000e+00
5.057500000000e+02 -2.166814357274e+00 0.000000000000e+00 0.000000000000e+00
5.060000000000e+02 -1.931943799849e+00 0.000000000000e+00 0.000000000000e+00
5.062500000000e+02 -1.699744602750e+00 0.000000000000e+00 0.000000000000e+00
5.065000000000e+02 -1.469743808741e+00 0.000000000000e+00 0.000000000000e+00
5.067500000000e+02 -1.236918784533e+00 0.000000000000e+00 0.000000000000e+00
5.070000000000e+02 -9.928875257235e-01 0.000000000000e+00 0.000000000000e+00
5.072500000000e+02 -7.276503619207e-01 0.000000000000e+00 0.000000000000e+00
5.075000000000e+02 -4.316362578623e-01 0.000000000000e+00 0.000000000000e+00
5.077500000000e+02 -9.776258874807e-02 0.000000000000e+00 0.000000000000e+00
5.080000000000e+02 2.767867040151e-01 0.000000000000e+00 0.000000000000e+00
5.082500000000e+02 6.893226392639e-01 0.000000000000e+00 0.000000000000e+00
5.085000000000e+02 1.131137496139e+00 0.000000000000e+00 0.000000000000e+00
5.087500000000e+02 1.587802159411e+00 0.000000000000e+00 0.000000000000e+00
5.090000000000e+02 2.040249830024e+00 0.000000000000e+00 0.000000000000e+00
5.092500000000e+02 2.466513759935e+00 0.000000000000e+00 0.000000000000e+00
5.095000000000e+02 2.843897264433e+00 0.000000000000e+00 0.000000000000e+00
5.097500000000e+02 3.151295515088e+00 0.000000000000e+00 0.000000000000e+00
5.100000000000e+02 3.371368614512e+00 0.000000000000e+00 0.000000000000e+00
5.102500000000e+02 3.492286846499e+00 0.000000000000e+00 0.000000000000e+00
5.105000000000e+02 3.508828615689e+00 0.000000000000e+00 0.000000000000e+00
5.107500000000e+02 3.422700919211e+00 0.000000000000e+00 0.000000000000e+00
5.110000000000e+02 3.242058571000e+00 0.000000000000e+00 0.000000000000e+00
5.112500000000e+02 2.980306835917e+00 0.000000000000e+00 0.000000000000e+00
5.115000000000e+02 2.654367431242e+00 0.000000000000e+00 0.000000000000e+00
5.117500000000e+02 2.282656775727e+00 0.000000000000e+00 0.000000000000e+00
5.120000000000e+02 1.883058491712e+00 0.000000000000e+00 0.000000000000e+00
5.122500000000e+02 1.471165214497e+00 0.000000000000e+00 0.000000000000e+00
5.125000000000e+02 1.059019174689e+00 0.000000000000e+00 0.000000000000e+00
5.127500000000e+02 6.545037099629e-01 0.000000000000e+00 0.000000000000e+00
5.130000000000e+02 2.614402017471e-01 0.000000000000e+00 0.000000000000e+00
5.132500000000e+02 -1.196589142599e-01 0.000000000000e+00 0.000000000000e+00
5.135000000000e+02 -4.903255316702e-01 0.000000000000e+00 0.000000000000e+00
5.137500000000e+02 -8.525769820439e-01 0.000000000000e+00 0.000000000000e+00
5.140000000000e+02 -1.207320602400e+00 0.000000000000e+00 0.000000000000e+00
5.142500000000e+02 -1.552981984156e+00 0.000000000000e+00 0.000000000000e+00
5.145000000000e+02 -1.884581738448e+00 0.000000000000e+00 0.000000000000e+00
5.147500000000e+02 -2.193417820521e+00 0.000000000000e+00 0.000000000000e+00
5.150000000000e+02 -2.467420324168e+00 0.000000000000e+00 0.000000000000e+00
5.152500000000e+02 -2.692146349458e+00 0.000000000000e+00 0.000000000000e+00
5.155000000000e+02 -2.852288397600e+00 0.000000000000e+00 0.000000000000e+00
5.157500000000e+02 -2.933494184900e+00 0.000000000000e+00 0.000000000000e+00
5.160000000000e+02 -2.924249395015e+00 0.000000000000e+00 0.000000000000e+00
5.162500000000e+02 -2.817563989002e+00 0.000000000000e+00 0.000000000000e+00
5.165000000000e+02 -2.612228385377e+00 0.000000000000e+00 0.000000000000e+00
5.167500000000e+02 -2.313463975005e+00 0.000000000000e+00 0.000000000000e+00
5.170000000000e+02 -1.932874339950e+00 0.000000000000e+00 0.000000000000e+00
5.172500000000e+02 -1.487697247136e+00 0.000000000000e+00 0.000000000000e+00
5.175000000000e+02 -9.994495686656e-01 0.000000000000e+00 0.000000000000e+00
5.177500000000e+02 -4.921348243103e-01 0.000000000000e+00 0.000000000000e+00
5.180000000000e+02 9.764507840235e-03 0.000000000000e+00 0.000000000000e+00
5.182500000000e+02 4.832671228537e-01 0.000000000000e+00 0.000000000000e+00
5.185000000000e+02 9.086158161510e-01 0.000000000000e+00 0.000000000000e+00
5.187500000000e+02 1.270557556646e+00 0.000000000000e+00 0.000000000000e+00
5.190000000000e+02 1.559062604329e+00 0.000000000000e+00 0.000000000000e+00
5.192500000000e+02 1.769445178576e+00 0.000000000000e+00 0.000000000000e+00
5.195000000000e+02 1.901929791995e+00 0.000000000000e+00 0.000000000000e+00
5.197500000000e+02 1.960778168115e+00 0.000000000000e+00 0.000000000000e+00
5.200000000000e+02 1.953141848040e+00 0.000000000000e+00 0.000000000000e+00
5.202500000000e+02 1.887828746193e+00 0.000000000000e+00 0.000000000000e+00
5.205000000000e+02 1.774165881792e+00 0.000000000000e+00 0.000000000000e+00
5.207500000000e+02 1.621107592719e+00 0.000000000000e+00 0.000000000000e+00
5.210000000000e+02 1.436685016333e+00 0.000000000000e+00 0.000000000000e+00
5.212500000000e+02 1.227827695177e+00 0.000000000000e+00 0.000000000000e+00
5.215000000000e+02 1.000522459123e+00 0.000000000000e+00 0.000000000000e+00
5.217500000000e+02 7.602186312646e-01 0.000000000000e+00 0.000000000000e+00
5.220000000000e+02 5.123506481880e-01 0.000000000000e+00 0.000000000000e+00
5.222500000000e+02 2.628348092639e-01 0.000000000000e+00 0.000000000000e+00
5.225000000000e+02 1.840762832364e-02 0.000000000000e+00 0.000000000000e+00
5.227500000000e+02 -2.132933207940e-01 0.000000000000e+00 0.000000000000e+00
5.230000000000e+02 -4.239551210271e-01 0.000000000000e+00 0.000000000000e+00
5.232500000000e+02 -6.051127135260e-01 0.000000000000e+00 0.000000000000e+00
5.235000000000e+02 -7.489039726385e-01 0.000000000000e+00 0.000000000000e+00
5.237500000000e+02 -8.489453726759e-01 0.000000000000e+00 0.000000000000e+00
5.240000000000e+02 -9.011895432778e-01 0.000000000000e+00 0.000000000000e+00
5.242500000000e+02 -9.046212117423e-01 0.000000000000e+00 0.000000000000e+00
5.245000000000e+02 -8.616665716074e-01 0.000000000000e+00 0.000000000000e+00
5.247500000000e+02 -7.782299974502e-01 0.000000000000e+00 0.000000000000e+00
5.250000000000e+02 -6.633250586787e-01 0.000000000000e+00 0.000000000000e+00
5.252500000000e+02 -5.283256169808e-01 0.000000000000e+00 0.000000000000e+00
5.255000000000e+02 -3.859182537639e-01 0.000000000000e+00 0.000000000000e+00
5.257500000000e+02 -2.488808374805e-01 0.000000000000e+00 0.000000000000e+00
5.260000000000e+02 -1.288371537739e-01 0.000000000000e+00 0.000000000000e+00
5.262500000000e+02 -3.514060735710e-02 0.000000000000e+00 0.000000000000e+00
5.265000000000e+02 2.597902469433e-02 0.000000000000e+00 0.000000000000e+00
5.267500000000e+02 5.190960333745e-02 0.000000000000e+00 0.000000000000e+00
5.270000000000e+02 4.374558728562e-02 0.000000000000e+00 0.000000000000e+00
5.272500000000e+02 5.981085886365e-03 0.000000000000e+00 0.000000000000e+00
5.275000000000e+02 -5.413277922366e-02 0.000000000000e+00 0.000000000000e+00
5.277500000000e+02 -1.274663948122e-01 0.000000000000e+00 0.000000000000e+00
5.280000000000e+02 -2.040036449109e-01 0.000000000000e+00 0.000000000000e+00
5.282500000000e+02 -2.738219222229e-01 0.000000000000e+00 0.000000000000e+00
5.285000000000e+02 -3.279505741040e-01 0.000000000000e+00 0.000000000000e+00
5.287500000000e+02 -3.590291843137e-01 0.000000000000e+00 0.000000000000e+00
5.290000000000e+02 -3.617270875147e-01 0.000000000000e+00 0.000000000000e+00
5.292500000000e+02 -3.329271153134e-01 0.000000000000e+00 0.000000000000e+00
5.295000000000e+02 -2.717123978473e-01 0.000000000000e+00 0.000000000000e+00
5.297500000000e+02 -1.792190065669e-01 0.000000000000e+00 0.000000000000e+00
5.300000000000e+02 -5.842557751667e-02 0.000000000000e+00 0.000000000000e+00
5.302500000000e+02 8.605696297630e-02 0.000000000000e+00 0.000000000000e+00
5.305000000000e+02 2.481544974746e-01 0.000000000000e+00 0.000000000000e+00
5.307500000000e+02 4.204476284890e-01 0.000000000000e+00 0.000000000000e+00
5.310000000000e+02 5.942616507521e-01 0.000000000000e+00 0.000000000000e+00
5.312500000000e+02 7.597799261642e-01 0.000000000000e+00 0.000000000000e+00
5.315000000000e+02 9.062483323924e-01 0.000000000000e+00 0.000000000000e+00
5.317500000000e+02 1.022338450337e+00 0.000000000000e+00 0.000000000000e+00
5.320000000000e+02 1.096719180887e+00 0.000000000000e+00 0.000000000000e+00
5.322500000000e+02 1.118852276638e+00 0.000000000000e+00 0.000000000000e+00
5.325000000000e+02 1.079981811971e+00 0.000000000000e+00 0.000000000000e+00
5.327500000000e+02 9.742383945395e-01 0.000000000000e+00 0.000000000000e+00
5.330000000000e+02 7.997347963242e-01 0.000000000000e+00 0.000000000000e+00
5.332500000000e+02 5.594994022619e-01 0.000000000000e+00 0.000000000000e+00
5.335000000000e+02 2.620845733703e-01 0.000000000000e+00 0.000000000000e+00
5.337500000000e+02 -7.829709538641e-02 0.000000000000e+00 0.000000000000e+00
5.340000000000e+02 -4.422141918743e-01 0.000000000000e+00 0.000000000000e+00
5.342500000000e+02 -8.060778806156e-01 0.000000000000e+00 0.000000000000e+00
5.345000000000e+02 -1.143788031120e+00 0.000000000000e+00 0.000000000000e+00
5.347500000000e+02 -1.428847372030e+00 0.000000000000e+00 0.000000000000e+00
5.350000000000e+02 -1.636753287478e+00 0.000000000000e+00 0.000000000000e+00
5.352500000000e+02 -1.747422315898e+00 0.000000000000e+00 0.000000000000e+00
5.355000000000e+02 -1.747376163544e+00 0.000000000000e+00 0.000000000000e+00
5.357500000000e+02 -1.631425664845e+00 0.000000000000e+00 0.000000000000e+00
5.360000000000e+02 -1.403631549803e+00 0.000000000000e+00 0.000000000000e+00
5.362500000000e+02 -1.077394116632e+00 0.000000000000e+00 0.000000000000e+00
5.365000000000e+02 -6.746194352662e-01 0.000000000000e+00 0.000000000000e+00
5.367500000000e+02 -2.240155892580e-01 0.000000000000e+00 0.000000000000e+00
5.370000000000e+02 2.413250071997e-01 0.000000000000e+00 0.000000000000e+00
5.372500000000e+02 6.868155447105e-01 0.000000000000e+00 0.000000000000e+00
5.375000000000e+02 1.079438023461e+00 0.000000000000e+00 0.000000000000e+00
5.377500000000e+02 1.390659425660e+00 0.000000000000e+00 0.000000000000e+00
5.380000000000e+02 1.598898018263e+00 0.000000000000e+00 0.000000000000e+00
5.382500000000e+02 1.691290711992e+00 0.000000000000e+00 0.000000000000e+00
5.385000000000e+02 1.664595085249e+00 0.000000000000e+00 0.000000000000e+00
5.387500000000e+02 1.525160105794e+00 0.000000000000e+00 0.000000000000e+00
5.390000000000e+02 1.288004422819e+00 0.000000000000e+00 0.000000000000e+00
5.392500000000e+02 9.751368282911e-01 0.000000000000e+00 0.000000000000e+00
5.395000000000e+02 6.133283086340e-01 0.000000000000e+00 0.000000000000e+00
5.397500000000e+02 2.315906136993e-01 0.000000000000e+00 0.000000000000e+00
5.400000000000e+02 -1.413714865098e-01 0.000000000000e+00 0.000000000000e+00
5.402500000000e+02 -4.794872092764e-01 0.000000000000e+00 0.000000000000e+00
5.405000000000e+02 -7.612261110847e-01 0.000000000000e+00 0.000000000000e+00
5.407500000000e+02 -9.709492346372e-01 0.000000000000e+00 0.000000000000e+00
5.410000000000e+02 -1.099643496321e+00 0.000000000000e+00 0.000000000000e+00
5.412500000000e+02 -1.145047686052e+00 0.000000000000e+00 0.000000000000e+00
5.415000000000e+02 -1.111236247913e+00 0.000000000000e+00 0.000000000000e+00
5.417500000000e+02 -1.007766593552e+00 0.000000000000e+00 0.000000000000e+00
5.420000000000e+02 -8.485147382326e-01 0.000000000000e+00 0.000000000000e+00
5.422500000000e+02 -6.503240326759e-01 0.000000000000e+00 0.000000000000e+00
5.425000000000e+02 -4.315773865314e-01 0.000000000000e+00 0.000000000000e+00
5.427500000000e+02 -2.107813487767e-01 0.000000000000e+00 0.000000000000e+00
5.430000000000e+02 -5.227916593865e-03 0.000000000000e+00 0.000000000000e+00
5.432500000000e+02 1.702169215544e-01 0.000000000000e+00 0.000000000000e+00
5.435000000000e+02 3.041564763364e-01 0.000000000000e+00 0.000000000000e+00
5.437500000000e+02 3.894949050799e-01 0.000000000000e+00 0.000000000000e+00
5.440000000000e+02 4.240045180944e-01 0.000000000000e+00 0.000000000000e+00
5.442500000000e+02 4.105663398349e-01 0.000000000000e+00 0.000000000000e+00
5.445000000000e+02 3.570175252383e-01 0.000000000000e+00 0.000000000000e+00
5.447500000000e+02 2.755484557174e-01 0.000000000000e+00 0.000000000000e+00
5.450000000000e+02 1.816197103311e-01 0.000000000000e+00 0.000000000000e+00
5.452500000000e+02 9.241610794303e-02 0.000000000000e+00 0.000000000000e+00
5.455000000000e+02 2.491859319899e-02 0.000000000000e+00 0.000000000000e+00
5.457500000000e+02 -6.252861312720e-03 0.000000000000e+00 0.000000000000e+00
5.460000000000e+02 8.997377004195e-03 0.000000000000e+00 0.000000000000e+00
5.462500000000e+02 7.434642345554e-02 0.000000000000e+00 0.000000000000e+00
5.465000000000e+02 1.857254625473e-01 0.000000000000e+00 0.000000000000e+00
5.467500000000e+02 3.308370768292e-01 0.000000000000e+00 0.000000000000e+00
5.470000000000e+02 4.897282298963e-01 0.000000000000e+00 0.000000000000e+00
5.472500000000e+02 6.365167510658e-01 0.000000000000e+00 0.000000000000e+00
5.475000000000e+02 7.422197319611e-01 0.000000000000e+00 0.000000000000e+00
5.477500000000e+02 7.784638171126e-01 0.000000000000e+00 0.000000000000e+00
5.480000000000e+02 7.216933125519e-01 0.000000000000e+00 0.000000000000e+00
5.482500000000e+02 5.573586646265e-01 0.000000000000e+00 0.000000000000e+00
5.485000000000e+02 2.834905471539e-01 0.000000000000e+00 0.000000000000e+00
5.487500000000e+02 -8.693626512259e-02 0.000000000000e+00 0.000000000000e+00
5.490000000000e+02 -5.253587446939e-01 0.000000000000e+00 0.000000000000e+00
5.492500000000e+02 -9.890378611201e-01 0.000000000000e+00 0.000000000000e+00
5.495000000000e+02 -1.424618749118e+00 0.000000000000e+00 0.000000000000e+00
5.497500000000e+02 -1.773639702669e+00 0.000000000000e+00 0.000000000000e+00
5.500000000000e+02 -1.979491802266e+00 0.000000000000e+00 0.000000000000e+00
5.502500000000e+02 -1.995065925980e+00 0.000000000000e+00 0.000000000000e+00
5.505000000000e+02 -1.790135205508e+00 0.000000000000e+00 0.000000000000e+00
5.507500000000e+02 -1.357444431339e+00 0.000000000000e+00 0.000000000000e+00
5.510000000000e+02 -7.165367195129e-01 0.000000000000e+00 0.000000000000e+00
5.512500000000e+02 8.545204121968e-02 0.000000000000e+00 0.000000000000e+00
5.515000000000e+02 9.764725491975e-01 0.000000000000e+00 0.000000000000e+00
5.517500000000e+02 1.865734571864e+00 0.000000000000e+00 0.000000000000e+00
5.520000000000e+02 2.652925087621e+00 0.000000000000e+00 0.000000000000e+00
5.522500000000e+02 3.239574066457e+00 0.000000000000e+00 0.000000000000e+00
5.525000000000e+02 3.541299343306e+00 0.000000000000e+00 0.000000000000e+00
5.527500000000e+02 3.499429619341e+00 0.000000000000e+00 0.000000000000e+00
5.530000000000e+02 3.090453945802e+00 0.000000000000e+00 0.000000000000e+00
5.532500000000e+02 2.331899001685e+00 0.000000000000e+00 0.000000000000e+00
5.535000000000e+02 1.283587504472e+00 0.000000000000e+00 0.000000000000e+00
5.537500000000e+02 4.374984542033e-02 0.000000000000e+00 0.000000000000e+00
5.540000000000e+02 -1.259911086604e+00 0.000000000000e+00 0.000000000000e+00
5.542500000000e+02 -2.483441546570e+00 0.000000000000e+00 0.000000000000e+00
5.545000000000e+02 -3.482778087565e+00 0.000000000000e+00 0.000000000000e+00
5.547500000000e+02 -4.130973128500e+00 0.000000000000e+00 0.000000000000e+00
5.550000000000e+02 -4.334411479461e+00 0.000000000000e+00 0.000000000000e+00
5.552500000000e+02 -4.045923188507e+00 0.000000000000e+00 0.000000000000e+00
5.555000000000e+02 -3.272969622208e+00 0.000000000000e+00 0.000000000000e+00
5.557500000000e+02 -2.079603763980e+00 0.000000000000e+00 0.000000000000e+00
5.560000000000e+02 -5.816271383538e-01 0.000000000000e+00 0.000000000000e+00
5.562500000000e+02 1.064799947649e+00 0.000000000000e+00 0.000000000000e+00
5.565000000000e+02 2.679994877319e+00 0.000000000000e+00 0.000000000000e+00
5.567500000000e+02 4.081193819898e+00 0.000000000000e+00 0.000000000000e+00
5.570000000000e+02 5.104216268232e+00 0.000000000000e+00 0.000000000000e+00
5.572500000000e+02 5.623715304527e+00 0.000000000000e+00 0.000000000000e+00
5.575000000000e+02 5.569447421576e+00 0.000000000000e+00 0.000000000000e+00
5.577500000000e+02 4.936399340036e+00 0.000000000000e+00 0.000000000000e+00
5.580000000000e+02 3.787305241611e+00 0.000000000000e+00 0.000000000000e+00
5.582500000000e+02 2.246996424245e+00 0.000000000000e+00 0.000000000000e+00
5.585000000000e+02 4.890359664787e-01 0.000000000000e+00 0.000000000000e+00
5.587500000000e+02 -1.283924215528e+00 0.000000000000e+00 0.000000000000e+00
5.590000000000e+02 -2.863796013630e+00 0.000000000000e+00 0.000000000000e+00
5.592500000000e+02 -4.061885452963e+00 0.000000000000e+00 0.000000000000e+00
5.595000000000e+02 -4.731851337708e+00 0.000000000000e+00 0.000000000000e+00
5.597500000000e+02 -4.787909376253e+00 0.000000000000e+00 0.000000000000e+00
5.600000000000e+02 -4.215937025926e+00 0.000000000000e+00 0.000000000000e+00
5.602500000000e+02 -3.075982698624e+00 0.000000000000e+00 0.000000000000e+00
5.605000000000e+02 -1.495738477421e+00 0.000000000000e+00 0.000000000000e+00
5.607500000000e+02 3.443343108496e-01 0.000000000000e+00 0.000000000000e+00
5.610000000000e+02 2.232477132093e+00 0.000000000000e+00 0.000000000000e+00
5.612500000000e+02 3.951102220513e+00 0.000000000000e+00 0.000000000000e+00
5.615000000000e+02 5.303123784690e+00 0.000000000000e+00 0.000000000000e+00
5.617500000000e+02 6.135882495545e+00 0.000000000000e+00 0.000000000000e+00
5.620000000000e+02 6.359672049081e+00 0.000000000000e+00 0.000000000000e+00
5.622500000000e+02 5.958539409930e+00 0.000000000000e+00 0.000000000000e+00
5.625000000000e+02 4.991994823519e+00 0.000000000000e+00 0.000000000000e+00
5.627500000000e+02 3.587411318166e+00 0.000000000000e+00 0.000000000000e+00
5.630000000000e+02 1.924069405610e+00 0.000000000000e+00 0.000000000000e+00
5.632500000000e+02 2.108591572424e-01 0.000000000000e+00 0.000000000000e+00
5.635000000000e+02 -1.339548140409e+00 0.000000000000e+00 0.000000000000e+00
5.637500000000e+02 -2.536806791843e+00 0.000000000000e+00 0.000000000000e+00
5.640000000000e+02 -3.236007431218e+00 0.000000000000e+00 0.000000000000e+00
5.642500000000e+02 -3.354914171580e+00 0.000000000000e+00 0.000000000000e+00
5.645000000000e+02 -2.883214743027e+00 0.000000000000e+00 0.000000000000e+00
5.647500000000e+02 -1.882700994003e+00 0.000000000000e+00 0.000000000000e+00
5.650000000000e+02 -4.784596623752e-01 0.000000000000e+00 0.000000000000e+00
5.652500000000e+02 1.157703988213e+00 0.000000000000e+00 0.000000000000e+00
5.655000000000e+02 2.829412321379e+00 0.000000000000e+00 0.000000000000e+00
5.657500000000e+02 4.340552162538e+00 0.000000000000e+00 0.000000000000e+00
5.660000000000e+02 5.519620048806e+00 0.000000000000e+00 0.000000000000e+00
5.662500000000e+02 6.240504242213e+00 0.000000000000e+00 0.000000000000e+00
5.665000000000e+02 6.437136760021e+00 0.000000000000e+00 0.000000000000e+00
5.667500000000e+02 6.110276878089e+00 0.000000000000e+00 0.000000000000e+00
5.670000000000e+02 5.325726535322e+00 0.000000000000e+00 0.000000000000e+00
5.672500000000e+02 4.204389174430e+00 0.000000000000e+00 0.000000000000e+00
5.675000000000e+02 2.905620779353e+00 0.000000000000e+00 0.000000000000e+00
5.677500000000e+02 1.606151278492e+00 0.000000000000e+00 0.000000000000e+00
5.680000000000e+02 4.773717965676e-01 0.000000000000e+00 0.000000000000e+00
5.682500000000e+02 -3.360728317052e-01 0.000000000000e+00 0.000000000000e+00
5.685000000000e+02 -7.336872586952e-01 0.000000000000e+00 0.000000000000e+00
5.687500000000e+02 -6.704102877149e-01 0.000000000000e+00 0.000000000000e+00
5.690000000000e+02 -1.605114913168e-01 0.000000000000e+00 0.000000000000e+00
5.692500000000e+02 7.261818695738e-01 0.000000000000e+00 0.000000000000e+00
5.695000000000e+02 1.875011242316e+00 0.000000000000e+00 0.000000000000e+00
5.697500000000e+02 3.142572921590e+00 0.000000000000e+00 0.000000000000e+00
5.700000000000e+02 4.375925733096e+00 0.000000000000e+00 0.000000000000e+00
5.702500000000e+02 5.432348037526e+00 0.000000000000e+00 0.000000000000e+00
5.705000000000e+02 6.197083239804e+00 0.000000000000e+00 0.000000000000e+00
5.707500000000e+02 6.596858011848e+00 0.000000000000e+00 0.000000000000e+00
5.710000000000e+02 6.607580476857e+00 0.000000000000e+00 0.000000000000e+00
5.712500000000e+02 6.255435966999e+00 0.000000000000e+00 0.000000000000e+00
5.715000000000e+02 5.611483006403e+00 0.000000000000e+00 0.000000000000e+00
5.717500000000e+02 4.780692980408e+00 0.000000000000e+00 0.000000000000e+00
5.720000000000e+02 3.887064416682e+00 0.000000000000e+00 0.000000000000e+00
5.722500000000e+02 3.056891833556e+00 0.000000000000e+00 0.000000000000e+00
5.725000000000e+02 2.402429175274e+00 0.000000000000e+00 0.000000000000e+00
5.727500000000e+02 2.008048524425e+00 0.000000000000e+00 0.000000000000e+00
5.730000000000e+02 1.920585695389e+00 0.000000000000e+00 0.000000000000e+00
5.732500000000e+02 2.144949756330e+00 0.000000000000e+00 0.000000000000e+00
5.735000000000e+02 2.645342565456e+00 0.000000000000e+00 0.000000000000e+00
5.737500000000e+02 3.351688052578e+00 0.000000000000e+00 0.000000000000e+00
5.740000000000e+02 4.170208246728e+00 0.000000000000e+00 0.000000000000e+00
5.742500000000e+02 4.996587839443e+00 0.000000000000e+00 0.000000000000e+00
5.745000000000e+02 5.729899581838e+00 0.000000000000e+00 0.000000000000e+00
5.747500000000e+02 6.285444859479e+00 0.000000000000e+00 0.000000000000e+00
5.750000000000e+02 6.604888741819e+00 0.000000000000e+00 0.000000000000e+00
5.752500000000e+02 6.662496227310e+00 0.000000000000e+00 0.000000000000e+00
5.755000000000e+02 6.466840851441e+00 0.000000000000e+00 0.000000000000e+00
5.757500000000e+02 6.057977667462e+00 0.000000000000e+00 0.000000000000e+00
5.760000000000e+02 5.500665471245e+00 0.000000000000e+00 0.000000000000e+00
5.762500000000e+02 4.874711290132e+00 0.000000000000e+00 0.000000000000e+00
5.765000000000e+02 4.263834340993e+00 0.000000000000e+00 0.000000000000e+00
5.767500000000e+02 3.744572147144e+00 0.000000000000e+00 0.000000000000e+00
5.770000000000e+02 3.376671476339e+00 0.000000000000e+00 0.000000000000e+00
5.772500000000e+02 3.196141859976e+00 0.000000000000e+00 0.000000000000e+00
5.775000000000e+02 3.211743650908e+00 0.000000000000e+00 0.000000000000e+00
5.777500000000e+02 3.405196179316e+00 0.000000000000e+00 0.000000000000e+00
5.780000000000e+02 3.734892398036e+00 0.000000000000e+00 0.000000000000e+00
5.782500000000e+02 4.142460470373e+00 0.000000000000e+00 0.000000000000e+00
5.785000000000e+02 4.561175616742e+00 0.000000000000e+00 0.000000000000e+00
5.787500000000e+02 4.925035587788e+00 0.000000000000e+00 0.000000000000e+00
5.790000000000e+02 5.177287456304e+00 0.000000000000e+00 0.000000000000e+00
5.792500000000e+02 5.277326722331e+00 0.000000000000e+00 0.000000000000e+00
5.795000000000e+02 5.205156254309e+00 0.000000000000e+00 0.000000000000e+00
5.797500000000e+02 4.962950639328e+00 0.000000000000e+00 0.000000000000e+00
5.800000000000e+02 4.573669761061e+00 0.000000000000e+00 0.000000000000e+00
5.802500000000e+02 4.077050138758e+00 0.000000000000e+00 0.000000000000e+00
5.805000000000e+02 3.523624729834e+00 0.000000000000e+00 0.000000000000e+00
5.807500000000e+02 2.967643297202e+00 0.000000000000e+00 0.000000000000e+00
5.810000000000e+02 2.459862953613e+00 0.000000000000e+00 0.000000000000e+00
5.812500000000e+02 2.041146217773e+00 0.000000000000e+00 0.000000000000e+00
5.815000000000e+02 1.737652928566e+00 0.000000000000e+00 0.000000000000e+00
5.817500000000e+02 1.558168319902e+00 0.000000000000e+00 0.000000000000e+00
5.820000000000e+02 1.493808573163e+00 0.000000000000e+00 0.000000000000e+00
5.822500000000e+02 1.520028607973e+00 0.000000000000e+00 0.000000000000e+00
5.825000000000e+02 1.600565822996e+00 0.000000000000e+00 0.000000000000e+00
5.827500000000e+02 1.692723566276e+00 0.000000000000e+00 0.000000000000e+00
5.830000000000e+02 1.753255269182e+00 0.000000000000e+00 0.000000000000e+00
5.832500000000e+02 1.744068038677e+00 0.000000000000e+00 0.000000000000e+00
5.835000000000e+02 1.637023331692e+00 0.000000000000e+00 0.000000000000e+00
5.837500000000e+02 1.417259750236e+00 0.000000000000e+00 0.000000000000e+00
5.840000000000e+02 1.084676201602e+00 0.000000000000e+00 0.000000000000e+00
5.842500000000e+02 6.534628396910e-01 0.000000000000e+00 0.000000000000e+00
5.845000000000e+02 1.498195336233e-01 0.000000000000e+00 0.000000000000e+00
5.847500000000e+02 -3.917745099349e-01 0.000000000000e+00 0.000000000000e+00
5.850000000000e+02 -9.332075196759e-01 0.000000000000e+00 0.000000000000e+00
5.852500000000e+02 -1.437670716502e+00 0.000000000000e+00 0.000000000000e+00
5.855000000000e+02 -1.874242283329e+00 0.000000000000e+00 0.000000000000e+00
5.857500000000e+02 -2.221547281973e+00 0.000000000000e+00 0.000000000000e+00
5.860000000000e+02 -2.470058091495e+00 0.000000000000e+00 0.000000000000e+00
5.862500000000e+02 -2.622786602808e+00 0.000000000000e+00 0.000000000000e+00
5.865000000000e+02 -2.694330856997e+00 0.000000000000e+00 0.000000000000e+00
5.867500000000e+02 -2.708448104745e+00 0.000000000000e+00 0.000000000000e+00
5.870000000000e+02 -2.694507618027e+00 0.000000000000e+00 0.000000000000e+00
5.872500000000e+02 -2.683308457647e+00 0.000000000000e+00 0.000000000000e+00
5.875000000000e+02 -2.702814918308e+00 0.000000000000e+00 0.000000000000e+00
5.877500000000e+02 -2.774358919971e+00 0.000000000000e+00 0.000000000000e+00
5.880000000000e+02 -2.909786398165e+00 0.000000000000e+00 0.000000000000e+00
5.882500000000e+02 -3.109894316042e+00 0.000000000000e+00 0.000000000000e+00
5.885000000000e+02 -3.364333714322e+00 0.000000000000e+00 0.000000000000e+00
5.887500000000e+02 -3.652964319613e+00 0.000000000000e+00 0.000000000000e+00
5.890000000000e+02 -3.948461636563e+00 0.000000000000e+00 0.000000000000e+00
5.892500000000e+02 -4.219821112195e+00 0.000000000000e+00 0.000000000000e+00
5.895000000000e+02 -4.436295029857e+00 0.000000000000e+00 0.000000000000e+00
5.897500000000e+02 -4.571249309848e+00 0.000000000000e+00 0.000000000000e+00
5.900000000000e+02 -4.605444760171e+00 0.000000000000e+00 0.000000000000e+00
5.902500000000e+02 -4.529327670168e+00 0.000000000000e+00 0.000000000000e+00
5.905000000000e+02 -4.344047242505e+00 0.000000000000e+00 0.000000000000e+00
5.907500000000e+02 -4.061084977621e+00 0.000000000000e+00 0.000000000000e+00
5.910000000000e+02 -3.700562174210e+00 0.000000000000e+00 0.000000000000e+00
5.912500000000e+02 -3.288462963491e+00 0.000000000000e+00 0.000000000000e+00
5.915000000000e+02 -2.853149810197e+00 0.000000000000e+00 0.000000000000e+00
5.917500000000e+02 -2.421638309317e+00 0.000000000000e+00 0.000000000000e+00
5.920000000000e+02 -2.016126856813e+00 0.000000000000e+00 0.000000000000e+00
5.922500000000e+02 -1.651240702206e+00 0.000000000000e+00 0.000000000000e+00
5.925000000000e+02 -1.332353697908e+00 0.000000000000e+00 0.000000000000e+00
5.927500000000e+02 -1.055207257691e+00 0.000000000000e+00 0.000000000000e+00
5.930000000000e+02 -8.068733868402e-01 0.000000000000e+00 0.000000000000e+00
5.932500000000e+02 -5.679297655464e-01 0.000000000000e+00 0.000000000000e+00
5.935000000000e+02 -3.155533007647e-01 0.000000000000e+00 0.000000000000e+00
5.937500000000e+02 -2.711570314802e-02 0.000000000000e+00 0.000000000000e+00
5.940000000000e+02 3.162031010457e-01 0.000000000000e+00 0.000000000000e+00
5.942500000000e+02 7.262713468431e-01 0.000000000000e+00 0.000000000000e+00
5.945000000000e+02 1.205757628550e+00 0.000000000000e+00 0.000000000000e+00
5.947500000000e+02 1.747086284905e+00 0.000000000000e+00 0.000000000000e+00
5.950000000000e+02 2.332743226860e+00 0.000000000000e+00 0.000000000000e+00
5.952500000000e+02 2.936899195554e+00 0.000000000000e+00 0.000000000000e+00
5.955000000000e+02 3.528141146668e+00 0.000000000000e+00 0.000000000000e+00
5.957500000000e+02 4.072953895709e+00 0.000000000000e+00 0.000000000000e+00
5.960000000000e+02 4.539493484605e+00 0.000000000000e+00 0.000000000000e+00
5.962500000000e+02 4.901154742129e+00 0.000000000000e+00 0.000000000000e+00
5.965000000000e+02 5.139463719246e+00 0.000000000000e+00 0.000000000000e+00
5.967500000000e+02 5.245917487366e+00 0.000000000000e+00 0.000000000000e+00
5.970000000000e+02 5.222536904427e+00 0.000000000000e+00 0.000000000000e+00
5.972500000000e+02 5.081073015367e+00 0.000000000000e+00 0.000000000000e+00
5.975000000000e+02 4.840990920946e+00 0.000000000000e+00 0.000000000000e+00
5.977500000000e+02 4.526521151777e+00 0.000000000000e+00 0.000000000000e+00
5.980000000000e+02 4.163194965231e+00 0.000000000000e+00 0.000000000000e+00
5.982500000000e+02 3.774349063038e+00 0.000000000000e+00 0.000000000000e+00
5.985000000000e+02 3.378087355902e+00 0.000000000000e+00 0.000000000000e+00
5.987500000000e+02 2.985122136443e+00 0.000000000000e+00 0.000000000000e+00
5.990000000000e+02 2.597793242186e+00 0.000000000000e+00 0.000000000000e+00
5.992500000000e+02 2.210398511732e+00 0.000000000000e+00 0.000000000000e+00
5.995000000000e+02 1.810784885569e+00 0.000000000000e+00 0.000000000000e+00
5.997500000000e+02 1.382972363658e+00 0.000000000000e+00 0.000000000000e+00
6.000000000000e+02 9.104373099860e-01 0.000000000000e+00 0.000000000000e+00
6.002500000000e+02 3.795875800320e-01 0.000000000000e+00 0.000000000000e+00
6.005000000000e+02 -2.170672293154e-01 0.000000000000e+00 0.000000000000e+00
6.007500000000e+02 -8.785073292218e-01 0.000000000000e+00 0.000000000000e+00
6.010000000000e+02 -1.593909765684e+00 0.000000000000e+00 0.000000000000e+00
6.012500000000e+02 -2.342672235018e+00 0.000000000000e+00 0.000000000000e+00
6.015000000000e+02 -3.095774705126e+00 0.000000000000e+00 0.000000000000e+00
6.017500000000e+02 -3.818316715477e+00 0.000000000000e+00 0.000000000000e+00
6.020000000000e+02 -4.472907676467e+00 0.000000000000e+00 0.000000000000e+00
6.022500000000e+02 -5.023471760943e+00 0.000000000000e+00 0.000000000000e+00
6.025000000000e+02 -5.438973980396e+00 0.000000000000e+00 0.000000000000e+00
6.027500000000e+02 -5.696587115955e+00 0.000000000000e+00 0.000000000000e+00
6.030000000000e+02 -5.783898115514e+00 0.000000000000e+00 0.000000000000e+00
6.032500000000e+02 -5.699885938094e+00 0.000000000000e+00 0.000000000000e+00
6.035000000000e+02 -5.454571619419e+00 0.000000000000e+00 0.000000000000e+00
6.037500000000e+02 -5.067421691219e+00 0.000000000000e+00 0.000000000000e+00
6.040000000000e+02 -4.564752699846e+00 0.000000000000e+00 0.000000000000e+00
6.042500000000e+02 -3.976514263753e+00 0.000000000000e+00 0.000000000000e+00
6.045000000000e+02 -3.332903118063e+00 0.000000000000e+00 0.000000000000e+00
6.047500000000e+02 -2.661271042854e+00 0.000000000000e+00 0.000000000000e+00
6.050000000000e+02 -1.983734820063e+00 0.000000000000e+00 0.000000000000e+00
6.052500000000e+02 -1.315785025158e+00 0.000000000000e+00 0.000000000000e+00
6.055000000000e+02 -6.660390959616e-01 0.000000000000e+00 0.000000000000e+00
6.057500000000e+02 -3.711481075428e-02 0.000000000000e+00 0.000000000000e+00
6.060000000000e+02 5.725625562514e-01 0.000000000000e+00 0.000000000000e+00
6.062500000000e+02 1.166339354519e+00 0.000000000000e+00 0.000000000000e+00
6.065000000000e+02 1.746703786080e+00 0.000000000000e+00 0.000000000000e+00
6.067500000000e+02 2.312877059059e+00 0.000000000000e+00 0.000000000000e+00
6.070000000000e+02 2.859017514321e+00 0.000000000000e+00 0.000000000000e+00
6.072500000000e+02 3.373335437513e+00 0.000000000000e+00 0.000000000000e+00
6.075000000000e+02 3.838279577761e+00 0.000000000000e+00 0.000000000000e+00
6.077500000000e+02 4.231797461115e+00 0.000000000000e+00 0.000000000000e+00
6.080000000000e+02 4.529513459419e+00 0.000000000000e+00 0.000000000000e+00
6.082500000000e+02 4.707533885691e+00 0.000000000000e+00 0.000000000000e+00
6.085000000000e+02 4.745496102605e+00 0.000000000000e+00 0.000000000000e+00
6.087500000000e+02 4.629441377664e+00 0.000000000000e+00 0.000000000000e+00
6.090000000000e+02 4.354113559777e+00 0.000000000000e+00 0.000000000000e+00
6.092500000000e+02 3.924363555828e+00 0.000000000000e+00 0.000000000000e+00
6.095000000000e+02 3.355461149290e+00 0.000000000000e+00 0.000000000000e+00
6.097500000000e+02 2.672263003172e+00 0.000000000000e+00 0.000000000000e+00
6.100000000000e+02 1.907337479321e+00 0.000000000000e+00 0.000000000000e+00
6.102500000000e+02 1.098281744179e+00 0.000000000000e+00 0.000000000000e+00
6.105000000000e+02 2.845659846736e-01 0.000000000000e+00 0.000000000000e+00
6.107500000000e+02 -4.957095794438e-01 0.000000000000e+00 0.000000000000e+00
6.110000000000e+02 -1.208762549350e+00 0.000000000000e+00 0.000000000000e+00
6.112500000000e+02 -1.827454068357e+00 0.000000000000e+00 0.000000000000e+00
6.115000000000e+02 -2.332763099327e+00 0.000000000000e+00 0.000000000000e+00
6.117500000000e+02 -2.714304523758e+00 0.000000000000e+00 0.000000000000e+00
6.120000000000e+02 -2.969918939442e+00 0.000000000000e+00 0.000000000000e+00
6.122500000000e+02 -3.104483297700e+00 0.000000000000e+00 0.000000000000e+00
6.125000000000e+02 -3.128184404751e+00 0.000000000000e+00 0.000000000000e+00
6.127500000000e+02 -3.054549587050e+00 0.000000000000e+00 0.000000000000e+00
6.130000000000e+02 -2.898534741741e+00 0.000000000000e+00 0.000000000000e+00
6.132500000000e+02 -2.674930960529e+00 0.000000000000e+00 0.000000000000e+00
6.135000000000e+02 -2.397275043727e+00 0.000000000000e+00 0.000000000000e+00
6.137500000000e+02 -2.077349909727e+00 0.000000000000e+00 0.000000000000e+00
6.140000000000e+02 -1.725254637132e+00 0.000000000000e+00 0.000000000000e+00
6.142500000000e+02 -1.349927608604e+00 0.000000000000e+00 0.000000000000e+00
6.145000000000e+02 -9.599347663008e-01 0.000000000000e+00 0.000000000000e+00
6.147500000000e+02 -5.642987741514e-01 0.000000000000e+00 0.000000000000e+00
6.150000000000e+02 -1.731484748065e-01 0.000000000000e+00 0.000000000000e+00
6.152500000000e+02 2.019904393649e-01 0.000000000000e+00 0.000000000000e+00
6.155000000000e+02 5.483709979019e-01 0.000000000000e+00 0.000000000000e+00
6.157500000000e+02 8.526849603920e-01 0.000000000000e+00 0.000000000000e+00
6.160000000000e+02 1.102133553040e+00 0.000000000000e+00 0.000000000000e+00
6.162500000000e+02 1.285755813297e+00 0.000000000000e+00 0.000000000000e+00
6.165000000000e+02 1.395807367806e+00 0.000000000000e+00 0.000000000000e+00
6.167500000000e+02 1.428962389504e+00 0.000000000000e+00 0.000000000000e+00
6.170000000000e+02 1.387128454743e+00 0.000000000000e+00 0.000000000000e+00
6.172500000000e+02 1.277715198977e+00 0.000000000000e+00 0.000000000000e+00
6.175000000000e+02 1.113274814385e+00 0.000000000000e+00 0.000000000000e+00
6.177500000000e+02 9.105233111133e-01 0.000000000000e+00 0.000000000000e+00
6.180000000000e+02 6.888418368579e-01 0.000000000000e+00 0.000000000000e+00
6.182500000000e+02 4.684332500585e-01 0.000000000000e+00 0.000000000000e+00
6.185000000000e+02 2.683590690881e-01 0.000000000000e+00 0.000000000000e+00
6.187500000000e+02 1.046986070767e-01 0.000000000000e+00 0.000000000000e+00
6.190000000000e+02 -1.094641609005e-02 0.000000000000e+00 0.000000000000e+00
6.192500000000e+02 -7.242867455003e-02 0.000000000000e+00 0.000000000000e+00
6.195000000000e+02 -7.941380889290e-02 0.000000000000e+00 0.000000000000e+00
6.197500000000e+02 -3.710610787818e-02 0.000000000000e+00 0.000000000000e+00
6.200000000000e+02 4.459010332268e-02 0.000000000000e+00 0.000000000000e+00
6.202500000000e+02 1.523357646702e-01 0.000000000000e+00 0.000000000000e+00
6.205000000000e+02 2.708665612290e-01 0.000000000000e+00 0.000000000000e+00
6.207500000000e+02 3.845488998494e-01 0.000000000000e+00 0.000000000000e+00
6.210000000000e+02 4.787998958277e-01 0.000000000000e+00 0.000000000000e+00
6.212500000000e+02 5.412300954051e-01 0.000000000000e+00 0.000000000000e+00
6.215000000000e+02 5.624264238410e-01 0.000000000000e+00 0.000000000000e+00
6.217500000000e+02 5.363581087937e-01 0.000000000000e+00 0.000000000000e+00
6.220000000000e+02 4.604483828340e-01 0.000000000000e+00 0.000000000000e+00
6.222500000000e+02 3.353992953564e-01 0.000000000000e+00 0.000000000000e+00
6.225000000000e+02 1.648787931192e-01 0.000000000000e+00 0.000000000000e+00
6.227500000000e+02 -4.482443989844e-02 0.000000000000e+00 0.000000000000e+00
6.230000000000e+02 -2.851000308739e-01 0.000000000000e+00 0.000000000000e+00
6.232500000000e+02 -5.452346369015e-01 0.000000000000e+00 0.000000000000e+00
6.235000000000e+02 -8.125674904716e-01 0.000000000000e+00 0.000000000000e+00
6.237500000000e+02 -1.072647252503e+00 0.000000000000e+00 0.000000000000e+00
6.240000000000e+02 -1.309487153780e+00 0.000000000000e+00 0.000000000000e+00
6.242500000000e+02 -1.506024818307e+00 0.000000000000e+00 0.000000000000e+00
6.245000000000e+02 -1.644875341192e+00 0.000000000000e+00 0.000000000000e+00
6.247500000000e+02 -1.709422038653e+00 0.000000000000e+00 0.000000000000e+00
6.250000000000e+02 -1.685224821633e+00 0.000000000000e+00 0.000000000000e+00
6.252500000000e+02 -1.561651703107e+00 0.000000000000e+00 0.000000000000e+00
6.255000000000e+02 -1.333567592871e+00 0.000000000000e+00 0.000000000000e+00
6.257500000000e+02 -1.002859922209e+00 0.000000000000e+00 0.000000000000e+00
6.260000000000e+02 -5.795547111706e-01 0.000000000000e+00 0.000000000000e+00
6.262500000000e+02 -8.228751409388e-02 0.000000000000e+00 0.000000000000e+00
6.265000000000e+02 4.620561416712e-01 0.000000000000e+00 0.000000000000e+00
6.267500000000e+02 1.019630313665e+00 0.000000000000e+00 0.000000000000e+00
6.270000000000e+02 1.551835760344e+00 0.000000000000e+00 0.000000000000e+00
6.272500000000e+02 2.018308753561e+00 0.000000000000e+00 0.000000000000e+00
6.275000000000e+02 2.380438187840e+00 0.000000000000e+00 0.000000000000e+00
6.277500000000e+02 2.605063605114e+00 0.000000000000e+00 0.000000000000e+00
6.280000000000e+02 2.667951589110e+00 0.000000000000e+00 0.000000000000e+00
6.282500000000e+02 2.556642054948e+00 0.000000000000e+00 0.000000000000e+00
6.285000000000e+02 2.272303066542e+00 0.000000000000e+00 0.000000000000e+00
6.287500000000e+02 1.830329313213e+00 0.000000000000e+00 0.000000000000e+00
6.290000000000e+02 1.259554456364e+00 0.000000000000e+00 0.000000000000e+00
6.292500000000e+02 6.001046012826e-01 0.000000000000e+00 0.000000000000e+00
6.295000000000e+02 -9.992100016431e-02 0.000000000000e+00 0.000000000000e+00
6.297500000000e+02 -7.886161204759e-01 0.000000000000e+00 0.000000000000e+00
6.300000000000e+02 -1.414852570211e+00 0.000000000000e+00 0.000000000000e+00
6.302500000000e+02 -1.932805179257e+00 0.000000000000e+00 0.000000000000e+00
6.305000000000e+02 -2.305945024674e+00 0.000000000000e+00 0.000000000000e+00
6.307500000000e+02 -2.510093153891e+00 0.000000000000e+00 0.000000000000e+00
6.310000000000e+02 -2.535238964344e+00 0.000000000000e+00 0.000000000000e+00
6.312500000000e+02 -2.385972023651e+00 0.000000000000e+00 0.000000000000e+00
6.315000000000e+02 -2.080534113741e+00 0.000000000000e+00 0.000000000000e+00
6.317500000000e+02 -1.648649055848e+00 0.000000000000e+00 0.000000000000e+00
6.320000000000e+02 -1.128412524454e+00 0.000000000000e+00 0.000000000000e+00
6.322500000000e+02 -5.626080526306e-01 0.000000000000e+00 0.000000000000e+00
6.325000000000e+02 5.149469391990e-03 0.000000000000e+00 0.000000000000e+00
6.327500000000e+02 5.340563144281e-01 0.000000000000e+00 0.000000000000e+00
6.330000000000e+02 9.892207031089e-01 0.000000000000e+00 0.000000000000e+00
6.332500000000e+02 1.343985032624e+00 0.000000000000e+00 0.000000000000e+00
6.335000000000e+02 1.581340541777e+00 0.000000000000e+00 0.000000000000e+00
6.337500000000e+02 1.694413779471e+00 0.000000000000e+00 0.000000000000e+00
6.340000000000e+02 1.686098505585e+00 0.000000000000e+00 0.000000000000e+00
6.342500000000e+02 1.567976005579e+00 0.000000000000e+00 0.000000000000e+00
6.345000000000e+02 1.358705789070e+00 0.000000000000e+00 0.000000000000e+00
6.347500000000e+02 1.082077618931e+00 0.000000000000e+00 0.000000000000e+00
6.350000000000e+02 7.649003406155e-01 0.000000000000e+00 0.000000000000e+00
6.352500000000e+02 4.348722960778e-01 0.000000000000e+00 0.000000000000e+00
6.355000000000e+02 1.185429864518e-01 0.000000000000e+00 0.000000000000e+00
6.357500000000e+02 -1.605539841495e-01 0.000000000000e+00 0.000000000000e+00
6.360000000000e+02 -3.835338697247e-01 0.000000000000e+00 0.000000000000e+00
6.362500000000e+02 -5.374992132874e-01 0.000000000000e+00 0.000000000000e+00
6.365000000000e+02 -6.165134722031e-01 0.000000000000e+00 0.000000000000e+00
6.367500000000e+02 -6.221246302854e-01 0.000000000000e+00 0.000000000000e+00
6.370000000000e+02 -5.633436395708e-01 0.000000000000e+00 0.000000000000e+00
6.372500000000e+02 -4.559882754115e-01 0.000000000000e+00 0.000000000000e+00
6.375000000000e+02 -3.213331096434e-01 0.000000000000e+00 0.000000000000e+00
6.377500000000e+02 -1.840650084348e-01 0.000000000000e+00 0.000000000000e+00
6.380000000000e+02 -6.962876901271e-02 0.000000000000e+00 0.000000000000e+00
6.382500000000e+02 -1.150193229003e-03 0.000000000000e+00 0.000000000000e+00
6.385000000000e+02 3.771257658626e-03 0.000000000000e+00 0.000000000000e+00
6.387500000000e+02 -6.397936235046e-02 0.000000000000e+00 0.000000000000e+00
6.390000000000e+02 -2.027524561711e-01 0.000000000000e+00 0.000000000000e+00
6.392500000000e+02 -3.989543762108e-01 0.000000000000e+00 0.000000000000e+00
6.395000000000e+02 -6.273168595552e-01 0.000000000000e+00 0.000000000000e+00
6.397500000000e+02 -8.528209237049e-01 0.000000000000e+00 0.000000000000e+00
6.400000000000e+02 -1.034278904239e+00 0.000000000000e+00 0.000000000000e+00
6.402500000000e+02 -1.129339268071e+00 0.000000000000e+00 0.000000000000e+00
6.405000000000e+02 -1.100434059729e+00 0.000000000000e+00 0.000000000000e+00
6.407500000000e+02 -9.209757248185e-01 0.000000000000e+00 0.000000000000e+00
6.410000000000e+02 -5.809665724923e-01 0.000000000000e+00 0.000000000000e+00
6.412500000000e+02 -9.114274398725e-02 0.000000000000e+00 0.000000000000e+00
6.415000000000e+02 5.151437315990e-01 0.000000000000e+00 0.000000000000e+00
6.417500000000e+02 1.182891582899e+00 0.000000000000e+00 0.000000000000e+00
6.420000000000e+02 1.839529035906e+00 0.000000000000e+00 0.000000000000e+00
6.422500000000e+02 2.401964049240e+00 0.000000000000e+00 0.000000000000e+00
6.425000000000e+02 2.786030153242e+00 0.000000000000e+00 0.000000000000e+00
6.427500000000e+02 2.917345124703e+00 0.000000000000e+00 0.000000000000e+00
6.430000000000e+02 2.742283538082e+00 0.000000000000e+00 0.000000000000e+00
6.432500000000e+02 2.237594494743e+00 0.000000000000e+00 0.000000000000e+00
6.435000000000e+02 1.417212859453e+00 0.000000000000e+00 0.000000000000e+00
6.437500000000e+02 3.350335145992e-01 0.000000000000e+00 0.000000000000e+00
6.440000000000e+02 -9.171668182538e-01 0.000000000000e+00 0.000000000000e+00
6.442500000000e+02 -2.216905802704e+00 0.000000000000e+00 0.000000000000e+00
6.445000000000e+02 -3.422855508440e+00 0.000000000000e+00 0.000000000000e+00
6.447500000000e+02 -4.390305506746e+00 0.000000000000e+00 0.000000000000e+00
6.450000000000e+02 -4.988566931846e+00 0.000000000000e+00 0.000000000000e+00
6.452500000000e+02 -5.118246687312e+00 0.000000000000e+00 0.000000000000e+00
6.455000000000e+02 -4.726155661502e+00 0.000000000000e+00 0.000000000000e+00
6.457500000000e+02 -3.815735447459e+00 0.000000000000e+00 0.000000000000e+00
6.460000000000e+02 -2.451300904697e+00 0.000000000000e+00 0.000000000000e+00
6.462500000000e+02 -7.550673933840e-01 0.000000000000e+00 0.000000000000e+00
6.465000000000e+02 1.103209871596e+00 0.000000000000e+00 0.000000000000e+00
6.467500000000e+02 2.923213322757e+00 0.000000000000e+00 0.000000000000e+00
6.470000000000e+02 4.495978527883e+00 0.000000000000e+00 0.000000000000e+00
6.472500000000e+02 5.628320425409e+00 0.000000000000e+00 0.000000000000e+00
6.475000000000e+02 6.166864150525e+00 0.000000000000e+00 0.000000000000e+00
6.477500000000e+02 6.018645104661e+00 0.000000000000e+00 0.000000000000e+00
6.480000000000e+02 5.165501339654e+00 0.000000000000e+00 0.000000000000e+00
6.482500000000e+02 3.670115295300e+00 0.000000000000e+00 0.000000000000e+00
6.485000000000e+02 1.672508383715e+00 0.000000000000e+00 0.000000000000e+00
6.487500000000e+02 -6.230573049648e-01 0.000000000000e+00 0.000000000000e+00
6.490000000000e+02 -2.969601671038e+00 0.000000000000e+00 0.000000000000e+00
6.492500000000e+02 -5.105083604179e+00 0.000000000000e+00 0.000000000000e+00
6.495000000000e+02 -6.783024480140e+00 0.000000000000e+00 0.000000000000e+00
6.497500000000e+02 -7.802421711125e+00 0.000000000000e+00 0.000000000000e+00
6.500000000000e+02 -8.033218330194e+00 0.000000000000e+00 0.000000000000e+00
6.502500000000e+02 -7.434013586951e+00 0.000000000000e+00 0.000000000000e+00
6.505000000000e+02 -6.059558700386e+00 0.000000000000e+00 0.000000000000e+00
6.507500000000e+02 -4.056785476540e+00 0.000000000000e+00 0.000000000000e+00
6.510000000000e+02 -1.649518972604e+00 0.000000000000e+00 0.000000000000e+00
6.512500000000e+02 8.865467943955e-01 0.000000000000e+00 0.000000000000e+00
6.515000000000e+02 3.255763218028e+00 0.000000000000e+00 0.000000000000e+00
6.517500000000e+02 5.177545486672e+00 0.000000000000e+00 0.000000000000e+00
6.520000000000e+02 6.420228771142e+00 0.000000000000e+00 0.000000000000e+00
6.522500000000e+02 6.829548521162e+00 0.000000000000e+00 0.000000000000e+00
6.525000000000e+02 6.348122020663e+00 0.000000000000e+00 0.000000000000e+00
6.527500000000e+02 5.023372867121e+00 0.000000000000e+00 0.000000000000e+00
6.530000000000e+02 3.002750230454e+00 0.000000000000e+00 0.000000000000e+00
6.532500000000e+02 5.166748974899e-01 0.000000000000e+00 0.000000000000e+00
6.535000000000e+02 -2.148806897232e+00 0.000000000000e+00 0.000000000000e+00
6.537500000000e+02 -4.686363398684e+00 0.000000000000e+00 0.000000000000e+00
6.540000000000e+02 -6.804499809445e+00 0.000000000000e+00 0.000000000000e+00
6.542500000000e+02 -8.262866730733e+00 0.000000000000e+00 0.000000000000e+00
6.545000000000e+02 -8.901355265922e+00 0.000000000000e+00 0.000000000000e+00
6.547500000000e+02 -8.659339264229e+00 0.000000000000e+00 0.000000000000e+00
6.550000000000e+02 -7.582653663723e+00 0.000000000000e+00 0.000000000000e+00
6.552500000000e+02 -5.817439382199e+00 0.000000000000e+00 0.000000000000e+00
6.555000000000e+02 -3.591642158058e+00 0.000000000000e+00 0.000000000000e+00
6.557500000000e+02 -1.186511562607e+00 0.000000000000e+00 0.000000000000e+00
6.560000000000e+02 1.098294465856e+00 0.000000000000e+00 0.000000000000e+00
6.562500000000e+02 2.981597653623e+00 0.000000000000e+00 0.000000000000e+00
6.565000000000e+02 4.234946694268e+00 0.000000000000e+00 0.000000000000e+00
6.567500000000e+02 4.709953066823e+00 0.000000000000e+00 0.000000000000e+00
6.570000000000e+02 4.355352158427e+00 0.000000000000e+00 0.000000000000e+00
6.572500000000e+02 3.221759023923e+00 0.000000000000e+00 0.000000000000e+00
6.575000000000e+02 1.453670587944e+00 0.000000000000e+00 0.000000000000e+00
6.577500000000e+02 -7.301083043093e-01 0.000000000000e+00 0.000000000000e+00
6.580000000000e+02 -3.064979914589e+00 0.000000000000e+00 0.000000000000e+00
6.582500000000e+02 -5.274272323743e+00 0.000000000000e+00 0.000000000000e+00
6.585000000000e+02 -7.103816636209e+00 0.000000000000e+00 0.000000000000e+00
6.587500000000e+02 -8.352997170976e+00 0.000000000000e+00 0.000000000000e+00
6.590000000000e+02 -8.898414059245e+00 0.000000000000e+00 0.000000000000e+00
6.592500000000e+02 -8.707311507222e+00 0.000000000000e+00 0.000000000000e+00
6.595000000000e+02 -7.839288321903e+00 0.000000000000e+00 0.000000000000e+00
6.597500000000e+02 -6.436336934832e+00 0.000000000000e+00 0.000000000000e+00
6.600000000000e+02 -4.702750986216e+00 0.000000000000e+00 0.000000000000e+00
6.602500000000e+02 -2.877705601467e+00 0.000000000000e+00 0.000000000000e+00
6.605000000000e+02 -1.204188579771e+00 0.000000000000e+00 0.000000000000e+00
6.607500000000e+02 1.016610388986e-01 0.000000000000e+00 0.000000000000e+00
6.610000000000e+02 8.769066324563e-01 0.000000000000e+00 0.000000000000e+00
6.612500000000e+02 1.030617199755e+00 0.000000000000e+00 0.000000000000e+00
6.615000000000e+02 5.529387861727e-01 0.000000000000e+00 0.000000000000e+00
6.617500000000e+02 -4.864310665046e-01 0.000000000000e+00 0.000000000000e+00
6.620000000000e+02 -1.949838975730e+00 0.000000000000e+00 0.000000000000e+00
6.622500000000e+02 -3.651530875940e+00 0.000000000000e+00 0.000000000000e+00
6.625000000000e+02 -5.382945787681e+00 0.000000000000e+00 0.000000000000e+00
6.627500000000e+02 -6.940014952947e+00 0.000000000000e+00 0.000000000000e+00
6.630000000000e+02 -8.148887073171e+00 0.000000000000e+00 0.000000000000e+00
6.632500000000e+02 -8.886825493301e+00 0.000000000000e+00 0.000000000000e+00
6.635000000000e+02 -9.095761789946e+00 0.000000000000e+00 0.000000000000e+00
6.637500000000e+02 -8.787031859358e+00 0.000000000000e+00 0.000000000000e+00
6.640000000000e+02 -8.037018258821e+00 0.000000000000e+00 0.000000000000e+00
6.642500000000e+02 -6.974613456438e+00 0.000000000000e+00 0.000000000000e+00
6.645000000000e+02 -5.762446444541e+00 0.000000000000e+00 0.000000000000e+00
6.647500000000e+02 -4.574550575988e+00 0.000000000000e+00 0.000000000000e+00
6.650000000000e+02 -3.573507540323e+00 0.000000000000e+00 0.000000000000e+00
6.652500000000e+02 -2.890048418236e+00 0.000000000000e+00 0.000000000000e+00
6.655000000000e+02 -2.607650722497e+00 0.000000000000e+00 0.000000000000e+00
6.657500000000e+02 -2.753913763991e+00 0.000000000000e+00 0.000000000000e+00
6.660000000000e+02 -3.299535876776e+00 0.000000000000e+00 0.000000000000e+00
6.662500000000e+02 -4.164690598071e+00 0.000000000000e+00 0.000000000000e+00
6.665000000000e+02 -5.231642887982e+00 0.000000000000e+00 0.000000000000e+00
6.667500000000e+02 -6.361683860524e+00 0.000000000000e+00 0.000000000000e+00
6.670000000000e+02 -7.413985401411e+00 0.000000000000e+00 0.000000000000e+00
6.672500000000e+02 -8.263834773609e+00 0.000000000000e+00 0.000000000000e+00
6.675000000000e+02 -8.817907461949e+00 0.000000000000e+00 0.000000000000e+00
6.677500000000e+02 -9.024732571753e+00 0.000000000000e+00 0.000000000000e+00
6.680000000000e+02 -8.879220008769e+00 0.000000000000e+00 0.000000000000e+00
6.682500000000e+02 -8.420948057561e+00 0.000000000000e+00 0.000000000000e+00
6.685000000000e+02 -7.726739231492e+00 0.000000000000e+00 0.000000000000e+00
6.687500000000e+02 -6.898772264115e+00 0.000000000000e+00 0.000000000000e+00
6.690000000000e+02 -6.049999445655e+00 0.000000000000e+00 0.000000000000e+00
6.692500000000e+02 -5.288902404768e+00 0.000000000000e+00 0.000000000000e+00
6.695000000000e+02 -4.705604025235e+00 0.000000000000e+00 0.000000000000e+00
6.697500000000e+02 -4.361075543241e+00 0.000000000000e+00 0.000000000000e+00
6.700000000000e+02 -4.280685940731e+00 0.000000000000e+00 0.000000000000e+00
6.702500000000e+02 -4.452710990675e+00 0.000000000000e+00 0.000000000000e+00
6.705000000000e+02 -4.831741374485e+00 0.000000000000e+00 0.000000000000e+00
6.707500000000e+02 -5.346294442113e+00 0.000000000000e+00 0.000000000000e+00
6.710000000000e+02 -5.909423173565e+00 0.000000000000e+00 0.000000000000e+00
6.712500000000e+02 -6.430788911449e+00 0.000000000000e+00 0.000000000000e+00
6.715000000000e+02 -6.828554305168e+00 0.000000000000e+00 0.000000000000e+00
6.717500000000e+02 -7.039562339492e+00 0.000000000000e+00 0.000000000000e+00
6.720000000000e+02 -7.026570213909e+00 0.000000000000e+00 0.000000000000e+00
6.722500000000e+02 -6.781753336327e+00 0.000000000000e+00 0.000000000000e+00
6.725000000000e+02 -6.326219039016e+00 0.000000000000e+00 0.000000000000e+00
6.727500000000e+02 -5.705799636431e+00 0.000000000000e+00 0.000000000000e+00
6.730000000000e+02 -4.983861268477e+00 0.000000000000e+00 0.000000000000e+00
6.732500000000e+02 -4.232211806826e+00 0.000000000000e+00 0.000000000000e+00
6.735000000000e+02 -3.521379834742e+00 0.000000000000e+00 0.000000000000e+00
6.737500000000e+02 -2.911551736433e+00 0.000000000000e+00 0.000000000000e+00
6.740000000000e+02 -2.445302829360e+00 0.000000000000e+00 0.000000000000e+00
6.742500000000e+02 -2.142969665709e+00 0.000000000000e+00 0.000000000000e+00
6.745000000000e+02 -2.001128520171e+00 0.000000000000e+00 0.000000000000e+00
6.747500000000e+02 -1.994223452341e+00 0.000000000000e+00 0.000000000000e+00
6.750000000000e+02 -2.078981962246e+00 0.000000000000e+00 0.000000000000e+00
6.752500000000e+02 -2.200917747805e+00 0.000000000000e+00 0.000000000000e+00
6.755000000000e+02 -2.301987769999e+00 0.000000000000e+00 0.000000000000e+00
6.757500000000e+02 -2.328368540288e+00 0.000000000000e+00 0.000000000000e+00
6.760000000000e+02 -2.237350447409e+00 0.000000000000e+00 0.000000000000e+00
6.762500000000e+02 -2.002507835100e+00 0.000000000000e+00 0.000000000000e+00
6.765000000000e+02 -1.616560216879e+00 0.000000000000e+00 0.000000000000e+00
6.767500000000e+02 -1.091659330407e+00 0.000000000000e+00 0.000000000000e+00
6.770000000000e+02 -4.571748053681e-01 0.000000000000e+00 0.000000000000e+00
6.772500000000e+02 2.446350112325e-01 0.000000000000e+00 0.000000000000e+00
6.775000000000e+02 9.644290067675e-01 0.000000000000e+00 0.000000000000e+00
6.777500000000e+02 1.652267164027e+00 0.000000000000e+00 0.000000000000e+00
6.780000000000e+02 2.263919389022e+00 0.000000000000e+00 0.000000000000e+00
6.782500000000e+02 2.766201222499e+00 0.000000000000e+00 0.000000000000e+00
6.785000000000e+02 3.140690931014e+00 0.000000000000e+00 0.000000000000e+00
6.787500000000e+02 3.385410088636e+00 0.000000000000e+00 0.000000000000e+00
6.790000000000e+02 3.514321481775e+00 0.000000000000e+00 0.000000000000e+00
6.792500000000e+02 3.554778870052e+00 0.000000000000e+00 0.000000000000e+00
6.795000000000e+02 3.543317864980e+00 0.000000000000e+00 0.000000000000e+00
6.797500000000e+02 3.520375349734e+00 0.000000000000e+00 0.000000000000e+00
6.800000000000e+02 3.524643729228e+00 0.000000000000e+00 0.000000000000e+00
6.802500000000e+02 3.587793478910e+00 0.000000000000e+00 0.000000000000e+00
6.805000000000e+02 3.730232077116e+00 0.000000000000e+00 0.000000000000e+00
6.807500000000e+02 3.958419893488e+00 0.000000000000e+00 0.000000000000e+00
6.810000000000e+02 4.264054177364e+00 0.000000000000e+00 0.000000000000e+00
6.812500000000e+02 4.625188289538e+00 0.000000000000e+00 0.000000000000e+00
6.815000000000e+02 5.009105787233e+00 0.000000000000e+00 0.000000000000e+00
6.817500000000e+02 5.376548822451e+00 0.000000000000e+00 0.000000000000e+00
6.820000000000e+02 5.686734595735e+00 0.000000000000e+00 0.000000000000e+00
6.822500000000e+02 5.902502257487e+00 0.000000000000e+00 0.000000000000e+00
6.825000000000e+02 5.994926134266e+00 0.000000000000e+00 0.000000000000e+00
6.827500000000e+02 5.946809275140e+00 0.000000000000e+00 0.000000000000e+00
6.830000000000e+02 5.754623289851e+00 0.000000000000e+00 0.000000000000e+00
6.832500000000e+02 5.428666331473e+00 0.000000000000e+00 0.000000000000e+00
6.835000000000e+02 4.991444240066e+00 0.000000000000e+00 0.000000000000e+00
6.837500000000e+02 4.474510363852e+00 0.000000000000e+00 0.000000000000e+00
6.840000000000e+02 3.914197902248e+00 0.000000000000e+00 0.000000000000e+00
6.842500000000e+02 3.346819425657e+00 0.000000000000e+00 0.000000000000e+00
6.845000000000e+02 2.803973561541e+00 0.000000000000e+00 0.000000000000e+00
6.847500000000e+02 2.308580432385e+00 0.000000000000e+00 0.000000000000e+00
6.850000000000e+02 1.872167818403e+00 0.000000000000e+00 0.000000000000e+00
6.852500000000e+02 1.493762242471e+00 0.000000000000e+00 0.000000000000e+00
6.855000000000e+02 1.160525170725e+00 0.000000000000e+00 0.000000000000e+00
6.857500000000e+02 8.500423169042e-01 0.000000000000e+00 0.000000000000e+00
6.860000000000e+02 5.339541393752e-01 0.000000000000e+00 0.000000000000e+00
6.862500000000e+02 1.824370380160e-01 0.000000000000e+00 0.000000000000e+00
6.865000000000e+02 -2.310688143782e-01 0.000000000000e+00 0.000000000000e+00
6.867500000000e+02 -7.255224280500e-01 0.000000000000e+00 0.000000000000e+00
6.870000000000e+02 -1.308921659658e+00 0.000000000000e+00 0.000000000000e+00
6.872500000000e+02 -1.976375765216e+00 0.000000000000e+00 0.000000000000e+00
6.875000000000e+02 -2.709876144665e+00 0.000000000000e+00 0.000000000000e+00
6.877500000000e+02 -3.479803921080e+00 0.000000000000e+00 0.000000000000e+00
6.880000000000e+02 -4.247980855086e+00 0.000000000000e+00 0.000000000000e+00
6.882500000000e+02 -4.971863659820e+00 0.000000000000e+00 0.000000000000e+00
6.885000000000e+02 -5.609328937885e+00 0.000000000000e+00 0.000000000000e+00
6.887500000000e+02 -6.123417488962e+00 0.000000000000e+00 0.000000000000e+00
6.890000000000e+02 -6.486413439568e+00 0.000000000000e+00 0.000000000000e+00
6.892500000000e+02 -6.682724813155e+00 0.000000000000e+00 0.000000000000e+00
6.895000000000e+02 -6.710195578672e+00 0.000000000000e+00 0.000000000000e+00
6.897500000000e+02 -6.579692770733e+00 0.000000000000e+00 0.000000000000e+00
6.900000000000e+02 -6.313046904049e+00 0.000000000000e+00 0.000000000000e+00
6.902500000000e+02 -5.939647550229e+00 0.000000000000e+00 0.000000000000e+00
6.905000000000e+02 -5.492177939423e+00 0.000000000000e+00 0.000000000000e+00
6.907500000000e+02 -5.002087748088e+00 0.000000000000e+00 0.000000000000e+00
6.910000000000e+02 -4.495435899367e+00 0.000000000000e+00 0.000000000000e+00
6.912500000000e+02 -3.989680648387e+00 0.000000000000e+00 0.000000000000e+00
6.915000000000e+02 -3.491859902925e+00 0.000000000000e+00 0.000000000000e+00
6.917500000000e+02 -2.998409144922e+00 0.000000000000e+00 0.000000000000e+00
6.920000000000e+02 -2.496634500574e+00 0.000000000000e+00 0.000000000000e+00
6.922500000000e+02 -1.967626282788e+00 0.000000000000e+00 0.000000000000e+00
6.925000000000e+02 -1.390195908539e+00 0.000000000000e+00 0.000000000000e+00
6.927500000000e+02 -7.452745802461e-01 0.000000000000e+00 0.000000000000e+00
6.930000000000e+02 -2.014558884106e-02 0.000000000000e+00 0.000000000000e+00
6.932500000000e+02 7.880972236282e-01 0.000000000000e+00 0.000000000000e+00
6.935000000000e+02 1.670367328006e+00 0.000000000000e+00 0.000000000000e+00
6.937500000000e+02 2.605007572182e+00 0.000000000000e+00 0.000000000000e+00
6.940000000000e+02 3.558924420402e+00 0.000000000000e+00 0.000000000000e+00
6.942500000000e+02 4.490307784366e+00 0.000000000000e+00 0.000000000000e+00
6.945000000000e+02 5.352593245487e+00 0.000000000000e+00 0.000000000000e+00
6.947500000000e+02 6.099154790641e+00 0.000000000000e+00 0.000000000000e+00
6.950000000000e+02 6.688118638442e+00 0.000000000000e+00 0.000000000000e+00
6.952500000000e+02 7.086675465527e+00 0.000000000000e+00 0.000000000000e+00
6.955000000000e+02 7.274340640259e+00 0.000000000000e+00 0.000000000000e+00
6.957500000000e+02 7.244759234311e+00 0.000000000000e+00 0.000000000000e+00
6.960000000000e+02 7.005853488829e+00 0.000000000000e+00 0.000000000000e+00
6.962500000000e+02 6.578336555186e+00 0.000000000000e+00 0.000000000000e+00
6.965000000000e+02 5.992835891559e+00 0.000000000000e+00 0.000000000000e+00
6.967500000000e+02 5.286052064407e+00 0.000000000000e+00 0.000000000000e+00
6.970000000000e+02 4.496498798802e+00 0.000000000000e+00 0.000000000000e+00
6.972500000000e+02 3.660411906461e+00 0.000000000000e+00 0.000000000000e+00
6.975000000000e+02 2.808373400040e+00 0.000000000000e+00 0.000000000000e+00
6.977500000000e+02 1.963079704215e+00 0.000000000000e+00 0.000000000000e+00
6.980000000000e+02 1.138507137954e+00 0.000000000000e+00 0.000000000000e+00
6.982500000000e+02 3.405195874647e-01 0.000000000000e+00 0.000000000000e+00
6.985000000000e+02 -4.312473501742e-01 0.000000000000e+00 0.000000000000e+00
6.987500000000e+02 -1.180574395876e+00 0.000000000000e+00 0.000000000000e+00
6.990000000000e+02 -1.911396874715e+00 0.000000000000e+00 0.000000000000e+00
6.992500000000e+02 -2.624629511531e+00 0.000000000000e+00 0.000000000000e+00
6.995000000000e+02 -3.315593515134e+00 0.000000000000e+00 0.000000000000e+00
6.997500000000e+02 -3.972466607483e+00 0.000000000000e+00 0.000000000000e+00
7.000000000000e+02 -4.576021513625e+00 0.000000000000e+00 0.000000000000e+00
7.002500000000e+02 -5.100726306498e+00 0.000000000000e+00 0.000000000000e+00
7.005000000000e+02 -5.517078918800e+00 0.000000000000e+00 0.000000000000e+00
7.007500000000e+02 -5.794867003162e+00 0.000000000000e+00 0.000000000000e+00
7.010000000000e+02 -5.906908775848e+00 0.000000000000e+00 0.000000000000e+00
7.012500000000e+02 -5.832759240056e+00 0.000000000000e+00 0.000000000000e+00
7.015000000000e+02 -5.561868478739e+00 0.000000000000e+00 0.000000000000e+00
7.017500000000e+02 -5.095753094193e+00 0.000000000000e+00 0.000000000000e+00
7.020000000000e+02 -4.448876638527e+00 0.000000000000e+00 0.000000000000e+00
7.022500000000e+02 -3.648109910799e+00 0.000000000000e+00 0.000000000000e+00
7.025000000000e+02 -2.730831836024e+00 0.000000000000e+00 0.000000000000e+00
7.027500000000e+02 -1.741909267043e+00 0.000000000000e+00 0.000000000000e+00
7.030000000000e+02 -7.299348097048e-01 0.000000000000e+00 0.000000000000e+00
7.032500000000e+02 2.568131092002e-01 0.000000000000e+00 0.000000000000e+00
7.035000000000e+02 1.174204549436e+00 0.000000000000e+00 0.000000000000e+00
7.037500000000e+02 1.985450722695e+00 0.000000000000e+00 0.000000000000e+00
7.040000000000e+02 2.663323881098e+00 0.000000000000e+00 0.000000000000e+00
7.042500000000e+02 3.191218679044e+00 0.000000000000e+00 0.000000000000e+00
7.045000000000e+02 3.563032832430e+00 0.000000000000e+00 0.000000000000e+00
7.047500000000e+02 3.782002477811e+00 0.000000000000e+00 0.000000000000e+00
7.050000000000e+02 3.858756780383e+00 0.000000000000e+00 0.000000000000e+00
7.052500000000e+02 3.808939629217e+00 0.000000000000e+00 0.000000000000e+00
7.055000000000e+02 3.650773712337e+00 0.000000000000e+00 0.000000000000e+00
7.057500000000e+02 3.402912606059e+00 0.000000000000e+00 0.000000000000e+00
7.060000000000e+02 3.082847082989e+00 0.000000000000e+00 0.000000000000e+00
7.062500000000e+02 2.706017217807e+00 0.000000000000e+00 0.000000000000e+00
7.065000000000e+02 2.285651423422e+00 0.000000000000e+00 0.000000000000e+00
7.067500000000e+02 1.833228349298e+00 0.000000000000e+00 0.000000000000e+00
7.070000000000e+02 1.359357098700e+00 0.000000000000e+00 0.000000000000e+00
7.072500000000e+02 8.748104115505e-01 0.000000000000e+00 0.000000000000e+00
7.075000000000e+02 3.914325327344e-01 0.000000000000e+00 0.000000000000e+00
7.077500000000e+02 -7.732115151925e-02 0.000000000000e+00 0.000000000000e+00
7.080000000000e+02 -5.163792349511e-01 0.000000000000e+00 0.000000000000e+00
7.082500000000e+02 -9.096468729434e-01 0.000000000000e+00 0.000000000000e+00
7.085000000000e+02 -1.241144919537e+00 0.000000000000e+00 0.000000000000e+00
7.087500000000e+02 -1.496540150315e+00 0.000000000000e+00 0.000000000000e+00
7.090000000000e+02 -1.664832595956e+00 0.000000000000e+00 0.000000000000e+00
7.092500000000e+02 -1.739926119094e+00 0.000000000000e+00 0.000000000000e+00
7.095000000000e+02 -1.721813285595e+00 0.000000000000e+00 0.000000000000e+00
7.097500000000e+02 -1.617154287887e+00 0.000000000000e+00 0.000000000000e+00
7.100000000000e+02 -1.439114219118e+00 0.000000000000e+00 0.000000000000e+00
7.102500000000e+02 -1.206429863134e+00 0.000000000000e+00 0.000000000000e+00
7.105000000000e+02 -9.417895160327e-01 0.000000000000e+00 0.000000000000e+00
7.107500000000e+02 -6.697097294500e-01 0.000000000000e+00 0.000000000000e+00
7.110000000000e+02 -4.141659425634e-01 0.000000000000e+00 0.000000000000e+00
7.112500000000e+02 -1.962689396599e-01 0.000000000000e+00 0.000000000000e+00
7.115000000000e+02 -3.227125078696e-02 0.000000000000e+00 0.000000000000e+00
7.117500000000e+02 6.786093701296e-02 0.000000000000e+00 0.000000000000e+00
7.120000000000e+02 1.011557399496e-01 0.000000000000e+00 0.000000000000e+00
7.122500000000e+02 7.156899515455e-02 0.000000000000e+00 0.000000000000e+00
7.125000000000e+02 -1.080758076828e-02 0.000000000000e+00 0.000000000000e+00
7.127500000000e+02 -1.311228195517e-01 0.000000000000e+00 0.000000000000e+00
7.130000000000e+02 -2.715206757943e-01 0.000000000000e+00 0.000000000000e+00
7.132500000000e+02 -4.130351156507e-01 0.000000000000e+00 0.000000000000e+00
7.135000000000e+02 -5.373933663585e-01 0.000000000000e+00 0.000000000000e+00
7.137500000000e+02 -6.285354627653e-01 0.000000000000e+00 0.000000000000e+00
7.140000000000e+02 -6.737232193485e-01 0.000000000000e+00 0.000000000000e+00
7.142500000000e+02 -6.641897042284e-01 0.000000000000e+00 0.000000000000e+00
7.145000000000e+02 -5.953568299413e-01 0.000000000000e+00 0.000000000000e+00
7.147500000000e+02 -4.667104823263e-01 0.000000000000e+00 0.000000000000e+00
7.150000000000e+02 -2.814594935183e-01 0.000000000000e+00 0.000000000000e+00
7.152500000000e+02 -4.611139987883e-02 0.000000000000e+00 0.000000000000e+00
7.155000000000e+02 2.299252726527e-01 0.000000000000e+00 0.000000000000e+00
7.157500000000e+02 5.346494405183e-01 0.000000000000e+00 0.000000000000e+00
7.160000000000e+02 8.536840596279e-01 0.000000000000e+00 0.000000000000e+00
7.162500000000e+02 1.170458553191e+00 0.000000000000e+00 0.000000000000e+00
7.165000000000e+02 1.466461523927e+00 0.000000000000e+00 0.000000000000e+00
7.167500000000e+02 1.721690342145e+00 0.000000000000e+00 0.000000000000e+00
7.170000000000e+02 1.915414821746e+00 0.000000000000e+00 0.000000000000e+00
7.172500000000e+02 2.027330205853e+00 0.000000000000e+00 0.000000000000e+00
7.175000000000e+02 2.039105214817e+00 0.000000000000e+00 0.000000000000e+00
7.177500000000e+02 1.936244703801e+00 0.000000000000e+00 0.000000000000e+00
7.180000000000e+02 1.710098274803e+00 0.000000000000e+00 0.000000000000e+00
7.182500000000e+02 1.359772361875e+00 0.000000000000e+00 0.000000000000e+00
7.185000000000e+02 8.936591186223e-01 0.000000000000e+00 0.000000000000e+00
7.187500000000e+02 3.302923489273e-01 0.000000000000e+00 0.000000000000e+00
7.190000000000e+02 -3.017157666603e-01 0.000000000000e+00 0.000000000000e+00
7.192500000000e+02 -9.648150416780e-01 0.000000000000e+00 0.000000000000e+00
7.195000000000e+02 -1.614768617328e+00 0.000000000000e+00 0.000000000000e+00
7.197500000000e+02 -2.203904979001e+00 0.000000000000e+00 0.000000000000e+00
7.200000000000e+02 -2.685115948555e+00 0.000000000000e+00 0.000000000000e+00
7.202500000000e+02 -3.016222486798e+00 0.000000000000e+00 0.000000000000e+00
7.205000000000e+02 -3.164247107086e+00 0.000000000000e+00 0.000000000000e+00
7.207500000000e+02 -3.109103699820e+00 0.000000000000e+00 0.000000000000e+00
7.210000000000e+02 -2.846249941576e+00 0.000000000000e+00 0.000000000000e+00
7.212500000000e+02 -2.387942903109e+00 0.000000000000e+00 0.000000000000e+00
7.215000000000e+02 -1.762884903291e+00 0.000000000000e+00 0.000000000000e+00
7.217500000000e+02 -1.014226444009e+00 0.000000000000e+00 0.000000000000e+00
7.220000000000e+02 -1.960833691300e-01 0.000000000000e+00 0.000000000000e+00
7.222500000000e+02 6.310986274821e-01 0.000000000000e+00 0.000000000000e+00
7.225000000000e+02 1.405860685662e+00 0.000000000000e+00 0.000000000000e+00
7.227500000000e+02 2.071174949707e+00 0.000000000000e+00 0.000000000000e+00
7.230000000000e+02 2.579447262880e+00 0.000000000000e+00 0.000000000000e+00
7.232500000000e+02 2.896562939345e+00 0.000000000000e+00 0.000000000000e+00
7.235000000000e+02 3.004574913618e+00 0.000000000000e+00 0.000000000000e+00
7.237500000000e+02 2.902793808716e+00 0.000000000000e+00 0.000000000000e+00
7.240000000000e+02 2.607223620118e+00 0.000000000000e+00 0.000000000000e+00
7.242500000000e+02 2.148470535533e+00 0.000000000000e+00 0.000000000000e+00
7.245000000000e+02 1.568412504436e+00 0.000000000000e+00 0.000000000000e+00
7.247500000000e+02 9.160343135031e-01 0.000000000000e+00 0.000000000000e+00
7.250000000000e+02 2.428946790729e-01 0.000000000000e+00 0.000000000000e+00
7.252500000000e+02 -4.013058956991e-01 0.000000000000e+00 0.000000000000e+00
7.255000000000e+02 -9.726406562817e-01 0.000000000000e+00 0.000000000000e+00
7.257500000000e+02 -1.436035953138e+00 0.000000000000e+00 0.000000000000e+00
7.260000000000e+02 -1.767317525247e+00 0.000000000000e+00 0.000000000000e+00
7.262500000000e+02 -1.954156692410e+00 0.000000000000e+00 0.000000000000e+00
7.265000000000e+02 -1.995968205862e+00 0.000000000000e+00 0.000000000000e+00
7.267500000000e+02 -1.902904613583e+00 0.000000000000e+00 0.000000000000e+00
7.270000000000e+02 -1.694150711606e+00 0.000000000000e+00 0.000000000000e+00
7.272500000000e+02 -1.395744030682e+00 0.000000000000e+00 0.000000000000e+00
7.275000000000e+02 -1.038137908245e+00 0.000000000000e+00 0.000000000000e+00
7.277500000000e+02 -6.536921371122e-01 0.000000000000e+00 0.000000000000e+00
7.280000000000e+02 -2.742348185330e-01 0.000000000000e+00 0.000000000000e+00
7.282500000000e+02 7.119979038880e-02 0.000000000000e+00 0.000000000000e+00
7.285000000000e+02 3.583793157170e-01 0.000000000000e+00 0.000000000000e+00
7.287500000000e+02 5.695586941394e-01 0.000000000000e+00 0.000000000000e+00
7.290000000000e+02 6.947679926325e-01 0.000000000000e+00 0.000000000000e+00
7.292500000000e+02 7.326115648665e-01 0.000000000000e+00 0.000000000000e+00
7.295000000000e+02 6.904726269621e-01 0.000000000000e+00 0.000000000000e+00
7.297500000000e+02 5.840161913763e-01 0.000000000000e+00 0.000000000000e+00
7.300000000000e+02 4.359071444983e-01 0.000000000000e+00 0.000000000000e+00
7.302500000000e+02 2.737161016652e-01 0.000000000000e+00 0.000000000000e+00
7.305000000000e+02 1.270738606820e-01 0.000000000000e+00 0.000000000000e+00
7.307500000000e+02 2.424819229965e-02 0.000000000000e+00 0.000000000000e+00
7.310000000000e+02 -1.156098068031e-02 0.000000000000e+00 0.000000000000e+00
7.312500000000e+02 3.419851414055e-02 0.000000000000e+00 0.000000000000e+00
7.315000000000e+02 1.644574152801e-01 0.000000000000e+00 0.000000000000e+00
7.317500000000e+02 3.686556385091e-01 0.000000000000e+00 0.000000000000e+00
7.320000000000e+02 6.224178543533e-01 0.000000000000e+00 0.000000000000e+00
7.322500000000e+02 8.890770654733e-01 0.000000000000e+00 0.000000000000e+00
7.325000000000e+02 1.123138161961e+00 0.000000000000e+00 0.000000000000e+00
7.327500000000e+02 1.275509482140e+00 0.000000000000e+00 0.000000000000e+00
7.330000000000e+02 1.300046344516e+00 0.000000000000e+00 0.000000000000e+00
7.332500000000e+02 1.160687656845e+00 0.000000000000e+00 0.000000000000e+00
7.335000000000e+02 8.382692529163e-01 0.000000000000e+00 0.000000000000e+00
7.337500000000e+02 3.360058262643e-01 0.000000000000e+00 0.000000000000e+00
7.340000000000e+02 -3.173234398897e-01 0.000000000000e+00 0.000000000000e+00
7.342500000000e+02 -1.067259855243e+00 0.000000000000e+00 0.000000000000e+00
7.345000000000e+02 -1.837065842322e+00 0.000000000000e+00 0.000000000000e+00
7.347500000000e+02 -2.534649090919e+00 0.000000000000e+00 0.000000000000e+00
7.350000000000e+02 -3.062524014407e+00 0.000000000000e+00 0.000000000000e+00
7.352500000000e+02 -3.329838460471e+00 0.000000000000e+00 0.000000000000e+00
7.355000000000e+02 -3.265087616991e+00 0.000000000000e+00 0.000000000000e+00
7.357500000000e+02 -2.827878428931e+00 0.000000000000e+00 0.000000000000e+00
7.360000000000e+02 -2.018049823712e+00 0.000000000000e+00 0.000000000000e+00
7.362500000000e+02 -8.806261958998e-01 0.000000000000e+00 0.000000000000e+00
7.365000000000e+02 4.945167766942e-01 0.000000000000e+00 0.000000000000e+00
7.367500000000e+02 1.978797515997e+00 0.000000000000e+00 0.000000000000e+00
7.370000000000e+02 3.416680259688e+00 0.000000000000e+00 0.000000000000e+00
7.372500000000e+02 4.642058095438e+00 0.000000000000e+00 0.000000000000e+00
7.375000000000e+02 5.497583393322e+00 0.000000000000e+00 0.000000000000e+00
7.377500000000e+02 5.854717232633e+00 0.000000000000e+00 0.000000000000e+00
7.380000000000e+02 5.631978073382e+00 0.000000000000e+00 0.000000000000e+00
7.382500000000e+02 4.808892299806e+00 0.000000000000e+00 0.000000000000e+00
7.385000000000e+02 3.433507166574e+00 0.000000000000e+00 0.000000000000e+00
7.387500000000e+02 1.621997240536e+00 0.000000000000e+00 0.000000000000e+00
7.390000000000e+02 -4.501888546352e-01 0.000000000000e+00 0.000000000000e+00
7.392500000000e+02 -2.565139529198e+00 0.000000000000e+00 0.000000000000e+00
7.395000000000e+02 -4.485684889815e+00 0.000000000000e+00 0.000000000000e+00
7.397500000000e+02 -5.982502579646e+00 0.000000000000e+00 0.000000000000e+00
7.400000000000e+02 -6.861970889006e+00 0.000000000000e+00 0.000000000000e+00
7.402500000000e+02 -6.991324687791e+00 0.000000000000e+00 0.000000000000e+00
7.405000000000e+02 -6.317810625136e+00 0.000000000000e+00 0.000000000000e+00
7.407500000000e+02 -4.879116250219e+00 0.000000000000e+00 0.000000000000e+00
7.410000000000e+02 -2.803310789536e+00 0.000000000000e+00 0.000000000000e+00
7.412500000000e+02 -2.977766105556e-01 0.000000000000e+00 0.000000000000e+00
7.415000000000e+02 2.372019224688e+00 0.000000000000e+00 0.000000000000e+00
7.417500000000e+02 4.911737949446e+00 0.000000000000e+00 0.000000000000e+00
7.420000000000e+02 7.032085280046e+00 0.000000000000e+00 0.000000000000e+00
7.422500000000e+02 8.483417584273e+00 0.000000000000e+00 0.000000000000e+00
7.425000000000e+02 9.086778114671e+00 0.000000000000e+00 0.000000000000e+00
7.427500000000e+02 8.757393245474e+00 0.000000000000e+00 0.000000000000e+00
7.430000000000e+02 7.517467569161e+00 0.000000000000e+00 0.000000000000e+00
7.432500000000e+02 5.496358130838e+00 0.000000000000e+00 0.000000000000e+00
7.435000000000e+02 2.917735508389e+00 0.000000000000e+00 0.000000000000e+00
7.437500000000e+02 7.496397140835e-02 0.000000000000e+00 0.000000000000e+00
7.440000000000e+02 -2.702552950252e+00 0.000000000000e+00 0.000000000000e+00
7.442500000000e+02 -5.088110587047e+00 0.000000000000e+00 0.000000000000e+00
7.445000000000e+02 -6.796842989438e+00 0.000000000000e+00 0.000000000000e+00
7.447500000000e+02 -7.620431242850e+00 0.000000000000e+00 0.000000000000e+00
7.450000000000e+02 -7.453008199390e+00 0.000000000000e+00 0.000000000000e+00
7.452500000000e+02 -6.304914874293e+00 0.000000000000e+00 0.000000000000e+00
7.455000000000e+02 -4.302435562969e+00 0.000000000000e+00 0.000000000000e+00
7.457500000000e+02 -1.673373111236e+00 0.000000000000e+00 0.000000000000e+00
7.460000000000e+02 1.279896751625e+00 0.000000000000e+00 0.000000000000e+00
7.462500000000e+02 4.216661165414e+00 0.000000000000e+00 0.000000000000e+00
7.465000000000e+02 6.798966469625e+00 0.000000000000e+00 0.000000000000e+00
7.467500000000e+02 8.732499375152e+00 0.000000000000e+00 0.000000000000e+00
7.470000000000e+02 9.802172337977e+00 0.000000000000e+00 0.000000000000e+00
7.472500000000e+02 9.897975048323e+00 0.000000000000e+00 0.000000000000e+00
7.475000000000e+02 9.027865671094e+00 0.000000000000e+00 0.000000000000e+00
7.477500000000e+02 7.316103263034e+00 0.000000000000e+00 0.000000000000e+00
7.480000000000e+02 4.987258375501e+00 0.000000000000e+00 0.000000000000e+00
7.482500000000e+02 2.337945921254e+00 0.000000000000e+00 0.000000000000e+00
7.485000000000e+02 -3.001303728786e-01 0.000000000000e+00 0.000000000000e+00
7.487500000000e+02 -2.601148732460e+00 0.000000000000e+00 0.000000000000e+00
7.490000000000e+02 -4.284999024760e+00 0.000000000000e+00 0.000000000000e+00
7.492500000000e+02 -5.150993585039e+00 0.000000000000e+00 0.000000000000e+00
7.495000000000e+02 -5.101295825379e+00 0.000000000000e+00 0.000000000000e+00
7.497500000000e+02 -4.151244960250e+00 0.000000000000e+00 0.000000000000e+00
7.500000000000e+02 -2.425447094493e+00 0.000000000000e+00 0.000000000000e+00
7.502500000000e+02 -1.403233126454e-01 0.000000000000e+00 0.000000000000e+00
7.505000000000e+02 2.424482643736e+00 0.000000000000e+00 0.000000000000e+00
7.507500000000e+02 4.962051753588e+00 0.000000000000e+00 0.000000000000e+00
7.510000000000e+02 7.176828716627e+00 0.000000000000e+00 0.000000000000e+00
7.512500000000e+02 8.821023305854e+00 0.000000000000e+00 0.000000000000e+00
7.515000000000e+02 9.724217263446e+00 0.000000000000e+00 0.000000000000e+00
7.517500000000e+02 9.812572781468e+00 0.000000000000e+00 0.000000000000e+00
7.520000000000e+02 9.115438688917e+00 0.000000000000e+00 0.000000000000e+00
7.522500000000e+02 7.758808030050e+00 0.000000000000e+00 0.000000000000e+00
7.525000000000e+02 5.946775387528e+00 0.000000000000e+00 0.000000000000e+00
7.527500000000e+02 3.933652734210e+00 0.000000000000e+00 0.000000000000e+00
7.530000000000e+02 1.990535806167e+00 0.000000000000e+00 0.000000000000e+00
7.532500000000e+02 3.707293995648e-01 0.000000000000e+00 0.000000000000e+00
7.535000000000e+02 -7.215291054381e-01 0.000000000000e+00 0.000000000000e+00
7.537500000000e+02 -1.155153485922e+00 0.000000000000e+00 0.000000000000e+00
7.540000000000e+02 -8.862403195916e-01 0.000000000000e+00 0.000000000000e+00
7.542500000000e+02 3.943318723047e-02 0.000000000000e+00 0.000000000000e+00
7.545000000000e+02 1.495396010151e+00 0.000000000000e+00 0.000000000000e+00
7.547500000000e+02 3.293425939990e+00 0.000000000000e+00 0.000000000000e+00
7.550000000000e+02 5.209683040671e+00 0.000000000000e+00 0.000000000000e+00
7.552500000000e+02 7.014430894052e+00 0.000000000000e+00 0.000000000000e+00
7.555000000000e+02 8.501400344777e+00 0.000000000000e+00 0.000000000000e+00
7.557500000000e+02 9.513033258249e+00 0.000000000000e+00 0.000000000000e+00
7.560000000000e+02 9.958510660266e+00 0.000000000000e+00 0.000000000000e+00
7.562500000000e+02 9.822516896059e+00 0.000000000000e+00 0.000000000000e+00
7.565000000000e+02 9.163968612935e+00 0.000000000000e+00 0.000000000000e+00
7.567500000000e+02 8.105268606293e+00 0.000000000000e+00 0.000000000000e+00
7.570000000000e+02 6.813852995326e+00 0.000000000000e+00 0.000000000000e+00
7.572500000000e+02 5.478731479315e+00 0.000000000000e+00 0.000000000000e+00
7.575000000000e+02 4.285262543674e+00 0.000000000000e+00 0.000000000000e+00
7.577500000000e+02 3.391502113528e+00 0.000000000000e+00 0.000000000000e+00
7.580000000000e+02 2.909120103932e+00 0.000000000000e+00 0.000000000000e+00
7.582500000000e+02 2.891157569814e+00 0.000000000000e+00 0.000000000000e+00
7.585000000000e+02 3.327908201450e+00 0.000000000000e+00 0.000000000000e+00
7.587500000000e+02 4.151093116871e+00 0.000000000000e+00 0.000000000000e+00
7.590000000000e+02 5.245409432220e+00 0.000000000000e+00 0.000000000000e+00
7.592500000000e+02 6.465613165666e+00 0.000000000000e+00 0.000000000000e+00
7.595000000000e+02 7.656659400689e+00 0.000000000000e+00 0.000000000000e+00
7.597500000000e+02 8.674138657127e+00 0.000000000000e+00 0.000000000000e+00
7.600000000000e+02 9.402339422305e+00 0.000000000000e+00 0.000000000000e+00
7.602500000000e+02 9.767703489072e+00 0.000000000000e+00 0.000000000000e+00
7.605000000000e+02 9.746149439468e+00 0.000000000000e+00 0.000000000000e+00
7.607500000000e+02 9.363614081121e+00 0.000000000000e+00 0.000000000000e+00
7.610000000000e+02 8.690078810764e+00 0.000000000000e+00 0.000000000000e+00
7.612500000000e+02 7.828184986059e+00 0.000000000000e+00 0.000000000000e+00
7.615000000000e+02 6.898193287802e+00 0.000000000000e+00 0.000000000000e+00
7.617500000000e+02 6.021430487211e+00 0.000000000000e+00 0.000000000000e+00
7.620000000000e+02 5.304455229986e+00 0.000000000000e+00 0.000000000000e+00
7.622500000000e+02 4.825966174998e+00 0.000000000000e+00 0.000000000000e+00
7.625000000000e+02 4.628013724979e+00 0.000000000000e+00 0.000000000000e+00
7.627500000000e+02 4.712434495178e+00 0.000000000000e+00 0.000000000000e+00
7.630000000000e+02 5.042699190291e+00 0.000000000000e+00 0.000000000000e+00
7.632500000000e+02 5.550649652615e+00 0.000000000000e+00 0.000000000000e+00
7.635000000000e+02 6.146992278325e+00 0.000000000000e+00 0.000000000000e+00
7.637500000000e+02 6.733986547199e+00 0.000000000000e+00 0.000000000000e+00
7.640000000000e+02 7.218565208166e+00 0.000000000000e+00 0.000000000000e+00
7.642500000000e+02 7.524160704662e+00 0.000000000000e+00 0.000000000000e+00
7.645000000000e+02 7.599772562512e+00 0.000000000000e+00 0.000000000000e+00
7.647500000000e+02 7.425246626392e+00 0.000000000000e+00 0.000000000000e+00
7.650000000000e+02 7.012282852595e+00 0.000000000000e+00 0.000000000000e+00
7.652500000000e+02 6.401267014800e+00 0.000000000000e+00 0.000000000000e+00
7.655000000000e+02 5.654556461512e+00 0.000000000000e+00 0.000000000000e+00
7.657500000000e+02 4.847274359099e+00 0.000000000000e+00 0.000000000000e+00
7.660000000000e+02 4.056932136582e+00 0.000000000000e+00 0.000000000000e+00
7.662500000000e+02 3.353280866436e+00 0.000000000000e+00 0.000000000000e+00
7.665000000000e+02 2.789688948191e+00 0.000000000000e+00 0.000000000000e+00
7.667500000000e+02 2.397079223982e+00 0.000000000000e+00 0.000000000000e+00
7.670000000000e+02 2.181076269911e+00 0.000000000000e+00 0.000000000000e+00
7.672500000000e+02 2.122569400808e+00 0.000000000000e+00 0.000000000000e+00
7.675000000000e+02 2.181449039809e+00 0.000000000000e+00 0.000000000000e+00
7.677500000000e+02 2.302880586673e+00 0.000000000000e+00 0.000000000000e+00
7.680000000000e+02 2.425187709312e+00 0.000000000000e+00 0.000000000000e+00
7.682500000000e+02 2.488257608430e+00 0.000000000000e+00 0.000000000000e+00
7.685000000000e+02 2.441367338902e+00 0.000000000000e+00 0.000000000000e+00
7.687500000000e+02 2.249456780743e+00 0.000000000000e+00 0.000000000000e+00
7.690000000000e+02 1.897117237758e+00 0.000000000000e+00 0.000000000000e+00
7.692500000000e+02 1.389888480469e+00 0.000000000000e+00 0.000000000000e+00
7.695000000000e+02 7.528168437078e-01 0.000000000000e+00 0.000000000000e+00
7.697500000000e+02 2.657608493384e-02 0.000000000000e+00 0.000000000000e+00
7.700000000000e+02 -7.382518671197e-01 0.000000000000e+00 0.000000000000e+00
7.702500000000e+02 -1.487931634071e+00 0.000000000000e+00 0.000000000000e+00
7.705000000000e+02 -2.172462137163e+00 0.000000000000e+00 0.000000000000e+00
7.707500000000e+02 -2.751714158700e+00 0.000000000000e+00 0.000000000000e+00
7.710000000000e+02 -3.200063428501e+00 0.000000000000e+00 0.000000000000e+00
7.712500000000e+02 -3.508983164010e+00 0.000000000000e+00 0.000000000000e+00
7.715000000000e+02 -3.687337040897e+00 0.000000000000e+00 0.000000000000e+00
7.717500000000e+02 -3.759413042676e+00 0.000000000000e+00 0.000000000000e+00
7.720000000000e+02 -3.761022777937e+00 0.000000000000e+00 0.000000000000e+00
7.722500000000e+02 -3.734225133522e+00 0.000000000000e+00 0.000000000000e+00
7.725000000000e+02 -3.721390263877e+00 0.000000000000e+00 0.000000000000e+00
7.727500000000e+02 -3.759382872698e+00 0.000000000000e+00 0.000000000000e+00
7.730000000000e+02 -3.874607467911e+00 0.000000000000e+00 0.000000000000e+00
7.732500000000e+02 -4.079529939972e+00 0.000000000000e+00 0.000000000000e+00
7.735000000000e+02 -4.371087644498e+00 0.000000000000e+00 0.000000000000e+00
7.737500000000e+02 -4.731150969032e+00 0.000000000000e+00 0.000000000000e+00
7.740000000000e+02 -5.128935109735e+00 0.000000000000e+00 0.000000000000e+00
7.742500000000e+02 -5.525014669942e+00 0.000000000000e+00 0.000000000000e+00
7.745000000000e+02 -5.876396087315e+00 0.000000000000e+00 0.000000000000e+00
7.747500000000e+02 -6.141977697009e+00 0.000000000000e+00 0.000000000000e+00
7.750000000000e+02 -6.287689040698e+00 0.000000000000e+00 0.000000000000e+00
7.752500000000e+02 -6.290653443424e+00 0.000000000000e+00 0.000000000000e+00
7.755000000000e+02 -6.141853175721e+00 0.000000000000e+00 0.000000000000e+00
7.757500000000e+02 -5.846976670551e+00 0.000000000000e+00 0.000000000000e+00
7.760000000000e+02 -5.425366237693e+00 0.000000000000e+00 0.000000000000e+00
7.762500000000e+02 -4.907231744031e+00 0.000000000000e+00 0.000000000000e+00
7.765000000000e+02 -4.329519170847e+00 0.000000000000e+00 0.000000000000e+00
7.767500000000e+02 -3.730994299560e+00 0.000000000000e+00 0.000000000000e+00
7.770000000000e+02 -3.147199221434e+00 0.000000000000e+00 0.000000000000e+00
7.772500000000e+02 -2.605950625940e+00 0.000000000000e+00 0.000000000000e+00
7.775000000000e+02 -2.123972705720e+00 0.000000000000e+00 0.000000000000e+00
7.777500000000e+02 -1.705104118775e+00 0.000000000000e+00 0.000000000000e+00
7.780000000000e+02 -1.340307895995e+00 0.000000000000e+00 0.000000000000e+00
7.782500000000e+02 -1.009473070990e+00 0.000000000000e+00 0.000000000000e+00
7.785000000000e+02 -6.847586567582e-01 0.000000000000e+00 0.000000000000e+00
7.787500000000e+02 -3.350257447636e-01 0.000000000000e+00 0.000000000000e+00
7.790000000000e+02 6.924098196851e-02 0.000000000000e+00 0.000000000000e+00
7.792500000000e+02 5.511859608099e-01 0.000000000000e+00 0.000000000000e+00
7.795000000000e+02 1.123649974518e+00 0.000000000000e+00 0.000000000000e+00
7.797500000000e+02 1.786583504134e+00 0.000000000000e+00 0.000000000000e+00
7.800000000000e+02 2.526158163920e+00 0.000000000000e+00 0.000000000000e+00
7.802500000000e+02 3.315701398180e+00 0.000000000000e+00 0.000000000000e+00
7.805000000000e+02 4.118336014862e+00 0.000000000000e+00 0.000000000000e+00
7.807500000000e+02 4.890978363260e+00 0.000000000000e+00 0.000000000000e+00
7.810000000000e+02 5.589167702274e+00 0.000000000000e+00 0.000000000000e+00
7.812500000000e+02 6.172089066671e+00 0.000000000000e+00 0.000000000000e+00
7.815000000000e+02 6.607127723267e+00 0.000000000000e+00 0.000000000000e+00
7.817500000000e+02 6.873358509651e+00 0.000000000000e+00 0.000000000000e+00
7.820000000000e+02 6.963519218245e+00 0.000000000000e+00 0.000000000000e+00
7.822500000000e+02 6.884223965211e+00 0.000000000000e+00 0.000000000000e+00
7.825000000000e+02 6.654412030703e+00 0.000000000000e+00 0.000000000000e+00
7.827500000000e+02 6.302267275403e+00 0.000000000000e+00 0.000000000000e+00
7.830000000000e+02 5.861050133754e+00 0.000000000000e+00 0.000000000000e+00
7.832500000000e+02 5.364429976502e+00 0.000000000000e+00 0.000000000000e+00
7.835000000000e+02 4.841970286480e+00 0.000000000000e+00 0.000000000000e+00
7.837500000000e+02 4.315393704782e+00 0.000000000000e+00 0.000000000000e+00
7.840000000000e+02 3.796142091553e+00 0.000000000000e+00 0.000000000000e+00
7.842500000000e+02 3.284563780133e+00 0.000000000000e+00 0.000000000000e+00
7.845000000000e+02 2.770831508585e+00 0.000000000000e+00 0.000000000000e+00
7.847500000000e+02 2.237451768891e+00 0.000000000000e+00 0.000000000000e+00
7.850000000000e+02 1.663003168118e+00 0.000000000000e+00 0.000000000000e+00
7.852500000000e+02 1.026568781244e+00 0.000000000000e+00 0.000000000000e+00
7.855000000000e+02 3.122293010466e-01 0.000000000000e+00 0.000000000000e+00
7.857500000000e+02 -4.870263984710e-01 0.000000000000e+00 0.000000000000e+00
7.860000000000e+02 -1.366537582269e+00 0.000000000000e+00 0.000000000000e+00
7.862500000000e+02 -2.308761935280e+00 0.000000000000e+00 0.000000000000e+00
7.865000000000e+02 -3.283813532108e+00 0.000000000000e+00 0.000000000000e+00
7.867500000000e+02 -4.251702516583e+00 0.000000000000e+00 0.000000000000e+00
7.870000000000e+02 -5.165997803078e+00 0.000000000000e+00 0.000000000000e+00
7.872500000000e+02 -5.978440652977e+00 0.000000000000e+00 0.000000000000e+00
7.875000000000e+02 -6.643909402818e+00 0.000000000000e+00 0.000000000000e+00
7.877500000000e+02 -7.125091216640e+00 0.000000000000e+00 0.000000000000e+00
7.880000000000e+02 -7.396261067430e+00 0.000000000000e+00 0.000000000000e+00
7.882500000000e+02 -7.445694333973e+00 0.000000000000e+00 0.000000000000e+00
7.885000000000e+02 -7.276429132785e+00 0.000000000000e+00 0.000000000000e+00
7.887500000000e+02 -6.905320734056e+00 0.000000000000e+00 0.000000000000e+00
7.890000000000e+02 -6.360561198685e+00 0.000000000000e+00 0.000000000000e+00
7.892500000000e+02 -5.678040450018e+00 0.000000000000e+00 0.000000000000e+00
7.895000000000e+02 -4.897072320878e+00 0.000000000000e+00 0.000000000000e+00
7.897500000000e+02 -4.056080820489e+00 0.000000000000e+00 0.000000000000e+00
7.900000000000e+02 -3.188828979946e+00 0.000000000000e+00 0.000000000000e+00
7.902500000000e+02 -2.321678263742e+00 0.000000000000e+00 0.000000000000e+00
7.905000000000e+02 -1.472205290868e+00 0.000000000000e+00 0.000000000000e+00
7.907500000000e+02 -6.492984084323e-01 0.000000000000e+00 0.000000000000e+00
7.910000000000e+02 1.453607858053e-01 0.000000000000e+00 0.000000000000e+00
7.912500000000e+02 9.147253688186e-01 0.000000000000e+00 0.000000000000e+00
7.915000000000e+02 1.663168186623e+00 0.000000000000e+00 0.000000000000e+00
7.917500000000e+02 2.393157758160e+00 0.000000000000e+00 0.000000000000e+00
7.920000000000e+02 3.102365839511e+00 0.000000000000e+00 0.000000000000e+00
7.922500000000e+02 3.781676114544e+00 0.000000000000e+00 0.000000000000e+00
7.925000000000e+02 4.414424863845e+00 0.000000000000e+00 0.000000000000e+00
7.927500000000e+02 4.977019450395e+00 0.000000000000e+00 0.000000000000e+00
7.930000000000e+02 5.440876219618e+00 0.000000000000e+00 0.000000000000e+00
7.932500000000e+02 5.775425462907e+00 0.000000000000e+00 0.000000000000e+00
7.935000000000e+02 5.951775029620e+00 0.000000000000e+00 0.000000000000e+00
7.937500000000e+02 5.946527724718e+00 0.000000000000e+00 0.000000000000e+00
7.940000000000e+02 5.745223642660e+00 0.000000000000e+00 0.000000000000e+00
7.942500000000e+02 5.344929327891e+00 0.000000000000e+00 0.000000000000e+00
7.945000000000e+02 4.755612667728e+00 0.000000000000e+00 0.000000000000e+00
7.947500000000e+02 4.000107966507e+00 0.000000000000e+00 0.000000000000e+00
7.950000000000e+02 3.112665413747e+00 0.000000000000e+00 0.000000000000e+00
7.952500000000e+02 2.136265915708e+00 0.000000000000e+00 0.000000000000e+00
7.955000000000e+02 1.119039850089e+00 0.000000000000e+00 0.000000000000e+00
7.957500000000e+02 1.102353891610e-01 0.000000000000e+00 0.000000000000e+00
7.960000000000e+02 -8.437749309018e-01 0.000000000000e+00 0.000000000000e+00
7.962500000000e+02 -1.702985729321e+00 0.000000000000e+00 0.000000000000e+00
7.965000000000e+02 -2.436371888399e+00 0.000000000000e+00 0.000000000000e+00
7.967500000000e+02 -3.023381417560e+00 0.000000000000e+00 0.000000000000e+00
7.970000000000e+02 -3.454227394912e+00 0.000000000000e+00 0.000000000000e+00
7.972500000000e+02 -3.729061823660e+00 0.000000000000e+00 0.000000000000e+00
7.975000000000e+02 -3.856256533260e+00 0.000000000000e+00 0.000000000000e+00
7.977500000000e+02 -3.850117737609e+00 0.000000000000e+00 0.000000000000e+00
7.980000000000e+02 -3.728408723345e+00 0.000000000000e+00 0.000000000000e+00
7.982500000000e+02 -3.510045034121e+00 0.000000000000e+00 0.000000000000e+00
7.985000000000e+02 -3.213262933104e+00 0.000000000000e+00 0.000000000000e+00
7.987500000000e+02 -2.854457230922e+00 0.000000000000e+00 0.000000000000e+00
7.990000000000e+02 -2.447756869697e+00 0.000000000000e+00 0.000000000000e+00
7.992500000000e+02 -2.005276870609e+00 0.000000000000e+00 0.000000000000e+00
7.995000000000e+02 -1.537873816130e+00 0.000000000000e+00 0.000000000000e+00
7.997500000000e+02 -1.056155776075e+00 0.000000000000e+00 0.000000000000e+00
8.000000000000e+02 -5.714672324704e-01 0.000000000000e+00 0.000000000000e+00
8.002500000000e+02 -9.658826543705e-02 0.000000000000e+00 0.000000000000e+00
8.005000000000e+02 3.540496727754e-01 0.000000000000e+00 0.000000000000e+00
8.007500000000e+02 7.647332599347e-01 0.000000000000e+00 0.000000000000e+00
8.010000000000e+02 1.119411921526e+00 0.000000000000e+00 0.000000000000e+00
8.012500000000e+02 1.403097885395e+00 0.000000000000e+00 0.000000000000e+00
8.015000000000e+02 1.603512904858e+00 0.000000000000e+00 0.000000000000e+00
8.017500000000e+02 1.712718530649e+00 0.000000000000e+00 0.000000000000e+00
8.020000000000e+02 1.728455716164e+00 0.000000000000e+00 0.000000000000e+00
8.022500000000e+02 1.654953192028e+00 0.000000000000e+00 0.000000000000e+00
8.025000000000e+02 1.503036811032e+00 0.000000000000e+00 0.000000000000e+00
8.027500000000e+02 1.289472202962e+00 0.000000000000e+00 0.000000000000e+00
8.030000000000e+02 1.035584706734e+00 0.000000000000e+00 0.000000000000e+00
8.032500000000e+02 7.653062143714e-01 0.000000000000e+00 0.000000000000e+00
8.035000000000e+02 5.028820270749e-01 0.000000000000e+00 0.000000000000e+00
8.037500000000e+02 2.705195890245e-01 0.000000000000e+00 0.000000000000e+00
8.040000000000e+02 8.626816494871e-02 0.000000000000e+00 0.000000000000e+00
8.042500000000e+02 -3.761610449283e-02 0.000000000000e+00 0.000000000000e+00
8.045000000000e+02 -9.563557161003e-02 0.000000000000e+00 0.000000000000e+00
8.047500000000e+02 -8.925692657983e-02 0.000000000000e+00 0.000000000000e+00
8.050000000000e+02 -2.637084444349e-02 0.000000000000e+00 0.000000000000e+00
8.052500000000e+02 7.988485977533e-02 0.000000000000e+00 0.000000000000e+00
8.055000000000e+02 2.127536615692e-01 0.000000000000e+00 0.000000000000e+00
8.057500000000e+02 3.537118210889e-01 0.000000000000e+00 0.000000000000e+00
8.060000000000e+02 4.843073433909e-01 0.000000000000e+00 0.000000000000e+00
8.062500000000e+02 5.877791317053e-01 0.000000000000e+00 0.000000000000e+00
8.065000000000e+02 6.503059173891e-01 0.000000000000e+00 0.000000000000e+00
8.067500000000e+02 6.618086523436e-01 0.000000000000e+00 0.000000000000e+00
8.070000000000e+02 6.163077120857e-01 0.000000000000e+00 0.000000000000e+00
8.072500000000e+02 5.119037872355e-01 0.000000000000e+00 0.000000000000e+00
8.075000000000e+02 3.504973939469e-01 0.000000000000e+00 0.000000000000e+00
8.077500000000e+02 1.373794437154e-01 0.000000000000e+00 0.000000000000e+00
8.080000000000e+02 -1.191873305809e-01 0.000000000000e+00 0.000000000000e+00
8.082500000000e+02 -4.083150198875e-01 0.000000000000e+00 0.000000000000e+00
8.085000000000e+02 -7.167399930386e-01 0.000000000000e+00 0.000000000000e+00
8.087500000000e+02 -1.029010500920e+00 0.000000000000e+00 0.000000000000e+00
8.090000000000e+02 -1.327699796837e+00 0.000000000000e+00 0.000000000000e+00
8.092500000000e+02 -1.593763570413e+00 0.000000000000e+00 0.000000000000e+00
8.095000000000e+02 -1.807162915369e+00 0.000000000000e+00 0.000000000000e+00
8.097500000000e+02 -1.947844314731e+00 0.000000000000e+00 0.000000000000e+00
8.100000000000e+02 -1.997109126856e+00 0.000000000000e+00 0.000000000000e+00
8.102500000000e+02 -1.939325492630e+00 0.000000000000e+00 0.000000000000e+00
8.105000000000e+02 -1.763848700957e+00 0.000000000000e+00 0.000000000000e+00
8.107500000000e+02 -1.466937539313e+00 0.000000000000e+00 0.000000000000e+00
8.110000000000e+02 -1.053399563732e+00 0.000000000000e+00 0.000000000000e+00
8.112500000000e+02 -5.376802594401e-01 0.000000000000e+00 0.000000000000e+00
8.115000000000e+02 5.586272327454e-02 0.000000000000e+00 0.000000000000e+00
8.117500000000e+02 6.936878800644e-01 0.000000000000e+00 0.000000000000e+00
8.120000000000e+02 1.334878643224e+00 0.000000000000e+00 0.000000000000e+00
8.122500000000e+02 1.933975556155e+00 0.000000000000e+00 0.000000000000e+00
8.125000000000e+02 2.444632481026e+00 0.000000000000e+00 0.000000000000e+00
8.127500000000e+02 2.823768503186e+00 0.000000000000e+00 0.000000000000e+00
8.130000000000e+02 3.035791297469e+00 0.000000000000e+00 0.000000000000e+00
8.132500000000e+02 3.056420984406e+00 0.000000000000e+00 0.000000000000e+00
8.135000000000e+02 2.875655656348e+00 0.000000000000e+00 0.000000000000e+00
8.137500000000e+02 2.499492461604e+00 0.000000000000e+00 0.000000000000e+00
8.140000000000e+02 1.950144464600e+00 0.000000000000e+00 0.000000000000e+00
8.142500000000e+02 1.264658660345e+00 0.000000000000e+00 0.000000000000e+00
8.145000000000e+02 4.920238050363e-01 0.000000000000e+00 0.000000000000e+00
8.147500000000e+02 -3.109656268971e-01 0.000000000000e+00 0.000000000000e+00
8.150000000000e+02 -1.084674480197e+00 0.000000000000e+00 0.000000000000e+00
8.152500000000e+02 -1.771906350364e+00 0.000000000000e+00 0.000000000000e+00
8.155000000000e+02 -2.322945176941e+00 0.000000000000e+00 0.000000000000e+00
8.157500000000e+02 -2.699836032720e+00 0.000000000000e+00 0.000000000000e+00
8.160000000000e+02 -2.879474020699e+00 0.000000000000e+00 0.000000000000e+00
8.162500000000e+02 -2.855211965156e+00 0.000000000000e+00 0.000000000000e+00
8.165000000000e+02 -2.636870020934e+00 0.000000000000e+00 0.000000000000e+00
8.167500000000e+02 -2.249210517592e+00 0.000000000000e+00 0.000000000000e+00
8.170000000000e+02 -1.729106062657e+00 0.000000000000e+00 0.000000000000e+00
8.172500000000e+02 -1.121757906215e+00 0.000000000000e+00 0.000000000000e+00
8.175000000000e+02 -4.764003677791e-01 0.000000000000e+00 0.000000000000e+00
8.177500000000e+02 1.580510576857e-01 0.000000000000e+00 0.000000000000e+00
8.180000000000e+02 7.369839873820e-01 0.000000000000e+00 0.000000000000e+00
8.182500000000e+02 1.223361996299e+00 0.000000000000e+00 0.000000000000e+00
8.185000000000e+02 1.590053754476e+00 0.000000000000e+00 0.000000000000e+00
8.187500000000e+02 1.821111130827e+00 0.000000000000e+00 0.000000000000e+00
8.190000000000e+02 1.912008984040e+00 0.000000000000e+00 0.000000000000e+00
8.192500000000e+02 1.868958975152e+00 0.000000000000e+00 0.000000000000e+00
8.195000000000e+02 1.707478404498e+00 0.000000000000e+00 0.000000000000e+00
8.197500000000e+02 1.450428619278e+00 0.000000000000e+00 0.000000000000e+00
8.200000000000e+02 1.125738257181e+00 0.000000000000e+00 0.000000000000e+00
8.202500000000e+02 7.640022410856e-01 0.000000000000e+00 0.000000000000e+00
8.205000000000e+02 3.961092516449e-01 0.000000000000e+00 0.000000000000e+00
8.207500000000e+02 5.101053475585e-02 0.000000000000e+00 0.000000000000e+00
8.210000000000e+02 -2.462882106224e-01 0.000000000000e+00 0.000000000000e+00
8.212500000000e+02 -4.764459768646e-01 0.000000000000e+00 0.000000000000e+00
8.215000000000e+02 -6.271501699118e-01 0.000000000000e+00 0.000000000000e+00
8.217500000000e+02 -6.940458644783e-01 0.000000000000e+00 0.000000000000e+00
8.220000000000e+02 -6.811359462095e-01 0.000000000000e+00 0.000000000000e+00
8.222500000000e+02 -6.005504841417e-01 0.000000000000e+00 0.000000000000e+00
8.225000000000e+02 -4.715967168678e-01 0.000000000000e+00 0.000000000000e+00
8.227500000000e+02 -3.190425182978e-01 0.000000000000e+00 0.000000000000e+00
8.230000000000e+02 -1.706589072804e-01 0.000000000000e+00 0.000000000000e+00
8.232500000000e+02 -5.414660376725e-02 0.000000000000e+00 0.000000000000e+00
8.235000000000e+02 6.314217946798e-03 0.000000000000e+00 0.000000000000e+00
8.237500000000e+02 -6.458653731906e-03 0.000000000000e+00 0.000000000000e+00
8.240000000000e+02 -9.957925919311e-02 0.000000000000e+00 0.000000000000e+00
8.242500000000e+02 -2.679018327505e-01 0.000000000000e+00 0.000000000000e+00
8.245000000000e+02 -4.931506095551e-01 0.000000000000e+00 0.000000000000e+00
8.247500000000e+02 -7.447105832915e-01 0.000000000000e+00 0.000000000000e+00
8.250000000000e+02 -9.822425441546e-01 0.000000000000e+00 0.000000000000e+00
8.252500000000e+02 -1.160051641210e+00 0.000000000000e+00 0.000000000000e+00
8.255000000000e+02 -1.232873896021e+00 0.000000000000e+00 0.000000000000e+00
8.257500000000e+02 -1.162486174532e+00 0.000000000000e+00 0.000000000000e+00
8.260000000000e+02 -9.243334226916e-01 0.000000000000e+00 0.000000000000e+00
8.262500000000e+02 -5.132423646407e-01 0.000000000000e+00 0.000000000000e+00
8.265000000000e+02 5.271485778480e-02 0.000000000000e+00 0.000000000000e+00
8.267500000000e+02 7.310128605033e-01 0.000000000000e+00 0.000000000000e+00
8.270000000000e+02 1.456660638417e+00 0.000000000000e+00 0.000000000000e+00
8.272500000000e+02 2.147544690002e+00 0.000000000000e+00 0.000000000000e+00
8.275000000000e+02 2.712836405910e+00 0.000000000000e+00 0.000000000000e+00
8.277500000000e+02 3.063706838158e+00 0.000000000000e+00 0.000000000000e+00
8.280000000000e+02 3.125178006152e+00 0.000000000000e+00 0.000000000000e+00
8.282500000000e+02 2.847643287569e+00 0.000000000000e+00 0.000000000000e+00
8.285000000000e+02 2.216465655406e+00 0.000000000000e+00 0.000000000000e+00
8.287500000000e+02 1.258147600601e+00 0.000000000000e+00 0.000000000000e+00
8.290000000000e+02 4.186996917716e-02 0.000000000000e+00 0.000000000000e+00
8.292500000000e+02 -1.324302365625e+00 0.000000000000e+00 0.000000000000e+00
8.295000000000e+02 -2.702603249756e+00 0.000000000000e+00 0.000000000000e+00
8.297500000000e+02 -3.939475283728e+00 0.000000000000e+00 0.000000000000e+00
8.300000000000e+02 -4.882853224068e+00 0.000000000000e+00 0.000000000000e+00
8.302500000000e+02 -5.400895392509e+00 0.000000000000e+00 0.000000000000e+00
8.305000000000e+02 -5.399876509614e+00 0.000000000000e+00 0.000000000000e+00
8.307500000000e+02 -4.838871021098e+00 0.000000000000e+00 0.000000000000e+00
8.310000000000e+02 -3.739081928404e+00 0.000000000000e+00 0.000000000000e+00
8.312500000000e+02 -2.186199422619e+00 0.000000000000e+00 0.000000000000e+00
8.315000000000e+02 -3.249570659308e-01 0.000000000000e+00 0.000000000000e+00
8.317500000000e+02 1.653996594500e+00 0.000000000000e+00 0.000000000000e+00
8.320000000000e+02 3.533792393192e+00 0.000000000000e+00 0.000000000000e+00
8.322500000000e+02 5.095561627817e+00 0.000000000000e+00 0.000000000000e+00
8.325000000000e+02 6.144431873028e+00 0.000000000000e+00 0.000000000000e+00
8.327500000000e+02 6.534148354400e+00 0.000000000000e+00 0.000000000000e+00
8.330000000000e+02 6.187161340806e+00 0.000000000000e+00 0.000000000000e+00
8.332500000000e+02 5.107419741965e+00 0.000000000000e+00 0.000000000000e+00
8.335000000000e+02 3.383890450413e+00 0.000000000000e+00 0.000000000000e+00
8.337500000000e+02 1.183899092674e+00 0.000000000000e+00 0.000000000000e+00
8.340000000000e+02 -1.263365844092e+00 0.000000000000e+00 0.000000000000e+00
8.342500000000e+02 -3.691582377874e+00 0.000000000000e+00 0.000000000000e+00
8.345000000000e+02 -5.827543119442e+00 0.000000000000e+00 0.000000000000e+00
8.347500000000e+02 -7.423396943514e+00 0.000000000000e+00 0.000000000000e+00
8.350000000000e+02 -8.286968191003e+00 0.000000000000e+00 0.000000000000e+00
8.352500000000e+02 -8.306333321197e+00 0.000000000000e+00 0.000000000000e+00
8.355000000000e+02 -7.465423503037e+00 0.000000000000e+00 0.000000000000e+00
8.357500000000e+02 -5.848443786374e+00 0.000000000000e+00 0.000000000000e+00
8.360000000000e+02 -3.632237107796e+00 0.000000000000e+00 0.000000000000e+00
8.362500000000e+02 -1.067211033601e+00 0.000000000000e+00 0.000000000000e+00
8.365000000000e+02 1.551101575985e+00 0.000000000000e+00 0.000000000000e+00
8.367500000000e+02 3.916548948406e+00 0.000000000000e+00 0.000000000000e+00
8.370000000000e+02 5.748797020853e+00 0.000000000000e+00 0.000000000000e+00
8.372500000000e+02 6.827229540098e+00 0.000000000000e+00 0.000000000000e+00
8.375000000000e+02 7.018076808411e+00 0.000000000000e+00 0.000000000000e+00
8.377500000000e+02 6.291313844387e+00 0.000000000000e+00 0.000000000000e+00
8.380000000000e+02 4.725098346721e+00 0.000000000000e+00 0.000000000000e+00
8.382500000000e+02 2.497051837859e+00 0.000000000000e+00 0.000000000000e+00
8.385000000000e+02 -1.366691345348e-01 0.000000000000e+00 0.000000000000e+00
8.387500000000e+02 -2.872021151053e+00 0.000000000000e+00 0.000000000000e+00
8.390000000000e+02 -5.393707177914e+00 0.000000000000e+00 0.000000000000e+00
8.392500000000e+02 -7.413280696681e+00 0.000000000000e+00 0.000000000000e+00
8.395000000000e+02 -8.703995159176e+00 0.000000000000e+00 0.000000000000e+00
8.397500000000e+02 -9.128062407373e+00 0.000000000000e+00 0.000000000000e+00
8.400000000000e+02 -8.652927186195e+00 0.000000000000e+00 0.000000000000e+00
8.402500000000e+02 -7.354543882225e+00 0.000000000000e+00 0.000000000000e+00
8.405000000000e+02 -5.407279942216e+00 0.000000000000e+00 0.000000000000e+00
8.407500000000e+02 -3.061757357377e+00 0.000000000000e+00 0.000000000000e+00
8.410000000000e+02 -6.134615625205e-01 0.000000000000e+00 0.000000000000e+00
8.412500000000e+02 1.633899707872e+00 0.000000000000e+00 0.000000000000e+00
8.415000000000e+02 3.405664830830e+00 0.000000000000e+00 0.000000000000e+00
8.417500000000e+02 4.489444967371e+00 0.000000000000e+00 0.000000000000e+00
8.420000000000e+02 4.760191064131e+00 0.000000000000e+00 0.000000000000e+00
8.422500000000e+02 4.194056946653e+00 0.000000000000e+00 0.000000000000e+00
8.425000000000e+02 2.869468056655e+00 0.000000000000e+00 0.000000000000e+00
8.427500000000e+02 9.554480380728e-01 0.000000000000e+00 0.000000000000e+00
8.430000000000e+02 -1.311127518643e+00 0.000000000000e+00 0.000000000000e+00
8.432500000000e+02 -3.656298434950e+00 0.000000000000e+00 0.000000000000e+00
8.435000000000e+02 -5.803785202891e+00 0.000000000000e+00 0.000000000000e+00
8.437500000000e+02 -7.509288950569e+00 0.000000000000e+00 0.000000000000e+00
8.440000000000e+02 -8.590003827446e+00 0.000000000000e+00 0.000000000000e+00
8.442500000000e+02 -8.945714008405e+00 0.000000000000e+00 0.000000000000e+00
8.445000000000e+02 -8.568996155679e+00 0.000000000000e+00 0.000000000000e+00
8.447500000000e+02 -7.543493627397e+00 0.000000000000e+00 0.000000000000e+00
8.450000000000e+02 -6.030777428690e+00 0.000000000000e+00 0.000000000000e+00
8.452500000000e+02 -4.247757317093e+00 0.000000000000e+00 0.000000000000e+00
8.455000000000e+02 -2.437768168275e+00 0.000000000000e+00 0.000000000000e+00
8.457500000000e+02 -8.391867263408e-01 0.000000000000e+00 0.000000000000e+00
8.460000000000e+02 3.443529063234e-01 0.000000000000e+00 0.000000000000e+00
8.462500000000e+02 9.683954960973e-01 0.000000000000e+00 0.000000000000e+00
8.465000000000e+02 9.637988556537e-01 0.000000000000e+00 0.000000000000e+00
8.467500000000e+02 3.427684774053e-01 0.000000000000e+00 0.000000000000e+00
8.470000000000e+02 -8.056490319379e-01 0.000000000000e+00 0.000000000000e+00
8.472500000000e+02 -2.329682865481e+00 0.000000000000e+00 0.000000000000e+00
8.475000000000e+02 -4.036425277299e+00 0.000000000000e+00 0.000000000000e+00
8.477500000000e+02 -5.717856698355e+00 0.000000000000e+00 0.000000000000e+00
8.480000000000e+02 -7.177807369061e+00 0.000000000000e+00 0.000000000000e+00
8.482500000000e+02 -8.256356750622e+00 0.000000000000e+00 0.000000000000e+00
8.485000000000e+02 -8.848630080519e+00 0.000000000000e+00 0.000000000000e+00
8.487500000000e+02 -8.915789469471e+00 0.000000000000e+00 0.000000000000e+00
8.490000000000e+02 -8.487111669452e+00 0.000000000000e+00 0.000000000000e+00
8.492500000000e+02 -7.653243170362e+00 0.000000000000e+00 0.000000000000e+00
8.495000000000e+02 -6.551864392317e+00 0.000000000000e+00 0.000000000000e+00
8.497500000000e+02 -5.347930659498e+00 0.000000000000e+00 0.000000000000e+00
8.500000000000e+02 -4.211273235438e+00 0.000000000000e+00 0.000000000000e+00
8.502500000000e+02 -3.294570598010e+00 0.000000000000e+00 0.000000000000e+00
8.505000000000e+02 -2.714524066815e+00 0.000000000000e+00 0.000000000000e+00
8.507500000000e+02 -2.538532503404e+00 0.000000000000e+00 0.000000000000e+00
8.510000000000e+02 -2.778344210606e+00 0.000000000000e+00 0.000000000000e+00
8.512500000000e+02 -3.391189614300e+00 0.000000000000e+00 0.000000000000e+00
8.515000000000e+02 -4.287900939977e+00 0.000000000000e+00 0.000000000000e+00
8.517500000000e+02 -5.346637212504e+00 0.000000000000e+00 0.000000000000e+00
8.520000000000e+02 -6.430166514951e+00 0.000000000000e+00 0.000000000000e+00
8.522500000000e+02 -7.404290208754e+00 0.000000000000e+00 0.000000000000e+00
8.525000000000e+02 -8.154960270302e+00 0.000000000000e+00 0.000000000000e+00
8.527500000000e+02 -8.601929798461e+00 0.000000000000e+00 0.000000000000e+00
8.530000000000e+02 -8.707334710108e+00 0.000000000000e+00 0.000000000000e+00
8.532500000000e+02 -8.478345236151e+00 0.000000000000e+00 0.000000000000e+00
8.535000000000e+02 -7.963842666059e+00 0.000000000000e+00 0.000000000000e+00
8.537500000000e+02 -7.245858629296e+00 0.000000000000e+00 0.000000000000e+00
8.540000000000e+02 -6.427159988898e+00 0.000000000000e+00 0.000000000000e+00
8.542500000000e+02 -5.616794179539e+00 0.000000000000e+00 0.000000000000e+00
8.545000000000e+02 -4.915581821296e+00 0.000000000000e+00 0.000000000000e+00
8.547500000000e+02 -4.403446588629e+00 0.000000000000e+00 0.000000000000e+00
8.550000000000e+02 -4.130133431980e+00 0.000000000000e+00 0.000000000000e+00
8.552500000000e+02 -4.110342604622e+00 0.000000000000e+00 0.000000000000e+00
8.555000000000e+02 -4.323677038811e+00 0.000000000000e+00 0.000000000000e+00
8.557500000000e+02 -4.719152646058e+00 0.000000000000e+00 0.000000000000e+00
8.560000000000e+02 -5.223440822910e+00 0.000000000000e+00 0.000000000000e+00
8.562500000000e+02 -5.751571941338e+00 0.000000000000e+00 0.000000000000e+00
8.565000000000e+02 -6.218577671586e+00 0.000000000000e+00 0.000000000000e+00
8.567500000000e+02 -6.550510808961e+00 0.000000000000e+00 0.000000000000e+00
8.570000000000e+02 -6.693447126799e+00 0.000000000000e+00 0.000000000000e+00
8.572500000000e+02 -6.619411580626e+00 0.000000000000e+00 0.000000000000e+00
8.575000000000e+02 -6.328627388549e+00 0.000000000000e+00 0.000000000000e+00
8.577500000000e+02 -5.847995268949e+00 0.000000000000e+00 0.000000000000e+00
8.580000000000e+02 -5.226202597619e+00 0.000000000000e+00 0.000000000000e+00
8.582500000000e+02 -4.526275743717e+00 0.000000000000e+00 0.000000000000e+00
8.585000000000e+02 -3.816674519771e+00 0.000000000000e+00 0.000000000000e+00
8.587500000000e+02 -3.162156034517e+00 0.000000000000e+00 0.000000000000e+00
8.590000000000e+02 -2.615598727445e+00 0.000000000000e+00 0.000000000000e+00
8.592500000000e+02 -2.211790036519e+00 0.000000000000e+00 0.000000000000e+00
8.595000000000e+02 -1.963875520751e+00 0.000000000000e+00 0.000000000000e+00
8.597500000000e+02 -1.862789029832e+00 0.000000000000e+00 0.000000000000e+00
8.600000000000e+02 -1.879584951824e+00 0.000000000000e+00 0.000000000000e+00
8.602500000000e+02 -1.970226480684e+00 0.000000000000e+00 0.000000000000e+00
8.605000000000e+02 -2.082093047761e+00 0.000000000000e+00 0.000000000000e+00
8.607500000000e+02 -2.161288170299e+00 0.000000000000e+00 0.000000000000e+00
8.610000000000e+02 -2.159773038095e+00 0.000000000000e+00 0.000000000000e+00
8.612500000000e+02 -2.041421476124e+00 0.000000000000e+00 0.000000000000e+00
8.615000000000e+02 -1.786272969425e+00 0.000000000000e+00 0.000000000000e+00
8.617500000000e+02 -1.392523745024e+00 0.000000000000e+00 0.000000000000e+00
8.620000000000e+02 -8.761043156461e-01 0.000000000000e+00 0.000000000000e+00
8.622500000000e+02 -2.680046265819e-01 0.000000000000e+00 0.000000000000e+00
8.625000000000e+02 3.902141755625e-01 0.000000000000e+00 0.000000000000e+00
8.627500000000e+02 1.052072207750e+00 0.000000000000e+00 0.000000000000e+00
8.630000000000e+02 1.672218956730e+00 0.000000000000e+00 0.000000000000e+00
8.632500000000e+02 2.212090357201e+00 0.000000000000e+00 0.000000000000e+00
8.635000000000e+02 2.644469245577e+00 0.000000000000e+00 0.000000000000e+00
8.637500000000e+02 2.956409577667e+00 0.000000000000e+00 0.000000000000e+00
8.640000000000e+02 3.150211714111e+00 0.000000000000e+00 0.000000000000e+00
8.642500000000e+02 3.242393518885e+00 0.000000000000e+00 0.000000000000e+00
8.645000000000e+02 3.260857075234e+00 0.000000000000e+00 0.000000000000e+00
8.647500000000e+02 3.240672130719e+00 0.000000000000e+00 0.000000000000e+00
8.650000000000e+02 3.219058803319e+00 0.000000000000e+00 0.000000000000e+00
8.652500000000e+02 3.230235648204e+00 0.000000000000e+00 0.000000000000e+00
8.655000000000e+02 3.300796978662e+00 0.000000000000e+00 0.000000000000e+00
8.657500000000e+02 3.446198110912e+00 0.000000000000e+00 0.000000000000e+00
8.660000000000e+02 3.668771757100e+00 0.000000000000e+00 0.000000000000e+00
8.662500000000e+02 3.957494159654e+00 0.000000000000e+00 0.000000000000e+00
8.665000000000e+02 4.289492293071e+00 0.000000000000e+00 0.000000000000e+00
8.667500000000e+02 4.633062302256e+00 0.000000000000e+00 0.000000000000e+00
8.670000000000e+02 4.951781726240e+00 0.000000000000e+00 0.000000000000e+00
8.672500000000e+02 5.209166777153e+00 0.000000000000e+00 0.000000000000e+00
8.675000000000e+02 5.373266484287e+00 0.000000000000e+00 0.000000000000e+00
8.677500000000e+02 5.420604224563e+00 0.000000000000e+00 0.000000000000e+00
8.680000000000e+02 5.338970591690e+00 0.000000000000e+00 0.000000000000e+00
8.682500000000e+02 5.128726961952e+00 0.000000000000e+00 0.000000000000e+00
8.685000000000e+02 4.802476101929e+00 0.000000000000e+00 0.000000000000e+00
8.687500000000e+02 4.383169269491e+00 0.000000000000e+00 0.000000000000e+00
8.690000000000e+02 3.900921153350e+00 0.000000000000e+00 0.000000000000e+00
8.692500000000e+02 3.388968916759e+00 0.000000000000e+00 0.000000000000e+00
8.695000000000e+02 2.879318613626e+00 0.000000000000e+00 0.000000000000e+00
8.697500000000e+02 2.398657859082e+00 0.000000000000e+00 0.000000000000e+00
8.700000000000e+02 1.965073584574e+00 0.000000000000e+00 0.000000000000e+00
8.702500000000e+02 1.586003471885e+00 0.000000000000e+00 0.000000000000e+00
8.705000000000e+02 1.257683800916e+00 0.000000000000e+00 0.000000000000e+00
8.707500000000e+02 9.661567496588e-01 0.000000000000e+00 0.000000000000e+00
8.710000000000e+02 6.896928666243e-01 0.000000000000e+00 0.000000000000e+00
8.712500000000e+02 4.022967427669e-01 0.000000000000e+00 0.000000000000e+00
8.715000000000e+02 7.782056075349e-02 0.000000000000e+00 0.000000000000e+00
8.717500000000e+02 -3.058698740913e-01 0.000000000000e+00 0.000000000000e+00
8.720000000000e+02 -7.632381972955e-01 0.000000000000e+00 0.000000000000e+00
8.722500000000e+02 -1.298422654747e+00 0.000000000000e+00 0.000000000000e+00
8.725000000000e+02 -1.903942162014e+00 0.000000000000e+00 0.000000000000e+00
8.727500000000e+02 -2.560940009511e+00 0.000000000000e+00 0.000000000000e+00
8.730000000000e+02 -3.240936448871e+00 0.000000000000e+00 0.000000000000e+00
8.732500000000e+02 -3.908859911935e+00 0.000000000000e+00 0.000000000000e+00
8.735000000000e+02 -4.526956234990e+00 0.000000000000e+00 0.000000000000e+00
8.737500000000e+02 -5.059058942752e+00 0.000000000000e+00 0.000000000000e+00
8.740000000000e+02 -5.474657105882e+00 0.000000000000e+00 0.000000000000e+00
8.742500000000e+02 -5.752226833553e+00 0.000000000000e+00 0.000000000000e+00
8.745000000000e+02 -5.881394100267e+00 0.000000000000e+00 0.000000000000e+00
8.747500000000e+02 -5.863656522324e+00 0.000000000000e+00 0.000000000000e+00
8.750000000000e+02 -5.711588111972e+00 0.000000000000e+00 0.000000000000e+00
8.752500000000e+02 -5.446657140570e+00 0.000000000000e+00 0.000000000000e+00
8.755000000000e+02 -5.095974861913e+00 0.000000000000e+00 0.000000000000e+00
8.757500000000e+02 -4.688436305537e+00 0.000000000000e+00 0.000000000000e+00
8.760000000000e+02 -4.250794007090e+00 0.000000000000e+00 0.000000000000e+00
8.762500000000e+02 -3.804210520467e+00 0.000000000000e+00 0.000000000000e+00
8.765000000000e+02 -3.361765261509e+00 0.000000000000e+00 0.000000000000e+00
8.767500000000e+02 -2.927255462477e+00 0.000000000000e+00 0.000000000000e+00
8.770000000000e+02 -2.495448617907e+00 0.000000000000e+00 0.000000000000e+00
8.772500000000e+02 -2.053740073638e+00 0.000000000000e+00 0.000000000000e+00
8.775000000000e+02 -1.584972592968e+00 0.000000000000e+00 0.000000000000e+00
8.777500000000e+02 -1.071012087912e+00 0.000000000000e+00 0.000000000000e+00
8.780000000000e+02 -4.965677153035e-01 0.000000000000e+00 0.000000000000e+00
8.782500000000e+02 1.472902121625e-01 0.000000000000e+00 0.000000000000e+00
8.785000000000e+02 8.604199131438e-01 0.000000000000e+00 0.000000000000e+00
8.787500000000e+02 1.632099733410e+00 0.000000000000e+00 0.000000000000e+00
8.790000000000e+02 2.440950534075e+00 0.000000000000e+00 0.000000000000e+00
8.792500000000e+02 3.256321161346e+00 0.000000000000e+00 0.000000000000e+00
8.795000000000e+02 4.040968928982e+00 0.000000000000e+00 0.000000000000e+00
8.797500000000e+02 4.754690727261e+00 0.000000000000e+00 0.000000000000e+00
8.800000000000e+02 5.358432398074e+00 0.000000000000e+00 0.000000000000e+00
8.802500000000e+02 5.818341794778e+00 0.000000000000e+00 0.000000000000e+00
8.805000000000e+02 6.109242586880e+00 0.000000000000e+00 0.000000000000e+00
8.807500000000e+02 6.217089098349e+00 0.000000000000e+00 0.000000000000e+00
8.810000000000e+02 6.140105013043e+00 0.000000000000e+00 0.000000000000e+00
8.812500000000e+02 5.888490173931e+00 0.000000000000e+00 0.000000000000e+00
8.815000000000e+02 5.482774229782e+00 0.000000000000e+00 0.000000000000e+00
8.817500000000e+02 4.951076254467e+00 0.000000000000e+00 0.000000000000e+00
8.820000000000e+02 4.325670685024e+00 0.000000000000e+00 0.000000000000e+00
8.822500000000e+02 3.639342807354e+00 0.000000000000e+00 0.000000000000e+00
8.825000000000e+02 2.922030840000e+00 0.000000000000e+00 0.000000000000e+00
8.827500000000e+02 2.198195598672e+00 0.000000000000e+00 0.000000000000e+00
8.830000000000e+02 1.485241839764e+00 0.000000000000e+00 0.000000000000e+00
8.832500000000e+02 7.931552490714e-01 0.000000000000e+00 0.000000000000e+00
8.835000000000e+02 1.253391237349e-01 0.000000000000e+00 0.000000000000e+00
8.837500000000e+02 -5.195389713962e-01 0.000000000000e+00 0.000000000000e+00
8.840000000000e+02 -1.145023226017e+00 0.000000000000e+00 0.000000000000e+00
8.842500000000e+02 -1.754093122896e+00 0.000000000000e+00 0.000000000000e+00
8.845000000000e+02 -2.346588394579e+00 0.000000000000e+00 0.000000000000e+00
8.847500000000e+02 -2.917252083901e+00 0.000000000000e+00 0.000000000000e+00
8.850000000000e+02 -3.454711267273e+00 0.000000000000e+00 0.000000000000e+00
8.852500000000e+02 -3.941572809540e+00 0.000000000000e+00 0.000000000000e+00
8.855000000000e+02 -4.355645331153e+00 0.000000000000e+00 0.000000000000e+00
8.857500000000e+02 -4.672132547638e+00 0.000000000000e+00 0.000000000000e+00
8.860000000000e+02 -4.866501034240e+00 0.000000000000e+00 0.000000000000e+00
8.862500000000e+02 -4.917627200698e+00 0.000000000000e+00 0.000000000000e+00
8.865000000000e+02 -4.810787141468e+00 0.000000000000e+00 0.000000000000e+00
8.867500000000e+02 -4.540073955941e+00 0.000000000000e+00 0.000000000000e+00
8.870000000000e+02 -4.109906056557e+00 0.000000000000e+00 0.000000000000e+00
8.872500000000e+02 -3.535414649441e+00 0.000000000000e+00 0.000000000000e+00
8.875000000000e+02 -2.841650465642e+00 0.000000000000e+00 0.000000000000e+00
8.877500000000e+02 -2.061706958712e+00 0.000000000000e+00 0.000000000000e+00
8.880000000000e+02 -1.233997362962e+00 0.000000000000e+00 0.000000000000e+00
8.882500000000e+02 -3.990270093605e-01 0.000000000000e+00 0.000000000000e+00
8.885000000000e+02 4.039434058932e-01 0.000000000000e+00 0.000000000000e+00
8.887500000000e+02 1.139949341893e+00 0.000000000000e+00 0.000000000000e+00
8.890000000000e+02 1.780749495866e+00 0.000000000000e+00 0.000000000000e+00
8.892500000000e+02 2.306388077058e+00 0.000000000000e+00 0.000000000000e+00
8.895000000000e+02 2.705778824930e+00 0.000000000000e+00 0.000000000000e+00
8.897500000000e+02 2.976333062135e+00 0.000000000000e+00 0.000000000000e+00
8.900000000000e+02 3.122778798132e+00 0.000000000000e+00 0.000000000000e+00
8.902500000000e+02 3.155414157309e+00 0.000000000000e+00 0.000000000000e+00
8.905000000000e+02 3.088093613427e+00 0.000000000000e+00 0.000000000000e+00
8.907500000000e+02 2.936253666802e+00 0.000000000000e+00 0.000000000000e+00
8.910000000000e+02 2.715246953207e+00 0.000000000000e+00 0.000000000000e+00
8.912500000000e+02 2.439178395440e+00 0.000000000000e+00 0.000000000000e+00
8.915000000000e+02 2.120337343316e+00 0.000000000000e+00 0.000000000000e+00
8.917500000000e+02 1.769212290462e+00 0.000000000000e+00 0.000000000000e+00
8.920000000000e+02 1.394976819078e+00 0.000000000000e+00 0.000000000000e+00
8.922500000000e+02 1.006261896698e+00 0.000000000000e+00 0.000000000000e+00
8.925000000000e+02 6.119911595696e-01 0.000000000000e+00 0.000000000000e+00
8.927500000000e+02 2.220571212216e-01 0.000000000000e+00 0.000000000000e+00
8.930000000000e+02 -1.523443371476e-01 0.000000000000e+00 0.000000000000e+00
8.932500000000e+02 -4.988339739269e-01 0.000000000000e+00 0.000000000000e+00
8.935000000000e+02 -8.044484547285e-01 0.000000000000e+00 0.000000000000e+00
8.937500000000e+02 -1.056652342123e+00 0.000000000000e+00 0.000000000000e+00
8.940000000000e+02 -1.244616725723e+00 0.000000000000e+00 0.000000000000e+00
8.942500000000e+02 -1.360563466738e+00 0.000000000000e+00 0.000000000000e+00
8.945000000000e+02 -1.400952352109e+00 0.000000000000e+00 0.000000000000e+00
8.947500000000e+02 -1.367303250821e+00 0.000000000000e+00 0.000000000000e+00
8.950000000000e+02 -1.266494001096e+00 0.000000000000e+00 0.000000000000e+00
8.952500000000e+02 -1.110449276429e+00 0.000000000000e+00 0.000000000000e+00
8.955000000000e+02 -9.152241658394e-01 0.000000000000e+00 0.000000000000e+00
8.957500000000e+02 -6.995747376280e-01 0.000000000000e+00 0.000000000000e+00
8.960000000000e+02 -4.831827387115e-01 0.000000000000e+00 0.000000000000e+00
8.962500000000e+02 -2.847514897177e-01 0.000000000000e+00 0.000000000000e+00
8.965000000000e+02 -1.202077514121e-01 0.000000000000e+00 0.000000000000e+00
8.967500000000e+02 -1.227795621332e-03 0.000000000000e+00 0.000000000000e+00
8.970000000000e+02 6.574158993717e-02 0.000000000000e+00 0.000000000000e+00
8.972500000000e+02 7.986688705073e-02 0.000000000000e+00 0.000000000000e+00
8.975000000000e+02 4.569820676346e-02 0.000000000000e+00 0.000000000000e+00
8.977500000000e+02 -2.761111602095e-02 0.000000000000e+00 0.000000000000e+00
8.980000000000e+02 -1.275055016959e-01 0.000000000000e+00 0.000000000000e+00
8.982500000000e+02 -2.394739082283e-01 0.000000000000e+00 0.000000000000e+00
8.985000000000e+02 -3.485515982421e-01 0.000000000000e+00 0.000000000000e+00
8.987500000000e+02 -4.406993275690e-01 0.000000000000e+00 0.000000000000e+00
8.990000000000e+02 -5.039209335517e-01 0.000000000000e+00 0.000000000000e+00
8.992500000000e+02 -5.290361371431e-01 0.000000000000e+00 0.000000000000e+00
8.995000000000e+02 -5.100879880262e-01 0.000000000000e+00 0.000000000000e+00
8.997500000000e+02 -4.444225891235e-01 0.000000000000e+00 0.000000000000e+00
9.000000000000e+02 -3.325226077510e-01 0.000000000000e+00 0.000000000000e+00
9.002500000000e+02 -1.776986371946e-01 0.000000000000e+00 0.000000000000e+00
9.005000000000e+02 1.425914642664e-02 0.000000000000e+00 0.000000000000e+00
9.007500000000e+02 2.353906772807e-01 0.000000000000e+00 0.000000000000e+00
9.010000000000e+02 4.757993255606e-01 0.000000000000e+00 0.000000000000e+00
9.012500000000e+02 7.238192609727e-01 0.000000000000e+00 0.000000000000e+00
9.015000000000e+02 9.661723035592e-01 0.000000000000e+00 0.000000000000e+00
9.017500000000e+02 1.188201530688e+00 0.000000000000e+00 0.000000000000e+00
9.020000000000e+02 1.374279644686e+00 0.000000000000e+00 0.000000000000e+00
9.022500000000e+02 1.508475695443e+00 0.000000000000e+00 0.000000000000e+00
9.025000000000e+02 1.575524809047e+00 0.000000000000e+00 0.000000000000e+00
9.027500000000e+02 1.562087471219e+00 0.000000000000e+00 0.000000000000e+00
9.030000000000e+02 1.458217050334e+00 0.000000000000e+00 0.000000000000e+00
9.032500000000e+02 1.258888579302e+00 0.000000000000e+00 0.000000000000e+00
9.035000000000e+02 9.653909149960e-01 0.000000000000e+00 0.000000000000e+00
9.037500000000e+02 5.863592905889e-01 0.000000000000e+00 0.000000000000e+00
9.040000000000e+02 1.382334939873e-01 0.000000000000e+00 0.000000000000e+00
9.042500000000e+02 -3.550290161992e-01 0.000000000000e+00 0.000000000000e+00
9.045000000000e+02 -8.630789722765e-01 0.000000000000e+00 0.000000000000e+00
9.047500000000e+02 -1.351133274274e+00 0.000000000000e+00 0.000000000000e+00
9.050000000000e+02 -1.782646576563e+00 0.000000000000e+00 0.000000000000e+00
9.052500000000e+02 -2.122471223144e+00 0.000000000000e+00 0.000000000000e+00
9.055000000000e+02 -2.340194447700e+00 0.000000000000e+00 0.000000000000e+00
9.057500000000e+02 -2.413290748240e+00 0.000000000000e+00 0.000000000000e+00
9.060000000000e+02 -2.329720668750e+00 0.000000000000e+00 0.000000000000e+00
9.062500000000e+02 -2.089648403274e+00 0.000000000000e+00 0.000000000000e+00
9.065000000000e+02 -1.706036485218e+00 0.000000000000e+00 0.000000000000e+00
9.067500000000e+02 -1.203996664469e+00 0.000000000000e+00 0.000000000000e+00
9.070000000000e+02 -6.189169913083e-01 0.000000000000e+00 0.000000000000e+00
9.072500000000e+02 6.471998868289e-03 0.000000000000e+00 0.000000000000e+00
9.075000000000e+02 6.258030397134e-01 0.000000000000e+00 0.000000000000e+00
9.077500000000e+02 1.193168342551e+00 0.000000000000e+00 0.000000000000e+00
9.080000000000e+02 1.667178084207e+00 0.000000000000e+00 0.000000000000e+00
9.082500000000e+02 2.014558222306e+00 0.000000000000e+00 0.000000000000e+00
9.085000000000e+02 2.212920837154e+00 0.000000000000e+00 0.000000000000e+00
9.087500000000e+02 2.252439405171e+00 0.000000000000e+00 0.000000000000e+00
9.090000000000e+02 2.136290104742e+00 0.000000000000e+00 0.000000000000e+00
9.092500000000e+02 1.879861200959e+00 0.000000000000e+00 0.000000000000e+00
9.095000000000e+02 1.508867365066e+00 0.000000000000e+00 0.000000000000e+00
9.097500000000e+02 1.056617575182e+00 0.000000000000e+00 0.000000000000e+00
9.100000000000e+02 5.607610041033e-01 0.000000000000e+00 0.000000000000e+00
9.102500000000e+02 5.986760417471e-02 0.000000000000e+00 0.000000000000e+00
9.105000000000e+02 -4.098120615497e-01 0.000000000000e+00 0.000000000000e+00
9.107500000000e+02 -8.171145952566e-01 0.000000000000e+00 0.000000000000e+00
9.110000000000e+02 -1.138046321322e+00 0.000000000000e+00 0.000000000000e+00
9.112500000000e+02 -1.357063487270e+00 0.000000000000e+00 0.000000000000e+00
9.115000000000e+02 -1.467529552577e+00 0.000000000000e+00 0.000000000000e+00
9.117500000000e+02 -1.471413407455e+00 0.000000000000e+00 0.000000000000e+00
9.120000000000e+02 -1.378354885079e+00 0.000000000000e+00 0.000000000000e+00
9.122500000000e+02 -1.204259563566e+00 0.000000000000e+00 0.000000000000e+00
9.125000000000e+02 -9.695936952293e-01 0.000000000000e+00 0.000000000000e+00
9.127500000000e+02 -6.975368568915e-01 0.000000000000e+00 0.000000000000e+00
9.130000000000e+02 -4.121225917925e-01 0.000000000000e+00 0.000000000000e+00
9.132500000000e+02 -1.364653484868e-01 0.000000000000e+00 0.000000000000e+00
9.135000000000e+02 1.088557819276e-01 0.000000000000e+00 0.000000000000e+00
9.137500000000e+02 3.072033791557e-01 0.000000000000e+00 0.000000000000e+00
9.140000000000e+02 4.470293437287e-01 0.000000000000e+00 0.000000000000e+00
9.142500000000e+02 5.227085761485e-01 0.000000000000e+00 0.000000000000e+00
9.145000000000e+02 5.349915530576e-01 0.000000000000e+00 0.000000000000e+00
9.147500000000e+02 4.910000310748e-01 0.000000000000e+00 0.000000000000e+00
9.150000000000e+02 4.036937442134e-01 0.000000000000e+00 0.000000000000e+00
9.152500000000e+02 2.907593762375e-01 0.000000000000e+00 0.000000000000e+00
9.155000000000e+02 1.729201099320e-01 0.000000000000e+00 0.000000000000e+00
9.157500000000e+02 7.173329115839e-02 0.000000000000e+00 0.000000000000e+00
9.160000000000e+02 7.027986177513e-03 0.000000000000e+00 0.000000000000e+00
9.162500000000e+02 -5.779048152430e-03 0.000000000000e+00 0.000000000000e+00
9.165000000000e+02 4.182265296605e-02 0.000000000000e+00 0.000000000000e+00
9.167500000000e+02 1.494873147634e-01 0.000000000000e+00 0.000000000000e+00
9.170000000000e+02 3.069576199376e-01 0.000000000000e+00 0.000000000000e+00
9.172500000000e+02 4.941959404723e-01 0.000000000000e+00 0.000000000000e+00
9.175000000000e+02 6.828783408524e-01 0.000000000000e+00 0.000000000000e+00
9.177500000000e+02 8.392629861810e-01 0.000000000000e+00 0.000000000000e+00
9.180000000000e+02 9.282486804969e-01 0.000000000000e+00 0.000000000000e+00
9.182500000000e+02 9.182377670723e-01 0.000000000000e+00 0.000000000000e+00
9.185000000000e+02 7.862411773802e-01 0.000000000000e+00 0.000000000000e+00
9.187500000000e+02 5.225431890385e-01 0.000000000000e+00 0.000000000000e+00
9.190000000000e+02 1.342061576311e-01 0.000000000000e+00 0.000000000000e+00
9.192500000000e+02 -3.532414770287e-01 0.000000000000e+00 0.000000000000e+00
9.195000000000e+02 -8.964230642648e-01 0.000000000000e+00 0.000000000000e+00
9.197500000000e+02 -1.437265875882e+00 0.000000000000e+00 0.000000000000e+00
9.200000000000e+02 -1.908588664154e+00 0.000000000000e+00 0.000000000000e+00
9.202500000000e+02 -2.241672074135e+00 0.000000000000e+00 0.000000000000e+00
9.205000000000e+02 -2.375027503561e+00 0.000000000000e+00 0.000000000000e+00
9.207500000000e+02 -2.263320574762e+00 0.000000000000e+00 0.000000000000e+00
9.210000000000e+02 -1.885263621635e+00 0.000000000000e+00 0.000000000000e+00
9.212500000000e+02 -1.249300273040e+00 0.000000000000e+00 0.000000000000e+00
9.215000000000e+02 -3.960785878183e-01 0.000000000000e+00 0.000000000000e+00
9.217500000000e+02 6.029608047531e-01 0.000000000000e+00 0.000000000000e+00
9.220000000000e+02 1.651099717755e+00 0.000000000000e+00 0.000000000000e+00
9.222500000000e+02 2.635649861913e+00 0.000000000000e+00 0.000000000000e+00
9.225000000000e+02 3.440206543157e+00 0.000000000000e+00 0.000000000000e+00
9.227500000000e+02 3.958533768376e+00 0.000000000000e+00 0.000000000000e+00
9.230000000000e+02 4.108434299467e+00 0.000000000000e+00 0.000000000000e+00
9.232500000000e+02 3.843820207673e+00 0.000000000000e+00 0.000000000000e+00
9.235000000000e+02 3.163289234802e+00 0.000000000000e+00 0.000000000000e+00
9.237500000000e+02 2.113834923014e+00 0.000000000000e+00 0.000000000000e+00
9.240000000000e+02 7.888474888418e-01 0.000000000000e+00 0.000000000000e+00
9.242500000000e+02 -6.797589037255e-01 0.000000000000e+00 0.000000000000e+00
9.245000000000e+02 -2.134709426763e+00 0.000000000000e+00 0.000000000000e+00
9.247500000000e+02 -3.410518841483e+00 0.000000000000e+00 0.000000000000e+00
9.250000000000e+02 -4.352729319822e+00 0.000000000000e+00 0.000000000000e+00
9.252500000000e+02 -4.836952243569e+00 0.000000000000e+00 0.000000000000e+00
9.255000000000e+02 -4.785321203776e+00 0.000000000000e+00 0.000000000000e+00
9.257500000000e+02 -4.178159155472e+00 0.000000000000e+00 0.000000000000e+00
9.260000000000e+02 -3.059153938519e+00 0.000000000000e+00 0.000000000000e+00
9.262500000000e+02 -1.533073723574e+00 0.000000000000e+00 0.000000000000e+00
9.265000000000e+02 2.440473461405e-01 0.000000000000e+00 0.000000000000e+00
9.267500000000e+02 2.081373202945e+00 0.000000000000e+00 0.000000000000e+00
9.270000000000e+02 3.774620518711e+00 0.000000000000e+00 0.000000000000e+00
9.272500000000e+02 5.129854720258e+00 0.000000000000e+00 0.000000000000e+00
9.275000000000e+02 5.986874418226e+00 0.000000000000e+00 0.000000000000e+00
9.277500000000e+02 6.239277863726e+00 0.000000000000e+00 0.000000000000e+00
9.280000000000e+02 5.848621684659e+00 0.000000000000e+00 0.000000000000e+00
9.282500000000e+02 4.850740660565e+00 0.000000000000e+00 0.000000000000e+00
9.285000000000e+02 3.353223505534e+00 0.000000000000e+00 0.000000000000e+00
9.287500000000e+02 1.524121823120e+00 0.000000000000e+00 0.000000000000e+00
9.290000000000e+02 -4.269279820549e-01 0.000000000000e+00 0.000000000000e+00
9.292500000000e+02 -2.273009071700e+00 0.000000000000e+00 0.000000000000e+00
9.295000000000e+02 -3.796764611677e+00 0.000000000000e+00 0.000000000000e+00
9.297500000000e+02 -4.816506343819e+00 0.000000000000e+00 0.000000000000e+00
9.300000000000e+02 -5.208353826463e+00 0.000000000000e+00 0.000000000000e+00
9.302500000000e+02 -4.921609876439e+00 0.000000000000e+00 0.000000000000e+00
9.305000000000e+02 -3.985383787655e+00 0.000000000000e+00 0.000000000000e+00
9.307500000000e+02 -2.505545201499e+00 0.000000000000e+00 0.000000000000e+00
9.310000000000e+02 -6.522940354905e-01 0.000000000000e+00 0.000000000000e+00
9.312500000000e+02 1.360187517605e+00 0.000000000000e+00 0.000000000000e+00
9.315000000000e+02 3.299528583608e+00 0.000000000000e+00 0.000000000000e+00
9.317500000000e+02 4.943235862791e+00 0.000000000000e+00 0.000000000000e+00
9.320000000000e+02 6.105557717629e+00 0.000000000000e+00 0.000000000000e+00
9.322500000000e+02 6.659809891489e+00 0.000000000000e+00 0.000000000000e+00
9.325000000000e+02 6.553390553611e+00 0.000000000000e+00 0.000000000000e+00
9.327500000000e+02 5.813630761336e+00 0.000000000000e+00 0.000000000000e+00
9.330000000000e+02 4.543782040184e+00 0.000000000000e+00 0.000000000000e+00
9.332500000000e+02 2.909687036245e+00 0.000000000000e+00 0.000000000000e+00
9.335000000000e+02 1.118851704538e+00 0.000000000000e+00 0.000000000000e+00
9.337500000000e+02 -6.054128458574e-01 0.000000000000e+00 0.000000000000e+00
9.340000000000e+02 -2.051505842237e+00 0.000000000000e+00 0.000000000000e+00
9.342500000000e+02 -3.045253242477e+00 0.000000000000e+00 0.000000000000e+00
9.345000000000e+02 -3.470628094955e+00 0.000000000000e+00 0.000000000000e+00
9.347500000000e+02 -3.282943911191e+00 0.000000000000e+00 0.000000000000e+00
9.350000000000e+02 -2.512973330467e+00 0.000000000000e+00 0.000000000000e+00
9.352500000000e+02 -1.261614841401e+00 0.000000000000e+00 0.000000000000e+00
9.355000000000e+02 3.140652555727e-01 0.000000000000e+00 0.000000000000e+00
9.357500000000e+02 2.021506347186e+00 0.000000000000e+00 0.000000000000e+00
9.360000000000e+02 3.657311885958e+00 0.000000000000e+00 0.000000000000e+00
9.362500000000e+02 5.032704335801e+00 0.000000000000e+00 0.000000000000e+00
9.365000000000e+02 5.996547987960e+00 0.000000000000e+00 0.000000000000e+00
9.367500000000e+02 6.453086312367e+00 0.000000000000e+00 0.000000000000e+00
9.370000000000e+02 6.372275619593e+00 0.000000000000e+00 0.000000000000e+00
9.372500000000e+02 5.791589504723e+00 0.000000000000e+00 0.000000000000e+00
9.375000000000e+02 4.809284760029e+00 0.000000000000e+00 0.000000000000e+00
9.377500000000e+02 3.570211492512e+00 0.000000000000e+00 0.000000000000e+00
9.380000000000e+02 2.246176545698e+00 0.000000000000e+00 0.000000000000e+00
9.382500000000e+02 1.013513250864e+00 0.000000000000e+00 0.000000000000e+00
9.385000000000e+02 3.079497200842e-02 0.000000000000e+00 0.000000000000e+00
9.387500000000e+02 -5.804731549704e-01 0.000000000000e+00 0.000000000000e+00
9.390000000000e+02 -7.498168577454e-01 0.000000000000e+00 0.000000000000e+00
9.392500000000e+02 -4.648023396137e-01 0.000000000000e+00 0.000000000000e+00
9.395000000000e+02 2.295689395850e-01 0.000000000000e+00 0.000000000000e+00
9.397500000000e+02 1.238739928629e+00 0.000000000000e+00 0.000000000000e+00
9.400000000000e+02 2.432485626613e+00 0.000000000000e+00 0.000000000000e+00
9.402500000000e+02 3.662811002780e+00 0.000000000000e+00 0.000000000000e+00
9.405000000000e+02 4.783414548133e+00 0.000000000000e+00 0.000000000000e+00
9.407500000000e+02 5.668159257361e+00 0.000000000000e+00 0.000000000000e+00
9.410000000000e+02 6.226216208384e+00 0.000000000000e+00 0.000000000000e+00
9.412500000000e+02 6.412065147225e+00 0.000000000000e+00 0.000000000000e+00
9.415000000000e+02 6.229272898280e+00 0.000000000000e+00 0.000000000000e+00
9.417500000000e+02 5.727819408050e+00 0.000000000000e+00 0.000000000000e+00
9.420000000000e+02 4.995587123214e+00 0.000000000000e+00 0.000000000000e+00
9.422500000000e+02 4.145361246285e+00 0.000000000000e+00 0.000000000000e+00
9.425000000000e+02 3.299214557514e+00 0.000000000000e+00 0.000000000000e+00
9.427500000000e+02 2.572410070767e+00 0.000000000000e+00 0.000000000000e+00
9.430000000000e+02 2.058924622287e+00 0.000000000000e+00 0.000000000000e+00
9.432500000000e+02 1.820392671532e+00 0.000000000000e+00 0.000000000000e+00
9.435000000000e+02 1.879743760505e+00 0.000000000000e+00 0.000000000000e+00
9.437500000000e+02 2.220138058913e+00 0.000000000000e+00 0.000000000000e+00
9.440000000000e+02 2.789086583178e+00 0.000000000000e+00 0.000000000000e+00
9.442500000000e+02 3.506972682753e+00 0.000000000000e+00 0.000000000000e+00
9.445000000000e+02 4.278655227628e+00 0.000000000000e+00 0.000000000000e+00
9.447500000000e+02 5.006495950516e+00 0.000000000000e+00 0.000000000000e+00
9.450000000000e+02 5.603048719638e+00 0.000000000000e+00 0.000000000000e+00
9.452500000000e+02 6.001779733392e+00 0.000000000000e+00 0.000000000000e+00
9.455000000000e+02 6.164525992761e+00 0.000000000000e+00 0.000000000000e+00
9.457500000000e+02 6.084890179718e+00 0.000000000000e+00 0.000000000000e+00
9.460000000000e+02 5.787341067118e+00 0.000000000000e+00 0.000000000000e+00
9.462500000000e+02 5.322360646590e+00 0.000000000000e+00 0.000000000000e+00
9.465000000000e+02 4.758477017810e+00 0.000000000000e+00 0.000000000000e+00
9.467500000000e+02 4.172384152587e+00 0.000000000000e+00 0.000000000000e+00
9.470000000000e+02 3.638535491056e+00 0.000000000000e+00 0.000000000000e+00
9.472500000000e+02 3.219592890723e+00 0.000000000000e+00 0.000000000000e+00
9.475000000000e+02 2.958926696044e+00 0.000000000000e+00 0.000000000000e+00
9.477500000000e+02 2.876030742892e+00 0.000000000000e+00 0.000000000000e+00
9.480000000000e+02 2.965289441430e+00 0.000000000000e+00 0.000000000000e+00
9.482500000000e+02 3.198073774352e+00 0.000000000000e+00 0.000000000000e+00
9.485000000000e+02 3.527711186242e+00 0.000000000000e+00 0.000000000000e+00
9.487500000000e+02 3.896525767995e+00 0.000000000000e+00 0.000000000000e+00
9.490000000000e+02 4.243920666550e+00 0.000000000000e+00 0.000000000000e+00
9.492500000000e+02 4.514396503668e+00 0.000000000000e+00 0.000000000000e+00
9.495000000000e+02 4.664469595343e+00 0.000000000000e+00 0.000000000000e+00
9.497500000000e+02 4.667654321803e+00 0.000000000000e+00 0.000000000000e+00
9.500000000000e+02 4.516971536315e+00 0.000000000000e+00 0.000000000000e+00
9.502500000000e+02 4.224795223219e+00 0.000000000000e+00 0.000000000000e+00
9.505000000000e+02 3.820204299149e+00 0.000000000000e+00 0.000000000000e+00
9.507500000000e+02 3.344319393961e+00 0.000000000000e+00 0.000000000000e+00
9.510000000000e+02 2.844337698065e+00 0.000000000000e+00 0.000000000000e+00
9.512500000000e+02 2.367107120952e+00 0.000000000000e+00 0.000000000000e+00
9.515000000000e+02 1.953093718873e+00 0.000000000000e+00 0.000000000000e+00
9.517500000000e+02 1.631498704642e+00 0.000000000000e+00 0.000000000000e+00
9.520000000000e+02 1.417092260412e+00 0.000000000000e+00 0.000000000000e+00
9.522500000000e+02 1.309080288392e+00 0.000000000000e+00 0.000000000000e+00
9.525000000000e+02 1.292042739635e+00 0.000000000000e+00 0.000000000000e+00
9.527500000000e+02 1.338715071715e+00 0.000000000000e+00 0.000000000000e+00
9.530000000000e+02 1.414161010762e+00 0.000000000000e+00 0.000000000000e+00
9.532500000000e+02 1.480730952289e+00 0.000000000000e+00 0.000000000000e+00
9.535000000000e+02 1.503131578092e+00 0.000000000000e+00 0.000000000000e+00
9.537500000000e+02 1.452952556428e+00 0.000000000000e+00 0.000000000000e+00
9.540000000000e+02 1.312098116740e+00 0.000000000000e+00 0.000000000000e+00
9.542500000000e+02 1.074737665782e+00 0.000000000000e+00 0.000000000000e+00
9.545000000000e+02 7.475961952997e-01 0.000000000000e+00 0.000000000000e+00
9.547500000000e+02 3.486241211833e-01 0.000000000000e+00 0.000000000000e+00
9.550000000000e+02 -9.571052917023e-02 0.000000000000e+00 0.000000000000e+00
9.552500000000e+02 -5.541015188526e-01 0.000000000000e+00 0.000000000000e+00
9.555000000000e+02 -9.945446297679e-01 0.000000000000e+00 0.000000000000e+00
9.557500000000e+02 -1.388391915723e+00 0.000000000000e+00 0.000000000000e+00
9.560000000000e+02 -1.713807107813e+00 0.000000000000e+00 0.000000000000e+00
9.562500000000e+02 -1.958205884649e+00 0.000000000000e+00 0.000000000000e+00
9.565000000000e+02 -2.119409334502e+00 0.000000000000e+00 0.000000000000e+00
9.567500000000e+02 -2.205411741968e+00 0.000000000000e+00 0.000000000000e+00
9.570000000000e+02 -2.232842392788e+00 0.000000000000e+00 0.000000000000e+00
9.572500000000e+02 -2.224363173197e+00 0.000000000000e+00 0.000000000000e+00
9.575000000000e+02 -2.205369965165e+00 0.000000000000e+00 0.000000000000e+00
9.577500000000e+02 -2.200441887658e+00 0.000000000000e+00 0.000000000000e+00
9.580000000000e+02 -2.230000578597e+00 0.000000000000e+00 0.000000000000e+00
9.582500000000e+02 -2.307601516260e+00 0.000000000000e+00 0.000000000000e+00
9.585000000000e+02 -2.438187522086e+00 0.000000000000e+00 0.000000000000e+00
9.587500000000e+02 -2.617503858673e+00 0.000000000000e+00 0.000000000000e+00
9.590000000000e+02 -2.832721939859e+00 0.000000000000e+00 0.000000000000e+00
9.592500000000e+02 -3.064164044183e+00 0.000000000000e+00 0.000000000000e+00
9.595000000000e+02 -3.287883852930e+00 0.000000000000e+00 0.000000000000e+00
9.597500000000e+02 -3.478753917548e+00 0.000000000000e+00 0.000000000000e+00
9.600000000000e+02 -3.613653614244e+00 0.000000000000e+00 0.000000000000e+00
9.602500000000e+02 -3.674346166155e+00 0.000000000000e+00 0.000000000000e+00
9.605000000000e+02 -3.649680684808e+00 0.000000000000e+00 0.000000000000e+00
9.607500000000e+02 -3.536848161898e+00 0.000000000000e+00 0.000000000000e+00
9.610000000000e+02 -3.341546562649e+00 0.000000000000e+00 0.000000000000e+00
9.612500000000e+02 -3.077053216979e+00 0.000000000000e+00 0.000000000000e+00
9.615000000000e+02 -2.762344180017e+00 0.000000000000e+00 0.000000000000e+00
9.617500000000e+02 -2.419522079274e+00 0.000000000000e+00 0.000000000000e+00
9.620000000000e+02 -2.070900728328e+00 0.000000000000e+00 0.000000000000e+00
9.622500000000e+02 -1.736135567031e+00 0.000000000000e+00 0.000000000000e+00
9.625000000000e+02 -1.429778821367e+00 0.000000000000e+00 0.000000000000e+00
9.627500000000e+02 -1.159578764712e+00 0.000000000000e+00 0.000000000000e+00
9.630000000000e+02 -9.257415753946e-01 0.000000000000e+00 0.000000000000e+00
9.632500000000e+02 -7.212453409897e-01 0.000000000000e+00 0.000000000000e+00
9.635000000000e+02 -5.331557119847e-01 0.000000000000e+00 0.000000000000e+00
9.637500000000e+02 -3.447599532180e-01 0.000000000000e+00 0.000000000000e+00
9.640000000000e+02 -1.382281236762e-01 0.000000000000e+00 0.000000000000e+00
9.642500000000e+02 1.025589660372e-01 0.000000000000e+00 0.000000000000e+00
9.645000000000e+02 3.893964366995e-01 0.000000000000e+00 0.000000000000e+00
9.647500000000e+02 7.277083998807e-01 0.000000000000e+00 0.000000000000e+00
9.650000000000e+02 1.115342692116e+00 0.000000000000e+00 0.000000000000e+00
9.652500000000e+02 1.542369610783e+00 0.000000000000e+00 0.000000000000e+00
9.655000000000e+02 1.991912585288e+00 0.000000000000e+00 0.000000000000e+00
9.657500000000e+02 2.441900902893e+00 0.000000000000e+00 0.000000000000e+00
9.660000000000e+02 2.867511859629e+00 0.000000000000e+00 0.000000000000e+00
9.662500000000e+02 3.243978509029e+00 0.000000000000e+00 0.000000000000e+00
9.665000000000e+02 3.549391787839e+00 0.000000000000e+00 0.000000000000e+00
9.667500000000e+02 3.767128554822e+00 0.000000000000e+00 0.000000000000e+00
9.670000000000e+02 3.887589545004e+00 0.000000000000e+00 0.000000000000e+00
9.672500000000e+02 3.909026226373e+00 0.000000000000e+00 0.000000000000e+00
9.675000000000e+02 3.837360068134e+00 0.000000000000e+00 0.000000000000e+00
9.677500000000e+02 3.685034776084e+00 0.000000000000e+00 0.000000000000e+00
9.680000000000e+02 3.469072894136e+00 0.000000000000e+00 0.000000000000e+00
9.682500000000e+02 3.208614935595e+00 0.000000000000e+00 0.000000000000e+00
9.685000000000e+02 2.922287325529e+00 0.000000000000e+00 0.000000000000e+00
9.687500000000e+02 2.625765657367e+00 0.000000000000e+00 0.000000000000e+00
9.690000000000e+02 2.329869442984e+00 0.000000000000e+00 0.000000000000e+00
9.692500000000e+02 2.039447986628e+00 0.000000000000e+00 0.000000000000e+00
9.695000000000e+02 1.753204935491e+00 0.000000000000e+00 0.000000000000e+00
9.697500000000e+02 1.464477043615e+00 0.000000000000e+00 0.000000000000e+00
9.700000000000e+02 1.162849051728e+00 0.000000000000e+00 0.000000000000e+00
9.702500000000e+02 8.363698378124e-01 0.000000000000e+00 0.000000000000e+00
9.705000000000e+02 4.740512476934e-01 0.000000000000e+00 0.000000000000e+00
9.707500000000e+02 6.829176035935e-02 0.000000000000e+00 0.000000000000e+00
9.710000000000e+02 -3.831223498935e-01 0.000000000000e+00 0.000000000000e+00
9.712500000000e+02 -8.757270885764e-01 0.000000000000e+00 0.000000000000e+00
9.715000000000e+02 -1.397992434785e+00 0.000000000000e+00 0.000000000000e+00
9.717500000000e+02 -1.931901773119e+00 0.000000000000e+00 0.000000000000e+00
9.720000000000e+02 -2.454432385783e+00 0.000000000000e+00 0.000000000000e+00
9.722500000000e+02 -2.939747454254e+00 0.000000000000e+00 0.000000000000e+00
9.725000000000e+02 -3.361814028394e+00 0.000000000000e+00 0.000000000000e+00
9.727500000000e+02 -3.697105395788e+00 0.000000000000e+00 0.000000000000e+00
9.730000000000e+02 -3.927037629823e+00 0.000000000000e+00 0.000000000000e+00
9.732500000000e+02 -4.039829536885e+00 0.000000000000e+00 0.000000000000e+00
9.735000000000e+02 -4.031556757843e+00 0.000000000000e+00 0.000000000000e+00
9.737500000000e+02 -3.906282576377e+00 0.000000000000e+00 0.000000000000e+00
9.740000000000e+02 -3.675274107969e+00 0.000000000000e+00 0.000000000000e+00
9.742500000000e+02 -3.355435227901e+00 0.000000000000e+00 0.000000000000e+00
9.745000000000e+02 -2.967189786357e+00 0.000000000000e+00 0.000000000000e+00
9.747500000000e+02 -2.532116400670e+00 0.000000000000e+00 0.000000000000e+00
9.750000000000e+02 -2.070660498127e+00 0.000000000000e+00 0.000000000000e+00
9.752500000000e+02 -1.600227640398e+00 0.000000000000e+00 0.000000000000e+00
9.755000000000e+02 -1.133898368844e+00 0.000000000000e+00 0.000000000000e+00
9.757500000000e+02 -6.799086526829e-01 0.000000000000e+00 0.000000000000e+00
9.760000000000e+02 -2.419257203343e-01 0.000000000000e+00 0.000000000000e+00
9.762500000000e+02 1.799668190545e-01 0.000000000000e+00 0.000000000000e+00
9.765000000000e+02 5.877615731015e-01 0.000000000000e+00 0.000000000000e+00
9.767500000000e+02 9.837565232140e-01 0.000000000000e+00 0.000000000000e+00
9.770000000000e+02 1.368812582661e+00 0.000000000000e+00 0.000000000000e+00
9.772500000000e+02 1.740921530286e+00 0.000000000000e+00 0.000000000000e+00
9.775000000000e+02 2.094315717023e+00 0.000000000000e+00 0.000000000000e+00
9.777500000000e+02 2.419267597744e+00 0.000000000000e+00 0.000000000000e+00
9.780000000000e+02 2.702623524309e+00 0.000000000000e+00 0.000000000000e+00
9.782500000000e+02 2.929007525131e+00 0.000000000000e+00 0.000000000000e+00
9.785000000000e+02 3.082532629769e+00 0.000000000000e+00 0.000000000000e+00
9.787500000000e+02 3.148783519183e+00 0.000000000000e+00 0.000000000000e+00
9.790000000000e+02 3.116794992471e+00 0.000000000000e+00 0.000000000000e+00
9.792500000000e+02 2.980750914862e+00 0.000000000000e+00 0.000000000000e+00
9.795000000000e+02 2.741167189637e+00 0.000000000000e+00 0.000000000000e+00
9.797500000000e+02 2.405393611790e+00 0.000000000000e+00 0.000000000000e+00
9.800000000000e+02 1.987362460408e+00 0.000000000000e+00 0.000000000000e+00
9.802500000000e+02 1.506612777963e+00 0.000000000000e+00 0.000000000000e+00
9.805000000000e+02 9.867140608273e-01 0.000000000000e+00 0.000000000000e+00
9.807500000000e+02 4.532884198878e-01 0.000000000000e+00 0.000000000000e+00
9.810000000000e+02 -6.812382246807e-02 0.000000000000e+00 0.000000000000e+00
9.812500000000e+02 -5.540991384377e-01 0.000000000000e+00 0.000000000000e+00
9.815000000000e+02 -9.850346809349e-01 0.000000000000e+00 0.000000000000e+00
9.817500000000e+02 -1.346344051551e+00 0.000000000000e+00 0.000000000000e+00
9.820000000000e+02 -1.629044199497e+00 0.000000000000e+00 0.000000000000e+00
9.822500000000e+02 -1.829718725423e+00 0.000000000000e+00 0.000000000000e+00
9.825000000000e+02 -1.949925948950e+00 0.000000000000e+00 0.000000000000e+00
9.827500000000e+02 -1.995188455211e+00 0.000000000000e+00 0.000000000000e+00
9.830000000000e+02 -1.973745310673e+00 0.000000000000e+00 0.000000000000e+00
9.832500000000e+02 -1.895263479546e+00 0.000000000000e+00 0.000000000000e+00
9.835000000000e+02 -1.769690472193e+00 0.000000000000e+00 0.000000000000e+00
9.837500000000e+02 -1.606389699523e+00 0.000000000000e+00 0.000000000000e+00
9.840000000000e+02 -1.413640937123e+00 0.000000000000e+00 0.000000000000e+00
9.842500000000e+02 -1.198520752574e+00 0.000000000000e+00 0.000000000000e+00
9.845000000000e+02 -9.671126264947e-01 0.000000000000e+00 0.000000000000e+00
9.847500000000e+02 -7.249438885164e-01 0.000000000000e+00 0.000000000000e+00
9.850000000000e+02 -4.775142366375e-01 0.000000000000e+00 0.000000000000e+00
9.852500000000e+02 -2.307727955141e-01 0.000000000000e+00 0.000000000000e+00
9.855000000000e+02 8.582333913607e-03 0.000000000000e+00 0.000000000000e+00
9.857500000000e+02 2.330699357370e-01 0.000000000000e+00 0.000000000000e+00
9.860000000000e+02 4.346924641433e-01 0.000000000000e+00 0.000000000000e+00
9.862500000000e+02 6.054816054205e-01 0.000000000000e+00 0.000000000000e+00
9.865000000000e+02 7.382471188512e-01 0.000000000000e+00 0.000000000000e+00
9.867500000000e+02 8.274130760557e-01 0.000000000000e+00 0.000000000000e+00
9.870000000000e+02 8.698046052549e-01 0.000000000000e+00 0.000000000000e+00
9.872500000000e+02 8.652497873148e-01 0.000000000000e+00 0.000000000000e+00
9.875000000000e+02 8.168849822572e-01 0.000000000000e+00 0.000000000000e+00
9.877500000000e+02 7.310936319987e-01 0.000000000000e+00 0.000000000000e+00
9.880000000000e+02 6.170617348703e-01 0.000000000000e+00 0.000000000000e+00
9.882500000000e+02 4.859892932417e-01 0.000000000000e+00 0.000000000000e+00
9.885000000000e+02 3.500473577605e-01 0.000000000000e+00 0.000000000000e+00
9.887500000000e+02 2.212071588951e-01 0.000000000000e+00 0.000000000000e+00
9.890000000000e+02 1.100858078161e-01 0.000000000000e+00 0.000000000000e+00
9.892500000000e+02 2.494979481122e-02 0.000000000000e+00 0.000000000000e+00
9.895000000000e+02 -2.900600309428e-02 0.000000000000e+00 0.000000000000e+00
9.897500000000e+02 -5.002577624175e-02 0.000000000000e+00 0.000000000000e+00
9.900000000000e+02 -3.977803415932e-02 0.000000000000e+00 0.000000000000e+00
9.902500000000e+02 -2.981258417342e-03 0.000000000000e+00 0.000000000000e+00
9.905000000000e+02 5.326207534710e-02 0.000000000000e+00 0.000000000000e+00
9.907500000000e+02 1.203222598039e-01 0.000000000000e+00 0.000000000000e+00
9.910000000000e+02 1.889730092488e-01 0.000000000000e+00 0.000000000000e+00
9.912500000000e+02 2.502813694531e-01 0.000000000000e+00 0.000000000000e+00
9.915000000000e+02 2.963612720079e-01 0.000000000000e+00 0.000000000000e+00
9.917500000000e+02 3.209266980647e-01 0.000000000000e+00 0.000000000000e+00
9.920000000000e+02 3.196184575465e-01 0.000000000000e+00 0.000000000000e+00
9.922500000000e+02 2.901162048961e-01 0.000000000000e+00 0.000000000000e+00
9.925000000000e+02 2.320780058160e-01 0.000000000000e+00 0.000000000000e+00
9.927500000000e+02 1.469685485692e-01 0.000000000000e+00 0.000000000000e+00
9.930000000000e+02 3.784130426340e-02 0.000000000000e+00 0.000000000000e+00
9.932500000000e+02 -9.087030725002e-02 0.000000000000e+00 0.000000000000e+00
9.935000000000e+02 -2.335195782907e-01 0.000000000000e+00 0.000000000000e+00
9.937500000000e+02 -3.833663652425e-01 0.000000000000e+00 0.000000000000e+00
9.940000000000e+02 -5.326743985286e-01 0.000000000000e+00 0.000000000000e+00
9.942500000000e+02 -6.728331844428e-01 0.000000000000e+00 0.000000000000e+00
9.945000000000e+02 -7.945630928600e-01 0.000000000000e+00 0.000000000000e+00
9.947500000000e+02 -8.882589553893e-01 0.000000000000e+00 0.000000000000e+00
9.950000000000e+02 -9.445088941183e-01 0.000000000000e+00 0.000000000000e+00
9.952500000000e+02 -9.547934869514e-01 0.000000000000e+00 0.000000000000e+00
9.955000000000e+02 -9.123307155655e-01 0.000000000000e+00 0.000000000000e+00
9.957500000000e+02 -8.129912804016e-01 0.000000000000e+00 0.000000000000e+00
9.960000000000e+02 -6.561744195777e-01 0.000000000000e+00 0.000000000000e+00
9.962500000000e+02 -4.455134391875e-01 0.000000000000e+00 0.000000000000e+00
9.965000000000e+02 -1.892780950015e-01 0.000000000000e+00 0.000000000000e+00
9.967500000000e+02 9.963966238451e-02 0.000000000000e+00 0.000000000000e+00
9.970000000000e+02 4.042300351490e-01 0.000000000000e+00 0.000000000000e+00
9.972500000000e+02 7.043767864401e-01 0.000000000000e+00 0.000000000000e+00
9.975000000000e+02 9.783268728578e-01 0.000000000000e+00 0.000000000000e+00
9.977500000000e+02 1.204503446970e+00 0.000000000000e+00 0.000000000000e+00
9.980000000000e+02 1.363490881093e+00 0.000000000000e+00 0.000000000000e+00
9.982500000000e+02 1.439982389454e+00 0.000000000000e+00 0.000000000000e+00
9.985000000000e+02 1.424467832173e+00 0.000000000000e+00 0.000000000000e+00
9.987500000000e+02 1.314454697018e+00 0.000000000000e+00 0.000000000000e+00
9.990000000000e+02 1.115058444721e+00 0.000000000000e+00 0.000000000000e+00
9.992500000000e+02 8.388647508496e-01 0.000000000000e+00 0.000000000000e+00
9.995000000000e+02 5.050476350044e-01 0.000000000000e+00 0.000000000000e+00
9.997500000000e+02 1.378136517716e-01 0.000000000000e+00 0.000000000000e+00
1.000000000000e+03 -2.356780387547e-01 0.000000000000e+00 0.000000000000e+00
1.000250000000e+03 -5.877073418956e-01 0.000000000000e+00 0.000000000000e+00
1.000500000000e+03 -8.924470860434e-01 0.000000000000e+00 0.000000000000e+00
1.000750000000e+03 -1.128222593595e+00 0.000000000000e+00 0.000000000000e+00
1.001000000000e+03 -1.279344579148e+00 0.000000000000e+00 0.000000000000e+00
1.001250000000e+03 -1.337334625807e+00 0.000000000000e+00 0.000000000000e+00
1.001500000000e+03 -1.301434548140e+00 0.000000000000e+00 0.000000000000e+00
1.001750000000e+03 -1.178373696372e+00 0.000000000000e+00 0.000000000000e+00
1.002000000000e+03 -9.814507900537e-01 0.000000000000e+00 0.000000000000e+00
1.002250000000e+03 -7.290587019002e-01 0.000000000000e+00 0.000000000000e+00
1.002500000000e+03 -4.428331504151e-01 0.000000000000e+00 0.000000000000e+00
1.002750000000e+03 -1.456339646446e-01 0.000000000000e+00 0.000000000000e+00
1.003000000000e+03 1.404313628451e-01 0.000000000000e+00 0.000000000000e+00
1.003250000000e+03 3.957557387551e-01 0.000000000000e+00 0.000000000000e+00
1.003500000000e+03 6.046090728050e-01 0.000000000000e+00 0.000000000000e+00
1.003750000000e+03 7.560551980693e-01 0.000000000000e+00 0.000000000000e+00
1.004000000000e+03 8.443789971824e-01 0.000000000000e+00 0.000000000000e+00
1.004250000000e+03 8.690468388242e-01 0.000000000000e+00 0.000000000000e+00
1.004500000000e+03 8.342652456564e-01 0.000000000000e+00 0.000000000000e+00
1.004750000000e+03 7.482292076370e-01 0.000000000000e+00 0.000000000000e+00
1.005000000000e+03 6.221617953030e-01 0.000000000000e+00 0.000000000000e+00
1.005250000000e+03 4.692426627583e-01 0.000000000000e+00 0.000000000000e+00
1.005500000000e+03 3.035088497700e-01 0.000000000000e+00 0.000000000000e+00
1.005750000000e+03 1.387924171517e-01 0.000000000000e+00 0.000000000000e+00
1.006000000000e+03 -1.225866974000e-02 0.000000000000e+00 0.000000000000e+00
1.006250000000e+03 -1.390430380952e-01 0.000000000000e+00 0.000000000000e+00
1.006500000000e+03 -2.337240928243e-01 0.000000000000e+00 0.000000000000e+00
1.006750000000e+03 -2.917747182951e-01 0.000000000000e+00 0.000000000000e+00
1.007000000000e+03 -3.123133234617e-01 0.000000000000e+00 0.000000000000e+00
1.007250000000e+03 -2.981899973546e-01 0.000000000000e+00 0.000000000000e+00
1.007500000000e+03 -2.557806885476e-01 0.000000000000e+00 0.000000000000e+00
1.007750000000e+03 -1.944564683502e-01 0.000000000000e+00 0.000000000000e+00
1.008000000000e+03 -1.257171314702e-01 0.000000000000e+00 0.000000000000e+00
1.008250000000e+03 -6.201391545054e-02 0.000000000000e+00 0.000000000000e+00
1.008500000000e+03 -1.533196455992e-02 0.000000000000e+00 0.000000000000e+00
1.008750000000e+03 4.346906987571e-03 0.000000000000e+00 0.000000000000e+00
1.009000000000e+03 -9.464726282359e-03 0.000000000000e+00 0.000000000000e+00
1.009250000000e+03 -5.851181826750e-02 0.000000000000e+00 0.000000000000e+00
1.009500000000e+03 -1.389958943666e-01 0.000000000000e+00 0.000000000000e+00
1.009750000000e+03 -2.414024954672e-01 0.000000000000e+00 0.000000000000e+00
1.010000000000e+03 -3.510826865040e-01 0.000000000000e+00 0.000000000000e+00
1.010250000000e+03 -4.496287057688e-01 0.000000000000e+00 0.000000000000e+00
1.010500000000e+03 -5.169766232669e-01 0.000000000000e+00 0.000000000000e+00
1.010750000000e+03 -5.340533912609e-01 0.000000000000e+00 0.000000000000e+00
1.011000000000e+03 -4.856786981638e-01 0.000000000000e+00 0.000000000000e+00
1.011250000000e+03 -3.633515044489e-01 0.000000000000e+00 0.000000000000e+00
1.011500000000e+03 -1.675133311493e-01 0.000000000000e+00 0.000000000000e+00
1.011750000000e+03 9.110290130908e-02 0.000000000000e+00 0.000000000000e+00
1.012000000000e+03 3.913535176394e-01 0.000000000000e+00 0.000000000000e+00
1.012250000000e+03 7.029772333555e-01 0.000000000000e+00 0.000000000000e+00
1.012500000000e+03 9.893084731912e-01 0.000000000000e+00 0.000000000000e+00
1.012750000000e+03 1.211220368791e+00 0.000000000000e+00 0.000000000000e+00
1.013000000000e+03 1.331912201156e+00 0.000000000000e+00 0.000000000000e+00
1.013250000000e+03 1.321993345810e+00 0.000000000000e+00 0.000000000000e+00
1.013500000000e+03 1.164212032256e+00 0.000000000000e+00 0.000000000000e+00
1.013750000000e+03 8.571535197764e-01 0.000000000000e+00 0.000000000000e+00
1.014000000000e+03 4.173001735097e-01 0.000000000000e+00 0.000000000000e+00
1.014250000000e+03 -1.209951402979e-01 0.000000000000e+00 0.000000000000e+00
1.014500000000e+03 -7.078345658479e-01 0.000000000000e+00 0.000000000000e+00
1.014750000000e+03 -1.282324011413e+00 0.000000000000e+00 0.000000000000e+00
1.015000000000e+03 -1.778965488304e+00 0.000000000000e+00 0.000000000000e+00
1.015250000000e+03 -2.135233967122e+00 0.000000000000e+00 0.000000000000e+00
1.015500000000e+03 -2.299465395350e+00 0.000000000000e+00 0.000000000000e+00
1.015750000000e+03 -2.238067997008e+00 0.000000000000e+00 0.000000000000e+00
1.016000000000e+03 -1.941077629207e+00 0.000000000000e+00 0.000000000000e+00
1.016250000000e+03 -1.425217893135e+00 0.000000000000e+00 0.000000000000e+00
1.016500000000e+03 -7.338874675069e-01 0.000000000000e+00 0.000000000000e+00
1.016750000000e+03 6.614603784998e-02 0.000000000000e+00 0.000000000000e+00
1.017000000000e+03 8.911560781035e-01 0.000000000000e+00 0.000000000000e+00
1.017250000000e+03 1.649369046589e+00 0.000000000000e+00 0.000000000000e+00
1.017500000000e+03 2.251416626496e+00 0.000000000000e+00 0.000000000000e+00
1.017750000000e+03 2.621111722319e+00 0.000000000000e+00 0.000000000000e+00
1.018000000000e+03 2.705219382255e+00 0.000000000000e+00 0.000000000000e+00
1.018250000000e+03 2.480948955568e+00 0.000000000000e+00 0.000000000000e+00
1.018500000000e+03 1.960116643097e+00 0.000000000000e+00 0.000000000000e+00
1.018750000000e+03 1.189297735609e+00 0.000000000000e+00 0.000000000000e+00
1.019000000000e+03 2.457636729292e-01 0.000000000000e+00 0.000000000000e+00
1.019250000000e+03 -7.704769179299e-01 0.000000000000e+00 0.000000000000e+00
1.019500000000e+03 -1.747708287798e+00 0.000000000000e+00 0.000000000000e+00
1.019750000000e+03 -2.575363143903e+00 0.000000000000e+00 0.000000000000e+00
1.020000000000e+03 -3.157180798725e+00 0.000000000000e+00 0.000000000000e+00
1.020250000000e+03 -3.423052414894e+00 0.000000000000e+00 0.000000000000e+00
1.020500000000e+03 -3.338048778474e+00 0.000000000000e+00 0.000000000000e+00
1.020750000000e+03 -2.907432824791e+00 0.000000000000e+00 0.000000000000e+00
1.021000000000e+03 -2.176928246945e+00 0.000000000000e+00 0.000000000000e+00
1.021250000000e+03 -1.228091012236e+00 0.000000000000e+00 0.000000000000e+00
1.021500000000e+03 -1.692409999484e-01 0.000000000000e+00 0.000000000000e+00
1.021750000000e+03 8.770217416539e-01 0.000000000000e+00 0.000000000000e+00
1.022000000000e+03 1.788241757559e+00 0.000000000000e+00 0.000000000000e+00
1.022250000000e+03 2.456727858384e+00 0.000000000000e+00 0.000000000000e+00
1.022500000000e+03 2.802566690420e+00 0.000000000000e+00 0.000000000000e+00
1.022750000000e+03 2.783402306590e+00 0.000000000000e+00 0.000000000000e+00
1.023000000000e+03 2.399736586154e+00 0.000000000000e+00 0.000000000000e+00
1.023250000000e+03 1.695051671410e+00 0.000000000000e+00 0.000000000000e+00
1.023500000000e+03 7.506973998819e-01 0.000000000000e+00 0.000000000000e+00
1.023750000000e+03 -3.238574498224e-01 0.000000000000e+00 0.000000000000e+00
1.024000000000e+03 -1.404225679935e+00 0.000000000000e+00 0.000000000000e+00
1.024250000000e+03 -2.366130186349e+00 0.000000000000e+00 0.000000000000e+00
1.024500000000e+03 -3.100401206389e+00 0.000000000000e+00 0.000000000000e+00
1.024750000000e+03 -3.526082964434e+00 0.000000000000e+00 0.000000000000e+00
1.025000000000e+03 -3.600026752480e+00 0.000000000000e+00 0.000000000000e+00
1.025250000000e+03 -3.321790588512e+00 0.000000000000e+00 0.000000000000e+00
1.025500000000e+03 -2.733258701035e+00 0.000000000000e+00 0.000000000000e+00
1.025750000000e+03 -1.913060835027e+00 0.000000000000e+00 0.000000000000e+00
1.026000000000e+03 -9.665257922295e-01 0.000000000000e+00 0.000000000000e+00
1.026250000000e+03 -1.246143364089e-02 0.000000000000e+00 0.000000000000e+00
1.026500000000e+03 8.315569031978e-01 0.000000000000e+00 0.000000000000e+00
1.026750000000e+03 1.463535306999e+00 0.000000000000e+00 0.000000000000e+00
1.027000000000e+03 1.809259093323e+00 0.000000000000e+00 0.000000000000e+00
1.027250000000e+03 1.830844650817e+00 0.000000000000e+00 0.000000000000e+00
1.027500000000e+03 1.530631742042e+00 0.000000000000e+00 0.000000000000e+00
1.027750000000e+03 9.500074651542e-01 0.000000000000e+00 0.000000000000e+00
1.028000000000e+03 1.634018002481e-01 0.000000000000e+00 0.000000000000e+00
1.028250000000e+03 -7.316971348919e-01 0.000000000000e+00 0.000000000000e+00
1.028500000000e+03 -1.627370388573e+00 0.000000000000e+00 0.000000000000e+00
1.028750000000e+03 -2.418890801155e+00 0.000000000000e+00 0.000000000000e+00
1.029000000000e+03 -3.017601356037e+00 0.000000000000e+00 0.000000000000e+00
1.029250000000e+03 -3.361442503991e+00 0.000000000000e+00 0.000000000000e+00
1.029500000000e+03 -3.421858225498e+00 0.000000000000e+00 0.000000000000e+00
1.029750000000e+03 -3.206302999146e+00 0.000000000000e+00 0.000000000000e+00
1.030000000000e+03 -2.756152884854e+00 0.000000000000e+00 0.000000000000e+00
1.030250000000e+03 -2.140416150170e+00 0.000000000000e+00 0.000000000000e+00
1.030500000000e+03 -1.446165041122e+00 0.000000000000e+00 0.000000000000e+00
1.030750000000e+03 -7.670036382463e-01 0.000000000000e+00 0.000000000000e+00
1.031000000000e+03 -1.910994899482e-01 0.000000000000e+00 0.000000000000e+00
1.031250000000e+03 2.096839717308e-01 0.000000000000e+00 0.000000000000e+00
1.031500000000e+03 3.882068921833e-01 0.000000000000e+00 0.000000000000e+00
1.031750000000e+03 3.270351531880e-01 0.000000000000e+00 0.000000000000e+00
1.032000000000e+03 3.947094642991e-02 0.000000000000e+00 0.000000000000e+00
1.032250000000e+03 -4.333564877425e-01 0.000000000000e+00 0.000000000000e+00
1.032500000000e+03 -1.028821365425e+00 0.000000000000e+00 0.000000000000e+00
1.032750000000e+03 -1.671612470537e+00 0.000000000000e+00 0.000000000000e+00
1.033000000000e+03 -2.283799292023e+00 0.000000000000e+00 0.000000000000e+00
1.033250000000e+03 -2.794812269673e+00 0.000000000000e+00 0.000000000000e+00
1.033500000000e+03 -3.150059531370e+00 0.000000000000e+00 0.000000000000e+00
1.033750000000e+03 -3.317129596226e+00 0.000000000000e+00 0.000000000000e+00
1.034000000000e+03 -3.288884485199e+00 0.000000000000e+00 0.000000000000e+00
1.034250000000e+03 -3.083179064375e+00 0.000000000000e+00 0.000000000000e+00
1.034500000000e+03 -2.739390656806e+00 0.000000000000e+00 0.000000000000e+00
1.034750000000e+03 -2.312348508045e+00 0.000000000000e+00 0.000000000000e+00
1.035000000000e+03 -1.864564098363e+00 0.000000000000e+00 0.000000000000e+00
1.035250000000e+03 -1.457843622135e+00 0.000000000000e+00 0.000000000000e+00
1.035500000000e+03 -1.145395129171e+00 0.000000000000e+00 0.000000000000e+00
1.035750000000e+03 -9.654272609791e-01 0.000000000000e+00 0.000000000000e+00
1.036000000000e+03 -9.369959343839e-01 0.000000000000e+00 0.000000000000e+00
1.036250000000e+03 -1.058527017973e+00 0.000000000000e+00 0.000000000000e+00
1.036500000000e+03 -1.309074229051e+00 0.000000000000e+00 0.000000000000e+00
1.036750000000e+03 -1.652012557115e+00 0.000000000000e+00 0.000000000000e+00
1.037000000000e+03 -2.040565236287e+00 0.000000000000e+00 0.000000000000e+00
1.037250000000e+03 -2.424353670475e+00 0.000000000000e+00 0.000000000000e+00
1.037500000000e+03 -2.756067607325e+00 0.000000000000e+00 0.000000000000e+00
1.037750000000e+03 -2.997383572750e+00 0.000000000000e+00 0.000000000000e+00
1.038000000000e+03 -3.123402870374e+00 0.000000000000e+00 0.000000000000e+00
1.038250000000e+03 -3.125111706198e+00 0.000000000000e+00 0.000000000000e+00
1.038500000000e+03 -3.009650241644e+00 0.000000000000e+00 0.000000000000e+00
1.038750000000e+03 -2.798474451818e+00 0.000000000000e+00 0.000000000000e+00
1.039000000000e+03 -2.523764840845e+00 0.000000000000e+00 0.000000000000e+00
1.039250000000e+03 -2.223645290890e+00 0.000000000000e+00 0.000000000000e+00
1.039500000000e+03 -1.936899433424e+00 0.000000000000e+00 0.000000000000e+00
1.039750000000e+03 -1.697899318596e+00 0.000000000000e+00 0.000000000000e+00
1.040000000000e+03 -1.532393601688e+00 0.000000000000e+00 0.000000000000e+00
1.040250000000e+03 -1.454654148391e+00 0.000000000000e+00 0.000000000000e+00
1.040500000000e+03 -1.466274888514e+00 0.000000000000e+00 0.000000000000e+00
1.040750000000e+03 -1.556685010291e+00 0.000000000000e+00 0.000000000000e+00
1.041000000000e+03 -1.705212033650e+00 0.000000000000e+00 0.000000000000e+00
1.041250000000e+03 -1.884338237767e+00 0.000000000000e+00 0.000000000000e+00
1.041500000000e+03 -2.063659405493e+00 0.000000000000e+00 0.000000000000e+00
1.041750000000e+03 -2.213992042366e+00 0.000000000000e+00 0.000000000000e+00
1.042000000000e+03 -2.311088069692e+00 0.000000000000e+00 0.000000000000e+00
1.042250000000e+03 -2.338498310038e+00 0.000000000000e+00 0.000000000000e+00
1.042500000000e+03 -2.289263033986e+00 0.000000000000e+00 0.000000000000e+00
1.042750000000e+03 -2.166278375458e+00 0.000000000000e+00 0.000000000000e+00
1.043000000000e+03 -1.981367438506e+00 0.000000000000e+00 0.000000000000e+00
1.043250000000e+03 -1.753250559978e+00 0.000000000000e+00 0.000000000000e+00
1.043500000000e+03 -1.504739945284e+00 0.000000000000e+00 0.000000000000e+00
1.043750000000e+03 -1.259565020774e+00 0.000000000000e+00 0.000000000000e+00
1.044000000000e+03 -1.039258915397e+00 0.000000000000e+00 0.000000000000e+00
1.044250000000e+03 -8.605038587416e-01 0.000000000000e+00 0.000000000000e+00
1.044500000000e+03 -7.332515666038e-01 0.000000000000e+00 0.000000000000e+00
1.044750000000e+03 -6.598172842358e-01 0.000000000000e+00 0.000000000000e+00
1.045000000000e+03 -6.350101911079e-01 0.000000000000e+00 0.000000000000e+00
1.045250000000e+03 -6.472267568304e-01 0.000000000000e+00 0.000000000000e+00
1.045500000000e+03 -6.803146727717e-01 0.000000000000e+00 0.000000000000e+00
1.045750000000e+03 -7.159272324328e-01 0.000000000000e+00 0.000000000000e+00
1.046000000000e+03 -7.360407655634e-01 0.000000000000e+00 0.000000000000e+00
1.046250000000e+03 -7.253045652424e-01 0.000000000000e+00 0.000000000000e+00
1.046500000000e+03 -6.729315579157e-01 0.000000000000e+00 0.000000000000e+00
1.046750000000e+03 -5.739115087378e-01 0.000000000000e+00 0.000000000000e+00
1.047000000000e+03 -4.294256807823e-01 0.000000000000e+00 0.000000000000e+00
1.047250000000e+03 -2.464491428127e-01 0.000000000000e+00 0.000000000000e+00
1.047500000000e+03 -3.663041741936e-02 0.000000000000e+00 0.000000000000e+00
1.047750000000e+03 1.853748070714e-01 0.000000000000e+00 0.000000000000e+00
1.048000000000e+03 4.038785779695e-01 0.000000000000e+00 0.000000000000e+00
1.048250000000e+03 6.041788901594e-01 0.000000000000e+00 0.000000000000e+00
1.048500000000e+03 7.743624134116e-01 0.000000000000e+00 0.000000000000e+00
1.048750000000e+03 9.066714886446e-01 0.000000000000e+00 0.000000000000e+00
1.049000000000e+03 9.982794971239e-01 0.000000000000e+00 0.000000000000e+00
1.049250000000e+03 1.051399767132e+00 0.000000000000e+00 0.000000000000e+00
1.049500000000e+03 1.072740239382e+00 0.000000000000e+00 0.000000000000e+00
1.049750000000e+03 1.072398188121e+00 0.000000000000e+00 0.000000000000e+00
1.050000000000e+03 1.062356474316e+00 0.000000000000e+00 0.000000000000e+00
1.050250000000e+03 1.054787378156e+00 0.000000000000e+00 0.000000000000e+00
1.050500000000e+03 1.060387345218e+00 0.000000000000e+00 0.000000000000e+00
1.050750000000e+03 1.086954791437e+00 0.000000000000e+00 0.000000000000e+00
1.051000000000e+03 1.138385757397e+00 0.000000000000e+00 0.000000000000e+00
1.051250000000e+03 1.214204106301e+00 0.000000000000e+00 0.000000000000e+00
1.051500000000e+03 1.309671915595e+00 0.000000000000e+00 0.000000000000e+00
1.051750000000e+03 1.416450880135e+00 0.000000000000e+00 0.000000000000e+00
1.052000000000e+03 1.523716315950e+00 0.000000000000e+00 0.000000000000e+00
1.052250000000e+03 1.619570209636e+00 0.000000000000e+00 0.000000000000e+00
1.052500000000e+03 1.692565263303e+00 0.000000000000e+00 0.000000000000e+00
1.052750000000e+03 1.733141923370e+00 0.000000000000e+00 0.000000000000e+00
1.053000000000e+03 1.734795728302e+00 0.000000000000e+00 0.000000000000e+00
1.053250000000e+03 1.694830582416e+00 0.000000000000e+00 0.000000000000e+00
1.053500000000e+03 1.614609551801e+00 0.000000000000e+00 0.000000000000e+00
1.053750000000e+03 1.499281126856e+00 0.000000000000e+00 0.000000000000e+00
1.054000000000e+03 1.357027031855e+00 0.000000000000e+00 0.000000000000e+00
1.054250000000e+03 1.197938878198e+00 0.000000000000e+00 0.000000000000e+00
1.054500000000e+03 1.032677506219e+00 0.000000000000e+00 0.000000000000e+00
1.054750000000e+03 8.710949219686e-01 0.000000000000e+00 0.000000000000e+00
1.055000000000e+03 7.210011506053e-01 0.000000000000e+00 0.000000000000e+00
1.055250000000e+03 5.872369896197e-01 0.000000000000e+00 0.000000000000e+00
1.055500000000e+03 4.711715045003e-01 0.000000000000e+00 0.000000000000e+00
1.055750000000e+03 3.706857931743e-01 0.000000000000e+00 0.000000000000e+00
1.056000000000e+03 2.806396266177e-01 0.000000000000e+00 0.000000000000e+00
1.056250000000e+03 1.937535891001e-01 0.000000000000e+00 0.000000000000e+00
1.056500000000e+03 1.017846839970e-01 0.000000000000e+00 0.000000000000e+00
1.056750000000e+03 -3.164811444682e-03 0.000000000000e+00 0.000000000000e+00
1.057000000000e+03 -1.273821996718e-01 0.000000000000e+00 0.000000000000e+00
1.057250000000e+03 -2.744930520841e-01 0.000000000000e+00 0.000000000000e+00
1.057500000000e+03 -4.447644554630e-01 0.000000000000e+00 0.000000000000e+00
1.057750000000e+03 -6.348555457316e-01 0.000000000000e+00 0.000000000000e+00
1.058000000000e+03 -8.380479425320e-01 0.000000000000e+00 0.000000000000e+00
1.058250000000e+03 -1.044924527112e+00 0.000000000000e+00 0.000000000000e+00
1.058500000000e+03 -1.244405384495e+00 0.000000000000e+00 0.000000000000e+00
1.058750000000e+03 -1.425002640979e+00 0.000000000000e+00 0.000000000000e+00
1.059000000000e+03 -1.576127654493e+00 0.000000000000e+00 0.000000000000e+00
1.059250000000e+03 -1.689278295776e+00 0.000000000000e+00 0.000000000000e+00
1.059500000000e+03 -1.758951574591e+00 0.000000000000e+00 0.000000000000e+00
1.059750000000e+03 -1.783165149687e+00 0.000000000000e+00 0.000000000000e+00
1.060000000000e+03 -1.763525030831e+00 0.000000000000e+00 0.000000000000e+00
1.060250000000e+03 -1.704838657779e+00 0.000000000000e+00 0.000000000000e+00
1.060500000000e+03 -1.614334059136e+00 0.000000000000e+00 0.000000000000e+00
1.060750000000e+03 -1.500598560738e+00 0.000000000000e+00 0.000000000000e+00
1.061000000000e+03 -1.372387358609e+00 0.000000000000e+00 0.000000000000e+00
1.061250000000e+03 -1.237468232928e+00 0.000000000000e+00 0.000000000000e+00
1.061500000000e+03 -1.101661680333e+00 0.000000000000e+00 0.000000000000e+00
1.061750000000e+03 -9.682068735252e-01 0.000000000000e+00 0.000000000000e+00
1.062000000000e+03 -8.375372201209e-01 0.000000000000e+00 0.000000000000e+00
1.062250000000e+03 -7.074914225139e-01 0.000000000000e+00 0.000000000000e+00
1.062500000000e+03 -5.739248949521e-01 0.000000000000e+00 0.000000000000e+00
1.062750000000e+03 -4.316306309939e-01 0.000000000000e+00 0.000000000000e+00
1.063000000000e+03 -2.754358163930e-01 0.000000000000e+00 0.000000000000e+00
1.063250000000e+03 -1.013164919043e-01 0.000000000000e+00 0.000000000000e+00
1.063500000000e+03 9.262941361052e-02 0.000000000000e+00 0.000000000000e+00
1.063750000000e+03 3.054902136022e-01 0.000000000000e+00 0.000000000000e+00
1.064000000000e+03 5.332299674104e-01 0.000000000000e+00 0.000000000000e+00
1.064250000000e+03 7.688066597619e-01 0.000000000000e+00 0.000000000000e+00
1.064500000000e+03 1.002707310014e+00 0.000000000000e+00 0.000000000000e+00
1.064750000000e+03 1.223831306455e+00 0.000000000000e+00 0.000000000000e+00
1.065000000000e+03 1.420606259651e+00 0.000000000000e+00 0.000000000000e+00
1.065250000000e+03 1.582190027880e+00 0.000000000000e+00 0.000000000000e+00
1.065500000000e+03 1.699602343446e+00 0.000000000000e+00 0.000000000000e+00
1.065750000000e+03 1.766640824378e+00 0.000000000000e+00 0.000000000000e+00
1.066000000000e+03 1.780467229539e+00 0.000000000000e+00 0.000000000000e+00
1.066250000000e+03 1.741796013093e+00 0.000000000000e+00 0.000000000000e+00
1.066500000000e+03 1.654671910267e+00 0.000000000000e+00 0.000000000000e+00
1.066750000000e+03 1.525878701547e+00 0.000000000000e+00 0.000000000000e+00
1.067000000000e+03 1.364069729858e+00 0.000000000000e+00 0.000000000000e+00
1.067250000000e+03 1.178745559801e+00 0.000000000000e+00 0.000000000000e+00
1.067500000000e+03 9.792207660779e-01 0.000000000000e+00 0.000000000000e+00
1.067750000000e+03 7.737182595061e-01 0.000000000000e+00 0.000000000000e+00
1.068000000000e+03 5.687067231640e-01 0.000000000000e+00 0.000000000000e+00
1.068250000000e+03 3.685582627211e-01 0.000000000000e+00 0.000000000000e+00
1.068500000000e+03 1.755550446045e-01 0.000000000000e+00 0.000000000000e+00
1.068750000000e+03 -9.777435439572e-03 0.000000000000e+00 0.000000000000e+00
1.069000000000e+03 -1.880794176150e-01 0.000000000000e+00 0.000000000000e+00
1.069250000000e+03 -3.604127832686e-01 0.000000000000e+00 0.000000000000e+00
1.069500000000e+03 -5.274879454696e-01 0.000000000000e+00 0.000000000000e+00
1.069750000000e+03 -6.889871324069e-01 0.000000000000e+00 0.000000000000e+00
1.070000000000e+03 -8.430925528991e-01 0.000000000000e+00 0.000000000000e+00
1.070250000000e+03 -9.862956257442e-01 0.000000000000e+00 0.000000000000e+00
1.070500000000e+03 -1.113520691906e+00 0.000000000000e+00 0.000000000000e+00
1.070750000000e+03 -1.218549739581e+00 0.000000000000e+00 0.000000000000e+00
1.071000000000e+03 -1.294690445579e+00 0.000000000000e+00 0.000000000000e+00
1.071250000000e+03 -1.335594537711e+00 0.000000000000e+00 0.000000000000e+00
1.071500000000e+03 -1.336111967545e+00 0.000000000000e+00 0.000000000000e+00
1.071750000000e+03 -1.293061430621e+00 0.000000000000e+00 0.000000000000e+00
1.072000000000e+03 -1.205809734471e+00 0.000000000000e+00 0.000000000000e+00
1.072250000000e+03 -1.076579324654e+00 0.000000000000e+00 0.000000000000e+00
1.072500000000e+03 -9.104408012905e-01 0.000000000000e+00 0.000000000000e+00
1.072750000000e+03 -7.149899395116e-01 0.000000000000e+00 0.000000000000e+00
1.073000000000e+03 -4.997504291748e-01 0.000000000000e+00 0.000000000000e+00
1.073250000000e+03 -2.753784494377e-01 0.000000000000e+00 0.000000000000e+00
1.073500000000e+03 -5.276861473252e-02 0.000000000000e+00 0.000000000000e+00
1.073750000000e+03 1.578301212357e-01 0.000000000000e+00 0.000000000000e+00
1.074000000000e+03 3.475860794489e-01 0.000000000000e+00 0.000000000000e+00
1.074250000000e+03 5.096611914738e-01 0.000000000000e+00 0.000000000000e+00
1.074500000000e+03 6.395392996988e-01 0.000000000000e+00 0.000000000000e+00
1.074750000000e+03 7.350893032664e-01 0.000000000000e+00 0.000000000000e+00
1.075000000000e+03 7.963819403614e-01 0.000000000000e+00 0.000000000000e+00
1.075250000000e+03 8.253100297796e-01 0.000000000000e+00 0.000000000000e+00
1.075500000000e+03 8.250839356191e-01 0.000000000000e+00 0.000000000000e+00
1.075750000000e+03 7.996841748593e-01 0.000000000000e+00 0.000000000000e+00
1.076000000000e+03 7.533506274788e-01 0.000000000000e+00 0.000000000000e+00
1.076250000000e+03 6.901738166083e-01 0.000000000000e+00 0.000000000000e+00
1.076500000000e+03 6.138309646086e-01 0.000000000000e+00 0.000000000000e+00
1.076750000000e+03 5.274819600050e-01 0.000000000000e+00 0.000000000000e+00
1.077000000000e+03 4.338125016487e-01 0.000000000000e+00 0.000000000000e+00
1.077250000000e+03 3.351878756593e-01 0.000000000000e+00 0.000000000000e+00
1.077500000000e+03 2.338646059200e-01 0.000000000000e+00 0.000000000000e+00
1.077750000000e+03 1.322008070995e-01 0.000000000000e+00 0.000000000000e+00
1.078000000000e+03 3.281004264683e-02 0.000000000000e+00 0.000000000000e+00
1.078250000000e+03 -6.138322740464e-02 0.000000000000e+00 0.000000000000e+00
1.078500000000e+03 -1.472084444413e-01 0.000000000000e+00 0.000000000000e+00
1.078750000000e+03 -2.214324621839e-01 0.000000000000e+00 0.000000000000e+00
1.079000000000e+03 -2.810375041530e-01 0.000000000000e+00 0.000000000000e+00
1.079250000000e+03 -3.235509139147e-01 0.000000000000e+00 0.000000000000e+00
1.079500000000e+03 -3.473729231327e-01 0.000000000000e+00 0.000000000000e+00
1.079750000000e+03 -3.520464982841e-01 0.000000000000e+00 0.000000000000e+00
1.080000000000e+03 -3.384203469345e-01 0.000000000000e+00 0.000000000000e+00
1.080250000000e+03 -3.086711335606e-01 0.000000000000e+00 0.000000000000e+00
1.080500000000e+03 -2.661714062228e-01 0.000000000000e+00 0.000000000000e+00
1.080750000000e+03 -2.152123889036e-01 0.000000000000e+00 0.000000000000e+00
1.081000000000e+03 -1.606120924480e-01 0.000000000000e+00 0.000000000000e+00
1.081250000000e+03 -1.072558707690e-01 0.000000000000e+00 0.000000000000e+00
1.081500000000e+03 -5.962612421471e-02 0.000000000000e+00 0.000000000000e+00
1.081750000000e+03 -2.137901793001e-02 0.000000000000e+00 0.000000000000e+00
1.082000000000e+03 4.981132639557e-03 0.000000000000e+00 0.000000000000e+00
1.082250000000e+03 1.829342914814e-02 0.000000000000e+00 0.000000000000e+00
1.082500000000e+03 1.878048253516e-02 0.000000000000e+00 0.000000000000e+00
1.082750000000e+03 7.940211183660e-03 0.000000000000e+00 0.000000000000e+00
1.083000000000e+03 -1.168837604794e-02 0.000000000000e+00 0.000000000000e+00
1.083250000000e+03 -3.684835441026e-02 0.000000000000e+00 0.000000000000e+00
1.083500000000e+03 -6.393150800394e-02 0.000000000000e+00 0.000000000000e+00
1.083750000000e+03 -8.934169202658e-02 0.000000000000e+00 0.000000000000e+00
1.084000000000e+03 -1.098139722869e-01 0.000000000000e+00 0.000000000000e+00
1.084250000000e+03 -1.226598912431e-01 0.000000000000e+00 0.000000000000e+00
1.084500000000e+03 -1.259238332950e-01 0.000000000000e+00 0.000000000000e+00
1.084750000000e+03 -1.184507174692e-01 0.000000000000e+00 0.000000000000e+00
1.085000000000e+03 -9.987847943838e-02 0.000000000000e+00 0.000000000000e+00
1.085250000000e+03 -7.057784446018e-02 0.000000000000e+00 0.000000000000e+00
1.085500000000e+03 -3.156540894309e-02 0.000000000000e+00 0.000000000000e+00
1.085750000000e+03 1.558623301848e-02 0.000000000000e+00 0.000000000000e+00
1.086000000000e+03 6.882485134811e-02 0.000000000000e+00 0.000000000000e+00
1.086250000000e+03 1.256754882798e-01 0.000000000000e+00 0.000000000000e+00
1.086500000000e+03 1.832834163347e-01 0.000000000000e+00 0.000000000000e+00
1.086750000000e+03 2.384584994133e-01 0.000000000000e+00 0.000000000000e+00
1.087000000000e+03 2.877423328168e-01 0.000000000000e+00 0.000000000000e+00
1.087250000000e+03 3.275201930461e-01 0.000000000000e+00 0.000000000000e+00
1.087500000000e+03 3.541945684841e-01 0.000000000000e+00 0.000000000000e+00
1.087750000000e+03 3.644264419209e-01 0.000000000000e+00 0.000000000000e+00
1.088000000000e+03 3.554361887096e-01 0.000000000000e+00 0.000000000000e+00
1.088250000000e+03 3.253403842622e-01 0.000000000000e+00 0.000000000000e+00
1.088500000000e+03 2.734868408605e-01 0.000000000000e+00 0.000000000000e+00
1.088750000000e+03 2.007406109208e-01 0.000000000000e+00 0.000000000000e+00
1.089000000000e+03 1.096707457752e-01 0.000000000000e+00 0.000000000000e+00
1.089250000000e+03 4.592567251697e-03 0.000000000000e+00 0.000000000000e+00
1.089500000000e+03 -1.085668542756e-01 0.000000000000e+00 0.000000000000e+00
1.089750000000e+03 -2.225926704631e-01 0.000000000000e+00 0.000000000000e+00
1.090000000000e+03 -3.294843876134e-01 0.000000000000e+00 0.000000000000e+00
1.090250000000e+03 -4.210999105234e-01 0.000000000000e+00 0.000000000000e+00
1.090500000000e+03 -4.898828974505e-01 0.000000000000e+00 0.000000000000e+00
1.090750000000e+03 -5.295985500691e-01 0.000000000000e+00 0.000000000000e+00
1.091000000000e+03 -5.359955002326e-01 0.000000000000e+00 0.000000000000e+00
1.091250000000e+03 -5.073143863559e-01 0.000000000000e+00 0.000000000000e+00
1.091500000000e+03 -4.445771759040e-01 0.000000000000e+00 0.000000000000e+00
1.091750000000e+03 -3.516139212447e-01 0.000000000000e+00 0.000000000000e+00
1.092000000000e+03 -2.348127236012e-01 0.000000000000e+00 0.000000000000e+00
1.092250000000e+03 -1.026105340496e-01 0.000000000000e+00 0.000000000000e+00
1.092500000000e+03 3.522711117282e-02 0.000000000000e+00 0.000000000000e+00
1.092750000000e+03 1.684642650068e-01 0.000000000000e+00 0.000000000000e+00
1.093000000000e+03 2.873011658214e-01 0.000000000000e+00 0.000000000000e+00
1.093250000000e+03 3.832342992801e-01 0.000000000000e+00 0.000000000000e+00
1.093500000000e+03 4.497810168759e-01 0.000000000000e+00 0.000000000000e+00
1.093750000000e+03 4.829964520458e-01 0.000000000000e+00 0.000000000000e+00
1.094000000000e+03 4.817353949260e-01 0.000000000000e+00 0.000000000000e+00
1.094250000000e+03 4.476415799885e-01 0.000000000000e+00 0.000000000000e+00
1.094500000000e+03 3.848775490453e-01 0.000000000000e+00 0.000000000000e+00
1.094750000000e+03 2.996359334757e-01 0.000000000000e+00 0.000000000000e+00
1.095000000000e+03 1.994942881530e-01 0.000000000000e+00 0.000000000000e+00
1.095250000000e+03 9.268817410490e-02 0.000000000000e+00 0.000000000000e+00
1.095500000000e+03 -1.261998052680e-02 0.000000000000e+00 0.000000000000e+00
1.095750000000e+03 -1.090052167933e-01 0.000000000000e+00 0.000000000000e+00
1.096000000000e+03 -1.903207374413e-01 0.000000000000e+00 0.000000000000e+00
1.096250000000e+03 -2.520773767579e-01 0.000000000000e+00 0.000000000000e+00
1.096500000000e+03 -2.916455260323e-01 0.000000000000e+00 0.000000000000e+00
1.096750000000e+03 -3.082833841557e-01 0.000000000000e+00 0.000000000000e+00
1.097000000000e+03 -3.030119663930e-01 0.000000000000e+00 0.000000000000e+00
1.097250000000e+03 -2.783685434563e-01 0.000000000000e+00 0.000000000000e+00
1.097500000000e+03 -2.380754656647e-01 0.000000000000e+00 0.000000000000e+00
1.097750000000e+03 -1.866610904879e-01 0.000000000000e+00 0.000000000000e+00
1.098000000000e+03 -1.290650987224e-01 0.000000000000e+00 0.000000000000e+00
1.098250000000e+03 -7.025372877668e-02 0.000000000000e+00 0.000000000000e+00
1.098500000000e+03 -1.486338587577e-02 0.000000000000e+00 0.000000000000e+00
1.098750000000e+03 3.311459383364e-02 0.000000000000e+00 0.000000000000e+00
1.099000000000e+03 7.059845647008e-02 0.000000000000e+00 0.000000000000e+00
1.099250000000e+03 9.562078547456e-02 0.000000000000e+00 0.000000000000e+00
1.099500000000e+03 1.074629818920e-01 0.000000000000e+00 0.000000000000e+00
1.099750000000e+03 1.067068435176e-01 0.000000000000e+00 0.000000000000e+00
1.100000000000e+03 9.518965789983e-02 0.000000000000e+00 0.000000000000e+00
1.100250000000e+03 7.585116314317e-02 0.000000000000e+00 0.000000000000e+00
1.100500000000e+03 5.246683135460e-02 0.000000000000e+00 0.000000000000e+00
1.100750000000e+03 2.927259256370e-02 0.000000000000e+00 0.000000000000e+00
1.101000000000e+03 1.050064434802e-02 0.000000000000e+00 0.000000000000e+00
1.101250000000e+03 -1.374386061836e-04 0.000000000000e+00 0.000000000000e+00
1.101500000000e+03 3.178425442795e-05 0.000000000000e+00 0.000000000000e+00
1.101750000000e+03 1.218947354111e-02 0.000000000000e+00 0.000000000000e+00
1.102000000000e+03 3.570247005579e-02 0.000000000000e+00 0.000000000000e+00
1.102250000000e+03 6.799719856207e-02 0.000000000000e+00 0.000000000000e+00
1.102500000000e+03 1.046775626654e-01 0.000000000000e+00 0.000000000000e+00
1.102750000000e+03 1.399086703214e-01 0.000000000000e+00 0.000000000000e+00
1.103000000000e+03 1.670539488589e-01 0.000000000000e+00 0.000000000000e+00
1.103250000000e+03 1.795149429627e-01 0.000000000000e+00 0.000000000000e+00
1.103500000000e+03 1.716862197750e-01 0.000000000000e+00 0.000000000000e+00
1.103750000000e+03 1.399082830032e-01 0.000000000000e+00 0.000000000000e+00
1.104000000000e+03 8.328484067679e-02 0.000000000000e+00 0.000000000000e+00
1.104250000000e+03 4.231513502383e-03 0.000000000000e+00 0.000000000000e+00
1.104500000000e+03 -9.135668324942e-02 0.000000000000e+00 0.000000000000e+00
1.104750000000e+03 -1.943925240365e-01 0.000000000000e+00 0.000000000000e+00
1.105000000000e+03 -2.933571287959e-01 0.000000000000e+00 0.000000000000e+00
1.105250000000e+03 -3.754885652696e-01 0.000000000000e+00 0.000000000000e+00
1.105500000000e+03 -4.282881342054e-01 0.000000000000e+00 0.000000000000e+00
1.105750000000e+03 -4.411772451764e-01 0.000000000000e+00 0.000000000000e+00
1.106000000000e+03 -4.070984254629e-01 0.000000000000e+00 0.000000000000e+00
1.106250000000e+03 -3.238394157260e-01 0.000000000000e+00 0.000000000000e+00
1.106500000000e+03 -1.948740211268e-01 0.000000000000e+00 0.000000000000e+00
1.106750000000e+03 -2.955812484358e-02 0.000000000000e+00 0.000000000000e+00
1.107000000000e+03 1.574094867446e-01 0.000000000000e+00 0.000000000000e+00
1.107250000000e+03 3.472616918455e-01 0.000000000000e+00 0.000000000000e+00
1.107500000000e+03 5.190750618619e-01 0.000000000000e+00 0.000000000000e+00
1.107750000000e+03 6.521282098120e-01 0.000000000000e+00 0.000000000000e+00
1.108000000000e+03 7.284402688239e-01 0.000000000000e+00 0.000000000000e+00
1.108250000000e+03 7.351781129678e-01 0.000000000000e+00 0.000000000000e+00
1.108500000000e+03 6.666139751082e-01 0.000000000000e+00 0.000000000000e+00
1.108750000000e+03 5.253500847599e-01 0.000000000000e+00 0.000000000000e+00
1.109000000000e+03 3.226020009177e-01 0.000000000000e+00 0.000000000000e+00
1.109250000000e+03 7.743998892226e-02 0.000000000000e+00 0.000000000000e+00
1.109500000000e+03 -1.849842996256e-01 0.000000000000e+00 0.000000000000e+00
1.109750000000e+03 -4.360663244291e-01 0.000000000000e+00 0.000000000000e+00
1.110000000000e+03 -6.469535925289e-01 0.000000000000e+00 0.000000000000e+00
1.110250000000e+03 -7.919587044940e-01 0.000000000000e+00 0.000000000000e+00
1.110500000000e+03 -8.517656965254e-01 0.000000000000e+00 0.000000000000e+00
1.110750000000e+03 -8.160198431411e-01 0.000000000000e+00 0.000000000000e+00
1.111000000000e+03 -6.849493953458e-01 0.000000000000e+00 0.000000000000e+00
1.111250000000e+03 -4.697741909729e-01 0.000000000000e+00 0.000000000000e+00
1.111500000000e+03 -1.917988537696e-01 0.000000000000e+00 0.000000000000e+00
1.111750000000e+03 1.197497711142e-01 0.000000000000e+00 0.000000000000e+00
1.112000000000e+03 4.309206145597e-01 0.000000000000e+00 0.000000000000e+00
1.112250000000e+03 7.069130589660e-01 0.000000000000e+00 0.000000000000e+00
1.112500000000e+03 9.161721957497e-01 0.000000000000e+00 0.000000000000e+00
1.112750000000e+03 1.034206351758e+00 0.000000000000e+00 0.000000000000e+00
1.113000000000e+03 1.046648704152e+00 0.000000000000e+00 0.000000000000e+00
1.113250000000e+03 9.511665230767e-01 0.000000000000e+00 0.000000000000e+00
1.113500000000e+03 7.579560093784e-01 0.000000000000e+00 0.000000000000e+00
1.113750000000e+03 4.887317984887e-01 0.000000000000e+00 0.000000000000e+00
1.114000000000e+03 1.743067455934e-01 0.000000000000e+00 0.000000000000e+00
1.114250000000e+03 -1.489641510990e-01 0.000000000000e+00 0.000000000000e+00
1.114500000000e+03 -4.434550493732e-01 0.000000000000e+00 0.000000000000e+00
1.114750000000e+03 -6.747393129065e-01 0.000000000000e+00 0.000000000000e+00
1.115000000000e+03 -8.157101413645e-01 0.000000000000e+00 0.000000000000e+00
1.115250000000e+03 -8.498410657451e-01 0.000000000000e+00 0.000000000000e+00
1.115500000000e+03 -7.731782811250e-01 0.000000000000e+00 0.000000000000e+00
1.115750000000e+03 -5.948122337305e-01 0.000000000000e+00 0.000000000000e+00
1.116000000000e+03 -3.357646002045e-01 0.000000000000e+00 0.000000000000e+00
1.116250000000e+03 -2.642479890970e-02 0.000000000000e+00 0.000000000000e+00
1.116500000000e+03 2.971479322303e-01 0.000000000000e+00 0.000000000000e+00
1.116750000000e+03 5.975985187812e-01 0.000000000000e+00 0.000000000000e+00
1.117000000000e+03 8.407833523287e-01 0.000000000000e+00 0.000000000000e+00
1.117250000000e+03 9.998527027569e-01 0.000000000000e+00 0.000000000000e+00
1.117500000000e+03 1.058405452699e+00 0.000000000000e+00 0.000000000000e+00
1.117750000000e+03 1.012332452492e+00 0.000000000000e+00 0.000000000000e+00
1.118000000000e+03 8.701320492430e-01 0.000000000000e+00 0.000000000000e+00
1.118250000000e+03 6.516750538145e-01 0.000000000000e+00 0.000000000000e+00
1.118500000000e+03 3.855915108966e-01 0.000000000000e+00 0.000000000000e+00
1.118750000000e+03 1.056230248713e-01 0.000000000000e+00 0.000000000000e+00
1.119000000000e+03 -1.535897785124e-01 0.000000000000e+00 0.000000000000e+00
1.119250000000e+03 -3.607505456910e-01 0.000000000000e+00 0.000000000000e+00
1.119500000000e+03 -4.916515149198e-01 0.000000000000e+00 0.000000000000e+00
1.119750000000e+03 -5.319609798497e-01 0.000000000000e+00 0.000000000000e+00
1.120000000000e+03 -4.787251218335e-01 0.000000000000e+00 0.000000000000e+00
1.120250000000e+03 -3.404242769422e-01 0.000000000000e+00 0.000000000000e+00
1.120500000000e+03 -1.356098373775e-01 0.000000000000e+00 0.000000000000e+00
1.120750000000e+03 1.096729206104e-01 0.000000000000e+00 0.000000000000e+00
1.121000000000e+03 3.653217324405e-01 0.000000000000e+00 0.000000000000e+00
1.121250000000e+03 6.010192401367e-01 0.000000000000e+00 0.000000000000e+00
1.121500000000e+03 7.899853972447e-01 0.000000000000e+00 0.000000000000e+00
1.121750000000e+03 9.121705028788e-01 0.000000000000e+00 0.000000000000e+00
1.122000000000e+03 9.565032376241e-01 0.000000000000e+00 0.000000000000e+00
1.122250000000e+03 9.219395609961e-01 0.000000000000e+00 0.000000000000e+00
1.122500000000e+03 8.172187675777e-01 0.000000000000e+00 0.000000000000e+00
1.122750000000e+03 6.594007860066e-01 0.000000000000e+00 0.000000000000e+00
1.123000000000e+03 4.714119576171e-01 0.000000000000e+00 0.000000000000e+00
1.123250000000e+03 2.789455954829e-01 0.000000000000e+00 0.000000000000e+00
1.123500000000e+03 1.071341761679e-01 0.000000000000e+00 0.000000000000e+00
1.123750000000e+03 -2.257557462905e-02 0.000000000000e+00 0.000000000000e+00
1.124000000000e+03 -9.495520409556e-02 0.000000000000e+00 0.000000000000e+00
1.124250000000e+03 -1.026357548558e-01 0.000000000000e+00 0.000000000000e+00
1.124500000000e+03 -4.668469141927e-02 0.000000000000e+00 0.000000000000e+00
1.124750000000e+03 6.391092127432e-02 0.000000000000e+00 0.000000000000e+00
1.125000000000e+03 2.137426365793e-01 0.000000000000e+00 0.000000000000e+00
1.125250000000e+03 3.832262735369e-01 0.000000000000e+00 0.000000000000e+00
1.125500000000e+03 5.512746871889e-01 0.000000000000e+00 0.000000000000e+00
1.125750000000e+03 6.980361720990e-01 0.000000000000e+00 0.000000000000e+00
1.126000000000e+03 8.073445155385e-01 0.000000000000e+00 0.000000000000e+00
1.126250000000e+03 8.685798921959e-01 0.000000000000e+00 0.000000000000e+00
1.126500000000e+03 8.777297212168e-01 0.000000000000e+00 0.000000000000e+00
1.126750000000e+03 8.375519039314e-01 0.000000000000e+00 0.000000000000e+00
1.127000000000e+03 7.568636381074e-01 0.000000000000e+00 0.000000000000e+00
1.127250000000e+03 6.490910884628e-01 0.000000000000e+00 0.000000000000e+00
1.127500000000e+03 5.303042875352e-01 0.000000000000e+00 0.000000000000e+00
1.127750000000e+03 4.170171440919e-01 0.000000000000e+00 0.000000000000e+00
1.128000000000e+03 3.240486815313e-01 0.000000000000e+00 0.000000000000e+00
1.128250000000e+03 2.627184080867e-01 0.000000000000e+00 0.000000000000e+00
1.128500000000e+03 2.395910523272e-01 0.000000000000e+00 0.000000000000e+00
1.128750000000e+03 2.559031045802e-01 0.000000000000e+00 0.000000000000e+00
1.129000000000e+03 3.077078620396e-01 0.000000000000e+00 0.000000000000e+00
1.129250000000e+03 3.866802447415e-01 0.000000000000e+00 0.000000000000e+00
1.129500000000e+03 4.814400605766e-01 0.000000000000e+00 0.000000000000e+00
1.129750000000e+03 5.791928171939e-01 0.000000000000e+00 0.000000000000e+00
1.130000000000e+03 6.674571842781e-01 0.000000000000e+00 0.000000000000e+00
1.130250000000e+03 7.356501067880e-01 0.000000000000e+00 0.000000000000e+00
1.130500000000e+03 7.763323191904e-01 0.000000000000e+00 0.000000000000e+00
1.130750000000e+03 7.859727412130e-01 0.000000000000e+00 0.000000000000e+00
1.131000000000e+03 7.651612404724e-01 0.000000000000e+00 0.000000000000e+00
1.131250000000e+03 7.182753038278e-01 0.000000000000e+00 0.000000000000e+00
1.131500000000e+03 6.526769749504e-01 0.000000000000e+00 0.000000000000e+00
1.131750000000e+03 5.775729989058e-01 0.000000000000e+00 0.000000000000e+00
1.132000000000e+03 5.027068909061e-01 0.000000000000e+00 0.000000000000e+00
1.132250000000e+03 4.370631841256e-01 0.000000000000e+00 0.000000000000e+00
1.132500000000e+03 3.877513845157e-01 0.000000000000e+00 0.000000000000e+00
1.132750000000e+03 3.592033410801e-01 0.000000000000e+00 0.000000000000e+00
1.133000000000e+03 3.527685784341e-01 0.000000000000e+00 0.000000000000e+00
1.133250000000e+03 3.667350396451e-01 0.000000000000e+00 0.000000000000e+00
1.133500000000e+03 3.967456270965e-01 0.000000000000e+00 0.000000000000e+00
1.133750000000e+03 4.365313648601e-01 0.000000000000e+00 0.000000000000e+00
1.134000000000e+03 4.788459283804e-01 0.000000000000e+00 0.000000000000e+00
1.134250000000e+03 5.164675284942e-01 0.000000000000e+00 0.000000000000e+00
1.134500000000e+03 5.431340114133e-01 0.000000000000e+00 0.000000000000e+00
1.134750000000e+03 5.542943377355e-01 0.000000000000e+00 0.000000000000e+00
1.135000000000e+03 5.475909331867e-01 0.000000000000e+00 0.000000000000e+00
1.135250000000e+03 5.230277649318e-01 0.000000000000e+00 0.000000000000e+00
1.135500000000e+03 4.828225570618e-01 0.000000000000e+00 0.000000000000e+00
1.135750000000e+03 4.309824656171e-01 0.000000000000e+00 0.000000000000e+00
1.136000000000e+03 3.726756783304e-01 0.000000000000e+00 0.000000000000e+00
1.136250000000e+03 3.134930311664e-01 0.000000000000e+00 0.000000000000e+00
1.136500000000e+03 2.587018299215e-01 0.000000000000e+00 0.000000000000e+00
1.136750000000e+03 2.125884974179e-01 0.000000000000e+00 0.000000000000e+00
1.137000000000e+03 1.779690652315e-01 0.000000000000e+00 0.000000000000e+00
1.137250000000e+03 1.559199522540e-01 0.000000000000e+00 0.000000000000e+00
1.137500000000e+03 1.457499153079e-01 0.000000000000e+00 0.000000000000e+00
1.137750000000e+03 1.452018738644e-01 0.000000000000e+00 0.000000000000e+00
1.138000000000e+03 1.508446368483e-01 0.000000000000e+00 0.000000000000e+00
1.138250000000e+03 1.585928023327e-01 0.000000000000e+00 0.000000000000e+00
1.138500000000e+03 1.642805626224e-01 0.000000000000e+00 0.000000000000e+00
1.138750000000e+03 1.642128125549e-01 0.000000000000e+00 0.000000000000e+00
1.139000000000e+03 1.556244646856e-01 0.000000000000e+00 0.000000000000e+00
1.139250000000e+03 1.369946498341e-01 0.000000000000e+00 0.000000000000e+00
1.139500000000e+03 1.081840245616e-01 0.000000000000e+00 0.000000000000e+00
1.139750000000e+03 7.038766239878e-02 0.000000000000e+00 0.000000000000e+00
1.140000000000e+03 2.591977644464e-02 0.000000000000e+00 0.000000000000e+00
1.140250000000e+03 -2.213312707007e-02 0.000000000000e+00 0.000000000000e+00
1.140500000000e+03 -7.033946127830e-02 0.000000000000e+00 0.000000000000e+00
1.140750000000e+03 -1.153715591004e-01 0.000000000000e+00 0.000000000000e+00
1.141000000000e+03 -1.544182397414e-01 0.000000000000e+00 0.000000000000e+00
1.141250000000e+03 -1.855103332354e-01 0.000000000000e+00 0.000000000000e+00
1.141500000000e+03 -2.077220916458e-01 0.000000000000e+00 0.000000000000e+00
1.141750000000e+03 -2.212288908206e-01 0.000000000000e+00 0.000000000000e+00
1.142000000000e+03 -2.272206826741e-01 0.000000000000e+00 0.000000000000e+00
1.142250000000e+03 -2.276888668658e-01 0.000000000000e+00 0.000000000000e+00
1.142500000000e+03 -2.251194092689e-01 0.000000000000e+00 0.000000000000e+00
1.142750000000e+03 -2.221354167210e-01 0.000000000000e+00 0.000000000000e+00
1.143000000000e+03 -2.211369176794e-01 0.000000000000e+00 0.000000000000e+00
1.143250000000e+03 -2.239839884210e-01 0.000000000000e+00 0.000000000000e+00
1.143500000000e+03 -2.317620571186e-01 0.000000000000e+00 0.000000000000e+00
1.143750000000e+03 -2.446563413546e-01 0.000000000000e+00 0.000000000000e+00
1.144000000000e+03 -2.619475696558e-01 0.000000000000e+00 0.000000000000e+00
1.144250000000e+03 -2.821253431509e-01 0.000000000000e+00 0.000000000000e+00
1.144500000000e+03 -3.031007021717e-01 0.000000000000e+00 0.000000000000e+00
1.144750000000e+03 -3.224874792448e-01 0.000000000000e+00 0.000000000000e+00
1.145000000000e+03 -3.379142486396e-01 0.000000000000e+00 0.000000000000e+00
1.145250000000e+03 -3.473259679961e-01 0.000000000000e+00 0.000000000000e+00
1.145500000000e+03 -3.492369461900e-01 0.000000000000e+00 0.000000000000e+00
1.145750000000e+03 -3.429041037649e-01 0.000000000000e+00 0.000000000000e+00
1.146000000000e+03 -3.284005728529e-01 0.000000000000e+00 0.000000000000e+00
1.146250000000e+03 -3.065830228247e-01 0.000000000000e+00 0.000000000000e+00
1.146500000000e+03 -2.789599545477e-01 0.000000000000e+00 0.000000000000e+00
1.146750000000e+03 -2.474808079725e-01 0.000000000000e+00 0.000000000000e+00
1.147000000000e+03 -2.142754940482e-01 0.000000000000e+00 0.000000000000e+00
1.147250000000e+03 -1.813796989670e-01 0.000000000000e+00 0.000000000000e+00
1.147500000000e+03 -1.504823552876e-01 0.000000000000e+00 0.000000000000e+00
1.147750000000e+03 -1.227279791134e-01 0.000000000000e+00 0.000000000000e+00
1.148000000000e+03 -9.859869297448e-02 0.000000000000e+00 0.000000000000e+00
1.148250000000e+03 -7.788977947212e-02 0.000000000000e+00 0.000000000000e+00
1.148500000000e+03 -5.978001614935e-02 0.000000000000e+00 0.000000000000e+00
1.148750000000e+03 -4.298549437270e-02 0.000000000000e+00 0.000000000000e+00
1.149000000000e+03 -2.597476517236e-02 0.000000000000e+00 0.000000000000e+00
1.149250000000e+03 -7.215384468946e-03 0.000000000000e+00 0.000000000000e+00
1.149500000000e+03 1.458177030667e-02 0.000000000000e+00 0.000000000000e+00
1.149750000000e+03 4.025323582139e-02 0.000000000000e+00 0.000000000000e+00
1.150000000000e+03 7.003642953341e-02 0.000000000000e+00 0.000000000000e+00
1.150250000000e+03 1.035047783972e-01 0.000000000000e+00 0.000000000000e+00
1.150500000000e+03 1.395922973182e-01 0.000000000000e+00 0.000000000000e+00
1.150750000000e+03 1.767033809628e-01 0.000000000000e+00 0.000000000000e+00
1.151000000000e+03 2.128922836963e-01 0.000000000000e+00 0.000000000000e+00
1.151250000000e+03 2.460877098784e-01 0.000000000000e+00 0.000000000000e+00
1.151500000000e+03 2.743323056515e-01 0.000000000000e+00 0.000000000000e+00
1.151750000000e+03 2.960053459936e-01 0.000000000000e+00 0.000000000000e+00
1.152000000000e+03 3.099996944068e-01 0.000000000000e+00 0.000000000000e+00
1.152250000000e+03 3.158307442657e-01 0.000000000000e+00 0.000000000000e+00
1.152500000000e+03 3.136645813775e-01 0.000000000000e+00 0.000000000000e+00
1.152750000000e+03 3.042637050484e-01 0.000000000000e+00 0.000000000000e+00
1.153000000000e+03 2.888597808560e-01 0.000000000000e+00 0.000000000000e+00
1.153250000000e+03 2.689725567146e-01 0.000000000000e+00 0.000000000000e+00
1.153500000000e+03 2.462009595710e-01 0.000000000000e+00 0.000000000000e+00
1.153750000000e+03 2.220156039511e-01 0.000000000000e+00 0.000000000000e+00
1.154000000000e+03 1.975811012769e-01 0.000000000000e+00 0.000000000000e+00
1.154250000000e+03 1.736318381798e-01 0.000000000000e+00 0.000000000000e+00
1.154500000000e+03 1.504170015851e-01 0.000000000000e+00 0.000000000000e+00
1.154750000000e+03 1.277207034969e-01 0.000000000000e+00 0.000000000000e+00
1.155000000000e+03 1.049524988324e-01 0.000000000000e+00 0.000000000000e+00
1.155250000000e+03 8.129386223680e-02 0.000000000000e+00 0.000000000000e+00
1.155500000000e+03 5.587862438796e-02 0.000000000000e+00 0.000000000000e+00
1.155750000000e+03 2.798097512056e-02 0.000000000000e+00 0.000000000000e+00
1.156000000000e+03 -2.816025358841e-03 0.000000000000e+00 0.000000000000e+00
1.156250000000e+03 -3.649539564448e-02 0.000000000000e+00 0.000000000000e+00
1.156500000000e+03 -7.254225705997e-02 0.000000000000e+00 0.000000000000e+00
1.156750000000e+03 -1.099498658620e-01 0.000000000000e+00 0.000000000000e+00
1.157000000000e+03 -1.472948233986e-01 0.000000000000e+00 0.000000000000e+00
1.157250000000e+03 -1.828711585895e-01 0.000000000000e+00 0.000000000000e+00
1.157500000000e+03 -2.148650957604e-01 0.000000000000e+00 0.000000000000e+00
1.157750000000e+03 -2.415470915907e-01 0.000000000000e+00 0.000000000000e+00
1.158000000000e+03 -2.614558151202e-01 0.000000000000e+00 0.000000000000e+00
1.158250000000e+03 -2.735503453709e-01 0.000000000000e+00 0.000000000000e+00
1.158500000000e+03 -2.773116696216e-01 0.000000000000e+00 0.000000000000e+00
1.158750000000e+03 -2.727818385631e-01 0.000000000000e+00 0.000000000000e+00
1.159000000000e+03 -2.605378025647e-01 0.000000000000e+00 0.000000000000e+00
1.159250000000e+03 -2.416057772463e-01 0.000000000000e+00 0.000000000000e+00
1.159500000000e+03 -2.173297368693e-01 0.000000000000e+00 0.000000000000e+00
1.159750000000e+03 -1.892132633609e-01 0.000000000000e+00 0.000000000000e+00
1.160000000000e+03 -1.587567651945e-01 0.000000000000e+00 0.000000000000e+00
1.160250000000e+03 -1.273117212083e-01 0.000000000000e+00 0.000000000000e+00
1.160500000000e+03 -9.597024835178e-02 0.000000000000e+00 0.000000000000e+00
1.160750000000e+03 -6.550250616545e-02 0.000000000000e+00 0.000000000000e+00
1.161000000000e+03 -3.634712811510e-02 0.000000000000e+00 0.000000000000e+00
1.161250000000e+03 -8.652095148368e-03 0.000000000000e+00 0.000000000000e+00
1.161500000000e+03 1.764364408098e-02 0.000000000000e+00 0.000000000000e+00
1.161750000000e+03 4.270296135302e-02 0.000000000000e+00 0.000000000000e+00
1.162000000000e+03 6.667598607362e-02 0.000000000000e+00 0.000000000000e+00
1.162250000000e+03 8.959678216387e-02 0.000000000000e+00 0.000000000000e+00
1.162500000000e+03 1.113075091005e-01 0.000000000000e+00 0.000000000000e+00
1.162750000000e+03 1.314216923942e-01 0.000000000000e+00 0.000000000000e+00
1.163000000000e+03 1.493320711478e-01 0.000000000000e+00 0.000000000000e+00
1.163250000000e+03 1.642617251832e-01 0.000000000000e+00 0.000000000000e+00
1.163500000000e+03 1.753507994210e-01 0.000000000000e+00 0.000000000000e+00
1.163750000000e+03 1.817660400512e-01 0.000000000000e+00 0.000000000000e+00
1.164000000000e+03 1.828172238732e-01 0.000000000000e+00 0.000000000000e+00
1.164250000000e+03 1.780637826833e-01 0.000000000000e+00 0.000000000000e+00
1.164500000000e+03 1.673965330432e-01 0.000000000000e+00 0.000000000000e+00
1.164750000000e+03 1.510831102833e-01 0.000000000000e+00 0.000000000000e+00
1.165000000000e+03 1.297708804939e-01 0.000000000000e+00 0.000000000000e+00
1.165250000000e+03 1.044469817452e-01 0.000000000000e+00 0.000000000000e+00
1.165500000000e+03 7.636087179908e-02 0.000000000000e+00 0.000000000000e+00
1.165750000000e+03 4.691953535467e-02 0.000000000000e+00 0.000000000000e+00
1.166000000000e+03 1.756869881914e-02 0.000000000000e+00 0.000000000000e+00
1.166250000000e+03 -1.032536362926e-02 0.000000000000e+00 0.000000000000e+00
1.166500000000e+03 -3.557965426823e-02 0.000000000000e+00 0.000000000000e+00
1.166750000000e+03 -5.727276086610e-02 0.000000000000e+00 0.000000000000e+00
1.167000000000e+03 -7.479050048880e-02 0.000000000000e+00 0.000000000000e+00
1.167250000000e+03 -8.783646835521e-02 0.000000000000e+00 0.000000000000e+00
1.167500000000e+03 -9.640979786993e-02 0.000000000000e+00 0.000000000000e+00
1.167750000000e+03 -1.007565154056e-01 0.000000000000e+00 0.000000000000e+00
1.168000000000e+03 -1.013037509620e-01 0.000000000000e+00 0.000000000000e+00
1.168250000000e+03 -9.858740761018e-02 0.000000000000e+00 0.000000000000e+00
1.168500000000e+03 -9.318360762722e-02 0.000000000000e+00 0.000000000000e+00
1.168750000000e+03 -8.565247625778e-02 0.000000000000e+00 0.000000000000e+00
1.169000000000e+03 -7.649995995058e-02 0.000000000000e+00 0.000000000000e+00
1.169250000000e+03 -6.615991385721e-02 0.000000000000e+00 0.000000000000e+00
1.169500000000e+03 -5.499520249618e-02 0.000000000000e+00 0.000000000000e+00
1.169750000000e+03 -4.331357744802e-02 0.000000000000e+00 0.000000000000e+00
1.170000000000e+03 -3.139205622010e-02 0.000000000000e+00 0.000000000000e+00
1.170250000000e+03 -1.950268609597e-02 0.000000000000e+00 0.000000000000e+00
1.170500000000e+03 -7.932993343827e-03 0.000000000000e+00 0.000000000000e+00
1.170750000000e+03 3.004051346893e-03 0.000000000000e+00 0.000000000000e+00
1.171000000000e+03 1.297338722311e-02 0.000000000000e+00 0.000000000000e+00
1.171250000000e+03 2.163466094087e-02 0.000000000000e+00 0.000000000000e+00
1.171500000000e+03 2.866996141464e-02 0.000000000000e+00 0.000000000000e+00
1.171750000000e+03 3.381786972230e-02 0.000000000000e+00 0.000000000000e+00
1.172000000000e+03 3.690792605992e-02 0.000000000000e+00 0.000000000000e+00
1.172250000000e+03 3.788936145593e-02 0.000000000000e+00 0.000000000000e+00
1.172500000000e+03 3.684871933619e-02 0.000000000000e+00 0.000000000000e+00
1.172750000000e+03 3.401264642812e-02 0.000000000000e+00 0.000000000000e+00
1.173000000000e+03 2.973437536740e-02 0.000000000000e+00 0.000000000000e+00
1.173250000000e+03 2.446488115288e-02 0.000000000000e+00 0.000000000000e+00
1.173500000000e+03 1.871197756659e-02 0.000000000000e+00 0.000000000000e+00
1.173750000000e+03 1.299237672382e-02 0.000000000000e+00 0.000000000000e+00
1.174000000000e+03 7.782709228002e-03 0.000000000000e+00 0.000000000000e+00
1.174250000000e+03 3.475569938808e-03 0.000000000000e+00 0.000000000000e+00
1.174500000000e+03 3.458370545141e-04 0.000000000000e+00 0.000000000000e+00
1.174750000000e+03 -1.469031537920e-03 0.000000000000e+00 0.000000000000e+00
1.175000000000e+03 -1.973026755591e-03 0.000000000000e+00 0.000000000000e+00
1.175250000000e+03 -1.300388583006e-03 0.000000000000e+00 0.000000000000e+00
1.175500000000e+03 3.084205962710e-04 0.000000000000e+00 0.000000000000e+00
1.175750000000e+03 2.539686788561e-03 0.000000000000e+00 0.000000000000e+00
1.176000000000e+03 5.043660775349e-03 0.000000000000e+00 0.000000000000e+00
1.176250000000e+03 7.471248710518e-03 0.000000000000e+00 0.000000000000e+00
1.176500000000e+03 9.506030174801e-03 0.000000000000e+00 0.000000000000e+00
1.176750000000e+03 1.088862494222e-02 0.000000000000e+00 0.000000000000e+00
1.177000000000e+03 1.143190911614e-02 0.000000000000e+00 0.000000000000e+00
1.177250000000e+03 1.102710459312e-02 0.000000000000e+00 0.000000000000e+00
1.177500000000e+03 9.642076470549e-03 0.000000000000e+00 0.000000000000e+00
1.177750000000e+03 7.314068166452e-03 0.000000000000e+00 0.000000000000e+00
1.178000000000e+03 4.139466476664e-03 0.000000000000e+00 0.000000000000e+00
1.178250000000e+03 2.630032922292e-04 0.000000000000e+00 0.000000000000e+00
1.178500000000e+03 -4.131847835975e-03 0.000000000000e+00 0.000000000000e+00
1.178750000000e+03 -8.830467495325e-03 0.000000000000e+00 0.000000000000e+00
1.179000000000e+03 -1.359289310942e-02 0.000000000000e+00 0.000000000000e+00
1.179250000000e+03 -1.815892884432e-02 0.000000000000e+00 0.000000000000e+00
1.179500000000e+03 -2.225421610327e-02 0.000000000000e+00 0.000000000000e+00
1.179750000000e+03 -2.559901414951e-02 0.000000000000e+00 0.000000000000e+00
1.180000000000e+03 -2.792104480331e-02 0.000000000000e+00 0.000000000000e+00
1.180250000000e+03 -2.897292892080e-02 0.000000000000e+00 0.000000000000e+00
1.180500000000e+03 -2.855363224893e-02 0.000000000000e+00 0.000000000000e+00
1.180750000000e+03 -2.653215136851e-02 0.000000000000e+00 0.000000000000e+00
1.181000000000e+03 -2.287063822291e-02 0.000000000000e+00 0.000000000000e+00
1.181250000000e+03 -1.764349935266e-02 0.000000000000e+00 0.000000000000e+00
1.181500000000e+03 -1.104887399117e-02 0.000000000000e+00 0.000000000000e+00
1.181750000000e+03 -3.409369992874e-03 0.000000000000e+00 0.000000000000e+00
1.182000000000e+03 4.840005583179e-03 0.000000000000e+00 0.000000000000e+00
1.182250000000e+03 1.317726683026e-02 0.000000000000e+00 0.000000000000e+00
1.182500000000e+03 2.103099443020e-02 0.000000000000e+00 0.000000000000e+00
1.182750000000e+03 2.782701252629e-02 0.000000000000e+00 0.000000000000e+00
1.183000000000e+03 3.303970878268e-02 0.000000000000e+00 0.000000000000e+00
1.183250000000e+03 3.624252707426e-02 0.000000000000e+00 0.000000000000e+00
1.183500000000e+03 3.715186287798e-02 0.000000000000e+00 0.000000000000e+00
1.183750000000e+03 3.565904929029e-02 0.000000000000e+00 0.000000000000e+00
1.184000000000e+03 3.184630148940e-02 0.000000000000e+00 0.000000000000e+00
1.184250000000e+03 2.598424838633e-02 0.000000000000e+00 0.000000000000e+00
1.184500000000e+03 1.851079519997e-02 0.000000000000e+00 0.000000000000e+00
1.184750000000e+03 9.993249790906e-03 0.000000000000e+00 0.000000000000e+00
1.185000000000e+03 1.077616748017e-03 0.000000000000e+00 0.000000000000e+00
1.185250000000e+03 -7.569545197321e-03 0.000000000000e+00 0.000000000000e+00
1.185500000000e+03 -1.532048849337e-02 0.000000000000e+00 0.000000000000e+00
1.185750000000e+03 -2.164060439594e-02 0.000000000000e+00 0.000000000000e+00
1.186000000000e+03 -2.613216901153e-02 0.000000000000e+00 0.000000000000e+00
1.186250000000e+03 -2.856333077924e-02 0.000000000000e+00 0.000000000000e+00
1.186500000000e+03 -2.887998208122e-02 0.000000000000e+00 0.000000000000e+00
1.186750000000e+03 -2.720017834404e-02 0.000000000000e+00 0.000000000000e+00
1.187000000000e+03 -2.379272158795e-02 0.000000000000e+00 0.000000000000e+00
1.187250000000e+03 -1.904316625663e-02 0.000000000000e+00 0.000000000000e+00
1.187500000000e+03 -1.341164395566e-02 0.000000000000e+00 0.000000000000e+00
1.187750000000e+03 -7.387431298259e-03 0.000000000000e+00 0.000000000000e+00
1.188000000000e+03 -1.445083247364e-03 0.000000000000e+00 0.000000000000e+00
1.188250000000e+03 3.993707448027e-03 0.000000000000e+00 0.000000000000e+00
1.188500000000e+03 8.589445372666e-03 0.000000000000e+00 0.000000000000e+00
1.188750000000e+03 1.210359801728e-02 0.000000000000e+00 0.000000000000e+00
1.189000000000e+03 1.440637783212e-02 0.000000000000e+00 0.000000000000e+00
1.189250000000e+03 1.547433018128e-02 0.000000000000e+00 0.000000000000e+00
1.189500000000e+03 1.537943509216e-02 0.000000000000e+00 0.000000000000e+00
1.189750000000e+03 1.427198645207e-02 0.000000000000e+00 0.000000000000e+00
1.190000000000e+03 1.235969355713e-02 0.000000000000e+00 0.000000000000e+00
1.190250000000e+03 9.885305048161e-03 0.000000000000e+00 0.000000000000e+00
1.190500000000e+03 7.104677240052e-03 0.000000000000e+00 0.000000000000e+00
1.190750000000e+03 4.266713231530e-03 0.000000000000e+00 0.000000000000e+00
1.191000000000e+03 1.596100062056e-03 0.000000000000e+00 0.000000000000e+00
1.191250000000e+03 -7.206405202268e-04 0.000000000000e+00 0.000000000000e+00
1.191500000000e+03 -2.545544092234e-03 0.000000000000e+00 0.000000000000e+00
1.191750000000e+03 -3.795919957251e-03 0.000000000000e+00 0.000000000000e+00
1.192000000000e+03 -4.447286811854e-03 0.000000000000e+00 0.000000000000e+00
1.192250000000e+03 -4.532389334113e-03 0.000000000000e+00 0.000000000000e+00
1.192500000000e+03 -4.136155017707e-03 0.000000000000e+00 0.000000000000e+00
1.192750000000e+03 -3.386548461758e-03 0.000000000000e+00 0.000000000000e+00
1.193000000000e+03 -2.441520888121e-03 0.000000000000e+00 0.000000000000e+00
1.193250000000e+03 -1.472638448670e-03 0.000000000000e+00 0.000000000000e+00
1.193500000000e+03 -6.464618770231e-04 0.000000000000e+00 0.000000000000e+00
1.193750000000e+03 -1.052605629408e-04 0.000000000000e+00 0.000000000000e+00
1.194000000000e+03 5.093118535994e-05 0.000000000000e+00 0.000000000000e+00
1.194250000000e+03 -2.213184421095e-04 0.000000000000e+00 0.000000000000e+00
1.194500000000e+03 -9.002157662945e-04 0.000000000000e+00 0.000000000000e+00
1.194750000000e+03 -1.897619090041e-03 0.000000000000e+00 0.000000000000e+00
1.195000000000e+03 -3.066417532673e-03 0.000000000000e+00 0.000000000000e+00
1.195250000000e+03 -4.216380398484e-03 0.000000000000e+00 0.000000000000e+00
1.195500000000e+03 -5.137263487169e-03 0.000000000000e+00 0.000000000000e+00
1.195750000000e+03 -5.626793965952e-03 0.000000000000e+00 0.000000000000e+00
1.196000000000e+03 -5.520196138113e-03 0.000000000000e+00 0.000000000000e+00
1.196250000000e+03 -4.717342320508e-03 0.000000000000e+00 0.000000000000e+00
1.196500000000e+03 -3.203548944521e-03 0.000000000000e+00 0.000000000000e+00
1.196750000000e+03 -1.060551826592e-03 0.000000000000e+00 0.000000000000e+00
1.197000000000e+03 1.534735334661e-03 0.000000000000e+00 0.000000000000e+00
1.197250000000e+03 4.324559630130e-03 0.000000000000e+00 0.000000000000e+00
1.197500000000e+03 6.996873487757e-03 0.000000000000e+00 0.000000000000e+00
1.197750000000e+03 9.221409530196e-03 0.000000000000e+00 0.000000000000e+00
1.198000000000e+03 1.069107667890e-02 0.000000000000e+00 0.000000000000e+00
1.198250000000e+03 1.116342918376e-02 0.000000000000e+00 0.000000000000e+00
1.198500000000e+03 1.049659998707e-02 0.000000000000e+00 0.000000000000e+00
1.198750000000e+03 8.674502850797e-03 0.000000000000e+00 0.000000000000e+00
1.199000000000e+03 5.817278586655e-03 0.000000000000e+00 0.000000000000e+00
1.199250000000e+03 2.174761200898e-03 0.000000000000e+00 0.000000000000e+00
1.199500000000e+03 -1.897057467631e-03 0.000000000000e+00 0.000000000000e+00
1.199750000000e+03 -5.974277491170e-03 0.000000000000e+00 0.000000000000e+00
1.200000000000e+03 -9.613677905867e-03 0.000000000000e+00 0.000000000000e+00
1.200250000000e+03 -1.240569780014e-02 0.000000000000e+00 0.000000000000e+00
1.200500000000e+03 -1.402506585483e-02 0.000000000000e+00 0.000000000000e+00
1.200750000000e+03 -1.427243205213e-02 0.000000000000e+00 0.000000000000e+00
1.201000000000e+03 -1.310136832330e-02 0.000000000000e+00 0.000000000000e+00
1.201250000000e+03 -1.062691324644e-02 0.000000000000e+00 0.000000000000e+00
1.201500000000e+03 -7.114204729501e-03 0.000000000000e+00 0.000000000000e+00
1.201750000000e+03 -2.948354567530e-03 0.000000000000e+00 0.000000000000e+00
1.202000000000e+03 1.410789205937e-03 0.000000000000e+00 0.000000000000e+00
1.202250000000e+03 5.483319496193e-03 0.000000000000e+00 0.000000000000e+00
1.202500000000e+03 8.826438016137e-03 0.000000000000e+00 0.000000000000e+00
1.202750000000e+03 1.108682098841e-02 0.000000000000e+00 0.000000000000e+00
1.203000000000e+03 1.204152883962e-02 0.000000000000e+00 0.000000000000e+00
1.203250000000e+03 1.162234046894e-02 0.000000000000e+00 0.000000000000e+00
1.203500000000e+03 9.920608695858e-03 0.000000000000e+00 0.000000000000e+00
1.203750000000e+03 7.172321934910e-03 0.000000000000e+00 0.000000000000e+00
1.204000000000e+03 3.725658149046e-03 0.000000000000e+00 0.000000000000e+00
1.204250000000e+03 -4.427913041162e-06 0.000000000000e+00 0.000000000000e+00
1.204500000000e+03 -3.588440215406e-03 0.000000000000e+00 0.000000000000e+00
1.204750000000e+03 -6.634514607770e-03 0.000000000000e+00 0.000000000000e+00
1.205000000000e+03 -8.833850464521e-03 0.000000000000e+00 0.000000000000e+00
1.205250000000e+03 -9.993824268675e-03 0.000000000000e+00 0.000000000000e+00
1.205500000000e+03 -1.005503253529e-02 0.000000000000e+00 0.000000000000e+00
1.205750000000e+03 -9.090783323464e-03 0.000000000000e+00 0.000000000000e+00
1.206000000000e+03 -7.289945999348e-03 0.000000000000e+00 0.000000000000e+00
1.206250000000e+03 -4.926241343890e-03 0.000000000000e+00 0.000000000000e+00
1.206500000000e+03 -2.318713687121e-03 0.000000000000e+00 0.000000000000e+00
1.206750000000e+03 2.109382109197e-04 0.000000000000e+00 0.000000000000e+00
1.207000000000e+03 2.378384795375e-03 0.000000000000e+00 0.000000000000e+00
1.207250000000e+03 3.968950534928e-03 0.000000000000e+00 0.000000000000e+00
1.207500000000e+03 4.858427321227e-03 0.000000000000e+00 0.000000000000e+00
1.207750000000e+03 5.020485627301e-03 0.000000000000e+00 0.000000000000e+00
1.208000000000e+03 4.520715848191e-03 0.000000000000e+00 0.000000000000e+00
1.208250000000e+03 3.499167532977e-03 0.000000000000e+00 0.000000000000e+00
1.208500000000e+03 2.144705523889e-03 0.000000000000e+00 0.000000000000e+00
1.208750000000e+03 6.653831915657e-04 0.000000000000e+00 0.000000000000e+00
1.209000000000e+03 -7.407479207402e-04 0.000000000000e+00 0.000000000000e+00
1.209250000000e+03 -1.910404321702e-03 0.000000000000e+00 0.000000000000e+00
1.209500000000e+03 -2.732399768775e-03 0.000000000000e+00 0.000000000000e+00
1.209750000000e+03 -3.155860450315e-03 0.000000000000e+00 0.000000000000e+00
1.210000000000e+03 -3.189121224080e-03 0.000000000000e+00 0.000000000000e+00
1.210250000000e+03 -2.890475364822e-03 0.000000000000e+00 0.000000000000e+00
1.210500000000e+03 -2.353032161343e-03 0.000000000000e+00 0.000000000000e+00
1.210750000000e+03 -1.686581603151e-03 0.000000000000e+00 0.000000000000e+00
1.211000000000e+03 -9.995095488363e-04 0.000000000000e+00 0.000000000000e+00
1.211250000000e+03 -3.834692612109e-04 0.000000000000e+00 0.000000000000e+00
1.211500000000e+03 9.721038472455e-05 0.000000000000e+00 0.000000000000e+00
1.211750000000e+03 4.103650804743e-04 0.000000000000e+00 0.000000000000e+00
1.212000000000e+03 5.550983546956e-04 0.000000000000e+00 0.000000000000e+00
1.212250000000e+03 5.560841381366e-04 0.000000000000e+00 0.000000000000e+00
1.212500000000e+03 4.546768404639e-04 0.000000000000e+00 0.000000000000e+00
1.212750000000e+03 2.987706983015e-04 0.000000000000e+00 0.000000000000e+00
1.213000000000e+03 1.333198693073e-04 0.000000000000e+00 0.000000000000e+00
1.213250000000e+03 -6.925101461515e-06 0.000000000000e+00 0.000000000000e+00
1.213500000000e+03 -1.014991192350e-04 0.000000000000e+00 0.000000000000e+00
1.213750000000e+03 -1.448573032072e-04 0.000000000000e+00 0.000000000000e+00
1.214000000000e+03 -1.439722247035e-04 0.000000000000e+00 0.000000000000e+00
1.214250000000e+03 -1.138327956336e-04 0.000000000000e+00 0.000000000000e+00
1.214500000000e+03 -7.208282480481e-05 0.000000000000e+00 0.000000000000e+00
1.214750000000e+03 -3.406784208175e-05 0.000000000000e+00 0.000000000000e+00
1.215000000000e+03 -9.335683635919e-06 0.000000000000e+00 0.000000000000e+00
1.215250000000e+03 -2.206777050616e-07 0.000000000000e+00 0.000000000000e+00
1.215500000000e+03 0.000000000000e+00 0.000000000000e+00 0.000000000000e+00
1.215750000000e+03 0.000000000000e+00 0.000000000000e+00 0.000000000000e+00
1.216000000000e+03 0.000000000000e+00 0.000000000000e+00 0.000000000000e+00
1.216250000000e+03 0.000000000000e+00 0.000000000000e+00 0.000000000000e+00
1.216500000000e+03 0.000000000000e+00 0.000000000000e+00 0.000000000000e+00
1.216750000000e+03 0.000000000000e+00 0.000000000000e+00 0.000000000000e+00
1.217000000000e+03 0.000000000000e+00 0.000000000000e+00 0.000000000000e+00
1.217250000000e+03 0.000000000000e+00 0.000000000000e+00 0.000000000000e+00
1.217500000000e+03 0.000000000000e+00 0.000000000000e+00 0.000000000000e+00
1.217750000000e+03 0.000000000000e+00 0.000000000000e+00 0.000000000000e+00
1.218000000000e+03 0.000000000000e+00 0.000000000000e+00 0.000000000000e+00
1.218250000000e+03 0.000000000000e+00 0.000000000000e+00 0.000000000000e+00
1.218500000000e+03 0.000000000000e+00 0.000000000000e+00 0.000000000000e+00
1.218750000000e+03 0.000000000000e+00 0.000000000000e+00 0.000000000000e+00
1.219000000000e+03 0.000000000000e+00 0.000000000000e+00 0.000000000000e+00
1.219250000000e+03 0.000000000000e+00 0.000000000000e+00 0.000000000000e+00
1.219500000000e+03 0.000000000000e+00 0.000000000000e+00 0.000000000000e+00
1.219750000000e+03 0.000000000000e+00 0.000000000000e+00 0.000000000000e+00
1.220000000000e+03 0.000000000000e+00 0.000000000000e+00 0.000000000000e+00
1.220250000000e+03 0.000000000000e+00 0.000000000000e+00 0.000000000000e+00
1.220500000000e+03 0.000000000000e+00 0.000000000000e+00 0.000000000000e+00
1.220750000000e+03 0.000000000000e+00 0.000000000000e+00 0.000000000000e+00
1.221000000000e+03 0.000000000000e+00 0.000000000000e+00 0.000000000000e+00
1.221250000000e+03 0.000000000000e+00 0.000000000000e+00 0.000000000000e+00
1.221500000000e+03 0.000000000000e+00 0.000000000000e+00 0.000000000000e+00
1.221750000000e+03 0.000000000000e+00 0.000000000000e+00 0.000000000000e+00
1.222000000000e+03 0.000000000000e+00 0.000000000000e+00 0.000000000000e+00
1.222250000000e+03 0.000000000000e+00 0.000000000000e+00 0.000000000000e+00
1.222500000000e+03 0.000000000000e+00 0.000000000000e+00 0.000000000000e+00
1.222750000000e+03 0.000000000000e+00 0.000000000000e+00 0.000000000000e+00
1.223000000000e+03 0.000000000000e+00 0.000000000000e+00 0.000000000000e+00
1.223250000000e+03 0.000000000000e+00 0.000000000000e+00 0.000000000000e+00
1.223500000000e+03 0.000000000000e+00 0.000000000000e+00 0.000000000000e+00
1.223750000000e+03 0.000000000000e+00 0.000000000000e+00 0.000000000000e+00
1.224000000000e+03 0.000000000000e+00 0.000000000000e+00 0.000000000000e+00
1.224250000000e+03 0.000000000000e+00 0.000000000000e+00 0.000000000000e+00
1.224500000000e+03 0.000000000000e+00 0.000000000000e+00 0.000000000000e+00
1.224750000000e+03 0.000000000000e+00 0.000000000000e+00 0.000000000000e+00
1.225000000000e+03 0.000000000000e+00 0.000000000000e+00 0.000000000000e+00
1.225250000000e+03 0.000000000000e+00 0.000000000000e+00 0.000000000000e+00
1.225500000000e+03 0.000000000000e+00 0.000000000000e+00 0.000000000000e+00
1.225750000000e+03 0.000000000000e+00 0.000000000000e+00 0.000000000000e+00
1.226000000000e+03 0.000000000000e+00 0.000000000000e+00 0.000000000000e+00
1.226250000000e+03 0.000000000000e+00 0.000000000000e+00 0.000000000000e+00
1.226500000000e+03 0.000000000000e+00 0.000000000000e+00 0.000000000000e+00
1.226750000000e+03 0.000000000000e+00 0.000000000000e+00 0.000000000000e+00
1.227000000000e+03 0.000000000000e+00 0.000000000000e+00 0.000000000000e+00
1.227250000000e+03 0.000000000000e+00 0.000000000000e+00 0.000000000000e+00
1.227500000000e+03 0.000000000000e+00 0.000000000000e+00 0.000000000000e+00
1.227750000000e+03 0.000000000000e+00 0.000000000000e+00 0.000000000000e+00
1.228000000000e+03 0.000000000000e+00 0.000000000000e+00 0.000000000000e+00
1.228250000000e+03 0.000000000000e+00 0.000000000000e+00 0.000000000000e+00
1.228500000000e+03 0.000000000000e+00 0.000000000000e+00 0.000000000000e+00
1.228750000000e+03 0.000000000000e+00 0.000000000000e+00 0.000000000000e+00
1.229000000000e+03 0.000000000000e+00 0.000000000000e+00 0.000000000000e+00
1.229250000000e+03 0.000000000000e+00 0.000000000000e+00 0.000000000000e+00
1.229500000000e+03 0.000000000000e+00 0.000000000000e+00 0.000000000000e+00
1.229750000000e+03 0.000000000000e+00 0.000000000000e+00 0.000000000000e+00
1.230000000000e+03 0.000000000000e+00 0.000000000000e+00 0.000000000000e+00
1.230250000000e+03 0.000000000000e+00 0.000000000000e+00 0.000000000000e+00
1.230500000000e+03 0.000000000000e+00 0.000000000000e+00 0.000000000000e+00
1.230750000000e+03 0.000000000000e+00 0.000000000000e+00 0.000000000000e+00
1.231000000000e+03 0.000000000000e+00 0.000000000000e+00 0.000000000000e+00
1.231250000000e+03 0.000000000000e+00 0.000000000000e+00 0.000000000000e+00
1.231500000000e+03 0.000000000000e+00 0.000000000000e+00 0.000000000000e+00
1.231750000000e+03 0.000000000000e+00 0.000000000000e+00 0.000000000000e+00
1.232000000000e+03 0.000000000000e+00 0.000000000000e+00 0.000000000000e+00
1.232250000000e+03 0.000000000000e+00 0.000000000000e+00 0.000000000000e+00
1.232500000000e+03 0.000000000000e+00 0.000000000000e+00 0.000000000000e+00
1.232750000000e+03 0.000000000000e+00 0.000000000000e+00 0.000000000000e+00
1.233000000000e+03 0.000000000000e+00 0.000000000000e+00 0.000000000000e+00
1.233250000000e+03 0.000000000000e+00 0.000000000000e+00 0.000000000000e+00
1.233500000000e+03 0.000000000000e+00 0.000000000000e+00 0.000000000000e+00
1.233750000000e+03 0.000000000000e+00 0.000000000000e+00 0.000000000000e+00
1.234000000000e+03 0.000000000000e+00 0.000000000000e+00 0.000000000000e+00
1.234250000000e+03 0.000000000000e+00 0.000000000000e+00 0.000000000000e+00
1.234500000000e+03 0.000000000000e+00 0.000000000000e+00 0.000000000000e+00
1.234750000000e+03 0.000000000000e+00 0.000000000000e+00 0.000000000000e+00
1.235000000000e+03 0.000000000000e+00 0.000000000000e+00 0.000000000000e+00
1.235250000000e+03 0.000000000000e+00 0.000000000000e+00 0.000000000000e+00
1.235500000000e+03 0.000000000000e+00 0.000000000000e+00 0.000000000000e+00
1.235750000000e+03 0.000000000000e+00 0.000000000000e+00 0.000000000000e+00
1.236000000000e+03 0.000000000000e+00 0.000000000000e+00 0.000000000000e+00
1.236250000000e+03 0.000000000000e+00 0.000000000000e+00 0.000000000000e+00
1.236500000000e+03 0.000000000000e+00 0.000000000000e+00 0.000000000000e+00
1.236750000000e+03 0.000000000000e+00 0.000000000000e+00 0.000000000000e+00
1.237000000000e+03 0.000000000000e+00 0.000000000000e+00 0.000000000000e+00
1.237250000000e+03 0.000000000000e+00 0.000000000000e+00 0.000000000000e+00
1.237500000000e+03 0.000000000000e+00 0.000000000000e+00 0.000000000000e+00
1.237750000000e+03 0.000000000000e+00 0.000000000000e+00 0.000000000000e+00
1.238000000000e+03 0.000000000000e+00 0.000000000000e+00 0.000000000000e+00
1.238250000000e+03 0.000000000000e+00 0.000000000000e+00 0.000000000000e+00
1.238500000000e+03 0.000000000000e+00 0.000000000000e+00 0.000000000000e+00
1.238750000000e+03 0.000000000000e+00 0.000000000000e+00 0.000000000000e+00
1.239000000000e+03 0.000000000000e+00 0.000000000000e+00 0.000000000000e+00
1.239250000000e+03 0.000000000000e+00 0.000000000000e+00 0.000000000000e+00
1.239500000000e+03 0.000000000000e+00 0.000000000000e+00 0.000000000000e+00
1.239750000000e+03 0.000000000000e+00 0.000000000000e+00 0.000000000000e+00
1.240000000000e+03 0.000000000000e+00 0.000000000000e+00 0.000000000000e+00
1.240250000000e+03 0.000000000000e+00 0.000000000000e+00 0.000000000000e+00
1.240500000000e+03 0.000000000000e+00 0.000000000000e+00 0.000000000000e+00
1.240750000000e+03 0.000000000000e+00 0.000000000000e+00 0.000000000000e+00
1.241000000000e+03 0.000000000000e+00 0.000000000000e+00 0.000000000000e+00
1.241250000000e+03 0.000000000000e+00 0.000000000000e+00 0.000000000000e+00
1.241500000000e+03 0.000000000000e+00 0.000000000000e+00 0.000000000000e+00
1.241750000000e+03 0.000000000000e+00 0.000000000000e+00 0.000000000000e+00
1.242000000000e+03 0.000000000000e+00 0.000000000000e+00 0.000000000000e+00
1.242250000000e+03 0.000000000000e+00 0.000000000000e+00 0.000000000000e+00
1.242500000000e+03 0.000000000000e+00 0.000000000000e+00 0.000000000000e+00
1.242750000000e+03 0.000000000000e+00 0.000000000000e+00 0.000000000000e+00
1.243000000000e+03 0.000000000000e+00 0.000000000000e+00 0.000000000000e+00
1.243250000000e+03 0.000000000000e+00 0.000000000000e+00 0.000000000000e+00
1.243500000000e+03 0.000000000000e+00 0.000000000000e+00 0.000000000000e+00
1.243750000000e+03 0.000000000000e+00 0.000000000000e+00 0.000000000000e+00
1.244000000000e+03 0.000000000000e+00 0.000000000000e+00 0.000000000000e+00
1.244250000000e+03 0.000000000000e+00 0.000000000000e+00 0.000000000000e+00
1.244500000000e+03 0.000000000000e+00 0.000000000000e+00 0.000000000000e+00
1.244750000000e+03 0.000000000000e+00 0.000000000000e+00 0.000000000000e+00
1.245000000000e+03 0.000000000000e+00 0.000000000000e+00 0.000000000000e+00
1.245250000000e+03 0.000000000000e+00 0.000000000000e+00 0.000000000000e+00
1.245500000000e+03 0.000000000000e+00 0.000000000000e+00 0.000000000000e+00
1.245750000000e+03 0.000000000000e+00 0.000000000000e+00 0.000000000000e+00
1.246000000000e+03 0.000000000000e+00 0.000000000000e+00 0.000000000000e+00
1.246250000000e+03 0.000000000000e+00 0.000000000000e+00 0.000000000000e+00
1.246500000000e+03 0.000000000000e+00 0.000000000000e+00 0.000000000000e+00
1.246750000000e+03 0.000000000000e+00 0.000000000000e+00 0.000000000000e+00
1.247000000000e+03 0.000000000000e+00 0.000000000000e+00 0.000000000000e+00
1.247250000000e+03 0.000000000000e+00 0.000000000000e+00 0.000000000000e+00
1.247500000000e+03 0.000000000000e+00 0.000000000000e+00 0.000000000000e+00
1.247750000000e+03 0.000000000000e+00 0.000000000000e+00 0.000000000000e+00
1.248000000000e+03 0.000000000000e+00 0.000000000000e+00 0.000000000000e+00
1.248250000000e+03 0.000000000000e+00 0.000000000000e+00 0.000000000000e+00
1.248500000000e+03 0.000000000000e+00 0.000000000000e+00 0.000000000000e+00
1.248750000000e+03 0.000000000000e+00 0.000000000000e+00 0.000000000000e+00
1.249000000000e+03 0.000000000000e+00 0.000000000000e+00 0.000000000000e+00
1.249250000000e+03 0.000000000000e+00 0.000000000000e+00 0.000000000000e+00
1.249500000000e+03 0.000000000000e+00 0.000000000000e+00 0.000000000000e+00
1.249750000000e+03 0.000000000000e+00 0.000000000000e+00 0.000000000000e+00
1.250000000000e+03 0.000000000000e+00 0.000000000000e+00 0.000000000000e+00
1.250250000000e+03 0.000000000000e+00 0.000000000000e+00 0.000000000000e+00
1.250500000000e+03 0.000000000000e+00 0.000000000000e+00 0.000000000000e+00
1.250750000000e+03 0.000000000000e+00 0.000000000000e+00 0.000000000000e+00
1.251000000000e+03 0.000000000000e+00 0.000000000000e+00 0.000000000000e+00
1.251250000000e+03 0.000000000000e+00 0.000000000000e+00 0.000000000000e+00
1.251500000000e+03 0.000000000000e+00 0.000000000000e+00 0.000000000000e+00
1.251750000000e+03 0.000000000000e+00 0.000000000000e+00 0.000000000000e+00
1.252000000000e+03 0.000000000000e+00 0.000000000000e+00 0.000000000000e+00
1.252250000000e+03 0.000000000000e+00 0.000000000000e+00 0.000000000000e+00
1.252500000000e+03 0.000000000000e+00 0.000000000000e+00 0.000000000000e+00
1.252750000000e+03 0.000000000000e+00 0.000000000000e+00 0.000000000000e+00
1.253000000000e+03 0.000000000000e+00 0.000000000000e+00 0.000000000000e+00
1.253250000000e+03 0.000000000000e+00 0.000000000000e+00 0.000000000000e+00
1.253500000000e+03 0.000000000000e+00 0.000000000000e+00 0.000000000000e+00
1.253750000000e+03 0.000000000000e+00 0.000000000000e+00 0.000000000000e+00
1.254000000000e+03 0.000000000000e+00 0.000000000000e+00 0.000000000000e+00
1.254250000000e+03 0.000000000000e+00 0.000000000000e+00 0.000000000000e+00
1.254500000000e+03 0.000000000000e+00 0.000000000000e+00 0.000000000000e+00
1.254750000000e+03 0.000000000000e+00 0.000000000000e+00 0.000000000000e+00
1.255000000000e+03 0.000000000000e+00 0.000000000000e+00 0.000000000000e+00
1.255250000000e+03 0.000000000000e+00 0.000000000000e+00 0.000000000000e+00
1.255500000000e+03 0.000000000000e+00 0.000000000000e+00 0.000000000000e+00
1.255750000000e+03 0.000000000000e+00 0.000000000000e+00 0.000000000000e+00
1.256000000000e+03 0.000000000000e+00 0.000000000000e+00 0.000000000000e+00
1.256250000000e+03 0.000000000000e+00 0.000000000000e+00 0.000000000000e+00
1.256500000000e+03 0.000000000000e+00 0.000000000000e+00 0.000000000000e+00
1.256750000000e+03 0.000000000000e+00 0.000000000000e+00 0.000000000000e+00
1.257000000000e+03 0.000000000000e+00 0.000000000000e+00 0.000000000000e+00
1.257250000000e+03 0.000000000000e+00 0.000000000000e+00 0.000000000000e+00
1.257500000000e+03 0.000000000000e+00 0.000000000000e+00 0.000000000000e+00
1.257750000000e+03 0.000000000000e+00 0.000000000000e+00 0.000000000000e+00
1.258000000000e+03 0.000000000000e+00 0.000000000000e+00 0.000000000000e+00
1.258250000000e+03 0.000000000000e+00 0.000000000000e+00 0.000000000000e+00
1.258500000000e+03 0.000000000000e+00 0.000000000000e+00 0.000000000000e+00
1.258750000000e+03 0.000000000000e+00 0.000000000000e+00 0.000000000000e+00
1.259000000000e+03 0.000000000000e+00 0.000000000000e+00 0.000000000000e+00
1.259250000000e+03 0.000000000000e+00 0.000000000000e+00 0.000000000000e+00
1.259500000000e+03 0.000000000000e+00 0.000000000000e+00 0.000000000000e+00
1.259750000000e+03 0.000000000000e+00 0.000000000000e+00 0.000000000000e+00
1.260000000000e+03 0.000000000000e+00 0.000000000000e+00 0.000000000000e+00
1.260250000000e+03 0.000000000000e+00 0.000000000000e+00 0.000000000000e+00
1.260500000000e+03 0.000000000000e+00 0.000000000000e+00 0.000000000000e+00
1.260750000000e+03 0.000000000000e+00 0.000000000000e+00 0.000000000000e+00
1.261000000000e+03 0.000000000000e+00 0.000000000000e+00 0.000000000000e+00
1.261250000000e+03 0.000000000000e+00 0.000000000000e+00 0.000000000000e+00
1.261500000000e+03 0.000000000000e+00 0.000000000000e+00 0.000000000000e+00
1.261750000000e+03 0.000000000000e+00 0.000000000000e+00 0.000000000000e+00
1.262000000000e+03 0.000000000000e+00 0.000000000000e+00 0.000000000000e+00
1.262250000000e+03 0.000000000000e+00 0.000000000000e+00 0.000000000000e+00
1.262500000000e+03 0.000000000000e+00 0.000000000000e+00 0.000000000000e+00
1.262750000000e+03 0.000000000000e+00 0.000000000000e+00 0.000000000000e+00
1.263000000000e+03 0.000000000000e+00 0.000000000000e+00 0.000000000000e+00
1.263250000000e+03 0.000000000000e+00 0.000000000000e+00 0.000000000000e+00
1.263500000000e+03 0.000000000000e+00 0.000000000000e+00 0.000000000000e+00
1.263750000000e+03 0.000000000000e+00 0.000000000000e+00 0.000000000000e+00
1.264000000000e+03 0.000000000000e+00 0.000000000000e+00 0.000000000000e+00
1.264250000000e+03 0.000000000000e+00 0.000000000000e+00 0.000000000000e+00
1.264500000000e+03 0.000000000000e+00 0.000000000000e+00 0.000000000000e+00
1.264750000000e+03 0.000000000000e+00 0.000000000000e+00 0.000000000000e+00
1.265000000000e+03 0.000000000000e+00 0.000000000000e+00 0.000000000000e+00
1.265250000000e+03 0.000000000000e+00 0.000000000000e+00 0.000000000000e+00
1.265500000000e+03 0.000000000000e+00 0.000000000000e+00 0.000000000000e+00
1.265750000000e+03 0.000000000000e+00 0.000000000000e+00 0.000000000000e+00
1.266000000000e+03 0.000000000000e+00 0.000000000000e+00 0.000000000000e+00
1.266250000000e+03 0.000000000000e+00 0.000000000000e+00 0.000000000000e+00
1.266500000000e+03 0.000000000000e+00 0.000000000000e+00 0.000000000000e+00
1.266750000000e+03 0.000000000000e+00 0.000000000000e+00 0.000000000000e+00
1.267000000000e+03 0.000000000000e+00 0.000000000000e+00 0.000000000000e+00
1.267250000000e+03 0.000000000000e+00 0.000000000000e+00 0.000000000000e+00
1.267500000000e+03 0.000000000000e+00 0.000000000000e+00 0.000000000000e+00
1.267750000000e+03 0.000000000000e+00 0.000000000000e+00 0.000000000000e+00
1.268000000000e+03 0.000000000000e+00 0.000000000000e+00 0.000000000000e+00
1.268250000000e+03 0.000000000000e+00 0.000000000000e+00 0.000000000000e+00
1.268500000000e+03 0.000000000000e+00 0.000000000000e+00 0.000000000000e+00
1.268750000000e+03 0.000000000000e+00 0.000000000000e+00 0.000000000000e+00
1.269000000000e+03 0.000000000000e+00 0.000000000000e+00 0.000000000000e+00
1.269250000000e+03 0.000000000000e+00 0.000000000000e+00 0.000000000000e+00
1.269500000000e+03 0.000000000000e+00 0.000000000000e+00 0.000000000000e+00
1.269750000000e+03 0.000000000000e+00 0.000000000000e+00 0.000000000000e+00
1.270000000000e+03 0.000000000000e+00 0.000000000000e+00 0.000000000000e+00
1.270250000000e+03 0.000000000000e+00 0.000000000000e+00 0.000000000000e+00
1.270500000000e+03 0.000000000000e+00 0.000000000000e+00 0.000000000000e+00
1.270750000000e+03 0.000000000000e+00 0.000000000000e+00 0.000000000000e+00
1.271000000000e+03 0.000000000000e+00 0.000000000000e+00 0.000000000000e+00
1.271250000000e+03 0.000000000000e+00 0.000000000000e+00 0.000000000000e+00
1.271500000000e+03 0.000000000000e+00 0.000000000000e+00 0.000000000000e+00
1.271750000000e+03 0.000000000000e+00 0.000000000000e+00 0.000000000000e+00
1.272000000000e+03 0.000000000000e+00 0.000000000000e+00 0.000000000000e+00
1.272250000000e+03 0.000000000000e+00 0.000000000000e+00 0.000000000000e+00
1.272500000000e+03 0.000000000000e+00 0.000000000000e+00 0.000000000000e+00
1.272750000000e+03 0.000000000000e+00 0.000000000000e+00 0.000000000000e+00
1.273000000000e+03 0.000000000000e+00 0.000000000000e+00 0.000000000000e+00
1.273250000000e+03 0.000000000000e+00 0.000000000000e+00 0.000000000000e+00
1.273500000000e+03 0.000000000000e+00 0.000000000000e+00 0.000000000000e+00
1.273750000000e+03 0.000000000000e+00 0.000000000000e+00 0.000000000000e+00
1.274000000000e+03 0.000000000000e+00 0.000000000000e+00 0.000000000000e+00
1.274250000000e+03 0.000000000000e+00 0.000000000000e+00 0.000000000000e+00
1.274500000000e+03 0.000000000000e+00 0.000000000000e+00 0.000000000000e+00
1.274750000000e+03 0.000000000000e+00 0.000000000000e+00 0.000000000000e+00
1.275000000000e+03 0.000000000000e+00 0.000000000000e+00 0.000000000000e+00
1.275250000000e+03 0.000000000000e+00 0.000000000000e+00 0.000000000000e+00
1.275500000000e+03 0.000000000000e+00 0.000000000000e+00 0.000000000000e+00
1.275750000000e+03 0.000000000000e+00 0.000000000000e+00 0.000000000000e+00
1.276000000000e+03 0.000000000000e+00 0.000000000000e+00 0.000000000000e+00
1.276250000000e+03 0.000000000000e+00 0.000000000000e+00 0.000000000000e+00
1.276500000000e+03 0.000000000000e+00 0.000000000000e+00 0.000000000000e+00
1.276750000000e+03 0.000000000000e+00 0.000000000000e+00 0.000000000000e+00
1.277000000000e+03 0.000000000000e+00 0.000000000000e+00 0.000000000000e+00
1.277250000000e+03 0.000000000000e+00 0.000000000000e+00 0.000000000000e+00
1.277500000000e+03 0.000000000000e+00 0.000000000000e+00 0.000000000000e+00
1.277750000000e+03 0.000000000000e+00 0.000000000000e+00 0.000000000000e+00
1.278000000000e+03 0.000000000000e+00 0.000000000000e+00 0.000000000000e+00
1.278250000000e+03 0.000000000000e+00 0.000000000000e+00 0.000000000000e+00
1.278500000000e+03 0.000000000000e+00 0.000000000000e+00 0.000000000000e+00
1.278750000000e+03 0.000000000000e+00 0.000000000000e+00 0.000000000000e+00
1.279000000000e+03 0.000000000000e+00 0.000000000000e+00 0.000000000000e+00
1.279250000000e+03 0.000000000000e+00 0.000000000000e+00 0.000000000000e+00
1.279500000000e+03 0.000000000000e+00 0.000000000000e+00 0.000000000000e+00
1.279750000000e+03 0.000000000000e+00 0.000000000000e+00 0.000000000000e+00
1.280000000000e+03 0.000000000000e+00 0.000000000000e+00 0.000000000000e+00
1.280250000000e+03 0.000000000000e+00 0.000000000000e+00 0.000000000000e+00
1.280500000000e+03 0.000000000000e+00 0.000000000000e+00 0.000000000000e+00
1.280750000000e+03 0.000000000000e+00 0.000000000000e+00 0.000000000000e+00
1.281000000000e+03 0.000000000000e+00 0.000000000000e+00 0.000000000000e+00
1.281250000000e+03 0.000000000000e+00 0.000000000000e+00 0.000000000000e+00
1.281500000000e+03 0.000000000000e+00 0.000000000000e+00 0.000000000000e+00
1.281750000000e+03 0.000000000000e+00 0.000000000000e+00 0.000000000000e+00
1.282000000000e+03 0.000000000000e+00 0.000000000000e+00 0.000000000000e+00
1.282250000000e+03 0.000000000000e+00 0.000000000000e+00 0.000000000000e+00
1.282500000000e+03 0.000000000000e+00 0.000000000000e+00 0.000000000000e+00
1.282750000000e+03 0.000000000000e+00 0.000000000000e+00 0.000000000000e+00
1.283000000000e+03 0.000000000000e+00 0.000000000000e+00 0.000000000000e+00
1.283250000000e+03 0.000000000000e+00 0.000000000000e+00 0.000000000000e+00
1.283500000000e+03 0.000000000000e+00 0.000000000000e+00 0.000000000000e+00
1.283750000000e+03 0.000000000000e+00 0.000000000000e+00 0.000000000000e+00
1.284000000000e+03 0.000000000000e+00 0.000000000000e+00 0.000000000000e+00
1.284250000000e+03 0.000000000000e+00 0.000000000000e+00 0.000000000000e+00
1.284500000000e+03 0.000000000000e+00 0.000000000000e+00 0.000000000000e+00
1.284750000000e+03 0.000000000000e+00 0.000000000000e+00 0.000000000000e+00
1.285000000000e+03 0.000000000000e+00 0.000000000000e+00 0.000000000000e+00
1.285250000000e+03 0.000000000000e+00 0.000000000000e+00 0.000000000000e+00
1.285500000000e+03 0.000000000000e+00 0.000000000000e+00 0.000000000000e+00
1.285750000000e+03 0.000000000000e+00 0.000000000000e+00 0.000000000000e+00
1.286000000000e+03 0.000000000000e+00 0.000000000000e+00 0.000000000000e+00
1.286250000000e+03 0.000000000000e+00 0.000000000000e+00 0.000000000000e+00
1.286500000000e+03 0.000000000000e+00 0.000000000000e+00 0.000000000000e+00
1.286750000000e+03 0.000000000000e+00 0.000000000000e+00 0.000000000000e+00
1.287000000000e+03 0.000000000000e+00 0.000000000000e+00 0.000000000000e+00
1.287250000000e+03 0.000000000000e+00 0.000000000000e+00 0.000000000000e+00
1.287500000000e+03 0.000000000000e+00 0.000000000000e+00 0.000000000000e+00
1.287750000000e+03 0.000000000000e+00 0.000000000000e+00 0.000000000000e+00
1.288000000000e+03 0.000000000000e+00 0.000000000000e+00 0.000000000000e+00
1.288250000000e+03 0.000000000000e+00 0.000000000000e+00 0.000000000000e+00
1.288500000000e+03 0.000000000000e+00 0.000000000000e+00 0.000000000000e+00
1.288750000000e+03 0.000000000000e+00 0.000000000000e+00 0.000000000000e+00
1.289000000000e+03 0.000000000000e+00 0.000000000000e+00 0.000000000000e+00
1.289250000000e+03 0.000000000000e+00 0.000000000000e+00 0.000000000000e+00
1.289500000000e+03 0.000000000000e+00 0.000000000000e+00 0.000000000000e+00
1.289750000000e+03 0.000000000000e+00 0.000000000000e+00 0.000000000000e+00
1.290000000000e+03 0.000000000000e+00 0.000000000000e+00 0.000000000000e+00
1.290250000000e+03 0.000000000000e+00 0.000000000000e+00 0.000000000000e+00
1.290500000000e+03 0.000000000000e+00 0.000000000000e+00 0.000000000000e+00
1.290750000000e+03 0.000000000000e+00 0.000000000000e+00 0.000000000000e+00
1.291000000000e+03 0.000000000000e+00 0.000000000000e+00 0.000000000000e+00
1.291250000000e+03 0.000000000000e+00 0.000000000000e+00 0.000000000000e+00
1.291500000000e+03 0.000000000000e+00 0.000000000000e+00 0.000000000000e+00
1.291750000000e+03 0.000000000000e+00 0.000000000000e+00 0.000000000000e+00
1.292000000000e+03 0.000000000000e+00 0.000000000000e+00 0.000000000000e+00
1.292250000000e+03 0.000000000000e+00 0.000000000000e+00 0.000000000000e+00
1.292500000000e+03 0.000000000000e+00 0.000000000000e+00 0.000000000000e+00
1.292750000000e+03 0.000000000000e+00 0.000000000000e+00 0.000000000000e+00
1.293000000000e+03 0.000000000000e+00 0.000000000000e+00 0.000000000000e+00
1.293250000000e+03 0.000000000000e+00 0.000000000000e+00 0.000000000000e+00
1.293500000000e+03 0.000000000000e+00 0.000000000000e+00 0.000000000000e+00
1.293750000000e+03 0.000000000000e+00 0.000000000000e+00 0.000000000000e+00
1.294000000000e+03 0.000000000000e+00 0.000000000000e+00 0.000000000000e+00
1.294250000000e+03 0.000000000000e+00 0.000000000000e+00 0.000000000000e+00
1.294500000000e+03 0.000000000000e+00 0.000000000000e+00 0.000000000000e+00
1.294750000000e+03 0.000000000000e+00 0.000000000000e+00 0.000000000000e+00
1.295000000000e+03 0.000000000000e+00 0.000000000000e+00 0.000000000000e+00
1.295250000000e+03 0.000000000000e+00 0.000000000000e+00 0.000000000000e+00
1.295500000000e+03 0.000000000000e+00 0.000000000000e+00 0.000000000000e+00
1.295750000000e+03 0.000000000000e+00 0.000000000000e+00 0.000000000000e+00
1.296000000000e+03 0.000000000000e+00 0.000000000000e+00 0.000000000000e+00
1.296250000000e+03 0.000000000000e+00 0.000000000000e+00 0.000000000000e+00
1.296500000000e+03 0.000000000000e+00 0.000000000000e+00 0.000000000000e+00
1.296750000000e+03 0.000000000000e+00 0.000000000000e+00 0.000000000000e+00
1.297000000000e+03 0.000000000000e+00 0.000000000000e+00 0.000000000000e+00
1.297250000000e+03 0.000000000000e+00 0.000000000000e+00 0.000000000000e+00
1.297500000000e+03 0.000000000000e+00 0.000000000000e+00 0.000000000000e+00
1.297750000000e+03 0.000000000000e+00 0.000000000000e+00 0.000000000000e+00
1.298000000000e+03 0.000000000000e+00 0.000000000000e+00 0.000000000000e+00
1.298250000000e+03 0.000000000000e+00 0.000000000000e+00 0.000000000000e+00
1.298500000000e+03 0.000000000000e+00 0.000000000000e+00 0.000000000000e+00
1.298750000000e+03 0.000000000000e+00 0.000000000000e+00 0.000000000000e+00
1.299000000000e+03 0.000000000000e+00 0.000000000000e+00 0.000000000000e+00
1.299250000000e+03 0.000000000000e+00 0.000000000000e+00 0.000000000000e+00
1.299500000000e+03 0.000000000000e+00 0.000000000000e+00 0.000000000000e+00
1.299750000000e+03 0.000000000000e+00 0.000000000000e+00 0.000000000000e+00
1.300000000000e+03 0.000000000000e+00 0.000000000000e+00 0.000000000000e+00
1.300250000000e+03 0.000000000000e+00 0.000000000000e+00 0.000000000000e+00
1.300500000000e+03 0.000000000000e+00 0.000000000000e+00 0.000000000000e+00
1.300750000000e+03 0.000000000000e+00 0.000000000000e+00 0.000000000000e+00
1.301000000000e+03 0.000000000000e+00 0.000000000000e+00 0.000000000000e+00
1.301250000000e+03 0.000000000000e+00 0.000000000000e+00 0.000000000000e+00
1.301500000000e+03 0.000000000000e+00 0.000000000000e+00 0.000000000000e+00
1.301750000000e+03 0.000000000000e+00 0.000000000000e+00 0.000000000000e+00
1.302000000000e+03 0.000000000000e+00 0.000000000000e+00 0.000000000000e+00
1.302250000000e+03 0.000000000000e+00 0.000000000000e+00 0.000000000000e+00
1.302500000000e+03 0.000000000000e+00 0.000000000000e+00 0.000000000000e+00
1.302750000000e+03 0.000000000000e+00 0.000000000000e+00 0.000000000000e+00
1.303000000000e+03 0.000000000000e+00 0.000000000000e+00 0.000000000000e+00
1.303250000000e+03 0.000000000000e+00 0.000000000000e+00 0.000000000000e+00
1.303500000000e+03 0.000000000000e+00 0.000000000000e+00 0.000000000000e+00
1.303750000000e+03 0.000000000000e+00 0.000000000000e+00 0.000000000000e+00
1.304000000000e+03 0.000000000000e+00 0.000000000000e+00 0.000000000000e+00
1.304250000000e+03 0.000000000000e+00 0.000000000000e+00 0.000000000000e+00
1.304500000000e+03 0.000000000000e+00 0.000000000000e+00 0.000000000000e+00
1.304750000000e+03 0.000000000000e+00 0.000000000000e+00 0.000000000000e+00
1.305000000000e+03 0.000000000000e+00 0.000000000000e+00 0.000000000000e+00
1.305250000000e+03 0.000000000000e+00 0.000000000000e+00 0.000000000000e+00
1.305500000000e+03 0.000000000000e+00 0.000000000000e+00 0.000000000000e+00
1.305750000000e+03 0.000000000000e+00 0.000000000000e+00 0.000000000000e+00
1.306000000000e+03 0.000000000000e+00 0.000000000000e+00 0.000000000000e+00
1.306250000000e+03 0.000000000000e+00 0.000000000000e+00 0.000000000000e+00
1.306500000000e+03 0.000000000000e+00 0.000000000000e+00 0.000000000000e+00
1.306750000000e+03 0.000000000000e+00 0.000000000000e+00 0.000000000000e+00
1.307000000000e+03 0.000000000000e+00 0.000000000000e+00 0.000000000000e+00
1.307250000000e+03 0.000000000000e+00 0.000000000000e+00 0.000000000000e+00
1.307500000000e+03 0.000000000000e+00 0.000000000000e+00 0.000000000000e+00
1.307750000000e+03 0.000000000000e+00 0.000000000000e+00 0.000000000000e+00
